# Supplementary material for: Flexibility of intrinsically disordered degrons in AUX/IAA proteins reinforces auxin co-receptor assemblies
Source: Nat Commun. 2020 May 8;11:2277. doi: 10.1038/s41467-020-16147-2 (PMC7210949; doi:10.1038/s41467-020-16147-2)
Supplement: Supplementary file 9 — Supplementary Data 6 [file 41467_2020_16147_MOESM9_ESM.gz › haddock_files/IAA12/No_disorder_restraint/cluster7_3.pdb]

REMARK FILENAME="complex_33w.pdb0"
REMARK ===============================================================
REMARK HADDOCK run for complex
REMARK initial structure: complex_33.pdb
REMARK final NOE weights: unambig 50 amb: 50
REMARK ===============================================================
REMARK            total,bonds,angles,improper,dihe,vdw,elec,air,cdih,coup,rdcs,vean,dani,xpcs,rg
REMARK energies: -289.439, 0, 0, 0, 0, -24.3632, -268.765, 3.68933, 0, 0, 0, 0, 0, 0, 0
REMARK ===============================================================
REMARK            bonds,angles,impropers,dihe,air,cdih,coup,rdcs,vean,dani,xpcs
REMARK rms-dev.: 0,0,0,0,5.791317E-02,0,0, 0, 0, 0, 0
REMARK ===============================================================
REMARK               air,cdih,coup,rdcs,vean,dani,xpcs
REMARK               >0.3,>5,>1,>0,>5,>0.2,>0.2
REMARK violations.: 0, 0, 0, 0, 0, 0, 0
REMARK ===============================================================
REMARK                        CVpartition#,violations,rms
REMARK AIRs cross-validation: 2, 0, NaN
REMARK ===============================================================
REMARK NCS energy: 0
REMARK ===============================================================
REMARK Symmetry energy: 0
REMARK ===============================================================
REMARK Desolvation energy: 36.7143
REMARK Internal energy free molecules: -22040.3
REMARK Internal energy complex: -33247.1
REMARK Binding energy: -11463.1
REMARK ===============================================================
REMARK buried surface area: 1084.52
REMARK ===============================================================
REMARK water - chain1: 0 0 0
REMARK water - chain2: 0 0 0
REMARK water - chain3: 0 0 0
REMARK water - chain4: 0 0 0
REMARK water - chain5: 0 0 0
REMARK water - chain6: 0 0 0
REMARK ===============================================================
REMARK water - water: 0 0 0
REMARK ===============================================================
REMARK DATE:14-Feb-2019  04:58:06       created by user: enmr022
REMARK VERSION:1.3U
ATOM      1  N   PHE A   9      25.067  22.012   4.079  1.00 10.00      A   
ATOM      2  HN  PHE A   9      26.013  22.255   3.946  1.00 10.00      A   
ATOM      3  CA  PHE A   9      24.743  20.669   4.538  1.00 10.00      A   
ATOM      4  CB  PHE A   9      23.258  20.562   4.906  1.00 10.00      A   
ATOM      5  CG  PHE A   9      22.939  21.069   6.283  1.00 10.00      A   
ATOM      6  CD1 PHE A   9      22.382  22.322   6.464  1.00 10.00      A   
ATOM      7  CD2 PHE A   9      23.198  20.288   7.395  1.00 10.00      A   
ATOM      8  CE1 PHE A   9      22.090  22.789   7.730  1.00 10.00      A   
ATOM      9  CE2 PHE A   9      22.910  20.748   8.664  1.00 10.00      A   
ATOM     10  CZ  PHE A   9      22.355  22.002   8.832  1.00 10.00      A   
ATOM     11  C   PHE A   9      25.112  19.623   3.493  1.00 10.00      A   
ATOM     12  O   PHE A   9      24.662  19.696   2.346  1.00 10.00      A   
ATOM     13  N   PRO A  10      25.955  18.652   3.874  1.00 10.00      A   
ATOM     14  CA  PRO A  10      26.388  17.574   2.980  1.00 10.00      A   
ATOM     15  CB  PRO A  10      27.394  16.780   3.824  1.00 10.00      A   
ATOM     16  CG  PRO A  10      27.776  17.696   4.936  1.00 10.00      A   
ATOM     17  CD  PRO A  10      26.565  18.538   5.206  1.00 10.00      A   
ATOM     18  C   PRO A  10      25.220  16.673   2.582  1.00 10.00      A   
ATOM     19  O   PRO A  10      24.248  16.528   3.334  1.00 10.00      A   
ATOM     20  N   GLU A  11      25.335  16.054   1.414  1.00 10.00      A   
ATOM     21  HN  GLU A  11      26.147  16.189   0.884  1.00 10.00      A   
ATOM     22  CA  GLU A  11      24.297  15.178   0.895  1.00 10.00      A   
ATOM     23  CB  GLU A  11      24.652  14.711  -0.522  1.00 10.00      A   
ATOM     24  CG  GLU A  11      24.648  15.836  -1.551  1.00 10.00      A   
ATOM     25  CD  GLU A  11      25.371  15.477  -2.832  1.00 10.00      A   
ATOM     26  OE1 GLU A  11      24.830  14.675  -3.620  1.00 10.00      A   
ATOM     27  OE2 GLU A  11      26.481  16.012  -3.064  1.00 10.00      A   
ATOM     28  C   GLU A  11      24.036  13.985   1.817  1.00 10.00      A   
ATOM     29  O   GLU A  11      22.902  13.523   1.942  1.00 10.00      A   
ATOM     30  N   GLU A  12      25.083  13.500   2.473  1.00 10.00      A   
ATOM     31  HN  GLU A  12      25.967  13.905   2.329  1.00 10.00      A   
ATOM     32  CA  GLU A  12      24.959  12.367   3.388  1.00 10.00      A   
ATOM     33  CB  GLU A  12      26.340  11.916   3.871  1.00 10.00      A   
ATOM     34  CG  GLU A  12      27.135  13.001   4.580  1.00 10.00      A   
ATOM     35  CD  GLU A  12      28.614  12.686   4.691  1.00 10.00      A   
ATOM     36  OE1 GLU A  12      29.029  11.570   4.317  1.00 10.00      A   
ATOM     37  OE2 GLU A  12      29.374  13.569   5.144  1.00 10.00      A   
ATOM     38  C   GLU A  12      24.056  12.712   4.576  1.00 10.00      A   
ATOM     39  O   GLU A  12      23.236  11.898   5.007  1.00 10.00      A   
ATOM     40  N   VAL A  13      24.197  13.934   5.084  1.00 10.00      A   
ATOM     41  HN  VAL A  13      24.851  14.542   4.681  1.00 10.00      A   
ATOM     42  CA  VAL A  13      23.398  14.398   6.217  1.00 10.00      A   
ATOM     43  CB  VAL A  13      23.905  15.761   6.740  1.00 10.00      A   
ATOM     44  CG1 VAL A  13      23.017  16.278   7.862  1.00 10.00      A   
ATOM     45  CG2 VAL A  13      25.347  15.649   7.210  1.00 10.00      A   
ATOM     46  C   VAL A  13      21.944  14.544   5.794  1.00 10.00      A   
ATOM     47  O   VAL A  13      21.042  14.026   6.447  1.00 10.00      A   
ATOM     48  N   LEU A  14      21.734  15.224   4.671  1.00 10.00      A   
ATOM     49  HN  LEU A  14      22.504  15.581   4.178  1.00 10.00      A   
ATOM     50  CA  LEU A  14      20.391  15.454   4.153  1.00 10.00      A   
ATOM     51  CB  LEU A  14      20.432  16.344   2.910  1.00 10.00      A   
ATOM     52  CG  LEU A  14      20.936  17.774   3.141  1.00 10.00      A   
ATOM     53  CD1 LEU A  14      20.998  18.548   1.835  1.00 10.00      A   
ATOM     54  CD2 LEU A  14      20.065  18.501   4.156  1.00 10.00      A   
ATOM     55  C   LEU A  14      19.661  14.146   3.880  1.00 10.00      A   
ATOM     56  O   LEU A  14      18.479  14.017   4.195  1.00 10.00      A   
ATOM     57  N   GLU A  15      20.371  13.170   3.315  1.00 10.00      A   
ATOM     58  HN  GLU A  15      21.314  13.326   3.091  1.00 10.00      A   
ATOM     59  CA  GLU A  15      19.774  11.873   3.028  1.00 10.00      A   
ATOM     60  CB  GLU A  15      20.748  10.974   2.264  1.00 10.00      A   
ATOM     61  CG  GLU A  15      20.113   9.692   1.746  1.00 10.00      A   
ATOM     62  CD  GLU A  15      21.133   8.640   1.368  1.00 10.00      A   
ATOM     63  OE1 GLU A  15      22.042   8.367   2.184  1.00 10.00      A   
ATOM     64  OE2 GLU A  15      21.027   8.072   0.263  1.00 10.00      A   
ATOM     65  C   GLU A  15      19.344  11.196   4.326  1.00 10.00      A   
ATOM     66  O   GLU A  15      18.280  10.579   4.396  1.00 10.00      A   
ATOM     67  N   HIS A  16      20.172  11.340   5.359  1.00 10.00      A   
ATOM     68  HN  HIS A  16      21.002  11.852   5.238  1.00 10.00      A   
ATOM     69  CA  HIS A  16      19.881  10.756   6.663  1.00 10.00      A   
ATOM     70  CB  HIS A  16      21.085  10.884   7.603  1.00 10.00      A   
ATOM     71  CG  HIS A  16      21.121   9.855   8.696  1.00 10.00      A   
ATOM     72  ND1 HIS A  16      21.534   8.562   8.454  1.00 10.00      A   
ATOM     73  CD2 HIS A  16      20.805   9.983  10.011  1.00 10.00      A   
ATOM     74  CE1 HIS A  16      21.464   7.937   9.618  1.00 10.00      A   
ATOM     75  NE2 HIS A  16      21.029   8.756  10.585  1.00 10.00      A   
ATOM     76  HE2 HIS A  16      20.903   8.528  11.532  1.00 10.00      A   
ATOM     77  C   HIS A  16      18.650  11.415   7.273  1.00 10.00      A   
ATOM     78  O   HIS A  16      17.833  10.752   7.902  1.00 10.00      A   
ATOM     79  N   VAL A  17      18.517  12.719   7.074  1.00 10.00      A   
ATOM     80  HN  VAL A  17      19.214  13.200   6.576  1.00 10.00      A   
ATOM     81  CA  VAL A  17      17.370  13.458   7.591  1.00 10.00      A   
ATOM     82  CB  VAL A  17      17.555  14.987   7.419  1.00 10.00      A   
ATOM     83  CG1 VAL A  17      16.321  15.744   7.889  1.00 10.00      A   
ATOM     84  CG2 VAL A  17      18.792  15.475   8.158  1.00 10.00      A   
ATOM     85  C   VAL A  17      16.092  13.026   6.867  1.00 10.00      A   
ATOM     86  O   VAL A  17      15.050  12.801   7.490  1.00 10.00      A   
ATOM     87  N   PHE A  18      16.190  12.872   5.550  1.00 10.00      A   
ATOM     88  HN  PHE A  18      17.057  13.027   5.115  1.00 10.00      A   
ATOM     89  CA  PHE A  18      15.048  12.483   4.730  1.00 10.00      A   
ATOM     90  CB  PHE A  18      15.343  12.684   3.242  1.00 10.00      A   
ATOM     91  CG  PHE A  18      15.632  14.108   2.852  1.00 10.00      A   
ATOM     92  CD1 PHE A  18      16.421  14.386   1.749  1.00 10.00      A   
ATOM     93  CD2 PHE A  18      15.120  15.164   3.587  1.00 10.00      A   
ATOM     94  CE1 PHE A  18      16.694  15.693   1.386  1.00 10.00      A   
ATOM     95  CE2 PHE A  18      15.390  16.471   3.229  1.00 10.00      A   
ATOM     96  CZ  PHE A  18      16.178  16.736   2.127  1.00 10.00      A   
ATOM     97  C   PHE A  18      14.607  11.045   4.987  1.00 10.00      A   
ATOM     98  O   PHE A  18      13.521  10.645   4.571  1.00 10.00      A   
ATOM     99  N   SER A  19      15.431  10.265   5.681  1.00 10.00      A   
ATOM    100  HN  SER A  19      16.291  10.622   5.993  1.00 10.00      A   
ATOM    101  CA  SER A  19      15.079   8.883   5.973  1.00 10.00      A   
ATOM    102  CB  SER A  19      16.307   8.077   6.405  1.00 10.00      A   
ATOM    103  OG  SER A  19      16.706   8.412   7.723  1.00 10.00      A   
ATOM    104  HG  SER A  19      17.200   9.249   7.712  1.00 10.00      A   
ATOM    105  C   SER A  19      13.972   8.816   7.026  1.00 10.00      A   
ATOM    106  O   SER A  19      13.259   7.815   7.130  1.00 10.00      A   
ATOM    107  N   PHE A  20      13.818   9.894   7.786  1.00 10.00      A   
ATOM    108  HN  PHE A  20      14.411  10.667   7.647  1.00 10.00      A   
ATOM    109  CA  PHE A  20      12.793   9.962   8.820  1.00 10.00      A   
ATOM    110  CB  PHE A  20      13.213  10.919   9.941  1.00 10.00      A   
ATOM    111  CG  PHE A  20      14.428  10.484  10.702  1.00 10.00      A   
ATOM    112  CD1 PHE A  20      15.688  10.918  10.329  1.00 10.00      A   
ATOM    113  CD2 PHE A  20      14.314   9.646  11.795  1.00 10.00      A   
ATOM    114  CE1 PHE A  20      16.811  10.525  11.028  1.00 10.00      A   
ATOM    115  CE2 PHE A  20      15.432   9.245  12.499  1.00 10.00      A   
ATOM    116  CZ  PHE A  20      16.684   9.686  12.115  1.00 10.00      A   
ATOM    117  C   PHE A  20      11.480  10.429   8.216  1.00 10.00      A   
ATOM    118  O   PHE A  20      10.426  10.346   8.840  1.00 10.00      A   
ATOM    119  N   ILE A  21      11.563  10.930   6.996  1.00 10.00      A   
ATOM    120  HN  ILE A  21      12.438  10.966   6.557  1.00 10.00      A   
ATOM    121  CA  ILE A  21      10.399  11.422   6.285  1.00 10.00      A   
ATOM    122  CB  ILE A  21      10.701  12.762   5.567  1.00 10.00      A   
ATOM    123  CG1 ILE A  21      11.264  13.782   6.560  1.00 10.00      A   
ATOM    124  CG2 ILE A  21       9.447  13.310   4.893  1.00 10.00      A   
ATOM    125  CD1 ILE A  21      11.841  15.019   5.909  1.00 10.00      A   
ATOM    126  C   ILE A  21       9.930  10.388   5.271  1.00 10.00      A   
ATOM    127  O   ILE A  21      10.481  10.289   4.176  1.00 10.00      A   
ATOM    128  N   GLN A  22       8.935   9.600   5.645  1.00 10.00      A   
ATOM    129  HN  GLN A  22       8.542   9.705   6.539  1.00 10.00      A   
ATOM    130  CA  GLN A  22       8.408   8.579   4.755  1.00 10.00      A   
ATOM    131  CB  GLN A  22       8.478   7.193   5.396  1.00 10.00      A   
ATOM    132  CG  GLN A  22       9.894   6.712   5.679  1.00 10.00      A   
ATOM    133  CD  GLN A  22      10.786   6.730   4.448  1.00 10.00      A   
ATOM    134  OE1 GLN A  22      10.332   6.512   3.322  1.00 10.00      A   
ATOM    135  NE2 GLN A  22      12.067   6.997   4.651  1.00 10.00      A   
ATOM    136 HE21 GLN A  22      12.367   7.165   5.574  1.00 10.00      A   
ATOM    137 HE22 GLN A  22      12.663   7.013   3.876  1.00 10.00      A   
ATOM    138  C   GLN A  22       6.984   8.908   4.341  1.00 10.00      A   
ATOM    139  O   GLN A  22       6.390   8.219   3.513  1.00 10.00      A   
ATOM    140  N   LEU A  23       6.437   9.966   4.927  1.00 10.00      A   
ATOM    141  HN  LEU A  23       6.953  10.469   5.591  1.00 10.00      A   
ATOM    142  CA  LEU A  23       5.092  10.396   4.601  1.00 10.00      A   
ATOM    143  CB  LEU A  23       4.584  11.399   5.637  1.00 10.00      A   
ATOM    144  CG  LEU A  23       3.068  11.596   5.696  1.00 10.00      A   
ATOM    145  CD1 LEU A  23       2.387  10.332   6.206  1.00 10.00      A   
ATOM    146  CD2 LEU A  23       2.721  12.781   6.579  1.00 10.00      A   
ATOM    147  C   LEU A  23       5.094  11.027   3.215  1.00 10.00      A   
ATOM    148  O   LEU A  23       5.832  11.986   2.966  1.00 10.00      A   
ATOM    149  N   ASP A  24       4.272  10.476   2.327  1.00 10.00      A   
ATOM    150  HN  ASP A  24       3.714   9.719   2.610  1.00 10.00      A   
ATOM    151  CA  ASP A  24       4.173  10.943   0.943  1.00 10.00      A   
ATOM    152  CB  ASP A  24       3.118  10.145   0.171  1.00 10.00      A   
ATOM    153  CG  ASP A  24       3.375   8.650   0.218  1.00 10.00      A   
ATOM    154  OD1 ASP A  24       4.296   8.173  -0.476  1.00 10.00      A   
ATOM    155  OD2 ASP A  24       2.668   7.948   0.975  1.00 10.00      A   
ATOM    156  C   ASP A  24       3.900  12.442   0.841  1.00 10.00      A   
ATOM    157  O   ASP A  24       4.604  13.151   0.121  1.00 10.00      A   
ATOM    158  N   LYS A  25       2.893  12.924   1.569  1.00 10.00      A   
ATOM    159  HN  LYS A  25       2.370  12.310   2.132  1.00 10.00      A   
ATOM    160  CA  LYS A  25       2.543  14.343   1.544  1.00 10.00      A   
ATOM    161  CB  LYS A  25       1.325  14.631   2.424  1.00 10.00      A   
ATOM    162  CG  LYS A  25       0.005  14.584   1.676  1.00 10.00      A   
ATOM    163  CD  LYS A  25      -1.138  15.108   2.526  1.00 10.00      A   
ATOM    164  CE  LYS A  25      -2.436  15.162   1.736  1.00 10.00      A   
ATOM    165  NZ  LYS A  25      -2.492  16.338   0.827  1.00 10.00      A   
ATOM    166  HZ1 LYS A  25      -3.448  16.438   0.437  1.00 10.00      A   
ATOM    167  HZ2 LYS A  25      -1.818  16.222   0.035  1.00 10.00      A   
ATOM    168  HZ3 LYS A  25      -2.249  17.203   1.349  1.00 10.00      A   
ATOM    169  C   LYS A  25       3.715  15.226   1.962  1.00 10.00      A   
ATOM    170  O   LYS A  25       3.982  16.249   1.335  1.00 10.00      A   
ATOM    171  N   ASP A  26       4.428  14.811   3.006  1.00 10.00      A   
ATOM    172  HN  ASP A  26       4.187  13.968   3.445  1.00 10.00      A   
ATOM    173  CA  ASP A  26       5.572  15.572   3.498  1.00 10.00      A   
ATOM    174  CB  ASP A  26       6.067  15.015   4.835  1.00 10.00      A   
ATOM    175  CG  ASP A  26       5.271  15.501   6.031  1.00 10.00      A   
ATOM    176  OD1 ASP A  26       4.616  16.564   5.935  1.00 10.00      A   
ATOM    177  OD2 ASP A  26       5.302  14.823   7.078  1.00 10.00      A   
ATOM    178  C   ASP A  26       6.702  15.546   2.484  1.00 10.00      A   
ATOM    179  O   ASP A  26       7.327  16.568   2.207  1.00 10.00      A   
ATOM    180  N   ARG A  27       6.952  14.370   1.918  1.00 10.00      A   
ATOM    181  HN  ARG A  27       6.411  13.588   2.181  1.00 10.00      A   
ATOM    182  CA  ARG A  27       8.007  14.206   0.926  1.00 10.00      A   
ATOM    183  CB  ARG A  27       8.135  12.747   0.501  1.00 10.00      A   
ATOM    184  CG  ARG A  27       8.923  11.894   1.477  1.00 10.00      A   
ATOM    185  CD  ARG A  27       9.851  10.943   0.742  1.00 10.00      A   
ATOM    186  NE  ARG A  27      11.039  10.628   1.532  1.00 10.00      A   
ATOM    187  HE  ARG A  27      10.904  10.410   2.486  1.00 10.00      A   
ATOM    188  CZ  ARG A  27      12.278  10.618   1.039  1.00 10.00      A   
ATOM    189  NH1 ARG A  27      12.494  10.900  -0.243  1.00 10.00      A   
ATOM    190 HH11 ARG A  27      13.462  10.891  -0.631  1.00 10.00      A   
ATOM    191 HH12 ARG A  27      11.689  11.137  -0.878  1.00 10.00      A   
ATOM    192  NH2 ARG A  27      13.303  10.348   1.837  1.00 10.00      A   
ATOM    193 HH21 ARG A  27      13.145  10.150   2.855  1.00 10.00      A   
ATOM    194 HH22 ARG A  27      14.271  10.333   1.454  1.00 10.00      A   
ATOM    195  C   ARG A  27       7.757  15.084  -0.291  1.00 10.00      A   
ATOM    196  O   ARG A  27       8.690  15.635  -0.874  1.00 10.00      A   
ATOM    197  N   ASN A  28       6.488  15.212  -0.665  1.00 10.00      A   
ATOM    198  HN  ASN A  28       5.793  14.730  -0.166  1.00 10.00      A   
ATOM    199  CA  ASN A  28       6.104  16.033  -1.807  1.00 10.00      A   
ATOM    200  CB  ASN A  28       4.624  15.849  -2.161  1.00 10.00      A   
ATOM    201  CG  ASN A  28       4.336  14.497  -2.787  1.00 10.00      A   
ATOM    202  OD1 ASN A  28       5.225  13.860  -3.357  1.00 10.00      A   
ATOM    203  ND2 ASN A  28       3.096  14.048  -2.692  1.00 10.00      A   
ATOM    204 HD21 ASN A  28       2.424  14.612  -2.230  1.00 10.00      A   
ATOM    205 HD22 ASN A  28       2.887  13.171  -3.088  1.00 10.00      A   
ATOM    206  C   ASN A  28       6.424  17.502  -1.557  1.00 10.00      A   
ATOM    207  O   ASN A  28       6.683  18.260  -2.490  1.00 10.00      A   
ATOM    208  N   SER A  29       6.414  17.897  -0.292  1.00 10.00      A   
ATOM    209  HN  SER A  29       6.194  17.251   0.416  1.00 10.00      A   
ATOM    210  CA  SER A  29       6.720  19.267   0.070  1.00 10.00      A   
ATOM    211  CB  SER A  29       6.112  19.600   1.431  1.00 10.00      A   
ATOM    212  OG  SER A  29       4.720  19.313   1.447  1.00 10.00      A   
ATOM    213  HG  SER A  29       4.531  18.692   2.164  1.00 10.00      A   
ATOM    214  C   SER A  29       8.232  19.482   0.082  1.00 10.00      A   
ATOM    215  O   SER A  29       8.721  20.568  -0.221  1.00 10.00      A   
ATOM    216  N   VAL A  30       8.967  18.423   0.398  1.00 10.00      A   
ATOM    217  HN  VAL A  30       8.514  17.578   0.603  1.00 10.00      A   
ATOM    218  CA  VAL A  30      10.424  18.475   0.454  1.00 10.00      A   
ATOM    219  CB  VAL A  30      11.015  17.174   1.047  1.00 10.00      A   
ATOM    220  CG1 VAL A  30      12.537  17.192   1.001  1.00 10.00      A   
ATOM    221  CG2 VAL A  30      10.529  16.965   2.474  1.00 10.00      A   
ATOM    222  C   VAL A  30      11.025  18.718  -0.929  1.00 10.00      A   
ATOM    223  O   VAL A  30      11.914  19.551  -1.088  1.00 10.00      A   
ATOM    224  N   SER A  31      10.515  18.017  -1.933  1.00 10.00      A   
ATOM    225  HN  SER A  31       9.782  17.387  -1.760  1.00 10.00      A   
ATOM    226  CA  SER A  31      11.021  18.156  -3.294  1.00 10.00      A   
ATOM    227  CB  SER A  31      10.606  16.948  -4.137  1.00 10.00      A   
ATOM    228  OG  SER A  31       9.455  16.317  -3.597  1.00 10.00      A   
ATOM    229  HG  SER A  31       9.710  15.456  -3.222  1.00 10.00      A   
ATOM    230  C   SER A  31      10.560  19.456  -3.959  1.00 10.00      A   
ATOM    231  O   SER A  31      10.849  19.696  -5.132  1.00 10.00      A   
ATOM    232  N   LEU A  32       9.856  20.297  -3.212  1.00 10.00      A   
ATOM    233  HN  LEU A  32       9.658  20.061  -2.281  1.00 10.00      A   
ATOM    234  CA  LEU A  32       9.365  21.560  -3.747  1.00 10.00      A   
ATOM    235  CB  LEU A  32       7.840  21.636  -3.646  1.00 10.00      A   
ATOM    236  CG  LEU A  32       7.043  20.940  -4.751  1.00 10.00      A   
ATOM    237  CD1 LEU A  32       5.586  20.777  -4.340  1.00 10.00      A   
ATOM    238  CD2 LEU A  32       7.144  21.726  -6.047  1.00 10.00      A   
ATOM    239  C   LEU A  32       9.998  22.765  -3.051  1.00 10.00      A   
ATOM    240  O   LEU A  32       9.643  23.910  -3.336  1.00 10.00      A   
ATOM    241  N   VAL A  33      10.934  22.520  -2.145  1.00 10.00      A   
ATOM    242  HN  VAL A  33      11.195  21.593  -1.953  1.00 10.00      A   
ATOM    243  CA  VAL A  33      11.578  23.617  -1.433  1.00 10.00      A   
ATOM    244  CB  VAL A  33      12.097  23.224  -0.029  1.00 10.00      A   
ATOM    245  CG1 VAL A  33      10.955  22.744   0.854  1.00 10.00      A   
ATOM    246  CG2 VAL A  33      13.195  22.175  -0.107  1.00 10.00      A   
ATOM    247  C   VAL A  33      12.689  24.261  -2.261  1.00 10.00      A   
ATOM    248  O   VAL A  33      12.797  25.490  -2.315  1.00 10.00      A   
ATOM    249  N   CYS A  34      13.494  23.425  -2.915  1.00 10.00      A   
ATOM    250  HN  CYS A  34      13.337  22.460  -2.843  1.00 10.00      A   
ATOM    251  CA  CYS A  34      14.599  23.895  -3.743  1.00 10.00      A   
ATOM    252  CB  CYS A  34      15.733  24.437  -2.868  1.00 10.00      A   
ATOM    253  SG  CYS A  34      16.426  23.232  -1.711  1.00 10.00      A   
ATOM    254  HG  CYS A  34      16.952  23.904  -0.696  1.00 10.00      A   
ATOM    255  C   CYS A  34      15.126  22.763  -4.619  1.00 10.00      A   
ATOM    256  O   CYS A  34      14.797  21.593  -4.397  1.00 10.00      A   
ATOM    257  N   LYS A  35      15.943  23.118  -5.606  1.00 10.00      A   
ATOM    258  HN  LYS A  35      16.154  24.080  -5.726  1.00 10.00      A   
ATOM    259  CA  LYS A  35      16.525  22.147  -6.530  1.00 10.00      A   
ATOM    260  CB  LYS A  35      17.343  22.872  -7.607  1.00 10.00      A   
ATOM    261  CG  LYS A  35      18.043  21.963  -8.608  1.00 10.00      A   
ATOM    262  CD  LYS A  35      17.051  21.116  -9.392  1.00 10.00      A   
ATOM    263  CE  LYS A  35      17.747  20.345 -10.502  1.00 10.00      A   
ATOM    264  NZ  LYS A  35      16.846  19.355 -11.148  1.00 10.00      A   
ATOM    265  HZ1 LYS A  35      17.274  19.007 -12.028  1.00 10.00      A   
ATOM    266  HZ2 LYS A  35      15.931  19.793 -11.374  1.00 10.00      A   
ATOM    267  HZ3 LYS A  35      16.686  18.541 -10.511  1.00 10.00      A   
ATOM    268  C   LYS A  35      17.398  21.121  -5.806  1.00 10.00      A   
ATOM    269  O   LYS A  35      17.350  19.927  -6.112  1.00 10.00      A   
ATOM    270  N   SER A  36      18.170  21.589  -4.835  1.00 10.00      A   
ATOM    271  HN  SER A  36      18.137  22.548  -4.618  1.00 10.00      A   
ATOM    272  CA  SER A  36      19.065  20.722  -4.079  1.00 10.00      A   
ATOM    273  CB  SER A  36      19.850  21.546  -3.058  1.00 10.00      A   
ATOM    274  OG  SER A  36      20.393  22.710  -3.666  1.00 10.00      A   
ATOM    275  HG  SER A  36      20.694  22.492  -4.561  1.00 10.00      A   
ATOM    276  C   SER A  36      18.316  19.585  -3.386  1.00 10.00      A   
ATOM    277  O   SER A  36      18.622  18.411  -3.597  1.00 10.00      A   
ATOM    278  N   TRP A  37      17.319  19.936  -2.584  1.00 10.00      A   
ATOM    279  HN  TRP A  37      17.099  20.886  -2.482  1.00 10.00      A   
ATOM    280  CA  TRP A  37      16.542  18.943  -1.853  1.00 10.00      A   
ATOM    281  CB  TRP A  37      15.679  19.605  -0.772  1.00 10.00      A   
ATOM    282  CG  TRP A  37      16.470  20.170   0.381  1.00 10.00      A   
ATOM    283  CD1 TRP A  37      17.753  20.645   0.349  1.00 10.00      A   
ATOM    284  CD2 TRP A  37      16.026  20.328   1.737  1.00 10.00      A   
ATOM    285  NE1 TRP A  37      18.131  21.084   1.596  1.00 10.00      A   
ATOM    286  HE1 TRP A  37      19.007  21.471   1.830  1.00 10.00      A   
ATOM    287  CE2 TRP A  37      17.089  20.900   2.463  1.00 10.00      A   
ATOM    288  CE3 TRP A  37      14.834  20.044   2.409  1.00 10.00      A   
ATOM    289  CZ2 TRP A  37      16.994  21.191   3.823  1.00 10.00      A   
ATOM    290  CZ3 TRP A  37      14.744  20.335   3.759  1.00 10.00      A   
ATOM    291  CH2 TRP A  37      15.817  20.901   4.452  1.00 10.00      A   
ATOM    292  C   TRP A  37      15.701  18.078  -2.796  1.00 10.00      A   
ATOM    293  O   TRP A  37      15.421  16.919  -2.501  1.00 10.00      A   
ATOM    294  N   TYR A  38      15.320  18.638  -3.940  1.00 10.00      A   
ATOM    295  HN  TYR A  38      15.578  19.563  -4.129  1.00 10.00      A   
ATOM    296  CA  TYR A  38      14.526  17.911  -4.925  1.00 10.00      A   
ATOM    297  CB  TYR A  38      14.075  18.855  -6.050  1.00 10.00      A   
ATOM    298  CG  TYR A  38      13.511  18.155  -7.270  1.00 10.00      A   
ATOM    299  CD1 TYR A  38      14.209  18.141  -8.472  1.00 10.00      A   
ATOM    300  CD2 TYR A  38      12.289  17.501  -7.217  1.00 10.00      A   
ATOM    301  CE1 TYR A  38      13.705  17.495  -9.584  1.00 10.00      A   
ATOM    302  CE2 TYR A  38      11.777  16.852  -8.323  1.00 10.00      A   
ATOM    303  CZ  TYR A  38      12.487  16.852  -9.504  1.00 10.00      A   
ATOM    304  OH  TYR A  38      11.981  16.198 -10.607  1.00 10.00      A   
ATOM    305  HH  TYR A  38      11.088  16.527 -10.795  1.00 10.00      A   
ATOM    306  C   TYR A  38      15.318  16.741  -5.500  1.00 10.00      A   
ATOM    307  O   TYR A  38      14.798  15.631  -5.633  1.00 10.00      A   
ATOM    308  N   GLU A  39      16.580  16.989  -5.830  1.00 10.00      A   
ATOM    309  HN  GLU A  39      16.943  17.896  -5.699  1.00 10.00      A   
ATOM    310  CA  GLU A  39      17.435  15.953  -6.396  1.00 10.00      A   
ATOM    311  CB  GLU A  39      18.721  16.549  -6.965  1.00 10.00      A   
ATOM    312  CG  GLU A  39      18.525  17.317  -8.261  1.00 10.00      A   
ATOM    313  CD  GLU A  39      17.877  16.481  -9.345  1.00 10.00      A   
ATOM    314  OE1 GLU A  39      16.961  16.991 -10.023  1.00 10.00      A   
ATOM    315  OE2 GLU A  39      18.280  15.312  -9.529  1.00 10.00      A   
ATOM    316  C   GLU A  39      17.758  14.862  -5.383  1.00 10.00      A   
ATOM    317  O   GLU A  39      17.971  13.707  -5.747  1.00 10.00      A   
ATOM    318  N   ILE A  40      17.794  15.225  -4.114  1.00 10.00      A   
ATOM    319  HN  ILE A  40      17.630  16.163  -3.876  1.00 10.00      A   
ATOM    320  CA  ILE A  40      18.091  14.257  -3.069  1.00 10.00      A   
ATOM    321  CB  ILE A  40      18.687  14.923  -1.808  1.00 10.00      A   
ATOM    322  CG1 ILE A  40      19.908  15.763  -2.193  1.00 10.00      A   
ATOM    323  CG2 ILE A  40      19.074  13.872  -0.772  1.00 10.00      A   
ATOM    324  CD1 ILE A  40      20.407  16.659  -1.086  1.00 10.00      A   
ATOM    325  C   ILE A  40      16.852  13.438  -2.711  1.00 10.00      A   
ATOM    326  O   ILE A  40      16.933  12.224  -2.521  1.00 10.00      A   
ATOM    327  N   GLU A  41      15.699  14.103  -2.642  1.00 10.00      A   
ATOM    328  HN  GLU A  41      15.696  15.071  -2.812  1.00 10.00      A   
ATOM    329  CA  GLU A  41      14.441  13.439  -2.310  1.00 10.00      A   
ATOM    330  CB  GLU A  41      13.291  14.458  -2.273  1.00 10.00      A   
ATOM    331  CG  GLU A  41      12.071  14.027  -1.464  1.00 10.00      A   
ATOM    332  CD  GLU A  41      11.048  13.248  -2.279  1.00 10.00      A   
ATOM    333  OE1 GLU A  41      10.328  13.868  -3.089  1.00 10.00      A   
ATOM    334  OE2 GLU A  41      10.943  12.015  -2.098  1.00 10.00      A   
ATOM    335  C   GLU A  41      14.131  12.332  -3.313  1.00 10.00      A   
ATOM    336  O   GLU A  41      13.757  11.222  -2.932  1.00 10.00      A   
ATOM    337  N   ARG A  42      14.336  12.640  -4.592  1.00 10.00      A   
ATOM    338  HN  ARG A  42      14.680  13.535  -4.815  1.00 10.00      A   
ATOM    339  CA  ARG A  42      14.067  11.698  -5.675  1.00 10.00      A   
ATOM    340  CB  ARG A  42      14.200  12.385  -7.043  1.00 10.00      A   
ATOM    341  CG  ARG A  42      15.623  12.772  -7.414  1.00 10.00      A   
ATOM    342  CD  ARG A  42      15.696  13.373  -8.807  1.00 10.00      A   
ATOM    343  NE  ARG A  42      15.692  12.353  -9.858  1.00 10.00      A   
ATOM    344  HE  ARG A  42      15.067  11.594  -9.749  1.00 10.00      A   
ATOM    345  CZ  ARG A  42      16.486  12.389 -10.931  1.00 10.00      A   
ATOM    346  NH1 ARG A  42      17.349  13.388 -11.085  1.00 10.00      A   
ATOM    347 HH11 ARG A  42      17.414  14.151 -10.361  1.00 10.00      A   
ATOM    348 HH12 ARG A  42      17.970  13.424 -11.922  1.00 10.00      A   
ATOM    349  NH2 ARG A  42      16.428  11.428 -11.852  1.00 10.00      A   
ATOM    350 HH21 ARG A  42      17.054  11.466 -12.690  1.00 10.00      A   
ATOM    351 HH22 ARG A  42      15.759  10.628 -11.745  1.00 10.00      A   
ATOM    352  C   ARG A  42      14.958  10.456  -5.610  1.00 10.00      A   
ATOM    353  O   ARG A  42      14.654   9.433  -6.220  1.00 10.00      A   
ATOM    354  N   TRP A  43      16.051  10.540  -4.868  1.00 10.00      A   
ATOM    355  HN  TRP A  43      16.247  11.376  -4.386  1.00 10.00      A   
ATOM    356  CA  TRP A  43      16.969   9.417  -4.754  1.00 10.00      A   
ATOM    357  CB  TRP A  43      18.417   9.871  -4.990  1.00 10.00      A   
ATOM    358  CG  TRP A  43      18.848   9.811  -6.426  1.00 10.00      A   
ATOM    359  CD1 TRP A  43      18.364  10.550  -7.469  1.00 10.00      A   
ATOM    360  CD2 TRP A  43      19.863   8.962  -6.976  1.00 10.00      A   
ATOM    361  NE1 TRP A  43      19.010  10.204  -8.632  1.00 10.00      A   
ATOM    362  HE1 TRP A  43      18.841  10.592  -9.517  1.00 10.00      A   
ATOM    363  CE2 TRP A  43      19.937   9.237  -8.355  1.00 10.00      A   
ATOM    364  CE3 TRP A  43      20.716   7.999  -6.432  1.00 10.00      A   
ATOM    365  CZ2 TRP A  43      20.829   8.579  -9.200  1.00 10.00      A   
ATOM    366  CZ3 TRP A  43      21.603   7.350  -7.271  1.00 10.00      A   
ATOM    367  CH2 TRP A  43      21.653   7.643  -8.640  1.00 10.00      A   
ATOM    368  C   TRP A  43      16.845   8.698  -3.411  1.00 10.00      A   
ATOM    369  O   TRP A  43      17.703   7.890  -3.054  1.00 10.00      A   
ATOM    370  N   CYS A  44      15.781   8.974  -2.664  1.00 10.00      A   
ATOM    371  HN  CYS A  44      15.116   9.625  -2.981  1.00 10.00      A   
ATOM    372  CA  CYS A  44      15.604   8.322  -1.371  1.00 10.00      A   
ATOM    373  CB  CYS A  44      16.276   9.124  -0.249  1.00 10.00      A   
ATOM    374  SG  CYS A  44      15.753  10.852  -0.141  1.00 10.00      A   
ATOM    375  HG  CYS A  44      16.371  11.521  -1.111  1.00 10.00      A   
ATOM    376  C   CYS A  44      14.146   8.019  -1.027  1.00 10.00      A   
ATOM    377  O   CYS A  44      13.820   7.775   0.136  1.00 10.00      A   
ATOM    378  N   ARG A  45      13.261   8.027  -2.019  1.00 10.00      A   
ATOM    379  HN  ARG A  45      13.552   8.223  -2.933  1.00 10.00      A   
ATOM    380  CA  ARG A  45      11.857   7.724  -1.753  1.00 10.00      A   
ATOM    381  CB  ARG A  45      10.911   8.431  -2.725  1.00 10.00      A   
ATOM    382  CG  ARG A  45       9.469   8.461  -2.234  1.00 10.00      A   
ATOM    383  CD  ARG A  45       8.556   9.221  -3.182  1.00 10.00      A   
ATOM    384  NE  ARG A  45       8.678  10.676  -3.043  1.00 10.00      A   
ATOM    385  HE  ARG A  45       9.589  11.043  -2.898  1.00 10.00      A   
ATOM    386  CZ  ARG A  45       7.649  11.523  -3.081  1.00 10.00      A   
ATOM    387  NH1 ARG A  45       6.406  11.073  -3.235  1.00 10.00      A   
ATOM    388 HH11 ARG A  45       6.224  10.048  -3.330  1.00 10.00      A   
ATOM    389 HH12 ARG A  45       5.605  11.743  -3.262  1.00 10.00      A   
ATOM    390  NH2 ARG A  45       7.861  12.828  -2.997  1.00 10.00      A   
ATOM    391 HH21 ARG A  45       8.841  13.198  -2.904  1.00 10.00      A   
ATOM    392 HH22 ARG A  45       7.057  13.493  -3.025  1.00 10.00      A   
ATOM    393  C   ARG A  45      11.633   6.216  -1.761  1.00 10.00      A   
ATOM    394  O   ARG A  45      11.564   5.592  -2.820  1.00 10.00      A   
ATOM    395  N   ARG A  46      11.526   5.644  -0.568  1.00 10.00      A   
ATOM    396  HN  ARG A  46      11.573   6.210   0.230  1.00 10.00      A   
ATOM    397  CA  ARG A  46      11.352   4.206  -0.394  1.00 10.00      A   
ATOM    398  CB  ARG A  46      11.419   3.840   1.089  1.00 10.00      A   
ATOM    399  CG  ARG A  46      12.768   4.095   1.741  1.00 10.00      A   
ATOM    400  CD  ARG A  46      12.723   3.743   3.221  1.00 10.00      A   
ATOM    401  NE  ARG A  46      14.017   3.915   3.884  1.00 10.00      A   
ATOM    402  HE  ARG A  46      14.777   4.191   3.326  1.00 10.00      A   
ATOM    403  CZ  ARG A  46      14.218   3.709   5.193  1.00 10.00      A   
ATOM    404  NH1 ARG A  46      13.211   3.321   5.964  1.00 10.00      A   
ATOM    405 HH11 ARG A  46      13.362   3.167   6.986  1.00 10.00      A   
ATOM    406 HH12 ARG A  46      12.264   3.166   5.555  1.00 10.00      A   
ATOM    407  NH2 ARG A  46      15.428   3.880   5.724  1.00 10.00      A   
ATOM    408 HH21 ARG A  46      16.231   4.179   5.125  1.00 10.00      A   
ATOM    409 HH22 ARG A  46      15.583   3.712   6.743  1.00 10.00      A   
ATOM    410  C   ARG A  46      10.062   3.658  -1.001  1.00 10.00      A   
ATOM    411  O   ARG A  46      10.052   2.551  -1.538  1.00 10.00      A   
ATOM    412  N   LYS A  47       8.982   4.421  -0.919  1.00 10.00      A   
ATOM    413  HN  LYS A  47       9.048   5.306  -0.510  1.00 10.00      A   
ATOM    414  CA  LYS A  47       7.698   3.964  -1.438  1.00 10.00      A   
ATOM    415  CB  LYS A  47       6.756   3.613  -0.277  1.00 10.00      A   
ATOM    416  CG  LYS A  47       5.415   3.026  -0.699  1.00 10.00      A   
ATOM    417  CD  LYS A  47       4.305   3.414   0.271  1.00 10.00      A   
ATOM    418  CE  LYS A  47       4.002   4.905   0.205  1.00 10.00      A   
ATOM    419  NZ  LYS A  47       2.837   5.276   1.052  1.00 10.00      A   
ATOM    420  HZ1 LYS A  47       2.994   4.966   2.033  1.00 10.00      A   
ATOM    421  HZ2 LYS A  47       1.973   4.822   0.691  1.00 10.00      A   
ATOM    422  HZ3 LYS A  47       2.702   6.316   1.046  1.00 10.00      A   
ATOM    423  C   LYS A  47       7.036   4.989  -2.353  1.00 10.00      A   
ATOM    424  O   LYS A  47       7.106   6.196  -2.114  1.00 10.00      A   
ATOM    425  N   VAL A  48       6.408   4.496  -3.412  1.00 10.00      A   
ATOM    426  HN  VAL A  48       6.422   3.522  -3.567  1.00 10.00      A   
ATOM    427  CA  VAL A  48       5.696   5.351  -4.353  1.00 10.00      A   
ATOM    428  CB  VAL A  48       6.267   5.268  -5.787  1.00 10.00      A   
ATOM    429  CG1 VAL A  48       7.548   6.084  -5.895  1.00 10.00      A   
ATOM    430  CG2 VAL A  48       6.516   3.824  -6.194  1.00 10.00      A   
ATOM    431  C   VAL A  48       4.215   4.994  -4.361  1.00 10.00      A   
ATOM    432  O   VAL A  48       3.840   3.869  -4.699  1.00 10.00      A   
ATOM    433  N   PHE A  49       3.376   5.940  -3.962  1.00 10.00      A   
ATOM    434  HN  PHE A  49       3.728   6.818  -3.695  1.00 10.00      A   
ATOM    435  CA  PHE A  49       1.940   5.705  -3.915  1.00 10.00      A   
ATOM    436  CB  PHE A  49       1.343   6.273  -2.624  1.00 10.00      A   
ATOM    437  CG  PHE A  49      -0.150   6.117  -2.526  1.00 10.00      A   
ATOM    438  CD1 PHE A  49      -0.723   4.858  -2.480  1.00 10.00      A   
ATOM    439  CD2 PHE A  49      -0.981   7.228  -2.483  1.00 10.00      A   
ATOM    440  CE1 PHE A  49      -2.093   4.706  -2.396  1.00 10.00      A   
ATOM    441  CE2 PHE A  49      -2.353   7.084  -2.398  1.00 10.00      A   
ATOM    442  CZ  PHE A  49      -2.911   5.820  -2.355  1.00 10.00      A   
ATOM    443  C   PHE A  49       1.230   6.291  -5.130  1.00 10.00      A   
ATOM    444  O   PHE A  49       1.095   7.509  -5.259  1.00 10.00      A   
ATOM    445  N   ILE A  50       0.772   5.415  -6.011  1.00 10.00      A   
ATOM    446  HN  ILE A  50       0.911   4.456  -5.850  1.00 10.00      A   
ATOM    447  CA  ILE A  50       0.068   5.830  -7.211  1.00 10.00      A   
ATOM    448  CB  ILE A  50       0.761   5.294  -8.487  1.00 10.00      A   
ATOM    449  CG1 ILE A  50       2.248   5.669  -8.496  1.00 10.00      A   
ATOM    450  CG2 ILE A  50       0.074   5.808  -9.744  1.00 10.00      A   
ATOM    451  CD1 ILE A  50       2.509   7.160  -8.575  1.00 10.00      A   
ATOM    452  C   ILE A  50      -1.383   5.349  -7.152  1.00 10.00      A   
ATOM    453  O   ILE A  50      -1.681   4.177  -7.411  1.00 10.00      A   
ATOM    454  N   GLY A  51      -2.276   6.264  -6.785  1.00 10.00      A   
ATOM    455  HN  GLY A  51      -1.969   7.172  -6.581  1.00 10.00      A   
ATOM    456  CA  GLY A  51      -3.691   5.947  -6.677  1.00 10.00      A   
ATOM    457  C   GLY A  51      -4.334   5.664  -8.021  1.00 10.00      A   
ATOM    458  O   GLY A  51      -5.375   5.018  -8.093  1.00 10.00      A   
ATOM    459  N   ASN A  52      -3.713   6.148  -9.085  1.00 10.00      A   
ATOM    460  HN  ASN A  52      -2.884   6.653  -8.962  1.00 10.00      A   
ATOM    461  CA  ASN A  52      -4.219   5.940 -10.439  1.00 10.00      A   
ATOM    462  CB  ASN A  52      -5.017   7.162 -10.912  1.00 10.00      A   
ATOM    463  CG  ASN A  52      -5.776   6.907 -12.203  1.00 10.00      A   
ATOM    464  OD1 ASN A  52      -5.268   7.152 -13.293  1.00 10.00      A   
ATOM    465  ND2 ASN A  52      -6.999   6.412 -12.085  1.00 10.00      A   
ATOM    466 HD21 ASN A  52      -7.341   6.230 -11.183  1.00 10.00      A   
ATOM    467 HD22 ASN A  52      -7.510   6.239 -12.904  1.00 10.00      A   
ATOM    468  C   ASN A  52      -3.047   5.671 -11.373  1.00 10.00      A   
ATOM    469  O   ASN A  52      -2.274   6.575 -11.682  1.00 10.00      A   
ATOM    470  N   CYS A  53      -2.911   4.423 -11.808  1.00 10.00      A   
ATOM    471  HN  CYS A  53      -3.574   3.750 -11.538  1.00 10.00      A   
ATOM    472  CA  CYS A  53      -1.812   4.017 -12.681  1.00 10.00      A   
ATOM    473  CB  CYS A  53      -1.809   2.498 -12.880  1.00 10.00      A   
ATOM    474  SG  CYS A  53      -3.429   1.791 -13.265  1.00 10.00      A   
ATOM    475  HG  CYS A  53      -4.000   1.444 -12.115  1.00 10.00      A   
ATOM    476  C   CYS A  53      -1.824   4.731 -14.030  1.00 10.00      A   
ATOM    477  O   CYS A  53      -0.827   4.724 -14.747  1.00 10.00      A   
ATOM    478  N   TYR A  54      -2.937   5.358 -14.375  1.00 10.00      A   
ATOM    479  HN  TYR A  54      -3.707   5.358 -13.763  1.00 10.00      A   
ATOM    480  CA  TYR A  54      -3.036   6.055 -15.646  1.00 10.00      A   
ATOM    481  CB  TYR A  54      -4.333   5.695 -16.364  1.00 10.00      A   
ATOM    482  CG  TYR A  54      -4.352   4.267 -16.854  1.00 10.00      A   
ATOM    483  CD1 TYR A  54      -5.506   3.497 -16.782  1.00 10.00      A   
ATOM    484  CD2 TYR A  54      -3.211   3.688 -17.391  1.00 10.00      A   
ATOM    485  CE1 TYR A  54      -5.517   2.193 -17.234  1.00 10.00      A   
ATOM    486  CE2 TYR A  54      -3.212   2.388 -17.842  1.00 10.00      A   
ATOM    487  CZ  TYR A  54      -4.367   1.643 -17.764  1.00 10.00      A   
ATOM    488  OH  TYR A  54      -4.378   0.350 -18.230  1.00 10.00      A   
ATOM    489  HH  TYR A  54      -4.529   0.365 -19.196  1.00 10.00      A   
ATOM    490  C   TYR A  54      -2.886   7.560 -15.478  1.00 10.00      A   
ATOM    491  O   TYR A  54      -3.157   8.329 -16.397  1.00 10.00      A   
ATOM    492  N   ALA A  55      -2.437   7.972 -14.300  1.00 10.00      A   
ATOM    493  HN  ALA A  55      -2.254   7.310 -13.600  1.00 10.00      A   
ATOM    494  CA  ALA A  55      -2.228   9.381 -14.012  1.00 10.00      A   
ATOM    495  CB  ALA A  55      -2.668   9.708 -12.596  1.00 10.00      A   
ATOM    496  C   ALA A  55      -0.766   9.756 -14.220  1.00 10.00      A   
ATOM    497  O   ALA A  55      -0.389  10.922 -14.100  1.00 10.00      A   
ATOM    498  N   VAL A  56       0.050   8.766 -14.554  1.00 10.00      A   
ATOM    499  HN  VAL A  56      -0.316   7.862 -14.674  1.00 10.00      A   
ATOM    500  CA  VAL A  56       1.471   8.982 -14.770  1.00 10.00      A   
ATOM    501  CB  VAL A  56       2.221   9.149 -13.420  1.00 10.00      A   
ATOM    502  CG1 VAL A  56       2.197   7.863 -12.602  1.00 10.00      A   
ATOM    503  CG2 VAL A  56       3.646   9.646 -13.625  1.00 10.00      A   
ATOM    504  C   VAL A  56       2.061   7.813 -15.559  1.00 10.00      A   
ATOM    505  O   VAL A  56       1.557   6.692 -15.489  1.00 10.00      A   
ATOM    506  N   SER A  57       3.097   8.092 -16.334  1.00 10.00      A   
ATOM    507  HN  SER A  57       3.421   9.013 -16.384  1.00 10.00      A   
ATOM    508  CA  SER A  57       3.759   7.070 -17.124  1.00 10.00      A   
ATOM    509  CB  SER A  57       4.473   7.711 -18.317  1.00 10.00      A   
ATOM    510  OG  SER A  57       3.722   8.798 -18.834  1.00 10.00      A   
ATOM    511  HG  SER A  57       4.102   9.629 -18.524  1.00 10.00      A   
ATOM    512  C   SER A  57       4.764   6.311 -16.259  1.00 10.00      A   
ATOM    513  O   SER A  57       5.449   6.911 -15.421  1.00 10.00      A   
ATOM    514  N   PRO A  58       4.864   4.983 -16.446  1.00 10.00      A   
ATOM    515  CA  PRO A  58       5.785   4.134 -15.680  1.00 10.00      A   
ATOM    516  CB  PRO A  58       5.686   2.775 -16.379  1.00 10.00      A   
ATOM    517  CG  PRO A  58       4.347   2.782 -17.027  1.00 10.00      A   
ATOM    518  CD  PRO A  58       4.079   4.206 -17.422  1.00 10.00      A   
ATOM    519  C   PRO A  58       7.221   4.647 -15.734  1.00 10.00      A   
ATOM    520  O   PRO A  58       7.900   4.737 -14.708  1.00 10.00      A   
ATOM    521  N   ALA A  59       7.673   5.009 -16.930  1.00 10.00      A   
ATOM    522  HN  ALA A  59       7.074   4.936 -17.707  1.00 10.00      A   
ATOM    523  CA  ALA A  59       9.033   5.508 -17.121  1.00 10.00      A   
ATOM    524  CB  ALA A  59       9.326   5.726 -18.595  1.00 10.00      A   
ATOM    525  C   ALA A  59       9.301   6.786 -16.322  1.00 10.00      A   
ATOM    526  O   ALA A  59      10.415   7.006 -15.851  1.00 10.00      A   
ATOM    527  N   THR A  60       8.278   7.614 -16.155  1.00 10.00      A   
ATOM    528  HN  THR A  60       7.402   7.374 -16.523  1.00 10.00      A   
ATOM    529  CA  THR A  60       8.424   8.862 -15.417  1.00 10.00      A   
ATOM    530  CB  THR A  60       7.138   9.705 -15.491  1.00 10.00      A   
ATOM    531  OG1 THR A  60       6.557   9.584 -16.798  1.00 10.00      A   
ATOM    532  HG1 THR A  60       7.251   9.414 -17.448  1.00 10.00      A   
ATOM    533  CG2 THR A  60       7.445  11.167 -15.216  1.00 10.00      A   
ATOM    534  C   THR A  60       8.760   8.588 -13.953  1.00 10.00      A   
ATOM    535  O   THR A  60       9.679   9.187 -13.391  1.00 10.00      A   
ATOM    536  N   VAL A  61       8.027   7.657 -13.352  1.00 10.00      A   
ATOM    537  HN  VAL A  61       7.327   7.199 -13.863  1.00 10.00      A   
ATOM    538  CA  VAL A  61       8.237   7.299 -11.955  1.00 10.00      A   
ATOM    539  CB  VAL A  61       7.195   6.269 -11.470  1.00 10.00      A   
ATOM    540  CG1 VAL A  61       7.239   6.140  -9.954  1.00 10.00      A   
ATOM    541  CG2 VAL A  61       5.799   6.659 -11.933  1.00 10.00      A   
ATOM    542  C   VAL A  61       9.632   6.726 -11.749  1.00 10.00      A   
ATOM    543  O   VAL A  61      10.350   7.121 -10.828  1.00 10.00      A   
ATOM    544  N   ILE A  62      10.012   5.814 -12.632  1.00 10.00      A   
ATOM    545  HN  ILE A  62       9.395   5.564 -13.353  1.00 10.00      A   
ATOM    546  CA  ILE A  62      11.315   5.167 -12.562  1.00 10.00      A   
ATOM    547  CB  ILE A  62      11.428   4.031 -13.599  1.00 10.00      A   
ATOM    548  CG1 ILE A  62      10.291   3.024 -13.408  1.00 10.00      A   
ATOM    549  CG2 ILE A  62      12.781   3.340 -13.492  1.00 10.00      A   
ATOM    550  CD1 ILE A  62      10.177   2.006 -14.518  1.00 10.00      A   
ATOM    551  C   ILE A  62      12.452   6.162 -12.788  1.00 10.00      A   
ATOM    552  O   ILE A  62      13.486   6.090 -12.128  1.00 10.00      A   
ATOM    553  N   ARG A  63      12.269   7.074 -13.734  1.00 10.00      A   
ATOM    554  HN  ARG A  63      11.429   7.073 -14.248  1.00 10.00      A   
ATOM    555  CA  ARG A  63      13.291   8.070 -14.042  1.00 10.00      A   
ATOM    556  CB  ARG A  63      12.952   8.813 -15.336  1.00 10.00      A   
ATOM    557  CG  ARG A  63      14.116   9.576 -15.944  1.00 10.00      A   
ATOM    558  CD  ARG A  63      13.833   9.941 -17.393  1.00 10.00      A   
ATOM    559  NE  ARG A  63      12.795  10.964 -17.515  1.00 10.00      A   
ATOM    560  HE  ARG A  63      12.951  11.820 -17.052  1.00 10.00      A   
ATOM    561  CZ  ARG A  63      11.674  10.807 -18.222  1.00 10.00      A   
ATOM    562  NH1 ARG A  63      11.440   9.665 -18.871  1.00 10.00      A   
ATOM    563 HH11 ARG A  63      10.568   9.543 -19.428  1.00 10.00      A   
ATOM    564 HH12 ARG A  63      12.131   8.884 -18.826  1.00 10.00      A   
ATOM    565  NH2 ARG A  63      10.780  11.787 -18.267  1.00 10.00      A   
ATOM    566 HH21 ARG A  63      10.948  12.679 -17.751  1.00 10.00      A   
ATOM    567 HH22 ARG A  63       9.907  11.676 -18.821  1.00 10.00      A   
ATOM    568  C   ARG A  63      13.471   9.057 -12.891  1.00 10.00      A   
ATOM    569  O   ARG A  63      14.596   9.409 -12.531  1.00 10.00      A   
ATOM    570  N   ARG A  64      12.368   9.501 -12.311  1.00 10.00      A   
ATOM    571  HN  ARG A  64      11.489   9.188 -12.629  1.00 10.00      A   
ATOM    572  CA  ARG A  64      12.440  10.442 -11.206  1.00 10.00      A   
ATOM    573  CB  ARG A  64      11.092  11.108 -10.936  1.00 10.00      A   
ATOM    574  CG  ARG A  64      11.159  12.161  -9.843  1.00 10.00      A   
ATOM    575  CD  ARG A  64       9.847  12.904  -9.687  1.00 10.00      A   
ATOM    576  NE  ARG A  64       9.721  13.469  -8.345  1.00 10.00      A   
ATOM    577  HE  ARG A  64      10.408  13.222  -7.692  1.00 10.00      A   
ATOM    578  CZ  ARG A  64       8.746  14.286  -7.966  1.00 10.00      A   
ATOM    579  NH1 ARG A  64       7.802  14.657  -8.821  1.00 10.00      A   
ATOM    580 HH11 ARG A  64       7.810  14.309  -9.818  1.00 10.00      A   
ATOM    581 HH12 ARG A  64       7.040  15.302  -8.507  1.00 10.00      A   
ATOM    582  NH2 ARG A  64       8.712  14.734  -6.713  1.00 10.00      A   
ATOM    583 HH21 ARG A  64       7.941  15.373  -6.413  1.00 10.00      A   
ATOM    584 HH22 ARG A  64       9.444  14.450  -6.026  1.00 10.00      A   
ATOM    585  C   ARG A  64      12.977   9.769  -9.949  1.00 10.00      A   
ATOM    586  O   ARG A  64      13.891  10.284  -9.309  1.00 10.00      A   
ATOM    587  N   PHE A  65      12.420   8.614  -9.610  1.00 10.00      A   
ATOM    588  HN  PHE A  65      11.708   8.237 -10.175  1.00 10.00      A   
ATOM    589  CA  PHE A  65      12.846   7.872  -8.432  1.00 10.00      A   
ATOM    590  CB  PHE A  65      11.648   7.583  -7.521  1.00 10.00      A   
ATOM    591  CG  PHE A  65      10.878   8.800  -7.088  1.00 10.00      A   
ATOM    592  CD1 PHE A  65       9.616   9.054  -7.598  1.00 10.00      A   
ATOM    593  CD2 PHE A  65      11.413   9.683  -6.168  1.00 10.00      A   
ATOM    594  CE1 PHE A  65       8.901  10.166  -7.198  1.00 10.00      A   
ATOM    595  CE2 PHE A  65      10.703  10.798  -5.765  1.00 10.00      A   
ATOM    596  CZ  PHE A  65       9.446  11.038  -6.280  1.00 10.00      A   
ATOM    597  C   PHE A  65      13.506   6.557  -8.839  1.00 10.00      A   
ATOM    598  O   PHE A  65      12.828   5.554  -9.047  1.00 10.00      A   
ATOM    599  N   PRO A  66      14.844   6.543  -8.960  1.00 10.00      A   
ATOM    600  CA  PRO A  66      15.591   5.348  -9.352  1.00 10.00      A   
ATOM    601  CB  PRO A  66      16.851   5.942  -9.974  1.00 10.00      A   
ATOM    602  CG  PRO A  66      17.084   7.202  -9.208  1.00 10.00      A   
ATOM    603  CD  PRO A  66      15.736   7.697  -8.745  1.00 10.00      A   
ATOM    604  C   PRO A  66      15.962   4.465  -8.158  1.00 10.00      A   
ATOM    605  O   PRO A  66      16.720   3.503  -8.298  1.00 10.00      A   
ATOM    606  N   LYS A  67      15.428   4.792  -6.988  1.00 10.00      A   
ATOM    607  HN  LYS A  67      14.825   5.565  -6.938  1.00 10.00      A   
ATOM    608  CA  LYS A  67      15.706   4.026  -5.777  1.00 10.00      A   
ATOM    609  CB  LYS A  67      16.822   4.671  -4.946  1.00 10.00      A   
ATOM    610  CG  LYS A  67      18.226   4.409  -5.470  1.00 10.00      A   
ATOM    611  CD  LYS A  67      19.281   4.905  -4.497  1.00 10.00      A   
ATOM    612  CE  LYS A  67      20.685   4.562  -4.973  1.00 10.00      A   
ATOM    613  NZ  LYS A  67      21.730   5.045  -4.030  1.00 10.00      A   
ATOM    614  HZ1 LYS A  67      21.567   6.046  -3.792  1.00 10.00      A   
ATOM    615  HZ2 LYS A  67      22.671   4.954  -4.463  1.00 10.00      A   
ATOM    616  HZ3 LYS A  67      21.714   4.481  -3.148  1.00 10.00      A   
ATOM    617  C   LYS A  67      14.443   3.848  -4.940  1.00 10.00      A   
ATOM    618  O   LYS A  67      14.234   4.546  -3.946  1.00 10.00      A   
ATOM    619  N   VAL A  68      13.606   2.911  -5.358  1.00 10.00      A   
ATOM    620  HN  VAL A  68      13.839   2.388  -6.152  1.00 10.00      A   
ATOM    621  CA  VAL A  68      12.353   2.623  -4.667  1.00 10.00      A   
ATOM    622  CB  VAL A  68      11.132   2.874  -5.587  1.00 10.00      A   
ATOM    623  CG1 VAL A  68       9.824   2.622  -4.850  1.00 10.00      A   
ATOM    624  CG2 VAL A  68      11.160   4.291  -6.140  1.00 10.00      A   
ATOM    625  C   VAL A  68      12.347   1.171  -4.186  1.00 10.00      A   
ATOM    626  O   VAL A  68      12.911   0.291  -4.838  1.00 10.00      A   
ATOM    627  N   ARG A  69      11.722   0.926  -3.042  1.00 10.00      A   
ATOM    628  HN  ARG A  69      11.281   1.665  -2.569  1.00 10.00      A   
ATOM    629  CA  ARG A  69      11.658  -0.419  -2.478  1.00 10.00      A   
ATOM    630  CB  ARG A  69      12.247  -0.443  -1.063  1.00 10.00      A   
ATOM    631  CG  ARG A  69      13.715  -0.059  -0.985  1.00 10.00      A   
ATOM    632  CD  ARG A  69      14.612  -1.167  -1.515  1.00 10.00      A   
ATOM    633  NE  ARG A  69      16.001  -0.727  -1.639  1.00 10.00      A   
ATOM    634  HE  ARG A  69      16.168   0.085  -2.170  1.00 10.00      A   
ATOM    635  CZ  ARG A  69      17.040  -1.354  -1.079  1.00 10.00      A   
ATOM    636  NH1 ARG A  69      16.862  -2.453  -0.349  1.00 10.00      A   
ATOM    637 HH11 ARG A  69      15.900  -2.847  -0.205  1.00 10.00      A   
ATOM    638 HH12 ARG A  69      17.680  -2.928   0.089  1.00 10.00      A   
ATOM    639  NH2 ARG A  69      18.268  -0.884  -1.262  1.00 10.00      A   
ATOM    640 HH21 ARG A  69      19.084  -1.366  -0.827  1.00 10.00      A   
ATOM    641 HH22 ARG A  69      18.421  -0.027  -1.839  1.00 10.00      A   
ATOM    642  C   ARG A  69      10.227  -0.950  -2.459  1.00 10.00      A   
ATOM    643  O   ARG A  69       9.998  -2.145  -2.653  1.00 10.00      A   
ATOM    644  N   SER A  70       9.263  -0.061  -2.240  1.00 10.00      A   
ATOM    645  HN  SER A  70       9.497   0.885  -2.118  1.00 10.00      A   
ATOM    646  CA  SER A  70       7.862  -0.452  -2.182  1.00 10.00      A   
ATOM    647  CB  SER A  70       7.312  -0.203  -0.770  1.00 10.00      A   
ATOM    648  OG  SER A  70       6.034  -0.797  -0.595  1.00 10.00      A   
ATOM    649  HG  SER A  70       6.102  -1.521   0.038  1.00 10.00      A   
ATOM    650  C   SER A  70       7.038   0.301  -3.232  1.00 10.00      A   
ATOM    651  O   SER A  70       7.002   1.537  -3.249  1.00 10.00      A   
ATOM    652  N   VAL A  71       6.402  -0.447  -4.126  1.00 10.00      A   
ATOM    653  HN  VAL A  71       6.480  -1.428  -4.077  1.00 10.00      A   
ATOM    654  CA  VAL A  71       5.582   0.141  -5.176  1.00 10.00      A   
ATOM    655  CB  VAL A  71       6.026  -0.335  -6.578  1.00 10.00      A   
ATOM    656  CG1 VAL A  71       5.142   0.271  -7.657  1.00 10.00      A   
ATOM    657  CG2 VAL A  71       7.481   0.026  -6.832  1.00 10.00      A   
ATOM    658  C   VAL A  71       4.115  -0.223  -4.963  1.00 10.00      A   
ATOM    659  O   VAL A  71       3.781  -1.396  -4.761  1.00 10.00      A   
ATOM    660  N   GLU A  72       3.248   0.786  -4.998  1.00 10.00      A   
ATOM    661  HN  GLU A  72       3.581   1.699  -5.154  1.00 10.00      A   
ATOM    662  CA  GLU A  72       1.817   0.584  -4.813  1.00 10.00      A   
ATOM    663  CB  GLU A  72       1.377   1.144  -3.458  1.00 10.00      A   
ATOM    664  CG  GLU A  72       0.076   0.559  -2.937  1.00 10.00      A   
ATOM    665  CD  GLU A  72       0.080   0.355  -1.433  1.00 10.00      A   
ATOM    666  OE1 GLU A  72       1.071   0.742  -0.776  1.00 10.00      A   
ATOM    667  OE2 GLU A  72      -0.912  -0.187  -0.900  1.00 10.00      A   
ATOM    668  C   GLU A  72       1.042   1.253  -5.946  1.00 10.00      A   
ATOM    669  O   GLU A  72       1.110   2.471  -6.114  1.00 10.00      A   
ATOM    670  N   LEU A  73       0.296   0.460  -6.709  1.00 10.00      A   
ATOM    671  HN  LEU A  73       0.232  -0.494  -6.486  1.00 10.00      A   
ATOM    672  CA  LEU A  73      -0.457   0.981  -7.847  1.00 10.00      A   
ATOM    673  CB  LEU A  73       0.191   0.527  -9.165  1.00 10.00      A   
ATOM    674  CG  LEU A  73       1.703   0.721  -9.300  1.00 10.00      A   
ATOM    675  CD1 LEU A  73       2.250  -0.148 -10.424  1.00 10.00      A   
ATOM    676  CD2 LEU A  73       2.035   2.181  -9.545  1.00 10.00      A   
ATOM    677  C   LEU A  73      -1.913   0.526  -7.835  1.00 10.00      A   
ATOM    678  O   LEU A  73      -2.209  -0.661  -7.673  1.00 10.00      A   
ATOM    679  N   LYS A  74      -2.820   1.476  -7.999  1.00 10.00      A   
ATOM    680  HN  LYS A  74      -2.524   2.408  -8.090  1.00 10.00      A   
ATOM    681  CA  LYS A  74      -4.244   1.179  -8.051  1.00 10.00      A   
ATOM    682  CB  LYS A  74      -5.034   2.136  -7.151  1.00 10.00      A   
ATOM    683  CG  LYS A  74      -4.700   2.039  -5.668  1.00 10.00      A   
ATOM    684  CD  LYS A  74      -5.514   3.037  -4.853  1.00 10.00      A   
ATOM    685  CE  LYS A  74      -5.210   2.924  -3.366  1.00 10.00      A   
ATOM    686  NZ  LYS A  74      -6.019   3.870  -2.551  1.00 10.00      A   
ATOM    687  HZ1 LYS A  74      -6.998   3.914  -2.912  1.00 10.00      A   
ATOM    688  HZ2 LYS A  74      -5.609   4.821  -2.591  1.00 10.00      A   
ATOM    689  HZ3 LYS A  74      -6.045   3.562  -1.555  1.00 10.00      A   
ATOM    690  C   LYS A  74      -4.713   1.296  -9.500  1.00 10.00      A   
ATOM    691  O   LYS A  74      -4.191   2.121 -10.253  1.00 10.00      A   
ATOM    692  N   GLY A  75      -5.679   0.479  -9.902  1.00 10.00      A   
ATOM    693  HN  GLY A  75      -6.073  -0.160  -9.270  1.00 10.00      A   
ATOM    694  CA  GLY A  75      -6.144   0.526 -11.278  1.00 10.00      A   
ATOM    695  C   GLY A  75      -7.615   0.859 -11.440  1.00 10.00      A   
ATOM    696  O   GLY A  75      -7.996   2.030 -11.434  1.00 10.00      A   
ATOM    697  N   LYS A  76      -8.430  -0.178 -11.610  1.00 10.00      A   
ATOM    698  HN  LYS A  76      -8.048  -1.083 -11.597  1.00 10.00      A   
ATOM    699  CA  LYS A  76      -9.873  -0.025 -11.804  1.00 10.00      A   
ATOM    700  CB  LYS A  76     -10.552  -1.397 -11.882  1.00 10.00      A   
ATOM    701  CG  LYS A  76     -10.208  -2.226 -13.106  1.00 10.00      A   
ATOM    702  CD  LYS A  76     -11.120  -3.441 -13.195  1.00 10.00      A   
ATOM    703  CE  LYS A  76     -10.573  -4.500 -14.136  1.00 10.00      A   
ATOM    704  NZ  LYS A  76     -11.495  -5.665 -14.246  1.00 10.00      A   
ATOM    705  HZ1 LYS A  76     -12.239  -5.468 -14.944  1.00 10.00      A   
ATOM    706  HZ2 LYS A  76     -11.945  -5.858 -13.328  1.00 10.00      A   
ATOM    707  HZ3 LYS A  76     -10.970  -6.517 -14.545  1.00 10.00      A   
ATOM    708  C   LYS A  76     -10.525   0.792 -10.688  1.00 10.00      A   
ATOM    709  O   LYS A  76     -10.055   0.789  -9.549  1.00 10.00      A   
ATOM    710  N   PRO A  77     -11.614   1.511 -11.009  1.00 10.00      A   
ATOM    711  CA  PRO A  77     -12.343   2.319 -10.026  1.00 10.00      A   
ATOM    712  CB  PRO A  77     -13.293   3.154 -10.891  1.00 10.00      A   
ATOM    713  CG  PRO A  77     -13.503   2.336 -12.117  1.00 10.00      A   
ATOM    714  CD  PRO A  77     -12.211   1.604 -12.353  1.00 10.00      A   
ATOM    715  C   PRO A  77     -13.147   1.436  -9.075  1.00 10.00      A   
ATOM    716  O   PRO A  77     -13.324   0.244  -9.327  1.00 10.00      A   
ATOM    717  N   HIS A  78     -13.655   2.036  -8.010  1.00 10.00      A   
ATOM    718  HN  HIS A  78     -13.498   2.998  -7.890  1.00 10.00      A   
ATOM    719  CA  HIS A  78     -14.440   1.322  -7.006  1.00 10.00      A   
ATOM    720  CB  HIS A  78     -14.786   2.279  -5.851  1.00 10.00      A   
ATOM    721  CG  HIS A  78     -16.003   1.936  -5.040  1.00 10.00      A   
ATOM    722  ND1 HIS A  78     -17.144   2.705  -5.027  1.00 10.00      A   
ATOM    723  HD1 HIS A  78     -17.285   3.545  -5.536  1.00 10.00      A   
ATOM    724  CD2 HIS A  78     -16.244   0.898  -4.198  1.00 10.00      A   
ATOM    725  CE1 HIS A  78     -18.022   2.131  -4.198  1.00 10.00      A   
ATOM    726  NE2 HIS A  78     -17.526   1.029  -3.667  1.00 10.00      A   
ATOM    727  C   HIS A  78     -15.688   0.664  -7.612  1.00 10.00      A   
ATOM    728  O   HIS A  78     -16.065  -0.443  -7.230  1.00 10.00      A   
ATOM    729  N   PHE A  79     -16.295   1.324  -8.590  1.00 10.00      A   
ATOM    730  HN  PHE A  79     -15.929   2.189  -8.879  1.00 10.00      A   
ATOM    731  CA  PHE A  79     -17.502   0.809  -9.235  1.00 10.00      A   
ATOM    732  CB  PHE A  79     -18.210   1.904 -10.035  1.00 10.00      A   
ATOM    733  CG  PHE A  79     -19.226   2.682  -9.244  1.00 10.00      A   
ATOM    734  CD1 PHE A  79     -19.102   2.830  -7.872  1.00 10.00      A   
ATOM    735  CD2 PHE A  79     -20.309   3.268  -9.875  1.00 10.00      A   
ATOM    736  CE1 PHE A  79     -20.036   3.546  -7.147  1.00 10.00      A   
ATOM    737  CE2 PHE A  79     -21.246   3.985  -9.159  1.00 10.00      A   
ATOM    738  CZ  PHE A  79     -21.110   4.125  -7.792  1.00 10.00      A   
ATOM    739  C   PHE A  79     -17.242  -0.424 -10.102  1.00 10.00      A   
ATOM    740  O   PHE A  79     -18.183  -1.049 -10.602  1.00 10.00      A   
ATOM    741  N   ALA A  80     -15.973  -0.787 -10.266  1.00 10.00      A   
ATOM    742  HN  ALA A  80     -15.260  -0.268  -9.827  1.00 10.00      A   
ATOM    743  CA  ALA A  80     -15.614  -1.950 -11.069  1.00 10.00      A   
ATOM    744  CB  ALA A  80     -14.137  -1.926 -11.425  1.00 10.00      A   
ATOM    745  C   ALA A  80     -15.967  -3.242 -10.339  1.00 10.00      A   
ATOM    746  O   ALA A  80     -16.129  -4.293 -10.959  1.00 10.00      A   
ATOM    747  N   ASP A  81     -16.103  -3.153  -9.020  1.00 10.00      A   
ATOM    748  HN  ASP A  81     -15.964  -2.283  -8.582  1.00 10.00      A   
ATOM    749  CA  ASP A  81     -16.439  -4.314  -8.200  1.00 10.00      A   
ATOM    750  CB  ASP A  81     -16.187  -4.026  -6.721  1.00 10.00      A   
ATOM    751  CG  ASP A  81     -14.909  -4.659  -6.222  1.00 10.00      A   
ATOM    752  OD1 ASP A  81     -14.946  -5.834  -5.803  1.00 10.00      A   
ATOM    753  OD2 ASP A  81     -13.858  -3.990  -6.257  1.00 10.00      A   
ATOM    754  C   ASP A  81     -17.888  -4.741  -8.407  1.00 10.00      A   
ATOM    755  O   ASP A  81     -18.271  -5.866  -8.091  1.00 10.00      A   
ATOM    756  N   PHE A  82     -18.688  -3.840  -8.953  1.00 10.00      A   
ATOM    757  HN  PHE A  82     -18.324  -2.962  -9.195  1.00 10.00      A   
ATOM    758  CA  PHE A  82     -20.095  -4.120  -9.195  1.00 10.00      A   
ATOM    759  CB  PHE A  82     -20.942  -2.916  -8.781  1.00 10.00      A   
ATOM    760  CG  PHE A  82     -20.532  -2.314  -7.464  1.00 10.00      A   
ATOM    761  CD1 PHE A  82     -20.440  -3.096  -6.325  1.00 10.00      A   
ATOM    762  CD2 PHE A  82     -20.238  -0.962  -7.366  1.00 10.00      A   
ATOM    763  CE1 PHE A  82     -20.064  -2.546  -5.115  1.00 10.00      A   
ATOM    764  CE2 PHE A  82     -19.862  -0.405  -6.159  1.00 10.00      A   
ATOM    765  CZ  PHE A  82     -19.774  -1.198  -5.032  1.00 10.00      A   
ATOM    766  C   PHE A  82     -20.334  -4.454 -10.661  1.00 10.00      A   
ATOM    767  O   PHE A  82     -21.475  -4.484 -11.121  1.00 10.00      A   
ATOM    768  N   ASN A  83     -19.241  -4.690 -11.380  1.00 10.00      A   
ATOM    769  HN  ASN A  83     -18.372  -4.638 -10.936  1.00 10.00      A   
ATOM    770  CA  ASN A  83     -19.278  -5.031 -12.801  1.00 10.00      A   
ATOM    771  CB  ASN A  83     -19.902  -6.410 -13.039  1.00 10.00      A   
ATOM    772  CG  ASN A  83     -19.314  -7.113 -14.253  1.00 10.00      A   
ATOM    773  OD1 ASN A  83     -18.750  -6.480 -15.145  1.00 10.00      A   
ATOM    774  ND2 ASN A  83     -19.438  -8.430 -14.294  1.00 10.00      A   
ATOM    775 HD21 ASN A  83     -19.901  -8.876 -13.553  1.00 10.00      A   
ATOM    776 HD22 ASN A  83     -19.070  -8.910 -15.070  1.00 10.00      A   
ATOM    777  C   ASN A  83     -19.977  -3.955 -13.630  1.00 10.00      A   
ATOM    778  O   ASN A  83     -20.821  -4.254 -14.472  1.00 10.00      A   
ATOM    779  N   LEU A  84     -19.628  -2.700 -13.375  1.00 10.00      A   
ATOM    780  HN  LEU A  84     -18.966  -2.520 -12.678  1.00 10.00      A   
ATOM    781  CA  LEU A  84     -20.213  -1.581 -14.107  1.00 10.00      A   
ATOM    782  CB  LEU A  84     -20.572  -0.437 -13.152  1.00 10.00      A   
ATOM    783  CG  LEU A  84     -21.798  -0.673 -12.265  1.00 10.00      A   
ATOM    784  CD1 LEU A  84     -21.965   0.454 -11.257  1.00 10.00      A   
ATOM    785  CD2 LEU A  84     -23.052  -0.824 -13.114  1.00 10.00      A   
ATOM    786  C   LEU A  84     -19.251  -1.097 -15.181  1.00 10.00      A   
ATOM    787  O   LEU A  84     -19.542  -0.162 -15.926  1.00 10.00      A   
ATOM    788  N   VAL A  85     -18.093  -1.738 -15.239  1.00 10.00      A   
ATOM    789  HN  VAL A  85     -17.922  -2.471 -14.612  1.00 10.00      A   
ATOM    790  CA  VAL A  85     -17.070  -1.393 -16.213  1.00 10.00      A   
ATOM    791  CB  VAL A  85     -15.760  -0.962 -15.520  1.00 10.00      A   
ATOM    792  CG1 VAL A  85     -14.841  -0.257 -16.503  1.00 10.00      A   
ATOM    793  CG2 VAL A  85     -16.052  -0.066 -14.326  1.00 10.00      A   
ATOM    794  C   VAL A  85     -16.791  -2.594 -17.112  1.00 10.00      A   
ATOM    795  O   VAL A  85     -16.410  -3.657 -16.621  1.00 10.00      A   
ATOM    796  N   PRO A  86     -17.000  -2.444 -18.432  1.00 10.00      A   
ATOM    797  CA  PRO A  86     -16.778  -3.522 -19.413  1.00 10.00      A   
ATOM    798  CB  PRO A  86     -16.796  -2.783 -20.750  1.00 10.00      A   
ATOM    799  CG  PRO A  86     -17.695  -1.622 -20.512  1.00 10.00      A   
ATOM    800  CD  PRO A  86     -17.479  -1.210 -19.080  1.00 10.00      A   
ATOM    801  C   PRO A  86     -15.440  -4.236 -19.214  1.00 10.00      A   
ATOM    802  O   PRO A  86     -14.427  -3.615 -18.874  1.00 10.00      A   
ATOM    803  N   ASP A  87     -15.449  -5.545 -19.432  1.00 10.00      A   
ATOM    804  HN  ASP A  87     -16.283  -5.970 -19.722  1.00 10.00      A   
ATOM    805  CA  ASP A  87     -14.254  -6.367 -19.268  1.00 10.00      A   
ATOM    806  CB  ASP A  87     -14.590  -7.852 -19.407  1.00 10.00      A   
ATOM    807  CG  ASP A  87     -15.375  -8.380 -18.227  1.00 10.00      A   
ATOM    808  OD1 ASP A  87     -16.622  -8.389 -18.289  1.00 10.00      A   
ATOM    809  OD2 ASP A  87     -14.747  -8.791 -17.229  1.00 10.00      A   
ATOM    810  C   ASP A  87     -13.182  -5.990 -20.275  1.00 10.00      A   
ATOM    811  O   ASP A  87     -13.461  -5.857 -21.468  1.00 10.00      A   
ATOM    812  N   GLY A  88     -11.958  -5.819 -19.791  1.00 10.00      A   
ATOM    813  HN  GLY A  88     -11.796  -5.942 -18.826  1.00 10.00      A   
ATOM    814  CA  GLY A  88     -10.862  -5.460 -20.665  1.00 10.00      A   
ATOM    815  C   GLY A  88     -10.717  -3.959 -20.817  1.00 10.00      A   
ATOM    816  O   GLY A  88     -10.088  -3.482 -21.761  1.00 10.00      A   
ATOM    817  N   TRP A  89     -11.298  -3.219 -19.881  1.00 10.00      A   
ATOM    818  HN  TRP A  89     -11.798  -3.666 -19.167  1.00 10.00      A   
ATOM    819  CA  TRP A  89     -11.238  -1.764 -19.894  1.00 10.00      A   
ATOM    820  CB  TRP A  89     -12.107  -1.196 -18.768  1.00 10.00      A   
ATOM    821  CG  TRP A  89     -11.946   0.277 -18.543  1.00 10.00      A   
ATOM    822  CD1 TRP A  89     -12.367   1.285 -19.360  1.00 10.00      A   
ATOM    823  CD2 TRP A  89     -11.324   0.903 -17.417  1.00 10.00      A   
ATOM    824  NE1 TRP A  89     -12.034   2.503 -18.816  1.00 10.00      A   
ATOM    825  HE1 TRP A  89     -12.225   3.384 -19.217  1.00 10.00      A   
ATOM    826  CE2 TRP A  89     -11.395   2.295 -17.623  1.00 10.00      A   
ATOM    827  CE3 TRP A  89     -10.713   0.423 -16.257  1.00 10.00      A   
ATOM    828  CZ2 TRP A  89     -10.877   3.208 -16.712  1.00 10.00      A   
ATOM    829  CZ3 TRP A  89     -10.200   1.331 -15.355  1.00 10.00      A   
ATOM    830  CH2 TRP A  89     -10.286   2.707 -15.587  1.00 10.00      A   
ATOM    831  C   TRP A  89      -9.800  -1.266 -19.769  1.00 10.00      A   
ATOM    832  O   TRP A  89      -9.393  -0.342 -20.473  1.00 10.00      A   
ATOM    833  N   GLY A  90      -9.037  -1.872 -18.875  1.00 10.00      A   
ATOM    834  HN  GLY A  90      -9.411  -2.596 -18.328  1.00 10.00      A   
ATOM    835  CA  GLY A  90      -7.662  -1.466 -18.689  1.00 10.00      A   
ATOM    836  C   GLY A  90      -7.124  -1.914 -17.351  1.00 10.00      A   
ATOM    837  O   GLY A  90      -7.692  -2.806 -16.722  1.00 10.00      A   
ATOM    838  N   GLY A  91      -6.041  -1.289 -16.913  1.00 10.00      A   
ATOM    839  HN  GLY A  91      -5.637  -0.577 -17.460  1.00 10.00      A   
ATOM    840  CA  GLY A  91      -5.438  -1.640 -15.645  1.00 10.00      A   
ATOM    841  C   GLY A  91      -4.359  -2.687 -15.815  1.00 10.00      A   
ATOM    842  O   GLY A  91      -4.092  -3.470 -14.904  1.00 10.00      A   
ATOM    843  N   TYR A  92      -3.729  -2.693 -16.984  1.00 10.00      A   
ATOM    844  HN  TYR A  92      -3.961  -2.015 -17.652  1.00 10.00      A   
ATOM    845  CA  TYR A  92      -2.680  -3.657 -17.282  1.00 10.00      A   
ATOM    846  CB  TYR A  92      -2.479  -3.788 -18.797  1.00 10.00      A   
ATOM    847  CG  TYR A  92      -3.765  -3.925 -19.588  1.00 10.00      A   
ATOM    848  CD1 TYR A  92      -4.070  -3.035 -20.609  1.00 10.00      A   
ATOM    849  CD2 TYR A  92      -4.677  -4.941 -19.313  1.00 10.00      A   
ATOM    850  CE1 TYR A  92      -5.241  -3.148 -21.334  1.00 10.00      A   
ATOM    851  CE2 TYR A  92      -5.850  -5.061 -20.035  1.00 10.00      A   
ATOM    852  CZ  TYR A  92      -6.125  -4.161 -21.045  1.00 10.00      A   
ATOM    853  OH  TYR A  92      -7.292  -4.273 -21.764  1.00 10.00      A   
ATOM    854  HH  TYR A  92      -8.043  -4.128 -21.180  1.00 10.00      A   
ATOM    855  C   TYR A  92      -1.375  -3.252 -16.602  1.00 10.00      A   
ATOM    856  O   TYR A  92      -0.827  -2.184 -16.872  1.00 10.00      A   
ATOM    857  N   VAL A  93      -0.881  -4.106 -15.718  1.00 10.00      A   
ATOM    858  HN  VAL A  93      -1.361  -4.946 -15.540  1.00 10.00      A   
ATOM    859  CA  VAL A  93       0.351  -3.820 -14.993  1.00 10.00      A   
ATOM    860  CB  VAL A  93       0.342  -4.465 -13.587  1.00 10.00      A   
ATOM    861  CG1 VAL A  93       0.617  -5.960 -13.666  1.00 10.00      A   
ATOM    862  CG2 VAL A  93       1.326  -3.767 -12.655  1.00 10.00      A   
ATOM    863  C   VAL A  93       1.587  -4.276 -15.774  1.00 10.00      A   
ATOM    864  O   VAL A  93       2.720  -3.993 -15.379  1.00 10.00      A   
ATOM    865  N   TYR A  94       1.359  -4.972 -16.891  1.00 10.00      A   
ATOM    866  HN  TYR A  94       0.436  -5.154 -17.155  1.00 10.00      A   
ATOM    867  CA  TYR A  94       2.451  -5.475 -17.728  1.00 10.00      A   
ATOM    868  CB  TYR A  94       1.933  -6.145 -19.009  1.00 10.00      A   
ATOM    869  CG  TYR A  94       3.022  -6.786 -19.847  1.00 10.00      A   
ATOM    870  CD1 TYR A  94       3.603  -7.986 -19.461  1.00 10.00      A   
ATOM    871  CD2 TYR A  94       3.469  -6.190 -21.020  1.00 10.00      A   
ATOM    872  CE1 TYR A  94       4.598  -8.573 -20.211  1.00 10.00      A   
ATOM    873  CE2 TYR A  94       4.463  -6.774 -21.781  1.00 10.00      A   
ATOM    874  CZ  TYR A  94       5.024  -7.965 -21.369  1.00 10.00      A   
ATOM    875  OH  TYR A  94       6.017  -8.552 -22.119  1.00 10.00      A   
ATOM    876  HH  TYR A  94       6.777  -7.946 -22.173  1.00 10.00      A   
ATOM    877  C   TYR A  94       3.516  -4.411 -18.042  1.00 10.00      A   
ATOM    878  O   TYR A  94       4.699  -4.639 -17.786  1.00 10.00      A   
ATOM    879  N   PRO A  95       3.128  -3.240 -18.603  1.00 10.00      A   
ATOM    880  CA  PRO A  95       4.083  -2.167 -18.924  1.00 10.00      A   
ATOM    881  CB  PRO A  95       3.176  -0.998 -19.319  1.00 10.00      A   
ATOM    882  CG  PRO A  95       1.946  -1.650 -19.834  1.00 10.00      A   
ATOM    883  CD  PRO A  95       1.750  -2.872 -18.989  1.00 10.00      A   
ATOM    884  C   PRO A  95       4.932  -1.773 -17.714  1.00 10.00      A   
ATOM    885  O   PRO A  95       6.139  -1.543 -17.833  1.00 10.00      A   
ATOM    886  N   TRP A  96       4.295  -1.719 -16.548  1.00 10.00      A   
ATOM    887  HN  TRP A  96       3.343  -1.954 -16.517  1.00 10.00      A   
ATOM    888  CA  TRP A  96       4.976  -1.350 -15.317  1.00 10.00      A   
ATOM    889  CB  TRP A  96       3.968  -1.159 -14.182  1.00 10.00      A   
ATOM    890  CG  TRP A  96       3.037  -0.003 -14.381  1.00 10.00      A   
ATOM    891  CD1 TRP A  96       1.885   0.011 -15.115  1.00 10.00      A   
ATOM    892  CD2 TRP A  96       3.173   1.311 -13.829  1.00 10.00      A   
ATOM    893  NE1 TRP A  96       1.301   1.254 -15.058  1.00 10.00      A   
ATOM    894  HE1 TRP A  96       0.467   1.516 -15.508  1.00 10.00      A   
ATOM    895  CE2 TRP A  96       2.072   2.070 -14.276  1.00 10.00      A   
ATOM    896  CE3 TRP A  96       4.121   1.920 -13.004  1.00 10.00      A   
ATOM    897  CZ2 TRP A  96       1.896   3.406 -13.923  1.00 10.00      A   
ATOM    898  CZ3 TRP A  96       3.942   3.245 -12.655  1.00 10.00      A   
ATOM    899  CH2 TRP A  96       2.839   3.975 -13.114  1.00 10.00      A   
ATOM    900  C   TRP A  96       6.000  -2.408 -14.923  1.00 10.00      A   
ATOM    901  O   TRP A  96       7.170  -2.102 -14.710  1.00 10.00      A   
ATOM    902  N   ILE A  97       5.553  -3.654 -14.855  1.00 10.00      A   
ATOM    903  HN  ILE A  97       4.611  -3.832 -15.068  1.00 10.00      A   
ATOM    904  CA  ILE A  97       6.415  -4.770 -14.475  1.00 10.00      A   
ATOM    905  CB  ILE A  97       5.639  -6.105 -14.438  1.00 10.00      A   
ATOM    906  CG1 ILE A  97       4.401  -6.003 -13.532  1.00 10.00      A   
ATOM    907  CG2 ILE A  97       6.544  -7.252 -14.006  1.00 10.00      A   
ATOM    908  CD1 ILE A  97       4.706  -5.634 -12.097  1.00 10.00      A   
ATOM    909  C   ILE A  97       7.616  -4.914 -15.411  1.00 10.00      A   
ATOM    910  O   ILE A  97       8.751  -5.085 -14.961  1.00 10.00      A   
ATOM    911  N   GLU A  98       7.366  -4.817 -16.709  1.00 10.00      A   
ATOM    912  HN  GLU A  98       6.443  -4.653 -17.008  1.00 10.00      A   
ATOM    913  CA  GLU A  98       8.420  -4.959 -17.709  1.00 10.00      A   
ATOM    914  CB  GLU A  98       7.823  -5.026 -19.115  1.00 10.00      A   
ATOM    915  CG  GLU A  98       8.789  -5.540 -20.168  1.00 10.00      A   
ATOM    916  CD  GLU A  98       8.118  -5.796 -21.498  1.00 10.00      A   
ATOM    917  OE1 GLU A  98       8.131  -6.956 -21.962  1.00 10.00      A   
ATOM    918  OE2 GLU A  98       7.568  -4.839 -22.086  1.00 10.00      A   
ATOM    919  C   GLU A  98       9.473  -3.852 -17.620  1.00 10.00      A   
ATOM    920  O   GLU A  98      10.644  -4.070 -17.944  1.00 10.00      A   
ATOM    921  N   ALA A  99       9.064  -2.671 -17.179  1.00 10.00      A   
ATOM    922  HN  ALA A  99       8.122  -2.549 -16.935  1.00 10.00      A   
ATOM    923  CA  ALA A  99       9.984  -1.549 -17.066  1.00 10.00      A   
ATOM    924  CB  ALA A  99       9.273  -0.243 -17.383  1.00 10.00      A   
ATOM    925  C   ALA A  99      10.655  -1.495 -15.697  1.00 10.00      A   
ATOM    926  O   ALA A  99      11.822  -1.107 -15.579  1.00 10.00      A   
ATOM    927  N   MET A 100       9.919  -1.888 -14.662  1.00 10.00      A   
ATOM    928  HN  MET A 100       8.991  -2.179 -14.813  1.00 10.00      A   
ATOM    929  CA  MET A 100      10.446  -1.871 -13.306  1.00 10.00      A   
ATOM    930  CB  MET A 100       9.323  -1.958 -12.270  1.00 10.00      A   
ATOM    931  CG  MET A 100       8.500  -0.688 -12.133  1.00 10.00      A   
ATOM    932  SD  MET A 100       7.418  -0.709 -10.693  1.00 10.00      A   
ATOM    933  CE  MET A 100       6.268  -2.001 -11.153  1.00 10.00      A   
ATOM    934  C   MET A 100      11.474  -2.968 -13.064  1.00 10.00      A   
ATOM    935  O   MET A 100      12.453  -2.756 -12.350  1.00 10.00      A   
ATOM    936  N   SER A 101      11.265  -4.127 -13.677  1.00 10.00      A   
ATOM    937  HN  SER A 101      10.486  -4.223 -14.267  1.00 10.00      A   
ATOM    938  CA  SER A 101      12.165  -5.266 -13.504  1.00 10.00      A   
ATOM    939  CB  SER A 101      11.574  -6.519 -14.155  1.00 10.00      A   
ATOM    940  OG  SER A 101      11.108  -6.242 -15.465  1.00 10.00      A   
ATOM    941  HG  SER A 101      10.184  -5.959 -15.421  1.00 10.00      A   
ATOM    942  C   SER A 101      13.566  -4.994 -14.046  1.00 10.00      A   
ATOM    943  O   SER A 101      14.542  -5.574 -13.574  1.00 10.00      A   
ATOM    944  N   SER A 102      13.662  -4.107 -15.027  1.00 10.00      A   
ATOM    945  HN  SER A 102      12.851  -3.671 -15.365  1.00 10.00      A   
ATOM    946  CA  SER A 102      14.943  -3.778 -15.631  1.00 10.00      A   
ATOM    947  CB  SER A 102      14.747  -3.550 -17.129  1.00 10.00      A   
ATOM    948  OG  SER A 102      13.415  -3.128 -17.397  1.00 10.00      A   
ATOM    949  HG  SER A 102      12.923  -3.858 -17.792  1.00 10.00      A   
ATOM    950  C   SER A 102      15.565  -2.539 -14.988  1.00 10.00      A   
ATOM    951  O   SER A 102      16.619  -2.072 -15.412  1.00 10.00      A   
ATOM    952  N   SER A 103      14.921  -2.016 -13.953  1.00 10.00      A   
ATOM    953  HN  SER A 103      14.106  -2.448 -13.627  1.00 10.00      A   
ATOM    954  CA  SER A 103      15.420  -0.823 -13.284  1.00 10.00      A   
ATOM    955  CB  SER A 103      14.507   0.369 -13.574  1.00 10.00      A   
ATOM    956  OG  SER A 103      14.172   0.441 -14.954  1.00 10.00      A   
ATOM    957  HG  SER A 103      13.454  -0.179 -15.145  1.00 10.00      A   
ATOM    958  C   SER A 103      15.566  -1.032 -11.773  1.00 10.00      A   
ATOM    959  O   SER A 103      16.649  -0.850 -11.215  1.00 10.00      A   
ATOM    960  N   TYR A 104      14.486  -1.441 -11.120  1.00 10.00      A   
ATOM    961  HN  TYR A 104      13.662  -1.627 -11.620  1.00 10.00      A   
ATOM    962  CA  TYR A 104      14.497  -1.659  -9.678  1.00 10.00      A   
ATOM    963  CB  TYR A 104      13.099  -1.476  -9.085  1.00 10.00      A   
ATOM    964  CG  TYR A 104      12.539  -0.089  -9.268  1.00 10.00      A   
ATOM    965  CD1 TYR A 104      11.450   0.131 -10.095  1.00 10.00      A   
ATOM    966  CD2 TYR A 104      13.099   0.998  -8.614  1.00 10.00      A   
ATOM    967  CE1 TYR A 104      10.929   1.398 -10.265  1.00 10.00      A   
ATOM    968  CE2 TYR A 104      12.588   2.268  -8.779  1.00 10.00      A   
ATOM    969  CZ  TYR A 104      11.503   2.463  -9.605  1.00 10.00      A   
ATOM    970  OH  TYR A 104      10.983   3.728  -9.762  1.00 10.00      A   
ATOM    971  HH  TYR A 104      11.686   4.384  -9.628  1.00 10.00      A   
ATOM    972  C   TYR A 104      15.032  -3.041  -9.338  1.00 10.00      A   
ATOM    973  O   TYR A 104      14.272  -3.973  -9.091  1.00 10.00      A   
ATOM    974  N   THR A 105      16.347  -3.163  -9.330  1.00 10.00      A   
ATOM    975  HN  THR A 105      16.901  -2.380  -9.543  1.00 10.00      A   
ATOM    976  CA  THR A 105      17.008  -4.422  -9.032  1.00 10.00      A   
ATOM    977  CB  THR A 105      18.481  -4.348  -9.459  1.00 10.00      A   
ATOM    978  OG1 THR A 105      18.809  -2.981  -9.760  1.00 10.00      A   
ATOM    979  HG1 THR A 105      19.518  -2.681  -9.174  1.00 10.00      A   
ATOM    980  CG2 THR A 105      18.712  -5.199 -10.698  1.00 10.00      A   
ATOM    981  C   THR A 105      16.934  -4.765  -7.548  1.00 10.00      A   
ATOM    982  O   THR A 105      17.383  -5.834  -7.127  1.00 10.00      A   
ATOM    983  N   TRP A 106      16.360  -3.864  -6.759  1.00 10.00      A   
ATOM    984  HN  TRP A 106      16.004  -3.037  -7.149  1.00 10.00      A   
ATOM    985  CA  TRP A 106      16.247  -4.079  -5.324  1.00 10.00      A   
ATOM    986  CB  TRP A 106      17.211  -3.162  -4.565  1.00 10.00      A   
ATOM    987  CG  TRP A 106      18.641  -3.343  -4.971  1.00 10.00      A   
ATOM    988  CD1 TRP A 106      19.323  -2.625  -5.908  1.00 10.00      A   
ATOM    989  CD2 TRP A 106      19.561  -4.318  -4.467  1.00 10.00      A   
ATOM    990  NE1 TRP A 106      20.609  -3.091  -6.020  1.00 10.00      A   
ATOM    991  HE1 TRP A 106      21.292  -2.736  -6.627  1.00 10.00      A   
ATOM    992  CE2 TRP A 106      20.781  -4.128  -5.145  1.00 10.00      A   
ATOM    993  CE3 TRP A 106      19.471  -5.330  -3.506  1.00 10.00      A   
ATOM    994  CZ2 TRP A 106      21.901  -4.914  -4.898  1.00 10.00      A   
ATOM    995  CZ3 TRP A 106      20.582  -6.109  -3.262  1.00 10.00      A   
ATOM    996  CH2 TRP A 106      21.783  -5.896  -3.953  1.00 10.00      A   
ATOM    997  C   TRP A 106      14.817  -3.878  -4.834  1.00 10.00      A   
ATOM    998  O   TRP A 106      14.596  -3.542  -3.672  1.00 10.00      A   
ATOM    999  N   LEU A 107      13.850  -4.086  -5.723  1.00 10.00      A   
ATOM   1000  HN  LEU A 107      14.087  -4.346  -6.636  1.00 10.00      A   
ATOM   1001  CA  LEU A 107      12.445  -3.941  -5.366  1.00 10.00      A   
ATOM   1002  CB  LEU A 107      11.563  -3.985  -6.617  1.00 10.00      A   
ATOM   1003  CG  LEU A 107      10.259  -3.187  -6.545  1.00 10.00      A   
ATOM   1004  CD1 LEU A 107      10.540  -1.740  -6.175  1.00 10.00      A   
ATOM   1005  CD2 LEU A 107       9.507  -3.265  -7.864  1.00 10.00      A   
ATOM   1006  C   LEU A 107      12.049  -5.043  -4.388  1.00 10.00      A   
ATOM   1007  O   LEU A 107      12.304  -6.224  -4.637  1.00 10.00      A   
ATOM   1008  N   GLU A 108      11.421  -4.656  -3.283  1.00 10.00      A   
ATOM   1009  HN  GLU A 108      11.209  -3.706  -3.159  1.00 10.00      A   
ATOM   1010  CA  GLU A 108      11.033  -5.614  -2.256  1.00 10.00      A   
ATOM   1011  CB  GLU A 108      11.653  -5.227  -0.906  1.00 10.00      A   
ATOM   1012  CG  GLU A 108      13.172  -5.130  -0.927  1.00 10.00      A   
ATOM   1013  CD  GLU A 108      13.758  -4.645   0.383  1.00 10.00      A   
ATOM   1014  OE1 GLU A 108      13.207  -4.980   1.452  1.00 10.00      A   
ATOM   1015  OE2 GLU A 108      14.787  -3.937   0.355  1.00 10.00      A   
ATOM   1016  C   GLU A 108       9.517  -5.771  -2.117  1.00 10.00      A   
ATOM   1017  O   GLU A 108       9.030  -6.869  -1.839  1.00 10.00      A   
ATOM   1018  N   GLU A 109       8.768  -4.693  -2.320  1.00 10.00      A   
ATOM   1019  HN  GLU A 109       9.194  -3.845  -2.580  1.00 10.00      A   
ATOM   1020  CA  GLU A 109       7.314  -4.753  -2.171  1.00 10.00      A   
ATOM   1021  CB  GLU A 109       6.854  -3.938  -0.955  1.00 10.00      A   
ATOM   1022  CG  GLU A 109       7.129  -4.586   0.389  1.00 10.00      A   
ATOM   1023  CD  GLU A 109       6.546  -3.795   1.539  1.00 10.00      A   
ATOM   1024  OE1 GLU A 109       5.315  -3.572   1.555  1.00 10.00      A   
ATOM   1025  OE2 GLU A 109       7.314  -3.387   2.427  1.00 10.00      A   
ATOM   1026  C   GLU A 109       6.562  -4.265  -3.401  1.00 10.00      A   
ATOM   1027  O   GLU A 109       6.899  -3.237  -3.991  1.00 10.00      A   
ATOM   1028  N   ILE A 110       5.533  -5.014  -3.767  1.00 10.00      A   
ATOM   1029  HN  ILE A 110       5.346  -5.841  -3.266  1.00 10.00      A   
ATOM   1030  CA  ILE A 110       4.672  -4.669  -4.892  1.00 10.00      A   
ATOM   1031  CB  ILE A 110       4.996  -5.489  -6.164  1.00 10.00      A   
ATOM   1032  CG1 ILE A 110       6.432  -5.229  -6.634  1.00 10.00      A   
ATOM   1033  CG2 ILE A 110       4.004  -5.160  -7.273  1.00 10.00      A   
ATOM   1034  CD1 ILE A 110       6.831  -6.010  -7.866  1.00 10.00      A   
ATOM   1035  C   ILE A 110       3.218  -4.914  -4.489  1.00 10.00      A   
ATOM   1036  O   ILE A 110       2.786  -6.063  -4.361  1.00 10.00      A   
ATOM   1037  N   ARG A 111       2.474  -3.839  -4.264  1.00 10.00      A   
ATOM   1038  HN  ARG A 111       2.871  -2.944  -4.388  1.00 10.00      A   
ATOM   1039  CA  ARG A 111       1.077  -3.944  -3.861  1.00 10.00      A   
ATOM   1040  CB  ARG A 111       0.862  -3.303  -2.480  1.00 10.00      A   
ATOM   1041  CG  ARG A 111       1.885  -3.745  -1.442  1.00 10.00      A   
ATOM   1042  CD  ARG A 111       1.488  -3.350  -0.027  1.00 10.00      A   
ATOM   1043  NE  ARG A 111       2.503  -3.764   0.952  1.00 10.00      A   
ATOM   1044  HE  ARG A 111       3.397  -3.348   0.880  1.00 10.00      A   
ATOM   1045  CZ  ARG A 111       2.306  -4.661   1.918  1.00 10.00      A   
ATOM   1046  NH1 ARG A 111       1.123  -5.247   2.067  1.00 10.00      A   
ATOM   1047 HH11 ARG A 111       0.980  -5.958   2.833  1.00 10.00      A   
ATOM   1048 HH12 ARG A 111       0.334  -5.015   1.427  1.00 10.00      A   
ATOM   1049  NH2 ARG A 111       3.303  -4.988   2.722  1.00 10.00      A   
ATOM   1050 HH21 ARG A 111       3.162  -5.700   3.481  1.00 10.00      A   
ATOM   1051 HH22 ARG A 111       4.243  -4.542   2.591  1.00 10.00      A   
ATOM   1052  C   ARG A 111       0.163  -3.318  -4.914  1.00 10.00      A   
ATOM   1053  O   ARG A 111       0.270  -2.129  -5.220  1.00 10.00      A   
ATOM   1054  N   LEU A 112      -0.720  -4.129  -5.484  1.00 10.00      A   
ATOM   1055  HN  LEU A 112      -0.759  -5.072  -5.202  1.00 10.00      A   
ATOM   1056  CA  LEU A 112      -1.638  -3.662  -6.513  1.00 10.00      A   
ATOM   1057  CB  LEU A 112      -1.389  -4.409  -7.829  1.00 10.00      A   
ATOM   1058  CG  LEU A 112       0.060  -4.463  -8.317  1.00 10.00      A   
ATOM   1059  CD1 LEU A 112       0.202  -5.426  -9.483  1.00 10.00      A   
ATOM   1060  CD2 LEU A 112       0.551  -3.078  -8.703  1.00 10.00      A   
ATOM   1061  C   LEU A 112      -3.087  -3.851  -6.091  1.00 10.00      A   
ATOM   1062  O   LEU A 112      -3.435  -4.838  -5.438  1.00 10.00      A   
ATOM   1063  N   LYS A 113      -3.925  -2.902  -6.475  1.00 10.00      A   
ATOM   1064  HN  LYS A 113      -3.580  -2.136  -6.987  1.00 10.00      A   
ATOM   1065  CA  LYS A 113      -5.343  -2.959  -6.159  1.00 10.00      A   
ATOM   1066  CB  LYS A 113      -5.702  -1.942  -5.073  1.00 10.00      A   
ATOM   1067  CG  LYS A 113      -7.118  -2.089  -4.538  1.00 10.00      A   
ATOM   1068  CD  LYS A 113      -7.644  -0.787  -3.954  1.00 10.00      A   
ATOM   1069  CE  LYS A 113      -9.079  -0.957  -3.474  1.00 10.00      A   
ATOM   1070  NZ  LYS A 113      -9.679   0.322  -3.021  1.00 10.00      A   
ATOM   1071  HZ1 LYS A 113      -9.094   0.754  -2.280  1.00 10.00      A   
ATOM   1072  HZ2 LYS A 113     -10.634   0.161  -2.642  1.00 10.00      A   
ATOM   1073  HZ3 LYS A 113      -9.751   0.988  -3.820  1.00 10.00      A   
ATOM   1074  C   LYS A 113      -6.171  -2.700  -7.413  1.00 10.00      A   
ATOM   1075  O   LYS A 113      -6.049  -1.647  -8.039  1.00 10.00      A   
ATOM   1076  N   ARG A 114      -6.993  -3.678  -7.780  1.00 10.00      A   
ATOM   1077  HN  ARG A 114      -7.014  -4.502  -7.240  1.00 10.00      A   
ATOM   1078  CA  ARG A 114      -7.865  -3.585  -8.952  1.00 10.00      A   
ATOM   1079  CB  ARG A 114      -8.890  -2.452  -8.797  1.00 10.00      A   
ATOM   1080  CG  ARG A 114      -9.877  -2.674  -7.660  1.00 10.00      A   
ATOM   1081  CD  ARG A 114     -10.817  -1.495  -7.473  1.00 10.00      A   
ATOM   1082  NE  ARG A 114     -11.973  -1.867  -6.663  1.00 10.00      A   
ATOM   1083  HE  ARG A 114     -12.448  -2.699  -6.916  1.00 10.00      A   
ATOM   1084  CZ  ARG A 114     -12.436  -1.171  -5.628  1.00 10.00      A   
ATOM   1085  NH1 ARG A 114     -11.857  -0.033  -5.246  1.00 10.00      A   
ATOM   1086 HH11 ARG A 114     -12.232   0.503  -4.420  1.00 10.00      A   
ATOM   1087 HH12 ARG A 114     -11.034   0.335  -5.768  1.00 10.00      A   
ATOM   1088  NH2 ARG A 114     -13.490  -1.622  -4.981  1.00 10.00      A   
ATOM   1089 HH21 ARG A 114     -13.946  -2.514  -5.294  1.00 10.00      A   
ATOM   1090 HH22 ARG A 114     -13.870  -1.105  -4.164  1.00 10.00      A   
ATOM   1091  C   ARG A 114      -7.061  -3.446 -10.242  1.00 10.00      A   
ATOM   1092  O   ARG A 114      -7.265  -2.521 -11.024  1.00 10.00      A   
ATOM   1093  N   MET A 115      -6.149  -4.381 -10.457  1.00 10.00      A   
ATOM   1094  HN  MET A 115      -6.039  -5.102  -9.804  1.00 10.00      A   
ATOM   1095  CA  MET A 115      -5.303  -4.363 -11.641  1.00 10.00      A   
ATOM   1096  CB  MET A 115      -3.851  -4.070 -11.248  1.00 10.00      A   
ATOM   1097  CG  MET A 115      -3.601  -2.641 -10.786  1.00 10.00      A   
ATOM   1098  SD  MET A 115      -3.554  -1.462 -12.149  1.00 10.00      A   
ATOM   1099  CE  MET A 115      -1.885  -1.697 -12.755  1.00 10.00      A   
ATOM   1100  C   MET A 115      -5.379  -5.679 -12.396  1.00 10.00      A   
ATOM   1101  O   MET A 115      -5.897  -6.671 -11.885  1.00 10.00      A   
ATOM   1102  N   VAL A 116      -4.883  -5.673 -13.620  1.00 10.00      A   
ATOM   1103  HN  VAL A 116      -4.517  -4.828 -13.983  1.00 10.00      A   
ATOM   1104  CA  VAL A 116      -4.860  -6.867 -14.451  1.00 10.00      A   
ATOM   1105  CB  VAL A 116      -5.438  -6.604 -15.862  1.00 10.00      A   
ATOM   1106  CG1 VAL A 116      -5.408  -7.871 -16.706  1.00 10.00      A   
ATOM   1107  CG2 VAL A 116      -6.855  -6.057 -15.773  1.00 10.00      A   
ATOM   1108  C   VAL A 116      -3.417  -7.344 -14.568  1.00 10.00      A   
ATOM   1109  O   VAL A 116      -2.558  -6.632 -15.099  1.00 10.00      A   
ATOM   1110  N   VAL A 117      -3.149  -8.530 -14.049  1.00 10.00      A   
ATOM   1111  HN  VAL A 117      -3.881  -9.061 -13.660  1.00 10.00      A   
ATOM   1112  CA  VAL A 117      -1.808  -9.085 -14.069  1.00 10.00      A   
ATOM   1113  CB  VAL A 117      -1.260  -9.276 -12.634  1.00 10.00      A   
ATOM   1114  CG1 VAL A 117       0.234  -9.568 -12.655  1.00 10.00      A   
ATOM   1115  CG2 VAL A 117      -1.567  -8.067 -11.761  1.00 10.00      A   
ATOM   1116  C   VAL A 117      -1.809 -10.432 -14.769  1.00 10.00      A   
ATOM   1117  O   VAL A 117      -2.686 -11.254 -14.533  1.00 10.00      A   
ATOM   1118  N   THR A 118      -0.840 -10.645 -15.636  1.00 10.00      A   
ATOM   1119  HN  THR A 118      -0.179  -9.942 -15.799  1.00 10.00      A   
ATOM   1120  CA  THR A 118      -0.724 -11.899 -16.355  1.00 10.00      A   
ATOM   1121  CB  THR A 118      -0.319 -11.636 -17.819  1.00 10.00      A   
ATOM   1122  OG1 THR A 118       0.331 -10.358 -17.908  1.00 10.00      A   
ATOM   1123  HG1 THR A 118      -0.045  -9.860 -18.648  1.00 10.00      A   
ATOM   1124  CG2 THR A 118      -1.544 -11.641 -18.720  1.00 10.00      A   
ATOM   1125  C   THR A 118       0.323 -12.780 -15.677  1.00 10.00      A   
ATOM   1126  O   THR A 118       1.180 -12.274 -14.941  1.00 10.00      A   
ATOM   1127  N   ASP A 119       0.260 -14.090 -15.920  1.00 10.00      A   
ATOM   1128  HN  ASP A 119      -0.440 -14.437 -16.515  1.00 10.00      A   
ATOM   1129  CA  ASP A 119       1.213 -15.026 -15.322  1.00 10.00      A   
ATOM   1130  CB  ASP A 119       0.847 -16.480 -15.647  1.00 10.00      A   
ATOM   1131  CG  ASP A 119      -0.361 -16.984 -14.871  1.00 10.00      A   
ATOM   1132  OD1 ASP A 119      -0.278 -17.115 -13.633  1.00 10.00      A   
ATOM   1133  OD2 ASP A 119      -1.397 -17.268 -15.503  1.00 10.00      A   
ATOM   1134  C   ASP A 119       2.635 -14.713 -15.785  1.00 10.00      A   
ATOM   1135  O   ASP A 119       3.609 -14.976 -15.075  1.00 10.00      A   
ATOM   1136  N   ASP A 120       2.739 -14.123 -16.973  1.00 10.00      A   
ATOM   1137  HN  ASP A 120       1.922 -13.945 -17.487  1.00 10.00      A   
ATOM   1138  CA  ASP A 120       4.029 -13.745 -17.540  1.00 10.00      A   
ATOM   1139  CB  ASP A 120       3.847 -13.212 -18.963  1.00 10.00      A   
ATOM   1140  CG  ASP A 120       5.089 -13.373 -19.817  1.00 10.00      A   
ATOM   1141  OD1 ASP A 120       5.904 -12.430 -19.887  1.00 10.00      A   
ATOM   1142  OD2 ASP A 120       5.251 -14.449 -20.436  1.00 10.00      A   
ATOM   1143  C   ASP A 120       4.688 -12.677 -16.673  1.00 10.00      A   
ATOM   1144  O   ASP A 120       5.894 -12.719 -16.424  1.00 10.00      A   
ATOM   1145  N   CYS A 121       3.879 -11.738 -16.186  1.00 10.00      A   
ATOM   1146  HN  CYS A 121       2.922 -11.777 -16.396  1.00 10.00      A   
ATOM   1147  CA  CYS A 121       4.378 -10.661 -15.337  1.00 10.00      A   
ATOM   1148  CB  CYS A 121       3.263  -9.656 -15.026  1.00 10.00      A   
ATOM   1149  SG  CYS A 121       2.514  -8.889 -16.481  1.00 10.00      A   
ATOM   1150  HG  CYS A 121       1.745  -9.795 -17.078  1.00 10.00      A   
ATOM   1151  C   CYS A 121       4.931 -11.229 -14.037  1.00 10.00      A   
ATOM   1152  O   CYS A 121       5.952 -10.766 -13.526  1.00 10.00      A   
ATOM   1153  N   LEU A 122       4.257 -12.249 -13.517  1.00 10.00      A   
ATOM   1154  HN  LEU A 122       3.461 -12.581 -13.983  1.00 10.00      A   
ATOM   1155  CA  LEU A 122       4.671 -12.889 -12.279  1.00 10.00      A   
ATOM   1156  CB  LEU A 122       3.641 -13.934 -11.841  1.00 10.00      A   
ATOM   1157  CG  LEU A 122       2.229 -13.406 -11.585  1.00 10.00      A   
ATOM   1158  CD1 LEU A 122       1.268 -14.548 -11.300  1.00 10.00      A   
ATOM   1159  CD2 LEU A 122       2.231 -12.403 -10.440  1.00 10.00      A   
ATOM   1160  C   LEU A 122       6.052 -13.521 -12.427  1.00 10.00      A   
ATOM   1161  O   LEU A 122       6.888 -13.425 -11.525  1.00 10.00      A   
ATOM   1162  N   GLU A 123       6.289 -14.165 -13.568  1.00 10.00      A   
ATOM   1163  HN  GLU A 123       5.581 -14.217 -14.246  1.00 10.00      A   
ATOM   1164  CA  GLU A 123       7.575 -14.798 -13.832  1.00 10.00      A   
ATOM   1165  CB  GLU A 123       7.542 -15.595 -15.138  1.00 10.00      A   
ATOM   1166  CG  GLU A 123       7.059 -17.027 -14.972  1.00 10.00      A   
ATOM   1167  CD  GLU A 123       7.983 -18.037 -15.622  1.00 10.00      A   
ATOM   1168  OE1 GLU A 123       7.520 -18.790 -16.503  1.00 10.00      A   
ATOM   1169  OE2 GLU A 123       9.179 -18.076 -15.261  1.00 10.00      A   
ATOM   1170  C   GLU A 123       8.687 -13.756 -13.868  1.00 10.00      A   
ATOM   1171  O   GLU A 123       9.779 -13.981 -13.346  1.00 10.00      A   
ATOM   1172  N   LEU A 124       8.395 -12.611 -14.475  1.00 10.00      A   
ATOM   1173  HN  LEU A 124       7.503 -12.496 -14.874  1.00 10.00      A   
ATOM   1174  CA  LEU A 124       9.361 -11.519 -14.574  1.00 10.00      A   
ATOM   1175  CB  LEU A 124       8.789 -10.366 -15.405  1.00 10.00      A   
ATOM   1176  CG  LEU A 124       8.776 -10.571 -16.919  1.00 10.00      A   
ATOM   1177  CD1 LEU A 124       8.062  -9.419 -17.610  1.00 10.00      A   
ATOM   1178  CD2 LEU A 124      10.197 -10.714 -17.445  1.00 10.00      A   
ATOM   1179  C   LEU A 124       9.753 -11.019 -13.189  1.00 10.00      A   
ATOM   1180  O   LEU A 124      10.929 -10.781 -12.907  1.00 10.00      A   
ATOM   1181  N   ILE A 125       8.755 -10.873 -12.327  1.00 10.00      A   
ATOM   1182  HN  ILE A 125       7.841 -11.083 -12.617  1.00 10.00      A   
ATOM   1183  CA  ILE A 125       8.978 -10.408 -10.961  1.00 10.00      A   
ATOM   1184  CB  ILE A 125       7.635 -10.254 -10.204  1.00 10.00      A   
ATOM   1185  CG1 ILE A 125       6.781  -9.150 -10.832  1.00 10.00      A   
ATOM   1186  CG2 ILE A 125       7.848  -9.995  -8.714  1.00 10.00      A   
ATOM   1187  CD1 ILE A 125       5.367  -9.094 -10.291  1.00 10.00      A   
ATOM   1188  C   ILE A 125       9.879 -11.375 -10.195  1.00 10.00      A   
ATOM   1189  O   ILE A 125      10.848 -10.964  -9.553  1.00 10.00      A   
ATOM   1190  N   ALA A 126       9.567 -12.662 -10.300  1.00 10.00      A   
ATOM   1191  HN  ALA A 126       8.804 -12.923 -10.861  1.00 10.00      A   
ATOM   1192  CA  ALA A 126      10.317 -13.701  -9.607  1.00 10.00      A   
ATOM   1193  CB  ALA A 126       9.602 -15.039  -9.730  1.00 10.00      A   
ATOM   1194  C   ALA A 126      11.759 -13.817 -10.101  1.00 10.00      A   
ATOM   1195  O   ALA A 126      12.678 -13.994  -9.300  1.00 10.00      A   
ATOM   1196  N   LYS A 127      11.957 -13.700 -11.409  1.00 10.00      A   
ATOM   1197  HN  LYS A 127      11.189 -13.527 -11.998  1.00 10.00      A   
ATOM   1198  CA  LYS A 127      13.291 -13.829 -11.988  1.00 10.00      A   
ATOM   1199  CB  LYS A 127      13.219 -14.234 -13.470  1.00 10.00      A   
ATOM   1200  CG  LYS A 127      12.763 -13.128 -14.414  1.00 10.00      A   
ATOM   1201  CD  LYS A 127      12.700 -13.601 -15.860  1.00 10.00      A   
ATOM   1202  CE  LYS A 127      14.086 -13.849 -16.441  1.00 10.00      A   
ATOM   1203  NZ  LYS A 127      14.938 -12.629 -16.413  1.00 10.00      A   
ATOM   1204  HZ1 LYS A 127      15.829 -12.802 -16.939  1.00 10.00      A   
ATOM   1205  HZ2 LYS A 127      15.175 -12.381 -15.433  1.00 10.00      A   
ATOM   1206  HZ3 LYS A 127      14.445 -11.829 -16.850  1.00 10.00      A   
ATOM   1207  C   LYS A 127      14.161 -12.581 -11.802  1.00 10.00      A   
ATOM   1208  O   LYS A 127      15.343 -12.684 -11.471  1.00 10.00      A   
ATOM   1209  N   SER A 128      13.581 -11.410 -12.002  1.00 10.00      A   
ATOM   1210  HN  SER A 128      12.627 -11.379 -12.233  1.00 10.00      A   
ATOM   1211  CA  SER A 128      14.328 -10.163 -11.896  1.00 10.00      A   
ATOM   1212  CB  SER A 128      13.627  -9.057 -12.681  1.00 10.00      A   
ATOM   1213  OG  SER A 128      13.466  -9.430 -14.040  1.00 10.00      A   
ATOM   1214  HG  SER A 128      14.303  -9.309 -14.501  1.00 10.00      A   
ATOM   1215  C   SER A 128      14.584  -9.723 -10.458  1.00 10.00      A   
ATOM   1216  O   SER A 128      15.724  -9.438 -10.090  1.00 10.00      A   
ATOM   1217  N   PHE A 129      13.542  -9.686  -9.642  1.00 10.00      A   
ATOM   1218  HN  PHE A 129      12.662  -9.978  -9.964  1.00 10.00      A   
ATOM   1219  CA  PHE A 129      13.685  -9.240  -8.262  1.00 10.00      A   
ATOM   1220  CB  PHE A 129      12.377  -8.647  -7.733  1.00 10.00      A   
ATOM   1221  CG  PHE A 129      11.768  -7.623  -8.645  1.00 10.00      A   
ATOM   1222  CD1 PHE A 129      10.414  -7.646  -8.921  1.00 10.00      A   
ATOM   1223  CD2 PHE A 129      12.551  -6.642  -9.231  1.00 10.00      A   
ATOM   1224  CE1 PHE A 129       9.849  -6.712  -9.763  1.00 10.00      A   
ATOM   1225  CE2 PHE A 129      11.992  -5.705 -10.074  1.00 10.00      A   
ATOM   1226  CZ  PHE A 129      10.641  -5.741 -10.341  1.00 10.00      A   
ATOM   1227  C   PHE A 129      14.170 -10.355  -7.352  1.00 10.00      A   
ATOM   1228  O   PHE A 129      13.386 -11.192  -6.905  1.00 10.00      A   
ATOM   1229  N   LYS A 130      15.468 -10.361  -7.074  1.00 10.00      A   
ATOM   1230  HN  LYS A 130      16.046  -9.670  -7.470  1.00 10.00      A   
ATOM   1231  CA  LYS A 130      16.056 -11.369  -6.202  1.00 10.00      A   
ATOM   1232  CB  LYS A 130      17.550 -11.558  -6.501  1.00 10.00      A   
ATOM   1233  CG  LYS A 130      17.863 -12.539  -7.626  1.00 10.00      A   
ATOM   1234  CD  LYS A 130      17.708 -11.905  -9.004  1.00 10.00      A   
ATOM   1235  CE  LYS A 130      18.337 -12.770 -10.088  1.00 10.00      A   
ATOM   1236  NZ  LYS A 130      18.038 -12.267 -11.458  1.00 10.00      A   
ATOM   1237  HZ1 LYS A 130      18.499 -12.870 -12.169  1.00 10.00      A   
ATOM   1238  HZ2 LYS A 130      18.382 -11.293 -11.572  1.00 10.00      A   
ATOM   1239  HZ3 LYS A 130      17.007 -12.280 -11.628  1.00 10.00      A   
ATOM   1240  C   LYS A 130      15.857 -10.987  -4.738  1.00 10.00      A   
ATOM   1241  O   LYS A 130      16.174 -11.757  -3.832  1.00 10.00      A   
ATOM   1242  N   ASN A 131      15.324  -9.792  -4.516  1.00 10.00      A   
ATOM   1243  HN  ASN A 131      15.093  -9.228  -5.280  1.00 10.00      A   
ATOM   1244  CA  ASN A 131      15.080  -9.293  -3.167  1.00 10.00      A   
ATOM   1245  CB  ASN A 131      15.833  -7.978  -2.942  1.00 10.00      A   
ATOM   1246  CG  ASN A 131      16.161  -7.720  -1.480  1.00 10.00      A   
ATOM   1247  OD1 ASN A 131      16.276  -8.651  -0.679  1.00 10.00      A   
ATOM   1248  ND2 ASN A 131      16.320  -6.458  -1.124  1.00 10.00      A   
ATOM   1249 HD21 ASN A 131      16.217  -5.765  -1.811  1.00 10.00      A   
ATOM   1250 HD22 ASN A 131      16.546  -6.267  -0.191  1.00 10.00      A   
ATOM   1251  C   ASN A 131      13.584  -9.089  -2.933  1.00 10.00      A   
ATOM   1252  O   ASN A 131      13.179  -8.339  -2.046  1.00 10.00      A   
ATOM   1253  N   PHE A 132      12.773  -9.770  -3.735  1.00 10.00      A   
ATOM   1254  HN  PHE A 132      13.161 -10.355  -4.417  1.00 10.00      A   
ATOM   1255  CA  PHE A 132      11.321  -9.674  -3.626  1.00 10.00      A   
ATOM   1256  CB  PHE A 132      10.663 -10.395  -4.804  1.00 10.00      A   
ATOM   1257  CG  PHE A 132       9.217 -10.058  -4.981  1.00 10.00      A   
ATOM   1258  CD1 PHE A 132       8.812  -8.738  -5.061  1.00 10.00      A   
ATOM   1259  CD2 PHE A 132       8.263 -11.056  -5.061  1.00 10.00      A   
ATOM   1260  CE1 PHE A 132       7.482  -8.418  -5.216  1.00 10.00      A   
ATOM   1261  CE2 PHE A 132       6.930 -10.743  -5.219  1.00 10.00      A   
ATOM   1262  CZ  PHE A 132       6.540  -9.420  -5.296  1.00 10.00      A   
ATOM   1263  C   PHE A 132      10.842 -10.271  -2.305  1.00 10.00      A   
ATOM   1264  O   PHE A 132      11.244 -11.378  -1.939  1.00 10.00      A   
ATOM   1265  N   LYS A 133       9.980  -9.540  -1.597  1.00 10.00      A   
ATOM   1266  HN  LYS A 133       9.677  -8.676  -1.952  1.00 10.00      A   
ATOM   1267  CA  LYS A 133       9.479  -9.992  -0.305  1.00 10.00      A   
ATOM   1268  CB  LYS A 133      10.080  -9.145   0.820  1.00 10.00      A   
ATOM   1269  CG  LYS A 133      11.592  -9.228   0.946  1.00 10.00      A   
ATOM   1270  CD  LYS A 133      12.107  -8.233   1.970  1.00 10.00      A   
ATOM   1271  CE  LYS A 133      13.624  -8.213   2.010  1.00 10.00      A   
ATOM   1272  NZ  LYS A 133      14.128  -7.074   2.817  1.00 10.00      A   
ATOM   1273  HZ1 LYS A 133      13.758  -7.128   3.785  1.00 10.00      A   
ATOM   1274  HZ2 LYS A 133      13.817  -6.169   2.391  1.00 10.00      A   
ATOM   1275  HZ3 LYS A 133      15.166  -7.089   2.854  1.00 10.00      A   
ATOM   1276  C   LYS A 133       7.954  -9.944  -0.192  1.00 10.00      A   
ATOM   1277  O   LYS A 133       7.340 -10.882   0.320  1.00 10.00      A   
ATOM   1278  N   VAL A 134       7.336  -8.857  -0.640  1.00 10.00      A   
ATOM   1279  HN  VAL A 134       7.857  -8.131  -1.054  1.00 10.00      A   
ATOM   1280  CA  VAL A 134       5.888  -8.724  -0.517  1.00 10.00      A   
ATOM   1281  CB  VAL A 134       5.507  -7.543   0.399  1.00 10.00      A   
ATOM   1282  CG1 VAL A 134       3.996  -7.385   0.478  1.00 10.00      A   
ATOM   1283  CG2 VAL A 134       6.100  -7.725   1.787  1.00 10.00      A   
ATOM   1284  C   VAL A 134       5.175  -8.567  -1.855  1.00 10.00      A   
ATOM   1285  O   VAL A 134       5.512  -7.695  -2.657  1.00 10.00      A   
ATOM   1286  N   LEU A 135       4.172  -9.409  -2.066  1.00 10.00      A   
ATOM   1287  HN  LEU A 135       3.958 -10.075  -1.375  1.00 10.00      A   
ATOM   1288  CA  LEU A 135       3.369  -9.378  -3.273  1.00 10.00      A   
ATOM   1289  CB  LEU A 135       3.638 -10.621  -4.126  1.00 10.00      A   
ATOM   1290  CG  LEU A 135       2.839 -10.744  -5.426  1.00 10.00      A   
ATOM   1291  CD1 LEU A 135       3.085  -9.547  -6.335  1.00 10.00      A   
ATOM   1292  CD2 LEU A 135       3.177 -12.043  -6.144  1.00 10.00      A   
ATOM   1293  C   LEU A 135       1.894  -9.312  -2.887  1.00 10.00      A   
ATOM   1294  O   LEU A 135       1.338 -10.269  -2.344  1.00 10.00      A   
ATOM   1295  N   VAL A 136       1.278  -8.165  -3.126  1.00 10.00      A   
ATOM   1296  HN  VAL A 136       1.779  -7.425  -3.540  1.00 10.00      A   
ATOM   1297  CA  VAL A 136      -0.123  -7.976  -2.797  1.00 10.00      A   
ATOM   1298  CB  VAL A 136      -0.326  -6.832  -1.782  1.00 10.00      A   
ATOM   1299  CG1 VAL A 136      -1.806  -6.532  -1.575  1.00 10.00      A   
ATOM   1300  CG2 VAL A 136       0.335  -7.189  -0.461  1.00 10.00      A   
ATOM   1301  C   VAL A 136      -0.943  -7.717  -4.048  1.00 10.00      A   
ATOM   1302  O   VAL A 136      -0.686  -6.769  -4.791  1.00 10.00      A   
ATOM   1303  N   LEU A 137      -1.911  -8.578  -4.276  1.00 10.00      A   
ATOM   1304  HN  LEU A 137      -2.050  -9.319  -3.640  1.00 10.00      A   
ATOM   1305  CA  LEU A 137      -2.787  -8.470  -5.421  1.00 10.00      A   
ATOM   1306  CB  LEU A 137      -2.560  -9.653  -6.376  1.00 10.00      A   
ATOM   1307  CG  LEU A 137      -1.132  -9.844  -6.906  1.00 10.00      A   
ATOM   1308  CD1 LEU A 137      -0.970 -11.215  -7.544  1.00 10.00      A   
ATOM   1309  CD2 LEU A 137      -0.771  -8.750  -7.898  1.00 10.00      A   
ATOM   1310  C   LEU A 137      -4.235  -8.453  -4.946  1.00 10.00      A   
ATOM   1311  O   LEU A 137      -4.806  -9.492  -4.636  1.00 10.00      A   
ATOM   1312  N   SER A 138      -4.817  -7.275  -4.858  1.00 10.00      A   
ATOM   1313  HN  SER A 138      -4.311  -6.464  -5.089  1.00 10.00      A   
ATOM   1314  CA  SER A 138      -6.192  -7.154  -4.422  1.00 10.00      A   
ATOM   1315  CB  SER A 138      -6.319  -6.074  -3.344  1.00 10.00      A   
ATOM   1316  OG  SER A 138      -7.560  -6.174  -2.667  1.00 10.00      A   
ATOM   1317  HG  SER A 138      -7.861  -7.091  -2.687  1.00 10.00      A   
ATOM   1318  C   SER A 138      -7.090  -6.838  -5.609  1.00 10.00      A   
ATOM   1319  O   SER A 138      -6.796  -5.928  -6.386  1.00 10.00      A   
ATOM   1320  N   SER A 139      -8.158  -7.620  -5.760  1.00 10.00      A   
ATOM   1321  HN  SER A 139      -8.307  -8.336  -5.111  1.00 10.00      A   
ATOM   1322  CA  SER A 139      -9.124  -7.442  -6.845  1.00 10.00      A   
ATOM   1323  CB  SER A 139      -9.928  -6.159  -6.634  1.00 10.00      A   
ATOM   1324  OG  SER A 139     -10.636  -6.215  -5.409  1.00 10.00      A   
ATOM   1325  HG  SER A 139     -11.562  -6.409  -5.591  1.00 10.00      A   
ATOM   1326  C   SER A 139      -8.456  -7.452  -8.220  1.00 10.00      A   
ATOM   1327  O   SER A 139      -8.827  -6.693  -9.119  1.00 10.00      A   
ATOM   1328  N   CYS A 140      -7.467  -8.312  -8.377  1.00 10.00      A   
ATOM   1329  HN  CYS A 140      -7.207  -8.891  -7.624  1.00 10.00      A   
ATOM   1330  CA  CYS A 140      -6.754  -8.421  -9.634  1.00 10.00      A   
ATOM   1331  CB  CYS A 140      -5.246  -8.420  -9.382  1.00 10.00      A   
ATOM   1332  SG  CYS A 140      -4.653  -6.988  -8.448  1.00 10.00      A   
ATOM   1333  HG  CYS A 140      -5.589  -6.664  -7.562  1.00 10.00      A   
ATOM   1334  C   CYS A 140      -7.186  -9.674 -10.391  1.00 10.00      A   
ATOM   1335  O   CYS A 140      -7.720 -10.609  -9.796  1.00 10.00      A   
ATOM   1336  N   GLU A 141      -6.973  -9.685 -11.700  1.00 10.00      A   
ATOM   1337  HN  GLU A 141      -6.547  -8.910 -12.124  1.00 10.00      A   
ATOM   1338  CA  GLU A 141      -7.355 -10.825 -12.527  1.00 10.00      A   
ATOM   1339  CB  GLU A 141      -8.754 -10.610 -13.116  1.00 10.00      A   
ATOM   1340  CG  GLU A 141      -8.862  -9.377 -14.000  1.00 10.00      A   
ATOM   1341  CD  GLU A 141     -10.265  -9.134 -14.508  1.00 10.00      A   
ATOM   1342  OE1 GLU A 141     -11.108 -10.051 -14.423  1.00 10.00      A   
ATOM   1343  OE2 GLU A 141     -10.532  -8.022 -15.007  1.00 10.00      A   
ATOM   1344  C   GLU A 141      -6.342 -11.043 -13.648  1.00 10.00      A   
ATOM   1345  O   GLU A 141      -5.403 -10.261 -13.802  1.00 10.00      A   
ATOM   1346  N   GLY A 142      -6.538 -12.108 -14.419  1.00 10.00      A   
ATOM   1347  HN  GLY A 142      -7.299 -12.696 -14.238  1.00 10.00      A   
ATOM   1348  CA  GLY A 142      -5.648 -12.412 -15.524  1.00 10.00      A   
ATOM   1349  C   GLY A 142      -4.746 -13.597 -15.241  1.00 10.00      A   
ATOM   1350  O   GLY A 142      -4.568 -14.472 -16.091  1.00 10.00      A   
ATOM   1351  N   PHE A 143      -4.188 -13.631 -14.040  1.00 10.00      A   
ATOM   1352  HN  PHE A 143      -4.388 -12.914 -13.404  1.00 10.00      A   
ATOM   1353  CA  PHE A 143      -3.281 -14.698 -13.635  1.00 10.00      A   
ATOM   1354  CB  PHE A 143      -2.371 -14.214 -12.501  1.00 10.00      A   
ATOM   1355  CG  PHE A 143      -3.070 -13.355 -11.482  1.00 10.00      A   
ATOM   1356  CD1 PHE A 143      -4.145 -13.841 -10.755  1.00 10.00      A   
ATOM   1357  CD2 PHE A 143      -2.650 -12.060 -11.255  1.00 10.00      A   
ATOM   1358  CE1 PHE A 143      -4.784 -13.050  -9.823  1.00 10.00      A   
ATOM   1359  CE2 PHE A 143      -3.281 -11.264 -10.324  1.00 10.00      A   
ATOM   1360  CZ  PHE A 143      -4.350 -11.760  -9.606  1.00 10.00      A   
ATOM   1361  C   PHE A 143      -4.023 -15.954 -13.200  1.00 10.00      A   
ATOM   1362  O   PHE A 143      -5.242 -15.935 -12.966  1.00 10.00      A   
ATOM   1363  N   SER A 144      -3.273 -17.040 -13.086  1.00 10.00      A   
ATOM   1364  HN  SER A 144      -2.309 -16.979 -13.298  1.00 10.00      A   
ATOM   1365  CA  SER A 144      -3.813 -18.317 -12.667  1.00 10.00      A   
ATOM   1366  CB  SER A 144      -3.820 -19.276 -13.858  1.00 10.00      A   
ATOM   1367  OG  SER A 144      -2.515 -19.413 -14.397  1.00 10.00      A   
ATOM   1368  HG  SER A 144      -2.203 -18.543 -14.720  1.00 10.00      A   
ATOM   1369  C   SER A 144      -2.957 -18.884 -11.538  1.00 10.00      A   
ATOM   1370  O   SER A 144      -2.148 -18.171 -10.946  1.00 10.00      A   
ATOM   1371  N   THR A 145      -3.129 -20.161 -11.236  1.00 10.00      A   
ATOM   1372  HN  THR A 145      -3.798 -20.689 -11.719  1.00 10.00      A   
ATOM   1373  CA  THR A 145      -2.350 -20.794 -10.186  1.00 10.00      A   
ATOM   1374  CB  THR A 145      -3.080 -22.022  -9.608  1.00 10.00      A   
ATOM   1375  OG1 THR A 145      -3.586 -22.836 -10.679  1.00 10.00      A   
ATOM   1376  HG1 THR A 145      -2.907 -23.475 -10.946  1.00 10.00      A   
ATOM   1377  CG2 THR A 145      -4.240 -21.583  -8.726  1.00 10.00      A   
ATOM   1378  C   THR A 145      -0.978 -21.211 -10.719  1.00 10.00      A   
ATOM   1379  O   THR A 145      -0.130 -21.711  -9.976  1.00 10.00      A   
ATOM   1380  N   ASP A 146      -0.759 -20.991 -12.015  1.00 10.00      A   
ATOM   1381  HN  ASP A 146      -1.463 -20.568 -12.557  1.00 10.00      A   
ATOM   1382  CA  ASP A 146       0.503 -21.348 -12.645  1.00 10.00      A   
ATOM   1383  CB  ASP A 146       0.354 -21.428 -14.161  1.00 10.00      A   
ATOM   1384  CG  ASP A 146       0.529 -22.839 -14.678  1.00 10.00      A   
ATOM   1385  OD1 ASP A 146       0.851 -23.738 -13.869  1.00 10.00      A   
ATOM   1386  OD2 ASP A 146       0.352 -23.055 -15.895  1.00 10.00      A   
ATOM   1387  C   ASP A 146       1.594 -20.361 -12.275  1.00 10.00      A   
ATOM   1388  O   ASP A 146       2.694 -20.760 -11.891  1.00 10.00      A   
ATOM   1389  N   GLY A 147       1.283 -19.074 -12.385  1.00 10.00      A   
ATOM   1390  HN  GLY A 147       0.390 -18.818 -12.717  1.00 10.00      A   
ATOM   1391  CA  GLY A 147       2.243 -18.040 -12.040  1.00 10.00      A   
ATOM   1392  C   GLY A 147       2.600 -18.097 -10.570  1.00 10.00      A   
ATOM   1393  O   GLY A 147       3.720 -17.776 -10.175  1.00 10.00      A   
ATOM   1394  N   LEU A 148       1.640 -18.522  -9.762  1.00 10.00      A   
ATOM   1395  HN  LEU A 148       0.769 -18.755 -10.144  1.00 10.00      A   
ATOM   1396  CA  LEU A 148       1.845 -18.654  -8.326  1.00 10.00      A   
ATOM   1397  CB  LEU A 148       0.536 -19.035  -7.632  1.00 10.00      A   
ATOM   1398  CG  LEU A 148      -0.407 -17.883  -7.283  1.00 10.00      A   
ATOM   1399  CD1 LEU A 148      -1.808 -18.406  -7.002  1.00 10.00      A   
ATOM   1400  CD2 LEU A 148       0.127 -17.106  -6.088  1.00 10.00      A   
ATOM   1401  C   LEU A 148       2.917 -19.701  -8.043  1.00 10.00      A   
ATOM   1402  O   LEU A 148       3.719 -19.551  -7.122  1.00 10.00      A   
ATOM   1403  N   ALA A 149       2.929 -20.759  -8.851  1.00 10.00      A   
ATOM   1404  HN  ALA A 149       2.262 -20.824  -9.568  1.00 10.00      A   
ATOM   1405  CA  ALA A 149       3.911 -21.825  -8.699  1.00 10.00      A   
ATOM   1406  CB  ALA A 149       3.564 -22.998  -9.603  1.00 10.00      A   
ATOM   1407  C   ALA A 149       5.302 -21.295  -9.018  1.00 10.00      A   
ATOM   1408  O   ALA A 149       6.278 -21.629  -8.347  1.00 10.00      A   
ATOM   1409  N   ALA A 150       5.379 -20.447 -10.039  1.00 10.00      A   
ATOM   1410  HN  ALA A 150       4.563 -20.220 -10.533  1.00 10.00      A   
ATOM   1411  CA  ALA A 150       6.645 -19.849 -10.441  1.00 10.00      A   
ATOM   1412  CB  ALA A 150       6.476 -19.049 -11.722  1.00 10.00      A   
ATOM   1413  C   ALA A 150       7.178 -18.955  -9.332  1.00 10.00      A   
ATOM   1414  O   ALA A 150       8.382 -18.908  -9.082  1.00 10.00      A   
ATOM   1415  N   ILE A 151       6.269 -18.235  -8.679  1.00 10.00      A   
ATOM   1416  HN  ILE A 151       5.327 -18.292  -8.955  1.00 10.00      A   
ATOM   1417  CA  ILE A 151       6.634 -17.353  -7.579  1.00 10.00      A   
ATOM   1418  CB  ILE A 151       5.419 -16.522  -7.099  1.00 10.00      A   
ATOM   1419  CG1 ILE A 151       4.955 -15.557  -8.197  1.00 10.00      A   
ATOM   1420  CG2 ILE A 151       5.736 -15.765  -5.813  1.00 10.00      A   
ATOM   1421  CD1 ILE A 151       5.969 -14.489  -8.552  1.00 10.00      A   
ATOM   1422  C   ILE A 151       7.173 -18.174  -6.414  1.00 10.00      A   
ATOM   1423  O   ILE A 151       8.244 -17.888  -5.883  1.00 10.00      A   
ATOM   1424  N   ALA A 152       6.438 -19.214  -6.053  1.00 10.00      A   
ATOM   1425  HN  ALA A 152       5.606 -19.402  -6.544  1.00 10.00      A   
ATOM   1426  CA  ALA A 152       6.819 -20.089  -4.949  1.00 10.00      A   
ATOM   1427  CB  ALA A 152       5.736 -21.130  -4.717  1.00 10.00      A   
ATOM   1428  C   ALA A 152       8.160 -20.775  -5.197  1.00 10.00      A   
ATOM   1429  O   ALA A 152       8.959 -20.949  -4.278  1.00 10.00      A   
ATOM   1430  N   ALA A 153       8.408 -21.145  -6.449  1.00 10.00      A   
ATOM   1431  HN  ALA A 153       7.734 -20.962  -7.142  1.00 10.00      A   
ATOM   1432  CA  ALA A 153       9.642 -21.835  -6.821  1.00 10.00      A   
ATOM   1433  CB  ALA A 153       9.402 -22.747  -8.013  1.00 10.00      A   
ATOM   1434  C   ALA A 153      10.805 -20.885  -7.106  1.00 10.00      A   
ATOM   1435  O   ALA A 153      11.848 -21.309  -7.609  1.00 10.00      A   
ATOM   1436  N   THR A 154      10.648 -19.608  -6.779  1.00 10.00      A   
ATOM   1437  HN  THR A 154       9.806 -19.315  -6.371  1.00 10.00      A   
ATOM   1438  CA  THR A 154      11.714 -18.641  -7.018  1.00 10.00      A   
ATOM   1439  CB  THR A 154      11.525 -17.886  -8.348  1.00 10.00      A   
ATOM   1440  OG1 THR A 154      11.048 -18.796  -9.349  1.00 10.00      A   
ATOM   1441  HG1 THR A 154      10.092 -18.912  -9.244  1.00 10.00      A   
ATOM   1442  CG2 THR A 154      12.847 -17.287  -8.809  1.00 10.00      A   
ATOM   1443  C   THR A 154      11.866 -17.643  -5.870  1.00 10.00      A   
ATOM   1444  O   THR A 154      12.973 -17.437  -5.363  1.00 10.00      A   
ATOM   1445  N   CYS A 155      10.762 -17.037  -5.456  1.00 10.00      A   
ATOM   1446  HN  CYS A 155       9.901 -17.258  -5.879  1.00 10.00      A   
ATOM   1447  CA  CYS A 155      10.787 -16.057  -4.378  1.00 10.00      A   
ATOM   1448  CB  CYS A 155       9.503 -15.224  -4.374  1.00 10.00      A   
ATOM   1449  SG  CYS A 155       9.171 -14.379  -5.937  1.00 10.00      A   
ATOM   1450  HG  CYS A 155      10.136 -13.488  -6.127  1.00 10.00      A   
ATOM   1451  C   CYS A 155      11.006 -16.716  -3.020  1.00 10.00      A   
ATOM   1452  O   CYS A 155      10.055 -17.088  -2.336  1.00 10.00      A   
ATOM   1453  N   ARG A 156      12.272 -16.862  -2.645  1.00 10.00      A   
ATOM   1454  HN  ARG A 156      12.981 -16.553  -3.245  1.00 10.00      A   
ATOM   1455  CA  ARG A 156      12.639 -17.474  -1.375  1.00 10.00      A   
ATOM   1456  CB  ARG A 156      13.988 -18.185  -1.491  1.00 10.00      A   
ATOM   1457  CG  ARG A 156      15.121 -17.304  -2.003  1.00 10.00      A   
ATOM   1458  CD  ARG A 156      16.416 -18.087  -2.140  1.00 10.00      A   
ATOM   1459  NE  ARG A 156      16.967 -18.482  -0.841  1.00 10.00      A   
ATOM   1460  HE  ARG A 156      16.330 -18.782  -0.150  1.00 10.00      A   
ATOM   1461  CZ  ARG A 156      18.266 -18.448  -0.545  1.00 10.00      A   
ATOM   1462  NH1 ARG A 156      19.150 -18.033  -1.449  1.00 10.00      A   
ATOM   1463 HH11 ARG A 156      20.171 -18.013  -1.216  1.00 10.00      A   
ATOM   1464 HH12 ARG A 156      18.831 -17.723  -2.394  1.00 10.00      A   
ATOM   1465  NH2 ARG A 156      18.681 -18.824   0.656  1.00 10.00      A   
ATOM   1466 HH21 ARG A 156      17.994 -19.146   1.370  1.00 10.00      A   
ATOM   1467 HH22 ARG A 156      19.697 -18.799   0.892  1.00 10.00      A   
ATOM   1468  C   ARG A 156      12.695 -16.433  -0.266  1.00 10.00      A   
ATOM   1469  O   ARG A 156      12.852 -16.772   0.904  1.00 10.00      A   
ATOM   1470  N   ASN A 157      12.568 -15.169  -0.641  1.00 10.00      A   
ATOM   1471  HN  ASN A 157      12.451 -14.960  -1.592  1.00 10.00      A   
ATOM   1472  CA  ASN A 157      12.600 -14.079   0.323  1.00 10.00      A   
ATOM   1473  CB  ASN A 157      13.499 -12.938  -0.172  1.00 10.00      A   
ATOM   1474  CG  ASN A 157      14.986 -13.192   0.019  1.00 10.00      A   
ATOM   1475  OD1 ASN A 157      15.457 -14.329  -0.017  1.00 10.00      A   
ATOM   1476  ND2 ASN A 157      15.743 -12.119   0.212  1.00 10.00      A   
ATOM   1477 HD21 ASN A 157      15.305 -11.245   0.220  1.00 10.00      A   
ATOM   1478 HD22 ASN A 157      16.710 -12.245   0.335  1.00 10.00      A   
ATOM   1479  C   ASN A 157      11.193 -13.554   0.567  1.00 10.00      A   
ATOM   1480  O   ASN A 157      11.008 -12.542   1.243  1.00 10.00      A   
ATOM   1481  N   LEU A 158      10.205 -14.251   0.009  1.00 10.00      A   
ATOM   1482  HN  LEU A 158      10.425 -15.051  -0.512  1.00 10.00      A   
ATOM   1483  CA  LEU A 158       8.807 -13.864   0.156  1.00 10.00      A   
ATOM   1484  CB  LEU A 158       7.913 -14.783  -0.680  1.00 10.00      A   
ATOM   1485  CG  LEU A 158       6.493 -14.280  -0.958  1.00 10.00      A   
ATOM   1486  CD1 LEU A 158       6.517 -13.128  -1.952  1.00 10.00      A   
ATOM   1487  CD2 LEU A 158       5.614 -15.412  -1.468  1.00 10.00      A   
ATOM   1488  C   LEU A 158       8.391 -13.916   1.622  1.00 10.00      A   
ATOM   1489  O   LEU A 158       8.720 -14.865   2.338  1.00 10.00      A   
ATOM   1490  N   LYS A 159       7.667 -12.896   2.062  1.00 10.00      A   
ATOM   1491  HN  LYS A 159       7.425 -12.177   1.436  1.00 10.00      A   
ATOM   1492  CA  LYS A 159       7.228 -12.809   3.447  1.00 10.00      A   
ATOM   1493  CB  LYS A 159       7.978 -11.682   4.163  1.00 10.00      A   
ATOM   1494  CG  LYS A 159       9.483 -11.875   4.249  1.00 10.00      A   
ATOM   1495  CD  LYS A 159      10.182 -10.578   4.627  1.00 10.00      A   
ATOM   1496  CE  LYS A 159       9.736 -10.084   5.993  1.00 10.00      A   
ATOM   1497  NZ  LYS A 159      10.238  -8.713   6.276  1.00 10.00      A   
ATOM   1498  HZ1 LYS A 159       9.944  -8.060   5.523  1.00 10.00      A   
ATOM   1499  HZ2 LYS A 159      11.277  -8.712   6.332  1.00 10.00      A   
ATOM   1500  HZ3 LYS A 159       9.853  -8.373   7.181  1.00 10.00      A   
ATOM   1501  C   LYS A 159       5.729 -12.559   3.551  1.00 10.00      A   
ATOM   1502  O   LYS A 159       5.042 -13.167   4.375  1.00 10.00      A   
ATOM   1503  N   GLU A 160       5.227 -11.650   2.726  1.00 10.00      A   
ATOM   1504  HN  GLU A 160       5.817 -11.209   2.080  1.00 10.00      A   
ATOM   1505  CA  GLU A 160       3.813 -11.305   2.742  1.00 10.00      A   
ATOM   1506  CB  GLU A 160       3.634  -9.856   3.209  1.00 10.00      A   
ATOM   1507  CG  GLU A 160       2.190  -9.417   3.412  1.00 10.00      A   
ATOM   1508  CD  GLU A 160       2.067  -7.946   3.771  1.00 10.00      A   
ATOM   1509  OE1 GLU A 160       3.087  -7.323   4.137  1.00 10.00      A   
ATOM   1510  OE2 GLU A 160       0.947  -7.400   3.686  1.00 10.00      A   
ATOM   1511  C   GLU A 160       3.180 -11.508   1.366  1.00 10.00      A   
ATOM   1512  O   GLU A 160       3.586 -10.886   0.379  1.00 10.00      A   
ATOM   1513  N   LEU A 161       2.191 -12.391   1.310  1.00 10.00      A   
ATOM   1514  HN  LEU A 161       1.924 -12.857   2.133  1.00 10.00      A   
ATOM   1515  CA  LEU A 161       1.482 -12.688   0.070  1.00 10.00      A   
ATOM   1516  CB  LEU A 161       1.858 -14.084  -0.448  1.00 10.00      A   
ATOM   1517  CG  LEU A 161       1.286 -14.486  -1.815  1.00 10.00      A   
ATOM   1518  CD1 LEU A 161       1.828 -13.588  -2.913  1.00 10.00      A   
ATOM   1519  CD2 LEU A 161       1.590 -15.947  -2.120  1.00 10.00      A   
ATOM   1520  C   LEU A 161      -0.026 -12.587   0.289  1.00 10.00      A   
ATOM   1521  O   LEU A 161      -0.647 -13.495   0.848  1.00 10.00      A   
ATOM   1522  N   ASP A 162      -0.605 -11.476  -0.139  1.00 10.00      A   
ATOM   1523  HN  ASP A 162      -0.059 -10.792  -0.582  1.00 10.00      A   
ATOM   1524  CA  ASP A 162      -2.037 -11.248   0.021  1.00 10.00      A   
ATOM   1525  CB  ASP A 162      -2.281 -10.005   0.881  1.00 10.00      A   
ATOM   1526  CG  ASP A 162      -3.728  -9.832   1.295  1.00 10.00      A   
ATOM   1527  OD1 ASP A 162      -4.572 -10.659   0.904  1.00 10.00      A   
ATOM   1528  OD2 ASP A 162      -4.022  -8.861   2.023  1.00 10.00      A   
ATOM   1529  C   ASP A 162      -2.711 -11.089  -1.336  1.00 10.00      A   
ATOM   1530  O   ASP A 162      -2.332 -10.227  -2.127  1.00 10.00      A   
ATOM   1531  N   LEU A 163      -3.712 -11.921  -1.592  1.00 10.00      A   
ATOM   1532  HN  LEU A 163      -3.970 -12.578  -0.911  1.00 10.00      A   
ATOM   1533  CA  LEU A 163      -4.441 -11.886  -2.854  1.00 10.00      A   
ATOM   1534  CB  LEU A 163      -4.300 -13.235  -3.569  1.00 10.00      A   
ATOM   1535  CG  LEU A 163      -2.933 -13.921  -3.467  1.00 10.00      A   
ATOM   1536  CD1 LEU A 163      -3.031 -15.367  -3.926  1.00 10.00      A   
ATOM   1537  CD2 LEU A 163      -1.887 -13.168  -4.277  1.00 10.00      A   
ATOM   1538  C   LEU A 163      -5.920 -11.600  -2.597  1.00 10.00      A   
ATOM   1539  O   LEU A 163      -6.786 -12.013  -3.369  1.00 10.00      A   
ATOM   1540  N   ARG A 164      -6.191 -10.887  -1.508  1.00 10.00      A   
ATOM   1541  HN  ARG A 164      -5.440 -10.584  -0.945  1.00 10.00      A   
ATOM   1542  CA  ARG A 164      -7.557 -10.544  -1.098  1.00 10.00      A   
ATOM   1543  CB  ARG A 164      -7.540  -9.568   0.084  1.00 10.00      A   
ATOM   1544  CG  ARG A 164      -6.833  -8.254  -0.193  1.00 10.00      A   
ATOM   1545  CD  ARG A 164      -6.739  -7.404   1.061  1.00 10.00      A   
ATOM   1546  NE  ARG A 164      -6.378  -6.020   0.755  1.00 10.00      A   
ATOM   1547  HE  ARG A 164      -7.097  -5.434   0.421  1.00 10.00      A   
ATOM   1548  CZ  ARG A 164      -5.157  -5.515   0.909  1.00 10.00      A   
ATOM   1549  NH1 ARG A 164      -4.171  -6.276   1.367  1.00 10.00      A   
ATOM   1550 HH11 ARG A 164      -4.347  -7.286   1.615  1.00 10.00      A   
ATOM   1551 HH12 ARG A 164      -3.217  -5.881   1.486  1.00 10.00      A   
ATOM   1552  NH2 ARG A 164      -4.919  -4.247   0.590  1.00 10.00      A   
ATOM   1553 HH21 ARG A 164      -3.966  -3.842   0.707  1.00 10.00      A   
ATOM   1554 HH22 ARG A 164      -5.692  -3.646   0.221  1.00 10.00      A   
ATOM   1555  C   ARG A 164      -8.451 -10.011  -2.223  1.00 10.00      A   
ATOM   1556  O   ARG A 164      -8.114  -9.044  -2.909  1.00 10.00      A   
ATOM   1557  N   GLU A 165      -9.586 -10.688  -2.406  1.00 10.00      A   
ATOM   1558  HN  GLU A 165      -9.751 -11.479  -1.846  1.00 10.00      A   
ATOM   1559  CA  GLU A 165     -10.603 -10.313  -3.394  1.00 10.00      A   
ATOM   1560  CB  GLU A 165     -11.180  -8.922  -3.114  1.00 10.00      A   
ATOM   1561  CG  GLU A 165     -12.312  -8.916  -2.094  1.00 10.00      A   
ATOM   1562  CD  GLU A 165     -11.868  -9.342  -0.708  1.00 10.00      A   
ATOM   1563  OE1 GLU A 165     -11.602  -8.459   0.134  1.00 10.00      A   
ATOM   1564  OE2 GLU A 165     -11.782 -10.562  -0.452  1.00 10.00      A   
ATOM   1565  C   GLU A 165     -10.180 -10.458  -4.857  1.00 10.00      A   
ATOM   1566  O   GLU A 165     -10.906 -10.030  -5.751  1.00 10.00      A   
ATOM   1567  N   SER A 166      -9.032 -11.069  -5.112  1.00 10.00      A   
ATOM   1568  HN  SER A 166      -8.485 -11.406  -4.369  1.00 10.00      A   
ATOM   1569  CA  SER A 166      -8.572 -11.252  -6.486  1.00 10.00      A   
ATOM   1570  CB  SER A 166      -7.059 -11.438  -6.545  1.00 10.00      A   
ATOM   1571  OG  SER A 166      -6.410 -10.180  -6.560  1.00 10.00      A   
ATOM   1572  HG  SER A 166      -5.738 -10.158  -5.860  1.00 10.00      A   
ATOM   1573  C   SER A 166      -9.280 -12.413  -7.173  1.00 10.00      A   
ATOM   1574  O   SER A 166      -9.681 -13.384  -6.529  1.00 10.00      A   
ATOM   1575  N   ASP A 167      -9.435 -12.303  -8.484  1.00 10.00      A   
ATOM   1576  HN  ASP A 167      -9.075 -11.514  -8.944  1.00 10.00      A   
ATOM   1577  CA  ASP A 167     -10.088 -13.336  -9.266  1.00 10.00      A   
ATOM   1578  CB  ASP A 167     -11.034 -12.725 -10.301  1.00 10.00      A   
ATOM   1579  CG  ASP A 167     -11.913 -13.763 -10.968  1.00 10.00      A   
ATOM   1580  OD1 ASP A 167     -12.436 -14.653 -10.259  1.00 10.00      A   
ATOM   1581  OD2 ASP A 167     -12.099 -13.687 -12.204  1.00 10.00      A   
ATOM   1582  C   ASP A 167      -9.041 -14.202  -9.943  1.00 10.00      A   
ATOM   1583  O   ASP A 167      -8.734 -14.039 -11.127  1.00 10.00      A   
ATOM   1584  N   VAL A 168      -8.468 -15.102  -9.170  1.00 10.00      A   
ATOM   1585  HN  VAL A 168      -8.750 -15.178  -8.237  1.00 10.00      A   
ATOM   1586  CA  VAL A 168      -7.441 -15.997  -9.669  1.00 10.00      A   
ATOM   1587  CB  VAL A 168      -6.563 -16.544  -8.520  1.00 10.00      A   
ATOM   1588  CG1 VAL A 168      -5.227 -17.047  -9.047  1.00 10.00      A   
ATOM   1589  CG2 VAL A 168      -6.356 -15.490  -7.443  1.00 10.00      A   
ATOM   1590  C   VAL A 168      -8.076 -17.164 -10.405  1.00 10.00      A   
ATOM   1591  O   VAL A 168      -9.159 -17.622 -10.039  1.00 10.00      A   
ATOM   1592  N   ASP A 169      -7.428 -17.618 -11.465  1.00 10.00      A   
ATOM   1593  HN  ASP A 169      -6.595 -17.184 -11.744  1.00 10.00      A   
ATOM   1594  CA  ASP A 169      -7.938 -18.749 -12.227  1.00 10.00      A   
ATOM   1595  CB  ASP A 169      -7.481 -18.699 -13.687  1.00 10.00      A   
ATOM   1596  CG  ASP A 169      -8.519 -19.273 -14.631  1.00 10.00      A   
ATOM   1597  OD1 ASP A 169      -8.850 -20.470 -14.508  1.00 10.00      A   
ATOM   1598  OD2 ASP A 169      -9.024 -18.522 -15.492  1.00 10.00      A   
ATOM   1599  C   ASP A 169      -7.497 -20.045 -11.569  1.00 10.00      A   
ATOM   1600  O   ASP A 169      -6.317 -20.409 -11.611  1.00 10.00      A   
ATOM   1601  N   ASP A 170      -8.444 -20.712 -10.931  1.00 10.00      A   
ATOM   1602  HN  ASP A 170      -9.357 -20.353 -10.926  1.00 10.00      A   
ATOM   1603  CA  ASP A 170      -8.177 -21.963 -10.236  1.00 10.00      A   
ATOM   1604  CB  ASP A 170      -9.376 -22.363  -9.368  1.00 10.00      A   
ATOM   1605  CG  ASP A 170      -9.551 -21.493  -8.139  1.00 10.00      A   
ATOM   1606  OD1 ASP A 170      -8.889 -21.762  -7.114  1.00 10.00      A   
ATOM   1607  OD2 ASP A 170     -10.370 -20.550  -8.184  1.00 10.00      A   
ATOM   1608  C   ASP A 170      -7.854 -23.089 -11.210  1.00 10.00      A   
ATOM   1609  O   ASP A 170      -8.753 -23.661 -11.830  1.00 10.00      A   
ATOM   1610  N   VAL A 171      -6.569 -23.395 -11.356  1.00 10.00      A   
ATOM   1611  HN  VAL A 171      -5.895 -22.875 -10.869  1.00 10.00      A   
ATOM   1612  CA  VAL A 171      -6.134 -24.470 -12.240  1.00 10.00      A   
ATOM   1613  CB  VAL A 171      -4.949 -24.039 -13.138  1.00 10.00      A   
ATOM   1614  CG1 VAL A 171      -4.616 -25.120 -14.155  1.00 10.00      A   
ATOM   1615  CG2 VAL A 171      -5.261 -22.727 -13.846  1.00 10.00      A   
ATOM   1616  C   VAL A 171      -5.748 -25.696 -11.415  1.00 10.00      A   
ATOM   1617  O   VAL A 171      -6.090 -26.828 -11.766  1.00 10.00      A   
ATOM   1618  N   SER A 172      -5.044 -25.454 -10.312  1.00 10.00      A   
ATOM   1619  HN  SER A 172      -4.808 -24.526 -10.094  1.00 10.00      A   
ATOM   1620  CA  SER A 172      -4.610 -26.513  -9.412  1.00 10.00      A   
ATOM   1621  CB  SER A 172      -3.573 -27.423 -10.086  1.00 10.00      A   
ATOM   1622  OG  SER A 172      -3.234 -28.522  -9.252  1.00 10.00      A   
ATOM   1623  HG  SER A 172      -2.784 -29.194  -9.777  1.00 10.00      A   
ATOM   1624  C   SER A 172      -4.016 -25.899  -8.148  1.00 10.00      A   
ATOM   1625  O   SER A 172      -3.313 -24.890  -8.212  1.00 10.00      A   
ATOM   1626  N   GLY A 173      -4.295 -26.513  -7.004  1.00 10.00      A   
ATOM   1627  HN  GLY A 173      -4.865 -27.313  -7.019  1.00 10.00      A   
ATOM   1628  CA  GLY A 173      -3.778 -26.017  -5.742  1.00 10.00      A   
ATOM   1629  C   GLY A 173      -2.418 -26.601  -5.403  1.00 10.00      A   
ATOM   1630  O   GLY A 173      -1.964 -26.530  -4.261  1.00 10.00      A   
ATOM   1631  N   HIS A 174      -1.762 -27.174  -6.404  1.00 10.00      A   
ATOM   1632  HN  HIS A 174      -2.173 -27.194  -7.296  1.00 10.00      A   
ATOM   1633  CA  HIS A 174      -0.450 -27.778  -6.213  1.00 10.00      A   
ATOM   1634  CB  HIS A 174      -0.190 -28.826  -7.299  1.00 10.00      A   
ATOM   1635  CG  HIS A 174       1.053 -29.639  -7.097  1.00 10.00      A   
ATOM   1636  ND1 HIS A 174       1.148 -30.569  -6.085  1.00 10.00      A   
ATOM   1637  CD2 HIS A 174       2.206 -29.640  -7.814  1.00 10.00      A   
ATOM   1638  CE1 HIS A 174       2.347 -31.112  -6.207  1.00 10.00      A   
ATOM   1639  NE2 HIS A 174       3.018 -30.583  -7.238  1.00 10.00      A   
ATOM   1640  HE2 HIS A 174       3.923 -30.829  -7.532  1.00 10.00      A   
ATOM   1641  C   HIS A 174       0.653 -26.721  -6.211  1.00 10.00      A   
ATOM   1642  O   HIS A 174       1.813 -27.018  -5.930  1.00 10.00      A   
ATOM   1643  N   TRP A 175       0.285 -25.481  -6.507  1.00 10.00      A   
ATOM   1644  HN  TRP A 175      -0.653 -25.298  -6.721  1.00 10.00      A   
ATOM   1645  CA  TRP A 175       1.254 -24.389  -6.533  1.00 10.00      A   
ATOM   1646  CB  TRP A 175       0.610 -23.090  -7.040  1.00 10.00      A   
ATOM   1647  CG  TRP A 175      -0.420 -22.500  -6.122  1.00 10.00      A   
ATOM   1648  CD1 TRP A 175      -1.763 -22.741  -6.134  1.00 10.00      A   
ATOM   1649  CD2 TRP A 175      -0.193 -21.561  -5.060  1.00 10.00      A   
ATOM   1650  NE1 TRP A 175      -2.386 -22.011  -5.150  1.00 10.00      A   
ATOM   1651  HE1 TRP A 175      -3.350 -22.011  -4.963  1.00 10.00      A   
ATOM   1652  CE2 TRP A 175      -1.442 -21.281  -4.475  1.00 10.00      A   
ATOM   1653  CE3 TRP A 175       0.948 -20.934  -4.546  1.00 10.00      A   
ATOM   1654  CZ2 TRP A 175      -1.583 -20.401  -3.403  1.00 10.00      A   
ATOM   1655  CZ3 TRP A 175       0.807 -20.061  -3.486  1.00 10.00      A   
ATOM   1656  CH2 TRP A 175      -0.450 -19.803  -2.925  1.00 10.00      A   
ATOM   1657  C   TRP A 175       1.902 -24.173  -5.163  1.00 10.00      A   
ATOM   1658  O   TRP A 175       3.040 -23.722  -5.067  1.00 10.00      A   
ATOM   1659  N   LEU A 176       1.176 -24.516  -4.108  1.00 10.00      A   
ATOM   1660  HN  LEU A 176       0.283 -24.887  -4.248  1.00 10.00      A   
ATOM   1661  CA  LEU A 176       1.672 -24.350  -2.748  1.00 10.00      A   
ATOM   1662  CB  LEU A 176       0.527 -24.547  -1.752  1.00 10.00      A   
ATOM   1663  CG  LEU A 176       0.770 -24.028  -0.333  1.00 10.00      A   
ATOM   1664  CD1 LEU A 176       0.795 -22.507  -0.312  1.00 10.00      A   
ATOM   1665  CD2 LEU A 176      -0.275 -24.568   0.631  1.00 10.00      A   
ATOM   1666  C   LEU A 176       2.800 -25.335  -2.448  1.00 10.00      A   
ATOM   1667  O   LEU A 176       3.670 -25.074  -1.615  1.00 10.00      A   
ATOM   1668  N   SER A 177       2.787 -26.462  -3.141  1.00 10.00      A   
ATOM   1669  HN  SER A 177       2.076 -26.612  -3.800  1.00 10.00      A   
ATOM   1670  CA  SER A 177       3.796 -27.489  -2.949  1.00 10.00      A   
ATOM   1671  CB  SER A 177       3.269 -28.835  -3.441  1.00 10.00      A   
ATOM   1672  OG  SER A 177       1.859 -28.794  -3.597  1.00 10.00      A   
ATOM   1673  HG  SER A 177       1.620 -29.210  -4.433  1.00 10.00      A   
ATOM   1674  C   SER A 177       5.095 -27.134  -3.665  1.00 10.00      A   
ATOM   1675  O   SER A 177       6.104 -27.828  -3.514  1.00 10.00      A   
ATOM   1676  N   HIS A 178       5.074 -26.046  -4.434  1.00 10.00      A   
ATOM   1677  HN  HIS A 178       4.248 -25.514  -4.496  1.00 10.00      A   
ATOM   1678  CA  HIS A 178       6.258 -25.617  -5.172  1.00 10.00      A   
ATOM   1679  CB  HIS A 178       5.889 -24.764  -6.387  1.00 10.00      A   
ATOM   1680  CG  HIS A 178       5.792 -25.539  -7.666  1.00 10.00      A   
ATOM   1681  ND1 HIS A 178       6.877 -25.690  -8.503  1.00 10.00      A   
ATOM   1682  CD2 HIS A 178       4.722 -26.170  -8.208  1.00 10.00      A   
ATOM   1683  CE1 HIS A 178       6.444 -26.402  -9.530  1.00 10.00      A   
ATOM   1684  NE2 HIS A 178       5.149 -26.711  -9.392  1.00 10.00      A   
ATOM   1685  HE2 HIS A 178       4.600 -27.212 -10.033  1.00 10.00      A   
ATOM   1686  C   HIS A 178       7.240 -24.873  -4.276  1.00 10.00      A   
ATOM   1687  O   HIS A 178       8.391 -24.651  -4.654  1.00 10.00      A   
ATOM   1688  N   PHE A 179       6.783 -24.499  -3.087  1.00 10.00      A   
ATOM   1689  HN  PHE A 179       5.858 -24.704  -2.845  1.00 10.00      A   
ATOM   1690  CA  PHE A 179       7.628 -23.794  -2.134  1.00 10.00      A   
ATOM   1691  CB  PHE A 179       6.813 -23.335  -0.922  1.00 10.00      A   
ATOM   1692  CG  PHE A 179       6.124 -22.011  -1.100  1.00 10.00      A   
ATOM   1693  CD1 PHE A 179       4.743 -21.935  -1.190  1.00 10.00      A   
ATOM   1694  CD2 PHE A 179       6.863 -20.839  -1.169  1.00 10.00      A   
ATOM   1695  CE1 PHE A 179       4.110 -20.716  -1.347  1.00 10.00      A   
ATOM   1696  CE2 PHE A 179       6.237 -19.616  -1.328  1.00 10.00      A   
ATOM   1697  CZ  PHE A 179       4.859 -19.554  -1.417  1.00 10.00      A   
ATOM   1698  C   PHE A 179       8.770 -24.693  -1.672  1.00 10.00      A   
ATOM   1699  O   PHE A 179       8.547 -25.853  -1.320  1.00 10.00      A   
ATOM   1700  N   PRO A 180      10.008 -24.182  -1.694  1.00 10.00      A   
ATOM   1701  CA  PRO A 180      11.184 -24.941  -1.259  1.00 10.00      A   
ATOM   1702  CB  PRO A 180      12.357 -24.023  -1.620  1.00 10.00      A   
ATOM   1703  CG  PRO A 180      11.765 -22.656  -1.670  1.00 10.00      A   
ATOM   1704  CD  PRO A 180      10.360 -22.833  -2.163  1.00 10.00      A   
ATOM   1705  C   PRO A 180      11.159 -25.197   0.245  1.00 10.00      A   
ATOM   1706  O   PRO A 180      10.531 -24.451   1.004  1.00 10.00      A   
ATOM   1707  N   ASP A 181      11.862 -26.235   0.675  1.00 10.00      A   
ATOM   1708  HN  ASP A 181      12.367 -26.772   0.025  1.00 10.00      A   
ATOM   1709  CA  ASP A 181      11.915 -26.591   2.089  1.00 10.00      A   
ATOM   1710  CB  ASP A 181      12.567 -27.961   2.275  1.00 10.00      A   
ATOM   1711  CG  ASP A 181      11.907 -28.782   3.363  1.00 10.00      A   
ATOM   1712  OD1 ASP A 181      12.392 -28.755   4.512  1.00 10.00      A   
ATOM   1713  OD2 ASP A 181      10.905 -29.471   3.070  1.00 10.00      A   
ATOM   1714  C   ASP A 181      12.680 -25.539   2.879  1.00 10.00      A   
ATOM   1715  O   ASP A 181      12.498 -25.392   4.087  1.00 10.00      A   
ATOM   1716  N   THR A 182      13.531 -24.799   2.182  1.00 10.00      A   
ATOM   1717  HN  THR A 182      13.643 -24.974   1.223  1.00 10.00      A   
ATOM   1718  CA  THR A 182      14.323 -23.749   2.804  1.00 10.00      A   
ATOM   1719  CB  THR A 182      15.542 -23.385   1.935  1.00 10.00      A   
ATOM   1720  OG1 THR A 182      15.159 -23.355   0.550  1.00 10.00      A   
ATOM   1721  HG1 THR A 182      15.262 -22.460   0.209  1.00 10.00      A   
ATOM   1722  CG2 THR A 182      16.657 -24.402   2.125  1.00 10.00      A   
ATOM   1723  C   THR A 182      13.493 -22.490   3.060  1.00 10.00      A   
ATOM   1724  O   THR A 182      13.943 -21.569   3.748  1.00 10.00      A   
ATOM   1725  N   TYR A 183      12.283 -22.461   2.510  1.00 10.00      A   
ATOM   1726  HN  TYR A 183      11.973 -23.242   2.000  1.00 10.00      A   
ATOM   1727  CA  TYR A 183      11.393 -21.315   2.669  1.00 10.00      A   
ATOM   1728  CB  TYR A 183      10.301 -21.333   1.592  1.00 10.00      A   
ATOM   1729  CG  TYR A 183       9.357 -20.150   1.638  1.00 10.00      A   
ATOM   1730  CD1 TYR A 183       9.648 -18.977   0.950  1.00 10.00      A   
ATOM   1731  CD2 TYR A 183       8.174 -20.206   2.365  1.00 10.00      A   
ATOM   1732  CE1 TYR A 183       8.788 -17.895   0.989  1.00 10.00      A   
ATOM   1733  CE2 TYR A 183       7.308 -19.128   2.407  1.00 10.00      A   
ATOM   1734  CZ  TYR A 183       7.619 -17.978   1.718  1.00 10.00      A   
ATOM   1735  OH  TYR A 183       6.764 -16.903   1.765  1.00 10.00      A   
ATOM   1736  HH  TYR A 183       7.115 -16.240   2.370  1.00 10.00      A   
ATOM   1737  C   TYR A 183      10.765 -21.308   4.059  1.00 10.00      A   
ATOM   1738  O   TYR A 183       9.962 -22.185   4.389  1.00 10.00      A   
ATOM   1739  N   THR A 184      11.146 -20.331   4.869  1.00 10.00      A   
ATOM   1740  HN  THR A 184      11.817 -19.686   4.555  1.00 10.00      A   
ATOM   1741  CA  THR A 184      10.619 -20.205   6.220  1.00 10.00      A   
ATOM   1742  CB  THR A 184      11.606 -20.806   7.240  1.00 10.00      A   
ATOM   1743  OG1 THR A 184      12.946 -20.384   6.925  1.00 10.00      A   
ATOM   1744  HG1 THR A 184      13.121 -19.532   7.345  1.00 10.00      A   
ATOM   1745  CG2 THR A 184      11.542 -22.324   7.215  1.00 10.00      A   
ATOM   1746  C   THR A 184      10.379 -18.741   6.582  1.00 10.00      A   
ATOM   1747  O   THR A 184      10.306 -18.387   7.760  1.00 10.00      A   
ATOM   1748  N   SER A 185      10.241 -17.894   5.568  1.00 10.00      A   
ATOM   1749  HN  SER A 185      10.279 -18.233   4.651  1.00 10.00      A   
ATOM   1750  CA  SER A 185      10.040 -16.469   5.784  1.00 10.00      A   
ATOM   1751  CB  SER A 185      10.899 -15.679   4.796  1.00 10.00      A   
ATOM   1752  OG  SER A 185      10.776 -16.211   3.486  1.00 10.00      A   
ATOM   1753  HG  SER A 185      10.085 -15.723   3.009  1.00 10.00      A   
ATOM   1754  C   SER A 185       8.577 -16.054   5.643  1.00 10.00      A   
ATOM   1755  O   SER A 185       8.287 -14.879   5.425  1.00 10.00      A   
ATOM   1756  N   LEU A 186       7.657 -17.004   5.766  1.00 10.00      A   
ATOM   1757  HN  LEU A 186       7.935 -17.925   5.953  1.00 10.00      A   
ATOM   1758  CA  LEU A 186       6.237 -16.696   5.642  1.00 10.00      A   
ATOM   1759  CB  LEU A 186       5.425 -17.969   5.412  1.00 10.00      A   
ATOM   1760  CG  LEU A 186       3.952 -17.780   5.050  1.00 10.00      A   
ATOM   1761  CD1 LEU A 186       3.816 -16.958   3.779  1.00 10.00      A   
ATOM   1762  CD2 LEU A 186       3.278 -19.132   4.879  1.00 10.00      A   
ATOM   1763  C   LEU A 186       5.729 -15.952   6.872  1.00 10.00      A   
ATOM   1764  O   LEU A 186       5.738 -16.484   7.981  1.00 10.00      A   
ATOM   1765  N   VAL A 187       5.316 -14.707   6.671  1.00 10.00      A   
ATOM   1766  HN  VAL A 187       5.367 -14.325   5.766  1.00 10.00      A   
ATOM   1767  CA  VAL A 187       4.804 -13.883   7.756  1.00 10.00      A   
ATOM   1768  CB  VAL A 187       5.504 -12.505   7.789  1.00 10.00      A   
ATOM   1769  CG1 VAL A 187       4.986 -11.650   8.938  1.00 10.00      A   
ATOM   1770  CG2 VAL A 187       7.012 -12.672   7.887  1.00 10.00      A   
ATOM   1771  C   VAL A 187       3.295 -13.686   7.614  1.00 10.00      A   
ATOM   1772  O   VAL A 187       2.547 -13.798   8.586  1.00 10.00      A   
ATOM   1773  N   SER A 188       2.847 -13.391   6.403  1.00 10.00      A   
ATOM   1774  HN  SER A 188       3.485 -13.317   5.659  1.00 10.00      A   
ATOM   1775  CA  SER A 188       1.429 -13.178   6.148  1.00 10.00      A   
ATOM   1776  CB  SER A 188       1.120 -11.679   6.126  1.00 10.00      A   
ATOM   1777  OG  SER A 188       1.746 -11.025   7.218  1.00 10.00      A   
ATOM   1778  HG  SER A 188       2.165 -11.683   7.782  1.00 10.00      A   
ATOM   1779  C   SER A 188       1.016 -13.822   4.828  1.00 10.00      A   
ATOM   1780  O   SER A 188       1.707 -13.676   3.817  1.00 10.00      A   
ATOM   1781  N   LEU A 189      -0.105 -14.539   4.843  1.00 10.00      A   
ATOM   1782  HN  LEU A 189      -0.609 -14.621   5.685  1.00 10.00      A   
ATOM   1783  CA  LEU A 189      -0.610 -15.212   3.654  1.00 10.00      A   
ATOM   1784  CB  LEU A 189      -0.048 -16.634   3.576  1.00 10.00      A   
ATOM   1785  CG  LEU A 189      -0.444 -17.466   2.352  1.00 10.00      A   
ATOM   1786  CD1 LEU A 189      -0.003 -16.785   1.068  1.00 10.00      A   
ATOM   1787  CD2 LEU A 189       0.156 -18.858   2.443  1.00 10.00      A   
ATOM   1788  C   LEU A 189      -2.135 -15.253   3.660  1.00 10.00      A   
ATOM   1789  O   LEU A 189      -2.758 -15.529   4.687  1.00 10.00      A   
ATOM   1790  N   ASN A 190      -2.729 -14.970   2.511  1.00 10.00      A   
ATOM   1791  HN  ASN A 190      -2.174 -14.751   1.731  1.00 10.00      A   
ATOM   1792  CA  ASN A 190      -4.180 -14.973   2.365  1.00 10.00      A   
ATOM   1793  CB  ASN A 190      -4.734 -13.546   2.471  1.00 10.00      A   
ATOM   1794  CG  ASN A 190      -6.215 -13.448   2.125  1.00 10.00      A   
ATOM   1795  OD1 ASN A 190      -6.987 -14.385   2.349  1.00 10.00      A   
ATOM   1796  ND2 ASN A 190      -6.621 -12.319   1.572  1.00 10.00      A   
ATOM   1797 HD21 ASN A 190      -5.950 -11.606   1.412  1.00 10.00      A   
ATOM   1798 HD22 ASN A 190      -7.573 -12.226   1.342  1.00 10.00      A   
ATOM   1799  C   ASN A 190      -4.583 -15.592   1.031  1.00 10.00      A   
ATOM   1800  O   ASN A 190      -4.270 -15.054  -0.031  1.00 10.00      A   
ATOM   1801  N   ILE A 191      -5.269 -16.728   1.092  1.00 10.00      A   
ATOM   1802  HN  ILE A 191      -5.477 -17.115   1.973  1.00 10.00      A   
ATOM   1803  CA  ILE A 191      -5.713 -17.425  -0.115  1.00 10.00      A   
ATOM   1804  CB  ILE A 191      -4.984 -18.773  -0.297  1.00 10.00      A   
ATOM   1805  CG1 ILE A 191      -5.096 -19.619   0.974  1.00 10.00      A   
ATOM   1806  CG2 ILE A 191      -3.529 -18.546  -0.675  1.00 10.00      A   
ATOM   1807  CD1 ILE A 191      -4.620 -21.045   0.807  1.00 10.00      A   
ATOM   1808  C   ILE A 191      -7.220 -17.685  -0.090  1.00 10.00      A   
ATOM   1809  O   ILE A 191      -7.708 -18.630  -0.710  1.00 10.00      A   
ATOM   1810  N   SER A 192      -7.955 -16.822   0.598  1.00 10.00      A   
ATOM   1811  HN  SER A 192      -7.509 -16.081   1.056  1.00 10.00      A   
ATOM   1812  CA  SER A 192      -9.408 -16.959   0.717  1.00 10.00      A   
ATOM   1813  CB  SER A 192      -9.932 -15.975   1.759  1.00 10.00      A   
ATOM   1814  OG  SER A 192      -9.097 -15.955   2.904  1.00 10.00      A   
ATOM   1815  HG  SER A 192      -8.368 -15.336   2.758  1.00 10.00      A   
ATOM   1816  C   SER A 192     -10.145 -16.743  -0.613  1.00 10.00      A   
ATOM   1817  O   SER A 192     -11.341 -17.022  -0.720  1.00 10.00      A   
ATOM   1818  N   CYS A 193      -9.431 -16.256  -1.621  1.00 10.00      A   
ATOM   1819  HN  CYS A 193      -8.481 -16.064  -1.486  1.00 10.00      A   
ATOM   1820  CA  CYS A 193     -10.022 -15.995  -2.925  1.00 10.00      A   
ATOM   1821  CB  CYS A 193      -9.297 -14.815  -3.572  1.00 10.00      A   
ATOM   1822  SG  CYS A 193      -7.506 -14.843  -3.312  1.00 10.00      A   
ATOM   1823  HG  CYS A 193      -7.032 -13.627  -3.564  1.00 10.00      A   
ATOM   1824  C   CYS A 193      -9.948 -17.216  -3.845  1.00 10.00      A   
ATOM   1825  O   CYS A 193     -10.532 -17.219  -4.930  1.00 10.00      A   
ATOM   1826  N   LEU A 194      -9.237 -18.253  -3.409  1.00 10.00      A   
ATOM   1827  HN  LEU A 194      -8.815 -18.211  -2.527  1.00 10.00      A   
ATOM   1828  CA  LEU A 194      -9.088 -19.462  -4.211  1.00 10.00      A   
ATOM   1829  CB  LEU A 194      -7.726 -20.109  -3.970  1.00 10.00      A   
ATOM   1830  CG  LEU A 194      -6.517 -19.342  -4.504  1.00 10.00      A   
ATOM   1831  CD1 LEU A 194      -5.227 -19.991  -4.035  1.00 10.00      A   
ATOM   1832  CD2 LEU A 194      -6.560 -19.274  -6.022  1.00 10.00      A   
ATOM   1833  C   LEU A 194     -10.198 -20.461  -3.931  1.00 10.00      A   
ATOM   1834  O   LEU A 194     -10.700 -20.555  -2.810  1.00 10.00      A   
ATOM   1835  N   ALA A 195     -10.573 -21.207  -4.955  1.00 10.00      A   
ATOM   1836  HN  ALA A 195     -10.123 -21.085  -5.829  1.00 10.00      A   
ATOM   1837  CA  ALA A 195     -11.620 -22.210  -4.829  1.00 10.00      A   
ATOM   1838  CB  ALA A 195     -12.612 -22.091  -5.975  1.00 10.00      A   
ATOM   1839  C   ALA A 195     -11.011 -23.604  -4.803  1.00 10.00      A   
ATOM   1840  O   ALA A 195     -11.577 -24.533  -4.225  1.00 10.00      A   
ATOM   1841  N   SER A 196      -9.849 -23.739  -5.427  1.00 10.00      A   
ATOM   1842  HN  SER A 196      -9.447 -22.955  -5.869  1.00 10.00      A   
ATOM   1843  CA  SER A 196      -9.150 -25.008  -5.483  1.00 10.00      A   
ATOM   1844  CB  SER A 196      -8.015 -24.940  -6.510  1.00 10.00      A   
ATOM   1845  OG  SER A 196      -7.297 -23.719  -6.408  1.00 10.00      A   
ATOM   1846  HG  SER A 196      -7.863 -22.983  -6.697  1.00 10.00      A   
ATOM   1847  C   SER A 196      -8.606 -25.411  -4.111  1.00 10.00      A   
ATOM   1848  O   SER A 196      -8.471 -24.578  -3.207  1.00 10.00      A   
ATOM   1849  N   GLU A 197      -8.310 -26.692  -3.956  1.00 10.00      A   
ATOM   1850  HN  GLU A 197      -8.447 -27.309  -4.706  1.00 10.00      A   
ATOM   1851  CA  GLU A 197      -7.778 -27.209  -2.709  1.00 10.00      A   
ATOM   1852  CB  GLU A 197      -8.469 -28.520  -2.330  1.00 10.00      A   
ATOM   1853  CG  GLU A 197      -8.238 -28.936  -0.888  1.00 10.00      A   
ATOM   1854  CD  GLU A 197      -8.661 -30.364  -0.616  1.00 10.00      A   
ATOM   1855  OE1 GLU A 197      -9.853 -30.682  -0.795  1.00 10.00      A   
ATOM   1856  OE2 GLU A 197      -7.799 -31.175  -0.210  1.00 10.00      A   
ATOM   1857  C   GLU A 197      -6.276 -27.428  -2.822  1.00 10.00      A   
ATOM   1858  O   GLU A 197      -5.812 -28.216  -3.649  1.00 10.00      A   
ATOM   1859  N   VAL A 198      -5.524 -26.726  -1.989  1.00 10.00      A   
ATOM   1860  HN  VAL A 198      -5.959 -26.116  -1.354  1.00 10.00      A   
ATOM   1861  CA  VAL A 198      -4.075 -26.835  -1.981  1.00 10.00      A   
ATOM   1862  CB  VAL A 198      -3.420 -25.612  -1.310  1.00 10.00      A   
ATOM   1863  CG1 VAL A 198      -3.662 -24.357  -2.134  1.00 10.00      A   
ATOM   1864  CG2 VAL A 198      -3.930 -25.432   0.112  1.00 10.00      A   
ATOM   1865  C   VAL A 198      -3.630 -28.104  -1.264  1.00 10.00      A   
ATOM   1866  O   VAL A 198      -4.423 -28.754  -0.582  1.00 10.00      A   
ATOM   1867  N   SER A 199      -2.366 -28.457  -1.429  1.00 10.00      A   
ATOM   1868  HN  SER A 199      -1.785 -27.906  -1.994  1.00 10.00      A   
ATOM   1869  CA  SER A 199      -1.823 -29.648  -0.790  1.00 10.00      A   
ATOM   1870  CB  SER A 199      -0.470 -30.022  -1.398  1.00 10.00      A   
ATOM   1871  OG  SER A 199       0.002 -31.251  -0.871  1.00 10.00      A   
ATOM   1872  HG  SER A 199      -0.339 -31.975  -1.409  1.00 10.00      A   
ATOM   1873  C   SER A 199      -1.688 -29.439   0.716  1.00 10.00      A   
ATOM   1874  O   SER A 199      -0.868 -28.635   1.172  1.00 10.00      A   
ATOM   1875  N   PHE A 200      -2.499 -30.156   1.485  1.00 10.00      A   
ATOM   1876  HN  PHE A 200      -3.135 -30.772   1.066  1.00 10.00      A   
ATOM   1877  CA  PHE A 200      -2.464 -30.046   2.935  1.00 10.00      A   
ATOM   1878  CB  PHE A 200      -3.627 -30.804   3.583  1.00 10.00      A   
ATOM   1879  CG  PHE A 200      -3.837 -30.462   5.032  1.00 10.00      A   
ATOM   1880  CD1 PHE A 200      -4.529 -29.318   5.394  1.00 10.00      A   
ATOM   1881  CD2 PHE A 200      -3.339 -31.278   6.032  1.00 10.00      A   
ATOM   1882  CE1 PHE A 200      -4.719 -28.996   6.725  1.00 10.00      A   
ATOM   1883  CE2 PHE A 200      -3.524 -30.966   7.365  1.00 10.00      A   
ATOM   1884  CZ  PHE A 200      -4.216 -29.821   7.711  1.00 10.00      A   
ATOM   1885  C   PHE A 200      -1.129 -30.540   3.476  1.00 10.00      A   
ATOM   1886  O   PHE A 200      -0.621 -30.019   4.466  1.00 10.00      A   
ATOM   1887  N   SER A 201      -0.554 -31.533   2.809  1.00 10.00      A   
ATOM   1888  HN  SER A 201      -1.010 -31.920   2.029  1.00 10.00      A   
ATOM   1889  CA  SER A 201       0.731 -32.079   3.216  1.00 10.00      A   
ATOM   1890  CB  SER A 201       1.111 -33.219   2.278  1.00 10.00      A   
ATOM   1891  OG  SER A 201      -0.058 -33.827   1.752  1.00 10.00      A   
ATOM   1892  HG  SER A 201       0.124 -34.143   0.861  1.00 10.00      A   
ATOM   1893  C   SER A 201       1.799 -30.988   3.185  1.00 10.00      A   
ATOM   1894  O   SER A 201       2.655 -30.908   4.065  1.00 10.00      A   
ATOM   1895  N   ALA A 202       1.732 -30.145   2.164  1.00 10.00      A   
ATOM   1896  HN  ALA A 202       1.024 -30.260   1.494  1.00 10.00      A   
ATOM   1897  CA  ALA A 202       2.676 -29.051   2.015  1.00 10.00      A   
ATOM   1898  CB  ALA A 202       2.700 -28.574   0.572  1.00 10.00      A   
ATOM   1899  C   ALA A 202       2.295 -27.909   2.943  1.00 10.00      A   
ATOM   1900  O   ALA A 202       3.159 -27.279   3.552  1.00 10.00      A   
ATOM   1901  N   LEU A 203       0.993 -27.669   3.049  1.00 10.00      A   
ATOM   1902  HN  LEU A 203       0.365 -28.221   2.530  1.00 10.00      A   
ATOM   1903  CA  LEU A 203       0.458 -26.613   3.898  1.00 10.00      A   
ATOM   1904  CB  LEU A 203      -1.073 -26.583   3.801  1.00 10.00      A   
ATOM   1905  CG  LEU A 203      -1.807 -25.659   4.777  1.00 10.00      A   
ATOM   1906  CD1 LEU A 203      -1.400 -24.210   4.566  1.00 10.00      A   
ATOM   1907  CD2 LEU A 203      -3.312 -25.817   4.630  1.00 10.00      A   
ATOM   1908  C   LEU A 203       0.897 -26.789   5.350  1.00 10.00      A   
ATOM   1909  O   LEU A 203       1.399 -25.852   5.969  1.00 10.00      A   
ATOM   1910  N   GLU A 204       0.720 -27.997   5.877  1.00 10.00      A   
ATOM   1911  HN  GLU A 204       0.313 -28.705   5.326  1.00 10.00      A   
ATOM   1912  CA  GLU A 204       1.088 -28.300   7.256  1.00 10.00      A   
ATOM   1913  CB  GLU A 204       0.837 -29.775   7.570  1.00 10.00      A   
ATOM   1914  CG  GLU A 204       0.827 -30.093   9.056  1.00 10.00      A   
ATOM   1915  CD  GLU A 204       0.945 -31.575   9.337  1.00 10.00      A   
ATOM   1916  OE1 GLU A 204       0.422 -32.381   8.537  1.00 10.00      A   
ATOM   1917  OE2 GLU A 204       1.558 -31.940  10.362  1.00 10.00      A   
ATOM   1918  C   GLU A 204       2.544 -27.946   7.546  1.00 10.00      A   
ATOM   1919  O   GLU A 204       2.830 -27.149   8.441  1.00 10.00      A   
ATOM   1920  N   ARG A 205       3.452 -28.517   6.768  1.00 10.00      A   
ATOM   1921  HN  ARG A 205       3.156 -29.111   6.045  1.00 10.00      A   
ATOM   1922  CA  ARG A 205       4.878 -28.280   6.954  1.00 10.00      A   
ATOM   1923  CB  ARG A 205       5.699 -29.190   6.043  1.00 10.00      A   
ATOM   1924  CG  ARG A 205       5.460 -30.674   6.280  1.00 10.00      A   
ATOM   1925  CD  ARG A 205       6.481 -31.524   5.539  1.00 10.00      A   
ATOM   1926  NE  ARG A 205       6.526 -31.198   4.114  1.00 10.00      A   
ATOM   1927  HE  ARG A 205       5.708 -31.357   3.593  1.00 10.00      A   
ATOM   1928  CZ  ARG A 205       7.600 -30.706   3.491  1.00 10.00      A   
ATOM   1929  NH1 ARG A 205       8.722 -30.491   4.167  1.00 10.00      A   
ATOM   1930 HH11 ARG A 205       8.766 -30.707   5.189  1.00 10.00      A   
ATOM   1931 HH12 ARG A 205       9.574 -30.102   3.683  1.00 10.00      A   
ATOM   1932  NH2 ARG A 205       7.545 -30.429   2.193  1.00 10.00      A   
ATOM   1933 HH21 ARG A 205       8.377 -30.047   1.700  1.00 10.00      A   
ATOM   1934 HH22 ARG A 205       6.662 -30.596   1.658  1.00 10.00      A   
ATOM   1935  C   ARG A 205       5.256 -26.819   6.723  1.00 10.00      A   
ATOM   1936  O   ARG A 205       6.077 -26.263   7.458  1.00 10.00      A   
ATOM   1937  N   LEU A 206       4.645 -26.201   5.712  1.00 10.00      A   
ATOM   1938  HN  LEU A 206       3.989 -26.697   5.175  1.00 10.00      A   
ATOM   1939  CA  LEU A 206       4.918 -24.802   5.382  1.00 10.00      A   
ATOM   1940  CB  LEU A 206       4.123 -24.367   4.148  1.00 10.00      A   
ATOM   1941  CG  LEU A 206       4.877 -24.376   2.814  1.00 10.00      A   
ATOM   1942  CD1 LEU A 206       3.902 -24.325   1.648  1.00 10.00      A   
ATOM   1943  CD2 LEU A 206       5.848 -23.207   2.744  1.00 10.00      A   
ATOM   1944  C   LEU A 206       4.602 -23.879   6.555  1.00 10.00      A   
ATOM   1945  O   LEU A 206       5.360 -22.959   6.855  1.00 10.00      A   
ATOM   1946  N   VAL A 207       3.479 -24.132   7.210  1.00 10.00      A   
ATOM   1947  HN  VAL A 207       2.915 -24.883   6.917  1.00 10.00      A   
ATOM   1948  CA  VAL A 207       3.054 -23.328   8.351  1.00 10.00      A   
ATOM   1949  CB  VAL A 207       1.558 -23.566   8.665  1.00 10.00      A   
ATOM   1950  CG1 VAL A 207       1.147 -22.893   9.964  1.00 10.00      A   
ATOM   1951  CG2 VAL A 207       0.689 -23.074   7.521  1.00 10.00      A   
ATOM   1952  C   VAL A 207       3.899 -23.639   9.587  1.00 10.00      A   
ATOM   1953  O   VAL A 207       4.331 -22.733  10.302  1.00 10.00      A   
ATOM   1954  N   THR A 208       4.158 -24.923   9.808  1.00 10.00      A   
ATOM   1955  HN  THR A 208       3.815 -25.594   9.176  1.00 10.00      A   
ATOM   1956  CA  THR A 208       4.935 -25.367  10.962  1.00 10.00      A   
ATOM   1957  CB  THR A 208       5.035 -26.905  11.010  1.00 10.00      A   
ATOM   1958  OG1 THR A 208       3.725 -27.467  10.877  1.00 10.00      A   
ATOM   1959  HG1 THR A 208       3.437 -27.402   9.956  1.00 10.00      A   
ATOM   1960  CG2 THR A 208       5.645 -27.367  12.328  1.00 10.00      A   
ATOM   1961  C   THR A 208       6.342 -24.770  11.003  1.00 10.00      A   
ATOM   1962  O   THR A 208       6.783 -24.276  12.043  1.00 10.00      A   
ATOM   1963  N   ARG A 209       7.034 -24.790   9.867  1.00 10.00      A   
ATOM   1964  HN  ARG A 209       6.614 -25.148   9.053  1.00 10.00      A   
ATOM   1965  CA  ARG A 209       8.405 -24.285   9.804  1.00 10.00      A   
ATOM   1966  CB  ARG A 209       9.208 -24.948   8.680  1.00 10.00      A   
ATOM   1967  CG  ARG A 209       8.778 -24.584   7.268  1.00 10.00      A   
ATOM   1968  CD  ARG A 209       9.654 -25.298   6.250  1.00 10.00      A   
ATOM   1969  NE  ARG A 209       9.319 -24.948   4.870  1.00 10.00      A   
ATOM   1970  HE  ARG A 209       9.561 -24.043   4.565  1.00 10.00      A   
ATOM   1971  CZ  ARG A 209       8.713 -25.777   4.019  1.00 10.00      A   
ATOM   1972  NH1 ARG A 209       8.368 -26.995   4.405  1.00 10.00      A   
ATOM   1973 HH11 ARG A 209       8.574 -27.318   5.374  1.00 10.00      A   
ATOM   1974 HH12 ARG A 209       7.887 -27.640   3.739  1.00 10.00      A   
ATOM   1975  NH2 ARG A 209       8.480 -25.390   2.773  1.00 10.00      A   
ATOM   1976 HH21 ARG A 209       8.773 -24.444   2.451  1.00 10.00      A   
ATOM   1977 HH22 ARG A 209       8.005 -26.040   2.109  1.00 10.00      A   
ATOM   1978  C   ARG A 209       8.505 -22.759   9.753  1.00 10.00      A   
ATOM   1979  O   ARG A 209       9.605 -22.214   9.688  1.00 10.00      A   
ATOM   1980  N   CYS A 210       7.377 -22.070   9.817  1.00 10.00      A   
ATOM   1981  HN  CYS A 210       6.520 -22.545   9.899  1.00 10.00      A   
ATOM   1982  CA  CYS A 210       7.390 -20.614   9.781  1.00 10.00      A   
ATOM   1983  CB  CYS A 210       6.511 -20.083   8.650  1.00 10.00      A   
ATOM   1984  SG  CYS A 210       7.055 -20.587   6.999  1.00 10.00      A   
ATOM   1985  HG  CYS A 210       6.364 -21.676   6.668  1.00 10.00      A   
ATOM   1986  C   CYS A 210       6.986 -20.012  11.125  1.00 10.00      A   
ATOM   1987  O   CYS A 210       5.803 -19.827  11.407  1.00 10.00      A   
ATOM   1988  N   PRO A 211       7.975 -19.689  11.979  1.00 10.00      A   
ATOM   1989  CA  PRO A 211       7.716 -19.109  13.300  1.00 10.00      A   
ATOM   1990  CB  PRO A 211       9.064 -19.253  14.014  1.00 10.00      A   
ATOM   1991  CG  PRO A 211      10.077 -19.230  12.920  1.00 10.00      A   
ATOM   1992  CD  PRO A 211       9.420 -19.865  11.723  1.00 10.00      A   
ATOM   1993  C   PRO A 211       7.326 -17.638  13.201  1.00 10.00      A   
ATOM   1994  O   PRO A 211       6.759 -17.062  14.131  1.00 10.00      A   
ATOM   1995  N   ASN A 212       7.621 -17.044  12.053  1.00 10.00      A   
ATOM   1996  HN  ASN A 212       8.050 -17.568  11.346  1.00 10.00      A   
ATOM   1997  CA  ASN A 212       7.326 -15.640  11.817  1.00 10.00      A   
ATOM   1998  CB  ASN A 212       8.330 -15.029  10.834  1.00 10.00      A   
ATOM   1999  CG  ASN A 212       9.680 -14.770  11.470  1.00 10.00      A   
ATOM   2000  OD1 ASN A 212       9.778 -14.563  12.679  1.00 10.00      A   
ATOM   2001  ND2 ASN A 212      10.727 -14.771  10.661  1.00 10.00      A   
ATOM   2002 HD21 ASN A 212      10.574 -14.937   9.705  1.00 10.00      A   
ATOM   2003 HD22 ASN A 212      11.615 -14.606  11.047  1.00 10.00      A   
ATOM   2004  C   ASN A 212       5.907 -15.430  11.314  1.00 10.00      A   
ATOM   2005  O   ASN A 212       5.465 -14.295  11.154  1.00 10.00      A   
ATOM   2006  N   LEU A 213       5.192 -16.521  11.077  1.00 10.00      A   
ATOM   2007  HN  LEU A 213       5.595 -17.400  11.234  1.00 10.00      A   
ATOM   2008  CA  LEU A 213       3.821 -16.442  10.591  1.00 10.00      A   
ATOM   2009  CB  LEU A 213       3.275 -17.835  10.276  1.00 10.00      A   
ATOM   2010  CG  LEU A 213       1.926 -17.889   9.552  1.00 10.00      A   
ATOM   2011  CD1 LEU A 213       1.998 -17.169   8.214  1.00 10.00      A   
ATOM   2012  CD2 LEU A 213       1.487 -19.330   9.359  1.00 10.00      A   
ATOM   2013  C   LEU A 213       2.935 -15.732  11.606  1.00 10.00      A   
ATOM   2014  O   LEU A 213       2.912 -16.091  12.787  1.00 10.00      A   
ATOM   2015  N   LYS A 214       2.247 -14.694  11.149  1.00 10.00      A   
ATOM   2016  HN  LYS A 214       2.347 -14.436  10.204  1.00 10.00      A   
ATOM   2017  CA  LYS A 214       1.367 -13.913  12.007  1.00 10.00      A   
ATOM   2018  CB  LYS A 214       1.917 -12.494  12.180  1.00 10.00      A   
ATOM   2019  CG  LYS A 214       3.261 -12.434  12.887  1.00 10.00      A   
ATOM   2020  CD  LYS A 214       3.100 -12.547  14.392  1.00 10.00      A   
ATOM   2021  CE  LYS A 214       4.275 -13.275  15.018  1.00 10.00      A   
ATOM   2022  NZ  LYS A 214       4.116 -14.750  14.937  1.00 10.00      A   
ATOM   2023  HZ1 LYS A 214       4.954 -15.223  15.326  1.00 10.00      A   
ATOM   2024  HZ2 LYS A 214       3.992 -15.048  13.947  1.00 10.00      A   
ATOM   2025  HZ3 LYS A 214       3.277 -15.047  15.482  1.00 10.00      A   
ATOM   2026  C   LYS A 214      -0.049 -13.854  11.448  1.00 10.00      A   
ATOM   2027  O   LYS A 214      -1.024 -13.914  12.195  1.00 10.00      A   
ATOM   2028  N   SER A 215      -0.162 -13.735  10.138  1.00 10.00      A   
ATOM   2029  HN  SER A 215       0.643 -13.704   9.583  1.00 10.00      A   
ATOM   2030  CA  SER A 215      -1.461 -13.658   9.499  1.00 10.00      A   
ATOM   2031  CB  SER A 215      -1.627 -12.299   8.808  1.00 10.00      A   
ATOM   2032  OG  SER A 215      -2.970 -12.089   8.401  1.00 10.00      A   
ATOM   2033  HG  SER A 215      -3.319 -11.296   8.843  1.00 10.00      A   
ATOM   2034  C   SER A 215      -1.616 -14.781   8.483  1.00 10.00      A   
ATOM   2035  O   SER A 215      -0.820 -14.899   7.549  1.00 10.00      A   
ATOM   2036  N   LEU A 216      -2.636 -15.606   8.670  1.00 10.00      A   
ATOM   2037  HN  LEU A 216      -3.235 -15.464   9.438  1.00 10.00      A   
ATOM   2038  CA  LEU A 216      -2.900 -16.716   7.761  1.00 10.00      A   
ATOM   2039  CB  LEU A 216      -2.305 -18.021   8.294  1.00 10.00      A   
ATOM   2040  CG  LEU A 216      -2.397 -19.230   7.360  1.00 10.00      A   
ATOM   2041  CD1 LEU A 216      -1.487 -19.046   6.158  1.00 10.00      A   
ATOM   2042  CD2 LEU A 216      -2.056 -20.509   8.105  1.00 10.00      A   
ATOM   2043  C   LEU A 216      -4.398 -16.876   7.526  1.00 10.00      A   
ATOM   2044  O   LEU A 216      -5.143 -17.245   8.436  1.00 10.00      A   
ATOM   2045  N   LYS A 217      -4.834 -16.577   6.308  1.00 10.00      A   
ATOM   2046  HN  LYS A 217      -4.188 -16.277   5.628  1.00 10.00      A   
ATOM   2047  CA  LYS A 217      -6.242 -16.689   5.944  1.00 10.00      A   
ATOM   2048  CB  LYS A 217      -6.769 -15.359   5.402  1.00 10.00      A   
ATOM   2049  CG  LYS A 217      -6.883 -14.257   6.448  1.00 10.00      A   
ATOM   2050  CD  LYS A 217      -6.121 -13.009   6.031  1.00 10.00      A   
ATOM   2051  CE  LYS A 217      -6.204 -11.928   7.097  1.00 10.00      A   
ATOM   2052  NZ  LYS A 217      -5.155 -10.892   6.913  1.00 10.00      A   
ATOM   2053  HZ1 LYS A 217      -5.114 -10.267   7.749  1.00 10.00      A   
ATOM   2054  HZ2 LYS A 217      -5.358 -10.317   6.072  1.00 10.00      A   
ATOM   2055  HZ3 LYS A 217      -4.225 -11.346   6.794  1.00 10.00      A   
ATOM   2056  C   LYS A 217      -6.438 -17.802   4.921  1.00 10.00      A   
ATOM   2057  O   LYS A 217      -5.964 -17.708   3.784  1.00 10.00      A   
ATOM   2058  N   LEU A 218      -7.118 -18.861   5.344  1.00 10.00      A   
ATOM   2059  HN  LEU A 218      -7.467 -18.869   6.265  1.00 10.00      A   
ATOM   2060  CA  LEU A 218      -7.371 -20.013   4.491  1.00 10.00      A   
ATOM   2061  CB  LEU A 218      -7.445 -21.279   5.343  1.00 10.00      A   
ATOM   2062  CG  LEU A 218      -6.260 -21.523   6.277  1.00 10.00      A   
ATOM   2063  CD1 LEU A 218      -6.688 -22.327   7.493  1.00 10.00      A   
ATOM   2064  CD2 LEU A 218      -5.131 -22.222   5.535  1.00 10.00      A   
ATOM   2065  C   LEU A 218      -8.661 -19.841   3.697  1.00 10.00      A   
ATOM   2066  O   LEU A 218      -9.435 -18.915   3.941  1.00 10.00      A   
ATOM   2067  N   ASN A 219      -8.890 -20.740   2.749  1.00 10.00      A   
ATOM   2068  HN  ASN A 219      -8.247 -21.466   2.612  1.00 10.00      A   
ATOM   2069  CA  ASN A 219     -10.084 -20.681   1.918  1.00 10.00      A   
ATOM   2070  CB  ASN A 219      -9.746 -20.843   0.427  1.00 10.00      A   
ATOM   2071  CG  ASN A 219      -9.455 -22.276   0.013  1.00 10.00      A   
ATOM   2072  OD1 ASN A 219      -8.935 -23.076   0.792  1.00 10.00      A   
ATOM   2073  ND2 ASN A 219      -9.792 -22.609  -1.225  1.00 10.00      A   
ATOM   2074 HD21 ASN A 219     -10.201 -21.918  -1.798  1.00 10.00      A   
ATOM   2075 HD22 ASN A 219      -9.619 -23.526  -1.527  1.00 10.00      A   
ATOM   2076  C   ASN A 219     -11.135 -21.695   2.362  1.00 10.00      A   
ATOM   2077  O   ASN A 219     -10.893 -22.507   3.256  1.00 10.00      A   
ATOM   2078  N   ARG A 220     -12.291 -21.650   1.703  1.00 10.00      A   
ATOM   2079  HN  ARG A 220     -12.392 -20.992   0.985  1.00 10.00      A   
ATOM   2080  CA  ARG A 220     -13.426 -22.526   2.012  1.00 10.00      A   
ATOM   2081  CB  ARG A 220     -14.650 -22.070   1.207  1.00 10.00      A   
ATOM   2082  CG  ARG A 220     -15.978 -22.642   1.678  1.00 10.00      A   
ATOM   2083  CD  ARG A 220     -17.122 -22.187   0.783  1.00 10.00      A   
ATOM   2084  NE  ARG A 220     -18.409 -22.726   1.220  1.00 10.00      A   
ATOM   2085  HE  ARG A 220     -18.721 -22.480   2.128  1.00 10.00      A   
ATOM   2086  CZ  ARG A 220     -19.184 -23.512   0.478  1.00 10.00      A   
ATOM   2087  NH1 ARG A 220     -18.814 -23.858  -0.751  1.00 10.00      A   
ATOM   2088 HH11 ARG A 220     -19.424 -24.474  -1.326  1.00 10.00      A   
ATOM   2089 HH12 ARG A 220     -17.910 -23.513  -1.145  1.00 10.00      A   
ATOM   2090  NH2 ARG A 220     -20.344 -23.934   0.962  1.00 10.00      A   
ATOM   2091 HH21 ARG A 220     -20.958 -24.553   0.392  1.00 10.00      A   
ATOM   2092 HH22 ARG A 220     -20.648 -23.639   1.925  1.00 10.00      A   
ATOM   2093  C   ARG A 220     -13.140 -24.009   1.735  1.00 10.00      A   
ATOM   2094  O   ARG A 220     -13.953 -24.874   2.065  1.00 10.00      A   
ATOM   2095  N   ALA A 221     -12.001 -24.302   1.128  1.00 10.00      A   
ATOM   2096  HN  ALA A 221     -11.389 -23.582   0.883  1.00 10.00      A   
ATOM   2097  CA  ALA A 221     -11.646 -25.679   0.817  1.00 10.00      A   
ATOM   2098  CB  ALA A 221     -10.698 -25.734  -0.370  1.00 10.00      A   
ATOM   2099  C   ALA A 221     -11.047 -26.399   2.026  1.00 10.00      A   
ATOM   2100  O   ALA A 221     -11.097 -27.627   2.115  1.00 10.00      A   
ATOM   2101  N   VAL A 222     -10.501 -25.630   2.963  1.00 10.00      A   
ATOM   2102  HN  VAL A 222     -10.521 -24.655   2.852  1.00 10.00      A   
ATOM   2103  CA  VAL A 222      -9.888 -26.201   4.160  1.00 10.00      A   
ATOM   2104  CB  VAL A 222      -8.936 -25.201   4.849  1.00 10.00      A   
ATOM   2105  CG1 VAL A 222      -8.237 -25.852   6.034  1.00 10.00      A   
ATOM   2106  CG2 VAL A 222      -7.916 -24.669   3.855  1.00 10.00      A   
ATOM   2107  C   VAL A 222     -10.951 -26.664   5.154  1.00 10.00      A   
ATOM   2108  O   VAL A 222     -11.762 -25.863   5.619  1.00 10.00      A   
ATOM   2109  N   PRO A 223     -10.956 -27.968   5.482  1.00 10.00      A   
ATOM   2110  CA  PRO A 223     -11.928 -28.555   6.418  1.00 10.00      A   
ATOM   2111  CB  PRO A 223     -11.637 -30.061   6.354  1.00 10.00      A   
ATOM   2112  CG  PRO A 223     -10.805 -30.247   5.129  1.00 10.00      A   
ATOM   2113  CD  PRO A 223     -10.026 -28.978   4.963  1.00 10.00      A   
ATOM   2114  C   PRO A 223     -11.751 -28.050   7.851  1.00 10.00      A   
ATOM   2115  O   PRO A 223     -10.635 -27.796   8.302  1.00 10.00      A   
ATOM   2116  N   LEU A 224     -12.862 -27.938   8.565  1.00 10.00      A   
ATOM   2117  HN  LEU A 224     -13.718 -28.182   8.146  1.00 10.00      A   
ATOM   2118  CA  LEU A 224     -12.859 -27.466   9.946  1.00 10.00      A   
ATOM   2119  CB  LEU A 224     -14.303 -27.345  10.452  1.00 10.00      A   
ATOM   2120  CG  LEU A 224     -14.488 -26.883  11.900  1.00 10.00      A   
ATOM   2121  CD1 LEU A 224     -13.891 -25.499  12.106  1.00 10.00      A   
ATOM   2122  CD2 LEU A 224     -15.961 -26.891  12.277  1.00 10.00      A   
ATOM   2123  C   LEU A 224     -12.066 -28.403  10.855  1.00 10.00      A   
ATOM   2124  O   LEU A 224     -11.354 -27.959  11.755  1.00 10.00      A   
ATOM   2125  N   GLU A 225     -12.174 -29.696  10.586  1.00 10.00      A   
ATOM   2126  HN  GLU A 225     -12.736 -29.981   9.824  1.00 10.00      A   
ATOM   2127  CA  GLU A 225     -11.493 -30.718  11.379  1.00 10.00      A   
ATOM   2128  CB  GLU A 225     -12.057 -32.112  11.072  1.00 10.00      A   
ATOM   2129  CG  GLU A 225     -13.567 -32.158  10.893  1.00 10.00      A   
ATOM   2130  CD  GLU A 225     -13.982 -32.012   9.444  1.00 10.00      A   
ATOM   2131  OE1 GLU A 225     -13.883 -30.894   8.902  1.00 10.00      A   
ATOM   2132  OE2 GLU A 225     -14.401 -33.021   8.840  1.00 10.00      A   
ATOM   2133  C   GLU A 225      -9.981 -30.708  11.153  1.00 10.00      A   
ATOM   2134  O   GLU A 225      -9.237 -31.416  11.832  1.00 10.00      A   
ATOM   2135  N   LYS A 226      -9.528 -29.905  10.200  1.00 10.00      A   
ATOM   2136  HN  LYS A 226     -10.162 -29.349   9.697  1.00 10.00      A   
ATOM   2137  CA  LYS A 226      -8.103 -29.822   9.896  1.00 10.00      A   
ATOM   2138  CB  LYS A 226      -7.848 -29.947   8.389  1.00 10.00      A   
ATOM   2139  CG  LYS A 226      -7.947 -31.370   7.857  1.00 10.00      A   
ATOM   2140  CD  LYS A 226      -6.835 -32.247   8.414  1.00 10.00      A   
ATOM   2141  CE  LYS A 226      -7.125 -33.726   8.198  1.00 10.00      A   
ATOM   2142  NZ  LYS A 226      -7.361 -34.054   6.767  1.00 10.00      A   
ATOM   2143  HZ1 LYS A 226      -8.045 -33.391   6.356  1.00 10.00      A   
ATOM   2144  HZ2 LYS A 226      -7.744 -35.015   6.679  1.00 10.00      A   
ATOM   2145  HZ3 LYS A 226      -6.470 -33.996   6.230  1.00 10.00      A   
ATOM   2146  C   LYS A 226      -7.486 -28.542  10.455  1.00 10.00      A   
ATOM   2147  O   LYS A 226      -6.268 -28.353  10.401  1.00 10.00      A   
ATOM   2148  N   LEU A 227      -8.328 -27.670  11.002  1.00 10.00      A   
ATOM   2149  HN  LEU A 227      -9.291 -27.873  11.016  1.00 10.00      A   
ATOM   2150  CA  LEU A 227      -7.853 -26.412  11.575  1.00 10.00      A   
ATOM   2151  CB  LEU A 227      -9.014 -25.454  11.840  1.00 10.00      A   
ATOM   2152  CG  LEU A 227      -9.773 -24.954  10.611  1.00 10.00      A   
ATOM   2153  CD1 LEU A 227     -10.779 -23.889  11.013  1.00 10.00      A   
ATOM   2154  CD2 LEU A 227      -8.811 -24.412   9.566  1.00 10.00      A   
ATOM   2155  C   LEU A 227      -7.067 -26.649  12.857  1.00 10.00      A   
ATOM   2156  O   LEU A 227      -6.087 -25.955  13.132  1.00 10.00      A   
ATOM   2157  N   ALA A 228      -7.491 -27.650  13.625  1.00 10.00      A   
ATOM   2158  HN  ALA A 228      -8.272 -28.168  13.341  1.00 10.00      A   
ATOM   2159  CA  ALA A 228      -6.826 -27.994  14.880  1.00 10.00      A   
ATOM   2160  CB  ALA A 228      -7.515 -29.174  15.546  1.00 10.00      A   
ATOM   2161  C   ALA A 228      -5.356 -28.311  14.639  1.00 10.00      A   
ATOM   2162  O   ALA A 228      -4.484 -27.892  15.401  1.00 10.00      A   
ATOM   2163  N   THR A 229      -5.088 -29.039  13.563  1.00 10.00      A   
ATOM   2164  HN  THR A 229      -5.823 -29.330  12.988  1.00 10.00      A   
ATOM   2165  CA  THR A 229      -3.733 -29.412  13.212  1.00 10.00      A   
ATOM   2166  CB  THR A 229      -3.725 -30.380  12.014  1.00 10.00      A   
ATOM   2167  OG1 THR A 229      -4.715 -31.403  12.220  1.00 10.00      A   
ATOM   2168  HG1 THR A 229      -4.291 -32.271  12.181  1.00 10.00      A   
ATOM   2169  CG2 THR A 229      -2.354 -31.025  11.854  1.00 10.00      A   
ATOM   2170  C   THR A 229      -2.910 -28.170  12.874  1.00 10.00      A   
ATOM   2171  O   THR A 229      -1.798 -28.001  13.369  1.00 10.00      A   
ATOM   2172  N   LEU A 230      -3.481 -27.286  12.062  1.00 10.00      A   
ATOM   2173  HN  LEU A 230      -4.390 -27.455  11.728  1.00 10.00      A   
ATOM   2174  CA  LEU A 230      -2.796 -26.064  11.655  1.00 10.00      A   
ATOM   2175  CB  LEU A 230      -3.605 -25.323  10.590  1.00 10.00      A   
ATOM   2176  CG  LEU A 230      -3.776 -26.056   9.254  1.00 10.00      A   
ATOM   2177  CD1 LEU A 230      -4.813 -25.362   8.384  1.00 10.00      A   
ATOM   2178  CD2 LEU A 230      -2.443 -26.166   8.525  1.00 10.00      A   
ATOM   2179  C   LEU A 230      -2.509 -25.151  12.846  1.00 10.00      A   
ATOM   2180  O   LEU A 230      -1.409 -24.607  12.970  1.00 10.00      A   
ATOM   2181  N   LEU A 231      -3.497 -24.989  13.718  1.00 10.00      A   
ATOM   2182  HN  LEU A 231      -4.361 -25.434  13.550  1.00 10.00      A   
ATOM   2183  CA  LEU A 231      -3.349 -24.152  14.905  1.00 10.00      A   
ATOM   2184  CB  LEU A 231      -4.687 -24.024  15.636  1.00 10.00      A   
ATOM   2185  CG  LEU A 231      -5.729 -23.113  14.981  1.00 10.00      A   
ATOM   2186  CD1 LEU A 231      -7.096 -23.315  15.616  1.00 10.00      A   
ATOM   2187  CD2 LEU A 231      -5.300 -21.658  15.086  1.00 10.00      A   
ATOM   2188  C   LEU A 231      -2.287 -24.724  15.841  1.00 10.00      A   
ATOM   2189  O   LEU A 231      -1.510 -23.988  16.444  1.00 10.00      A   
ATOM   2190  N   GLN A 232      -2.244 -26.046  15.936  1.00 10.00      A   
ATOM   2191  HN  GLN A 232      -2.889 -26.582  15.426  1.00 10.00      A   
ATOM   2192  CA  GLN A 232      -1.272 -26.724  16.786  1.00 10.00      A   
ATOM   2193  CB  GLN A 232      -1.681 -28.176  17.026  1.00 10.00      A   
ATOM   2194  CG  GLN A 232      -2.664 -28.351  18.170  1.00 10.00      A   
ATOM   2195  CD  GLN A 232      -2.052 -27.996  19.506  1.00 10.00      A   
ATOM   2196  OE1 GLN A 232      -0.858 -28.189  19.725  1.00 10.00      A   
ATOM   2197  NE2 GLN A 232      -2.868 -27.470  20.409  1.00 10.00      A   
ATOM   2198 HE21 GLN A 232      -3.807 -27.345  20.163  1.00 10.00      A   
ATOM   2199 HE22 GLN A 232      -2.493 -27.213  21.280  1.00 10.00      A   
ATOM   2200  C   GLN A 232       0.135 -26.659  16.197  1.00 10.00      A   
ATOM   2201  O   GLN A 232       1.117 -26.969  16.872  1.00 10.00      A   
ATOM   2202  N   ARG A 233       0.230 -26.263  14.936  1.00 10.00      A   
ATOM   2203  HN  ARG A 233      -0.588 -26.037  14.443  1.00 10.00      A   
ATOM   2204  CA  ARG A 233       1.518 -26.154  14.261  1.00 10.00      A   
ATOM   2205  CB  ARG A 233       1.385 -26.536  12.787  1.00 10.00      A   
ATOM   2206  CG  ARG A 233       1.107 -28.008  12.544  1.00 10.00      A   
ATOM   2207  CD  ARG A 233       2.114 -28.888  13.262  1.00 10.00      A   
ATOM   2208  NE  ARG A 233       2.434 -30.083  12.487  1.00 10.00      A   
ATOM   2209  HE  ARG A 233       1.768 -30.386  11.827  1.00 10.00      A   
ATOM   2210  CZ  ARG A 233       3.564 -30.773  12.617  1.00 10.00      A   
ATOM   2211  NH1 ARG A 233       4.482 -30.399  13.499  1.00 10.00      A   
ATOM   2212 HH11 ARG A 233       5.368 -30.942  13.598  1.00 10.00      A   
ATOM   2213 HH12 ARG A 233       4.325 -29.560  14.095  1.00 10.00      A   
ATOM   2214  NH2 ARG A 233       3.777 -31.830  11.847  1.00 10.00      A   
ATOM   2215 HH21 ARG A 233       3.054 -32.111  11.137  1.00 10.00      A   
ATOM   2216 HH22 ARG A 233       4.659 -32.379  11.940  1.00 10.00      A   
ATOM   2217  C   ARG A 233       2.071 -24.741  14.378  1.00 10.00      A   
ATOM   2218  O   ARG A 233       3.275 -24.518  14.243  1.00 10.00      A   
ATOM   2219  N   ALA A 234       1.186 -23.787  14.632  1.00 10.00      A   
ATOM   2220  HN  ALA A 234       0.242 -24.023  14.738  1.00 10.00      A   
ATOM   2221  CA  ALA A 234       1.584 -22.397  14.759  1.00 10.00      A   
ATOM   2222  CB  ALA A 234       1.692 -21.754  13.382  1.00 10.00      A   
ATOM   2223  C   ALA A 234       0.614 -21.620  15.648  1.00 10.00      A   
ATOM   2224  O   ALA A 234      -0.311 -20.970  15.162  1.00 10.00      A   
ATOM   2225  N   PRO A 235       0.819 -21.673  16.971  1.00 10.00      A   
ATOM   2226  CA  PRO A 235      -0.030 -20.975  17.937  1.00 10.00      A   
ATOM   2227  CB  PRO A 235       0.195 -21.788  19.210  1.00 10.00      A   
ATOM   2228  CG  PRO A 235       1.612 -22.245  19.106  1.00 10.00      A   
ATOM   2229  CD  PRO A 235       1.890 -22.441  17.637  1.00 10.00      A   
ATOM   2230  C   PRO A 235       0.414 -19.530  18.151  1.00 10.00      A   
ATOM   2231  O   PRO A 235      -0.024 -18.862  19.091  1.00 10.00      A   
ATOM   2232  N   GLN A 236       1.278 -19.051  17.268  1.00 10.00      A   
ATOM   2233  HN  GLN A 236       1.576 -19.629  16.535  1.00 10.00      A   
ATOM   2234  CA  GLN A 236       1.792 -17.696  17.360  1.00 10.00      A   
ATOM   2235  CB  GLN A 236       3.324 -17.687  17.283  1.00 10.00      A   
ATOM   2236  CG  GLN A 236       3.914 -18.022  15.918  1.00 10.00      A   
ATOM   2237  CD  GLN A 236       4.134 -19.507  15.699  1.00 10.00      A   
ATOM   2238  OE1 GLN A 236       4.309 -20.278  16.643  1.00 10.00      A   
ATOM   2239  NE2 GLN A 236       4.154 -19.914  14.444  1.00 10.00      A   
ATOM   2240 HE21 GLN A 236       4.028 -19.245  13.739  1.00 10.00      A   
ATOM   2241 HE22 GLN A 236       4.288 -20.870  14.265  1.00 10.00      A   
ATOM   2242  C   GLN A 236       1.181 -16.792  16.295  1.00 10.00      A   
ATOM   2243  O   GLN A 236       1.797 -15.818  15.860  1.00 10.00      A   
ATOM   2244  N   LEU A 237      -0.037 -17.120  15.888  1.00 10.00      A   
ATOM   2245  HN  LEU A 237      -0.476 -17.899  16.286  1.00 10.00      A   
ATOM   2246  CA  LEU A 237      -0.745 -16.349  14.875  1.00 10.00      A   
ATOM   2247  CB  LEU A 237      -1.615 -17.266  14.014  1.00 10.00      A   
ATOM   2248  CG  LEU A 237      -1.044 -17.648  12.647  1.00 10.00      A   
ATOM   2249  CD1 LEU A 237       0.242 -18.442  12.808  1.00 10.00      A   
ATOM   2250  CD2 LEU A 237      -2.067 -18.439  11.843  1.00 10.00      A   
ATOM   2251  C   LEU A 237      -1.605 -15.258  15.500  1.00 10.00      A   
ATOM   2252  O   LEU A 237      -2.158 -15.434  16.585  1.00 10.00      A   
ATOM   2253  N   GLU A 238      -1.709 -14.133  14.803  1.00 10.00      A   
ATOM   2254  HN  GLU A 238      -1.244 -14.060  13.941  1.00 10.00      A   
ATOM   2255  CA  GLU A 238      -2.505 -13.009  15.271  1.00 10.00      A   
ATOM   2256  CB  GLU A 238      -1.726 -11.695  15.130  1.00 10.00      A   
ATOM   2257  CG  GLU A 238      -0.401 -11.671  15.876  1.00 10.00      A   
ATOM   2258  CD  GLU A 238       0.385 -10.399  15.628  1.00 10.00      A   
ATOM   2259  OE1 GLU A 238       0.469  -9.967  14.462  1.00 10.00      A   
ATOM   2260  OE2 GLU A 238       0.933  -9.831  16.596  1.00 10.00      A   
ATOM   2261  C   GLU A 238      -3.806 -12.937  14.483  1.00 10.00      A   
ATOM   2262  O   GLU A 238      -4.872 -12.672  15.036  1.00 10.00      A   
ATOM   2263  N   GLU A 239      -3.715 -13.184  13.184  1.00 10.00      A   
ATOM   2264  HN  GLU A 239      -2.840 -13.395  12.794  1.00 10.00      A   
ATOM   2265  CA  GLU A 239      -4.886 -13.162  12.320  1.00 10.00      A   
ATOM   2266  CB  GLU A 239      -4.702 -12.171  11.174  1.00 10.00      A   
ATOM   2267  CG  GLU A 239      -4.565 -10.723  11.611  1.00 10.00      A   
ATOM   2268  CD  GLU A 239      -4.810  -9.754  10.475  1.00 10.00      A   
ATOM   2269  OE1 GLU A 239      -4.328 -10.013   9.354  1.00 10.00      A   
ATOM   2270  OE2 GLU A 239      -5.486  -8.728  10.693  1.00 10.00      A   
ATOM   2271  C   GLU A 239      -5.150 -14.554  11.768  1.00 10.00      A   
ATOM   2272  O   GLU A 239      -4.329 -15.108  11.031  1.00 10.00      A   
ATOM   2273  N   LEU A 240      -6.285 -15.121  12.131  1.00 10.00      A   
ATOM   2274  HN  LEU A 240      -6.900 -14.631  12.722  1.00 10.00      A   
ATOM   2275  CA  LEU A 240      -6.645 -16.453  11.681  1.00 10.00      A   
ATOM   2276  CB  LEU A 240      -6.884 -17.373  12.881  1.00 10.00      A   
ATOM   2277  CG  LEU A 240      -7.317 -18.807  12.562  1.00 10.00      A   
ATOM   2278  CD1 LEU A 240      -6.174 -19.594  11.940  1.00 10.00      A   
ATOM   2279  CD2 LEU A 240      -7.842 -19.498  13.812  1.00 10.00      A   
ATOM   2280  C   LEU A 240      -7.873 -16.439  10.781  1.00 10.00      A   
ATOM   2281  O   LEU A 240      -8.980 -16.106  11.216  1.00 10.00      A   
ATOM   2282  N   GLY A 241      -7.663 -16.793   9.524  1.00 10.00      A   
ATOM   2283  HN  GLY A 241      -6.748 -17.023   9.232  1.00 10.00      A   
ATOM   2284  CA  GLY A 241      -8.754 -16.854   8.577  1.00 10.00      A   
ATOM   2285  C   GLY A 241      -9.208 -18.286   8.401  1.00 10.00      A   
ATOM   2286  O   GLY A 241      -8.509 -19.093   7.786  1.00 10.00      A   
ATOM   2287  N   THR A 242     -10.357 -18.611   8.962  1.00 10.00      A   
ATOM   2288  HN  THR A 242     -10.871 -17.920   9.433  1.00 10.00      A   
ATOM   2289  CA  THR A 242     -10.890 -19.962   8.885  1.00 10.00      A   
ATOM   2290  CB  THR A 242     -11.919 -20.219  10.005  1.00 10.00      A   
ATOM   2291  OG1 THR A 242     -12.947 -19.220   9.967  1.00 10.00      A   
ATOM   2292  HG1 THR A 242     -12.551 -18.341  10.060  1.00 10.00      A   
ATOM   2293  CG2 THR A 242     -11.239 -20.181  11.364  1.00 10.00      A   
ATOM   2294  C   THR A 242     -11.535 -20.228   7.530  1.00 10.00      A   
ATOM   2295  O   THR A 242     -11.950 -19.296   6.842  1.00 10.00      A   
ATOM   2296  N   GLY A 243     -11.613 -21.499   7.152  1.00 10.00      A   
ATOM   2297  HN  GLY A 243     -11.265 -22.203   7.741  1.00 10.00      A   
ATOM   2298  CA  GLY A 243     -12.214 -21.855   5.888  1.00 10.00      A   
ATOM   2299  C   GLY A 243     -13.612 -22.409   6.067  1.00 10.00      A   
ATOM   2300  O   GLY A 243     -14.530 -21.680   6.449  1.00 10.00      A   
ATOM   2301  N   GLY A 244     -13.773 -23.699   5.800  1.00 10.00      A   
ATOM   2302  HN  GLY A 244     -12.999 -24.235   5.518  1.00 10.00      A   
ATOM   2303  CA  GLY A 244     -15.067 -24.329   5.951  1.00 10.00      A   
ATOM   2304  C   GLY A 244     -15.363 -24.600   7.410  1.00 10.00      A   
ATOM   2305  O   GLY A 244     -14.660 -25.371   8.056  1.00 10.00      A   
ATOM   2306  N   TYR A 245     -16.389 -23.957   7.935  1.00 10.00      A   
ATOM   2307  HN  TYR A 245     -16.914 -23.343   7.369  1.00 10.00      A   
ATOM   2308  CA  TYR A 245     -16.762 -24.121   9.329  1.00 10.00      A   
ATOM   2309  CB  TYR A 245     -17.107 -22.760   9.929  1.00 10.00      A   
ATOM   2310  CG  TYR A 245     -16.666 -22.584  11.363  1.00 10.00      A   
ATOM   2311  CD1 TYR A 245     -15.361 -22.221  11.672  1.00 10.00      A   
ATOM   2312  CD2 TYR A 245     -17.557 -22.774  12.409  1.00 10.00      A   
ATOM   2313  CE1 TYR A 245     -14.958 -22.051  12.983  1.00 10.00      A   
ATOM   2314  CE2 TYR A 245     -17.164 -22.610  13.720  1.00 10.00      A   
ATOM   2315  CZ  TYR A 245     -15.866 -22.248  14.003  1.00 10.00      A   
ATOM   2316  OH  TYR A 245     -15.479 -22.080  15.312  1.00 10.00      A   
ATOM   2317  HH  TYR A 245     -16.023 -22.646  15.884  1.00 10.00      A   
ATOM   2318  C   TYR A 245     -17.939 -25.080   9.472  1.00 10.00      A   
ATOM   2319  O   TYR A 245     -18.606 -25.112  10.506  1.00 10.00      A   
ATOM   2320  N   THR A 246     -18.185 -25.860   8.430  1.00 10.00      A   
ATOM   2321  HN  THR A 246     -17.617 -25.787   7.637  1.00 10.00      A   
ATOM   2322  CA  THR A 246     -19.274 -26.824   8.440  1.00 10.00      A   
ATOM   2323  CB  THR A 246     -20.219 -26.645   7.223  1.00 10.00      A   
ATOM   2324  OG1 THR A 246     -21.493 -27.273   7.456  1.00 10.00      A   
ATOM   2325  HG1 THR A 246     -21.390 -28.235   7.480  1.00 10.00      A   
ATOM   2326  CG2 THR A 246     -19.605 -27.164   5.931  1.00 10.00      A   
ATOM   2327  C   THR A 246     -18.725 -28.248   8.521  1.00 10.00      A   
ATOM   2328  O   THR A 246     -17.809 -28.621   7.781  1.00 10.00      A   
ATOM   2329  N   ALA A 247     -19.261 -29.023   9.455  1.00 10.00      A   
ATOM   2330  HN  ALA A 247     -19.966 -28.656  10.030  1.00 10.00      A   
ATOM   2331  CA  ALA A 247     -18.842 -30.404   9.658  1.00 10.00      A   
ATOM   2332  CB  ALA A 247     -17.439 -30.445  10.247  1.00 10.00      A   
ATOM   2333  C   ALA A 247     -19.817 -31.110  10.593  1.00 10.00      A   
ATOM   2334  O   ALA A 247     -20.754 -30.490  11.108  1.00 10.00      A   
ATOM   2335  N   GLU A 248     -19.598 -32.403  10.808  1.00 10.00      A   
ATOM   2336  HN  GLU A 248     -18.835 -32.838  10.370  1.00 10.00      A   
ATOM   2337  CA  GLU A 248     -20.454 -33.190  11.686  1.00 10.00      A   
ATOM   2338  CB  GLU A 248     -20.160 -34.681  11.513  1.00 10.00      A   
ATOM   2339  CG  GLU A 248     -21.249 -35.595  12.052  1.00 10.00      A   
ATOM   2340  CD  GLU A 248     -20.893 -37.062  11.936  1.00 10.00      A   
ATOM   2341  OE1 GLU A 248     -19.989 -37.401  11.144  1.00 10.00      A   
ATOM   2342  OE2 GLU A 248     -21.508 -37.884  12.646  1.00 10.00      A   
ATOM   2343  C   GLU A 248     -20.218 -32.785  13.137  1.00 10.00      A   
ATOM   2344  O   GLU A 248     -19.076 -32.641  13.568  1.00 10.00      A   
ATOM   2345  N   VAL A 249     -21.296 -32.610  13.885  1.00 10.00      A   
ATOM   2346  HN  VAL A 249     -22.180 -32.767  13.493  1.00 10.00      A   
ATOM   2347  CA  VAL A 249     -21.199 -32.206  15.279  1.00 10.00      A   
ATOM   2348  CB  VAL A 249     -22.532 -31.635  15.804  1.00 10.00      A   
ATOM   2349  CG1 VAL A 249     -22.381 -31.132  17.234  1.00 10.00      A   
ATOM   2350  CG2 VAL A 249     -23.029 -30.525  14.892  1.00 10.00      A   
ATOM   2351  C   VAL A 249     -20.748 -33.364  16.162  1.00 10.00      A   
ATOM   2352  O   VAL A 249     -21.542 -34.227  16.537  1.00 10.00      A   
ATOM   2353  N   ARG A 250     -19.465 -33.379  16.467  1.00 10.00      A   
ATOM   2354  HN  ARG A 250     -18.885 -32.666  16.110  1.00 10.00      A   
ATOM   2355  CA  ARG A 250     -18.879 -34.408  17.305  1.00 10.00      A   
ATOM   2356  CB  ARG A 250     -17.923 -35.274  16.485  1.00 10.00      A   
ATOM   2357  CG  ARG A 250     -18.607 -36.210  15.501  1.00 10.00      A   
ATOM   2358  CD  ARG A 250     -17.595 -37.093  14.792  1.00 10.00      A   
ATOM   2359  NE  ARG A 250     -16.715 -37.783  15.739  1.00 10.00      A   
ATOM   2360  HE  ARG A 250     -16.168 -37.218  16.348  1.00 10.00      A   
ATOM   2361  CZ  ARG A 250     -16.617 -39.107  15.837  1.00 10.00      A   
ATOM   2362  NH1 ARG A 250     -17.342 -39.892  15.053  1.00 10.00      A   
ATOM   2363 HH11 ARG A 250     -17.261 -40.930  15.134  1.00 10.00      A   
ATOM   2364 HH12 ARG A 250     -17.992 -39.479  14.352  1.00 10.00      A   
ATOM   2365  NH2 ARG A 250     -15.771 -39.650  16.697  1.00 10.00      A   
ATOM   2366 HH21 ARG A 250     -15.171 -39.037  17.303  1.00 10.00      A   
ATOM   2367 HH22 ARG A 250     -15.698 -40.690  16.777  1.00 10.00      A   
ATOM   2368  C   ARG A 250     -18.135 -33.773  18.479  1.00 10.00      A   
ATOM   2369  O   ARG A 250     -17.334 -32.847  18.293  1.00 10.00      A   
ATOM   2370  N   PRO A 251     -18.390 -34.265  19.704  1.00 10.00      A   
ATOM   2371  CA  PRO A 251     -17.755 -33.746  20.925  1.00 10.00      A   
ATOM   2372  CB  PRO A 251     -18.344 -34.608  22.047  1.00 10.00      A   
ATOM   2373  CG  PRO A 251     -19.570 -35.224  21.467  1.00 10.00      A   
ATOM   2374  CD  PRO A 251     -19.318 -35.369  19.995  1.00 10.00      A   
ATOM   2375  C   PRO A 251     -16.232 -33.886  20.904  1.00 10.00      A   
ATOM   2376  O   PRO A 251     -15.510 -32.980  21.325  1.00 10.00      A   
ATOM   2377  N   ASP A 252     -15.746 -35.011  20.391  1.00 10.00      A   
ATOM   2378  HN  ASP A 252     -16.367 -35.680  20.036  1.00 10.00      A   
ATOM   2379  CA  ASP A 252     -14.308 -35.270  20.323  1.00 10.00      A   
ATOM   2380  CB  ASP A 252     -14.002 -36.713  19.880  1.00 10.00      A   
ATOM   2381  CG  ASP A 252     -14.516 -37.072  18.492  1.00 10.00      A   
ATOM   2382  OD1 ASP A 252     -13.958 -38.002  17.871  1.00 10.00      A   
ATOM   2383  OD2 ASP A 252     -15.489 -36.447  18.022  1.00 10.00      A   
ATOM   2384  C   ASP A 252     -13.594 -34.259  19.434  1.00 10.00      A   
ATOM   2385  O   ASP A 252     -12.510 -33.780  19.772  1.00 10.00      A   
ATOM   2386  N   VAL A 253     -14.208 -33.928  18.306  1.00 10.00      A   
ATOM   2387  HN  VAL A 253     -15.060 -34.359  18.084  1.00 10.00      A   
ATOM   2388  CA  VAL A 253     -13.633 -32.963  17.378  1.00 10.00      A   
ATOM   2389  CB  VAL A 253     -14.312 -33.022  15.992  1.00 10.00      A   
ATOM   2390  CG1 VAL A 253     -13.601 -32.105  15.007  1.00 10.00      A   
ATOM   2391  CG2 VAL A 253     -14.325 -34.450  15.463  1.00 10.00      A   
ATOM   2392  C   VAL A 253     -13.741 -31.552  17.948  1.00 10.00      A   
ATOM   2393  O   VAL A 253     -12.809 -30.752  17.826  1.00 10.00      A   
ATOM   2394  N   TYR A 254     -14.872 -31.269  18.598  1.00 10.00      A   
ATOM   2395  HN  TYR A 254     -15.562 -31.965  18.676  1.00 10.00      A   
ATOM   2396  CA  TYR A 254     -15.116 -29.960  19.201  1.00 10.00      A   
ATOM   2397  CB  TYR A 254     -16.497 -29.924  19.877  1.00 10.00      A   
ATOM   2398  CG  TYR A 254     -16.827 -28.614  20.574  1.00 10.00      A   
ATOM   2399  CD1 TYR A 254     -17.460 -27.579  19.893  1.00 10.00      A   
ATOM   2400  CD2 TYR A 254     -16.514 -28.416  21.914  1.00 10.00      A   
ATOM   2401  CE1 TYR A 254     -17.765 -26.386  20.527  1.00 10.00      A   
ATOM   2402  CE2 TYR A 254     -16.819 -27.229  22.555  1.00 10.00      A   
ATOM   2403  CZ  TYR A 254     -17.443 -26.217  21.859  1.00 10.00      A   
ATOM   2404  OH  TYR A 254     -17.755 -25.035  22.496  1.00 10.00      A   
ATOM   2405  HH  TYR A 254     -18.715 -24.940  22.537  1.00 10.00      A   
ATOM   2406  C   TYR A 254     -14.033 -29.613  20.213  1.00 10.00      A   
ATOM   2407  O   TYR A 254     -13.393 -28.564  20.119  1.00 10.00      A   
ATOM   2408  N   SER A 255     -13.825 -30.504  21.172  1.00 10.00      A   
ATOM   2409  HN  SER A 255     -14.368 -31.324  21.194  1.00 10.00      A   
ATOM   2410  CA  SER A 255     -12.822 -30.292  22.202  1.00 10.00      A   
ATOM   2411  CB  SER A 255     -12.853 -31.437  23.210  1.00 10.00      A   
ATOM   2412  OG  SER A 255     -14.181 -31.687  23.634  1.00 10.00      A   
ATOM   2413  HG  SER A 255     -14.263 -32.614  23.888  1.00 10.00      A   
ATOM   2414  C   SER A 255     -11.428 -30.135  21.601  1.00 10.00      A   
ATOM   2415  O   SER A 255     -10.632 -29.320  22.072  1.00 10.00      A   
ATOM   2416  N   GLY A 256     -11.149 -30.904  20.547  1.00 10.00      A   
ATOM   2417  HN  GLY A 256     -11.831 -31.527  20.212  1.00 10.00      A   
ATOM   2418  CA  GLY A 256      -9.854 -30.833  19.894  1.00 10.00      A   
ATOM   2419  C   GLY A 256      -9.589 -29.469  19.283  1.00 10.00      A   
ATOM   2420  O   GLY A 256      -8.473 -28.948  19.368  1.00 10.00      A   
ATOM   2421  N   LEU A 257     -10.616 -28.886  18.677  1.00 10.00      A   
ATOM   2422  HN  LEU A 257     -11.479 -29.354  18.640  1.00 10.00      A   
ATOM   2423  CA  LEU A 257     -10.495 -27.573  18.056  1.00 10.00      A   
ATOM   2424  CB  LEU A 257     -11.734 -27.254  17.214  1.00 10.00      A   
ATOM   2425  CG  LEU A 257     -11.959 -28.125  15.976  1.00 10.00      A   
ATOM   2426  CD1 LEU A 257     -13.340 -27.881  15.389  1.00 10.00      A   
ATOM   2427  CD2 LEU A 257     -10.884 -27.866  14.937  1.00 10.00      A   
ATOM   2428  C   LEU A 257     -10.292 -26.495  19.112  1.00 10.00      A   
ATOM   2429  O   LEU A 257      -9.407 -25.648  18.985  1.00 10.00      A   
ATOM   2430  N   SER A 258     -11.104 -26.549  20.164  1.00 10.00      A   
ATOM   2431  HN  SER A 258     -11.786 -27.257  20.208  1.00 10.00      A   
ATOM   2432  CA  SER A 258     -11.026 -25.576  21.245  1.00 10.00      A   
ATOM   2433  CB  SER A 258     -12.126 -25.840  22.275  1.00 10.00      A   
ATOM   2434  OG  SER A 258     -13.371 -26.066  21.632  1.00 10.00      A   
ATOM   2435  HG  SER A 258     -14.034 -26.305  22.289  1.00 10.00      A   
ATOM   2436  C   SER A 258      -9.646 -25.569  21.907  1.00 10.00      A   
ATOM   2437  O   SER A 258      -9.139 -24.513  22.290  1.00 10.00      A   
ATOM   2438  N   VAL A 259      -9.034 -26.744  22.021  1.00 10.00      A   
ATOM   2439  HN  VAL A 259      -9.484 -27.554  21.686  1.00 10.00      A   
ATOM   2440  CA  VAL A 259      -7.708 -26.859  22.633  1.00 10.00      A   
ATOM   2441  CB  VAL A 259      -7.286 -28.338  22.817  1.00 10.00      A   
ATOM   2442  CG1 VAL A 259      -5.806 -28.457  23.159  1.00 10.00      A   
ATOM   2443  CG2 VAL A 259      -8.128 -29.001  23.895  1.00 10.00      A   
ATOM   2444  C   VAL A 259      -6.664 -26.118  21.801  1.00 10.00      A   
ATOM   2445  O   VAL A 259      -5.785 -25.441  22.340  1.00 10.00      A   
ATOM   2446  N   ALA A 260      -6.789 -26.225  20.485  1.00 10.00      A   
ATOM   2447  HN  ALA A 260      -7.531 -26.751  20.113  1.00 10.00      A   
ATOM   2448  CA  ALA A 260      -5.864 -25.571  19.575  1.00 10.00      A   
ATOM   2449  CB  ALA A 260      -6.046 -26.110  18.169  1.00 10.00      A   
ATOM   2450  C   ALA A 260      -6.057 -24.058  19.606  1.00 10.00      A   
ATOM   2451  O   ALA A 260      -5.090 -23.297  19.581  1.00 10.00      A   
ATOM   2452  N   LEU A 261      -7.310 -23.632  19.678  1.00 10.00      A   
ATOM   2453  HN  LEU A 261      -8.038 -24.292  19.690  1.00 10.00      A   
ATOM   2454  CA  LEU A 261      -7.642 -22.212  19.721  1.00 10.00      A   
ATOM   2455  CB  LEU A 261      -9.147 -22.011  19.551  1.00 10.00      A   
ATOM   2456  CG  LEU A 261      -9.672 -22.110  18.121  1.00 10.00      A   
ATOM   2457  CD1 LEU A 261     -11.154 -22.439  18.119  1.00 10.00      A   
ATOM   2458  CD2 LEU A 261      -9.414 -20.812  17.373  1.00 10.00      A   
ATOM   2459  C   LEU A 261      -7.163 -21.550  21.009  1.00 10.00      A   
ATOM   2460  O   LEU A 261      -6.648 -20.435  20.986  1.00 10.00      A   
ATOM   2461  N   SER A 262      -7.308 -22.250  22.128  1.00 10.00      A   
ATOM   2462  HN  SER A 262      -7.703 -23.147  22.082  1.00 10.00      A   
ATOM   2463  CA  SER A 262      -6.891 -21.715  23.423  1.00 10.00      A   
ATOM   2464  CB  SER A 262      -7.509 -22.511  24.575  1.00 10.00      A   
ATOM   2465  OG  SER A 262      -7.519 -23.901  24.284  1.00 10.00      A   
ATOM   2466  HG  SER A 262      -8.315 -24.118  23.775  1.00 10.00      A   
ATOM   2467  C   SER A 262      -5.367 -21.665  23.546  1.00 10.00      A   
ATOM   2468  O   SER A 262      -4.822 -21.032  24.453  1.00 10.00      A   
ATOM   2469  N   GLY A 263      -4.683 -22.333  22.625  1.00 10.00      A   
ATOM   2470  HN  GLY A 263      -5.168 -22.825  21.926  1.00 10.00      A   
ATOM   2471  CA  GLY A 263      -3.235 -22.339  22.639  1.00 10.00      A   
ATOM   2472  C   GLY A 263      -2.673 -21.102  21.972  1.00 10.00      A   
ATOM   2473  O   GLY A 263      -1.491 -20.785  22.119  1.00 10.00      A   
ATOM   2474  N   CYS A 264      -3.534 -20.390  21.253  1.00 10.00      A   
ATOM   2475  HN  CYS A 264      -4.469 -20.686  21.195  1.00 10.00      A   
ATOM   2476  CA  CYS A 264      -3.132 -19.182  20.552  1.00 10.00      A   
ATOM   2477  CB  CYS A 264      -3.693 -19.192  19.129  1.00 10.00      A   
ATOM   2478  SG  CYS A 264      -3.430 -20.744  18.238  1.00 10.00      A   
ATOM   2479  HG  CYS A 264      -3.995 -21.723  18.933  1.00 10.00      A   
ATOM   2480  C   CYS A 264      -3.598 -17.934  21.300  1.00 10.00      A   
ATOM   2481  O   CYS A 264      -4.742 -17.499  21.165  1.00 10.00      A   
ATOM   2482  N   LYS A 265      -2.710 -17.371  22.101  1.00 10.00      A   
ATOM   2483  HN  LYS A 265      -1.819 -17.777  22.188  1.00 10.00      A   
ATOM   2484  CA  LYS A 265      -3.021 -16.171  22.867  1.00 10.00      A   
ATOM   2485  CB  LYS A 265      -2.244 -16.149  24.185  1.00 10.00      A   
ATOM   2486  CG  LYS A 265      -2.893 -16.930  25.318  1.00 10.00      A   
ATOM   2487  CD  LYS A 265      -2.606 -18.419  25.201  1.00 10.00      A   
ATOM   2488  CE  LYS A 265      -3.041 -19.163  26.449  1.00 10.00      A   
ATOM   2489  NZ  LYS A 265      -2.775 -20.619  26.347  1.00 10.00      A   
ATOM   2490  HZ1 LYS A 265      -1.781 -20.789  26.089  1.00 10.00      A   
ATOM   2491  HZ2 LYS A 265      -3.387 -21.049  25.623  1.00 10.00      A   
ATOM   2492  HZ3 LYS A 265      -2.966 -21.077  27.257  1.00 10.00      A   
ATOM   2493  C   LYS A 265      -2.708 -14.917  22.053  1.00 10.00      A   
ATOM   2494  O   LYS A 265      -3.064 -13.804  22.439  1.00 10.00      A   
ATOM   2495  N   GLU A 266      -2.065 -15.116  20.914  1.00 10.00      A   
ATOM   2496  HN  GLU A 266      -1.830 -16.028  20.657  1.00 10.00      A   
ATOM   2497  CA  GLU A 266      -1.686 -14.016  20.039  1.00 10.00      A   
ATOM   2498  CB  GLU A 266      -0.439 -14.394  19.238  1.00 10.00      A   
ATOM   2499  CG  GLU A 266       0.723 -14.875  20.092  1.00 10.00      A   
ATOM   2500  CD  GLU A 266       1.279 -13.783  20.981  1.00 10.00      A   
ATOM   2501  OE1 GLU A 266       0.892 -13.710  22.166  1.00 10.00      A   
ATOM   2502  OE2 GLU A 266       2.109 -12.991  20.497  1.00 10.00      A   
ATOM   2503  C   GLU A 266      -2.819 -13.638  19.088  1.00 10.00      A   
ATOM   2504  O   GLU A 266      -2.729 -12.643  18.373  1.00 10.00      A   
ATOM   2505  N   LEU A 267      -3.883 -14.433  19.089  1.00 10.00      A   
ATOM   2506  HN  LEU A 267      -3.895 -15.207  19.685  1.00 10.00      A   
ATOM   2507  CA  LEU A 267      -5.026 -14.183  18.217  1.00 10.00      A   
ATOM   2508  CB  LEU A 267      -6.054 -15.308  18.329  1.00 10.00      A   
ATOM   2509  CG  LEU A 267      -5.686 -16.629  17.647  1.00 10.00      A   
ATOM   2510  CD1 LEU A 267      -6.778 -17.663  17.858  1.00 10.00      A   
ATOM   2511  CD2 LEU A 267      -5.434 -16.416  16.162  1.00 10.00      A   
ATOM   2512  C   LEU A 267      -5.674 -12.829  18.500  1.00 10.00      A   
ATOM   2513  O   LEU A 267      -6.030 -12.522  19.640  1.00 10.00      A   
ATOM   2514  N   ARG A 268      -5.784 -12.015  17.456  1.00 10.00      A   
ATOM   2515  HN  ARG A 268      -5.445 -12.319  16.584  1.00 10.00      A   
ATOM   2516  CA  ARG A 268      -6.383 -10.688  17.553  1.00 10.00      A   
ATOM   2517  CB  ARG A 268      -5.338  -9.605  17.253  1.00 10.00      A   
ATOM   2518  CG  ARG A 268      -4.101  -9.644  18.133  1.00 10.00      A   
ATOM   2519  CD  ARG A 268      -4.438  -9.323  19.576  1.00 10.00      A   
ATOM   2520  NE  ARG A 268      -3.283  -9.498  20.452  1.00 10.00      A   
ATOM   2521  HE  ARG A 268      -2.600  -8.785  20.443  1.00 10.00      A   
ATOM   2522  CZ  ARG A 268      -3.102 -10.556  21.241  1.00 10.00      A   
ATOM   2523  NH1 ARG A 268      -4.001 -11.531  21.277  1.00 10.00      A   
ATOM   2524 HH11 ARG A 268      -4.855 -11.486  20.674  1.00 10.00      A   
ATOM   2525 HH12 ARG A 268      -3.850 -12.358  21.901  1.00 10.00      A   
ATOM   2526  NH2 ARG A 268      -2.017 -10.644  21.997  1.00 10.00      A   
ATOM   2527 HH21 ARG A 268      -1.873 -11.472  22.614  1.00 10.00      A   
ATOM   2528 HH22 ARG A 268      -1.302  -9.888  21.974  1.00 10.00      A   
ATOM   2529  C   ARG A 268      -7.521 -10.548  16.551  1.00 10.00      A   
ATOM   2530  O   ARG A 268      -8.510  -9.856  16.807  1.00 10.00      A   
ATOM   2531  N   CYS A 269      -7.366 -11.199  15.408  1.00 10.00      A   
ATOM   2532  HN  CYS A 269      -6.560 -11.738  15.271  1.00 10.00      A   
ATOM   2533  CA  CYS A 269      -8.364 -11.143  14.350  1.00 10.00      A   
ATOM   2534  CB  CYS A 269      -7.810 -10.377  13.145  1.00 10.00      A   
ATOM   2535  SG  CYS A 269      -8.901 -10.347  11.701  1.00 10.00      A   
ATOM   2536  HG  CYS A 269      -8.819  -9.142  11.155  1.00 10.00      A   
ATOM   2537  C   CYS A 269      -8.806 -12.543  13.935  1.00 10.00      A   
ATOM   2538  O   CYS A 269      -8.001 -13.478  13.900  1.00 10.00      A   
ATOM   2539  N   LEU A 270     -10.091 -12.680  13.649  1.00 10.00      A   
ATOM   2540  HN  LEU A 270     -10.673 -11.892  13.715  1.00 10.00      A   
ATOM   2541  CA  LEU A 270     -10.673 -13.948  13.231  1.00 10.00      A   
ATOM   2542  CB  LEU A 270     -11.431 -14.591  14.392  1.00 10.00      A   
ATOM   2543  CG  LEU A 270     -10.749 -15.778  15.071  1.00 10.00      A   
ATOM   2544  CD1 LEU A 270     -11.478 -16.142  16.353  1.00 10.00      A   
ATOM   2545  CD2 LEU A 270     -10.691 -16.971  14.129  1.00 10.00      A   
ATOM   2546  C   LEU A 270     -11.624 -13.722  12.065  1.00 10.00      A   
ATOM   2547  O   LEU A 270     -12.599 -12.977  12.184  1.00 10.00      A   
ATOM   2548  N   SER A 271     -11.338 -14.355  10.944  1.00 10.00      A   
ATOM   2549  HN  SER A 271     -10.545 -14.936  10.909  1.00 10.00      A   
ATOM   2550  CA  SER A 271     -12.171 -14.215   9.761  1.00 10.00      A   
ATOM   2551  CB  SER A 271     -11.465 -13.342   8.719  1.00 10.00      A   
ATOM   2552  OG  SER A 271     -10.064 -13.549   8.740  1.00 10.00      A   
ATOM   2553  HG  SER A 271      -9.685 -13.210   7.925  1.00 10.00      A   
ATOM   2554  C   SER A 271     -12.552 -15.576   9.181  1.00 10.00      A   
ATOM   2555  O   SER A 271     -12.175 -16.621   9.726  1.00 10.00      A   
ATOM   2556  N   GLY A 272     -13.309 -15.556   8.086  1.00 10.00      A   
ATOM   2557  HN  GLY A 272     -13.580 -14.696   7.702  1.00 10.00      A   
ATOM   2558  CA  GLY A 272     -13.733 -16.786   7.450  1.00 10.00      A   
ATOM   2559  C   GLY A 272     -15.107 -17.217   7.910  1.00 10.00      A   
ATOM   2560  O   GLY A 272     -16.094 -16.523   7.664  1.00 10.00      A   
ATOM   2561  N   PHE A 273     -15.157 -18.364   8.582  1.00 10.00      A   
ATOM   2562  HN  PHE A 273     -14.318 -18.855   8.737  1.00 10.00      A   
ATOM   2563  CA  PHE A 273     -16.399 -18.921   9.111  1.00 10.00      A   
ATOM   2564  CB  PHE A 273     -17.013 -17.999  10.173  1.00 10.00      A   
ATOM   2565  CG  PHE A 273     -16.130 -17.788  11.373  1.00 10.00      A   
ATOM   2566  CD1 PHE A 273     -15.239 -16.725  11.420  1.00 10.00      A   
ATOM   2567  CD2 PHE A 273     -16.184 -18.660  12.447  1.00 10.00      A   
ATOM   2568  CE1 PHE A 273     -14.420 -16.534  12.516  1.00 10.00      A   
ATOM   2569  CE2 PHE A 273     -15.369 -18.473  13.547  1.00 10.00      A   
ATOM   2570  CZ  PHE A 273     -14.486 -17.411  13.582  1.00 10.00      A   
ATOM   2571  C   PHE A 273     -17.401 -19.258   8.010  1.00 10.00      A   
ATOM   2572  O   PHE A 273     -18.610 -19.082   8.177  1.00 10.00      A   
ATOM   2573  N   TRP A 274     -16.890 -19.764   6.894  1.00 10.00      A   
ATOM   2574  HN  TRP A 274     -15.917 -19.895   6.828  1.00 10.00      A   
ATOM   2575  CA  TRP A 274     -17.744 -20.147   5.775  1.00 10.00      A   
ATOM   2576  CB  TRP A 274     -16.904 -20.494   4.545  1.00 10.00      A   
ATOM   2577  CG  TRP A 274     -16.558 -19.316   3.692  1.00 10.00      A   
ATOM   2578  CD1 TRP A 274     -17.359 -18.714   2.767  1.00 10.00      A   
ATOM   2579  CD2 TRP A 274     -15.318 -18.600   3.678  1.00 10.00      A   
ATOM   2580  NE1 TRP A 274     -16.692 -17.668   2.176  1.00 10.00      A   
ATOM   2581  HE1 TRP A 274     -17.056 -17.080   1.476  1.00 10.00      A   
ATOM   2582  CE2 TRP A 274     -15.439 -17.575   2.721  1.00 10.00      A   
ATOM   2583  CE3 TRP A 274     -14.119 -18.724   4.384  1.00 10.00      A   
ATOM   2584  CZ2 TRP A 274     -14.405 -16.680   2.452  1.00 10.00      A   
ATOM   2585  CZ3 TRP A 274     -13.096 -17.835   4.116  1.00 10.00      A   
ATOM   2586  CH2 TRP A 274     -13.246 -16.827   3.160  1.00 10.00      A   
ATOM   2587  C   TRP A 274     -18.591 -21.350   6.163  1.00 10.00      A   
ATOM   2588  O   TRP A 274     -18.048 -22.396   6.520  1.00 10.00      A   
ATOM   2589  N   ASP A 275     -19.913 -21.192   6.103  1.00 10.00      A   
ATOM   2590  HN  ASP A 275     -20.273 -20.330   5.813  1.00 10.00      A   
ATOM   2591  CA  ASP A 275     -20.849 -22.265   6.454  1.00 10.00      A   
ATOM   2592  CB  ASP A 275     -20.637 -23.502   5.574  1.00 10.00      A   
ATOM   2593  CG  ASP A 275     -20.972 -23.266   4.116  1.00 10.00      A   
ATOM   2594  OD1 ASP A 275     -22.009 -23.782   3.648  1.00 10.00      A   
ATOM   2595  OD2 ASP A 275     -20.200 -22.567   3.424  1.00 10.00      A   
ATOM   2596  C   ASP A 275     -20.708 -22.625   7.929  1.00 10.00      A   
ATOM   2597  O   ASP A 275     -20.800 -23.788   8.316  1.00 10.00      A   
ATOM   2598  N   ALA A 276     -20.488 -21.600   8.739  1.00 10.00      A   
ATOM   2599  HN  ALA A 276     -20.444 -20.699   8.354  1.00 10.00      A   
ATOM   2600  CA  ALA A 276     -20.298 -21.760  10.175  1.00 10.00      A   
ATOM   2601  CB  ALA A 276     -20.010 -20.421  10.825  1.00 10.00      A   
ATOM   2602  C   ALA A 276     -21.469 -22.443  10.868  1.00 10.00      A   
ATOM   2603  O   ALA A 276     -22.615 -21.994  10.783  1.00 10.00      A   
ATOM   2604  N   VAL A 277     -21.162 -23.537  11.547  1.00 10.00      A   
ATOM   2605  HN  VAL A 277     -20.236 -23.860  11.534  1.00 10.00      A   
ATOM   2606  CA  VAL A 277     -22.159 -24.285  12.293  1.00 10.00      A   
ATOM   2607  CB  VAL A 277     -21.841 -25.798  12.316  1.00 10.00      A   
ATOM   2608  CG1 VAL A 277     -22.874 -26.557  13.137  1.00 10.00      A   
ATOM   2609  CG2 VAL A 277     -21.782 -26.354  10.902  1.00 10.00      A   
ATOM   2610  C   VAL A 277     -22.215 -23.748  13.721  1.00 10.00      A   
ATOM   2611  O   VAL A 277     -21.196 -23.715  14.409  1.00 10.00      A   
ATOM   2612  N   PRO A 278     -23.405 -23.317  14.180  1.00 10.00      A   
ATOM   2613  CA  PRO A 278     -23.594 -22.755  15.529  1.00 10.00      A   
ATOM   2614  CB  PRO A 278     -25.113 -22.654  15.655  1.00 10.00      A   
ATOM   2615  CG  PRO A 278     -25.589 -22.499  14.254  1.00 10.00      A   
ATOM   2616  CD  PRO A 278     -24.665 -23.334  13.414  1.00 10.00      A   
ATOM   2617  C   PRO A 278     -23.028 -23.636  16.643  1.00 10.00      A   
ATOM   2618  O   PRO A 278     -22.501 -23.133  17.637  1.00 10.00      A   
ATOM   2619  N   ALA A 279     -23.120 -24.946  16.466  1.00 10.00      A   
ATOM   2620  HN  ALA A 279     -23.534 -25.287  15.647  1.00 10.00      A   
ATOM   2621  CA  ALA A 279     -22.628 -25.892  17.465  1.00 10.00      A   
ATOM   2622  CB  ALA A 279     -23.077 -27.308  17.131  1.00 10.00      A   
ATOM   2623  C   ALA A 279     -21.107 -25.834  17.622  1.00 10.00      A   
ATOM   2624  O   ALA A 279     -20.569 -26.273  18.637  1.00 10.00      A   
ATOM   2625  N   TYR A 280     -20.420 -25.284  16.628  1.00 10.00      A   
ATOM   2626  HN  TYR A 280     -20.900 -24.931  15.845  1.00 10.00      A   
ATOM   2627  CA  TYR A 280     -18.964 -25.184  16.677  1.00 10.00      A   
ATOM   2628  CB  TYR A 280     -18.323 -25.820  15.440  1.00 10.00      A   
ATOM   2629  CG  TYR A 280     -18.139 -27.316  15.567  1.00 10.00      A   
ATOM   2630  CD1 TYR A 280     -19.118 -28.201  15.134  1.00 10.00      A   
ATOM   2631  CD2 TYR A 280     -16.984 -27.841  16.128  1.00 10.00      A   
ATOM   2632  CE1 TYR A 280     -18.948 -29.568  15.262  1.00 10.00      A   
ATOM   2633  CE2 TYR A 280     -16.804 -29.204  16.257  1.00 10.00      A   
ATOM   2634  CZ  TYR A 280     -17.788 -30.063  15.823  1.00 10.00      A   
ATOM   2635  OH  TYR A 280     -17.614 -31.424  15.950  1.00 10.00      A   
ATOM   2636  HH  TYR A 280     -17.238 -31.624  16.818  1.00 10.00      A   
ATOM   2637  C   TYR A 280     -18.502 -23.742  16.847  1.00 10.00      A   
ATOM   2638  O   TYR A 280     -17.305 -23.457  16.847  1.00 10.00      A   
ATOM   2639  N   LEU A 281     -19.455 -22.837  17.011  1.00 10.00      A   
ATOM   2640  HN  LEU A 281     -20.393 -23.126  17.017  1.00 10.00      A   
ATOM   2641  CA  LEU A 281     -19.142 -21.423  17.191  1.00 10.00      A   
ATOM   2642  CB  LEU A 281     -20.369 -20.537  16.962  1.00 10.00      A   
ATOM   2643  CG  LEU A 281     -20.874 -20.434  15.519  1.00 10.00      A   
ATOM   2644  CD1 LEU A 281     -22.084 -19.513  15.442  1.00 10.00      A   
ATOM   2645  CD2 LEU A 281     -19.766 -19.958  14.585  1.00 10.00      A   
ATOM   2646  C   LEU A 281     -18.481 -21.109  18.544  1.00 10.00      A   
ATOM   2647  O   LEU A 281     -17.509 -20.356  18.583  1.00 10.00      A   
ATOM   2648  N   PRO A 282     -18.982 -21.675  19.675  1.00 10.00      A   
ATOM   2649  CA  PRO A 282     -18.412 -21.416  21.013  1.00 10.00      A   
ATOM   2650  CB  PRO A 282     -19.333 -22.189  21.968  1.00 10.00      A   
ATOM   2651  CG  PRO A 282     -20.581 -22.417  21.191  1.00 10.00      A   
ATOM   2652  CD  PRO A 282     -20.147 -22.576  19.767  1.00 10.00      A   
ATOM   2653  C   PRO A 282     -16.965 -21.889  21.177  1.00 10.00      A   
ATOM   2654  O   PRO A 282     -16.374 -21.738  22.246  1.00 10.00      A   
ATOM   2655  N   ALA A 283     -16.391 -22.443  20.121  1.00 10.00      A   
ATOM   2656  HN  ALA A 283     -16.897 -22.521  19.286  1.00 10.00      A   
ATOM   2657  CA  ALA A 283     -15.020 -22.921  20.168  1.00 10.00      A   
ATOM   2658  CB  ALA A 283     -14.695 -23.709  18.911  1.00 10.00      A   
ATOM   2659  C   ALA A 283     -14.054 -21.751  20.324  1.00 10.00      A   
ATOM   2660  O   ALA A 283     -13.006 -21.876  20.955  1.00 10.00      A   
ATOM   2661  N   VAL A 284     -14.426 -20.606  19.769  1.00 10.00      A   
ATOM   2662  HN  VAL A 284     -15.287 -20.558  19.300  1.00 10.00      A   
ATOM   2663  CA  VAL A 284     -13.586 -19.416  19.838  1.00 10.00      A   
ATOM   2664  CB  VAL A 284     -13.697 -18.558  18.557  1.00 10.00      A   
ATOM   2665  CG1 VAL A 284     -13.232 -19.348  17.344  1.00 10.00      A   
ATOM   2666  CG2 VAL A 284     -15.119 -18.059  18.357  1.00 10.00      A   
ATOM   2667  C   VAL A 284     -13.900 -18.559  21.067  1.00 10.00      A   
ATOM   2668  O   VAL A 284     -13.469 -17.408  21.164  1.00 10.00      A   
ATOM   2669  N   TYR A 285     -14.632 -19.132  22.020  1.00 10.00      A   
ATOM   2670  HN  TYR A 285     -14.934 -20.058  21.899  1.00 10.00      A   
ATOM   2671  CA  TYR A 285     -14.998 -18.419  23.243  1.00 10.00      A   
ATOM   2672  CB  TYR A 285     -15.963 -19.246  24.091  1.00 10.00      A   
ATOM   2673  CG  TYR A 285     -17.428 -18.961  23.842  1.00 10.00      A   
ATOM   2674  CD1 TYR A 285     -17.834 -18.062  22.862  1.00 10.00      A   
ATOM   2675  CD2 TYR A 285     -18.405 -19.595  24.594  1.00 10.00      A   
ATOM   2676  CE1 TYR A 285     -19.174 -17.804  22.642  1.00 10.00      A   
ATOM   2677  CE2 TYR A 285     -19.745 -19.344  24.380  1.00 10.00      A   
ATOM   2678  CZ  TYR A 285     -20.125 -18.450  23.405  1.00 10.00      A   
ATOM   2679  OH  TYR A 285     -21.461 -18.198  23.197  1.00 10.00      A   
ATOM   2680  HH  TYR A 285     -21.881 -17.999  24.045  1.00 10.00      A   
ATOM   2681  C   TYR A 285     -13.762 -18.051  24.066  1.00 10.00      A   
ATOM   2682  O   TYR A 285     -13.787 -17.122  24.871  1.00 10.00      A   
ATOM   2683  N   SER A 286     -12.679 -18.782  23.855  1.00 10.00      A   
ATOM   2684  HN  SER A 286     -12.719 -19.522  23.213  1.00 10.00      A   
ATOM   2685  CA  SER A 286     -11.435 -18.531  24.567  1.00 10.00      A   
ATOM   2686  CB  SER A 286     -10.709 -19.859  24.787  1.00 10.00      A   
ATOM   2687  OG  SER A 286     -10.946 -20.744  23.700  1.00 10.00      A   
ATOM   2688  HG  SER A 286     -10.217 -20.680  23.074  1.00 10.00      A   
ATOM   2689  C   SER A 286     -10.539 -17.572  23.784  1.00 10.00      A   
ATOM   2690  O   SER A 286      -9.386 -17.346  24.149  1.00 10.00      A   
ATOM   2691  N   VAL A 287     -11.078 -17.003  22.710  1.00 10.00      A   
ATOM   2692  HN  VAL A 287     -12.014 -17.201  22.480  1.00 10.00      A   
ATOM   2693  CA  VAL A 287     -10.321 -16.088  21.866  1.00 10.00      A   
ATOM   2694  CB  VAL A 287     -10.229 -16.622  20.419  1.00 10.00      A   
ATOM   2695  CG1 VAL A 287      -9.387 -15.705  19.545  1.00 10.00      A   
ATOM   2696  CG2 VAL A 287      -9.675 -18.040  20.403  1.00 10.00      A   
ATOM   2697  C   VAL A 287     -10.948 -14.691  21.851  1.00 10.00      A   
ATOM   2698  O   VAL A 287     -10.238 -13.682  21.817  1.00 10.00      A   
ATOM   2699  N   CYS A 288     -12.281 -14.641  21.914  1.00 10.00      A   
ATOM   2700  HN  CYS A 288     -12.785 -15.480  21.979  1.00 10.00      A   
ATOM   2701  CA  CYS A 288     -13.023 -13.377  21.881  1.00 10.00      A   
ATOM   2702  CB  CYS A 288     -14.528 -13.641  21.884  1.00 10.00      A   
ATOM   2703  SG  CYS A 288     -15.043 -14.964  23.000  1.00 10.00      A   
ATOM   2704  HG  CYS A 288     -15.158 -14.443  24.217  1.00 10.00      A   
ATOM   2705  C   CYS A 288     -12.638 -12.415  23.007  1.00 10.00      A   
ATOM   2706  O   CYS A 288     -12.907 -11.216  22.928  1.00 10.00      A   
ATOM   2707  N   SER A 289     -11.989 -12.939  24.035  1.00 10.00      A   
ATOM   2708  HN  SER A 289     -11.790 -13.900  24.035  1.00 10.00      A   
ATOM   2709  CA  SER A 289     -11.559 -12.145  25.169  1.00 10.00      A   
ATOM   2710  CB  SER A 289     -10.938 -13.079  26.200  1.00 10.00      A   
ATOM   2711  OG  SER A 289     -10.728 -14.368  25.633  1.00 10.00      A   
ATOM   2712  HG  SER A 289     -10.087 -14.855  26.168  1.00 10.00      A   
ATOM   2713  C   SER A 289     -10.545 -11.082  24.746  1.00 10.00      A   
ATOM   2714  O   SER A 289     -10.458 -10.015  25.355  1.00 10.00      A   
ATOM   2715  N   ARG A 290      -9.794 -11.378  23.694  1.00 10.00      A   
ATOM   2716  HN  ARG A 290      -9.929 -12.238  23.235  1.00 10.00      A   
ATOM   2717  CA  ARG A 290      -8.782 -10.461  23.189  1.00 10.00      A   
ATOM   2718  CB  ARG A 290      -7.390 -11.066  23.369  1.00 10.00      A   
ATOM   2719  CG  ARG A 290      -7.242 -12.457  22.779  1.00 10.00      A   
ATOM   2720  CD  ARG A 290      -6.200 -13.266  23.530  1.00 10.00      A   
ATOM   2721  NE  ARG A 290      -6.147 -14.657  23.077  1.00 10.00      A   
ATOM   2722  HE  ARG A 290      -5.755 -14.823  22.196  1.00 10.00      A   
ATOM   2723  CZ  ARG A 290      -6.602 -15.694  23.787  1.00 10.00      A   
ATOM   2724  NH1 ARG A 290      -7.150 -15.502  24.979  1.00 10.00      A   
ATOM   2725 HH11 ARG A 290      -7.506 -16.316  25.532  1.00 10.00      A   
ATOM   2726 HH12 ARG A 290      -7.229 -14.541  25.372  1.00 10.00      A   
ATOM   2727  NH2 ARG A 290      -6.495 -16.930  23.307  1.00 10.00      A   
ATOM   2728 HH21 ARG A 290      -6.852 -17.743  23.863  1.00 10.00      A   
ATOM   2729 HH22 ARG A 290      -6.053 -17.096  22.374  1.00 10.00      A   
ATOM   2730  C   ARG A 290      -9.036 -10.142  21.718  1.00 10.00      A   
ATOM   2731  O   ARG A 290      -8.196  -9.538  21.045  1.00 10.00      A   
ATOM   2732  N   LEU A 291     -10.204 -10.544  21.227  1.00 10.00      A   
ATOM   2733  HN  LEU A 291     -10.833 -11.011  21.816  1.00 10.00      A   
ATOM   2734  CA  LEU A 291     -10.575 -10.298  19.841  1.00 10.00      A   
ATOM   2735  CB  LEU A 291     -11.885 -11.010  19.495  1.00 10.00      A   
ATOM   2736  CG  LEU A 291     -11.764 -12.262  18.625  1.00 10.00      A   
ATOM   2737  CD1 LEU A 291     -13.124 -12.908  18.422  1.00 10.00      A   
ATOM   2738  CD2 LEU A 291     -11.133 -11.923  17.286  1.00 10.00      A   
ATOM   2739  C   LEU A 291     -10.712  -8.807  19.572  1.00 10.00      A   
ATOM   2740  O   LEU A 291     -11.467  -8.110  20.247  1.00 10.00      A   
ATOM   2741  N   THR A 292      -9.965  -8.329  18.595  1.00 10.00      A   
ATOM   2742  HN  THR A 292      -9.371  -8.943  18.102  1.00 10.00      A   
ATOM   2743  CA  THR A 292      -9.999  -6.927  18.223  1.00 10.00      A   
ATOM   2744  CB  THR A 292      -8.567  -6.374  18.081  1.00 10.00      A   
ATOM   2745  OG1 THR A 292      -7.752  -6.883  19.150  1.00 10.00      A   
ATOM   2746  HG1 THR A 292      -8.198  -7.632  19.563  1.00 10.00      A   
ATOM   2747  CG2 THR A 292      -8.570  -4.855  18.134  1.00 10.00      A   
ATOM   2748  C   THR A 292     -10.763  -6.754  16.909  1.00 10.00      A   
ATOM   2749  O   THR A 292     -11.553  -5.819  16.751  1.00 10.00      A   
ATOM   2750  N   THR A 293     -10.553  -7.683  15.986  1.00 10.00      A   
ATOM   2751  HN  THR A 293      -9.939  -8.425  16.183  1.00 10.00      A   
ATOM   2752  CA  THR A 293     -11.221  -7.650  14.691  1.00 10.00      A   
ATOM   2753  CB  THR A 293     -10.224  -7.321  13.559  1.00 10.00      A   
ATOM   2754  OG1 THR A 293      -9.493  -6.131  13.896  1.00 10.00      A   
ATOM   2755  HG1 THR A 293      -8.837  -6.338  14.574  1.00 10.00      A   
ATOM   2756  CG2 THR A 293     -10.958  -7.098  12.243  1.00 10.00      A   
ATOM   2757  C   THR A 293     -11.881  -8.999  14.418  1.00 10.00      A   
ATOM   2758  O   THR A 293     -11.215 -10.036  14.429  1.00 10.00      A   
ATOM   2759  N   LEU A 294     -13.189  -8.989  14.206  1.00 10.00      A   
ATOM   2760  HN  LEU A 294     -13.677  -8.132  14.222  1.00 10.00      A   
ATOM   2761  CA  LEU A 294     -13.923 -10.217  13.950  1.00 10.00      A   
ATOM   2762  CB  LEU A 294     -14.820 -10.544  15.147  1.00 10.00      A   
ATOM   2763  CG  LEU A 294     -15.648 -11.826  15.063  1.00 10.00      A   
ATOM   2764  CD1 LEU A 294     -14.746 -13.046  14.941  1.00 10.00      A   
ATOM   2765  CD2 LEU A 294     -16.548 -11.944  16.281  1.00 10.00      A   
ATOM   2766  C   LEU A 294     -14.745 -10.109  12.672  1.00 10.00      A   
ATOM   2767  O   LEU A 294     -15.504  -9.153  12.488  1.00 10.00      A   
ATOM   2768  N   ASN A 295     -14.589 -11.088  11.794  1.00 10.00      A   
ATOM   2769  HN  ASN A 295     -13.963 -11.822  12.000  1.00 10.00      A   
ATOM   2770  CA  ASN A 295     -15.314 -11.114  10.531  1.00 10.00      A   
ATOM   2771  CB  ASN A 295     -14.331 -11.133   9.356  1.00 10.00      A   
ATOM   2772  CG  ASN A 295     -14.996 -10.982   7.995  1.00 10.00      A   
ATOM   2773  OD1 ASN A 295     -16.164 -11.336   7.800  1.00 10.00      A   
ATOM   2774  ND2 ASN A 295     -14.245 -10.461   7.036  1.00 10.00      A   
ATOM   2775 HD21 ASN A 295     -13.320 -10.212   7.257  1.00 10.00      A   
ATOM   2776 HD22 ASN A 295     -14.639 -10.345   6.148  1.00 10.00      A   
ATOM   2777  C   ASN A 295     -16.219 -12.338  10.472  1.00 10.00      A   
ATOM   2778  O   ASN A 295     -15.744 -13.472  10.448  1.00 10.00      A   
ATOM   2779  N   LEU A 296     -17.521 -12.099  10.458  1.00 10.00      A   
ATOM   2780  HN  LEU A 296     -17.836 -11.166  10.487  1.00 10.00      A   
ATOM   2781  CA  LEU A 296     -18.504 -13.173  10.397  1.00 10.00      A   
ATOM   2782  CB  LEU A 296     -19.259 -13.279  11.728  1.00 10.00      A   
ATOM   2783  CG  LEU A 296     -18.434 -13.683  12.950  1.00 10.00      A   
ATOM   2784  CD1 LEU A 296     -19.220 -13.442  14.229  1.00 10.00      A   
ATOM   2785  CD2 LEU A 296     -18.016 -15.139  12.853  1.00 10.00      A   
ATOM   2786  C   LEU A 296     -19.494 -12.907   9.269  1.00 10.00      A   
ATOM   2787  O   LEU A 296     -20.625 -13.396   9.285  1.00 10.00      A   
ATOM   2788  N   SER A 297     -19.059 -12.147   8.275  1.00 10.00      A   
ATOM   2789  HN  SER A 297     -18.133 -11.811   8.294  1.00 10.00      A   
ATOM   2790  CA  SER A 297     -19.915 -11.803   7.148  1.00 10.00      A   
ATOM   2791  CB  SER A 297     -19.251 -10.723   6.300  1.00 10.00      A   
ATOM   2792  OG  SER A 297     -18.844  -9.633   7.108  1.00 10.00      A   
ATOM   2793  HG  SER A 297     -18.886  -9.888   8.036  1.00 10.00      A   
ATOM   2794  C   SER A 297     -20.256 -13.019   6.287  1.00 10.00      A   
ATOM   2795  O   SER A 297     -21.206 -12.994   5.503  1.00 10.00      A   
ATOM   2796  N   TYR A 298     -19.488 -14.085   6.441  1.00 10.00      A   
ATOM   2797  HN  TYR A 298     -18.752 -14.056   7.087  1.00 10.00      A   
ATOM   2798  CA  TYR A 298     -19.715 -15.298   5.667  1.00 10.00      A   
ATOM   2799  CB  TYR A 298     -18.394 -15.829   5.105  1.00 10.00      A   
ATOM   2800  CG  TYR A 298     -17.610 -14.795   4.329  1.00 10.00      A   
ATOM   2801  CD1 TYR A 298     -16.429 -14.270   4.833  1.00 10.00      A   
ATOM   2802  CD2 TYR A 298     -18.060 -14.333   3.096  1.00 10.00      A   
ATOM   2803  CE1 TYR A 298     -15.720 -13.312   4.137  1.00 10.00      A   
ATOM   2804  CE2 TYR A 298     -17.354 -13.379   2.390  1.00 10.00      A   
ATOM   2805  CZ  TYR A 298     -16.185 -12.870   2.916  1.00 10.00      A   
ATOM   2806  OH  TYR A 298     -15.481 -11.911   2.222  1.00 10.00      A   
ATOM   2807  HH  TYR A 298     -16.073 -11.186   1.987  1.00 10.00      A   
ATOM   2808  C   TYR A 298     -20.405 -16.360   6.511  1.00 10.00      A   
ATOM   2809  O   TYR A 298     -20.534 -17.512   6.097  1.00 10.00      A   
ATOM   2810  N   ALA A 299     -20.857 -15.963   7.691  1.00 10.00      A   
ATOM   2811  HN  ALA A 299     -20.735 -15.025   7.962  1.00 10.00      A   
ATOM   2812  CA  ALA A 299     -21.533 -16.878   8.598  1.00 10.00      A   
ATOM   2813  CB  ALA A 299     -20.881 -16.841   9.967  1.00 10.00      A   
ATOM   2814  C   ALA A 299     -23.016 -16.542   8.701  1.00 10.00      A   
ATOM   2815  O   ALA A 299     -23.419 -15.669   9.476  1.00 10.00      A   
ATOM   2816  N   THR A 300     -23.823 -17.229   7.907  1.00 10.00      A   
ATOM   2817  HN  THR A 300     -23.439 -17.903   7.307  1.00 10.00      A   
ATOM   2818  CA  THR A 300     -25.264 -17.015   7.897  1.00 10.00      A   
ATOM   2819  CB  THR A 300     -25.870 -17.465   6.557  1.00 10.00      A   
ATOM   2820  OG1 THR A 300     -24.973 -18.392   5.928  1.00 10.00      A   
ATOM   2821  HG1 THR A 300     -24.840 -19.151   6.505  1.00 10.00      A   
ATOM   2822  CG2 THR A 300     -26.073 -16.266   5.639  1.00 10.00      A   
ATOM   2823  C   THR A 300     -25.948 -17.761   9.044  1.00 10.00      A   
ATOM   2824  O   THR A 300     -26.738 -18.683   8.825  1.00 10.00      A   
ATOM   2825  N   VAL A 301     -25.631 -17.362  10.265  1.00 10.00      A   
ATOM   2826  HN  VAL A 301     -24.992 -16.624  10.372  1.00 10.00      A   
ATOM   2827  CA  VAL A 301     -26.212 -17.982  11.450  1.00 10.00      A   
ATOM   2828  CB  VAL A 301     -25.210 -18.053  12.622  1.00 10.00      A   
ATOM   2829  CG1 VAL A 301     -24.169 -19.137  12.366  1.00 10.00      A   
ATOM   2830  CG2 VAL A 301     -24.539 -16.705  12.836  1.00 10.00      A   
ATOM   2831  C   VAL A 301     -27.468 -17.234  11.882  1.00 10.00      A   
ATOM   2832  O   VAL A 301     -28.117 -16.584  11.064  1.00 10.00      A   
ATOM   2833  N   GLN A 302     -27.815 -17.327  13.157  1.00 10.00      A   
ATOM   2834  HN  GLN A 302     -27.262 -17.852  13.769  1.00 10.00      A   
ATOM   2835  CA  GLN A 302     -28.994 -16.650  13.671  1.00 10.00      A   
ATOM   2836  CB  GLN A 302     -29.886 -17.635  14.435  1.00 10.00      A   
ATOM   2837  CG  GLN A 302     -30.448 -18.762  13.582  1.00 10.00      A   
ATOM   2838  CD  GLN A 302     -31.395 -18.264  12.507  1.00 10.00      A   
ATOM   2839  OE1 GLN A 302     -32.601 -18.165  12.726  1.00 10.00      A   
ATOM   2840  NE2 GLN A 302     -30.859 -17.941  11.339  1.00 10.00      A   
ATOM   2841 HE21 GLN A 302     -29.891 -18.043  11.228  1.00 10.00      A   
ATOM   2842 HE22 GLN A 302     -31.453 -17.617  10.634  1.00 10.00      A   
ATOM   2843  C   GLN A 302     -28.596 -15.490  14.576  1.00 10.00      A   
ATOM   2844  O   GLN A 302     -27.463 -15.432  15.060  1.00 10.00      A   
ATOM   2845  N   SER A 303     -29.535 -14.577  14.803  1.00 10.00      A   
ATOM   2846  HN  SER A 303     -30.413 -14.684  14.380  1.00 10.00      A   
ATOM   2847  CA  SER A 303     -29.303 -13.413  15.652  1.00 10.00      A   
ATOM   2848  CB  SER A 303     -30.579 -12.565  15.738  1.00 10.00      A   
ATOM   2849  OG  SER A 303     -30.411 -11.450  16.603  1.00 10.00      A   
ATOM   2850  HG  SER A 303     -29.977 -10.729  16.122  1.00 10.00      A   
ATOM   2851  C   SER A 303     -28.855 -13.837  17.047  1.00 10.00      A   
ATOM   2852  O   SER A 303     -27.810 -13.398  17.530  1.00 10.00      A   
ATOM   2853  N   TYR A 304     -29.637 -14.714  17.672  1.00 10.00      A   
ATOM   2854  HN  TYR A 304     -30.449 -15.030  17.220  1.00 10.00      A   
ATOM   2855  CA  TYR A 304     -29.336 -15.211  19.012  1.00 10.00      A   
ATOM   2856  CB  TYR A 304     -30.409 -16.205  19.465  1.00 10.00      A   
ATOM   2857  CG  TYR A 304     -30.294 -16.610  20.917  1.00 10.00      A   
ATOM   2858  CD1 TYR A 304     -30.497 -15.685  21.933  1.00 10.00      A   
ATOM   2859  CD2 TYR A 304     -29.981 -17.915  21.273  1.00 10.00      A   
ATOM   2860  CE1 TYR A 304     -30.388 -16.046  23.264  1.00 10.00      A   
ATOM   2861  CE2 TYR A 304     -29.873 -18.285  22.600  1.00 10.00      A   
ATOM   2862  CZ  TYR A 304     -30.078 -17.349  23.590  1.00 10.00      A   
ATOM   2863  OH  TYR A 304     -29.956 -17.716  24.910  1.00 10.00      A   
ATOM   2864  HH  TYR A 304     -29.059 -18.043  25.067  1.00 10.00      A   
ATOM   2865  C   TYR A 304     -27.954 -15.857  19.070  1.00 10.00      A   
ATOM   2866  O   TYR A 304     -27.228 -15.717  20.059  1.00 10.00      A   
ATOM   2867  N   ASP A 305     -27.586 -16.545  17.992  1.00 10.00      A   
ATOM   2868  HN  ASP A 305     -28.198 -16.598  17.227  1.00 10.00      A   
ATOM   2869  CA  ASP A 305     -26.294 -17.211  17.915  1.00 10.00      A   
ATOM   2870  CB  ASP A 305     -26.194 -18.081  16.661  1.00 10.00      A   
ATOM   2871  CG  ASP A 305     -26.474 -19.538  16.953  1.00 10.00      A   
ATOM   2872  OD1 ASP A 305     -25.731 -20.132  17.760  1.00 10.00      A   
ATOM   2873  OD2 ASP A 305     -27.448 -20.088  16.394  1.00 10.00      A   
ATOM   2874  C   ASP A 305     -25.158 -16.202  17.960  1.00 10.00      A   
ATOM   2875  O   ASP A 305     -24.168 -16.402  18.664  1.00 10.00      A   
ATOM   2876  N   LEU A 306     -25.317 -15.109  17.224  1.00 10.00      A   
ATOM   2877  HN  LEU A 306     -26.133 -15.005  16.692  1.00 10.00      A   
ATOM   2878  CA  LEU A 306     -24.311 -14.060  17.185  1.00 10.00      A   
ATOM   2879  CB  LEU A 306     -24.613 -13.065  16.061  1.00 10.00      A   
ATOM   2880  CG  LEU A 306     -24.360 -13.564  14.639  1.00 10.00      A   
ATOM   2881  CD1 LEU A 306     -24.887 -12.566  13.619  1.00 10.00      A   
ATOM   2882  CD2 LEU A 306     -22.878 -13.818  14.418  1.00 10.00      A   
ATOM   2883  C   LEU A 306     -24.242 -13.333  18.522  1.00 10.00      A   
ATOM   2884  O   LEU A 306     -23.157 -13.035  19.022  1.00 10.00      A   
ATOM   2885  N   VAL A 307     -25.409 -13.060  19.104  1.00 10.00      A   
ATOM   2886  HN  VAL A 307     -26.242 -13.322  18.649  1.00 10.00      A   
ATOM   2887  CA  VAL A 307     -25.493 -12.367  20.391  1.00 10.00      A   
ATOM   2888  CB  VAL A 307     -26.958 -12.195  20.860  1.00 10.00      A   
ATOM   2889  CG1 VAL A 307     -27.027 -11.602  22.264  1.00 10.00      A   
ATOM   2890  CG2 VAL A 307     -27.732 -11.322  19.887  1.00 10.00      A   
ATOM   2891  C   VAL A 307     -24.698 -13.099  21.471  1.00 10.00      A   
ATOM   2892  O   VAL A 307     -23.948 -12.476  22.228  1.00 10.00      A   
ATOM   2893  N   LYS A 308     -24.855 -14.419  21.526  1.00 10.00      A   
ATOM   2894  HN  LYS A 308     -25.464 -14.856  20.887  1.00 10.00      A   
ATOM   2895  CA  LYS A 308     -24.153 -15.235  22.512  1.00 10.00      A   
ATOM   2896  CB  LYS A 308     -24.453 -16.718  22.287  1.00 10.00      A   
ATOM   2897  CG  LYS A 308     -25.850 -17.160  22.694  1.00 10.00      A   
ATOM   2898  CD  LYS A 308     -26.094 -18.614  22.314  1.00 10.00      A   
ATOM   2899  CE  LYS A 308     -26.007 -18.806  20.810  1.00 10.00      A   
ATOM   2900  NZ  LYS A 308     -26.054 -20.238  20.419  1.00 10.00      A   
ATOM   2901  HZ1 LYS A 308     -26.044 -20.326  19.375  1.00 10.00      A   
ATOM   2902  HZ2 LYS A 308     -26.919 -20.683  20.785  1.00 10.00      A   
ATOM   2903  HZ3 LYS A 308     -25.235 -20.740  20.807  1.00 10.00      A   
ATOM   2904  C   LYS A 308     -22.644 -15.018  22.447  1.00 10.00      A   
ATOM   2905  O   LYS A 308     -21.986 -14.843  23.472  1.00 10.00      A   
ATOM   2906  N   LEU A 309     -22.111 -15.013  21.233  1.00 10.00      A   
ATOM   2907  HN  LEU A 309     -22.697 -15.123  20.455  1.00 10.00      A   
ATOM   2908  CA  LEU A 309     -20.680 -14.838  21.023  1.00 10.00      A   
ATOM   2909  CB  LEU A 309     -20.297 -15.303  19.617  1.00 10.00      A   
ATOM   2910  CG  LEU A 309     -18.803 -15.500  19.357  1.00 10.00      A   
ATOM   2911  CD1 LEU A 309     -18.505 -16.959  19.056  1.00 10.00      A   
ATOM   2912  CD2 LEU A 309     -18.330 -14.604  18.224  1.00 10.00      A   
ATOM   2913  C   LEU A 309     -20.250 -13.386  21.229  1.00 10.00      A   
ATOM   2914  O   LEU A 309     -19.207 -13.116  21.824  1.00 10.00      A   
ATOM   2915  N   LEU A 310     -21.061 -12.455  20.751  1.00 10.00      A   
ATOM   2916  HN  LEU A 310     -21.891 -12.729  20.303  1.00 10.00      A   
ATOM   2917  CA  LEU A 310     -20.755 -11.031  20.869  1.00 10.00      A   
ATOM   2918  CB  LEU A 310     -21.765 -10.185  20.094  1.00 10.00      A   
ATOM   2919  CG  LEU A 310     -21.657 -10.253  18.567  1.00 10.00      A   
ATOM   2920  CD1 LEU A 310     -22.677  -9.341  17.906  1.00 10.00      A   
ATOM   2921  CD2 LEU A 310     -20.248  -9.904  18.110  1.00 10.00      A   
ATOM   2922  C   LEU A 310     -20.661 -10.579  22.323  1.00 10.00      A   
ATOM   2923  O   LEU A 310     -19.916  -9.654  22.644  1.00 10.00      A   
ATOM   2924  N   CYS A 311     -21.403 -11.239  23.205  1.00 10.00      A   
ATOM   2925  HN  CYS A 311     -21.991 -11.961  22.894  1.00 10.00      A   
ATOM   2926  CA  CYS A 311     -21.378 -10.898  24.623  1.00 10.00      A   
ATOM   2927  CB  CYS A 311     -22.586 -11.495  25.346  1.00 10.00      A   
ATOM   2928  SG  CYS A 311     -24.178 -10.905  24.724  1.00 10.00      A   
ATOM   2929  HG  CYS A 311     -24.311 -11.348  23.479  1.00 10.00      A   
ATOM   2930  C   CYS A 311     -20.078 -11.365  25.277  1.00 10.00      A   
ATOM   2931  O   CYS A 311     -19.826 -11.103  26.453  1.00 10.00      A   
ATOM   2932  N   GLN A 312     -19.257 -12.064  24.503  1.00 10.00      A   
ATOM   2933  HN  GLN A 312     -19.521 -12.256  23.576  1.00 10.00      A   
ATOM   2934  CA  GLN A 312     -17.983 -12.563  24.992  1.00 10.00      A   
ATOM   2935  CB  GLN A 312     -17.825 -14.052  24.657  1.00 10.00      A   
ATOM   2936  CG  GLN A 312     -19.065 -14.904  24.903  1.00 10.00      A   
ATOM   2937  CD  GLN A 312     -19.266 -15.298  26.357  1.00 10.00      A   
ATOM   2938  OE1 GLN A 312     -19.756 -16.388  26.650  1.00 10.00      A   
ATOM   2939  NE2 GLN A 312     -18.912 -14.415  27.278  1.00 10.00      A   
ATOM   2940 HE21 GLN A 312     -18.541 -13.559  26.983  1.00 10.00      A   
ATOM   2941 HE22 GLN A 312     -19.044 -14.657  28.221  1.00 10.00      A   
ATOM   2942  C   GLN A 312     -16.828 -11.767  24.387  1.00 10.00      A   
ATOM   2943  O   GLN A 312     -15.661 -12.078  24.623  1.00 10.00      A   
ATOM   2944  N   CYS A 313     -17.166 -10.742  23.606  1.00 10.00      A   
ATOM   2945  HN  CYS A 313     -18.115 -10.543  23.466  1.00 10.00      A   
ATOM   2946  CA  CYS A 313     -16.170  -9.893  22.961  1.00 10.00      A   
ATOM   2947  CB  CYS A 313     -16.438  -9.812  21.457  1.00 10.00      A   
ATOM   2948  SG  CYS A 313     -16.750 -11.406  20.663  1.00 10.00      A   
ATOM   2949  HG  CYS A 313     -17.627 -12.071  21.402  1.00 10.00      A   
ATOM   2950  C   CYS A 313     -16.189  -8.490  23.571  1.00 10.00      A   
ATOM   2951  O   CYS A 313     -16.944  -7.617  23.132  1.00 10.00      A   
ATOM   2952  N   PRO A 314     -15.365  -8.252  24.598  1.00 10.00      A   
ATOM   2953  CA  PRO A 314     -15.310  -6.964  25.277  1.00 10.00      A   
ATOM   2954  CB  PRO A 314     -14.870  -7.368  26.683  1.00 10.00      A   
ATOM   2955  CG  PRO A 314     -13.981  -8.551  26.474  1.00 10.00      A   
ATOM   2956  CD  PRO A 314     -14.430  -9.223  25.199  1.00 10.00      A   
ATOM   2957  C   PRO A 314     -14.308  -5.981  24.668  1.00 10.00      A   
ATOM   2958  O   PRO A 314     -14.348  -4.791  24.969  1.00 10.00      A   
ATOM   2959  N   LYS A 315     -13.419  -6.464  23.806  1.00 10.00      A   
ATOM   2960  HN  LYS A 315     -13.440  -7.415  23.576  1.00 10.00      A   
ATOM   2961  CA  LYS A 315     -12.410  -5.602  23.192  1.00 10.00      A   
ATOM   2962  CB  LYS A 315     -11.003  -6.063  23.583  1.00 10.00      A   
ATOM   2963  CG  LYS A 315     -10.568  -5.621  24.968  1.00 10.00      A   
ATOM   2964  CD  LYS A 315      -9.158  -6.087  25.282  1.00 10.00      A   
ATOM   2965  CE  LYS A 315      -8.631  -5.429  26.546  1.00 10.00      A   
ATOM   2966  NZ  LYS A 315      -9.506  -5.690  27.723  1.00 10.00      A   
ATOM   2967  HZ1 LYS A 315      -9.748  -6.701  27.778  1.00 10.00      A   
ATOM   2968  HZ2 LYS A 315     -10.383  -5.136  27.651  1.00 10.00      A   
ATOM   2969  HZ3 LYS A 315      -9.013  -5.419  28.595  1.00 10.00      A   
ATOM   2970  C   LYS A 315     -12.536  -5.538  21.675  1.00 10.00      A   
ATOM   2971  O   LYS A 315     -11.585  -5.177  20.979  1.00 10.00      A   
ATOM   2972  N   LEU A 316     -13.709  -5.871  21.167  1.00 10.00      A   
ATOM   2973  HN  LEU A 316     -14.429  -6.133  21.768  1.00 10.00      A   
ATOM   2974  CA  LEU A 316     -13.954  -5.857  19.731  1.00 10.00      A   
ATOM   2975  CB  LEU A 316     -15.216  -6.658  19.407  1.00 10.00      A   
ATOM   2976  CG  LEU A 316     -15.259  -7.340  18.036  1.00 10.00      A   
ATOM   2977  CD1 LEU A 316     -13.996  -8.156  17.806  1.00 10.00      A   
ATOM   2978  CD2 LEU A 316     -16.487  -8.231  17.927  1.00 10.00      A   
ATOM   2979  C   LEU A 316     -14.074  -4.428  19.213  1.00 10.00      A   
ATOM   2980  O   LEU A 316     -14.950  -3.675  19.638  1.00 10.00      A   
ATOM   2981  N   GLN A 317     -13.182  -4.062  18.300  1.00 10.00      A   
ATOM   2982  HN  GLN A 317     -12.509  -4.714  17.998  1.00 10.00      A   
ATOM   2983  CA  GLN A 317     -13.177  -2.726  17.725  1.00 10.00      A   
ATOM   2984  CB  GLN A 317     -11.760  -2.157  17.695  1.00 10.00      A   
ATOM   2985  CG  GLN A 317     -11.153  -1.879  19.061  1.00 10.00      A   
ATOM   2986  CD  GLN A 317      -9.780  -1.247  18.954  1.00 10.00      A   
ATOM   2987  OE1 GLN A 317      -9.065  -1.459  17.976  1.00 10.00      A   
ATOM   2988  NE2 GLN A 317      -9.401  -0.470  19.956  1.00 10.00      A   
ATOM   2989 HE21 GLN A 317     -10.025  -0.343  20.710  1.00 10.00      A   
ATOM   2990 HE22 GLN A 317      -8.516  -0.046  19.904  1.00 10.00      A   
ATOM   2991  C   GLN A 317     -13.745  -2.737  16.314  1.00 10.00      A   
ATOM   2992  O   GLN A 317     -14.350  -1.756  15.872  1.00 10.00      A   
ATOM   2993  N   ARG A 318     -13.534  -3.834  15.600  1.00 10.00      A   
ATOM   2994  HN  ARG A 318     -13.040  -4.584  15.998  1.00 10.00      A   
ATOM   2995  CA  ARG A 318     -14.027  -3.957  14.240  1.00 10.00      A   
ATOM   2996  CB  ARG A 318     -12.867  -4.106  13.252  1.00 10.00      A   
ATOM   2997  CG  ARG A 318     -12.072  -2.831  13.028  1.00 10.00      A   
ATOM   2998  CD  ARG A 318     -11.903  -2.540  11.545  1.00 10.00      A   
ATOM   2999  NE  ARG A 318     -10.856  -3.354  10.930  1.00 10.00      A   
ATOM   3000  HE  ARG A 318     -10.217  -3.797  11.534  1.00 10.00      A   
ATOM   3001  CZ  ARG A 318     -10.709  -3.516   9.614  1.00 10.00      A   
ATOM   3002  NH1 ARG A 318     -11.542  -2.918   8.768  1.00 10.00      A   
ATOM   3003 HH11 ARG A 318     -11.425  -3.045   7.739  1.00 10.00      A   
ATOM   3004 HH12 ARG A 318     -12.321  -2.314   9.129  1.00 10.00      A   
ATOM   3005  NH2 ARG A 318      -9.718  -4.263   9.138  1.00 10.00      A   
ATOM   3006 HH21 ARG A 318      -9.046  -4.723   9.794  1.00 10.00      A   
ATOM   3007 HH22 ARG A 318      -9.606  -4.392   8.106  1.00 10.00      A   
ATOM   3008  C   ARG A 318     -14.974  -5.136  14.118  1.00 10.00      A   
ATOM   3009  O   ARG A 318     -14.577  -6.285  14.310  1.00 10.00      A   
ATOM   3010  N   LEU A 319     -16.226  -4.847  13.801  1.00 10.00      A   
ATOM   3011  HN  LEU A 319     -16.482  -3.907  13.655  1.00 10.00      A   
ATOM   3012  CA  LEU A 319     -17.230  -5.887  13.660  1.00 10.00      A   
ATOM   3013  CB  LEU A 319     -18.381  -5.665  14.644  1.00 10.00      A   
ATOM   3014  CG  LEU A 319     -19.442  -6.768  14.697  1.00 10.00      A   
ATOM   3015  CD1 LEU A 319     -18.851  -8.061  15.237  1.00 10.00      A   
ATOM   3016  CD2 LEU A 319     -20.636  -6.335  15.530  1.00 10.00      A   
ATOM   3017  C   LEU A 319     -17.757  -5.949  12.228  1.00 10.00      A   
ATOM   3018  O   LEU A 319     -18.327  -4.979  11.720  1.00 10.00      A   
ATOM   3019  N   TRP A 320     -17.537  -7.085  11.581  1.00 10.00      A   
ATOM   3020  HN  TRP A 320     -17.050  -7.809  12.037  1.00 10.00      A   
ATOM   3021  CA  TRP A 320     -17.996  -7.299  10.214  1.00 10.00      A   
ATOM   3022  CB  TRP A 320     -16.811  -7.628   9.300  1.00 10.00      A   
ATOM   3023  CG  TRP A 320     -15.980  -6.450   8.887  1.00 10.00      A   
ATOM   3024  CD1 TRP A 320     -15.673  -5.346   9.631  1.00 10.00      A   
ATOM   3025  CD2 TRP A 320     -15.330  -6.272   7.624  1.00 10.00      A   
ATOM   3026  NE1 TRP A 320     -14.881  -4.493   8.904  1.00 10.00      A   
ATOM   3027  HE1 TRP A 320     -14.530  -3.622   9.220  1.00 10.00      A   
ATOM   3028  CE2 TRP A 320     -14.657  -5.038   7.671  1.00 10.00      A   
ATOM   3029  CE3 TRP A 320     -15.254  -7.038   6.456  1.00 10.00      A   
ATOM   3030  CZ2 TRP A 320     -13.918  -4.552   6.596  1.00 10.00      A   
ATOM   3031  CZ3 TRP A 320     -14.520  -6.555   5.389  1.00 10.00      A   
ATOM   3032  CH2 TRP A 320     -13.861  -5.322   5.467  1.00 10.00      A   
ATOM   3033  C   TRP A 320     -18.989  -8.459  10.189  1.00 10.00      A   
ATOM   3034  O   TRP A 320     -18.612  -9.610   9.950  1.00 10.00      A   
ATOM   3035  N   VAL A 321     -20.255  -8.163  10.441  1.00 10.00      A   
ATOM   3036  HN  VAL A 321     -20.511  -7.228  10.589  1.00 10.00      A   
ATOM   3037  CA  VAL A 321     -21.284  -9.197  10.466  1.00 10.00      A   
ATOM   3038  CB  VAL A 321     -21.890  -9.395  11.875  1.00 10.00      A   
ATOM   3039  CG1 VAL A 321     -21.026 -10.320  12.715  1.00 10.00      A   
ATOM   3040  CG2 VAL A 321     -22.087  -8.063  12.577  1.00 10.00      A   
ATOM   3041  C   VAL A 321     -22.407  -8.906   9.481  1.00 10.00      A   
ATOM   3042  O   VAL A 321     -22.418  -7.872   8.812  1.00 10.00      A   
ATOM   3043  N   LEU A 322     -23.348  -9.835   9.398  1.00 10.00      A   
ATOM   3044  HN  LEU A 322     -23.274 -10.636   9.954  1.00 10.00      A   
ATOM   3045  CA  LEU A 322     -24.487  -9.702   8.513  1.00 10.00      A   
ATOM   3046  CB  LEU A 322     -24.930 -11.081   8.002  1.00 10.00      A   
ATOM   3047  CG  LEU A 322     -23.976 -11.805   7.047  1.00 10.00      A   
ATOM   3048  CD1 LEU A 322     -24.310 -13.287   6.980  1.00 10.00      A   
ATOM   3049  CD2 LEU A 322     -24.037 -11.187   5.659  1.00 10.00      A   
ATOM   3050  C   LEU A 322     -25.650  -9.035   9.237  1.00 10.00      A   
ATOM   3051  O   LEU A 322     -25.579  -8.760  10.439  1.00 10.00      A   
ATOM   3052  N   ASP A 323     -26.721  -8.791   8.499  1.00 10.00      A   
ATOM   3053  HN  ASP A 323     -26.705  -9.028   7.543  1.00 10.00      A   
ATOM   3054  CA  ASP A 323     -27.924  -8.173   9.045  1.00 10.00      A   
ATOM   3055  CB  ASP A 323     -28.812  -7.587   7.938  1.00 10.00      A   
ATOM   3056  CG  ASP A 323     -29.252  -8.587   6.881  1.00 10.00      A   
ATOM   3057  OD1 ASP A 323     -28.707  -9.709   6.842  1.00 10.00      A   
ATOM   3058  OD2 ASP A 323     -30.133  -8.240   6.061  1.00 10.00      A   
ATOM   3059  C   ASP A 323     -28.699  -9.162   9.903  1.00 10.00      A   
ATOM   3060  O   ASP A 323     -29.682  -8.806  10.550  1.00 10.00      A   
ATOM   3061  N   TYR A 324     -28.220 -10.404   9.922  1.00 10.00      A   
ATOM   3062  HN  TYR A 324     -27.436 -10.611   9.375  1.00 10.00      A   
ATOM   3063  CA  TYR A 324     -28.827 -11.469  10.709  1.00 10.00      A   
ATOM   3064  CB  TYR A 324     -28.087 -12.789  10.469  1.00 10.00      A   
ATOM   3065  CG  TYR A 324     -28.798 -13.750   9.545  1.00 10.00      A   
ATOM   3066  CD1 TYR A 324     -28.233 -14.129   8.338  1.00 10.00      A   
ATOM   3067  CD2 TYR A 324     -30.037 -14.278   9.883  1.00 10.00      A   
ATOM   3068  CE1 TYR A 324     -28.881 -15.009   7.491  1.00 10.00      A   
ATOM   3069  CE2 TYR A 324     -30.690 -15.156   9.046  1.00 10.00      A   
ATOM   3070  CZ  TYR A 324     -30.110 -15.518   7.850  1.00 10.00      A   
ATOM   3071  OH  TYR A 324     -30.763 -16.396   7.010  1.00 10.00      A   
ATOM   3072  HH  TYR A 324     -30.242 -17.206   6.928  1.00 10.00      A   
ATOM   3073  C   TYR A 324     -28.788 -11.140  12.197  1.00 10.00      A   
ATOM   3074  O   TYR A 324     -29.501 -11.749  12.987  1.00 10.00      A   
ATOM   3075  N   ILE A 325     -27.942 -10.184  12.569  1.00 10.00      A   
ATOM   3076  HN  ILE A 325     -27.394  -9.744  11.887  1.00 10.00      A   
ATOM   3077  CA  ILE A 325     -27.808  -9.770  13.960  1.00 10.00      A   
ATOM   3078  CB  ILE A 325     -26.592  -8.833  14.156  1.00 10.00      A   
ATOM   3079  CG1 ILE A 325     -26.349  -8.549  15.639  1.00 10.00      A   
ATOM   3080  CG2 ILE A 325     -26.759  -7.536  13.378  1.00 10.00      A   
ATOM   3081  CD1 ILE A 325     -25.993  -9.777  16.445  1.00 10.00      A   
ATOM   3082  C   ILE A 325     -29.088  -9.090  14.455  1.00 10.00      A   
ATOM   3083  O   ILE A 325     -29.415  -9.153  15.644  1.00 10.00      A   
ATOM   3084  N   GLU A 326     -29.814  -8.468  13.525  1.00 10.00      A   
ATOM   3085  HN  GLU A 326     -29.499  -8.482  12.597  1.00 10.00      A   
ATOM   3086  CA  GLU A 326     -31.065  -7.776  13.828  1.00 10.00      A   
ATOM   3087  CB  GLU A 326     -32.116  -8.740  14.379  1.00 10.00      A   
ATOM   3088  CG  GLU A 326     -32.423  -9.907  13.458  1.00 10.00      A   
ATOM   3089  CD  GLU A 326     -33.707 -10.619  13.821  1.00 10.00      A   
ATOM   3090  OE1 GLU A 326     -33.946 -10.853  15.023  1.00 10.00      A   
ATOM   3091  OE2 GLU A 326     -34.482 -10.960  12.900  1.00 10.00      A   
ATOM   3092  C   GLU A 326     -30.867  -6.583  14.765  1.00 10.00      A   
ATOM   3093  O   GLU A 326     -29.753  -6.312  15.230  1.00 10.00      A   
ATOM   3094  N   ASP A 327     -31.956  -5.869  15.028  1.00 10.00      A   
ATOM   3095  HN  ASP A 327     -32.812  -6.131  14.616  1.00 10.00      A   
ATOM   3096  CA  ASP A 327     -31.918  -4.698  15.899  1.00 10.00      A   
ATOM   3097  CB  ASP A 327     -33.278  -3.994  15.925  1.00 10.00      A   
ATOM   3098  CG  ASP A 327     -33.624  -3.308  14.620  1.00 10.00      A   
ATOM   3099  OD1 ASP A 327     -32.793  -2.537  14.106  1.00 10.00      A   
ATOM   3100  OD2 ASP A 327     -34.741  -3.527  14.106  1.00 10.00      A   
ATOM   3101  C   ASP A 327     -31.519  -5.081  17.318  1.00 10.00      A   
ATOM   3102  O   ASP A 327     -30.663  -4.440  17.929  1.00 10.00      A   
ATOM   3103  N   ALA A 328     -32.134  -6.145  17.825  1.00 10.00      A   
ATOM   3104  HN  ALA A 328     -32.785  -6.621  17.272  1.00 10.00      A   
ATOM   3105  CA  ALA A 328     -31.875  -6.626  19.178  1.00 10.00      A   
ATOM   3106  CB  ALA A 328     -32.714  -7.863  19.464  1.00 10.00      A   
ATOM   3107  C   ALA A 328     -30.397  -6.923  19.409  1.00 10.00      A   
ATOM   3108  O   ALA A 328     -29.828  -6.524  20.425  1.00 10.00      A   
ATOM   3109  N   GLY A 329     -29.781  -7.616  18.458  1.00 10.00      A   
ATOM   3110  HN  GLY A 329     -30.286  -7.899  17.667  1.00 10.00      A   
ATOM   3111  CA  GLY A 329     -28.377  -7.961  18.578  1.00 10.00      A   
ATOM   3112  C   GLY A 329     -27.483  -6.742  18.666  1.00 10.00      A   
ATOM   3113  O   GLY A 329     -26.554  -6.701  19.473  1.00 10.00      A   
ATOM   3114  N   LEU A 330     -27.772  -5.745  17.841  1.00 10.00      A   
ATOM   3115  HN  LEU A 330     -28.524  -5.848  17.217  1.00 10.00      A   
ATOM   3116  CA  LEU A 330     -26.997  -4.511  17.828  1.00 10.00      A   
ATOM   3117  CB  LEU A 330     -27.375  -3.649  16.627  1.00 10.00      A   
ATOM   3118  CG  LEU A 330     -26.923  -4.183  15.269  1.00 10.00      A   
ATOM   3119  CD1 LEU A 330     -27.475  -3.325  14.144  1.00 10.00      A   
ATOM   3120  CD2 LEU A 330     -25.405  -4.250  15.201  1.00 10.00      A   
ATOM   3121  C   LEU A 330     -27.178  -3.732  19.124  1.00 10.00      A   
ATOM   3122  O   LEU A 330     -26.246  -3.088  19.609  1.00 10.00      A   
ATOM   3123  N   GLU A 331     -28.374  -3.813  19.692  1.00 10.00      A   
ATOM   3124  HN  GLU A 331     -29.076  -4.346  19.257  1.00 10.00      A   
ATOM   3125  CA  GLU A 331     -28.673  -3.124  20.940  1.00 10.00      A   
ATOM   3126  CB  GLU A 331     -30.164  -3.233  21.264  1.00 10.00      A   
ATOM   3127  CG  GLU A 331     -30.673  -2.159  22.207  1.00 10.00      A   
ATOM   3128  CD  GLU A 331     -32.085  -2.420  22.677  1.00 10.00      A   
ATOM   3129  OE1 GLU A 331     -33.023  -2.259  21.871  1.00 10.00      A   
ATOM   3130  OE2 GLU A 331     -32.263  -2.786  23.858  1.00 10.00      A   
ATOM   3131  C   GLU A 331     -27.837  -3.694  22.088  1.00 10.00      A   
ATOM   3132  O   GLU A 331     -27.301  -2.952  22.920  1.00 10.00      A   
ATOM   3133  N   VAL A 332     -27.725  -5.016  22.126  1.00 10.00      A   
ATOM   3134  HN  VAL A 332     -28.180  -5.554  21.441  1.00 10.00      A   
ATOM   3135  CA  VAL A 332     -26.950  -5.688  23.164  1.00 10.00      A   
ATOM   3136  CB  VAL A 332     -27.239  -7.205  23.198  1.00 10.00      A   
ATOM   3137  CG1 VAL A 332     -26.465  -7.876  24.320  1.00 10.00      A   
ATOM   3138  CG2 VAL A 332     -28.731  -7.464  23.361  1.00 10.00      A   
ATOM   3139  C   VAL A 332     -25.459  -5.460  22.932  1.00 10.00      A   
ATOM   3140  O   VAL A 332     -24.682  -5.307  23.877  1.00 10.00      A   
ATOM   3141  N   LEU A 333     -25.080  -5.420  21.661  1.00 10.00      A   
ATOM   3142  HN  LEU A 333     -25.757  -5.549  20.960  1.00 10.00      A   
ATOM   3143  CA  LEU A 333     -23.696  -5.205  21.264  1.00 10.00      A   
ATOM   3144  CB  LEU A 333     -23.604  -5.173  19.737  1.00 10.00      A   
ATOM   3145  CG  LEU A 333     -22.241  -4.802  19.155  1.00 10.00      A   
ATOM   3146  CD1 LEU A 333     -21.342  -6.024  19.073  1.00 10.00      A   
ATOM   3147  CD2 LEU A 333     -22.390  -4.128  17.799  1.00 10.00      A   
ATOM   3148  C   LEU A 333     -23.155  -3.895  21.833  1.00 10.00      A   
ATOM   3149  O   LEU A 333     -22.028  -3.837  22.333  1.00 10.00      A   
ATOM   3150  N   ALA A 334     -23.977  -2.854  21.767  1.00 10.00      A   
ATOM   3151  HN  ALA A 334     -24.865  -2.979  21.366  1.00 10.00      A   
ATOM   3152  CA  ALA A 334     -23.607  -1.526  22.253  1.00 10.00      A   
ATOM   3153  CB  ALA A 334     -24.634  -0.501  21.801  1.00 10.00      A   
ATOM   3154  C   ALA A 334     -23.453  -1.485  23.772  1.00 10.00      A   
ATOM   3155  O   ALA A 334     -22.994  -0.488  24.334  1.00 10.00      A   
ATOM   3156  N   SER A 335     -23.841  -2.564  24.437  1.00 10.00      A   
ATOM   3157  HN  SER A 335     -24.210  -3.328  23.939  1.00 10.00      A   
ATOM   3158  CA  SER A 335     -23.734  -2.644  25.885  1.00 10.00      A   
ATOM   3159  CB  SER A 335     -25.002  -3.263  26.482  1.00 10.00      A   
ATOM   3160  OG  SER A 335     -25.049  -3.082  27.890  1.00 10.00      A   
ATOM   3161  HG  SER A 335     -24.241  -3.434  28.288  1.00 10.00      A   
ATOM   3162  C   SER A 335     -22.504  -3.454  26.293  1.00 10.00      A   
ATOM   3163  O   SER A 335     -22.146  -3.507  27.471  1.00 10.00      A   
ATOM   3164  N   THR A 336     -21.865  -4.086  25.321  1.00 10.00      A   
ATOM   3165  HN  THR A 336     -22.198  -4.014  24.402  1.00 10.00      A   
ATOM   3166  CA  THR A 336     -20.681  -4.887  25.585  1.00 10.00      A   
ATOM   3167  CB  THR A 336     -20.859  -6.317  25.049  1.00 10.00      A   
ATOM   3168  OG1 THR A 336     -22.138  -6.817  25.460  1.00 10.00      A   
ATOM   3169  HG1 THR A 336     -22.689  -6.959  24.681  1.00 10.00      A   
ATOM   3170  CG2 THR A 336     -19.766  -7.236  25.572  1.00 10.00      A   
ATOM   3171  C   THR A 336     -19.450  -4.259  24.946  1.00 10.00      A   
ATOM   3172  O   THR A 336     -18.444  -4.017  25.614  1.00 10.00      A   
ATOM   3173  N   CYS A 337     -19.534  -3.982  23.654  1.00 10.00      A   
ATOM   3174  HN  CYS A 337     -20.371  -4.168  23.170  1.00 10.00      A   
ATOM   3175  CA  CYS A 337     -18.420  -3.389  22.939  1.00 10.00      A   
ATOM   3176  CB  CYS A 337     -18.388  -3.902  21.501  1.00 10.00      A   
ATOM   3177  SG  CYS A 337     -18.554  -5.697  21.362  1.00 10.00      A   
ATOM   3178  HG  CYS A 337     -17.804  -6.253  22.307  1.00 10.00      A   
ATOM   3179  C   CYS A 337     -18.516  -1.868  22.970  1.00 10.00      A   
ATOM   3180  O   CYS A 337     -19.196  -1.263  22.149  1.00 10.00      A   
ATOM   3181  N   LYS A 338     -17.841  -1.259  23.934  1.00 10.00      A   
ATOM   3182  HN  LYS A 338     -17.314  -1.801  24.562  1.00 10.00      A   
ATOM   3183  CA  LYS A 338     -17.848   0.192  24.090  1.00 10.00      A   
ATOM   3184  CB  LYS A 338     -17.719   0.559  25.573  1.00 10.00      A   
ATOM   3185  CG  LYS A 338     -18.969   0.283  26.393  1.00 10.00      A   
ATOM   3186  CD  LYS A 338     -20.150   1.068  25.848  1.00 10.00      A   
ATOM   3187  CE  LYS A 338     -21.363   0.964  26.755  1.00 10.00      A   
ATOM   3188  NZ  LYS A 338     -22.562   1.608  26.151  1.00 10.00      A   
ATOM   3189  HZ1 LYS A 338     -23.299   1.746  26.875  1.00 10.00      A   
ATOM   3190  HZ2 LYS A 338     -22.950   1.010  25.395  1.00 10.00      A   
ATOM   3191  HZ3 LYS A 338     -22.308   2.537  25.749  1.00 10.00      A   
ATOM   3192  C   LYS A 338     -16.710   0.833  23.307  1.00 10.00      A   
ATOM   3193  O   LYS A 338     -16.687   2.048  23.098  1.00 10.00      A   
ATOM   3194  N   ASP A 339     -15.765   0.013  22.882  1.00 10.00      A   
ATOM   3195  HN  ASP A 339     -15.839  -0.944  23.086  1.00 10.00      A   
ATOM   3196  CA  ASP A 339     -14.610   0.498  22.136  1.00 10.00      A   
ATOM   3197  CB  ASP A 339     -13.319  -0.082  22.714  1.00 10.00      A   
ATOM   3198  CG  ASP A 339     -12.126   0.820  22.491  1.00 10.00      A   
ATOM   3199  OD1 ASP A 339     -12.215   2.024  22.814  1.00 10.00      A   
ATOM   3200  OD2 ASP A 339     -11.087   0.328  22.000  1.00 10.00      A   
ATOM   3201  C   ASP A 339     -14.721   0.186  20.646  1.00 10.00      A   
ATOM   3202  O   ASP A 339     -13.723   0.200  19.922  1.00 10.00      A   
ATOM   3203  N   LEU A 340     -15.939  -0.088  20.193  1.00 10.00      A   
ATOM   3204  HN  LEU A 340     -16.692  -0.075  20.815  1.00 10.00      A   
ATOM   3205  CA  LEU A 340     -16.185  -0.392  18.791  1.00 10.00      A   
ATOM   3206  CB  LEU A 340     -17.627  -0.867  18.597  1.00 10.00      A   
ATOM   3207  CG  LEU A 340     -17.994  -1.366  17.200  1.00 10.00      A   
ATOM   3208  CD1 LEU A 340     -17.310  -2.692  16.907  1.00 10.00      A   
ATOM   3209  CD2 LEU A 340     -19.501  -1.493  17.057  1.00 10.00      A   
ATOM   3210  C   LEU A 340     -15.917   0.842  17.937  1.00 10.00      A   
ATOM   3211  O   LEU A 340     -16.455   1.911  18.207  1.00 10.00      A   
ATOM   3212  N   ARG A 341     -15.088   0.690  16.915  1.00 10.00      A   
ATOM   3213  HN  ARG A 341     -14.714  -0.200  16.735  1.00 10.00      A   
ATOM   3214  CA  ARG A 341     -14.731   1.806  16.041  1.00 10.00      A   
ATOM   3215  CB  ARG A 341     -13.210   1.873  15.851  1.00 10.00      A   
ATOM   3216  CG  ARG A 341     -12.392   1.539  17.084  1.00 10.00      A   
ATOM   3217  CD  ARG A 341     -12.381   2.686  18.078  1.00 10.00      A   
ATOM   3218  NE  ARG A 341     -11.678   2.329  19.308  1.00 10.00      A   
ATOM   3219  HE  ARG A 341     -12.060   1.600  19.851  1.00 10.00      A   
ATOM   3220  CZ  ARG A 341     -10.559   2.923  19.722  1.00 10.00      A   
ATOM   3221  NH1 ARG A 341     -10.012   3.897  19.007  1.00 10.00      A   
ATOM   3222 HH11 ARG A 341      -9.134   4.363  19.336  1.00 10.00      A   
ATOM   3223 HH12 ARG A 341     -10.454   4.203  18.112  1.00 10.00      A   
ATOM   3224  NH2 ARG A 341      -9.992   2.538  20.859  1.00 10.00      A   
ATOM   3225 HH21 ARG A 341     -10.422   1.767  21.431  1.00 10.00      A   
ATOM   3226 HH22 ARG A 341      -9.115   2.999  21.192  1.00 10.00      A   
ATOM   3227  C   ARG A 341     -15.372   1.670  14.667  1.00 10.00      A   
ATOM   3228  O   ARG A 341     -15.826   2.658  14.079  1.00 10.00      A   
ATOM   3229  N   GLU A 342     -15.398   0.447  14.152  1.00 10.00      A   
ATOM   3230  HN  GLU A 342     -15.045  -0.307  14.674  1.00 10.00      A   
ATOM   3231  CA  GLU A 342     -15.947   0.196  12.834  1.00 10.00      A   
ATOM   3232  CB  GLU A 342     -14.817  -0.189  11.879  1.00 10.00      A   
ATOM   3233  CG  GLU A 342     -15.221  -0.219  10.418  1.00 10.00      A   
ATOM   3234  CD  GLU A 342     -14.115  -0.733   9.527  1.00 10.00      A   
ATOM   3235  OE1 GLU A 342     -13.289   0.074   9.063  1.00 10.00      A   
ATOM   3236  OE2 GLU A 342     -14.076  -1.951   9.270  1.00 10.00      A   
ATOM   3237  C   GLU A 342     -17.001  -0.903  12.854  1.00 10.00      A   
ATOM   3238  O   GLU A 342     -16.770  -2.002  13.372  1.00 10.00      A   
ATOM   3239  N   LEU A 343     -18.150  -0.605  12.267  1.00 10.00      A   
ATOM   3240  HN  LEU A 343     -18.262   0.287  11.865  1.00 10.00      A   
ATOM   3241  CA  LEU A 343     -19.248  -1.550  12.189  1.00 10.00      A   
ATOM   3242  CB  LEU A 343     -20.388  -1.123  13.121  1.00 10.00      A   
ATOM   3243  CG  LEU A 343     -21.679  -1.943  13.027  1.00 10.00      A   
ATOM   3244  CD1 LEU A 343     -21.442  -3.378  13.478  1.00 10.00      A   
ATOM   3245  CD2 LEU A 343     -22.790  -1.295  13.838  1.00 10.00      A   
ATOM   3246  C   LEU A 343     -19.751  -1.633  10.756  1.00 10.00      A   
ATOM   3247  O   LEU A 343     -20.364  -0.693  10.252  1.00 10.00      A   
ATOM   3248  N   ARG A 344     -19.474  -2.744  10.095  1.00 10.00      A   
ATOM   3249  HN  ARG A 344     -18.974  -3.460  10.547  1.00 10.00      A   
ATOM   3250  CA  ARG A 344     -19.905  -2.938   8.718  1.00 10.00      A   
ATOM   3251  CB  ARG A 344     -18.705  -3.211   7.799  1.00 10.00      A   
ATOM   3252  CG  ARG A 344     -17.670  -2.094   7.791  1.00 10.00      A   
ATOM   3253  CD  ARG A 344     -16.698  -2.213   6.625  1.00 10.00      A   
ATOM   3254  NE  ARG A 344     -15.468  -1.463   6.885  1.00 10.00      A   
ATOM   3255  HE  ARG A 344     -15.081  -1.543   7.793  1.00 10.00      A   
ATOM   3256  CZ  ARG A 344     -14.825  -0.705   5.991  1.00 10.00      A   
ATOM   3257  NH1 ARG A 344     -15.277  -0.591   4.745  1.00 10.00      A   
ATOM   3258 HH11 ARG A 344     -16.136  -1.086   4.451  1.00 10.00      A   
ATOM   3259 HH12 ARG A 344     -14.752   0.003   4.054  1.00 10.00      A   
ATOM   3260  NH2 ARG A 344     -13.741  -0.035   6.348  1.00 10.00      A   
ATOM   3261 HH21 ARG A 344     -13.380  -0.092   7.334  1.00 10.00      A   
ATOM   3262 HH22 ARG A 344     -13.240   0.561   5.650  1.00 10.00      A   
ATOM   3263  C   ARG A 344     -20.941  -4.055   8.632  1.00 10.00      A   
ATOM   3264  O   ARG A 344     -20.615  -5.234   8.779  1.00 10.00      A   
ATOM   3265  N   VAL A 345     -22.195  -3.666   8.418  1.00 10.00      A   
ATOM   3266  HN  VAL A 345     -22.385  -2.705   8.325  1.00 10.00      A   
ATOM   3267  CA  VAL A 345     -23.300  -4.615   8.323  1.00 10.00      A   
ATOM   3268  CB  VAL A 345     -24.573  -4.056   8.999  1.00 10.00      A   
ATOM   3269  CG1 VAL A 345     -25.620  -5.145   9.182  1.00 10.00      A   
ATOM   3270  CG2 VAL A 345     -24.238  -3.400  10.329  1.00 10.00      A   
ATOM   3271  C   VAL A 345     -23.624  -4.949   6.869  1.00 10.00      A   
ATOM   3272  O   VAL A 345     -23.868  -4.057   6.053  1.00 10.00      A   
ATOM   3273  N   PHE A 346     -23.625  -6.234   6.550  1.00 10.00      A   
ATOM   3274  HN  PHE A 346     -23.416  -6.897   7.243  1.00 10.00      A   
ATOM   3275  CA  PHE A 346     -23.931  -6.692   5.203  1.00 10.00      A   
ATOM   3276  CB  PHE A 346     -22.818  -7.601   4.673  1.00 10.00      A   
ATOM   3277  CG  PHE A 346     -21.520  -6.891   4.427  1.00 10.00      A   
ATOM   3278  CD1 PHE A 346     -20.497  -6.940   5.359  1.00 10.00      A   
ATOM   3279  CD2 PHE A 346     -21.321  -6.171   3.261  1.00 10.00      A   
ATOM   3280  CE1 PHE A 346     -19.301  -6.284   5.137  1.00 10.00      A   
ATOM   3281  CE2 PHE A 346     -20.129  -5.512   3.030  1.00 10.00      A   
ATOM   3282  CZ  PHE A 346     -19.118  -5.568   3.971  1.00 10.00      A   
ATOM   3283  C   PHE A 346     -25.262  -7.439   5.188  1.00 10.00      A   
ATOM   3284  O   PHE A 346     -25.544  -8.227   6.082  1.00 10.00      A   
ATOM   3285  N   PRO A 347     -26.101  -7.205   4.175  1.00 10.00      A   
ATOM   3286  CA  PRO A 347     -27.402  -7.870   4.070  1.00 10.00      A   
ATOM   3287  CB  PRO A 347     -28.141  -7.028   3.030  1.00 10.00      A   
ATOM   3288  CG  PRO A 347     -27.060  -6.461   2.170  1.00 10.00      A   
ATOM   3289  CD  PRO A 347     -25.858  -6.273   3.059  1.00 10.00      A   
ATOM   3290  C   PRO A 347     -27.283  -9.319   3.601  1.00 10.00      A   
ATOM   3291  O   PRO A 347     -26.539  -9.624   2.662  1.00 10.00      A   
ATOM   3292  N   SER A 348     -28.007 -10.207   4.270  1.00 10.00      A   
ATOM   3293  HN  SER A 348     -28.552  -9.902   5.036  1.00 10.00      A   
ATOM   3294  CA  SER A 348     -28.002 -11.621   3.928  1.00 10.00      A   
ATOM   3295  CB  SER A 348     -28.647 -12.436   5.048  1.00 10.00      A   
ATOM   3296  OG  SER A 348     -29.737 -11.734   5.627  1.00 10.00      A   
ATOM   3297  HG  SER A 348     -29.396 -10.996   6.171  1.00 10.00      A   
ATOM   3298  C   SER A 348     -28.725 -11.853   2.605  1.00 10.00      A   
ATOM   3299  O   SER A 348     -28.273 -12.635   1.771  1.00 10.00      A   
ATOM   3300  N   GLU A 349     -29.846 -11.163   2.427  1.00 10.00      A   
ATOM   3301  HN  GLU A 349     -30.155 -10.569   3.146  1.00 10.00      A   
ATOM   3302  CA  GLU A 349     -30.638 -11.261   1.206  1.00 10.00      A   
ATOM   3303  CB  GLU A 349     -32.027 -11.829   1.515  1.00 10.00      A   
ATOM   3304  CG  GLU A 349     -32.024 -13.279   1.976  1.00 10.00      A   
ATOM   3305  CD  GLU A 349     -31.582 -14.237   0.888  1.00 10.00      A   
ATOM   3306  OE1 GLU A 349     -32.175 -14.212  -0.211  1.00 10.00      A   
ATOM   3307  OE2 GLU A 349     -30.647 -15.027   1.125  1.00 10.00      A   
ATOM   3308  C   GLU A 349     -30.774  -9.877   0.576  1.00 10.00      A   
ATOM   3309  O   GLU A 349     -31.798  -9.215   0.735  1.00 10.00      A   
ATOM   3310  N   PRO A 350     -29.743  -9.414  -0.150  1.00 10.00      A   
ATOM   3311  CA  PRO A 350     -29.758  -8.089  -0.779  1.00 10.00      A   
ATOM   3312  CB  PRO A 350     -28.291  -7.863  -1.158  1.00 10.00      A   
ATOM   3313  CG  PRO A 350     -27.745  -9.236  -1.371  1.00 10.00      A   
ATOM   3314  CD  PRO A 350     -28.487 -10.142  -0.421  1.00 10.00      A   
ATOM   3315  C   PRO A 350     -30.641  -8.043  -2.023  1.00 10.00      A   
ATOM   3316  O   PRO A 350     -30.952  -6.969  -2.534  1.00 10.00      A   
ATOM   3317  N   PHE A 351     -31.052  -9.208  -2.502  1.00 10.00      A   
ATOM   3318  HN  PHE A 351     -30.791 -10.034  -2.042  1.00 10.00      A   
ATOM   3319  CA  PHE A 351     -31.889  -9.286  -3.689  1.00 10.00      A   
ATOM   3320  CB  PHE A 351     -31.417 -10.423  -4.596  1.00 10.00      A   
ATOM   3321  CG  PHE A 351     -30.003 -10.259  -5.075  1.00 10.00      A   
ATOM   3322  CD1 PHE A 351     -28.965 -10.943  -4.463  1.00 10.00      A   
ATOM   3323  CD2 PHE A 351     -29.712  -9.412  -6.129  1.00 10.00      A   
ATOM   3324  CE1 PHE A 351     -27.662 -10.788  -4.894  1.00 10.00      A   
ATOM   3325  CE2 PHE A 351     -28.412  -9.256  -6.566  1.00 10.00      A   
ATOM   3326  CZ  PHE A 351     -27.386  -9.943  -5.948  1.00 10.00      A   
ATOM   3327  C   PHE A 351     -33.354  -9.466  -3.316  1.00 10.00      A   
ATOM   3328  O   PHE A 351     -34.212  -9.638  -4.179  1.00 10.00      A   
ATOM   3329  N   VAL A 352     -33.634  -9.414  -2.023  1.00 10.00      A   
ATOM   3330  HN  VAL A 352     -32.908  -9.257  -1.388  1.00 10.00      A   
ATOM   3331  CA  VAL A 352     -34.993  -9.565  -1.518  1.00 10.00      A   
ATOM   3332  CB  VAL A 352     -35.107 -10.759  -0.543  1.00 10.00      A   
ATOM   3333  CG1 VAL A 352     -36.523 -10.876   0.002  1.00 10.00      A   
ATOM   3334  CG2 VAL A 352     -34.700 -12.051  -1.232  1.00 10.00      A   
ATOM   3335  C   VAL A 352     -35.436  -8.287  -0.813  1.00 10.00      A   
ATOM   3336  O   VAL A 352     -34.914  -7.944   0.253  1.00 10.00      A   
ATOM   3337  N   MET A 353     -36.388  -7.584  -1.422  1.00 10.00      A   
ATOM   3338  HN  MET A 353     -36.743  -7.908  -2.275  1.00 10.00      A   
ATOM   3339  CA  MET A 353     -36.908  -6.342  -0.864  1.00 10.00      A   
ATOM   3340  CB  MET A 353     -37.956  -5.724  -1.789  1.00 10.00      A   
ATOM   3341  CG  MET A 353     -38.600  -4.465  -1.234  1.00 10.00      A   
ATOM   3342  SD  MET A 353     -39.965  -3.879  -2.250  1.00 10.00      A   
ATOM   3343  CE  MET A 353     -40.627  -2.590  -1.194  1.00 10.00      A   
ATOM   3344  C   MET A 353     -37.508  -6.561   0.517  1.00 10.00      A   
ATOM   3345  O   MET A 353     -37.218  -5.812   1.451  1.00 10.00      A   
ATOM   3346  N   GLU A 354     -38.344  -7.587   0.642  1.00 10.00      A   
ATOM   3347  HN  GLU A 354     -38.537  -8.151  -0.139  1.00 10.00      A   
ATOM   3348  CA  GLU A 354     -38.977  -7.893   1.915  1.00 10.00      A   
ATOM   3349  CB  GLU A 354     -39.989  -9.030   1.760  1.00 10.00      A   
ATOM   3350  CG  GLU A 354     -41.237  -8.634   0.989  1.00 10.00      A   
ATOM   3351  CD  GLU A 354     -41.915  -7.407   1.568  1.00 10.00      A   
ATOM   3352  OE1 GLU A 354     -42.807  -7.562   2.431  1.00 10.00      A   
ATOM   3353  OE2 GLU A 354     -41.563  -6.283   1.162  1.00 10.00      A   
ATOM   3354  C   GLU A 354     -37.934  -8.229   2.974  1.00 10.00      A   
ATOM   3355  O   GLU A 354     -36.995  -8.984   2.713  1.00 10.00      A   
ATOM   3356  N   PRO A 355     -38.067  -7.647   4.175  1.00 10.00      A   
ATOM   3357  CA  PRO A 355     -37.126  -7.879   5.268  1.00 10.00      A   
ATOM   3358  CB  PRO A 355     -37.628  -6.967   6.395  1.00 10.00      A   
ATOM   3359  CG  PRO A 355     -38.557  -6.001   5.742  1.00 10.00      A   
ATOM   3360  CD  PRO A 355     -39.141  -6.714   4.555  1.00 10.00      A   
ATOM   3361  C   PRO A 355     -37.112  -9.336   5.733  1.00 10.00      A   
ATOM   3362  O   PRO A 355     -38.090  -9.829   6.296  1.00 10.00      A   
ATOM   3363  N   ASN A 356     -36.004 -10.022   5.487  1.00 10.00      A   
ATOM   3364  HN  ASN A 356     -35.264  -9.579   5.021  1.00 10.00      A   
ATOM   3365  CA  ASN A 356     -35.859 -11.416   5.895  1.00 10.00      A   
ATOM   3366  CB  ASN A 356     -34.768 -12.130   5.085  1.00 10.00      A   
ATOM   3367  CG  ASN A 356     -33.382 -11.540   5.272  1.00 10.00      A   
ATOM   3368  OD1 ASN A 356     -33.210 -10.318   5.322  1.00 10.00      A   
ATOM   3369  ND2 ASN A 356     -32.383 -12.407   5.366  1.00 10.00      A   
ATOM   3370 HD21 ASN A 356     -32.595 -13.364   5.307  1.00 10.00      A   
ATOM   3371 HD22 ASN A 356     -31.469 -12.056   5.492  1.00 10.00      A   
ATOM   3372  C   ASN A 356     -35.563 -11.496   7.384  1.00 10.00      A   
ATOM   3373  O   ASN A 356     -35.920 -12.465   8.058  1.00 10.00      A   
ATOM   3374  N   VAL A 357     -34.915 -10.461   7.891  1.00 10.00      A   
ATOM   3375  HN  VAL A 357     -34.663  -9.723   7.296  1.00 10.00      A   
ATOM   3376  CA  VAL A 357     -34.575 -10.375   9.301  1.00 10.00      A   
ATOM   3377  CB  VAL A 357     -33.054 -10.477   9.537  1.00 10.00      A   
ATOM   3378  CG1 VAL A 357     -32.577 -11.906   9.335  1.00 10.00      A   
ATOM   3379  CG2 VAL A 357     -32.301  -9.525   8.622  1.00 10.00      A   
ATOM   3380  C   VAL A 357     -35.087  -9.056   9.861  1.00 10.00      A   
ATOM   3381  O   VAL A 357     -35.365  -8.122   9.103  1.00 10.00      A   
ATOM   3382  N   ALA A 358     -35.207  -8.975  11.178  1.00 10.00      A   
ATOM   3383  HN  ALA A 358     -34.953  -9.751  11.736  1.00 10.00      A   
ATOM   3384  CA  ALA A 358     -35.696  -7.767  11.823  1.00 10.00      A   
ATOM   3385  CB  ALA A 358     -36.432  -8.102  13.109  1.00 10.00      A   
ATOM   3386  C   ALA A 358     -34.572  -6.765  12.076  1.00 10.00      A   
ATOM   3387  O   ALA A 358     -34.191  -6.516  13.221  1.00 10.00      A   
ATOM   3388  N   LEU A 359     -34.028  -6.221  10.998  1.00 10.00      A   
ATOM   3389  HN  LEU A 359     -34.352  -6.495  10.115  1.00 10.00      A   
ATOM   3390  CA  LEU A 359     -32.967  -5.230  11.088  1.00 10.00      A   
ATOM   3391  CB  LEU A 359     -31.696  -5.708  10.383  1.00 10.00      A   
ATOM   3392  CG  LEU A 359     -30.492  -4.765  10.471  1.00 10.00      A   
ATOM   3393  CD1 LEU A 359     -29.356  -5.401  11.260  1.00 10.00      A   
ATOM   3394  CD2 LEU A 359     -30.029  -4.337   9.084  1.00 10.00      A   
ATOM   3395  C   LEU A 359     -33.440  -3.913  10.488  1.00 10.00      A   
ATOM   3396  O   LEU A 359     -33.565  -3.780   9.267  1.00 10.00      A   
ATOM   3397  N   THR A 360     -33.724  -2.952  11.344  1.00 10.00      A   
ATOM   3398  HN  THR A 360     -33.601  -3.115  12.307  1.00 10.00      A   
ATOM   3399  CA  THR A 360     -34.194  -1.651  10.910  1.00 10.00      A   
ATOM   3400  CB  THR A 360     -35.528  -1.296  11.601  1.00 10.00      A   
ATOM   3401  OG1 THR A 360     -35.323  -1.192  13.017  1.00 10.00      A   
ATOM   3402  HG1 THR A 360     -35.023  -2.050  13.365  1.00 10.00      A   
ATOM   3403  CG2 THR A 360     -36.581  -2.363  11.321  1.00 10.00      A   
ATOM   3404  C   THR A 360     -33.151  -0.591  11.242  1.00 10.00      A   
ATOM   3405  O   THR A 360     -31.961  -0.889  11.318  1.00 10.00      A   
ATOM   3406  N   GLU A 361     -33.590   0.642  11.440  1.00 10.00      A   
ATOM   3407  HN  GLU A 361     -34.553   0.834  11.357  1.00 10.00      A   
ATOM   3408  CA  GLU A 361     -32.686   1.722  11.779  1.00 10.00      A   
ATOM   3409  CB  GLU A 361     -33.223   3.055  11.250  1.00 10.00      A   
ATOM   3410  CG  GLU A 361     -34.545   3.490  11.861  1.00 10.00      A   
ATOM   3411  CD  GLU A 361     -35.744   2.992  11.087  1.00 10.00      A   
ATOM   3412  OE1 GLU A 361     -36.369   3.803  10.379  1.00 10.00      A   
ATOM   3413  OE2 GLU A 361     -36.076   1.791  11.195  1.00 10.00      A   
ATOM   3414  C   GLU A 361     -32.506   1.793  13.289  1.00 10.00      A   
ATOM   3415  O   GLU A 361     -31.679   2.554  13.794  1.00 10.00      A   
ATOM   3416  N   GLN A 362     -33.276   0.976  14.004  1.00 10.00      A   
ATOM   3417  HN  GLN A 362     -33.889   0.367  13.536  1.00 10.00      A   
ATOM   3418  CA  GLN A 362     -33.224   0.943  15.456  1.00 10.00      A   
ATOM   3419  CB  GLN A 362     -34.288   0.001  16.017  1.00 10.00      A   
ATOM   3420  CG  GLN A 362     -34.535   0.170  17.507  1.00 10.00      A   
ATOM   3421  CD  GLN A 362     -35.032   1.562  17.850  1.00 10.00      A   
ATOM   3422  OE1 GLN A 362     -35.737   2.193  17.061  1.00 10.00      A   
ATOM   3423  NE2 GLN A 362     -34.682   2.046  19.030  1.00 10.00      A   
ATOM   3424 HE21 GLN A 362     -34.131   1.486  19.617  1.00 10.00      A   
ATOM   3425 HE22 GLN A 362     -34.974   2.949  19.267  1.00 10.00      A   
ATOM   3426  C   GLN A 362     -31.839   0.529  15.927  1.00 10.00      A   
ATOM   3427  O   GLN A 362     -31.259   1.164  16.813  1.00 10.00      A   
ATOM   3428  N   GLY A 363     -31.310  -0.528  15.321  1.00 10.00      A   
ATOM   3429  HN  GLY A 363     -31.835  -1.007  14.636  1.00 10.00      A   
ATOM   3430  CA  GLY A 363     -29.987  -1.001  15.670  1.00 10.00      A   
ATOM   3431  C   GLY A 363     -28.940   0.077  15.463  1.00 10.00      A   
ATOM   3432  O   GLY A 363     -28.050   0.257  16.296  1.00 10.00      A   
ATOM   3433  N   LEU A 364     -29.065   0.804  14.361  1.00 10.00      A   
ATOM   3434  HN  LEU A 364     -29.805   0.603  13.747  1.00 10.00      A   
ATOM   3435  CA  LEU A 364     -28.138   1.886  14.030  1.00 10.00      A   
ATOM   3436  CB  LEU A 364     -28.585   2.590  12.744  1.00 10.00      A   
ATOM   3437  CG  LEU A 364     -27.605   2.557  11.567  1.00 10.00      A   
ATOM   3438  CD1 LEU A 364     -28.147   3.363  10.395  1.00 10.00      A   
ATOM   3439  CD2 LEU A 364     -26.235   3.070  11.980  1.00 10.00      A   
ATOM   3440  C   LEU A 364     -28.064   2.907  15.165  1.00 10.00      A   
ATOM   3441  O   LEU A 364     -26.983   3.212  15.668  1.00 10.00      A   
ATOM   3442  N   VAL A 365     -29.228   3.411  15.567  1.00 10.00      A   
ATOM   3443  HN  VAL A 365     -30.053   3.101  15.132  1.00 10.00      A   
ATOM   3444  CA  VAL A 365     -29.325   4.407  16.636  1.00 10.00      A   
ATOM   3445  CB  VAL A 365     -30.773   4.922  16.793  1.00 10.00      A   
ATOM   3446  CG1 VAL A 365     -30.830   6.079  17.780  1.00 10.00      A   
ATOM   3447  CG2 VAL A 365     -31.345   5.342  15.448  1.00 10.00      A   
ATOM   3448  C   VAL A 365     -28.843   3.840  17.975  1.00 10.00      A   
ATOM   3449  O   VAL A 365     -28.211   4.541  18.772  1.00 10.00      A   
ATOM   3450  N   SER A 366     -29.129   2.571  18.213  1.00 10.00      A   
ATOM   3451  HN  SER A 366     -29.623   2.059  17.538  1.00 10.00      A   
ATOM   3452  CA  SER A 366     -28.735   1.917  19.452  1.00 10.00      A   
ATOM   3453  CB  SER A 366     -29.369   0.528  19.546  1.00 10.00      A   
ATOM   3454  OG  SER A 366     -30.776   0.607  19.380  1.00 10.00      A   
ATOM   3455  HG  SER A 366     -30.981   0.796  18.452  1.00 10.00      A   
ATOM   3456  C   SER A 366     -27.217   1.823  19.591  1.00 10.00      A   
ATOM   3457  O   SER A 366     -26.671   2.061  20.669  1.00 10.00      A   
ATOM   3458  N   VAL A 367     -26.541   1.506  18.495  1.00 10.00      A   
ATOM   3459  HN  VAL A 367     -27.027   1.360  17.654  1.00 10.00      A   
ATOM   3460  CA  VAL A 367     -25.090   1.369  18.513  1.00 10.00      A   
ATOM   3461  CB  VAL A 367     -24.561   0.537  17.324  1.00 10.00      A   
ATOM   3462  CG1 VAL A 367     -23.072   0.274  17.476  1.00 10.00      A   
ATOM   3463  CG2 VAL A 367     -25.307  -0.782  17.216  1.00 10.00      A   
ATOM   3464  C   VAL A 367     -24.386   2.726  18.572  1.00 10.00      A   
ATOM   3465  O   VAL A 367     -23.389   2.876  19.277  1.00 10.00      A   
ATOM   3466  N   SER A 368     -24.911   3.721  17.860  1.00 10.00      A   
ATOM   3467  HN  SER A 368     -25.721   3.562  17.325  1.00 10.00      A   
ATOM   3468  CA  SER A 368     -24.301   5.050  17.854  1.00 10.00      A   
ATOM   3469  CB  SER A 368     -24.997   5.961  16.843  1.00 10.00      A   
ATOM   3470  OG  SER A 368     -26.397   5.760  16.858  1.00 10.00      A   
ATOM   3471  HG  SER A 368     -26.788   6.260  17.581  1.00 10.00      A   
ATOM   3472  C   SER A 368     -24.320   5.682  19.243  1.00 10.00      A   
ATOM   3473  O   SER A 368     -23.386   6.390  19.632  1.00 10.00      A   
ATOM   3474  N   MET A 369     -25.386   5.415  19.987  1.00 10.00      A   
ATOM   3475  HN  MET A 369     -26.093   4.846  19.615  1.00 10.00      A   
ATOM   3476  CA  MET A 369     -25.538   5.948  21.336  1.00 10.00      A   
ATOM   3477  CB  MET A 369     -27.014   6.205  21.646  1.00 10.00      A   
ATOM   3478  CG  MET A 369     -27.251   7.241  22.733  1.00 10.00      A   
ATOM   3479  SD  MET A 369     -29.002   7.580  22.988  1.00 10.00      A   
ATOM   3480  CE  MET A 369     -29.404   6.380  24.257  1.00 10.00      A   
ATOM   3481  C   MET A 369     -24.951   4.983  22.358  1.00 10.00      A   
ATOM   3482  O   MET A 369     -24.958   5.250  23.561  1.00 10.00      A   
ATOM   3483  N   GLY A 370     -24.438   3.863  21.868  1.00 10.00      A   
ATOM   3484  HN  GLY A 370     -24.450   3.712  20.898  1.00 10.00      A   
ATOM   3485  CA  GLY A 370     -23.855   2.871  22.740  1.00 10.00      A   
ATOM   3486  C   GLY A 370     -22.341   2.904  22.708  1.00 10.00      A   
ATOM   3487  O   GLY A 370     -21.695   2.927  23.754  1.00 10.00      A   
ATOM   3488  N   CYS A 371     -21.777   2.903  21.508  1.00 10.00      A   
ATOM   3489  HN  CYS A 371     -22.351   2.874  20.710  1.00 10.00      A   
ATOM   3490  CA  CYS A 371     -20.331   2.934  21.335  1.00 10.00      A   
ATOM   3491  CB  CYS A 371     -19.915   1.991  20.205  1.00 10.00      A   
ATOM   3492  SG  CYS A 371     -20.780   0.404  20.219  1.00 10.00      A   
ATOM   3493  HG  CYS A 371     -20.177  -0.385  21.102  1.00 10.00      A   
ATOM   3494  C   CYS A 371     -19.845   4.354  21.042  1.00 10.00      A   
ATOM   3495  O   CYS A 371     -20.062   4.885  19.953  1.00 10.00      A   
ATOM   3496  N   PRO A 372     -19.175   4.981  22.019  1.00 10.00      A   
ATOM   3497  CA  PRO A 372     -18.655   6.341  21.888  1.00 10.00      A   
ATOM   3498  CB  PRO A 372     -18.365   6.766  23.337  1.00 10.00      A   
ATOM   3499  CG  PRO A 372     -18.851   5.648  24.204  1.00 10.00      A   
ATOM   3500  CD  PRO A 372     -18.889   4.424  23.343  1.00 10.00      A   
ATOM   3501  C   PRO A 372     -17.369   6.402  21.065  1.00 10.00      A   
ATOM   3502  O   PRO A 372     -16.821   7.480  20.829  1.00 10.00      A   
ATOM   3503  N   LYS A 373     -16.892   5.247  20.629  1.00 10.00      A   
ATOM   3504  HN  LYS A 373     -17.374   4.420  20.839  1.00 10.00      A   
ATOM   3505  CA  LYS A 373     -15.670   5.177  19.844  1.00 10.00      A   
ATOM   3506  CB  LYS A 373     -14.755   4.077  20.383  1.00 10.00      A   
ATOM   3507  CG  LYS A 373     -14.325   4.269  21.827  1.00 10.00      A   
ATOM   3508  CD  LYS A 373     -13.591   5.584  22.014  1.00 10.00      A   
ATOM   3509  CE  LYS A 373     -12.613   5.519  23.176  1.00 10.00      A   
ATOM   3510  NZ  LYS A 373     -11.459   4.625  22.889  1.00 10.00      A   
ATOM   3511  HZ1 LYS A 373     -11.009   4.902  21.992  1.00 10.00      A   
ATOM   3512  HZ2 LYS A 373     -11.780   3.633  22.813  1.00 10.00      A   
ATOM   3513  HZ3 LYS A 373     -10.752   4.693  23.653  1.00 10.00      A   
ATOM   3514  C   LYS A 373     -15.972   4.916  18.376  1.00 10.00      A   
ATOM   3515  O   LYS A 373     -15.059   4.778  17.560  1.00 10.00      A   
ATOM   3516  N   LEU A 374     -17.254   4.856  18.044  1.00 10.00      A   
ATOM   3517  HN  LEU A 374     -17.934   5.006  18.735  1.00 10.00      A   
ATOM   3518  CA  LEU A 374     -17.675   4.593  16.673  1.00 10.00      A   
ATOM   3519  CB  LEU A 374     -19.176   4.299  16.618  1.00 10.00      A   
ATOM   3520  CG  LEU A 374     -19.582   2.860  16.304  1.00 10.00      A   
ATOM   3521  CD1 LEU A 374     -21.092   2.749  16.235  1.00 10.00      A   
ATOM   3522  CD2 LEU A 374     -18.957   2.388  14.998  1.00 10.00      A   
ATOM   3523  C   LEU A 374     -17.359   5.769  15.759  1.00 10.00      A   
ATOM   3524  O   LEU A 374     -17.587   6.926  16.119  1.00 10.00      A   
ATOM   3525  N   GLU A 375     -16.832   5.469  14.581  1.00 10.00      A   
ATOM   3526  HN  GLU A 375     -16.651   4.527  14.363  1.00 10.00      A   
ATOM   3527  CA  GLU A 375     -16.506   6.503  13.611  1.00 10.00      A   
ATOM   3528  CB  GLU A 375     -15.082   7.033  13.809  1.00 10.00      A   
ATOM   3529  CG  GLU A 375     -13.996   5.978  13.707  1.00 10.00      A   
ATOM   3530  CD  GLU A 375     -12.639   6.586  13.440  1.00 10.00      A   
ATOM   3531  OE1 GLU A 375     -12.496   7.294  12.422  1.00 10.00      A   
ATOM   3532  OE2 GLU A 375     -11.713   6.358  14.237  1.00 10.00      A   
ATOM   3533  C   GLU A 375     -16.716   6.012  12.179  1.00 10.00      A   
ATOM   3534  O   GLU A 375     -16.972   6.807  11.272  1.00 10.00      A   
ATOM   3535  N   SER A 376     -16.593   4.703  11.977  1.00 10.00      A   
ATOM   3536  HN  SER A 376     -16.366   4.118  12.734  1.00 10.00      A   
ATOM   3537  CA  SER A 376     -16.780   4.112  10.657  1.00 10.00      A   
ATOM   3538  CB  SER A 376     -15.501   3.391  10.220  1.00 10.00      A   
ATOM   3539  OG  SER A 376     -15.307   3.489   8.818  1.00 10.00      A   
ATOM   3540  HG  SER A 376     -14.460   3.089   8.583  1.00 10.00      A   
ATOM   3541  C   SER A 376     -17.954   3.140  10.691  1.00 10.00      A   
ATOM   3542  O   SER A 376     -17.886   2.098  11.341  1.00 10.00      A   
ATOM   3543  N   VAL A 377     -19.038   3.481  10.005  1.00 10.00      A   
ATOM   3544  HN  VAL A 377     -19.043   4.317   9.490  1.00 10.00      A   
ATOM   3545  CA  VAL A 377     -20.223   2.637   9.995  1.00 10.00      A   
ATOM   3546  CB  VAL A 377     -21.381   3.288  10.787  1.00 10.00      A   
ATOM   3547  CG1 VAL A 377     -22.465   2.266  11.097  1.00 10.00      A   
ATOM   3548  CG2 VAL A 377     -20.876   3.942  12.064  1.00 10.00      A   
ATOM   3549  C   VAL A 377     -20.716   2.351   8.581  1.00 10.00      A   
ATOM   3550  O   VAL A 377     -20.718   3.230   7.716  1.00 10.00      A   
ATOM   3551  N   LEU A 378     -21.121   1.107   8.360  1.00 10.00      A   
ATOM   3552  HN  LEU A 378     -21.046   0.447   9.095  1.00 10.00      A   
ATOM   3553  CA  LEU A 378     -21.671   0.667   7.085  1.00 10.00      A   
ATOM   3554  CB  LEU A 378     -20.721  -0.307   6.384  1.00 10.00      A   
ATOM   3555  CG  LEU A 378     -21.252  -0.963   5.103  1.00 10.00      A   
ATOM   3556  CD1 LEU A 378     -21.163  -0.008   3.925  1.00 10.00      A   
ATOM   3557  CD2 LEU A 378     -20.506  -2.253   4.806  1.00 10.00      A   
ATOM   3558  C   LEU A 378     -22.994  -0.022   7.383  1.00 10.00      A   
ATOM   3559  O   LEU A 378     -23.033  -0.973   8.163  1.00 10.00      A   
ATOM   3560  N   TYR A 379     -24.074   0.456   6.786  1.00 10.00      A   
ATOM   3561  HN  TYR A 379     -23.988   1.209   6.156  1.00 10.00      A   
ATOM   3562  CA  TYR A 379     -25.384  -0.117   7.048  1.00 10.00      A   
ATOM   3563  CB  TYR A 379     -26.165   0.817   7.971  1.00 10.00      A   
ATOM   3564  CG  TYR A 379     -27.040   0.121   8.987  1.00 10.00      A   
ATOM   3565  CD1 TYR A 379     -26.483  -0.511  10.091  1.00 10.00      A   
ATOM   3566  CD2 TYR A 379     -28.421   0.117   8.856  1.00 10.00      A   
ATOM   3567  CE1 TYR A 379     -27.279  -1.128  11.037  1.00 10.00      A   
ATOM   3568  CE2 TYR A 379     -29.225  -0.501   9.794  1.00 10.00      A   
ATOM   3569  CZ  TYR A 379     -28.650  -1.122  10.883  1.00 10.00      A   
ATOM   3570  OH  TYR A 379     -29.448  -1.726  11.828  1.00 10.00      A   
ATOM   3571  HH  TYR A 379     -30.371  -1.700  11.536  1.00 10.00      A   
ATOM   3572  C   TYR A 379     -26.179  -0.353   5.773  1.00 10.00      A   
ATOM   3573  O   TYR A 379     -26.262   0.518   4.904  1.00 10.00      A   
ATOM   3574  N   PHE A 380     -26.762  -1.541   5.682  1.00 10.00      A   
ATOM   3575  HN  PHE A 380     -26.638  -2.182   6.410  1.00 10.00      A   
ATOM   3576  CA  PHE A 380     -27.584  -1.930   4.545  1.00 10.00      A   
ATOM   3577  CB  PHE A 380     -26.911  -3.057   3.756  1.00 10.00      A   
ATOM   3578  CG  PHE A 380     -25.951  -2.595   2.694  1.00 10.00      A   
ATOM   3579  CD1 PHE A 380     -24.630  -2.312   3.003  1.00 10.00      A   
ATOM   3580  CD2 PHE A 380     -26.369  -2.457   1.381  1.00 10.00      A   
ATOM   3581  CE1 PHE A 380     -23.747  -1.901   2.020  1.00 10.00      A   
ATOM   3582  CE2 PHE A 380     -25.492  -2.044   0.396  1.00 10.00      A   
ATOM   3583  CZ  PHE A 380     -24.180  -1.765   0.715  1.00 10.00      A   
ATOM   3584  C   PHE A 380     -28.946  -2.405   5.045  1.00 10.00      A   
ATOM   3585  O   PHE A 380     -29.086  -3.537   5.513  1.00 10.00      A   
ATOM   3586  N   CYS A 381     -29.942  -1.535   4.968  1.00 10.00      A   
ATOM   3587  HN  CYS A 381     -29.776  -0.649   4.588  1.00 10.00      A   
ATOM   3588  CA  CYS A 381     -31.282  -1.872   5.432  1.00 10.00      A   
ATOM   3589  CB  CYS A 381     -31.622  -1.068   6.689  1.00 10.00      A   
ATOM   3590  SG  CYS A 381     -31.307   0.706   6.541  1.00 10.00      A   
ATOM   3591  HG  CYS A 381     -32.439   1.347   6.822  1.00 10.00      A   
ATOM   3592  C   CYS A 381     -32.330  -1.648   4.345  1.00 10.00      A   
ATOM   3593  O   CYS A 381     -32.003  -1.263   3.219  1.00 10.00      A   
ATOM   3594  N   ARG A 382     -33.591  -1.898   4.685  1.00 10.00      A   
ATOM   3595  HN  ARG A 382     -33.791  -2.204   5.599  1.00 10.00      A   
ATOM   3596  CA  ARG A 382     -34.686  -1.727   3.739  1.00 10.00      A   
ATOM   3597  CB  ARG A 382     -35.606  -2.948   3.747  1.00 10.00      A   
ATOM   3598  CG  ARG A 382     -35.069  -4.141   2.982  1.00 10.00      A   
ATOM   3599  CD  ARG A 382     -34.605  -5.236   3.924  1.00 10.00      A   
ATOM   3600  NE  ARG A 382     -34.493  -6.525   3.248  1.00 10.00      A   
ATOM   3601  HE  ARG A 382     -35.032  -6.655   2.431  1.00 10.00      A   
ATOM   3602  CZ  ARG A 382     -33.718  -7.522   3.670  1.00 10.00      A   
ATOM   3603  NH1 ARG A 382     -32.981  -7.381   4.771  1.00 10.00      A   
ATOM   3604 HH11 ARG A 382     -33.009  -6.486   5.307  1.00 10.00      A   
ATOM   3605 HH12 ARG A 382     -32.368  -8.162   5.105  1.00 10.00      A   
ATOM   3606  NH2 ARG A 382     -33.684  -8.659   2.990  1.00 10.00      A   
ATOM   3607 HH21 ARG A 382     -33.080  -9.445   3.310  1.00 10.00      A   
ATOM   3608 HH22 ARG A 382     -34.261  -8.767   2.124  1.00 10.00      A   
ATOM   3609  C   ARG A 382     -35.500  -0.478   4.049  1.00 10.00      A   
ATOM   3610  O   ARG A 382     -36.296  -0.029   3.226  1.00 10.00      A   
ATOM   3611  N   GLN A 383     -35.313   0.072   5.240  1.00 10.00      A   
ATOM   3612  HN  GLN A 383     -34.671  -0.331   5.860  1.00 10.00      A   
ATOM   3613  CA  GLN A 383     -36.039   1.267   5.645  1.00 10.00      A   
ATOM   3614  CB  GLN A 383     -37.247   0.896   6.508  1.00 10.00      A   
ATOM   3615  CG  GLN A 383     -36.901   0.467   7.927  1.00 10.00      A   
ATOM   3616  CD  GLN A 383     -38.113   0.013   8.713  1.00 10.00      A   
ATOM   3617  OE1 GLN A 383     -39.044  -0.567   8.158  1.00 10.00      A   
ATOM   3618  NE2 GLN A 383     -38.118   0.290  10.001  1.00 10.00      A   
ATOM   3619 HE21 GLN A 383     -37.344   0.779  10.381  1.00 10.00      A   
ATOM   3620 HE22 GLN A 383     -38.882  -0.004  10.537  1.00 10.00      A   
ATOM   3621  C   GLN A 383     -35.126   2.229   6.396  1.00 10.00      A   
ATOM   3622  O   GLN A 383     -34.084   1.825   6.917  1.00 10.00      A   
ATOM   3623  N   MET A 384     -35.522   3.497   6.435  1.00 10.00      A   
ATOM   3624  HN  MET A 384     -36.365   3.748   5.992  1.00 10.00      A   
ATOM   3625  CA  MET A 384     -34.755   4.533   7.121  1.00 10.00      A   
ATOM   3626  CB  MET A 384     -33.513   4.919   6.308  1.00 10.00      A   
ATOM   3627  CG  MET A 384     -32.614   5.951   6.979  1.00 10.00      A   
ATOM   3628  SD  MET A 384     -32.093   5.468   8.640  1.00 10.00      A   
ATOM   3629  CE  MET A 384     -31.219   3.942   8.290  1.00 10.00      A   
ATOM   3630  C   MET A 384     -35.630   5.756   7.358  1.00 10.00      A   
ATOM   3631  O   MET A 384     -36.441   6.120   6.507  1.00 10.00      A   
ATOM   3632  N   THR A 385     -35.474   6.376   8.513  1.00 10.00      A   
ATOM   3633  HN  THR A 385     -34.812   6.040   9.153  1.00 10.00      A   
ATOM   3634  CA  THR A 385     -36.255   7.552   8.853  1.00 10.00      A   
ATOM   3635  CB  THR A 385     -37.103   7.313  10.114  1.00 10.00      A   
ATOM   3636  OG1 THR A 385     -36.436   6.378  10.974  1.00 10.00      A   
ATOM   3637  HG1 THR A 385     -36.391   5.507  10.538  1.00 10.00      A   
ATOM   3638  CG2 THR A 385     -38.478   6.777   9.750  1.00 10.00      A   
ATOM   3639  C   THR A 385     -35.352   8.759   9.070  1.00 10.00      A   
ATOM   3640  O   THR A 385     -34.177   8.612   9.426  1.00 10.00      A   
ATOM   3641  N   ASN A 386     -35.901   9.947   8.848  1.00 10.00      A   
ATOM   3642  HN  ASN A 386     -36.843   9.990   8.547  1.00 10.00      A   
ATOM   3643  CA  ASN A 386     -35.148  11.185   9.027  1.00 10.00      A   
ATOM   3644  CB  ASN A 386     -35.949  12.403   8.560  1.00 10.00      A   
ATOM   3645  CG  ASN A 386     -35.861  12.633   7.066  1.00 10.00      A   
ATOM   3646  OD1 ASN A 386     -34.834  13.076   6.551  1.00 10.00      A   
ATOM   3647  ND2 ASN A 386     -36.942  12.345   6.358  1.00 10.00      A   
ATOM   3648 HD21 ASN A 386     -37.729  12.001   6.833  1.00 10.00      A   
ATOM   3649 HD22 ASN A 386     -36.913  12.498   5.386  1.00 10.00      A   
ATOM   3650  C   ASN A 386     -34.744  11.367  10.482  1.00 10.00      A   
ATOM   3651  O   ASN A 386     -33.619  11.773  10.775  1.00 10.00      A   
ATOM   3652  N   ALA A 387     -35.674  11.062  11.386  1.00 10.00      A   
ATOM   3653  HN  ALA A 387     -36.552  10.759  11.076  1.00 10.00      A   
ATOM   3654  CA  ALA A 387     -35.432  11.182  12.821  1.00 10.00      A   
ATOM   3655  CB  ALA A 387     -36.667  10.767  13.604  1.00 10.00      A   
ATOM   3656  C   ALA A 387     -34.230  10.351  13.252  1.00 10.00      A   
ATOM   3657  O   ALA A 387     -33.394  10.811  14.032  1.00 10.00      A   
ATOM   3658  N   ALA A 388     -34.139   9.134  12.728  1.00 10.00      A   
ATOM   3659  HN  ALA A 388     -34.822   8.833  12.097  1.00 10.00      A   
ATOM   3660  CA  ALA A 388     -33.039   8.239  13.058  1.00 10.00      A   
ATOM   3661  CB  ALA A 388     -33.226   6.893  12.379  1.00 10.00      A   
ATOM   3662  C   ALA A 388     -31.700   8.859  12.671  1.00 10.00      A   
ATOM   3663  O   ALA A 388     -30.777   8.918  13.484  1.00 10.00      A   
ATOM   3664  N   LEU A 389     -31.617   9.346  11.436  1.00 10.00      A   
ATOM   3665  HN  LEU A 389     -32.400   9.282  10.845  1.00 10.00      A   
ATOM   3666  CA  LEU A 389     -30.395   9.965  10.930  1.00 10.00      A   
ATOM   3667  CB  LEU A 389     -30.589  10.414   9.484  1.00 10.00      A   
ATOM   3668  CG  LEU A 389     -30.708   9.298   8.448  1.00 10.00      A   
ATOM   3669  CD1 LEU A 389     -31.269   9.841   7.147  1.00 10.00      A   
ATOM   3670  CD2 LEU A 389     -29.355   8.642   8.214  1.00 10.00      A   
ATOM   3671  C   LEU A 389     -29.951  11.140  11.799  1.00 10.00      A   
ATOM   3672  O   LEU A 389     -28.781  11.230  12.178  1.00 10.00      A   
ATOM   3673  N   ILE A 390     -30.895  12.017  12.128  1.00 10.00      A   
ATOM   3674  HN  ILE A 390     -31.813  11.873  11.811  1.00 10.00      A   
ATOM   3675  CA  ILE A 390     -30.603  13.184  12.955  1.00 10.00      A   
ATOM   3676  CB  ILE A 390     -31.837  14.102  13.100  1.00 10.00      A   
ATOM   3677  CG1 ILE A 390     -32.332  14.540  11.719  1.00 10.00      A   
ATOM   3678  CG2 ILE A 390     -31.510  15.317  13.955  1.00 10.00      A   
ATOM   3679  CD1 ILE A 390     -33.682  15.219  11.737  1.00 10.00      A   
ATOM   3680  C   ILE A 390     -30.104  12.759  14.335  1.00 10.00      A   
ATOM   3681  O   ILE A 390     -29.136  13.317  14.859  1.00 10.00      A   
ATOM   3682  N   THR A 391     -30.749  11.750  14.906  1.00 10.00      A   
ATOM   3683  HN  THR A 391     -31.495  11.328  14.430  1.00 10.00      A   
ATOM   3684  CA  THR A 391     -30.371  11.249  16.221  1.00 10.00      A   
ATOM   3685  CB  THR A 391     -31.352  10.165  16.723  1.00 10.00      A   
ATOM   3686  OG1 THR A 391     -32.700  10.625  16.559  1.00 10.00      A   
ATOM   3687  HG1 THR A 391     -32.895  10.721  15.618  1.00 10.00      A   
ATOM   3688  CG2 THR A 391     -31.112   9.866  18.195  1.00 10.00      A   
ATOM   3689  C   THR A 391     -28.944  10.691  16.195  1.00 10.00      A   
ATOM   3690  O   THR A 391     -28.125  11.014  17.059  1.00 10.00      A   
ATOM   3691  N   ILE A 392     -28.647   9.881  15.181  1.00 10.00      A   
ATOM   3692  HN  ILE A 392     -29.341   9.679  14.515  1.00 10.00      A   
ATOM   3693  CA  ILE A 392     -27.325   9.278  15.028  1.00 10.00      A   
ATOM   3694  CB  ILE A 392     -27.283   8.300  13.832  1.00 10.00      A   
ATOM   3695  CG1 ILE A 392     -28.239   7.128  14.061  1.00 10.00      A   
ATOM   3696  CG2 ILE A 392     -25.864   7.791  13.588  1.00 10.00      A   
ATOM   3697  CD1 ILE A 392     -28.515   6.327  12.808  1.00 10.00      A   
ATOM   3698  C   ILE A 392     -26.254  10.352  14.845  1.00 10.00      A   
ATOM   3699  O   ILE A 392     -25.185  10.280  15.450  1.00 10.00      A   
ATOM   3700  N   ALA A 393     -26.555  11.356  14.024  1.00 10.00      A   
ATOM   3701  HN  ALA A 393     -27.424  11.355  13.562  1.00 10.00      A   
ATOM   3702  CA  ALA A 393     -25.623  12.453  13.769  1.00 10.00      A   
ATOM   3703  CB  ALA A 393     -26.228  13.441  12.786  1.00 10.00      A   
ATOM   3704  C   ALA A 393     -25.242  13.167  15.058  1.00 10.00      A   
ATOM   3705  O   ALA A 393     -24.085  13.540  15.253  1.00 10.00      A   
ATOM   3706  N   ARG A 394     -26.223  13.353  15.936  1.00 10.00      A   
ATOM   3707  HN  ARG A 394     -27.126  13.036  15.718  1.00 10.00      A   
ATOM   3708  CA  ARG A 394     -25.990  14.018  17.212  1.00 10.00      A   
ATOM   3709  CB  ARG A 394     -27.303  14.540  17.796  1.00 10.00      A   
ATOM   3710  CG  ARG A 394     -28.022  15.547  16.916  1.00 10.00      A   
ATOM   3711  CD  ARG A 394     -29.000  16.385  17.723  1.00 10.00      A   
ATOM   3712  NE  ARG A 394     -28.311  17.202  18.721  1.00 10.00      A   
ATOM   3713  HE  ARG A 394     -27.828  16.727  19.434  1.00 10.00      A   
ATOM   3714  CZ  ARG A 394     -28.309  18.534  18.721  1.00 10.00      A   
ATOM   3715  NH1 ARG A 394     -28.968  19.201  17.779  1.00 10.00      A   
ATOM   3716 HH11 ARG A 394     -29.484  18.683  17.037  1.00 10.00      A   
ATOM   3717 HH12 ARG A 394     -28.969  20.248  17.772  1.00 10.00      A   
ATOM   3718  NH2 ARG A 394     -27.632  19.201  19.648  1.00 10.00      A   
ATOM   3719 HH21 ARG A 394     -27.625  20.247  19.650  1.00 10.00      A   
ATOM   3720 HH22 ARG A 394     -27.094  18.684  20.377  1.00 10.00      A   
ATOM   3721  C   ARG A 394     -25.320  13.069  18.199  1.00 10.00      A   
ATOM   3722  O   ARG A 394     -24.641  13.500  19.136  1.00 10.00      A   
ATOM   3723  N   ASN A 395     -25.523  11.775  17.989  1.00 10.00      A   
ATOM   3724  HN  ASN A 395     -26.086  11.495  17.228  1.00 10.00      A   
ATOM   3725  CA  ASN A 395     -24.934  10.756  18.855  1.00 10.00      A   
ATOM   3726  CB  ASN A 395     -25.607   9.396  18.639  1.00 10.00      A   
ATOM   3727  CG  ASN A 395     -26.868   9.209  19.461  1.00 10.00      A   
ATOM   3728  OD1 ASN A 395     -27.819   8.571  19.017  1.00 10.00      A   
ATOM   3729  ND2 ASN A 395     -26.883   9.750  20.672  1.00 10.00      A   
ATOM   3730 HD21 ASN A 395     -26.083  10.238  20.974  1.00 10.00      A   
ATOM   3731 HD22 ASN A 395     -27.688   9.629  21.225  1.00 10.00      A   
ATOM   3732  C   ASN A 395     -23.443  10.633  18.596  1.00 10.00      A   
ATOM   3733  O   ASN A 395     -22.629  10.722  19.518  1.00 10.00      A   
ATOM   3734  N   ARG A 396     -23.090  10.448  17.332  1.00 10.00      A   
ATOM   3735  HN  ARG A 396     -23.788  10.413  16.636  1.00 10.00      A   
ATOM   3736  CA  ARG A 396     -21.696  10.305  16.944  1.00 10.00      A   
ATOM   3737  CB  ARG A 396     -21.465   8.953  16.260  1.00 10.00      A   
ATOM   3738  CG  ARG A 396     -21.757   7.751  17.140  1.00 10.00      A   
ATOM   3739  CD  ARG A 396     -20.505   7.245  17.844  1.00 10.00      A   
ATOM   3740  NE  ARG A 396     -19.786   8.304  18.552  1.00 10.00      A   
ATOM   3741  HE  ARG A 396     -19.023   8.721  18.085  1.00 10.00      A   
ATOM   3742  CZ  ARG A 396     -20.096   8.728  19.773  1.00 10.00      A   
ATOM   3743  NH1 ARG A 396     -21.118   8.187  20.432  1.00 10.00      A   
ATOM   3744 HH11 ARG A 396     -21.687   7.425  19.995  1.00 10.00      A   
ATOM   3745 HH12 ARG A 396     -21.362   8.522  21.389  1.00 10.00      A   
ATOM   3746  NH2 ARG A 396     -19.371   9.689  20.342  1.00 10.00      A   
ATOM   3747 HH21 ARG A 396     -18.558  10.110  19.832  1.00 10.00      A   
ATOM   3748 HH22 ARG A 396     -19.611  10.033  21.298  1.00 10.00      A   
ATOM   3749  C   ARG A 396     -21.258  11.433  16.020  1.00 10.00      A   
ATOM   3750  O   ARG A 396     -21.237  11.269  14.804  1.00 10.00      A   
ATOM   3751  N   PRO A 397     -20.887  12.592  16.584  1.00 10.00      A   
ATOM   3752  CA  PRO A 397     -20.439  13.742  15.795  1.00 10.00      A   
ATOM   3753  CB  PRO A 397     -20.555  14.900  16.785  1.00 10.00      A   
ATOM   3754  CG  PRO A 397     -20.316  14.271  18.115  1.00 10.00      A   
ATOM   3755  CD  PRO A 397     -20.875  12.877  18.031  1.00 10.00      A   
ATOM   3756  C   PRO A 397     -18.990  13.568  15.354  1.00 10.00      A   
ATOM   3757  O   PRO A 397     -18.416  14.421  14.681  1.00 10.00      A   
ATOM   3758  N   ASN A 398     -18.404  12.447  15.754  1.00 10.00      A   
ATOM   3759  HN  ASN A 398     -18.919  11.812  16.296  1.00 10.00      A   
ATOM   3760  CA  ASN A 398     -17.025  12.131  15.414  1.00 10.00      A   
ATOM   3761  CB  ASN A 398     -16.281  11.592  16.641  1.00 10.00      A   
ATOM   3762  CG  ASN A 398     -16.703  10.186  17.023  1.00 10.00      A   
ATOM   3763  OD1 ASN A 398     -17.745   9.985  17.651  1.00 10.00      A   
ATOM   3764  ND2 ASN A 398     -15.894   9.206  16.659  1.00 10.00      A   
ATOM   3765 HD21 ASN A 398     -15.075   9.439  16.172  1.00 10.00      A   
ATOM   3766 HD22 ASN A 398     -16.154   8.286  16.880  1.00 10.00      A   
ATOM   3767  C   ASN A 398     -16.981  11.114  14.285  1.00 10.00      A   
ATOM   3768  O   ASN A 398     -15.926  10.566  13.970  1.00 10.00      A   
ATOM   3769  N   MET A 399     -18.131  10.874  13.674  1.00 10.00      A   
ATOM   3770  HN  MET A 399     -18.931  11.361  13.962  1.00 10.00      A   
ATOM   3771  CA  MET A 399     -18.239   9.919  12.581  1.00 10.00      A   
ATOM   3772  CB  MET A 399     -19.706   9.752  12.183  1.00 10.00      A   
ATOM   3773  CG  MET A 399     -19.983   8.562  11.281  1.00 10.00      A   
ATOM   3774  SD  MET A 399     -21.543   7.737  11.671  1.00 10.00      A   
ATOM   3775  CE  MET A 399     -22.675   9.129  11.732  1.00 10.00      A   
ATOM   3776  C   MET A 399     -17.404  10.375  11.390  1.00 10.00      A   
ATOM   3777  O   MET A 399     -17.606  11.462  10.859  1.00 10.00      A   
ATOM   3778  N   THR A 400     -16.448   9.554  10.994  1.00 10.00      A   
ATOM   3779  HN  THR A 400     -16.321   8.702  11.464  1.00 10.00      A   
ATOM   3780  CA  THR A 400     -15.576   9.883   9.880  1.00 10.00      A   
ATOM   3781  CB  THR A 400     -14.134   9.407  10.142  1.00 10.00      A   
ATOM   3782  OG1 THR A 400     -14.160   8.061  10.628  1.00 10.00      A   
ATOM   3783  HG1 THR A 400     -13.546   7.977  11.381  1.00 10.00      A   
ATOM   3784  CG2 THR A 400     -13.449  10.296  11.166  1.00 10.00      A   
ATOM   3785  C   THR A 400     -16.073   9.263   8.579  1.00 10.00      A   
ATOM   3786  O   THR A 400     -15.869   9.817   7.502  1.00 10.00      A   
ATOM   3787  N   ARG A 401     -16.708   8.104   8.675  1.00 10.00      A   
ATOM   3788  HN  ARG A 401     -16.852   7.704   9.562  1.00 10.00      A   
ATOM   3789  CA  ARG A 401     -17.212   7.417   7.494  1.00 10.00      A   
ATOM   3790  CB  ARG A 401     -16.239   6.316   7.050  1.00 10.00      A   
ATOM   3791  CG  ARG A 401     -14.952   6.836   6.425  1.00 10.00      A   
ATOM   3792  CD  ARG A 401     -13.745   6.027   6.874  1.00 10.00      A   
ATOM   3793  NE  ARG A 401     -13.543   6.100   8.323  1.00 10.00      A   
ATOM   3794  HE  ARG A 401     -14.164   6.659   8.839  1.00 10.00      A   
ATOM   3795  CZ  ARG A 401     -12.571   5.455   8.963  1.00 10.00      A   
ATOM   3796  NH1 ARG A 401     -11.713   4.700   8.294  1.00 10.00      A   
ATOM   3797 HH11 ARG A 401     -10.954   4.197   8.799  1.00 10.00      A   
ATOM   3798 HH12 ARG A 401     -11.789   4.602   7.249  1.00 10.00      A   
ATOM   3799  NH2 ARG A 401     -12.450   5.571  10.276  1.00 10.00      A   
ATOM   3800 HH21 ARG A 401     -11.689   5.060  10.781  1.00 10.00      A   
ATOM   3801 HH22 ARG A 401     -13.105   6.177  10.815  1.00 10.00      A   
ATOM   3802  C   ARG A 401     -18.597   6.839   7.743  1.00 10.00      A   
ATOM   3803  O   ARG A 401     -18.763   5.909   8.534  1.00 10.00      A   
ATOM   3804  N   PHE A 402     -19.589   7.409   7.081  1.00 10.00      A   
ATOM   3805  HN  PHE A 402     -19.395   8.154   6.470  1.00 10.00      A   
ATOM   3806  CA  PHE A 402     -20.958   6.948   7.216  1.00 10.00      A   
ATOM   3807  CB  PHE A 402     -21.871   8.074   7.715  1.00 10.00      A   
ATOM   3808  CG  PHE A 402     -23.290   7.636   7.962  1.00 10.00      A   
ATOM   3809  CD1 PHE A 402     -23.573   6.681   8.925  1.00 10.00      A   
ATOM   3810  CD2 PHE A 402     -24.339   8.175   7.230  1.00 10.00      A   
ATOM   3811  CE1 PHE A 402     -24.871   6.270   9.154  1.00 10.00      A   
ATOM   3812  CE2 PHE A 402     -25.642   7.769   7.455  1.00 10.00      A   
ATOM   3813  CZ  PHE A 402     -25.909   6.814   8.419  1.00 10.00      A   
ATOM   3814  C   PHE A 402     -21.450   6.412   5.881  1.00 10.00      A   
ATOM   3815  O   PHE A 402     -21.821   7.173   4.986  1.00 10.00      A   
ATOM   3816  N   ARG A 403     -21.428   5.102   5.749  1.00 10.00      A   
ATOM   3817  HN  ARG A 403     -21.121   4.547   6.502  1.00 10.00      A   
ATOM   3818  CA  ARG A 403     -21.851   4.458   4.523  1.00 10.00      A   
ATOM   3819  CB  ARG A 403     -20.788   3.455   4.075  1.00 10.00      A   
ATOM   3820  CG  ARG A 403     -19.385   4.036   4.017  1.00 10.00      A   
ATOM   3821  CD  ARG A 403     -18.349   2.954   3.780  1.00 10.00      A   
ATOM   3822  NE  ARG A 403     -18.443   2.396   2.435  1.00 10.00      A   
ATOM   3823  HE  ARG A 403     -19.275   2.563   1.934  1.00 10.00      A   
ATOM   3824  CZ  ARG A 403     -17.469   1.723   1.834  1.00 10.00      A   
ATOM   3825  NH1 ARG A 403     -16.312   1.530   2.457  1.00 10.00      A   
ATOM   3826 HH11 ARG A 403     -16.164   1.906   3.417  1.00 10.00      A   
ATOM   3827 HH12 ARG A 403     -15.536   1.013   1.980  1.00 10.00      A   
ATOM   3828  NH2 ARG A 403     -17.645   1.254   0.606  1.00 10.00      A   
ATOM   3829 HH21 ARG A 403     -16.878   0.724   0.131  1.00 10.00      A   
ATOM   3830 HH22 ARG A 403     -18.546   1.426   0.104  1.00 10.00      A   
ATOM   3831  C   ARG A 403     -23.199   3.768   4.704  1.00 10.00      A   
ATOM   3832  O   ARG A 403     -23.275   2.644   5.208  1.00 10.00      A   
ATOM   3833  N   LEU A 404     -24.257   4.453   4.303  1.00 10.00      A   
ATOM   3834  HN  LEU A 404     -24.131   5.341   3.908  1.00 10.00      A   
ATOM   3835  CA  LEU A 404     -25.601   3.919   4.407  1.00 10.00      A   
ATOM   3836  CB  LEU A 404     -26.512   4.921   5.128  1.00 10.00      A   
ATOM   3837  CG  LEU A 404     -27.985   4.527   5.259  1.00 10.00      A   
ATOM   3838  CD1 LEU A 404     -28.140   3.311   6.158  1.00 10.00      A   
ATOM   3839  CD2 LEU A 404     -28.815   5.693   5.773  1.00 10.00      A   
ATOM   3840  C   LEU A 404     -26.143   3.636   3.014  1.00 10.00      A   
ATOM   3841  O   LEU A 404     -25.943   4.429   2.090  1.00 10.00      A   
ATOM   3842  N   CYS A 405     -26.806   2.506   2.857  1.00 10.00      A   
ATOM   3843  HN  CYS A 405     -26.907   1.895   3.621  1.00 10.00      A   
ATOM   3844  CA  CYS A 405     -27.376   2.140   1.574  1.00 10.00      A   
ATOM   3845  CB  CYS A 405     -26.364   1.358   0.737  1.00 10.00      A   
ATOM   3846  SG  CYS A 405     -26.741   1.296  -1.031  1.00 10.00      A   
ATOM   3847  HG  CYS A 405     -27.829   2.022  -1.247  1.00 10.00      A   
ATOM   3848  C   CYS A 405     -28.654   1.334   1.755  1.00 10.00      A   
ATOM   3849  O   CYS A 405     -28.659   0.303   2.426  1.00 10.00      A   
ATOM   3850  N   ILE A 406     -29.738   1.825   1.173  1.00 10.00      A   
ATOM   3851  HN  ILE A 406     -29.672   2.664   0.671  1.00 10.00      A   
ATOM   3852  CA  ILE A 406     -31.020   1.149   1.251  1.00 10.00      A   
ATOM   3853  CB  ILE A 406     -32.183   2.161   1.364  1.00 10.00      A   
ATOM   3854  CG1 ILE A 406     -31.958   3.103   2.553  1.00 10.00      A   
ATOM   3855  CG2 ILE A 406     -33.516   1.436   1.508  1.00 10.00      A   
ATOM   3856  CD1 ILE A 406     -33.000   4.197   2.676  1.00 10.00      A   
ATOM   3857  C   ILE A 406     -31.212   0.279   0.013  1.00 10.00      A   
ATOM   3858  O   ILE A 406     -30.939   0.716  -1.106  1.00 10.00      A   
ATOM   3859  N   ILE A 407     -31.669  -0.952   0.231  1.00 10.00      A   
ATOM   3860  HN  ILE A 407     -31.851  -1.231   1.154  1.00 10.00      A   
ATOM   3861  CA  ILE A 407     -31.893  -1.909  -0.849  1.00 10.00      A   
ATOM   3862  CB  ILE A 407     -32.477  -3.237  -0.310  1.00 10.00      A   
ATOM   3863  CG1 ILE A 407     -31.585  -3.819   0.795  1.00 10.00      A   
ATOM   3864  CG2 ILE A 407     -32.662  -4.248  -1.435  1.00 10.00      A   
ATOM   3865  CD1 ILE A 407     -30.177  -4.159   0.344  1.00 10.00      A   
ATOM   3866  C   ILE A 407     -32.827  -1.339  -1.914  1.00 10.00      A   
ATOM   3867  O   ILE A 407     -32.581  -1.482  -3.113  1.00 10.00      A   
ATOM   3868  N   GLU A 408     -33.892  -0.687  -1.469  1.00 10.00      A   
ATOM   3869  HN  GLU A 408     -34.020  -0.590  -0.504  1.00 10.00      A   
ATOM   3870  CA  GLU A 408     -34.860  -0.092  -2.380  1.00 10.00      A   
ATOM   3871  CB  GLU A 408     -36.246  -0.039  -1.730  1.00 10.00      A   
ATOM   3872  CG  GLU A 408     -37.365   0.395  -2.667  1.00 10.00      A   
ATOM   3873  CD  GLU A 408     -37.742  -0.665  -3.685  1.00 10.00      A   
ATOM   3874  OE1 GLU A 408     -36.872  -1.479  -4.066  1.00 10.00      A   
ATOM   3875  OE2 GLU A 408     -38.912  -0.679  -4.119  1.00 10.00      A   
ATOM   3876  C   GLU A 408     -34.410   1.308  -2.799  1.00 10.00      A   
ATOM   3877  O   GLU A 408     -34.179   2.174  -1.951  1.00 10.00      A   
ATOM   3878  N   PRO A 409     -34.272   1.545  -4.112  1.00 10.00      A   
ATOM   3879  CA  PRO A 409     -33.845   2.840  -4.644  1.00 10.00      A   
ATOM   3880  CB  PRO A 409     -33.597   2.564  -6.134  1.00 10.00      A   
ATOM   3881  CG  PRO A 409     -33.631   1.077  -6.278  1.00 10.00      A   
ATOM   3882  CD  PRO A 409     -34.521   0.574  -5.184  1.00 10.00      A   
ATOM   3883  C   PRO A 409     -34.926   3.907  -4.487  1.00 10.00      A   
ATOM   3884  O   PRO A 409     -36.095   3.671  -4.809  1.00 10.00      A   
ATOM   3885  N   LYS A 410     -34.521   5.073  -3.987  1.00 10.00      A   
ATOM   3886  HN  LYS A 410     -33.577   5.176  -3.740  1.00 10.00      A   
ATOM   3887  CA  LYS A 410     -35.424   6.204  -3.779  1.00 10.00      A   
ATOM   3888  CB  LYS A 410     -36.028   6.706  -5.095  1.00 10.00      A   
ATOM   3889  CG  LYS A 410     -34.997   7.197  -6.097  1.00 10.00      A   
ATOM   3890  CD  LYS A 410     -35.657   7.704  -7.364  1.00 10.00      A   
ATOM   3891  CE  LYS A 410     -34.620   8.150  -8.379  1.00 10.00      A   
ATOM   3892  NZ  LYS A 410     -35.250   8.749  -9.585  1.00 10.00      A   
ATOM   3893  HZ1 LYS A 410     -35.714   9.648  -9.339  1.00 10.00      A   
ATOM   3894  HZ2 LYS A 410     -35.960   8.100  -9.974  1.00 10.00      A   
ATOM   3895  HZ3 LYS A 410     -34.531   8.928 -10.318  1.00 10.00      A   
ATOM   3896  C   LYS A 410     -36.505   5.903  -2.746  1.00 10.00      A   
ATOM   3897  O   LYS A 410     -37.671   6.259  -2.922  1.00 10.00      A   
ATOM   3898  N   ALA A 411     -36.110   5.233  -1.673  1.00 10.00      A   
ATOM   3899  HN  ALA A 411     -35.173   4.955  -1.605  1.00 10.00      A   
ATOM   3900  CA  ALA A 411     -37.035   4.898  -0.596  1.00 10.00      A   
ATOM   3901  CB  ALA A 411     -36.570   3.652   0.148  1.00 10.00      A   
ATOM   3902  C   ALA A 411     -37.158   6.076   0.364  1.00 10.00      A   
ATOM   3903  O   ALA A 411     -36.168   6.493   0.974  1.00 10.00      A   
ATOM   3904  N   PRO A 412     -38.364   6.644   0.497  1.00 10.00      A   
ATOM   3905  CA  PRO A 412     -38.607   7.782   1.376  1.00 10.00      A   
ATOM   3906  CB  PRO A 412     -39.851   8.412   0.758  1.00 10.00      A   
ATOM   3907  CG  PRO A 412     -40.613   7.256   0.202  1.00 10.00      A   
ATOM   3908  CD  PRO A 412     -39.595   6.223  -0.205  1.00 10.00      A   
ATOM   3909  C   PRO A 412     -38.896   7.363   2.814  1.00 10.00      A   
ATOM   3910  O   PRO A 412     -38.973   6.171   3.128  1.00 10.00      A   
ATOM   3911  N   ASP A 413     -39.022   8.360   3.685  1.00 10.00      A   
ATOM   3912  HN  ASP A 413     -38.911   9.285   3.367  1.00 10.00      A   
ATOM   3913  CA  ASP A 413     -39.327   8.131   5.093  1.00 10.00      A   
ATOM   3914  CB  ASP A 413     -39.375   9.482   5.822  1.00 10.00      A   
ATOM   3915  CG  ASP A 413     -39.481   9.364   7.329  1.00 10.00      A   
ATOM   3916  OD1 ASP A 413     -40.521   8.878   7.817  1.00 10.00      A   
ATOM   3917  OD2 ASP A 413     -38.529   9.778   8.029  1.00 10.00      A   
ATOM   3918  C   ASP A 413     -40.684   7.440   5.179  1.00 10.00      A   
ATOM   3919  O   ASP A 413     -41.686   7.986   4.728  1.00 10.00      A   
ATOM   3920  N   TYR A 414     -40.717   6.237   5.733  1.00 10.00      A   
ATOM   3921  HN  TYR A 414     -39.889   5.846   6.081  1.00 10.00      A   
ATOM   3922  CA  TYR A 414     -41.959   5.478   5.826  1.00 10.00      A   
ATOM   3923  CB  TYR A 414     -41.686   3.995   6.112  1.00 10.00      A   
ATOM   3924  CG  TYR A 414     -40.939   3.740   7.400  1.00 10.00      A   
ATOM   3925  CD1 TYR A 414     -41.621   3.494   8.585  1.00 10.00      A   
ATOM   3926  CD2 TYR A 414     -39.550   3.750   7.435  1.00 10.00      A   
ATOM   3927  CE1 TYR A 414     -40.943   3.269   9.765  1.00 10.00      A   
ATOM   3928  CE2 TYR A 414     -38.867   3.524   8.609  1.00 10.00      A   
ATOM   3929  CZ  TYR A 414     -39.567   3.287   9.772  1.00 10.00      A   
ATOM   3930  OH  TYR A 414     -38.888   3.065  10.945  1.00 10.00      A   
ATOM   3931  HH  TYR A 414     -37.931   3.170  10.785  1.00 10.00      A   
ATOM   3932  C   TYR A 414     -42.944   6.053   6.842  1.00 10.00      A   
ATOM   3933  O   TYR A 414     -44.083   5.598   6.927  1.00 10.00      A   
ATOM   3934  N   LEU A 415     -42.517   7.049   7.606  1.00 10.00      A   
ATOM   3935  HN  LEU A 415     -41.600   7.396   7.491  1.00 10.00      A   
ATOM   3936  CA  LEU A 415     -43.382   7.654   8.602  1.00 10.00      A   
ATOM   3937  CB  LEU A 415     -42.633   7.900   9.918  1.00 10.00      A   
ATOM   3938  CG  LEU A 415     -42.179   6.654  10.680  1.00 10.00      A   
ATOM   3939  CD1 LEU A 415     -41.513   7.047  11.987  1.00 10.00      A   
ATOM   3940  CD2 LEU A 415     -43.356   5.727  10.938  1.00 10.00      A   
ATOM   3941  C   LEU A 415     -44.009   8.945   8.086  1.00 10.00      A   
ATOM   3942  O   LEU A 415     -45.234   9.064   8.017  1.00 10.00      A   
ATOM   3943  N   THR A 416     -43.172   9.898   7.698  1.00 10.00      A   
ATOM   3944  HN  THR A 416     -42.199   9.732   7.740  1.00 10.00      A   
ATOM   3945  CA  THR A 416     -43.661  11.187   7.215  1.00 10.00      A   
ATOM   3946  CB  THR A 416     -42.750  12.352   7.664  1.00 10.00      A   
ATOM   3947  OG1 THR A 416     -41.418  12.162   7.161  1.00 10.00      A   
ATOM   3948  HG1 THR A 416     -41.008  13.027   7.017  1.00 10.00      A   
ATOM   3949  CG2 THR A 416     -42.702  12.433   9.184  1.00 10.00      A   
ATOM   3950  C   THR A 416     -43.839  11.215   5.698  1.00 10.00      A   
ATOM   3951  O   THR A 416     -44.460  12.135   5.156  1.00 10.00      A   
ATOM   3952  N   LEU A 417     -43.302  10.198   5.028  1.00 10.00      A   
ATOM   3953  HN  LEU A 417     -42.838   9.494   5.532  1.00 10.00      A   
ATOM   3954  CA  LEU A 417     -43.378  10.081   3.570  1.00 10.00      A   
ATOM   3955  CB  LEU A 417     -44.832   9.988   3.089  1.00 10.00      A   
ATOM   3956  CG  LEU A 417     -45.590   8.728   3.519  1.00 10.00      A   
ATOM   3957  CD1 LEU A 417     -47.053   8.808   3.111  1.00 10.00      A   
ATOM   3958  CD2 LEU A 417     -44.935   7.487   2.936  1.00 10.00      A   
ATOM   3959  C   LEU A 417     -42.627  11.219   2.883  1.00 10.00      A   
ATOM   3960  O   LEU A 417     -43.064  11.751   1.861  1.00 10.00      A   
ATOM   3961  N   GLU A 418     -41.479  11.571   3.449  1.00 10.00      A   
ATOM   3962  HN  GLU A 418     -41.175  11.086   4.243  1.00 10.00      A   
ATOM   3963  CA  GLU A 418     -40.652  12.647   2.927  1.00 10.00      A   
ATOM   3964  CB  GLU A 418     -40.541  13.755   3.976  1.00 10.00      A   
ATOM   3965  CG  GLU A 418     -41.870  14.324   4.432  1.00 10.00      A   
ATOM   3966  CD  GLU A 418     -41.690  15.402   5.469  1.00 10.00      A   
ATOM   3967  OE1 GLU A 418     -42.091  16.552   5.208  1.00 10.00      A   
ATOM   3968  OE2 GLU A 418     -41.127  15.110   6.545  1.00 10.00      A   
ATOM   3969  C   GLU A 418     -39.253  12.132   2.606  1.00 10.00      A   
ATOM   3970  O   GLU A 418     -38.872  11.050   3.053  1.00 10.00      A   
ATOM   3971  N   PRO A 419     -38.473  12.890   1.818  1.00 10.00      A   
ATOM   3972  CA  PRO A 419     -37.099  12.510   1.462  1.00 10.00      A   
ATOM   3973  CB  PRO A 419     -36.681  13.592   0.455  1.00 10.00      A   
ATOM   3974  CG  PRO A 419     -37.955  14.225   0.009  1.00 10.00      A   
ATOM   3975  CD  PRO A 419     -38.868  14.160   1.190  1.00 10.00      A   
ATOM   3976  C   PRO A 419     -36.184  12.557   2.689  1.00 10.00      A   
ATOM   3977  O   PRO A 419     -36.531  13.158   3.706  1.00 10.00      A   
ATOM   3978  N   LEU A 420     -35.008  11.947   2.585  1.00 10.00      A   
ATOM   3979  HN  LEU A 420     -34.770  11.511   1.732  1.00 10.00      A   
ATOM   3980  CA  LEU A 420     -34.048  11.919   3.693  1.00 10.00      A   
ATOM   3981  CB  LEU A 420     -33.282  10.591   3.709  1.00 10.00      A   
ATOM   3982  CG  LEU A 420     -34.089   9.335   4.039  1.00 10.00      A   
ATOM   3983  CD1 LEU A 420     -33.229   8.093   3.879  1.00 10.00      A   
ATOM   3984  CD2 LEU A 420     -34.663   9.413   5.443  1.00 10.00      A   
ATOM   3985  C   LEU A 420     -33.063  13.083   3.597  1.00 10.00      A   
ATOM   3986  O   LEU A 420     -31.993  13.057   4.212  1.00 10.00      A   
ATOM   3987  N   ASP A 421     -33.438  14.096   2.825  1.00 10.00      A   
ATOM   3988  HN  ASP A 421     -34.300  14.038   2.360  1.00 10.00      A   
ATOM   3989  CA  ASP A 421     -32.604  15.278   2.618  1.00 10.00      A   
ATOM   3990  CB  ASP A 421     -33.325  16.311   1.743  1.00 10.00      A   
ATOM   3991  CG  ASP A 421     -33.345  15.928   0.272  1.00 10.00      A   
ATOM   3992  OD1 ASP A 421     -32.711  16.629  -0.542  1.00 10.00      A   
ATOM   3993  OD2 ASP A 421     -33.994  14.929  -0.083  1.00 10.00      A   
ATOM   3994  C   ASP A 421     -32.142  15.912   3.927  1.00 10.00      A   
ATOM   3995  O   ASP A 421     -30.946  16.155   4.120  1.00 10.00      A   
ATOM   3996  N   ILE A 422     -33.080  16.169   4.834  1.00 10.00      A   
ATOM   3997  HN  ILE A 422     -34.017  15.949   4.632  1.00 10.00      A   
ATOM   3998  CA  ILE A 422     -32.744  16.777   6.120  1.00 10.00      A   
ATOM   3999  CB  ILE A 422     -33.965  17.363   6.863  1.00 10.00      A   
ATOM   4000  CG1 ILE A 422     -34.989  16.273   7.186  1.00 10.00      A   
ATOM   4001  CG2 ILE A 422     -34.601  18.477   6.045  1.00 10.00      A   
ATOM   4002  CD1 ILE A 422     -36.003  16.676   8.235  1.00 10.00      A   
ATOM   4003  C   ILE A 422     -31.995  15.802   7.023  1.00 10.00      A   
ATOM   4004  O   ILE A 422     -31.180  16.215   7.848  1.00 10.00      A   
ATOM   4005  N   GLY A 423     -32.267  14.511   6.859  1.00 10.00      A   
ATOM   4006  HN  GLY A 423     -32.929  14.241   6.187  1.00 10.00      A   
ATOM   4007  CA  GLY A 423     -31.599  13.503   7.662  1.00 10.00      A   
ATOM   4008  C   GLY A 423     -30.123  13.416   7.325  1.00 10.00      A   
ATOM   4009  O   GLY A 423     -29.265  13.512   8.205  1.00 10.00      A   
ATOM   4010  N   PHE A 424     -29.824  13.258   6.041  1.00 10.00      A   
ATOM   4011  HN  PHE A 424     -30.553  13.195   5.381  1.00 10.00      A   
ATOM   4012  CA  PHE A 424     -28.443  13.181   5.589  1.00 10.00      A   
ATOM   4013  CB  PHE A 424     -28.383  12.775   4.116  1.00 10.00      A   
ATOM   4014  CG  PHE A 424     -28.304  11.290   3.898  1.00 10.00      A   
ATOM   4015  CD1 PHE A 424     -29.455  10.525   3.774  1.00 10.00      A   
ATOM   4016  CD2 PHE A 424     -27.077  10.659   3.818  1.00 10.00      A   
ATOM   4017  CE1 PHE A 424     -29.379   9.158   3.575  1.00 10.00      A   
ATOM   4018  CE2 PHE A 424     -26.993   9.294   3.619  1.00 10.00      A   
ATOM   4019  CZ  PHE A 424     -28.146   8.543   3.499  1.00 10.00      A   
ATOM   4020  C   PHE A 424     -27.761  14.528   5.795  1.00 10.00      A   
ATOM   4021  O   PHE A 424     -26.562  14.603   6.076  1.00 10.00      A   
ATOM   4022  N   GLY A 425     -28.550  15.591   5.666  1.00 10.00      A   
ATOM   4023  HN  GLY A 425     -29.495  15.460   5.423  1.00 10.00      A   
ATOM   4024  CA  GLY A 425     -28.038  16.928   5.859  1.00 10.00      A   
ATOM   4025  C   GLY A 425     -27.585  17.141   7.285  1.00 10.00      A   
ATOM   4026  O   GLY A 425     -26.654  17.900   7.539  1.00 10.00      A   
ATOM   4027  N   ALA A 426     -28.253  16.473   8.220  1.00 10.00      A   
ATOM   4028  HN  ALA A 426     -29.010  15.906   7.956  1.00 10.00      A   
ATOM   4029  CA  ALA A 426     -27.901  16.573   9.629  1.00 10.00      A   
ATOM   4030  CB  ALA A 426     -29.025  16.032  10.499  1.00 10.00      A   
ATOM   4031  C   ALA A 426     -26.606  15.819   9.896  1.00 10.00      A   
ATOM   4032  O   ALA A 426     -25.803  16.213  10.743  1.00 10.00      A   
ATOM   4033  N   ILE A 427     -26.405  14.738   9.152  1.00 10.00      A   
ATOM   4034  HN  ILE A 427     -27.085  14.481   8.492  1.00 10.00      A   
ATOM   4035  CA  ILE A 427     -25.203  13.923   9.291  1.00 10.00      A   
ATOM   4036  CB  ILE A 427     -25.233  12.703   8.344  1.00 10.00      A   
ATOM   4037  CG1 ILE A 427     -26.387  11.761   8.698  1.00 10.00      A   
ATOM   4038  CG2 ILE A 427     -23.902  11.959   8.358  1.00 10.00      A   
ATOM   4039  CD1 ILE A 427     -26.211  11.031  10.013  1.00 10.00      A   
ATOM   4040  C   ILE A 427     -23.957  14.759   9.004  1.00 10.00      A   
ATOM   4041  O   ILE A 427     -23.042  14.820   9.823  1.00 10.00      A   
ATOM   4042  N   VAL A 428     -23.942  15.421   7.847  1.00 10.00      A   
ATOM   4043  HN  VAL A 428     -24.710  15.343   7.242  1.00 10.00      A   
ATOM   4044  CA  VAL A 428     -22.810  16.254   7.452  1.00 10.00      A   
ATOM   4045  CB  VAL A 428     -22.821  16.584   5.939  1.00 10.00      A   
ATOM   4046  CG1 VAL A 428     -22.703  15.314   5.114  1.00 10.00      A   
ATOM   4047  CG2 VAL A 428     -24.064  17.370   5.541  1.00 10.00      A   
ATOM   4048  C   VAL A 428     -22.747  17.544   8.266  1.00 10.00      A   
ATOM   4049  O   VAL A 428     -21.710  18.198   8.334  1.00 10.00      A   
ATOM   4050  N   GLU A 429     -23.866  17.905   8.874  1.00 10.00      A   
ATOM   4051  HN  GLU A 429     -24.665  17.347   8.770  1.00 10.00      A   
ATOM   4052  CA  GLU A 429     -23.946  19.111   9.678  1.00 10.00      A   
ATOM   4053  CB  GLU A 429     -25.410  19.498   9.898  1.00 10.00      A   
ATOM   4054  CG  GLU A 429     -25.612  20.823  10.606  1.00 10.00      A   
ATOM   4055  CD  GLU A 429     -27.069  21.095  10.916  1.00 10.00      A   
ATOM   4056  OE1 GLU A 429     -27.858  21.275   9.968  1.00 10.00      A   
ATOM   4057  OE2 GLU A 429     -27.435  21.141  12.108  1.00 10.00      A   
ATOM   4058  C   GLU A 429     -23.237  18.921  11.014  1.00 10.00      A   
ATOM   4059  O   GLU A 429     -22.492  19.792  11.459  1.00 10.00      A   
ATOM   4060  N   HIS A 430     -23.470  17.783  11.647  1.00 10.00      A   
ATOM   4061  HN  HIS A 430     -24.075  17.123  11.243  1.00 10.00      A   
ATOM   4062  CA  HIS A 430     -22.856  17.488  12.930  1.00 10.00      A   
ATOM   4063  CB  HIS A 430     -23.761  16.593  13.778  1.00 10.00      A   
ATOM   4064  CG  HIS A 430     -24.850  17.345  14.479  1.00 10.00      A   
ATOM   4065  ND1 HIS A 430     -24.693  17.792  15.770  1.00 10.00      A   
ATOM   4066  CD2 HIS A 430     -26.068  17.731  14.021  1.00 10.00      A   
ATOM   4067  CE1 HIS A 430     -25.806  18.441  16.067  1.00 10.00      A   
ATOM   4068  NE2 HIS A 430     -26.664  18.428  15.039  1.00 10.00      A   
ATOM   4069  HE2 HIS A 430     -27.550  18.853  15.013  1.00 10.00      A   
ATOM   4070  C   HIS A 430     -21.472  16.871  12.762  1.00 10.00      A   
ATOM   4071  O   HIS A 430     -20.565  17.141  13.548  1.00 10.00      A   
ATOM   4072  N   CYS A 431     -21.306  16.043  11.742  1.00 10.00      A   
ATOM   4073  HN  CYS A 431     -22.061  15.850  11.146  1.00 10.00      A   
ATOM   4074  CA  CYS A 431     -20.019  15.414  11.484  1.00 10.00      A   
ATOM   4075  CB  CYS A 431     -20.203  14.013  10.902  1.00 10.00      A   
ATOM   4076  SG  CYS A 431     -21.386  12.993  11.810  1.00 10.00      A   
ATOM   4077  HG  CYS A 431     -22.581  13.553  11.681  1.00 10.00      A   
ATOM   4078  C   CYS A 431     -19.197  16.283  10.543  1.00 10.00      A   
ATOM   4079  O   CYS A 431     -19.208  16.089   9.328  1.00 10.00      A   
ATOM   4080  N   LYS A 432     -18.503  17.256  11.110  1.00 10.00      A   
ATOM   4081  HN  LYS A 432     -18.537  17.360  12.085  1.00 10.00      A   
ATOM   4082  CA  LYS A 432     -17.690  18.168  10.321  1.00 10.00      A   
ATOM   4083  CB  LYS A 432     -17.267  19.379  11.155  1.00 10.00      A   
ATOM   4084  CG  LYS A 432     -18.400  20.343  11.466  1.00 10.00      A   
ATOM   4085  CD  LYS A 432     -18.995  20.917  10.190  1.00 10.00      A   
ATOM   4086  CE  LYS A 432     -20.151  21.858  10.485  1.00 10.00      A   
ATOM   4087  NZ  LYS A 432     -19.706  23.101  11.165  1.00 10.00      A   
ATOM   4088  HZ1 LYS A 432     -20.528  23.620  11.531  1.00 10.00      A   
ATOM   4089  HZ2 LYS A 432     -19.195  23.713  10.499  1.00 10.00      A   
ATOM   4090  HZ3 LYS A 432     -19.077  22.870  11.962  1.00 10.00      A   
ATOM   4091  C   LYS A 432     -16.471  17.466   9.736  1.00 10.00      A   
ATOM   4092  O   LYS A 432     -16.002  17.813   8.654  1.00 10.00      A   
ATOM   4093  N   ASP A 433     -15.969  16.473  10.451  1.00 10.00      A   
ATOM   4094  HN  ASP A 433     -16.392  16.239  11.303  1.00 10.00      A   
ATOM   4095  CA  ASP A 433     -14.807  15.716   9.995  1.00 10.00      A   
ATOM   4096  CB  ASP A 433     -13.841  15.436  11.148  1.00 10.00      A   
ATOM   4097  CG  ASP A 433     -12.397  15.309  10.694  1.00 10.00      A   
ATOM   4098  OD1 ASP A 433     -11.546  16.078  11.192  1.00 10.00      A   
ATOM   4099  OD2 ASP A 433     -12.100  14.443   9.848  1.00 10.00      A   
ATOM   4100  C   ASP A 433     -15.249  14.416   9.330  1.00 10.00      A   
ATOM   4101  O   ASP A 433     -14.834  13.320   9.713  1.00 10.00      A   
ATOM   4102  N   LEU A 434     -16.129  14.548   8.355  1.00 10.00      A   
ATOM   4103  HN  LEU A 434     -16.450  15.445   8.126  1.00 10.00      A   
ATOM   4104  CA  LEU A 434     -16.634  13.401   7.616  1.00 10.00      A   
ATOM   4105  CB  LEU A 434     -18.117  13.596   7.285  1.00 10.00      A   
ATOM   4106  CG  LEU A 434     -18.846  12.391   6.682  1.00 10.00      A   
ATOM   4107  CD1 LEU A 434     -19.029  11.295   7.721  1.00 10.00      A   
ATOM   4108  CD2 LEU A 434     -20.188  12.816   6.107  1.00 10.00      A   
ATOM   4109  C   LEU A 434     -15.825  13.221   6.336  1.00 10.00      A   
ATOM   4110  O   LEU A 434     -15.743  14.136   5.520  1.00 10.00      A   
ATOM   4111  N   ARG A 435     -15.227  12.045   6.170  1.00 10.00      A   
ATOM   4112  HN  ARG A 435     -15.358  11.344   6.848  1.00 10.00      A   
ATOM   4113  CA  ARG A 435     -14.405  11.752   4.999  1.00 10.00      A   
ATOM   4114  CB  ARG A 435     -13.233  10.837   5.374  1.00 10.00      A   
ATOM   4115  CG  ARG A 435     -12.078  11.534   6.074  1.00 10.00      A   
ATOM   4116  CD  ARG A 435     -11.372  10.598   7.045  1.00 10.00      A   
ATOM   4117  NE  ARG A 435     -11.128   9.277   6.463  1.00 10.00      A   
ATOM   4118  HE  ARG A 435     -11.203   9.197   5.481  1.00 10.00      A   
ATOM   4119  CZ  ARG A 435     -10.798   8.194   7.173  1.00 10.00      A   
ATOM   4120  NH1 ARG A 435     -10.659   8.274   8.494  1.00 10.00      A   
ATOM   4121 HH11 ARG A 435     -10.801   9.180   8.982  1.00 10.00      A   
ATOM   4122 HH12 ARG A 435     -10.402   7.429   9.053  1.00 10.00      A   
ATOM   4123  NH2 ARG A 435     -10.606   7.034   6.560  1.00 10.00      A   
ATOM   4124 HH21 ARG A 435     -10.350   6.181   7.105  1.00 10.00      A   
ATOM   4125 HH22 ARG A 435     -10.707   6.959   5.520  1.00 10.00      A   
ATOM   4126  C   ARG A 435     -15.218  11.105   3.886  1.00 10.00      A   
ATOM   4127  O   ARG A 435     -15.414  11.698   2.827  1.00 10.00      A   
ATOM   4128  N   ARG A 436     -15.687   9.887   4.125  1.00 10.00      A   
ATOM   4129  HN  ARG A 436     -15.517   9.465   4.993  1.00 10.00      A   
ATOM   4130  CA  ARG A 436     -16.461   9.166   3.122  1.00 10.00      A   
ATOM   4131  CB  ARG A 436     -15.881   7.762   2.918  1.00 10.00      A   
ATOM   4132  CG  ARG A 436     -16.547   6.942   1.818  1.00 10.00      A   
ATOM   4133  CD  ARG A 436     -15.973   5.532   1.766  1.00 10.00      A   
ATOM   4134  NE  ARG A 436     -16.413   4.791   0.581  1.00 10.00      A   
ATOM   4135  HE  ARG A 436     -17.310   4.997   0.223  1.00 10.00      A   
ATOM   4136  CZ  ARG A 436     -15.684   3.859  -0.032  1.00 10.00      A   
ATOM   4137  NH1 ARG A 436     -14.478   3.540   0.415  1.00 10.00      A   
ATOM   4138 HH11 ARG A 436     -13.925   2.802  -0.080  1.00 10.00      A   
ATOM   4139 HH12 ARG A 436     -14.078   4.017   1.249  1.00 10.00      A   
ATOM   4140  NH2 ARG A 436     -16.165   3.234  -1.096  1.00 10.00      A   
ATOM   4141 HH21 ARG A 436     -17.120   3.465  -1.457  1.00 10.00      A   
ATOM   4142 HH22 ARG A 436     -15.584   2.502  -1.579  1.00 10.00      A   
ATOM   4143  C   ARG A 436     -17.931   9.090   3.516  1.00 10.00      A   
ATOM   4144  O   ARG A 436     -18.264   8.763   4.658  1.00 10.00      A   
ATOM   4145  N   LEU A 437     -18.801   9.416   2.575  1.00 10.00      A   
ATOM   4146  HN  LEU A 437     -18.469   9.703   1.694  1.00 10.00      A   
ATOM   4147  CA  LEU A 437     -20.233   9.372   2.808  1.00 10.00      A   
ATOM   4148  CB  LEU A 437     -20.784  10.780   3.046  1.00 10.00      A   
ATOM   4149  CG  LEU A 437     -22.301  10.887   3.248  1.00 10.00      A   
ATOM   4150  CD1 LEU A 437     -22.706  10.386   4.628  1.00 10.00      A   
ATOM   4151  CD2 LEU A 437     -22.769  12.316   3.035  1.00 10.00      A   
ATOM   4152  C   LEU A 437     -20.952   8.728   1.631  1.00 10.00      A   
ATOM   4153  O   LEU A 437     -20.657   9.023   0.472  1.00 10.00      A   
ATOM   4154  N   SER A 438     -21.886   7.843   1.933  1.00 10.00      A   
ATOM   4155  HN  SER A 438     -22.070   7.647   2.874  1.00 10.00      A   
ATOM   4156  CA  SER A 438     -22.654   7.165   0.902  1.00 10.00      A   
ATOM   4157  CB  SER A 438     -22.532   5.648   1.051  1.00 10.00      A   
ATOM   4158  OG  SER A 438     -21.222   5.280   1.460  1.00 10.00      A   
ATOM   4159  HG  SER A 438     -20.864   4.611   0.853  1.00 10.00      A   
ATOM   4160  C   SER A 438     -24.115   7.600   0.984  1.00 10.00      A   
ATOM   4161  O   SER A 438     -24.724   7.559   2.054  1.00 10.00      A   
ATOM   4162  N   LEU A 439     -24.672   8.025  -0.139  1.00 10.00      A   
ATOM   4163  HN  LEU A 439     -24.140   8.029  -0.969  1.00 10.00      A   
ATOM   4164  CA  LEU A 439     -26.056   8.486  -0.176  1.00 10.00      A   
ATOM   4165  CB  LEU A 439     -26.211   9.629  -1.180  1.00 10.00      A   
ATOM   4166  CG  LEU A 439     -25.367  10.878  -0.908  1.00 10.00      A   
ATOM   4167  CD1 LEU A 439     -25.548  11.899  -2.019  1.00 10.00      A   
ATOM   4168  CD2 LEU A 439     -25.721  11.489   0.441  1.00 10.00      A   
ATOM   4169  C   LEU A 439     -27.029   7.359  -0.503  1.00 10.00      A   
ATOM   4170  O   LEU A 439     -26.721   6.459  -1.290  1.00 10.00      A   
ATOM   4171  N   SER A 440     -28.205   7.412   0.108  1.00 10.00      A   
ATOM   4172  HN  SER A 440     -28.391   8.143   0.735  1.00 10.00      A   
ATOM   4173  CA  SER A 440     -29.225   6.406  -0.117  1.00 10.00      A   
ATOM   4174  CB  SER A 440     -28.962   5.187   0.771  1.00 10.00      A   
ATOM   4175  OG  SER A 440     -28.404   5.564   2.018  1.00 10.00      A   
ATOM   4176  HG  SER A 440     -27.439   5.530   1.962  1.00 10.00      A   
ATOM   4177  C   SER A 440     -30.615   6.968   0.161  1.00 10.00      A   
ATOM   4178  O   SER A 440     -30.750   8.029   0.775  1.00 10.00      A   
ATOM   4179  N   GLY A 441     -31.639   6.259  -0.300  1.00 10.00      A   
ATOM   4180  HN  GLY A 441     -31.464   5.438  -0.806  1.00 10.00      A   
ATOM   4181  CA  GLY A 441     -33.005   6.692  -0.084  1.00 10.00      A   
ATOM   4182  C   GLY A 441     -33.430   7.774  -1.056  1.00 10.00      A   
ATOM   4183  O   GLY A 441     -32.755   8.017  -2.058  1.00 10.00      A   
ATOM   4184  N   LEU A 442     -34.557   8.407  -0.779  1.00 10.00      A   
ATOM   4185  HN  LEU A 442     -35.066   8.162   0.025  1.00 10.00      A   
ATOM   4186  CA  LEU A 442     -35.058   9.470  -1.629  1.00 10.00      A   
ATOM   4187  CB  LEU A 442     -36.578   9.587  -1.495  1.00 10.00      A   
ATOM   4188  CG  LEU A 442     -37.253  10.690  -2.313  1.00 10.00      A   
ATOM   4189  CD1 LEU A 442     -37.091  10.431  -3.802  1.00 10.00      A   
ATOM   4190  CD2 LEU A 442     -38.723  10.805  -1.944  1.00 10.00      A   
ATOM   4191  C   LEU A 442     -34.385  10.787  -1.257  1.00 10.00      A   
ATOM   4192  O   LEU A 442     -34.615  11.325  -0.172  1.00 10.00      A   
ATOM   4193  N   LEU A 443     -33.534  11.276  -2.143  1.00 10.00      A   
ATOM   4194  HN  LEU A 443     -33.383  10.787  -2.982  1.00 10.00      A   
ATOM   4195  CA  LEU A 443     -32.815  12.522  -1.914  1.00 10.00      A   
ATOM   4196  CB  LEU A 443     -31.326  12.244  -1.694  1.00 10.00      A   
ATOM   4197  CG  LEU A 443     -30.961  11.343  -0.513  1.00 10.00      A   
ATOM   4198  CD1 LEU A 443     -29.493  10.958  -0.575  1.00 10.00      A   
ATOM   4199  CD2 LEU A 443     -31.269  12.039   0.802  1.00 10.00      A   
ATOM   4200  C   LEU A 443     -32.993  13.463  -3.095  1.00 10.00      A   
ATOM   4201  O   LEU A 443     -32.957  13.034  -4.253  1.00 10.00      A   
ATOM   4202  N   THR A 444     -33.208  14.736  -2.801  1.00 10.00      A   
ATOM   4203  HN  THR A 444     -33.254  15.008  -1.852  1.00 10.00      A   
ATOM   4204  CA  THR A 444     -33.384  15.742  -3.834  1.00 10.00      A   
ATOM   4205  CB  THR A 444     -34.635  16.617  -3.575  1.00 10.00      A   
ATOM   4206  OG1 THR A 444     -34.475  17.379  -2.369  1.00 10.00      A   
ATOM   4207  HG1 THR A 444     -33.946  16.873  -1.725  1.00 10.00      A   
ATOM   4208  CG2 THR A 444     -35.887  15.758  -3.471  1.00 10.00      A   
ATOM   4209  C   THR A 444     -32.143  16.632  -3.919  1.00 10.00      A   
ATOM   4210  O   THR A 444     -31.054  16.231  -3.504  1.00 10.00      A   
ATOM   4211  N   ASP A 445     -32.314  17.838  -4.447  1.00 10.00      A   
ATOM   4212  HN  ASP A 445     -33.207  18.101  -4.751  1.00 10.00      A   
ATOM   4213  CA  ASP A 445     -31.209  18.783  -4.580  1.00 10.00      A   
ATOM   4214  CB  ASP A 445     -31.513  19.811  -5.678  1.00 10.00      A   
ATOM   4215  CG  ASP A 445     -31.212  19.317  -7.079  1.00 10.00      A   
ATOM   4216  OD1 ASP A 445     -31.059  20.159  -7.989  1.00 10.00      A   
ATOM   4217  OD2 ASP A 445     -31.146  18.088  -7.282  1.00 10.00      A   
ATOM   4218  C   ASP A 445     -30.972  19.508  -3.259  1.00 10.00      A   
ATOM   4219  O   ASP A 445     -29.965  20.200  -3.084  1.00 10.00      A   
ATOM   4220  N   LYS A 446     -31.896  19.322  -2.320  1.00 10.00      A   
ATOM   4221  HN  LYS A 446     -32.646  18.718  -2.503  1.00 10.00      A   
ATOM   4222  CA  LYS A 446     -31.816  19.966  -1.018  1.00 10.00      A   
ATOM   4223  CB  LYS A 446     -33.139  19.822  -0.259  1.00 10.00      A   
ATOM   4224  CG  LYS A 446     -33.342  20.856   0.837  1.00 10.00      A   
ATOM   4225  CD  LYS A 446     -33.119  22.262   0.304  1.00 10.00      A   
ATOM   4226  CE  LYS A 446     -33.339  23.312   1.377  1.00 10.00      A   
ATOM   4227  NZ  LYS A 446     -32.965  24.664   0.893  1.00 10.00      A   
ATOM   4228  HZ1 LYS A 446     -33.433  24.859  -0.010  1.00 10.00      A   
ATOM   4229  HZ2 LYS A 446     -31.926  24.725   0.752  1.00 10.00      A   
ATOM   4230  HZ3 LYS A 446     -33.254  25.386   1.585  1.00 10.00      A   
ATOM   4231  C   LYS A 446     -30.654  19.424  -0.191  1.00 10.00      A   
ATOM   4232  O   LYS A 446     -29.850  20.194   0.339  1.00 10.00      A   
ATOM   4233  N   VAL A 447     -30.566  18.104  -0.081  1.00 10.00      A   
ATOM   4234  HN  VAL A 447     -31.259  17.538  -0.503  1.00 10.00      A   
ATOM   4235  CA  VAL A 447     -29.492  17.471   0.677  1.00 10.00      A   
ATOM   4236  CB  VAL A 447     -29.634  15.929   0.723  1.00 10.00      A   
ATOM   4237  CG1 VAL A 447     -29.574  15.315  -0.669  1.00 10.00      A   
ATOM   4238  CG2 VAL A 447     -28.580  15.312   1.630  1.00 10.00      A   
ATOM   4239  C   VAL A 447     -28.119  17.856   0.121  1.00 10.00      A   
ATOM   4240  O   VAL A 447     -27.153  18.022   0.868  1.00 10.00      A   
ATOM   4241  N   PHE A 448     -28.052  18.027  -1.190  1.00 10.00      A   
ATOM   4242  HN  PHE A 448     -28.864  17.900  -1.725  1.00 10.00      A   
ATOM   4243  CA  PHE A 448     -26.811  18.398  -1.855  1.00 10.00      A   
ATOM   4244  CB  PHE A 448     -26.974  18.336  -3.372  1.00 10.00      A   
ATOM   4245  CG  PHE A 448     -27.347  16.971  -3.877  1.00 10.00      A   
ATOM   4246  CD1 PHE A 448     -28.147  16.826  -4.994  1.00 10.00      A   
ATOM   4247  CD2 PHE A 448     -26.899  15.830  -3.229  1.00 10.00      A   
ATOM   4248  CE1 PHE A 448     -28.493  15.574  -5.456  1.00 10.00      A   
ATOM   4249  CE2 PHE A 448     -27.243  14.573  -3.687  1.00 10.00      A   
ATOM   4250  CZ  PHE A 448     -28.041  14.445  -4.802  1.00 10.00      A   
ATOM   4251  C   PHE A 448     -26.366  19.786  -1.414  1.00 10.00      A   
ATOM   4252  O   PHE A 448     -25.172  20.042  -1.241  1.00 10.00      A   
ATOM   4253  N   GLU A 449     -27.339  20.674  -1.229  1.00 10.00      A   
ATOM   4254  HN  GLU A 449     -28.267  20.412  -1.415  1.00 10.00      A   
ATOM   4255  CA  GLU A 449     -27.069  22.027  -0.772  1.00 10.00      A   
ATOM   4256  CB  GLU A 449     -28.364  22.845  -0.749  1.00 10.00      A   
ATOM   4257  CG  GLU A 449     -28.187  24.279  -0.278  1.00 10.00      A   
ATOM   4258  CD  GLU A 449     -29.490  25.048  -0.225  1.00 10.00      A   
ATOM   4259  OE1 GLU A 449     -29.665  25.991  -1.028  1.00 10.00      A   
ATOM   4260  OE2 GLU A 449     -30.341  24.730   0.630  1.00 10.00      A   
ATOM   4261  C   GLU A 449     -26.453  21.975   0.622  1.00 10.00      A   
ATOM   4262  O   GLU A 449     -25.514  22.711   0.935  1.00 10.00      A   
ATOM   4263  N   TYR A 450     -26.989  21.089   1.454  1.00 10.00      A   
ATOM   4264  HN  TYR A 450     -27.747  20.543   1.146  1.00 10.00      A   
ATOM   4265  CA  TYR A 450     -26.486  20.911   2.808  1.00 10.00      A   
ATOM   4266  CB  TYR A 450     -27.362  19.924   3.584  1.00 10.00      A   
ATOM   4267  CG  TYR A 450     -28.729  20.444   3.967  1.00 10.00      A   
ATOM   4268  CD1 TYR A 450     -29.882  19.818   3.511  1.00 10.00      A   
ATOM   4269  CD2 TYR A 450     -28.870  21.552   4.794  1.00 10.00      A   
ATOM   4270  CE1 TYR A 450     -31.134  20.278   3.867  1.00 10.00      A   
ATOM   4271  CE2 TYR A 450     -30.120  22.022   5.154  1.00 10.00      A   
ATOM   4272  CZ  TYR A 450     -31.249  21.379   4.688  1.00 10.00      A   
ATOM   4273  OH  TYR A 450     -32.497  21.837   5.046  1.00 10.00      A   
ATOM   4274  HH  TYR A 450     -32.567  22.778   4.836  1.00 10.00      A   
ATOM   4275  C   TYR A 450     -25.063  20.370   2.758  1.00 10.00      A   
ATOM   4276  O   TYR A 450     -24.163  20.908   3.395  1.00 10.00      A   
ATOM   4277  N   ILE A 451     -24.873  19.313   1.975  1.00 10.00      A   
ATOM   4278  HN  ILE A 451     -25.639  18.950   1.473  1.00 10.00      A   
ATOM   4279  CA  ILE A 451     -23.571  18.672   1.832  1.00 10.00      A   
ATOM   4280  CB  ILE A 451     -23.633  17.474   0.854  1.00 10.00      A   
ATOM   4281  CG1 ILE A 451     -24.529  16.368   1.417  1.00 10.00      A   
ATOM   4282  CG2 ILE A 451     -22.241  16.931   0.565  1.00 10.00      A   
ATOM   4283  CD1 ILE A 451     -24.833  15.264   0.427  1.00 10.00      A   
ATOM   4284  C   ILE A 451     -22.493  19.656   1.374  1.00 10.00      A   
ATOM   4285  O   ILE A 451     -21.423  19.728   1.965  1.00 10.00      A   
ATOM   4286  N   GLY A 452     -22.787  20.423   0.336  1.00 10.00      A   
ATOM   4287  HN  GLY A 452     -23.665  20.338  -0.094  1.00 10.00      A   
ATOM   4288  CA  GLY A 452     -21.819  21.371  -0.187  1.00 10.00      A   
ATOM   4289  C   GLY A 452     -21.443  22.486   0.776  1.00 10.00      A   
ATOM   4290  O   GLY A 452     -20.327  23.004   0.728  1.00 10.00      A   
ATOM   4291  N   THR A 453     -22.358  22.856   1.657  1.00 10.00      A   
ATOM   4292  HN  THR A 453     -23.229  22.408   1.667  1.00 10.00      A   
ATOM   4293  CA  THR A 453     -22.096  23.934   2.600  1.00 10.00      A   
ATOM   4294  CB  THR A 453     -23.352  24.800   2.796  1.00 10.00      A   
ATOM   4295  OG1 THR A 453     -24.068  24.861   1.555  1.00 10.00      A   
ATOM   4296  HG1 THR A 453     -24.711  24.136   1.521  1.00 10.00      A   
ATOM   4297  CG2 THR A 453     -22.967  26.212   3.208  1.00 10.00      A   
ATOM   4298  C   THR A 453     -21.596  23.426   3.958  1.00 10.00      A   
ATOM   4299  O   THR A 453     -20.979  24.177   4.720  1.00 10.00      A   
ATOM   4300  N   TYR A 454     -21.850  22.159   4.262  1.00 10.00      A   
ATOM   4301  HN  TYR A 454     -22.332  21.594   3.618  1.00 10.00      A   
ATOM   4302  CA  TYR A 454     -21.434  21.594   5.542  1.00 10.00      A   
ATOM   4303  CB  TYR A 454     -22.599  20.890   6.240  1.00 10.00      A   
ATOM   4304  CG  TYR A 454     -23.639  21.831   6.801  1.00 10.00      A   
ATOM   4305  CD1 TYR A 454     -24.946  21.806   6.336  1.00 10.00      A   
ATOM   4306  CD2 TYR A 454     -23.313  22.750   7.792  1.00 10.00      A   
ATOM   4307  CE1 TYR A 454     -25.901  22.667   6.840  1.00 10.00      A   
ATOM   4308  CE2 TYR A 454     -24.263  23.615   8.304  1.00 10.00      A   
ATOM   4309  CZ  TYR A 454     -25.554  23.570   7.824  1.00 10.00      A   
ATOM   4310  OH  TYR A 454     -26.504  24.431   8.331  1.00 10.00      A   
ATOM   4311  HH  TYR A 454     -26.090  25.281   8.545  1.00 10.00      A   
ATOM   4312  C   TYR A 454     -20.248  20.647   5.410  1.00 10.00      A   
ATOM   4313  O   TYR A 454     -19.287  20.748   6.171  1.00 10.00      A   
ATOM   4314  N   ALA A 455     -20.310  19.740   4.443  1.00 10.00      A   
ATOM   4315  HN  ALA A 455     -21.082  19.735   3.836  1.00 10.00      A   
ATOM   4316  CA  ALA A 455     -19.243  18.770   4.239  1.00 10.00      A   
ATOM   4317  CB  ALA A 455     -19.783  17.492   3.617  1.00 10.00      A   
ATOM   4318  C   ALA A 455     -18.113  19.351   3.398  1.00 10.00      A   
ATOM   4319  O   ALA A 455     -18.132  19.291   2.166  1.00 10.00      A   
ATOM   4320  N   LYS A 456     -17.135  19.928   4.077  1.00 10.00      A   
ATOM   4321  HN  LYS A 456     -17.192  19.959   5.059  1.00 10.00      A   
ATOM   4322  CA  LYS A 456     -15.983  20.518   3.413  1.00 10.00      A   
ATOM   4323  CB  LYS A 456     -15.622  21.860   4.055  1.00 10.00      A   
ATOM   4324  CG  LYS A 456     -16.666  22.951   3.868  1.00 10.00      A   
ATOM   4325  CD  LYS A 456     -16.599  23.552   2.473  1.00 10.00      A   
ATOM   4326  CE  LYS A 456     -17.680  24.601   2.266  1.00 10.00      A   
ATOM   4327  NZ  LYS A 456     -17.524  25.302   0.964  1.00 10.00      A   
ATOM   4328  HZ1 LYS A 456     -16.654  25.874   0.965  1.00 10.00      A   
ATOM   4329  HZ2 LYS A 456     -18.334  25.929   0.790  1.00 10.00      A   
ATOM   4330  HZ3 LYS A 456     -17.464  24.608   0.189  1.00 10.00      A   
ATOM   4331  C   LYS A 456     -14.794  19.567   3.479  1.00 10.00      A   
ATOM   4332  O   LYS A 456     -13.936  19.571   2.597  1.00 10.00      A   
ATOM   4333  N   LYS A 457     -14.765  18.741   4.522  1.00 10.00      A   
ATOM   4334  HN  LYS A 457     -15.498  18.773   5.177  1.00 10.00      A   
ATOM   4335  CA  LYS A 457     -13.682  17.786   4.722  1.00 10.00      A   
ATOM   4336  CB  LYS A 457     -13.477  17.530   6.217  1.00 10.00      A   
ATOM   4337  CG  LYS A 457     -13.022  18.742   7.015  1.00 10.00      A   
ATOM   4338  CD  LYS A 457     -11.557  19.060   6.772  1.00 10.00      A   
ATOM   4339  CE  LYS A 457     -10.959  19.852   7.930  1.00 10.00      A   
ATOM   4340  NZ  LYS A 457     -11.584  21.194   8.090  1.00 10.00      A   
ATOM   4341  HZ1 LYS A 457     -11.408  21.772   7.242  1.00 10.00      A   
ATOM   4342  HZ2 LYS A 457     -11.182  21.684   8.916  1.00 10.00      A   
ATOM   4343  HZ3 LYS A 457     -12.611  21.099   8.224  1.00 10.00      A   
ATOM   4344  C   LYS A 457     -13.983  16.466   4.028  1.00 10.00      A   
ATOM   4345  O   LYS A 457     -13.192  15.525   4.099  1.00 10.00      A   
ATOM   4346  N   MET A 458     -15.135  16.395   3.374  1.00 10.00      A   
ATOM   4347  HN  MET A 458     -15.728  17.175   3.365  1.00 10.00      A   
ATOM   4348  CA  MET A 458     -15.541  15.184   2.676  1.00 10.00      A   
ATOM   4349  CB  MET A 458     -16.977  15.305   2.179  1.00 10.00      A   
ATOM   4350  CG  MET A 458     -17.658  13.968   1.946  1.00 10.00      A   
ATOM   4351  SD  MET A 458     -19.386  14.147   1.477  1.00 10.00      A   
ATOM   4352  CE  MET A 458     -19.212  15.042  -0.059  1.00 10.00      A   
ATOM   4353  C   MET A 458     -14.598  14.879   1.518  1.00 10.00      A   
ATOM   4354  O   MET A 458     -14.482  15.660   0.573  1.00 10.00      A   
ATOM   4355  N   GLU A 459     -13.940  13.732   1.594  1.00 10.00      A   
ATOM   4356  HN  GLU A 459     -14.110  13.136   2.352  1.00 10.00      A   
ATOM   4357  CA  GLU A 459     -12.984  13.329   0.576  1.00 10.00      A   
ATOM   4358  CB  GLU A 459     -11.739  12.704   1.219  1.00 10.00      A   
ATOM   4359  CG  GLU A 459     -11.008  13.624   2.189  1.00 10.00      A   
ATOM   4360  CD  GLU A 459      -9.713  13.028   2.714  1.00 10.00      A   
ATOM   4361  OE1 GLU A 459      -8.661  13.198   2.053  1.00 10.00      A   
ATOM   4362  OE2 GLU A 459      -9.734  12.393   3.790  1.00 10.00      A   
ATOM   4363  C   GLU A 459     -13.597  12.368  -0.440  1.00 10.00      A   
ATOM   4364  O   GLU A 459     -13.143  12.291  -1.582  1.00 10.00      A   
ATOM   4365  N   MET A 460     -14.628  11.640  -0.039  1.00 10.00      A   
ATOM   4366  HN  MET A 460     -14.972  11.750   0.876  1.00 10.00      A   
ATOM   4367  CA  MET A 460     -15.268  10.687  -0.938  1.00 10.00      A   
ATOM   4368  CB  MET A 460     -14.687   9.289  -0.739  1.00 10.00      A   
ATOM   4369  CG  MET A 460     -15.163   8.262  -1.753  1.00 10.00      A   
ATOM   4370  SD  MET A 460     -14.186   6.751  -1.711  1.00 10.00      A   
ATOM   4371  CE  MET A 460     -14.966   5.811  -3.022  1.00 10.00      A   
ATOM   4372  C   MET A 460     -16.777  10.661  -0.749  1.00 10.00      A   
ATOM   4373  O   MET A 460     -17.268  10.669   0.380  1.00 10.00      A   
ATOM   4374  N   LEU A 461     -17.504  10.626  -1.858  1.00 10.00      A   
ATOM   4375  HN  LEU A 461     -17.047  10.612  -2.727  1.00 10.00      A   
ATOM   4376  CA  LEU A 461     -18.959  10.601  -1.820  1.00 10.00      A   
ATOM   4377  CB  LEU A 461     -19.519  12.019  -1.998  1.00 10.00      A   
ATOM   4378  CG  LEU A 461     -21.046  12.160  -1.994  1.00 10.00      A   
ATOM   4379  CD1 LEU A 461     -21.617  11.851  -0.620  1.00 10.00      A   
ATOM   4380  CD2 LEU A 461     -21.461  13.551  -2.448  1.00 10.00      A   
ATOM   4381  C   LEU A 461     -19.520   9.677  -2.897  1.00 10.00      A   
ATOM   4382  O   LEU A 461     -19.180   9.804  -4.076  1.00 10.00      A   
ATOM   4383  N   SER A 462     -20.356   8.739  -2.479  1.00 10.00      A   
ATOM   4384  HN  SER A 462     -20.549   8.663  -1.517  1.00 10.00      A   
ATOM   4385  CA  SER A 462     -20.987   7.797  -3.394  1.00 10.00      A   
ATOM   4386  CB  SER A 462     -20.854   6.377  -2.839  1.00 10.00      A   
ATOM   4387  OG  SER A 462     -20.119   6.382  -1.624  1.00 10.00      A   
ATOM   4388  HG  SER A 462     -19.663   5.534  -1.513  1.00 10.00      A   
ATOM   4389  C   SER A 462     -22.461   8.166  -3.592  1.00 10.00      A   
ATOM   4390  O   SER A 462     -23.264   8.078  -2.658  1.00 10.00      A   
ATOM   4391  N   VAL A 463     -22.806   8.600  -4.801  1.00 10.00      A   
ATOM   4392  HN  VAL A 463     -22.122   8.653  -5.507  1.00 10.00      A   
ATOM   4393  CA  VAL A 463     -24.173   9.004  -5.115  1.00 10.00      A   
ATOM   4394  CB  VAL A 463     -24.204  10.408  -5.752  1.00 10.00      A   
ATOM   4395  CG1 VAL A 463     -25.616  10.973  -5.770  1.00 10.00      A   
ATOM   4396  CG2 VAL A 463     -23.252  11.348  -5.032  1.00 10.00      A   
ATOM   4397  C   VAL A 463     -24.839   8.019  -6.072  1.00 10.00      A   
ATOM   4398  O   VAL A 463     -24.236   7.580  -7.056  1.00 10.00      A   
ATOM   4399  N   ALA A 464     -26.089   7.683  -5.777  1.00 10.00      A   
ATOM   4400  HN  ALA A 464     -26.507   8.070  -4.979  1.00 10.00      A   
ATOM   4401  CA  ALA A 464     -26.859   6.761  -6.599  1.00 10.00      A   
ATOM   4402  CB  ALA A 464     -26.473   5.323  -6.290  1.00 10.00      A   
ATOM   4403  C   ALA A 464     -28.351   6.953  -6.364  1.00 10.00      A   
ATOM   4404  O   ALA A 464     -28.816   6.863  -5.225  1.00 10.00      A   
ATOM   4405  N   PHE A 465     -29.086   7.213  -7.445  1.00 10.00      A   
ATOM   4406  HN  PHE A 465     -28.636   7.277  -8.317  1.00 10.00      A   
ATOM   4407  CA  PHE A 465     -30.538   7.414  -7.385  1.00 10.00      A   
ATOM   4408  CB  PHE A 465     -31.266   6.140  -6.930  1.00 10.00      A   
ATOM   4409  CG  PHE A 465     -31.145   4.976  -7.877  1.00 10.00      A   
ATOM   4410  CD1 PHE A 465     -30.149   4.027  -7.705  1.00 10.00      A   
ATOM   4411  CD2 PHE A 465     -32.030   4.828  -8.932  1.00 10.00      A   
ATOM   4412  CE1 PHE A 465     -30.036   2.953  -8.568  1.00 10.00      A   
ATOM   4413  CE2 PHE A 465     -31.923   3.754  -9.797  1.00 10.00      A   
ATOM   4414  CZ  PHE A 465     -30.925   2.816  -9.615  1.00 10.00      A   
ATOM   4415  C   PHE A 465     -30.913   8.585  -6.480  1.00 10.00      A   
ATOM   4416  O   PHE A 465     -31.792   8.467  -5.625  1.00 10.00      A   
ATOM   4417  N   ALA A 466     -30.255   9.718  -6.670  1.00 10.00      A   
ATOM   4418  HN  ALA A 466     -29.576   9.768  -7.373  1.00 10.00      A   
ATOM   4419  CA  ALA A 466     -30.527  10.890  -5.852  1.00 10.00      A   
ATOM   4420  CB  ALA A 466     -29.620  10.887  -4.629  1.00 10.00      A   
ATOM   4421  C   ALA A 466     -30.340  12.173  -6.653  1.00 10.00      A   
ATOM   4422  O   ALA A 466     -29.477  12.247  -7.529  1.00 10.00      A   
ATOM   4423  N   GLY A 467     -31.159  13.177  -6.362  1.00 10.00      A   
ATOM   4424  HN  GLY A 467     -31.847  13.057  -5.666  1.00 10.00      A   
ATOM   4425  CA  GLY A 467     -31.056  14.441  -7.060  1.00 10.00      A   
ATOM   4426  C   GLY A 467     -32.278  14.736  -7.898  1.00 10.00      A   
ATOM   4427  O   GLY A 467     -32.993  13.819  -8.306  1.00 10.00      A   
ATOM   4428  N   ASP A 468     -32.520  16.010  -8.159  1.00 10.00      A   
ATOM   4429  HN  ASP A 468     -31.900  16.702  -7.812  1.00 10.00      A   
ATOM   4430  CA  ASP A 468     -33.669  16.421  -8.955  1.00 10.00      A   
ATOM   4431  CB  ASP A 468     -34.646  17.259  -8.119  1.00 10.00      A   
ATOM   4432  CG  ASP A 468     -36.100  17.055  -8.511  1.00 10.00      A   
ATOM   4433  OD1 ASP A 468     -36.598  17.800  -9.381  1.00 10.00      A   
ATOM   4434  OD2 ASP A 468     -36.758  16.155  -7.937  1.00 10.00      A   
ATOM   4435  C   ASP A 468     -33.221  17.198 -10.187  1.00 10.00      A   
ATOM   4436  O   ASP A 468     -33.789  17.037 -11.272  1.00 10.00      A   
ATOM   4437  N   SER A 469     -32.192  18.026 -10.027  1.00 10.00      A   
ATOM   4438  HN  SER A 469     -31.767  18.112  -9.141  1.00 10.00      A   
ATOM   4439  CA  SER A 469     -31.683  18.818 -11.134  1.00 10.00      A   
ATOM   4440  CB  SER A 469     -32.344  20.196 -11.152  1.00 10.00      A   
ATOM   4441  OG  SER A 469     -32.849  20.541  -9.870  1.00 10.00      A   
ATOM   4442  HG  SER A 469     -32.185  20.316  -9.190  1.00 10.00      A   
ATOM   4443  C   SER A 469     -30.162  18.950 -11.100  1.00 10.00      A   
ATOM   4444  O   SER A 469     -29.507  18.470 -10.177  1.00 10.00      A   
ATOM   4445  N   ASP A 470     -29.616  19.621 -12.114  1.00 10.00      A   
ATOM   4446  HN  ASP A 470     -30.207  19.987 -12.807  1.00 10.00      A   
ATOM   4447  CA  ASP A 470     -28.171  19.832 -12.242  1.00 10.00      A   
ATOM   4448  CB  ASP A 470     -27.866  20.549 -13.561  1.00 10.00      A   
ATOM   4449  CG  ASP A 470     -26.947  19.762 -14.471  1.00 10.00      A   
ATOM   4450  OD1 ASP A 470     -25.724  19.750 -14.229  1.00 10.00      A   
ATOM   4451  OD2 ASP A 470     -27.447  19.166 -15.444  1.00 10.00      A   
ATOM   4452  C   ASP A 470     -27.622  20.665 -11.090  1.00 10.00      A   
ATOM   4453  O   ASP A 470     -26.467  20.508 -10.692  1.00 10.00      A   
ATOM   4454  N   LEU A 471     -28.466  21.537 -10.549  1.00 10.00      A   
ATOM   4455  HN  LEU A 471     -29.382  21.582 -10.892  1.00 10.00      A   
ATOM   4456  CA  LEU A 471     -28.077  22.423  -9.455  1.00 10.00      A   
ATOM   4457  CB  LEU A 471     -29.241  23.324  -9.044  1.00 10.00      A   
ATOM   4458  CG  LEU A 471     -29.779  24.258 -10.132  1.00 10.00      A   
ATOM   4459  CD1 LEU A 471     -30.916  25.106  -9.595  1.00 10.00      A   
ATOM   4460  CD2 LEU A 471     -28.672  25.145 -10.678  1.00 10.00      A   
ATOM   4461  C   LEU A 471     -27.529  21.653  -8.257  1.00 10.00      A   
ATOM   4462  O   LEU A 471     -26.591  22.108  -7.597  1.00 10.00      A   
ATOM   4463  N   GLY A 472     -28.109  20.487  -7.990  1.00 10.00      A   
ATOM   4464  HN  GLY A 472     -28.863  20.184  -8.547  1.00 10.00      A   
ATOM   4465  CA  GLY A 472     -27.659  19.665  -6.881  1.00 10.00      A   
ATOM   4466  C   GLY A 472     -26.198  19.275  -7.014  1.00 10.00      A   
ATOM   4467  O   GLY A 472     -25.454  19.257  -6.032  1.00 10.00      A   
ATOM   4468  N   MET A 473     -25.779  18.975  -8.234  1.00 10.00      A   
ATOM   4469  HN  MET A 473     -26.414  19.014  -8.982  1.00 10.00      A   
ATOM   4470  CA  MET A 473     -24.400  18.591  -8.496  1.00 10.00      A   
ATOM   4471  CB  MET A 473     -24.273  18.010  -9.906  1.00 10.00      A   
ATOM   4472  CG  MET A 473     -22.882  17.506 -10.253  1.00 10.00      A   
ATOM   4473  SD  MET A 473     -22.880  16.350 -11.638  1.00 10.00      A   
ATOM   4474  CE  MET A 473     -23.468  17.396 -12.972  1.00 10.00      A   
ATOM   4475  C   MET A 473     -23.479  19.793  -8.329  1.00 10.00      A   
ATOM   4476  O   MET A 473     -22.371  19.680  -7.807  1.00 10.00      A   
ATOM   4477  N   HIS A 474     -23.967  20.947  -8.754  1.00 10.00      A   
ATOM   4478  HN  HIS A 474     -24.871  20.964  -9.146  1.00 10.00      A   
ATOM   4479  CA  HIS A 474     -23.209  22.189  -8.667  1.00 10.00      A   
ATOM   4480  CB  HIS A 474     -23.984  23.321  -9.353  1.00 10.00      A   
ATOM   4481  CG  HIS A 474     -23.173  24.550  -9.628  1.00 10.00      A   
ATOM   4482  ND1 HIS A 474     -22.446  24.679 -10.786  1.00 10.00      A   
ATOM   4483  CD2 HIS A 474     -23.016  25.668  -8.876  1.00 10.00      A   
ATOM   4484  CE1 HIS A 474     -21.868  25.863 -10.717  1.00 10.00      A   
ATOM   4485  NE2 HIS A 474     -22.182  26.494  -9.585  1.00 10.00      A   
ATOM   4486  HE2 HIS A 474     -21.869  27.383  -9.311  1.00 10.00      A   
ATOM   4487  C   HIS A 474     -22.912  22.556  -7.213  1.00 10.00      A   
ATOM   4488  O   HIS A 474     -21.809  22.993  -6.886  1.00 10.00      A   
ATOM   4489  N   HIS A 475     -23.899  22.349  -6.346  1.00 10.00      A   
ATOM   4490  HN  HIS A 475     -24.750  21.975  -6.671  1.00 10.00      A   
ATOM   4491  CA  HIS A 475     -23.760  22.664  -4.925  1.00 10.00      A   
ATOM   4492  CB  HIS A 475     -25.088  22.468  -4.189  1.00 10.00      A   
ATOM   4493  CG  HIS A 475     -25.948  23.693  -4.171  1.00 10.00      A   
ATOM   4494  ND1 HIS A 475     -26.002  24.572  -3.117  1.00 10.00      A   
ATOM   4495  HD1 HIS A 475     -25.484  24.510  -2.283  1.00 10.00      A   
ATOM   4496  CD2 HIS A 475     -26.812  24.170  -5.101  1.00 10.00      A   
ATOM   4497  CE1 HIS A 475     -26.874  25.538  -3.428  1.00 10.00      A   
ATOM   4498  NE2 HIS A 475     -27.395  25.342  -4.627  1.00 10.00      A   
ATOM   4499  C   HIS A 475     -22.658  21.850  -4.251  1.00 10.00      A   
ATOM   4500  O   HIS A 475     -22.008  22.326  -3.323  1.00 10.00      A   
ATOM   4501  N   VAL A 476     -22.451  20.628  -4.717  1.00 10.00      A   
ATOM   4502  HN  VAL A 476     -22.993  20.300  -5.466  1.00 10.00      A   
ATOM   4503  CA  VAL A 476     -21.424  19.766  -4.141  1.00 10.00      A   
ATOM   4504  CB  VAL A 476     -21.755  18.269  -4.325  1.00 10.00      A   
ATOM   4505  CG1 VAL A 476     -20.618  17.389  -3.822  1.00 10.00      A   
ATOM   4506  CG2 VAL A 476     -23.050  17.923  -3.602  1.00 10.00      A   
ATOM   4507  C   VAL A 476     -20.051  20.082  -4.729  1.00 10.00      A   
ATOM   4508  O   VAL A 476     -19.081  20.267  -3.993  1.00 10.00      A   
ATOM   4509  N   LEU A 477     -19.983  20.168  -6.056  1.00 10.00      A   
ATOM   4510  HN  LEU A 477     -20.799  20.035  -6.587  1.00 10.00      A   
ATOM   4511  CA  LEU A 477     -18.730  20.456  -6.746  1.00 10.00      A   
ATOM   4512  CB  LEU A 477     -18.915  20.357  -8.259  1.00 10.00      A   
ATOM   4513  CG  LEU A 477     -19.227  18.965  -8.811  1.00 10.00      A   
ATOM   4514  CD1 LEU A 477     -19.553  19.038 -10.294  1.00 10.00      A   
ATOM   4515  CD2 LEU A 477     -18.060  18.021  -8.570  1.00 10.00      A   
ATOM   4516  C   LEU A 477     -18.177  21.825  -6.357  1.00 10.00      A   
ATOM   4517  O   LEU A 477     -16.972  21.989  -6.180  1.00 10.00      A   
ATOM   4518  N   SER A 478     -19.062  22.805  -6.211  1.00 10.00      A   
ATOM   4519  HN  SER A 478     -20.016  22.625  -6.368  1.00 10.00      A   
ATOM   4520  CA  SER A 478     -18.653  24.147  -5.825  1.00 10.00      A   
ATOM   4521  CB  SER A 478     -19.479  25.193  -6.582  1.00 10.00      A   
ATOM   4522  OG  SER A 478     -19.420  24.972  -7.985  1.00 10.00      A   
ATOM   4523  HG  SER A 478     -18.797  24.249  -8.166  1.00 10.00      A   
ATOM   4524  C   SER A 478     -18.811  24.331  -4.316  1.00 10.00      A   
ATOM   4525  O   SER A 478     -18.859  25.456  -3.814  1.00 10.00      A   
ATOM   4526  N   GLY A 479     -18.885  23.216  -3.597  1.00 10.00      A   
ATOM   4527  HN  GLY A 479     -18.829  22.346  -4.049  1.00 10.00      A   
ATOM   4528  CA  GLY A 479     -19.044  23.271  -2.160  1.00 10.00      A   
ATOM   4529  C   GLY A 479     -17.925  22.570  -1.420  1.00 10.00      A   
ATOM   4530  O   GLY A 479     -17.137  23.215  -0.728  1.00 10.00      A   
ATOM   4531  N   CYS A 480     -17.844  21.254  -1.569  1.00 10.00      A   
ATOM   4532  HN  CYS A 480     -18.486  20.796  -2.156  1.00 10.00      A   
ATOM   4533  CA  CYS A 480     -16.815  20.470  -0.897  1.00 10.00      A   
ATOM   4534  CB  CYS A 480     -17.020  18.982  -1.167  1.00 10.00      A   
ATOM   4535  SG  CYS A 480     -18.670  18.386  -0.728  1.00 10.00      A   
ATOM   4536  HG  CYS A 480     -18.896  18.715   0.540  1.00 10.00      A   
ATOM   4537  C   CYS A 480     -15.414  20.920  -1.310  1.00 10.00      A   
ATOM   4538  O   CYS A 480     -15.176  21.269  -2.468  1.00 10.00      A   
ATOM   4539  N   ASP A 481     -14.492  20.924  -0.357  1.00 10.00      A   
ATOM   4540  HN  ASP A 481     -14.730  20.633   0.548  1.00 10.00      A   
ATOM   4541  CA  ASP A 481     -13.129  21.357  -0.635  1.00 10.00      A   
ATOM   4542  CB  ASP A 481     -12.634  22.325   0.435  1.00 10.00      A   
ATOM   4543  CG  ASP A 481     -11.847  23.472  -0.161  1.00 10.00      A   
ATOM   4544  OD1 ASP A 481     -12.469  24.496  -0.523  1.00 10.00      A   
ATOM   4545  OD2 ASP A 481     -10.612  23.355  -0.279  1.00 10.00      A   
ATOM   4546  C   ASP A 481     -12.169  20.185  -0.771  1.00 10.00      A   
ATOM   4547  O   ASP A 481     -11.391  20.120  -1.717  1.00 10.00      A   
ATOM   4548  N   SER A 482     -12.239  19.250   0.162  1.00 10.00      A   
ATOM   4549  HN  SER A 482     -12.890  19.345   0.891  1.00 10.00      A   
ATOM   4550  CA  SER A 482     -11.364  18.082   0.149  1.00 10.00      A   
ATOM   4551  CB  SER A 482     -11.206  17.543   1.572  1.00 10.00      A   
ATOM   4552  OG  SER A 482     -10.809  18.573   2.463  1.00 10.00      A   
ATOM   4553  HG  SER A 482     -10.323  18.186   3.198  1.00 10.00      A   
ATOM   4554  C   SER A 482     -11.885  16.981  -0.779  1.00 10.00      A   
ATOM   4555  O   SER A 482     -11.576  15.804  -0.586  1.00 10.00      A   
ATOM   4556  N   LEU A 483     -12.658  17.369  -1.793  1.00 10.00      A   
ATOM   4557  HN  LEU A 483     -12.847  18.322  -1.909  1.00 10.00      A   
ATOM   4558  CA  LEU A 483     -13.217  16.414  -2.743  1.00 10.00      A   
ATOM   4559  CB  LEU A 483     -14.130  17.116  -3.751  1.00 10.00      A   
ATOM   4560  CG  LEU A 483     -15.626  16.817  -3.628  1.00 10.00      A   
ATOM   4561  CD1 LEU A 483     -16.412  17.634  -4.640  1.00 10.00      A   
ATOM   4562  CD2 LEU A 483     -15.897  15.331  -3.814  1.00 10.00      A   
ATOM   4563  C   LEU A 483     -12.116  15.647  -3.471  1.00 10.00      A   
ATOM   4564  O   LEU A 483     -11.291  16.236  -4.171  1.00 10.00      A   
ATOM   4565  N   ARG A 484     -12.101  14.334  -3.287  1.00 10.00      A   
ATOM   4566  HN  ARG A 484     -12.776  13.926  -2.703  1.00 10.00      A   
ATOM   4567  CA  ARG A 484     -11.109  13.484  -3.921  1.00 10.00      A   
ATOM   4568  CB  ARG A 484     -10.307  12.709  -2.871  1.00 10.00      A   
ATOM   4569  CG  ARG A 484      -9.313  13.559  -2.090  1.00 10.00      A   
ATOM   4570  CD  ARG A 484      -8.613  12.752  -1.012  1.00 10.00      A   
ATOM   4571  NE  ARG A 484      -8.567  11.325  -1.333  1.00 10.00      A   
ATOM   4572  HE  ARG A 484      -8.592  11.079  -2.282  1.00 10.00      A   
ATOM   4573  CZ  ARG A 484      -8.488  10.366  -0.415  1.00 10.00      A   
ATOM   4574  NH1 ARG A 484      -8.441  10.677   0.874  1.00 10.00      A   
ATOM   4575 HH11 ARG A 484      -8.382   9.923   1.591  1.00 10.00      A   
ATOM   4576 HH12 ARG A 484      -8.462  11.683   1.178  1.00 10.00      A   
ATOM   4577  NH2 ARG A 484      -8.477   9.089  -0.781  1.00 10.00      A   
ATOM   4578 HH21 ARG A 484      -8.415   8.334  -0.055  1.00 10.00      A   
ATOM   4579 HH22 ARG A 484      -8.532   8.813  -1.788  1.00 10.00      A   
ATOM   4580  C   ARG A 484     -11.759  12.516  -4.902  1.00 10.00      A   
ATOM   4581  O   ARG A 484     -11.445  12.526  -6.093  1.00 10.00      A   
ATOM   4582  N   LYS A 485     -12.658  11.684  -4.398  1.00 10.00      A   
ATOM   4583  HN  LYS A 485     -12.882  11.743  -3.443  1.00 10.00      A   
ATOM   4584  CA  LYS A 485     -13.340  10.700  -5.226  1.00 10.00      A   
ATOM   4585  CB  LYS A 485     -12.964   9.277  -4.796  1.00 10.00      A   
ATOM   4586  CG  LYS A 485     -11.512   8.908  -5.075  1.00 10.00      A   
ATOM   4587  CD  LYS A 485     -11.241   7.436  -4.803  1.00 10.00      A   
ATOM   4588  CE  LYS A 485     -11.166   7.149  -3.312  1.00 10.00      A   
ATOM   4589  NZ  LYS A 485     -10.629   5.793  -3.029  1.00 10.00      A   
ATOM   4590  HZ1 LYS A 485     -11.099   5.388  -2.197  1.00 10.00      A   
ATOM   4591  HZ2 LYS A 485      -9.602   5.846  -2.837  1.00 10.00      A   
ATOM   4592  HZ3 LYS A 485     -10.786   5.163  -3.843  1.00 10.00      A   
ATOM   4593  C   LYS A 485     -14.847  10.889  -5.169  1.00 10.00      A   
ATOM   4594  O   LYS A 485     -15.436  10.939  -4.088  1.00 10.00      A   
ATOM   4595  N   LEU A 486     -15.464  11.002  -6.332  1.00 10.00      A   
ATOM   4596  HN  LEU A 486     -14.936  10.956  -7.165  1.00 10.00      A   
ATOM   4597  CA  LEU A 486     -16.902  11.183  -6.419  1.00 10.00      A   
ATOM   4598  CB  LEU A 486     -17.237  12.652  -6.684  1.00 10.00      A   
ATOM   4599  CG  LEU A 486     -18.715  12.991  -6.895  1.00 10.00      A   
ATOM   4600  CD1 LEU A 486     -19.526  12.672  -5.649  1.00 10.00      A   
ATOM   4601  CD2 LEU A 486     -18.873  14.454  -7.275  1.00 10.00      A   
ATOM   4602  C   LEU A 486     -17.475  10.309  -7.523  1.00 10.00      A   
ATOM   4603  O   LEU A 486     -17.031  10.375  -8.672  1.00 10.00      A   
ATOM   4604  N   GLU A 487     -18.430   9.466  -7.167  1.00 10.00      A   
ATOM   4605  HN  GLU A 487     -18.714   9.435  -6.226  1.00 10.00      A   
ATOM   4606  CA  GLU A 487     -19.071   8.583  -8.128  1.00 10.00      A   
ATOM   4607  CB  GLU A 487     -18.733   7.116  -7.847  1.00 10.00      A   
ATOM   4608  CG  GLU A 487     -18.270   6.836  -6.428  1.00 10.00      A   
ATOM   4609  CD  GLU A 487     -16.945   6.112  -6.401  1.00 10.00      A   
ATOM   4610  OE1 GLU A 487     -16.941   4.876  -6.539  1.00 10.00      A   
ATOM   4611  OE2 GLU A 487     -15.902   6.780  -6.263  1.00 10.00      A   
ATOM   4612  C   GLU A 487     -20.574   8.797  -8.120  1.00 10.00      A   
ATOM   4613  O   GLU A 487     -21.210   8.748  -7.071  1.00 10.00      A   
ATOM   4614  N   ILE A 488     -21.129   9.057  -9.292  1.00 10.00      A   
ATOM   4615  HN  ILE A 488     -20.559   9.090 -10.095  1.00 10.00      A   
ATOM   4616  CA  ILE A 488     -22.558   9.289  -9.431  1.00 10.00      A   
ATOM   4617  CB  ILE A 488     -22.851  10.746  -9.855  1.00 10.00      A   
ATOM   4618  CG1 ILE A 488     -22.144  11.736  -8.922  1.00 10.00      A   
ATOM   4619  CG2 ILE A 488     -24.351  10.999  -9.877  1.00 10.00      A   
ATOM   4620  CD1 ILE A 488     -22.148  13.164  -9.421  1.00 10.00      A   
ATOM   4621  C   ILE A 488     -23.141   8.345 -10.474  1.00 10.00      A   
ATOM   4622  O   ILE A 488     -22.668   8.301 -11.613  1.00 10.00      A   
ATOM   4623  N   ARG A 489     -24.149   7.579 -10.081  1.00 10.00      A   
ATOM   4624  HN  ARG A 489     -24.468   7.641  -9.152  1.00 10.00      A   
ATOM   4625  CA  ARG A 489     -24.793   6.647 -10.990  1.00 10.00      A   
ATOM   4626  CB  ARG A 489     -24.341   5.209 -10.718  1.00 10.00      A   
ATOM   4627  CG  ARG A 489     -24.768   4.656  -9.365  1.00 10.00      A   
ATOM   4628  CD  ARG A 489     -24.931   3.145  -9.408  1.00 10.00      A   
ATOM   4629  NE  ARG A 489     -25.911   2.731 -10.412  1.00 10.00      A   
ATOM   4630  HE  ARG A 489     -26.478   3.439 -10.814  1.00 10.00      A   
ATOM   4631  CZ  ARG A 489     -26.079   1.476 -10.820  1.00 10.00      A   
ATOM   4632  NH1 ARG A 489     -25.334   0.500 -10.317  1.00 10.00      A   
ATOM   4633 HH11 ARG A 489     -24.611   0.711  -9.595  1.00 10.00      A   
ATOM   4634 HH12 ARG A 489     -25.466  -0.480 -10.644  1.00 10.00      A   
ATOM   4635  NH2 ARG A 489     -26.992   1.200 -11.740  1.00 10.00      A   
ATOM   4636 HH21 ARG A 489     -27.132   0.218 -12.068  1.00 10.00      A   
ATOM   4637 HH22 ARG A 489     -27.575   1.976 -12.145  1.00 10.00      A   
ATOM   4638  C   ARG A 489     -26.310   6.753 -10.894  1.00 10.00      A   
ATOM   4639  O   ARG A 489     -26.862   6.895  -9.798  1.00 10.00      A   
ATOM   4640  N   ASP A 490     -26.966   6.698 -12.051  1.00 10.00      A   
ATOM   4641  HN  ASP A 490     -26.448   6.612 -12.880  1.00 10.00      A   
ATOM   4642  CA  ASP A 490     -28.424   6.766 -12.137  1.00 10.00      A   
ATOM   4643  CB  ASP A 490     -29.072   5.542 -11.482  1.00 10.00      A   
ATOM   4644  CG  ASP A 490     -28.861   4.272 -12.278  1.00 10.00      A   
ATOM   4645  OD1 ASP A 490     -29.818   3.808 -12.931  1.00 10.00      A   
ATOM   4646  OD2 ASP A 490     -27.738   3.725 -12.252  1.00 10.00      A   
ATOM   4647  C   ASP A 490     -28.961   8.053 -11.529  1.00 10.00      A   
ATOM   4648  O   ASP A 490     -29.605   8.039 -10.480  1.00 10.00      A   
ATOM   4649  N   CYS A 491     -28.685   9.163 -12.197  1.00 10.00      A   
ATOM   4650  HN  CYS A 491     -28.178   9.102 -13.035  1.00 10.00      A   
ATOM   4651  CA  CYS A 491     -29.121  10.470 -11.735  1.00 10.00      A   
ATOM   4652  CB  CYS A 491     -28.029  11.108 -10.867  1.00 10.00      A   
ATOM   4653  SG  CYS A 491     -27.861  10.412  -9.202  1.00 10.00      A   
ATOM   4654  HG  CYS A 491     -28.324  11.314  -8.341  1.00 10.00      A   
ATOM   4655  C   CYS A 491     -29.446  11.379 -12.923  1.00 10.00      A   
ATOM   4656  O   CYS A 491     -28.797  11.300 -13.971  1.00 10.00      A   
ATOM   4657  N   PRO A 492     -30.464  12.251 -12.782  1.00 10.00      A   
ATOM   4658  CA  PRO A 492     -30.871  13.185 -13.845  1.00 10.00      A   
ATOM   4659  CB  PRO A 492     -32.191  13.760 -13.326  1.00 10.00      A   
ATOM   4660  CG  PRO A 492     -32.097  13.633 -11.845  1.00 10.00      A   
ATOM   4661  CD  PRO A 492     -31.321  12.373 -11.587  1.00 10.00      A   
ATOM   4662  C   PRO A 492     -29.856  14.311 -14.084  1.00 10.00      A   
ATOM   4663  O   PRO A 492     -30.133  15.251 -14.831  1.00 10.00      A   
ATOM   4664  N   PHE A 493     -28.691  14.217 -13.445  1.00 10.00      A   
ATOM   4665  HN  PHE A 493     -28.536  13.454 -12.854  1.00 10.00      A   
ATOM   4666  CA  PHE A 493     -27.636  15.212 -13.605  1.00 10.00      A   
ATOM   4667  CB  PHE A 493     -26.424  14.838 -12.745  1.00 10.00      A   
ATOM   4668  CG  PHE A 493     -26.599  15.046 -11.267  1.00 10.00      A   
ATOM   4669  CD1 PHE A 493     -26.060  14.146 -10.367  1.00 10.00      A   
ATOM   4670  CD2 PHE A 493     -27.286  16.144 -10.778  1.00 10.00      A   
ATOM   4671  CE1 PHE A 493     -26.200  14.334  -9.006  1.00 10.00      A   
ATOM   4672  CE2 PHE A 493     -27.432  16.338  -9.417  1.00 10.00      A   
ATOM   4673  CZ  PHE A 493     -26.887  15.433  -8.531  1.00 10.00      A   
ATOM   4674  C   PHE A 493     -27.202  15.267 -15.062  1.00 10.00      A   
ATOM   4675  O   PHE A 493     -26.969  14.231 -15.682  1.00 10.00      A   
ATOM   4676  N   GLY A 494     -27.109  16.462 -15.611  1.00 10.00      A   
ATOM   4677  HN  GLY A 494     -27.304  17.261 -15.074  1.00 10.00      A   
ATOM   4678  CA  GLY A 494     -26.709  16.607 -16.991  1.00 10.00      A   
ATOM   4679  C   GLY A 494     -25.254  17.003 -17.124  1.00 10.00      A   
ATOM   4680  O   GLY A 494     -24.370  16.343 -16.575  1.00 10.00      A   
ATOM   4681  N   ASP A 495     -25.000  18.092 -17.836  1.00 10.00      A   
ATOM   4682  HN  ASP A 495     -25.745  18.598 -18.230  1.00 10.00      A   
ATOM   4683  CA  ASP A 495     -23.639  18.561 -18.040  1.00 10.00      A   
ATOM   4684  CB  ASP A 495     -23.180  18.286 -19.479  1.00 10.00      A   
ATOM   4685  CG  ASP A 495     -24.251  18.549 -20.527  1.00 10.00      A   
ATOM   4686  OD1 ASP A 495     -24.723  17.573 -21.158  1.00 10.00      A   
ATOM   4687  OD2 ASP A 495     -24.633  19.723 -20.727  1.00 10.00      A   
ATOM   4688  C   ASP A 495     -23.507  20.042 -17.714  1.00 10.00      A   
ATOM   4689  O   ASP A 495     -22.441  20.635 -17.889  1.00 10.00      A   
ATOM   4690  N   LYS A 496     -24.582  20.629 -17.205  1.00 10.00      A   
ATOM   4691  HN  LYS A 496     -25.385  20.090 -17.033  1.00 10.00      A   
ATOM   4692  CA  LYS A 496     -24.589  22.050 -16.871  1.00 10.00      A   
ATOM   4693  CB  LYS A 496     -26.004  22.526 -16.538  1.00 10.00      A   
ATOM   4694  CG  LYS A 496     -26.995  22.370 -17.680  1.00 10.00      A   
ATOM   4695  CD  LYS A 496     -28.353  22.958 -17.335  1.00 10.00      A   
ATOM   4696  CE  LYS A 496     -29.302  22.884 -18.519  1.00 10.00      A   
ATOM   4697  NZ  LYS A 496     -29.778  21.496 -18.779  1.00 10.00      A   
ATOM   4698  HZ1 LYS A 496     -30.416  21.484 -19.602  1.00 10.00      A   
ATOM   4699  HZ2 LYS A 496     -30.295  21.132 -17.953  1.00 10.00      A   
ATOM   4700  HZ3 LYS A 496     -28.970  20.867 -18.969  1.00 10.00      A   
ATOM   4701  C   LYS A 496     -23.639  22.349 -15.716  1.00 10.00      A   
ATOM   4702  O   LYS A 496     -22.783  23.231 -15.815  1.00 10.00      A   
ATOM   4703  N   ALA A 497     -23.784  21.607 -14.627  1.00 10.00      A   
ATOM   4704  HN  ALA A 497     -24.489  20.909 -14.603  1.00 10.00      A   
ATOM   4705  CA  ALA A 497     -22.935  21.799 -13.462  1.00 10.00      A   
ATOM   4706  CB  ALA A 497     -23.555  21.142 -12.240  1.00 10.00      A   
ATOM   4707  C   ALA A 497     -21.542  21.242 -13.723  1.00 10.00      A   
ATOM   4708  O   ALA A 497     -20.553  21.714 -13.160  1.00 10.00      A   
ATOM   4709  N   LEU A 498     -21.482  20.245 -14.598  1.00 10.00      A   
ATOM   4710  HN  LEU A 498     -22.312  19.936 -15.015  1.00 10.00      A   
ATOM   4711  CA  LEU A 498     -20.228  19.597 -14.958  1.00 10.00      A   
ATOM   4712  CB  LEU A 498     -20.496  18.403 -15.878  1.00 10.00      A   
ATOM   4713  CG  LEU A 498     -19.261  17.664 -16.403  1.00 10.00      A   
ATOM   4714  CD1 LEU A 498     -18.725  16.694 -15.362  1.00 10.00      A   
ATOM   4715  CD2 LEU A 498     -19.571  16.948 -17.709  1.00 10.00      A   
ATOM   4716  C   LEU A 498     -19.285  20.572 -15.653  1.00 10.00      A   
ATOM   4717  O   LEU A 498     -18.145  20.764 -15.226  1.00 10.00      A   
ATOM   4718  N   LEU A 499     -19.772  21.188 -16.725  1.00 10.00      A   
ATOM   4719  HN  LEU A 499     -20.692  20.987 -17.015  1.00 10.00      A   
ATOM   4720  CA  LEU A 499     -18.980  22.145 -17.489  1.00 10.00      A   
ATOM   4721  CB  LEU A 499     -19.711  22.545 -18.775  1.00 10.00      A   
ATOM   4722  CG  LEU A 499     -19.957  21.428 -19.794  1.00 10.00      A   
ATOM   4723  CD1 LEU A 499     -20.890  21.907 -20.895  1.00 10.00      A   
ATOM   4724  CD2 LEU A 499     -18.644  20.925 -20.379  1.00 10.00      A   
ATOM   4725  C   LEU A 499     -18.658  23.385 -16.661  1.00 10.00      A   
ATOM   4726  O   LEU A 499     -17.623  24.021 -16.852  1.00 10.00      A   
ATOM   4727  N   ALA A 500     -19.544  23.708 -15.727  1.00 10.00      A   
ATOM   4728  HN  ALA A 500     -20.345  23.155 -15.618  1.00 10.00      A   
ATOM   4729  CA  ALA A 500     -19.361  24.870 -14.866  1.00 10.00      A   
ATOM   4730  CB  ALA A 500     -20.700  25.335 -14.315  1.00 10.00      A   
ATOM   4731  C   ALA A 500     -18.391  24.575 -13.726  1.00 10.00      A   
ATOM   4732  O   ALA A 500     -17.968  25.480 -13.008  1.00 10.00      A   
ATOM   4733  N   ASN A 501     -18.028  23.309 -13.568  1.00 10.00      A   
ATOM   4734  HN  ASN A 501     -18.377  22.626 -14.184  1.00 10.00      A   
ATOM   4735  CA  ASN A 501     -17.113  22.912 -12.504  1.00 10.00      A   
ATOM   4736  CB  ASN A 501     -17.826  22.088 -11.433  1.00 10.00      A   
ATOM   4737  CG  ASN A 501     -18.497  22.959 -10.394  1.00 10.00      A   
ATOM   4738  OD1 ASN A 501     -17.859  23.417  -9.448  1.00 10.00      A   
ATOM   4739  ND2 ASN A 501     -19.790  23.193 -10.560  1.00 10.00      A   
ATOM   4740 HD21 ASN A 501     -20.238  22.794 -11.342  1.00 10.00      A   
ATOM   4741 HD22 ASN A 501     -20.251  23.753  -9.896  1.00 10.00      A   
ATOM   4742  C   ASN A 501     -15.913  22.151 -13.043  1.00 10.00      A   
ATOM   4743  O   ASN A 501     -15.404  21.232 -12.400  1.00 10.00      A   
ATOM   4744  N   ALA A 502     -15.456  22.540 -14.220  1.00 10.00      A   
ATOM   4745  HN  ALA A 502     -15.909  23.269 -14.692  1.00 10.00      A   
ATOM   4746  CA  ALA A 502     -14.300  21.899 -14.835  1.00 10.00      A   
ATOM   4747  CB  ALA A 502     -14.189  22.301 -16.296  1.00 10.00      A   
ATOM   4748  C   ALA A 502     -13.027  22.269 -14.080  1.00 10.00      A   
ATOM   4749  O   ALA A 502     -12.032  21.546 -14.114  1.00 10.00      A   
ATOM   4750  N   SER A 503     -13.082  23.392 -13.381  1.00 10.00      A   
ATOM   4751  HN  SER A 503     -13.912  23.915 -13.389  1.00 10.00      A   
ATOM   4752  CA  SER A 503     -11.953  23.883 -12.610  1.00 10.00      A   
ATOM   4753  CB  SER A 503     -12.225  25.328 -12.185  1.00 10.00      A   
ATOM   4754  OG  SER A 503     -13.001  26.002 -13.167  1.00 10.00      A   
ATOM   4755  HG  SER A 503     -13.759  26.419 -12.740  1.00 10.00      A   
ATOM   4756  C   SER A 503     -11.694  23.013 -11.375  1.00 10.00      A   
ATOM   4757  O   SER A 503     -10.548  22.708 -11.042  1.00 10.00      A   
ATOM   4758  N   LYS A 504     -12.767  22.601 -10.712  1.00 10.00      A   
ATOM   4759  HN  LYS A 504     -13.656  22.857 -11.041  1.00 10.00      A   
ATOM   4760  CA  LYS A 504     -12.658  21.782  -9.506  1.00 10.00      A   
ATOM   4761  CB  LYS A 504     -14.014  21.685  -8.796  1.00 10.00      A   
ATOM   4762  CG  LYS A 504     -13.907  21.442  -7.300  1.00 10.00      A   
ATOM   4763  CD  LYS A 504     -13.253  22.626  -6.601  1.00 10.00      A   
ATOM   4764  CE  LYS A 504     -12.902  22.301  -5.159  1.00 10.00      A   
ATOM   4765  NZ  LYS A 504     -12.130  23.399  -4.520  1.00 10.00      A   
ATOM   4766  HZ1 LYS A 504     -11.351  23.700  -5.142  1.00 10.00      A   
ATOM   4767  HZ2 LYS A 504     -11.730  23.079  -3.620  1.00 10.00      A   
ATOM   4768  HZ3 LYS A 504     -12.748  24.215  -4.337  1.00 10.00      A   
ATOM   4769  C   LYS A 504     -12.130  20.385  -9.820  1.00 10.00      A   
ATOM   4770  O   LYS A 504     -11.578  19.704  -8.949  1.00 10.00      A   
ATOM   4771  N   LEU A 505     -12.275  19.974 -11.074  1.00 10.00      A   
ATOM   4772  HN  LEU A 505     -12.698  20.574 -11.726  1.00 10.00      A   
ATOM   4773  CA  LEU A 505     -11.825  18.656 -11.508  1.00 10.00      A   
ATOM   4774  CB  LEU A 505     -12.305  18.363 -12.931  1.00 10.00      A   
ATOM   4775  CG  LEU A 505     -13.821  18.317 -13.146  1.00 10.00      A   
ATOM   4776  CD1 LEU A 505     -14.145  18.018 -14.603  1.00 10.00      A   
ATOM   4777  CD2 LEU A 505     -14.458  17.283 -12.231  1.00 10.00      A   
ATOM   4778  C   LEU A 505     -10.308  18.507 -11.409  1.00 10.00      A   
ATOM   4779  O   LEU A 505      -9.798  17.396 -11.270  1.00 10.00      A   
ATOM   4780  N   GLU A 506      -9.594  19.627 -11.468  1.00 10.00      A   
ATOM   4781  HN  GLU A 506     -10.058  20.483 -11.578  1.00 10.00      A   
ATOM   4782  CA  GLU A 506      -8.138  19.612 -11.380  1.00 10.00      A   
ATOM   4783  CB  GLU A 506      -7.546  20.977 -11.747  1.00 10.00      A   
ATOM   4784  CG  GLU A 506      -7.649  21.339 -13.221  1.00 10.00      A   
ATOM   4785  CD  GLU A 506      -6.939  22.642 -13.562  1.00 10.00      A   
ATOM   4786  OE1 GLU A 506      -7.415  23.719 -13.138  1.00 10.00      A   
ATOM   4787  OE2 GLU A 506      -5.905  22.603 -14.264  1.00 10.00      A   
ATOM   4788  C   GLU A 506      -7.681  19.210  -9.979  1.00 10.00      A   
ATOM   4789  O   GLU A 506      -6.590  18.658  -9.803  1.00 10.00      A   
ATOM   4790  N   THR A 507      -8.521  19.482  -8.988  1.00 10.00      A   
ATOM   4791  HN  THR A 507      -9.373  19.919  -9.189  1.00 10.00      A   
ATOM   4792  CA  THR A 507      -8.204  19.158  -7.608  1.00 10.00      A   
ATOM   4793  CB  THR A 507      -8.707  20.256  -6.651  1.00 10.00      A   
ATOM   4794  OG1 THR A 507      -9.764  20.998  -7.284  1.00 10.00      A   
ATOM   4795  HG1 THR A 507     -10.473  20.393  -7.543  1.00 10.00      A   
ATOM   4796  CG2 THR A 507      -7.573  21.201  -6.295  1.00 10.00      A   
ATOM   4797  C   THR A 507      -8.779  17.808  -7.185  1.00 10.00      A   
ATOM   4798  O   THR A 507      -8.547  17.354  -6.066  1.00 10.00      A   
ATOM   4799  N   MET A 508      -9.519  17.167  -8.081  1.00 10.00      A   
ATOM   4800  HN  MET A 508      -9.649  17.564  -8.968  1.00 10.00      A   
ATOM   4801  CA  MET A 508     -10.125  15.874  -7.788  1.00 10.00      A   
ATOM   4802  CB  MET A 508     -11.572  15.831  -8.282  1.00 10.00      A   
ATOM   4803  CG  MET A 508     -12.572  16.541  -7.384  1.00 10.00      A   
ATOM   4804  SD  MET A 508     -14.260  16.445  -8.014  1.00 10.00      A   
ATOM   4805  CE  MET A 508     -14.469  14.672  -8.178  1.00 10.00      A   
ATOM   4806  C   MET A 508      -9.329  14.753  -8.438  1.00 10.00      A   
ATOM   4807  O   MET A 508      -8.745  14.942  -9.506  1.00 10.00      A   
ATOM   4808  N   ARG A 509      -9.305  13.592  -7.794  1.00 10.00      A   
ATOM   4809  HN  ARG A 509      -9.796  13.500  -6.951  1.00 10.00      A   
ATOM   4810  CA  ARG A 509      -8.578  12.447  -8.324  1.00 10.00      A   
ATOM   4811  CB  ARG A 509      -8.437  11.335  -7.275  1.00 10.00      A   
ATOM   4812  CG  ARG A 509      -7.727  10.087  -7.790  1.00 10.00      A   
ATOM   4813  CD  ARG A 509      -7.988   8.874  -6.907  1.00 10.00      A   
ATOM   4814  NE  ARG A 509      -7.372   9.005  -5.584  1.00 10.00      A   
ATOM   4815  HE  ARG A 509      -6.898   9.846  -5.393  1.00 10.00      A   
ATOM   4816  CZ  ARG A 509      -7.410   8.058  -4.639  1.00 10.00      A   
ATOM   4817  NH1 ARG A 509      -8.023   6.902  -4.855  1.00 10.00      A   
ATOM   4818 HH11 ARG A 509      -8.483   6.711  -5.769  1.00 10.00      A   
ATOM   4819 HH12 ARG A 509      -8.047   6.167  -4.100  1.00 10.00      A   
ATOM   4820  NH2 ARG A 509      -6.828   8.269  -3.471  1.00 10.00      A   
ATOM   4821 HH21 ARG A 509      -6.863   7.526  -2.728  1.00 10.00      A   
ATOM   4822 HH22 ARG A 509      -6.336   9.166  -3.278  1.00 10.00      A   
ATOM   4823  C   ARG A 509      -9.277  11.916  -9.565  1.00 10.00      A   
ATOM   4824  O   ARG A 509      -8.690  11.868 -10.649  1.00 10.00      A   
ATOM   4825  N   SER A 510     -10.544  11.554  -9.406  1.00 10.00      A   
ATOM   4826  HN  SER A 510     -10.966  11.640  -8.526  1.00 10.00      A   
ATOM   4827  CA  SER A 510     -11.323  11.022 -10.502  1.00 10.00      A   
ATOM   4828  CB  SER A 510     -10.980   9.544 -10.690  1.00 10.00      A   
ATOM   4829  OG  SER A 510     -10.490   8.985  -9.479  1.00 10.00      A   
ATOM   4830  HG  SER A 510     -11.118   8.328  -9.153  1.00 10.00      A   
ATOM   4831  C   SER A 510     -12.818  11.187 -10.251  1.00 10.00      A   
ATOM   4832  O   SER A 510     -13.290  11.083  -9.113  1.00 10.00      A   
ATOM   4833  N   LEU A 511     -13.549  11.467 -11.318  1.00 10.00      A   
ATOM   4834  HN  LEU A 511     -13.099  11.572 -12.190  1.00 10.00      A   
ATOM   4835  CA  LEU A 511     -14.987  11.632 -11.250  1.00 10.00      A   
ATOM   4836  CB  LEU A 511     -15.380  13.040 -11.697  1.00 10.00      A   
ATOM   4837  CG  LEU A 511     -16.877  13.312 -11.853  1.00 10.00      A   
ATOM   4838  CD1 LEU A 511     -17.595  13.163 -10.522  1.00 10.00      A   
ATOM   4839  CD2 LEU A 511     -17.101  14.700 -12.431  1.00 10.00      A   
ATOM   4840  C   LEU A 511     -15.659  10.591 -12.140  1.00 10.00      A   
ATOM   4841  O   LEU A 511     -15.485  10.600 -13.362  1.00 10.00      A   
ATOM   4842  N   TRP A 512     -16.405   9.689 -11.523  1.00 10.00      A   
ATOM   4843  HN  TRP A 512     -16.499   9.733 -10.546  1.00 10.00      A   
ATOM   4844  CA  TRP A 512     -17.098   8.642 -12.253  1.00 10.00      A   
ATOM   4845  CB  TRP A 512     -16.877   7.283 -11.575  1.00 10.00      A   
ATOM   4846  CG  TRP A 512     -17.694   6.170 -12.159  1.00 10.00      A   
ATOM   4847  CD1 TRP A 512     -18.947   5.793 -11.777  1.00 10.00      A   
ATOM   4848  CD2 TRP A 512     -17.318   5.289 -13.223  1.00 10.00      A   
ATOM   4849  NE1 TRP A 512     -19.378   4.743 -12.545  1.00 10.00      A   
ATOM   4850  HE1 TRP A 512     -20.253   4.301 -12.465  1.00 10.00      A   
ATOM   4851  CE2 TRP A 512     -18.396   4.409 -13.436  1.00 10.00      A   
ATOM   4852  CE3 TRP A 512     -16.176   5.156 -14.017  1.00 10.00      A   
ATOM   4853  CZ2 TRP A 512     -18.371   3.415 -14.409  1.00 10.00      A   
ATOM   4854  CZ3 TRP A 512     -16.150   4.169 -14.981  1.00 10.00      A   
ATOM   4855  CH2 TRP A 512     -17.241   3.311 -15.169  1.00 10.00      A   
ATOM   4856  C   TRP A 512     -18.585   8.948 -12.356  1.00 10.00      A   
ATOM   4857  O   TRP A 512     -19.258   9.182 -11.349  1.00 10.00      A   
ATOM   4858  N   MET A 513     -19.095   8.962 -13.576  1.00 10.00      A   
ATOM   4859  HN  MET A 513     -18.506   8.793 -14.348  1.00 10.00      A   
ATOM   4860  CA  MET A 513     -20.506   9.226 -13.808  1.00 10.00      A   
ATOM   4861  CB  MET A 513     -20.712  10.618 -14.411  1.00 10.00      A   
ATOM   4862  CG  MET A 513     -20.213  11.762 -13.545  1.00 10.00      A   
ATOM   4863  SD  MET A 513     -20.594  13.380 -14.246  1.00 10.00      A   
ATOM   4864  CE  MET A 513     -22.343  13.502 -13.878  1.00 10.00      A   
ATOM   4865  C   MET A 513     -21.089   8.167 -14.733  1.00 10.00      A   
ATOM   4866  O   MET A 513     -20.525   7.878 -15.786  1.00 10.00      A   
ATOM   4867  N   SER A 514     -22.199   7.572 -14.326  1.00 10.00      A   
ATOM   4868  HN  SER A 514     -22.594   7.827 -13.461  1.00 10.00      A   
ATOM   4869  CA  SER A 514     -22.854   6.547 -15.130  1.00 10.00      A   
ATOM   4870  CB  SER A 514     -22.526   5.163 -14.580  1.00 10.00      A   
ATOM   4871  OG  SER A 514     -22.043   5.256 -13.253  1.00 10.00      A   
ATOM   4872  HG  SER A 514     -21.601   6.102 -13.141  1.00 10.00      A   
ATOM   4873  C   SER A 514     -24.363   6.751 -15.147  1.00 10.00      A   
ATOM   4874  O   SER A 514     -24.953   7.141 -14.136  1.00 10.00      A   
ATOM   4875  N   SER A 515     -24.977   6.496 -16.299  1.00 10.00      A   
ATOM   4876  HN  SER A 515     -24.443   6.193 -17.065  1.00 10.00      A   
ATOM   4877  CA  SER A 515     -26.418   6.644 -16.465  1.00 10.00      A   
ATOM   4878  CB  SER A 515     -27.165   5.610 -15.621  1.00 10.00      A   
ATOM   4879  OG  SER A 515     -26.736   4.298 -15.952  1.00 10.00      A   
ATOM   4880  HG  SER A 515     -27.122   4.046 -16.799  1.00 10.00      A   
ATOM   4881  C   SER A 515     -26.872   8.064 -16.137  1.00 10.00      A   
ATOM   4882  O   SER A 515     -27.894   8.274 -15.483  1.00 10.00      A   
ATOM   4883  N   CYS A 516     -26.100   9.036 -16.596  1.00 10.00      A   
ATOM   4884  HN  CYS A 516     -25.296   8.810 -17.115  1.00 10.00      A   
ATOM   4885  CA  CYS A 516     -26.420  10.430 -16.364  1.00 10.00      A   
ATOM   4886  CB  CYS A 516     -25.210  11.160 -15.780  1.00 10.00      A   
ATOM   4887  SG  CYS A 516     -24.497  10.365 -14.321  1.00 10.00      A   
ATOM   4888  HG  CYS A 516     -24.940   9.114 -14.277  1.00 10.00      A   
ATOM   4889  C   CYS A 516     -26.867  11.086 -17.667  1.00 10.00      A   
ATOM   4890  O   CYS A 516     -26.814  10.466 -18.730  1.00 10.00      A   
ATOM   4891  N   SER A 517     -27.294  12.338 -17.590  1.00 10.00      A   
ATOM   4892  HN  SER A 517     -27.295  12.797 -16.717  1.00 10.00      A   
ATOM   4893  CA  SER A 517     -27.758  13.060 -18.766  1.00 10.00      A   
ATOM   4894  CB  SER A 517     -28.839  14.068 -18.364  1.00 10.00      A   
ATOM   4895  OG  SER A 517     -29.597  13.589 -17.261  1.00 10.00      A   
ATOM   4896  HG  SER A 517     -29.678  14.291 -16.604  1.00 10.00      A   
ATOM   4897  C   SER A 517     -26.602  13.775 -19.465  1.00 10.00      A   
ATOM   4898  O   SER A 517     -26.816  14.701 -20.248  1.00 10.00      A   
ATOM   4899  N   VAL A 518     -25.378  13.346 -19.170  1.00 10.00      A   
ATOM   4900  HN  VAL A 518     -25.276  12.606 -18.540  1.00 10.00      A   
ATOM   4901  CA  VAL A 518     -24.186  13.938 -19.768  1.00 10.00      A   
ATOM   4902  CB  VAL A 518     -22.894  13.420 -19.101  1.00 10.00      A   
ATOM   4903  CG1 VAL A 518     -21.684  14.176 -19.626  1.00 10.00      A   
ATOM   4904  CG2 VAL A 518     -22.982  13.546 -17.590  1.00 10.00      A   
ATOM   4905  C   VAL A 518     -24.135  13.611 -21.255  1.00 10.00      A   
ATOM   4906  O   VAL A 518     -23.902  12.463 -21.641  1.00 10.00      A   
ATOM   4907  N   SER A 519     -24.374  14.617 -22.079  1.00 10.00      A   
ATOM   4908  HN  SER A 519     -24.556  15.508 -21.708  1.00 10.00      A   
ATOM   4909  CA  SER A 519     -24.373  14.437 -23.521  1.00 10.00      A   
ATOM   4910  CB  SER A 519     -25.087  15.614 -24.184  1.00 10.00      A   
ATOM   4911  OG  SER A 519     -24.578  16.854 -23.714  1.00 10.00      A   
ATOM   4912  HG  SER A 519     -24.719  16.927 -22.753  1.00 10.00      A   
ATOM   4913  C   SER A 519     -22.954  14.294 -24.063  1.00 10.00      A   
ATOM   4914  O   SER A 519     -22.001  14.826 -23.486  1.00 10.00      A   
ATOM   4915  N   PHE A 520     -22.819  13.569 -25.171  1.00 10.00      A   
ATOM   4916  HN  PHE A 520     -23.616  13.150 -25.566  1.00 10.00      A   
ATOM   4917  CA  PHE A 520     -21.521  13.358 -25.808  1.00 10.00      A   
ATOM   4918  CB  PHE A 520     -21.682  12.478 -27.051  1.00 10.00      A   
ATOM   4919  CG  PHE A 520     -20.415  12.274 -27.835  1.00 10.00      A   
ATOM   4920  CD1 PHE A 520     -19.279  11.764 -27.225  1.00 10.00      A   
ATOM   4921  CD2 PHE A 520     -20.362  12.582 -29.184  1.00 10.00      A   
ATOM   4922  CE1 PHE A 520     -18.116  11.567 -27.943  1.00 10.00      A   
ATOM   4923  CE2 PHE A 520     -19.201  12.387 -29.910  1.00 10.00      A   
ATOM   4924  CZ  PHE A 520     -18.076  11.879 -29.289  1.00 10.00      A   
ATOM   4925  C   PHE A 520     -20.875  14.692 -26.183  1.00 10.00      A   
ATOM   4926  O   PHE A 520     -19.648  14.834 -26.168  1.00 10.00      A   
ATOM   4927  N   GLY A 521     -21.713  15.671 -26.511  1.00 10.00      A   
ATOM   4928  HN  GLY A 521     -22.678  15.494 -26.509  1.00 10.00      A   
ATOM   4929  CA  GLY A 521     -21.217  16.985 -26.873  1.00 10.00      A   
ATOM   4930  C   GLY A 521     -20.452  17.634 -25.741  1.00 10.00      A   
ATOM   4931  O   GLY A 521     -19.442  18.306 -25.966  1.00 10.00      A   
ATOM   4932  N   ALA A 522     -20.917  17.403 -24.521  1.00 10.00      A   
ATOM   4933  HN  ALA A 522     -21.713  16.839 -24.413  1.00 10.00      A   
ATOM   4934  CA  ALA A 522     -20.275  17.956 -23.341  1.00 10.00      A   
ATOM   4935  CB  ALA A 522     -21.155  17.769 -22.122  1.00 10.00      A   
ATOM   4936  C   ALA A 522     -18.926  17.299 -23.114  1.00 10.00      A   
ATOM   4937  O   ALA A 522     -17.958  17.963 -22.755  1.00 10.00      A   
ATOM   4938  N   CYS A 523     -18.868  15.989 -23.332  1.00 10.00      A   
ATOM   4939  HN  CYS A 523     -19.681  15.513 -23.614  1.00 10.00      A   
ATOM   4940  CA  CYS A 523     -17.634  15.241 -23.153  1.00 10.00      A   
ATOM   4941  CB  CYS A 523     -17.875  13.755 -23.411  1.00 10.00      A   
ATOM   4942  SG  CYS A 523     -19.295  13.072 -22.523  1.00 10.00      A   
ATOM   4943  HG  CYS A 523     -19.469  13.783 -21.418  1.00 10.00      A   
ATOM   4944  C   CYS A 523     -16.546  15.775 -24.076  1.00 10.00      A   
ATOM   4945  O   CYS A 523     -15.383  15.888 -23.683  1.00 10.00      A   
ATOM   4946  N   LYS A 524     -16.940  16.129 -25.298  1.00 10.00      A   
ATOM   4947  HN  LYS A 524     -17.886  16.020 -25.547  1.00 10.00      A   
ATOM   4948  CA  LYS A 524     -16.004  16.672 -26.272  1.00 10.00      A   
ATOM   4949  CB  LYS A 524     -16.639  16.736 -27.663  1.00 10.00      A   
ATOM   4950  CG  LYS A 524     -16.897  15.379 -28.296  1.00 10.00      A   
ATOM   4951  CD  LYS A 524     -17.196  15.504 -29.784  1.00 10.00      A   
ATOM   4952  CE  LYS A 524     -18.489  16.257 -30.035  1.00 10.00      A   
ATOM   4953  NZ  LYS A 524     -18.789  16.389 -31.486  1.00 10.00      A   
ATOM   4954  HZ1 LYS A 524     -17.958  16.756 -31.991  1.00 10.00      A   
ATOM   4955  HZ2 LYS A 524     -19.587  17.051 -31.628  1.00 10.00      A   
ATOM   4956  HZ3 LYS A 524     -19.044  15.463 -31.887  1.00 10.00      A   
ATOM   4957  C   LYS A 524     -15.547  18.065 -25.852  1.00 10.00      A   
ATOM   4958  O   LYS A 524     -14.356  18.367 -25.862  1.00 10.00      A   
ATOM   4959  N   LEU A 525     -16.504  18.903 -25.465  1.00 10.00      A   
ATOM   4960  HN  LEU A 525     -17.436  18.593 -25.460  1.00 10.00      A   
ATOM   4961  CA  LEU A 525     -16.202  20.269 -25.042  1.00 10.00      A   
ATOM   4962  CB  LEU A 525     -17.494  21.047 -24.772  1.00 10.00      A   
ATOM   4963  CG  LEU A 525     -17.334  22.528 -24.411  1.00 10.00      A   
ATOM   4964  CD1 LEU A 525     -16.654  23.292 -25.539  1.00 10.00      A   
ATOM   4965  CD2 LEU A 525     -18.684  23.145 -24.082  1.00 10.00      A   
ATOM   4966  C   LEU A 525     -15.308  20.274 -23.803  1.00 10.00      A   
ATOM   4967  O   LEU A 525     -14.349  21.043 -23.722  1.00 10.00      A   
ATOM   4968  N   LEU A 526     -15.624  19.404 -22.848  1.00 10.00      A   
ATOM   4969  HN  LEU A 526     -16.406  18.820 -22.974  1.00 10.00      A   
ATOM   4970  CA  LEU A 526     -14.853  19.297 -21.618  1.00 10.00      A   
ATOM   4971  CB  LEU A 526     -15.503  18.288 -20.666  1.00 10.00      A   
ATOM   4972  CG  LEU A 526     -14.960  18.258 -19.237  1.00 10.00      A   
ATOM   4973  CD1 LEU A 526     -15.359  19.518 -18.483  1.00 10.00      A   
ATOM   4974  CD2 LEU A 526     -15.451  17.019 -18.506  1.00 10.00      A   
ATOM   4975  C   LEU A 526     -13.420  18.876 -21.925  1.00 10.00      A   
ATOM   4976  O   LEU A 526     -12.475  19.340 -21.289  1.00 10.00      A   
ATOM   4977  N   GLY A 527     -13.273  18.008 -22.918  1.00 10.00      A   
ATOM   4978  HN  GLY A 527     -14.069  17.679 -23.386  1.00 10.00      A   
ATOM   4979  CA  GLY A 527     -11.961  17.537 -23.314  1.00 10.00      A   
ATOM   4980  C   GLY A 527     -11.109  18.636 -23.920  1.00 10.00      A   
ATOM   4981  O   GLY A 527      -9.906  18.714 -23.661  1.00 10.00      A   
ATOM   4982  N   GLN A 528     -11.730  19.490 -24.728  1.00 10.00      A   
ATOM   4983  HN  GLN A 528     -12.690  19.370 -24.905  1.00 10.00      A   
ATOM   4984  CA  GLN A 528     -11.024  20.595 -25.363  1.00 10.00      A   
ATOM   4985  CB  GLN A 528     -11.847  21.177 -26.515  1.00 10.00      A   
ATOM   4986  CG  GLN A 528     -12.322  20.157 -27.534  1.00 10.00      A   
ATOM   4987  CD  GLN A 528     -11.195  19.346 -28.142  1.00 10.00      A   
ATOM   4988  OE1 GLN A 528     -10.072  19.828 -28.303  1.00 10.00      A   
ATOM   4989  NE2 GLN A 528     -11.490  18.103 -28.480  1.00 10.00      A   
ATOM   4990 HE21 GLN A 528     -12.404  17.786 -28.322  1.00 10.00      A   
ATOM   4991 HE22 GLN A 528     -10.782  17.547 -28.872  1.00 10.00      A   
ATOM   4992  C   GLN A 528     -10.723  21.691 -24.351  1.00 10.00      A   
ATOM   4993  O   GLN A 528      -9.706  22.379 -24.447  1.00 10.00      A   
ATOM   4994  N   LYS A 529     -11.613  21.846 -23.379  1.00 10.00      A   
ATOM   4995  HN  LYS A 529     -12.404  21.268 -23.362  1.00 10.00      A   
ATOM   4996  CA  LYS A 529     -11.455  22.855 -22.343  1.00 10.00      A   
ATOM   4997  CB  LYS A 529     -12.783  23.073 -21.611  1.00 10.00      A   
ATOM   4998  CG  LYS A 529     -12.724  24.106 -20.499  1.00 10.00      A   
ATOM   4999  CD  LYS A 529     -14.109  24.431 -19.971  1.00 10.00      A   
ATOM   5000  CE  LYS A 529     -14.047  25.489 -18.882  1.00 10.00      A   
ATOM   5001  NZ  LYS A 529     -13.434  26.753 -19.368  1.00 10.00      A   
ATOM   5002  HZ1 LYS A 529     -13.970  27.123 -20.180  1.00 10.00      A   
ATOM   5003  HZ2 LYS A 529     -12.451  26.586 -19.664  1.00 10.00      A   
ATOM   5004  HZ3 LYS A 529     -13.438  27.466 -18.611  1.00 10.00      A   
ATOM   5005  C   LYS A 529     -10.368  22.458 -21.352  1.00 10.00      A   
ATOM   5006  O   LYS A 529      -9.525  23.277 -20.973  1.00 10.00      A   
ATOM   5007  N   MET A 530     -10.379  21.197 -20.940  1.00 10.00      A   
ATOM   5008  HN  MET A 530     -11.061  20.579 -21.289  1.00 10.00      A   
ATOM   5009  CA  MET A 530      -9.398  20.705 -19.983  1.00 10.00      A   
ATOM   5010  CB  MET A 530     -10.081  20.259 -18.685  1.00 10.00      A   
ATOM   5011  CG  MET A 530     -11.057  21.266 -18.093  1.00 10.00      A   
ATOM   5012  SD  MET A 530     -10.288  22.841 -17.666  1.00 10.00      A   
ATOM   5013  CE  MET A 530      -9.094  22.324 -16.436  1.00 10.00      A   
ATOM   5014  C   MET A 530      -8.589  19.546 -20.564  1.00 10.00      A   
ATOM   5015  O   MET A 530      -8.977  18.384 -20.440  1.00 10.00      A   
ATOM   5016  N   PRO A 531      -7.445  19.845 -21.205  1.00 10.00      A   
ATOM   5017  CA  PRO A 531      -6.576  18.824 -21.802  1.00 10.00      A   
ATOM   5018  CB  PRO A 531      -5.678  19.644 -22.732  1.00 10.00      A   
ATOM   5019  CG  PRO A 531      -5.577  20.971 -22.065  1.00 10.00      A   
ATOM   5020  CD  PRO A 531      -6.911  21.206 -21.412  1.00 10.00      A   
ATOM   5021  C   PRO A 531      -5.724  18.115 -20.751  1.00 10.00      A   
ATOM   5022  O   PRO A 531      -4.942  17.223 -21.069  1.00 10.00      A   
ATOM   5023  N   LYS A 532      -5.884  18.521 -19.498  1.00 10.00      A   
ATOM   5024  HN  LYS A 532      -6.526  19.237 -19.312  1.00 10.00      A   
ATOM   5025  CA  LYS A 532      -5.130  17.931 -18.396  1.00 10.00      A   
ATOM   5026  CB  LYS A 532      -4.747  19.013 -17.383  1.00 10.00      A   
ATOM   5027  CG  LYS A 532      -4.346  20.346 -17.994  1.00 10.00      A   
ATOM   5028  CD  LYS A 532      -4.257  21.425 -16.926  1.00 10.00      A   
ATOM   5029  CE  LYS A 532      -4.561  22.801 -17.496  1.00 10.00      A   
ATOM   5030  NZ  LYS A 532      -4.772  23.820 -16.431  1.00 10.00      A   
ATOM   5031  HZ1 LYS A 532      -5.247  23.387 -15.604  1.00 10.00      A   
ATOM   5032  HZ2 LYS A 532      -5.371  24.592 -16.790  1.00 10.00      A   
ATOM   5033  HZ3 LYS A 532      -3.861  24.217 -16.127  1.00 10.00      A   
ATOM   5034  C   LYS A 532      -5.957  16.855 -17.697  1.00 10.00      A   
ATOM   5035  O   LYS A 532      -5.489  16.196 -16.769  1.00 10.00      A   
ATOM   5036  N   LEU A 533      -7.191  16.684 -18.150  1.00 10.00      A   
ATOM   5037  HN  LEU A 533      -7.501  17.215 -18.912  1.00 10.00      A   
ATOM   5038  CA  LEU A 533      -8.089  15.701 -17.567  1.00 10.00      A   
ATOM   5039  CB  LEU A 533      -9.313  16.401 -16.971  1.00 10.00      A   
ATOM   5040  CG  LEU A 533      -9.030  17.469 -15.912  1.00 10.00      A   
ATOM   5041  CD1 LEU A 533     -10.235  18.377 -15.726  1.00 10.00      A   
ATOM   5042  CD2 LEU A 533      -8.643  16.823 -14.592  1.00 10.00      A   
ATOM   5043  C   LEU A 533      -8.527  14.715 -18.631  1.00 10.00      A   
ATOM   5044  O   LEU A 533      -8.951  15.112 -19.711  1.00 10.00      A   
ATOM   5045  N   ASN A 534      -8.423  13.434 -18.334  1.00 10.00      A   
ATOM   5046  HN  ASN A 534      -8.080  13.169 -17.449  1.00 10.00      A   
ATOM   5047  CA  ASN A 534      -8.815  12.409 -19.291  1.00 10.00      A   
ATOM   5048  CB  ASN A 534      -8.023  11.119 -19.091  1.00 10.00      A   
ATOM   5049  CG  ASN A 534      -6.745  11.072 -19.903  1.00 10.00      A   
ATOM   5050  OD1 ASN A 534      -6.515  11.901 -20.782  1.00 10.00      A   
ATOM   5051  ND2 ASN A 534      -5.914  10.074 -19.629  1.00 10.00      A   
ATOM   5052 HD21 ASN A 534      -6.173   9.431 -18.931  1.00 10.00      A   
ATOM   5053 HD22 ASN A 534      -5.076  10.013 -20.140  1.00 10.00      A   
ATOM   5054  C   ASN A 534     -10.303  12.118 -19.210  1.00 10.00      A   
ATOM   5055  O   ASN A 534     -10.780  11.565 -18.222  1.00 10.00      A   
ATOM   5056  N   VAL A 535     -11.028  12.507 -20.244  1.00 10.00      A   
ATOM   5057  HN  VAL A 535     -10.583  12.956 -20.994  1.00 10.00      A   
ATOM   5058  CA  VAL A 535     -12.459  12.270 -20.304  1.00 10.00      A   
ATOM   5059  CB  VAL A 535     -13.213  13.454 -20.946  1.00 10.00      A   
ATOM   5060  CG1 VAL A 535     -14.714  13.307 -20.740  1.00 10.00      A   
ATOM   5061  CG2 VAL A 535     -12.714  14.781 -20.392  1.00 10.00      A   
ATOM   5062  C   VAL A 535     -12.715  11.010 -21.114  1.00 10.00      A   
ATOM   5063  O   VAL A 535     -12.958  11.072 -22.317  1.00 10.00      A   
ATOM   5064  N   GLU A 536     -12.636   9.870 -20.450  1.00 10.00      A   
ATOM   5065  HN  GLU A 536     -12.454   9.892 -19.484  1.00 10.00      A   
ATOM   5066  CA  GLU A 536     -12.831   8.587 -21.104  1.00 10.00      A   
ATOM   5067  CB  GLU A 536     -12.024   7.490 -20.407  1.00 10.00      A   
ATOM   5068  CG  GLU A 536     -10.519   7.689 -20.485  1.00 10.00      A   
ATOM   5069  CD  GLU A 536      -9.738   6.435 -20.148  1.00 10.00      A   
ATOM   5070  OE1 GLU A 536     -10.355   5.364 -19.984  1.00 10.00      A   
ATOM   5071  OE2 GLU A 536      -8.493   6.516 -20.056  1.00 10.00      A   
ATOM   5072  C   GLU A 536     -14.298   8.192 -21.175  1.00 10.00      A   
ATOM   5073  O   GLU A 536     -14.937   7.941 -20.150  1.00 10.00      A   
ATOM   5074  N   VAL A 537     -14.828   8.157 -22.389  1.00 10.00      A   
ATOM   5075  HN  VAL A 537     -14.274   8.412 -23.160  1.00 10.00      A   
ATOM   5076  CA  VAL A 537     -16.209   7.768 -22.611  1.00 10.00      A   
ATOM   5077  CB  VAL A 537     -16.789   8.424 -23.886  1.00 10.00      A   
ATOM   5078  CG1 VAL A 537     -18.212   7.946 -24.144  1.00 10.00      A   
ATOM   5079  CG2 VAL A 537     -16.748   9.942 -23.775  1.00 10.00      A   
ATOM   5080  C   VAL A 537     -16.299   6.254 -22.746  1.00 10.00      A   
ATOM   5081  O   VAL A 537     -15.742   5.673 -23.674  1.00 10.00      A   
ATOM   5082  N   ILE A 538     -16.980   5.626 -21.804  1.00 10.00      A   
ATOM   5083  HN  ILE A 538     -17.404   6.152 -21.091  1.00 10.00      A   
ATOM   5084  CA  ILE A 538     -17.146   4.184 -21.809  1.00 10.00      A   
ATOM   5085  CB  ILE A 538     -16.849   3.579 -20.423  1.00 10.00      A   
ATOM   5086  CG1 ILE A 538     -15.539   4.150 -19.865  1.00 10.00      A   
ATOM   5087  CG2 ILE A 538     -16.776   2.061 -20.520  1.00 10.00      A   
ATOM   5088  CD1 ILE A 538     -15.295   3.825 -18.408  1.00 10.00      A   
ATOM   5089  C   ILE A 538     -18.578   3.856 -22.215  1.00 10.00      A   
ATOM   5090  O   ILE A 538     -19.484   3.831 -21.379  1.00 10.00      A   
ATOM   5091  N   ASP A 539     -18.774   3.622 -23.500  1.00 10.00      A   
ATOM   5092  HN  ASP A 539     -18.005   3.630 -24.111  1.00 10.00      A   
ATOM   5093  CA  ASP A 539     -20.095   3.338 -24.038  1.00 10.00      A   
ATOM   5094  CB  ASP A 539     -20.542   4.534 -24.878  1.00 10.00      A   
ATOM   5095  CG  ASP A 539     -21.983   4.477 -25.309  1.00 10.00      A   
ATOM   5096  OD1 ASP A 539     -22.831   5.109 -24.642  1.00 10.00      A   
ATOM   5097  OD2 ASP A 539     -22.266   3.841 -26.341  1.00 10.00      A   
ATOM   5098  C   ASP A 539     -20.073   2.065 -24.878  1.00 10.00      A   
ATOM   5099  O   ASP A 539     -19.100   1.798 -25.582  1.00 10.00      A   
ATOM   5100  N   GLU A 540     -21.140   1.280 -24.794  1.00 10.00      A   
ATOM   5101  HN  GLU A 540     -21.895   1.549 -24.217  1.00 10.00      A   
ATOM   5102  CA  GLU A 540     -21.223   0.027 -25.529  1.00 10.00      A   
ATOM   5103  CB  GLU A 540     -21.548  -1.127 -24.579  1.00 10.00      A   
ATOM   5104  CG  GLU A 540     -20.338  -1.700 -23.858  1.00 10.00      A   
ATOM   5105  CD  GLU A 540     -19.580  -2.696 -24.707  1.00 10.00      A   
ATOM   5106  OE1 GLU A 540     -19.433  -3.858 -24.271  1.00 10.00      A   
ATOM   5107  OE2 GLU A 540     -19.143  -2.332 -25.821  1.00 10.00      A   
ATOM   5108  C   GLU A 540     -22.232   0.085 -26.676  1.00 10.00      A   
ATOM   5109  O   GLU A 540     -22.757  -0.943 -27.108  1.00 10.00      A   
ATOM   5110  N   ARG A 541     -22.505   1.284 -27.171  1.00 10.00      A   
ATOM   5111  HN  ARG A 541     -22.082   2.083 -26.771  1.00 10.00      A   
ATOM   5112  CA  ARG A 541     -23.437   1.455 -28.280  1.00 10.00      A   
ATOM   5113  CB  ARG A 541     -24.487   2.524 -27.955  1.00 10.00      A   
ATOM   5114  CG  ARG A 541     -25.354   2.193 -26.752  1.00 10.00      A   
ATOM   5115  CD  ARG A 541     -25.379   3.338 -25.751  1.00 10.00      A   
ATOM   5116  NE  ARG A 541     -26.462   4.285 -26.011  1.00 10.00      A   
ATOM   5117  HE  ARG A 541     -27.274   3.933 -26.438  1.00 10.00      A   
ATOM   5118  CZ  ARG A 541     -26.417   5.581 -25.695  1.00 10.00      A   
ATOM   5119  NH1 ARG A 541     -25.338   6.099 -25.106  1.00 10.00      A   
ATOM   5120 HH11 ARG A 541     -24.507   5.487 -24.884  1.00 10.00      A   
ATOM   5121 HH12 ARG A 541     -25.309   7.115 -24.860  1.00 10.00      A   
ATOM   5122  NH2 ARG A 541     -27.456   6.362 -25.962  1.00 10.00      A   
ATOM   5123 HH21 ARG A 541     -27.430   7.376 -25.722  1.00 10.00      A   
ATOM   5124 HH22 ARG A 541     -28.308   5.962 -26.414  1.00 10.00      A   
ATOM   5125  C   ARG A 541     -22.683   1.818 -29.553  1.00 10.00      A   
ATOM   5126  O   ARG A 541     -23.210   2.506 -30.428  1.00 10.00      A   
ATOM   5127  N   GLY A 542     -21.440   1.356 -29.644  1.00 10.00      A   
ATOM   5128  HN  GLY A 542     -21.070   0.831 -28.902  1.00 10.00      A   
ATOM   5129  CA  GLY A 542     -20.617   1.632 -30.808  1.00 10.00      A   
ATOM   5130  C   GLY A 542     -20.048   3.034 -30.780  1.00 10.00      A   
ATOM   5131  O   GLY A 542     -19.992   3.658 -29.723  1.00 10.00      A   
ATOM   5132  N   ALA A 543     -19.637   3.536 -31.938  1.00 10.00      A   
ATOM   5133  HN  ALA A 543     -19.722   2.998 -32.753  1.00 10.00      A   
ATOM   5134  CA  ALA A 543     -19.077   4.876 -32.029  1.00 10.00      A   
ATOM   5135  CB  ALA A 543     -18.534   5.128 -33.427  1.00 10.00      A   
ATOM   5136  C   ALA A 543     -20.134   5.915 -31.673  1.00 10.00      A   
ATOM   5137  O   ALA A 543     -21.264   5.853 -32.160  1.00 10.00      A   
ATOM   5138  N   PRO A 544     -19.781   6.889 -30.824  1.00 10.00      A   
ATOM   5139  CA  PRO A 544     -20.707   7.940 -30.392  1.00 10.00      A   
ATOM   5140  CB  PRO A 544     -19.941   8.673 -29.281  1.00 10.00      A   
ATOM   5141  CG  PRO A 544     -18.768   7.809 -28.962  1.00 10.00      A   
ATOM   5142  CD  PRO A 544     -18.457   7.047 -30.214  1.00 10.00      A   
ATOM   5143  C   PRO A 544     -21.057   8.908 -31.518  1.00 10.00      A   
ATOM   5144  O   PRO A 544     -22.021   9.668 -31.419  1.00 10.00      A   
ATOM   5145  N   ASP A 545     -20.288   8.856 -32.601  1.00 10.00      A   
ATOM   5146  HN  ASP A 545     -19.549   8.211 -32.634  1.00 10.00      A   
ATOM   5147  CA  ASP A 545     -20.506   9.737 -33.744  1.00 10.00      A   
ATOM   5148  CB  ASP A 545     -19.251   9.834 -34.622  1.00 10.00      A   
ATOM   5149  CG  ASP A 545     -17.961   9.593 -33.865  1.00 10.00      A   
ATOM   5150  OD1 ASP A 545     -17.303  10.578 -33.468  1.00 10.00      A   
ATOM   5151  OD2 ASP A 545     -17.601   8.413 -33.666  1.00 10.00      A   
ATOM   5152  C   ASP A 545     -21.677   9.264 -34.595  1.00 10.00      A   
ATOM   5153  O   ASP A 545     -22.035   9.904 -35.580  1.00 10.00      A   
ATOM   5154  N   SER A 546     -22.267   8.133 -34.222  1.00 10.00      A   
ATOM   5155  HN  SER A 546     -21.932   7.649 -33.438  1.00 10.00      A   
ATOM   5156  CA  SER A 546     -23.395   7.587 -34.965  1.00 10.00      A   
ATOM   5157  CB  SER A 546     -23.440   6.061 -34.827  1.00 10.00      A   
ATOM   5158  OG  SER A 546     -23.517   5.672 -33.465  1.00 10.00      A   
ATOM   5159  HG  SER A 546     -22.624   5.563 -33.107  1.00 10.00      A   
ATOM   5160  C   SER A 546     -24.716   8.201 -34.496  1.00 10.00      A   
ATOM   5161  O   SER A 546     -25.763   8.009 -35.119  1.00 10.00      A   
ATOM   5162  N   ARG A 547     -24.653   8.946 -33.402  1.00 10.00      A   
ATOM   5163  HN  ARG A 547     -23.785   9.080 -32.968  1.00 10.00      A   
ATOM   5164  CA  ARG A 547     -25.832   9.582 -32.832  1.00 10.00      A   
ATOM   5165  CB  ARG A 547     -26.229   8.872 -31.530  1.00 10.00      A   
ATOM   5166  CG  ARG A 547     -26.740   7.452 -31.739  1.00 10.00      A   
ATOM   5167  CD  ARG A 547     -26.804   6.685 -30.431  1.00 10.00      A
[truncated: 216,683 more chars]
