# Supplementary material for: Flexibility of intrinsically disordered degrons in AUX/IAA proteins reinforces auxin co-receptor assemblies
Source: Nat Commun. 2020 May 8;11:2277. doi: 10.1038/s41467-020-16147-2 (PMC7210949; doi:10.1038/s41467-020-16147-2)
Supplement: Supplementary file 9 — Supplementary Data 6 [file 41467_2020_16147_MOESM9_ESM.gz › haddock_files/IAA12/No_disorder_restraint/cluster7_4.pdb]

REMARK FILENAME="complex_339w.pdb0"
REMARK ===============================================================
REMARK HADDOCK run for complex
REMARK initial structure: complex_339.pdb
REMARK final NOE weights: unambig 50 amb: 50
REMARK ===============================================================
REMARK            total,bonds,angles,improper,dihe,vdw,elec,air,cdih,coup,rdcs,vean,dani,xpcs,rg
REMARK energies: -293.647, 0, 0, 0, 0, -30.7178, -264.473, 1.54352, 0, 0, 0, 0, 0, 0, 0
REMARK ===============================================================
REMARK            bonds,angles,impropers,dihe,air,cdih,coup,rdcs,vean,dani,xpcs
REMARK rms-dev.: 0,0,0,0,3.745931E-02,0,0, 0, 0, 0, 0
REMARK ===============================================================
REMARK               air,cdih,coup,rdcs,vean,dani,xpcs
REMARK               >0.3,>5,>1,>0,>5,>0.2,>0.2
REMARK violations.: 0, 0, 0, 0, 0, 0, 0
REMARK ===============================================================
REMARK                        CVpartition#,violations,rms
REMARK AIRs cross-validation: 2, 0, NaN
REMARK ===============================================================
REMARK NCS energy: 0
REMARK ===============================================================
REMARK Symmetry energy: 0
REMARK ===============================================================
REMARK Desolvation energy: 47.3221
REMARK Internal energy free molecules: -22245.3
REMARK Internal energy complex: -33309.1
REMARK Binding energy: -11311.7
REMARK ===============================================================
REMARK buried surface area: 1138.36
REMARK ===============================================================
REMARK water - chain1: 0 0 0
REMARK water - chain2: 0 0 0
REMARK water - chain3: 0 0 0
REMARK water - chain4: 0 0 0
REMARK water - chain5: 0 0 0
REMARK water - chain6: 0 0 0
REMARK ===============================================================
REMARK water - water: 0 0 0
REMARK ===============================================================
REMARK DATE:14-Feb-2019  05:44:24       created by user: enmr049
REMARK VERSION:1.3U
ATOM      1  N   PHE A   9      25.432 -21.509  -4.727  1.00 10.00      A   
ATOM      2  HN  PHE A   9      25.677 -21.641  -3.785  1.00 10.00      A   
ATOM      3  CA  PHE A   9      25.155 -20.161  -5.198  1.00 10.00      A   
ATOM      4  CB  PHE A   9      23.660 -19.988  -5.488  1.00 10.00      A   
ATOM      5  CG  PHE A   9      23.201 -20.587  -6.791  1.00 10.00      A   
ATOM      6  CD1 PHE A   9      22.273 -21.619  -6.809  1.00 10.00      A   
ATOM      7  CD2 PHE A   9      23.692 -20.118  -7.997  1.00 10.00      A   
ATOM      8  CE1 PHE A   9      21.846 -22.170  -8.003  1.00 10.00      A   
ATOM      9  CE2 PHE A   9      23.270 -20.664  -9.195  1.00 10.00      A   
ATOM     10  CZ  PHE A   9      22.345 -21.690  -9.197  1.00 10.00      A   
ATOM     11  C   PHE A   9      25.600 -19.129  -4.167  1.00 10.00      A   
ATOM     12  O   PHE A   9      25.261 -19.237  -2.990  1.00 10.00      A   
ATOM     13  N   PRO A  10      26.395 -18.139  -4.595  1.00 10.00      A   
ATOM     14  CA  PRO A  10      26.874 -17.067  -3.715  1.00 10.00      A   
ATOM     15  CB  PRO A  10      27.738 -16.200  -4.641  1.00 10.00      A   
ATOM     16  CG  PRO A  10      28.095 -17.094  -5.775  1.00 10.00      A   
ATOM     17  CD  PRO A  10      26.914 -17.999  -5.963  1.00 10.00      A   
ATOM     18  C   PRO A  10      25.710 -16.243  -3.167  1.00 10.00      A   
ATOM     19  O   PRO A  10      24.622 -16.220  -3.755  1.00 10.00      A   
ATOM     20  N   GLU A  11      25.944 -15.554  -2.055  1.00 10.00      A   
ATOM     21  HN  GLU A  11      26.834 -15.593  -1.645  1.00 10.00      A   
ATOM     22  CA  GLU A  11      24.908 -14.738  -1.427  1.00 10.00      A   
ATOM     23  CB  GLU A  11      25.421 -14.100  -0.131  1.00 10.00      A   
ATOM     24  CG  GLU A  11      26.376 -14.967   0.681  1.00 10.00      A   
ATOM     25  CD  GLU A  11      25.761 -16.277   1.141  1.00 10.00      A   
ATOM     26  OE1 GLU A  11      25.173 -16.316   2.244  1.00 10.00      A   
ATOM     27  OE2 GLU A  11      25.882 -17.283   0.412  1.00 10.00      A   
ATOM     28  C   GLU A  11      24.413 -13.654  -2.381  1.00 10.00      A   
ATOM     29  O   GLU A  11      23.216 -13.375  -2.453  1.00 10.00      A   
ATOM     30  N   GLU A  12      25.347 -13.059  -3.117  1.00 10.00      A   
ATOM     31  HN  GLU A  12      26.285 -13.333  -3.005  1.00 10.00      A   
ATOM     32  CA  GLU A  12      25.024 -12.003  -4.076  1.00 10.00      A   
ATOM     33  CB  GLU A  12      26.295 -11.515  -4.774  1.00 10.00      A   
ATOM     34  CG  GLU A  12      27.563 -11.630  -3.944  1.00 10.00      A   
ATOM     35  CD  GLU A  12      28.809 -11.486  -4.794  1.00 10.00      A   
ATOM     36  OE1 GLU A  12      29.285 -10.347  -4.968  1.00 10.00      A   
ATOM     37  OE2 GLU A  12      29.308 -12.511  -5.310  1.00 10.00      A   
ATOM     38  C   GLU A  12      24.050 -12.514  -5.133  1.00 10.00      A   
ATOM     39  O   GLU A  12      23.099 -11.827  -5.501  1.00 10.00      A   
ATOM     40  N   VAL A  13      24.292 -13.730  -5.599  1.00 10.00      A   
ATOM     41  HN  VAL A  13      25.049 -14.230  -5.237  1.00 10.00      A   
ATOM     42  CA  VAL A  13      23.460 -14.350  -6.618  1.00 10.00      A   
ATOM     43  CB  VAL A  13      24.038 -15.707  -7.069  1.00 10.00      A   
ATOM     44  CG1 VAL A  13      23.023 -16.488  -7.888  1.00 10.00      A   
ATOM     45  CG2 VAL A  13      25.309 -15.490  -7.870  1.00 10.00      A   
ATOM     46  C   VAL A  13      22.026 -14.527  -6.127  1.00 10.00      A   
ATOM     47  O   VAL A  13      21.076 -14.096  -6.785  1.00 10.00      A   
ATOM     48  N   LEU A  14      21.881 -15.131  -4.956  1.00 10.00      A   
ATOM     49  HN  LEU A  14      22.683 -15.421  -4.466  1.00 10.00      A   
ATOM     50  CA  LEU A  14      20.568 -15.376  -4.373  1.00 10.00      A   
ATOM     51  CB  LEU A  14      20.708 -16.218  -3.107  1.00 10.00      A   
ATOM     52  CG  LEU A  14      21.407 -17.570  -3.291  1.00 10.00      A   
ATOM     53  CD1 LEU A  14      22.125 -17.986  -2.018  1.00 10.00      A   
ATOM     54  CD2 LEU A  14      20.411 -18.636  -3.721  1.00 10.00      A   
ATOM     55  C   LEU A  14      19.839 -14.069  -4.081  1.00 10.00      A   
ATOM     56  O   LEU A  14      18.644 -13.946  -4.344  1.00 10.00      A   
ATOM     57  N   GLU A  15      20.573 -13.089  -3.570  1.00 10.00      A   
ATOM     58  HN  GLU A  15      21.531 -13.243  -3.402  1.00 10.00      A   
ATOM     59  CA  GLU A  15      19.995 -11.790  -3.248  1.00 10.00      A   
ATOM     60  CB  GLU A  15      21.033 -10.907  -2.547  1.00 10.00      A   
ATOM     61  CG  GLU A  15      20.497  -9.581  -2.028  1.00 10.00      A   
ATOM     62  CD  GLU A  15      21.122  -8.391  -2.731  1.00 10.00      A   
ATOM     63  OE1 GLU A  15      20.460  -7.805  -3.614  1.00 10.00      A   
ATOM     64  OE2 GLU A  15      22.277  -8.035  -2.400  1.00 10.00      A   
ATOM     65  C   GLU A  15      19.473 -11.102  -4.504  1.00 10.00      A   
ATOM     66  O   GLU A  15      18.387 -10.522  -4.500  1.00 10.00      A   
ATOM     67  N   HIS A  16      20.237 -11.195  -5.584  1.00 10.00      A   
ATOM     68  HN  HIS A  16      21.084 -11.692  -5.529  1.00 10.00      A   
ATOM     69  CA  HIS A  16      19.855 -10.570  -6.844  1.00 10.00      A   
ATOM     70  CB  HIS A  16      20.999 -10.602  -7.859  1.00 10.00      A   
ATOM     71  CG  HIS A  16      20.970  -9.459  -8.829  1.00 10.00      A   
ATOM     72  ND1 HIS A  16      21.118  -8.160  -8.405  1.00 10.00      A   
ATOM     73  CD2 HIS A  16      20.786  -9.469 -10.174  1.00 10.00      A   
ATOM     74  CE1 HIS A  16      21.019  -7.411  -9.488  1.00 10.00      A   
ATOM     75  NE2 HIS A  16      20.817  -8.159 -10.578  1.00 10.00      A   
ATOM     76  HE2 HIS A  16      20.715  -7.826 -11.508  1.00 10.00      A   
ATOM     77  C   HIS A  16      18.585 -11.190  -7.420  1.00 10.00      A   
ATOM     78  O   HIS A  16      17.752 -10.488  -7.992  1.00 10.00      A   
ATOM     79  N   VAL A  17      18.430 -12.498  -7.255  1.00 10.00      A   
ATOM     80  HN  VAL A  17      19.127 -13.007  -6.789  1.00 10.00      A   
ATOM     81  CA  VAL A  17      17.242 -13.191  -7.748  1.00 10.00      A   
ATOM     82  CB  VAL A  17      17.366 -14.724  -7.599  1.00 10.00      A   
ATOM     83  CG1 VAL A  17      16.087 -15.423  -8.040  1.00 10.00      A   
ATOM     84  CG2 VAL A  17      18.552 -15.238  -8.400  1.00 10.00      A   
ATOM     85  C   VAL A  17      16.008 -12.701  -6.996  1.00 10.00      A   
ATOM     86  O   VAL A  17      14.933 -12.525  -7.579  1.00 10.00      A   
ATOM     87  N   PHE A  18      16.185 -12.445  -5.704  1.00 10.00      A   
ATOM     88  HN  PHE A  18      17.076 -12.580  -5.306  1.00 10.00      A   
ATOM     89  CA  PHE A  18      15.095 -11.979  -4.857  1.00 10.00      A   
ATOM     90  CB  PHE A  18      15.478 -12.076  -3.374  1.00 10.00      A   
ATOM     91  CG  PHE A  18      15.821 -13.458  -2.885  1.00 10.00      A   
ATOM     92  CD1 PHE A  18      16.496 -13.626  -1.688  1.00 10.00      A   
ATOM     93  CD2 PHE A  18      15.474 -14.585  -3.612  1.00 10.00      A   
ATOM     94  CE1 PHE A  18      16.821 -14.887  -1.223  1.00 10.00      A   
ATOM     95  CE2 PHE A  18      15.795 -15.850  -3.154  1.00 10.00      A   
ATOM     96  CZ  PHE A  18      16.468 -16.001  -1.958  1.00 10.00      A   
ATOM     97  C   PHE A  18      14.700 -10.542  -5.188  1.00 10.00      A   
ATOM     98  O   PHE A  18      13.601 -10.102  -4.850  1.00 10.00      A   
ATOM     99  N   SER A  19      15.591  -9.813  -5.854  1.00 10.00      A   
ATOM    100  HN  SER A  19      16.448 -10.218  -6.108  1.00 10.00      A   
ATOM    101  CA  SER A  19      15.323  -8.425  -6.209  1.00 10.00      A   
ATOM    102  CB  SER A  19      16.605  -7.706  -6.647  1.00 10.00      A   
ATOM    103  OG  SER A  19      16.944  -8.011  -7.990  1.00 10.00      A   
ATOM    104  HG  SER A  19      17.333  -8.898  -8.032  1.00 10.00      A   
ATOM    105  C   SER A  19      14.241  -8.315  -7.283  1.00 10.00      A   
ATOM    106  O   SER A  19      13.565  -7.288  -7.388  1.00 10.00      A   
ATOM    107  N   PHE A  20      14.067  -9.379  -8.065  1.00 10.00      A   
ATOM    108  HN  PHE A  20      14.623 -10.175  -7.921  1.00 10.00      A   
ATOM    109  CA  PHE A  20      13.071  -9.393  -9.129  1.00 10.00      A   
ATOM    110  CB  PHE A  20      13.530 -10.285 -10.288  1.00 10.00      A   
ATOM    111  CG  PHE A  20      14.787  -9.812 -10.960  1.00 10.00      A   
ATOM    112  CD1 PHE A  20      15.980 -10.495 -10.786  1.00 10.00      A   
ATOM    113  CD2 PHE A  20      14.776  -8.685 -11.764  1.00 10.00      A   
ATOM    114  CE1 PHE A  20      17.139 -10.061 -11.399  1.00 10.00      A   
ATOM    115  CE2 PHE A  20      15.932  -8.245 -12.381  1.00 10.00      A   
ATOM    116  CZ  PHE A  20      17.116  -8.934 -12.198  1.00 10.00      A   
ATOM    117  C   PHE A  20      11.708  -9.851  -8.618  1.00 10.00      A   
ATOM    118  O   PHE A  20      10.719  -9.840  -9.351  1.00 10.00      A   
ATOM    119  N   ILE A  21      11.652 -10.253  -7.358  1.00 10.00      A   
ATOM    120  HN  ILE A  21      12.463 -10.230  -6.807  1.00 10.00      A   
ATOM    121  CA  ILE A  21      10.408 -10.716  -6.770  1.00 10.00      A   
ATOM    122  CB  ILE A  21      10.483 -12.208  -6.388  1.00 10.00      A   
ATOM    123  CG1 ILE A  21      10.892 -13.047  -7.606  1.00 10.00      A   
ATOM    124  CG2 ILE A  21       9.147 -12.682  -5.837  1.00 10.00      A   
ATOM    125  CD1 ILE A  21      11.153 -14.505  -7.293  1.00 10.00      A   
ATOM    126  C   ILE A  21      10.055  -9.887  -5.543  1.00 10.00      A   
ATOM    127  O   ILE A  21      10.621 -10.077  -4.467  1.00 10.00      A   
ATOM    128  N   GLN A  22       9.129  -8.956  -5.715  1.00 10.00      A   
ATOM    129  HN  GLN A  22       8.715  -8.848  -6.596  1.00 10.00      A   
ATOM    130  CA  GLN A  22       8.706  -8.096  -4.622  1.00 10.00      A   
ATOM    131  CB  GLN A  22       8.796  -6.619  -5.021  1.00 10.00      A   
ATOM    132  CG  GLN A  22      10.197  -6.156  -5.400  1.00 10.00      A   
ATOM    133  CD  GLN A  22      11.197  -6.289  -4.266  1.00 10.00      A   
ATOM    134  OE1 GLN A  22      10.853  -6.161  -3.089  1.00 10.00      A   
ATOM    135  NE2 GLN A  22      12.447  -6.550  -4.614  1.00 10.00      A   
ATOM    136 HE21 GLN A  22      12.652  -6.637  -5.570  1.00 10.00      A   
ATOM    137 HE22 GLN A  22      13.116  -6.646  -3.903  1.00 10.00      A   
ATOM    138  C   GLN A  22       7.293  -8.441  -4.160  1.00 10.00      A   
ATOM    139  O   GLN A  22       6.757  -7.808  -3.251  1.00 10.00      A   
ATOM    140  N   LEU A  23       6.684  -9.438  -4.796  1.00 10.00      A   
ATOM    141  HN  LEU A  23       7.144  -9.891  -5.532  1.00 10.00      A   
ATOM    142  CA  LEU A  23       5.340  -9.862  -4.424  1.00 10.00      A   
ATOM    143  CB  LEU A  23       4.731 -10.782  -5.481  1.00 10.00      A   
ATOM    144  CG  LEU A  23       3.480 -10.247  -6.182  1.00 10.00      A   
ATOM    145  CD1 LEU A  23       3.749  -8.888  -6.808  1.00 10.00      A   
ATOM    146  CD2 LEU A  23       2.982 -11.228  -7.230  1.00 10.00      A   
ATOM    147  C   LEU A  23       5.348 -10.521  -3.046  1.00 10.00      A   
ATOM    148  O   LEU A  23       6.174 -11.393  -2.770  1.00 10.00      A   
ATOM    149  N   ASP A  24       4.417 -10.099  -2.196  1.00 10.00      A   
ATOM    150  HN  ASP A  24       3.761  -9.438  -2.506  1.00 10.00      A   
ATOM    151  CA  ASP A  24       4.326 -10.593  -0.821  1.00 10.00      A   
ATOM    152  CB  ASP A  24       3.206  -9.883  -0.051  1.00 10.00      A   
ATOM    153  CG  ASP A  24       3.468  -8.399   0.117  1.00 10.00      A   
ATOM    154  OD1 ASP A  24       4.292  -8.027   0.977  1.00 10.00      A   
ATOM    155  OD2 ASP A  24       2.868  -7.594  -0.633  1.00 10.00      A   
ATOM    156  C   ASP A  24       4.161 -12.104  -0.731  1.00 10.00      A   
ATOM    157  O   ASP A  24       4.978 -12.780  -0.105  1.00 10.00      A   
ATOM    158  N   LYS A  25       3.121 -12.630  -1.367  1.00 10.00      A   
ATOM    159  HN  LYS A  25       2.528 -12.039  -1.879  1.00 10.00      A   
ATOM    160  CA  LYS A  25       2.845 -14.064  -1.341  1.00 10.00      A   
ATOM    161  CB  LYS A  25       1.575 -14.396  -2.130  1.00 10.00      A   
ATOM    162  CG  LYS A  25       0.294 -13.889  -1.488  1.00 10.00      A   
ATOM    163  CD  LYS A  25      -0.934 -14.409  -2.219  1.00 10.00      A   
ATOM    164  CE  LYS A  25      -2.218 -14.006  -1.513  1.00 10.00      A   
ATOM    165  NZ  LYS A  25      -2.585 -14.957  -0.426  1.00 10.00      A   
ATOM    166  HZ1 LYS A  25      -3.374 -14.573   0.130  1.00 10.00      A   
ATOM    167  HZ2 LYS A  25      -1.773 -15.113   0.214  1.00 10.00      A   
ATOM    168  HZ3 LYS A  25      -2.875 -15.870  -0.828  1.00 10.00      A   
ATOM    169  C   LYS A  25       4.027 -14.874  -1.861  1.00 10.00      A   
ATOM    170  O   LYS A  25       4.339 -15.947  -1.338  1.00 10.00      A   
ATOM    171  N   ASP A  26       4.694 -14.348  -2.880  1.00 10.00      A   
ATOM    172  HN  ASP A  26       4.407 -13.485  -3.245  1.00 10.00      A   
ATOM    173  CA  ASP A  26       5.846 -15.023  -3.461  1.00 10.00      A   
ATOM    174  CB  ASP A  26       6.279 -14.349  -4.763  1.00 10.00      A   
ATOM    175  CG  ASP A  26       5.481 -14.806  -5.965  1.00 10.00      A   
ATOM    176  OD1 ASP A  26       5.394 -16.027  -6.199  1.00 10.00      A   
ATOM    177  OD2 ASP A  26       4.929 -13.941  -6.681  1.00 10.00      A   
ATOM    178  C   ASP A  26       6.999 -15.043  -2.471  1.00 10.00      A   
ATOM    179  O   ASP A  26       7.578 -16.095  -2.202  1.00 10.00      A   
ATOM    180  N   ARG A  27       7.302 -13.877  -1.906  1.00 10.00      A   
ATOM    181  HN  ARG A  27       6.784 -13.077  -2.151  1.00 10.00      A   
ATOM    182  CA  ARG A  27       8.378 -13.748  -0.932  1.00 10.00      A   
ATOM    183  CB  ARG A  27       8.523 -12.291  -0.484  1.00 10.00      A   
ATOM    184  CG  ARG A  27       9.382 -11.435  -1.403  1.00 10.00      A   
ATOM    185  CD  ARG A  27      10.832 -11.887  -1.373  1.00 10.00      A   
ATOM    186  NE  ARG A  27      11.721 -10.945  -2.044  1.00 10.00      A   
ATOM    187  HE  ARG A  27      11.576 -10.800  -3.013  1.00 10.00      A   
ATOM    188  CZ  ARG A  27      12.694 -10.272  -1.432  1.00 10.00      A   
ATOM    189  NH1 ARG A  27      12.897 -10.434  -0.127  1.00 10.00      A   
ATOM    190 HH11 ARG A  27      13.659  -9.915   0.356  1.00 10.00      A   
ATOM    191 HH12 ARG A  27      12.285 -11.087   0.426  1.00 10.00      A   
ATOM    192  NH2 ARG A  27      13.467  -9.444  -2.123  1.00 10.00      A   
ATOM    193 HH21 ARG A  27      13.314  -9.326  -3.152  1.00 10.00      A   
ATOM    194 HH22 ARG A  27      14.228  -8.907  -1.649  1.00 10.00      A   
ATOM    195  C   ARG A  27       8.137 -14.658   0.269  1.00 10.00      A   
ATOM    196  O   ARG A  27       9.055 -15.321   0.754  1.00 10.00      A   
ATOM    197  N   ASN A  28       6.891 -14.699   0.734  1.00 10.00      A   
ATOM    198  HN  ASN A  28       6.200 -14.139   0.305  1.00 10.00      A   
ATOM    199  CA  ASN A  28       6.524 -15.539   1.872  1.00 10.00      A   
ATOM    200  CB  ASN A  28       5.046 -15.365   2.230  1.00 10.00      A   
ATOM    201  CG  ASN A  28       4.745 -14.020   2.861  1.00 10.00      A   
ATOM    202  OD1 ASN A  28       5.632 -13.362   3.414  1.00 10.00      A   
ATOM    203  ND2 ASN A  28       3.487 -13.611   2.805  1.00 10.00      A   
ATOM    204 HD21 ASN A  28       2.820 -14.195   2.365  1.00 10.00      A   
ATOM    205 HD22 ASN A  28       3.262 -12.739   3.203  1.00 10.00      A   
ATOM    206  C   ASN A  28       6.809 -17.005   1.576  1.00 10.00      A   
ATOM    207  O   ASN A  28       7.308 -17.742   2.426  1.00 10.00      A   
ATOM    208  N   SER A  29       6.504 -17.415   0.359  1.00 10.00      A   
ATOM    209  HN  SER A  29       6.110 -16.779  -0.276  1.00 10.00      A   
ATOM    210  CA  SER A  29       6.732 -18.789  -0.059  1.00 10.00      A   
ATOM    211  CB  SER A  29       6.022 -19.060  -1.382  1.00 10.00      A   
ATOM    212  OG  SER A  29       4.672 -18.635  -1.318  1.00 10.00      A   
ATOM    213  HG  SER A  29       4.637 -17.679  -1.457  1.00 10.00      A   
ATOM    214  C   SER A  29       8.230 -19.090  -0.163  1.00 10.00      A   
ATOM    215  O   SER A  29       8.679 -20.181   0.187  1.00 10.00      A   
ATOM    216  N   VAL A  30       9.000 -18.102  -0.620  1.00 10.00      A   
ATOM    217  HN  VAL A  30       8.580 -17.250  -0.875  1.00 10.00      A   
ATOM    218  CA  VAL A  30      10.448 -18.250  -0.758  1.00 10.00      A   
ATOM    219  CB  VAL A  30      11.092 -16.984  -1.373  1.00 10.00      A   
ATOM    220  CG1 VAL A  30      12.612 -17.086  -1.380  1.00 10.00      A   
ATOM    221  CG2 VAL A  30      10.573 -16.752  -2.783  1.00 10.00      A   
ATOM    222  C   VAL A  30      11.085 -18.541   0.598  1.00 10.00      A   
ATOM    223  O   VAL A  30      11.950 -19.404   0.719  1.00 10.00      A   
ATOM    224  N   SER A  31      10.626 -17.841   1.628  1.00 10.00      A   
ATOM    225  HN  SER A  31       9.926 -17.166   1.478  1.00 10.00      A   
ATOM    226  CA  SER A  31      11.158 -18.027   2.974  1.00 10.00      A   
ATOM    227  CB  SER A  31      10.746 -16.863   3.878  1.00 10.00      A   
ATOM    228  OG  SER A  31       9.350 -16.615   3.803  1.00 10.00      A   
ATOM    229  HG  SER A  31       8.932 -17.292   3.256  1.00 10.00      A   
ATOM    230  C   SER A  31      10.735 -19.360   3.593  1.00 10.00      A   
ATOM    231  O   SER A  31      11.136 -19.684   4.708  1.00 10.00      A   
ATOM    232  N   LEU A  32       9.943 -20.139   2.863  1.00 10.00      A   
ATOM    233  HN  LEU A  32       9.676 -19.847   1.963  1.00 10.00      A   
ATOM    234  CA  LEU A  32       9.465 -21.417   3.365  1.00 10.00      A   
ATOM    235  CB  LEU A  32       7.958 -21.535   3.151  1.00 10.00      A   
ATOM    236  CG  LEU A  32       7.077 -20.685   4.065  1.00 10.00      A   
ATOM    237  CD1 LEU A  32       5.653 -20.633   3.535  1.00 10.00      A   
ATOM    238  CD2 LEU A  32       7.101 -21.235   5.482  1.00 10.00      A   
ATOM    239  C   LEU A  32      10.175 -22.602   2.722  1.00 10.00      A   
ATOM    240  O   LEU A  32       9.859 -23.752   3.024  1.00 10.00      A   
ATOM    241  N   VAL A  33      11.138 -22.333   1.845  1.00 10.00      A   
ATOM    242  HN  VAL A  33      11.361 -21.397   1.641  1.00 10.00      A   
ATOM    243  CA  VAL A  33      11.859 -23.413   1.174  1.00 10.00      A   
ATOM    244  CB  VAL A  33      12.407 -23.011  -0.214  1.00 10.00      A   
ATOM    245  CG1 VAL A  33      11.299 -22.480  -1.107  1.00 10.00      A   
ATOM    246  CG2 VAL A  33      13.537 -22.004  -0.104  1.00 10.00      A   
ATOM    247  C   VAL A  33      12.973 -24.005   2.045  1.00 10.00      A   
ATOM    248  O   VAL A  33      13.207 -25.216   2.019  1.00 10.00      A   
ATOM    249  N   CYS A  34      13.640 -23.156   2.824  1.00 10.00      A   
ATOM    250  HN  CYS A  34      13.395 -22.210   2.816  1.00 10.00      A   
ATOM    251  CA  CYS A  34      14.726 -23.597   3.695  1.00 10.00      A   
ATOM    252  CB  CYS A  34      15.922 -24.072   2.866  1.00 10.00      A   
ATOM    253  SG  CYS A  34      16.698 -22.771   1.881  1.00 10.00      A   
ATOM    254  HG  CYS A  34      17.263 -23.335   0.820  1.00 10.00      A   
ATOM    255  C   CYS A  34      15.155 -22.467   4.629  1.00 10.00      A   
ATOM    256  O   CYS A  34      14.656 -21.342   4.528  1.00 10.00      A   
ATOM    257  N   LYS A  35      16.085 -22.769   5.530  1.00 10.00      A   
ATOM    258  HN  LYS A  35      16.448 -23.690   5.554  1.00 10.00      A   
ATOM    259  CA  LYS A  35      16.582 -21.785   6.487  1.00 10.00      A   
ATOM    260  CB  LYS A  35      17.332 -22.481   7.634  1.00 10.00      A   
ATOM    261  CG  LYS A  35      18.024 -21.543   8.616  1.00 10.00      A   
ATOM    262  CD  LYS A  35      17.025 -20.710   9.405  1.00 10.00      A   
ATOM    263  CE  LYS A  35      17.647 -20.193  10.692  1.00 10.00      A   
ATOM    264  NZ  LYS A  35      16.799 -19.166  11.355  1.00 10.00      A   
ATOM    265  HZ1 LYS A  35      17.166 -18.955  12.305  1.00 10.00      A   
ATOM    266  HZ2 LYS A  35      15.823 -19.506  11.448  1.00 10.00      A   
ATOM    267  HZ3 LYS A  35      16.796 -18.283  10.793  1.00 10.00      A   
ATOM    268  C   LYS A  35      17.477 -20.746   5.815  1.00 10.00      A   
ATOM    269  O   LYS A  35      17.345 -19.549   6.074  1.00 10.00      A   
ATOM    270  N   SER A  36      18.373 -21.202   4.945  1.00 10.00      A   
ATOM    271  HN  SER A  36      18.415 -22.169   4.759  1.00 10.00      A   
ATOM    272  CA  SER A  36      19.296 -20.304   4.255  1.00 10.00      A   
ATOM    273  CB  SER A  36      20.277 -21.090   3.386  1.00 10.00      A   
ATOM    274  OG  SER A  36      21.209 -21.802   4.189  1.00 10.00      A   
ATOM    275  HG  SER A  36      20.956 -21.723   5.122  1.00 10.00      A   
ATOM    276  C   SER A  36      18.563 -19.241   3.436  1.00 10.00      A   
ATOM    277  O   SER A  36      18.856 -18.051   3.556  1.00 10.00      A   
ATOM    278  N   TRP A  37      17.608 -19.665   2.614  1.00 10.00      A   
ATOM    279  HN  TRP A  37      17.416 -20.628   2.547  1.00 10.00      A   
ATOM    280  CA  TRP A  37      16.847 -18.729   1.794  1.00 10.00      A   
ATOM    281  CB  TRP A  37      15.959 -19.465   0.787  1.00 10.00      A   
ATOM    282  CG  TRP A  37      16.703 -20.017  -0.398  1.00 10.00      A   
ATOM    283  CD1 TRP A  37      17.917 -20.642  -0.391  1.00 10.00      A   
ATOM    284  CD2 TRP A  37      16.275 -19.997  -1.767  1.00 10.00      A   
ATOM    285  NE1 TRP A  37      18.271 -21.009  -1.664  1.00 10.00      A   
ATOM    286  HE1 TRP A  37      19.099 -21.478  -1.914  1.00 10.00      A   
ATOM    287  CE2 TRP A  37      17.280 -20.626  -2.528  1.00 10.00      A   
ATOM    288  CE3 TRP A  37      15.139 -19.513  -2.424  1.00 10.00      A   
ATOM    289  CZ2 TRP A  37      17.182 -20.782  -3.909  1.00 10.00      A   
ATOM    290  CZ3 TRP A  37      15.046 -19.667  -3.794  1.00 10.00      A   
ATOM    291  CH2 TRP A  37      16.060 -20.296  -4.521  1.00 10.00      A   
ATOM    292  C   TRP A  37      16.013 -17.790   2.663  1.00 10.00      A   
ATOM    293  O   TRP A  37      15.842 -16.619   2.334  1.00 10.00      A   
ATOM    294  N   TYR A  38      15.519 -18.309   3.785  1.00 10.00      A   
ATOM    295  HN  TYR A  38      15.704 -19.247   3.995  1.00 10.00      A   
ATOM    296  CA  TYR A  38      14.714 -17.527   4.717  1.00 10.00      A   
ATOM    297  CB  TYR A  38      14.210 -18.432   5.854  1.00 10.00      A   
ATOM    298  CG  TYR A  38      13.688 -17.707   7.078  1.00 10.00      A   
ATOM    299  CD1 TYR A  38      14.456 -17.612   8.233  1.00 10.00      A   
ATOM    300  CD2 TYR A  38      12.428 -17.123   7.083  1.00 10.00      A   
ATOM    301  CE1 TYR A  38      13.985 -16.958   9.356  1.00 10.00      A   
ATOM    302  CE2 TYR A  38      11.949 -16.463   8.203  1.00 10.00      A   
ATOM    303  CZ  TYR A  38      12.731 -16.384   9.336  1.00 10.00      A   
ATOM    304  OH  TYR A  38      12.259 -15.727  10.455  1.00 10.00      A   
ATOM    305  HH  TYR A  38      11.381 -16.058  10.674  1.00 10.00      A   
ATOM    306  C   TYR A  38      15.523 -16.362   5.278  1.00 10.00      A   
ATOM    307  O   TYR A  38      15.018 -15.243   5.408  1.00 10.00      A   
ATOM    308  N   GLU A  39      16.784 -16.633   5.586  1.00 10.00      A   
ATOM    309  HN  GLU A  39      17.125 -17.546   5.440  1.00 10.00      A   
ATOM    310  CA  GLU A  39      17.677 -15.623   6.140  1.00 10.00      A   
ATOM    311  CB  GLU A  39      18.953 -16.268   6.679  1.00 10.00      A   
ATOM    312  CG  GLU A  39      18.731 -17.147   7.900  1.00 10.00      A   
ATOM    313  CD  GLU A  39      18.054 -16.413   9.039  1.00 10.00      A   
ATOM    314  OE1 GLU A  39      17.372 -17.069   9.853  1.00 10.00      A   
ATOM    315  OE2 GLU A  39      18.206 -15.179   9.135  1.00 10.00      A   
ATOM    316  C   GLU A  39      18.014 -14.528   5.131  1.00 10.00      A   
ATOM    317  O   GLU A  39      18.100 -13.354   5.481  1.00 10.00      A   
ATOM    318  N   ILE A  40      18.199 -14.906   3.879  1.00 10.00      A   
ATOM    319  HN  ILE A  40      18.125 -15.856   3.647  1.00 10.00      A   
ATOM    320  CA  ILE A  40      18.523 -13.933   2.842  1.00 10.00      A   
ATOM    321  CB  ILE A  40      19.139 -14.603   1.599  1.00 10.00      A   
ATOM    322  CG1 ILE A  40      20.293 -15.516   2.018  1.00 10.00      A   
ATOM    323  CG2 ILE A  40      19.631 -13.552   0.611  1.00 10.00      A   
ATOM    324  CD1 ILE A  40      20.803 -16.403   0.908  1.00 10.00      A   
ATOM    325  C   ILE A  40      17.281 -13.133   2.455  1.00 10.00      A   
ATOM    326  O   ILE A  40      17.351 -11.930   2.215  1.00 10.00      A   
ATOM    327  N   GLU A  41      16.140 -13.810   2.433  1.00 10.00      A   
ATOM    328  HN  GLU A  41      16.154 -14.768   2.654  1.00 10.00      A   
ATOM    329  CA  GLU A  41      14.867 -13.184   2.087  1.00 10.00      A   
ATOM    330  CB  GLU A  41      13.756 -14.241   2.097  1.00 10.00      A   
ATOM    331  CG  GLU A  41      12.503 -13.865   1.318  1.00 10.00      A   
ATOM    332  CD  GLU A  41      11.573 -12.945   2.085  1.00 10.00      A   
ATOM    333  OE1 GLU A  41      10.980 -13.389   3.091  1.00 10.00      A   
ATOM    334  OE2 GLU A  41      11.424 -11.777   1.680  1.00 10.00      A   
ATOM    335  C   GLU A  41      14.534 -12.058   3.063  1.00 10.00      A   
ATOM    336  O   GLU A  41      14.238 -10.931   2.658  1.00 10.00      A   
ATOM    337  N   ARG A  42      14.624 -12.366   4.351  1.00 10.00      A   
ATOM    338  HN  ARG A  42      14.902 -13.274   4.603  1.00 10.00      A   
ATOM    339  CA  ARG A  42      14.321 -11.403   5.405  1.00 10.00      A   
ATOM    340  CB  ARG A  42      14.346 -12.084   6.776  1.00 10.00      A   
ATOM    341  CG  ARG A  42      15.707 -12.641   7.166  1.00 10.00      A   
ATOM    342  CD  ARG A  42      15.709 -13.222   8.572  1.00 10.00      A   
ATOM    343  NE  ARG A  42      15.793 -12.182   9.596  1.00 10.00      A   
ATOM    344  HE  ARG A  42      15.154 -11.433   9.528  1.00 10.00      A   
ATOM    345  CZ  ARG A  42      16.682 -12.179  10.589  1.00 10.00      A   
ATOM    346  NH1 ARG A  42      17.575 -13.155  10.698  1.00 10.00      A   
ATOM    347 HH11 ARG A  42      17.595 -13.944   9.996  1.00 10.00      A   
ATOM    348 HH12 ARG A  42      18.264 -13.150  11.481  1.00 10.00      A   
ATOM    349  NH2 ARG A  42      16.670 -11.203  11.489  1.00 10.00      A   
ATOM    350 HH21 ARG A  42      17.369 -11.201  12.265  1.00 10.00      A   
ATOM    351 HH22 ARG A  42      15.961 -10.438  11.432  1.00 10.00      A   
ATOM    352  C   ARG A  42      15.273 -10.208   5.403  1.00 10.00      A   
ATOM    353  O   ARG A  42      14.950  -9.149   5.939  1.00 10.00      A   
ATOM    354  N   TRP A  43      16.438 -10.372   4.798  1.00 10.00      A   
ATOM    355  HN  TRP A  43      16.642 -11.229   4.367  1.00 10.00      A   
ATOM    356  CA  TRP A  43      17.426  -9.304   4.762  1.00 10.00      A   
ATOM    357  CB  TRP A  43      18.834  -9.876   4.929  1.00 10.00      A   
ATOM    358  CG  TRP A  43      19.339  -9.850   6.340  1.00 10.00      A   
ATOM    359  CD1 TRP A  43      18.928 -10.635   7.379  1.00 10.00      A   
ATOM    360  CD2 TRP A  43      20.359  -8.993   6.867  1.00 10.00      A   
ATOM    361  NE1 TRP A  43      19.626 -10.315   8.520  1.00 10.00      A   
ATOM    362  HE1 TRP A  43      19.512 -10.739   9.399  1.00 10.00      A   
ATOM    363  CE2 TRP A  43      20.512  -9.310   8.230  1.00 10.00      A   
ATOM    364  CE3 TRP A  43      21.158  -7.985   6.316  1.00 10.00      A   
ATOM    365  CZ2 TRP A  43      21.428  -8.656   9.050  1.00 10.00      A   
ATOM    366  CZ3 TRP A  43      22.068  -7.339   7.130  1.00 10.00      A   
ATOM    367  CH2 TRP A  43      22.197  -7.678   8.482  1.00 10.00      A   
ATOM    368  C   TRP A  43      17.348  -8.461   3.492  1.00 10.00      A   
ATOM    369  O   TRP A  43      18.156  -7.554   3.308  1.00 10.00      A   
ATOM    370  N   CYS A  44      16.385  -8.738   2.618  1.00 10.00      A   
ATOM    371  HN  CYS A  44      15.752  -9.466   2.801  1.00 10.00      A   
ATOM    372  CA  CYS A  44      16.277  -7.968   1.385  1.00 10.00      A   
ATOM    373  CB  CYS A  44      17.080  -8.618   0.258  1.00 10.00      A   
ATOM    374  SG  CYS A  44      16.570 -10.305  -0.135  1.00 10.00      A   
ATOM    375  HG  CYS A  44      17.032 -11.096   0.827  1.00 10.00      A   
ATOM    376  C   CYS A  44      14.835  -7.709   0.947  1.00 10.00      A   
ATOM    377  O   CYS A  44      14.578  -7.481  -0.235  1.00 10.00      A   
ATOM    378  N   ARG A  45      13.885  -7.747   1.877  1.00 10.00      A   
ATOM    379  HN  ARG A  45      14.119  -7.947   2.807  1.00 10.00      A   
ATOM    380  CA  ARG A  45      12.493  -7.475   1.517  1.00 10.00      A   
ATOM    381  CB  ARG A  45      11.496  -8.292   2.339  1.00 10.00      A   
ATOM    382  CG  ARG A  45      10.136  -8.420   1.663  1.00 10.00      A   
ATOM    383  CD  ARG A  45       9.090  -9.025   2.585  1.00 10.00      A   
ATOM    384  NE  ARG A  45       9.222 -10.476   2.707  1.00 10.00      A   
ATOM    385  HE  ARG A  45      10.131 -10.859   2.598  1.00 10.00      A   
ATOM    386  CZ  ARG A  45       8.201 -11.305   2.925  1.00 10.00      A   
ATOM    387  NH1 ARG A  45       6.964 -10.840   3.036  1.00 10.00      A   
ATOM    388 HH11 ARG A  45       6.774  -9.820   2.951  1.00 10.00      A   
ATOM    389 HH12 ARG A  45       6.174 -11.504   3.205  1.00 10.00      A   
ATOM    390  NH2 ARG A  45       8.421 -12.605   3.061  1.00 10.00      A   
ATOM    391 HH21 ARG A  45       9.405 -12.987   2.995  1.00 10.00      A   
ATOM    392 HH22 ARG A  45       7.624 -13.255   3.233  1.00 10.00      A   
ATOM    393  C   ARG A  45      12.213  -5.979   1.629  1.00 10.00      A   
ATOM    394  O   ARG A  45      12.090  -5.441   2.727  1.00 10.00      A   
ATOM    395  N   ARG A  46      12.120  -5.321   0.478  1.00 10.00      A   
ATOM    396  HN  ARG A  46      12.201  -5.823  -0.358  1.00 10.00      A   
ATOM    397  CA  ARG A  46      11.905  -3.877   0.412  1.00 10.00      A   
ATOM    398  CB  ARG A  46      12.018  -3.373  -1.027  1.00 10.00      A   
ATOM    399  CG  ARG A  46      13.366  -3.644  -1.671  1.00 10.00      A   
ATOM    400  CD  ARG A  46      13.428  -3.087  -3.082  1.00 10.00      A   
ATOM    401  NE  ARG A  46      14.687  -3.425  -3.748  1.00 10.00      A   
ATOM    402  HE  ARG A  46      15.285  -4.059  -3.289  1.00 10.00      A   
ATOM    403  CZ  ARG A  46      15.068  -2.922  -4.921  1.00 10.00      A   
ATOM    404  NH1 ARG A  46      14.291  -2.052  -5.556  1.00 10.00      A   
ATOM    405 HH11 ARG A  46      14.589  -1.660  -6.479  1.00 10.00      A   
ATOM    406 HH12 ARG A  46      13.383  -1.751  -5.137  1.00 10.00      A   
ATOM    407  NH2 ARG A  46      16.229  -3.284  -5.457  1.00 10.00      A   
ATOM    408 HH21 ARG A  46      16.850  -3.963  -4.962  1.00 10.00      A   
ATOM    409 HH22 ARG A  46      16.527  -2.892  -6.375  1.00 10.00      A   
ATOM    410  C   ARG A  46      10.600  -3.406   1.042  1.00 10.00      A   
ATOM    411  O   ARG A  46      10.554  -2.334   1.639  1.00 10.00      A   
ATOM    412  N   LYS A  47       9.541  -4.183   0.922  1.00 10.00      A   
ATOM    413  HN  LYS A  47       9.615  -5.048   0.466  1.00 10.00      A   
ATOM    414  CA  LYS A  47       8.271  -3.766   1.487  1.00 10.00      A   
ATOM    415  CB  LYS A  47       7.310  -3.287   0.396  1.00 10.00      A   
ATOM    416  CG  LYS A  47       6.856  -4.369  -0.569  1.00 10.00      A   
ATOM    417  CD  LYS A  47       5.498  -4.034  -1.163  1.00 10.00      A   
ATOM    418  CE  LYS A  47       5.108  -5.015  -2.259  1.00 10.00      A   
ATOM    419  NZ  LYS A  47       5.049  -6.420  -1.774  1.00 10.00      A   
ATOM    420  HZ1 LYS A  47       5.156  -7.076  -2.575  1.00 10.00      A   
ATOM    421  HZ2 LYS A  47       4.132  -6.612  -1.307  1.00 10.00      A   
ATOM    422  HZ3 LYS A  47       5.814  -6.600  -1.097  1.00 10.00      A   
ATOM    423  C   LYS A  47       7.617  -4.851   2.325  1.00 10.00      A   
ATOM    424  O   LYS A  47       7.816  -6.041   2.093  1.00 10.00      A   
ATOM    425  N   VAL A  48       6.826  -4.420   3.292  1.00 10.00      A   
ATOM    426  HN  VAL A  48       6.705  -3.451   3.408  1.00 10.00      A   
ATOM    427  CA  VAL A  48       6.109  -5.327   4.179  1.00 10.00      A   
ATOM    428  CB  VAL A  48       6.691  -5.346   5.617  1.00 10.00      A   
ATOM    429  CG1 VAL A  48       7.948  -6.206   5.678  1.00 10.00      A   
ATOM    430  CG2 VAL A  48       6.985  -3.934   6.112  1.00 10.00      A   
ATOM    431  C   VAL A  48       4.632  -4.949   4.215  1.00 10.00      A   
ATOM    432  O   VAL A  48       4.270  -3.860   4.662  1.00 10.00      A   
ATOM    433  N   PHE A  49       3.789  -5.829   3.705  1.00 10.00      A   
ATOM    434  HN  PHE A  49       4.134  -6.669   3.335  1.00 10.00      A   
ATOM    435  CA  PHE A  49       2.359  -5.573   3.682  1.00 10.00      A   
ATOM    436  CB  PHE A  49       1.748  -6.074   2.370  1.00 10.00      A   
ATOM    437  CG  PHE A  49       0.299  -5.714   2.189  1.00 10.00      A   
ATOM    438  CD1 PHE A  49      -0.061  -4.550   1.530  1.00 10.00      A   
ATOM    439  CD2 PHE A  49      -0.701  -6.539   2.677  1.00 10.00      A   
ATOM    440  CE1 PHE A  49      -1.391  -4.218   1.361  1.00 10.00      A   
ATOM    441  CE2 PHE A  49      -2.030  -6.212   2.511  1.00 10.00      A   
ATOM    442  CZ  PHE A  49      -2.375  -5.049   1.851  1.00 10.00      A   
ATOM    443  C   PHE A  49       1.671  -6.232   4.870  1.00 10.00      A   
ATOM    444  O   PHE A  49       1.608  -7.457   4.961  1.00 10.00      A   
ATOM    445  N   ILE A  50       1.161  -5.418   5.778  1.00 10.00      A   
ATOM    446  HN  ILE A  50       1.245  -4.444   5.655  1.00 10.00      A   
ATOM    447  CA  ILE A  50       0.474  -5.928   6.950  1.00 10.00      A   
ATOM    448  CB  ILE A  50       1.077  -5.360   8.255  1.00 10.00      A   
ATOM    449  CG1 ILE A  50       2.610  -5.426   8.218  1.00 10.00      A   
ATOM    450  CG2 ILE A  50       0.545  -6.114   9.462  1.00 10.00      A   
ATOM    451  CD1 ILE A  50       3.175  -6.832   8.173  1.00 10.00      A   
ATOM    452  C   ILE A  50      -1.013  -5.594   6.870  1.00 10.00      A   
ATOM    453  O   ILE A  50      -1.417  -4.447   7.073  1.00 10.00      A   
ATOM    454  N   GLY A  51      -1.820  -6.606   6.564  1.00 10.00      A   
ATOM    455  HN  GLY A  51      -1.432  -7.497   6.424  1.00 10.00      A   
ATOM    456  CA  GLY A  51      -3.260  -6.418   6.433  1.00 10.00      A   
ATOM    457  C   GLY A  51      -3.954  -6.076   7.740  1.00 10.00      A   
ATOM    458  O   GLY A  51      -5.114  -5.669   7.748  1.00 10.00      A   
ATOM    459  N   ASN A  52      -3.242  -6.252   8.844  1.00 10.00      A   
ATOM    460  HN  ASN A  52      -2.324  -6.583   8.768  1.00 10.00      A   
ATOM    461  CA  ASN A  52      -3.779  -5.959  10.170  1.00 10.00      A   
ATOM    462  CB  ASN A  52      -4.524  -7.177  10.728  1.00 10.00      A   
ATOM    463  CG  ASN A  52      -5.425  -6.830  11.896  1.00 10.00      A   
ATOM    464  OD1 ASN A  52      -5.007  -6.161  12.842  1.00 10.00      A   
ATOM    465  ND2 ASN A  52      -6.673  -7.268  11.830  1.00 10.00      A   
ATOM    466 HD21 ASN A  52      -6.944  -7.786  11.044  1.00 10.00      A   
ATOM    467 HD22 ASN A  52      -7.284  -7.040  12.561  1.00 10.00      A   
ATOM    468  C   ASN A  52      -2.647  -5.546  11.103  1.00 10.00      A   
ATOM    469  O   ASN A  52      -1.819  -6.372  11.491  1.00 10.00      A   
ATOM    470  N   CYS A  53      -2.617  -4.269  11.456  1.00 10.00      A   
ATOM    471  HN  CYS A  53      -3.324  -3.664  11.127  1.00 10.00      A   
ATOM    472  CA  CYS A  53      -1.569  -3.726  12.318  1.00 10.00      A   
ATOM    473  CB  CYS A  53      -1.734  -2.210  12.474  1.00 10.00      A   
ATOM    474  SG  CYS A  53      -3.341  -1.696  13.126  1.00 10.00      A   
ATOM    475  HG  CYS A  53      -3.681  -0.551  12.543  1.00 10.00      A   
ATOM    476  C   CYS A  53      -1.511  -4.396  13.693  1.00 10.00      A   
ATOM    477  O   CYS A  53      -0.465  -4.403  14.342  1.00 10.00      A   
ATOM    478  N   TYR A  54      -2.621  -4.968  14.135  1.00 10.00      A   
ATOM    479  HN  TYR A  54      -3.432  -4.951  13.578  1.00 10.00      A   
ATOM    480  CA  TYR A  54      -2.662  -5.612  15.440  1.00 10.00      A   
ATOM    481  CB  TYR A  54      -3.967  -5.294  16.160  1.00 10.00      A   
ATOM    482  CG  TYR A  54      -4.068  -3.855  16.612  1.00 10.00      A   
ATOM    483  CD1 TYR A  54      -5.241  -3.133  16.445  1.00 10.00      A   
ATOM    484  CD2 TYR A  54      -2.990  -3.223  17.220  1.00 10.00      A   
ATOM    485  CE1 TYR A  54      -5.338  -1.823  16.873  1.00 10.00      A   
ATOM    486  CE2 TYR A  54      -3.077  -1.915  17.645  1.00 10.00      A   
ATOM    487  CZ  TYR A  54      -4.253  -1.221  17.473  1.00 10.00      A   
ATOM    488  OH  TYR A  54      -4.349   0.078  17.913  1.00 10.00      A   
ATOM    489  HH  TYR A  54      -4.596   0.073  18.857  1.00 10.00      A   
ATOM    490  C   TYR A  54      -2.434  -7.116  15.349  1.00 10.00      A   
ATOM    491  O   TYR A  54      -2.461  -7.823  16.358  1.00 10.00      A   
ATOM    492  N   ALA A  55      -2.170  -7.598  14.147  1.00 10.00      A   
ATOM    493  HN  ALA A  55      -2.120  -6.982  13.384  1.00 10.00      A   
ATOM    494  CA  ALA A  55      -1.945  -9.019  13.937  1.00 10.00      A   
ATOM    495  CB  ALA A  55      -2.268  -9.408  12.505  1.00 10.00      A   
ATOM    496  C   ALA A  55      -0.519  -9.417  14.295  1.00 10.00      A   
ATOM    497  O   ALA A  55      -0.231 -10.594  14.500  1.00 10.00      A   
ATOM    498  N   VAL A  56       0.367  -8.435  14.390  1.00 10.00      A   
ATOM    499  HN  VAL A  56       0.078  -7.507  14.247  1.00 10.00      A   
ATOM    500  CA  VAL A  56       1.761  -8.697  14.715  1.00 10.00      A   
ATOM    501  CB  VAL A  56       2.588  -8.929  13.424  1.00 10.00      A   
ATOM    502  CG1 VAL A  56       2.677  -7.659  12.590  1.00 10.00      A   
ATOM    503  CG2 VAL A  56       3.973  -9.490  13.723  1.00 10.00      A   
ATOM    504  C   VAL A  56       2.340  -7.525  15.505  1.00 10.00      A   
ATOM    505  O   VAL A  56       1.807  -6.414  15.456  1.00 10.00      A   
ATOM    506  N   SER A  57       3.402  -7.780  16.256  1.00 10.00      A   
ATOM    507  HN  SER A  57       3.765  -8.691  16.285  1.00 10.00      A   
ATOM    508  CA  SER A  57       4.042  -6.739  17.038  1.00 10.00      A   
ATOM    509  CB  SER A  57       4.738  -7.348  18.257  1.00 10.00      A   
ATOM    510  OG  SER A  57       3.960  -8.392  18.820  1.00 10.00      A   
ATOM    511  HG  SER A  57       4.065  -9.187  18.284  1.00 10.00      A   
ATOM    512  C   SER A  57       5.054  -5.991  16.176  1.00 10.00      A   
ATOM    513  O   SER A  57       5.732  -6.598  15.342  1.00 10.00      A   
ATOM    514  N   PRO A  58       5.163  -4.663  16.359  1.00 10.00      A   
ATOM    515  CA  PRO A  58       6.101  -3.829  15.595  1.00 10.00      A   
ATOM    516  CB  PRO A  58       6.006  -2.462  16.277  1.00 10.00      A   
ATOM    517  CG  PRO A  58       4.662  -2.449  16.920  1.00 10.00      A   
ATOM    518  CD  PRO A  58       4.369  -3.869  17.318  1.00 10.00      A   
ATOM    519  C   PRO A  58       7.532  -4.351  15.676  1.00 10.00      A   
ATOM    520  O   PRO A  58       8.237  -4.415  14.666  1.00 10.00      A   
ATOM    521  N   ALA A  59       7.946  -4.749  16.878  1.00 10.00      A   
ATOM    522  HN  ALA A  59       7.329  -4.688  17.641  1.00 10.00      A   
ATOM    523  CA  ALA A  59       9.293  -5.263  17.099  1.00 10.00      A   
ATOM    524  CB  ALA A  59       9.539  -5.492  18.583  1.00 10.00      A   
ATOM    525  C   ALA A  59       9.556  -6.543  16.308  1.00 10.00      A   
ATOM    526  O   ALA A  59      10.660  -6.754  15.812  1.00 10.00      A   
ATOM    527  N   THR A  60       8.534  -7.381  16.176  1.00 10.00      A   
ATOM    528  HN  THR A  60       7.673  -7.147  16.573  1.00 10.00      A   
ATOM    529  CA  THR A  60       8.656  -8.642  15.449  1.00 10.00      A   
ATOM    530  CB  THR A  60       7.361  -9.471  15.556  1.00 10.00      A   
ATOM    531  OG1 THR A  60       6.874  -9.410  16.906  1.00 10.00      A   
ATOM    532  HG1 THR A  60       7.489  -9.877  17.489  1.00 10.00      A   
ATOM    533  CG2 THR A  60       7.623 -10.926  15.181  1.00 10.00      A   
ATOM    534  C   THR A  60       8.988  -8.401  13.977  1.00 10.00      A   
ATOM    535  O   THR A  60       9.835  -9.088  13.397  1.00 10.00      A   
ATOM    536  N   VAL A  61       8.326  -7.419  13.380  1.00 10.00      A   
ATOM    537  HN  VAL A  61       7.668  -6.898  13.896  1.00 10.00      A   
ATOM    538  CA  VAL A  61       8.553  -7.090  11.978  1.00 10.00      A   
ATOM    539  CB  VAL A  61       7.569  -6.009  11.488  1.00 10.00      A   
ATOM    540  CG1 VAL A  61       7.784  -5.708  10.013  1.00 10.00      A   
ATOM    541  CG2 VAL A  61       6.133  -6.437  11.742  1.00 10.00      A   
ATOM    542  C   VAL A  61       9.984  -6.606  11.769  1.00 10.00      A   
ATOM    543  O   VAL A  61      10.695  -7.094  10.889  1.00 10.00      A   
ATOM    544  N   ILE A  62      10.407  -5.669  12.608  1.00 10.00      A   
ATOM    545  HN  ILE A  62       9.795  -5.341  13.299  1.00 10.00      A   
ATOM    546  CA  ILE A  62      11.750  -5.109  12.532  1.00 10.00      A   
ATOM    547  CB  ILE A  62      11.918  -3.934  13.519  1.00 10.00      A   
ATOM    548  CG1 ILE A  62      10.857  -2.861  13.249  1.00 10.00      A   
ATOM    549  CG2 ILE A  62      13.318  -3.340  13.420  1.00 10.00      A   
ATOM    550  CD1 ILE A  62      10.771  -1.801  14.326  1.00 10.00      A   
ATOM    551  C   ILE A  62      12.810  -6.171  12.824  1.00 10.00      A   
ATOM    552  O   ILE A  62      13.892  -6.163  12.232  1.00 10.00      A   
ATOM    553  N   ARG A  63      12.496  -7.083  13.740  1.00 10.00      A   
ATOM    554  HN  ARG A  63      11.624  -7.025  14.191  1.00 10.00      A   
ATOM    555  CA  ARG A  63      13.417  -8.151  14.109  1.00 10.00      A   
ATOM    556  CB  ARG A  63      12.864  -8.979  15.275  1.00 10.00      A   
ATOM    557  CG  ARG A  63      13.876  -9.930  15.899  1.00 10.00      A   
ATOM    558  CD  ARG A  63      14.639  -9.272  17.037  1.00 10.00      A   
ATOM    559  NE  ARG A  63      13.934  -9.412  18.306  1.00 10.00      A   
ATOM    560  HE  ARG A  63      13.696 -10.328  18.589  1.00 10.00      A   
ATOM    561  CZ  ARG A  63      13.597  -8.390  19.090  1.00 10.00      A   
ATOM    562  NH1 ARG A  63      13.900  -7.147  18.734  1.00 10.00      A   
ATOM    563 HH11 ARG A  63      13.638  -6.343  19.344  1.00 10.00      A   
ATOM    564 HH12 ARG A  63      14.405  -6.968  17.839  1.00 10.00      A   
ATOM    565  NH2 ARG A  63      12.958  -8.614  20.228  1.00 10.00      A   
ATOM    566 HH21 ARG A  63      12.720  -9.591  20.510  1.00 10.00      A   
ATOM    567 HH22 ARG A  63      12.686  -7.816  20.844  1.00 10.00      A   
ATOM    568  C   ARG A  63      13.704  -9.057  12.918  1.00 10.00      A   
ATOM    569  O   ARG A  63      14.857  -9.403  12.647  1.00 10.00      A   
ATOM    570  N   ARG A  64      12.656  -9.425  12.194  1.00 10.00      A   
ATOM    571  HN  ARG A  64      11.761  -9.101  12.441  1.00 10.00      A   
ATOM    572  CA  ARG A  64      12.807 -10.296  11.041  1.00 10.00      A   
ATOM    573  CB  ARG A  64      11.504 -11.033  10.718  1.00 10.00      A   
ATOM    574  CG  ARG A  64      11.621 -12.024   9.567  1.00 10.00      A   
ATOM    575  CD  ARG A  64      10.390 -12.907   9.464  1.00 10.00      A   
ATOM    576  NE  ARG A  64      10.191 -13.419   8.111  1.00 10.00      A   
ATOM    577  HE  ARG A  64      10.931 -13.304   7.468  1.00 10.00      A   
ATOM    578  CZ  ARG A  64       9.080 -14.026   7.699  1.00 10.00      A   
ATOM    579  NH1 ARG A  64       8.059 -14.212   8.531  1.00 10.00      A   
ATOM    580 HH11 ARG A  64       8.115 -13.883   9.533  1.00 10.00      A   
ATOM    581 HH12 ARG A  64       7.196 -14.687   8.195  1.00 10.00      A   
ATOM    582  NH2 ARG A  64       8.988 -14.438   6.444  1.00 10.00      A   
ATOM    583 HH21 ARG A  64       8.115 -14.912   6.113  1.00 10.00      A   
ATOM    584 HH22 ARG A  64       9.781 -14.292   5.780  1.00 10.00      A   
ATOM    585  C   ARG A  64      13.327  -9.537   9.825  1.00 10.00      A   
ATOM    586  O   ARG A  64      14.287  -9.971   9.191  1.00 10.00      A   
ATOM    587  N   PHE A  65      12.712  -8.403   9.515  1.00 10.00      A   
ATOM    588  HN  PHE A  65      11.972  -8.081  10.082  1.00 10.00      A   
ATOM    589  CA  PHE A  65      13.117  -7.601   8.364  1.00 10.00      A   
ATOM    590  CB  PHE A  65      11.909  -7.295   7.471  1.00 10.00      A   
ATOM    591  CG  PHE A  65      11.181  -8.518   6.982  1.00 10.00      A   
ATOM    592  CD1 PHE A  65       9.997  -8.920   7.578  1.00 10.00      A   
ATOM    593  CD2 PHE A  65      11.684  -9.267   5.931  1.00 10.00      A   
ATOM    594  CE1 PHE A  65       9.330 -10.045   7.133  1.00 10.00      A   
ATOM    595  CE2 PHE A  65      11.022 -10.392   5.480  1.00 10.00      A   
ATOM    596  CZ  PHE A  65       9.843 -10.781   6.083  1.00 10.00      A   
ATOM    597  C   PHE A  65      13.786  -6.305   8.819  1.00 10.00      A   
ATOM    598  O   PHE A  65      13.114  -5.336   9.176  1.00 10.00      A   
ATOM    599  N   PRO A  66      15.126  -6.270   8.817  1.00 10.00      A   
ATOM    600  CA  PRO A  66      15.885  -5.096   9.244  1.00 10.00      A   
ATOM    601  CB  PRO A  66      17.220  -5.708   9.667  1.00 10.00      A   
ATOM    602  CG  PRO A  66      17.397  -6.882   8.762  1.00 10.00      A   
ATOM    603  CD  PRO A  66      16.016  -7.379   8.414  1.00 10.00      A   
ATOM    604  C   PRO A  66      16.106  -4.091   8.119  1.00 10.00      A   
ATOM    605  O   PRO A  66      16.539  -2.963   8.361  1.00 10.00      A   
ATOM    606  N   LYS A  67      15.809  -4.491   6.892  1.00 10.00      A   
ATOM    607  HN  LYS A  67      15.443  -5.388   6.754  1.00 10.00      A   
ATOM    608  CA  LYS A  67      16.002  -3.614   5.751  1.00 10.00      A   
ATOM    609  CB  LYS A  67      17.172  -4.084   4.881  1.00 10.00      A   
ATOM    610  CG  LYS A  67      18.533  -3.858   5.519  1.00 10.00      A   
ATOM    611  CD  LYS A  67      19.667  -4.269   4.599  1.00 10.00      A   
ATOM    612  CE  LYS A  67      20.999  -3.793   5.151  1.00 10.00      A   
ATOM    613  NZ  LYS A  67      22.145  -4.266   4.342  1.00 10.00      A   
ATOM    614  HZ1 LYS A  67      22.271  -5.289   4.460  1.00 10.00      A   
ATOM    615  HZ2 LYS A  67      23.016  -3.786   4.640  1.00 10.00      A   
ATOM    616  HZ3 LYS A  67      21.977  -4.063   3.328  1.00 10.00      A   
ATOM    617  C   LYS A  67      14.730  -3.454   4.933  1.00 10.00      A   
ATOM    618  O   LYS A  67      14.530  -4.136   3.930  1.00 10.00      A   
ATOM    619  N   VAL A  68      13.870  -2.553   5.386  1.00 10.00      A   
ATOM    620  HN  VAL A  68      14.087  -2.061   6.203  1.00 10.00      A   
ATOM    621  CA  VAL A  68      12.608  -2.275   4.709  1.00 10.00      A   
ATOM    622  CB  VAL A  68      11.402  -2.535   5.643  1.00 10.00      A   
ATOM    623  CG1 VAL A  68      10.085  -2.274   4.929  1.00 10.00      A   
ATOM    624  CG2 VAL A  68      11.435  -3.955   6.182  1.00 10.00      A   
ATOM    625  C   VAL A  68      12.582  -0.825   4.229  1.00 10.00      A   
ATOM    626  O   VAL A  68      13.161   0.058   4.869  1.00 10.00      A   
ATOM    627  N   ARG A  69      11.936  -0.591   3.094  1.00 10.00      A   
ATOM    628  HN  ARG A  69      11.513  -1.344   2.620  1.00 10.00      A   
ATOM    629  CA  ARG A  69      11.837   0.745   2.526  1.00 10.00      A   
ATOM    630  CB  ARG A  69      12.448   0.774   1.121  1.00 10.00      A   
ATOM    631  CG  ARG A  69      13.954   0.531   1.078  1.00 10.00      A   
ATOM    632  CD  ARG A  69      14.728   1.724   1.623  1.00 10.00      A   
ATOM    633  NE  ARG A  69      16.179   1.580   1.468  1.00 10.00      A   
ATOM    634  HE  ARG A  69      16.616   0.857   1.979  1.00 10.00      A   
ATOM    635  CZ  ARG A  69      16.935   2.369   0.693  1.00 10.00      A   
ATOM    636  NH1 ARG A  69      16.386   3.358  -0.009  1.00 10.00      A   
ATOM    637 HH11 ARG A  69      15.345   3.531   0.038  1.00 10.00      A   
ATOM    638 HH12 ARG A  69      16.980   3.974  -0.610  1.00 10.00      A   
ATOM    639  NH2 ARG A  69      18.248   2.170   0.627  1.00 10.00      A   
ATOM    640 HH21 ARG A  69      18.845   2.780   0.024  1.00 10.00      A   
ATOM    641 HH22 ARG A  69      18.690   1.402   1.180  1.00 10.00      A   
ATOM    642  C   ARG A  69      10.388   1.227   2.484  1.00 10.00      A   
ATOM    643  O   ARG A  69      10.124   2.422   2.645  1.00 10.00      A   
ATOM    644  N   SER A  70       9.451   0.300   2.285  1.00 10.00      A   
ATOM    645  HN  SER A  70       9.716  -0.641   2.174  1.00 10.00      A   
ATOM    646  CA  SER A  70       8.038   0.649   2.209  1.00 10.00      A   
ATOM    647  CB  SER A  70       7.531   0.443   0.776  1.00 10.00      A   
ATOM    648  OG  SER A  70       8.422   1.021  -0.170  1.00 10.00      A   
ATOM    649  HG  SER A  70       7.917   1.531  -0.820  1.00 10.00      A   
ATOM    650  C   SER A  70       7.199  -0.171   3.192  1.00 10.00      A   
ATOM    651  O   SER A  70       7.273  -1.401   3.214  1.00 10.00      A   
ATOM    652  N   VAL A  71       6.407   0.516   4.008  1.00 10.00      A   
ATOM    653  HN  VAL A  71       6.404   1.496   3.957  1.00 10.00      A   
ATOM    654  CA  VAL A  71       5.551  -0.145   4.992  1.00 10.00      A   
ATOM    655  CB  VAL A  71       5.976   0.205   6.438  1.00 10.00      A   
ATOM    656  CG1 VAL A  71       5.143  -0.565   7.456  1.00 10.00      A   
ATOM    657  CG2 VAL A  71       7.458  -0.067   6.646  1.00 10.00      A   
ATOM    658  C   VAL A  71       4.083   0.249   4.792  1.00 10.00      A   
ATOM    659  O   VAL A  71       3.760   1.432   4.643  1.00 10.00      A   
ATOM    660  N   GLU A  72       3.204  -0.748   4.785  1.00 10.00      A   
ATOM    661  HN  GLU A  72       3.522  -1.669   4.909  1.00 10.00      A   
ATOM    662  CA  GLU A  72       1.775  -0.516   4.616  1.00 10.00      A   
ATOM    663  CB  GLU A  72       1.309  -1.008   3.244  1.00 10.00      A   
ATOM    664  CG  GLU A  72      -0.020  -0.426   2.790  1.00 10.00      A   
ATOM    665  CD  GLU A  72      -0.032  -0.090   1.311  1.00 10.00      A   
ATOM    666  OE1 GLU A  72       1.038  -0.171   0.672  1.00 10.00      A   
ATOM    667  OE2 GLU A  72      -1.106   0.255   0.777  1.00 10.00      A   
ATOM    668  C   GLU A  72       1.008  -1.220   5.728  1.00 10.00      A   
ATOM    669  O   GLU A  72       1.136  -2.433   5.905  1.00 10.00      A   
ATOM    670  N   LEU A  73       0.219  -0.458   6.480  1.00 10.00      A   
ATOM    671  HN  LEU A  73       0.135   0.499   6.272  1.00 10.00      A   
ATOM    672  CA  LEU A  73      -0.537  -1.016   7.599  1.00 10.00      A   
ATOM    673  CB  LEU A  73       0.046  -0.527   8.929  1.00 10.00      A   
ATOM    674  CG  LEU A  73       1.523  -0.822   9.189  1.00 10.00      A   
ATOM    675  CD1 LEU A  73       2.075   0.143  10.226  1.00 10.00      A   
ATOM    676  CD2 LEU A  73       1.702  -2.254   9.654  1.00 10.00      A   
ATOM    677  C   LEU A  73      -2.015  -0.638   7.552  1.00 10.00      A   
ATOM    678  O   LEU A  73      -2.368   0.510   7.274  1.00 10.00      A   
ATOM    679  N   LYS A  74      -2.868  -1.612   7.840  1.00 10.00      A   
ATOM    680  HN  LYS A  74      -2.518  -2.508   8.034  1.00 10.00      A   
ATOM    681  CA  LYS A  74      -4.310  -1.401   7.878  1.00 10.00      A   
ATOM    682  CB  LYS A  74      -5.026  -2.400   6.963  1.00 10.00      A   
ATOM    683  CG  LYS A  74      -4.617  -2.311   5.498  1.00 10.00      A   
ATOM    684  CD  LYS A  74      -5.330  -3.359   4.652  1.00 10.00      A   
ATOM    685  CE  LYS A  74      -4.898  -3.281   3.194  1.00 10.00      A   
ATOM    686  NZ  LYS A  74      -5.656  -4.217   2.319  1.00 10.00      A   
ATOM    687  HZ1 LYS A  74      -6.617  -4.352   2.693  1.00 10.00      A   
ATOM    688  HZ2 LYS A  74      -5.185  -5.143   2.269  1.00 10.00      A   
ATOM    689  HZ3 LYS A  74      -5.729  -3.826   1.358  1.00 10.00      A   
ATOM    690  C   LYS A  74      -4.792  -1.561   9.320  1.00 10.00      A   
ATOM    691  O   LYS A  74      -4.287  -2.422  10.045  1.00 10.00      A   
ATOM    692  N   GLY A  75      -5.746  -0.736   9.747  1.00 10.00      A   
ATOM    693  HN  GLY A  75      -6.124  -0.070   9.131  1.00 10.00      A   
ATOM    694  CA  GLY A  75      -6.227  -0.817  11.117  1.00 10.00      A   
ATOM    695  C   GLY A  75      -7.714  -1.075  11.238  1.00 10.00      A   
ATOM    696  O   GLY A  75      -8.148  -2.225  11.229  1.00 10.00      A   
ATOM    697  N   LYS A  76      -8.488   0.000  11.363  1.00 10.00      A   
ATOM    698  HN  LYS A  76      -8.072   0.889  11.352  1.00 10.00      A   
ATOM    699  CA  LYS A  76      -9.938  -0.097  11.509  1.00 10.00      A   
ATOM    700  CB  LYS A  76     -10.565   1.290  11.691  1.00 10.00      A   
ATOM    701  CG  LYS A  76     -10.334   1.903  13.066  1.00 10.00      A   
ATOM    702  CD  LYS A  76     -11.141   3.181  13.251  1.00 10.00      A   
ATOM    703  CE  LYS A  76     -10.514   4.352  12.514  1.00 10.00      A   
ATOM    704  NZ  LYS A  76     -11.354   5.576  12.595  1.00 10.00      A   
ATOM    705  HZ1 LYS A  76     -12.228   5.450  12.048  1.00 10.00      A   
ATOM    706  HZ2 LYS A  76     -10.831   6.397  12.210  1.00 10.00      A   
ATOM    707  HZ3 LYS A  76     -11.606   5.774  13.583  1.00 10.00      A   
ATOM    708  C   LYS A  76     -10.583  -0.830  10.337  1.00 10.00      A   
ATOM    709  O   LYS A  76     -10.195  -0.636   9.184  1.00 10.00      A   
ATOM    710  N   PRO A  77     -11.579  -1.684  10.627  1.00 10.00      A   
ATOM    711  CA  PRO A  77     -12.280  -2.470   9.605  1.00 10.00      A   
ATOM    712  CB  PRO A  77     -13.124  -3.451  10.429  1.00 10.00      A   
ATOM    713  CG  PRO A  77     -13.343  -2.756  11.727  1.00 10.00      A   
ATOM    714  CD  PRO A  77     -12.101  -1.950  11.980  1.00 10.00      A   
ATOM    715  C   PRO A  77     -13.178  -1.607   8.715  1.00 10.00      A   
ATOM    716  O   PRO A  77     -13.375  -0.419   8.978  1.00 10.00      A   
ATOM    717  N   HIS A  78     -13.727  -2.223   7.672  1.00 10.00      A   
ATOM    718  HN  HIS A  78     -13.534  -3.175   7.531  1.00 10.00      A   
ATOM    719  CA  HIS A  78     -14.606  -1.546   6.720  1.00 10.00      A   
ATOM    720  CB  HIS A  78     -15.033  -2.549   5.641  1.00 10.00      A   
ATOM    721  CG  HIS A  78     -15.957  -2.017   4.590  1.00 10.00      A   
ATOM    722  ND1 HIS A  78     -17.163  -2.604   4.266  1.00 10.00      A   
ATOM    723  HD1 HIS A  78     -17.550  -3.412   4.684  1.00 10.00      A   
ATOM    724  CD2 HIS A  78     -15.832  -0.946   3.769  1.00 10.00      A   
ATOM    725  CE1 HIS A  78     -17.708  -1.897   3.272  1.00 10.00      A   
ATOM    726  NE2 HIS A  78     -16.944  -0.876   2.934  1.00 10.00      A   
ATOM    727  C   HIS A  78     -15.827  -0.950   7.424  1.00 10.00      A   
ATOM    728  O   HIS A  78     -16.312   0.120   7.061  1.00 10.00      A   
ATOM    729  N   PHE A  79     -16.297  -1.637   8.458  1.00 10.00      A   
ATOM    730  HN  PHE A  79     -15.860  -2.479   8.705  1.00 10.00      A   
ATOM    731  CA  PHE A  79     -17.456  -1.185   9.221  1.00 10.00      A   
ATOM    732  CB  PHE A  79     -17.877  -2.252  10.226  1.00 10.00      A   
ATOM    733  CG  PHE A  79     -19.221  -2.846   9.942  1.00 10.00      A   
ATOM    734  CD1 PHE A  79     -19.342  -3.930   9.095  1.00 10.00      A   
ATOM    735  CD2 PHE A  79     -20.359  -2.323  10.520  1.00 10.00      A   
ATOM    736  CE1 PHE A  79     -20.578  -4.481   8.828  1.00 10.00      A   
ATOM    737  CE2 PHE A  79     -21.599  -2.869  10.259  1.00 10.00      A   
ATOM    738  CZ  PHE A  79     -21.707  -3.952   9.410  1.00 10.00      A   
ATOM    739  C   PHE A  79     -17.201   0.138   9.944  1.00 10.00      A   
ATOM    740  O   PHE A  79     -18.139   0.841  10.329  1.00 10.00      A   
ATOM    741  N   ALA A  80     -15.930   0.488  10.112  1.00 10.00      A   
ATOM    742  HN  ALA A  80     -15.219  -0.091   9.754  1.00 10.00      A   
ATOM    743  CA  ALA A  80     -15.563   1.722  10.793  1.00 10.00      A   
ATOM    744  CB  ALA A  80     -14.092   1.705  11.172  1.00 10.00      A   
ATOM    745  C   ALA A  80     -15.882   2.937   9.932  1.00 10.00      A   
ATOM    746  O   ALA A  80     -15.967   4.061  10.430  1.00 10.00      A   
ATOM    747  N   ASP A  81     -16.060   2.707   8.637  1.00 10.00      A   
ATOM    748  HN  ASP A  81     -15.972   1.790   8.292  1.00 10.00      A   
ATOM    749  CA  ASP A  81     -16.380   3.785   7.707  1.00 10.00      A   
ATOM    750  CB  ASP A  81     -16.083   3.354   6.270  1.00 10.00      A   
ATOM    751  CG  ASP A  81     -15.185   4.330   5.542  1.00 10.00      A   
ATOM    752  OD1 ASP A  81     -13.954   4.100   5.513  1.00 10.00      A   
ATOM    753  OD2 ASP A  81     -15.701   5.332   5.002  1.00 10.00      A   
ATOM    754  C   ASP A  81     -17.847   4.176   7.831  1.00 10.00      A   
ATOM    755  O   ASP A  81     -18.254   5.264   7.413  1.00 10.00      A   
ATOM    756  N   PHE A  82     -18.633   3.285   8.428  1.00 10.00      A   
ATOM    757  HN  PHE A  82     -18.239   2.448   8.752  1.00 10.00      A   
ATOM    758  CA  PHE A  82     -20.062   3.513   8.614  1.00 10.00      A   
ATOM    759  CB  PHE A  82     -20.854   2.232   8.333  1.00 10.00      A   
ATOM    760  CG  PHE A  82     -20.496   1.554   7.041  1.00 10.00      A   
ATOM    761  CD1 PHE A  82     -20.412   2.276   5.862  1.00 10.00      A   
ATOM    762  CD2 PHE A  82     -20.243   0.192   7.008  1.00 10.00      A   
ATOM    763  CE1 PHE A  82     -20.082   1.654   4.675  1.00 10.00      A   
ATOM    764  CE2 PHE A  82     -19.912  -0.437   5.824  1.00 10.00      A   
ATOM    765  CZ  PHE A  82     -19.832   0.296   4.656  1.00 10.00      A   
ATOM    766  C   PHE A  82     -20.362   4.003  10.028  1.00 10.00      A   
ATOM    767  O   PHE A  82     -21.516   4.006  10.456  1.00 10.00      A   
ATOM    768  N   ASN A  83     -19.310   4.391  10.749  1.00 10.00      A   
ATOM    769  HN  ASN A  83     -18.416   4.334  10.348  1.00 10.00      A   
ATOM    770  CA  ASN A  83     -19.434   4.900  12.120  1.00 10.00      A   
ATOM    771  CB  ASN A  83     -20.275   6.186  12.155  1.00 10.00      A   
ATOM    772  CG  ASN A  83     -19.716   7.247  13.087  1.00 10.00      A   
ATOM    773  OD1 ASN A  83     -19.122   6.940  14.124  1.00 10.00      A   
ATOM    774  ND2 ASN A  83     -19.906   8.507  12.722  1.00 10.00      A   
ATOM    775 HD21 ASN A  83     -20.390   8.679  11.886  1.00 10.00      A   
ATOM    776 HD22 ASN A  83     -19.545   9.216  13.292  1.00 10.00      A   
ATOM    777  C   ASN A  83     -20.015   3.851  13.068  1.00 10.00      A   
ATOM    778  O   ASN A  83     -20.679   4.183  14.052  1.00 10.00      A   
ATOM    779  N   LEU A  84     -19.755   2.581  12.779  1.00 10.00      A   
ATOM    780  HN  LEU A  84     -19.209   2.372  11.992  1.00 10.00      A   
ATOM    781  CA  LEU A  84     -20.258   1.493  13.613  1.00 10.00      A   
ATOM    782  CB  LEU A  84     -20.509   0.236  12.778  1.00 10.00      A   
ATOM    783  CG  LEU A  84     -21.968  -0.218  12.659  1.00 10.00      A   
ATOM    784  CD1 LEU A  84     -22.445  -0.868  13.948  1.00 10.00      A   
ATOM    785  CD2 LEU A  84     -22.866   0.948  12.283  1.00 10.00      A   
ATOM    786  C   LEU A  84     -19.292   1.190  14.750  1.00 10.00      A   
ATOM    787  O   LEU A  84     -19.631   0.495  15.708  1.00 10.00      A   
ATOM    788  N   VAL A  85     -18.085   1.716  14.634  1.00 10.00      A   
ATOM    789  HN  VAL A  85     -17.877   2.268  13.851  1.00 10.00      A   
ATOM    790  CA  VAL A  85     -17.062   1.512  15.642  1.00 10.00      A   
ATOM    791  CB  VAL A  85     -15.708   1.135  15.002  1.00 10.00      A   
ATOM    792  CG1 VAL A  85     -14.703   0.737  16.067  1.00 10.00      A   
ATOM    793  CG2 VAL A  85     -15.890   0.008  13.996  1.00 10.00      A   
ATOM    794  C   VAL A  85     -16.905   2.775  16.484  1.00 10.00      A   
ATOM    795  O   VAL A  85     -16.621   3.851  15.952  1.00 10.00      A   
ATOM    796  N   PRO A  86     -17.117   2.660  17.805  1.00 10.00      A   
ATOM    797  CA  PRO A  86     -17.012   3.791  18.735  1.00 10.00      A   
ATOM    798  CB  PRO A  86     -17.281   3.161  20.106  1.00 10.00      A   
ATOM    799  CG  PRO A  86     -18.036   1.915  19.804  1.00 10.00      A   
ATOM    800  CD  PRO A  86     -17.485   1.416  18.500  1.00 10.00      A   
ATOM    801  C   PRO A  86     -15.632   4.445  18.719  1.00 10.00      A   
ATOM    802  O   PRO A  86     -14.612   3.778  18.517  1.00 10.00      A   
ATOM    803  N   ASP A  87     -15.619   5.759  18.921  1.00 10.00      A   
ATOM    804  HN  ASP A  87     -16.473   6.222  19.056  1.00 10.00      A   
ATOM    805  CA  ASP A  87     -14.386   6.541  18.940  1.00 10.00      A   
ATOM    806  CB  ASP A  87     -14.716   8.031  19.042  1.00 10.00      A   
ATOM    807  CG  ASP A  87     -13.644   8.934  18.459  1.00 10.00      A   
ATOM    808  OD1 ASP A  87     -14.005   9.906  17.761  1.00 10.00      A   
ATOM    809  OD2 ASP A  87     -12.445   8.684  18.695  1.00 10.00      A   
ATOM    810  C   ASP A  87     -13.515   6.135  20.121  1.00 10.00      A   
ATOM    811  O   ASP A  87     -14.010   5.966  21.239  1.00 10.00      A   
ATOM    812  N   GLY A  88     -12.224   5.979  19.870  1.00 10.00      A   
ATOM    813  HN  GLY A  88     -11.889   6.136  18.960  1.00 10.00      A   
ATOM    814  CA  GLY A  88     -11.305   5.593  20.923  1.00 10.00      A   
ATOM    815  C   GLY A  88     -11.108   4.095  20.978  1.00 10.00      A   
ATOM    816  O   GLY A  88     -10.543   3.568  21.935  1.00 10.00      A   
ATOM    817  N   TRP A  89     -11.576   3.416  19.941  1.00 10.00      A   
ATOM    818  HN  TRP A  89     -12.017   3.907  19.217  1.00 10.00      A   
ATOM    819  CA  TRP A  89     -11.464   1.969  19.840  1.00 10.00      A   
ATOM    820  CB  TRP A  89     -12.235   1.482  18.607  1.00 10.00      A   
ATOM    821  CG  TRP A  89     -12.016   0.038  18.271  1.00 10.00      A   
ATOM    822  CD1 TRP A  89     -12.601  -1.039  18.867  1.00 10.00      A   
ATOM    823  CD2 TRP A  89     -11.151  -0.486  17.253  1.00 10.00      A   
ATOM    824  NE1 TRP A  89     -12.156  -2.198  18.285  1.00 10.00      A   
ATOM    825  HE1 TRP A  89     -12.430  -3.106  18.541  1.00 10.00      A   
ATOM    826  CE2 TRP A  89     -11.264  -1.888  17.294  1.00 10.00      A   
ATOM    827  CE3 TRP A  89     -10.293   0.095  16.312  1.00 10.00      A   
ATOM    828  CZ2 TRP A  89     -10.551  -2.720  16.435  1.00 10.00      A   
ATOM    829  CZ3 TRP A  89      -9.587  -0.732  15.460  1.00 10.00      A   
ATOM    830  CH2 TRP A  89      -9.720  -2.125  15.526  1.00 10.00      A   
ATOM    831  C   TRP A  89     -10.007   1.536  19.743  1.00 10.00      A   
ATOM    832  O   TRP A  89      -9.581   0.597  20.417  1.00 10.00      A   
ATOM    833  N   GLY A  90      -9.255   2.223  18.899  1.00 10.00      A   
ATOM    834  HN  GLY A  90      -9.655   2.962  18.393  1.00 10.00      A   
ATOM    835  CA  GLY A  90      -7.863   1.903  18.709  1.00 10.00      A   
ATOM    836  C   GLY A  90      -7.412   2.236  17.306  1.00 10.00      A   
ATOM    837  O   GLY A  90      -8.023   3.073  16.636  1.00 10.00      A   
ATOM    838  N   GLY A  91      -6.353   1.581  16.859  1.00 10.00      A   
ATOM    839  HN  GLY A  91      -5.907   0.927  17.444  1.00 10.00      A   
ATOM    840  CA  GLY A  91      -5.832   1.824  15.532  1.00 10.00      A   
ATOM    841  C   GLY A  91      -4.787   2.916  15.549  1.00 10.00      A   
ATOM    842  O   GLY A  91      -4.586   3.615  14.557  1.00 10.00      A   
ATOM    843  N   TYR A  92      -4.113   3.058  16.684  1.00 10.00      A   
ATOM    844  HN  TYR A  92      -4.293   2.440  17.427  1.00 10.00      A   
ATOM    845  CA  TYR A  92      -3.089   4.081  16.838  1.00 10.00      A   
ATOM    846  CB  TYR A  92      -2.887   4.439  18.314  1.00 10.00      A   
ATOM    847  CG  TYR A  92      -4.160   4.806  19.048  1.00 10.00      A   
ATOM    848  CD1 TYR A  92      -4.799   3.891  19.877  1.00 10.00      A   
ATOM    849  CD2 TYR A  92      -4.725   6.068  18.909  1.00 10.00      A   
ATOM    850  CE1 TYR A  92      -5.965   4.227  20.544  1.00 10.00      A   
ATOM    851  CE2 TYR A  92      -5.887   6.411  19.573  1.00 10.00      A   
ATOM    852  CZ  TYR A  92      -6.503   5.488  20.388  1.00 10.00      A   
ATOM    853  OH  TYR A  92      -7.661   5.826  21.052  1.00 10.00      A   
ATOM    854  HH  TYR A  92      -8.262   6.272  20.445  1.00 10.00      A   
ATOM    855  C   TYR A  92      -1.774   3.618  16.225  1.00 10.00      A   
ATOM    856  O   TYR A  92      -1.272   2.544  16.546  1.00 10.00      A   
ATOM    857  N   VAL A  93      -1.215   4.436  15.345  1.00 10.00      A   
ATOM    858  HN  VAL A  93      -1.660   5.287  15.128  1.00 10.00      A   
ATOM    859  CA  VAL A  93       0.036   4.098  14.681  1.00 10.00      A   
ATOM    860  CB  VAL A  93       0.115   4.746  13.281  1.00 10.00      A   
ATOM    861  CG1 VAL A  93       0.303   6.255  13.374  1.00 10.00      A   
ATOM    862  CG2 VAL A  93       1.198   4.097  12.429  1.00 10.00      A   
ATOM    863  C   VAL A  93       1.249   4.502  15.527  1.00 10.00      A   
ATOM    864  O   VAL A  93       2.381   4.138  15.214  1.00 10.00      A   
ATOM    865  N   TYR A  94       0.989   5.221  16.622  1.00 10.00      A   
ATOM    866  HN  TYR A  94       0.059   5.432  16.833  1.00 10.00      A   
ATOM    867  CA  TYR A  94       2.046   5.699  17.521  1.00 10.00      A   
ATOM    868  CB  TYR A  94       1.476   6.347  18.788  1.00 10.00      A   
ATOM    869  CG  TYR A  94       2.526   7.011  19.652  1.00 10.00      A   
ATOM    870  CD1 TYR A  94       3.103   8.218  19.272  1.00 10.00      A   
ATOM    871  CD2 TYR A  94       2.946   6.432  20.842  1.00 10.00      A   
ATOM    872  CE1 TYR A  94       4.069   8.829  20.049  1.00 10.00      A   
ATOM    873  CE2 TYR A  94       3.910   7.038  21.627  1.00 10.00      A   
ATOM    874  CZ  TYR A  94       4.468   8.234  21.226  1.00 10.00      A   
ATOM    875  OH  TYR A  94       5.435   8.829  22.006  1.00 10.00      A   
ATOM    876  HH  TYR A  94       6.206   8.237  22.058  1.00 10.00      A   
ATOM    877  C   TYR A  94       3.102   4.638  17.861  1.00 10.00      A   
ATOM    878  O   TYR A  94       4.293   4.892  17.679  1.00 10.00      A   
ATOM    879  N   PRO A  95       2.701   3.439  18.359  1.00 10.00      A   
ATOM    880  CA  PRO A  95       3.656   2.369  18.702  1.00 10.00      A   
ATOM    881  CB  PRO A  95       2.758   1.183  19.061  1.00 10.00      A   
ATOM    882  CG  PRO A  95       1.488   1.812  19.511  1.00 10.00      A   
ATOM    883  CD  PRO A  95       1.310   3.037  18.660  1.00 10.00      A   
ATOM    884  C   PRO A  95       4.563   1.999  17.534  1.00 10.00      A   
ATOM    885  O   PRO A  95       5.762   1.775  17.712  1.00 10.00      A   
ATOM    886  N   TRP A  96       3.990   1.952  16.339  1.00 10.00      A   
ATOM    887  HN  TRP A  96       3.037   2.162  16.258  1.00 10.00      A   
ATOM    888  CA  TRP A  96       4.751   1.615  15.145  1.00 10.00      A   
ATOM    889  CB  TRP A  96       3.813   1.316  13.969  1.00 10.00      A   
ATOM    890  CG  TRP A  96       3.080   0.012  14.083  1.00 10.00      A   
ATOM    891  CD1 TRP A  96       1.917  -0.221  14.759  1.00 10.00      A   
ATOM    892  CD2 TRP A  96       3.460  -1.241  13.500  1.00 10.00      A   
ATOM    893  NE1 TRP A  96       1.551  -1.538  14.631  1.00 10.00      A   
ATOM    894  HE1 TRP A  96       0.752  -1.949  15.027  1.00 10.00      A   
ATOM    895  CE2 TRP A  96       2.481  -2.186  13.863  1.00 10.00      A   
ATOM    896  CE3 TRP A  96       4.530  -1.654  12.702  1.00 10.00      A   
ATOM    897  CZ2 TRP A  96       2.541  -3.519  13.459  1.00 10.00      A   
ATOM    898  CZ3 TRP A  96       4.590  -2.976  12.303  1.00 10.00      A   
ATOM    899  CH2 TRP A  96       3.601  -3.892  12.682  1.00 10.00      A   
ATOM    900  C   TRP A  96       5.708   2.747  14.781  1.00 10.00      A   
ATOM    901  O   TRP A  96       6.857   2.508  14.407  1.00 10.00      A   
ATOM    902  N   ILE A  97       5.228   3.978  14.917  1.00 10.00      A   
ATOM    903  HN  ILE A  97       4.303   4.098  15.235  1.00 10.00      A   
ATOM    904  CA  ILE A  97       6.022   5.160  14.604  1.00 10.00      A   
ATOM    905  CB  ILE A  97       5.205   6.454  14.804  1.00 10.00      A   
ATOM    906  CG1 ILE A  97       3.941   6.446  13.939  1.00 10.00      A   
ATOM    907  CG2 ILE A  97       6.053   7.683  14.506  1.00 10.00      A   
ATOM    908  CD1 ILE A  97       4.200   6.495  12.448  1.00 10.00      A   
ATOM    909  C   ILE A  97       7.276   5.239  15.473  1.00 10.00      A   
ATOM    910  O   ILE A  97       8.395   5.297  14.963  1.00 10.00      A   
ATOM    911  N   GLU A  98       7.079   5.216  16.789  1.00 10.00      A   
ATOM    912  HN  GLU A  98       6.160   5.122  17.130  1.00 10.00      A   
ATOM    913  CA  GLU A  98       8.181   5.319  17.745  1.00 10.00      A   
ATOM    914  CB  GLU A  98       7.651   5.359  19.183  1.00 10.00      A   
ATOM    915  CG  GLU A  98       8.466   6.242  20.118  1.00 10.00      A   
ATOM    916  CD  GLU A  98       8.043   6.130  21.570  1.00 10.00      A   
ATOM    917  OE1 GLU A  98       7.345   7.039  22.068  1.00 10.00      A   
ATOM    918  OE2 GLU A  98       8.428   5.142  22.228  1.00 10.00      A   
ATOM    919  C   GLU A  98       9.200   4.191  17.585  1.00 10.00      A   
ATOM    920  O   GLU A  98      10.405   4.405  17.743  1.00 10.00      A   
ATOM    921  N   ALA A  99       8.722   3.002  17.250  1.00 10.00      A   
ATOM    922  HN  ALA A  99       7.757   2.894  17.108  1.00 10.00      A   
ATOM    923  CA  ALA A  99       9.597   1.852  17.085  1.00 10.00      A   
ATOM    924  CB  ALA A  99       8.805   0.559  17.197  1.00 10.00      A   
ATOM    925  C   ALA A  99      10.366   1.894  15.764  1.00 10.00      A   
ATOM    926  O   ALA A  99      11.593   1.781  15.751  1.00 10.00      A   
ATOM    927  N   MET A 100       9.646   2.088  14.663  1.00 10.00      A   
ATOM    928  HN  MET A 100       8.675   2.234  14.746  1.00 10.00      A   
ATOM    929  CA  MET A 100      10.256   2.102  13.334  1.00 10.00      A   
ATOM    930  CB  MET A 100       9.197   2.113  12.226  1.00 10.00      A   
ATOM    931  CG  MET A 100       8.471   0.788  12.041  1.00 10.00      A   
ATOM    932  SD  MET A 100       7.393   0.780  10.597  1.00 10.00      A   
ATOM    933  CE  MET A 100       6.216   2.050  11.047  1.00 10.00      A   
ATOM    934  C   MET A 100      11.256   3.238  13.137  1.00 10.00      A   
ATOM    935  O   MET A 100      12.271   3.057  12.467  1.00 10.00      A   
ATOM    936  N   SER A 101      10.984   4.392  13.734  1.00 10.00      A   
ATOM    937  HN  SER A 101      10.170   4.472  14.275  1.00 10.00      A   
ATOM    938  CA  SER A 101      11.863   5.555  13.603  1.00 10.00      A   
ATOM    939  CB  SER A 101      11.237   6.772  14.291  1.00 10.00      A   
ATOM    940  OG  SER A 101      10.696   6.423  15.558  1.00 10.00      A   
ATOM    941  HG  SER A 101       9.767   6.170  15.449  1.00 10.00      A   
ATOM    942  C   SER A 101      13.256   5.292  14.171  1.00 10.00      A   
ATOM    943  O   SER A 101      14.241   5.877  13.725  1.00 10.00      A   
ATOM    944  N   SER A 102      13.337   4.388  15.134  1.00 10.00      A   
ATOM    945  HN  SER A 102      12.524   3.914  15.419  1.00 10.00      A   
ATOM    946  CA  SER A 102      14.605   4.076  15.774  1.00 10.00      A   
ATOM    947  CB  SER A 102      14.381   3.822  17.265  1.00 10.00      A   
ATOM    948  OG  SER A 102      13.507   4.799  17.814  1.00 10.00      A   
ATOM    949  HG  SER A 102      12.611   4.645  17.487  1.00 10.00      A   
ATOM    950  C   SER A 102      15.297   2.882  15.125  1.00 10.00      A   
ATOM    951  O   SER A 102      16.325   2.415  15.617  1.00 10.00      A   
ATOM    952  N   SER A 103      14.752   2.401  14.011  1.00 10.00      A   
ATOM    953  HN  SER A 103      13.951   2.831  13.640  1.00 10.00      A   
ATOM    954  CA  SER A 103      15.332   1.252  13.324  1.00 10.00      A   
ATOM    955  CB  SER A 103      14.527  -0.013  13.628  1.00 10.00      A   
ATOM    956  OG  SER A 103      14.386  -0.203  15.026  1.00 10.00      A   
ATOM    957  HG  SER A 103      15.261  -0.282  15.430  1.00 10.00      A   
ATOM    958  C   SER A 103      15.448   1.460  11.815  1.00 10.00      A   
ATOM    959  O   SER A 103      16.530   1.306  11.243  1.00 10.00      A   
ATOM    960  N   TYR A 104      14.342   1.813  11.168  1.00 10.00      A   
ATOM    961  HN  TYR A 104      13.511   1.959  11.671  1.00 10.00      A   
ATOM    962  CA  TYR A 104      14.343   2.018   9.723  1.00 10.00      A   
ATOM    963  CB  TYR A 104      12.952   1.771   9.130  1.00 10.00      A   
ATOM    964  CG  TYR A 104      12.457   0.344   9.264  1.00 10.00      A   
ATOM    965  CD1 TYR A 104      11.154   0.080   9.661  1.00 10.00      A   
ATOM    966  CD2 TYR A 104      13.291  -0.734   8.991  1.00 10.00      A   
ATOM    967  CE1 TYR A 104      10.692  -1.217   9.784  1.00 10.00      A   
ATOM    968  CE2 TYR A 104      12.836  -2.035   9.112  1.00 10.00      A   
ATOM    969  CZ  TYR A 104      11.536  -2.268   9.509  1.00 10.00      A   
ATOM    970  OH  TYR A 104      11.075  -3.559   9.628  1.00 10.00      A   
ATOM    971  HH  TYR A 104      11.816  -4.177   9.550  1.00 10.00      A   
ATOM    972  C   TYR A 104      14.824   3.419   9.373  1.00 10.00      A   
ATOM    973  O   TYR A 104      14.028   4.312   9.098  1.00 10.00      A   
ATOM    974  N   THR A 105      16.131   3.603   9.384  1.00 10.00      A   
ATOM    975  HN  THR A 105      16.716   2.849   9.612  1.00 10.00      A   
ATOM    976  CA  THR A 105      16.730   4.896   9.082  1.00 10.00      A   
ATOM    977  CB  THR A 105      18.210   4.921   9.507  1.00 10.00      A   
ATOM    978  OG1 THR A 105      18.389   4.065  10.645  1.00 10.00      A   
ATOM    979  HG1 THR A 105      18.926   3.301  10.388  1.00 10.00      A   
ATOM    980  CG2 THR A 105      18.640   6.333   9.874  1.00 10.00      A   
ATOM    981  C   THR A 105      16.624   5.253   7.599  1.00 10.00      A   
ATOM    982  O   THR A 105      16.790   6.416   7.224  1.00 10.00      A   
ATOM    983  N   TRP A 106      16.337   4.262   6.762  1.00 10.00      A   
ATOM    984  HN  TRP A 106      16.193   3.358   7.116  1.00 10.00      A   
ATOM    985  CA  TRP A 106      16.227   4.488   5.328  1.00 10.00      A   
ATOM    986  CB  TRP A 106      17.176   3.555   4.572  1.00 10.00      A   
ATOM    987  CG  TRP A 106      18.621   3.918   4.725  1.00 10.00      A   
ATOM    988  CD1 TRP A 106      19.509   3.399   5.621  1.00 10.00      A   
ATOM    989  CD2 TRP A 106      19.345   4.882   3.953  1.00 10.00      A   
ATOM    990  NE1 TRP A 106      20.741   3.982   5.458  1.00 10.00      A   
ATOM    991  HE1 TRP A 106      21.544   3.777   5.987  1.00 10.00      A   
ATOM    992  CE2 TRP A 106      20.667   4.896   4.438  1.00 10.00      A   
ATOM    993  CE3 TRP A 106      19.005   5.733   2.896  1.00 10.00      A   
ATOM    994  CZ2 TRP A 106      21.647   5.729   3.906  1.00 10.00      A   
ATOM    995  CZ3 TRP A 106      19.980   6.558   2.371  1.00 10.00      A   
ATOM    996  CH2 TRP A 106      21.285   6.551   2.875  1.00 10.00      A   
ATOM    997  C   TRP A 106      14.798   4.312   4.822  1.00 10.00      A   
ATOM    998  O   TRP A 106      14.584   4.051   3.644  1.00 10.00      A   
ATOM    999  N   LEU A 107      13.822   4.456   5.712  1.00 10.00      A   
ATOM   1000  HN  LEU A 107      14.051   4.662   6.639  1.00 10.00      A   
ATOM   1001  CA  LEU A 107      12.413   4.315   5.329  1.00 10.00      A   
ATOM   1002  CB  LEU A 107      11.498   4.330   6.554  1.00 10.00      A   
ATOM   1003  CG  LEU A 107      10.172   3.585   6.395  1.00 10.00      A   
ATOM   1004  CD1 LEU A 107      10.423   2.124   6.051  1.00 10.00      A   
ATOM   1005  CD2 LEU A 107       9.342   3.706   7.663  1.00 10.00      A   
ATOM   1006  C   LEU A 107      12.010   5.405   4.336  1.00 10.00      A   
ATOM   1007  O   LEU A 107      12.330   6.582   4.528  1.00 10.00      A   
ATOM   1008  N   GLU A 108      11.313   5.008   3.272  1.00 10.00      A   
ATOM   1009  HN  GLU A 108      11.072   4.060   3.181  1.00 10.00      A   
ATOM   1010  CA  GLU A 108      10.902   5.949   2.237  1.00 10.00      A   
ATOM   1011  CB  GLU A 108      11.512   5.558   0.889  1.00 10.00      A   
ATOM   1012  CG  GLU A 108      13.016   5.370   0.919  1.00 10.00      A   
ATOM   1013  CD  GLU A 108      13.574   4.924  -0.416  1.00 10.00      A   
ATOM   1014  OE1 GLU A 108      13.758   5.779  -1.305  1.00 10.00      A   
ATOM   1015  OE2 GLU A 108      13.845   3.718  -0.578  1.00 10.00      A   
ATOM   1016  C   GLU A 108       9.388   6.047   2.095  1.00 10.00      A   
ATOM   1017  O   GLU A 108       8.845   7.144   1.932  1.00 10.00      A   
ATOM   1018  N   GLU A 109       8.705   4.912   2.157  1.00 10.00      A   
ATOM   1019  HN  GLU A 109       9.182   4.066   2.324  1.00 10.00      A   
ATOM   1020  CA  GLU A 109       7.257   4.895   1.989  1.00 10.00      A   
ATOM   1021  CB  GLU A 109       6.857   4.007   0.816  1.00 10.00      A   
ATOM   1022  CG  GLU A 109       7.356   4.491  -0.530  1.00 10.00      A   
ATOM   1023  CD  GLU A 109       6.836   3.641  -1.666  1.00 10.00      A   
ATOM   1024  OE1 GLU A 109       5.641   3.756  -2.001  1.00 10.00      A   
ATOM   1025  OE2 GLU A 109       7.620   2.847  -2.221  1.00 10.00      A   
ATOM   1026  C   GLU A 109       6.503   4.455   3.237  1.00 10.00      A   
ATOM   1027  O   GLU A 109       6.818   3.434   3.852  1.00 10.00      A   
ATOM   1028  N   ILE A 110       5.483   5.226   3.577  1.00 10.00      A   
ATOM   1029  HN  ILE A 110       5.284   6.016   3.028  1.00 10.00      A   
ATOM   1030  CA  ILE A 110       4.642   4.945   4.725  1.00 10.00      A   
ATOM   1031  CB  ILE A 110       4.919   5.920   5.894  1.00 10.00      A   
ATOM   1032  CG1 ILE A 110       6.320   5.691   6.475  1.00 10.00      A   
ATOM   1033  CG2 ILE A 110       3.856   5.785   6.978  1.00 10.00      A   
ATOM   1034  CD1 ILE A 110       6.729   6.709   7.519  1.00 10.00      A   
ATOM   1035  C   ILE A 110       3.177   5.053   4.308  1.00 10.00      A   
ATOM   1036  O   ILE A 110       2.689   6.139   3.988  1.00 10.00      A   
ATOM   1037  N   ARG A 111       2.493   3.922   4.287  1.00 10.00      A   
ATOM   1038  HN  ARG A 111       2.938   3.085   4.548  1.00 10.00      A   
ATOM   1039  CA  ARG A 111       1.091   3.889   3.905  1.00 10.00      A   
ATOM   1040  CB  ARG A 111       0.880   3.033   2.656  1.00 10.00      A   
ATOM   1041  CG  ARG A 111       1.688   3.467   1.442  1.00 10.00      A   
ATOM   1042  CD  ARG A 111       2.682   2.393   1.025  1.00 10.00      A   
ATOM   1043  NE  ARG A 111       3.268   2.668  -0.286  1.00 10.00      A   
ATOM   1044  HE  ARG A 111       4.042   3.273  -0.315  1.00 10.00      A   
ATOM   1045  CZ  ARG A 111       2.826   2.146  -1.430  1.00 10.00      A   
ATOM   1046  NH1 ARG A 111       1.794   1.311  -1.436  1.00 10.00      A   
ATOM   1047 HH11 ARG A 111       1.448   0.906  -2.333  1.00 10.00      A   
ATOM   1048 HH12 ARG A 111       1.324   1.047  -0.535  1.00 10.00      A   
ATOM   1049  NH2 ARG A 111       3.438   2.449  -2.568  1.00 10.00      A   
ATOM   1050 HH21 ARG A 111       3.101   2.049  -3.473  1.00 10.00      A   
ATOM   1051 HH22 ARG A 111       4.274   3.096  -2.559  1.00 10.00      A   
ATOM   1052  C   ARG A 111       0.245   3.345   5.044  1.00 10.00      A   
ATOM   1053  O   ARG A 111       0.560   2.302   5.624  1.00 10.00      A   
ATOM   1054  N   LEU A 112      -0.821   4.056   5.361  1.00 10.00      A   
ATOM   1055  HN  LEU A 112      -1.015   4.881   4.854  1.00 10.00      A   
ATOM   1056  CA  LEU A 112      -1.720   3.656   6.434  1.00 10.00      A   
ATOM   1057  CB  LEU A 112      -1.490   4.526   7.669  1.00 10.00      A   
ATOM   1058  CG  LEU A 112      -0.112   4.444   8.322  1.00 10.00      A   
ATOM   1059  CD1 LEU A 112       0.052   5.563   9.334  1.00 10.00      A   
ATOM   1060  CD2 LEU A 112       0.084   3.091   8.988  1.00 10.00      A   
ATOM   1061  C   LEU A 112      -3.173   3.779   6.001  1.00 10.00      A   
ATOM   1062  O   LEU A 112      -3.555   4.742   5.332  1.00 10.00      A   
ATOM   1063  N   LYS A 113      -3.978   2.804   6.388  1.00 10.00      A   
ATOM   1064  HN  LYS A 113      -3.610   2.058   6.916  1.00 10.00      A   
ATOM   1065  CA  LYS A 113      -5.392   2.806   6.044  1.00 10.00      A   
ATOM   1066  CB  LYS A 113      -5.711   1.700   5.036  1.00 10.00      A   
ATOM   1067  CG  LYS A 113      -7.079   1.841   4.389  1.00 10.00      A   
ATOM   1068  CD  LYS A 113      -7.540   0.539   3.762  1.00 10.00      A   
ATOM   1069  CE  LYS A 113      -8.964   0.657   3.245  1.00 10.00      A   
ATOM   1070  NZ  LYS A 113      -9.535  -0.665   2.903  1.00 10.00      A   
ATOM   1071  HZ1 LYS A 113      -9.583  -1.270   3.749  1.00 10.00      A   
ATOM   1072  HZ2 LYS A 113      -8.938  -1.136   2.195  1.00 10.00      A   
ATOM   1073  HZ3 LYS A 113     -10.496  -0.550   2.519  1.00 10.00      A   
ATOM   1074  C   LYS A 113      -6.267   2.653   7.283  1.00 10.00      A   
ATOM   1075  O   LYS A 113      -6.120   1.695   8.042  1.00 10.00      A   
ATOM   1076  N   ARG A 114      -7.178   3.608   7.465  1.00 10.00      A   
ATOM   1077  HN  ARG A 114      -7.224   4.342   6.811  1.00 10.00      A   
ATOM   1078  CA  ARG A 114      -8.107   3.616   8.596  1.00 10.00      A   
ATOM   1079  CB  ARG A 114      -9.186   2.528   8.449  1.00 10.00      A   
ATOM   1080  CG  ARG A 114     -10.100   2.731   7.243  1.00 10.00      A   
ATOM   1081  CD  ARG A 114     -11.205   1.682   7.163  1.00 10.00      A   
ATOM   1082  NE  ARG A 114     -12.057   1.879   5.984  1.00 10.00      A   
ATOM   1083  HE  ARG A 114     -12.531   2.750   5.901  1.00 10.00      A   
ATOM   1084  CZ  ARG A 114     -12.239   0.960   5.027  1.00 10.00      A   
ATOM   1085  NH1 ARG A 114     -11.638  -0.224   5.093  1.00 10.00      A   
ATOM   1086 HH11 ARG A 114     -11.800  -0.928   4.326  1.00 10.00      A   
ATOM   1087 HH12 ARG A 114     -11.011  -0.467   5.891  1.00 10.00      A   
ATOM   1088  NH2 ARG A 114     -13.013   1.226   3.990  1.00 10.00      A   
ATOM   1089 HH21 ARG A 114     -13.493   2.145   3.912  1.00 10.00      A   
ATOM   1090 HH22 ARG A 114     -13.139   0.499   3.235  1.00 10.00      A   
ATOM   1091  C   ARG A 114      -7.378   3.508   9.931  1.00 10.00      A   
ATOM   1092  O   ARG A 114      -7.699   2.664  10.771  1.00 10.00      A   
ATOM   1093  N   MET A 115      -6.390   4.373  10.118  1.00 10.00      A   
ATOM   1094  HN  MET A 115      -6.189   5.028   9.414  1.00 10.00      A   
ATOM   1095  CA  MET A 115      -5.599   4.387  11.343  1.00 10.00      A   
ATOM   1096  CB  MET A 115      -4.139   4.030  11.035  1.00 10.00      A   
ATOM   1097  CG  MET A 115      -3.915   2.592  10.590  1.00 10.00      A   
ATOM   1098  SD  MET A 115      -3.829   1.437  11.972  1.00 10.00      A   
ATOM   1099  CE  MET A 115      -2.277   1.926  12.721  1.00 10.00      A   
ATOM   1100  C   MET A 115      -5.645   5.762  11.993  1.00 10.00      A   
ATOM   1101  O   MET A 115      -5.961   6.759  11.341  1.00 10.00      A   
ATOM   1102  N   VAL A 116      -5.336   5.808  13.278  1.00 10.00      A   
ATOM   1103  HN  VAL A 116      -5.112   4.970  13.747  1.00 10.00      A   
ATOM   1104  CA  VAL A 116      -5.314   7.059  14.016  1.00 10.00      A   
ATOM   1105  CB  VAL A 116      -5.755   6.877  15.483  1.00 10.00      A   
ATOM   1106  CG1 VAL A 116      -5.984   8.232  16.140  1.00 10.00      A   
ATOM   1107  CG2 VAL A 116      -7.005   6.017  15.571  1.00 10.00      A   
ATOM   1108  C   VAL A 116      -3.905   7.632  13.989  1.00 10.00      A   
ATOM   1109  O   VAL A 116      -2.992   7.096  14.622  1.00 10.00      A   
ATOM   1110  N   VAL A 117      -3.732   8.703  13.237  1.00 10.00      A   
ATOM   1111  HN  VAL A 117      -4.499   9.072  12.748  1.00 10.00      A   
ATOM   1112  CA  VAL A 117      -2.438   9.352  13.118  1.00 10.00      A   
ATOM   1113  CB  VAL A 117      -2.046   9.548  11.637  1.00 10.00      A   
ATOM   1114  CG1 VAL A 117      -0.646  10.138  11.527  1.00 10.00      A   
ATOM   1115  CG2 VAL A 117      -2.141   8.235  10.877  1.00 10.00      A   
ATOM   1116  C   VAL A 117      -2.461  10.709  13.804  1.00 10.00      A   
ATOM   1117  O   VAL A 117      -3.226  11.589  13.425  1.00 10.00      A   
ATOM   1118  N   THR A 118      -1.640  10.865  14.825  1.00 10.00      A   
ATOM   1119  HN  THR A 118      -1.075  10.117  15.109  1.00 10.00      A   
ATOM   1120  CA  THR A 118      -1.560  12.119  15.544  1.00 10.00      A   
ATOM   1121  CB  THR A 118      -1.277  11.875  17.038  1.00 10.00      A   
ATOM   1122  OG1 THR A 118      -0.622  10.604  17.196  1.00 10.00      A   
ATOM   1123  HG1 THR A 118      -0.838  10.238  18.068  1.00 10.00      A   
ATOM   1124  CG2 THR A 118      -2.580  11.871  17.831  1.00 10.00      A   
ATOM   1125  C   THR A 118      -0.468  13.002  14.947  1.00 10.00      A   
ATOM   1126  O   THR A 118       0.439  12.506  14.271  1.00 10.00      A   
ATOM   1127  N   ASP A 119      -0.556  14.303  15.199  1.00 10.00      A   
ATOM   1128  HN  ASP A 119      -1.306  14.631  15.741  1.00 10.00      A   
ATOM   1129  CA  ASP A 119       0.428  15.260  14.691  1.00 10.00      A   
ATOM   1130  CB  ASP A 119       0.068  16.696  15.094  1.00 10.00      A   
ATOM   1131  CG  ASP A 119      -1.323  17.108  14.653  1.00 10.00      A   
ATOM   1132  OD1 ASP A 119      -1.464  17.719  13.573  1.00 10.00      A   
ATOM   1133  OD2 ASP A 119      -2.285  16.825  15.393  1.00 10.00      A   
ATOM   1134  C   ASP A 119       1.813  14.906  15.212  1.00 10.00      A   
ATOM   1135  O   ASP A 119       2.818  15.098  14.527  1.00 10.00      A   
ATOM   1136  N   ASP A 120       1.848  14.369  16.429  1.00 10.00      A   
ATOM   1137  HN  ASP A 120       1.008  14.252  16.919  1.00 10.00      A   
ATOM   1138  CA  ASP A 120       3.101  13.961  17.060  1.00 10.00      A   
ATOM   1139  CB  ASP A 120       2.844  13.438  18.474  1.00 10.00      A   
ATOM   1140  CG  ASP A 120       4.125  13.232  19.253  1.00 10.00      A   
ATOM   1141  OD1 ASP A 120       4.977  14.146  19.251  1.00 10.00      A   
ATOM   1142  OD2 ASP A 120       4.280  12.164  19.878  1.00 10.00      A   
ATOM   1143  C   ASP A 120       3.792  12.887  16.225  1.00 10.00      A   
ATOM   1144  O   ASP A 120       5.010  12.917  16.034  1.00 10.00      A   
ATOM   1145  N   CYS A 121       2.997  11.953  15.705  1.00 10.00      A   
ATOM   1146  HN  CYS A 121       2.033  12.001  15.872  1.00 10.00      A   
ATOM   1147  CA  CYS A 121       3.517  10.878  14.872  1.00 10.00      A   
ATOM   1148  CB  CYS A 121       2.416   9.861  14.561  1.00 10.00      A   
ATOM   1149  SG  CYS A 121       1.684   9.089  16.022  1.00 10.00      A   
ATOM   1150  HG  CYS A 121       0.784   9.928  16.525  1.00 10.00      A   
ATOM   1151  C   CYS A 121       4.077  11.456  13.577  1.00 10.00      A   
ATOM   1152  O   CYS A 121       5.127  11.032  13.099  1.00 10.00      A   
ATOM   1153  N   LEU A 122       3.378  12.442  13.019  1.00 10.00      A   
ATOM   1154  HN  LEU A 122       2.541  12.738  13.441  1.00 10.00      A   
ATOM   1155  CA  LEU A 122       3.821  13.090  11.792  1.00 10.00      A   
ATOM   1156  CB  LEU A 122       2.788  14.111  11.307  1.00 10.00      A   
ATOM   1157  CG  LEU A 122       1.472  13.537  10.770  1.00 10.00      A   
ATOM   1158  CD1 LEU A 122       0.504  14.655  10.413  1.00 10.00      A   
ATOM   1159  CD2 LEU A 122       1.729  12.640   9.568  1.00 10.00      A   
ATOM   1160  C   LEU A 122       5.174  13.761  12.005  1.00 10.00      A   
ATOM   1161  O   LEU A 122       6.058  13.676  11.153  1.00 10.00      A   
ATOM   1162  N   GLU A 123       5.326  14.424  13.150  1.00 10.00      A   
ATOM   1163  HN  GLU A 123       4.572  14.479  13.773  1.00 10.00      A   
ATOM   1164  CA  GLU A 123       6.576  15.087  13.492  1.00 10.00      A   
ATOM   1165  CB  GLU A 123       6.441  15.848  14.809  1.00 10.00      A   
ATOM   1166  CG  GLU A 123       5.760  17.199  14.684  1.00 10.00      A   
ATOM   1167  CD  GLU A 123       6.236  18.181  15.732  1.00 10.00      A   
ATOM   1168  OE1 GLU A 123       5.579  18.301  16.784  1.00 10.00      A   
ATOM   1169  OE2 GLU A 123       7.281  18.834  15.511  1.00 10.00      A   
ATOM   1170  C   GLU A 123       7.697  14.063  13.596  1.00 10.00      A   
ATOM   1171  O   GLU A 123       8.805  14.286  13.106  1.00 10.00      A   
ATOM   1172  N   LEU A 124       7.390  12.933  14.229  1.00 10.00      A   
ATOM   1173  HN  LEU A 124       6.486  12.828  14.606  1.00 10.00      A   
ATOM   1174  CA  LEU A 124       8.356  11.851  14.392  1.00 10.00      A   
ATOM   1175  CB  LEU A 124       7.749  10.708  15.208  1.00 10.00      A   
ATOM   1176  CG  LEU A 124       7.770  10.866  16.727  1.00 10.00      A   
ATOM   1177  CD1 LEU A 124       6.722   9.968  17.367  1.00 10.00      A   
ATOM   1178  CD2 LEU A 124       9.150  10.541  17.274  1.00 10.00      A   
ATOM   1179  C   LEU A 124       8.827  11.332  13.039  1.00 10.00      A   
ATOM   1180  O   LEU A 124      10.006  11.039  12.848  1.00 10.00      A   
ATOM   1181  N   ILE A 125       7.901  11.235  12.101  1.00 10.00      A   
ATOM   1182  HN  ILE A 125       6.978  11.490  12.312  1.00 10.00      A   
ATOM   1183  CA  ILE A 125       8.217  10.761  10.766  1.00 10.00      A   
ATOM   1184  CB  ILE A 125       6.941  10.612   9.912  1.00 10.00      A   
ATOM   1185  CG1 ILE A 125       6.031   9.522  10.486  1.00 10.00      A   
ATOM   1186  CG2 ILE A 125       7.289  10.314   8.459  1.00 10.00      A   
ATOM   1187  CD1 ILE A 125       4.674   9.450   9.819  1.00 10.00      A   
ATOM   1188  C   ILE A 125       9.178  11.722  10.069  1.00 10.00      A   
ATOM   1189  O   ILE A 125      10.219  11.315   9.556  1.00 10.00      A   
ATOM   1190  N   ALA A 126       8.837  13.002  10.083  1.00 10.00      A   
ATOM   1191  HN  ALA A 126       8.006  13.271  10.536  1.00 10.00      A   
ATOM   1192  CA  ALA A 126       9.653  14.020   9.433  1.00 10.00      A   
ATOM   1193  CB  ALA A 126       8.919  15.350   9.414  1.00 10.00      A   
ATOM   1194  C   ALA A 126      11.033  14.180  10.072  1.00 10.00      A   
ATOM   1195  O   ALA A 126      12.017  14.445   9.378  1.00 10.00      A   
ATOM   1196  N   LYS A 127      11.107  14.013  11.381  1.00 10.00      A   
ATOM   1197  HN  LYS A 127      10.292  13.793  11.886  1.00 10.00      A   
ATOM   1198  CA  LYS A 127      12.373  14.170  12.090  1.00 10.00      A   
ATOM   1199  CB  LYS A 127      12.157  14.478  13.577  1.00 10.00      A   
ATOM   1200  CG  LYS A 127      11.547  13.338  14.378  1.00 10.00      A   
ATOM   1201  CD  LYS A 127      11.722  13.538  15.874  1.00 10.00      A   
ATOM   1202  CE  LYS A 127      13.167  13.327  16.297  1.00 10.00      A   
ATOM   1203  NZ  LYS A 127      13.597  11.906  16.180  1.00 10.00      A   
ATOM   1204  HZ1 LYS A 127      14.632  11.843  16.267  1.00 10.00      A   
ATOM   1205  HZ2 LYS A 127      13.313  11.510  15.258  1.00 10.00      A   
ATOM   1206  HZ3 LYS A 127      13.164  11.335  16.934  1.00 10.00      A   
ATOM   1207  C   LYS A 127      13.323  12.984  11.924  1.00 10.00      A   
ATOM   1208  O   LYS A 127      14.521  13.175  11.706  1.00 10.00      A   
ATOM   1209  N   SER A 128      12.798  11.772  12.015  1.00 10.00      A   
ATOM   1210  HN  SER A 128      11.830  11.672  12.153  1.00 10.00      A   
ATOM   1211  CA  SER A 128      13.631  10.583  11.926  1.00 10.00      A   
ATOM   1212  CB  SER A 128      13.103   9.497  12.865  1.00 10.00      A   
ATOM   1213  OG  SER A 128      12.949  10.010  14.184  1.00 10.00      A   
ATOM   1214  HG  SER A 128      12.997   9.282  14.819  1.00 10.00      A   
ATOM   1215  C   SER A 128      13.822  10.062  10.499  1.00 10.00      A   
ATOM   1216  O   SER A 128      14.821   9.401  10.207  1.00 10.00      A   
ATOM   1217  N   PHE A 129      12.889  10.363   9.606  1.00 10.00      A   
ATOM   1218  HN  PHE A 129      12.114  10.905   9.870  1.00 10.00      A   
ATOM   1219  CA  PHE A 129      12.997   9.897   8.231  1.00 10.00      A   
ATOM   1220  CB  PHE A 129      11.718   9.196   7.768  1.00 10.00      A   
ATOM   1221  CG  PHE A 129      11.291   8.053   8.646  1.00 10.00      A   
ATOM   1222  CD1 PHE A 129       9.958   7.874   8.955  1.00 10.00      A   
ATOM   1223  CD2 PHE A 129      12.219   7.161   9.159  1.00 10.00      A   
ATOM   1224  CE1 PHE A 129       9.554   6.831   9.757  1.00 10.00      A   
ATOM   1225  CE2 PHE A 129      11.819   6.113   9.966  1.00 10.00      A   
ATOM   1226  CZ  PHE A 129      10.485   5.948  10.263  1.00 10.00      A   
ATOM   1227  C   PHE A 129      13.362  11.031   7.286  1.00 10.00      A   
ATOM   1228  O   PHE A 129      12.495  11.749   6.791  1.00 10.00      A   
ATOM   1229  N   LYS A 130      14.654  11.195   7.050  1.00 10.00      A   
ATOM   1230  HN  LYS A 130      15.300  10.605   7.494  1.00 10.00      A   
ATOM   1231  CA  LYS A 130      15.136  12.241   6.157  1.00 10.00      A   
ATOM   1232  CB  LYS A 130      16.566  12.662   6.514  1.00 10.00      A   
ATOM   1233  CG  LYS A 130      16.656  13.615   7.699  1.00 10.00      A   
ATOM   1234  CD  LYS A 130      16.849  12.873   9.014  1.00 10.00      A   
ATOM   1235  CE  LYS A 130      18.268  12.343   9.155  1.00 10.00      A   
ATOM   1236  NZ  LYS A 130      18.558  11.866  10.534  1.00 10.00      A   
ATOM   1237  HZ1 LYS A 130      18.414  12.635  11.219  1.00 10.00      A   
ATOM   1238  HZ2 LYS A 130      19.545  11.544  10.602  1.00 10.00      A   
ATOM   1239  HZ3 LYS A 130      17.933  11.074  10.781  1.00 10.00      A   
ATOM   1240  C   LYS A 130      15.053  11.791   4.703  1.00 10.00      A   
ATOM   1241  O   LYS A 130      15.131  12.603   3.781  1.00 10.00      A   
ATOM   1242  N   ASN A 131      14.880  10.489   4.510  1.00 10.00      A   
ATOM   1243  HN  ASN A 131      14.821   9.894   5.287  1.00 10.00      A   
ATOM   1244  CA  ASN A 131      14.778   9.916   3.171  1.00 10.00      A   
ATOM   1245  CB  ASN A 131      15.642   8.655   3.060  1.00 10.00      A   
ATOM   1246  CG  ASN A 131      16.155   8.399   1.651  1.00 10.00      A   
ATOM   1247  OD1 ASN A 131      17.200   8.916   1.256  1.00 10.00      A   
ATOM   1248  ND2 ASN A 131      15.428   7.594   0.891  1.00 10.00      A   
ATOM   1249 HD21 ASN A 131      14.608   7.215   1.274  1.00 10.00      A   
ATOM   1250 HD22 ASN A 131      15.741   7.397  -0.016  1.00 10.00      A   
ATOM   1251  C   ASN A 131      13.321   9.590   2.853  1.00 10.00      A   
ATOM   1252  O   ASN A 131      13.022   8.818   1.940  1.00 10.00      A   
ATOM   1253  N   PHE A 132      12.421  10.183   3.631  1.00 10.00      A   
ATOM   1254  HN  PHE A 132      12.733  10.772   4.349  1.00 10.00      A   
ATOM   1255  CA  PHE A 132      10.988   9.987   3.458  1.00 10.00      A   
ATOM   1256  CB  PHE A 132      10.244  10.719   4.573  1.00 10.00      A   
ATOM   1257  CG  PHE A 132       8.785  10.390   4.659  1.00 10.00      A   
ATOM   1258  CD1 PHE A 132       8.355   9.075   4.670  1.00 10.00      A   
ATOM   1259  CD2 PHE A 132       7.846  11.403   4.731  1.00 10.00      A   
ATOM   1260  CE1 PHE A 132       7.010   8.779   4.752  1.00 10.00      A   
ATOM   1261  CE2 PHE A 132       6.502  11.114   4.814  1.00 10.00      A   
ATOM   1262  CZ  PHE A 132       6.083   9.800   4.826  1.00 10.00      A   
ATOM   1263  C   PHE A 132      10.548  10.514   2.095  1.00 10.00      A   
ATOM   1264  O   PHE A 132      10.928  11.617   1.705  1.00 10.00      A   
ATOM   1265  N   LYS A 133       9.749   9.732   1.373  1.00 10.00      A   
ATOM   1266  HN  LYS A 133       9.460   8.863   1.735  1.00 10.00      A   
ATOM   1267  CA  LYS A 133       9.307  10.142   0.047  1.00 10.00      A   
ATOM   1268  CB  LYS A 133      10.057   9.358  -1.034  1.00 10.00      A   
ATOM   1269  CG  LYS A 133      11.550   9.637  -1.084  1.00 10.00      A   
ATOM   1270  CD  LYS A 133      12.253   8.701  -2.049  1.00 10.00      A   
ATOM   1271  CE  LYS A 133      13.751   8.959  -2.068  1.00 10.00      A   
ATOM   1272  NZ  LYS A 133      14.498   7.861  -2.740  1.00 10.00      A   
ATOM   1273  HZ1 LYS A 133      14.165   7.738  -3.719  1.00 10.00      A   
ATOM   1274  HZ2 LYS A 133      14.352   6.963  -2.225  1.00 10.00      A   
ATOM   1275  HZ3 LYS A 133      15.515   8.075  -2.756  1.00 10.00      A   
ATOM   1276  C   LYS A 133       7.800  10.019  -0.172  1.00 10.00      A   
ATOM   1277  O   LYS A 133       7.173  10.935  -0.701  1.00 10.00      A   
ATOM   1278  N   VAL A 134       7.208   8.902   0.226  1.00 10.00      A   
ATOM   1279  HN  VAL A 134       7.730   8.208   0.685  1.00 10.00      A   
ATOM   1280  CA  VAL A 134       5.780   8.702   0.002  1.00 10.00      A   
ATOM   1281  CB  VAL A 134       5.505   7.501  -0.937  1.00 10.00      A   
ATOM   1282  CG1 VAL A 134       4.012   7.330  -1.190  1.00 10.00      A   
ATOM   1283  CG2 VAL A 134       6.250   7.664  -2.255  1.00 10.00      A   
ATOM   1284  C   VAL A 134       4.991   8.533   1.299  1.00 10.00      A   
ATOM   1285  O   VAL A 134       5.327   7.702   2.145  1.00 10.00      A   
ATOM   1286  N   LEU A 135       3.941   9.338   1.436  1.00 10.00      A   
ATOM   1287  HN  LEU A 135       3.749   9.993   0.724  1.00 10.00      A   
ATOM   1288  CA  LEU A 135       3.061   9.290   2.596  1.00 10.00      A   
ATOM   1289  CB  LEU A 135       3.201  10.569   3.429  1.00 10.00      A   
ATOM   1290  CG  LEU A 135       2.381  10.640   4.721  1.00 10.00      A   
ATOM   1291  CD1 LEU A 135       2.622   9.410   5.585  1.00 10.00      A   
ATOM   1292  CD2 LEU A 135       2.713  11.906   5.495  1.00 10.00      A   
ATOM   1293  C   LEU A 135       1.618   9.136   2.129  1.00 10.00      A   
ATOM   1294  O   LEU A 135       1.081  10.020   1.462  1.00 10.00      A   
ATOM   1295  N   VAL A 136       1.000   8.008   2.453  1.00 10.00      A   
ATOM   1296  HN  VAL A 136       1.475   7.334   2.986  1.00 10.00      A   
ATOM   1297  CA  VAL A 136      -0.375   7.752   2.047  1.00 10.00      A   
ATOM   1298  CB  VAL A 136      -0.463   6.604   1.015  1.00 10.00      A   
ATOM   1299  CG1 VAL A 136      -1.909   6.333   0.622  1.00 10.00      A   
ATOM   1300  CG2 VAL A 136       0.374   6.918  -0.215  1.00 10.00      A   
ATOM   1301  C   VAL A 136      -1.246   7.416   3.250  1.00 10.00      A   
ATOM   1302  O   VAL A 136      -1.023   6.416   3.934  1.00 10.00      A   
ATOM   1303  N   LEU A 137      -2.221   8.266   3.508  1.00 10.00      A   
ATOM   1304  HN  LEU A 137      -2.327   9.059   2.934  1.00 10.00      A   
ATOM   1305  CA  LEU A 137      -3.146   8.069   4.606  1.00 10.00      A   
ATOM   1306  CB  LEU A 137      -3.035   9.206   5.624  1.00 10.00      A   
ATOM   1307  CG  LEU A 137      -1.673   9.379   6.309  1.00 10.00      A   
ATOM   1308  CD1 LEU A 137      -1.715  10.529   7.304  1.00 10.00      A   
ATOM   1309  CD2 LEU A 137      -1.244   8.092   6.996  1.00 10.00      A   
ATOM   1310  C   LEU A 137      -4.563   7.989   4.061  1.00 10.00      A   
ATOM   1311  O   LEU A 137      -5.134   8.996   3.643  1.00 10.00      A   
ATOM   1312  N   SER A 138      -5.118   6.791   4.043  1.00 10.00      A   
ATOM   1313  HN  SER A 138      -4.606   6.018   4.381  1.00 10.00      A   
ATOM   1314  CA  SER A 138      -6.465   6.587   3.546  1.00 10.00      A   
ATOM   1315  CB  SER A 138      -6.505   5.373   2.615  1.00 10.00      A   
ATOM   1316  OG  SER A 138      -7.737   5.294   1.913  1.00 10.00      A   
ATOM   1317  HG  SER A 138      -8.140   6.173   1.854  1.00 10.00      A   
ATOM   1318  C   SER A 138      -7.431   6.395   4.708  1.00 10.00      A   
ATOM   1319  O   SER A 138      -7.218   5.534   5.562  1.00 10.00      A   
ATOM   1320  N   SER A 139      -8.465   7.230   4.750  1.00 10.00      A   
ATOM   1321  HN  SER A 139      -8.541   7.921   4.055  1.00 10.00      A   
ATOM   1322  CA  SER A 139      -9.493   7.160   5.789  1.00 10.00      A   
ATOM   1323  CB  SER A 139     -10.320   5.877   5.635  1.00 10.00      A   
ATOM   1324  OG  SER A 139     -10.656   5.641   4.274  1.00 10.00      A   
ATOM   1325  HG  SER A 139     -11.495   6.078   4.071  1.00 10.00      A   
ATOM   1326  C   SER A 139      -8.903   7.251   7.199  1.00 10.00      A   
ATOM   1327  O   SER A 139      -9.344   6.552   8.112  1.00 10.00      A   
ATOM   1328  N   CYS A 140      -7.915   8.115   7.375  1.00 10.00      A   
ATOM   1329  HN  CYS A 140      -7.613   8.667   6.614  1.00 10.00      A   
ATOM   1330  CA  CYS A 140      -7.277   8.284   8.677  1.00 10.00      A   
ATOM   1331  CB  CYS A 140      -5.759   8.179   8.533  1.00 10.00      A   
ATOM   1332  SG  CYS A 140      -5.201   6.655   7.735  1.00 10.00      A   
ATOM   1333  HG  CYS A 140      -6.088   6.335   6.799  1.00 10.00      A   
ATOM   1334  C   CYS A 140      -7.659   9.627   9.292  1.00 10.00      A   
ATOM   1335  O   CYS A 140      -8.010  10.566   8.581  1.00 10.00      A   
ATOM   1336  N   GLU A 141      -7.604   9.717  10.611  1.00 10.00      A   
ATOM   1337  HN  GLU A 141      -7.326   8.938  11.138  1.00 10.00      A   
ATOM   1338  CA  GLU A 141      -7.945  10.954  11.296  1.00 10.00      A   
ATOM   1339  CB  GLU A 141      -9.452  11.049  11.554  1.00 10.00      A   
ATOM   1340  CG  GLU A 141     -10.018   9.979  12.474  1.00 10.00      A   
ATOM   1341  CD  GLU A 141     -10.521   8.756  11.733  1.00 10.00      A   
ATOM   1342  OE1 GLU A 141     -11.538   8.863  11.017  1.00 10.00      A   
ATOM   1343  OE2 GLU A 141      -9.923   7.672  11.894  1.00 10.00      A   
ATOM   1344  C   GLU A 141      -7.162  11.113  12.595  1.00 10.00      A   
ATOM   1345  O   GLU A 141      -6.443  10.203  13.013  1.00 10.00      A   
ATOM   1346  N   GLY A 142      -7.301  12.276  13.225  1.00 10.00      A   
ATOM   1347  HN  GLY A 142      -7.880  12.965  12.836  1.00 10.00      A   
ATOM   1348  CA  GLY A 142      -6.611  12.542  14.472  1.00 10.00      A   
ATOM   1349  C   GLY A 142      -5.613  13.676  14.343  1.00 10.00      A   
ATOM   1350  O   GLY A 142      -5.414  14.455  15.279  1.00 10.00      A   
ATOM   1351  N   PHE A 143      -4.999  13.777  13.176  1.00 10.00      A   
ATOM   1352  HN  PHE A 143      -5.215  13.136  12.471  1.00 10.00      A   
ATOM   1353  CA  PHE A 143      -4.006  14.813  12.915  1.00 10.00      A   
ATOM   1354  CB  PHE A 143      -2.929  14.314  11.942  1.00 10.00      A   
ATOM   1355  CG  PHE A 143      -3.449  13.858  10.607  1.00 10.00      A   
ATOM   1356  CD1 PHE A 143      -3.288  14.649   9.483  1.00 10.00      A   
ATOM   1357  CD2 PHE A 143      -4.097  12.638  10.472  1.00 10.00      A   
ATOM   1358  CE1 PHE A 143      -3.763  14.235   8.255  1.00 10.00      A   
ATOM   1359  CE2 PHE A 143      -4.576  12.217   9.247  1.00 10.00      A   
ATOM   1360  CZ  PHE A 143      -4.408  13.018   8.137  1.00 10.00      A   
ATOM   1361  C   PHE A 143      -4.652  16.085  12.383  1.00 10.00      A   
ATOM   1362  O   PHE A 143      -5.780  16.064  11.883  1.00 10.00      A   
ATOM   1363  N   SER A 144      -3.932  17.188  12.491  1.00 10.00      A   
ATOM   1364  HN  SER A 144      -3.033  17.142  12.897  1.00 10.00      A   
ATOM   1365  CA  SER A 144      -4.424  18.467  12.026  1.00 10.00      A   
ATOM   1366  CB  SER A 144      -4.468  19.461  13.192  1.00 10.00      A   
ATOM   1367  OG  SER A 144      -3.172  19.713  13.708  1.00 10.00      A   
ATOM   1368  HG  SER A 144      -2.681  18.874  13.774  1.00 10.00      A   
ATOM   1369  C   SER A 144      -3.530  19.003  10.915  1.00 10.00      A   
ATOM   1370  O   SER A 144      -2.568  18.345  10.513  1.00 10.00      A   
ATOM   1371  N   THR A 145      -3.843  20.197  10.426  1.00 10.00      A   
ATOM   1372  HN  THR A 145      -4.629  20.667  10.773  1.00 10.00      A   
ATOM   1373  CA  THR A 145      -3.057  20.824   9.379  1.00 10.00      A   
ATOM   1374  CB  THR A 145      -3.781  22.057   8.802  1.00 10.00      A   
ATOM   1375  OG1 THR A 145      -4.311  22.843   9.877  1.00 10.00      A   
ATOM   1376  HG1 THR A 145      -3.621  23.437  10.202  1.00 10.00      A   
ATOM   1377  CG2 THR A 145      -4.923  21.625   7.896  1.00 10.00      A   
ATOM   1378  C   THR A 145      -1.690  21.237   9.922  1.00 10.00      A   
ATOM   1379  O   THR A 145      -0.741  21.445   9.163  1.00 10.00      A   
ATOM   1380  N   ASP A 146      -1.598  21.333  11.248  1.00 10.00      A   
ATOM   1381  HN  ASP A 146      -2.387  21.137  11.794  1.00 10.00      A   
ATOM   1382  CA  ASP A 146      -0.358  21.714  11.908  1.00 10.00      A   
ATOM   1383  CB  ASP A 146      -0.595  21.947  13.403  1.00 10.00      A   
ATOM   1384  CG  ASP A 146       0.291  23.038  13.968  1.00 10.00      A   
ATOM   1385  OD1 ASP A 146      -0.092  24.224  13.872  1.00 10.00      A   
ATOM   1386  OD2 ASP A 146       1.369  22.718  14.513  1.00 10.00      A   
ATOM   1387  C   ASP A 146       0.693  20.634  11.698  1.00 10.00      A   
ATOM   1388  O   ASP A 146       1.867  20.930  11.459  1.00 10.00      A   
ATOM   1389  N   GLY A 147       0.261  19.380  11.770  1.00 10.00      A   
ATOM   1390  HN  GLY A 147      -0.684  19.205  11.975  1.00 10.00      A   
ATOM   1391  CA  GLY A 147       1.166  18.271  11.564  1.00 10.00      A   
ATOM   1392  C   GLY A 147       1.594  18.185  10.115  1.00 10.00      A   
ATOM   1393  O   GLY A 147       2.706  17.752   9.806  1.00 10.00      A   
ATOM   1394  N   LEU A 148       0.708  18.616   9.221  1.00 10.00      A   
ATOM   1395  HN  LEU A 148      -0.160  18.951   9.533  1.00 10.00      A   
ATOM   1396  CA  LEU A 148       0.998  18.606   7.792  1.00 10.00      A   
ATOM   1397  CB  LEU A 148      -0.254  18.972   6.989  1.00 10.00      A   
ATOM   1398  CG  LEU A 148      -1.477  18.072   7.186  1.00 10.00      A   
ATOM   1399  CD1 LEU A 148      -2.650  18.578   6.362  1.00 10.00      A   
ATOM   1400  CD2 LEU A 148      -1.151  16.634   6.818  1.00 10.00      A   
ATOM   1401  C   LEU A 148       2.121  19.595   7.491  1.00 10.00      A   
ATOM   1402  O   LEU A 148       2.980  19.345   6.645  1.00 10.00      A   
ATOM   1403  N   ALA A 149       2.112  20.714   8.209  1.00 10.00      A   
ATOM   1404  HN  ALA A 149       1.393  20.852   8.859  1.00 10.00      A   
ATOM   1405  CA  ALA A 149       3.128  21.747   8.048  1.00 10.00      A   
ATOM   1406  CB  ALA A 149       2.785  22.966   8.891  1.00 10.00      A   
ATOM   1407  C   ALA A 149       4.494  21.201   8.436  1.00 10.00      A   
ATOM   1408  O   ALA A 149       5.500  21.517   7.807  1.00 10.00      A   
ATOM   1409  N   ALA A 150       4.516  20.362   9.467  1.00 10.00      A   
ATOM   1410  HN  ALA A 150       3.676  20.146   9.926  1.00 10.00      A   
ATOM   1411  CA  ALA A 150       5.758  19.757   9.935  1.00 10.00      A   
ATOM   1412  CB  ALA A 150       5.510  18.932  11.189  1.00 10.00      A   
ATOM   1413  C   ALA A 150       6.373  18.895   8.836  1.00 10.00      A   
ATOM   1414  O   ALA A 150       7.592  18.863   8.661  1.00 10.00      A   
ATOM   1415  N   ILE A 151       5.514  18.204   8.098  1.00 10.00      A   
ATOM   1416  HN  ILE A 151       4.553  18.269   8.299  1.00 10.00      A   
ATOM   1417  CA  ILE A 151       5.948  17.351   7.000  1.00 10.00      A   
ATOM   1418  CB  ILE A 151       4.776  16.486   6.477  1.00 10.00      A   
ATOM   1419  CG1 ILE A 151       4.268  15.535   7.570  1.00 10.00      A   
ATOM   1420  CG2 ILE A 151       5.166  15.713   5.222  1.00 10.00      A   
ATOM   1421  CD1 ILE A 151       5.282  14.496   8.009  1.00 10.00      A   
ATOM   1422  C   ILE A 151       6.482  18.219   5.864  1.00 10.00      A   
ATOM   1423  O   ILE A 151       7.572  17.988   5.347  1.00 10.00      A   
ATOM   1424  N   ALA A 152       5.723  19.251   5.525  1.00 10.00      A   
ATOM   1425  HN  ALA A 152       4.885  19.403   6.015  1.00 10.00      A   
ATOM   1426  CA  ALA A 152       6.084  20.166   4.450  1.00 10.00      A   
ATOM   1427  CB  ALA A 152       4.950  21.151   4.214  1.00 10.00      A   
ATOM   1428  C   ALA A 152       7.382  20.923   4.729  1.00 10.00      A   
ATOM   1429  O   ALA A 152       8.172  21.171   3.818  1.00 10.00      A   
ATOM   1430  N   ALA A 153       7.606  21.269   5.988  1.00 10.00      A   
ATOM   1431  HN  ALA A 153       6.954  21.015   6.678  1.00 10.00      A   
ATOM   1432  CA  ALA A 153       8.786  22.030   6.375  1.00 10.00      A   
ATOM   1433  CB  ALA A 153       8.491  22.842   7.628  1.00 10.00      A   
ATOM   1434  C   ALA A 153      10.025  21.160   6.588  1.00 10.00      A   
ATOM   1435  O   ALA A 153      11.151  21.654   6.517  1.00 10.00      A   
ATOM   1436  N   THR A 154       9.835  19.873   6.836  1.00 10.00      A   
ATOM   1437  HN  THR A 154       8.924  19.511   6.852  1.00 10.00      A   
ATOM   1438  CA  THR A 154      10.970  18.993   7.088  1.00 10.00      A   
ATOM   1439  CB  THR A 154      10.792  18.195   8.393  1.00 10.00      A   
ATOM   1440  OG1 THR A 154      10.238  19.052   9.407  1.00 10.00      A   
ATOM   1441  HG1 THR A 154       9.287  19.153   9.255  1.00 10.00      A   
ATOM   1442  CG2 THR A 154      12.133  17.662   8.871  1.00 10.00      A   
ATOM   1443  C   THR A 154      11.278  18.040   5.931  1.00 10.00      A   
ATOM   1444  O   THR A 154      12.433  17.927   5.507  1.00 10.00      A   
ATOM   1445  N   CYS A 155      10.257  17.366   5.416  1.00 10.00      A   
ATOM   1446  HN  CYS A 155       9.353  17.518   5.762  1.00 10.00      A   
ATOM   1447  CA  CYS A 155      10.438  16.414   4.332  1.00 10.00      A   
ATOM   1448  CB  CYS A 155       9.179  15.572   4.143  1.00 10.00      A   
ATOM   1449  SG  CYS A 155       8.619  14.740   5.646  1.00 10.00      A   
ATOM   1450  HG  CYS A 155       7.893  13.693   5.283  1.00 10.00      A   
ATOM   1451  C   CYS A 155      10.830  17.097   3.028  1.00 10.00      A   
ATOM   1452  O   CYS A 155       9.986  17.649   2.325  1.00 10.00      A   
ATOM   1453  N   ARG A 156      12.118  17.057   2.714  1.00 10.00      A   
ATOM   1454  HN  ARG A 156      12.741  16.612   3.327  1.00 10.00      A   
ATOM   1455  CA  ARG A 156      12.638  17.658   1.492  1.00 10.00      A   
ATOM   1456  CB  ARG A 156      14.029  18.246   1.734  1.00 10.00      A   
ATOM   1457  CG  ARG A 156      15.022  17.276   2.356  1.00 10.00      A   
ATOM   1458  CD  ARG A 156      16.447  17.611   1.953  1.00 10.00      A   
ATOM   1459  NE  ARG A 156      16.681  17.376   0.529  1.00 10.00      A   
ATOM   1460  HE  ARG A 156      16.181  17.940  -0.106  1.00 10.00      A   
ATOM   1461  CZ  ARG A 156      17.517  16.449   0.052  1.00 10.00      A   
ATOM   1462  NH1 ARG A 156      18.191  15.668   0.889  1.00 10.00      A   
ATOM   1463 HH11 ARG A 156      18.847  14.941   0.519  1.00 10.00      A   
ATOM   1464 HH12 ARG A 156      18.069  15.778   1.919  1.00 10.00      A   
ATOM   1465  NH2 ARG A 156      17.669  16.300  -1.255  1.00 10.00      A   
ATOM   1466 HH21 ARG A 156      17.138  16.903  -1.919  1.00 10.00      A   
ATOM   1467 HH22 ARG A 156      18.326  15.580  -1.628  1.00 10.00      A   
ATOM   1468  C   ARG A 156      12.712  16.623   0.378  1.00 10.00      A   
ATOM   1469  O   ARG A 156      12.881  16.960  -0.793  1.00 10.00      A   
ATOM   1470  N   ASN A 157      12.589  15.361   0.759  1.00 10.00      A   
ATOM   1471  HN  ASN A 157      12.455  15.160   1.709  1.00 10.00      A   
ATOM   1472  CA  ASN A 157      12.650  14.265  -0.196  1.00 10.00      A   
ATOM   1473  CB  ASN A 157      13.506  13.121   0.360  1.00 10.00      A   
ATOM   1474  CG  ASN A 157      14.981  13.279   0.048  1.00 10.00      A   
ATOM   1475  OD1 ASN A 157      15.362  13.599  -1.079  1.00 10.00      A   
ATOM   1476  ND2 ASN A 157      15.824  13.070   1.046  1.00 10.00      A   
ATOM   1477 HD21 ASN A 157      15.455  12.830   1.924  1.00 10.00      A   
ATOM   1478 HD22 ASN A 157      16.785  13.164   0.869  1.00 10.00      A   
ATOM   1479  C   ASN A 157      11.256  13.755  -0.537  1.00 10.00      A   
ATOM   1480  O   ASN A 157      11.108  12.788  -1.281  1.00 10.00      A   
ATOM   1481  N   LEU A 158      10.238  14.426  -0.002  1.00 10.00      A   
ATOM   1482  HN  LEU A 158      10.425  15.207   0.556  1.00 10.00      A   
ATOM   1483  CA  LEU A 158       8.850  14.039  -0.238  1.00 10.00      A   
ATOM   1484  CB  LEU A 158       7.893  14.943   0.547  1.00 10.00      A   
ATOM   1485  CG  LEU A 158       6.425  14.502   0.600  1.00 10.00      A   
ATOM   1486  CD1 LEU A 158       6.264  13.266   1.474  1.00 10.00      A   
ATOM   1487  CD2 LEU A 158       5.541  15.635   1.101  1.00 10.00      A   
ATOM   1488  C   LEU A 158       8.517  14.073  -1.729  1.00 10.00      A   
ATOM   1489  O   LEU A 158       9.026  14.917  -2.472  1.00 10.00      A   
ATOM   1490  N   LYS A 159       7.673  13.141  -2.157  1.00 10.00      A   
ATOM   1491  HN  LYS A 159       7.314  12.491  -1.511  1.00 10.00      A   
ATOM   1492  CA  LYS A 159       7.273  13.046  -3.558  1.00 10.00      A   
ATOM   1493  CB  LYS A 159       7.900  11.817  -4.216  1.00 10.00      A   
ATOM   1494  CG  LYS A 159       9.411  11.862  -4.346  1.00 10.00      A   
ATOM   1495  CD  LYS A 159       9.939  10.573  -4.955  1.00 10.00      A   
ATOM   1496  CE  LYS A 159       9.470  10.411  -6.390  1.00 10.00      A   
ATOM   1497  NZ  LYS A 159       9.793   9.066  -6.937  1.00 10.00      A   
ATOM   1498  HZ1 LYS A 159       9.283   8.332  -6.400  1.00 10.00      A   
ATOM   1499  HZ2 LYS A 159      10.813   8.881  -6.867  1.00 10.00      A   
ATOM   1500  HZ3 LYS A 159       9.510   9.008  -7.937  1.00 10.00      A   
ATOM   1501  C   LYS A 159       5.759  12.968  -3.710  1.00 10.00      A   
ATOM   1502  O   LYS A 159       5.150  13.772  -4.417  1.00 10.00      A   
ATOM   1503  N   GLU A 160       5.152  11.987  -3.053  1.00 10.00      A   
ATOM   1504  HN  GLU A 160       5.684  11.384  -2.487  1.00 10.00      A   
ATOM   1505  CA  GLU A 160       3.712  11.794  -3.142  1.00 10.00      A   
ATOM   1506  CB  GLU A 160       3.383  10.467  -3.837  1.00 10.00      A   
ATOM   1507  CG  GLU A 160       3.959  10.345  -5.241  1.00 10.00      A   
ATOM   1508  CD  GLU A 160       3.576   9.050  -5.927  1.00 10.00      A   
ATOM   1509  OE1 GLU A 160       4.325   8.061  -5.793  1.00 10.00      A   
ATOM   1510  OE2 GLU A 160       2.530   9.018  -6.614  1.00 10.00      A   
ATOM   1511  C   GLU A 160       3.038  11.858  -1.775  1.00 10.00      A   
ATOM   1512  O   GLU A 160       3.465  11.200  -0.822  1.00 10.00      A   
ATOM   1513  N   LEU A 161       1.983  12.658  -1.696  1.00 10.00      A   
ATOM   1514  HN  LEU A 161       1.703  13.156  -2.500  1.00 10.00      A   
ATOM   1515  CA  LEU A 161       1.217  12.825  -0.469  1.00 10.00      A   
ATOM   1516  CB  LEU A 161       1.454  14.222   0.126  1.00 10.00      A   
ATOM   1517  CG  LEU A 161       0.674  14.558   1.402  1.00 10.00      A   
ATOM   1518  CD1 LEU A 161       1.134  13.686   2.561  1.00 10.00      A   
ATOM   1519  CD2 LEU A 161       0.825  16.030   1.746  1.00 10.00      A   
ATOM   1520  C   LEU A 161      -0.269  12.607  -0.749  1.00 10.00      A   
ATOM   1521  O   LEU A 161      -0.918  13.424  -1.406  1.00 10.00      A   
ATOM   1522  N   ASP A 162      -0.798  11.493  -0.266  1.00 10.00      A   
ATOM   1523  HN  ASP A 162      -0.231  10.878   0.252  1.00 10.00      A   
ATOM   1524  CA  ASP A 162      -2.206  11.161  -0.470  1.00 10.00      A   
ATOM   1525  CB  ASP A 162      -2.345   9.860  -1.274  1.00 10.00      A   
ATOM   1526  CG  ASP A 162      -3.788   9.495  -1.599  1.00 10.00      A   
ATOM   1527  OD1 ASP A 162      -4.688  10.337  -1.405  1.00 10.00      A   
ATOM   1528  OD2 ASP A 162      -4.026   8.358  -2.066  1.00 10.00      A   
ATOM   1529  C   ASP A 162      -2.927  11.040   0.866  1.00 10.00      A   
ATOM   1530  O   ASP A 162      -2.532  10.258   1.730  1.00 10.00      A   
ATOM   1531  N   LEU A 163      -3.976  11.833   1.030  1.00 10.00      A   
ATOM   1532  HN  LEU A 163      -4.224  12.443   0.304  1.00 10.00      A   
ATOM   1533  CA  LEU A 163      -4.774  11.828   2.250  1.00 10.00      A   
ATOM   1534  CB  LEU A 163      -4.653  13.183   2.957  1.00 10.00      A   
ATOM   1535  CG  LEU A 163      -3.237  13.635   3.318  1.00 10.00      A   
ATOM   1536  CD1 LEU A 163      -3.245  15.068   3.823  1.00 10.00      A   
ATOM   1537  CD2 LEU A 163      -2.627  12.706   4.355  1.00 10.00      A   
ATOM   1538  C   LEU A 163      -6.235  11.558   1.909  1.00 10.00      A   
ATOM   1539  O   LEU A 163      -7.143  12.098   2.544  1.00 10.00      A   
ATOM   1540  N   ARG A 164      -6.444  10.713   0.906  1.00 10.00      A   
ATOM   1541  HN  ARG A 164      -5.666  10.306   0.460  1.00 10.00      A   
ATOM   1542  CA  ARG A 164      -7.783  10.369   0.434  1.00 10.00      A   
ATOM   1543  CB  ARG A 164      -7.727   9.315  -0.676  1.00 10.00      A   
ATOM   1544  CG  ARG A 164      -7.081   7.997  -0.287  1.00 10.00      A   
ATOM   1545  CD  ARG A 164      -6.911   7.106  -1.507  1.00 10.00      A   
ATOM   1546  NE  ARG A 164      -6.700   5.701  -1.153  1.00 10.00      A   
ATOM   1547  HE  ARG A 164      -7.484   5.195  -0.832  1.00 10.00      A   
ATOM   1548  CZ  ARG A 164      -5.527   5.076  -1.238  1.00 10.00      A   
ATOM   1549  NH1 ARG A 164      -4.445   5.731  -1.655  1.00 10.00      A   
ATOM   1550 HH11 ARG A 164      -4.507   6.753  -1.914  1.00 10.00      A   
ATOM   1551 HH12 ARG A 164      -3.530   5.240  -1.731  1.00 10.00      A   
ATOM   1552  NH2 ARG A 164      -5.434   3.793  -0.898  1.00 10.00      A   
ATOM   1553 HH21 ARG A 164      -4.519   3.291  -0.962  1.00 10.00      A   
ATOM   1554 HH22 ARG A 164      -6.282   3.279  -0.567  1.00 10.00      A   
ATOM   1555  C   ARG A 164      -8.756   9.956   1.539  1.00 10.00      A   
ATOM   1556  O   ARG A 164      -8.493   9.032   2.318  1.00 10.00      A   
ATOM   1557  N   GLU A 165      -9.871  10.687   1.598  1.00 10.00      A   
ATOM   1558  HN  GLU A 165      -9.973  11.429   0.962  1.00 10.00      A   
ATOM   1559  CA  GLU A 165     -10.953  10.445   2.549  1.00 10.00      A   
ATOM   1560  CB  GLU A 165     -11.751   9.184   2.186  1.00 10.00      A   
ATOM   1561  CG  GLU A 165     -12.737   9.378   1.038  1.00 10.00      A   
ATOM   1562  CD  GLU A 165     -12.059   9.618  -0.300  1.00 10.00      A   
ATOM   1563  OE1 GLU A 165     -11.677   8.629  -0.962  1.00 10.00      A   
ATOM   1564  OE2 GLU A 165     -11.914  10.797  -0.699  1.00 10.00      A   
ATOM   1565  C   GLU A 165     -10.516  10.452   4.013  1.00 10.00      A   
ATOM   1566  O   GLU A 165     -11.137   9.810   4.859  1.00 10.00      A   
ATOM   1567  N   SER A 166      -9.460  11.191   4.309  1.00 10.00      A   
ATOM   1568  HN  SER A 166      -8.999  11.679   3.594  1.00 10.00      A   
ATOM   1569  CA  SER A 166      -8.962  11.289   5.669  1.00 10.00      A   
ATOM   1570  CB  SER A 166      -7.432  11.278   5.684  1.00 10.00      A   
ATOM   1571  OG  SER A 166      -6.941   9.976   5.394  1.00 10.00      A   
ATOM   1572  HG  SER A 166      -6.422   9.996   4.577  1.00 10.00      A   
ATOM   1573  C   SER A 166      -9.521  12.533   6.360  1.00 10.00      A   
ATOM   1574  O   SER A 166      -9.558  13.617   5.776  1.00 10.00      A   
ATOM   1575  N   ASP A 167      -9.969  12.367   7.597  1.00 10.00      A   
ATOM   1576  HN  ASP A 167      -9.897  11.483   8.017  1.00 10.00      A   
ATOM   1577  CA  ASP A 167     -10.538  13.470   8.364  1.00 10.00      A   
ATOM   1578  CB  ASP A 167     -11.509  12.945   9.425  1.00 10.00      A   
ATOM   1579  CG  ASP A 167     -12.647  13.905   9.718  1.00 10.00      A   
ATOM   1580  OD1 ASP A 167     -13.717  13.768   9.089  1.00 10.00      A   
ATOM   1581  OD2 ASP A 167     -12.490  14.784  10.591  1.00 10.00      A   
ATOM   1582  C   ASP A 167      -9.428  14.278   9.019  1.00 10.00      A   
ATOM   1583  O   ASP A 167      -8.937  13.931  10.094  1.00 10.00      A   
ATOM   1584  N   VAL A 168      -9.020  15.343   8.353  1.00 10.00      A   
ATOM   1585  HN  VAL A 168      -9.455  15.571   7.505  1.00 10.00      A   
ATOM   1586  CA  VAL A 168      -7.958  16.199   8.857  1.00 10.00      A   
ATOM   1587  CB  VAL A 168      -7.072  16.739   7.706  1.00 10.00      A   
ATOM   1588  CG1 VAL A 168      -5.806  17.384   8.252  1.00 10.00      A   
ATOM   1589  CG2 VAL A 168      -6.731  15.637   6.712  1.00 10.00      A   
ATOM   1590  C   VAL A 168      -8.548  17.377   9.625  1.00 10.00      A   
ATOM   1591  O   VAL A 168      -9.554  17.950   9.214  1.00 10.00      A   
ATOM   1592  N   ASP A 169      -7.940  17.720  10.756  1.00 10.00      A   
ATOM   1593  HN  ASP A 169      -7.163  17.201  11.063  1.00 10.00      A   
ATOM   1594  CA  ASP A 169      -8.405  18.850  11.550  1.00 10.00      A   
ATOM   1595  CB  ASP A 169      -7.922  18.748  12.998  1.00 10.00      A   
ATOM   1596  CG  ASP A 169      -9.054  18.492  13.975  1.00 10.00      A   
ATOM   1597  OD1 ASP A 169      -9.705  19.466  14.415  1.00 10.00      A   
ATOM   1598  OD2 ASP A 169      -9.295  17.316  14.318  1.00 10.00      A   
ATOM   1599  C   ASP A 169      -7.914  20.146  10.918  1.00 10.00      A   
ATOM   1600  O   ASP A 169      -6.736  20.502  11.039  1.00 10.00      A   
ATOM   1601  N   ASP A 170      -8.814  20.821  10.218  1.00 10.00      A   
ATOM   1602  HN  ASP A 170      -9.729  20.469  10.156  1.00 10.00      A   
ATOM   1603  CA  ASP A 170      -8.492  22.069   9.535  1.00 10.00      A   
ATOM   1604  CB  ASP A 170      -9.616  22.470   8.578  1.00 10.00      A   
ATOM   1605  CG  ASP A 170      -9.617  21.679   7.284  1.00 10.00      A   
ATOM   1606  OD1 ASP A 170      -9.032  22.157   6.290  1.00 10.00      A   
ATOM   1607  OD2 ASP A 170     -10.231  20.593   7.245  1.00 10.00      A   
ATOM   1608  C   ASP A 170      -8.228  23.201  10.515  1.00 10.00      A   
ATOM   1609  O   ASP A 170      -9.158  23.806  11.048  1.00 10.00      A   
ATOM   1610  N   VAL A 171      -6.955  23.474  10.761  1.00 10.00      A   
ATOM   1611  HN  VAL A 171      -6.256  22.935  10.329  1.00 10.00      A   
ATOM   1612  CA  VAL A 171      -6.565  24.547  11.665  1.00 10.00      A   
ATOM   1613  CB  VAL A 171      -5.415  24.108  12.606  1.00 10.00      A   
ATOM   1614  CG1 VAL A 171      -5.020  25.231  13.558  1.00 10.00      A   
ATOM   1615  CG2 VAL A 171      -5.807  22.864  13.387  1.00 10.00      A   
ATOM   1616  C   VAL A 171      -6.134  25.773  10.863  1.00 10.00      A   
ATOM   1617  O   VAL A 171      -6.459  26.905  11.220  1.00 10.00      A   
ATOM   1618  N   SER A 172      -5.424  25.538   9.764  1.00 10.00      A   
ATOM   1619  HN  SER A 172      -5.226  24.610   9.506  1.00 10.00      A   
ATOM   1620  CA  SER A 172      -4.949  26.620   8.914  1.00 10.00      A   
ATOM   1621  CB  SER A 172      -3.743  27.310   9.561  1.00 10.00      A   
ATOM   1622  OG  SER A 172      -3.380  28.484   8.852  1.00 10.00      A   
ATOM   1623  HG  SER A 172      -3.682  29.258   9.345  1.00 10.00      A   
ATOM   1624  C   SER A 172      -4.553  26.072   7.550  1.00 10.00      A   
ATOM   1625  O   SER A 172      -4.191  24.901   7.428  1.00 10.00      A   
ATOM   1626  N   GLY A 173      -4.617  26.923   6.531  1.00 10.00      A   
ATOM   1627  HN  GLY A 173      -4.920  27.844   6.691  1.00 10.00      A   
ATOM   1628  CA  GLY A 173      -4.252  26.507   5.189  1.00 10.00      A   
ATOM   1629  C   GLY A 173      -2.891  27.039   4.779  1.00 10.00      A   
ATOM   1630  O   GLY A 173      -2.443  26.822   3.649  1.00 10.00      A   
ATOM   1631  N   HIS A 174      -2.223  27.722   5.703  1.00 10.00      A   
ATOM   1632  HN  HIS A 174      -2.630  27.848   6.586  1.00 10.00      A   
ATOM   1633  CA  HIS A 174      -0.907  28.298   5.442  1.00 10.00      A   
ATOM   1634  CB  HIS A 174      -0.623  29.442   6.426  1.00 10.00      A   
ATOM   1635  CG  HIS A 174       0.502  30.352   6.019  1.00 10.00      A   
ATOM   1636  ND1 HIS A 174       0.372  31.233   4.969  1.00 10.00      A   
ATOM   1637  CD2 HIS A 174       1.740  30.484   6.560  1.00 10.00      A   
ATOM   1638  CE1 HIS A 174       1.522  31.879   4.893  1.00 10.00      A   
ATOM   1639  NE2 HIS A 174       2.376  31.458   5.836  1.00 10.00      A   
ATOM   1640  HE2 HIS A 174       3.288  31.789   5.984  1.00 10.00      A   
ATOM   1641  C   HIS A 174       0.185  27.233   5.533  1.00 10.00      A   
ATOM   1642  O   HIS A 174       1.355  27.506   5.270  1.00 10.00      A   
ATOM   1643  N   TRP A 175      -0.209  26.012   5.890  1.00 10.00      A   
ATOM   1644  HN  TRP A 175      -1.159  25.854   6.077  1.00 10.00      A   
ATOM   1645  CA  TRP A 175       0.734  24.903   6.016  1.00 10.00      A   
ATOM   1646  CB  TRP A 175       0.028  23.641   6.535  1.00 10.00      A   
ATOM   1647  CG  TRP A 175      -0.923  23.011   5.556  1.00 10.00      A   
ATOM   1648  CD1 TRP A 175      -2.246  23.307   5.384  1.00 10.00      A   
ATOM   1649  CD2 TRP A 175      -0.622  21.972   4.616  1.00 10.00      A   
ATOM   1650  NE1 TRP A 175      -2.784  22.520   4.399  1.00 10.00      A   
ATOM   1651  HE1 TRP A 175      -3.718  22.545   4.096  1.00 10.00      A   
ATOM   1652  CE2 TRP A 175      -1.808  21.690   3.909  1.00 10.00      A   
ATOM   1653  CE3 TRP A 175       0.536  21.255   4.303  1.00 10.00      A   
ATOM   1654  CZ2 TRP A 175      -1.869  20.723   2.908  1.00 10.00      A   
ATOM   1655  CZ3 TRP A 175       0.474  20.294   3.311  1.00 10.00      A   
ATOM   1656  CH2 TRP A 175      -0.720  20.036   2.626  1.00 10.00      A   
ATOM   1657  C   TRP A 175       1.444  24.618   4.690  1.00 10.00      A   
ATOM   1658  O   TRP A 175       2.584  24.154   4.667  1.00 10.00      A   
ATOM   1659  N   LEU A 176       0.766  24.919   3.588  1.00 10.00      A   
ATOM   1660  HN  LEU A 176      -0.134  25.300   3.673  1.00 10.00      A   
ATOM   1661  CA  LEU A 176       1.323  24.693   2.259  1.00 10.00      A   
ATOM   1662  CB  LEU A 176       0.218  24.783   1.201  1.00 10.00      A   
ATOM   1663  CG  LEU A 176       0.529  24.180  -0.173  1.00 10.00      A   
ATOM   1664  CD1 LEU A 176       0.686  22.671  -0.072  1.00 10.00      A   
ATOM   1665  CD2 LEU A 176      -0.562  24.536  -1.172  1.00 10.00      A   
ATOM   1666  C   LEU A 176       2.433  25.697   1.956  1.00 10.00      A   
ATOM   1667  O   LEU A 176       3.242  25.491   1.050  1.00 10.00      A   
ATOM   1668  N   SER A 177       2.477  26.776   2.729  1.00 10.00      A   
ATOM   1669  HN  SER A 177       1.817  26.881   3.451  1.00 10.00      A   
ATOM   1670  CA  SER A 177       3.483  27.808   2.539  1.00 10.00      A   
ATOM   1671  CB  SER A 177       2.922  29.176   2.937  1.00 10.00      A   
ATOM   1672  OG  SER A 177       1.634  29.382   2.374  1.00 10.00      A   
ATOM   1673  HG  SER A 177       1.019  29.657   3.065  1.00 10.00      A   
ATOM   1674  C   SER A 177       4.758  27.490   3.317  1.00 10.00      A   
ATOM   1675  O   SER A 177       5.700  28.286   3.338  1.00 10.00      A   
ATOM   1676  N   HIS A 178       4.787  26.319   3.952  1.00 10.00      A   
ATOM   1677  HN  HIS A 178       4.004  25.727   3.903  1.00 10.00      A   
ATOM   1678  CA  HIS A 178       5.953  25.894   4.722  1.00 10.00      A   
ATOM   1679  CB  HIS A 178       5.553  24.985   5.894  1.00 10.00      A   
ATOM   1680  CG  HIS A 178       5.045  25.722   7.099  1.00 10.00      A   
ATOM   1681  ND1 HIS A 178       5.797  25.821   8.246  1.00 10.00      A   
ATOM   1682  CD2 HIS A 178       3.860  26.358   7.288  1.00 10.00      A   
ATOM   1683  CE1 HIS A 178       5.063  26.508   9.102  1.00 10.00      A   
ATOM   1684  NE2 HIS A 178       3.885  26.852   8.567  1.00 10.00      A   
ATOM   1685  HE2 HIS A 178       3.168  27.357   9.015  1.00 10.00      A   
ATOM   1686  C   HIS A 178       6.959  25.190   3.818  1.00 10.00      A   
ATOM   1687  O   HIS A 178       8.106  24.966   4.205  1.00 10.00      A   
ATOM   1688  N   PHE A 179       6.508  24.850   2.611  1.00 10.00      A   
ATOM   1689  HN  PHE A 179       5.584  25.063   2.374  1.00 10.00      A   
ATOM   1690  CA  PHE A 179       7.349  24.183   1.627  1.00 10.00      A   
ATOM   1691  CB  PHE A 179       6.495  23.668   0.464  1.00 10.00      A   
ATOM   1692  CG  PHE A 179       5.979  22.268   0.630  1.00 10.00      A   
ATOM   1693  CD1 PHE A 179       4.616  22.025   0.665  1.00 10.00      A   
ATOM   1694  CD2 PHE A 179       6.849  21.195   0.735  1.00 10.00      A   
ATOM   1695  CE1 PHE A 179       4.127  20.742   0.799  1.00 10.00      A   
ATOM   1696  CE2 PHE A 179       6.366  19.907   0.872  1.00 10.00      A   
ATOM   1697  CZ  PHE A 179       5.002  19.680   0.902  1.00 10.00      A   
ATOM   1698  C   PHE A 179       8.395  25.147   1.081  1.00 10.00      A   
ATOM   1699  O   PHE A 179       8.054  26.150   0.445  1.00 10.00      A   
ATOM   1700  N   PRO A 180       9.682  24.860   1.322  1.00 10.00      A   
ATOM   1701  CA  PRO A 180      10.775  25.708   0.843  1.00 10.00      A   
ATOM   1702  CB  PRO A 180      12.020  25.110   1.503  1.00 10.00      A   
ATOM   1703  CG  PRO A 180      11.653  23.699   1.808  1.00 10.00      A   
ATOM   1704  CD  PRO A 180      10.174  23.694   2.081  1.00 10.00      A   
ATOM   1705  C   PRO A 180      10.901  25.646  -0.674  1.00 10.00      A   
ATOM   1706  O   PRO A 180      10.440  24.689  -1.306  1.00 10.00      A   
ATOM   1707  N   ASP A 181      11.547  26.650  -1.252  1.00 10.00      A   
ATOM   1708  HN  ASP A 181      11.914  27.369  -0.689  1.00 10.00      A   
ATOM   1709  CA  ASP A 181      11.731  26.719  -2.699  1.00 10.00      A   
ATOM   1710  CB  ASP A 181      12.336  28.068  -3.111  1.00 10.00      A   
ATOM   1711  CG  ASP A 181      11.414  29.247  -2.846  1.00 10.00      A   
ATOM   1712  OD1 ASP A 181      10.795  29.755  -3.805  1.00 10.00      A   
ATOM   1713  OD2 ASP A 181      11.309  29.678  -1.676  1.00 10.00      A   
ATOM   1714  C   ASP A 181      12.607  25.573  -3.203  1.00 10.00      A   
ATOM   1715  O   ASP A 181      12.624  25.268  -4.394  1.00 10.00      A   
ATOM   1716  N   THR A 182      13.329  24.938  -2.282  1.00 10.00      A   
ATOM   1717  HN  THR A 182      13.274  25.230  -1.350  1.00 10.00      A   
ATOM   1718  CA  THR A 182      14.209  23.822  -2.616  1.00 10.00      A   
ATOM   1719  CB  THR A 182      15.152  23.516  -1.439  1.00 10.00      A   
ATOM   1720  OG1 THR A 182      15.074  24.586  -0.479  1.00 10.00      A   
ATOM   1721  HG1 THR A 182      15.379  25.405  -0.887  1.00 10.00      A   
ATOM   1722  CG2 THR A 182      16.589  23.375  -1.922  1.00 10.00      A   
ATOM   1723  C   THR A 182      13.405  22.562  -2.942  1.00 10.00      A   
ATOM   1724  O   THR A 182      13.918  21.624  -3.554  1.00 10.00      A   
ATOM   1725  N   TYR A 183      12.140  22.553  -2.534  1.00 10.00      A   
ATOM   1726  HN  TYR A 183      11.781  23.340  -2.069  1.00 10.00      A   
ATOM   1727  CA  TYR A 183      11.266  21.415  -2.778  1.00 10.00      A   
ATOM   1728  CB  TYR A 183      10.112  21.396  -1.771  1.00 10.00      A   
ATOM   1729  CG  TYR A 183       9.221  20.178  -1.876  1.00 10.00      A   
ATOM   1730  CD1 TYR A 183       9.506  19.024  -1.161  1.00 10.00      A   
ATOM   1731  CD2 TYR A 183       8.094  20.184  -2.690  1.00 10.00      A   
ATOM   1732  CE1 TYR A 183       8.695  17.910  -1.254  1.00 10.00      A   
ATOM   1733  CE2 TYR A 183       7.278  19.075  -2.788  1.00 10.00      A   
ATOM   1734  CZ  TYR A 183       7.582  17.942  -2.067  1.00 10.00      A   
ATOM   1735  OH  TYR A 183       6.773  16.835  -2.160  1.00 10.00      A   
ATOM   1736  HH  TYR A 183       6.984  16.350  -2.965  1.00 10.00      A   
ATOM   1737  C   TYR A 183      10.724  21.456  -4.199  1.00 10.00      A   
ATOM   1738  O   TYR A 183       9.959  22.357  -4.552  1.00 10.00      A   
ATOM   1739  N   THR A 184      11.131  20.487  -5.008  1.00 10.00      A   
ATOM   1740  HN  THR A 184      11.762  19.815  -4.671  1.00 10.00      A   
ATOM   1741  CA  THR A 184      10.692  20.408  -6.396  1.00 10.00      A   
ATOM   1742  CB  THR A 184      11.796  20.947  -7.330  1.00 10.00      A   
ATOM   1743  OG1 THR A 184      13.063  20.426  -6.908  1.00 10.00      A   
ATOM   1744  HG1 THR A 184      13.767  20.977  -7.266  1.00 10.00      A   
ATOM   1745  CG2 THR A 184      11.848  22.465  -7.288  1.00 10.00      A   
ATOM   1746  C   THR A 184      10.395  18.960  -6.784  1.00 10.00      A   
ATOM   1747  O   THR A 184      10.239  18.639  -7.964  1.00 10.00      A   
ATOM   1748  N   SER A 185      10.298  18.092  -5.786  1.00 10.00      A   
ATOM   1749  HN  SER A 185      10.389  18.408  -4.865  1.00 10.00      A   
ATOM   1750  CA  SER A 185      10.061  16.678  -6.028  1.00 10.00      A   
ATOM   1751  CB  SER A 185      10.912  15.853  -5.064  1.00 10.00      A   
ATOM   1752  OG  SER A 185      10.952  16.461  -3.785  1.00 10.00      A   
ATOM   1753  HG  SER A 185      10.374  15.970  -3.184  1.00 10.00      A   
ATOM   1754  C   SER A 185       8.592  16.289  -5.884  1.00 10.00      A   
ATOM   1755  O   SER A 185       8.281  15.132  -5.601  1.00 10.00      A   
ATOM   1756  N   LEU A 186       7.691  17.239  -6.079  1.00 10.00      A   
ATOM   1757  HN  LEU A 186       7.985  18.141  -6.318  1.00 10.00      A   
ATOM   1758  CA  LEU A 186       6.266  16.956  -5.963  1.00 10.00      A   
ATOM   1759  CB  LEU A 186       5.458  18.246  -5.786  1.00 10.00      A   
ATOM   1760  CG  LEU A 186       3.958  18.076  -5.522  1.00 10.00      A   
ATOM   1761  CD1 LEU A 186       3.720  17.291  -4.242  1.00 10.00      A   
ATOM   1762  CD2 LEU A 186       3.265  19.428  -5.462  1.00 10.00      A   
ATOM   1763  C   LEU A 186       5.757  16.166  -7.167  1.00 10.00      A   
ATOM   1764  O   LEU A 186       5.879  16.605  -8.311  1.00 10.00      A   
ATOM   1765  N   VAL A 187       5.198  14.991  -6.895  1.00 10.00      A   
ATOM   1766  HN  VAL A 187       5.145  14.695  -5.957  1.00 10.00      A   
ATOM   1767  CA  VAL A 187       4.667  14.125  -7.942  1.00 10.00      A   
ATOM   1768  CB  VAL A 187       5.323  12.723  -7.916  1.00 10.00      A   
ATOM   1769  CG1 VAL A 187       4.825  11.869  -9.075  1.00 10.00      A   
ATOM   1770  CG2 VAL A 187       6.841  12.837  -7.954  1.00 10.00      A   
ATOM   1771  C   VAL A 187       3.149  13.978  -7.819  1.00 10.00      A   
ATOM   1772  O   VAL A 187       2.421  14.157  -8.796  1.00 10.00      A   
ATOM   1773  N   SER A 188       2.675  13.653  -6.623  1.00 10.00      A   
ATOM   1774  HN  SER A 188       3.296  13.523  -5.875  1.00 10.00      A   
ATOM   1775  CA  SER A 188       1.248  13.483  -6.398  1.00 10.00      A   
ATOM   1776  CB  SER A 188       0.889  11.999  -6.326  1.00 10.00      A   
ATOM   1777  OG  SER A 188       1.450  11.288  -7.414  1.00 10.00      A   
ATOM   1778  HG  SER A 188       1.782  10.430  -7.096  1.00 10.00      A   
ATOM   1779  C   SER A 188       0.812  14.176  -5.117  1.00 10.00      A   
ATOM   1780  O   SER A 188       1.426  13.990  -4.064  1.00 10.00      A   
ATOM   1781  N   LEU A 189      -0.241  14.973  -5.213  1.00 10.00      A   
ATOM   1782  HN  LEU A 189      -0.677  15.085  -6.089  1.00 10.00      A   
ATOM   1783  CA  LEU A 189      -0.773  15.694  -4.063  1.00 10.00      A   
ATOM   1784  CB  LEU A 189      -0.320  17.160  -4.095  1.00 10.00      A   
ATOM   1785  CG  LEU A 189      -0.743  18.026  -2.903  1.00 10.00      A   
ATOM   1786  CD1 LEU A 189       0.003  17.612  -1.644  1.00 10.00      A   
ATOM   1787  CD2 LEU A 189      -0.524  19.502  -3.200  1.00 10.00      A   
ATOM   1788  C   LEU A 189      -2.300  15.618  -4.031  1.00 10.00      A   
ATOM   1789  O   LEU A 189      -2.976  16.147  -4.917  1.00 10.00      A   
ATOM   1790  N   ASN A 190      -2.836  14.939  -3.023  1.00 10.00      A   
ATOM   1791  HN  ASN A 190      -2.245  14.507  -2.365  1.00 10.00      A   
ATOM   1792  CA  ASN A 190      -4.281  14.809  -2.869  1.00 10.00      A   
ATOM   1793  CB  ASN A 190      -4.705  13.340  -2.912  1.00 10.00      A   
ATOM   1794  CG  ASN A 190      -6.208  13.163  -2.780  1.00 10.00      A   
ATOM   1795  OD1 ASN A 190      -6.988  14.045  -3.137  1.00 10.00      A   
ATOM   1796  ND2 ASN A 190      -6.625  12.020  -2.265  1.00 10.00      A   
ATOM   1797 HD21 ASN A 190      -5.941  11.353  -1.992  1.00 10.00      A   
ATOM   1798 HD22 ASN A 190      -7.591  11.877  -2.177  1.00 10.00      A   
ATOM   1799  C   ASN A 190      -4.732  15.452  -1.565  1.00 10.00      A   
ATOM   1800  O   ASN A 190      -4.535  14.894  -0.484  1.00 10.00      A   
ATOM   1801  N   ILE A 191      -5.328  16.630  -1.674  1.00 10.00      A   
ATOM   1802  HN  ILE A 191      -5.469  17.012  -2.570  1.00 10.00      A   
ATOM   1803  CA  ILE A 191      -5.799  17.367  -0.509  1.00 10.00      A   
ATOM   1804  CB  ILE A 191      -4.959  18.641  -0.262  1.00 10.00      A   
ATOM   1805  CG1 ILE A 191      -4.865  19.487  -1.537  1.00 10.00      A   
ATOM   1806  CG2 ILE A 191      -3.571  18.274   0.246  1.00 10.00      A   
ATOM   1807  CD1 ILE A 191      -4.227  20.847  -1.332  1.00 10.00      A   
ATOM   1808  C   ILE A 191      -7.270  17.744  -0.667  1.00 10.00      A   
ATOM   1809  O   ILE A 191      -7.709  18.799  -0.211  1.00 10.00      A   
ATOM   1810  N   SER A 192      -8.031  16.859  -1.295  1.00 10.00      A   
ATOM   1811  HN  SER A 192      -7.625  16.021  -1.610  1.00 10.00      A   
ATOM   1812  CA  SER A 192      -9.454  17.088  -1.534  1.00 10.00      A   
ATOM   1813  CB  SER A 192      -9.978  16.037  -2.515  1.00 10.00      A   
ATOM   1814  OG  SER A 192      -9.476  14.748  -2.191  1.00 10.00      A   
ATOM   1815  HG  SER A 192      -8.769  14.516  -2.810  1.00 10.00      A   
ATOM   1816  C   SER A 192     -10.274  17.046  -0.244  1.00 10.00      A   
ATOM   1817  O   SER A 192     -11.383  17.579  -0.180  1.00 10.00      A   
ATOM   1818  N   CYS A 193      -9.709  16.422   0.782  1.00 10.00      A   
ATOM   1819  HN  CYS A 193      -8.813  16.039   0.669  1.00 10.00      A   
ATOM   1820  CA  CYS A 193     -10.380  16.276   2.069  1.00 10.00      A   
ATOM   1821  CB  CYS A 193      -9.753  15.119   2.844  1.00 10.00      A   
ATOM   1822  SG  CYS A 193      -7.989  14.899   2.515  1.00 10.00      A   
ATOM   1823  HG  CYS A 193      -7.750  13.595   2.432  1.00 10.00      A   
ATOM   1824  C   CYS A 193     -10.342  17.555   2.905  1.00 10.00      A   
ATOM   1825  O   CYS A 193     -11.181  17.750   3.786  1.00 10.00      A   
ATOM   1826  N   LEU A 194      -9.375  18.421   2.627  1.00 10.00      A   
ATOM   1827  HN  LEU A 194      -8.750  18.223   1.898  1.00 10.00      A   
ATOM   1828  CA  LEU A 194      -9.232  19.670   3.373  1.00 10.00      A   
ATOM   1829  CB  LEU A 194      -7.941  20.398   2.994  1.00 10.00      A   
ATOM   1830  CG  LEU A 194      -6.639  19.789   3.515  1.00 10.00      A   
ATOM   1831  CD1 LEU A 194      -5.453  20.616   3.055  1.00 10.00      A   
ATOM   1832  CD2 LEU A 194      -6.659  19.686   5.033  1.00 10.00      A   
ATOM   1833  C   LEU A 194     -10.432  20.590   3.180  1.00 10.00      A   
ATOM   1834  O   LEU A 194     -11.028  20.639   2.101  1.00 10.00      A   
ATOM   1835  N   ALA A 195     -10.782  21.321   4.227  1.00 10.00      A   
ATOM   1836  HN  ALA A 195     -10.265  21.244   5.066  1.00 10.00      A   
ATOM   1837  CA  ALA A 195     -11.908  22.238   4.173  1.00 10.00      A   
ATOM   1838  CB  ALA A 195     -12.813  22.038   5.378  1.00 10.00      A   
ATOM   1839  C   ALA A 195     -11.424  23.681   4.096  1.00 10.00      A   
ATOM   1840  O   ALA A 195     -12.126  24.555   3.587  1.00 10.00      A   
ATOM   1841  N   SER A 196     -10.226  23.922   4.608  1.00 10.00      A   
ATOM   1842  HN  SER A 196      -9.713  23.179   5.005  1.00 10.00      A   
ATOM   1843  CA  SER A 196      -9.645  25.253   4.600  1.00 10.00      A   
ATOM   1844  CB  SER A 196      -8.539  25.357   5.656  1.00 10.00      A   
ATOM   1845  OG  SER A 196      -7.638  24.264   5.572  1.00 10.00      A   
ATOM   1846  HG  SER A 196      -8.087  23.448   5.851  1.00 10.00      A   
ATOM   1847  C   SER A 196      -9.101  25.597   3.217  1.00 10.00      A   
ATOM   1848  O   SER A 196      -8.885  24.713   2.382  1.00 10.00      A   
ATOM   1849  N   GLU A 197      -8.892  26.880   2.973  1.00 10.00      A   
ATOM   1850  HN  GLU A 197      -9.083  27.539   3.673  1.00 10.00      A   
ATOM   1851  CA  GLU A 197      -8.373  27.333   1.696  1.00 10.00      A   
ATOM   1852  CB  GLU A 197      -9.073  28.619   1.255  1.00 10.00      A   
ATOM   1853  CG  GLU A 197      -8.658  29.099  -0.128  1.00 10.00      A   
ATOM   1854  CD  GLU A 197      -8.726  30.607  -0.279  1.00 10.00      A   
ATOM   1855  OE1 GLU A 197      -8.578  31.322   0.738  1.00 10.00      A   
ATOM   1856  OE2 GLU A 197      -8.909  31.090  -1.416  1.00 10.00      A   
ATOM   1857  C   GLU A 197      -6.872  27.562   1.786  1.00 10.00      A   
ATOM   1858  O   GLU A 197      -6.416  28.511   2.429  1.00 10.00      A   
ATOM   1859  N   VAL A 198      -6.108  26.679   1.163  1.00 10.00      A   
ATOM   1860  HN  VAL A 198      -6.529  25.933   0.689  1.00 10.00      A   
ATOM   1861  CA  VAL A 198      -4.659  26.796   1.161  1.00 10.00      A   
ATOM   1862  CB  VAL A 198      -3.982  25.512   0.631  1.00 10.00      A   
ATOM   1863  CG1 VAL A 198      -4.169  24.362   1.612  1.00 10.00      A   
ATOM   1864  CG2 VAL A 198      -4.537  25.137  -0.737  1.00 10.00      A   
ATOM   1865  C   VAL A 198      -4.232  27.999   0.321  1.00 10.00      A   
ATOM   1866  O   VAL A 198      -4.955  28.417  -0.586  1.00 10.00      A   
ATOM   1867  N   SER A 199      -3.077  28.559   0.638  1.00 10.00      A   
ATOM   1868  HN  SER A 199      -2.554  28.191   1.382  1.00 10.00      A   
ATOM   1869  CA  SER A 199      -2.566  29.714  -0.082  1.00 10.00      A   
ATOM   1870  CB  SER A 199      -1.273  30.199   0.569  1.00 10.00      A   
ATOM   1871  OG  SER A 199      -1.426  30.287   1.974  1.00 10.00      A   
ATOM   1872  HG  SER A 199      -2.084  30.961   2.180  1.00 10.00      A   
ATOM   1873  C   SER A 199      -2.338  29.407  -1.559  1.00 10.00      A   
ATOM   1874  O   SER A 199      -1.400  28.688  -1.916  1.00 10.00      A   
ATOM   1875  N   PHE A 200      -3.208  29.955  -2.407  1.00 10.00      A   
ATOM   1876  HN  PHE A 200      -3.944  30.492  -2.044  1.00 10.00      A   
ATOM   1877  CA  PHE A 200      -3.121  29.764  -3.853  1.00 10.00      A   
ATOM   1878  CB  PHE A 200      -4.300  30.453  -4.551  1.00 10.00      A   
ATOM   1879  CG  PHE A 200      -4.298  30.329  -6.051  1.00 10.00      A   
ATOM   1880  CD1 PHE A 200      -4.729  29.164  -6.662  1.00 10.00      A   
ATOM   1881  CD2 PHE A 200      -3.865  31.380  -6.847  1.00 10.00      A   
ATOM   1882  CE1 PHE A 200      -4.727  29.050  -8.037  1.00 10.00      A   
ATOM   1883  CE2 PHE A 200      -3.860  31.272  -8.224  1.00 10.00      A   
ATOM   1884  CZ  PHE A 200      -4.291  30.105  -8.822  1.00 10.00      A   
ATOM   1885  C   PHE A 200      -1.790  30.294  -4.389  1.00 10.00      A   
ATOM   1886  O   PHE A 200      -1.234  29.749  -5.344  1.00 10.00      A   
ATOM   1887  N   SER A 201      -1.281  31.338  -3.744  1.00 10.00      A   
ATOM   1888  HN  SER A 201      -1.764  31.701  -2.973  1.00 10.00      A   
ATOM   1889  CA  SER A 201      -0.020  31.954  -4.123  1.00 10.00      A   
ATOM   1890  CB  SER A 201       0.248  33.120  -3.173  1.00 10.00      A   
ATOM   1891  OG  SER A 201      -0.474  32.933  -1.964  1.00 10.00      A   
ATOM   1892  HG  SER A 201      -0.313  33.677  -1.373  1.00 10.00      A   
ATOM   1893  C   SER A 201       1.115  30.936  -4.038  1.00 10.00      A   
ATOM   1894  O   SER A 201       1.870  30.739  -4.996  1.00 10.00      A   
ATOM   1895  N   ALA A 202       1.215  30.273  -2.893  1.00 10.00      A   
ATOM   1896  HN  ALA A 202       0.573  30.461  -2.174  1.00 10.00      A   
ATOM   1897  CA  ALA A 202       2.248  29.273  -2.679  1.00 10.00      A   
ATOM   1898  CB  ALA A 202       2.339  28.914  -1.204  1.00 10.00      A   
ATOM   1899  C   ALA A 202       1.969  28.034  -3.520  1.00 10.00      A   
ATOM   1900  O   ALA A 202       2.896  27.380  -4.001  1.00 10.00      A   
ATOM   1901  N   LEU A 203       0.683  27.731  -3.697  1.00 10.00      A   
ATOM   1902  HN  LEU A 203      -0.001  28.302  -3.278  1.00 10.00      A   
ATOM   1903  CA  LEU A 203       0.249  26.581  -4.483  1.00 10.00      A   
ATOM   1904  CB  LEU A 203      -1.278  26.453  -4.422  1.00 10.00      A   
ATOM   1905  CG  LEU A 203      -1.914  25.406  -5.338  1.00 10.00      A   
ATOM   1906  CD1 LEU A 203      -1.534  24.003  -4.892  1.00 10.00      A   
ATOM   1907  CD2 LEU A 203      -3.426  25.571  -5.365  1.00 10.00      A   
ATOM   1908  C   LEU A 203       0.700  26.714  -5.935  1.00 10.00      A   
ATOM   1909  O   LEU A 203       1.264  25.780  -6.510  1.00 10.00      A   
ATOM   1910  N   GLU A 204       0.455  27.882  -6.521  1.00 10.00      A   
ATOM   1911  HN  GLU A 204      -0.006  28.588  -6.010  1.00 10.00      A   
ATOM   1912  CA  GLU A 204       0.834  28.139  -7.903  1.00 10.00      A   
ATOM   1913  CB  GLU A 204       0.424  29.553  -8.329  1.00 10.00      A   
ATOM   1914  CG  GLU A 204       0.230  29.713  -9.831  1.00 10.00      A   
ATOM   1915  CD  GLU A 204       0.765  31.028 -10.356  1.00 10.00      A   
ATOM   1916  OE1 GLU A 204       0.132  32.078 -10.117  1.00 10.00      A   
ATOM   1917  OE2 GLU A 204       1.830  31.021 -11.007  1.00 10.00      A   
ATOM   1918  C   GLU A 204       2.333  27.942  -8.099  1.00 10.00      A   
ATOM   1919  O   GLU A 204       2.759  27.179  -8.970  1.00 10.00      A   
ATOM   1920  N   ARG A 205       3.121  28.607  -7.257  1.00 10.00      A   
ATOM   1921  HN  ARG A 205       2.706  29.169  -6.563  1.00 10.00      A   
ATOM   1922  CA  ARG A 205       4.576  28.527  -7.324  1.00 10.00      A   
ATOM   1923  CB  ARG A 205       5.212  29.473  -6.302  1.00 10.00      A   
ATOM   1924  CG  ARG A 205       5.687  30.791  -6.890  1.00 10.00      A   
ATOM   1925  CD  ARG A 205       6.244  31.716  -5.821  1.00 10.00      A   
ATOM   1926  NE  ARG A 205       5.189  32.435  -5.114  1.00 10.00      A   
ATOM   1927  HE  ARG A 205       4.530  32.921  -5.662  1.00 10.00      A   
ATOM   1928  CZ  ARG A 205       5.067  32.474  -3.791  1.00 10.00      A   
ATOM   1929  NH1 ARG A 205       5.926  31.830  -3.014  1.00 10.00      A   
ATOM   1930 HH11 ARG A 205       6.709  31.283  -3.433  1.00 10.00      A   
ATOM   1931 HH12 ARG A 205       5.826  31.873  -1.976  1.00 10.00      A   
ATOM   1932  NH2 ARG A 205       4.088  33.173  -3.246  1.00 10.00      A   
ATOM   1933 HH21 ARG A 205       3.986  33.208  -2.209  1.00 10.00      A   
ATOM   1934 HH22 ARG A 205       3.419  33.696  -3.851  1.00 10.00      A   
ATOM   1935  C   ARG A 205       5.069  27.102  -7.098  1.00 10.00      A   
ATOM   1936  O   ARG A 205       5.989  26.646  -7.772  1.00 10.00      A   
ATOM   1937  N   LEU A 206       4.445  26.403  -6.156  1.00 10.00      A   
ATOM   1938  HN  LEU A 206       3.708  26.821  -5.659  1.00 10.00      A   
ATOM   1939  CA  LEU A 206       4.822  25.030  -5.839  1.00 10.00      A   
ATOM   1940  CB  LEU A 206       3.959  24.490  -4.694  1.00 10.00      A   
ATOM   1941  CG  LEU A 206       4.707  24.007  -3.451  1.00 10.00      A   
ATOM   1942  CD1 LEU A 206       3.748  23.825  -2.287  1.00 10.00      A   
ATOM   1943  CD2 LEU A 206       5.455  22.714  -3.738  1.00 10.00      A   
ATOM   1944  C   LEU A 206       4.678  24.130  -7.057  1.00 10.00      A   
ATOM   1945  O   LEU A 206       5.579  23.361  -7.381  1.00 10.00      A   
ATOM   1946  N   VAL A 207       3.542  24.246  -7.730  1.00 10.00      A   
ATOM   1947  HN  VAL A 207       2.867  24.888  -7.414  1.00 10.00      A   
ATOM   1948  CA  VAL A 207       3.261  23.446  -8.914  1.00 10.00      A   
ATOM   1949  CB  VAL A 207       1.778  23.573  -9.332  1.00 10.00      A   
ATOM   1950  CG1 VAL A 207       1.521  22.874 -10.659  1.00 10.00      A   
ATOM   1951  CG2 VAL A 207       0.870  23.011  -8.247  1.00 10.00      A   
ATOM   1952  C   VAL A 207       4.159  23.849 -10.085  1.00 10.00      A   
ATOM   1953  O   VAL A 207       4.623  22.997 -10.835  1.00 10.00      A   
ATOM   1954  N   THR A 208       4.419  25.146 -10.216  1.00 10.00      A   
ATOM   1955  HN  THR A 208       4.050  25.776  -9.560  1.00 10.00      A   
ATOM   1956  CA  THR A 208       5.246  25.655 -11.307  1.00 10.00      A   
ATOM   1957  CB  THR A 208       5.342  27.196 -11.274  1.00 10.00      A   
ATOM   1958  OG1 THR A 208       4.028  27.763 -11.196  1.00 10.00      A   
ATOM   1959  HG1 THR A 208       3.533  27.343 -10.479  1.00 10.00      A   
ATOM   1960  CG2 THR A 208       6.034  27.725 -12.524  1.00 10.00      A   
ATOM   1961  C   THR A 208       6.657  25.064 -11.282  1.00 10.00      A   
ATOM   1962  O   THR A 208       7.218  24.730 -12.326  1.00 10.00      A   
ATOM   1963  N   ARG A 209       7.217  24.911 -10.089  1.00 10.00      A   
ATOM   1964  HN  ARG A 209       6.715  25.168  -9.283  1.00 10.00      A   
ATOM   1965  CA  ARG A 209       8.567  24.377  -9.951  1.00 10.00      A   
ATOM   1966  CB  ARG A 209       9.314  25.031  -8.782  1.00 10.00      A   
ATOM   1967  CG  ARG A 209       8.759  24.698  -7.403  1.00 10.00      A   
ATOM   1968  CD  ARG A 209       9.476  25.487  -6.320  1.00 10.00      A   
ATOM   1969  NE  ARG A 209       9.127  25.026  -4.978  1.00 10.00      A   
ATOM   1970  HE  ARG A 209       9.505  24.157  -4.693  1.00 10.00      A   
ATOM   1971  CZ  ARG A 209       8.338  25.698  -4.137  1.00 10.00      A   
ATOM   1972  NH1 ARG A 209       7.807  26.858  -4.500  1.00 10.00      A   
ATOM   1973 HH11 ARG A 209       8.002  27.252  -5.443  1.00 10.00      A   
ATOM   1974 HH12 ARG A 209       7.190  27.384  -3.838  1.00 10.00      A   
ATOM   1975  NH2 ARG A 209       8.103  25.225  -2.924  1.00 10.00      A   
ATOM   1976 HH21 ARG A 209       8.535  24.328  -2.619  1.00 10.00      A   
ATOM   1977 HH22 ARG A 209       7.483  25.751  -2.269  1.00 10.00      A   
ATOM   1978  C   ARG A 209       8.597  22.851  -9.842  1.00 10.00      A   
ATOM   1979  O   ARG A 209       9.653  22.265  -9.606  1.00 10.00      A   
ATOM   1980  N   CYS A 210       7.458  22.204 -10.033  1.00 10.00      A   
ATOM   1981  HN  CYS A 210       6.640  22.710 -10.236  1.00 10.00      A   
ATOM   1982  CA  CYS A 210       7.398  20.749  -9.956  1.00 10.00      A   
ATOM   1983  CB  CYS A 210       6.536  20.294  -8.778  1.00 10.00      A   
ATOM   1984  SG  CYS A 210       7.112  20.889  -7.171  1.00 10.00      A   
ATOM   1985  HG  CYS A 210       6.535  22.065  -6.949  1.00 10.00      A   
ATOM   1986  C   CYS A 210       6.900  20.141 -11.268  1.00 10.00      A   
ATOM   1987  O   CYS A 210       5.704  19.899 -11.441  1.00 10.00      A   
ATOM   1988  N   PRO A 211       7.821  19.884 -12.210  1.00 10.00      A   
ATOM   1989  CA  PRO A 211       7.487  19.306 -13.516  1.00 10.00      A   
ATOM   1990  CB  PRO A 211       8.730  19.610 -14.350  1.00 10.00      A   
ATOM   1991  CG  PRO A 211       9.845  19.618 -13.362  1.00 10.00      A   
ATOM   1992  CD  PRO A 211       9.268  20.141 -12.075  1.00 10.00      A   
ATOM   1993  C   PRO A 211       7.264  17.799 -13.429  1.00 10.00      A   
ATOM   1994  O   PRO A 211       6.963  17.138 -14.427  1.00 10.00      A   
ATOM   1995  N   ASN A 212       7.419  17.260 -12.226  1.00 10.00      A   
ATOM   1996  HN  ASN A 212       7.660  17.839 -11.474  1.00 10.00      A   
ATOM   1997  CA  ASN A 212       7.232  15.836 -11.992  1.00 10.00      A   
ATOM   1998  CB  ASN A 212       8.235  15.318 -10.958  1.00 10.00      A   
ATOM   1999  CG  ASN A 212       9.477  14.724 -11.591  1.00 10.00      A   
ATOM   2000  OD1 ASN A 212       9.446  14.249 -12.727  1.00 10.00      A   
ATOM   2001  ND2 ASN A 212      10.585  14.739 -10.860  1.00 10.00      A   
ATOM   2002 HD21 ASN A 212      10.547  15.130  -9.960  1.00 10.00      A   
ATOM   2003 HD22 ASN A 212      11.400  14.356 -11.249  1.00 10.00      A   
ATOM   2004  C   ASN A 212       5.819  15.552 -11.519  1.00 10.00      A   
ATOM   2005  O   ASN A 212       5.447  14.395 -11.312  1.00 10.00      A   
ATOM   2006  N   LEU A 213       5.036  16.614 -11.357  1.00 10.00      A   
ATOM   2007  HN  LEU A 213       5.394  17.504 -11.556  1.00 10.00      A   
ATOM   2008  CA  LEU A 213       3.660  16.498 -10.902  1.00 10.00      A   
ATOM   2009  CB  LEU A 213       3.066  17.888 -10.658  1.00 10.00      A   
ATOM   2010  CG  LEU A 213       1.704  17.932  -9.962  1.00 10.00      A   
ATOM   2011  CD1 LEU A 213       1.811  17.426  -8.532  1.00 10.00      A   
ATOM   2012  CD2 LEU A 213       1.136  19.340  -9.996  1.00 10.00      A   
ATOM   2013  C   LEU A 213       2.820  15.736 -11.916  1.00 10.00      A   
ATOM   2014  O   LEU A 213       2.725  16.125 -13.082  1.00 10.00      A   
ATOM   2015  N   LYS A 214       2.227  14.644 -11.469  1.00 10.00      A   
ATOM   2016  HN  LYS A 214       2.351  14.386 -10.526  1.00 10.00      A   
ATOM   2017  CA  LYS A 214       1.396  13.817 -12.328  1.00 10.00      A   
ATOM   2018  CB  LYS A 214       2.011  12.426 -12.502  1.00 10.00      A   
ATOM   2019  CG  LYS A 214       3.156  12.370 -13.502  1.00 10.00      A   
ATOM   2020  CD  LYS A 214       2.692  12.801 -14.882  1.00 10.00      A   
ATOM   2021  CE  LYS A 214       3.807  12.714 -15.907  1.00 10.00      A   
ATOM   2022  NZ  LYS A 214       3.317  13.055 -17.266  1.00 10.00      A   
ATOM   2023  HZ1 LYS A 214       2.651  13.852 -17.214  1.00 10.00      A   
ATOM   2024  HZ2 LYS A 214       2.828  12.239 -17.688  1.00 10.00      A   
ATOM   2025  HZ3 LYS A 214       4.118  13.324 -17.878  1.00 10.00      A   
ATOM   2026  C   LYS A 214      -0.017  13.700 -11.774  1.00 10.00      A   
ATOM   2027  O   LYS A 214      -0.979  13.541 -12.529  1.00 10.00      A   
ATOM   2028  N   SER A 215      -0.139  13.798 -10.458  1.00 10.00      A   
ATOM   2029  HN  SER A 215       0.660  13.943  -9.908  1.00 10.00      A   
ATOM   2030  CA  SER A 215      -1.433  13.694  -9.807  1.00 10.00      A   
ATOM   2031  CB  SER A 215      -1.511  12.379  -9.023  1.00 10.00      A   
ATOM   2032  OG  SER A 215      -2.849  12.038  -8.701  1.00 10.00      A   
ATOM   2033  HG  SER A 215      -2.936  11.077  -8.692  1.00 10.00      A   
ATOM   2034  C   SER A 215      -1.663  14.883  -8.877  1.00 10.00      A   
ATOM   2035  O   SER A 215      -0.981  15.036  -7.863  1.00 10.00      A   
ATOM   2036  N   LEU A 216      -2.615  15.733  -9.234  1.00 10.00      A   
ATOM   2037  HN  LEU A 216      -3.127  15.566 -10.057  1.00 10.00      A   
ATOM   2038  CA  LEU A 216      -2.935  16.903  -8.431  1.00 10.00      A   
ATOM   2039  CB  LEU A 216      -2.476  18.192  -9.117  1.00 10.00      A   
ATOM   2040  CG  LEU A 216      -2.656  19.477  -8.304  1.00 10.00      A   
ATOM   2041  CD1 LEU A 216      -1.761  19.460  -7.076  1.00 10.00      A   
ATOM   2042  CD2 LEU A 216      -2.384  20.702  -9.161  1.00 10.00      A   
ATOM   2043  C   LEU A 216      -4.428  16.967  -8.157  1.00 10.00      A   
ATOM   2044  O   LEU A 216      -5.225  17.243  -9.055  1.00 10.00      A   
ATOM   2045  N   LYS A 217      -4.805  16.695  -6.920  1.00 10.00      A   
ATOM   2046  HN  LYS A 217      -4.118  16.478  -6.245  1.00 10.00      A   
ATOM   2047  CA  LYS A 217      -6.201  16.719  -6.521  1.00 10.00      A   
ATOM   2048  CB  LYS A 217      -6.654  15.328  -6.066  1.00 10.00      A   
ATOM   2049  CG  LYS A 217      -6.480  14.260  -7.139  1.00 10.00      A   
ATOM   2050  CD  LYS A 217      -6.616  12.849  -6.588  1.00 10.00      A   
ATOM   2051  CE  LYS A 217      -6.275  11.824  -7.663  1.00 10.00      A   
ATOM   2052  NZ  LYS A 217      -6.429  10.420  -7.197  1.00 10.00      A   
ATOM   2053  HZ1 LYS A 217      -6.220   9.765  -7.980  1.00 10.00      A   
ATOM   2054  HZ2 LYS A 217      -7.400  10.252  -6.869  1.00 10.00      A   
ATOM   2055  HZ3 LYS A 217      -5.773  10.225  -6.411  1.00 10.00      A   
ATOM   2056  C   LYS A 217      -6.411  17.760  -5.430  1.00 10.00      A   
ATOM   2057  O   LYS A 217      -5.931  17.611  -4.305  1.00 10.00      A   
ATOM   2058  N   LEU A 218      -7.126  18.820  -5.780  1.00 10.00      A   
ATOM   2059  HN  LEU A 218      -7.516  18.855  -6.680  1.00 10.00      A   
ATOM   2060  CA  LEU A 218      -7.382  19.918  -4.859  1.00 10.00      A   
ATOM   2061  CB  LEU A 218      -7.374  21.248  -5.615  1.00 10.00      A   
ATOM   2062  CG  LEU A 218      -6.059  21.620  -6.304  1.00 10.00      A   
ATOM   2063  CD1 LEU A 218      -6.259  22.816  -7.220  1.00 10.00      A   
ATOM   2064  CD2 LEU A 218      -4.978  21.908  -5.275  1.00 10.00      A   
ATOM   2065  C   LEU A 218      -8.704  19.736  -4.128  1.00 10.00      A   
ATOM   2066  O   LEU A 218      -9.390  18.731  -4.312  1.00 10.00      A   
ATOM   2067  N   ASN A 219      -9.061  20.715  -3.307  1.00 10.00      A   
ATOM   2068  HN  ASN A 219      -8.484  21.501  -3.220  1.00 10.00      A   
ATOM   2069  CA  ASN A 219     -10.292  20.654  -2.534  1.00 10.00      A   
ATOM   2070  CB  ASN A 219     -10.007  20.832  -1.036  1.00 10.00      A   
ATOM   2071  CG  ASN A 219      -9.563  22.233  -0.649  1.00 10.00      A   
ATOM   2072  OD1 ASN A 219      -8.949  22.952  -1.438  1.00 10.00      A   
ATOM   2073  ND2 ASN A 219      -9.875  22.627   0.576  1.00 10.00      A   
ATOM   2074 HD21 ASN A 219     -10.369  21.998   1.153  1.00 10.00      A   
ATOM   2075 HD22 ASN A 219      -9.590  23.521   0.868  1.00 10.00      A   
ATOM   2076  C   ASN A 219     -11.331  21.667  -3.012  1.00 10.00      A   
ATOM   2077  O   ASN A 219     -11.078  22.463  -3.918  1.00 10.00      A   
ATOM   2078  N   ARG A 220     -12.491  21.638  -2.363  1.00 10.00      A   
ATOM   2079  HN  ARG A 220     -12.600  20.991  -1.632  1.00 10.00      A   
ATOM   2080  CA  ARG A 220     -13.620  22.511  -2.685  1.00 10.00      A   
ATOM   2081  CB  ARG A 220     -14.813  22.098  -1.818  1.00 10.00      A   
ATOM   2082  CG  ARG A 220     -16.181  22.364  -2.419  1.00 10.00      A   
ATOM   2083  CD  ARG A 220     -17.270  21.833  -1.501  1.00 10.00      A   
ATOM   2084  NE  ARG A 220     -18.605  21.932  -2.087  1.00 10.00      A   
ATOM   2085  HE  ARG A 220     -18.735  22.585  -2.825  1.00 10.00      A   
ATOM   2086  CZ  ARG A 220     -19.647  21.202  -1.689  1.00 10.00      A   
ATOM   2087  NH1 ARG A 220     -19.513  20.316  -0.708  1.00 10.00      A   
ATOM   2088 HH11 ARG A 220     -20.329  19.744  -0.400  1.00 10.00      A   
ATOM   2089 HH12 ARG A 220     -18.591  20.189  -0.236  1.00 10.00      A   
ATOM   2090  NH2 ARG A 220     -20.824  21.370  -2.269  1.00 10.00      A   
ATOM   2091 HH21 ARG A 220     -21.646  20.807  -1.964  1.00 10.00      A   
ATOM   2092 HH22 ARG A 220     -20.932  22.076  -3.039  1.00 10.00      A   
ATOM   2093  C   ARG A 220     -13.304  23.988  -2.438  1.00 10.00      A   
ATOM   2094  O   ARG A 220     -14.053  24.864  -2.861  1.00 10.00      A   
ATOM   2095  N   ALA A 221     -12.196  24.264  -1.765  1.00 10.00      A   
ATOM   2096  HN  ALA A 221     -11.616  23.529  -1.480  1.00 10.00      A   
ATOM   2097  CA  ALA A 221     -11.817  25.638  -1.454  1.00 10.00      A   
ATOM   2098  CB  ALA A 221     -10.939  25.695  -0.212  1.00 10.00      A   
ATOM   2099  C   ALA A 221     -11.143  26.346  -2.628  1.00 10.00      A   
ATOM   2100  O   ALA A 221     -10.914  27.553  -2.577  1.00 10.00      A   
ATOM   2101  N   VAL A 222     -10.817  25.603  -3.678  1.00 10.00      A   
ATOM   2102  HN  VAL A 222     -11.027  24.642  -3.675  1.00 10.00      A   
ATOM   2103  CA  VAL A 222     -10.177  26.196  -4.846  1.00 10.00      A   
ATOM   2104  CB  VAL A 222      -8.992  25.346  -5.353  1.00 10.00      A   
ATOM   2105  CG1 VAL A 222      -8.217  26.094  -6.425  1.00 10.00      A   
ATOM   2106  CG2 VAL A 222      -8.076  24.963  -4.201  1.00 10.00      A   
ATOM   2107  C   VAL A 222     -11.200  26.397  -5.963  1.00 10.00      A   
ATOM   2108  O   VAL A 222     -11.640  25.431  -6.594  1.00 10.00      A   
ATOM   2109  N   PRO A 223     -11.600  27.661  -6.199  1.00 10.00      A   
ATOM   2110  CA  PRO A 223     -12.589  28.026  -7.226  1.00 10.00      A   
ATOM   2111  CB  PRO A 223     -12.671  29.554  -7.129  1.00 10.00      A   
ATOM   2112  CG  PRO A 223     -12.197  29.860  -5.755  1.00 10.00      A   
ATOM   2113  CD  PRO A 223     -11.130  28.846  -5.463  1.00 10.00      A   
ATOM   2114  C   PRO A 223     -12.186  27.614  -8.640  1.00 10.00      A   
ATOM   2115  O   PRO A 223     -10.999  27.485  -8.958  1.00 10.00      A   
ATOM   2116  N   LEU A 224     -13.192  27.454  -9.490  1.00 10.00      A   
ATOM   2117  HN  LEU A 224     -14.105  27.617  -9.172  1.00 10.00      A   
ATOM   2118  CA  LEU A 224     -12.998  27.050 -10.875  1.00 10.00      A   
ATOM   2119  CB  LEU A 224     -14.363  26.829 -11.538  1.00 10.00      A   
ATOM   2120  CG  LEU A 224     -14.371  26.181 -12.927  1.00 10.00      A   
ATOM   2121  CD1 LEU A 224     -13.658  24.839 -12.904  1.00 10.00      A   
ATOM   2122  CD2 LEU A 224     -15.801  26.012 -13.419  1.00 10.00      A   
ATOM   2123  C   LEU A 224     -12.168  28.074 -11.652  1.00 10.00      A   
ATOM   2124  O   LEU A 224     -11.374  27.711 -12.520  1.00 10.00      A   
ATOM   2125  N   GLU A 225     -12.323  29.348 -11.310  1.00 10.00      A   
ATOM   2126  HN  GLU A 225     -12.966  29.579 -10.595  1.00 10.00      A   
ATOM   2127  CA  GLU A 225     -11.584  30.421 -11.977  1.00 10.00      A   
ATOM   2128  CB  GLU A 225     -12.145  31.794 -11.594  1.00 10.00      A   
ATOM   2129  CG  GLU A 225     -13.663  31.853 -11.511  1.00 10.00      A   
ATOM   2130  CD  GLU A 225     -14.173  31.589 -10.112  1.00 10.00      A   
ATOM   2131  OE1 GLU A 225     -14.253  30.408  -9.718  1.00 10.00      A   
ATOM   2132  OE2 GLU A 225     -14.481  32.565  -9.396  1.00 10.00      A   
ATOM   2133  C   GLU A 225     -10.088  30.361 -11.659  1.00 10.00      A   
ATOM   2134  O   GLU A 225      -9.261  30.906 -12.389  1.00 10.00      A   
ATOM   2135  N   LYS A 226      -9.747  29.684 -10.574  1.00 10.00      A   
ATOM   2136  HN  LYS A 226     -10.450  29.253 -10.041  1.00 10.00      A   
ATOM   2137  CA  LYS A 226      -8.358  29.552 -10.158  1.00 10.00      A   
ATOM   2138  CB  LYS A 226      -8.281  29.365  -8.638  1.00 10.00      A   
ATOM   2139  CG  LYS A 226      -8.733  30.574  -7.829  1.00 10.00      A   
ATOM   2140  CD  LYS A 226      -7.657  31.649  -7.797  1.00 10.00      A   
ATOM   2141  CE  LYS A 226      -8.065  32.837  -6.938  1.00 10.00      A   
ATOM   2142  NZ  LYS A 226      -8.171  32.489  -5.491  1.00 10.00      A   
ATOM   2143  HZ1 LYS A 226      -7.249  32.173  -5.125  1.00 10.00      A   
ATOM   2144  HZ2 LYS A 226      -8.865  31.729  -5.346  1.00 10.00      A   
ATOM   2145  HZ3 LYS A 226      -8.478  33.322  -4.946  1.00 10.00      A   
ATOM   2146  C   LYS A 226      -7.695  28.367 -10.855  1.00 10.00      A   
ATOM   2147  O   LYS A 226      -6.477  28.335 -11.025  1.00 10.00      A   
ATOM   2148  N   LEU A 227      -8.511  27.408 -11.276  1.00 10.00      A   
ATOM   2149  HN  LEU A 227      -9.479  27.514 -11.147  1.00 10.00      A   
ATOM   2150  CA  LEU A 227      -8.013  26.203 -11.930  1.00 10.00      A   
ATOM   2151  CB  LEU A 227      -9.124  25.168 -12.074  1.00 10.00      A   
ATOM   2152  CG  LEU A 227      -9.457  24.375 -10.813  1.00 10.00      A   
ATOM   2153  CD1 LEU A 227     -10.886  23.872 -10.867  1.00 10.00      A   
ATOM   2154  CD2 LEU A 227      -8.487  23.215 -10.645  1.00 10.00      A   
ATOM   2155  C   LEU A 227      -7.357  26.478 -13.278  1.00 10.00      A   
ATOM   2156  O   LEU A 227      -6.363  25.842 -13.626  1.00 10.00      A   
ATOM   2157  N   ALA A 228      -7.899  27.434 -14.024  1.00 10.00      A   
ATOM   2158  HN  ALA A 228      -8.679  27.922 -13.682  1.00 10.00      A   
ATOM   2159  CA  ALA A 228      -7.362  27.777 -15.343  1.00 10.00      A   
ATOM   2160  CB  ALA A 228      -8.167  28.898 -15.976  1.00 10.00      A   
ATOM   2161  C   ALA A 228      -5.878  28.146 -15.276  1.00 10.00      A   
ATOM   2162  O   ALA A 228      -5.104  27.823 -16.177  1.00 10.00      A   
ATOM   2163  N   THR A 229      -5.482  28.796 -14.193  1.00 10.00      A   
ATOM   2164  HN  THR A 229      -6.134  28.998 -13.489  1.00 10.00      A   
ATOM   2165  CA  THR A 229      -4.101  29.210 -14.016  1.00 10.00      A   
ATOM   2166  CB  THR A 229      -4.004  30.277 -12.909  1.00 10.00      A   
ATOM   2167  OG1 THR A 229      -5.154  31.138 -12.977  1.00 10.00      A   
ATOM   2168  HG1 THR A 229      -5.467  31.183 -13.887  1.00 10.00      A   
ATOM   2169  CG2 THR A 229      -2.742  31.110 -13.078  1.00 10.00      A   
ATOM   2170  C   THR A 229      -3.212  28.017 -13.658  1.00 10.00      A   
ATOM   2171  O   THR A 229      -2.048  27.955 -14.047  1.00 10.00      A   
ATOM   2172  N   LEU A 230      -3.784  27.061 -12.943  1.00 10.00      A   
ATOM   2173  HN  LEU A 230      -4.731  27.149 -12.698  1.00 10.00      A   
ATOM   2174  CA  LEU A 230      -3.050  25.878 -12.510  1.00 10.00      A   
ATOM   2175  CB  LEU A 230      -3.780  25.204 -11.347  1.00 10.00      A   
ATOM   2176  CG  LEU A 230      -4.054  26.084 -10.123  1.00 10.00      A   
ATOM   2177  CD1 LEU A 230      -5.111  25.450  -9.236  1.00 10.00      A   
ATOM   2178  CD2 LEU A 230      -2.776  26.331  -9.337  1.00 10.00      A   
ATOM   2179  C   LEU A 230      -2.848  24.886 -13.655  1.00 10.00      A   
ATOM   2180  O   LEU A 230      -1.789  24.269 -13.774  1.00 10.00      A   
ATOM   2181  N   LEU A 231      -3.864  24.739 -14.492  1.00 10.00      A   
ATOM   2182  HN  LEU A 231      -4.689  25.249 -14.334  1.00 10.00      A   
ATOM   2183  CA  LEU A 231      -3.805  23.821 -15.627  1.00 10.00      A   
ATOM   2184  CB  LEU A 231      -5.159  23.774 -16.331  1.00 10.00      A   
ATOM   2185  CG  LEU A 231      -6.349  23.375 -15.457  1.00 10.00      A   
ATOM   2186  CD1 LEU A 231      -7.660  23.799 -16.103  1.00 10.00      A   
ATOM   2187  CD2 LEU A 231      -6.332  21.878 -15.192  1.00 10.00      A   
ATOM   2188  C   LEU A 231      -2.716  24.225 -16.612  1.00 10.00      A   
ATOM   2189  O   LEU A 231      -2.063  23.373 -17.215  1.00 10.00      A   
ATOM   2190  N   GLN A 232      -2.509  25.528 -16.749  1.00 10.00      A   
ATOM   2191  HN  GLN A 232      -3.054  26.158 -16.227  1.00 10.00      A   
ATOM   2192  CA  GLN A 232      -1.498  26.045 -17.659  1.00 10.00      A   
ATOM   2193  CB  GLN A 232      -1.795  27.501 -18.030  1.00 10.00      A   
ATOM   2194  CG  GLN A 232      -2.828  27.663 -19.137  1.00 10.00      A   
ATOM   2195  CD  GLN A 232      -2.389  27.023 -20.441  1.00 10.00      A   
ATOM   2196  OE1 GLN A 232      -1.197  26.936 -20.735  1.00 10.00      A   
ATOM   2197  NE2 GLN A 232      -3.351  26.570 -21.232  1.00 10.00      A   
ATOM   2198 HE21 GLN A 232      -4.279  26.673 -20.938  1.00 10.00      A   
ATOM   2199 HE22 GLN A 232      -3.095  26.154 -22.082  1.00 10.00      A   
ATOM   2200  C   GLN A 232      -0.092  25.916 -17.076  1.00 10.00      A   
ATOM   2201  O   GLN A 232       0.898  26.014 -17.797  1.00 10.00      A   
ATOM   2202  N   ARG A 233      -0.007  25.695 -15.771  1.00 10.00      A   
ATOM   2203  HN  ARG A 233      -0.832  25.623 -15.242  1.00 10.00      A   
ATOM   2204  CA  ARG A 233       1.285  25.557 -15.107  1.00 10.00      A   
ATOM   2205  CB  ARG A 233       1.185  25.944 -13.630  1.00 10.00      A   
ATOM   2206  CG  ARG A 233       1.063  27.438 -13.373  1.00 10.00      A   
ATOM   2207  CD  ARG A 233       2.231  28.202 -13.976  1.00 10.00      A   
ATOM   2208  NE  ARG A 233       2.373  29.535 -13.392  1.00 10.00      A   
ATOM   2209  HE  ARG A 233       1.875  29.719 -12.561  1.00 10.00      A   
ATOM   2210  CZ  ARG A 233       3.132  30.506 -13.901  1.00 10.00      A   
ATOM   2211  NH1 ARG A 233       3.828  30.303 -15.016  1.00 10.00      A   
ATOM   2212 HH11 ARG A 233       4.423  31.064 -15.407  1.00 10.00      A   
ATOM   2213 HH12 ARG A 233       3.782  29.382 -15.502  1.00 10.00      A   
ATOM   2214  NH2 ARG A 233       3.188  31.677 -13.285  1.00 10.00      A   
ATOM   2215 HH21 ARG A 233       2.641  31.831 -12.404  1.00 10.00      A   
ATOM   2216 HH22 ARG A 233       3.777  32.448 -13.670  1.00 10.00      A   
ATOM   2217  C   ARG A 233       1.825  24.139 -15.243  1.00 10.00      A   
ATOM   2218  O   ARG A 233       3.028  23.939 -15.425  1.00 10.00      A   
ATOM   2219  N   ALA A 234       0.934  23.159 -15.162  1.00 10.00      A   
ATOM   2220  HN  ALA A 234      -0.014  23.379 -15.028  1.00 10.00      A   
ATOM   2221  CA  ALA A 234       1.323  21.764 -15.279  1.00 10.00      A   
ATOM   2222  CB  ALA A 234       1.300  21.087 -13.920  1.00 10.00      A   
ATOM   2223  C   ALA A 234       0.423  21.026 -16.263  1.00 10.00      A   
ATOM   2224  O   ALA A 234      -0.545  20.373 -15.869  1.00 10.00      A   
ATOM   2225  N   PRO A 235       0.728  21.122 -17.568  1.00 10.00      A   
ATOM   2226  CA  PRO A 235      -0.052  20.471 -18.624  1.00 10.00      A   
ATOM   2227  CB  PRO A 235       0.375  21.207 -19.906  1.00 10.00      A   
ATOM   2228  CG  PRO A 235       1.304  22.298 -19.467  1.00 10.00      A   
ATOM   2229  CD  PRO A 235       1.848  21.886 -18.128  1.00 10.00      A   
ATOM   2230  C   PRO A 235       0.265  18.983 -18.745  1.00 10.00      A   
ATOM   2231  O   PRO A 235      -0.435  18.241 -19.439  1.00 10.00      A   
ATOM   2232  N   GLN A 236       1.319  18.547 -18.061  1.00 10.00      A   
ATOM   2233  HN  GLN A 236       1.840  19.190 -17.528  1.00 10.00      A   
ATOM   2234  CA  GLN A 236       1.733  17.145 -18.093  1.00 10.00      A   
ATOM   2235  CB  GLN A 236       3.252  17.015 -17.913  1.00 10.00      A   
ATOM   2236  CG  GLN A 236       3.743  17.047 -16.468  1.00 10.00      A   
ATOM   2237  CD  GLN A 236       3.634  18.414 -15.820  1.00 10.00      A   
ATOM   2238  OE1 GLN A 236       3.723  19.444 -16.487  1.00 10.00      A   
ATOM   2239  NE2 GLN A 236       3.434  18.428 -14.510  1.00 10.00      A   
ATOM   2240 HE21 GLN A 236       3.373  17.563 -14.040  1.00 10.00      A   
ATOM   2241 HE22 GLN A 236       3.357  19.296 -14.062  1.00 10.00      A   
ATOM   2242  C   GLN A 236       0.993  16.310 -17.050  1.00 10.00      A   
ATOM   2243  O   GLN A 236       1.303  15.131 -16.845  1.00 10.00      A   
ATOM   2244  N   LEU A 237       0.024  16.934 -16.391  1.00 10.00      A   
ATOM   2245  HN  LEU A 237      -0.159  17.872 -16.601  1.00 10.00      A   
ATOM   2246  CA  LEU A 237      -0.774  16.276 -15.367  1.00 10.00      A   
ATOM   2247  CB  LEU A 237      -1.682  17.300 -14.683  1.00 10.00      A   
ATOM   2248  CG  LEU A 237      -2.113  16.978 -13.253  1.00 10.00      A   
ATOM   2249  CD1 LEU A 237      -0.935  17.092 -12.302  1.00 10.00      A   
ATOM   2250  CD2 LEU A 237      -3.239  17.900 -12.822  1.00 10.00      A   
ATOM   2251  C   LEU A 237      -1.612  15.150 -15.966  1.00 10.00      A   
ATOM   2252  O   LEU A 237      -2.121  15.267 -17.081  1.00 10.00      A   
ATOM   2253  N   GLU A 238      -1.746  14.063 -15.217  1.00 10.00      A   
ATOM   2254  HN  GLU A 238      -1.314  14.031 -14.338  1.00 10.00      A   
ATOM   2255  CA  GLU A 238      -2.514  12.914 -15.664  1.00 10.00      A   
ATOM   2256  CB  GLU A 238      -1.658  11.653 -15.584  1.00 10.00      A   
ATOM   2257  CG  GLU A 238      -0.372  11.769 -16.385  1.00 10.00      A   
ATOM   2258  CD  GLU A 238       0.398  10.473 -16.477  1.00 10.00      A   
ATOM   2259  OE1 GLU A 238      -0.040   9.459 -15.891  1.00 10.00      A   
ATOM   2260  OE2 GLU A 238       1.449  10.460 -17.153  1.00 10.00      A   
ATOM   2261  C   GLU A 238      -3.790  12.762 -14.846  1.00 10.00      A   
ATOM   2262  O   GLU A 238      -4.846  12.414 -15.376  1.00 10.00      A   
ATOM   2263  N   GLU A 239      -3.689  13.026 -13.553  1.00 10.00      A   
ATOM   2264  HN  GLU A 239      -2.819  13.289 -13.185  1.00 10.00      A   
ATOM   2265  CA  GLU A 239      -4.837  12.940 -12.663  1.00 10.00      A   
ATOM   2266  CB  GLU A 239      -4.580  11.956 -11.526  1.00 10.00      A   
ATOM   2267  CG  GLU A 239      -4.628  10.502 -11.953  1.00 10.00      A   
ATOM   2268  CD  GLU A 239      -4.699   9.549 -10.780  1.00 10.00      A   
ATOM   2269  OE1 GLU A 239      -5.659   9.641  -9.981  1.00 10.00      A   
ATOM   2270  OE2 GLU A 239      -3.796   8.697 -10.653  1.00 10.00      A   
ATOM   2271  C   GLU A 239      -5.172  14.315 -12.111  1.00 10.00      A   
ATOM   2272  O   GLU A 239      -4.410  14.880 -11.323  1.00 10.00      A   
ATOM   2273  N   LEU A 240      -6.310  14.847 -12.529  1.00 10.00      A   
ATOM   2274  HN  LEU A 240      -6.884  14.328 -13.134  1.00 10.00      A   
ATOM   2275  CA  LEU A 240      -6.741  16.167 -12.103  1.00 10.00      A   
ATOM   2276  CB  LEU A 240      -7.083  17.032 -13.320  1.00 10.00      A   
ATOM   2277  CG  LEU A 240      -7.742  18.383 -13.029  1.00 10.00      A   
ATOM   2278  CD1 LEU A 240      -6.783  19.318 -12.311  1.00 10.00      A   
ATOM   2279  CD2 LEU A 240      -8.262  19.015 -14.309  1.00 10.00      A   
ATOM   2280  C   LEU A 240      -7.928  16.102 -11.150  1.00 10.00      A   
ATOM   2281  O   LEU A 240      -9.010  15.626 -11.506  1.00 10.00      A   
ATOM   2282  N   GLY A 241      -7.712  16.577  -9.937  1.00 10.00      A   
ATOM   2283  HN  GLY A 241      -6.819  16.930  -9.710  1.00 10.00      A   
ATOM   2284  CA  GLY A 241      -8.759  16.602  -8.946  1.00 10.00      A   
ATOM   2285  C   GLY A 241      -9.355  17.986  -8.854  1.00 10.00      A   
ATOM   2286  O   GLY A 241      -8.961  18.779  -8.002  1.00 10.00      A   
ATOM   2287  N   THR A 242     -10.266  18.285  -9.770  1.00 10.00      A   
ATOM   2288  HN  THR A 242     -10.499  17.613 -10.442  1.00 10.00      A   
ATOM   2289  CA  THR A 242     -10.935  19.577  -9.818  1.00 10.00      A   
ATOM   2290  CB  THR A 242     -11.856  19.648 -11.047  1.00 10.00      A   
ATOM   2291  OG1 THR A 242     -12.043  18.323 -11.572  1.00 10.00      A   
ATOM   2292  HG1 THR A 242     -12.360  17.743 -10.865  1.00 10.00      A   
ATOM   2293  CG2 THR A 242     -11.238  20.530 -12.120  1.00 10.00      A   
ATOM   2294  C   THR A 242     -11.762  19.806  -8.555  1.00 10.00      A   
ATOM   2295  O   THR A 242     -12.685  19.046  -8.267  1.00 10.00      A   
ATOM   2296  N   GLY A 243     -11.432  20.853  -7.813  1.00 10.00      A   
ATOM   2297  HN  GLY A 243     -10.700  21.437  -8.105  1.00 10.00      A   
ATOM   2298  CA  GLY A 243     -12.143  21.152  -6.583  1.00 10.00      A   
ATOM   2299  C   GLY A 243     -13.477  21.834  -6.821  1.00 10.00      A   
ATOM   2300  O   GLY A 243     -14.455  21.184  -7.196  1.00 10.00      A   
ATOM   2301  N   GLY A 244     -13.523  23.143  -6.624  1.00 10.00      A   
ATOM   2302  HN  GLY A 244     -12.712  23.623  -6.347  1.00 10.00      A   
ATOM   2303  CA  GLY A 244     -14.757  23.873  -6.823  1.00 10.00      A   
ATOM   2304  C   GLY A 244     -15.097  24.042  -8.288  1.00 10.00      A   
ATOM   2305  O   GLY A 244     -14.262  24.473  -9.080  1.00 10.00      A   
ATOM   2306  N   TYR A 245     -16.313  23.677  -8.658  1.00 10.00      A   
ATOM   2307  HN  TYR A 245     -16.930  23.304  -7.985  1.00 10.00      A   
ATOM   2308  CA  TYR A 245     -16.752  23.796 -10.041  1.00 10.00      A   
ATOM   2309  CB  TYR A 245     -17.213  22.433 -10.572  1.00 10.00      A   
ATOM   2310  CG  TYR A 245     -16.869  22.175 -12.026  1.00 10.00      A   
ATOM   2311  CD1 TYR A 245     -15.579  21.823 -12.403  1.00 10.00      A   
ATOM   2312  CD2 TYR A 245     -17.833  22.276 -13.019  1.00 10.00      A   
ATOM   2313  CE1 TYR A 245     -15.260  21.579 -13.725  1.00 10.00      A   
ATOM   2314  CE2 TYR A 245     -17.524  22.035 -14.341  1.00 10.00      A   
ATOM   2315  CZ  TYR A 245     -16.236  21.687 -14.689  1.00 10.00      A   
ATOM   2316  OH  TYR A 245     -15.923  21.443 -16.005  1.00 10.00      A   
ATOM   2317  HH  TYR A 245     -16.466  22.007 -16.572  1.00 10.00      A   
ATOM   2318  C   TYR A 245     -17.874  24.825 -10.159  1.00 10.00      A   
ATOM   2319  O   TYR A 245     -18.577  24.889 -11.169  1.00 10.00      A   
ATOM   2320  N   THR A 246     -18.029  25.638  -9.125  1.00 10.00      A   
ATOM   2321  HN  THR A 246     -17.412  25.573  -8.363  1.00 10.00      A   
ATOM   2322  CA  THR A 246     -19.065  26.658  -9.110  1.00 10.00      A   
ATOM   2323  CB  THR A 246     -19.610  26.874  -7.686  1.00 10.00      A   
ATOM   2324  OG1 THR A 246     -19.163  25.809  -6.841  1.00 10.00      A   
ATOM   2325  HG1 THR A 246     -19.168  24.982  -7.338  1.00 10.00      A   
ATOM   2326  CG2 THR A 246     -21.131  26.901  -7.692  1.00 10.00      A   
ATOM   2327  C   THR A 246     -18.507  27.977  -9.625  1.00 10.00      A   
ATOM   2328  O   THR A 246     -17.477  28.452  -9.143  1.00 10.00      A   
ATOM   2329  N   ALA A 247     -19.178  28.557 -10.612  1.00 10.00      A   
ATOM   2330  HN  ALA A 247     -19.983  28.123 -10.964  1.00 10.00      A   
ATOM   2331  CA  ALA A 247     -18.753  29.820 -11.189  1.00 10.00      A   
ATOM   2332  CB  ALA A 247     -17.572  29.607 -12.125  1.00 10.00      A   
ATOM   2333  C   ALA A 247     -19.905  30.473 -11.941  1.00 10.00      A   
ATOM   2334  O   ALA A 247     -20.914  29.824 -12.238  1.00 10.00      A   
ATOM   2335  N   GLU A 248     -19.765  31.762 -12.208  1.00 10.00      A   
ATOM   2336  HN  GLU A 248     -18.962  32.226 -11.895  1.00 10.00      A   
ATOM   2337  CA  GLU A 248     -20.767  32.510 -12.945  1.00 10.00      A   
ATOM   2338  CB  GLU A 248     -20.549  34.014 -12.746  1.00 10.00      A   
ATOM   2339  CG  GLU A 248     -21.401  34.899 -13.641  1.00 10.00      A   
ATOM   2340  CD  GLU A 248     -21.325  36.360 -13.258  1.00 10.00      A   
ATOM   2341  OE1 GLU A 248     -20.218  36.936 -13.295  1.00 10.00      A   
ATOM   2342  OE2 GLU A 248     -22.378  36.940 -12.922  1.00 10.00      A   
ATOM   2343  C   GLU A 248     -20.661  32.154 -14.420  1.00 10.00      A   
ATOM   2344  O   GLU A 248     -19.562  31.948 -14.931  1.00 10.00      A   
ATOM   2345  N   VAL A 249     -21.796  32.076 -15.099  1.00 10.00      A   
ATOM   2346  HN  VAL A 249     -22.642  32.261 -14.640  1.00 10.00      A   
ATOM   2347  CA  VAL A 249     -21.810  31.730 -16.515  1.00 10.00      A   
ATOM   2348  CB  VAL A 249     -23.223  31.373 -17.017  1.00 10.00      A   
ATOM   2349  CG1 VAL A 249     -23.145  30.634 -18.342  1.00 10.00      A   
ATOM   2350  CG2 VAL A 249     -23.972  30.539 -15.985  1.00 10.00      A   
ATOM   2351  C   VAL A 249     -21.225  32.862 -17.356  1.00 10.00      A   
ATOM   2352  O   VAL A 249     -21.919  33.813 -17.723  1.00 10.00      A   
ATOM   2353  N   ARG A 250     -19.935  32.763 -17.622  1.00 10.00      A   
ATOM   2354  HN  ARG A 250     -19.433  31.993 -17.261  1.00 10.00      A   
ATOM   2355  CA  ARG A 250     -19.227  33.758 -18.406  1.00 10.00      A   
ATOM   2356  CB  ARG A 250     -18.252  34.513 -17.507  1.00 10.00      A   
ATOM   2357  CG  ARG A 250     -18.913  35.411 -16.477  1.00 10.00      A   
ATOM   2358  CD  ARG A 250     -17.879  36.046 -15.564  1.00 10.00      A   
ATOM   2359  NE  ARG A 250     -16.790  36.658 -16.324  1.00 10.00      A   
ATOM   2360  HE  ARG A 250     -16.463  36.176 -17.127  1.00 10.00      A   
ATOM   2361  CZ  ARG A 250     -16.223  37.816 -16.004  1.00 10.00      A   
ATOM   2362  NH1 ARG A 250     -16.644  38.488 -14.938  1.00 10.00      A   
ATOM   2363 HH11 ARG A 250     -16.204  39.396 -14.683  1.00 10.00      A   
ATOM   2364 HH12 ARG A 250     -17.417  38.106 -14.350  1.00 10.00      A   
ATOM   2365  NH2 ARG A 250     -15.226  38.288 -16.740  1.00 10.00      A   
ATOM   2366 HH21 ARG A 250     -14.879  37.746 -17.574  1.00 10.00      A   
ATOM   2367 HH22 ARG A 250     -14.782  39.201 -16.499  1.00 10.00      A   
ATOM   2368  C   ARG A 250     -18.454  33.098 -19.550  1.00 10.00      A   
ATOM   2369  O   ARG A 250     -17.607  32.232 -19.314  1.00 10.00      A   
ATOM   2370  N   PRO A 251     -18.733  33.502 -20.800  1.00 10.00      A   
ATOM   2371  CA  PRO A 251     -18.059  32.951 -21.985  1.00 10.00      A   
ATOM   2372  CB  PRO A 251     -18.684  33.726 -23.151  1.00 10.00      A   
ATOM   2373  CG  PRO A 251     -19.978  34.236 -22.621  1.00 10.00      A   
ATOM   2374  CD  PRO A 251     -19.742  34.510 -21.163  1.00 10.00      A   
ATOM   2375  C   PRO A 251     -16.545  33.175 -21.962  1.00 10.00      A   
ATOM   2376  O   PRO A 251     -15.783  32.355 -22.482  1.00 10.00      A   
ATOM   2377  N   ASP A 252     -16.110  34.279 -21.353  1.00 10.00      A   
ATOM   2378  HN  ASP A 252     -16.762  34.894 -20.950  1.00 10.00      A   
ATOM   2379  CA  ASP A 252     -14.683  34.593 -21.270  1.00 10.00      A   
ATOM   2380  CB  ASP A 252     -14.442  36.033 -20.790  1.00 10.00      A   
ATOM   2381  CG  ASP A 252     -14.704  36.255 -19.310  1.00 10.00      A   
ATOM   2382  OD1 ASP A 252     -13.807  36.775 -18.610  1.00 10.00      A   
ATOM   2383  OD2 ASP A 252     -15.815  35.926 -18.843  1.00 10.00      A   
ATOM   2384  C   ASP A 252     -13.949  33.588 -20.392  1.00 10.00      A   
ATOM   2385  O   ASP A 252     -12.860  33.124 -20.741  1.00 10.00      A   
ATOM   2386  N   VAL A 253     -14.562  33.235 -19.271  1.00 10.00      A   
ATOM   2387  HN  VAL A 253     -15.428  33.637 -19.057  1.00 10.00      A   
ATOM   2388  CA  VAL A 253     -13.979  32.272 -18.345  1.00 10.00      A   
ATOM   2389  CB  VAL A 253     -14.681  32.318 -16.972  1.00 10.00      A   
ATOM   2390  CG1 VAL A 253     -13.960  31.437 -15.970  1.00 10.00      A   
ATOM   2391  CG2 VAL A 253     -14.755  33.746 -16.460  1.00 10.00      A   
ATOM   2392  C   VAL A 253     -14.090  30.870 -18.938  1.00 10.00      A   
ATOM   2393  O   VAL A 253     -13.205  30.029 -18.762  1.00 10.00      A   
ATOM   2394  N   TYR A 254     -15.179  30.646 -19.668  1.00 10.00      A   
ATOM   2395  HN  TYR A 254     -15.839  31.367 -19.763  1.00 10.00      A   
ATOM   2396  CA  TYR A 254     -15.435  29.368 -20.323  1.00 10.00      A   
ATOM   2397  CB  TYR A 254     -16.770  29.441 -21.070  1.00 10.00      A   
ATOM   2398  CG  TYR A 254     -17.380  28.106 -21.435  1.00 10.00      A   
ATOM   2399  CD1 TYR A 254     -17.464  27.078 -20.506  1.00 10.00      A   
ATOM   2400  CD2 TYR A 254     -17.891  27.884 -22.706  1.00 10.00      A   
ATOM   2401  CE1 TYR A 254     -18.042  25.869 -20.832  1.00 10.00      A   
ATOM   2402  CE2 TYR A 254     -18.469  26.677 -23.042  1.00 10.00      A   
ATOM   2403  CZ  TYR A 254     -18.543  25.673 -22.101  1.00 10.00      A   
ATOM   2404  OH  TYR A 254     -19.129  24.474 -22.425  1.00 10.00      A   
ATOM   2405  HH  TYR A 254     -19.767  24.243 -21.740  1.00 10.00      A   
ATOM   2406  C   TYR A 254     -14.304  29.049 -21.299  1.00 10.00      A   
ATOM   2407  O   TYR A 254     -13.856  27.904 -21.401  1.00 10.00      A   
ATOM   2408  N   SER A 255     -13.846  30.076 -22.004  1.00 10.00      A   
ATOM   2409  HN  SER A 255     -14.260  30.959 -21.884  1.00 10.00      A   
ATOM   2410  CA  SER A 255     -12.762  29.933 -22.960  1.00 10.00      A   
ATOM   2411  CB  SER A 255     -12.610  31.227 -23.767  1.00 10.00      A   
ATOM   2412  OG  SER A 255     -11.483  31.176 -24.624  1.00 10.00      A   
ATOM   2413  HG  SER A 255     -11.743  30.794 -25.472  1.00 10.00      A   
ATOM   2414  C   SER A 255     -11.455  29.592 -22.243  1.00 10.00      A   
ATOM   2415  O   SER A 255     -10.733  28.683 -22.652  1.00 10.00      A   
ATOM   2416  N   GLY A 256     -11.178  30.303 -21.151  1.00 10.00      A   
ATOM   2417  HN  GLY A 256     -11.810  30.988 -20.855  1.00 10.00      A   
ATOM   2418  CA  GLY A 256      -9.962  30.069 -20.390  1.00 10.00      A   
ATOM   2419  C   GLY A 256      -9.838  28.632 -19.929  1.00 10.00      A   
ATOM   2420  O   GLY A 256      -8.767  28.026 -20.026  1.00 10.00      A   
ATOM   2421  N   LEU A 257     -10.942  28.079 -19.449  1.00 10.00      A   
ATOM   2422  HN  LEU A 257     -11.762  28.616 -19.402  1.00 10.00      A   
ATOM   2423  CA  LEU A 257     -10.970  26.704 -18.979  1.00 10.00      A   
ATOM   2424  CB  LEU A 257     -12.305  26.399 -18.299  1.00 10.00      A   
ATOM   2425  CG  LEU A 257     -12.481  26.941 -16.882  1.00 10.00      A   
ATOM   2426  CD1 LEU A 257     -13.947  26.925 -16.485  1.00 10.00      A   
ATOM   2427  CD2 LEU A 257     -11.647  26.137 -15.894  1.00 10.00      A   
ATOM   2428  C   LEU A 257     -10.746  25.731 -20.127  1.00 10.00      A   
ATOM   2429  O   LEU A 257      -9.907  24.836 -20.033  1.00 10.00      A   
ATOM   2430  N   SER A 258     -11.491  25.921 -21.213  1.00 10.00      A   
ATOM   2431  HN  SER A 258     -12.133  26.661 -21.229  1.00 10.00      A   
ATOM   2432  CA  SER A 258     -11.383  25.060 -22.380  1.00 10.00      A   
ATOM   2433  CB  SER A 258     -12.368  25.506 -23.467  1.00 10.00      A   
ATOM   2434  OG  SER A 258     -13.692  25.634 -22.952  1.00 10.00      A   
ATOM   2435  HG  SER A 258     -13.755  26.433 -22.406  1.00 10.00      A   
ATOM   2436  C   SER A 258      -9.949  25.027 -22.921  1.00 10.00      A   
ATOM   2437  O   SER A 258      -9.427  23.962 -23.242  1.00 10.00      A   
ATOM   2438  N   VAL A 259      -9.312  26.193 -22.998  1.00 10.00      A   
ATOM   2439  HN  VAL A 259      -9.777  27.011 -22.713  1.00 10.00      A   
ATOM   2440  CA  VAL A 259      -7.945  26.291 -23.498  1.00 10.00      A   
ATOM   2441  CB  VAL A 259      -7.525  27.764 -23.703  1.00 10.00      A   
ATOM   2442  CG1 VAL A 259      -6.055  27.866 -24.083  1.00 10.00      A   
ATOM   2443  CG2 VAL A 259      -8.395  28.421 -24.766  1.00 10.00      A   
ATOM   2444  C   VAL A 259      -6.959  25.595 -22.556  1.00 10.00      A   
ATOM   2445  O   VAL A 259      -6.082  24.854 -22.992  1.00 10.00      A   
ATOM   2446  N   ALA A 260      -7.125  25.823 -21.262  1.00 10.00      A   
ATOM   2447  HN  ALA A 260      -7.861  26.403 -20.968  1.00 10.00      A   
ATOM   2448  CA  ALA A 260      -6.244  25.229 -20.265  1.00 10.00      A   
ATOM   2449  CB  ALA A 260      -6.506  25.836 -18.896  1.00 10.00      A   
ATOM   2450  C   ALA A 260      -6.383  23.710 -20.218  1.00 10.00      A   
ATOM   2451  O   ALA A 260      -5.397  22.988 -20.071  1.00 10.00      A   
ATOM   2452  N   LEU A 261      -7.610  23.229 -20.353  1.00 10.00      A   
ATOM   2453  HN  LEU A 261      -8.360  23.854 -20.469  1.00 10.00      A   
ATOM   2454  CA  LEU A 261      -7.875  21.797 -20.317  1.00 10.00      A   
ATOM   2455  CB  LEU A 261      -9.363  21.518 -20.096  1.00 10.00      A   
ATOM   2456  CG  LEU A 261      -9.914  21.920 -18.724  1.00 10.00      A   
ATOM   2457  CD1 LEU A 261     -11.430  21.830 -18.701  1.00 10.00      A   
ATOM   2458  CD2 LEU A 261      -9.309  21.059 -17.627  1.00 10.00      A   
ATOM   2459  C   LEU A 261      -7.361  21.084 -21.565  1.00 10.00      A   
ATOM   2460  O   LEU A 261      -6.762  20.014 -21.468  1.00 10.00      A   
ATOM   2461  N   SER A 262      -7.576  21.684 -22.732  1.00 10.00      A   
ATOM   2462  HN  SER A 262      -8.057  22.537 -22.750  1.00 10.00      A   
ATOM   2463  CA  SER A 262      -7.123  21.092 -23.987  1.00 10.00      A   
ATOM   2464  CB  SER A 262      -7.725  21.822 -25.193  1.00 10.00      A   
ATOM   2465  OG  SER A 262      -7.667  23.229 -25.030  1.00 10.00      A   
ATOM   2466  HG  SER A 262      -8.396  23.513 -24.458  1.00 10.00      A   
ATOM   2467  C   SER A 262      -5.597  21.058 -24.070  1.00 10.00      A   
ATOM   2468  O   SER A 262      -5.021  20.317 -24.870  1.00 10.00      A   
ATOM   2469  N   GLY A 263      -4.950  21.863 -23.237  1.00 10.00      A   
ATOM   2470  HN  GLY A 263      -5.466  22.446 -22.639  1.00 10.00      A   
ATOM   2471  CA  GLY A 263      -3.503  21.905 -23.217  1.00 10.00      A   
ATOM   2472  C   GLY A 263      -2.919  20.680 -22.547  1.00 10.00      A   
ATOM   2473  O   GLY A 263      -1.770  20.316 -22.791  1.00 10.00      A   
ATOM   2474  N   CYS A 264      -3.722  20.026 -21.720  1.00 10.00      A   
ATOM   2475  HN  CYS A 264      -4.641  20.344 -21.593  1.00 10.00      A   
ATOM   2476  CA  CYS A 264      -3.283  18.839 -21.009  1.00 10.00      A   
ATOM   2477  CB  CYS A 264      -3.848  18.842 -19.586  1.00 10.00      A   
ATOM   2478  SG  CYS A 264      -3.670  20.415 -18.708  1.00 10.00      A   
ATOM   2479  HG  CYS A 264      -4.342  21.344 -19.379  1.00 10.00      A   
ATOM   2480  C   CYS A 264      -3.719  17.578 -21.754  1.00 10.00      A   
ATOM   2481  O   CYS A 264      -4.887  17.181 -21.706  1.00 10.00      A   
ATOM   2482  N   LYS A 265      -2.779  16.956 -22.457  1.00 10.00      A   
ATOM   2483  HN  LYS A 265      -1.865  17.320 -22.464  1.00 10.00      A   
ATOM   2484  CA  LYS A 265      -3.069  15.748 -23.221  1.00 10.00      A   
ATOM   2485  CB  LYS A 265      -2.262  15.725 -24.524  1.00 10.00      A   
ATOM   2486  CG  LYS A 265      -2.941  16.406 -25.703  1.00 10.00      A   
ATOM   2487  CD  LYS A 265      -2.785  17.915 -25.647  1.00 10.00      A   
ATOM   2488  CE  LYS A 265      -3.283  18.563 -26.929  1.00 10.00      A   
ATOM   2489  NZ  LYS A 265      -3.154  20.044 -26.895  1.00 10.00      A   
ATOM   2490  HZ1 LYS A 265      -2.173  20.315 -26.684  1.00 10.00      A   
ATOM   2491  HZ2 LYS A 265      -3.778  20.439 -26.161  1.00 10.00      A   
ATOM   2492  HZ3 LYS A 265      -3.424  20.449 -27.814  1.00 10.00      A   
ATOM   2493  C   LYS A 265      -2.783  14.485 -22.418  1.00 10.00      A   
ATOM   2494  O   LYS A 265      -3.256  13.400 -22.762  1.00 10.00      A   
ATOM   2495  N   GLU A 266      -2.021  14.630 -21.339  1.00 10.00      A   
ATOM   2496  HN  GLU A 266      -1.691  15.522 -21.106  1.00 10.00      A   
ATOM   2497  CA  GLU A 266      -1.653  13.493 -20.501  1.00 10.00      A   
ATOM   2498  CB  GLU A 266      -0.331  13.751 -19.772  1.00 10.00      A   
ATOM   2499  CG  GLU A 266       0.908  13.420 -20.590  1.00 10.00      A   
ATOM   2500  CD  GLU A 266       1.038  14.274 -21.836  1.00 10.00      A   
ATOM   2501  OE1 GLU A 266       1.507  15.424 -21.726  1.00 10.00      A   
ATOM   2502  OE2 GLU A 266       0.679  13.798 -22.930  1.00 10.00      A   
ATOM   2503  C   GLU A 266      -2.746  13.125 -19.503  1.00 10.00      A   
ATOM   2504  O   GLU A 266      -2.645  12.113 -18.815  1.00 10.00      A   
ATOM   2505  N   LEU A 267      -3.796  13.938 -19.443  1.00 10.00      A   
ATOM   2506  HN  LEU A 267      -3.827  14.717 -20.032  1.00 10.00      A   
ATOM   2507  CA  LEU A 267      -4.901  13.693 -18.521  1.00 10.00      A   
ATOM   2508  CB  LEU A 267      -5.922  14.830 -18.569  1.00 10.00      A   
ATOM   2509  CG  LEU A 267      -5.537  16.114 -17.831  1.00 10.00      A   
ATOM   2510  CD1 LEU A 267      -6.584  17.193 -18.052  1.00 10.00      A   
ATOM   2511  CD2 LEU A 267      -5.351  15.839 -16.345  1.00 10.00      A   
ATOM   2512  C   LEU A 267      -5.572  12.355 -18.807  1.00 10.00      A   
ATOM   2513  O   LEU A 267      -5.945  12.068 -19.947  1.00 10.00      A   
ATOM   2514  N   ARG A 268      -5.691  11.531 -17.771  1.00 10.00      A   
ATOM   2515  HN  ARG A 268      -5.339  11.815 -16.894  1.00 10.00      A   
ATOM   2516  CA  ARG A 268      -6.309  10.217 -17.889  1.00 10.00      A   
ATOM   2517  CB  ARG A 268      -5.255   9.112 -17.744  1.00 10.00      A   
ATOM   2518  CG  ARG A 268      -4.219   9.072 -18.854  1.00 10.00      A   
ATOM   2519  CD  ARG A 268      -4.865   8.834 -20.210  1.00 10.00      A   
ATOM   2520  NE  ARG A 268      -3.869   8.746 -21.277  1.00 10.00      A   
ATOM   2521  HE  ARG A 268      -3.421   7.877 -21.401  1.00 10.00      A   
ATOM   2522  CZ  ARG A 268      -3.528   9.763 -22.067  1.00 10.00      A   
ATOM   2523  NH1 ARG A 268      -4.097  10.953 -21.910  1.00 10.00      A   
ATOM   2524 HH11 ARG A 268      -4.814  11.098 -21.164  1.00 10.00      A   
ATOM   2525 HH12 ARG A 268      -3.822  11.757 -22.526  1.00 10.00      A   
ATOM   2526  NH2 ARG A 268      -2.625   9.585 -23.021  1.00 10.00      A   
ATOM   2527 HH21 ARG A 268      -2.353  10.379 -23.643  1.00 10.00      A   
ATOM   2528 HH22 ARG A 268      -2.183   8.650 -23.154  1.00 10.00      A   
ATOM   2529  C   ARG A 268      -7.390  10.018 -16.834  1.00 10.00      A   
ATOM   2530  O   ARG A 268      -8.296   9.201 -17.009  1.00 10.00      A   
ATOM   2531  N   CYS A 269      -7.294  10.758 -15.738  1.00 10.00      A   
ATOM   2532  HN  CYS A 269      -6.556  11.400 -15.648  1.00 10.00      A   
ATOM   2533  CA  CYS A 269      -8.261  10.637 -14.660  1.00 10.00      A   
ATOM   2534  CB  CYS A 269      -7.667   9.799 -13.524  1.00 10.00      A   
ATOM   2535  SG  CYS A 269      -8.536   9.918 -11.943  1.00 10.00      A   
ATOM   2536  HG  CYS A 269      -7.620   9.929 -10.981  1.00 10.00      A   
ATOM   2537  C   CYS A 269      -8.701  12.001 -14.146  1.00 10.00      A   
ATOM   2538  O   CYS A 269      -7.872  12.872 -13.871  1.00 10.00      A   
ATOM   2539  N   LEU A 270     -10.010  12.186 -14.045  1.00 10.00      A   
ATOM   2540  HN  LEU A 270     -10.616  11.461 -14.315  1.00 10.00      A   
ATOM   2541  CA  LEU A 270     -10.580  13.426 -13.545  1.00 10.00      A   
ATOM   2542  CB  LEU A 270     -11.379  14.142 -14.638  1.00 10.00      A   
ATOM   2543  CG  LEU A 270     -10.622  14.553 -15.903  1.00 10.00      A   
ATOM   2544  CD1 LEU A 270     -11.528  15.355 -16.826  1.00 10.00      A   
ATOM   2545  CD2 LEU A 270      -9.364  15.336 -15.565  1.00 10.00      A   
ATOM   2546  C   LEU A 270     -11.500  13.123 -12.374  1.00 10.00      A   
ATOM   2547  O   LEU A 270     -12.341  12.227 -12.457  1.00 10.00      A   
ATOM   2548  N   SER A 271     -11.341  13.861 -11.288  1.00 10.00      A   
ATOM   2549  HN  SER A 271     -10.658  14.569 -11.286  1.00 10.00      A   
ATOM   2550  CA  SER A 271     -12.161  13.658 -10.101  1.00 10.00      A   
ATOM   2551  CB  SER A 271     -11.405  12.791  -9.093  1.00 10.00      A   
ATOM   2552  OG  SER A 271     -10.949  11.597  -9.707  1.00 10.00      A   
ATOM   2553  HG  SER A 271     -11.059  11.670 -10.662  1.00 10.00      A   
ATOM   2554  C   SER A 271     -12.563  14.990  -9.471  1.00 10.00      A   
ATOM   2555  O   SER A 271     -12.100  16.050  -9.896  1.00 10.00      A   
ATOM   2556  N   GLY A 272     -13.439  14.927  -8.470  1.00 10.00      A   
ATOM   2557  HN  GLY A 272     -13.797  14.057  -8.200  1.00 10.00      A   
ATOM   2558  CA  GLY A 272     -13.888  16.129  -7.792  1.00 10.00      A   
ATOM   2559  C   GLY A 272     -15.187  16.657  -8.364  1.00 10.00      A   
ATOM   2560  O   GLY A 272     -16.220  15.984  -8.290  1.00 10.00      A   
ATOM   2561  N   PHE A 273     -15.125  17.857  -8.934  1.00 10.00      A   
ATOM   2562  HN  PHE A 273     -14.264  18.333  -8.931  1.00 10.00      A   
ATOM   2563  CA  PHE A 273     -16.285  18.507  -9.550  1.00 10.00      A   
ATOM   2564  CB  PHE A 273     -16.885  17.646 -10.670  1.00 10.00      A   
ATOM   2565  CG  PHE A 273     -15.934  17.310 -11.788  1.00 10.00      A   
ATOM   2566  CD1 PHE A 273     -15.226  16.119 -11.778  1.00 10.00      A   
ATOM   2567  CD2 PHE A 273     -15.759  18.179 -12.854  1.00 10.00      A   
ATOM   2568  CE1 PHE A 273     -14.362  15.800 -12.806  1.00 10.00      A   
ATOM   2569  CE2 PHE A 273     -14.895  17.866 -13.884  1.00 10.00      A   
ATOM   2570  CZ  PHE A 273     -14.198  16.674 -13.861  1.00 10.00      A   
ATOM   2571  C   PHE A 273     -17.355  18.874  -8.524  1.00 10.00      A   
ATOM   2572  O   PHE A 273     -18.548  18.642  -8.742  1.00 10.00      A   
ATOM   2573  N   TRP A 274     -16.929  19.469  -7.416  1.00 10.00      A   
ATOM   2574  HN  TRP A 274     -15.970  19.654  -7.309  1.00 10.00      A   
ATOM   2575  CA  TRP A 274     -17.850  19.874  -6.365  1.00 10.00      A   
ATOM   2576  CB  TRP A 274     -17.089  20.230  -5.082  1.00 10.00      A   
ATOM   2577  CG  TRP A 274     -16.594  19.046  -4.299  1.00 10.00      A   
ATOM   2578  CD1 TRP A 274     -17.309  18.289  -3.415  1.00 10.00      A   
ATOM   2579  CD2 TRP A 274     -15.272  18.495  -4.316  1.00 10.00      A   
ATOM   2580  NE1 TRP A 274     -16.517  17.299  -2.888  1.00 10.00      A   
ATOM   2581  HE1 TRP A 274     -16.804  16.623  -2.232  1.00 10.00      A   
ATOM   2582  CE2 TRP A 274     -15.260  17.404  -3.424  1.00 10.00      A   
ATOM   2583  CE3 TRP A 274     -14.099  18.819  -4.999  1.00 10.00      A   
ATOM   2584  CZ2 TRP A 274     -14.121  16.634  -3.201  1.00 10.00      A   
ATOM   2585  CZ3 TRP A 274     -12.969  18.055  -4.779  1.00 10.00      A   
ATOM   2586  CH2 TRP A 274     -12.989  16.978  -3.886  1.00 10.00      A   
ATOM   2587  C   TRP A 274     -18.692  21.060  -6.829  1.00 10.00      A   
ATOM   2588  O   TRP A 274     -18.155  22.076  -7.282  1.00 10.00      A   
ATOM   2589  N   ASP A 275     -20.013  20.907  -6.729  1.00 10.00      A   
ATOM   2590  HN  ASP A 275     -20.363  20.061  -6.376  1.00 10.00      A   
ATOM   2591  CA  ASP A 275     -20.961  21.949  -7.139  1.00 10.00      A   
ATOM   2592  CB  ASP A 275     -20.744  23.262  -6.371  1.00 10.00      A   
ATOM   2593  CG  ASP A 275     -20.818  23.117  -4.867  1.00 10.00      A   
ATOM   2594  OD1 ASP A 275     -21.938  22.977  -4.326  1.00 10.00      A   
ATOM   2595  OD2 ASP A 275     -19.757  23.150  -4.216  1.00 10.00      A   
ATOM   2596  C   ASP A 275     -20.853  22.206  -8.640  1.00 10.00      A   
ATOM   2597  O   ASP A 275     -20.998  23.343  -9.099  1.00 10.00      A   
ATOM   2598  N   ALA A 276     -20.596  21.135  -9.390  1.00 10.00      A   
ATOM   2599  HN  ALA A 276     -20.498  20.266  -8.947  1.00 10.00      A   
ATOM   2600  CA  ALA A 276     -20.444  21.201 -10.840  1.00 10.00      A   
ATOM   2601  CB  ALA A 276     -20.228  19.807 -11.412  1.00 10.00      A   
ATOM   2602  C   ALA A 276     -21.627  21.872 -11.524  1.00 10.00      A   
ATOM   2603  O   ALA A 276     -22.782  21.488 -11.321  1.00 10.00      A   
ATOM   2604  N   VAL A 277     -21.324  22.888 -12.317  1.00 10.00      A   
ATOM   2605  HN  VAL A 277     -20.385  23.161 -12.397  1.00 10.00      A   
ATOM   2606  CA  VAL A 277     -22.338  23.621 -13.060  1.00 10.00      A   
ATOM   2607  CB  VAL A 277     -21.990  25.124 -13.158  1.00 10.00      A   
ATOM   2608  CG1 VAL A 277     -23.084  25.886 -13.892  1.00 10.00      A   
ATOM   2609  CG2 VAL A 277     -21.755  25.717 -11.774  1.00 10.00      A   
ATOM   2610  C   VAL A 277     -22.458  23.039 -14.465  1.00 10.00      A   
ATOM   2611  O   VAL A 277     -21.464  22.952 -15.185  1.00 10.00      A   
ATOM   2612  N   PRO A 278     -23.673  22.631 -14.866  1.00 10.00      A   
ATOM   2613  CA  PRO A 278     -23.933  22.036 -16.186  1.00 10.00      A   
ATOM   2614  CB  PRO A 278     -25.460  22.005 -16.262  1.00 10.00      A   
ATOM   2615  CG  PRO A 278     -25.893  21.901 -14.843  1.00 10.00      A   
ATOM   2616  CD  PRO A 278     -24.904  22.711 -14.053  1.00 10.00      A   
ATOM   2617  C   PRO A 278     -23.358  22.851 -17.344  1.00 10.00      A   
ATOM   2618  O   PRO A 278     -22.775  22.293 -18.273  1.00 10.00      A   
ATOM   2619  N   ALA A 279     -23.505  24.167 -17.276  1.00 10.00      A   
ATOM   2620  HN  ALA A 279     -23.972  24.554 -16.506  1.00 10.00      A   
ATOM   2621  CA  ALA A 279     -23.015  25.055 -18.330  1.00 10.00      A   
ATOM   2622  CB  ALA A 279     -23.477  26.483 -18.078  1.00 10.00      A   
ATOM   2623  C   ALA A 279     -21.492  25.007 -18.493  1.00 10.00      A   
ATOM   2624  O   ALA A 279     -20.964  25.369 -19.545  1.00 10.00      A   
ATOM   2625  N   TYR A 280     -20.788  24.554 -17.464  1.00 10.00      A   
ATOM   2626  HN  TYR A 280     -21.256  24.252 -16.655  1.00 10.00      A   
ATOM   2627  CA  TYR A 280     -19.333  24.485 -17.515  1.00 10.00      A   
ATOM   2628  CB  TYR A 280     -18.715  25.193 -16.311  1.00 10.00      A   
ATOM   2629  CG  TYR A 280     -18.552  26.680 -16.514  1.00 10.00      A   
ATOM   2630  CD1 TYR A 280     -19.592  27.558 -16.237  1.00 10.00      A   
ATOM   2631  CD2 TYR A 280     -17.362  27.204 -16.993  1.00 10.00      A   
ATOM   2632  CE1 TYR A 280     -19.444  28.917 -16.432  1.00 10.00      A   
ATOM   2633  CE2 TYR A 280     -17.204  28.559 -17.189  1.00 10.00      A   
ATOM   2634  CZ  TYR A 280     -18.249  29.412 -16.910  1.00 10.00      A   
ATOM   2635  OH  TYR A 280     -18.097  30.764 -17.104  1.00 10.00      A   
ATOM   2636  HH  TYR A 280     -17.778  30.930 -18.001  1.00 10.00      A   
ATOM   2637  C   TYR A 280     -18.822  23.054 -17.623  1.00 10.00      A   
ATOM   2638  O   TYR A 280     -17.616  22.815 -17.622  1.00 10.00      A   
ATOM   2639  N   LEU A 281     -19.738  22.108 -17.731  1.00 10.00      A   
ATOM   2640  HN  LEU A 281     -20.685  22.358 -17.738  1.00 10.00      A   
ATOM   2641  CA  LEU A 281     -19.380  20.697 -17.844  1.00 10.00      A   
ATOM   2642  CB  LEU A 281     -20.594  19.791 -17.631  1.00 10.00      A   
ATOM   2643  CG  LEU A 281     -21.174  19.740 -16.215  1.00 10.00      A   
ATOM   2644  CD1 LEU A 281     -22.334  18.760 -16.161  1.00 10.00      A   
ATOM   2645  CD2 LEU A 281     -20.102  19.362 -15.202  1.00 10.00      A   
ATOM   2646  C   LEU A 281     -18.678  20.360 -19.170  1.00 10.00      A   
ATOM   2647  O   LEU A 281     -17.633  19.710 -19.161  1.00 10.00      A   
ATOM   2648  N   PRO A 282     -19.223  20.795 -20.336  1.00 10.00      A   
ATOM   2649  CA  PRO A 282     -18.617  20.503 -21.650  1.00 10.00      A   
ATOM   2650  CB  PRO A 282     -19.615  21.085 -22.660  1.00 10.00      A   
ATOM   2651  CG  PRO A 282     -20.882  21.254 -21.897  1.00 10.00      A   
ATOM   2652  CD  PRO A 282     -20.474  21.562 -20.489  1.00 10.00      A   
ATOM   2653  C   PRO A 282     -17.229  21.123 -21.862  1.00 10.00      A   
ATOM   2654  O   PRO A 282     -16.696  21.086 -22.971  1.00 10.00      A   
ATOM   2655  N   ALA A 283     -16.642  21.686 -20.812  1.00 10.00      A   
ATOM   2656  HN  ALA A 283     -17.106  21.695 -19.950  1.00 10.00      A   
ATOM   2657  CA  ALA A 283     -15.319  22.283 -20.913  1.00 10.00      A   
ATOM   2658  CB  ALA A 283     -15.060  23.206 -19.732  1.00 10.00      A   
ATOM   2659  C   ALA A 283     -14.253  21.192 -20.984  1.00 10.00      A   
ATOM   2660  O   ALA A 283     -13.197  21.374 -21.584  1.00 10.00      A   
ATOM   2661  N   VAL A 284     -14.559  20.042 -20.399  1.00 10.00      A   
ATOM   2662  HN  VAL A 284     -15.433  19.947 -19.961  1.00 10.00      A   
ATOM   2663  CA  VAL A 284     -13.626  18.918 -20.387  1.00 10.00      A   
ATOM   2664  CB  VAL A 284     -13.748  18.094 -19.086  1.00 10.00      A   
ATOM   2665  CG1 VAL A 284     -13.484  18.966 -17.866  1.00 10.00      A   
ATOM   2666  CG2 VAL A 284     -15.114  17.430 -18.987  1.00 10.00      A   
ATOM   2667  C   VAL A 284     -13.846  17.995 -21.591  1.00 10.00      A   
ATOM   2668  O   VAL A 284     -13.311  16.883 -21.642  1.00 10.00      A   
ATOM   2669  N   TYR A 285     -14.611  18.473 -22.569  1.00 10.00      A   
ATOM   2670  HN  TYR A 285     -14.969  19.380 -22.488  1.00 10.00      A   
ATOM   2671  CA  TYR A 285     -14.924  17.695 -23.762  1.00 10.00      A   
ATOM   2672  CB  TYR A 285     -15.887  18.460 -24.676  1.00 10.00      A   
ATOM   2673  CG  TYR A 285     -17.340  18.080 -24.494  1.00 10.00      A   
ATOM   2674  CD1 TYR A 285     -17.745  17.312 -23.410  1.00 10.00      A   
ATOM   2675  CD2 TYR A 285     -18.305  18.485 -25.406  1.00 10.00      A   
ATOM   2676  CE1 TYR A 285     -19.067  16.957 -23.240  1.00 10.00      A   
ATOM   2677  CE2 TYR A 285     -19.631  18.137 -25.242  1.00 10.00      A   
ATOM   2678  CZ  TYR A 285     -20.006  17.372 -24.157  1.00 10.00      A   
ATOM   2679  OH  TYR A 285     -21.324  17.016 -23.996  1.00 10.00      A   
ATOM   2680  HH  TYR A 285     -21.640  16.600 -24.808  1.00 10.00      A   
ATOM   2681  C   TYR A 285     -13.678  17.266 -24.531  1.00 10.00      A   
ATOM   2682  O   TYR A 285     -13.616  16.152 -25.055  1.00 10.00      A   
ATOM   2683  N   SER A 286     -12.679  18.137 -24.580  1.00 10.00      A   
ATOM   2684  HN  SER A 286     -12.774  19.008 -24.132  1.00 10.00      A   
ATOM   2685  CA  SER A 286     -11.445  17.841 -25.296  1.00 10.00      A   
ATOM   2686  CB  SER A 286     -10.711  19.144 -25.605  1.00 10.00      A   
ATOM   2687  OG  SER A 286     -11.530  20.259 -25.296  1.00 10.00      A   
ATOM   2688  HG  SER A 286     -12.232  20.331 -25.955  1.00 10.00      A   
ATOM   2689  C   SER A 286     -10.537  16.896 -24.508  1.00 10.00      A   
ATOM   2690  O   SER A 286      -9.471  16.507 -24.985  1.00 10.00      A   
ATOM   2691  N   VAL A 287     -10.966  16.504 -23.316  1.00 10.00      A   
ATOM   2692  HN  VAL A 287     -11.840  16.815 -22.991  1.00 10.00      A   
ATOM   2693  CA  VAL A 287     -10.170  15.617 -22.480  1.00 10.00      A   
ATOM   2694  CB  VAL A 287      -9.857  16.272 -21.118  1.00 10.00      A   
ATOM   2695  CG1 VAL A 287      -8.906  15.410 -20.306  1.00 10.00      A   
ATOM   2696  CG2 VAL A 287      -9.282  17.666 -21.310  1.00 10.00      A   
ATOM   2697  C   VAL A 287     -10.868  14.278 -22.239  1.00 10.00      A   
ATOM   2698  O   VAL A 287     -10.217  13.240 -22.127  1.00 10.00      A   
ATOM   2699  N   CYS A 288     -12.194  14.299 -22.172  1.00 10.00      A   
ATOM   2700  HN  CYS A 288     -12.663  15.156 -22.274  1.00 10.00      A   
ATOM   2701  CA  CYS A 288     -12.974  13.086 -21.918  1.00 10.00      A   
ATOM   2702  CB  CYS A 288     -14.459  13.408 -21.736  1.00 10.00      A   
ATOM   2703  SG  CYS A 288     -15.179  14.450 -23.026  1.00 10.00      A   
ATOM   2704  HG  CYS A 288     -14.229  14.729 -23.908  1.00 10.00      A   
ATOM   2705  C   CYS A 288     -12.774  11.984 -22.959  1.00 10.00      A   
ATOM   2706  O   CYS A 288     -13.023  10.811 -22.680  1.00 10.00      A   
ATOM   2707  N   SER A 289     -12.300  12.352 -24.140  1.00 10.00      A   
ATOM   2708  HN  SER A 289     -12.093  13.296 -24.301  1.00 10.00      A   
ATOM   2709  CA  SER A 289     -12.082  11.395 -25.216  1.00 10.00      A   
ATOM   2710  CB  SER A 289     -11.834  12.150 -26.524  1.00 10.00      A   
ATOM   2711  OG  SER A 289     -11.947  13.555 -26.320  1.00 10.00      A   
ATOM   2712  HG  SER A 289     -12.340  13.958 -27.104  1.00 10.00      A   
ATOM   2713  C   SER A 289     -10.924  10.429 -24.915  1.00 10.00      A   
ATOM   2714  O   SER A 289     -10.781   9.393 -25.569  1.00 10.00      A   
ATOM   2715  N   ARG A 290     -10.102  10.764 -23.928  1.00 10.00      A   
ATOM   2716  HN  ARG A 290     -10.255  11.602 -23.439  1.00 10.00      A   
ATOM   2717  CA  ARG A 290      -8.969   9.919 -23.562  1.00 10.00      A   
ATOM   2718  CB  ARG A 290      -7.654  10.597 -23.954  1.00 10.00      A   
ATOM   2719  CG  ARG A 290      -7.437  11.951 -23.299  1.00 10.00      A   
ATOM   2720  CD  ARG A 290      -6.290  12.706 -23.947  1.00 10.00      A   
ATOM   2721  NE  ARG A 290      -6.281  14.122 -23.577  1.00 10.00      A   
ATOM   2722  HE  ARG A 290      -6.244  14.336 -22.620  1.00 10.00      A   
ATOM   2723  CZ  ARG A 290      -6.326  15.120 -24.462  1.00 10.00      A   
ATOM   2724  NH1 ARG A 290      -6.380  14.856 -25.763  1.00 10.00      A   
ATOM   2725 HH11 ARG A 290      -6.413  15.636 -26.457  1.00 10.00      A   
ATOM   2726 HH12 ARG A 290      -6.393  13.867 -26.101  1.00 10.00      A   
ATOM   2727  NH2 ARG A 290      -6.308  16.384 -24.050  1.00 10.00      A   
ATOM   2728 HH21 ARG A 290      -6.351  17.161 -24.749  1.00 10.00      A   
ATOM   2729 HH22 ARG A 290      -6.249  16.610 -23.032  1.00 10.00      A   
ATOM   2730  C   ARG A 290      -8.971   9.602 -22.068  1.00 10.00      A   
ATOM   2731  O   ARG A 290      -7.965   9.158 -21.514  1.00 10.00      A   
ATOM   2732  N   LEU A 291     -10.104   9.821 -21.421  1.00 10.00      A   
ATOM   2733  HN  LEU A 291     -10.883  10.147 -21.917  1.00 10.00      A   
ATOM   2734  CA  LEU A 291     -10.223   9.570 -19.992  1.00 10.00      A   
ATOM   2735  CB  LEU A 291     -11.371  10.376 -19.392  1.00 10.00      A   
ATOM   2736  CG  LEU A 291     -11.143  11.878 -19.256  1.00 10.00      A   
ATOM   2737  CD1 LEU A 291     -12.337  12.526 -18.578  1.00 10.00      A   
ATOM   2738  CD2 LEU A 291      -9.862  12.161 -18.486  1.00 10.00      A   
ATOM   2739  C   LEU A 291     -10.420   8.094 -19.682  1.00 10.00      A   
ATOM   2740  O   LEU A 291     -11.257   7.427 -20.290  1.00 10.00      A   
ATOM   2741  N   THR A 292      -9.632   7.597 -18.741  1.00 10.00      A   
ATOM   2742  HN  THR A 292      -8.956   8.179 -18.331  1.00 10.00      A   
ATOM   2743  CA  THR A 292      -9.718   6.218 -18.307  1.00 10.00      A   
ATOM   2744  CB  THR A 292      -8.315   5.655 -18.015  1.00 10.00      A   
ATOM   2745  OG1 THR A 292      -7.376   6.194 -18.956  1.00 10.00      A   
ATOM   2746  HG1 THR A 292      -6.493   5.871 -18.742  1.00 10.00      A   
ATOM   2747  CG2 THR A 292      -8.320   4.144 -18.135  1.00 10.00      A   
ATOM   2748  C   THR A 292     -10.548   6.142 -17.026  1.00 10.00      A   
ATOM   2749  O   THR A 292     -11.348   5.225 -16.833  1.00 10.00      A   
ATOM   2750  N   THR A 293     -10.361   7.127 -16.160  1.00 10.00      A   
ATOM   2751  HN  THR A 293      -9.724   7.844 -16.375  1.00 10.00      A   
ATOM   2752  CA  THR A 293     -11.078   7.181 -14.901  1.00 10.00      A   
ATOM   2753  CB  THR A 293     -10.112   7.026 -13.711  1.00 10.00      A   
ATOM   2754  OG1 THR A 293      -9.190   5.955 -13.971  1.00 10.00      A   
ATOM   2755  HG1 THR A 293      -9.671   5.190 -14.315  1.00 10.00      A   
ATOM   2756  CG2 THR A 293     -10.879   6.736 -12.430  1.00 10.00      A   
ATOM   2757  C   THR A 293     -11.817   8.509 -14.767  1.00 10.00      A   
ATOM   2758  O   THR A 293     -11.213   9.581 -14.872  1.00 10.00      A   
ATOM   2759  N   LEU A 294     -13.126   8.437 -14.555  1.00 10.00      A   
ATOM   2760  HN  LEU A 294     -13.556   7.555 -14.496  1.00 10.00      A   
ATOM   2761  CA  LEU A 294     -13.940   9.630 -14.399  1.00 10.00      A   
ATOM   2762  CB  LEU A 294     -14.855   9.831 -15.610  1.00 10.00      A   
ATOM   2763  CG  LEU A 294     -15.691  11.113 -15.632  1.00 10.00      A   
ATOM   2764  CD1 LEU A 294     -14.796  12.344 -15.585  1.00 10.00      A   
ATOM   2765  CD2 LEU A 294     -16.579  11.141 -16.866  1.00 10.00      A   
ATOM   2766  C   LEU A 294     -14.753   9.547 -13.112  1.00 10.00      A   
ATOM   2767  O   LEU A 294     -15.559   8.630 -12.927  1.00 10.00      A   
ATOM   2768  N   ASN A 295     -14.519  10.490 -12.216  1.00 10.00      A   
ATOM   2769  HN  ASN A 295     -13.848  11.184 -12.413  1.00 10.00      A   
ATOM   2770  CA  ASN A 295     -15.228  10.525 -10.945  1.00 10.00      A   
ATOM   2771  CB  ASN A 295     -14.237  10.521  -9.780  1.00 10.00      A   
ATOM   2772  CG  ASN A 295     -14.890  10.348  -8.422  1.00 10.00      A   
ATOM   2773  OD1 ASN A 295     -15.973  10.873  -8.161  1.00 10.00      A   
ATOM   2774  ND2 ASN A 295     -14.225   9.617  -7.540  1.00 10.00      A   
ATOM   2775 HD21 ASN A 295     -13.360   9.238  -7.809  1.00 10.00      A   
ATOM   2776 HD22 ASN A 295     -14.623   9.478  -6.655  1.00 10.00      A   
ATOM   2777  C   ASN A 295     -16.142  11.737 -10.868  1.00 10.00      A   
ATOM   2778  O   ASN A 295     -15.686  12.873 -10.751  1.00 10.00      A   
ATOM   2779  N   LEU A 296     -17.432  11.481 -10.939  1.00 10.00      A   
ATOM   2780  HN  LEU A 296     -17.728  10.547 -11.026  1.00 10.00      A   
ATOM   2781  CA  LEU A 296     -18.430  12.528 -10.877  1.00 10.00      A   
ATOM   2782  CB  LEU A 296     -19.207  12.598 -12.197  1.00 10.00      A   
ATOM   2783  CG  LEU A 296     -18.435  13.102 -13.422  1.00 10.00      A   
ATOM   2784  CD1 LEU A 296     -19.283  12.968 -14.676  1.00 10.00      A   
ATOM   2785  CD2 LEU A 296     -18.011  14.548 -13.229  1.00 10.00      A   
ATOM   2786  C   LEU A 296     -19.380  12.262  -9.716  1.00 10.00      A   
ATOM   2787  O   LEU A 296     -20.556  12.620  -9.761  1.00 10.00      A   
ATOM   2788  N   SER A 297     -18.849  11.652  -8.657  1.00 10.00      A   
ATOM   2789  HN  SER A 297     -17.892  11.416  -8.668  1.00 10.00      A   
ATOM   2790  CA  SER A 297     -19.644  11.324  -7.478  1.00 10.00      A   
ATOM   2791  CB  SER A 297     -18.903  10.302  -6.624  1.00 10.00      A   
ATOM   2792  OG  SER A 297     -18.468   9.222  -7.425  1.00 10.00      A   
ATOM   2793  HG  SER A 297     -18.630   9.429  -8.353  1.00 10.00      A   
ATOM   2794  C   SER A 297     -19.985  12.565  -6.656  1.00 10.00      A   
ATOM   2795  O   SER A 297     -20.718  12.484  -5.669  1.00 10.00      A   
ATOM   2796  N   TYR A 298     -19.450  13.709  -7.069  1.00 10.00      A   
ATOM   2797  HN  TYR A 298     -18.872  13.705  -7.859  1.00 10.00      A   
ATOM   2798  CA  TYR A 298     -19.701  14.970  -6.381  1.00 10.00      A   
ATOM   2799  CB  TYR A 298     -18.398  15.567  -5.841  1.00 10.00      A   
ATOM   2800  CG  TYR A 298     -17.642  14.646  -4.909  1.00 10.00      A   
ATOM   2801  CD1 TYR A 298     -16.368  14.194  -5.230  1.00 10.00      A   
ATOM   2802  CD2 TYR A 298     -18.203  14.229  -3.707  1.00 10.00      A   
ATOM   2803  CE1 TYR A 298     -15.677  13.349  -4.384  1.00 10.00      A   
ATOM   2804  CE2 TYR A 298     -17.517  13.386  -2.855  1.00 10.00      A   
ATOM   2805  CZ  TYR A 298     -16.254  12.950  -3.198  1.00 10.00      A   
ATOM   2806  OH  TYR A 298     -15.567  12.108  -2.354  1.00 10.00      A   
ATOM   2807  HH  TYR A 298     -16.075  11.296  -2.229  1.00 10.00      A   
ATOM   2808  C   TYR A 298     -20.392  15.955  -7.316  1.00 10.00      A   
ATOM   2809  O   TYR A 298     -20.640  17.109  -6.958  1.00 10.00      A   
ATOM   2810  N   ALA A 299     -20.710  15.483  -8.513  1.00 10.00      A   
ATOM   2811  HN  ALA A 299     -20.502  14.547  -8.731  1.00 10.00      A   
ATOM   2812  CA  ALA A 299     -21.371  16.308  -9.512  1.00 10.00      A   
ATOM   2813  CB  ALA A 299     -20.804  16.022 -10.896  1.00 10.00      A   
ATOM   2814  C   ALA A 299     -22.874  16.066  -9.488  1.00 10.00      A   
ATOM   2815  O   ALA A 299     -23.377  15.134 -10.119  1.00 10.00      A   
ATOM   2816  N   THR A 300     -23.582  16.899  -8.743  1.00 10.00      A   
ATOM   2817  HN  THR A 300     -23.120  17.611  -8.253  1.00 10.00      A   
ATOM   2818  CA  THR A 300     -25.025  16.790  -8.619  1.00 10.00      A   
ATOM   2819  CB  THR A 300     -25.503  17.494  -7.335  1.00 10.00      A   
ATOM   2820  OG1 THR A 300     -24.553  18.510  -6.975  1.00 10.00      A   
ATOM   2821  HG1 THR A 300     -24.704  19.295  -7.518  1.00 10.00      A   
ATOM   2822  CG2 THR A 300     -25.617  16.495  -6.194  1.00 10.00      A   
ATOM   2823  C   THR A 300     -25.727  17.403  -9.829  1.00 10.00      A   
ATOM   2824  O   THR A 300     -26.437  18.403  -9.708  1.00 10.00      A   
ATOM   2825  N   VAL A 301     -25.518  16.802 -10.994  1.00 10.00      A   
ATOM   2826  HN  VAL A 301     -24.946  15.999 -11.024  1.00 10.00      A   
ATOM   2827  CA  VAL A 301     -26.124  17.291 -12.226  1.00 10.00      A   
ATOM   2828  CB  VAL A 301     -25.082  17.512 -13.340  1.00 10.00      A   
ATOM   2829  CG1 VAL A 301     -24.231  18.729 -13.020  1.00 10.00      A   
ATOM   2830  CG2 VAL A 301     -24.204  16.283 -13.512  1.00 10.00      A   
ATOM   2831  C   VAL A 301     -27.227  16.359 -12.718  1.00 10.00      A   
ATOM   2832  O   VAL A 301     -27.522  15.348 -12.083  1.00 10.00      A   
ATOM   2833  N   GLN A 302     -27.831  16.704 -13.844  1.00 10.00      A   
ATOM   2834  HN  GLN A 302     -27.540  17.510 -14.313  1.00 10.00      A   
ATOM   2835  CA  GLN A 302     -28.911  15.911 -14.411  1.00 10.00      A   
ATOM   2836  CB  GLN A 302     -29.860  16.804 -15.213  1.00 10.00      A   
ATOM   2837  CG  GLN A 302     -30.491  17.932 -14.414  1.00 10.00      A   
ATOM   2838  CD  GLN A 302     -31.389  17.429 -13.302  1.00 10.00      A   
ATOM   2839  OE1 GLN A 302     -32.581  17.208 -13.504  1.00 10.00      A   
ATOM   2840  NE2 GLN A 302     -30.825  17.249 -12.120  1.00 10.00      A   
ATOM   2841 HE21 GLN A 302     -29.867  17.446 -12.025  1.00 10.00      A   
ATOM   2842 HE22 GLN A 302     -31.391  16.934 -11.382  1.00 10.00      A   
ATOM   2843  C   GLN A 302     -28.373  14.806 -15.309  1.00 10.00      A   
ATOM   2844  O   GLN A 302     -27.234  14.869 -15.771  1.00 10.00      A   
ATOM   2845  N   SER A 303     -29.216  13.811 -15.570  1.00 10.00      A   
ATOM   2846  HN  SER A 303     -30.115  13.837 -15.182  1.00 10.00      A   
ATOM   2847  CA  SER A 303     -28.850  12.683 -16.418  1.00 10.00      A   
ATOM   2848  CB  SER A 303     -30.010  11.680 -16.501  1.00 10.00      A   
ATOM   2849  OG  SER A 303     -29.708  10.598 -17.369  1.00 10.00      A   
ATOM   2850  HG  SER A 303     -29.523   9.806 -16.842  1.00 10.00      A   
ATOM   2851  C   SER A 303     -28.480  13.159 -17.817  1.00 10.00      A   
ATOM   2852  O   SER A 303     -27.510  12.688 -18.404  1.00 10.00      A   
ATOM   2853  N   TYR A 304     -29.251  14.112 -18.333  1.00 10.00      A   
ATOM   2854  HN  TYR A 304     -30.004  14.453 -17.803  1.00 10.00      A   
ATOM   2855  CA  TYR A 304     -29.020  14.659 -19.664  1.00 10.00      A   
ATOM   2856  CB  TYR A 304     -30.011  15.789 -19.943  1.00 10.00      A   
ATOM   2857  CG  TYR A 304     -30.100  16.195 -21.396  1.00 10.00      A   
ATOM   2858  CD1 TYR A 304     -30.411  15.268 -22.382  1.00 10.00      A   
ATOM   2859  CD2 TYR A 304     -29.884  17.511 -21.779  1.00 10.00      A   
ATOM   2860  CE1 TYR A 304     -30.500  15.641 -23.710  1.00 10.00      A   
ATOM   2861  CE2 TYR A 304     -29.972  17.892 -23.104  1.00 10.00      A   
ATOM   2862  CZ  TYR A 304     -30.282  16.954 -24.064  1.00 10.00      A   
ATOM   2863  OH  TYR A 304     -30.368  17.334 -25.384  1.00 10.00      A   
ATOM   2864  HH  TYR A 304     -29.633  17.931 -25.591  1.00 10.00      A   
ATOM   2865  C   TYR A 304     -27.586  15.160 -19.824  1.00 10.00      A   
ATOM   2866  O   TYR A 304     -26.925  14.876 -20.825  1.00 10.00      A   
ATOM   2867  N   ASP A 305     -27.107  15.887 -18.825  1.00 10.00      A   
ATOM   2868  HN  ASP A 305     -27.673  16.055 -18.043  1.00 10.00      A   
ATOM   2869  CA  ASP A 305     -25.754  16.429 -18.855  1.00 10.00      A   
ATOM   2870  CB  ASP A 305     -25.539  17.453 -17.740  1.00 10.00      A   
ATOM   2871  CG  ASP A 305     -26.327  18.728 -17.946  1.00 10.00      A   
ATOM   2872  OD1 ASP A 305     -26.040  19.460 -18.917  1.00 10.00      A   
ATOM   2873  OD2 ASP A 305     -27.232  19.007 -17.131  1.00 10.00      A   
ATOM   2874  C   ASP A 305     -24.728  15.315 -18.736  1.00 10.00      A   
ATOM   2875  O   ASP A 305     -23.725  15.303 -19.451  1.00 10.00      A   
ATOM   2876  N   LEU A 306     -24.993  14.373 -17.834  1.00 10.00      A   
ATOM   2877  HN  LEU A 306     -25.812  14.443 -17.295  1.00 10.00      A   
ATOM   2878  CA  LEU A 306     -24.101  13.241 -17.616  1.00 10.00      A   
ATOM   2879  CB  LEU A 306     -24.623  12.362 -16.475  1.00 10.00      A   
ATOM   2880  CG  LEU A 306     -24.489  12.933 -15.063  1.00 10.00      A   
ATOM   2881  CD1 LEU A 306     -25.281  12.093 -14.076  1.00 10.00      A   
ATOM   2882  CD2 LEU A 306     -23.026  12.994 -14.651  1.00 10.00      A   
ATOM   2883  C   LEU A 306     -23.948  12.410 -18.889  1.00 10.00      A   
ATOM   2884  O   LEU A 306     -22.832  12.109 -19.311  1.00 10.00      A   
ATOM   2885  N   VAL A 307     -25.076  12.056 -19.495  1.00 10.00      A   
ATOM   2886  HN  VAL A 307     -25.934  12.345 -19.106  1.00 10.00      A   
ATOM   2887  CA  VAL A 307     -25.085  11.251 -20.716  1.00 10.00      A   
ATOM   2888  CB  VAL A 307     -26.523  10.894 -21.160  1.00 10.00      A   
ATOM   2889  CG1 VAL A 307     -26.517  10.136 -22.479  1.00 10.00      A   
ATOM   2890  CG2 VAL A 307     -27.213  10.068 -20.086  1.00 10.00      A   
ATOM   2891  C   VAL A 307     -24.341  11.953 -21.851  1.00 10.00      A   
ATOM   2892  O   VAL A 307     -23.534  11.334 -22.547  1.00 10.00      A   
ATOM   2893  N   LYS A 308     -24.592  13.249 -22.014  1.00 10.00      A   
ATOM   2894  HN  LYS A 308     -25.234  13.692 -21.417  1.00 10.00      A   
ATOM   2895  CA  LYS A 308     -23.943  14.034 -23.062  1.00 10.00      A   
ATOM   2896  CB  LYS A 308     -24.343  15.504 -22.958  1.00 10.00      A   
ATOM   2897  CG  LYS A 308     -25.694  15.845 -23.562  1.00 10.00      A   
ATOM   2898  CD  LYS A 308     -25.950  17.343 -23.508  1.00 10.00      A   
ATOM   2899  CE  LYS A 308     -26.001  17.844 -22.075  1.00 10.00      A   
ATOM   2900  NZ  LYS A 308     -25.548  19.250 -21.961  1.00 10.00      A   
ATOM   2901  HZ1 LYS A 308     -25.724  19.607 -20.998  1.00 10.00      A   
ATOM   2902  HZ2 LYS A 308     -26.063  19.849 -22.639  1.00 10.00      A   
ATOM   2903  HZ3 LYS A 308     -24.530  19.313 -22.161  1.00 10.00      A   
ATOM   2904  C   LYS A 308     -22.424  13.924 -22.979  1.00 10.00      A   
ATOM   2905  O   LYS A 308     -21.747  13.720 -23.989  1.00 10.00      A   
ATOM   2906  N   LEU A 309     -21.897  14.046 -21.769  1.00 10.00      A   
ATOM   2907  HN  LEU A 309     -22.491  14.183 -20.998  1.00 10.00      A   
ATOM   2908  CA  LEU A 309     -20.462  13.976 -21.548  1.00 10.00      A   
ATOM   2909  CB  LEU A 309     -20.124  14.567 -20.180  1.00 10.00      A   
ATOM   2910  CG  LEU A 309     -18.748  15.226 -20.039  1.00 10.00      A   
ATOM   2911  CD1 LEU A 309     -18.847  16.479 -19.179  1.00 10.00      A   
ATOM   2912  CD2 LEU A 309     -17.742  14.251 -19.444  1.00 10.00      A   
ATOM   2913  C   LEU A 309     -19.961  12.537 -21.644  1.00 10.00      A   
ATOM   2914  O   LEU A 309     -18.880  12.281 -22.168  1.00 10.00      A   
ATOM   2915  N   LEU A 310     -20.767  11.597 -21.156  1.00 10.00      A   
ATOM   2916  HN  LEU A 310     -21.627  11.861 -20.760  1.00 10.00      A   
ATOM   2917  CA  LEU A 310     -20.409  10.181 -21.179  1.00 10.00      A   
ATOM   2918  CB  LEU A 310     -21.433   9.356 -20.405  1.00 10.00      A   
ATOM   2919  CG  LEU A 310     -21.118   9.095 -18.933  1.00 10.00      A   
ATOM   2920  CD1 LEU A 310     -22.215   8.257 -18.302  1.00 10.00      A   
ATOM   2921  CD2 LEU A 310     -19.768   8.407 -18.784  1.00 10.00      A   
ATOM   2922  C   LEU A 310     -20.287   9.652 -22.605  1.00 10.00      A   
ATOM   2923  O   LEU A 310     -19.541   8.707 -22.868  1.00 10.00      A   
ATOM   2924  N   CYS A 311     -21.018  10.269 -23.521  1.00 10.00      A   
ATOM   2925  HN  CYS A 311     -21.599  11.012 -23.246  1.00 10.00      A   
ATOM   2926  CA  CYS A 311     -20.994   9.867 -24.923  1.00 10.00      A   
ATOM   2927  CB  CYS A 311     -22.179  10.474 -25.671  1.00 10.00      A   
ATOM   2928  SG  CYS A 311     -23.788   9.850 -25.132  1.00 10.00      A   
ATOM   2929  HG  CYS A 311     -23.896  10.080 -23.825  1.00 10.00      A   
ATOM   2930  C   CYS A 311     -19.684  10.256 -25.603  1.00 10.00      A   
ATOM   2931  O   CYS A 311     -19.483   9.985 -26.789  1.00 10.00      A   
ATOM   2932  N   GLN A 312     -18.796  10.892 -24.854  1.00 10.00      A   
ATOM   2933  HN  GLN A 312     -19.011  11.094 -23.915  1.00 10.00      A   
ATOM   2934  CA  GLN A 312     -17.513  11.301 -25.391  1.00 10.00      A   
ATOM   2935  CB  GLN A 312     -17.313  12.805 -25.223  1.00 10.00      A   
ATOM   2936  CG  GLN A 312     -17.914  13.646 -26.339  1.00 10.00      A   
ATOM   2937  CD  GLN A 312     -17.038  14.831 -26.693  1.00 10.00      A   
ATOM   2938  OE1 GLN A 312     -17.522  15.879 -27.126  1.00 10.00      A   
ATOM   2939  NE2 GLN A 312     -15.736  14.670 -26.508  1.00 10.00      A   
ATOM   2940 HE21 GLN A 312     -15.424  13.809 -26.157  1.00 10.00      A   
ATOM   2941 HE22 GLN A 312     -15.139  15.414 -26.727  1.00 10.00      A   
ATOM   2942  C   GLN A 312     -16.373  10.536 -24.729  1.00 10.00      A   
ATOM   2943  O   GLN A 312     -15.203  10.854 -24.939  1.00 10.00      A   
ATOM   2944  N   CYS A 313     -16.718   9.524 -23.936  1.00 10.00      A   
ATOM   2945  HN  CYS A 313     -17.671   9.317 -23.805  1.00 10.00      A   
ATOM   2946  CA  CYS A 313     -15.714   8.717 -23.247  1.00 10.00      A   
ATOM   2947  CB  CYS A 313     -15.971   8.718 -21.738  1.00 10.00      A   
ATOM   2948  SG  CYS A 313     -16.069  10.364 -21.001  1.00 10.00      A   
ATOM   2949  HG  CYS A 313     -15.080  11.088 -21.504  1.00 10.00      A   
ATOM   2950  C   CYS A 313     -15.702   7.282 -23.771  1.00 10.00      A   
ATOM   2951  O   CYS A 313     -16.402   6.415 -23.247  1.00 10.00      A   
ATOM   2952  N   PRO A 314     -14.914   7.009 -24.825  1.00 10.00      A   
ATOM   2953  CA  PRO A 314     -14.818   5.679 -25.413  1.00 10.00      A   
ATOM   2954  CB  PRO A 314     -14.559   6.008 -26.881  1.00 10.00      A   
ATOM   2955  CG  PRO A 314     -13.747   7.265 -26.846  1.00 10.00      A   
ATOM   2956  CD  PRO A 314     -14.073   7.976 -25.553  1.00 10.00      A   
ATOM   2957  C   PRO A 314     -13.651   4.872 -24.841  1.00 10.00      A   
ATOM   2958  O   PRO A 314     -13.389   3.747 -25.273  1.00 10.00      A   
ATOM   2959  N   LYS A 315     -12.950   5.446 -23.869  1.00 10.00      A   
ATOM   2960  HN  LYS A 315     -13.203   6.343 -23.562  1.00 10.00      A   
ATOM   2961  CA  LYS A 315     -11.809   4.776 -23.250  1.00 10.00      A   
ATOM   2962  CB  LYS A 315     -10.509   5.515 -23.596  1.00 10.00      A   
ATOM   2963  CG  LYS A 315     -10.202   5.582 -25.087  1.00 10.00      A   
ATOM   2964  CD  LYS A 315      -8.931   6.372 -25.363  1.00 10.00      A   
ATOM   2965  CE  LYS A 315      -7.701   5.665 -24.817  1.00 10.00      A   
ATOM   2966  NZ  LYS A 315      -7.432   4.382 -25.516  1.00 10.00      A   
ATOM   2967  HZ1 LYS A 315      -8.289   4.044 -25.998  1.00 10.00      A   
ATOM   2968  HZ2 LYS A 315      -7.131   3.661 -24.833  1.00 10.00      A   
ATOM   2969  HZ3 LYS A 315      -6.678   4.511 -26.222  1.00 10.00      A   
ATOM   2970  C   LYS A 315     -11.979   4.704 -21.736  1.00 10.00      A   
ATOM   2971  O   LYS A 315     -11.033   4.419 -21.005  1.00 10.00      A   
ATOM   2972  N   LEU A 316     -13.196   4.952 -21.280  1.00 10.00      A   
ATOM   2973  HN  LEU A 316     -13.912   5.143 -21.918  1.00 10.00      A   
ATOM   2974  CA  LEU A 316     -13.503   4.940 -19.855  1.00 10.00      A   
ATOM   2975  CB  LEU A 316     -14.854   5.612 -19.618  1.00 10.00      A   
ATOM   2976  CG  LEU A 316     -15.233   5.864 -18.160  1.00 10.00      A   
ATOM   2977  CD1 LEU A 316     -14.286   6.870 -17.528  1.00 10.00      A   
ATOM   2978  CD2 LEU A 316     -16.672   6.337 -18.056  1.00 10.00      A   
ATOM   2979  C   LEU A 316     -13.519   3.518 -19.300  1.00 10.00      A   
ATOM   2980  O   LEU A 316     -14.254   2.661 -19.790  1.00 10.00      A   
ATOM   2981  N   GLN A 317     -12.711   3.277 -18.276  1.00 10.00      A   
ATOM   2982  HN  GLN A 317     -12.149   4.007 -17.925  1.00 10.00      A   
ATOM   2983  CA  GLN A 317     -12.632   1.961 -17.656  1.00 10.00      A   
ATOM   2984  CB  GLN A 317     -11.192   1.444 -17.663  1.00 10.00      A   
ATOM   2985  CG  GLN A 317     -10.678   1.071 -19.046  1.00 10.00      A   
ATOM   2986  CD  GLN A 317      -9.267   0.520 -19.029  1.00 10.00      A   
ATOM   2987  OE1 GLN A 317      -8.447   0.892 -18.190  1.00 10.00      A   
ATOM   2988  NE2 GLN A 317      -8.973  -0.373 -19.956  1.00 10.00      A   
ATOM   2989 HE21 GLN A 317      -9.681  -0.626 -20.601  1.00 10.00      A   
ATOM   2990 HE22 GLN A 317      -8.070  -0.754 -19.964  1.00 10.00      A   
ATOM   2991  C   GLN A 317     -13.184   1.976 -16.232  1.00 10.00      A   
ATOM   2992  O   GLN A 317     -13.684   0.964 -15.745  1.00 10.00      A   
ATOM   2993  N   ARG A 318     -13.085   3.118 -15.564  1.00 10.00      A   
ATOM   2994  HN  ARG A 318     -12.668   3.896 -15.997  1.00 10.00      A   
ATOM   2995  CA  ARG A 318     -13.592   3.249 -14.201  1.00 10.00      A   
ATOM   2996  CB  ARG A 318     -12.437   3.341 -13.196  1.00 10.00      A   
ATOM   2997  CG  ARG A 318     -12.885   3.495 -11.750  1.00 10.00      A   
ATOM   2998  CD  ARG A 318     -11.710   3.465 -10.783  1.00 10.00      A   
ATOM   2999  NE  ARG A 318     -11.897   2.445  -9.752  1.00 10.00      A   
ATOM   3000  HE  ARG A 318     -12.712   1.893  -9.812  1.00 10.00      A   
ATOM   3001  CZ  ARG A 318     -11.068   2.237  -8.729  1.00 10.00      A   
ATOM   3002  NH1 ARG A 318      -9.987   2.989  -8.582  1.00 10.00      A   
ATOM   3003 HH11 ARG A 318      -9.338   2.824  -7.779  1.00 10.00      A   
ATOM   3004 HH12 ARG A 318      -9.784   3.751  -9.262  1.00 10.00      A   
ATOM   3005  NH2 ARG A 318     -11.320   1.258  -7.864  1.00 10.00      A   
ATOM   3006 HH21 ARG A 318     -12.168   0.653  -7.992  1.00 10.00      A   
ATOM   3007 HH22 ARG A 318     -10.681   1.081  -7.055  1.00 10.00      A   
ATOM   3008  C   ARG A 318     -14.491   4.472 -14.084  1.00 10.00      A   
ATOM   3009  O   ARG A 318     -14.058   5.595 -14.356  1.00 10.00      A   
ATOM   3010  N   LEU A 319     -15.737   4.259 -13.686  1.00 10.00      A   
ATOM   3011  HN  LEU A 319     -16.026   3.342 -13.470  1.00 10.00      A   
ATOM   3012  CA  LEU A 319     -16.683   5.356 -13.553  1.00 10.00      A   
ATOM   3013  CB  LEU A 319     -17.757   5.280 -14.637  1.00 10.00      A   
ATOM   3014  CG  LEU A 319     -18.780   6.416 -14.651  1.00 10.00      A   
ATOM   3015  CD1 LEU A 319     -18.113   7.739 -14.994  1.00 10.00      A   
ATOM   3016  CD2 LEU A 319     -19.904   6.110 -15.627  1.00 10.00      A   
ATOM   3017  C   LEU A 319     -17.334   5.396 -12.176  1.00 10.00      A   
ATOM   3018  O   LEU A 319     -17.953   4.427 -11.738  1.00 10.00      A   
ATOM   3019  N   TRP A 320     -17.182   6.530 -11.507  1.00 10.00      A   
ATOM   3020  HN  TRP A 320     -16.660   7.257 -11.919  1.00 10.00      A   
ATOM   3021  CA  TRP A 320     -17.764   6.746 -10.190  1.00 10.00      A   
ATOM   3022  CB  TRP A 320     -16.677   7.169  -9.193  1.00 10.00      A   
ATOM   3023  CG  TRP A 320     -15.831   6.046  -8.676  1.00 10.00      A   
ATOM   3024  CD1 TRP A 320     -15.485   4.905  -9.338  1.00 10.00      A   
ATOM   3025  CD2 TRP A 320     -15.214   5.961  -7.385  1.00 10.00      A   
ATOM   3026  NE1 TRP A 320     -14.699   4.114  -8.537  1.00 10.00      A   
ATOM   3027  HE1 TRP A 320     -14.329   3.230  -8.790  1.00 10.00      A   
ATOM   3028  CE2 TRP A 320     -14.515   4.740  -7.334  1.00 10.00      A   
ATOM   3029  CE3 TRP A 320     -15.185   6.799  -6.268  1.00 10.00      A   
ATOM   3030  CZ2 TRP A 320     -13.797   4.336  -6.211  1.00 10.00      A   
ATOM   3031  CZ3 TRP A 320     -14.474   6.397  -5.155  1.00 10.00      A   
ATOM   3032  CH2 TRP A 320     -13.788   5.177  -5.134  1.00 10.00      A   
ATOM   3033  C   TRP A 320     -18.797   7.856 -10.310  1.00 10.00      A   
ATOM   3034  O   TRP A 320     -18.440   9.033 -10.344  1.00 10.00      A   
ATOM   3035  N   VAL A 321     -20.068   7.488 -10.388  1.00 10.00      A   
ATOM   3036  HN  VAL A 321     -20.301   6.533 -10.320  1.00 10.00      A   
ATOM   3037  CA  VAL A 321     -21.131   8.475 -10.542  1.00 10.00      A   
ATOM   3038  CB  VAL A 321     -21.751   8.439 -11.956  1.00 10.00      A   
ATOM   3039  CG1 VAL A 321     -20.816   9.081 -12.962  1.00 10.00      A   
ATOM   3040  CG2 VAL A 321     -22.095   7.013 -12.370  1.00 10.00      A   
ATOM   3041  C   VAL A 321     -22.240   8.305  -9.521  1.00 10.00      A   
ATOM   3042  O   VAL A 321     -22.176   7.442  -8.646  1.00 10.00      A   
ATOM   3043  N   LEU A 322     -23.257   9.143  -9.646  1.00 10.00      A   
ATOM   3044  HN  LEU A 322     -23.246   9.801 -10.373  1.00 10.00      A   
ATOM   3045  CA  LEU A 322     -24.396   9.107  -8.752  1.00 10.00      A   
ATOM   3046  CB  LEU A 322     -24.782  10.530  -8.336  1.00 10.00      A   
ATOM   3047  CG  LEU A 322     -23.741  11.301  -7.522  1.00 10.00      A   
ATOM   3048  CD1 LEU A 322     -24.113  12.774  -7.441  1.00 10.00      A   
ATOM   3049  CD2 LEU A 322     -23.608  10.706  -6.127  1.00 10.00      A   
ATOM   3050  C   LEU A 322     -25.574   8.446  -9.446  1.00 10.00      A   
ATOM   3051  O   LEU A 322     -25.491   8.100 -10.624  1.00 10.00      A   
ATOM   3052  N   ASP A 323     -26.671   8.295  -8.716  1.00 10.00      A   
ATOM   3053  HN  ASP A 323     -26.668   8.599  -7.779  1.00 10.00      A   
ATOM   3054  CA  ASP A 323     -27.883   7.684  -9.253  1.00 10.00      A   
ATOM   3055  CB  ASP A 323     -28.825   7.215  -8.135  1.00 10.00      A   
ATOM   3056  CG  ASP A 323     -29.148   8.277  -7.100  1.00 10.00      A   
ATOM   3057  OD1 ASP A 323     -28.742   9.444  -7.269  1.00 10.00      A   
ATOM   3058  OD2 ASP A 323     -29.805   7.940  -6.092  1.00 10.00      A   
ATOM   3059  C   ASP A 323     -28.601   8.623 -10.213  1.00 10.00      A   
ATOM   3060  O   ASP A 323     -29.588   8.253 -10.842  1.00 10.00      A   
ATOM   3061  N   TYR A 324     -28.077   9.836 -10.337  1.00 10.00      A   
ATOM   3062  HN  TYR A 324     -27.290  10.062  -9.802  1.00 10.00      A   
ATOM   3063  CA  TYR A 324     -28.641  10.844 -11.228  1.00 10.00      A   
ATOM   3064  CB  TYR A 324     -27.922  12.181 -11.030  1.00 10.00      A   
ATOM   3065  CG  TYR A 324     -28.529  13.081  -9.982  1.00 10.00      A   
ATOM   3066  CD1 TYR A 324     -27.771  13.540  -8.916  1.00 10.00      A   
ATOM   3067  CD2 TYR A 324     -29.856  13.485 -10.067  1.00 10.00      A   
ATOM   3068  CE1 TYR A 324     -28.316  14.375  -7.961  1.00 10.00      A   
ATOM   3069  CE2 TYR A 324     -30.410  14.318  -9.117  1.00 10.00      A   
ATOM   3070  CZ  TYR A 324     -29.636  14.760  -8.065  1.00 10.00      A   
ATOM   3071  OH  TYR A 324     -30.188  15.592  -7.113  1.00 10.00      A   
ATOM   3072  HH  TYR A 324     -29.582  16.322  -6.927  1.00 10.00      A   
ATOM   3073  C   TYR A 324     -28.512  10.431 -12.691  1.00 10.00      A   
ATOM   3074  O   TYR A 324     -29.093  11.065 -13.570  1.00 10.00      A   
ATOM   3075  N   ILE A 325     -27.734   9.380 -12.945  1.00 10.00      A   
ATOM   3076  HN  ILE A 325     -27.294   8.925 -12.196  1.00 10.00      A   
ATOM   3077  CA  ILE A 325     -27.509   8.886 -14.298  1.00 10.00      A   
ATOM   3078  CB  ILE A 325     -26.321   7.890 -14.343  1.00 10.00      A   
ATOM   3079  CG1 ILE A 325     -25.978   7.488 -15.782  1.00 10.00      A   
ATOM   3080  CG2 ILE A 325     -26.592   6.665 -13.479  1.00 10.00      A   
ATOM   3081  CD1 ILE A 325     -25.447   8.627 -16.623  1.00 10.00      A   
ATOM   3082  C   ILE A 325     -28.771   8.249 -14.896  1.00 10.00      A   
ATOM   3083  O   ILE A 325     -28.970   8.288 -16.114  1.00 10.00      A   
ATOM   3084  N   GLU A 326     -29.621   7.685 -14.028  1.00 10.00      A   
ATOM   3085  HN  GLU A 326     -29.398   7.704 -13.074  1.00 10.00      A   
ATOM   3086  CA  GLU A 326     -30.875   7.035 -14.442  1.00 10.00      A   
ATOM   3087  CB  GLU A 326     -31.781   7.994 -15.228  1.00 10.00      A   
ATOM   3088  CG  GLU A 326     -31.861   9.400 -14.654  1.00 10.00      A   
ATOM   3089  CD  GLU A 326     -33.178   9.690 -13.972  1.00 10.00      A   
ATOM   3090  OE1 GLU A 326     -34.196   9.829 -14.673  1.00 10.00      A   
ATOM   3091  OE2 GLU A 326     -33.199   9.806 -12.729  1.00 10.00      A   
ATOM   3092  C   GLU A 326     -30.622   5.753 -15.242  1.00 10.00      A   
ATOM   3093  O   GLU A 326     -29.491   5.477 -15.655  1.00 10.00      A   
ATOM   3094  N   ASP A 327     -31.681   4.974 -15.461  1.00 10.00      A   
ATOM   3095  HN  ASP A 327     -32.558   5.252 -15.113  1.00 10.00      A   
ATOM   3096  CA  ASP A 327     -31.575   3.719 -16.208  1.00 10.00      A   
ATOM   3097  CB  ASP A 327     -32.911   2.966 -16.222  1.00 10.00      A   
ATOM   3098  CG  ASP A 327     -33.321   2.400 -14.877  1.00 10.00      A   
ATOM   3099  OD1 ASP A 327     -32.501   1.730 -14.221  1.00 10.00      A   
ATOM   3100  OD2 ASP A 327     -34.492   2.600 -14.482  1.00 10.00      A   
ATOM   3101  C   ASP A 327     -31.153   3.991 -17.648  1.00 10.00      A   
ATOM   3102  O   ASP A 327     -30.285   3.309 -18.198  1.00 10.00      A   
ATOM   3103  N   ALA A 328     -31.781   4.997 -18.245  1.00 10.00      A   
ATOM   3104  HN  ALA A 328     -32.465   5.490 -17.742  1.00 10.00      A   
ATOM   3105  CA  ALA A 328     -31.499   5.385 -19.619  1.00 10.00      A   
ATOM   3106  CB  ALA A 328     -32.421   6.521 -20.042  1.00 10.00      A   
ATOM   3107  C   ALA A 328     -30.040   5.794 -19.793  1.00 10.00      A   
ATOM   3108  O   ALA A 328     -29.403   5.447 -20.789  1.00 10.00      A   
ATOM   3109  N   GLY A 329     -29.515   6.525 -18.818  1.00 10.00      A   
ATOM   3110  HN  GLY A 329     -30.066   6.759 -18.042  1.00 10.00      A   
ATOM   3111  CA  GLY A 329     -28.139   6.967 -18.883  1.00 10.00      A   
ATOM   3112  C   GLY A 329     -27.177   5.805 -18.834  1.00 10.00      A   
ATOM   3113  O   GLY A 329     -26.178   5.778 -19.555  1.00 10.00      A   
ATOM   3114  N   LEU A 330     -27.491   4.835 -17.988  1.00 10.00      A   
ATOM   3115  HN  LEU A 330     -28.307   4.919 -17.446  1.00 10.00      A   
ATOM   3116  CA  LEU A 330     -26.661   3.652 -17.840  1.00 10.00      A   
ATOM   3117  CB  LEU A 330     -27.116   2.825 -16.633  1.00 10.00      A   
ATOM   3118  CG  LEU A 330     -26.782   3.410 -15.259  1.00 10.00      A   
ATOM   3119  CD1 LEU A 330     -27.411   2.582 -14.151  1.00 10.00      A   
ATOM   3120  CD2 LEU A 330     -25.277   3.507 -15.068  1.00 10.00      A   
ATOM   3121  C   LEU A 330     -26.693   2.810 -19.111  1.00 10.00      A   
ATOM   3122  O   LEU A 330     -25.713   2.155 -19.459  1.00 10.00      A   
ATOM   3123  N   GLU A 331     -27.820   2.844 -19.810  1.00 10.00      A   
ATOM   3124  HN  GLU A 331     -28.572   3.385 -19.484  1.00 10.00      A   
ATOM   3125  CA  GLU A 331     -27.971   2.088 -21.045  1.00 10.00      A   
ATOM   3126  CB  GLU A 331     -29.419   2.123 -21.532  1.00 10.00      A   
ATOM   3127  CG  GLU A 331     -29.766   0.989 -22.479  1.00 10.00      A   
ATOM   3128  CD  GLU A 331     -31.126   1.148 -23.119  1.00 10.00      A   
ATOM   3129  OE1 GLU A 331     -31.208   1.107 -24.362  1.00 10.00      A   
ATOM   3130  OE2 GLU A 331     -32.120   1.309 -22.384  1.00 10.00      A   
ATOM   3131  C   GLU A 331     -27.030   2.627 -22.119  1.00 10.00      A   
ATOM   3132  O   GLU A 331     -26.345   1.863 -22.802  1.00 10.00      A   
ATOM   3133  N   VAL A 332     -26.992   3.949 -22.252  1.00 10.00      A   
ATOM   3134  HN  VAL A 332     -27.567   4.502 -21.680  1.00 10.00      A   
ATOM   3135  CA  VAL A 332     -26.124   4.599 -23.230  1.00 10.00      A   
ATOM   3136  CB  VAL A 332     -26.407   6.112 -23.336  1.00 10.00      A   
ATOM   3137  CG1 VAL A 332     -25.667   6.712 -24.524  1.00 10.00      A   
ATOM   3138  CG2 VAL A 332     -27.899   6.374 -23.452  1.00 10.00      A   
ATOM   3139  C   VAL A 332     -24.662   4.392 -22.848  1.00 10.00      A   
ATOM   3140  O   VAL A 332     -23.782   4.318 -23.710  1.00 10.00      A   
ATOM   3141  N   LEU A 333     -24.414   4.295 -21.545  1.00 10.00      A   
ATOM   3142  HN  LEU A 333     -25.159   4.386 -20.910  1.00 10.00      A   
ATOM   3143  CA  LEU A 333     -23.072   4.073 -21.026  1.00 10.00      A   
ATOM   3144  CB  LEU A 333     -23.106   4.094 -19.493  1.00 10.00      A   
ATOM   3145  CG  LEU A 333     -21.855   3.606 -18.763  1.00 10.00      A   
ATOM   3146  CD1 LEU A 333     -20.716   4.598 -18.916  1.00 10.00      A   
ATOM   3147  CD2 LEU A 333     -22.160   3.351 -17.296  1.00 10.00      A   
ATOM   3148  C   LEU A 333     -22.529   2.738 -21.526  1.00 10.00      A   
ATOM   3149  O   LEU A 333     -21.373   2.632 -21.932  1.00 10.00      A   
ATOM   3150  N   ALA A 334     -23.395   1.736 -21.529  1.00 10.00      A   
ATOM   3151  HN  ALA A 334     -24.308   1.897 -21.206  1.00 10.00      A   
ATOM   3152  CA  ALA A 334     -23.030   0.401 -21.979  1.00 10.00      A   
ATOM   3153  CB  ALA A 334     -24.103  -0.593 -21.565  1.00 10.00      A   
ATOM   3154  C   ALA A 334     -22.815   0.352 -23.490  1.00 10.00      A   
ATOM   3155  O   ALA A 334     -22.221  -0.591 -24.015  1.00 10.00      A   
ATOM   3156  N   SER A 335     -23.308   1.364 -24.187  1.00 10.00      A   
ATOM   3157  HN  SER A 335     -23.786   2.079 -23.717  1.00 10.00      A   
ATOM   3158  CA  SER A 335     -23.170   1.438 -25.634  1.00 10.00      A   
ATOM   3159  CB  SER A 335     -24.406   2.103 -26.244  1.00 10.00      A   
ATOM   3160  OG  SER A 335     -25.598   1.482 -25.784  1.00 10.00      A   
ATOM   3161  HG  SER A 335     -26.023   1.025 -26.520  1.00 10.00      A   
ATOM   3162  C   SER A 335     -21.907   2.205 -26.021  1.00 10.00      A   
ATOM   3163  O   SER A 335     -21.381   2.041 -27.125  1.00 10.00      A   
ATOM   3164  N   THR A 336     -21.417   3.024 -25.103  1.00 10.00      A   
ATOM   3165  HN  THR A 336     -21.862   3.087 -24.234  1.00 10.00      A   
ATOM   3166  CA  THR A 336     -20.227   3.823 -25.352  1.00 10.00      A   
ATOM   3167  CB  THR A 336     -20.407   5.261 -24.829  1.00 10.00      A   
ATOM   3168  OG1 THR A 336     -21.684   5.766 -25.251  1.00 10.00      A   
ATOM   3169  HG1 THR A 336     -22.367   5.477 -24.628  1.00 10.00      A   
ATOM   3170  CG2 THR A 336     -19.306   6.169 -25.361  1.00 10.00      A   
ATOM   3171  C   THR A 336     -18.981   3.203 -24.717  1.00 10.00      A   
ATOM   3172  O   THR A 336     -18.014   2.885 -25.407  1.00 10.00      A   
ATOM   3173  N   CYS A 337     -19.016   3.023 -23.406  1.00 10.00      A   
ATOM   3174  HN  CYS A 337     -19.827   3.263 -22.907  1.00 10.00      A   
ATOM   3175  CA  CYS A 337     -17.887   2.461 -22.686  1.00 10.00      A   
ATOM   3176  CB  CYS A 337     -17.829   3.037 -21.271  1.00 10.00      A   
ATOM   3177  SG  CYS A 337     -18.031   4.834 -21.209  1.00 10.00      A   
ATOM   3178  HG  CYS A 337     -17.345   5.361 -22.219  1.00 10.00      A   
ATOM   3179  C   CYS A 337     -17.948   0.939 -22.656  1.00 10.00      A   
ATOM   3180  O   CYS A 337     -18.481   0.343 -21.724  1.00 10.00      A   
ATOM   3181  N   LYS A 338     -17.399   0.312 -23.687  1.00 10.00      A   
ATOM   3182  HN  LYS A 338     -16.989   0.843 -24.405  1.00 10.00      A   
ATOM   3183  CA  LYS A 338     -17.396  -1.143 -23.779  1.00 10.00      A   
ATOM   3184  CB  LYS A 338     -17.222  -1.591 -25.234  1.00 10.00      A   
ATOM   3185  CG  LYS A 338     -18.398  -1.268 -26.140  1.00 10.00      A   
ATOM   3186  CD  LYS A 338     -19.659  -1.963 -25.662  1.00 10.00      A   
ATOM   3187  CE  LYS A 338     -20.787  -1.808 -26.662  1.00 10.00      A   
ATOM   3188  NZ  LYS A 338     -22.059  -2.367 -26.144  1.00 10.00      A   
ATOM   3189  HZ1 LYS A 338     -22.794  -2.317 -26.880  1.00 10.00      A   
ATOM   3190  HZ2 LYS A 338     -22.378  -1.821 -25.315  1.00 10.00      A   
ATOM   3191  HZ3 LYS A 338     -21.930  -3.359 -25.864  1.00 10.00      A   
ATOM   3192  C   LYS A 338     -16.296  -1.751 -22.913  1.00 10.00      A   
ATOM   3193  O   LYS A 338     -16.400  -2.896 -22.471  1.00 10.00      A   
ATOM   3194  N   ASP A 339     -15.249  -0.977 -22.659  1.00 10.00      A   
ATOM   3195  HN  ASP A 339     -15.227  -0.065 -23.017  1.00 10.00      A   
ATOM   3196  CA  ASP A 339     -14.131  -1.457 -21.857  1.00 10.00      A   
ATOM   3197  CB  ASP A 339     -12.804  -0.930 -22.406  1.00 10.00      A   
ATOM   3198  CG  ASP A 339     -11.680  -1.938 -22.263  1.00 10.00      A   
ATOM   3199  OD1 ASP A 339     -11.622  -2.887 -23.074  1.00 10.00      A   
ATOM   3200  OD2 ASP A 339     -10.843  -1.788 -21.350  1.00 10.00      A   
ATOM   3201  C   ASP A 339     -14.288  -1.082 -20.386  1.00 10.00      A   
ATOM   3202  O   ASP A 339     -13.321  -1.114 -19.624  1.00 10.00      A   
ATOM   3203  N   LEU A 340     -15.507  -0.730 -19.995  1.00 10.00      A   
ATOM   3204  HN  LEU A 340     -16.236  -0.731 -20.648  1.00 10.00      A   
ATOM   3205  CA  LEU A 340     -15.793  -0.358 -18.613  1.00 10.00      A   
ATOM   3206  CB  LEU A 340     -17.242   0.114 -18.484  1.00 10.00      A   
ATOM   3207  CG  LEU A 340     -17.636   0.729 -17.140  1.00 10.00      A   
ATOM   3208  CD1 LEU A 340     -16.896   2.037 -16.912  1.00 10.00      A   
ATOM   3209  CD2 LEU A 340     -19.138   0.944 -17.073  1.00 10.00      A   
ATOM   3210  C   LEU A 340     -15.550  -1.554 -17.697  1.00 10.00      A   
ATOM   3211  O   LEU A 340     -16.179  -2.599 -17.857  1.00 10.00      A   
ATOM   3212  N   ARG A 341     -14.636  -1.396 -16.748  1.00 10.00      A   
ATOM   3213  HN  ARG A 341     -14.193  -0.524 -16.652  1.00 10.00      A   
ATOM   3214  CA  ARG A 341     -14.287  -2.467 -15.824  1.00 10.00      A   
ATOM   3215  CB  ARG A 341     -12.777  -2.467 -15.547  1.00 10.00      A   
ATOM   3216  CG  ARG A 341     -11.905  -2.243 -16.769  1.00 10.00      A   
ATOM   3217  CD  ARG A 341     -11.731  -3.515 -17.577  1.00 10.00      A   
ATOM   3218  NE  ARG A 341     -10.971  -3.269 -18.798  1.00 10.00      A   
ATOM   3219  HE  ARG A 341     -11.376  -2.665 -19.469  1.00 10.00      A   
ATOM   3220  CZ  ARG A 341      -9.769  -3.787 -19.048  1.00 10.00      A   
ATOM   3221  NH1 ARG A 341      -9.174  -4.581 -18.169  1.00 10.00      A   
ATOM   3222 HH11 ARG A 341      -8.232  -4.983 -18.376  1.00 10.00      A   
ATOM   3223 HH12 ARG A 341      -9.642  -4.805 -17.265  1.00 10.00      A   
ATOM   3224  NH2 ARG A 341      -9.164  -3.494 -20.180  1.00 10.00      A   
ATOM   3225 HH21 ARG A 341      -9.630  -2.853 -20.868  1.00 10.00      A   
ATOM   3226 HH22 ARG A 341      -8.221  -3.891 -20.393  1.00 10.00      A   
ATOM   3227  C   ARG A 341     -15.027  -2.314 -14.502  1.00 10.00      A   
ATOM   3228  O   ARG A 341     -15.625  -3.269 -13.996  1.00 10.00      A   
ATOM   3229  N   GLU A 342     -14.991  -1.100 -13.955  1.00 10.00      A   
ATOM   3230  HN  GLU A 342     -14.543  -0.368 -14.436  1.00 10.00      A   
ATOM   3231  CA  GLU A 342     -15.626  -0.816 -12.677  1.00 10.00      A   
ATOM   3232  CB  GLU A 342     -14.574  -0.481 -11.620  1.00 10.00      A   
ATOM   3233  CG  GLU A 342     -15.123  -0.466 -10.204  1.00 10.00      A   
ATOM   3234  CD  GLU A 342     -14.262   0.322  -9.252  1.00 10.00      A   
ATOM   3235  OE1 GLU A 342     -13.462  -0.285  -8.518  1.00 10.00      A   
ATOM   3236  OE2 GLU A 342     -14.385   1.557  -9.225  1.00 10.00      A   
ATOM   3237  C   GLU A 342     -16.621   0.331 -12.790  1.00 10.00      A   
ATOM   3238  O   GLU A 342     -16.324   1.373 -13.382  1.00 10.00      A   
ATOM   3239  N   LEU A 343     -17.795   0.132 -12.210  1.00 10.00      A   
ATOM   3240  HN  LEU A 343     -17.954  -0.721 -11.746  1.00 10.00      A   
ATOM   3241  CA  LEU A 343     -18.849   1.136 -12.224  1.00 10.00      A   
ATOM   3242  CB  LEU A 343     -19.930   0.774 -13.247  1.00 10.00      A   
ATOM   3243  CG  LEU A 343     -21.177   1.670 -13.263  1.00 10.00      A   
ATOM   3244  CD1 LEU A 343     -20.814   3.100 -13.634  1.00 10.00      A   
ATOM   3245  CD2 LEU A 343     -22.226   1.113 -14.213  1.00 10.00      A   
ATOM   3246  C   LEU A 343     -19.472   1.257 -10.839  1.00 10.00      A   
ATOM   3247  O   LEU A 343     -20.049   0.297 -10.327  1.00 10.00      A   
ATOM   3248  N   ARG A 344     -19.349   2.428 -10.236  1.00 10.00      A   
ATOM   3249  HN  ARG A 344     -18.881   3.161 -10.698  1.00 10.00      A   
ATOM   3250  CA  ARG A 344     -19.903   2.664  -8.912  1.00 10.00      A   
ATOM   3251  CB  ARG A 344     -18.800   3.033  -7.914  1.00 10.00      A   
ATOM   3252  CG  ARG A 344     -17.720   1.970  -7.781  1.00 10.00      A   
ATOM   3253  CD  ARG A 344     -16.819   2.205  -6.577  1.00 10.00      A   
ATOM   3254  NE  ARG A 344     -15.617   1.380  -6.667  1.00 10.00      A   
ATOM   3255  HE  ARG A 344     -15.248   1.234  -7.573  1.00 10.00      A   
ATOM   3256  CZ  ARG A 344     -14.966   0.839  -5.632  1.00 10.00      A   
ATOM   3257  NH1 ARG A 344     -15.376   1.040  -4.382  1.00 10.00      A   
ATOM   3258 HH11 ARG A 344     -16.210   1.622  -4.189  1.00 10.00      A   
ATOM   3259 HH12 ARG A 344     -14.848   0.611  -3.585  1.00 10.00      A   
ATOM   3260  NH2 ARG A 344     -13.918   0.064  -5.864  1.00 10.00      A   
ATOM   3261 HH21 ARG A 344     -13.607  -0.123  -6.844  1.00 10.00      A   
ATOM   3262 HH22 ARG A 344     -13.397  -0.377  -5.070  1.00 10.00      A   
ATOM   3263  C   ARG A 344     -20.973   3.747  -8.959  1.00 10.00      A   
ATOM   3264  O   ARG A 344     -20.707   4.870  -9.387  1.00 10.00      A   
ATOM   3265  N   VAL A 345     -22.181   3.389  -8.541  1.00 10.00      A   
ATOM   3266  HN  VAL A 345     -22.325   2.467  -8.234  1.00 10.00      A   
ATOM   3267  CA  VAL A 345     -23.302   4.323  -8.525  1.00 10.00      A   
ATOM   3268  CB  VAL A 345     -24.524   3.761  -9.288  1.00 10.00      A   
ATOM   3269  CG1 VAL A 345     -25.709   4.712  -9.192  1.00 10.00      A   
ATOM   3270  CG2 VAL A 345     -24.170   3.507 -10.745  1.00 10.00      A   
ATOM   3271  C   VAL A 345     -23.702   4.656  -7.089  1.00 10.00      A   
ATOM   3272  O   VAL A 345     -24.208   3.804  -6.357  1.00 10.00      A   
ATOM   3273  N   PHE A 346     -23.452   5.891  -6.690  1.00 10.00      A   
ATOM   3274  HN  PHE A 346     -23.038   6.520  -7.319  1.00 10.00      A   
ATOM   3275  CA  PHE A 346     -23.779   6.349  -5.348  1.00 10.00      A   
ATOM   3276  CB  PHE A 346     -22.694   7.302  -4.838  1.00 10.00      A   
ATOM   3277  CG  PHE A 346     -21.309   6.717  -4.853  1.00 10.00      A   
ATOM   3278  CD1 PHE A 346     -20.484   6.878  -5.956  1.00 10.00      A   
ATOM   3279  CD2 PHE A 346     -20.833   6.003  -3.767  1.00 10.00      A   
ATOM   3280  CE1 PHE A 346     -19.211   6.338  -5.972  1.00 10.00      A   
ATOM   3281  CE2 PHE A 346     -19.561   5.461  -3.776  1.00 10.00      A   
ATOM   3282  CZ  PHE A 346     -18.749   5.630  -4.881  1.00 10.00      A   
ATOM   3283  C   PHE A 346     -25.135   7.051  -5.341  1.00 10.00      A   
ATOM   3284  O   PHE A 346     -25.484   7.741  -6.293  1.00 10.00      A   
ATOM   3285  N   PRO A 347     -25.913   6.892  -4.266  1.00 10.00      A   
ATOM   3286  CA  PRO A 347     -27.233   7.513  -4.159  1.00 10.00      A   
ATOM   3287  CB  PRO A 347     -27.897   6.704  -3.044  1.00 10.00      A   
ATOM   3288  CG  PRO A 347     -26.766   6.280  -2.168  1.00 10.00      A   
ATOM   3289  CD  PRO A 347     -25.568   6.108  -3.067  1.00 10.00      A   
ATOM   3290  C   PRO A 347     -27.151   8.990  -3.774  1.00 10.00      A   
ATOM   3291  O   PRO A 347     -26.356   9.379  -2.914  1.00 10.00      A   
ATOM   3292  N   SER A 348     -27.963   9.809  -4.428  1.00 10.00      A   
ATOM   3293  HN  SER A 348     -28.551   9.443  -5.129  1.00 10.00      A   
ATOM   3294  CA  SER A 348     -27.997  11.237  -4.150  1.00 10.00      A   
ATOM   3295  CB  SER A 348     -28.839  11.958  -5.203  1.00 10.00      A   
ATOM   3296  OG  SER A 348     -29.900  11.134  -5.660  1.00 10.00      A   
ATOM   3297  HG  SER A 348     -29.565  10.535  -6.353  1.00 10.00      A   
ATOM   3298  C   SER A 348     -28.561  11.491  -2.758  1.00 10.00      A   
ATOM   3299  O   SER A 348     -27.910  12.109  -1.914  1.00 10.00      A   
ATOM   3300  N   GLU A 349     -29.772  11.001  -2.525  1.00 10.00      A   
ATOM   3301  HN  GLU A 349     -30.233  10.513  -3.245  1.00 10.00      A   
ATOM   3302  CA  GLU A 349     -30.434  11.149  -1.234  1.00 10.00      A   
ATOM   3303  CB  GLU A 349     -31.711  11.979  -1.377  1.00 10.00      A   
ATOM   3304  CG  GLU A 349     -31.514  13.477  -1.202  1.00 10.00      A   
ATOM   3305  CD  GLU A 349     -31.399  13.891   0.254  1.00 10.00      A   
ATOM   3306  OE1 GLU A 349     -30.272  13.904   0.788  1.00 10.00      A   
ATOM   3307  OE2 GLU A 349     -32.437  14.211   0.870  1.00 10.00      A   
ATOM   3308  C   GLU A 349     -30.762   9.767  -0.669  1.00 10.00      A   
ATOM   3309  O   GLU A 349     -31.902   9.306  -0.748  1.00 10.00      A   
ATOM   3310  N   PRO A 350     -29.763   9.091  -0.070  1.00 10.00      A   
ATOM   3311  CA  PRO A 350     -29.931   7.737   0.479  1.00 10.00      A   
ATOM   3312  CB  PRO A 350     -28.504   7.340   0.880  1.00 10.00      A   
ATOM   3313  CG  PRO A 350     -27.802   8.632   1.117  1.00 10.00      A   
ATOM   3314  CD  PRO A 350     -28.394   9.603   0.136  1.00 10.00      A   
ATOM   3315  C   PRO A 350     -30.848   7.695   1.696  1.00 10.00      A   
ATOM   3316  O   PRO A 350     -31.228   6.623   2.161  1.00 10.00      A   
ATOM   3317  N   PHE A 351     -31.198   8.862   2.211  1.00 10.00      A   
ATOM   3318  HN  PHE A 351     -30.869   9.684   1.797  1.00 10.00      A   
ATOM   3319  CA  PHE A 351     -32.061   8.944   3.379  1.00 10.00      A   
ATOM   3320  CB  PHE A 351     -31.611  10.077   4.305  1.00 10.00      A   
ATOM   3321  CG  PHE A 351     -30.208   9.905   4.816  1.00 10.00      A   
ATOM   3322  CD1 PHE A 351     -29.156  10.604   4.243  1.00 10.00      A   
ATOM   3323  CD2 PHE A 351     -29.938   9.034   5.860  1.00 10.00      A   
ATOM   3324  CE1 PHE A 351     -27.865  10.437   4.701  1.00 10.00      A   
ATOM   3325  CE2 PHE A 351     -28.648   8.865   6.325  1.00 10.00      A   
ATOM   3326  CZ  PHE A 351     -27.610   9.566   5.743  1.00 10.00      A   
ATOM   3327  C   PHE A 351     -33.527   9.102   2.984  1.00 10.00      A   
ATOM   3328  O   PHE A 351     -34.409   9.182   3.843  1.00 10.00      A   
ATOM   3329  N   VAL A 352     -33.784   9.135   1.680  1.00 10.00      A   
ATOM   3330  HN  VAL A 352     -33.042   9.060   1.042  1.00 10.00      A   
ATOM   3331  CA  VAL A 352     -35.146   9.273   1.175  1.00 10.00      A   
ATOM   3332  CB  VAL A 352     -35.247  10.335   0.057  1.00 10.00      A   
ATOM   3333  CG1 VAL A 352     -36.684  10.483  -0.427  1.00 10.00      A   
ATOM   3334  CG2 VAL A 352     -34.716  11.673   0.548  1.00 10.00      A   
ATOM   3335  C   VAL A 352     -35.667   7.933   0.666  1.00 10.00      A   
ATOM   3336  O   VAL A 352     -35.090   7.338  -0.248  1.00 10.00      A   
ATOM   3337  N   MET A 353     -36.748   7.469   1.278  1.00 10.00      A   
ATOM   3338  HN  MET A 353     -37.141   7.998   2.004  1.00 10.00      A   
ATOM   3339  CA  MET A 353     -37.371   6.198   0.916  1.00 10.00      A   
ATOM   3340  CB  MET A 353     -38.496   5.863   1.902  1.00 10.00      A   
ATOM   3341  CG  MET A 353     -39.436   4.756   1.451  1.00 10.00      A   
ATOM   3342  SD  MET A 353     -40.684   4.371   2.693  1.00 10.00      A   
ATOM   3343  CE  MET A 353     -41.948   3.610   1.681  1.00 10.00      A   
ATOM   3344  C   MET A 353     -37.898   6.225  -0.516  1.00 10.00      A   
ATOM   3345  O   MET A 353     -37.637   5.308  -1.301  1.00 10.00      A   
ATOM   3346  N   GLU A 354     -38.640   7.271  -0.850  1.00 10.00      A   
ATOM   3347  HN  GLU A 354     -38.826   7.958  -0.176  1.00 10.00      A   
ATOM   3348  CA  GLU A 354     -39.197   7.418  -2.187  1.00 10.00      A   
ATOM   3349  CB  GLU A 354     -40.188   8.581  -2.242  1.00 10.00      A   
ATOM   3350  CG  GLU A 354     -41.476   8.326  -1.482  1.00 10.00      A   
ATOM   3351  CD  GLU A 354     -42.204   7.083  -1.956  1.00 10.00      A   
ATOM   3352  OE1 GLU A 354     -42.603   7.029  -3.140  1.00 10.00      A   
ATOM   3353  OE2 GLU A 354     -42.401   6.161  -1.140  1.00 10.00      A   
ATOM   3354  C   GLU A 354     -38.097   7.619  -3.223  1.00 10.00      A   
ATOM   3355  O   GLU A 354     -37.076   8.246  -2.942  1.00 10.00      A   
ATOM   3356  N   PRO A 355     -38.282   7.076  -4.433  1.00 10.00      A   
ATOM   3357  CA  PRO A 355     -37.300   7.203  -5.507  1.00 10.00      A   
ATOM   3358  CB  PRO A 355     -37.809   6.242  -6.593  1.00 10.00      A   
ATOM   3359  CG  PRO A 355     -38.875   5.428  -5.938  1.00 10.00      A   
ATOM   3360  CD  PRO A 355     -39.449   6.289  -4.853  1.00 10.00      A   
ATOM   3361  C   PRO A 355     -37.224   8.629  -6.048  1.00 10.00      A   
ATOM   3362  O   PRO A 355     -38.090   9.062  -6.812  1.00 10.00      A   
ATOM   3363  N   ASN A 356     -36.192   9.357  -5.638  1.00 10.00      A   
ATOM   3364  HN  ASN A 356     -35.543   8.961  -5.014  1.00 10.00      A   
ATOM   3365  CA  ASN A 356     -35.998  10.733  -6.084  1.00 10.00      A   
ATOM   3366  CB  ASN A 356     -34.999  11.471  -5.181  1.00 10.00      A   
ATOM   3367  CG  ASN A 356     -33.605  10.869  -5.213  1.00 10.00      A   
ATOM   3368  OD1 ASN A 356     -33.443   9.650  -5.293  1.00 10.00      A   
ATOM   3369  ND2 ASN A 356     -32.593  11.713  -5.148  1.00 10.00      A   
ATOM   3370 HD21 ASN A 356     -32.787  12.672  -5.079  1.00 10.00      A   
ATOM   3371 HD22 ASN A 356     -31.678  11.350  -5.186  1.00 10.00      A   
ATOM   3372  C   ASN A 356     -35.527  10.761  -7.532  1.00 10.00      A   
ATOM   3373  O   ASN A 356     -35.676  11.763  -8.232  1.00 10.00      A   
ATOM   3374  N   VAL A 357     -34.965   9.648  -7.973  1.00 10.00      A   
ATOM   3375  HN  VAL A 357     -34.873   8.889  -7.361  1.00 10.00      A   
ATOM   3376  CA  VAL A 357     -34.477   9.513  -9.336  1.00 10.00      A   
ATOM   3377  CB  VAL A 357     -32.944   9.358  -9.372  1.00 10.00      A   
ATOM   3378  CG1 VAL A 357     -32.257  10.678  -9.051  1.00 10.00      A   
ATOM   3379  CG2 VAL A 357     -32.489   8.263  -8.416  1.00 10.00      A   
ATOM   3380  C   VAL A 357     -35.118   8.295  -9.989  1.00 10.00      A   
ATOM   3381  O   VAL A 357     -35.721   7.467  -9.301  1.00 10.00      A   
ATOM   3382  N   ALA A 358     -34.979   8.172 -11.302  1.00 10.00      A   
ATOM   3383  HN  ALA A 358     -34.452   8.845 -11.798  1.00 10.00      A   
ATOM   3384  CA  ALA A 358     -35.559   7.048 -12.029  1.00 10.00      A   
ATOM   3385  CB  ALA A 358     -36.149   7.507 -13.353  1.00 10.00      A   
ATOM   3386  C   ALA A 358     -34.532   5.941 -12.243  1.00 10.00      A   
ATOM   3387  O   ALA A 358     -34.254   5.534 -13.376  1.00 10.00      A   
ATOM   3388  N   LEU A 359     -33.970   5.464 -11.144  1.00 10.00      A   
ATOM   3389  HN  LEU A 359     -34.229   5.838 -10.280  1.00 10.00      A   
ATOM   3390  CA  LEU A 359     -32.977   4.404 -11.184  1.00 10.00      A   
ATOM   3391  CB  LEU A 359     -31.753   4.781 -10.341  1.00 10.00      A   
ATOM   3392  CG  LEU A 359     -30.578   3.800 -10.397  1.00 10.00      A   
ATOM   3393  CD1 LEU A 359     -29.633   4.147 -11.536  1.00 10.00      A   
ATOM   3394  CD2 LEU A 359     -29.843   3.755  -9.069  1.00 10.00      A   
ATOM   3395  C   LEU A 359     -33.576   3.111 -10.660  1.00 10.00      A   
ATOM   3396  O   LEU A 359     -34.023   3.044  -9.514  1.00 10.00      A   
ATOM   3397  N   THR A 360     -33.603   2.092 -11.498  1.00 10.00      A   
ATOM   3398  HN  THR A 360     -33.242   2.205 -12.410  1.00 10.00      A   
ATOM   3399  CA  THR A 360     -34.145   0.804 -11.103  1.00 10.00      A   
ATOM   3400  CB  THR A 360     -35.404   0.448 -11.921  1.00 10.00      A   
ATOM   3401  OG1 THR A 360     -35.070   0.340 -13.312  1.00 10.00      A   
ATOM   3402  HG1 THR A 360     -34.689   1.185 -13.618  1.00 10.00      A   
ATOM   3403  CG2 THR A 360     -36.477   1.513 -11.745  1.00 10.00      A   
ATOM   3404  C   THR A 360     -33.085  -0.278 -11.286  1.00 10.00      A   
ATOM   3405  O   THR A 360     -31.887   0.001 -11.209  1.00 10.00      A   
ATOM   3406  N   GLU A 361     -33.519  -1.504 -11.517  1.00 10.00      A   
ATOM   3407  HN  GLU A 361     -34.490  -1.675 -11.551  1.00 10.00      A   
ATOM   3408  CA  GLU A 361     -32.603  -2.610 -11.722  1.00 10.00      A   
ATOM   3409  CB  GLU A 361     -33.231  -3.923 -11.240  1.00 10.00      A   
ATOM   3410  CG  GLU A 361     -34.373  -4.431 -12.110  1.00 10.00      A   
ATOM   3411  CD  GLU A 361     -35.728  -3.903 -11.688  1.00 10.00      A   
ATOM   3412  OE1 GLU A 361     -36.628  -4.724 -11.422  1.00 10.00      A   
ATOM   3413  OE2 GLU A 361     -35.907  -2.671 -11.631  1.00 10.00      A   
ATOM   3414  C   GLU A 361     -32.243  -2.722 -13.201  1.00 10.00      A   
ATOM   3415  O   GLU A 361     -31.316  -3.444 -13.573  1.00 10.00      A   
ATOM   3416  N   GLN A 362     -32.982  -1.998 -14.035  1.00 10.00      A   
ATOM   3417  HN  GLN A 362     -33.689  -1.425 -13.668  1.00 10.00      A   
ATOM   3418  CA  GLN A 362     -32.763  -2.021 -15.474  1.00 10.00      A   
ATOM   3419  CB  GLN A 362     -33.839  -1.219 -16.213  1.00 10.00      A   
ATOM   3420  CG  GLN A 362     -33.810  -1.392 -17.726  1.00 10.00      A   
ATOM   3421  CD  GLN A 362     -33.990  -2.838 -18.153  1.00 10.00      A   
ATOM   3422  OE1 GLN A 362     -34.662  -3.619 -17.484  1.00 10.00      A   
ATOM   3423  NE2 GLN A 362     -33.393  -3.204 -19.276  1.00 10.00      A   
ATOM   3424 HE21 GLN A 362     -32.875  -2.531 -19.767  1.00 10.00      A   
ATOM   3425 HE22 GLN A 362     -33.492  -4.136 -19.570  1.00 10.00      A   
ATOM   3426  C   GLN A 362     -31.377  -1.505 -15.835  1.00 10.00      A   
ATOM   3427  O   GLN A 362     -30.702  -2.078 -16.693  1.00 10.00      A   
ATOM   3428  N   GLY A 363     -30.966  -0.420 -15.190  1.00 10.00      A   
ATOM   3429  HN  GLY A 363     -31.567   0.019 -14.543  1.00 10.00      A   
ATOM   3430  CA  GLY A 363     -29.661   0.153 -15.448  1.00 10.00      A   
ATOM   3431  C   GLY A 363     -28.545  -0.860 -15.312  1.00 10.00      A   
ATOM   3432  O   GLY A 363     -27.727  -1.010 -16.220  1.00 10.00      A   
ATOM   3433  N   LEU A 364     -28.530  -1.575 -14.191  1.00 10.00      A   
ATOM   3434  HN  LEU A 364     -29.224  -1.416 -13.519  1.00 10.00      A   
ATOM   3435  CA  LEU A 364     -27.506  -2.583 -13.929  1.00 10.00      A   
ATOM   3436  CB  LEU A 364     -27.758  -3.274 -12.583  1.00 10.00      A   
ATOM   3437  CG  LEU A 364     -26.532  -3.513 -11.686  1.00 10.00      A   
ATOM   3438  CD1 LEU A 364     -26.926  -4.270 -10.425  1.00 10.00      A   
ATOM   3439  CD2 LEU A 364     -25.429  -4.250 -12.435  1.00 10.00      A   
ATOM   3440  C   LEU A 364     -27.455  -3.624 -15.042  1.00 10.00      A   
ATOM   3441  O   LEU A 364     -26.381  -3.927 -15.569  1.00 10.00      A   
ATOM   3442  N   VAL A 365     -28.620  -4.156 -15.408  1.00 10.00      A   
ATOM   3443  HN  VAL A 365     -29.443  -3.856 -14.964  1.00 10.00      A   
ATOM   3444  CA  VAL A 365     -28.703  -5.172 -16.456  1.00 10.00      A   
ATOM   3445  CB  VAL A 365     -30.129  -5.744 -16.605  1.00 10.00      A   
ATOM   3446  CG1 VAL A 365     -30.146  -6.905 -17.590  1.00 10.00      A   
ATOM   3447  CG2 VAL A 365     -30.673  -6.185 -15.258  1.00 10.00      A   
ATOM   3448  C   VAL A 365     -28.234  -4.621 -17.802  1.00 10.00      A   
ATOM   3449  O   VAL A 365     -27.529  -5.301 -18.548  1.00 10.00      A   
ATOM   3450  N   SER A 366     -28.612  -3.387 -18.095  1.00 10.00      A   
ATOM   3451  HN  SER A 366     -29.158  -2.895 -17.448  1.00 10.00      A   
ATOM   3452  CA  SER A 366     -28.245  -2.742 -19.349  1.00 10.00      A   
ATOM   3453  CB  SER A 366     -28.927  -1.375 -19.464  1.00 10.00      A   
ATOM   3454  OG  SER A 366     -30.329  -1.490 -19.268  1.00 10.00      A   
ATOM   3455  HG  SER A 366     -30.502  -1.715 -18.343  1.00 10.00      A   
ATOM   3456  C   SER A 366     -26.732  -2.598 -19.491  1.00 10.00      A   
ATOM   3457  O   SER A 366     -26.166  -2.919 -20.538  1.00 10.00      A   
ATOM   3458  N   VAL A 367     -26.079  -2.130 -18.431  1.00 10.00      A   
ATOM   3459  HN  VAL A 367     -26.585  -1.903 -17.616  1.00 10.00      A   
ATOM   3460  CA  VAL A 367     -24.630  -1.938 -18.452  1.00 10.00      A   
ATOM   3461  CB  VAL A 367     -24.120  -1.175 -17.211  1.00 10.00      A   
ATOM   3462  CG1 VAL A 367     -22.646  -0.831 -17.362  1.00 10.00      A   
ATOM   3463  CG2 VAL A 367     -24.929   0.091 -16.986  1.00 10.00      A   
ATOM   3464  C   VAL A 367     -23.891  -3.271 -18.562  1.00 10.00      A   
ATOM   3465  O   VAL A 367     -23.012  -3.435 -19.409  1.00 10.00      A   
ATOM   3466  N   SER A 368     -24.273  -4.230 -17.725  1.00 10.00      A   
ATOM   3467  HN  SER A 368     -25.009  -4.055 -17.099  1.00 10.00      A   
ATOM   3468  CA  SER A 368     -23.632  -5.540 -17.720  1.00 10.00      A   
ATOM   3469  CB  SER A 368     -24.120  -6.376 -16.534  1.00 10.00      A   
ATOM   3470  OG  SER A 368     -25.528  -6.298 -16.400  1.00 10.00      A   
ATOM   3471  HG  SER A 368     -25.759  -5.516 -15.879  1.00 10.00      A   
ATOM   3472  C   SER A 368     -23.840  -6.290 -19.039  1.00 10.00      A   
ATOM   3473  O   SER A 368     -23.000  -7.093 -19.446  1.00 10.00      A   
ATOM   3474  N   MET A 369     -24.952  -6.015 -19.711  1.00 10.00      A   
ATOM   3475  HN  MET A 369     -25.586  -5.359 -19.344  1.00 10.00      A   
ATOM   3476  CA  MET A 369     -25.260  -6.669 -20.979  1.00 10.00      A   
ATOM   3477  CB  MET A 369     -26.762  -6.608 -21.258  1.00 10.00      A   
ATOM   3478  CG  MET A 369     -27.417  -7.966 -21.433  1.00 10.00      A   
ATOM   3479  SD  MET A 369     -29.212  -7.859 -21.563  1.00 10.00      A   
ATOM   3480  CE  MET A 369     -29.642  -9.591 -21.706  1.00 10.00      A   
ATOM   3481  C   MET A 369     -24.502  -6.021 -22.130  1.00 10.00      A   
ATOM   3482  O   MET A 369     -24.381  -6.601 -23.213  1.00 10.00      A   
ATOM   3483  N   GLY A 370     -23.991  -4.822 -21.888  1.00 10.00      A   
ATOM   3484  HN  GLY A 370     -24.102  -4.425 -20.999  1.00 10.00      A   
ATOM   3485  CA  GLY A 370     -23.270  -4.099 -22.911  1.00 10.00      A   
ATOM   3486  C   GLY A 370     -21.768  -4.165 -22.745  1.00 10.00      A   
ATOM   3487  O   GLY A 370     -21.050  -4.448 -23.702  1.00 10.00      A   
ATOM   3488  N   CYS A 371     -21.289  -3.898 -21.541  1.00 10.00      A   
ATOM   3489  HN  CYS A 371     -21.913  -3.668 -20.815  1.00 10.00      A   
ATOM   3490  CA  CYS A 371     -19.859  -3.923 -21.265  1.00 10.00      A   
ATOM   3491  CB  CYS A 371     -19.517  -2.892 -20.193  1.00 10.00      A   
ATOM   3492  SG  CYS A 371     -20.455  -1.355 -20.335  1.00 10.00      A   
ATOM   3493  HG  CYS A 371     -19.663  -0.446 -20.896  1.00 10.00      A   
ATOM   3494  C   CYS A 371     -19.392  -5.311 -20.834  1.00 10.00      A   
ATOM   3495  O   CYS A 371     -19.747  -5.791 -19.754  1.00 10.00      A   
ATOM   3496  N   PRO A 372     -18.585  -5.975 -21.680  1.00 10.00      A   
ATOM   3497  CA  PRO A 372     -18.057  -7.306 -21.403  1.00 10.00      A   
ATOM   3498  CB  PRO A 372     -17.682  -7.848 -22.793  1.00 10.00      A   
ATOM   3499  CG  PRO A 372     -17.995  -6.759 -23.772  1.00 10.00      A   
ATOM   3500  CD  PRO A 372     -18.138  -5.488 -22.988  1.00 10.00      A   
ATOM   3501  C   PRO A 372     -16.817  -7.261 -20.515  1.00 10.00      A   
ATOM   3502  O   PRO A 372     -16.367  -8.288 -20.009  1.00 10.00      A   
ATOM   3503  N   LYS A 373     -16.268  -6.069 -20.326  1.00 10.00      A   
ATOM   3504  HN  LYS A 373     -16.678  -5.281 -20.744  1.00 10.00      A   
ATOM   3505  CA  LYS A 373     -15.076  -5.899 -19.508  1.00 10.00      A   
ATOM   3506  CB  LYS A 373     -14.200  -4.767 -20.054  1.00 10.00      A   
ATOM   3507  CG  LYS A 373     -13.551  -5.061 -21.400  1.00 10.00      A   
ATOM   3508  CD  LYS A 373     -12.495  -6.149 -21.283  1.00 10.00      A   
ATOM   3509  CE  LYS A 373     -11.813  -6.416 -22.618  1.00 10.00      A   
ATOM   3510  NZ  LYS A 373     -10.781  -5.394 -22.948  1.00 10.00      A   
ATOM   3511  HZ1 LYS A 373      -9.994  -5.445 -22.271  1.00 10.00      A   
ATOM   3512  HZ2 LYS A 373     -11.194  -4.430 -22.910  1.00 10.00      A   
ATOM   3513  HZ3 LYS A 373     -10.408  -5.563 -23.904  1.00 10.00      A   
ATOM   3514  C   LYS A 373     -15.434  -5.638 -18.048  1.00 10.00      A   
ATOM   3515  O   LYS A 373     -14.550  -5.539 -17.194  1.00 10.00      A   
ATOM   3516  N   LEU A 374     -16.730  -5.533 -17.768  1.00 10.00      A   
ATOM   3517  HN  LEU A 374     -17.383  -5.628 -18.491  1.00 10.00      A   
ATOM   3518  CA  LEU A 374     -17.203  -5.280 -16.412  1.00 10.00      A   
ATOM   3519  CB  LEU A 374     -18.724  -5.119 -16.392  1.00 10.00      A   
ATOM   3520  CG  LEU A 374     -19.274  -3.720 -16.658  1.00 10.00      A   
ATOM   3521  CD1 LEU A 374     -20.790  -3.744 -16.627  1.00 10.00      A   
ATOM   3522  CD2 LEU A 374     -18.741  -2.731 -15.632  1.00 10.00      A   
ATOM   3523  C   LEU A 374     -16.816  -6.414 -15.474  1.00 10.00      A   
ATOM   3524  O   LEU A 374     -16.902  -7.586 -15.841  1.00 10.00      A   
ATOM   3525  N   GLU A 375     -16.386  -6.060 -14.270  1.00 10.00      A   
ATOM   3526  HN  GLU A 375     -16.320  -5.106 -14.050  1.00 10.00      A   
ATOM   3527  CA  GLU A 375     -16.005  -7.048 -13.269  1.00 10.00      A   
ATOM   3528  CB  GLU A 375     -14.542  -7.472 -13.424  1.00 10.00      A   
ATOM   3529  CG  GLU A 375     -13.528  -6.371 -13.165  1.00 10.00      A   
ATOM   3530  CD  GLU A 375     -12.156  -6.924 -12.862  1.00 10.00      A   
ATOM   3531  OE1 GLU A 375     -12.038  -7.777 -11.956  1.00 10.00      A   
ATOM   3532  OE2 GLU A 375     -11.184  -6.513 -13.526  1.00 10.00      A   
ATOM   3533  C   GLU A 375     -16.280  -6.539 -11.857  1.00 10.00      A   
ATOM   3534  O   GLU A 375     -16.520  -7.328 -10.940  1.00 10.00      A   
ATOM   3535  N   SER A 376     -16.243  -5.223 -11.685  1.00 10.00      A   
ATOM   3536  HN  SER A 376     -16.021  -4.643 -12.443  1.00 10.00      A   
ATOM   3537  CA  SER A 376     -16.501  -4.618 -10.388  1.00 10.00      A   
ATOM   3538  CB  SER A 376     -15.250  -3.895  -9.882  1.00 10.00      A   
ATOM   3539  OG  SER A 376     -14.071  -4.624 -10.189  1.00 10.00      A   
ATOM   3540  HG  SER A 376     -13.309  -4.182  -9.787  1.00 10.00      A   
ATOM   3541  C   SER A 376     -17.672  -3.644 -10.498  1.00 10.00      A   
ATOM   3542  O   SER A 376     -17.552  -2.577 -11.100  1.00 10.00      A   
ATOM   3543  N   VAL A 377     -18.809  -4.013  -9.930  1.00 10.00      A   
ATOM   3544  HN  VAL A 377     -18.857  -4.872  -9.450  1.00 10.00      A   
ATOM   3545  CA  VAL A 377     -19.986  -3.168 -10.001  1.00 10.00      A   
ATOM   3546  CB  VAL A 377     -21.103  -3.824 -10.845  1.00 10.00      A   
ATOM   3547  CG1 VAL A 377     -22.343  -2.945 -10.887  1.00 10.00      A   
ATOM   3548  CG2 VAL A 377     -20.608  -4.109 -12.255  1.00 10.00      A   
ATOM   3549  C   VAL A 377     -20.526  -2.833  -8.618  1.00 10.00      A   
ATOM   3550  O   VAL A 377     -20.738  -3.720  -7.792  1.00 10.00      A   
ATOM   3551  N   LEU A 378     -20.715  -1.544  -8.377  1.00 10.00      A   
ATOM   3552  HN  LEU A 378     -20.479  -0.896  -9.077  1.00 10.00      A   
ATOM   3553  CA  LEU A 378     -21.269  -1.046  -7.124  1.00 10.00      A   
ATOM   3554  CB  LEU A 378     -20.313  -0.037  -6.476  1.00 10.00      A   
ATOM   3555  CG  LEU A 378     -20.661   0.443  -5.060  1.00 10.00      A   
ATOM   3556  CD1 LEU A 378     -19.410   0.492  -4.196  1.00 10.00      A   
ATOM   3557  CD2 LEU A 378     -21.319   1.813  -5.103  1.00 10.00      A   
ATOM   3558  C   LEU A 378     -22.610  -0.392  -7.444  1.00 10.00      A   
ATOM   3559  O   LEU A 378     -22.673   0.550  -8.241  1.00 10.00      A   
ATOM   3560  N   TYR A 379     -23.681  -0.886  -6.840  1.00 10.00      A   
ATOM   3561  HN  TYR A 379     -23.577  -1.612  -6.181  1.00 10.00      A   
ATOM   3562  CA  TYR A 379     -25.010  -0.364  -7.124  1.00 10.00      A   
ATOM   3563  CB  TYR A 379     -25.785  -1.401  -7.934  1.00 10.00      A   
ATOM   3564  CG  TYR A 379     -26.742  -0.836  -8.959  1.00 10.00      A   
ATOM   3565  CD1 TYR A 379     -26.306   0.046  -9.940  1.00 10.00      A   
ATOM   3566  CD2 TYR A 379     -28.077  -1.211  -8.964  1.00 10.00      A   
ATOM   3567  CE1 TYR A 379     -27.174   0.534 -10.898  1.00 10.00      A   
ATOM   3568  CE2 TYR A 379     -28.953  -0.725  -9.912  1.00 10.00      A   
ATOM   3569  CZ  TYR A 379     -28.498   0.148 -10.876  1.00 10.00      A   
ATOM   3570  OH  TYR A 379     -29.366   0.620 -11.834  1.00 10.00      A   
ATOM   3571  HH  TYR A 379     -30.273   0.600 -11.489  1.00 10.00      A   
ATOM   3572  C   TYR A 379     -25.784  -0.030  -5.855  1.00 10.00      A   
ATOM   3573  O   TYR A 379     -25.807  -0.809  -4.903  1.00 10.00      A   
ATOM   3574  N   PHE A 380     -26.424   1.129  -5.864  1.00 10.00      A   
ATOM   3575  HN  PHE A 380     -26.353   1.701  -6.655  1.00 10.00      A   
ATOM   3576  CA  PHE A 380     -27.233   1.586  -4.741  1.00 10.00      A   
ATOM   3577  CB  PHE A 380     -26.600   2.814  -4.084  1.00 10.00      A   
ATOM   3578  CG  PHE A 380     -25.700   2.509  -2.918  1.00 10.00      A   
ATOM   3579  CD1 PHE A 380     -24.346   2.283  -3.107  1.00 10.00      A   
ATOM   3580  CD2 PHE A 380     -26.208   2.464  -1.629  1.00 10.00      A   
ATOM   3581  CE1 PHE A 380     -23.515   2.018  -2.035  1.00 10.00      A   
ATOM   3582  CE2 PHE A 380     -25.383   2.197  -0.554  1.00 10.00      A   
ATOM   3583  CZ  PHE A 380     -24.035   1.974  -0.757  1.00 10.00      A   
ATOM   3584  C   PHE A 380     -28.635   1.930  -5.228  1.00 10.00      A   
ATOM   3585  O   PHE A 380     -28.915   3.076  -5.593  1.00 10.00      A   
ATOM   3586  N   CYS A 381     -29.508   0.932  -5.257  1.00 10.00      A   
ATOM   3587  HN  CYS A 381     -29.237   0.042  -4.942  1.00 10.00      A   
ATOM   3588  CA  CYS A 381     -30.870   1.134  -5.720  1.00 10.00      A   
ATOM   3589  CB  CYS A 381     -31.208   0.139  -6.833  1.00 10.00      A   
ATOM   3590  SG  CYS A 381     -30.883  -1.585  -6.407  1.00 10.00      A   
ATOM   3591  HG  CYS A 381     -31.976  -2.283  -6.693  1.00 10.00      A   
ATOM   3592  C   CYS A 381     -31.869   1.019  -4.574  1.00 10.00      A   
ATOM   3593  O   CYS A 381     -31.492   0.777  -3.426  1.00 10.00      A   
ATOM   3594  N   ARG A 382     -33.142   1.207  -4.895  1.00 10.00      A   
ATOM   3595  HN  ARG A 382     -33.372   1.410  -5.827  1.00 10.00      A   
ATOM   3596  CA  ARG A 382     -34.209   1.126  -3.906  1.00 10.00      A   
ATOM   3597  CB  ARG A 382     -35.093   2.374  -3.974  1.00 10.00      A   
ATOM   3598  CG  ARG A 382     -34.424   3.632  -3.447  1.00 10.00      A   
ATOM   3599  CD  ARG A 382     -35.235   4.870  -3.783  1.00 10.00      A   
ATOM   3600  NE  ARG A 382     -34.788   6.043  -3.030  1.00 10.00      A   
ATOM   3601  HE  ARG A 382     -35.227   6.211  -2.164  1.00 10.00      A   
ATOM   3602  CZ  ARG A 382     -33.838   6.885  -3.433  1.00 10.00      A   
ATOM   3603  NH1 ARG A 382     -33.212   6.698  -4.591  1.00 10.00      A   
ATOM   3604 HH11 ARG A 382     -33.453   5.885  -5.194  1.00 10.00      A   
ATOM   3605 HH12 ARG A 382     -32.469   7.365  -4.898  1.00 10.00      A   
ATOM   3606  NH2 ARG A 382     -33.503   7.914  -2.670  1.00 10.00      A   
ATOM   3607 HH21 ARG A 382     -32.760   8.580  -2.981  1.00 10.00      A   
ATOM   3608 HH22 ARG A 382     -33.978   8.062  -1.750  1.00 10.00      A   
ATOM   3609  C   ARG A 382     -35.045  -0.128  -4.115  1.00 10.00      A   
ATOM   3610  O   ARG A 382     -35.906  -0.460  -3.299  1.00 10.00      A   
ATOM   3611  N   GLN A 383     -34.786  -0.817  -5.217  1.00 10.00      A   
ATOM   3612  HN  GLN A 383     -34.095  -0.491  -5.830  1.00 10.00      A   
ATOM   3613  CA  GLN A 383     -35.503  -2.037  -5.546  1.00 10.00      A   
ATOM   3614  CB  GLN A 383     -36.819  -1.705  -6.261  1.00 10.00      A   
ATOM   3615  CG  GLN A 383     -36.674  -1.409  -7.748  1.00 10.00      A   
ATOM   3616  CD  GLN A 383     -37.501  -0.223  -8.204  1.00 10.00      A   
ATOM   3617  OE1 GLN A 383     -37.627   0.770  -7.491  1.00 10.00      A   
ATOM   3618  NE2 GLN A 383     -38.080  -0.323  -9.389  1.00 10.00      A   
ATOM   3619 HE21 GLN A 383     -37.944  -1.148  -9.906  1.00 10.00      A   
ATOM   3620 HE22 GLN A 383     -38.627   0.430  -9.705  1.00 10.00      A   
ATOM   3621  C   GLN A 383     -34.636  -2.941  -6.417  1.00 10.00      A   
ATOM   3622  O   GLN A 383     -33.703  -2.473  -7.076  1.00 10.00      A   
ATOM   3623  N   MET A 384     -34.938  -4.225  -6.408  1.00 10.00      A   
ATOM   3624  HN  MET A 384     -35.676  -4.540  -5.842  1.00 10.00      A   
ATOM   3625  CA  MET A 384     -34.201  -5.195  -7.195  1.00 10.00      A   
ATOM   3626  CB  MET A 384     -32.896  -5.570  -6.483  1.00 10.00      A   
ATOM   3627  CG  MET A 384     -32.021  -6.557  -7.241  1.00 10.00      A   
ATOM   3628  SD  MET A 384     -31.628  -6.001  -8.909  1.00 10.00      A   
ATOM   3629  CE  MET A 384     -30.525  -4.638  -8.552  1.00 10.00      A   
ATOM   3630  C   MET A 384     -35.059  -6.430  -7.414  1.00 10.00      A   
ATOM   3631  O   MET A 384     -35.897  -6.761  -6.575  1.00 10.00      A   
ATOM   3632  N   THR A 385     -34.872  -7.085  -8.548  1.00 10.00      A   
ATOM   3633  HN  THR A 385     -34.215  -6.751  -9.195  1.00 10.00      A   
ATOM   3634  CA  THR A 385     -35.627  -8.282  -8.864  1.00 10.00      A   
ATOM   3635  CB  THR A 385     -36.440  -8.094 -10.155  1.00 10.00      A   
ATOM   3636  OG1 THR A 385     -35.750  -7.180 -11.018  1.00 10.00      A   
ATOM   3637  HG1 THR A 385     -36.180  -6.307 -10.982  1.00 10.00      A   
ATOM   3638  CG2 THR A 385     -37.814  -7.533  -9.832  1.00 10.00      A   
ATOM   3639  C   THR A 385     -34.712  -9.501  -8.997  1.00 10.00      A   
ATOM   3640  O   THR A 385     -33.550  -9.382  -9.393  1.00 10.00      A   
ATOM   3641  N   ASN A 386     -35.254 -10.667  -8.672  1.00 10.00      A   
ATOM   3642  HN  ASN A 386     -36.201 -10.684  -8.388  1.00 10.00      A   
ATOM   3643  CA  ASN A 386     -34.510 -11.922  -8.733  1.00 10.00      A   
ATOM   3644  CB  ASN A 386     -35.359 -13.077  -8.189  1.00 10.00      A   
ATOM   3645  CG  ASN A 386     -35.156 -13.320  -6.707  1.00 10.00      A   
ATOM   3646  OD1 ASN A 386     -34.046 -13.209  -6.193  1.00 10.00      A   
ATOM   3647  ND2 ASN A 386     -36.232 -13.651  -6.008  1.00 10.00      A   
ATOM   3648 HD21 ASN A 386     -37.087 -13.723  -6.482  1.00 10.00      A   
ATOM   3649 HD22 ASN A 386     -36.128 -13.805  -5.042  1.00 10.00      A   
ATOM   3650  C   ASN A 386     -34.078 -12.233 -10.156  1.00 10.00      A   
ATOM   3651  O   ASN A 386     -32.903 -12.495 -10.412  1.00 10.00      A   
ATOM   3652  N   ALA A 387     -35.036 -12.187 -11.078  1.00 10.00      A   
ATOM   3653  HN  ALA A 387     -35.950 -11.961 -10.802  1.00 10.00      A   
ATOM   3654  CA  ALA A 387     -34.769 -12.471 -12.484  1.00 10.00      A   
ATOM   3655  CB  ALA A 387     -36.037 -12.335 -13.311  1.00 10.00      A   
ATOM   3656  C   ALA A 387     -33.667 -11.577 -13.037  1.00 10.00      A   
ATOM   3657  O   ALA A 387     -32.789 -12.046 -13.755  1.00 10.00      A   
ATOM   3658  N   ALA A 388     -33.712 -10.294 -12.687  1.00 10.00      A   
ATOM   3659  HN  ALA A 388     -34.437  -9.984 -12.106  1.00 10.00      A   
ATOM   3660  CA  ALA A 388     -32.710  -9.339 -13.150  1.00 10.00      A   
ATOM   3661  CB  ALA A 388     -33.046  -7.938 -12.667  1.00 10.00      A   
ATOM   3662  C   ALA A 388     -31.315  -9.748 -12.691  1.00 10.00      A   
ATOM   3663  O   ALA A 388     -30.357  -9.704 -13.466  1.00 10.00      A   
ATOM   3664  N   LEU A 389     -31.211 -10.156 -11.429  1.00 10.00      A   
ATOM   3665  HN  LEU A 389     -32.010 -10.164 -10.862  1.00 10.00      A   
ATOM   3666  CA  LEU A 389     -29.938 -10.594 -10.870  1.00 10.00      A   
ATOM   3667  CB  LEU A 389     -30.094 -10.939  -9.386  1.00 10.00      A   
ATOM   3668  CG  LEU A 389     -30.324  -9.761  -8.442  1.00 10.00      A   
ATOM   3669  CD1 LEU A 389     -30.770 -10.250  -7.074  1.00 10.00      A   
ATOM   3670  CD2 LEU A 389     -29.063  -8.920  -8.327  1.00 10.00      A   
ATOM   3671  C   LEU A 389     -29.427 -11.807 -11.631  1.00 10.00      A   
ATOM   3672  O   LEU A 389     -28.231 -11.935 -11.895  1.00 10.00      A   
ATOM   3673  N   ILE A 390     -30.348 -12.694 -11.985  1.00 10.00      A   
ATOM   3674  HN  ILE A 390     -31.284 -12.538 -11.732  1.00 10.00      A   
ATOM   3675  CA  ILE A 390     -30.007 -13.892 -12.732  1.00 10.00      A   
ATOM   3676  CB  ILE A 390     -31.228 -14.828 -12.881  1.00 10.00      A   
ATOM   3677  CG1 ILE A 390     -31.738 -15.258 -11.502  1.00 10.00      A   
ATOM   3678  CG2 ILE A 390     -30.870 -16.047 -13.719  1.00 10.00      A   
ATOM   3679  CD1 ILE A 390     -33.059 -15.997 -11.538  1.00 10.00      A   
ATOM   3680  C   ILE A 390     -29.469 -13.514 -14.112  1.00 10.00      A   
ATOM   3681  O   ILE A 390     -28.468 -14.068 -14.571  1.00 10.00      A   
ATOM   3682  N   THR A 391     -30.131 -12.561 -14.762  1.00 10.00      A   
ATOM   3683  HN  THR A 391     -30.932 -12.164 -14.349  1.00 10.00      A   
ATOM   3684  CA  THR A 391     -29.714 -12.096 -16.077  1.00 10.00      A   
ATOM   3685  CB  THR A 391     -30.642 -10.982 -16.600  1.00 10.00      A   
ATOM   3686  OG1 THR A 391     -32.010 -11.346 -16.366  1.00 10.00      A   
ATOM   3687  HG1 THR A 391     -32.126 -12.286 -16.547  1.00 10.00      A   
ATOM   3688  CG2 THR A 391     -30.431 -10.772 -18.091  1.00 10.00      A   
ATOM   3689  C   THR A 391     -28.283 -11.570 -16.030  1.00 10.00      A   
ATOM   3690  O   THR A 391     -27.454 -11.931 -16.865  1.00 10.00      A   
ATOM   3691  N   ILE A 392     -27.997 -10.741 -15.031  1.00 10.00      A   
ATOM   3692  HN  ILE A 392     -28.701 -10.512 -14.387  1.00 10.00      A   
ATOM   3693  CA  ILE A 392     -26.671 -10.165 -14.865  1.00 10.00      A   
ATOM   3694  CB  ILE A 392     -26.633  -9.159 -13.694  1.00 10.00      A   
ATOM   3695  CG1 ILE A 392     -27.641  -8.031 -13.922  1.00 10.00      A   
ATOM   3696  CG2 ILE A 392     -25.230  -8.591 -13.515  1.00 10.00      A   
ATOM   3697  CD1 ILE A 392     -27.823  -7.128 -12.722  1.00 10.00      A   
ATOM   3698  C   ILE A 392     -25.631 -11.253 -14.619  1.00 10.00      A   
ATOM   3699  O   ILE A 392     -24.575 -11.260 -15.243  1.00 10.00      A   
ATOM   3700  N   ALA A 393     -25.943 -12.174 -13.714  1.00 10.00      A   
ATOM   3701  HN  ALA A 393     -26.809 -12.113 -13.248  1.00 10.00      A   
ATOM   3702  CA  ALA A 393     -25.033 -13.262 -13.377  1.00 10.00      A   
ATOM   3703  CB  ALA A 393     -25.631 -14.117 -12.273  1.00 10.00      A   
ATOM   3704  C   ALA A 393     -24.706 -14.128 -14.589  1.00 10.00      A   
ATOM   3705  O   ALA A 393     -23.554 -14.506 -14.803  1.00 10.00      A   
ATOM   3706  N   ARG A 394     -25.722 -14.436 -15.382  1.00 10.00      A   
ATOM   3707  HN  ARG A 394     -26.620 -14.095 -15.166  1.00 10.00      A   
ATOM   3708  CA  ARG A 394     -25.537 -15.270 -16.562  1.00 10.00      A   
ATOM   3709  CB  ARG A 394     -26.876 -15.810 -17.079  1.00 10.00      A   
ATOM   3710  CG  ARG A 394     -27.629 -16.673 -16.080  1.00 10.00      A   
ATOM   3711  CD  ARG A 394     -28.781 -17.413 -16.738  1.00 10.00      A   
ATOM   3712  NE  ARG A 394     -28.355 -18.672 -17.351  1.00 10.00      A   
ATOM   3713  HE  ARG A 394     -27.419 -18.733 -17.658  1.00 10.00      A   
ATOM   3714  CZ  ARG A 394     -29.161 -19.722 -17.524  1.00 10.00      A   
ATOM   3715  NH1 ARG A 394     -30.434 -19.663 -17.131  1.00 10.00      A   
ATOM   3716 HH11 ARG A 394     -30.811 -18.798 -16.687  1.00 10.00      A   
ATOM   3717 HH12 ARG A 394     -31.064 -20.482 -17.268  1.00 10.00      A   
ATOM   3718  NH2 ARG A 394     -28.696 -20.832 -18.088  1.00 10.00      A   
ATOM   3719 HH21 ARG A 394     -29.322 -21.656 -18.222  1.00 10.00      A   
ATOM   3720 HH22 ARG A 394     -27.699 -20.887 -18.404  1.00 10.00      A   
ATOM   3721  C   ARG A 394     -24.811 -14.526 -17.674  1.00 10.00      A   
ATOM   3722  O   ARG A 394     -23.968 -15.096 -18.364  1.00 10.00      A   
ATOM   3723  N   ASN A 395     -25.132 -13.256 -17.845  1.00 10.00      A   
ATOM   3724  HN  ASN A 395     -25.807 -12.848 -17.259  1.00 10.00      A   
ATOM   3725  CA  ASN A 395     -24.516 -12.446 -18.891  1.00 10.00      A   
ATOM   3726  CB  ASN A 395     -25.382 -11.227 -19.213  1.00 10.00      A   
ATOM   3727  CG  ASN A 395     -25.878 -11.228 -20.648  1.00 10.00      A   
ATOM   3728  OD1 ASN A 395     -26.927 -11.799 -20.959  1.00 10.00      A   
ATOM   3729  ND2 ASN A 395     -25.128 -10.592 -21.536  1.00 10.00      A   
ATOM   3730 HD21 ASN A 395     -24.304 -10.159 -21.226  1.00 10.00      A   
ATOM   3731 HD22 ASN A 395     -25.424 -10.580 -22.469  1.00 10.00      A   
ATOM   3732  C   ASN A 395     -23.106 -12.007 -18.515  1.00 10.00      A   
ATOM   3733  O   ASN A 395     -22.259 -11.794 -19.383  1.00 10.00      A   
ATOM   3734  N   ARG A 396     -22.860 -11.856 -17.224  1.00 10.00      A   
ATOM   3735  HN  ARG A 396     -23.582 -12.022 -16.572  1.00 10.00      A   
ATOM   3736  CA  ARG A 396     -21.553 -11.442 -16.739  1.00 10.00      A   
ATOM   3737  CB  ARG A 396     -21.625 -10.037 -16.134  1.00 10.00      A   
ATOM   3738  CG  ARG A 396     -21.775  -8.916 -17.146  1.00 10.00      A   
ATOM   3739  CD  ARG A 396     -20.426  -8.419 -17.640  1.00 10.00      A   
ATOM   3740  NE  ARG A 396     -19.783  -9.365 -18.545  1.00 10.00      A   
ATOM   3741  HE  ARG A 396     -19.078  -9.938 -18.169  1.00 10.00      A   
ATOM   3742  CZ  ARG A 396     -20.095  -9.487 -19.836  1.00 10.00      A   
ATOM   3743  NH1 ARG A 396     -21.034  -8.720 -20.374  1.00 10.00      A   
ATOM   3744 HH11 ARG A 396     -21.541  -8.013 -19.790  1.00 10.00      A   
ATOM   3745 HH12 ARG A 396     -21.273  -8.816 -21.383  1.00 10.00      A   
ATOM   3746  NH2 ARG A 396     -19.461 -10.367 -20.593  1.00 10.00      A   
ATOM   3747 HH21 ARG A 396     -18.712 -10.969 -20.191  1.00 10.00      A   
ATOM   3748 HH22 ARG A 396     -19.714 -10.464 -21.603  1.00 10.00      A   
ATOM   3749  C   ARG A 396     -21.029 -12.423 -15.697  1.00 10.00      A   
ATOM   3750  O   ARG A 396     -21.118 -12.172 -14.498  1.00 10.00      A   
ATOM   3751  N   PRO A 397     -20.476 -13.561 -16.136  1.00 10.00      A   
ATOM   3752  CA  PRO A 397     -19.936 -14.577 -15.235  1.00 10.00      A   
ATOM   3753  CB  PRO A 397     -19.991 -15.865 -16.071  1.00 10.00      A   
ATOM   3754  CG  PRO A 397     -20.473 -15.467 -17.436  1.00 10.00      A   
ATOM   3755  CD  PRO A 397     -20.347 -13.974 -17.534  1.00 10.00      A   
ATOM   3756  C   PRO A 397     -18.491 -14.278 -14.840  1.00 10.00      A   
ATOM   3757  O   PRO A 397     -17.887 -15.003 -14.048  1.00 10.00      A   
ATOM   3758  N   ASN A 398     -17.952 -13.196 -15.381  1.00 10.00      A   
ATOM   3759  HN  ASN A 398     -18.492 -12.646 -15.984  1.00 10.00      A   
ATOM   3760  CA  ASN A 398     -16.578 -12.800 -15.102  1.00 10.00      A   
ATOM   3761  CB  ASN A 398     -15.900 -12.290 -16.383  1.00 10.00      A   
ATOM   3762  CG  ASN A 398     -16.387 -10.916 -16.821  1.00 10.00      A   
ATOM   3763  OD1 ASN A 398     -17.460 -10.780 -17.418  1.00 10.00      A   
ATOM   3764  ND2 ASN A 398     -15.594  -9.892 -16.543  1.00 10.00      A   
ATOM   3765 HD21 ASN A 398     -14.747 -10.072 -16.081  1.00 10.00      A   
ATOM   3766 HD22 ASN A 398     -15.894  -8.991 -16.793  1.00 10.00      A   
ATOM   3767  C   ASN A 398     -16.517 -11.747 -13.998  1.00 10.00      A   
ATOM   3768  O   ASN A 398     -15.474 -11.137 -13.760  1.00 10.00      A   
ATOM   3769  N   MET A 399     -17.640 -11.543 -13.326  1.00 10.00      A   
ATOM   3770  HN  MET A 399     -18.436 -12.065 -13.560  1.00 10.00      A   
ATOM   3771  CA  MET A 399     -17.721 -10.564 -12.247  1.00 10.00      A   
ATOM   3772  CB  MET A 399     -19.174 -10.360 -11.820  1.00 10.00      A   
ATOM   3773  CG  MET A 399     -19.430  -9.042 -11.107  1.00 10.00      A   
ATOM   3774  SD  MET A 399     -19.652  -7.662 -12.250  1.00 10.00      A   
ATOM   3775  CE  MET A 399     -21.316  -7.975 -12.841  1.00 10.00      A   
ATOM   3776  C   MET A 399     -16.885 -11.007 -11.051  1.00 10.00      A   
ATOM   3777  O   MET A 399     -17.036 -12.124 -10.556  1.00 10.00      A   
ATOM   3778  N   THR A 400     -16.003 -10.134 -10.592  1.00 10.00      A   
ATOM   3779  HN  THR A 400     -15.918  -9.255 -11.024  1.00 10.00      A   
ATOM   3780  CA  THR A 400     -15.151 -10.450  -9.459  1.00 10.00      A   
ATOM   3781  CB  THR A 400     -13.688 -10.066  -9.744  1.00 10.00      A   
ATOM   3782  OG1 THR A 400     -13.632  -8.683 -10.112  1.00 10.00      A   
ATOM   3783  HG1 THR A 400     -13.085  -8.578 -10.909  1.00 10.00      A   
ATOM   3784  CG2 THR A 400     -13.115 -10.914 -10.867  1.00 10.00      A   
ATOM   3785  C   THR A 400     -15.622  -9.708  -8.215  1.00 10.00      A   
ATOM   3786  O   THR A 400     -15.411 -10.156  -7.089  1.00 10.00      A   
ATOM   3787  N   ARG A 401     -16.251  -8.561  -8.422  1.00 10.00      A   
ATOM   3788  HN  ARG A 401     -16.384  -8.242  -9.346  1.00 10.00      A   
ATOM   3789  CA  ARG A 401     -16.748  -7.759  -7.317  1.00 10.00      A   
ATOM   3790  CB  ARG A 401     -15.817  -6.578  -7.054  1.00 10.00      A   
ATOM   3791  CG  ARG A 401     -14.523  -6.967  -6.360  1.00 10.00      A   
ATOM   3792  CD  ARG A 401     -13.375  -6.065  -6.772  1.00 10.00      A   
ATOM   3793  NE  ARG A 401     -12.879  -6.362  -8.117  1.00 10.00      A   
ATOM   3794  HE  ARG A 401     -13.445  -6.915  -8.701  1.00 10.00      A   
ATOM   3795  CZ  ARG A 401     -11.716  -5.923  -8.584  1.00 10.00      A   
ATOM   3796  NH1 ARG A 401     -10.933  -5.183  -7.808  1.00 10.00      A   
ATOM   3797 HH11 ARG A 401     -10.020  -4.825  -8.158  1.00 10.00      A   
ATOM   3798 HH12 ARG A 401     -11.231  -4.951  -6.824  1.00 10.00      A   
ATOM   3799  NH2 ARG A 401     -11.326  -6.237  -9.815  1.00 10.00      A   
ATOM   3800 HH21 ARG A 401     -10.414  -5.889 -10.181  1.00 10.00      A   
ATOM   3801 HH22 ARG A 401     -11.932  -6.835 -10.430  1.00 10.00      A   
ATOM   3802  C   ARG A 401     -18.167  -7.274  -7.576  1.00 10.00      A   
ATOM   3803  O   ARG A 401     -18.403  -6.413  -8.424  1.00 10.00      A   
ATOM   3804  N   PHE A 402     -19.107  -7.833  -6.838  1.00 10.00      A   
ATOM   3805  HN  PHE A 402     -18.850  -8.498  -6.162  1.00 10.00      A   
ATOM   3806  CA  PHE A 402     -20.506  -7.469  -6.977  1.00 10.00      A   
ATOM   3807  CB  PHE A 402     -21.353  -8.698  -7.322  1.00 10.00      A   
ATOM   3808  CG  PHE A 402     -22.708  -8.372  -7.887  1.00 10.00      A   
ATOM   3809  CD1 PHE A 402     -22.865  -8.120  -9.243  1.00 10.00      A   
ATOM   3810  CD2 PHE A 402     -23.825  -8.317  -7.066  1.00 10.00      A   
ATOM   3811  CE1 PHE A 402     -24.108  -7.821  -9.766  1.00 10.00      A   
ATOM   3812  CE2 PHE A 402     -25.070  -8.019  -7.584  1.00 10.00      A   
ATOM   3813  CZ  PHE A 402     -25.210  -7.771  -8.936  1.00 10.00      A   
ATOM   3814  C   PHE A 402     -21.004  -6.819  -5.694  1.00 10.00      A   
ATOM   3815  O   PHE A 402     -21.424  -7.502  -4.758  1.00 10.00      A   
ATOM   3816  N   ARG A 403     -20.936  -5.500  -5.650  1.00 10.00      A   
ATOM   3817  HN  ARG A 403     -20.598  -5.009  -6.436  1.00 10.00      A   
ATOM   3818  CA  ARG A 403     -21.377  -4.752  -4.480  1.00 10.00      A   
ATOM   3819  CB  ARG A 403     -20.362  -3.662  -4.116  1.00 10.00      A   
ATOM   3820  CG  ARG A 403     -18.945  -4.176  -3.895  1.00 10.00      A   
ATOM   3821  CD  ARG A 403     -17.976  -3.041  -3.598  1.00 10.00      A   
ATOM   3822  NE  ARG A 403     -17.855  -2.779  -2.169  1.00 10.00      A   
ATOM   3823  HE  ARG A 403     -18.595  -3.087  -1.586  1.00 10.00      A   
ATOM   3824  CZ  ARG A 403     -16.810  -2.172  -1.604  1.00 10.00      A   
ATOM   3825  NH1 ARG A 403     -15.788  -1.764  -2.352  1.00 10.00      A   
ATOM   3826 HH11 ARG A 403     -15.793  -1.918  -3.381  1.00 10.00      A   
ATOM   3827 HH12 ARG A 403     -14.967  -1.292  -1.904  1.00 10.00      A   
ATOM   3828  NH2 ARG A 403     -16.775  -1.991  -0.289  1.00 10.00      A   
ATOM   3829 HH21 ARG A 403     -15.954  -1.515   0.159  1.00 10.00      A   
ATOM   3830 HH22 ARG A 403     -17.559  -2.339   0.313  1.00 10.00      A   
ATOM   3831  C   ARG A 403     -22.747  -4.139  -4.734  1.00 10.00      A   
ATOM   3832  O   ARG A 403     -22.876  -3.165  -5.476  1.00 10.00      A   
ATOM   3833  N   LEU A 404     -23.769  -4.739  -4.151  1.00 10.00      A   
ATOM   3834  HN  LEU A 404     -23.603  -5.525  -3.591  1.00 10.00      A   
ATOM   3835  CA  LEU A 404     -25.132  -4.260  -4.311  1.00 10.00      A   
ATOM   3836  CB  LEU A 404     -25.988  -5.312  -5.028  1.00 10.00      A   
ATOM   3837  CG  LEU A 404     -27.479  -4.997  -5.170  1.00 10.00      A   
ATOM   3838  CD1 LEU A 404     -27.689  -3.750  -6.019  1.00 10.00      A   
ATOM   3839  CD2 LEU A 404     -28.218  -6.179  -5.773  1.00 10.00      A   
ATOM   3840  C   LEU A 404     -25.738  -3.918  -2.960  1.00 10.00      A   
ATOM   3841  O   LEU A 404     -25.689  -4.721  -2.025  1.00 10.00      A   
ATOM   3842  N   CYS A 405     -26.294  -2.723  -2.847  1.00 10.00      A   
ATOM   3843  HN  CYS A 405     -26.286  -2.113  -3.620  1.00 10.00      A   
ATOM   3844  CA  CYS A 405     -26.907  -2.290  -1.605  1.00 10.00      A   
ATOM   3845  CB  CYS A 405     -25.971  -1.367  -0.822  1.00 10.00      A   
ATOM   3846  SG  CYS A 405     -26.535  -0.985   0.854  1.00 10.00      A   
ATOM   3847  HG  CYS A 405     -27.854  -1.121   0.880  1.00 10.00      A   
ATOM   3848  C   CYS A 405     -28.236  -1.597  -1.859  1.00 10.00      A   
ATOM   3849  O   CYS A 405     -28.291  -0.540  -2.484  1.00 10.00      A   
ATOM   3850  N   ILE A 406     -29.305  -2.211  -1.388  1.00 10.00      A   
ATOM   3851  HN  ILE A 406     -29.201  -3.069  -0.926  1.00 10.00      A   
ATOM   3852  CA  ILE A 406     -30.633  -1.646  -1.538  1.00 10.00      A   
ATOM   3853  CB  ILE A 406     -31.698  -2.760  -1.627  1.00 10.00      A   
ATOM   3854  CG1 ILE A 406     -31.352  -3.743  -2.748  1.00 10.00      A   
ATOM   3855  CG2 ILE A 406     -33.081  -2.162  -1.845  1.00 10.00      A   
ATOM   3856  CD1 ILE A 406     -32.132  -5.036  -2.687  1.00 10.00      A   
ATOM   3857  C   ILE A 406     -30.930  -0.757  -0.335  1.00 10.00      A   
ATOM   3858  O   ILE A 406     -30.678  -1.154   0.805  1.00 10.00      A   
ATOM   3859  N   ILE A 407     -31.428   0.452  -0.597  1.00 10.00      A   
ATOM   3860  HN  ILE A 407     -31.565   0.714  -1.536  1.00 10.00      A   
ATOM   3861  CA  ILE A 407     -31.754   1.408   0.466  1.00 10.00      A   
ATOM   3862  CB  ILE A 407     -32.362   2.707  -0.108  1.00 10.00      A   
ATOM   3863  CG1 ILE A 407     -31.395   3.368  -1.101  1.00 10.00      A   
ATOM   3864  CG2 ILE A 407     -32.730   3.676   1.006  1.00 10.00      A   
ATOM   3865  CD1 ILE A 407     -30.039   3.721  -0.517  1.00 10.00      A   
ATOM   3866  C   ILE A 407     -32.725   0.799   1.478  1.00 10.00      A   
ATOM   3867  O   ILE A 407     -32.526   0.905   2.690  1.00 10.00      A   
ATOM   3868  N   GLU A 408     -33.760   0.153   0.967  1.00 10.00      A   
ATOM   3869  HN  GLU A 408     -33.853   0.103  -0.005  1.00 10.00      A   
ATOM   3870  CA  GLU A 408     -34.759  -0.491   1.806  1.00 10.00      A   
ATOM   3871  CB  GLU A 408     -36.025  -0.766   0.990  1.00 10.00      A   
ATOM   3872  CG  GLU A 408     -37.174  -1.375   1.778  1.00 10.00      A   
ATOM   3873  CD  GLU A 408     -37.866  -0.379   2.688  1.00 10.00      A   
ATOM   3874  OE1 GLU A 408     -38.248   0.712   2.213  1.00 10.00      A   
ATOM   3875  OE2 GLU A 408     -38.060  -0.697   3.880  1.00 10.00      A   
ATOM   3876  C   GLU A 408     -34.198  -1.795   2.378  1.00 10.00      A   
ATOM   3877  O   GLU A 408     -33.892  -2.730   1.638  1.00 10.00      A   
ATOM   3878  N   PRO A 409     -34.040  -1.870   3.707  1.00 10.00      A   
ATOM   3879  CA  PRO A 409     -33.512  -3.062   4.371  1.00 10.00      A   
ATOM   3880  CB  PRO A 409     -33.234  -2.583   5.797  1.00 10.00      A   
ATOM   3881  CG  PRO A 409     -34.186  -1.456   6.005  1.00 10.00      A   
ATOM   3882  CD  PRO A 409     -34.370  -0.801   4.665  1.00 10.00      A   
ATOM   3883  C   PRO A 409     -34.540  -4.190   4.375  1.00 10.00      A   
ATOM   3884  O   PRO A 409     -35.718  -3.961   4.652  1.00 10.00      A   
ATOM   3885  N   LYS A 410     -34.087  -5.405   4.069  1.00 10.00      A   
ATOM   3886  HN  LYS A 410     -33.129  -5.519   3.878  1.00 10.00      A   
ATOM   3887  CA  LYS A 410     -34.961  -6.576   4.019  1.00 10.00      A   
ATOM   3888  CB  LYS A 410     -35.592  -6.884   5.387  1.00 10.00      A   
ATOM   3889  CG  LYS A 410     -34.600  -7.359   6.440  1.00 10.00      A   
ATOM   3890  CD  LYS A 410     -35.307  -7.851   7.699  1.00 10.00      A   
ATOM   3891  CE  LYS A 410     -34.345  -8.575   8.628  1.00 10.00      A   
ATOM   3892  NZ  LYS A 410     -35.030  -9.142   9.821  1.00 10.00      A   
ATOM   3893  HZ1 LYS A 410     -35.890  -9.651   9.535  1.00 10.00      A   
ATOM   3894  HZ2 LYS A 410     -35.298  -8.383  10.475  1.00 10.00      A   
ATOM   3895  HZ3 LYS A 410     -34.397  -9.805  10.318  1.00 10.00      A   
ATOM   3896  C   LYS A 410     -36.032  -6.427   2.935  1.00 10.00      A   
ATOM   3897  O   LYS A 410     -37.160  -6.895   3.091  1.00 10.00      A   
ATOM   3898  N   ALA A 411     -35.664  -5.777   1.834  1.00 10.00      A   
ATOM   3899  HN  ALA A 411     -34.750  -5.431   1.766  1.00 10.00      A   
ATOM   3900  CA  ALA A 411     -36.583  -5.571   0.722  1.00 10.00      A   
ATOM   3901  CB  ALA A 411     -36.203  -4.323  -0.056  1.00 10.00      A   
ATOM   3902  C   ALA A 411     -36.573  -6.776  -0.205  1.00 10.00      A   
ATOM   3903  O   ALA A 411     -35.519  -7.190  -0.688  1.00 10.00      A   
ATOM   3904  N   PRO A 412     -37.738  -7.377  -0.451  1.00 10.00      A   
ATOM   3905  CA  PRO A 412     -37.848  -8.528  -1.328  1.00 10.00      A   
ATOM   3906  CB  PRO A 412     -39.097  -9.222  -0.784  1.00 10.00      A   
ATOM   3907  CG  PRO A 412     -39.966  -8.104  -0.315  1.00 10.00      A   
ATOM   3908  CD  PRO A 412     -39.044  -6.991   0.117  1.00 10.00      A   
ATOM   3909  C   PRO A 412     -38.073  -8.103  -2.777  1.00 10.00      A   
ATOM   3910  O   PRO A 412     -38.154  -6.910  -3.082  1.00 10.00      A   
ATOM   3911  N   ASP A 413     -38.157  -9.086  -3.664  1.00 10.00      A   
ATOM   3912  HN  ASP A 413     -38.060 -10.015  -3.354  1.00 10.00      A   
ATOM   3913  CA  ASP A 413     -38.406  -8.834  -5.082  1.00 10.00      A   
ATOM   3914  CB  ASP A 413     -38.418 -10.173  -5.834  1.00 10.00      A   
ATOM   3915  CG  ASP A 413     -38.708 -10.056  -7.317  1.00 10.00      A   
ATOM   3916  OD1 ASP A 413     -39.861  -9.760  -7.678  1.00 10.00      A   
ATOM   3917  OD2 ASP A 413     -37.801 -10.310  -8.128  1.00 10.00      A   
ATOM   3918  C   ASP A 413     -39.763  -8.143  -5.208  1.00 10.00      A   
ATOM   3919  O   ASP A 413     -40.778  -8.701  -4.809  1.00 10.00      A   
ATOM   3920  N   TYR A 414     -39.787  -6.936  -5.758  1.00 10.00      A   
ATOM   3921  HN  TYR A 414     -38.954  -6.548  -6.098  1.00 10.00      A   
ATOM   3922  CA  TYR A 414     -41.036  -6.175  -5.864  1.00 10.00      A   
ATOM   3923  CB  TYR A 414     -40.778  -4.668  -5.997  1.00 10.00      A   
ATOM   3924  CG  TYR A 414     -40.229  -4.233  -7.339  1.00 10.00      A   
ATOM   3925  CD1 TYR A 414     -41.022  -3.536  -8.238  1.00 10.00      A   
ATOM   3926  CD2 TYR A 414     -38.915  -4.504  -7.698  1.00 10.00      A   
ATOM   3927  CE1 TYR A 414     -40.528  -3.124  -9.460  1.00 10.00      A   
ATOM   3928  CE2 TYR A 414     -38.412  -4.099  -8.920  1.00 10.00      A   
ATOM   3929  CZ  TYR A 414     -39.224  -3.406  -9.796  1.00 10.00      A   
ATOM   3930  OH  TYR A 414     -38.726  -2.988 -11.011  1.00 10.00      A   
ATOM   3931  HH  TYR A 414     -37.893  -3.460 -11.200  1.00 10.00      A   
ATOM   3932  C   TYR A 414     -42.008  -6.677  -6.938  1.00 10.00      A   
ATOM   3933  O   TYR A 414     -43.055  -6.065  -7.156  1.00 10.00      A   
ATOM   3934  N   LEU A 415     -41.682  -7.776  -7.603  1.00 10.00      A   
ATOM   3935  HN  LEU A 415     -40.832  -8.236  -7.408  1.00 10.00      A   
ATOM   3936  CA  LEU A 415     -42.564  -8.323  -8.624  1.00 10.00      A   
ATOM   3937  CB  LEU A 415     -41.826  -8.502  -9.955  1.00 10.00      A   
ATOM   3938  CG  LEU A 415     -41.304  -7.228 -10.622  1.00 10.00      A   
ATOM   3939  CD1 LEU A 415     -40.694  -7.549 -11.976  1.00 10.00      A   
ATOM   3940  CD2 LEU A 415     -42.415  -6.200 -10.766  1.00 10.00      A   
ATOM   3941  C   LEU A 415     -43.170  -9.647  -8.164  1.00 10.00      A   
ATOM   3942  O   LEU A 415     -44.384  -9.844  -8.236  1.00 10.00      A   
ATOM   3943  N   THR A 416     -42.323 -10.547  -7.681  1.00 10.00      A   
ATOM   3944  HN  THR A 416     -41.360 -10.325  -7.640  1.00 10.00      A   
ATOM   3945  CA  THR A 416     -42.774 -11.849  -7.209  1.00 10.00      A   
ATOM   3946  CB  THR A 416     -41.753 -12.952  -7.536  1.00 10.00      A   
ATOM   3947  OG1 THR A 416     -40.434 -12.510  -7.198  1.00 10.00      A   
ATOM   3948  HG1 THR A 416     -40.266 -11.649  -7.607  1.00 10.00      A   
ATOM   3949  CG2 THR A 416     -41.802 -13.311  -9.012  1.00 10.00      A   
ATOM   3950  C   THR A 416     -43.039 -11.825  -5.704  1.00 10.00      A   
ATOM   3951  O   THR A 416     -43.690 -12.721  -5.167  1.00 10.00      A   
ATOM   3952  N   LEU A 417     -42.523 -10.787  -5.040  1.00 10.00      A   
ATOM   3953  HN  LEU A 417     -42.007 -10.117  -5.541  1.00 10.00      A   
ATOM   3954  CA  LEU A 417     -42.685 -10.604  -3.590  1.00 10.00      A   
ATOM   3955  CB  LEU A 417     -44.163 -10.517  -3.199  1.00 10.00      A   
ATOM   3956  CG  LEU A 417     -44.968  -9.425  -3.902  1.00 10.00      A   
ATOM   3957  CD1 LEU A 417     -46.447  -9.565  -3.583  1.00 10.00      A   
ATOM   3958  CD2 LEU A 417     -44.462  -8.046  -3.503  1.00 10.00      A   
ATOM   3959  C   LEU A 417     -41.961 -11.685  -2.794  1.00 10.00      A   
ATOM   3960  O   LEU A 417     -42.342 -12.014  -1.671  1.00 10.00      A   
ATOM   3961  N   GLU A 418     -40.899 -12.215  -3.379  1.00 10.00      A   
ATOM   3962  HN  GLU A 418     -40.627 -11.887  -4.261  1.00 10.00      A   
ATOM   3963  CA  GLU A 418     -40.114 -13.263  -2.741  1.00 10.00      A   
ATOM   3964  CB  GLU A 418     -40.022 -14.480  -3.665  1.00 10.00      A   
ATOM   3965  CG  GLU A 418     -41.359 -15.103  -4.023  1.00 10.00      A   
ATOM   3966  CD  GLU A 418     -41.212 -16.239  -5.009  1.00 10.00      A   
ATOM   3967  OE1 GLU A 418     -41.691 -16.109  -6.153  1.00 10.00      A   
ATOM   3968  OE2 GLU A 418     -40.611 -17.273  -4.645  1.00 10.00      A   
ATOM   3969  C   GLU A 418     -38.711 -12.756  -2.419  1.00 10.00      A   
ATOM   3970  O   GLU A 418     -38.274 -11.744  -2.970  1.00 10.00      A   
ATOM   3971  N   PRO A 419     -38.002 -13.431  -1.494  1.00 10.00      A   
ATOM   3972  CA  PRO A 419     -36.630 -13.065  -1.118  1.00 10.00      A   
ATOM   3973  CB  PRO A 419     -36.259 -14.100  -0.047  1.00 10.00      A   
ATOM   3974  CG  PRO A 419     -37.563 -14.609   0.458  1.00 10.00      A   
ATOM   3975  CD  PRO A 419     -38.491 -14.581  -0.718  1.00 10.00      A   
ATOM   3976  C   PRO A 419     -35.681 -13.175  -2.310  1.00 10.00      A   
ATOM   3977  O   PRO A 419     -35.946 -13.909  -3.264  1.00 10.00      A   
ATOM   3978  N   LEU A 420     -34.567 -12.466  -2.244  1.00 10.00      A   
ATOM   3979  HN  LEU A 420     -34.382 -11.939  -1.435  1.00 10.00      A   
ATOM   3980  CA  LEU A 420     -33.593 -12.462  -3.329  1.00 10.00      A   
ATOM   3981  CB  LEU A 420     -32.865 -11.115  -3.377  1.00 10.00      A   
ATOM   3982  CG  LEU A 420     -33.748  -9.873  -3.534  1.00 10.00      A   
ATOM   3983  CD1 LEU A 420     -32.904  -8.609  -3.479  1.00 10.00      A   
ATOM   3984  CD2 LEU A 420     -34.540  -9.932  -4.832  1.00 10.00      A   
ATOM   3985  C   LEU A 420     -32.588 -13.609  -3.197  1.00 10.00      A   
ATOM   3986  O   LEU A 420     -31.468 -13.526  -3.709  1.00 10.00      A   
ATOM   3987  N   ASP A 421     -33.001 -14.681  -2.524  1.00 10.00      A   
ATOM   3988  HN  ASP A 421     -33.908 -14.683  -2.155  1.00 10.00      A   
ATOM   3989  CA  ASP A 421     -32.145 -15.849  -2.309  1.00 10.00      A   
ATOM   3990  CB  ASP A 421     -32.892 -16.940  -1.530  1.00 10.00      A   
ATOM   3991  CG  ASP A 421     -33.099 -16.615  -0.064  1.00 10.00      A   
ATOM   3992  OD1 ASP A 421     -32.106 -16.509   0.679  1.00 10.00      A   
ATOM   3993  OD2 ASP A 421     -34.265 -16.487   0.358  1.00 10.00      A   
ATOM   3994  C   ASP A 421     -31.637 -16.431  -3.624  1.00 10.00      A   
ATOM   3995  O   ASP A 421     -30.429 -16.571  -3.826  1.00 10.00      A   
ATOM   3996  N   ILE A 422     -32.562 -16.754  -4.523  1.00 10.00      A   
ATOM   3997  HN  ILE A 422     -33.505 -16.592  -4.318  1.00 10.00      A   
ATOM   3998  CA  ILE A 422     -32.203 -17.339  -5.812  1.00 10.00      A   
ATOM   3999  CB  ILE A 422     -33.423 -17.928  -6.559  1.00 10.00      A   
ATOM   4000  CG1 ILE A 422     -34.525 -16.877  -6.718  1.00 10.00      A   
ATOM   4001  CG2 ILE A 422     -33.954 -19.159  -5.832  1.00 10.00      A   
ATOM   4002  CD1 ILE A 422     -35.648 -17.302  -7.642  1.00 10.00      A   
ATOM   4003  C   ILE A 422     -31.463 -16.345  -6.707  1.00 10.00      A   
ATOM   4004  O   ILE A 422     -30.625 -16.736  -7.521  1.00 10.00      A   
ATOM   4005  N   GLY A 423     -31.770 -15.062  -6.546  1.00 10.00      A   
ATOM   4006  HN  GLY A 423     -32.450 -14.809  -5.884  1.00 10.00      A   
ATOM   4007  CA  GLY A 423     -31.119 -14.033  -7.339  1.00 10.00      A   
ATOM   4008  C   GLY A 423     -29.642 -13.922  -7.016  1.00 10.00      A   
ATOM   4009  O   GLY A 423     -28.793 -14.029  -7.899  1.00 10.00      A   
ATOM   4010  N   PHE A 424     -29.335 -13.712  -5.742  1.00 10.00      A   
ATOM   4011  HN  PHE A 424     -30.060 -13.621  -5.086  1.00 10.00      A   
ATOM   4012  CA  PHE A 424     -27.953 -13.603  -5.297  1.00 10.00      A   
ATOM   4013  CB  PHE A 424     -27.884 -13.086  -3.859  1.00 10.00      A   
ATOM   4014  CG  PHE A 424     -27.856 -11.589  -3.746  1.00 10.00      A   
ATOM   4015  CD1 PHE A 424     -28.982 -10.888  -3.359  1.00 10.00      A   
ATOM   4016  CD2 PHE A 424     -26.693 -10.885  -4.013  1.00 10.00      A   
ATOM   4017  CE1 PHE A 424     -28.949  -9.513  -3.241  1.00 10.00      A   
ATOM   4018  CE2 PHE A 424     -26.653  -9.510  -3.900  1.00 10.00      A   
ATOM   4019  CZ  PHE A 424     -27.783  -8.822  -3.512  1.00 10.00      A   
ATOM   4020  C   PHE A 424     -27.255 -14.953  -5.409  1.00 10.00      A   
ATOM   4021  O   PHE A 424     -26.048 -15.025  -5.647  1.00 10.00      A   
ATOM   4022  N   GLY A 425     -28.029 -16.022  -5.247  1.00 10.00      A   
ATOM   4023  HN  GLY A 425     -28.979 -15.900  -5.037  1.00 10.00      A   
ATOM   4024  CA  GLY A 425     -27.486 -17.357  -5.351  1.00 10.00      A   
ATOM   4025  C   GLY A 425     -27.011 -17.666  -6.757  1.00 10.00      A   
ATOM   4026  O   GLY A 425     -26.136 -18.509  -6.954  1.00 10.00      A   
ATOM   4027  N   ALA A 426     -27.585 -16.979  -7.736  1.00 10.00      A   
ATOM   4028  HN  ALA A 426     -28.275 -16.318  -7.515  1.00 10.00      A   
ATOM   4029  CA  ALA A 426     -27.211 -17.178  -9.128  1.00 10.00      A   
ATOM   4030  CB  ALA A 426     -28.300 -16.660 -10.053  1.00 10.00      A   
ATOM   4031  C   ALA A 426     -25.890 -16.478  -9.418  1.00 10.00      A   
ATOM   4032  O   ALA A 426     -25.115 -16.918 -10.265  1.00 10.00      A   
ATOM   4033  N   ILE A 427     -25.632 -15.399  -8.688  1.00 10.00      A   
ATOM   4034  HN  ILE A 427     -26.284 -15.120  -8.013  1.00 10.00      A   
ATOM   4035  CA  ILE A 427     -24.405 -14.623  -8.856  1.00 10.00      A   
ATOM   4036  CB  ILE A 427     -24.385 -13.386  -7.924  1.00 10.00      A   
ATOM   4037  CG1 ILE A 427     -25.633 -12.517  -8.131  1.00 10.00      A   
ATOM   4038  CG2 ILE A 427     -23.115 -12.568  -8.132  1.00 10.00      A   
ATOM   4039  CD1 ILE A 427     -25.686 -11.812  -9.471  1.00 10.00      A   
ATOM   4040  C   ILE A 427     -23.183 -15.489  -8.564  1.00 10.00      A   
ATOM   4041  O   ILE A 427     -22.299 -15.643  -9.405  1.00 10.00      A   
ATOM   4042  N   VAL A 428     -23.163 -16.086  -7.380  1.00 10.00      A   
ATOM   4043  HN  VAL A 428     -23.913 -15.944  -6.765  1.00 10.00      A   
ATOM   4044  CA  VAL A 428     -22.052 -16.942  -6.963  1.00 10.00      A   
ATOM   4045  CB  VAL A 428     -22.105 -17.248  -5.449  1.00 10.00      A   
ATOM   4046  CG1 VAL A 428     -21.992 -15.967  -4.639  1.00 10.00      A   
ATOM   4047  CG2 VAL A 428     -23.383 -17.993  -5.088  1.00 10.00      A   
ATOM   4048  C   VAL A 428     -22.020 -18.254  -7.747  1.00 10.00      A   
ATOM   4049  O   VAL A 428     -21.002 -18.943  -7.786  1.00 10.00      A   
ATOM   4050  N   GLU A 429     -23.141 -18.592  -8.371  1.00 10.00      A   
ATOM   4051  HN  GLU A 429     -23.920 -18.004  -8.299  1.00 10.00      A   
ATOM   4052  CA  GLU A 429     -23.245 -19.816  -9.152  1.00 10.00      A   
ATOM   4053  CB  GLU A 429     -24.713 -20.180  -9.364  1.00 10.00      A   
ATOM   4054  CG  GLU A 429     -24.953 -21.607  -9.827  1.00 10.00      A   
ATOM   4055  CD  GLU A 429     -26.402 -21.865 -10.159  1.00 10.00      A   
ATOM   4056  OE1 GLU A 429     -27.207 -22.050  -9.224  1.00 10.00      A   
ATOM   4057  OE2 GLU A 429     -26.745 -21.888 -11.360  1.00 10.00      A   
ATOM   4058  C   GLU A 429     -22.548 -19.662 -10.500  1.00 10.00      A   
ATOM   4059  O   GLU A 429     -21.941 -20.607 -11.009  1.00 10.00      A   
ATOM   4060  N   HIS A 430     -22.637 -18.465 -11.070  1.00 10.00      A   
ATOM   4061  HN  HIS A 430     -23.133 -17.753 -10.614  1.00 10.00      A   
ATOM   4062  CA  HIS A 430     -22.022 -18.186 -12.359  1.00 10.00      A   
ATOM   4063  CB  HIS A 430     -22.929 -17.309 -13.226  1.00 10.00      A   
ATOM   4064  CG  HIS A 430     -24.108 -18.046 -13.784  1.00 10.00      A   
ATOM   4065  ND1 HIS A 430     -24.077 -18.603 -15.042  1.00 10.00      A   
ATOM   4066  CD2 HIS A 430     -25.309 -18.309 -13.208  1.00 10.00      A   
ATOM   4067  CE1 HIS A 430     -25.248 -19.193 -15.203  1.00 10.00      A   
ATOM   4068  NE2 HIS A 430     -26.023 -19.043 -14.122  1.00 10.00      A   
ATOM   4069  HE2 HIS A 430     -26.930 -19.404 -13.997  1.00 10.00      A   
ATOM   4070  C   HIS A 430     -20.637 -17.559 -12.209  1.00 10.00      A   
ATOM   4071  O   HIS A 430     -19.701 -17.937 -12.917  1.00 10.00      A   
ATOM   4072  N   CYS A 431     -20.507 -16.605 -11.295  1.00 10.00      A   
ATOM   4073  HN  CYS A 431     -21.288 -16.343 -10.758  1.00 10.00      A   
ATOM   4074  CA  CYS A 431     -19.232 -15.943 -11.057  1.00 10.00      A   
ATOM   4075  CB  CYS A 431     -19.455 -14.530 -10.515  1.00 10.00      A   
ATOM   4076  SG  CYS A 431     -20.683 -13.566 -11.432  1.00 10.00      A   
ATOM   4077  HG  CYS A 431     -21.036 -14.258 -12.507  1.00 10.00      A   
ATOM   4078  C   CYS A 431     -18.385 -16.766 -10.087  1.00 10.00      A   
ATOM   4079  O   CYS A 431     -18.588 -16.730  -8.872  1.00 10.00      A   
ATOM   4080  N   LYS A 432     -17.440 -17.508 -10.634  1.00 10.00      A   
ATOM   4081  HN  LYS A 432     -17.314 -17.476 -11.605  1.00 10.00      A   
ATOM   4082  CA  LYS A 432     -16.573 -18.359  -9.831  1.00 10.00      A   
ATOM   4083  CB  LYS A 432     -16.017 -19.511 -10.674  1.00 10.00      A   
ATOM   4084  CG  LYS A 432     -17.039 -20.217 -11.556  1.00 10.00      A   
ATOM   4085  CD  LYS A 432     -18.141 -20.876 -10.742  1.00 10.00      A   
ATOM   4086  CE  LYS A 432     -19.068 -21.684 -11.635  1.00 10.00      A   
ATOM   4087  NZ  LYS A 432     -18.422 -22.935 -12.104  1.00 10.00      A   
ATOM   4088  HZ1 LYS A 432     -19.026 -23.415 -12.801  1.00 10.00      A   
ATOM   4089  HZ2 LYS A 432     -18.261 -23.576 -11.302  1.00 10.00      A   
ATOM   4090  HZ3 LYS A 432     -17.507 -22.717 -12.543  1.00 10.00      A   
ATOM   4091  C   LYS A 432     -15.429 -17.557  -9.217  1.00 10.00      A   
ATOM   4092  O   LYS A 432     -14.935 -17.887  -8.137  1.00 10.00      A   
ATOM   4093  N   ASP A 433     -15.011 -16.502  -9.906  1.00 10.00      A   
ATOM   4094  HN  ASP A 433     -15.443 -16.285 -10.760  1.00 10.00      A   
ATOM   4095  CA  ASP A 433     -13.920 -15.659  -9.421  1.00 10.00      A   
ATOM   4096  CB  ASP A 433     -13.017 -15.197 -10.570  1.00 10.00      A   
ATOM   4097  CG  ASP A 433     -11.539 -15.356 -10.258  1.00 10.00      A   
ATOM   4098  OD1 ASP A 433     -10.934 -16.348 -10.724  1.00 10.00      A   
ATOM   4099  OD2 ASP A 433     -10.969 -14.496  -9.554  1.00 10.00      A   
ATOM   4100  C   ASP A 433     -14.457 -14.464  -8.643  1.00 10.00      A   
ATOM   4101  O   ASP A 433     -13.842 -13.397  -8.605  1.00 10.00      A   
ATOM   4102  N   LEU A 434     -15.612 -14.651  -8.022  1.00 10.00      A   
ATOM   4103  HN  LEU A 434     -16.054 -15.522  -8.096  1.00 10.00      A   
ATOM   4104  CA  LEU A 434     -16.237 -13.601  -7.228  1.00 10.00      A   
ATOM   4105  CB  LEU A 434     -17.708 -13.932  -6.976  1.00 10.00      A   
ATOM   4106  CG  LEU A 434     -18.549 -12.825  -6.340  1.00 10.00      A   
ATOM   4107  CD1 LEU A 434     -18.704 -11.651  -7.289  1.00 10.00      A   
ATOM   4108  CD2 LEU A 434     -19.908 -13.360  -5.921  1.00 10.00      A   
ATOM   4109  C   LEU A 434     -15.491 -13.444  -5.907  1.00 10.00      A   
ATOM   4110  O   LEU A 434     -15.684 -14.225  -4.976  1.00 10.00      A   
ATOM   4111  N   ARG A 435     -14.635 -12.430  -5.843  1.00 10.00      A   
ATOM   4112  HN  ARG A 435     -14.556 -11.826  -6.616  1.00 10.00      A   
ATOM   4113  CA  ARG A 435     -13.825 -12.175  -4.659  1.00 10.00      A   
ATOM   4114  CB  ARG A 435     -12.549 -11.416  -5.038  1.00 10.00      A   
ATOM   4115  CG  ARG A 435     -11.927 -11.844  -6.355  1.00 10.00      A   
ATOM   4116  CD  ARG A 435     -10.531 -11.265  -6.519  1.00 10.00      A   
ATOM   4117  NE  ARG A 435     -10.445  -9.871  -6.066  1.00 10.00      A   
ATOM   4118  HE  ARG A 435     -10.609  -9.697  -5.112  1.00 10.00      A   
ATOM   4119  CZ  ARG A 435     -10.139  -8.845  -6.860  1.00 10.00      A   
ATOM   4120  NH1 ARG A 435      -9.890  -9.048  -8.150  1.00 10.00      A   
ATOM   4121 HH11 ARG A 435      -9.927 -10.011  -8.543  1.00 10.00      A   
ATOM   4122 HH12 ARG A 435      -9.653  -8.247  -8.772  1.00 10.00      A   
ATOM   4123  NH2 ARG A 435     -10.072  -7.620  -6.359  1.00 10.00      A   
ATOM   4124 HH21 ARG A 435      -9.836  -6.808  -6.973  1.00 10.00      A   
ATOM   4125 HH22 ARG A 435     -10.256  -7.452  -5.343  1.00 10.00      A   
ATOM   4126  C   ARG A 435     -14.589 -11.379  -3.612  1.00 10.00      A   
ATOM   4127  O   ARG A 435     -14.451 -11.622  -2.415  1.00 10.00      A   
ATOM   4128  N   ARG A 436     -15.394 -10.430  -4.056  1.00 10.00      A   
ATOM   4129  HN  ARG A 436     -15.495 -10.291  -5.025  1.00 10.00      A   
ATOM   4130  CA  ARG A 436     -16.148  -9.601  -3.128  1.00 10.00      A   
ATOM   4131  CB  ARG A 436     -15.538  -8.200  -3.028  1.00 10.00      A   
ATOM   4132  CG  ARG A 436     -16.021  -7.401  -1.829  1.00 10.00      A   
ATOM   4133  CD  ARG A 436     -15.103  -6.223  -1.542  1.00 10.00      A   
ATOM   4134  NE  ARG A 436     -15.449  -5.566  -0.287  1.00 10.00      A   
ATOM   4135  HE  ARG A 436     -16.164  -5.977   0.253  1.00 10.00      A   
ATOM   4136  CZ  ARG A 436     -14.882  -4.450   0.160  1.00 10.00      A   
ATOM   4137  NH1 ARG A 436     -13.932  -3.845  -0.536  1.00 10.00      A   
ATOM   4138 HH11 ARG A 436     -13.507  -2.965  -0.160  1.00 10.00      A   
ATOM   4139 HH12 ARG A 436     -13.615  -4.227  -1.450  1.00 10.00      A   
ATOM   4140  NH2 ARG A 436     -15.281  -3.923   1.304  1.00 10.00      A   
ATOM   4141 HH21 ARG A 436     -16.047  -4.369   1.850  1.00 10.00      A   
ATOM   4142 HH22 ARG A 436     -14.826  -3.050   1.661  1.00 10.00      A   
ATOM   4143  C   ARG A 436     -17.622  -9.525  -3.500  1.00 10.00      A   
ATOM   4144  O   ARG A 436     -17.974  -9.213  -4.639  1.00 10.00      A   
ATOM   4145  N   LEU A 437     -18.475  -9.822  -2.535  1.00 10.00      A   
ATOM   4146  HN  LEU A 437     -18.130 -10.077  -1.650  1.00 10.00      A   
ATOM   4147  CA  LEU A 437     -19.915  -9.785  -2.746  1.00 10.00      A   
ATOM   4148  CB  LEU A 437     -20.472 -11.201  -2.915  1.00 10.00      A   
ATOM   4149  CG  LEU A 437     -21.996 -11.320  -3.057  1.00 10.00      A   
ATOM   4150  CD1 LEU A 437     -22.460 -10.820  -4.415  1.00 10.00      A   
ATOM   4151  CD2 LEU A 437     -22.450 -12.751  -2.823  1.00 10.00      A   
ATOM   4152  C   LEU A 437     -20.612  -9.087  -1.585  1.00 10.00      A   
ATOM   4153  O   LEU A 437     -20.323  -9.348  -0.415  1.00 10.00      A   
ATOM   4154  N   SER A 438     -21.527  -8.202  -1.913  1.00 10.00      A   
ATOM   4155  HN  SER A 438     -21.700  -8.017  -2.866  1.00 10.00      A   
ATOM   4156  CA  SER A 438     -22.275  -7.481  -0.909  1.00 10.00      A   
ATOM   4157  CB  SER A 438     -22.101  -5.984  -1.133  1.00 10.00      A   
ATOM   4158  OG  SER A 438     -20.754  -5.693  -1.469  1.00 10.00      A   
ATOM   4159  HG  SER A 438     -20.462  -4.911  -0.980  1.00 10.00      A   
ATOM   4160  C   SER A 438     -23.746  -7.872  -0.980  1.00 10.00      A   
ATOM   4161  O   SER A 438     -24.387  -7.717  -2.021  1.00 10.00      A   
ATOM   4162  N   LEU A 439     -24.274  -8.394   0.120  1.00 10.00      A   
ATOM   4163  HN  LEU A 439     -23.714  -8.488   0.923  1.00 10.00      A   
ATOM   4164  CA  LEU A 439     -25.664  -8.825   0.168  1.00 10.00      A   
ATOM   4165  CB  LEU A 439     -25.807 -10.025   1.102  1.00 10.00      A   
ATOM   4166  CG  LEU A 439     -25.024 -11.279   0.718  1.00 10.00      A   
ATOM   4167  CD1 LEU A 439     -25.070 -12.296   1.845  1.00 10.00      A   
ATOM   4168  CD2 LEU A 439     -25.573 -11.879  -0.568  1.00 10.00      A   
ATOM   4169  C   LEU A 439     -26.586  -7.708   0.634  1.00 10.00      A   
ATOM   4170  O   LEU A 439     -26.186  -6.842   1.411  1.00 10.00      A   
ATOM   4171  N   SER A 440     -27.829  -7.747   0.175  1.00 10.00      A   
ATOM   4172  HN  SER A 440     -28.097  -8.471  -0.433  1.00 10.00      A   
ATOM   4173  CA  SER A 440     -28.821  -6.750   0.551  1.00 10.00      A   
ATOM   4174  CB  SER A 440     -28.571  -5.428  -0.179  1.00 10.00      A   
ATOM   4175  OG  SER A 440     -28.187  -5.646  -1.524  1.00 10.00      A   
ATOM   4176  HG  SER A 440     -27.231  -5.532  -1.606  1.00 10.00      A   
ATOM   4177  C   SER A 440     -30.221  -7.265   0.251  1.00 10.00      A   
ATOM   4178  O   SER A 440     -30.384  -8.242  -0.480  1.00 10.00      A   
ATOM   4179  N   GLY A 441     -31.224  -6.619   0.824  1.00 10.00      A   
ATOM   4180  HN  GLY A 441     -31.032  -5.857   1.412  1.00 10.00      A   
ATOM   4181  CA  GLY A 441     -32.593  -7.028   0.594  1.00 10.00      A   
ATOM   4182  C   GLY A 441     -33.019  -8.175   1.487  1.00 10.00      A   
ATOM   4183  O   GLY A 441     -32.344  -8.498   2.469  1.00 10.00      A   
ATOM   4184  N   LEU A 442     -34.148  -8.778   1.157  1.00 10.00      A   
ATOM   4185  HN  LEU A 442     -34.647  -8.462   0.369  1.00 10.00      A   
ATOM   4186  CA  LEU A 442     -34.668  -9.897   1.929  1.00 10.00      A   
ATOM   4187  CB  LEU A 442     -36.184 -10.031   1.749  1.00 10.00      A   
ATOM   4188  CG  LEU A 442     -36.888 -11.041   2.661  1.00 10.00      A   
ATOM   4189  CD1 LEU A 442     -36.793 -10.613   4.120  1.00 10.00      A   
ATOM   4190  CD2 LEU A 442     -38.341 -11.212   2.247  1.00 10.00      A   
ATOM   4191  C   LEU A 442     -33.970 -11.184   1.532  1.00 10.00      A   
ATOM   4192  O   LEU A 442     -34.120 -11.659   0.406  1.00 10.00      A   
ATOM   4193  N   LEU A 443     -33.196 -11.729   2.454  1.00 10.00      A   
ATOM   4194  HN  LEU A 443     -33.114 -11.293   3.328  1.00 10.00      A   
ATOM   4195  CA  LEU A 443     -32.464 -12.957   2.209  1.00 10.00      A   
ATOM   4196  CB  LEU A 443     -30.978 -12.655   2.013  1.00 10.00      A   
ATOM   4197  CG  LEU A 443     -30.617 -11.731   0.849  1.00 10.00      A   
ATOM   4198  CD1 LEU A 443     -29.191 -11.229   0.991  1.00 10.00      A   
ATOM   4199  CD2 LEU A 443     -30.797 -12.448  -0.477  1.00 10.00      A   
ATOM   4200  C   LEU A 443     -32.630 -13.906   3.381  1.00 10.00      A   
ATOM   4201  O   LEU A 443     -32.673 -13.473   4.538  1.00 10.00      A   
ATOM   4202  N   THR A 444     -32.727 -15.190   3.093  1.00 10.00      A   
ATOM   4203  HN  THR A 444     -32.673 -15.483   2.147  1.00 10.00      A   
ATOM   4204  CA  THR A 444     -32.878 -16.186   4.138  1.00 10.00      A   
ATOM   4205  CB  THR A 444     -34.071 -17.127   3.863  1.00 10.00      A   
ATOM   4206  OG1 THR A 444     -33.840 -17.872   2.662  1.00 10.00      A   
ATOM   4207  HG1 THR A 444     -33.837 -17.266   1.900  1.00 10.00      A   
ATOM   4208  CG2 THR A 444     -35.363 -16.337   3.724  1.00 10.00      A   
ATOM   4209  C   THR A 444     -31.601 -17.008   4.244  1.00 10.00      A   
ATOM   4210  O   THR A 444     -30.553 -16.598   3.740  1.00 10.00      A   
ATOM   4211  N   ASP A 445     -31.685 -18.166   4.885  1.00 10.00      A   
ATOM   4212  HN  ASP A 445     -32.545 -18.446   5.271  1.00 10.00      A   
ATOM   4213  CA  ASP A 445     -30.523 -19.036   5.026  1.00 10.00      A   
ATOM   4214  CB  ASP A 445     -30.723 -20.031   6.177  1.00 10.00      A   
ATOM   4215  CG  ASP A 445     -30.350 -19.453   7.529  1.00 10.00      A   
ATOM   4216  OD1 ASP A 445     -30.214 -20.228   8.497  1.00 10.00      A   
ATOM   4217  OD2 ASP A 445     -30.193 -18.222   7.632  1.00 10.00      A   
ATOM   4218  C   ASP A 445     -30.276 -19.782   3.719  1.00 10.00      A   
ATOM   4219  O   ASP A 445     -29.275 -20.482   3.562  1.00 10.00      A   
ATOM   4220  N   LYS A 446     -31.201 -19.615   2.778  1.00 10.00      A   
ATOM   4221  HN  LYS A 446     -31.970 -19.032   2.964  1.00 10.00      A   
ATOM   4222  CA  LYS A 446     -31.104 -20.264   1.484  1.00 10.00      A   
ATOM   4223  CB  LYS A 446     -32.421 -20.154   0.712  1.00 10.00      A   
ATOM   4224  CG  LYS A 446     -32.586 -21.208  -0.369  1.00 10.00      A   
ATOM   4225  CD  LYS A 446     -32.416 -22.604   0.211  1.00 10.00      A   
ATOM   4226  CE  LYS A 446     -32.416 -23.668  -0.872  1.00 10.00      A   
ATOM   4227  NZ  LYS A 446     -32.040 -25.001  -0.330  1.00 10.00      A   
ATOM   4228  HZ1 LYS A 446     -32.268 -25.745  -1.020  1.00 10.00      A   
ATOM   4229  HZ2 LYS A 446     -32.558 -25.187   0.553  1.00 10.00      A   
ATOM   4230  HZ3 LYS A 446     -31.011 -25.033  -0.133  1.00 10.00      A   
ATOM   4231  C   LYS A 446     -29.957 -19.690   0.664  1.00 10.00      A   
ATOM   4232  O   LYS A 446     -29.150 -20.436   0.109  1.00 10.00      A   
ATOM   4233  N   VAL A 447     -29.886 -18.365   0.592  1.00 10.00      A   
ATOM   4234  HN  VAL A 447     -30.574 -17.821   1.036  1.00 10.00      A   
ATOM   4235  CA  VAL A 447     -28.826 -17.699  -0.156  1.00 10.00      A   
ATOM   4236  CB  VAL A 447     -29.012 -16.160  -0.219  1.00 10.00      A   
ATOM   4237  CG1 VAL A 447     -28.862 -15.514   1.153  1.00 10.00      A   
ATOM   4238  CG2 VAL A 447     -28.050 -15.537  -1.219  1.00 10.00      A   
ATOM   4239  C   VAL A 447     -27.453 -18.052   0.415  1.00 10.00      A   
ATOM   4240  O   VAL A 447     -26.498 -18.259  -0.329  1.00 10.00      A   
ATOM   4241  N   PHE A 448     -27.374 -18.157   1.738  1.00 10.00      A   
ATOM   4242  HN  PHE A 448     -28.176 -17.994   2.277  1.00 10.00      A   
ATOM   4243  CA  PHE A 448     -26.124 -18.501   2.408  1.00 10.00      A   
ATOM   4244  CB  PHE A 448     -26.250 -18.335   3.921  1.00 10.00      A   
ATOM   4245  CG  PHE A 448     -26.476 -16.913   4.340  1.00 10.00      A   
ATOM   4246  CD1 PHE A 448     -27.696 -16.518   4.862  1.00 10.00      A   
ATOM   4247  CD2 PHE A 448     -25.476 -15.966   4.197  1.00 10.00      A   
ATOM   4248  CE1 PHE A 448     -27.916 -15.208   5.234  1.00 10.00      A   
ATOM   4249  CE2 PHE A 448     -25.687 -14.653   4.570  1.00 10.00      A   
ATOM   4250  CZ  PHE A 448     -26.910 -14.275   5.089  1.00 10.00      A   
ATOM   4251  C   PHE A 448     -25.703 -19.918   2.050  1.00 10.00      A   
ATOM   4252  O   PHE A 448     -24.514 -20.203   1.904  1.00 10.00      A   
ATOM   4253  N   GLU A 449     -26.688 -20.793   1.897  1.00 10.00      A   
ATOM   4254  HN  GLU A 449     -27.615 -20.501   2.051  1.00 10.00      A   
ATOM   4255  CA  GLU A 449     -26.435 -22.178   1.519  1.00 10.00      A   
ATOM   4256  CB  GLU A 449     -27.748 -22.969   1.539  1.00 10.00      A   
ATOM   4257  CG  GLU A 449     -27.603 -24.461   1.288  1.00 10.00      A   
ATOM   4258  CD  GLU A 449     -28.933 -25.129   1.016  1.00 10.00      A   
ATOM   4259  OE1 GLU A 449     -29.589 -25.571   1.978  1.00 10.00      A   
ATOM   4260  OE2 GLU A 449     -29.334 -25.215  -0.165  1.00 10.00      A   
ATOM   4261  C   GLU A 449     -25.820 -22.204   0.122  1.00 10.00      A   
ATOM   4262  O   GLU A 449     -24.890 -22.962  -0.155  1.00 10.00      A   
ATOM   4263  N   TYR A 450     -26.342 -21.349  -0.752  1.00 10.00      A   
ATOM   4264  HN  TYR A 450     -27.088 -20.775  -0.469  1.00 10.00      A   
ATOM   4265  CA  TYR A 450     -25.839 -21.246  -2.114  1.00 10.00      A   
ATOM   4266  CB  TYR A 450     -26.761 -20.366  -2.963  1.00 10.00      A   
ATOM   4267  CG  TYR A 450     -28.077 -21.013  -3.333  1.00 10.00      A   
ATOM   4268  CD1 TYR A 450     -29.273 -20.317  -3.204  1.00 10.00      A   
ATOM   4269  CD2 TYR A 450     -28.126 -22.315  -3.815  1.00 10.00      A   
ATOM   4270  CE1 TYR A 450     -30.479 -20.897  -3.542  1.00 10.00      A   
ATOM   4271  CE2 TYR A 450     -29.329 -22.904  -4.155  1.00 10.00      A   
ATOM   4272  CZ  TYR A 450     -30.502 -22.191  -4.017  1.00 10.00      A   
ATOM   4273  OH  TYR A 450     -31.702 -22.772  -4.358  1.00 10.00      A   
ATOM   4274  HH  TYR A 450     -31.736 -23.671  -4.007  1.00 10.00      A   
ATOM   4275  C   TYR A 450     -24.433 -20.659  -2.109  1.00 10.00      A   
ATOM   4276  O   TYR A 450     -23.543 -21.148  -2.802  1.00 10.00      A   
ATOM   4277  N   ILE A 451     -24.246 -19.612  -1.312  1.00 10.00      A   
ATOM   4278  HN  ILE A 451     -25.006 -19.270  -0.790  1.00 10.00      A   
ATOM   4279  CA  ILE A 451     -22.955 -18.945  -1.198  1.00 10.00      A   
ATOM   4280  CB  ILE A 451     -23.032 -17.728  -0.243  1.00 10.00      A   
ATOM   4281  CG1 ILE A 451     -23.885 -16.617  -0.865  1.00 10.00      A   
ATOM   4282  CG2 ILE A 451     -21.642 -17.204   0.091  1.00 10.00      A   
ATOM   4283  CD1 ILE A 451     -24.208 -15.481   0.083  1.00 10.00      A   
ATOM   4284  C   ILE A 451     -21.867 -19.911  -0.728  1.00 10.00      A   
ATOM   4285  O   ILE A 451     -20.805 -19.998  -1.337  1.00 10.00      A   
ATOM   4286  N   GLY A 452     -22.147 -20.658   0.329  1.00 10.00      A   
ATOM   4287  HN  GLY A 452     -23.025 -20.574   0.764  1.00 10.00      A   
ATOM   4288  CA  GLY A 452     -21.167 -21.594   0.853  1.00 10.00      A   
ATOM   4289  C   GLY A 452     -20.867 -22.749  -0.092  1.00 10.00      A   
ATOM   4290  O   GLY A 452     -19.833 -23.405   0.027  1.00 10.00      A   
ATOM   4291  N   THR A 453     -21.757 -22.993  -1.038  1.00 10.00      A   
ATOM   4292  HN  THR A 453     -22.554 -22.428  -1.108  1.00 10.00      A   
ATOM   4293  CA  THR A 453     -21.573 -24.087  -1.976  1.00 10.00      A   
ATOM   4294  CB  THR A 453     -22.916 -24.790  -2.268  1.00 10.00      A   
ATOM   4295  OG1 THR A 453     -23.586 -25.064  -1.028  1.00 10.00      A   
ATOM   4296  HG1 THR A 453     -23.974 -24.246  -0.680  1.00 10.00      A   
ATOM   4297  CG2 THR A 453     -22.697 -26.097  -3.012  1.00 10.00      A   
ATOM   4298  C   THR A 453     -20.921 -23.631  -3.289  1.00 10.00      A   
ATOM   4299  O   THR A 453     -20.115 -24.358  -3.870  1.00 10.00      A   
ATOM   4300  N   TYR A 454     -21.248 -22.428  -3.744  1.00 10.00      A   
ATOM   4301  HN  TYR A 454     -21.868 -21.866  -3.227  1.00 10.00      A   
ATOM   4302  CA  TYR A 454     -20.708 -21.926  -5.003  1.00 10.00      A   
ATOM   4303  CB  TYR A 454     -21.823 -21.356  -5.882  1.00 10.00      A   
ATOM   4304  CG  TYR A 454     -22.920 -22.345  -6.209  1.00 10.00      A   
ATOM   4305  CD1 TYR A 454     -24.232 -22.112  -5.818  1.00 10.00      A   
ATOM   4306  CD2 TYR A 454     -22.644 -23.516  -6.906  1.00 10.00      A   
ATOM   4307  CE1 TYR A 454     -25.237 -23.015  -6.113  1.00 10.00      A   
ATOM   4308  CE2 TYR A 454     -23.641 -24.423  -7.205  1.00 10.00      A   
ATOM   4309  CZ  TYR A 454     -24.936 -24.169  -6.807  1.00 10.00      A   
ATOM   4310  OH  TYR A 454     -25.930 -25.077  -7.095  1.00 10.00      A   
ATOM   4311  HH  TYR A 454     -25.826 -25.855  -6.529  1.00 10.00      A   
ATOM   4312  C   TYR A 454     -19.583 -20.904  -4.828  1.00 10.00      A   
ATOM   4313  O   TYR A 454     -18.595 -20.937  -5.564  1.00 10.00      A   
ATOM   4314  N   ALA A 455     -19.717 -20.012  -3.855  1.00 10.00      A   
ATOM   4315  HN  ALA A 455     -20.497 -20.053  -3.263  1.00 10.00      A   
ATOM   4316  CA  ALA A 455     -18.707 -18.985  -3.627  1.00 10.00      A   
ATOM   4317  CB  ALA A 455     -19.303 -17.777  -2.920  1.00 10.00      A   
ATOM   4318  C   ALA A 455     -17.516 -19.537  -2.855  1.00 10.00      A   
ATOM   4319  O   ALA A 455     -17.458 -19.454  -1.627  1.00 10.00      A   
ATOM   4320  N   LYS A 456     -16.579 -20.119  -3.583  1.00 10.00      A   
ATOM   4321  HN  LYS A 456     -16.707 -20.189  -4.556  1.00 10.00      A   
ATOM   4322  CA  LYS A 456     -15.380 -20.681  -2.982  1.00 10.00      A   
ATOM   4323  CB  LYS A 456     -14.950 -21.938  -3.742  1.00 10.00      A   
ATOM   4324  CG  LYS A 456     -15.939 -23.088  -3.643  1.00 10.00      A   
ATOM   4325  CD  LYS A 456     -16.016 -23.635  -2.223  1.00 10.00      A   
ATOM   4326  CE  LYS A 456     -17.150 -24.635  -2.071  1.00 10.00      A   
ATOM   4327  NZ  LYS A 456     -17.274 -25.120  -0.670  1.00 10.00      A   
ATOM   4328  HZ1 LYS A 456     -18.185 -25.599  -0.535  1.00 10.00      A   
ATOM   4329  HZ2 LYS A 456     -17.215 -24.321  -0.004  1.00 10.00      A   
ATOM   4330  HZ3 LYS A 456     -16.506 -25.787  -0.455  1.00 10.00      A   
ATOM   4331  C   LYS A 456     -14.247 -19.663  -2.982  1.00 10.00      A   
ATOM   4332  O   LYS A 456     -13.465 -19.584  -2.032  1.00 10.00      A   
ATOM   4333  N   LYS A 457     -14.187 -18.863  -4.042  1.00 10.00      A   
ATOM   4334  HN  LYS A 457     -14.868 -18.949  -4.741  1.00 10.00      A   
ATOM   4335  CA  LYS A 457     -13.147 -17.850  -4.194  1.00 10.00      A   
ATOM   4336  CB  LYS A 457     -12.770 -17.694  -5.667  1.00 10.00      A   
ATOM   4337  CG  LYS A 457     -11.795 -18.736  -6.183  1.00 10.00      A   
ATOM   4338  CD  LYS A 457     -10.399 -18.500  -5.632  1.00 10.00      A   
ATOM   4339  CE  LYS A 457      -9.416 -19.522  -6.171  1.00 10.00      A   
ATOM   4340  NZ  LYS A 457      -9.764 -20.897  -5.739  1.00 10.00      A   
ATOM   4341  HZ1 LYS A 457      -9.716 -20.969  -4.702  1.00 10.00      A   
ATOM   4342  HZ2 LYS A 457      -9.102 -21.579  -6.153  1.00 10.00      A   
ATOM   4343  HZ3 LYS A 457     -10.727 -21.136  -6.045  1.00 10.00      A   
ATOM   4344  C   LYS A 457     -13.582 -16.501  -3.630  1.00 10.00      A   
ATOM   4345  O   LYS A 457     -13.041 -15.458  -4.006  1.00 10.00      A   
ATOM   4346  N   MET A 458     -14.553 -16.522  -2.732  1.00 10.00      A   
ATOM   4347  HN  MET A 458     -14.943 -17.380  -2.467  1.00 10.00      A   
ATOM   4348  CA  MET A 458     -15.042 -15.294  -2.121  1.00 10.00      A   
ATOM   4349  CB  MET A 458     -16.488 -15.455  -1.665  1.00 10.00      A   
ATOM   4350  CG  MET A 458     -17.205 -14.136  -1.419  1.00 10.00      A   
ATOM   4351  SD  MET A 458     -18.902 -14.366  -0.867  1.00 10.00      A   
ATOM   4352  CE  MET A 458     -18.626 -15.251   0.669  1.00 10.00      A   
ATOM   4353  C   MET A 458     -14.151 -14.902  -0.949  1.00 10.00      A   
ATOM   4354  O   MET A 458     -14.048 -15.635   0.037  1.00 10.00      A   
ATOM   4355  N   GLU A 459     -13.521 -13.743  -1.065  1.00 10.00      A   
ATOM   4356  HN  GLU A 459     -13.680 -13.196  -1.863  1.00 10.00      A   
ATOM   4357  CA  GLU A 459     -12.614 -13.248  -0.045  1.00 10.00      A   
ATOM   4358  CB  GLU A 459     -11.490 -12.429  -0.692  1.00 10.00      A   
ATOM   4359  CG  GLU A 459     -11.047 -12.922  -2.066  1.00 10.00      A   
ATOM   4360  CD  GLU A 459      -9.953 -13.970  -2.015  1.00 10.00      A   
ATOM   4361  OE1 GLU A 459      -8.813 -13.638  -1.620  1.00 10.00      A   
ATOM   4362  OE2 GLU A 459     -10.211 -15.125  -2.399  1.00 10.00      A   
ATOM   4363  C   GLU A 459     -13.337 -12.396   0.999  1.00 10.00      A   
ATOM   4364  O   GLU A 459     -13.033 -12.476   2.191  1.00 10.00      A   
ATOM   4365  N   MET A 460     -14.294 -11.580   0.564  1.00 10.00      A   
ATOM   4366  HN  MET A 460     -14.524 -11.563  -0.394  1.00 10.00      A   
ATOM   4367  CA  MET A 460     -15.021 -10.713   1.490  1.00 10.00      A   
ATOM   4368  CB  MET A 460     -14.492  -9.279   1.409  1.00 10.00      A   
ATOM   4369  CG  MET A 460     -15.115  -8.328   2.420  1.00 10.00      A   
ATOM   4370  SD  MET A 460     -14.086  -6.884   2.729  1.00 10.00      A   
ATOM   4371  CE  MET A 460     -15.044  -6.042   3.984  1.00 10.00      A   
ATOM   4372  C   MET A 460     -16.525 -10.738   1.238  1.00 10.00      A   
ATOM   4373  O   MET A 460     -16.970 -10.787   0.088  1.00 10.00      A   
ATOM   4374  N   LEU A 461     -17.296 -10.702   2.321  1.00 10.00      A   
ATOM   4375  HN  LEU A 461     -16.872 -10.657   3.207  1.00 10.00      A   
ATOM   4376  CA  LEU A 461     -18.755 -10.717   2.237  1.00 10.00      A   
ATOM   4377  CB  LEU A 461     -19.283 -12.147   2.389  1.00 10.00      A   
ATOM   4378  CG  LEU A 461     -20.804 -12.317   2.357  1.00 10.00      A   
ATOM   4379  CD1 LEU A 461     -21.342 -12.106   0.950  1.00 10.00      A   
ATOM   4380  CD2 LEU A 461     -21.204 -13.684   2.887  1.00 10.00      A   
ATOM   4381  C   LEU A 461     -19.377  -9.819   3.309  1.00 10.00      A   
ATOM   4382  O   LEU A 461     -18.960  -9.842   4.470  1.00 10.00      A   
ATOM   4383  N   SER A 462     -20.364  -9.029   2.913  1.00 10.00      A   
ATOM   4384  HN  SER A 462     -20.637  -9.044   1.971  1.00 10.00      A   
ATOM   4385  CA  SER A 462     -21.051  -8.138   3.837  1.00 10.00      A   
ATOM   4386  CB  SER A 462     -21.037  -6.708   3.294  1.00 10.00      A   
ATOM   4387  OG  SER A 462     -19.713  -6.283   3.029  1.00 10.00      A   
ATOM   4388  HG  SER A 462     -19.416  -5.687   3.740  1.00 10.00      A   
ATOM   4389  C   SER A 462     -22.487  -8.609   4.052  1.00 10.00      A   
ATOM   4390  O   SER A 462     -23.239  -8.785   3.093  1.00 10.00      A   
ATOM   4391  N   VAL A 463     -22.853  -8.845   5.307  1.00 10.00      A   
ATOM   4392  HN  VAL A 463     -22.201  -8.708   6.034  1.00 10.00      A   
ATOM   4393  CA  VAL A 463     -24.196  -9.304   5.639  1.00 10.00      A   
ATOM   4394  CB  VAL A 463     -24.175 -10.694   6.309  1.00 10.00      A   
ATOM   4395  CG1 VAL A 463     -25.590 -11.219   6.495  1.00 10.00      A   
ATOM   4396  CG2 VAL A 463     -23.338 -11.675   5.501  1.00 10.00      A   
ATOM   4397  C   VAL A 463     -24.899  -8.318   6.566  1.00 10.00      A   
ATOM   4398  O   VAL A 463     -24.429  -8.052   7.673  1.00 10.00      A   
ATOM   4399  N   ALA A 464     -26.026  -7.785   6.114  1.00 10.00      A   
ATOM   4400  HN  ALA A 464     -26.353  -8.042   5.225  1.00 10.00      A   
ATOM   4401  CA  ALA A 464     -26.796  -6.832   6.900  1.00 10.00      A   
ATOM   4402  CB  ALA A 464     -26.446  -5.410   6.497  1.00 10.00      A   
ATOM   4403  C   ALA A 464     -28.291  -7.078   6.740  1.00 10.00      A   
ATOM   4404  O   ALA A 464     -28.824  -7.010   5.626  1.00 10.00      A   
ATOM   4405  N   PHE A 465     -28.955  -7.379   7.860  1.00 10.00      A   
ATOM   4406  HN  PHE A 465     -28.455  -7.438   8.707  1.00 10.00      A   
ATOM   4407  CA  PHE A 465     -30.396  -7.634   7.878  1.00 10.00      A   
ATOM   4408  CB  PHE A 465     -31.185  -6.401   7.412  1.00 10.00      A   
ATOM   4409  CG  PHE A 465     -31.085  -5.211   8.323  1.00 10.00      A   
ATOM   4410  CD1 PHE A 465     -30.318  -4.111   7.970  1.00 10.00      A   
ATOM   4411  CD2 PHE A 465     -31.761  -5.193   9.531  1.00 10.00      A   
ATOM   4412  CE1 PHE A 465     -30.229  -3.015   8.809  1.00 10.00      A   
ATOM   4413  CE2 PHE A 465     -31.677  -4.102  10.375  1.00 10.00      A   
ATOM   4414  CZ  PHE A 465     -30.909  -3.013  10.012  1.00 10.00      A   
ATOM   4415  C   PHE A 465     -30.758  -8.852   7.031  1.00 10.00      A   
ATOM   4416  O   PHE A 465     -31.871  -8.961   6.519  1.00 10.00      A   
ATOM   4417  N   ALA A 466     -29.816  -9.767   6.893  1.00 10.00      A   
ATOM   4418  HN  ALA A 466     -28.954  -9.628   7.332  1.00 10.00      A   
ATOM   4419  CA  ALA A 466     -30.031 -10.975   6.108  1.00 10.00      A   
ATOM   4420  CB  ALA A 466     -29.138 -10.973   4.880  1.00 10.00      A   
ATOM   4421  C   ALA A 466     -29.777 -12.219   6.948  1.00 10.00      A   
ATOM   4422  O   ALA A 466     -28.892 -12.230   7.807  1.00 10.00      A   
ATOM   4423  N   GLY A 467     -30.554 -13.262   6.699  1.00 10.00      A   
ATOM   4424  HN  GLY A 467     -31.246 -13.193   6.003  1.00 10.00      A   
ATOM   4425  CA  GLY A 467     -30.403 -14.494   7.440  1.00 10.00      A   
ATOM   4426  C   GLY A 467     -31.713 -14.957   8.033  1.00 10.00      A   
ATOM   4427  O   GLY A 467     -32.610 -14.147   8.273  1.00 10.00      A   
ATOM   4428  N   ASP A 468     -31.830 -16.251   8.262  1.00 10.00      A   
ATOM   4429  HN  ASP A 468     -31.070 -16.854   8.048  1.00 10.00      A   
ATOM   4430  CA  ASP A 468     -33.045 -16.815   8.826  1.00 10.00      A   
ATOM   4431  CB  ASP A 468     -33.664 -17.815   7.847  1.00 10.00      A   
ATOM   4432  CG  ASP A 468     -35.088 -18.200   8.204  1.00 10.00      A   
ATOM   4433  OD1 ASP A 468     -35.859 -17.323   8.645  1.00 10.00      A   
ATOM   4434  OD2 ASP A 468     -35.455 -19.381   8.019  1.00 10.00      A   
ATOM   4435  C   ASP A 468     -32.750 -17.492  10.161  1.00 10.00      A   
ATOM   4436  O   ASP A 468     -33.541 -17.408  11.098  1.00 10.00      A   
ATOM   4437  N   SER A 469     -31.598 -18.147  10.247  1.00 10.00      A   
ATOM   4438  HN  SER A 469     -30.999 -18.169   9.466  1.00 10.00      A   
ATOM   4439  CA  SER A 469     -31.195 -18.838  11.462  1.00 10.00      A   
ATOM   4440  CB  SER A 469     -31.813 -20.238  11.496  1.00 10.00      A   
ATOM   4441  OG  SER A 469     -32.151 -20.680  10.188  1.00 10.00      A   
ATOM   4442  HG  SER A 469     -31.408 -20.497   9.580  1.00 10.00      A   
ATOM   4443  C   SER A 469     -29.665 -18.905  11.570  1.00 10.00      A   
ATOM   4444  O   SER A 469     -28.960 -18.126  10.928  1.00 10.00      A   
ATOM   4445  N   ASP A 470     -29.154 -19.832  12.378  1.00 10.00      A   
ATOM   4446  HN  ASP A 470     -29.758 -20.442  12.854  1.00 10.00      A   
ATOM   4447  CA  ASP A 470     -27.711 -19.978  12.559  1.00 10.00      A   
ATOM   4448  CB  ASP A 470     -27.399 -20.713  13.864  1.00 10.00      A   
ATOM   4449  CG  ASP A 470     -27.011 -19.783  14.993  1.00 10.00      A   
ATOM   4450  OD1 ASP A 470     -25.819 -19.421  15.096  1.00 10.00      A   
ATOM   4451  OD2 ASP A 470     -27.899 -19.417  15.795  1.00 10.00      A   
ATOM   4452  C   ASP A 470     -27.089 -20.731  11.394  1.00 10.00      A   
ATOM   4453  O   ASP A 470     -25.896 -20.590  11.117  1.00 10.00      A   
ATOM   4454  N   LEU A 471     -27.912 -21.529  10.716  1.00 10.00      A   
ATOM   4455  HN  LEU A 471     -28.851 -21.586  10.995  1.00 10.00      A   
ATOM   4456  CA  LEU A 471     -27.470 -22.325   9.573  1.00 10.00      A   
ATOM   4457  CB  LEU A 471     -28.645 -23.104   8.974  1.00 10.00      A   
ATOM   4458  CG  LEU A 471     -29.145 -24.304   9.784  1.00 10.00      A   
ATOM   4459  CD1 LEU A 471     -30.498 -24.771   9.271  1.00 10.00      A   
ATOM   4460  CD2 LEU A 471     -28.135 -25.439   9.730  1.00 10.00      A   
ATOM   4461  C   LEU A 471     -26.815 -21.455   8.506  1.00 10.00      A   
ATOM   4462  O   LEU A 471     -25.817 -21.849   7.907  1.00 10.00      A   
ATOM   4463  N   GLY A 472     -27.378 -20.270   8.291  1.00 10.00      A   
ATOM   4464  HN  GLY A 472     -28.186 -20.025   8.801  1.00 10.00      A   
ATOM   4465  CA  GLY A 472     -26.845 -19.348   7.304  1.00 10.00      A   
ATOM   4466  C   GLY A 472     -25.382 -19.014   7.523  1.00 10.00      A   
ATOM   4467  O   GLY A 472     -24.579 -19.105   6.595  1.00 10.00      A   
ATOM   4468  N   MET A 473     -25.028 -18.646   8.747  1.00 10.00      A   
ATOM   4469  HN  MET A 473     -25.705 -18.614   9.452  1.00 10.00      A   
ATOM   4470  CA  MET A 473     -23.648 -18.300   9.060  1.00 10.00      A   
ATOM   4471  CB  MET A 473     -23.540 -17.672  10.453  1.00 10.00      A   
ATOM   4472  CG  MET A 473     -22.186 -17.045  10.745  1.00 10.00      A   
ATOM   4473  SD  MET A 473     -22.074 -16.368  12.413  1.00 10.00      A   
ATOM   4474  CE  MET A 473     -20.396 -15.731  12.403  1.00 10.00      A   
ATOM   4475  C   MET A 473     -22.759 -19.530   8.959  1.00 10.00      A   
ATOM   4476  O   MET A 473     -21.622 -19.456   8.488  1.00 10.00      A   
ATOM   4477  N   HIS A 474     -23.298 -20.662   9.389  1.00 10.00      A   
ATOM   4478  HN  HIS A 474     -24.217 -20.646   9.742  1.00 10.00      A   
ATOM   4479  CA  HIS A 474     -22.573 -21.926   9.349  1.00 10.00      A   
ATOM   4480  CB  HIS A 474     -23.412 -23.033   9.999  1.00 10.00      A   
ATOM   4481  CG  HIS A 474     -22.631 -24.248  10.402  1.00 10.00      A   
ATOM   4482  ND1 HIS A 474     -22.252 -24.457  11.708  1.00 10.00      A   
ATOM   4483  CD2 HIS A 474     -22.199 -25.286   9.642  1.00 10.00      A   
ATOM   4484  CE1 HIS A 474     -21.604 -25.608  11.718  1.00 10.00      A   
ATOM   4485  NE2 HIS A 474     -21.549 -26.143  10.494  1.00 10.00      A   
ATOM   4486  HE2 HIS A 474     -21.120 -26.991  10.248  1.00 10.00      A   
ATOM   4487  C   HIS A 474     -22.241 -22.302   7.909  1.00 10.00      A   
ATOM   4488  O   HIS A 474     -21.107 -22.665   7.599  1.00 10.00      A   
ATOM   4489  N   HIS A 475     -23.239 -22.188   7.035  1.00 10.00      A   
ATOM   4490  HN  HIS A 475     -24.119 -21.876   7.355  1.00 10.00      A   
ATOM   4491  CA  HIS A 475     -23.081 -22.516   5.618  1.00 10.00      A   
ATOM   4492  CB  HIS A 475     -24.387 -22.295   4.855  1.00 10.00      A   
ATOM   4493  CG  HIS A 475     -25.339 -23.452   4.914  1.00 10.00      A   
ATOM   4494  ND1 HIS A 475     -25.011 -24.742   4.561  1.00 10.00      A   
ATOM   4495  HD1 HIS A 475     -24.132 -25.050   4.252  1.00 10.00      A   
ATOM   4496  CD2 HIS A 475     -26.643 -23.493   5.290  1.00 10.00      A   
ATOM   4497  CE1 HIS A 475     -26.097 -25.507   4.729  1.00 10.00      A   
ATOM   4498  NE2 HIS A 475     -27.118 -24.796   5.173  1.00 10.00      A   
ATOM   4499  C   HIS A 475     -21.962 -21.712   4.967  1.00 10.00      A   
ATOM   4500  O   HIS A 475     -21.255 -22.215   4.095  1.00 10.00      A   
ATOM   4501  N   VAL A 476     -21.802 -20.465   5.389  1.00 10.00      A   
ATOM   4502  HN  VAL A 476     -22.400 -20.113   6.083  1.00 10.00      A   
ATOM   4503  CA  VAL A 476     -20.765 -19.606   4.842  1.00 10.00      A   
ATOM   4504  CB  VAL A 476     -21.056 -18.115   5.127  1.00 10.00      A   
ATOM   4505  CG1 VAL A 476     -19.946 -17.229   4.579  1.00 10.00      A   
ATOM   4506  CG2 VAL A 476     -22.396 -17.717   4.527  1.00 10.00      A   
ATOM   4507  C   VAL A 476     -19.398 -19.985   5.406  1.00 10.00      A   
ATOM   4508  O   VAL A 476     -18.452 -20.228   4.655  1.00 10.00      A   
ATOM   4509  N   LEU A 477     -19.316 -20.076   6.728  1.00 10.00      A   
ATOM   4510  HN  LEU A 477     -20.121 -19.914   7.269  1.00 10.00      A   
ATOM   4511  CA  LEU A 477     -18.069 -20.410   7.404  1.00 10.00      A   
ATOM   4512  CB  LEU A 477     -18.250 -20.348   8.920  1.00 10.00      A   
ATOM   4513  CG  LEU A 477     -18.477 -18.959   9.521  1.00 10.00      A   
ATOM   4514  CD1 LEU A 477     -18.979 -19.073  10.953  1.00 10.00      A   
ATOM   4515  CD2 LEU A 477     -17.202 -18.135   9.465  1.00 10.00      A   
ATOM   4516  C   LEU A 477     -17.540 -21.783   6.999  1.00 10.00      A   
ATOM   4517  O   LEU A 477     -16.341 -21.957   6.802  1.00 10.00      A   
ATOM   4518  N   SER A 478     -18.433 -22.750   6.864  1.00 10.00      A   
ATOM   4519  HN  SER A 478     -19.386 -22.557   7.026  1.00 10.00      A   
ATOM   4520  CA  SER A 478     -18.035 -24.102   6.493  1.00 10.00      A   
ATOM   4521  CB  SER A 478     -18.932 -25.118   7.200  1.00 10.00      A   
ATOM   4522  OG  SER A 478     -19.076 -24.799   8.576  1.00 10.00      A   
ATOM   4523  HG  SER A 478     -18.423 -24.130   8.827  1.00 10.00      A   
ATOM   4524  C   SER A 478     -18.089 -24.319   4.980  1.00 10.00      A   
ATOM   4525  O   SER A 478     -17.787 -25.411   4.488  1.00 10.00      A   
ATOM   4526  N   GLY A 479     -18.464 -23.282   4.247  1.00 10.00      A   
ATOM   4527  HN  GLY A 479     -18.678 -22.433   4.688  1.00 10.00      A   
ATOM   4528  CA  GLY A 479     -18.561 -23.394   2.806  1.00 10.00      A   
ATOM   4529  C   GLY A 479     -17.481 -22.628   2.070  1.00 10.00      A   
ATOM   4530  O   GLY A 479     -16.800 -23.184   1.205  1.00 10.00      A   
ATOM   4531  N   CYS A 480     -17.330 -21.352   2.397  1.00 10.00      A   
ATOM   4532  HN  CYS A 480     -17.901 -20.960   3.099  1.00 10.00      A   
ATOM   4533  CA  CYS A 480     -16.331 -20.518   1.753  1.00 10.00      A   
ATOM   4534  CB  CYS A 480     -16.678 -19.043   1.927  1.00 10.00      A   
ATOM   4535  SG  CYS A 480     -18.338 -18.618   1.352  1.00 10.00      A   
ATOM   4536  HG  CYS A 480     -18.425 -18.962   0.073  1.00 10.00      A   
ATOM   4537  C   CYS A 480     -14.938 -20.838   2.291  1.00 10.00      A   
ATOM   4538  O   CYS A 480     -14.682 -20.746   3.493  1.00 10.00      A   
ATOM   4539  N   ASP A 481     -14.045 -21.224   1.391  1.00 10.00      A   
ATOM   4540  HN  ASP A 481     -14.311 -21.267   0.448  1.00 10.00      A   
ATOM   4541  CA  ASP A 481     -12.684 -21.599   1.763  1.00 10.00      A   
ATOM   4542  CB  ASP A 481     -12.164 -22.670   0.805  1.00 10.00      A   
ATOM   4543  CG  ASP A 481     -11.656 -23.907   1.511  1.00 10.00      A   
ATOM   4544  OD1 ASP A 481     -10.424 -24.058   1.642  1.00 10.00      A   
ATOM   4545  OD2 ASP A 481     -12.485 -24.742   1.931  1.00 10.00      A   
ATOM   4546  C   ASP A 481     -11.732 -20.408   1.772  1.00 10.00      A   
ATOM   4547  O   ASP A 481     -10.835 -20.328   2.606  1.00 10.00      A   
ATOM   4548  N   SER A 482     -11.937 -19.477   0.851  1.00 10.00      A   
ATOM   4549  HN  SER A 482     -12.680 -19.582   0.222  1.00 10.00      A   
ATOM   4550  CA  SER A 482     -11.082 -18.303   0.746  1.00 10.00      A   
ATOM   4551  CB  SER A 482     -10.903 -17.910  -0.718  1.00 10.00      A   
ATOM   4552  OG  SER A 482     -10.326 -18.979  -1.456  1.00 10.00      A   
ATOM   4553  HG  SER A 482     -10.031 -19.668  -0.846  1.00 10.00      A   
ATOM   4554  C   SER A 482     -11.602 -17.119   1.568  1.00 10.00      A   
ATOM   4555  O   SER A 482     -11.317 -15.964   1.254  1.00 10.00      A   
ATOM   4556  N   LEU A 483     -12.335 -17.411   2.637  1.00 10.00      A   
ATOM   4557  HN  LEU A 483     -12.504 -18.348   2.856  1.00 10.00      A   
ATOM   4558  CA  LEU A 483     -12.874 -16.364   3.498  1.00 10.00      A   
ATOM   4559  CB  LEU A 483     -13.784 -16.950   4.577  1.00 10.00      A   
ATOM   4560  CG  LEU A 483     -15.282 -16.982   4.261  1.00 10.00      A   
ATOM   4561  CD1 LEU A 483     -16.063 -17.564   5.430  1.00 10.00      A   
ATOM   4562  CD2 LEU A 483     -15.794 -15.590   3.912  1.00 10.00      A   
ATOM   4563  C   LEU A 483     -11.758 -15.556   4.152  1.00 10.00      A   
ATOM   4564  O   LEU A 483     -10.841 -16.115   4.759  1.00 10.00      A   
ATOM   4565  N   ARG A 484     -11.831 -14.243   3.999  1.00 10.00      A   
ATOM   4566  HN  ARG A 484     -12.566 -13.864   3.467  1.00 10.00      A   
ATOM   4567  CA  ARG A 484     -10.844 -13.343   4.572  1.00 10.00      A   
ATOM   4568  CB  ARG A 484     -10.114 -12.588   3.462  1.00 10.00      A   
ATOM   4569  CG  ARG A 484      -9.044 -13.396   2.746  1.00 10.00      A   
ATOM   4570  CD  ARG A 484      -8.734 -12.813   1.376  1.00 10.00      A   
ATOM   4571  NE  ARG A 484      -8.611 -11.355   1.402  1.00 10.00      A   
ATOM   4572  HE  ARG A 484      -8.716 -10.914   2.267  1.00 10.00      A   
ATOM   4573  CZ  ARG A 484      -8.368 -10.604   0.323  1.00 10.00      A   
ATOM   4574  NH1 ARG A 484      -8.226 -11.160  -0.877  1.00 10.00      A   
ATOM   4575 HH11 ARG A 484      -8.026 -10.564  -1.714  1.00 10.00      A   
ATOM   4576 HH12 ARG A 484      -8.321 -12.201  -0.994  1.00 10.00      A   
ATOM   4577  NH2 ARG A 484      -8.296  -9.285   0.441  1.00 10.00      A   
ATOM   4578 HH21 ARG A 484      -8.103  -8.687  -0.396  1.00 10.00      A   
ATOM   4579 HH22 ARG A 484      -8.432  -8.823   1.370  1.00 10.00      A   
ATOM   4580  C   ARG A 484     -11.506 -12.348   5.520  1.00 10.00      A   
ATOM   4581  O   ARG A 484     -11.204 -12.317   6.713  1.00 10.00      A   
ATOM   4582  N   LYS A 485     -12.418 -11.541   4.992  1.00 10.00      A   
ATOM   4583  HN  LYS A 485     -12.647 -11.630   4.040  1.00 10.00      A   
ATOM   4584  CA  LYS A 485     -13.107 -10.542   5.796  1.00 10.00      A   
ATOM   4585  CB  LYS A 485     -12.763  -9.126   5.318  1.00 10.00      A   
ATOM   4586  CG  LYS A 485     -11.344  -8.687   5.662  1.00 10.00      A   
ATOM   4587  CD  LYS A 485     -11.035  -7.284   5.156  1.00 10.00      A   
ATOM   4588  CE  LYS A 485     -10.822  -7.266   3.651  1.00 10.00      A   
ATOM   4589  NZ  LYS A 485     -10.302  -5.961   3.171  1.00 10.00      A   
ATOM   4590  HZ1 LYS A 485     -10.098  -5.333   3.977  1.00 10.00      A   
ATOM   4591  HZ2 LYS A 485     -11.003  -5.503   2.556  1.00 10.00      A   
ATOM   4592  HZ3 LYS A 485      -9.419  -6.100   2.625  1.00 10.00      A   
ATOM   4593  C   LYS A 485     -14.611 -10.764   5.772  1.00 10.00      A   
ATOM   4594  O   LYS A 485     -15.232 -10.773   4.706  1.00 10.00      A   
ATOM   4595  N   LEU A 486     -15.189 -10.956   6.947  1.00 10.00      A   
ATOM   4596  HN  LEU A 486     -14.638 -10.951   7.759  1.00 10.00      A   
ATOM   4597  CA  LEU A 486     -16.622 -11.171   7.068  1.00 10.00      A   
ATOM   4598  CB  LEU A 486     -16.929 -12.610   7.497  1.00 10.00      A   
ATOM   4599  CG  LEU A 486     -18.407 -13.013   7.510  1.00 10.00      A   
ATOM   4600  CD1 LEU A 486     -19.007 -12.904   6.116  1.00 10.00      A   
ATOM   4601  CD2 LEU A 486     -18.577 -14.420   8.061  1.00 10.00      A   
ATOM   4602  C   LEU A 486     -17.224 -10.177   8.051  1.00 10.00      A   
ATOM   4603  O   LEU A 486     -16.825 -10.117   9.217  1.00 10.00      A   
ATOM   4604  N   GLU A 487     -18.169  -9.388   7.574  1.00 10.00      A   
ATOM   4605  HN  GLU A 487     -18.441  -9.477   6.633  1.00 10.00      A   
ATOM   4606  CA  GLU A 487     -18.818  -8.388   8.408  1.00 10.00      A   
ATOM   4607  CB  GLU A 487     -18.474  -6.980   7.920  1.00 10.00      A   
ATOM   4608  CG  GLU A 487     -18.485  -6.820   6.409  1.00 10.00      A   
ATOM   4609  CD  GLU A 487     -18.156  -5.407   5.976  1.00 10.00      A   
ATOM   4610  OE1 GLU A 487     -18.927  -4.831   5.178  1.00 10.00      A   
ATOM   4611  OE2 GLU A 487     -17.133  -4.865   6.437  1.00 10.00      A   
ATOM   4612  C   GLU A 487     -20.327  -8.602   8.445  1.00 10.00      A   
ATOM   4613  O   GLU A 487     -20.988  -8.624   7.404  1.00 10.00      A   
ATOM   4614  N   ILE A 488     -20.870  -8.765   9.643  1.00 10.00      A   
ATOM   4615  HN  ILE A 488     -20.296  -8.729  10.443  1.00 10.00      A   
ATOM   4616  CA  ILE A 488     -22.296  -8.996   9.806  1.00 10.00      A   
ATOM   4617  CB  ILE A 488     -22.571 -10.439  10.287  1.00 10.00      A   
ATOM   4618  CG1 ILE A 488     -21.899 -11.458   9.362  1.00 10.00      A   
ATOM   4619  CG2 ILE A 488     -24.065 -10.703  10.364  1.00 10.00      A   
ATOM   4620  CD1 ILE A 488     -21.876 -12.865   9.917  1.00 10.00      A   
ATOM   4621  C   ILE A 488     -22.902  -8.015  10.812  1.00 10.00      A   
ATOM   4622  O   ILE A 488     -22.310  -7.743  11.860  1.00 10.00      A   
ATOM   4623  N   ARG A 489     -24.081  -7.482  10.488  1.00 10.00      A   
ATOM   4624  HN  ARG A 489     -24.502  -7.726   9.631  1.00 10.00      A   
ATOM   4625  CA  ARG A 489     -24.768  -6.548  11.376  1.00 10.00      A   
ATOM   4626  CB  ARG A 489     -24.461  -5.090  11.022  1.00 10.00      A   
ATOM   4627  CG  ARG A 489     -25.090  -4.613   9.723  1.00 10.00      A   
ATOM   4628  CD  ARG A 489     -25.397  -3.128   9.771  1.00 10.00      A   
ATOM   4629  NE  ARG A 489     -26.269  -2.779  10.894  1.00 10.00      A   
ATOM   4630  HE  ARG A 489     -26.848  -3.488  11.255  1.00 10.00      A   
ATOM   4631  CZ  ARG A 489     -26.316  -1.572  11.452  1.00 10.00      A   
ATOM   4632  NH1 ARG A 489     -25.541  -0.600  10.999  1.00 10.00      A   
ATOM   4633 HH11 ARG A 489     -24.886  -0.776  10.205  1.00 10.00      A   
ATOM   4634 HH12 ARG A 489     -25.583   0.349  11.439  1.00 10.00      A   
ATOM   4635  NH2 ARG A 489     -27.141  -1.340  12.465  1.00 10.00      A   
ATOM   4636 HH21 ARG A 489     -27.182  -0.396  12.907  1.00 10.00      A   
ATOM   4637 HH22 ARG A 489     -27.757  -2.114  12.830  1.00 10.00      A   
ATOM   4638  C   ARG A 489     -26.275  -6.775  11.366  1.00 10.00      A   
ATOM   4639  O   ARG A 489     -26.873  -6.970  10.306  1.00 10.00      A   
ATOM   4640  N   ASP A 490     -26.868  -6.748  12.557  1.00 10.00      A   
ATOM   4641  HN  ASP A 490     -26.311  -6.603  13.354  1.00 10.00      A   
ATOM   4642  CA  ASP A 490     -28.311  -6.929  12.732  1.00 10.00      A   
ATOM   4643  CB  ASP A 490     -29.075  -5.676  12.290  1.00 10.00      A   
ATOM   4644  CG  ASP A 490     -29.020  -4.566  13.318  1.00 10.00      A   
ATOM   4645  OD1 ASP A 490     -29.822  -4.598  14.275  1.00 10.00      A   
ATOM   4646  OD2 ASP A 490     -28.173  -3.656  13.177  1.00 10.00      A   
ATOM   4647  C   ASP A 490     -28.832  -8.163  12.006  1.00 10.00      A   
ATOM   4648  O   ASP A 490     -29.645  -8.064  11.083  1.00 10.00      A   
ATOM   4649  N   CYS A 491     -28.360  -9.324  12.425  1.00 10.00      A   
ATOM   4650  HN  CYS A 491     -27.725  -9.342  13.172  1.00 10.00      A   
ATOM   4651  CA  CYS A 491     -28.764 -10.578  11.819  1.00 10.00      A   
ATOM   4652  CB  CYS A 491     -27.653 -11.095  10.904  1.00 10.00      A   
ATOM   4653  SG  CYS A 491     -27.464 -10.174   9.361  1.00 10.00      A   
ATOM   4654  HG  CYS A 491     -27.823 -10.981   8.369  1.00 10.00      A   
ATOM   4655  C   CYS A 491     -29.080 -11.613  12.893  1.00 10.00      A   
ATOM   4656  O   CYS A 491     -28.604 -11.502  14.027  1.00 10.00      A   
ATOM   4657  N   PRO A 492     -29.892 -12.631  12.554  1.00 10.00      A   
ATOM   4658  CA  PRO A 492     -30.278 -13.696  13.487  1.00 10.00      A   
ATOM   4659  CB  PRO A 492     -31.515 -14.332  12.828  1.00 10.00      A   
ATOM   4660  CG  PRO A 492     -31.816 -13.496  11.625  1.00 10.00      A   
ATOM   4661  CD  PRO A 492     -30.534 -12.816  11.250  1.00 10.00      A   
ATOM   4662  C   PRO A 492     -29.183 -14.747  13.678  1.00 10.00      A   
ATOM   4663  O   PRO A 492     -29.470 -15.901  14.003  1.00 10.00      A   
ATOM   4664  N   PHE A 493     -27.934 -14.345  13.488  1.00 10.00      A   
ATOM   4665  HN  PHE A 493     -27.765 -13.410  13.254  1.00 10.00      A   
ATOM   4666  CA  PHE A 493     -26.805 -15.251  13.652  1.00 10.00      A   
ATOM   4667  CB  PHE A 493     -25.645 -14.841  12.739  1.00 10.00      A   
ATOM   4668  CG  PHE A 493     -25.973 -14.879  11.270  1.00 10.00      A   
ATOM   4669  CD1 PHE A 493     -25.517 -13.888  10.416  1.00 10.00      A   
ATOM   4670  CD2 PHE A 493     -26.735 -15.908  10.741  1.00 10.00      A   
ATOM   4671  CE1 PHE A 493     -25.813 -13.923   9.067  1.00 10.00      A   
ATOM   4672  CE2 PHE A 493     -27.035 -15.948   9.393  1.00 10.00      A   
ATOM   4673  CZ  PHE A 493     -26.573 -14.955   8.555  1.00 10.00      A   
ATOM   4674  C   PHE A 493     -26.358 -15.249  15.108  1.00 10.00      A   
ATOM   4675  O   PHE A 493     -26.188 -14.186  15.711  1.00 10.00      A   
ATOM   4676  N   GLY A 494     -26.176 -16.433  15.677  1.00 10.00      A   
ATOM   4677  HN  GLY A 494     -26.299 -17.251  15.153  1.00 10.00      A   
ATOM   4678  CA  GLY A 494     -25.778 -16.523  17.059  1.00 10.00      A   
ATOM   4679  C   GLY A 494     -24.420 -17.155  17.244  1.00 10.00      A   
ATOM   4680  O   GLY A 494     -23.625 -17.245  16.308  1.00 10.00      A   
ATOM   4681  N   ASP A 495     -24.158 -17.606  18.459  1.00 10.00      A   
ATOM   4682  HN  ASP A 495     -24.840 -17.514  19.163  1.00 10.00      A   
ATOM   4683  CA  ASP A 495     -22.884 -18.227  18.785  1.00 10.00      A   
ATOM   4684  CB  ASP A 495     -22.522 -17.997  20.252  1.00 10.00      A   
ATOM   4685  CG  ASP A 495     -23.667 -18.283  21.202  1.00 10.00      A   
ATOM   4686  OD1 ASP A 495     -24.237 -17.319  21.756  1.00 10.00      A   
ATOM   4687  OD2 ASP A 495     -24.005 -19.465  21.398  1.00 10.00      A   
ATOM   4688  C   ASP A 495     -22.869 -19.716  18.458  1.00 10.00      A   
ATOM   4689  O   ASP A 495     -21.839 -20.371  18.608  1.00 10.00      A   
ATOM   4690  N   LYS A 496     -23.999 -20.241  17.992  1.00 10.00      A   
ATOM   4691  HN  LYS A 496     -24.779 -19.663  17.861  1.00 10.00      A   
ATOM   4692  CA  LYS A 496     -24.096 -21.657  17.653  1.00 10.00      A   
ATOM   4693  CB  LYS A 496     -25.529 -22.032  17.265  1.00 10.00      A   
ATOM   4694  CG  LYS A 496     -26.594 -21.609  18.262  1.00 10.00      A   
ATOM   4695  CD  LYS A 496     -27.962 -22.123  17.843  1.00 10.00      A   
ATOM   4696  CE  LYS A 496     -29.077 -21.365  18.541  1.00 10.00      A   
ATOM   4697  NZ  LYS A 496     -29.116 -19.935  18.127  1.00 10.00      A   
ATOM   4698  HZ1 LYS A 496     -30.099 -19.628  17.985  1.00 10.00      A   
ATOM   4699  HZ2 LYS A 496     -28.593 -19.803  17.230  1.00 10.00      A   
ATOM   4700  HZ3 LYS A 496     -28.684 -19.337  18.860  1.00 10.00      A   
ATOM   4701  C   LYS A 496     -23.151 -21.998  16.508  1.00 10.00      A   
ATOM   4702  O   LYS A 496     -22.300 -22.883  16.627  1.00 10.00      A   
ATOM   4703  N   ALA A 497     -23.310 -21.290  15.398  1.00 10.00      A   
ATOM   4704  HN  ALA A 497     -24.022 -20.609  15.359  1.00 10.00      A   
ATOM   4705  CA  ALA A 497     -22.467 -21.506  14.231  1.00 10.00      A   
ATOM   4706  CB  ALA A 497     -23.068 -20.823  13.016  1.00 10.00      A   
ATOM   4707  C   ALA A 497     -21.060 -20.981  14.489  1.00 10.00      A   
ATOM   4708  O   ALA A 497     -20.079 -21.486  13.936  1.00 10.00      A   
ATOM   4709  N   LEU A 498     -20.975 -19.975  15.351  1.00 10.00      A   
ATOM   4710  HN  LEU A 498     -21.796 -19.637  15.768  1.00 10.00      A   
ATOM   4711  CA  LEU A 498     -19.707 -19.357  15.701  1.00 10.00      A   
ATOM   4712  CB  LEU A 498     -19.954 -18.140  16.601  1.00 10.00      A   
ATOM   4713  CG  LEU A 498     -18.716 -17.470  17.196  1.00 10.00      A   
ATOM   4714  CD1 LEU A 498     -17.902 -16.786  16.110  1.00 10.00      A   
ATOM   4715  CD2 LEU A 498     -19.106 -16.486  18.289  1.00 10.00      A   
ATOM   4716  C   LEU A 498     -18.769 -20.346  16.390  1.00 10.00      A   
ATOM   4717  O   LEU A 498     -17.647 -20.566  15.937  1.00 10.00      A   
ATOM   4718  N   LEU A 499     -19.245 -20.951  17.473  1.00 10.00      A   
ATOM   4719  HN  LEU A 499     -20.163 -20.752  17.769  1.00 10.00      A   
ATOM   4720  CA  LEU A 499     -18.444 -21.909  18.238  1.00 10.00      A   
ATOM   4721  CB  LEU A 499     -19.178 -22.327  19.515  1.00 10.00      A   
ATOM   4722  CG  LEU A 499     -19.456 -21.216  20.530  1.00 10.00      A   
ATOM   4723  CD1 LEU A 499     -20.390 -21.708  21.621  1.00 10.00      A   
ATOM   4724  CD2 LEU A 499     -18.159 -20.694  21.131  1.00 10.00      A   
ATOM   4725  C   LEU A 499     -18.094 -23.143  17.409  1.00 10.00      A   
ATOM   4726  O   LEU A 499     -17.019 -23.723  17.563  1.00 10.00      A   
ATOM   4727  N   ALA A 500     -18.998 -23.524  16.518  1.00 10.00      A   
ATOM   4728  HN  ALA A 500     -19.828 -23.011  16.429  1.00 10.00      A   
ATOM   4729  CA  ALA A 500     -18.793 -24.692  15.672  1.00 10.00      A   
ATOM   4730  CB  ALA A 500     -20.095 -25.089  14.991  1.00 10.00      A   
ATOM   4731  C   ALA A 500     -17.691 -24.472  14.638  1.00 10.00      A   
ATOM   4732  O   ALA A 500     -17.065 -25.428  14.178  1.00 10.00      A   
ATOM   4733  N   ASN A 501     -17.442 -23.218  14.284  1.00 10.00      A   
ATOM   4734  HN  ASN A 501     -17.951 -22.490  14.703  1.00 10.00      A   
ATOM   4735  CA  ASN A 501     -16.423 -22.895  13.292  1.00 10.00      A   
ATOM   4736  CB  ASN A 501     -17.044 -22.148  12.109  1.00 10.00      A   
ATOM   4737  CG  ASN A 501     -17.873 -23.041  11.206  1.00 10.00      A   
ATOM   4738  OD1 ASN A 501     -17.358 -23.637  10.262  1.00 10.00      A   
ATOM   4739  ND2 ASN A 501     -19.166 -23.128  11.482  1.00 10.00      A   
ATOM   4740 HD21 ASN A 501     -19.513 -22.615  12.247  1.00 10.00      A   
ATOM   4741 HD22 ASN A 501     -19.725 -23.702  10.917  1.00 10.00      A   
ATOM   4742  C   ASN A 501     -15.302 -22.063  13.902  1.00 10.00      A   
ATOM   4743  O   ASN A 501     -14.821 -21.106  13.292  1.00 10.00      A   
ATOM   4744  N   ALA A 502     -14.877 -22.441  15.098  1.00 10.00      A   
ATOM   4745  HN  ALA A 502     -15.291 -23.219  15.528  1.00 10.00      A   
ATOM   4746  CA  ALA A 502     -13.815 -21.722  15.792  1.00 10.00      A   
ATOM   4747  CB  ALA A 502     -13.734 -22.171  17.243  1.00 10.00      A   
ATOM   4748  C   ALA A 502     -12.459 -21.882  15.101  1.00 10.00      A   
ATOM   4749  O   ALA A 502     -11.672 -20.939  15.032  1.00 10.00      A   
ATOM   4750  N   SER A 503     -12.195 -23.069  14.577  1.00 10.00      A   
ATOM   4751  HN  SER A 503     -12.864 -23.780  14.639  1.00 10.00      A   
ATOM   4752  CA  SER A 503     -10.927 -23.347  13.908  1.00 10.00      A   
ATOM   4753  CB  SER A 503     -10.714 -24.855  13.798  1.00 10.00      A   
ATOM   4754  OG  SER A 503     -11.073 -25.504  15.009  1.00 10.00      A   
ATOM   4755  HG  SER A 503     -10.271 -25.735  15.493  1.00 10.00      A   
ATOM   4756  C   SER A 503     -10.855 -22.694  12.526  1.00 10.00      A   
ATOM   4757  O   SER A 503      -9.771 -22.428  12.006  1.00 10.00      A   
ATOM   4758  N   LYS A 504     -12.013 -22.422  11.941  1.00 10.00      A   
ATOM   4759  HN  LYS A 504     -12.849 -22.650  12.405  1.00 10.00      A   
ATOM   4760  CA  LYS A 504     -12.073 -21.799  10.624  1.00 10.00      A   
ATOM   4761  CB  LYS A 504     -13.481 -21.938  10.034  1.00 10.00      A   
ATOM   4762  CG  LYS A 504     -13.617 -21.460   8.594  1.00 10.00      A   
ATOM   4763  CD  LYS A 504     -12.606 -22.142   7.684  1.00 10.00      A   
ATOM   4764  CE  LYS A 504     -12.808 -21.745   6.229  1.00 10.00      A   
ATOM   4765  NZ  LYS A 504     -13.989 -22.418   5.628  1.00 10.00      A   
ATOM   4766  HZ1 LYS A 504     -13.837 -23.445   5.592  1.00 10.00      A   
ATOM   4767  HZ2 LYS A 504     -14.147 -22.071   4.659  1.00 10.00      A   
ATOM   4768  HZ3 LYS A 504     -14.845 -22.226   6.197  1.00 10.00      A   
ATOM   4769  C   LYS A 504     -11.663 -20.329  10.704  1.00 10.00      A   
ATOM   4770  O   LYS A 504     -11.265 -19.722   9.707  1.00 10.00      A   
ATOM   4771  N   LEU A 505     -11.728 -19.771  11.906  1.00 10.00      A   
ATOM   4772  HN  LEU A 505     -12.021 -20.314  12.670  1.00 10.00      A   
ATOM   4773  CA  LEU A 505     -11.377 -18.373  12.124  1.00 10.00      A   
ATOM   4774  CB  LEU A 505     -11.894 -17.900  13.484  1.00 10.00      A   
ATOM   4775  CG  LEU A 505     -13.397 -18.059  13.723  1.00 10.00      A   
ATOM   4776  CD1 LEU A 505     -13.783 -17.598  15.120  1.00 10.00      A   
ATOM   4777  CD2 LEU A 505     -14.191 -17.310  12.666  1.00 10.00      A   
ATOM   4778  C   LEU A 505      -9.872 -18.132  12.010  1.00 10.00      A   
ATOM   4779  O   LEU A 505      -9.425 -16.986  11.926  1.00 10.00      A   
ATOM   4780  N   GLU A 506      -9.095 -19.211  12.000  1.00 10.00      A   
ATOM   4781  HN  GLU A 506      -9.506 -20.095  12.074  1.00 10.00      A   
ATOM   4782  CA  GLU A 506      -7.643 -19.113  11.894  1.00 10.00      A   
ATOM   4783  CB  GLU A 506      -6.985 -20.433  12.298  1.00 10.00      A   
ATOM   4784  CG  GLU A 506      -7.315 -20.881  13.711  1.00 10.00      A   
ATOM   4785  CD  GLU A 506      -6.595 -22.155  14.104  1.00 10.00      A   
ATOM   4786  OE1 GLU A 506      -6.873 -23.210  13.500  1.00 10.00      A   
ATOM   4787  OE2 GLU A 506      -5.754 -22.109  15.029  1.00 10.00      A   
ATOM   4788  C   GLU A 506      -7.218 -18.721  10.481  1.00 10.00      A   
ATOM   4789  O   GLU A 506      -6.220 -18.021  10.289  1.00 10.00      A   
ATOM   4790  N   THR A 507      -7.984 -19.168   9.495  1.00 10.00      A   
ATOM   4791  HN  THR A 507      -8.764 -19.725   9.706  1.00 10.00      A   
ATOM   4792  CA  THR A 507      -7.689 -18.868   8.104  1.00 10.00      A   
ATOM   4793  CB  THR A 507      -8.216 -19.984   7.184  1.00 10.00      A   
ATOM   4794  OG1 THR A 507      -8.687 -21.082   7.984  1.00 10.00      A   
ATOM   4795  HG1 THR A 507      -9.312 -21.604   7.468  1.00 10.00      A   
ATOM   4796  CG2 THR A 507      -7.116 -20.475   6.256  1.00 10.00      A   
ATOM   4797  C   THR A 507      -8.299 -17.532   7.686  1.00 10.00      A   
ATOM   4798  O   THR A 507      -7.980 -16.993   6.624  1.00 10.00      A   
ATOM   4799  N   MET A 508      -9.167 -16.993   8.535  1.00 10.00      A   
ATOM   4800  HN  MET A 508      -9.361 -17.453   9.379  1.00 10.00      A   
ATOM   4801  CA  MET A 508      -9.818 -15.724   8.253  1.00 10.00      A   
ATOM   4802  CB  MET A 508     -11.213 -15.682   8.875  1.00 10.00      A   
ATOM   4803  CG  MET A 508     -12.230 -16.561   8.168  1.00 10.00      A   
ATOM   4804  SD  MET A 508     -13.910 -16.285   8.755  1.00 10.00      A   
ATOM   4805  CE  MET A 508     -14.068 -14.520   8.491  1.00 10.00      A   
ATOM   4806  C   MET A 508      -8.978 -14.565   8.769  1.00 10.00      A   
ATOM   4807  O   MET A 508      -8.268 -14.700   9.764  1.00 10.00      A   
ATOM   4808  N   ARG A 509      -9.069 -13.427   8.097  1.00 10.00      A   
ATOM   4809  HN  ARG A 509      -9.668 -13.376   7.324  1.00 10.00      A   
ATOM   4810  CA  ARG A 509      -8.313 -12.245   8.487  1.00 10.00      A   
ATOM   4811  CB  ARG A 509      -8.189 -11.265   7.312  1.00 10.00      A   
ATOM   4812  CG  ARG A 509      -7.232 -10.104   7.559  1.00 10.00      A   
ATOM   4813  CD  ARG A 509      -7.457  -8.959   6.575  1.00 10.00      A   
ATOM   4814  NE  ARG A 509      -6.980  -9.266   5.223  1.00 10.00      A   
ATOM   4815  HE  ARG A 509      -6.581 -10.155   5.077  1.00 10.00      A   
ATOM   4816  CZ  ARG A 509      -7.054  -8.410   4.192  1.00 10.00      A   
ATOM   4817  NH1 ARG A 509      -7.581  -7.203   4.351  1.00 10.00      A   
ATOM   4818 HH11 ARG A 509      -7.942  -6.896   5.280  1.00 10.00      A   
ATOM   4819 HH12 ARG A 509      -7.638  -6.540   3.530  1.00 10.00      A   
ATOM   4820  NH2 ARG A 509      -6.586  -8.756   3.000  1.00 10.00      A   
ATOM   4821 HH21 ARG A 509      -6.651  -8.078   2.199  1.00 10.00      A   
ATOM   4822 HH22 ARG A 509      -6.152  -9.691   2.850  1.00 10.00      A   
ATOM   4823  C   ARG A 509      -8.975 -11.555   9.675  1.00 10.00      A   
ATOM   4824  O   ARG A 509      -8.323 -11.272  10.682  1.00 10.00      A   
ATOM   4825  N   SER A 510     -10.268 -11.279   9.554  1.00 10.00      A   
ATOM   4826  HN  SER A 510     -10.740 -11.533   8.732  1.00 10.00      A   
ATOM   4827  CA  SER A 510     -11.006 -10.612  10.618  1.00 10.00      A   
ATOM   4828  CB  SER A 510     -10.784  -9.095  10.547  1.00 10.00      A   
ATOM   4829  OG  SER A 510      -9.398  -8.784  10.520  1.00 10.00      A   
ATOM   4830  HG  SER A 510      -8.895  -9.565  10.785  1.00 10.00      A   
ATOM   4831  C   SER A 510     -12.500 -10.935  10.551  1.00 10.00      A   
ATOM   4832  O   SER A 510     -13.080 -11.019   9.467  1.00 10.00      A   
ATOM   4833  N   LEU A 511     -13.102 -11.129  11.718  1.00 10.00      A   
ATOM   4834  HN  LEU A 511     -12.571 -11.063  12.542  1.00 10.00      A   
ATOM   4835  CA  LEU A 511     -14.522 -11.431  11.829  1.00 10.00      A   
ATOM   4836  CB  LEU A 511     -14.706 -12.793  12.509  1.00 10.00      A   
ATOM   4837  CG  LEU A 511     -16.141 -13.308  12.628  1.00 10.00      A   
ATOM   4838  CD1 LEU A 511     -16.695 -13.686  11.263  1.00 10.00      A   
ATOM   4839  CD2 LEU A 511     -16.210 -14.489  13.583  1.00 10.00      A   
ATOM   4840  C   LEU A 511     -15.209 -10.344  12.654  1.00 10.00      A   
ATOM   4841  O   LEU A 511     -14.783 -10.048  13.774  1.00 10.00      A   
ATOM   4842  N   TRP A 512     -16.253  -9.740  12.099  1.00 10.00      A   
ATOM   4843  HN  TRP A 512     -16.546 -10.013  11.199  1.00 10.00      A   
ATOM   4844  CA  TRP A 512     -16.974  -8.676  12.795  1.00 10.00      A   
ATOM   4845  CB  TRP A 512     -16.697  -7.323  12.124  1.00 10.00      A   
ATOM   4846  CG  TRP A 512     -17.600  -6.205  12.566  1.00 10.00      A   
ATOM   4847  CD1 TRP A 512     -18.849  -5.922  12.090  1.00 10.00      A   
ATOM   4848  CD2 TRP A 512     -17.319  -5.209  13.555  1.00 10.00      A   
ATOM   4849  NE1 TRP A 512     -19.366  -4.828  12.735  1.00 10.00      A   
ATOM   4850  HE1 TRP A 512     -20.257  -4.436  12.575  1.00 10.00      A   
ATOM   4851  CE2 TRP A 512     -18.446  -4.368  13.636  1.00 10.00      A   
ATOM   4852  CE3 TRP A 512     -16.229  -4.950  14.385  1.00 10.00      A   
ATOM   4853  CZ2 TRP A 512     -18.510  -3.290  14.514  1.00 10.00      A   
ATOM   4854  CZ3 TRP A 512     -16.293  -3.879  15.254  1.00 10.00      A   
ATOM   4855  CH2 TRP A 512     -17.425  -3.061  15.312  1.00 10.00      A   
ATOM   4856  C   TRP A 512     -18.476  -8.942  12.839  1.00 10.00      A   
ATOM   4857  O   TRP A 512     -19.096  -9.231  11.815  1.00 10.00      A   
ATOM   4858  N   MET A 513     -19.055  -8.829  14.030  1.00 10.00      A   
ATOM   4859  HN  MET A 513     -18.500  -8.610  14.809  1.00 10.00      A   
ATOM   4860  CA  MET A 513     -20.487  -9.025  14.217  1.00 10.00      A   
ATOM   4861  CB  MET A 513     -20.797 -10.399  14.822  1.00 10.00      A   
ATOM   4862  CG  MET A 513     -20.736 -11.549  13.833  1.00 10.00      A   
ATOM   4863  SD  MET A 513     -19.218 -12.506  13.981  1.00 10.00      A   
ATOM   4864  CE  MET A 513     -19.501 -13.355  15.532  1.00 10.00      A   
ATOM   4865  C   MET A 513     -21.060  -7.924  15.101  1.00 10.00      A   
ATOM   4866  O   MET A 513     -20.530  -7.641  16.180  1.00 10.00      A   
ATOM   4867  N   SER A 514     -22.131  -7.299  14.638  1.00 10.00      A   
ATOM   4868  HN  SER A 514     -22.506  -7.569  13.770  1.00 10.00      A   
ATOM   4869  CA  SER A 514     -22.774  -6.231  15.390  1.00 10.00      A   
ATOM   4870  CB  SER A 514     -22.522  -4.878  14.716  1.00 10.00      A   
ATOM   4871  OG  SER A 514     -22.075  -5.054  13.382  1.00 10.00      A   
ATOM   4872  HG  SER A 514     -22.043  -5.993  13.181  1.00 10.00      A   
ATOM   4873  C   SER A 514     -24.269  -6.492  15.528  1.00 10.00      A   
ATOM   4874  O   SER A 514     -24.929  -6.857  14.552  1.00 10.00      A   
ATOM   4875  N   SER A 515     -24.786  -6.325  16.748  1.00 10.00      A   
ATOM   4876  HN  SER A 515     -24.189  -6.050  17.481  1.00 10.00      A   
ATOM   4877  CA  SER A 515     -26.202  -6.541  17.041  1.00 10.00      A   
ATOM   4878  CB  SER A 515     -27.058  -5.414  16.450  1.00 10.00      A   
ATOM   4879  OG  SER A 515     -26.619  -4.139  16.905  1.00 10.00      A   
ATOM   4880  HG  SER A 515     -26.015  -3.757  16.252  1.00 10.00      A   
ATOM   4881  C   SER A 515     -26.668  -7.916  16.552  1.00 10.00      A   
ATOM   4882  O   SER A 515     -27.575  -8.031  15.724  1.00 10.00      A   
ATOM   4883  N   CYS A 516     -26.022  -8.954  17.055  1.00 10.00      A   
ATOM   4884  HN  CYS A 516     -25.306  -8.800  17.704  1.00 10.00      A   
ATOM   4885  CA  CYS A 516     -26.351 -10.319  16.683  1.00 10.00      A   
ATOM   4886  CB  CYS A 516     -25.179 -10.977  15.954  1.00 10.00      A   
ATOM   4887  SG  CYS A 516     -24.653 -10.086  14.472  1.00 10.00      A   
ATOM   4888  HG  CYS A 516     -25.039  -8.821  14.602  1.00 10.00      A   
ATOM   4889  C   CYS A 516     -26.767 -11.128  17.909  1.00 10.00      A   
ATOM   4890  O   CYS A 516     -26.867 -10.590  19.013  1.00 10.00      A   
ATOM   4891  N   SER A 517     -27.006 -12.412  17.721  1.00 10.00      A   
ATOM   4892  HN  SER A 517     -26.894 -12.800  16.823  1.00 10.00      A   
ATOM   4893  CA  SER A 517     -27.430 -13.280  18.806  1.00 10.00      A   
ATOM   4894  CB  SER A 517     -28.385 -14.339  18.253  1.00 10.00      A   
ATOM   4895  OG  SER A 517     -29.213 -13.785  17.237  1.00 10.00      A   
ATOM   4896  HG  SER A 517     -30.098 -13.643  17.591  1.00 10.00      A   
ATOM   4897  C   SER A 517     -26.231 -13.943  19.490  1.00 10.00      A   
ATOM   4898  O   SER A 517     -26.292 -15.108  19.887  1.00 10.00      A   
ATOM   4899  N   VAL A 518     -25.147 -13.192  19.640  1.00 10.00      A   
ATOM   4900  HN  VAL A 518     -25.159 -12.267  19.323  1.00 10.00      A   
ATOM   4901  CA  VAL A 518     -23.940 -13.709  20.275  1.00 10.00      A   
ATOM   4902  CB  VAL A 518     -22.668 -13.074  19.673  1.00 10.00      A   
ATOM   4903  CG1 VAL A 518     -21.420 -13.797  20.166  1.00 10.00      A   
ATOM   4904  CG2 VAL A 518     -22.726 -13.085  18.153  1.00 10.00      A   
ATOM   4905  C   VAL A 518     -23.974 -13.438  21.778  1.00 10.00      A   
ATOM   4906  O   VAL A 518     -23.980 -12.283  22.211  1.00 10.00      A   
ATOM   4907  N   SER A 519     -24.003 -14.501  22.571  1.00 10.00      A   
ATOM   4908  HN  SER A 519     -23.995 -15.400  22.174  1.00 10.00      A   
ATOM   4909  CA  SER A 519     -24.046 -14.370  24.017  1.00 10.00      A   
ATOM   4910  CB  SER A 519     -24.568 -15.663  24.642  1.00 10.00      A   
ATOM   4911  OG  SER A 519     -23.772 -16.778  24.265  1.00 10.00      A   
ATOM   4912  HG  SER A 519     -23.987 -17.035  23.348  1.00 10.00      A   
ATOM   4913  C   SER A 519     -22.675 -14.019  24.593  1.00 10.00      A   
ATOM   4914  O   SER A 519     -21.637 -14.337  24.002  1.00 10.00      A   
ATOM   4915  N   PHE A 520     -22.684 -13.362  25.750  1.00 10.00      A   
ATOM   4916  HN  PHE A 520     -23.550 -13.135  26.160  1.00 10.00      A   
ATOM   4917  CA  PHE A 520     -21.456 -12.963  26.428  1.00 10.00      A   
ATOM   4918  CB  PHE A 520     -21.790 -12.077  27.635  1.00 10.00      A   
ATOM   4919  CG  PHE A 520     -20.600 -11.682  28.461  1.00 10.00      A   
ATOM   4920  CD1 PHE A 520     -19.492 -11.097  27.871  1.00 10.00      A   
ATOM   4921  CD2 PHE A 520     -20.590 -11.901  29.829  1.00 10.00      A   
ATOM   4922  CE1 PHE A 520     -18.395 -10.737  28.629  1.00 10.00      A   
ATOM   4923  CE2 PHE A 520     -19.496 -11.543  30.593  1.00 10.00      A   
ATOM   4924  CZ  PHE A 520     -18.398 -10.961  29.992  1.00 10.00      A   
ATOM   4925  C   PHE A 520     -20.654 -14.189  26.865  1.00 10.00      A   
ATOM   4926  O   PHE A 520     -19.425 -14.213  26.773  1.00 10.00      A   
ATOM   4927  N   GLY A 521     -21.365 -15.214  27.319  1.00 10.00      A   
ATOM   4928  HN  GLY A 521     -22.345 -15.138  27.353  1.00 10.00      A   
ATOM   4929  CA  GLY A 521     -20.722 -16.437  27.761  1.00 10.00      A   
ATOM   4930  C   GLY A 521     -19.929 -17.093  26.647  1.00 10.00      A   
ATOM   4931  O   GLY A 521     -18.808 -17.554  26.860  1.00 10.00      A   
ATOM   4932  N   ALA A 522     -20.499 -17.104  25.447  1.00 10.00      A   
ATOM   4933  HN  ALA A 522     -21.386 -16.700  25.334  1.00 10.00      A   
ATOM   4934  CA  ALA A 522     -19.839 -17.701  24.296  1.00 10.00      A   
ATOM   4935  CB  ALA A 522     -20.803 -17.835  23.135  1.00 10.00      A   
ATOM   4936  C   ALA A 522     -18.620 -16.891  23.880  1.00 10.00      A   
ATOM   4937  O   ALA A 522     -17.615 -17.453  23.446  1.00 10.00      A   
ATOM   4938  N   CYS A 523     -18.709 -15.573  24.015  1.00 10.00      A   
ATOM   4939  HN  CYS A 523     -19.543 -15.182  24.350  1.00 10.00      A   
ATOM   4940  CA  CYS A 523     -17.602 -14.692  23.667  1.00 10.00      A   
ATOM   4941  CB  CYS A 523     -17.995 -13.226  23.872  1.00 10.00      A   
ATOM   4942  SG  CYS A 523     -19.373 -12.672  22.839  1.00 10.00      A   
ATOM   4943  HG  CYS A 523     -20.444 -13.394  23.157  1.00 10.00      A   
ATOM   4944  C   CYS A 523     -16.374 -15.035  24.505  1.00 10.00      A   
ATOM   4945  O   CYS A 523     -15.255 -15.089  23.998  1.00 10.00      A   
ATOM   4946  N   LYS A 524     -16.592 -15.291  25.789  1.00 10.00      A   
ATOM   4947  HN  LYS A 524     -17.509 -15.248  26.139  1.00 10.00      A   
ATOM   4948  CA  LYS A 524     -15.505 -15.640  26.688  1.00 10.00      A   
ATOM   4949  CB  LYS A 524     -15.946 -15.510  28.144  1.00 10.00      A   
ATOM   4950  CG  LYS A 524     -16.246 -14.088  28.584  1.00 10.00      A   
ATOM   4951  CD  LYS A 524     -16.532 -14.032  30.073  1.00 10.00      A   
ATOM   4952  CE  LYS A 524     -17.832 -14.737  30.409  1.00 10.00      A   
ATOM   4953  NZ  LYS A 524     -17.994 -14.939  31.869  1.00 10.00      A   
ATOM   4954  HZ1 LYS A 524     -17.167 -15.433  32.253  1.00 10.00      A   
ATOM   4955  HZ2 LYS A 524     -18.842 -15.521  32.058  1.00 10.00      A   
ATOM   4956  HZ3 LYS A 524     -18.096 -14.024  32.355  1.00 10.00      A   
ATOM   4957  C   LYS A 524     -15.028 -17.058  26.412  1.00 10.00      A   
ATOM   4958  O   LYS A 524     -13.830 -17.335  26.417  1.00 10.00      A   
ATOM   4959  N   LEU A 525     -15.981 -17.950  26.156  1.00 10.00      A   
ATOM   4960  HN  LEU A 525     -16.921 -17.660  26.157  1.00 10.00      A   
ATOM   4961  CA  LEU A 525     -15.672 -19.344  25.875  1.00 10.00      A   
ATOM   4962  CB  LEU A 525     -16.960 -20.153  25.720  1.00 10.00      A   
ATOM   4963  CG  LEU A 525     -16.816 -21.673  25.794  1.00 10.00      A   
ATOM   4964  CD1 LEU A 525     -16.198 -22.089  27.122  1.00 10.00      A   
ATOM   4965  CD2 LEU A 525     -18.164 -22.343  25.585  1.00 10.00      A   
ATOM   4966  C   LEU A 525     -14.812 -19.470  24.623  1.00 10.00      A   
ATOM   4967  O   LEU A 525     -13.889 -20.282  24.572  1.00 10.00      A   
ATOM   4968  N   LEU A 526     -15.118 -18.652  23.619  1.00 10.00      A   
ATOM   4969  HN  LEU A 526     -15.881 -18.037  23.718  1.00 10.00      A   
ATOM   4970  CA  LEU A 526     -14.374 -18.650  22.369  1.00 10.00      A   
ATOM   4971  CB  LEU A 526     -15.026 -17.691  21.370  1.00 10.00      A   
ATOM   4972  CG  LEU A 526     -14.407 -17.630  19.974  1.00 10.00      A   
ATOM   4973  CD1 LEU A 526     -14.522 -18.974  19.272  1.00 10.00      A   
ATOM   4974  CD2 LEU A 526     -15.069 -16.538  19.151  1.00 10.00      A   
ATOM   4975  C   LEU A 526     -12.921 -18.255  22.611  1.00 10.00      A   
ATOM   4976  O   LEU A 526     -12.006 -18.839  22.031  1.00 10.00      A   
ATOM   4977  N   GLY A 527     -12.719 -17.271  23.487  1.00 10.00      A   
ATOM   4978  HN  GLY A 527     -13.492 -16.854  23.924  1.00 10.00      A   
ATOM   4979  CA  GLY A 527     -11.378 -16.816  23.802  1.00 10.00      A   
ATOM   4980  C   GLY A 527     -10.598 -17.863  24.571  1.00 10.00      A   
ATOM   4981  O   GLY A 527      -9.380 -17.983  24.422  1.00 10.00      A   
ATOM   4982  N   GLN A 528     -11.307 -18.629  25.391  1.00 10.00      A   
ATOM   4983  HN  GLN A 528     -12.275 -18.478  25.468  1.00 10.00      A   
ATOM   4984  CA  GLN A 528     -10.688 -19.685  26.181  1.00 10.00      A   
ATOM   4985  CB  GLN A 528     -11.578 -20.070  27.367  1.00 10.00      A   
ATOM   4986  CG  GLN A 528     -11.663 -19.002  28.446  1.00 10.00      A   
ATOM   4987  CD  GLN A 528     -10.323 -18.726  29.097  1.00 10.00      A   
ATOM   4988  OE1 GLN A 528      -9.471 -19.608  29.193  1.00 10.00      A   
ATOM   4989  NE2 GLN A 528     -10.128 -17.501  29.551  1.00 10.00      A   
ATOM   4990 HE21 GLN A 528     -10.851 -16.846  29.444  1.00 10.00      A   
ATOM   4991 HE22 GLN A 528      -9.267 -17.296  29.972  1.00 10.00      A   
ATOM   4992  C   GLN A 528     -10.393 -20.905  25.313  1.00 10.00      A   
ATOM   4993  O   GLN A 528      -9.542 -21.731  25.647  1.00 10.00      A   
ATOM   4994  N   LYS A 529     -11.109 -21.013  24.201  1.00 10.00      A   
ATOM   4995  HN  LYS A 529     -11.785 -20.332  24.000  1.00 10.00      A   
ATOM   4996  CA  LYS A 529     -10.923 -22.118  23.273  1.00 10.00      A   
ATOM   4997  CB  LYS A 529     -12.235 -22.434  22.547  1.00 10.00      A   
ATOM   4998  CG  LYS A 529     -12.111 -23.504  21.474  1.00 10.00      A   
ATOM   4999  CD  LYS A 529     -13.457 -23.830  20.851  1.00 10.00      A   
ATOM   5000  CE  LYS A 529     -13.321 -24.882  19.761  1.00 10.00      A   
ATOM   5001  NZ  LYS A 529     -12.652 -26.111  20.258  1.00 10.00      A   
ATOM   5002  HZ1 LYS A 529     -13.151 -26.476  21.094  1.00 10.00      A   
ATOM   5003  HZ2 LYS A 529     -11.664 -25.910  20.515  1.00 10.00      A   
ATOM   5004  HZ3 LYS A 529     -12.660 -26.843  19.520  1.00 10.00      A   
ATOM   5005  C   LYS A 529      -9.824 -21.791  22.266  1.00 10.00      A   
ATOM   5006  O   LYS A 529      -8.962 -22.623  21.977  1.00 10.00      A   
ATOM   5007  N   MET A 530      -9.858 -20.577  21.733  1.00 10.00      A   
ATOM   5008  HN  MET A 530     -10.576 -19.956  21.997  1.00 10.00      A   
ATOM   5009  CA  MET A 530      -8.862 -20.138  20.763  1.00 10.00      A   
ATOM   5010  CB  MET A 530      -9.532 -19.688  19.459  1.00 10.00      A   
ATOM   5011  CG  MET A 530     -10.480 -20.714  18.855  1.00 10.00      A   
ATOM   5012  SD  MET A 530      -9.679 -22.292  18.493  1.00 10.00      A   
ATOM   5013  CE  MET A 530      -8.588 -21.821  17.151  1.00 10.00      A   
ATOM   5014  C   MET A 530      -8.014 -19.007  21.337  1.00 10.00      A   
ATOM   5015  O   MET A 530      -8.366 -17.833  21.219  1.00 10.00      A   
ATOM   5016  N   PRO A 531      -6.873 -19.347  21.959  1.00 10.00      A   
ATOM   5017  CA  PRO A 531      -5.979 -18.361  22.568  1.00 10.00      A   
ATOM   5018  CB  PRO A 531      -5.107 -19.211  23.492  1.00 10.00      A   
ATOM   5019  CG  PRO A 531      -5.050 -20.543  22.828  1.00 10.00      A   
ATOM   5020  CD  PRO A 531      -6.369 -20.725  22.126  1.00 10.00      A   
ATOM   5021  C   PRO A 531      -5.116 -17.633  21.538  1.00 10.00      A   
ATOM   5022  O   PRO A 531      -4.331 -16.752  21.883  1.00 10.00      A   
ATOM   5023  N   LYS A 532      -5.260 -18.001  20.273  1.00 10.00      A   
ATOM   5024  HN  LYS A 532      -5.898 -18.712  20.049  1.00 10.00      A   
ATOM   5025  CA  LYS A 532      -4.487 -17.368  19.212  1.00 10.00      A   
ATOM   5026  CB  LYS A 532      -4.002 -18.401  18.199  1.00 10.00      A   
ATOM   5027  CG  LYS A 532      -2.655 -19.022  18.534  1.00 10.00      A   
ATOM   5028  CD  LYS A 532      -2.815 -20.300  19.338  1.00 10.00      A   
ATOM   5029  CE  LYS A 532      -1.477 -20.990  19.546  1.00 10.00      A   
ATOM   5030  NZ  LYS A 532      -1.645 -22.430  19.874  1.00 10.00      A   
ATOM   5031  HZ1 LYS A 532      -2.264 -22.889  19.175  1.00 10.00      A   
ATOM   5032  HZ2 LYS A 532      -2.070 -22.537  20.814  1.00 10.00      A   
ATOM   5033  HZ3 LYS A 532      -0.722 -22.912  19.868  1.00 10.00      A   
ATOM   5034  C   LYS A 532      -5.296 -16.286  18.510  1.00 10.00      A   
ATOM   5035  O   LYS A 532      -4.846 -15.690  17.528  1.00 10.00      A   
ATOM   5036  N   LEU A 533      -6.496 -16.044  19.014  1.00 10.00      A   
ATOM   5037  HN  LEU A 533      -6.795 -16.547  19.800  1.00 10.00      A   
ATOM   5038  CA  LEU A 533      -7.370 -15.037  18.450  1.00 10.00      A   
ATOM   5039  CB  LEU A 533      -8.580 -15.673  17.757  1.00 10.00      A   
ATOM   5040  CG  LEU A 533      -8.318 -16.295  16.383  1.00 10.00      A   
ATOM   5041  CD1 LEU A 533      -8.022 -17.784  16.502  1.00 10.00      A   
ATOM   5042  CD2 LEU A 533      -9.495 -16.047  15.455  1.00 10.00      A   
ATOM   5043  C   LEU A 533      -7.821 -14.070  19.531  1.00 10.00      A   
ATOM   5044  O   LEU A 533      -8.071 -14.469  20.671  1.00 10.00      A   
ATOM   5045  N   ASN A 534      -7.894 -12.800  19.180  1.00 10.00      A   
ATOM   5046  HN  ASN A 534      -7.663 -12.540  18.260  1.00 10.00      A   
ATOM   5047  CA  ASN A 534      -8.316 -11.780  20.124  1.00 10.00      A   
ATOM   5048  CB  ASN A 534      -7.562 -10.463  19.913  1.00 10.00      A   
ATOM   5049  CG  ASN A 534      -6.183 -10.449  20.545  1.00 10.00      A   
ATOM   5050  OD1 ASN A 534      -5.849 -11.304  21.364  1.00 10.00      A   
ATOM   5051  ND2 ASN A 534      -5.379  -9.457  20.187  1.00 10.00      A   
ATOM   5052 HD21 ASN A 534      -5.717  -8.792  19.543  1.00 10.00      A   
ATOM   5053 HD22 ASN A 534      -4.474  -9.431  20.571  1.00 10.00      A   
ATOM   5054  C   ASN A 534      -9.811 -11.543  20.012  1.00 10.00      A   
ATOM   5055  O   ASN A 534     -10.283 -10.941  19.052  1.00 10.00      A   
ATOM   5056  N   VAL A 535     -10.555 -12.059  20.976  1.00 10.00      A   
ATOM   5057  HN  VAL A 535     -10.122 -12.568  21.691  1.00 10.00      A   
ATOM   5058  CA  VAL A 535     -11.999 -11.882  21.000  1.00 10.00      A   
ATOM   5059  CB  VAL A 535     -12.715 -13.100  21.621  1.00 10.00      A   
ATOM   5060  CG1 VAL A 535     -14.223 -12.995  21.433  1.00 10.00      A   
ATOM   5061  CG2 VAL A 535     -12.189 -14.394  21.019  1.00 10.00      A   
ATOM   5062  C   VAL A 535     -12.320 -10.633  21.807  1.00 10.00      A   
ATOM   5063  O   VAL A 535     -12.687 -10.709  22.982  1.00 10.00      A   
ATOM   5064  N   GLU A 536     -12.140  -9.486  21.182  1.00 10.00      A   
ATOM   5065  HN  GLU A 536     -11.850  -9.494  20.246  1.00 10.00      A   
ATOM   5066  CA  GLU A 536     -12.385  -8.214  21.833  1.00 10.00      A   
ATOM   5067  CB  GLU A 536     -11.509  -7.122  21.224  1.00 10.00      A   
ATOM   5068  CG  GLU A 536     -10.017  -7.403  21.294  1.00 10.00      A   
ATOM   5069  CD  GLU A 536      -9.190  -6.310  20.644  1.00 10.00      A   
ATOM   5070  OE1 GLU A 536      -9.761  -5.251  20.306  1.00 10.00      A   
ATOM   5071  OE2 GLU A 536      -7.967  -6.501  20.468  1.00 10.00      A   
ATOM   5072  C   GLU A 536     -13.854  -7.825  21.732  1.00 10.00      A   
ATOM   5073  O   GLU A 536     -14.381  -7.621  20.635  1.00 10.00      A   
ATOM   5074  N   VAL A 537     -14.512  -7.745  22.879  1.00 10.00      A   
ATOM   5075  HN  VAL A 537     -14.036  -7.943  23.718  1.00 10.00      A   
ATOM   5076  CA  VAL A 537     -15.917  -7.368  22.934  1.00 10.00      A   
ATOM   5077  CB  VAL A 537     -16.646  -8.069  24.102  1.00 10.00      A   
ATOM   5078  CG1 VAL A 537     -18.042  -7.495  24.296  1.00 10.00      A   
ATOM   5079  CG2 VAL A 537     -16.727  -9.564  23.841  1.00 10.00      A   
ATOM   5080  C   VAL A 537     -16.050  -5.853  23.072  1.00 10.00      A   
ATOM   5081  O   VAL A 537     -15.454  -5.247  23.966  1.00 10.00      A   
ATOM   5082  N   ILE A 538     -16.818  -5.249  22.172  1.00 10.00      A   
ATOM   5083  HN  ILE A 538     -17.267  -5.789  21.485  1.00 10.00      A   
ATOM   5084  CA  ILE A 538     -17.034  -3.811  22.182  1.00 10.00      A   
ATOM   5085  CB  ILE A 538     -16.825  -3.205  20.780  1.00 10.00      A   
ATOM   5086  CG1 ILE A 538     -15.537  -3.740  20.154  1.00 10.00      A   
ATOM   5087  CG2 ILE A 538     -16.781  -1.686  20.861  1.00 10.00      A   
ATOM   5088  CD1 ILE A 538     -15.425  -3.475  18.670  1.00 10.00      A   
ATOM   5089  C   ILE A 538     -18.458  -3.528  22.623  1.00 10.00      A   
ATOM   5090  O   ILE A 538     -19.398  -3.645  21.829  1.00 10.00      A   
ATOM   5091  N   ASP A 539     -18.613  -3.162  23.884  1.00 10.00      A   
ATOM   5092  HN  ASP A 539     -17.815  -3.058  24.450  1.00 10.00      A   
ATOM   5093  CA  ASP A 539     -19.929  -2.881  24.453  1.00 10.00      A   
ATOM   5094  CB  ASP A 539     -20.369  -4.049  25.346  1.00 10.00      A   
ATOM   5095  CG  ASP A 539     -21.854  -4.052  25.635  1.00 10.00      A   
ATOM   5096  OD1 ASP A 539     -22.594  -4.844  25.002  1.00 10.00      A   
ATOM   5097  OD2 ASP A 539     -22.290  -3.286  26.513  1.00 10.00      A   
ATOM   5098  C   ASP A 539     -19.890  -1.577  25.253  1.00 10.00      A   
ATOM   5099  O   ASP A 539     -19.050  -1.410  26.138  1.00 10.00      A   
ATOM   5100  N   GLU A 540     -20.792  -0.651  24.936  1.00 10.00      A   
ATOM   5101  HN  GLU A 540     -21.450  -0.839  24.218  1.00 10.00      A   
ATOM   5102  CA  GLU A 540     -20.836   0.643  25.615  1.00 10.00      A   
ATOM   5103  CB  GLU A 540     -21.190   1.761  24.628  1.00 10.00      A   
ATOM   5104  CG  GLU A 540     -20.223   1.906  23.462  1.00 10.00      A   
ATOM   5105  CD  GLU A 540     -20.699   2.917  22.439  1.00 10.00      A   
ATOM   5106  OE1 GLU A 540     -21.673   2.617  21.716  1.00 10.00      A   
ATOM   5107  OE2 GLU A 540     -20.103   4.014  22.353  1.00 10.00      A   
ATOM   5108  C   GLU A 540     -21.828   0.652  26.773  1.00 10.00      A   
ATOM   5109  O   GLU A 540     -22.007   1.674  27.436  1.00 10.00      A   
ATOM   5110  N   ARG A 541     -22.461  -0.484  27.039  1.00 10.00      A   
ATOM   5111  HN  ARG A 541     -22.259  -1.290  26.511  1.00 10.00      A   
ATOM   5112  CA  ARG A 541     -23.434  -0.561  28.121  1.00 10.00      A   
ATOM   5113  CB  ARG A 541     -24.536  -1.581  27.815  1.00 10.00      A   
ATOM   5114  CG  ARG A 541     -25.302  -1.315  26.531  1.00 10.00      A   
ATOM   5115  CD  ARG A 541     -25.093  -2.438  25.533  1.00 10.00      A   
ATOM   5116  NE  ARG A 541     -26.332  -3.149  25.237  1.00 10.00      A   
ATOM   5117  HE  ARG A 541     -27.177  -2.672  25.409  1.00 10.00      A   
ATOM   5118  CZ  ARG A 541     -26.383  -4.391  24.753  1.00 10.00      A   
ATOM   5119  NH1 ARG A 541     -25.265  -5.066  24.512  1.00 10.00      A   
ATOM   5120 HH11 ARG A 541     -24.327  -4.626  24.700  1.00 10.00      A   
ATOM   5121 HH12 ARG A 541     -25.312  -6.039  24.138  1.00 10.00      A   
ATOM   5122  NH2 ARG A 541     -27.555  -4.958  24.509  1.00 10.00      A   
ATOM   5123 HH21 ARG A 541     -27.602  -5.928  24.125  1.00 10.00      A   
ATOM   5124 HH22 ARG A 541     -28.437  -4.434  24.695  1.00 10.00      A   
ATOM   5125  C   ARG A 541     -22.754  -0.895  29.439  1.00 10.00      A   
ATOM   5126  O   ARG A 541     -23.418  -1.207  30.429  1.00 10.00      A   
ATOM   5127  N   GLY A 542     -21.430  -0.830  29.446  1.00 10.00      A   
ATOM   5128  HN  GLY A 542     -20.956  -0.596  28.618  1.00 10.00      A   
ATOM   5129  CA  GLY A 542     -20.679  -1.123  30.644  1.00 10.00      A   
ATOM   5130  C   GLY A 542     -20.121  -2.525  30.619  1.00 10.00      A   
ATOM   5131  O   GLY A 542     -20.319  -3.253  29.645  1.00 10.00      A   
ATOM   5132  N   ALA A 543     -19.412  -2.902  31.678  1.00 10.00      A   
ATOM   5133  HN  ALA A 543     -19.287  -2.270  32.419  1.00 10.00      A   
ATOM   5134  CA  ALA A 543     -18.825  -4.232  31.773  1.00 10.00      A   
ATOM   5135  CB  ALA A 543     -18.059  -4.384  33.078  1.00 10.00      A   
ATOM   5136  C   ALA A 543     -19.907  -5.302  31.659  1.00 10.00      A   
ATOM   5137  O   ALA A 543     -20.816  -5.374  32.494  1.00 10.00      A   
ATOM   5138  N   PRO A 544     -19.810  -6.156  30.626  1.00 10.00      A   
ATOM   5139  CA  PRO A 544     -20.781  -7.225  30.376  1.00 10.00      A   
ATOM   5140  CB  PRO A 544     -20.296  -7.869  29.071  1.00 10.00      A   
ATOM   5141  CG  PRO A 544     -19.387  -6.860  28.458  1.00 10.00      A   
ATOM   5142  CD  PRO A 544     -18.745  -6.147  29.610  1.00 10.00      A   
ATOM   5143  C   PRO A 544     -20.807  -8.249  31.503  1.00 10.00      A   
ATOM   5144  O   PRO A 544     -21.742  -9.031  31.613  1.00 10.00      A   
ATOM   5145  N   ASP A 545     -19.779  -8.228  32.346  1.00 10.00      A   
ATOM   5146  HN  ASP A 545     -19.059  -7.582  32.201  1.00 10.00      A   
ATOM   5147  CA  ASP A 545     -19.693  -9.145  33.481  1.00 10.00      A   
ATOM   5148  CB  ASP A 545     -18.325  -9.024  34.156  1.00 10.00      A   
ATOM   5149  CG  ASP A 545     -18.248  -9.765  35.477  1.00 10.00      A   
ATOM   5150  OD1 ASP A 545     -18.165 -11.012  35.465  1.00 10.00      A   
ATOM   5151  OD2 ASP A 545     -18.265  -9.104  36.533  1.00 10.00      A   
ATOM   5152  C   ASP A 545     -20.800  -8.849  34.491  1.00 10.00      A   
ATOM   5153  O   ASP A 545     -21.248  -9.731  35.225  1.00 10.00      A   
ATOM   5154  N   SER A 546     -21.253  -7.600  34.501  1.00 10.00      A   
ATOM   5155  HN  SER A 546     -20.870  -6.950  33.875  1.00 10.00      A   
ATOM   5156  CA  SER A 546     -22.313  -7.169  35.404  1.00 10.00      A   
ATOM   5157  CB  SER A 546     -22.203  -5.663  35.659  1.00 10.00      A   
ATOM   5158  OG  SER A 546     -20.859  -5.216  35.551  1.00 10.00      A   
ATOM   5159  HG  SER A 546     -20.815  -4.512  34.890  1.00 10.00      A   
ATOM   5160  C   SER A 546     -23.683  -7.497  34.808  1.00 10.00      A   
ATOM   5161  O   SER A 546     -24.711  -6.973  35.245  1.00 10.00      A   
ATOM   5162  N   ARG A 547     -23.680  -8.356  33.795  1.00 10.00      A   
ATOM   5163  HN  ARG A 547     -22.824  -8.741  33.501  1.00 10.00      A   
ATOM   5164  CA  ARG A 547     -24.895  -8.781  33.123  1.00 10.00      A   
ATOM   5165  CB  ARG A 547     -25.045  -8.073  31.765  1.00 10.00      A   
ATOM   5166  CG  ARG A 547     -24.308  -6.744  31.645  1.00 10.00      A   
ATOM   5167  CD  ARG A 547     -24.920  -5.847  30.580  1.00 10.00      A
[truncated: 216,683 more chars]
