# Supplementary material for: Flexibility of intrinsically disordered degrons in AUX/IAA proteins reinforces auxin co-receptor assemblies
Source: Nat Commun. 2020 May 8;11:2277. doi: 10.1038/s41467-020-16147-2 (PMC7210949; doi:10.1038/s41467-020-16147-2)
Supplement: Supplementary file 9 — Supplementary Data 6 [file 41467_2020_16147_MOESM9_ESM.gz › haddock_files/IAA12/No_disorder_restraint/cluster8_1.pdb]

REMARK FILENAME="complex_163w.pdb0"
REMARK ===============================================================
REMARK HADDOCK run for complex
REMARK initial structure: complex_163.pdb
REMARK final NOE weights: unambig 50 amb: 50
REMARK ===============================================================
REMARK            total,bonds,angles,improper,dihe,vdw,elec,air,cdih,coup,rdcs,vean,dani,xpcs,rg
REMARK energies: -533.766, 0, 0, 0, 0, -33.2878, -504.099, 3.62045, 0, 0, 0, 0, 0, 0, 0
REMARK ===============================================================
REMARK            bonds,angles,impropers,dihe,air,cdih,coup,rdcs,vean,dani,xpcs
REMARK rms-dev.: 0,0,0,0,5.737001E-02,0,0, 0, 0, 0, 0
REMARK ===============================================================
REMARK               air,cdih,coup,rdcs,vean,dani,xpcs
REMARK               >0.3,>5,>1,>0,>5,>0.2,>0.2
REMARK violations.: 0, 0, 0, 0, 0, 0, 0
REMARK ===============================================================
REMARK                        CVpartition#,violations,rms
REMARK AIRs cross-validation: 2, 0, NaN
REMARK ===============================================================
REMARK NCS energy: 0
REMARK ===============================================================
REMARK Symmetry energy: 0
REMARK ===============================================================
REMARK Desolvation energy: 41.1577
REMARK Internal energy free molecules: -22140.1
REMARK Internal energy complex: -33419
REMARK Binding energy: -11775.2
REMARK ===============================================================
REMARK buried surface area: 1418.71
REMARK ===============================================================
REMARK water - chain1: 0 0 0
REMARK water - chain2: 0 0 0
REMARK water - chain3: 0 0 0
REMARK water - chain4: 0 0 0
REMARK water - chain5: 0 0 0
REMARK water - chain6: 0 0 0
REMARK ===============================================================
REMARK water - water: 0 0 0
REMARK ===============================================================
REMARK DATE:14-Feb-2019  06:01:28       created by user: enmr049
REMARK VERSION:1.3U
ATOM      1  N   PHE A   9     -37.267 -15.033  -5.548  1.00 10.00      A   
ATOM      2  HN  PHE A   9     -36.959 -15.610  -6.279  1.00 10.00      A   
ATOM      3  CA  PHE A   9     -37.304 -13.589  -5.749  1.00 10.00      A   
ATOM      4  CB  PHE A   9     -36.521 -12.879  -4.640  1.00 10.00      A   
ATOM      5  CG  PHE A   9     -36.989 -13.226  -3.260  1.00 10.00      A   
ATOM      6  CD1 PHE A   9     -36.160 -13.901  -2.381  1.00 10.00      A   
ATOM      7  CD2 PHE A   9     -38.265 -12.883  -2.844  1.00 10.00      A   
ATOM      8  CE1 PHE A   9     -36.595 -14.226  -1.112  1.00 10.00      A   
ATOM      9  CE2 PHE A   9     -38.708 -13.204  -1.578  1.00 10.00      A   
ATOM     10  CZ  PHE A   9     -37.869 -13.877  -0.712  1.00 10.00      A   
ATOM     11  C   PHE A   9     -36.729 -13.223  -7.113  1.00 10.00      A   
ATOM     12  O   PHE A   9     -35.796 -13.876  -7.587  1.00 10.00      A   
ATOM     13  N   PRO A  10     -37.289 -12.189  -7.766  1.00 10.00      A   
ATOM     14  CA  PRO A  10     -36.824 -11.732  -9.079  1.00 10.00      A   
ATOM     15  CB  PRO A  10     -37.767 -10.576  -9.426  1.00 10.00      A   
ATOM     16  CG  PRO A  10     -38.952 -10.777  -8.550  1.00 10.00      A   
ATOM     17  CD  PRO A  10     -38.427 -11.391  -7.284  1.00 10.00      A   
ATOM     18  C   PRO A  10     -35.384 -11.236  -9.025  1.00 10.00      A   
ATOM     19  O   PRO A  10     -34.981 -10.548  -8.079  1.00 10.00      A   
ATOM     20  N   GLU A  11     -34.624 -11.582 -10.052  1.00 10.00      A   
ATOM     21  HN  GLU A  11     -35.025 -12.122 -10.774  1.00 10.00      A   
ATOM     22  CA  GLU A  11     -33.220 -11.204 -10.151  1.00 10.00      A   
ATOM     23  CB  GLU A  11     -32.543 -11.828 -11.384  1.00 10.00      A   
ATOM     24  CG  GLU A  11     -33.479 -12.169 -12.543  1.00 10.00      A   
ATOM     25  CD  GLU A  11     -34.310 -13.419 -12.299  1.00 10.00      A   
ATOM     26  OE1 GLU A  11     -33.764 -14.536 -12.392  1.00 10.00      A   
ATOM     27  OE2 GLU A  11     -35.514 -13.283 -11.993  1.00 10.00      A   
ATOM     28  C   GLU A  11     -33.024  -9.690 -10.106  1.00 10.00      A   
ATOM     29  O   GLU A  11     -32.020  -9.205  -9.580  1.00 10.00      A   
ATOM     30  N   GLU A  12     -33.991  -8.946 -10.641  1.00 10.00      A   
ATOM     31  HN  GLU A  12     -34.760  -9.387 -11.059  1.00 10.00      A   
ATOM     32  CA  GLU A  12     -33.915  -7.487 -10.641  1.00 10.00      A   
ATOM     33  CB  GLU A  12     -35.029  -6.870 -11.489  1.00 10.00      A   
ATOM     34  CG  GLU A  12     -36.434  -7.295 -11.101  1.00 10.00      A   
ATOM     35  CD  GLU A  12     -37.441  -6.961 -12.175  1.00 10.00      A   
ATOM     36  OE1 GLU A  12     -37.420  -7.622 -13.233  1.00 10.00      A   
ATOM     37  OE2 GLU A  12     -38.258  -6.039 -11.972  1.00 10.00      A   
ATOM     38  C   GLU A  12     -33.946  -6.930  -9.217  1.00 10.00      A   
ATOM     39  O   GLU A  12     -33.291  -5.927  -8.913  1.00 10.00      A   
ATOM     40  N   VAL A  13     -34.704  -7.592  -8.345  1.00 10.00      A   
ATOM     41  HN  VAL A  13     -35.198  -8.384  -8.644  1.00 10.00      A   
ATOM     42  CA  VAL A  13     -34.806  -7.175  -6.955  1.00 10.00      A   
ATOM     43  CB  VAL A  13     -36.020  -7.807  -6.255  1.00 10.00      A   
ATOM     44  CG1 VAL A  13     -36.322  -7.069  -4.961  1.00 10.00      A   
ATOM     45  CG2 VAL A  13     -37.227  -7.785  -7.175  1.00 10.00      A   
ATOM     46  C   VAL A  13     -33.534  -7.586  -6.222  1.00 10.00      A   
ATOM     47  O   VAL A  13     -32.969  -6.809  -5.455  1.00 10.00      A   
ATOM     48  N   LEU A  14     -33.066  -8.804  -6.503  1.00 10.00      A   
ATOM     49  HN  LEU A  14     -33.552  -9.362  -7.147  1.00 10.00      A   
ATOM     50  CA  LEU A  14     -31.852  -9.333  -5.887  1.00 10.00      A   
ATOM     51  CB  LEU A  14     -31.591 -10.769  -6.355  1.00 10.00      A   
ATOM     52  CG  LEU A  14     -32.596 -11.814  -5.861  1.00 10.00      A   
ATOM     53  CD1 LEU A  14     -32.413 -13.133  -6.593  1.00 10.00      A   
ATOM     54  CD2 LEU A  14     -32.469 -12.012  -4.359  1.00 10.00      A   
ATOM     55  C   LEU A  14     -30.660  -8.438  -6.194  1.00 10.00      A   
ATOM     56  O   LEU A  14     -29.858  -8.143  -5.315  1.00 10.00      A   
ATOM     57  N   GLU A  15     -30.562  -7.986  -7.441  1.00 10.00      A   
ATOM     58  HN  GLU A  15     -31.230  -8.268  -8.110  1.00 10.00      A   
ATOM     59  CA  GLU A  15     -29.474  -7.103  -7.845  1.00 10.00      A   
ATOM     60  CB  GLU A  15     -29.477  -6.871  -9.357  1.00 10.00      A   
ATOM     61  CG  GLU A  15     -28.136  -6.393  -9.893  1.00 10.00      A   
ATOM     62  CD  GLU A  15     -28.205  -5.845 -11.301  1.00 10.00      A   
ATOM     63  OE1 GLU A  15     -28.770  -6.517 -12.187  1.00 10.00      A   
ATOM     64  OE2 GLU A  15     -27.681  -4.737 -11.535  1.00 10.00      A   
ATOM     65  C   GLU A  15     -29.558  -5.770  -7.104  1.00 10.00      A   
ATOM     66  O   GLU A  15     -28.537  -5.166  -6.761  1.00 10.00      A   
ATOM     67  N   HIS A  16     -30.784  -5.319  -6.854  1.00 10.00      A   
ATOM     68  HN  HIS A  16     -31.556  -5.836  -7.164  1.00 10.00      A   
ATOM     69  CA  HIS A  16     -31.001  -4.074  -6.132  1.00 10.00      A   
ATOM     70  CB  HIS A  16     -32.461  -3.616  -6.233  1.00 10.00      A   
ATOM     71  CG  HIS A  16     -32.658  -2.155  -5.957  1.00 10.00      A   
ATOM     72  ND1 HIS A  16     -32.638  -1.231  -6.975  1.00 10.00      A   
ATOM     73  CD2 HIS A  16     -32.861  -1.512  -4.776  1.00 10.00      A   
ATOM     74  CE1 HIS A  16     -32.823  -0.057  -6.402  1.00 10.00      A   
ATOM     75  NE2 HIS A  16     -32.961  -0.176  -5.079  1.00 10.00      A   
ATOM     76  HE2 HIS A  16     -33.093   0.566  -4.439  1.00 10.00      A   
ATOM     77  C   HIS A  16     -30.589  -4.246  -4.675  1.00 10.00      A   
ATOM     78  O   HIS A  16     -30.030  -3.340  -4.065  1.00 10.00      A   
ATOM     79  N   VAL A  17     -30.862  -5.421  -4.122  1.00 10.00      A   
ATOM     80  HN  VAL A  17     -31.343  -6.098  -4.647  1.00 10.00      A   
ATOM     81  CA  VAL A  17     -30.485  -5.719  -2.745  1.00 10.00      A   
ATOM     82  CB  VAL A  17     -31.088  -7.057  -2.259  1.00 10.00      A   
ATOM     83  CG1 VAL A  17     -30.629  -7.375  -0.844  1.00 10.00      A   
ATOM     84  CG2 VAL A  17     -32.606  -7.028  -2.329  1.00 10.00      A   
ATOM     85  C   VAL A  17     -28.964  -5.793  -2.640  1.00 10.00      A   
ATOM     86  O   VAL A  17     -28.361  -5.254  -1.710  1.00 10.00      A   
ATOM     87  N   PHE A  18     -28.350  -6.440  -3.625  1.00 10.00      A   
ATOM     88  HN  PHE A  18     -28.892  -6.836  -4.347  1.00 10.00      A   
ATOM     89  CA  PHE A  18     -26.902  -6.597  -3.658  1.00 10.00      A   
ATOM     90  CB  PHE A  18     -26.482  -7.602  -4.735  1.00 10.00      A   
ATOM     91  CG  PHE A  18     -27.018  -8.996  -4.550  1.00 10.00      A   
ATOM     92  CD1 PHE A  18     -27.077  -9.866  -5.625  1.00 10.00      A   
ATOM     93  CD2 PHE A  18     -27.460  -9.438  -3.313  1.00 10.00      A   
ATOM     94  CE1 PHE A  18     -27.566 -11.149  -5.473  1.00 10.00      A   
ATOM     95  CE2 PHE A  18     -27.951 -10.720  -3.154  1.00 10.00      A   
ATOM     96  CZ  PHE A  18     -28.004 -11.575  -4.236  1.00 10.00      A   
ATOM     97  C   PHE A  18     -26.188  -5.265  -3.894  1.00 10.00      A   
ATOM     98  O   PHE A  18     -24.979  -5.161  -3.688  1.00 10.00      A   
ATOM     99  N   SER A  19     -26.928  -4.247  -4.323  1.00 10.00      A   
ATOM    100  HN  SER A  19     -27.888  -4.380  -4.474  1.00 10.00      A   
ATOM    101  CA  SER A  19     -26.334  -2.936  -4.582  1.00 10.00      A   
ATOM    102  CB  SER A  19     -27.259  -2.054  -5.431  1.00 10.00      A   
ATOM    103  OG  SER A  19     -28.314  -1.503  -4.659  1.00 10.00      A   
ATOM    104  HG  SER A  19     -28.982  -2.184  -4.484  1.00 10.00      A   
ATOM    105  C   SER A  19     -25.949  -2.234  -3.281  1.00 10.00      A   
ATOM    106  O   SER A  19     -25.111  -1.325  -3.272  1.00 10.00      A   
ATOM    107  N   PHE A  20     -26.556  -2.667  -2.181  1.00 10.00      A   
ATOM    108  HN  PHE A  20     -27.214  -3.391  -2.250  1.00 10.00      A   
ATOM    109  CA  PHE A  20     -26.271  -2.088  -0.877  1.00 10.00      A   
ATOM    110  CB  PHE A  20     -27.495  -2.175   0.034  1.00 10.00      A   
ATOM    111  CG  PHE A  20     -28.629  -1.286  -0.388  1.00 10.00      A   
ATOM    112  CD1 PHE A  20     -29.717  -1.800  -1.068  1.00 10.00      A   
ATOM    113  CD2 PHE A  20     -28.601   0.068  -0.107  1.00 10.00      A   
ATOM    114  CE1 PHE A  20     -30.762  -0.978  -1.461  1.00 10.00      A   
ATOM    115  CE2 PHE A  20     -29.640   0.897  -0.494  1.00 10.00      A   
ATOM    116  CZ  PHE A  20     -30.722   0.374  -1.173  1.00 10.00      A   
ATOM    117  C   PHE A  20     -25.079  -2.782  -0.233  1.00 10.00      A   
ATOM    118  O   PHE A  20     -24.535  -2.315   0.766  1.00 10.00      A   
ATOM    119  N   ILE A  21     -24.679  -3.899  -0.823  1.00 10.00      A   
ATOM    120  HN  ILE A  21     -25.155  -4.206  -1.624  1.00 10.00      A   
ATOM    121  CA  ILE A  21     -23.547  -4.674  -0.334  1.00 10.00      A   
ATOM    122  CB  ILE A  21     -23.850  -6.187  -0.374  1.00 10.00      A   
ATOM    123  CG1 ILE A  21     -25.079  -6.494   0.484  1.00 10.00      A   
ATOM    124  CG2 ILE A  21     -22.650  -6.996   0.102  1.00 10.00      A   
ATOM    125  CD1 ILE A  21     -25.579  -7.915   0.357  1.00 10.00      A   
ATOM    126  C   ILE A  21     -22.315  -4.368  -1.186  1.00 10.00      A   
ATOM    127  O   ILE A  21     -22.183  -4.861  -2.309  1.00 10.00      A   
ATOM    128  N   GLN A  22     -21.419  -3.547  -0.650  1.00 10.00      A   
ATOM    129  HN  GLN A  22     -21.563  -3.209   0.261  1.00 10.00      A   
ATOM    130  CA  GLN A  22     -20.219  -3.147  -1.378  1.00 10.00      A   
ATOM    131  CB  GLN A  22     -20.199  -1.630  -1.583  1.00 10.00      A   
ATOM    132  CG  GLN A  22     -21.341  -1.110  -2.439  1.00 10.00      A   
ATOM    133  CD  GLN A  22     -21.406  -1.781  -3.796  1.00 10.00      A   
ATOM    134  OE1 GLN A  22     -20.385  -2.153  -4.373  1.00 10.00      A   
ATOM    135  NE2 GLN A  22     -22.613  -1.949  -4.312  1.00 10.00      A   
ATOM    136 HE21 GLN A  22     -23.389  -1.632  -3.792  1.00 10.00      A   
ATOM    137 HE22 GLN A  22     -22.688  -2.389  -5.186  1.00 10.00      A   
ATOM    138  C   GLN A  22     -18.935  -3.595  -0.691  1.00 10.00      A   
ATOM    139  O   GLN A  22     -17.840  -3.418  -1.231  1.00 10.00      A   
ATOM    140  N   LEU A  23     -19.057  -4.160   0.502  1.00 10.00      A   
ATOM    141  HN  LEU A  23     -19.946  -4.276   0.897  1.00 10.00      A   
ATOM    142  CA  LEU A  23     -17.887  -4.620   1.232  1.00 10.00      A   
ATOM    143  CB  LEU A  23     -18.172  -4.714   2.731  1.00 10.00      A   
ATOM    144  CG  LEU A  23     -16.995  -4.392   3.656  1.00 10.00      A   
ATOM    145  CD1 LEU A  23     -16.625  -2.919   3.572  1.00 10.00      A   
ATOM    146  CD2 LEU A  23     -17.308  -4.788   5.087  1.00 10.00      A   
ATOM    147  C   LEU A  23     -17.413  -5.958   0.681  1.00 10.00      A   
ATOM    148  O   LEU A  23     -18.226  -6.837   0.382  1.00 10.00      A   
ATOM    149  N   ASP A  24     -16.101  -6.093   0.548  1.00 10.00      A   
ATOM    150  HN  ASP A  24     -15.520  -5.350   0.819  1.00 10.00      A   
ATOM    151  CA  ASP A  24     -15.487  -7.305   0.011  1.00 10.00      A   
ATOM    152  CB  ASP A  24     -13.962  -7.196   0.026  1.00 10.00      A   
ATOM    153  CG  ASP A  24     -13.411  -6.424  -1.156  1.00 10.00      A   
ATOM    154  OD1 ASP A  24     -14.210  -5.945  -1.993  1.00 10.00      A   
ATOM    155  OD2 ASP A  24     -12.170  -6.290  -1.254  1.00 10.00      A   
ATOM    156  C   ASP A  24     -15.929  -8.565   0.749  1.00 10.00      A   
ATOM    157  O   ASP A  24     -16.427  -9.505   0.130  1.00 10.00      A   
ATOM    158  N   LYS A  25     -15.753  -8.580   2.069  1.00 10.00      A   
ATOM    159  HN  LYS A  25     -15.354  -7.796   2.504  1.00 10.00      A   
ATOM    160  CA  LYS A  25     -16.131  -9.734   2.886  1.00 10.00      A   
ATOM    161  CB  LYS A  25     -15.738  -9.530   4.354  1.00 10.00      A   
ATOM    162  CG  LYS A  25     -14.260  -9.774   4.634  1.00 10.00      A   
ATOM    163  CD  LYS A  25     -13.926  -9.584   6.105  1.00 10.00      A   
ATOM    164  CE  LYS A  25     -12.455  -9.868   6.381  1.00 10.00      A   
ATOM    165  NZ  LYS A  25     -12.144 -11.321   6.352  1.00 10.00      A   
ATOM    166  HZ1 LYS A  25     -11.184 -11.492   6.720  1.00 10.00      A   
ATOM    167  HZ2 LYS A  25     -12.194 -11.686   5.374  1.00 10.00      A   
ATOM    168  HZ3 LYS A  25     -12.823 -11.842   6.939  1.00 10.00      A   
ATOM    169  C   LYS A  25     -17.614 -10.061   2.757  1.00 10.00      A   
ATOM    170  O   LYS A  25     -17.990 -11.231   2.637  1.00 10.00      A   
ATOM    171  N   ASP A  26     -18.445  -9.023   2.767  1.00 10.00      A   
ATOM    172  HN  ASP A  26     -18.077  -8.119   2.852  1.00 10.00      A   
ATOM    173  CA  ASP A  26     -19.889  -9.191   2.641  1.00 10.00      A   
ATOM    174  CB  ASP A  26     -20.602  -7.840   2.751  1.00 10.00      A   
ATOM    175  CG  ASP A  26     -20.785  -7.360   4.174  1.00 10.00      A   
ATOM    176  OD1 ASP A  26     -20.875  -8.204   5.088  1.00 10.00      A   
ATOM    177  OD2 ASP A  26     -20.845  -6.127   4.379  1.00 10.00      A   
ATOM    178  C   ASP A  26     -20.219  -9.805   1.290  1.00 10.00      A   
ATOM    179  O   ASP A  26     -20.910 -10.816   1.203  1.00 10.00      A   
ATOM    180  N   ARG A  27     -19.694  -9.185   0.241  1.00 10.00      A   
ATOM    181  HN  ARG A  27     -19.131  -8.395   0.394  1.00 10.00      A   
ATOM    182  CA  ARG A  27     -19.916  -9.631  -1.132  1.00 10.00      A   
ATOM    183  CB  ARG A  27     -19.191  -8.704  -2.111  1.00 10.00      A   
ATOM    184  CG  ARG A  27     -20.060  -7.592  -2.675  1.00 10.00      A   
ATOM    185  CD  ARG A  27     -21.095  -8.165  -3.623  1.00 10.00      A   
ATOM    186  NE  ARG A  27     -22.031  -7.164  -4.127  1.00 10.00      A   
ATOM    187  HE  ARG A  27     -22.262  -6.414  -3.529  1.00 10.00      A   
ATOM    188  CZ  ARG A  27     -22.567  -7.206  -5.345  1.00 10.00      A   
ATOM    189  NH1 ARG A  27     -22.244  -8.184  -6.182  1.00 10.00      A   
ATOM    190 HH11 ARG A  27     -22.670  -8.220  -7.137  1.00 10.00      A   
ATOM    191 HH12 ARG A  27     -21.550  -8.927  -5.896  1.00 10.00      A   
ATOM    192  NH2 ARG A  27     -23.445  -6.282  -5.719  1.00 10.00      A   
ATOM    193 HH21 ARG A  27     -23.724  -5.522  -5.053  1.00 10.00      A   
ATOM    194 HH22 ARG A  27     -23.861  -6.306  -6.677  1.00 10.00      A   
ATOM    195  C   ARG A  27     -19.478 -11.075  -1.347  1.00 10.00      A   
ATOM    196  O   ARG A  27     -20.161 -11.843  -2.024  1.00 10.00      A   
ATOM    197  N   ASN A  28     -18.347 -11.438  -0.758  1.00 10.00      A   
ATOM    198  HN  ASN A  28     -17.853 -10.777  -0.225  1.00 10.00      A   
ATOM    199  CA  ASN A  28     -17.811 -12.790  -0.885  1.00 10.00      A   
ATOM    200  CB  ASN A  28     -16.386 -12.872  -0.329  1.00 10.00      A   
ATOM    201  CG  ASN A  28     -15.368 -12.152  -1.194  1.00 10.00      A   
ATOM    202  OD1 ASN A  28     -15.562 -11.982  -2.401  1.00 10.00      A   
ATOM    203  ND2 ASN A  28     -14.274 -11.721  -0.581  1.00 10.00      A   
ATOM    204 HD21 ASN A  28     -14.182 -11.896   0.378  1.00 10.00      A   
ATOM    205 HD22 ASN A  28     -13.600 -11.250  -1.112  1.00 10.00      A   
ATOM    206  C   ASN A  28     -18.708 -13.812  -0.199  1.00 10.00      A   
ATOM    207  O   ASN A  28     -18.905 -14.915  -0.704  1.00 10.00      A   
ATOM    208  N   SER A  29     -19.263 -13.439   0.944  1.00 10.00      A   
ATOM    209  HN  SER A  29     -19.079 -12.540   1.299  1.00 10.00      A   
ATOM    210  CA  SER A  29     -20.140 -14.333   1.688  1.00 10.00      A   
ATOM    211  CB  SER A  29     -20.423 -13.759   3.078  1.00 10.00      A   
ATOM    212  OG  SER A  29     -19.206 -13.540   3.780  1.00 10.00      A   
ATOM    213  HG  SER A  29     -18.774 -12.745   3.434  1.00 10.00      A   
ATOM    214  C   SER A  29     -21.442 -14.593   0.934  1.00 10.00      A   
ATOM    215  O   SER A  29     -22.018 -15.677   1.028  1.00 10.00      A   
ATOM    216  N   VAL A  30     -21.888 -13.601   0.171  1.00 10.00      A   
ATOM    217  HN  VAL A  30     -21.369 -12.767   0.118  1.00 10.00      A   
ATOM    218  CA  VAL A  30     -23.121 -13.715  -0.595  1.00 10.00      A   
ATOM    219  CB  VAL A  30     -23.579 -12.343  -1.146  1.00 10.00      A   
ATOM    220  CG1 VAL A  30     -24.831 -12.482  -2.005  1.00 10.00      A   
ATOM    221  CG2 VAL A  30     -23.829 -11.378   0.003  1.00 10.00      A   
ATOM    222  C   VAL A  30     -22.982 -14.721  -1.733  1.00 10.00      A   
ATOM    223  O   VAL A  30     -23.924 -15.441  -2.046  1.00 10.00      A   
ATOM    224  N   SER A  31     -21.800 -14.797  -2.334  1.00 10.00      A   
ATOM    225  HN  SER A  31     -21.059 -14.218  -2.037  1.00 10.00      A   
ATOM    226  CA  SER A  31     -21.575 -15.721  -3.440  1.00 10.00      A   
ATOM    227  CB  SER A  31     -20.386 -15.261  -4.281  1.00 10.00      A   
ATOM    228  OG  SER A  31     -19.665 -14.230  -3.627  1.00 10.00      A   
ATOM    229  HG  SER A  31     -19.872 -13.376  -4.050  1.00 10.00      A   
ATOM    230  C   SER A  31     -21.365 -17.164  -2.969  1.00 10.00      A   
ATOM    231  O   SER A  31     -21.063 -18.048  -3.770  1.00 10.00      A   
ATOM    232  N   LEU A  32     -21.533 -17.409  -1.673  1.00 10.00      A   
ATOM    233  HN  LEU A  32     -21.778 -16.675  -1.074  1.00 10.00      A   
ATOM    234  CA  LEU A  32     -21.348 -18.746  -1.122  1.00 10.00      A   
ATOM    235  CB  LEU A  32     -20.204 -18.746  -0.106  1.00 10.00      A   
ATOM    236  CG  LEU A  32     -18.815 -19.086  -0.648  1.00 10.00      A   
ATOM    237  CD1 LEU A  32     -17.750 -18.760   0.386  1.00 10.00      A   
ATOM    238  CD2 LEU A  32     -18.742 -20.555  -1.039  1.00 10.00      A   
ATOM    239  C   LEU A  32     -22.621 -19.286  -0.475  1.00 10.00      A   
ATOM    240  O   LEU A  32     -22.604 -20.345   0.156  1.00 10.00      A   
ATOM    241  N   VAL A  33     -23.720 -18.565  -0.618  1.00 10.00      A   
ATOM    242  HN  VAL A  33     -23.684 -17.729  -1.121  1.00 10.00      A   
ATOM    243  CA  VAL A  33     -24.980 -19.008  -0.030  1.00 10.00      A   
ATOM    244  CB  VAL A  33     -25.910 -17.844   0.368  1.00 10.00      A   
ATOM    245  CG1 VAL A  33     -25.257 -16.996   1.444  1.00 10.00      A   
ATOM    246  CG2 VAL A  33     -26.276 -16.991  -0.834  1.00 10.00      A   
ATOM    247  C   VAL A  33     -25.710 -20.007  -0.924  1.00 10.00      A   
ATOM    248  O   VAL A  33     -26.210 -21.026  -0.443  1.00 10.00      A   
ATOM    249  N   CYS A  34     -25.742 -19.716  -2.218  1.00 10.00      A   
ATOM    250  HN  CYS A  34     -25.311 -18.894  -2.528  1.00 10.00      A   
ATOM    251  CA  CYS A  34     -26.389 -20.571  -3.199  1.00 10.00      A   
ATOM    252  CB  CYS A  34     -27.915 -20.449  -3.103  1.00 10.00      A   
ATOM    253  SG  CYS A  34     -28.518 -18.767  -2.821  1.00 10.00      A   
ATOM    254  HG  CYS A  34     -29.798 -18.727  -3.167  1.00 10.00      A   
ATOM    255  C   CYS A  34     -25.894 -20.212  -4.599  1.00 10.00      A   
ATOM    256  O   CYS A  34     -25.398 -19.103  -4.819  1.00 10.00      A   
ATOM    257  N   LYS A  35     -26.023 -21.144  -5.538  1.00 10.00      A   
ATOM    258  HN  LYS A  35     -26.442 -22.010  -5.301  1.00 10.00      A   
ATOM    259  CA  LYS A  35     -25.566 -20.929  -6.908  1.00 10.00      A   
ATOM    260  CB  LYS A  35     -25.716 -22.207  -7.733  1.00 10.00      A   
ATOM    261  CG  LYS A  35     -24.909 -22.221  -9.021  1.00 10.00      A   
ATOM    262  CD  LYS A  35     -23.447 -22.524  -8.748  1.00 10.00      A   
ATOM    263  CE  LYS A  35     -22.658 -22.674 -10.037  1.00 10.00      A   
ATOM    264  NZ  LYS A  35     -21.305 -23.232  -9.792  1.00 10.00      A   
ATOM    265  HZ1 LYS A  35     -21.385 -24.174  -9.344  1.00 10.00      A   
ATOM    266  HZ2 LYS A  35     -20.766 -22.608  -9.162  1.00 10.00      A   
ATOM    267  HZ3 LYS A  35     -20.789 -23.330 -10.688  1.00 10.00      A   
ATOM    268  C   LYS A  35     -26.298 -19.770  -7.584  1.00 10.00      A   
ATOM    269  O   LYS A  35     -25.698 -19.009  -8.343  1.00 10.00      A   
ATOM    270  N   SER A  36     -27.586 -19.641  -7.299  1.00 10.00      A   
ATOM    271  HN  SER A  36     -28.006 -20.280  -6.687  1.00 10.00      A   
ATOM    272  CA  SER A  36     -28.395 -18.574  -7.879  1.00 10.00      A   
ATOM    273  CB  SER A  36     -29.839 -18.668  -7.382  1.00 10.00      A   
ATOM    274  OG  SER A  36     -29.888 -19.015  -6.007  1.00 10.00      A   
ATOM    275  HG  SER A  36     -29.983 -19.974  -5.925  1.00 10.00      A   
ATOM    276  C   SER A  36     -27.820 -17.201  -7.549  1.00 10.00      A   
ATOM    277  O   SER A  36     -27.567 -16.387  -8.442  1.00 10.00      A   
ATOM    278  N   TRP A  37     -27.611 -16.953  -6.265  1.00 10.00      A   
ATOM    279  HN  TRP A  37     -27.832 -17.644  -5.604  1.00 10.00      A   
ATOM    280  CA  TRP A  37     -27.073 -15.679  -5.815  1.00 10.00      A   
ATOM    281  CB  TRP A  37     -27.142 -15.559  -4.289  1.00 10.00      A   
ATOM    282  CG  TRP A  37     -28.535 -15.374  -3.757  1.00 10.00      A   
ATOM    283  CD1 TRP A  37     -29.705 -15.740  -4.361  1.00 10.00      A   
ATOM    284  CD2 TRP A  37     -28.904 -14.775  -2.507  1.00 10.00      A   
ATOM    285  NE1 TRP A  37     -30.774 -15.414  -3.565  1.00 10.00      A   
ATOM    286  HE1 TRP A  37     -31.715 -15.578  -3.782  1.00 10.00      A   
ATOM    287  CE2 TRP A  37     -30.310 -14.819  -2.420  1.00 10.00      A   
ATOM    288  CE3 TRP A  37     -28.181 -14.206  -1.452  1.00 10.00      A   
ATOM    289  CZ2 TRP A  37     -31.006 -14.315  -1.323  1.00 10.00      A   
ATOM    290  CZ3 TRP A  37     -28.872 -13.707  -0.365  1.00 10.00      A   
ATOM    291  CH2 TRP A  37     -30.270 -13.767  -0.308  1.00 10.00      A   
ATOM    292  C   TRP A  37     -25.647 -15.477  -6.305  1.00 10.00      A   
ATOM    293  O   TRP A  37     -25.253 -14.362  -6.630  1.00 10.00      A   
ATOM    294  N   TYR A  38     -24.887 -16.567  -6.375  1.00 10.00      A   
ATOM    295  HN  TYR A  38     -25.268 -17.432  -6.108  1.00 10.00      A   
ATOM    296  CA  TYR A  38     -23.502 -16.512  -6.834  1.00 10.00      A   
ATOM    297  CB  TYR A  38     -22.852 -17.900  -6.745  1.00 10.00      A   
ATOM    298  CG  TYR A  38     -21.611 -18.058  -7.599  1.00 10.00      A   
ATOM    299  CD1 TYR A  38     -21.640 -18.807  -8.770  1.00 10.00      A   
ATOM    300  CD2 TYR A  38     -20.415 -17.450  -7.241  1.00 10.00      A   
ATOM    301  CE1 TYR A  38     -20.513 -18.945  -9.560  1.00 10.00      A   
ATOM    302  CE2 TYR A  38     -19.282 -17.586  -8.022  1.00 10.00      A   
ATOM    303  CZ  TYR A  38     -19.337 -18.331  -9.180  1.00 10.00      A   
ATOM    304  OH  TYR A  38     -18.210 -18.468  -9.960  1.00 10.00      A   
ATOM    305  HH  TYR A  38     -17.556 -19.002  -9.486  1.00 10.00      A   
ATOM    306  C   TYR A  38     -23.428 -15.979  -8.263  1.00 10.00      A   
ATOM    307  O   TYR A  38     -22.599 -15.118  -8.578  1.00 10.00      A   
ATOM    308  N   GLU A  39     -24.308 -16.489  -9.114  1.00 10.00      A   
ATOM    309  HN  GLU A  39     -24.944 -17.167  -8.794  1.00 10.00      A   
ATOM    310  CA  GLU A  39     -24.353 -16.079 -10.510  1.00 10.00      A   
ATOM    311  CB  GLU A  39     -25.322 -16.960 -11.295  1.00 10.00      A   
ATOM    312  CG  GLU A  39     -24.743 -18.307 -11.695  1.00 10.00      A   
ATOM    313  CD  GLU A  39     -23.559 -18.168 -12.630  1.00 10.00      A   
ATOM    314  OE1 GLU A  39     -22.403 -18.294 -12.169  1.00 10.00      A   
ATOM    315  OE2 GLU A  39     -23.782 -17.930 -13.831  1.00 10.00      A   
ATOM    316  C   GLU A  39     -24.731 -14.610 -10.656  1.00 10.00      A   
ATOM    317  O   GLU A  39     -24.176 -13.898 -11.490  1.00 10.00      A   
ATOM    318  N   ILE A  40     -25.675 -14.158  -9.845  1.00 10.00      A   
ATOM    319  HN  ILE A  40     -26.096 -14.776  -9.206  1.00 10.00      A   
ATOM    320  CA  ILE A  40     -26.110 -12.767  -9.893  1.00 10.00      A   
ATOM    321  CB  ILE A  40     -27.466 -12.577  -9.184  1.00 10.00      A   
ATOM    322  CG1 ILE A  40     -28.501 -13.518  -9.804  1.00 10.00      A   
ATOM    323  CG2 ILE A  40     -27.933 -11.130  -9.283  1.00 10.00      A   
ATOM    324  CD1 ILE A  40     -29.787 -13.631  -9.017  1.00 10.00      A   
ATOM    325  C   ILE A  40     -25.060 -11.849  -9.271  1.00 10.00      A   
ATOM    326  O   ILE A  40     -24.774 -10.775  -9.794  1.00 10.00      A   
ATOM    327  N   GLU A  41     -24.468 -12.299  -8.170  1.00 10.00      A   
ATOM    328  HN  GLU A  41     -24.725 -13.183  -7.822  1.00 10.00      A   
ATOM    329  CA  GLU A  41     -23.451 -11.532  -7.458  1.00 10.00      A   
ATOM    330  CB  GLU A  41     -22.949 -12.331  -6.245  1.00 10.00      A   
ATOM    331  CG  GLU A  41     -22.265 -11.503  -5.164  1.00 10.00      A   
ATOM    332  CD  GLU A  41     -20.792 -11.264  -5.440  1.00 10.00      A   
ATOM    333  OE1 GLU A  41     -19.987 -12.200  -5.263  1.00 10.00      A   
ATOM    334  OE2 GLU A  41     -20.432 -10.135  -5.829  1.00 10.00      A   
ATOM    335  C   GLU A  41     -22.284 -11.182  -8.374  1.00 10.00      A   
ATOM    336  O   GLU A  41     -21.900 -10.017  -8.485  1.00 10.00      A   
ATOM    337  N   ARG A  42     -21.750 -12.194  -9.049  1.00 10.00      A   
ATOM    338  HN  ARG A  42     -22.135 -13.093  -8.935  1.00 10.00      A   
ATOM    339  CA  ARG A  42     -20.611 -12.018  -9.947  1.00 10.00      A   
ATOM    340  CB  ARG A  42     -20.105 -13.374 -10.455  1.00 10.00      A   
ATOM    341  CG  ARG A  42     -21.121 -14.159 -11.269  1.00 10.00      A   
ATOM    342  CD  ARG A  42     -20.568 -15.504 -11.713  1.00 10.00      A   
ATOM    343  NE  ARG A  42     -19.728 -15.394 -12.908  1.00 10.00      A   
ATOM    344  HE  ARG A  42     -19.107 -14.627 -12.959  1.00 10.00      A   
ATOM    345  CZ  ARG A  42     -19.767 -16.268 -13.921  1.00 10.00      A   
ATOM    346  NH1 ARG A  42     -20.602 -17.305 -13.879  1.00 10.00      A   
ATOM    347 HH11 ARG A  42     -21.238 -17.450 -13.052  1.00 10.00      A   
ATOM    348 HH12 ARG A  42     -20.631 -17.987 -14.666  1.00 10.00      A   
ATOM    349  NH2 ARG A  42     -18.963 -16.127 -14.965  1.00 10.00      A   
ATOM    350 HH21 ARG A  42     -19.002 -16.811 -15.753  1.00 10.00      A   
ATOM    351 HH22 ARG A  42     -18.283 -15.335 -15.005  1.00 10.00      A   
ATOM    352  C   ARG A  42     -20.927 -11.091 -11.118  1.00 10.00      A   
ATOM    353  O   ARG A  42     -20.027 -10.524 -11.735  1.00 10.00      A   
ATOM    354  N   TRP A  43     -22.206 -10.918 -11.410  1.00 10.00      A   
ATOM    355  HN  TRP A  43     -22.887 -11.371 -10.870  1.00 10.00      A   
ATOM    356  CA  TRP A  43     -22.618 -10.069 -12.513  1.00 10.00      A   
ATOM    357  CB  TRP A  43     -23.713 -10.746 -13.344  1.00 10.00      A   
ATOM    358  CG  TRP A  43     -23.196 -11.721 -14.358  1.00 10.00      A   
ATOM    359  CD1 TRP A  43     -22.834 -13.019 -14.144  1.00 10.00      A   
ATOM    360  CD2 TRP A  43     -22.991 -11.475 -15.752  1.00 10.00      A   
ATOM    361  NE1 TRP A  43     -22.413 -13.597 -15.317  1.00 10.00      A   
ATOM    362  HE1 TRP A  43     -22.101 -14.526 -15.423  1.00 10.00      A   
ATOM    363  CE2 TRP A  43     -22.501 -12.667 -16.321  1.00 10.00      A   
ATOM    364  CE3 TRP A  43     -23.170 -10.359 -16.574  1.00 10.00      A   
ATOM    365  CZ2 TRP A  43     -22.192 -12.775 -17.673  1.00 10.00      A   
ATOM    366  CZ3 TRP A  43     -22.866 -10.469 -17.915  1.00 10.00      A   
ATOM    367  CH2 TRP A  43     -22.383 -11.667 -18.451  1.00 10.00      A   
ATOM    368  C   TRP A  43     -23.076  -8.688 -12.051  1.00 10.00      A   
ATOM    369  O   TRP A  43     -23.598  -7.910 -12.851  1.00 10.00      A   
ATOM    370  N   CYS A  44     -22.879  -8.370 -10.773  1.00 10.00      A   
ATOM    371  HN  CYS A  44     -22.466  -9.025 -10.168  1.00 10.00      A   
ATOM    372  CA  CYS A  44     -23.293  -7.064 -10.261  1.00 10.00      A   
ATOM    373  CB  CYS A  44     -24.671  -7.139  -9.596  1.00 10.00      A   
ATOM    374  SG  CYS A  44     -24.772  -8.282  -8.198  1.00 10.00      A   
ATOM    375  HG  CYS A  44     -24.928  -9.507  -8.694  1.00 10.00      A   
ATOM    376  C   CYS A  44     -22.275  -6.423  -9.316  1.00 10.00      A   
ATOM    377  O   CYS A  44     -22.555  -5.379  -8.720  1.00 10.00      A   
ATOM    378  N   ARG A  45     -21.102  -7.032  -9.166  1.00 10.00      A   
ATOM    379  HN  ARG A  45     -20.917  -7.862  -9.653  1.00 10.00      A   
ATOM    380  CA  ARG A  45     -20.079  -6.465  -8.289  1.00 10.00      A   
ATOM    381  CB  ARG A  45     -19.019  -7.498  -7.886  1.00 10.00      A   
ATOM    382  CG  ARG A  45     -18.320  -7.164  -6.571  1.00 10.00      A   
ATOM    383  CD  ARG A  45     -17.248  -8.183  -6.208  1.00 10.00      A   
ATOM    384  NE  ARG A  45     -17.804  -9.395  -5.601  1.00 10.00      A   
ATOM    385  HE  ARG A  45     -18.731  -9.642  -5.846  1.00 10.00      A   
ATOM    386  CZ  ARG A  45     -17.148 -10.171  -4.728  1.00 10.00      A   
ATOM    387  NH1 ARG A  45     -15.918  -9.864  -4.335  1.00 10.00      A   
ATOM    388 HH11 ARG A  45     -15.445  -9.006  -4.698  1.00 10.00      A   
ATOM    389 HH12 ARG A  45     -15.416 -10.479  -3.653  1.00 10.00      A   
ATOM    390  NH2 ARG A  45     -17.716 -11.278  -4.269  1.00 10.00      A   
ATOM    391 HH21 ARG A  45     -18.683 -11.553  -4.588  1.00 10.00      A   
ATOM    392 HH22 ARG A  45     -17.203 -11.883  -3.589  1.00 10.00      A   
ATOM    393  C   ARG A  45     -19.443  -5.249  -8.957  1.00 10.00      A   
ATOM    394  O   ARG A  45     -19.284  -5.218 -10.179  1.00 10.00      A   
ATOM    395  N   ARG A  46     -19.096  -4.252  -8.162  1.00 10.00      A   
ATOM    396  HN  ARG A  46     -19.244  -4.339  -7.193  1.00 10.00      A   
ATOM    397  CA  ARG A  46     -18.518  -3.025  -8.691  1.00 10.00      A   
ATOM    398  CB  ARG A  46     -19.161  -1.799  -8.039  1.00 10.00      A   
ATOM    399  CG  ARG A  46     -20.617  -1.591  -8.422  1.00 10.00      A   
ATOM    400  CD  ARG A  46     -21.225  -0.402  -7.697  1.00 10.00      A   
ATOM    401  NE  ARG A  46     -22.585  -0.123  -8.155  1.00 10.00      A   
ATOM    402  HE  ARG A  46     -22.766  -0.222  -9.120  1.00 10.00      A   
ATOM    403  CZ  ARG A  46     -23.581   0.262  -7.357  1.00 10.00      A   
ATOM    404  NH1 ARG A  46     -23.376   0.413  -6.052  1.00 10.00      A   
ATOM    405 HH11 ARG A  46     -24.157   0.715  -5.427  1.00 10.00      A   
ATOM    406 HH12 ARG A  46     -22.430   0.236  -5.645  1.00 10.00      A   
ATOM    407  NH2 ARG A  46     -24.782   0.495  -7.865  1.00 10.00      A   
ATOM    408 HH21 ARG A  46     -24.947   0.379  -8.886  1.00 10.00      A   
ATOM    409 HH22 ARG A  46     -25.567   0.801  -7.244  1.00 10.00      A   
ATOM    410  C   ARG A  46     -16.998  -2.968  -8.566  1.00 10.00      A   
ATOM    411  O   ARG A  46     -16.308  -2.592  -9.518  1.00 10.00      A   
ATOM    412  N   LYS A  47     -16.469  -3.335  -7.412  1.00 10.00      A   
ATOM    413  HN  LYS A  47     -17.050  -3.652  -6.685  1.00 10.00      A   
ATOM    414  CA  LYS A  47     -15.033  -3.287  -7.210  1.00 10.00      A   
ATOM    415  CB  LYS A  47     -14.661  -2.207  -6.185  1.00 10.00      A   
ATOM    416  CG  LYS A  47     -14.608  -2.690  -4.744  1.00 10.00      A   
ATOM    417  CD  LYS A  47     -14.180  -1.580  -3.800  1.00 10.00      A   
ATOM    418  CE  LYS A  47     -13.726  -2.138  -2.458  1.00 10.00      A   
ATOM    419  NZ  LYS A  47     -14.738  -3.046  -1.842  1.00 10.00      A   
ATOM    420  HZ1 LYS A  47     -15.673  -2.588  -1.829  1.00 10.00      A   
ATOM    421  HZ2 LYS A  47     -14.463  -3.276  -0.865  1.00 10.00      A   
ATOM    422  HZ3 LYS A  47     -14.804  -3.933  -2.383  1.00 10.00      A   
ATOM    423  C   LYS A  47     -14.462  -4.634  -6.794  1.00 10.00      A   
ATOM    424  O   LYS A  47     -15.159  -5.464  -6.205  1.00 10.00      A   
ATOM    425  N   VAL A  48     -13.190  -4.837  -7.111  1.00 10.00      A   
ATOM    426  HN  VAL A  48     -12.703  -4.132  -7.592  1.00 10.00      A   
ATOM    427  CA  VAL A  48     -12.486  -6.060  -6.754  1.00 10.00      A   
ATOM    428  CB  VAL A  48     -12.414  -7.094  -7.911  1.00 10.00      A   
ATOM    429  CG1 VAL A  48     -13.781  -7.697  -8.195  1.00 10.00      A   
ATOM    430  CG2 VAL A  48     -11.820  -6.488  -9.171  1.00 10.00      A   
ATOM    431  C   VAL A  48     -11.081  -5.726  -6.260  1.00 10.00      A   
ATOM    432  O   VAL A  48     -10.318  -5.033  -6.941  1.00 10.00      A   
ATOM    433  N   PHE A  49     -10.757  -6.180  -5.063  1.00 10.00      A   
ATOM    434  HN  PHE A  49     -11.409  -6.709  -4.556  1.00 10.00      A   
ATOM    435  CA  PHE A  49      -9.449  -5.929  -4.488  1.00 10.00      A   
ATOM    436  CB  PHE A  49      -9.569  -5.283  -3.103  1.00 10.00      A   
ATOM    437  CG  PHE A  49      -8.275  -5.271  -2.337  1.00 10.00      A   
ATOM    438  CD1 PHE A  49      -7.280  -4.358  -2.643  1.00 10.00      A   
ATOM    439  CD2 PHE A  49      -8.055  -6.182  -1.318  1.00 10.00      A   
ATOM    440  CE1 PHE A  49      -6.089  -4.354  -1.947  1.00 10.00      A   
ATOM    441  CE2 PHE A  49      -6.866  -6.182  -0.617  1.00 10.00      A   
ATOM    442  CZ  PHE A  49      -5.882  -5.269  -0.931  1.00 10.00      A   
ATOM    443  C   PHE A  49      -8.661  -7.221  -4.399  1.00 10.00      A   
ATOM    444  O   PHE A  49      -9.129  -8.204  -3.827  1.00 10.00      A   
ATOM    445  N   ILE A  50      -7.473  -7.223  -4.977  1.00 10.00      A   
ATOM    446  HN  ILE A  50      -7.157  -6.410  -5.431  1.00 10.00      A   
ATOM    447  CA  ILE A  50      -6.617  -8.395  -4.950  1.00 10.00      A   
ATOM    448  CB  ILE A  50      -6.232  -8.856  -6.372  1.00 10.00      A   
ATOM    449  CG1 ILE A  50      -7.475  -8.984  -7.269  1.00 10.00      A   
ATOM    450  CG2 ILE A  50      -5.468 -10.170  -6.326  1.00 10.00      A   
ATOM    451  CD1 ILE A  50      -8.439 -10.082  -6.864  1.00 10.00      A   
ATOM    452  C   ILE A  50      -5.354  -8.075  -4.154  1.00 10.00      A   
ATOM    453  O   ILE A  50      -4.533  -7.260  -4.583  1.00 10.00      A   
ATOM    454  N   GLY A  51      -5.218  -8.703  -2.988  1.00 10.00      A   
ATOM    455  HN  GLY A  51      -5.911  -9.337  -2.704  1.00 10.00      A   
ATOM    456  CA  GLY A  51      -4.058  -8.475  -2.139  1.00 10.00      A   
ATOM    457  C   GLY A  51      -2.757  -8.778  -2.848  1.00 10.00      A   
ATOM    458  O   GLY A  51      -1.820  -7.986  -2.815  1.00 10.00      A   
ATOM    459  N   ASN A  52      -2.708  -9.934  -3.489  1.00 10.00      A   
ATOM    460  HN  ASN A  52      -3.493 -10.524  -3.467  1.00 10.00      A   
ATOM    461  CA  ASN A  52      -1.530 -10.349  -4.238  1.00 10.00      A   
ATOM    462  CB  ASN A  52      -0.918 -11.621  -3.631  1.00 10.00      A   
ATOM    463  CG  ASN A  52       0.470 -11.941  -4.173  1.00 10.00      A   
ATOM    464  OD1 ASN A  52       0.735 -11.813  -5.367  1.00 10.00      A   
ATOM    465  ND2 ASN A  52       1.369 -12.353  -3.291  1.00 10.00      A   
ATOM    466 HD21 ASN A  52       1.098 -12.425  -2.353  1.00 10.00      A   
ATOM    467 HD22 ASN A  52       2.271 -12.568  -3.615  1.00 10.00      A   
ATOM    468  C   ASN A  52      -1.925 -10.586  -5.689  1.00 10.00      A   
ATOM    469  O   ASN A  52      -2.685 -11.506  -5.985  1.00 10.00      A   
ATOM    470  N   CYS A  53      -1.414  -9.751  -6.586  1.00 10.00      A   
ATOM    471  HN  CYS A  53      -0.813  -9.038  -6.281  1.00 10.00      A   
ATOM    472  CA  CYS A  53      -1.725  -9.847  -8.015  1.00 10.00      A   
ATOM    473  CB  CYS A  53      -1.063  -8.702  -8.783  1.00 10.00      A   
ATOM    474  SG  CYS A  53       0.688  -8.470  -8.400  1.00 10.00      A   
ATOM    475  HG  CYS A  53       0.773  -7.541  -7.455  1.00 10.00      A   
ATOM    476  C   CYS A  53      -1.329 -11.190  -8.628  1.00 10.00      A   
ATOM    477  O   CYS A  53      -1.702 -11.497  -9.759  1.00 10.00      A   
ATOM    478  N   TYR A  54      -0.572 -11.985  -7.887  1.00 10.00      A   
ATOM    479  HN  TYR A  54      -0.292 -11.687  -6.993  1.00 10.00      A   
ATOM    480  CA  TYR A  54      -0.139 -13.284  -8.375  1.00 10.00      A   
ATOM    481  CB  TYR A  54       1.373 -13.437  -8.225  1.00 10.00      A   
ATOM    482  CG  TYR A  54       2.152 -12.532  -9.151  1.00 10.00      A   
ATOM    483  CD1 TYR A  54       3.260 -11.828  -8.701  1.00 10.00      A   
ATOM    484  CD2 TYR A  54       1.769 -12.379 -10.476  1.00 10.00      A   
ATOM    485  CE1 TYR A  54       3.966 -10.995  -9.550  1.00 10.00      A   
ATOM    486  CE2 TYR A  54       2.468 -11.551 -11.332  1.00 10.00      A   
ATOM    487  CZ  TYR A  54       3.564 -10.862 -10.864  1.00 10.00      A   
ATOM    488  OH  TYR A  54       4.269 -10.043 -11.718  1.00 10.00      A   
ATOM    489  HH  TYR A  54       4.993 -10.560 -12.122  1.00 10.00      A   
ATOM    490  C   TYR A  54      -0.884 -14.420  -7.683  1.00 10.00      A   
ATOM    491  O   TYR A  54      -0.562 -15.594  -7.865  1.00 10.00      A   
ATOM    492  N   ALA A  55      -1.884 -14.066  -6.890  1.00 10.00      A   
ATOM    493  HN  ALA A  55      -2.088 -13.111  -6.770  1.00 10.00      A   
ATOM    494  CA  ALA A  55      -2.686 -15.057  -6.187  1.00 10.00      A   
ATOM    495  CB  ALA A  55      -3.232 -14.484  -4.890  1.00 10.00      A   
ATOM    496  C   ALA A  55      -3.823 -15.541  -7.083  1.00 10.00      A   
ATOM    497  O   ALA A  55      -4.465 -16.556  -6.803  1.00 10.00      A   
ATOM    498  N   VAL A  56      -4.049 -14.819  -8.174  1.00 10.00      A   
ATOM    499  HN  VAL A  56      -3.481 -14.041  -8.357  1.00 10.00      A   
ATOM    500  CA  VAL A  56      -5.098 -15.158  -9.122  1.00 10.00      A   
ATOM    501  CB  VAL A  56      -6.474 -14.604  -8.676  1.00 10.00      A   
ATOM    502  CG1 VAL A  56      -6.498 -13.082  -8.680  1.00 10.00      A   
ATOM    503  CG2 VAL A  56      -7.602 -15.168  -9.526  1.00 10.00      A   
ATOM    504  C   VAL A  56      -4.738 -14.633 -10.511  1.00 10.00      A   
ATOM    505  O   VAL A  56      -4.105 -13.584 -10.638  1.00 10.00      A   
ATOM    506  N   SER A  57      -5.111 -15.384 -11.540  1.00 10.00      A   
ATOM    507  HN  SER A  57      -5.580 -16.226 -11.374  1.00 10.00      A   
ATOM    508  CA  SER A  57      -4.833 -15.001 -12.916  1.00 10.00      A   
ATOM    509  CB  SER A  57      -4.873 -16.243 -13.806  1.00 10.00      A   
ATOM    510  OG  SER A  57      -5.184 -17.397 -13.040  1.00 10.00      A   
ATOM    511  HG  SER A  57      -5.844 -17.922 -13.507  1.00 10.00      A   
ATOM    512  C   SER A  57      -5.836 -13.952 -13.410  1.00 10.00      A   
ATOM    513  O   SER A  57      -6.998 -13.950 -12.997  1.00 10.00      A   
ATOM    514  N   PRO A  58      -5.390 -13.049 -14.307  1.00 10.00      A   
ATOM    515  CA  PRO A  58      -6.239 -11.981 -14.858  1.00 10.00      A   
ATOM    516  CB  PRO A  58      -5.349 -11.323 -15.918  1.00 10.00      A   
ATOM    517  CG  PRO A  58      -3.955 -11.645 -15.503  1.00 10.00      A   
ATOM    518  CD  PRO A  58      -4.017 -12.991 -14.840  1.00 10.00      A   
ATOM    519  C   PRO A  58      -7.513 -12.511 -15.512  1.00 10.00      A   
ATOM    520  O   PRO A  58      -8.595 -11.951 -15.324  1.00 10.00      A   
ATOM    521  N   ALA A  59      -7.381 -13.596 -16.270  1.00 10.00      A   
ATOM    522  HN  ALA A  59      -6.497 -14.012 -16.361  1.00 10.00      A   
ATOM    523  CA  ALA A  59      -8.520 -14.190 -16.965  1.00 10.00      A   
ATOM    524  CB  ALA A  59      -8.064 -15.315 -17.879  1.00 10.00      A   
ATOM    525  C   ALA A  59      -9.579 -14.692 -15.988  1.00 10.00      A   
ATOM    526  O   ALA A  59     -10.774 -14.589 -16.257  1.00 10.00      A   
ATOM    527  N   THR A  60      -9.135 -15.228 -14.855  1.00 10.00      A   
ATOM    528  HN  THR A  60      -8.174 -15.271 -14.694  1.00 10.00      A   
ATOM    529  CA  THR A  60     -10.038 -15.756 -13.842  1.00 10.00      A   
ATOM    530  CB  THR A  60      -9.242 -16.409 -12.695  1.00 10.00      A   
ATOM    531  OG1 THR A  60      -8.152 -17.165 -13.245  1.00 10.00      A   
ATOM    532  HG1 THR A  60      -8.101 -18.016 -12.797  1.00 10.00      A   
ATOM    533  CG2 THR A  60     -10.135 -17.336 -11.887  1.00 10.00      A   
ATOM    534  C   THR A  60     -10.942 -14.661 -13.280  1.00 10.00      A   
ATOM    535  O   THR A  60     -12.156 -14.842 -13.171  1.00 10.00      A   
ATOM    536  N   VAL A  61     -10.349 -13.517 -12.960  1.00 10.00      A   
ATOM    537  HN  VAL A  61      -9.380 -13.423 -13.100  1.00 10.00      A   
ATOM    538  CA  VAL A  61     -11.100 -12.394 -12.402  1.00 10.00      A   
ATOM    539  CB  VAL A  61     -10.173 -11.218 -12.038  1.00 10.00      A   
ATOM    540  CG1 VAL A  61     -10.928 -10.165 -11.238  1.00 10.00      A   
ATOM    541  CG2 VAL A  61      -8.966 -11.716 -11.260  1.00 10.00      A   
ATOM    542  C   VAL A  61     -12.182 -11.910 -13.363  1.00 10.00      A   
ATOM    543  O   VAL A  61     -13.338 -11.750 -12.975  1.00 10.00      A   
ATOM    544  N   ILE A  62     -11.807 -11.699 -14.622  1.00 10.00      A   
ATOM    545  HN  ILE A  62     -10.874 -11.861 -14.876  1.00 10.00      A   
ATOM    546  CA  ILE A  62     -12.752 -11.229 -15.635  1.00 10.00      A   
ATOM    547  CB  ILE A  62     -12.047 -10.802 -16.939  1.00 10.00      A   
ATOM    548  CG1 ILE A  62     -10.869  -9.877 -16.631  1.00 10.00      A   
ATOM    549  CG2 ILE A  62     -13.032 -10.107 -17.872  1.00 10.00      A   
ATOM    550  CD1 ILE A  62     -10.031  -9.526 -17.840  1.00 10.00      A   
ATOM    551  C   ILE A  62     -13.793 -12.299 -15.952  1.00 10.00      A   
ATOM    552  O   ILE A  62     -14.925 -11.991 -16.336  1.00 10.00      A   
ATOM    553  N   ARG A  63     -13.405 -13.559 -15.799  1.00 10.00      A   
ATOM    554  HN  ARG A  63     -12.484 -13.745 -15.513  1.00 10.00      A   
ATOM    555  CA  ARG A  63     -14.306 -14.672 -16.052  1.00 10.00      A   
ATOM    556  CB  ARG A  63     -13.546 -16.002 -15.987  1.00 10.00      A   
ATOM    557  CG  ARG A  63     -14.422 -17.237 -16.148  1.00 10.00      A   
ATOM    558  CD  ARG A  63     -13.620 -18.444 -16.616  1.00 10.00      A   
ATOM    559  NE  ARG A  63     -12.564 -18.811 -15.676  1.00 10.00      A   
ATOM    560  HE  ARG A  63     -12.820 -18.927 -14.732  1.00 10.00      A   
ATOM    561  CZ  ARG A  63     -11.288 -19.005 -16.024  1.00 10.00      A   
ATOM    562  NH1 ARG A  63     -10.914 -18.867 -17.291  1.00 10.00      A   
ATOM    563 HH11 ARG A  63      -9.916 -19.017 -17.568  1.00 10.00      A   
ATOM    564 HH12 ARG A  63     -11.616 -18.609 -18.017  1.00 10.00      A   
ATOM    565  NH2 ARG A  63     -10.393 -19.349 -15.109  1.00 10.00      A   
ATOM    566 HH21 ARG A  63     -10.682 -19.472 -14.111  1.00 10.00      A   
ATOM    567 HH22 ARG A  63      -9.396 -19.504 -15.380  1.00 10.00      A   
ATOM    568  C   ARG A  63     -15.450 -14.650 -15.044  1.00 10.00      A   
ATOM    569  O   ARG A  63     -16.619 -14.811 -15.405  1.00 10.00      A   
ATOM    570  N   ARG A  64     -15.109 -14.427 -13.783  1.00 10.00      A   
ATOM    571  HN  ARG A  64     -14.161 -14.296 -13.559  1.00 10.00      A   
ATOM    572  CA  ARG A  64     -16.106 -14.374 -12.729  1.00 10.00      A   
ATOM    573  CB  ARG A  64     -15.486 -14.665 -11.359  1.00 10.00      A   
ATOM    574  CG  ARG A  64     -16.504 -14.774 -10.232  1.00 10.00      A   
ATOM    575  CD  ARG A  64     -15.871 -15.277  -8.944  1.00 10.00      A   
ATOM    576  NE  ARG A  64     -16.648 -14.874  -7.772  1.00 10.00      A   
ATOM    577  HE  ARG A  64     -17.417 -14.283  -7.926  1.00 10.00      A   
ATOM    578  CZ  ARG A  64     -16.374 -15.251  -6.522  1.00 10.00      A   
ATOM    579  NH1 ARG A  64     -15.344 -16.048  -6.268  1.00 10.00      A   
ATOM    580 HH11 ARG A  64     -14.728 -16.396  -7.050  1.00 10.00      A   
ATOM    581 HH12 ARG A  64     -15.138 -16.336  -5.282  1.00 10.00      A   
ATOM    582  NH2 ARG A  64     -17.121 -14.817  -5.517  1.00 10.00      A   
ATOM    583 HH21 ARG A  64     -16.905 -15.113  -4.538  1.00 10.00      A   
ATOM    584 HH22 ARG A  64     -17.927 -14.179  -5.697  1.00 10.00      A   
ATOM    585  C   ARG A  64     -16.832 -13.032 -12.722  1.00 10.00      A   
ATOM    586  O   ARG A  64     -18.063 -12.990 -12.756  1.00 10.00      A   
ATOM    587  N   PHE A  65     -16.071 -11.943 -12.715  1.00 10.00      A   
ATOM    588  HN  PHE A  65     -15.090 -12.038 -12.749  1.00 10.00      A   
ATOM    589  CA  PHE A  65     -16.651 -10.605 -12.689  1.00 10.00      A   
ATOM    590  CB  PHE A  65     -16.105  -9.810 -11.501  1.00 10.00      A   
ATOM    591  CG  PHE A  65     -16.307 -10.463 -10.169  1.00 10.00      A   
ATOM    592  CD1 PHE A  65     -15.237 -11.015  -9.489  1.00 10.00      A   
ATOM    593  CD2 PHE A  65     -17.565 -10.526  -9.597  1.00 10.00      A   
ATOM    594  CE1 PHE A  65     -15.424 -11.616  -8.262  1.00 10.00      A   
ATOM    595  CE2 PHE A  65     -17.760 -11.126  -8.370  1.00 10.00      A   
ATOM    596  CZ  PHE A  65     -16.686 -11.671  -7.703  1.00 10.00      A   
ATOM    597  C   PHE A  65     -16.369  -9.843 -13.982  1.00 10.00      A   
ATOM    598  O   PHE A  65     -15.269  -9.321 -14.180  1.00 10.00      A   
ATOM    599  N   PRO A  66     -17.360  -9.761 -14.884  1.00 10.00      A   
ATOM    600  CA  PRO A  66     -17.232  -9.061 -16.154  1.00 10.00      A   
ATOM    601  CB  PRO A  66     -18.066  -9.952 -17.073  1.00 10.00      A   
ATOM    602  CG  PRO A  66     -19.165 -10.473 -16.197  1.00 10.00      A   
ATOM    603  CD  PRO A  66     -18.683 -10.391 -14.763  1.00 10.00      A   
ATOM    604  C   PRO A  66     -17.835  -7.654 -16.113  1.00 10.00      A   
ATOM    605  O   PRO A  66     -18.071  -7.043 -17.154  1.00 10.00      A   
ATOM    606  N   LYS A  67     -18.079  -7.138 -14.913  1.00 10.00      A   
ATOM    607  HN  LYS A  67     -17.858  -7.663 -14.115  1.00 10.00      A   
ATOM    608  CA  LYS A  67     -18.670  -5.812 -14.760  1.00 10.00      A   
ATOM    609  CB  LYS A  67     -20.142  -5.919 -14.346  1.00 10.00      A   
ATOM    610  CG  LYS A  67     -21.105  -6.285 -15.465  1.00 10.00      A   
ATOM    611  CD  LYS A  67     -22.545  -6.040 -15.034  1.00 10.00      A   
ATOM    612  CE  LYS A  67     -23.540  -6.791 -15.905  1.00 10.00      A   
ATOM    613  NZ  LYS A  67     -24.912  -6.739 -15.332  1.00 10.00      A   
ATOM    614  HZ1 LYS A  67     -25.218  -5.749 -15.225  1.00 10.00      A   
ATOM    615  HZ2 LYS A  67     -24.932  -7.199 -14.395  1.00 10.00      A   
ATOM    616  HZ3 LYS A  67     -25.583  -7.228 -15.958  1.00 10.00      A   
ATOM    617  C   LYS A  67     -17.927  -4.966 -13.728  1.00 10.00      A   
ATOM    618  O   LYS A  67     -18.509  -4.059 -13.133  1.00 10.00      A   
ATOM    619  N   VAL A  68     -16.649  -5.248 -13.519  1.00 10.00      A   
ATOM    620  HN  VAL A  68     -16.225  -5.963 -14.033  1.00 10.00      A   
ATOM    621  CA  VAL A  68     -15.863  -4.498 -12.547  1.00 10.00      A   
ATOM    622  CB  VAL A  68     -14.538  -5.205 -12.211  1.00 10.00      A   
ATOM    623  CG1 VAL A  68     -13.774  -4.430 -11.152  1.00 10.00      A   
ATOM    624  CG2 VAL A  68     -14.808  -6.623 -11.738  1.00 10.00      A   
ATOM    625  C   VAL A  68     -15.583  -3.076 -13.031  1.00 10.00      A   
ATOM    626  O   VAL A  68     -15.228  -2.862 -14.190  1.00 10.00      A   
ATOM    627  N   ARG A  69     -15.760  -2.112 -12.138  1.00 10.00      A   
ATOM    628  HN  ARG A  69     -16.066  -2.350 -11.230  1.00 10.00      A   
ATOM    629  CA  ARG A  69     -15.527  -0.710 -12.462  1.00 10.00      A   
ATOM    630  CB  ARG A  69     -16.754   0.119 -12.101  1.00 10.00      A   
ATOM    631  CG  ARG A  69     -18.025  -0.339 -12.794  1.00 10.00      A   
ATOM    632  CD  ARG A  69     -19.243   0.348 -12.208  1.00 10.00      A   
ATOM    633  NE  ARG A  69     -20.454   0.036 -12.956  1.00 10.00      A   
ATOM    634  HE  ARG A  69     -20.928  -0.800 -12.722  1.00 10.00      A   
ATOM    635  CZ  ARG A  69     -20.939   0.806 -13.928  1.00 10.00      A   
ATOM    636  NH1 ARG A  69     -20.309   1.926 -14.268  1.00 10.00      A   
ATOM    637 HH11 ARG A  69     -19.426   2.210 -13.773  1.00 10.00      A   
ATOM    638 HH12 ARG A  69     -20.689   2.533 -15.025  1.00 10.00      A   
ATOM    639  NH2 ARG A  69     -22.054   0.461 -14.555  1.00 10.00      A   
ATOM    640 HH21 ARG A  69     -22.438   1.062 -15.316  1.00 10.00      A   
ATOM    641 HH22 ARG A  69     -22.556  -0.416 -14.291  1.00 10.00      A   
ATOM    642  C   ARG A  69     -14.305  -0.172 -11.727  1.00 10.00      A   
ATOM    643  O   ARG A  69     -13.629   0.739 -12.207  1.00 10.00      A   
ATOM    644  N   SER A  70     -14.022  -0.741 -10.563  1.00 10.00      A   
ATOM    645  HN  SER A  70     -14.590  -1.473 -10.234  1.00 10.00      A   
ATOM    646  CA  SER A  70     -12.884  -0.310  -9.764  1.00 10.00      A   
ATOM    647  CB  SER A  70     -13.363   0.377  -8.479  1.00 10.00      A   
ATOM    648  OG  SER A  70     -12.308   1.087  -7.851  1.00 10.00      A   
ATOM    649  HG  SER A  70     -12.614   1.975  -7.609  1.00 10.00      A   
ATOM    650  C   SER A  70     -11.974  -1.488  -9.438  1.00 10.00      A   
ATOM    651  O   SER A  70     -12.355  -2.393  -8.695  1.00 10.00      A   
ATOM    652  N   VAL A  71     -10.773  -1.477 -10.004  1.00 10.00      A   
ATOM    653  HN  VAL A  71     -10.522  -0.722 -10.589  1.00 10.00      A   
ATOM    654  CA  VAL A  71      -9.810  -2.548  -9.769  1.00 10.00      A   
ATOM    655  CB  VAL A  71      -9.265  -3.140 -11.090  1.00 10.00      A   
ATOM    656  CG1 VAL A  71      -8.354  -4.330 -10.817  1.00 10.00      A   
ATOM    657  CG2 VAL A  71     -10.401  -3.548 -12.012  1.00 10.00      A   
ATOM    658  C   VAL A  71      -8.642  -2.046  -8.927  1.00 10.00      A   
ATOM    659  O   VAL A  71      -8.076  -0.984  -9.205  1.00 10.00      A   
ATOM    660  N   GLU A  72      -8.305  -2.795  -7.889  1.00 10.00      A   
ATOM    661  HN  GLU A  72      -8.816  -3.614  -7.701  1.00 10.00      A   
ATOM    662  CA  GLU A  72      -7.195  -2.440  -7.015  1.00 10.00      A   
ATOM    663  CB  GLU A  72      -7.714  -1.942  -5.665  1.00 10.00      A   
ATOM    664  CG  GLU A  72      -6.634  -1.428  -4.728  1.00 10.00      A   
ATOM    665  CD  GLU A  72      -7.167  -0.408  -3.746  1.00 10.00      A   
ATOM    666  OE1 GLU A  72      -8.285  -0.604  -3.228  1.00 10.00      A   
ATOM    667  OE2 GLU A  72      -6.475   0.598  -3.489  1.00 10.00      A   
ATOM    668  C   GLU A  72      -6.285  -3.648  -6.829  1.00 10.00      A   
ATOM    669  O   GLU A  72      -6.737  -4.715  -6.400  1.00 10.00      A   
ATOM    670  N   LEU A  73      -5.010  -3.487  -7.161  1.00 10.00      A   
ATOM    671  HN  LEU A  73      -4.699  -2.609  -7.484  1.00 10.00      A   
ATOM    672  CA  LEU A  73      -4.058  -4.583  -7.047  1.00 10.00      A   
ATOM    673  CB  LEU A  73      -3.728  -5.138  -8.437  1.00 10.00      A   
ATOM    674  CG  LEU A  73      -4.914  -5.546  -9.313  1.00 10.00      A   
ATOM    675  CD1 LEU A  73      -4.628  -5.226 -10.773  1.00 10.00      A   
ATOM    676  CD2 LEU A  73      -5.216  -7.025  -9.140  1.00 10.00      A   
ATOM    677  C   LEU A  73      -2.761  -4.149  -6.370  1.00 10.00      A   
ATOM    678  O   LEU A  73      -2.333  -2.998  -6.479  1.00 10.00      A   
ATOM    679  N   LYS A  74      -2.144  -5.089  -5.670  1.00 10.00      A   
ATOM    680  HN  LYS A  74      -2.555  -5.978  -5.604  1.00 10.00      A   
ATOM    681  CA  LYS A  74      -0.876  -4.855  -4.996  1.00 10.00      A   
ATOM    682  CB  LYS A  74      -1.026  -5.007  -3.480  1.00 10.00      A   
ATOM    683  CG  LYS A  74      -1.944  -3.982  -2.827  1.00 10.00      A   
ATOM    684  CD  LYS A  74      -2.084  -4.243  -1.334  1.00 10.00      A   
ATOM    685  CE  LYS A  74      -2.890  -3.150  -0.647  1.00 10.00      A   
ATOM    686  NZ  LYS A  74      -2.996  -3.377   0.819  1.00 10.00      A   
ATOM    687  HZ1 LYS A  74      -2.870  -2.477   1.330  1.00 10.00      A   
ATOM    688  HZ2 LYS A  74      -2.260  -4.042   1.137  1.00 10.00      A   
ATOM    689  HZ3 LYS A  74      -3.928  -3.767   1.062  1.00 10.00      A   
ATOM    690  C   LYS A  74       0.137  -5.864  -5.519  1.00 10.00      A   
ATOM    691  O   LYS A  74      -0.234  -6.984  -5.878  1.00 10.00      A   
ATOM    692  N   GLY A  75       1.399  -5.478  -5.590  1.00 10.00      A   
ATOM    693  HN  GLY A  75       1.650  -4.571  -5.303  1.00 10.00      A   
ATOM    694  CA  GLY A  75       2.406  -6.388  -6.098  1.00 10.00      A   
ATOM    695  C   GLY A  75       3.511  -6.670  -5.110  1.00 10.00      A   
ATOM    696  O   GLY A  75       3.445  -7.639  -4.357  1.00 10.00      A   
ATOM    697  N   LYS A  76       4.530  -5.823  -5.117  1.00 10.00      A   
ATOM    698  HN  LYS A  76       4.513  -5.059  -5.738  1.00 10.00      A   
ATOM    699  CA  LYS A  76       5.672  -5.987  -4.224  1.00 10.00      A   
ATOM    700  CB  LYS A  76       6.726  -4.911  -4.494  1.00 10.00      A   
ATOM    701  CG  LYS A  76       7.422  -5.021  -5.842  1.00 10.00      A   
ATOM    702  CD  LYS A  76       8.516  -3.970  -5.973  1.00 10.00      A   
ATOM    703  CE  LYS A  76       9.259  -4.096  -7.295  1.00 10.00      A   
ATOM    704  NZ  LYS A  76      10.392  -3.137  -7.399  1.00 10.00      A   
ATOM    705  HZ1 LYS A  76      10.032  -2.156  -7.447  1.00 10.00      A   
ATOM    706  HZ2 LYS A  76      10.949  -3.327  -8.254  1.00 10.00      A   
ATOM    707  HZ3 LYS A  76      11.014  -3.222  -6.570  1.00 10.00      A   
ATOM    708  C   LYS A  76       5.259  -5.951  -2.752  1.00 10.00      A   
ATOM    709  O   LYS A  76       4.381  -5.180  -2.359  1.00 10.00      A   
ATOM    710  N   PRO A  77       5.892  -6.791  -1.918  1.00 10.00      A   
ATOM    711  CA  PRO A  77       5.597  -6.852  -0.480  1.00 10.00      A   
ATOM    712  CB  PRO A  77       6.343  -8.111  -0.025  1.00 10.00      A   
ATOM    713  CG  PRO A  77       7.471  -8.236  -0.990  1.00 10.00      A   
ATOM    714  CD  PRO A  77       6.937  -7.754  -2.311  1.00 10.00      A   
ATOM    715  C   PRO A  77       6.111  -5.621   0.277  1.00 10.00      A   
ATOM    716  O   PRO A  77       6.774  -4.751  -0.297  1.00 10.00      A   
ATOM    717  N   HIS A  78       5.809  -5.567   1.567  1.00 10.00      A   
ATOM    718  HN  HIS A  78       5.293  -6.303   1.962  1.00 10.00      A   
ATOM    719  CA  HIS A  78       6.213  -4.454   2.422  1.00 10.00      A   
ATOM    720  CB  HIS A  78       5.669  -4.673   3.843  1.00 10.00      A   
ATOM    721  CG  HIS A  78       6.030  -3.610   4.841  1.00 10.00      A   
ATOM    722  ND1 HIS A  78       6.399  -3.879   6.141  1.00 10.00      A   
ATOM    723  HD1 HIS A  78       6.463  -4.780   6.557  1.00 10.00      A   
ATOM    724  CD2 HIS A  78       6.067  -2.261   4.717  1.00 10.00      A   
ATOM    725  CE1 HIS A  78       6.655  -2.712   6.748  1.00 10.00      A   
ATOM    726  NE2 HIS A  78       6.467  -1.699   5.926  1.00 10.00      A   
ATOM    727  C   HIS A  78       7.734  -4.266   2.443  1.00 10.00      A   
ATOM    728  O   HIS A  78       8.233  -3.147   2.328  1.00 10.00      A   
ATOM    729  N   PHE A  79       8.469  -5.367   2.544  1.00 10.00      A   
ATOM    730  HN  PHE A  79       8.019  -6.241   2.586  1.00 10.00      A   
ATOM    731  CA  PHE A  79       9.930  -5.316   2.605  1.00 10.00      A   
ATOM    732  CB  PHE A  79      10.495  -6.636   3.140  1.00 10.00      A   
ATOM    733  CG  PHE A  79      10.575  -6.702   4.642  1.00 10.00      A   
ATOM    734  CD1 PHE A  79       9.711  -5.960   5.432  1.00 10.00      A   
ATOM    735  CD2 PHE A  79      11.519  -7.505   5.262  1.00 10.00      A   
ATOM    736  CE1 PHE A  79       9.787  -6.017   6.810  1.00 10.00      A   
ATOM    737  CE2 PHE A  79      11.600  -7.567   6.640  1.00 10.00      A   
ATOM    738  CZ  PHE A  79      10.733  -6.823   7.415  1.00 10.00      A   
ATOM    739  C   PHE A  79      10.584  -4.952   1.273  1.00 10.00      A   
ATOM    740  O   PHE A  79      11.806  -4.803   1.195  1.00 10.00      A   
ATOM    741  N   ALA A  80       9.781  -4.796   0.229  1.00 10.00      A   
ATOM    742  HN  ALA A  80       8.811  -4.905   0.345  1.00 10.00      A   
ATOM    743  CA  ALA A  80      10.313  -4.454  -1.083  1.00 10.00      A   
ATOM    744  CB  ALA A  80       9.288  -4.723  -2.169  1.00 10.00      A   
ATOM    745  C   ALA A  80      10.761  -3.001  -1.123  1.00 10.00      A   
ATOM    746  O   ALA A  80      11.729  -2.657  -1.801  1.00 10.00      A   
ATOM    747  N   ASP A  81      10.074  -2.160  -0.360  1.00 10.00      A   
ATOM    748  HN  ASP A  81       9.334  -2.506   0.185  1.00 10.00      A   
ATOM    749  CA  ASP A  81      10.386  -0.735  -0.305  1.00 10.00      A   
ATOM    750  CB  ASP A  81       9.209   0.056   0.279  1.00 10.00      A   
ATOM    751  CG  ASP A  81       8.266   0.588  -0.786  1.00 10.00      A   
ATOM    752  OD1 ASP A  81       8.756   1.109  -1.811  1.00 10.00      A   
ATOM    753  OD2 ASP A  81       7.033   0.490  -0.602  1.00 10.00      A   
ATOM    754  C   ASP A  81      11.654  -0.470   0.501  1.00 10.00      A   
ATOM    755  O   ASP A  81      12.129   0.663   0.578  1.00 10.00      A   
ATOM    756  N   PHE A  82      12.203  -1.523   1.096  1.00 10.00      A   
ATOM    757  HN  PHE A  82      11.780  -2.401   0.992  1.00 10.00      A   
ATOM    758  CA  PHE A  82      13.414  -1.404   1.896  1.00 10.00      A   
ATOM    759  CB  PHE A  82      13.250  -2.130   3.233  1.00 10.00      A   
ATOM    760  CG  PHE A  82      12.071  -1.643   4.030  1.00 10.00      A   
ATOM    761  CD1 PHE A  82      11.951  -0.306   4.378  1.00 10.00      A   
ATOM    762  CD2 PHE A  82      11.080  -2.521   4.428  1.00 10.00      A   
ATOM    763  CE1 PHE A  82      10.866   0.142   5.109  1.00 10.00      A   
ATOM    764  CE2 PHE A  82       9.995  -2.081   5.159  1.00 10.00      A   
ATOM    765  CZ  PHE A  82       9.887  -0.747   5.501  1.00 10.00      A   
ATOM    766  C   PHE A  82      14.632  -1.914   1.130  1.00 10.00      A   
ATOM    767  O   PHE A  82      15.695  -2.139   1.708  1.00 10.00      A   
ATOM    768  N   ASN A  83      14.457  -2.089  -0.184  1.00 10.00      A   
ATOM    769  HN  ASN A  83      13.577  -1.885  -0.575  1.00 10.00      A   
ATOM    770  CA  ASN A  83      15.527  -2.554  -1.074  1.00 10.00      A   
ATOM    771  CB  ASN A  83      16.712  -1.580  -1.097  1.00 10.00      A   
ATOM    772  CG  ASN A  83      16.502  -0.431  -2.063  1.00 10.00      A   
ATOM    773  OD1 ASN A  83      16.578  -0.606  -3.278  1.00 10.00      A   
ATOM    774  ND2 ASN A  83      16.266   0.762  -1.533  1.00 10.00      A   
ATOM    775 HD21 ASN A  83      16.245   0.840  -0.553  1.00 10.00      A   
ATOM    776 HD22 ASN A  83      16.119   1.513  -2.142  1.00 10.00      A   
ATOM    777  C   ASN A  83      15.992  -3.977  -0.765  1.00 10.00      A   
ATOM    778  O   ASN A  83      17.130  -4.349  -1.059  1.00 10.00      A   
ATOM    779  N   LEU A  84      15.101  -4.776  -0.191  1.00 10.00      A   
ATOM    780  HN  LEU A  84      14.208  -4.428   0.016  1.00 10.00      A   
ATOM    781  CA  LEU A  84      15.422  -6.162   0.140  1.00 10.00      A   
ATOM    782  CB  LEU A  84      14.809  -6.563   1.485  1.00 10.00      A   
ATOM    783  CG  LEU A  84      15.353  -5.837   2.719  1.00 10.00      A   
ATOM    784  CD1 LEU A  84      14.697  -6.361   3.986  1.00 10.00      A   
ATOM    785  CD2 LEU A  84      16.870  -5.961   2.797  1.00 10.00      A   
ATOM    786  C   LEU A  84      14.950  -7.093  -0.974  1.00 10.00      A   
ATOM    787  O   LEU A  84      15.053  -8.314  -0.876  1.00 10.00      A   
ATOM    788  N   VAL A  85      14.436  -6.493  -2.038  1.00 10.00      A   
ATOM    789  HN  VAL A  85      14.403  -5.514  -2.059  1.00 10.00      A   
ATOM    790  CA  VAL A  85      13.943  -7.237  -3.186  1.00 10.00      A   
ATOM    791  CB  VAL A  85      12.413  -7.071  -3.350  1.00 10.00      A   
ATOM    792  CG1 VAL A  85      11.922  -7.774  -4.603  1.00 10.00      A   
ATOM    793  CG2 VAL A  85      11.685  -7.611  -2.128  1.00 10.00      A   
ATOM    794  C   VAL A  85      14.655  -6.764  -4.447  1.00 10.00      A   
ATOM    795  O   VAL A  85      14.535  -5.599  -4.836  1.00 10.00      A   
ATOM    796  N   PRO A  86      15.415  -7.662  -5.090  1.00 10.00      A   
ATOM    797  CA  PRO A  86      16.166  -7.344  -6.310  1.00 10.00      A   
ATOM    798  CB  PRO A  86      16.824  -8.677  -6.688  1.00 10.00      A   
ATOM    799  CG  PRO A  86      16.844  -9.463  -5.422  1.00 10.00      A   
ATOM    800  CD  PRO A  86      15.607  -9.062  -4.674  1.00 10.00      A   
ATOM    801  C   PRO A  86      15.270  -6.867  -7.449  1.00 10.00      A   
ATOM    802  O   PRO A  86      14.141  -7.341  -7.606  1.00 10.00      A   
ATOM    803  N   ASP A  87      15.788  -5.931  -8.244  1.00 10.00      A   
ATOM    804  HN  ASP A  87      16.697  -5.606  -8.060  1.00 10.00      A   
ATOM    805  CA  ASP A  87      15.061  -5.373  -9.383  1.00 10.00      A   
ATOM    806  CB  ASP A  87      15.852  -4.224 -10.018  1.00 10.00      A   
ATOM    807  CG  ASP A  87      15.517  -2.871  -9.427  1.00 10.00      A   
ATOM    808  OD1 ASP A  87      16.072  -2.525  -8.361  1.00 10.00      A   
ATOM    809  OD2 ASP A  87      14.696  -2.145 -10.027  1.00 10.00      A   
ATOM    810  C   ASP A  87      14.785  -6.445 -10.430  1.00 10.00      A   
ATOM    811  O   ASP A  87      15.639  -7.297 -10.695  1.00 10.00      A   
ATOM    812  N   GLY A  88      13.598  -6.401 -11.025  1.00 10.00      A   
ATOM    813  HN  GLY A  88      12.962  -5.687 -10.787  1.00 10.00      A   
ATOM    814  CA  GLY A  88      13.233  -7.384 -12.029  1.00 10.00      A   
ATOM    815  C   GLY A  88      12.497  -8.558 -11.421  1.00 10.00      A   
ATOM    816  O   GLY A  88      12.262  -9.570 -12.083  1.00 10.00      A   
ATOM    817  N   TRP A  89      12.133  -8.415 -10.151  1.00 10.00      A   
ATOM    818  HN  TRP A  89      12.359  -7.582  -9.687  1.00 10.00      A   
ATOM    819  CA  TRP A  89      11.419  -9.459  -9.428  1.00 10.00      A   
ATOM    820  CB  TRP A  89      11.197  -9.038  -7.971  1.00 10.00      A   
ATOM    821  CG  TRP A  89      10.371 -10.003  -7.172  1.00 10.00      A   
ATOM    822  CD1 TRP A  89      10.786 -11.184  -6.630  1.00 10.00      A   
ATOM    823  CD2 TRP A  89       8.988  -9.863  -6.817  1.00 10.00      A   
ATOM    824  NE1 TRP A  89       9.748 -11.792  -5.972  1.00 10.00      A   
ATOM    825  HE1 TRP A  89       9.796 -12.656  -5.504  1.00 10.00      A   
ATOM    826  CE2 TRP A  89       8.634 -11.001  -6.069  1.00 10.00      A   
ATOM    827  CE3 TRP A  89       8.016  -8.888  -7.060  1.00 10.00      A   
ATOM    828  CZ2 TRP A  89       7.351 -11.192  -5.561  1.00 10.00      A   
ATOM    829  CZ3 TRP A  89       6.743  -9.079  -6.555  1.00 10.00      A   
ATOM    830  CH2 TRP A  89       6.422 -10.223  -5.814  1.00 10.00      A   
ATOM    831  C   TRP A  89      10.084  -9.779 -10.087  1.00 10.00      A   
ATOM    832  O   TRP A  89       9.743 -10.946 -10.284  1.00 10.00      A   
ATOM    833  N   GLY A  90       9.330  -8.741 -10.418  1.00 10.00      A   
ATOM    834  HN  GLY A  90       9.651  -7.832 -10.237  1.00 10.00      A   
ATOM    835  CA  GLY A  90       8.041  -8.931 -11.038  1.00 10.00      A   
ATOM    836  C   GLY A  90       7.111  -7.785 -10.724  1.00 10.00      A   
ATOM    837  O   GLY A  90       7.558  -6.645 -10.591  1.00 10.00      A   
ATOM    838  N   GLY A  91       5.831  -8.086 -10.572  1.00 10.00      A   
ATOM    839  HN  GLY A  91       5.537  -9.020 -10.668  1.00 10.00      A   
ATOM    840  CA  GLY A  91       4.859  -7.050 -10.284  1.00 10.00      A   
ATOM    841  C   GLY A  91       4.482  -6.315 -11.549  1.00 10.00      A   
ATOM    842  O   GLY A  91       4.450  -5.085 -11.584  1.00 10.00      A   
ATOM    843  N   TYR A  92       4.207  -7.074 -12.596  1.00 10.00      A   
ATOM    844  HN  TYR A  92       4.239  -8.054 -12.496  1.00 10.00      A   
ATOM    845  CA  TYR A  92       3.849  -6.497 -13.885  1.00 10.00      A   
ATOM    846  CB  TYR A  92       4.600  -7.192 -15.024  1.00 10.00      A   
ATOM    847  CG  TYR A  92       6.103  -7.087 -14.911  1.00 10.00      A   
ATOM    848  CD1 TYR A  92       6.890  -8.226 -14.816  1.00 10.00      A   
ATOM    849  CD2 TYR A  92       6.735  -5.850 -14.893  1.00 10.00      A   
ATOM    850  CE1 TYR A  92       8.263  -8.138 -14.703  1.00 10.00      A   
ATOM    851  CE2 TYR A  92       8.107  -5.753 -14.782  1.00 10.00      A   
ATOM    852  CZ  TYR A  92       8.866  -6.900 -14.687  1.00 10.00      A   
ATOM    853  OH  TYR A  92      10.233  -6.805 -14.577  1.00 10.00      A   
ATOM    854  HH  TYR A  92      10.452  -6.206 -13.852  1.00 10.00      A   
ATOM    855  C   TYR A  92       2.344  -6.543 -14.129  1.00 10.00      A   
ATOM    856  O   TYR A  92       1.732  -7.613 -14.109  1.00 10.00      A   
ATOM    857  N   VAL A  93       1.761  -5.376 -14.372  1.00 10.00      A   
ATOM    858  HN  VAL A  93       2.316  -4.564 -14.388  1.00 10.00      A   
ATOM    859  CA  VAL A  93       0.329  -5.257 -14.618  1.00 10.00      A   
ATOM    860  CB  VAL A  93      -0.250  -3.987 -13.941  1.00 10.00      A   
ATOM    861  CG1 VAL A  93       0.094  -2.724 -14.721  1.00 10.00      A   
ATOM    862  CG2 VAL A  93      -1.749  -4.110 -13.708  1.00 10.00      A   
ATOM    863  C   VAL A  93       0.037  -5.234 -16.118  1.00 10.00      A   
ATOM    864  O   VAL A  93      -1.116  -5.156 -16.538  1.00 10.00      A   
ATOM    865  N   TYR A  94       1.100  -5.314 -16.915  1.00 10.00      A   
ATOM    866  HN  TYR A  94       1.992  -5.370 -16.509  1.00 10.00      A   
ATOM    867  CA  TYR A  94       0.989  -5.308 -18.370  1.00 10.00      A   
ATOM    868  CB  TYR A  94       2.360  -5.535 -19.022  1.00 10.00      A   
ATOM    869  CG  TYR A  94       2.396  -5.287 -20.514  1.00 10.00      A   
ATOM    870  CD1 TYR A  94       2.367  -3.997 -21.023  1.00 10.00      A   
ATOM    871  CD2 TYR A  94       2.466  -6.344 -21.414  1.00 10.00      A   
ATOM    872  CE1 TYR A  94       2.407  -3.765 -22.384  1.00 10.00      A   
ATOM    873  CE2 TYR A  94       2.506  -6.121 -22.777  1.00 10.00      A   
ATOM    874  CZ  TYR A  94       2.475  -4.829 -23.255  1.00 10.00      A   
ATOM    875  OH  TYR A  94       2.518  -4.601 -24.611  1.00 10.00      A   
ATOM    876  HH  TYR A  94       1.907  -5.206 -25.054  1.00 10.00      A   
ATOM    877  C   TYR A  94      -0.048  -6.322 -18.874  1.00 10.00      A   
ATOM    878  O   TYR A  94      -0.977  -5.939 -19.590  1.00 10.00      A   
ATOM    879  N   PRO A  95       0.072  -7.627 -18.508  1.00 10.00      A   
ATOM    880  CA  PRO A  95      -0.890  -8.651 -18.941  1.00 10.00      A   
ATOM    881  CB  PRO A  95      -0.381  -9.940 -18.283  1.00 10.00      A   
ATOM    882  CG  PRO A  95       1.054  -9.675 -17.992  1.00 10.00      A   
ATOM    883  CD  PRO A  95       1.144  -8.211 -17.673  1.00 10.00      A   
ATOM    884  C   PRO A  95      -2.300  -8.336 -18.445  1.00 10.00      A   
ATOM    885  O   PRO A  95      -3.286  -8.561 -19.151  1.00 10.00      A   
ATOM    886  N   TRP A  96      -2.381  -7.798 -17.230  1.00 10.00      A   
ATOM    887  HN  TRP A  96      -1.555  -7.630 -16.733  1.00 10.00      A   
ATOM    888  CA  TRP A  96      -3.656  -7.433 -16.625  1.00 10.00      A   
ATOM    889  CB  TRP A  96      -3.441  -6.918 -15.198  1.00 10.00      A   
ATOM    890  CG  TRP A  96      -3.191  -7.993 -14.184  1.00 10.00      A   
ATOM    891  CD1 TRP A  96      -2.008  -8.622 -13.919  1.00 10.00      A   
ATOM    892  CD2 TRP A  96      -4.155  -8.557 -13.289  1.00 10.00      A   
ATOM    893  NE1 TRP A  96      -2.177  -9.547 -12.917  1.00 10.00      A   
ATOM    894  HE1 TRP A  96      -1.475 -10.129 -12.551  1.00 10.00      A   
ATOM    895  CE2 TRP A  96      -3.488  -9.526 -12.512  1.00 10.00      A   
ATOM    896  CE3 TRP A  96      -5.518  -8.338 -13.068  1.00 10.00      A   
ATOM    897  CZ2 TRP A  96      -4.141 -10.275 -11.534  1.00 10.00      A   
ATOM    898  CZ3 TRP A  96      -6.162  -9.082 -12.097  1.00 10.00      A   
ATOM    899  CH2 TRP A  96      -5.473 -10.039 -11.342  1.00 10.00      A   
ATOM    900  C   TRP A  96      -4.340  -6.354 -17.450  1.00 10.00      A   
ATOM    901  O   TRP A  96      -5.496  -6.494 -17.836  1.00 10.00      A   
ATOM    902  N   ILE A  97      -3.602  -5.290 -17.736  1.00 10.00      A   
ATOM    903  HN  ILE A  97      -2.676  -5.250 -17.404  1.00 10.00      A   
ATOM    904  CA  ILE A  97      -4.120  -4.179 -18.521  1.00 10.00      A   
ATOM    905  CB  ILE A  97      -3.058  -3.066 -18.697  1.00 10.00      A   
ATOM    906  CG1 ILE A  97      -2.852  -2.314 -17.379  1.00 10.00      A   
ATOM    907  CG2 ILE A  97      -3.438  -2.097 -19.811  1.00 10.00      A   
ATOM    908  CD1 ILE A  97      -4.118  -1.691 -16.827  1.00 10.00      A   
ATOM    909  C   ILE A  97      -4.619  -4.650 -19.883  1.00 10.00      A   
ATOM    910  O   ILE A  97      -5.683  -4.234 -20.333  1.00 10.00      A   
ATOM    911  N   GLU A  98      -3.858  -5.529 -20.527  1.00 10.00      A   
ATOM    912  HN  GLU A  98      -3.021  -5.834 -20.112  1.00 10.00      A   
ATOM    913  CA  GLU A  98      -4.231  -6.049 -21.837  1.00 10.00      A   
ATOM    914  CB  GLU A  98      -3.161  -7.012 -22.359  1.00 10.00      A   
ATOM    915  CG  GLU A  98      -3.508  -7.673 -23.683  1.00 10.00      A   
ATOM    916  CD  GLU A  98      -2.426  -8.609 -24.177  1.00 10.00      A   
ATOM    917  OE1 GLU A  98      -1.686  -8.225 -25.108  1.00 10.00      A   
ATOM    918  OE2 GLU A  98      -2.319  -9.738 -23.649  1.00 10.00      A   
ATOM    919  C   GLU A  98      -5.590  -6.742 -21.794  1.00 10.00      A   
ATOM    920  O   GLU A  98      -6.481  -6.439 -22.592  1.00 10.00      A   
ATOM    921  N   ALA A  99      -5.758  -7.644 -20.837  1.00 10.00      A   
ATOM    922  HN  ALA A  99      -5.025  -7.817 -20.206  1.00 10.00      A   
ATOM    923  CA  ALA A  99      -7.004  -8.387 -20.698  1.00 10.00      A   
ATOM    924  CB  ALA A  99      -6.810  -9.568 -19.759  1.00 10.00      A   
ATOM    925  C   ALA A  99      -8.147  -7.496 -20.214  1.00 10.00      A   
ATOM    926  O   ALA A  99      -9.269  -7.568 -20.728  1.00 10.00      A   
ATOM    927  N   MET A 100      -7.854  -6.644 -19.239  1.00 10.00      A   
ATOM    928  HN  MET A 100      -6.934  -6.618 -18.889  1.00 10.00      A   
ATOM    929  CA  MET A 100      -8.857  -5.752 -18.668  1.00 10.00      A   
ATOM    930  CB  MET A 100      -8.348  -5.078 -17.391  1.00 10.00      A   
ATOM    931  CG  MET A 100      -8.217  -6.014 -16.199  1.00 10.00      A   
ATOM    932  SD  MET A 100      -8.111  -5.133 -14.630  1.00 10.00      A   
ATOM    933  CE  MET A 100      -6.491  -4.380 -14.761  1.00 10.00      A   
ATOM    934  C   MET A 100      -9.350  -4.705 -19.662  1.00 10.00      A   
ATOM    935  O   MET A 100     -10.547  -4.424 -19.722  1.00 10.00      A   
ATOM    936  N   SER A 101      -8.440  -4.140 -20.452  1.00 10.00      A   
ATOM    937  HN  SER A 101      -7.496  -4.416 -20.372  1.00 10.00      A   
ATOM    938  CA  SER A 101      -8.808  -3.109 -21.430  1.00 10.00      A   
ATOM    939  CB  SER A 101      -7.567  -2.437 -22.031  1.00 10.00      A   
ATOM    940  OG  SER A 101      -6.698  -3.387 -22.620  1.00 10.00      A   
ATOM    941  HG  SER A 101      -6.181  -3.818 -21.926  1.00 10.00      A   
ATOM    942  C   SER A 101      -9.713  -3.653 -22.533  1.00 10.00      A   
ATOM    943  O   SER A 101     -10.469  -2.909 -23.152  1.00 10.00      A   
ATOM    944  N   SER A 102      -9.650  -4.952 -22.755  1.00 10.00      A   
ATOM    945  HN  SER A 102      -9.036  -5.500 -22.223  1.00 10.00      A   
ATOM    946  CA  SER A 102     -10.457  -5.582 -23.784  1.00 10.00      A   
ATOM    947  CB  SER A 102      -9.633  -6.661 -24.484  1.00 10.00      A   
ATOM    948  OG  SER A 102      -8.314  -6.200 -24.733  1.00 10.00      A   
ATOM    949  HG  SER A 102      -7.744  -6.442 -23.990  1.00 10.00      A   
ATOM    950  C   SER A 102     -11.736  -6.185 -23.206  1.00 10.00      A   
ATOM    951  O   SER A 102     -12.517  -6.805 -23.928  1.00 10.00      A   
ATOM    952  N   SER A 103     -11.960  -5.990 -21.910  1.00 10.00      A   
ATOM    953  HN  SER A 103     -11.323  -5.463 -21.384  1.00 10.00      A   
ATOM    954  CA  SER A 103     -13.139  -6.541 -21.263  1.00 10.00      A   
ATOM    955  CB  SER A 103     -12.743  -7.698 -20.346  1.00 10.00      A   
ATOM    956  OG  SER A 103     -11.921  -8.632 -21.031  1.00 10.00      A   
ATOM    957  HG  SER A 103     -10.999  -8.339 -20.988  1.00 10.00      A   
ATOM    958  C   SER A 103     -13.929  -5.486 -20.481  1.00 10.00      A   
ATOM    959  O   SER A 103     -15.137  -5.343 -20.663  1.00 10.00      A   
ATOM    960  N   TYR A 104     -13.250  -4.741 -19.620  1.00 10.00      A   
ATOM    961  HN  TYR A 104     -12.279  -4.863 -19.535  1.00 10.00      A   
ATOM    962  CA  TYR A 104     -13.910  -3.729 -18.813  1.00 10.00      A   
ATOM    963  CB  TYR A 104     -13.163  -3.508 -17.498  1.00 10.00      A   
ATOM    964  CG  TYR A 104     -13.053  -4.732 -16.619  1.00 10.00      A   
ATOM    965  CD1 TYR A 104     -11.828  -5.121 -16.098  1.00 10.00      A   
ATOM    966  CD2 TYR A 104     -14.171  -5.492 -16.298  1.00 10.00      A   
ATOM    967  CE1 TYR A 104     -11.714  -6.228 -15.282  1.00 10.00      A   
ATOM    968  CE2 TYR A 104     -14.067  -6.604 -15.484  1.00 10.00      A   
ATOM    969  CZ  TYR A 104     -12.835  -6.968 -14.978  1.00 10.00      A   
ATOM    970  OH  TYR A 104     -12.726  -8.068 -14.159  1.00 10.00      A   
ATOM    971  HH  TYR A 104     -13.523  -8.609 -14.238  1.00 10.00      A   
ATOM    972  C   TYR A 104     -14.023  -2.412 -19.564  1.00 10.00      A   
ATOM    973  O   TYR A 104     -13.174  -1.529 -19.425  1.00 10.00      A   
ATOM    974  N   THR A 105     -15.062  -2.291 -20.374  1.00 10.00      A   
ATOM    975  HN  THR A 105     -15.686  -3.044 -20.473  1.00 10.00      A   
ATOM    976  CA  THR A 105     -15.294  -1.076 -21.139  1.00 10.00      A   
ATOM    977  CB  THR A 105     -16.276  -1.335 -22.293  1.00 10.00      A   
ATOM    978  OG1 THR A 105     -17.275  -2.266 -21.862  1.00 10.00      A   
ATOM    979  HG1 THR A 105     -18.083  -2.114 -22.368  1.00 10.00      A   
ATOM    980  CG2 THR A 105     -15.547  -1.908 -23.497  1.00 10.00      A   
ATOM    981  C   THR A 105     -15.853   0.015 -20.233  1.00 10.00      A   
ATOM    982  O   THR A 105     -15.787   1.205 -20.547  1.00 10.00      A   
ATOM    983  N   TRP A 106     -16.382  -0.410 -19.089  1.00 10.00      A   
ATOM    984  HN  TRP A 106     -16.385  -1.371 -18.897  1.00 10.00      A   
ATOM    985  CA  TRP A 106     -16.960   0.502 -18.118  1.00 10.00      A   
ATOM    986  CB  TRP A 106     -18.344   0.014 -17.681  1.00 10.00      A   
ATOM    987  CG  TRP A 106     -19.427   0.323 -18.670  1.00 10.00      A   
ATOM    988  CD1 TRP A 106     -19.864  -0.480 -19.682  1.00 10.00      A   
ATOM    989  CD2 TRP A 106     -20.207   1.524 -18.744  1.00 10.00      A   
ATOM    990  NE1 TRP A 106     -20.867   0.145 -20.381  1.00 10.00      A   
ATOM    991  HE1 TRP A 106     -21.344  -0.231 -21.156  1.00 10.00      A   
ATOM    992  CE2 TRP A 106     -21.097   1.376 -19.824  1.00 10.00      A   
ATOM    993  CE3 TRP A 106     -20.243   2.708 -17.999  1.00 10.00      A   
ATOM    994  CZ2 TRP A 106     -22.012   2.365 -20.179  1.00 10.00      A   
ATOM    995  CZ3 TRP A 106     -21.150   3.688 -18.356  1.00 10.00      A   
ATOM    996  CH2 TRP A 106     -22.022   3.511 -19.435  1.00 10.00      A   
ATOM    997  C   TRP A 106     -16.050   0.675 -16.905  1.00 10.00      A   
ATOM    998  O   TRP A 106     -16.501   1.082 -15.838  1.00 10.00      A   
ATOM    999  N   LEU A 107     -14.770   0.356 -17.068  1.00 10.00      A   
ATOM   1000  HN  LEU A 107     -14.467   0.012 -17.932  1.00 10.00      A   
ATOM   1001  CA  LEU A 107     -13.809   0.511 -15.982  1.00 10.00      A   
ATOM   1002  CB  LEU A 107     -12.472  -0.152 -16.329  1.00 10.00      A   
ATOM   1003  CG  LEU A 107     -11.556  -0.499 -15.148  1.00 10.00      A   
ATOM   1004  CD1 LEU A 107     -12.226  -1.502 -14.227  1.00 10.00      A   
ATOM   1005  CD2 LEU A 107     -10.226  -1.041 -15.643  1.00 10.00      A   
ATOM   1006  C   LEU A 107     -13.617   1.999 -15.708  1.00 10.00      A   
ATOM   1007  O   LEU A 107     -13.416   2.784 -16.643  1.00 10.00      A   
ATOM   1008  N   GLU A 108     -13.683   2.383 -14.441  1.00 10.00      A   
ATOM   1009  HN  GLU A 108     -13.823   1.709 -13.741  1.00 10.00      A   
ATOM   1010  CA  GLU A 108     -13.560   3.783 -14.063  1.00 10.00      A   
ATOM   1011  CB  GLU A 108     -14.843   4.243 -13.357  1.00 10.00      A   
ATOM   1012  CG  GLU A 108     -16.131   3.916 -14.101  1.00 10.00      A   
ATOM   1013  CD  GLU A 108     -17.370   4.190 -13.272  1.00 10.00      A   
ATOM   1014  OE1 GLU A 108     -17.472   5.289 -12.689  1.00 10.00      A   
ATOM   1015  OE2 GLU A 108     -18.260   3.312 -13.203  1.00 10.00      A   
ATOM   1016  C   GLU A 108     -12.366   4.051 -13.147  1.00 10.00      A   
ATOM   1017  O   GLU A 108     -11.752   5.118 -13.217  1.00 10.00      A   
ATOM   1018  N   GLU A 109     -12.031   3.101 -12.287  1.00 10.00      A   
ATOM   1019  HN  GLU A 109     -12.516   2.245 -12.290  1.00 10.00      A   
ATOM   1020  CA  GLU A 109     -10.939   3.305 -11.344  1.00 10.00      A   
ATOM   1021  CB  GLU A 109     -11.490   3.412  -9.923  1.00 10.00      A   
ATOM   1022  CG  GLU A 109     -12.567   4.469  -9.742  1.00 10.00      A   
ATOM   1023  CD  GLU A 109     -13.354   4.267  -8.469  1.00 10.00      A   
ATOM   1024  OE1 GLU A 109     -12.756   3.837  -7.458  1.00 10.00      A   
ATOM   1025  OE2 GLU A 109     -14.575   4.532  -8.471  1.00 10.00      A   
ATOM   1026  C   GLU A 109      -9.882   2.207 -11.399  1.00 10.00      A   
ATOM   1027  O   GLU A 109     -10.202   1.017 -11.493  1.00 10.00      A   
ATOM   1028  N   ILE A 110      -8.622   2.629 -11.327  1.00 10.00      A   
ATOM   1029  HN  ILE A 110      -8.449   3.597 -11.281  1.00 10.00      A   
ATOM   1030  CA  ILE A 110      -7.485   1.721 -11.327  1.00 10.00      A   
ATOM   1031  CB  ILE A 110      -6.749   1.729 -12.688  1.00 10.00      A   
ATOM   1032  CG1 ILE A 110      -7.604   1.037 -13.756  1.00 10.00      A   
ATOM   1033  CG2 ILE A 110      -5.386   1.056 -12.572  1.00 10.00      A   
ATOM   1034  CD1 ILE A 110      -6.987   1.046 -15.141  1.00 10.00      A   
ATOM   1035  C   ILE A 110      -6.511   2.120 -10.214  1.00 10.00      A   
ATOM   1036  O   ILE A 110      -5.994   3.243 -10.191  1.00 10.00      A   
ATOM   1037  N   ARG A 111      -6.289   1.211  -9.276  1.00 10.00      A   
ATOM   1038  HN  ARG A 111      -6.753   0.343  -9.328  1.00 10.00      A   
ATOM   1039  CA  ARG A 111      -5.380   1.461  -8.165  1.00 10.00      A   
ATOM   1040  CB  ARG A 111      -6.153   1.558  -6.850  1.00 10.00      A   
ATOM   1041  CG  ARG A 111      -7.093   2.748  -6.779  1.00 10.00      A   
ATOM   1042  CD  ARG A 111      -8.038   2.646  -5.595  1.00 10.00      A   
ATOM   1043  NE  ARG A 111      -9.336   3.251  -5.892  1.00 10.00      A   
ATOM   1044  HE  ARG A 111      -9.876   2.823  -6.598  1.00 10.00      A   
ATOM   1045  CZ  ARG A 111      -9.824   4.329  -5.279  1.00 10.00      A   
ATOM   1046  NH1 ARG A 111      -9.127   4.928  -4.315  1.00 10.00      A   
ATOM   1047 HH11 ARG A 111      -9.510   5.773  -3.835  1.00 10.00      A   
ATOM   1048 HH12 ARG A 111      -8.194   4.557  -4.031  1.00 10.00      A   
ATOM   1049  NH2 ARG A 111     -11.010   4.814  -5.632  1.00 10.00      A   
ATOM   1050 HH21 ARG A 111     -11.397   5.656  -5.156  1.00 10.00      A   
ATOM   1051 HH22 ARG A 111     -11.567   4.351  -6.396  1.00 10.00      A   
ATOM   1052  C   ARG A 111      -4.321   0.371  -8.085  1.00 10.00      A   
ATOM   1053  O   ARG A 111      -4.630  -0.819  -8.178  1.00 10.00      A   
ATOM   1054  N   LEU A 112      -3.073   0.781  -7.935  1.00 10.00      A   
ATOM   1055  HN  LEU A 112      -2.892   1.744  -7.872  1.00 10.00      A   
ATOM   1056  CA  LEU A 112      -1.964  -0.153  -7.851  1.00 10.00      A   
ATOM   1057  CB  LEU A 112      -1.267  -0.275  -9.205  1.00 10.00      A   
ATOM   1058  CG  LEU A 112      -2.078  -0.912 -10.331  1.00 10.00      A   
ATOM   1059  CD1 LEU A 112      -1.441  -0.609 -11.674  1.00 10.00      A   
ATOM   1060  CD2 LEU A 112      -2.185  -2.413 -10.122  1.00 10.00      A   
ATOM   1061  C   LEU A 112      -0.957   0.293  -6.804  1.00 10.00      A   
ATOM   1062  O   LEU A 112      -0.641   1.478  -6.702  1.00 10.00      A   
ATOM   1063  N   LYS A 113      -0.466  -0.657  -6.022  1.00 10.00      A   
ATOM   1064  HN  LYS A 113      -0.786  -1.580  -6.130  1.00 10.00      A   
ATOM   1065  CA  LYS A 113       0.528  -0.366  -5.003  1.00 10.00      A   
ATOM   1066  CB  LYS A 113      -0.049  -0.533  -3.592  1.00 10.00      A   
ATOM   1067  CG  LYS A 113       0.836   0.056  -2.502  1.00 10.00      A   
ATOM   1068  CD  LYS A 113       0.423  -0.425  -1.122  1.00 10.00      A   
ATOM   1069  CE  LYS A 113       1.311   0.173  -0.041  1.00 10.00      A   
ATOM   1070  NZ  LYS A 113       1.119  -0.496   1.273  1.00 10.00      A   
ATOM   1071  HZ1 LYS A 113       0.119  -0.446   1.560  1.00 10.00      A   
ATOM   1072  HZ2 LYS A 113       1.704  -0.043   2.006  1.00 10.00      A   
ATOM   1073  HZ3 LYS A 113       1.392  -1.498   1.208  1.00 10.00      A   
ATOM   1074  C   LYS A 113       1.742  -1.268  -5.186  1.00 10.00      A   
ATOM   1075  O   LYS A 113       1.613  -2.494  -5.208  1.00 10.00      A   
ATOM   1076  N   ARG A 114       2.912  -0.648  -5.320  1.00 10.00      A   
ATOM   1077  HN  ARG A 114       2.930   0.337  -5.301  1.00 10.00      A   
ATOM   1078  CA  ARG A 114       4.171  -1.372  -5.508  1.00 10.00      A   
ATOM   1079  CB  ARG A 114       4.553  -2.183  -4.265  1.00 10.00      A   
ATOM   1080  CG  ARG A 114       4.827  -1.335  -3.035  1.00 10.00      A   
ATOM   1081  CD  ARG A 114       5.248  -2.183  -1.846  1.00 10.00      A   
ATOM   1082  NE  ARG A 114       5.203  -1.424  -0.596  1.00 10.00      A   
ATOM   1083  HE  ARG A 114       5.845  -0.664  -0.502  1.00 10.00      A   
ATOM   1084  CZ  ARG A 114       4.364  -1.690   0.409  1.00 10.00      A   
ATOM   1085  NH1 ARG A 114       3.501  -2.704   0.306  1.00 10.00      A   
ATOM   1086 HH11 ARG A 114       2.839  -2.919   1.093  1.00 10.00      A   
ATOM   1087 HH12 ARG A 114       3.478  -3.291  -0.555  1.00 10.00      A   
ATOM   1088  NH2 ARG A 114       4.387  -0.945   1.511  1.00 10.00      A   
ATOM   1089 HH21 ARG A 114       5.062  -0.153   1.598  1.00 10.00      A   
ATOM   1090 HH22 ARG A 114       3.722  -1.142   2.304  1.00 10.00      A   
ATOM   1091  C   ARG A 114       4.118  -2.251  -6.754  1.00 10.00      A   
ATOM   1092  O   ARG A 114       4.303  -3.468  -6.686  1.00 10.00      A   
ATOM   1093  N   MET A 115       3.837  -1.622  -7.887  1.00 10.00      A   
ATOM   1094  HN  MET A 115       3.693  -0.653  -7.873  1.00 10.00      A   
ATOM   1095  CA  MET A 115       3.752  -2.328  -9.159  1.00 10.00      A   
ATOM   1096  CB  MET A 115       2.297  -2.414  -9.630  1.00 10.00      A   
ATOM   1097  CG  MET A 115       1.434  -3.357  -8.813  1.00 10.00      A   
ATOM   1098  SD  MET A 115       1.740  -5.095  -9.187  1.00 10.00      A   
ATOM   1099  CE  MET A 115       0.801  -5.290 -10.699  1.00 10.00      A   
ATOM   1100  C   MET A 115       4.594  -1.624 -10.218  1.00 10.00      A   
ATOM   1101  O   MET A 115       4.686  -0.393 -10.235  1.00 10.00      A   
ATOM   1102  N   VAL A 116       5.207  -2.404 -11.099  1.00 10.00      A   
ATOM   1103  HN  VAL A 116       5.089  -3.376 -11.043  1.00 10.00      A   
ATOM   1104  CA  VAL A 116       6.034  -1.854 -12.165  1.00 10.00      A   
ATOM   1105  CB  VAL A 116       7.191  -2.801 -12.549  1.00 10.00      A   
ATOM   1106  CG1 VAL A 116       8.162  -2.104 -13.490  1.00 10.00      A   
ATOM   1107  CG2 VAL A 116       7.916  -3.291 -11.306  1.00 10.00      A   
ATOM   1108  C   VAL A 116       5.175  -1.570 -13.391  1.00 10.00      A   
ATOM   1109  O   VAL A 116       4.969  -2.442 -14.239  1.00 10.00      A   
ATOM   1110  N   VAL A 117       4.635  -0.366 -13.446  1.00 10.00      A   
ATOM   1111  HN  VAL A 117       4.827   0.274 -12.725  1.00 10.00      A   
ATOM   1112  CA  VAL A 117       3.786   0.046 -14.553  1.00 10.00      A   
ATOM   1113  CB  VAL A 117       2.569   0.865 -14.059  1.00 10.00      A   
ATOM   1114  CG1 VAL A 117       1.564   1.069 -15.179  1.00 10.00      A   
ATOM   1115  CG2 VAL A 117       1.912   0.201 -12.857  1.00 10.00      A   
ATOM   1116  C   VAL A 117       4.588   0.897 -15.529  1.00 10.00      A   
ATOM   1117  O   VAL A 117       4.981   2.010 -15.207  1.00 10.00      A   
ATOM   1118  N   THR A 118       4.836   0.365 -16.712  1.00 10.00      A   
ATOM   1119  HN  THR A 118       4.498  -0.530 -16.920  1.00 10.00      A   
ATOM   1120  CA  THR A 118       5.593   1.081 -17.723  1.00 10.00      A   
ATOM   1121  CB  THR A 118       6.279   0.095 -18.684  1.00 10.00      A   
ATOM   1122  OG1 THR A 118       5.598  -1.170 -18.635  1.00 10.00      A   
ATOM   1123  HG1 THR A 118       5.092  -1.291 -19.461  1.00 10.00      A   
ATOM   1124  CG2 THR A 118       7.739  -0.101 -18.301  1.00 10.00      A   
ATOM   1125  C   THR A 118       4.679   2.026 -18.507  1.00 10.00      A   
ATOM   1126  O   THR A 118       3.453   1.967 -18.370  1.00 10.00      A   
ATOM   1127  N   ASP A 119       5.273   2.897 -19.323  1.00 10.00      A   
ATOM   1128  HN  ASP A 119       6.252   2.904 -19.383  1.00 10.00      A   
ATOM   1129  CA  ASP A 119       4.502   3.855 -20.120  1.00 10.00      A   
ATOM   1130  CB  ASP A 119       5.419   4.768 -20.933  1.00 10.00      A   
ATOM   1131  CG  ASP A 119       6.395   5.556 -20.089  1.00 10.00      A   
ATOM   1132  OD1 ASP A 119       5.956   6.387 -19.268  1.00 10.00      A   
ATOM   1133  OD2 ASP A 119       7.614   5.350 -20.255  1.00 10.00      A   
ATOM   1134  C   ASP A 119       3.555   3.137 -21.068  1.00 10.00      A   
ATOM   1135  O   ASP A 119       2.454   3.613 -21.337  1.00 10.00      A   
ATOM   1136  N   ASP A 120       4.001   1.988 -21.571  1.00 10.00      A   
ATOM   1137  HN  ASP A 120       4.890   1.671 -21.311  1.00 10.00      A   
ATOM   1138  CA  ASP A 120       3.207   1.182 -22.495  1.00 10.00      A   
ATOM   1139  CB  ASP A 120       3.958  -0.090 -22.913  1.00 10.00      A   
ATOM   1140  CG  ASP A 120       4.688  -0.768 -21.766  1.00 10.00      A   
ATOM   1141  OD1 ASP A 120       5.918  -0.932 -21.864  1.00 10.00      A   
ATOM   1142  OD2 ASP A 120       4.041  -1.123 -20.760  1.00 10.00      A   
ATOM   1143  C   ASP A 120       1.848   0.829 -21.907  1.00 10.00      A   
ATOM   1144  O   ASP A 120       0.831   0.881 -22.598  1.00 10.00      A   
ATOM   1145  N   CYS A 121       1.840   0.470 -20.631  1.00 10.00      A   
ATOM   1146  HN  CYS A 121       2.693   0.416 -20.145  1.00 10.00      A   
ATOM   1147  CA  CYS A 121       0.609   0.124 -19.937  1.00 10.00      A   
ATOM   1148  CB  CYS A 121       0.922  -0.400 -18.534  1.00 10.00      A   
ATOM   1149  SG  CYS A 121       2.269  -1.598 -18.477  1.00 10.00      A   
ATOM   1150  HG  CYS A 121       2.951  -1.486 -19.616  1.00 10.00      A   
ATOM   1151  C   CYS A 121      -0.293   1.346 -19.834  1.00 10.00      A   
ATOM   1152  O   CYS A 121      -1.503   1.254 -20.026  1.00 10.00      A   
ATOM   1153  N   LEU A 122       0.318   2.493 -19.551  1.00 10.00      A   
ATOM   1154  HN  LEU A 122       1.294   2.495 -19.441  1.00 10.00      A   
ATOM   1155  CA  LEU A 122      -0.413   3.751 -19.416  1.00 10.00      A   
ATOM   1156  CB  LEU A 122       0.524   4.872 -18.955  1.00 10.00      A   
ATOM   1157  CG  LEU A 122       1.249   4.649 -17.624  1.00 10.00      A   
ATOM   1158  CD1 LEU A 122       2.188   5.806 -17.333  1.00 10.00      A   
ATOM   1159  CD2 LEU A 122       0.252   4.480 -16.487  1.00 10.00      A   
ATOM   1160  C   LEU A 122      -1.082   4.126 -20.735  1.00 10.00      A   
ATOM   1161  O   LEU A 122      -2.229   4.583 -20.756  1.00 10.00      A   
ATOM   1162  N   GLU A 123      -0.363   3.912 -21.832  1.00 10.00      A   
ATOM   1163  HN  GLU A 123       0.549   3.550 -21.744  1.00 10.00      A   
ATOM   1164  CA  GLU A 123      -0.884   4.212 -23.163  1.00 10.00      A   
ATOM   1165  CB  GLU A 123       0.168   3.919 -24.243  1.00 10.00      A   
ATOM   1166  CG  GLU A 123       1.441   4.739 -24.125  1.00 10.00      A   
ATOM   1167  CD  GLU A 123       2.253   4.732 -25.401  1.00 10.00      A   
ATOM   1168  OE1 GLU A 123       2.993   3.755 -25.639  1.00 10.00      A   
ATOM   1169  OE2 GLU A 123       2.155   5.710 -26.173  1.00 10.00      A   
ATOM   1170  C   GLU A 123      -2.146   3.397 -23.446  1.00 10.00      A   
ATOM   1171  O   GLU A 123      -3.134   3.911 -23.973  1.00 10.00      A   
ATOM   1172  N   LEU A 124      -2.106   2.122 -23.078  1.00 10.00      A   
ATOM   1173  HN  LEU A 124      -1.295   1.775 -22.647  1.00 10.00      A   
ATOM   1174  CA  LEU A 124      -3.233   1.225 -23.293  1.00 10.00      A   
ATOM   1175  CB  LEU A 124      -2.827  -0.220 -22.999  1.00 10.00      A   
ATOM   1176  CG  LEU A 124      -1.769  -0.828 -23.923  1.00 10.00      A   
ATOM   1177  CD1 LEU A 124      -1.300  -2.174 -23.388  1.00 10.00      A   
ATOM   1178  CD2 LEU A 124      -2.317  -0.973 -25.334  1.00 10.00      A   
ATOM   1179  C   LEU A 124      -4.431   1.622 -22.438  1.00 10.00      A   
ATOM   1180  O   LEU A 124      -5.578   1.400 -22.821  1.00 10.00      A   
ATOM   1181  N   ILE A 125      -4.159   2.212 -21.283  1.00 10.00      A   
ATOM   1182  HN  ILE A 125      -3.221   2.360 -21.035  1.00 10.00      A   
ATOM   1183  CA  ILE A 125      -5.210   2.644 -20.369  1.00 10.00      A   
ATOM   1184  CB  ILE A 125      -4.630   3.065 -18.997  1.00 10.00      A   
ATOM   1185  CG1 ILE A 125      -4.026   1.857 -18.273  1.00 10.00      A   
ATOM   1186  CG2 ILE A 125      -5.700   3.729 -18.138  1.00 10.00      A   
ATOM   1187  CD1 ILE A 125      -3.287   2.209 -17.000  1.00 10.00      A   
ATOM   1188  C   ILE A 125      -6.015   3.807 -20.952  1.00 10.00      A   
ATOM   1189  O   ILE A 125      -7.233   3.718 -21.107  1.00 10.00      A   
ATOM   1190  N   ALA A 126      -5.319   4.874 -21.306  1.00 10.00      A   
ATOM   1191  HN  ALA A 126      -4.344   4.860 -21.208  1.00 10.00      A   
ATOM   1192  CA  ALA A 126      -5.956   6.071 -21.841  1.00 10.00      A   
ATOM   1193  CB  ALA A 126      -4.925   7.166 -22.048  1.00 10.00      A   
ATOM   1194  C   ALA A 126      -6.732   5.821 -23.134  1.00 10.00      A   
ATOM   1195  O   ALA A 126      -7.819   6.371 -23.326  1.00 10.00      A   
ATOM   1196  N   LYS A 127      -6.191   4.989 -24.012  1.00 10.00      A   
ATOM   1197  HN  LYS A 127      -5.334   4.553 -23.804  1.00 10.00      A   
ATOM   1198  CA  LYS A 127      -6.841   4.724 -25.290  1.00 10.00      A   
ATOM   1199  CB  LYS A 127      -5.830   4.276 -26.350  1.00 10.00      A   
ATOM   1200  CG  LYS A 127      -5.261   2.881 -26.142  1.00 10.00      A   
ATOM   1201  CD  LYS A 127      -4.084   2.618 -27.073  1.00 10.00      A   
ATOM   1202  CE  LYS A 127      -4.502   2.634 -28.536  1.00 10.00      A   
ATOM   1203  NZ  LYS A 127      -5.314   1.443 -28.898  1.00 10.00      A   
ATOM   1204  HZ1 LYS A 127      -5.515   1.443 -29.918  1.00 10.00      A   
ATOM   1205  HZ2 LYS A 127      -6.216   1.452 -28.380  1.00 10.00      A   
ATOM   1206  HZ3 LYS A 127      -4.798   0.572 -28.657  1.00 10.00      A   
ATOM   1207  C   LYS A 127      -8.022   3.752 -25.193  1.00 10.00      A   
ATOM   1208  O   LYS A 127      -8.958   3.830 -25.988  1.00 10.00      A   
ATOM   1209  N   SER A 128      -8.002   2.856 -24.218  1.00 10.00      A   
ATOM   1210  HN  SER A 128      -7.255   2.847 -23.584  1.00 10.00      A   
ATOM   1211  CA  SER A 128      -9.084   1.882 -24.081  1.00 10.00      A   
ATOM   1212  CB  SER A 128      -8.533   0.505 -23.713  1.00 10.00      A   
ATOM   1213  OG  SER A 128      -7.330   0.235 -24.416  1.00 10.00      A   
ATOM   1214  HG  SER A 128      -6.585   0.604 -23.918  1.00 10.00      A   
ATOM   1215  C   SER A 128     -10.160   2.316 -23.084  1.00 10.00      A   
ATOM   1216  O   SER A 128     -11.349   2.104 -23.314  1.00 10.00      A   
ATOM   1217  N   PHE A 129      -9.748   2.926 -21.983  1.00 10.00      A   
ATOM   1218  HN  PHE A 129      -8.790   3.100 -21.855  1.00 10.00      A   
ATOM   1219  CA  PHE A 129     -10.693   3.356 -20.959  1.00 10.00      A   
ATOM   1220  CB  PHE A 129     -10.127   3.128 -19.555  1.00 10.00      A   
ATOM   1221  CG  PHE A 129      -9.653   1.725 -19.316  1.00 10.00      A   
ATOM   1222  CD1 PHE A 129      -8.341   1.479 -18.948  1.00 10.00      A   
ATOM   1223  CD2 PHE A 129     -10.514   0.654 -19.472  1.00 10.00      A   
ATOM   1224  CE1 PHE A 129      -7.895   0.190 -18.739  1.00 10.00      A   
ATOM   1225  CE2 PHE A 129     -10.078  -0.637 -19.264  1.00 10.00      A   
ATOM   1226  CZ  PHE A 129      -8.765  -0.870 -18.897  1.00 10.00      A   
ATOM   1227  C   PHE A 129     -11.096   4.813 -21.135  1.00 10.00      A   
ATOM   1228  O   PHE A 129     -10.342   5.728 -20.799  1.00 10.00      A   
ATOM   1229  N   LYS A 130     -12.294   5.017 -21.659  1.00 10.00      A   
ATOM   1230  HN  LYS A 130     -12.841   4.240 -21.905  1.00 10.00      A   
ATOM   1231  CA  LYS A 130     -12.819   6.361 -21.878  1.00 10.00      A   
ATOM   1232  CB  LYS A 130     -13.817   6.370 -23.041  1.00 10.00      A   
ATOM   1233  CG  LYS A 130     -13.207   6.654 -24.409  1.00 10.00      A   
ATOM   1234  CD  LYS A 130     -12.505   5.433 -24.984  1.00 10.00      A   
ATOM   1235  CE  LYS A 130     -12.047   5.678 -26.415  1.00 10.00      A   
ATOM   1236  NZ  LYS A 130     -11.389   4.481 -26.999  1.00 10.00      A   
ATOM   1237  HZ1 LYS A 130     -11.161   4.650 -28.000  1.00 10.00      A   
ATOM   1238  HZ2 LYS A 130     -12.019   3.655 -26.936  1.00 10.00      A   
ATOM   1239  HZ3 LYS A 130     -10.506   4.271 -26.488  1.00 10.00      A   
ATOM   1240  C   LYS A 130     -13.494   6.888 -20.614  1.00 10.00      A   
ATOM   1241  O   LYS A 130     -13.639   8.099 -20.428  1.00 10.00      A   
ATOM   1242  N   ASN A 131     -13.889   5.969 -19.742  1.00 10.00      A   
ATOM   1243  HN  ASN A 131     -13.728   5.023 -19.944  1.00 10.00      A   
ATOM   1244  CA  ASN A 131     -14.554   6.321 -18.492  1.00 10.00      A   
ATOM   1245  CB  ASN A 131     -15.686   5.333 -18.192  1.00 10.00      A   
ATOM   1246  CG  ASN A 131     -16.924   5.591 -19.025  1.00 10.00      A   
ATOM   1247  OD1 ASN A 131     -17.315   6.737 -19.240  1.00 10.00      A   
ATOM   1248  ND2 ASN A 131     -17.545   4.526 -19.509  1.00 10.00      A   
ATOM   1249 HD21 ASN A 131     -17.177   3.643 -19.301  1.00 10.00      A   
ATOM   1250 HD22 ASN A 131     -18.346   4.665 -20.059  1.00 10.00      A   
ATOM   1251  C   ASN A 131     -13.561   6.346 -17.337  1.00 10.00      A   
ATOM   1252  O   ASN A 131     -13.943   6.231 -16.174  1.00 10.00      A   
ATOM   1253  N   PHE A 132     -12.284   6.495 -17.673  1.00 10.00      A   
ATOM   1254  HN  PHE A 132     -12.050   6.583 -18.619  1.00 10.00      A   
ATOM   1255  CA  PHE A 132     -11.224   6.540 -16.675  1.00 10.00      A   
ATOM   1256  CB  PHE A 132      -9.856   6.552 -17.360  1.00 10.00      A   
ATOM   1257  CG  PHE A 132      -8.729   6.143 -16.461  1.00 10.00      A   
ATOM   1258  CD1 PHE A 132      -8.758   4.923 -15.810  1.00 10.00      A   
ATOM   1259  CD2 PHE A 132      -7.639   6.970 -16.277  1.00 10.00      A   
ATOM   1260  CE1 PHE A 132      -7.724   4.533 -14.989  1.00 10.00      A   
ATOM   1261  CE2 PHE A 132      -6.601   6.589 -15.456  1.00 10.00      A   
ATOM   1262  CZ  PHE A 132      -6.644   5.367 -14.811  1.00 10.00      A   
ATOM   1263  C   PHE A 132     -11.383   7.774 -15.793  1.00 10.00      A   
ATOM   1264  O   PHE A 132     -11.373   8.901 -16.290  1.00 10.00      A   
ATOM   1265  N   LYS A 133     -11.537   7.556 -14.492  1.00 10.00      A   
ATOM   1266  HN  LYS A 133     -11.531   6.631 -14.155  1.00 10.00      A   
ATOM   1267  CA  LYS A 133     -11.728   8.653 -13.553  1.00 10.00      A   
ATOM   1268  CB  LYS A 133     -13.122   8.573 -12.924  1.00 10.00      A   
ATOM   1269  CG  LYS A 133     -14.269   8.574 -13.921  1.00 10.00      A   
ATOM   1270  CD  LYS A 133     -15.588   8.268 -13.232  1.00 10.00      A   
ATOM   1271  CE  LYS A 133     -16.721   8.130 -14.237  1.00 10.00      A   
ATOM   1272  NZ  LYS A 133     -17.989   7.702 -13.589  1.00 10.00      A   
ATOM   1273  HZ1 LYS A 133     -18.238   8.356 -12.818  1.00 10.00      A   
ATOM   1274  HZ2 LYS A 133     -17.882   6.740 -13.193  1.00 10.00      A   
ATOM   1275  HZ3 LYS A 133     -18.759   7.695 -14.285  1.00 10.00      A   
ATOM   1276  C   LYS A 133     -10.679   8.675 -12.441  1.00 10.00      A   
ATOM   1277  O   LYS A 133     -10.144   9.732 -12.107  1.00 10.00      A   
ATOM   1278  N   VAL A 134     -10.378   7.519 -11.865  1.00 10.00      A   
ATOM   1279  HN  VAL A 134     -10.799   6.689 -12.184  1.00 10.00      A   
ATOM   1280  CA  VAL A 134      -9.419   7.459 -10.768  1.00 10.00      A   
ATOM   1281  CB  VAL A 134     -10.080   6.937  -9.468  1.00 10.00      A   
ATOM   1282  CG1 VAL A 134      -9.079   6.890  -8.322  1.00 10.00      A   
ATOM   1283  CG2 VAL A 134     -11.280   7.794  -9.092  1.00 10.00      A   
ATOM   1284  C   VAL A 134      -8.201   6.602 -11.101  1.00 10.00      A   
ATOM   1285  O   VAL A 134      -8.329   5.460 -11.544  1.00 10.00      A   
ATOM   1286  N   LEU A 135      -7.021   7.171 -10.887  1.00 10.00      A   
ATOM   1287  HN  LEU A 135      -6.994   8.098 -10.557  1.00 10.00      A   
ATOM   1288  CA  LEU A 135      -5.764   6.478 -11.129  1.00 10.00      A   
ATOM   1289  CB  LEU A 135      -5.087   7.010 -12.396  1.00 10.00      A   
ATOM   1290  CG  LEU A 135      -3.734   6.387 -12.765  1.00 10.00      A   
ATOM   1291  CD1 LEU A 135      -3.835   4.870 -12.852  1.00 10.00      A   
ATOM   1292  CD2 LEU A 135      -3.220   6.966 -14.072  1.00 10.00      A   
ATOM   1293  C   LEU A 135      -4.839   6.665  -9.932  1.00 10.00      A   
ATOM   1294  O   LEU A 135      -4.340   7.766  -9.685  1.00 10.00      A   
ATOM   1295  N   VAL A 136      -4.619   5.595  -9.185  1.00 10.00      A   
ATOM   1296  HN  VAL A 136      -5.036   4.741  -9.436  1.00 10.00      A   
ATOM   1297  CA  VAL A 136      -3.760   5.646  -8.011  1.00 10.00      A   
ATOM   1298  CB  VAL A 136      -4.535   5.290  -6.721  1.00 10.00      A   
ATOM   1299  CG1 VAL A 136      -3.621   5.309  -5.503  1.00 10.00      A   
ATOM   1300  CG2 VAL A 136      -5.702   6.244  -6.523  1.00 10.00      A   
ATOM   1301  C   VAL A 136      -2.570   4.707  -8.164  1.00 10.00      A   
ATOM   1302  O   VAL A 136      -2.736   3.500  -8.350  1.00 10.00      A   
ATOM   1303  N   LEU A 137      -1.379   5.277  -8.106  1.00 10.00      A   
ATOM   1304  HN  LEU A 137      -1.322   6.254  -7.980  1.00 10.00      A   
ATOM   1305  CA  LEU A 137      -0.147   4.518  -8.213  1.00 10.00      A   
ATOM   1306  CB  LEU A 137       0.594   4.889  -9.500  1.00 10.00      A   
ATOM   1307  CG  LEU A 137      -0.027   4.396 -10.809  1.00 10.00      A   
ATOM   1308  CD1 LEU A 137       0.734   4.948 -12.006  1.00 10.00      A   
ATOM   1309  CD2 LEU A 137      -0.049   2.877 -10.848  1.00 10.00      A   
ATOM   1310  C   LEU A 137       0.729   4.821  -7.007  1.00 10.00      A   
ATOM   1311  O   LEU A 137       1.434   5.825  -6.981  1.00 10.00      A   
ATOM   1312  N   SER A 138       0.672   3.965  -6.004  1.00 10.00      A   
ATOM   1313  HN  SER A 138       0.090   3.175  -6.077  1.00 10.00      A   
ATOM   1314  CA  SER A 138       1.455   4.167  -4.797  1.00 10.00      A   
ATOM   1315  CB  SER A 138       0.578   3.950  -3.565  1.00 10.00      A   
ATOM   1316  OG  SER A 138      -0.666   4.616  -3.721  1.00 10.00      A   
ATOM   1317  HG  SER A 138      -0.525   5.460  -4.164  1.00 10.00      A   
ATOM   1318  C   SER A 138       2.671   3.249  -4.767  1.00 10.00      A   
ATOM   1319  O   SER A 138       2.555   2.048  -5.008  1.00 10.00      A   
ATOM   1320  N   SER A 139       3.834   3.837  -4.500  1.00 10.00      A   
ATOM   1321  HN  SER A 139       3.845   4.809  -4.340  1.00 10.00      A   
ATOM   1322  CA  SER A 139       5.096   3.098  -4.426  1.00 10.00      A   
ATOM   1323  CB  SER A 139       5.129   2.212  -3.181  1.00 10.00      A   
ATOM   1324  OG  SER A 139       4.950   2.986  -2.003  1.00 10.00      A   
ATOM   1325  HG  SER A 139       5.709   2.855  -1.420  1.00 10.00      A   
ATOM   1326  C   SER A 139       5.365   2.277  -5.692  1.00 10.00      A   
ATOM   1327  O   SER A 139       5.957   1.197  -5.637  1.00 10.00      A   
ATOM   1328  N   CYS A 140       4.943   2.807  -6.830  1.00 10.00      A   
ATOM   1329  HN  CYS A 140       4.520   3.696  -6.813  1.00 10.00      A   
ATOM   1330  CA  CYS A 140       5.119   2.131  -8.105  1.00 10.00      A   
ATOM   1331  CB  CYS A 140       3.890   2.357  -8.988  1.00 10.00      A   
ATOM   1332  SG  CYS A 140       2.357   1.690  -8.301  1.00 10.00      A   
ATOM   1333  HG  CYS A 140       2.253   2.106  -7.047  1.00 10.00      A   
ATOM   1334  C   CYS A 140       6.383   2.614  -8.807  1.00 10.00      A   
ATOM   1335  O   CYS A 140       7.046   3.537  -8.339  1.00 10.00      A   
ATOM   1336  N   GLU A 141       6.710   1.992  -9.932  1.00 10.00      A   
ATOM   1337  HN  GLU A 141       6.133   1.271 -10.268  1.00 10.00      A   
ATOM   1338  CA  GLU A 141       7.900   2.350 -10.691  1.00 10.00      A   
ATOM   1339  CB  GLU A 141       9.128   1.677 -10.066  1.00 10.00      A   
ATOM   1340  CG  GLU A 141       9.038   0.158 -10.037  1.00 10.00      A   
ATOM   1341  CD  GLU A 141       9.990  -0.474  -9.047  1.00 10.00      A   
ATOM   1342  OE1 GLU A 141      11.099  -0.872  -9.453  1.00 10.00      A   
ATOM   1343  OE2 GLU A 141       9.629  -0.592  -7.856  1.00 10.00      A   
ATOM   1344  C   GLU A 141       7.747   1.886 -12.134  1.00 10.00      A   
ATOM   1345  O   GLU A 141       6.757   1.240 -12.476  1.00 10.00      A   
ATOM   1346  N   GLY A 142       8.710   2.228 -12.976  1.00 10.00      A   
ATOM   1347  HN  GLY A 142       9.454   2.783 -12.661  1.00 10.00      A   
ATOM   1348  CA  GLY A 142       8.663   1.803 -14.359  1.00 10.00      A   
ATOM   1349  C   GLY A 142       8.086   2.840 -15.296  1.00 10.00      A   
ATOM   1350  O   GLY A 142       8.392   2.838 -16.485  1.00 10.00      A   
ATOM   1351  N   PHE A 143       7.274   3.743 -14.772  1.00 10.00      A   
ATOM   1352  HN  PHE A 143       7.091   3.728 -13.810  1.00 10.00      A   
ATOM   1353  CA  PHE A 143       6.650   4.762 -15.604  1.00 10.00      A   
ATOM   1354  CB  PHE A 143       5.225   5.072 -15.128  1.00 10.00      A   
ATOM   1355  CG  PHE A 143       5.141   5.587 -13.720  1.00 10.00      A   
ATOM   1356  CD1 PHE A 143       5.069   6.945 -13.471  1.00 10.00      A   
ATOM   1357  CD2 PHE A 143       5.138   4.710 -12.645  1.00 10.00      A   
ATOM   1358  CE1 PHE A 143       4.995   7.420 -12.178  1.00 10.00      A   
ATOM   1359  CE2 PHE A 143       5.064   5.178 -11.350  1.00 10.00      A   
ATOM   1360  CZ  PHE A 143       4.992   6.536 -11.117  1.00 10.00      A   
ATOM   1361  C   PHE A 143       7.484   6.034 -15.684  1.00 10.00      A   
ATOM   1362  O   PHE A 143       8.292   6.331 -14.796  1.00 10.00      A   
ATOM   1363  N   SER A 144       7.278   6.779 -16.752  1.00 10.00      A   
ATOM   1364  HN  SER A 144       6.618   6.486 -17.423  1.00 10.00      A   
ATOM   1365  CA  SER A 144       7.990   8.021 -16.969  1.00 10.00      A   
ATOM   1366  CB  SER A 144       8.901   7.876 -18.183  1.00 10.00      A   
ATOM   1367  OG  SER A 144       9.090   6.511 -18.509  1.00 10.00      A   
ATOM   1368  HG  SER A 144       8.393   6.232 -19.132  1.00 10.00      A   
ATOM   1369  C   SER A 144       6.990   9.144 -17.201  1.00 10.00      A   
ATOM   1370  O   SER A 144       5.779   8.929 -17.111  1.00 10.00      A   
ATOM   1371  N   THR A 145       7.489  10.335 -17.516  1.00 10.00      A   
ATOM   1372  HN  THR A 145       8.464  10.450 -17.578  1.00 10.00      A   
ATOM   1373  CA  THR A 145       6.628  11.480 -17.764  1.00 10.00      A   
ATOM   1374  CB  THR A 145       7.423  12.801 -17.725  1.00 10.00      A   
ATOM   1375  OG1 THR A 145       8.702  12.619 -18.357  1.00 10.00      A   
ATOM   1376  HG1 THR A 145       8.595  12.641 -19.316  1.00 10.00      A   
ATOM   1377  CG2 THR A 145       7.648  13.226 -16.281  1.00 10.00      A   
ATOM   1378  C   THR A 145       5.895  11.332 -19.095  1.00 10.00      A   
ATOM   1379  O   THR A 145       4.916  12.035 -19.364  1.00 10.00      A   
ATOM   1380  N   ASP A 146       6.374  10.389 -19.911  1.00 10.00      A   
ATOM   1381  HN  ASP A 146       7.150   9.863 -19.621  1.00 10.00      A   
ATOM   1382  CA  ASP A 146       5.783  10.117 -21.220  1.00 10.00      A   
ATOM   1383  CB  ASP A 146       6.589   9.061 -21.986  1.00 10.00      A   
ATOM   1384  CG  ASP A 146       7.980   9.517 -22.373  1.00 10.00      A   
ATOM   1385  OD1 ASP A 146       8.104  10.477 -23.159  1.00 10.00      A   
ATOM   1386  OD2 ASP A 146       8.962   8.909 -21.900  1.00 10.00      A   
ATOM   1387  C   ASP A 146       4.351   9.637 -21.065  1.00 10.00      A   
ATOM   1388  O   ASP A 146       3.429  10.199 -21.657  1.00 10.00      A   
ATOM   1389  N   GLY A 147       4.169   8.595 -20.263  1.00 10.00      A   
ATOM   1390  HN  GLY A 147       4.949   8.179 -19.824  1.00 10.00      A   
ATOM   1391  CA  GLY A 147       2.843   8.052 -20.035  1.00 10.00      A   
ATOM   1392  C   GLY A 147       1.927   9.042 -19.345  1.00 10.00      A   
ATOM   1393  O   GLY A 147       0.722   9.061 -19.597  1.00 10.00      A   
ATOM   1394  N   LEU A 148       2.503   9.869 -18.477  1.00 10.00      A   
ATOM   1395  HN  LEU A 148       3.468   9.800 -18.322  1.00 10.00      A   
ATOM   1396  CA  LEU A 148       1.736  10.872 -17.746  1.00 10.00      A   
ATOM   1397  CB  LEU A 148       2.630  11.611 -16.748  1.00 10.00      A   
ATOM   1398  CG  LEU A 148       3.472  10.738 -15.816  1.00 10.00      A   
ATOM   1399  CD1 LEU A 148       4.331  11.602 -14.911  1.00 10.00      A   
ATOM   1400  CD2 LEU A 148       2.593   9.810 -14.993  1.00 10.00      A   
ATOM   1401  C   LEU A 148       1.090  11.868 -18.704  1.00 10.00      A   
ATOM   1402  O   LEU A 148      -0.068  12.252 -18.529  1.00 10.00      A   
ATOM   1403  N   ALA A 149       1.844  12.270 -19.725  1.00 10.00      A   
ATOM   1404  HN  ALA A 149       2.759  11.919 -19.810  1.00 10.00      A   
ATOM   1405  CA  ALA A 149       1.357  13.221 -20.719  1.00 10.00      A   
ATOM   1406  CB  ALA A 149       2.484  13.635 -21.655  1.00 10.00      A   
ATOM   1407  C   ALA A 149       0.190  12.632 -21.505  1.00 10.00      A   
ATOM   1408  O   ALA A 149      -0.797  13.319 -21.777  1.00 10.00      A   
ATOM   1409  N   ALA A 150       0.301  11.352 -21.848  1.00 10.00      A   
ATOM   1410  HN  ALA A 150       1.110  10.857 -21.592  1.00 10.00      A   
ATOM   1411  CA  ALA A 150      -0.745  10.665 -22.594  1.00 10.00      A   
ATOM   1412  CB  ALA A 150      -0.298   9.258 -22.970  1.00 10.00      A   
ATOM   1413  C   ALA A 150      -2.029  10.614 -21.776  1.00 10.00      A   
ATOM   1414  O   ALA A 150      -3.113  10.892 -22.288  1.00 10.00      A   
ATOM   1415  N   ILE A 151      -1.894  10.274 -20.499  1.00 10.00      A   
ATOM   1416  HN  ILE A 151      -0.995  10.066 -20.154  1.00 10.00      A   
ATOM   1417  CA  ILE A 151      -3.039  10.192 -19.597  1.00 10.00      A   
ATOM   1418  CB  ILE A 151      -2.624   9.678 -18.198  1.00 10.00      A   
ATOM   1419  CG1 ILE A 151      -2.097   8.239 -18.272  1.00 10.00      A   
ATOM   1420  CG2 ILE A 151      -3.772   9.788 -17.201  1.00 10.00      A   
ATOM   1421  CD1 ILE A 151      -3.113   7.225 -18.756  1.00 10.00      A   
ATOM   1422  C   ILE A 151      -3.709  11.558 -19.450  1.00 10.00      A   
ATOM   1423  O   ILE A 151      -4.930  11.676 -19.546  1.00 10.00      A   
ATOM   1424  N   ALA A 152      -2.891  12.585 -19.261  1.00 10.00      A   
ATOM   1425  HN  ALA A 152      -1.922  12.421 -19.243  1.00 10.00      A   
ATOM   1426  CA  ALA A 152      -3.376  13.950 -19.080  1.00 10.00      A   
ATOM   1427  CB  ALA A 152      -2.215  14.869 -18.732  1.00 10.00      A   
ATOM   1428  C   ALA A 152      -4.114  14.487 -20.304  1.00 10.00      A   
ATOM   1429  O   ALA A 152      -5.096  15.220 -20.173  1.00 10.00      A   
ATOM   1430  N   ALA A 153      -3.651  14.116 -21.489  1.00 10.00      A   
ATOM   1431  HN  ALA A 153      -2.880  13.512 -21.534  1.00 10.00      A   
ATOM   1432  CA  ALA A 153      -4.254  14.593 -22.729  1.00 10.00      A   
ATOM   1433  CB  ALA A 153      -3.196  14.710 -23.816  1.00 10.00      A   
ATOM   1434  C   ALA A 153      -5.405  13.719 -23.215  1.00 10.00      A   
ATOM   1435  O   ALA A 153      -6.117  14.095 -24.147  1.00 10.00      A   
ATOM   1436  N   THR A 154      -5.603  12.566 -22.600  1.00 10.00      A   
ATOM   1437  HN  THR A 154      -5.029  12.311 -21.847  1.00 10.00      A   
ATOM   1438  CA  THR A 154      -6.670  11.675 -23.034  1.00 10.00      A   
ATOM   1439  CB  THR A 154      -6.131  10.286 -23.414  1.00 10.00      A   
ATOM   1440  OG1 THR A 154      -4.938  10.446 -24.193  1.00 10.00      A   
ATOM   1441  HG1 THR A 154      -4.197  10.656 -23.605  1.00 10.00      A   
ATOM   1442  CG2 THR A 154      -7.164   9.531 -24.234  1.00 10.00      A   
ATOM   1443  C   THR A 154      -7.802  11.547 -22.013  1.00 10.00      A   
ATOM   1444  O   THR A 154      -8.978  11.639 -22.374  1.00 10.00      A   
ATOM   1445  N   CYS A 155      -7.455  11.342 -20.746  1.00 10.00      A   
ATOM   1446  HN  CYS A 155      -6.503  11.293 -20.507  1.00 10.00      A   
ATOM   1447  CA  CYS A 155      -8.461  11.192 -19.700  1.00 10.00      A   
ATOM   1448  CB  CYS A 155      -7.839  10.592 -18.437  1.00 10.00      A   
ATOM   1449  SG  CYS A 155      -6.914   9.066 -18.742  1.00 10.00      A   
ATOM   1450  HG  CYS A 155      -6.509   8.588 -17.573  1.00 10.00      A   
ATOM   1451  C   CYS A 155      -9.177  12.509 -19.402  1.00 10.00      A   
ATOM   1452  O   CYS A 155      -8.660  13.374 -18.696  1.00 10.00      A   
ATOM   1453  N   ARG A 156     -10.371  12.658 -19.958  1.00 10.00      A   
ATOM   1454  HN  ARG A 156     -10.731  11.935 -20.513  1.00 10.00      A   
ATOM   1455  CA  ARG A 156     -11.160  13.866 -19.764  1.00 10.00      A   
ATOM   1456  CB  ARG A 156     -11.953  14.201 -21.031  1.00 10.00      A   
ATOM   1457  CG  ARG A 156     -12.906  13.104 -21.483  1.00 10.00      A   
ATOM   1458  CD  ARG A 156     -13.897  13.620 -22.515  1.00 10.00      A   
ATOM   1459  NE  ARG A 156     -14.789  14.640 -21.963  1.00 10.00      A   
ATOM   1460  HE  ARG A 156     -14.398  15.277 -21.317  1.00 10.00      A   
ATOM   1461  CZ  ARG A 156     -16.078  14.763 -22.285  1.00 10.00      A   
ATOM   1462  NH1 ARG A 156     -16.634  13.929 -23.164  1.00 10.00      A   
ATOM   1463 HH11 ARG A 156     -17.645  14.025 -23.419  1.00 10.00      A   
ATOM   1464 HH12 ARG A 156     -16.063  13.178 -23.604  1.00 10.00      A   
ATOM   1465  NH2 ARG A 156     -16.812  15.716 -21.735  1.00 10.00      A   
ATOM   1466 HH21 ARG A 156     -16.383  16.374 -21.050  1.00 10.00      A   
ATOM   1467 HH22 ARG A 156     -17.821  15.817 -21.980  1.00 10.00      A   
ATOM   1468  C   ARG A 156     -12.101  13.718 -18.573  1.00 10.00      A   
ATOM   1469  O   ARG A 156     -12.770  14.670 -18.171  1.00 10.00      A   
ATOM   1470  N   ASN A 157     -12.152  12.519 -18.016  1.00 10.00      A   
ATOM   1471  HN  ASN A 157     -11.604  11.795 -18.389  1.00 10.00      A   
ATOM   1472  CA  ASN A 157     -13.005  12.239 -16.866  1.00 10.00      A   
ATOM   1473  CB  ASN A 157     -13.913  11.038 -17.158  1.00 10.00      A   
ATOM   1474  CG  ASN A 157     -15.258  11.107 -16.450  1.00 10.00      A   
ATOM   1475  OD1 ASN A 157     -15.404  11.756 -15.413  1.00 10.00      A   
ATOM   1476  ND2 ASN A 157     -16.254  10.434 -17.009  1.00 10.00      A   
ATOM   1477 HD21 ASN A 157     -16.073   9.936 -17.839  1.00 10.00      A   
ATOM   1478 HD22 ASN A 157     -17.133  10.451 -16.567  1.00 10.00      A   
ATOM   1479  C   ASN A 157     -12.143  11.967 -15.635  1.00 10.00      A   
ATOM   1480  O   ASN A 157     -12.632  11.521 -14.598  1.00 10.00      A   
ATOM   1481  N   LEU A 158     -10.853  12.245 -15.767  1.00 10.00      A   
ATOM   1482  HN  LEU A 158     -10.535  12.602 -16.618  1.00 10.00      A   
ATOM   1483  CA  LEU A 158      -9.901  12.044 -14.679  1.00 10.00      A   
ATOM   1484  CB  LEU A 158      -8.471  12.264 -15.177  1.00 10.00      A   
ATOM   1485  CG  LEU A 158      -7.342  11.867 -14.222  1.00 10.00      A   
ATOM   1486  CD1 LEU A 158      -7.356  10.370 -13.962  1.00 10.00      A   
ATOM   1487  CD2 LEU A 158      -5.995  12.301 -14.781  1.00 10.00      A   
ATOM   1488  C   LEU A 158     -10.208  12.986 -13.520  1.00 10.00      A   
ATOM   1489  O   LEU A 158     -10.216  14.208 -13.686  1.00 10.00      A   
ATOM   1490  N   LYS A 159     -10.469  12.406 -12.357  1.00 10.00      A   
ATOM   1491  HN  LYS A 159     -10.439  11.425 -12.299  1.00 10.00      A   
ATOM   1492  CA  LYS A 159     -10.799  13.174 -11.165  1.00 10.00      A   
ATOM   1493  CB  LYS A 159     -12.129  12.679 -10.576  1.00 10.00      A   
ATOM   1494  CG  LYS A 159     -13.309  12.669 -11.546  1.00 10.00      A   
ATOM   1495  CD  LYS A 159     -14.481  11.864 -10.993  1.00 10.00      A   
ATOM   1496  CE  LYS A 159     -15.135  12.563  -9.810  1.00 10.00      A   
ATOM   1497  NZ  LYS A 159     -15.893  11.616  -8.950  1.00 10.00      A   
ATOM   1498  HZ1 LYS A 159     -15.236  11.015  -8.418  1.00 10.00      A   
ATOM   1499  HZ2 LYS A 159     -16.502  11.006  -9.533  1.00 10.00      A   
ATOM   1500  HZ3 LYS A 159     -16.487  12.142  -8.275  1.00 10.00      A   
ATOM   1501  C   LYS A 159      -9.706  13.047 -10.108  1.00 10.00      A   
ATOM   1502  O   LYS A 159      -9.218  14.047  -9.580  1.00 10.00      A   
ATOM   1503  N   GLU A 160      -9.320  11.812  -9.813  1.00 10.00      A   
ATOM   1504  HN  GLU A 160      -9.717  11.055 -10.299  1.00 10.00      A   
ATOM   1505  CA  GLU A 160      -8.305  11.553  -8.800  1.00 10.00      A   
ATOM   1506  CB  GLU A 160      -8.856  10.624  -7.712  1.00 10.00      A   
ATOM   1507  CG  GLU A 160      -9.892  11.277  -6.811  1.00 10.00      A   
ATOM   1508  CD  GLU A 160     -10.843  10.278  -6.186  1.00 10.00      A   
ATOM   1509  OE1 GLU A 160     -12.030  10.262  -6.577  1.00 10.00      A   
ATOM   1510  OE2 GLU A 160     -10.418   9.510  -5.302  1.00 10.00      A   
ATOM   1511  C   GLU A 160      -7.038  10.968  -9.413  1.00 10.00      A   
ATOM   1512  O   GLU A 160      -7.075   9.923 -10.066  1.00 10.00      A   
ATOM   1513  N   LEU A 161      -5.925  11.657  -9.198  1.00 10.00      A   
ATOM   1514  HN  LEU A 161      -5.978  12.496  -8.683  1.00 10.00      A   
ATOM   1515  CA  LEU A 161      -4.633  11.224  -9.707  1.00 10.00      A   
ATOM   1516  CB  LEU A 161      -4.186  12.146 -10.847  1.00 10.00      A   
ATOM   1517  CG  LEU A 161      -3.021  11.655 -11.706  1.00 10.00      A   
ATOM   1518  CD1 LEU A 161      -3.389  10.366 -12.420  1.00 10.00      A   
ATOM   1519  CD2 LEU A 161      -2.610  12.723 -12.707  1.00 10.00      A   
ATOM   1520  C   LEU A 161      -3.597  11.230  -8.580  1.00 10.00      A   
ATOM   1521  O   LEU A 161      -3.082  12.283  -8.201  1.00 10.00      A   
ATOM   1522  N   ASP A 162      -3.309  10.051  -8.043  1.00 10.00      A   
ATOM   1523  HN  ASP A 162      -3.738   9.247  -8.403  1.00 10.00      A   
ATOM   1524  CA  ASP A 162      -2.350   9.912  -6.947  1.00 10.00      A   
ATOM   1525  CB  ASP A 162      -3.026   9.299  -5.712  1.00 10.00      A   
ATOM   1526  CG  ASP A 162      -2.126   9.261  -4.485  1.00 10.00      A   
ATOM   1527  OD1 ASP A 162      -1.180   8.447  -4.450  1.00 10.00      A   
ATOM   1528  OD2 ASP A 162      -2.376  10.039  -3.538  1.00 10.00      A   
ATOM   1529  C   ASP A 162      -1.179   9.036  -7.369  1.00 10.00      A   
ATOM   1530  O   ASP A 162      -1.373   7.982  -7.978  1.00 10.00      A   
ATOM   1531  N   LEU A 163       0.030   9.481  -7.064  1.00 10.00      A   
ATOM   1532  HN  LEU A 163       0.118  10.345  -6.607  1.00 10.00      A   
ATOM   1533  CA  LEU A 163       1.237   8.736  -7.402  1.00 10.00      A   
ATOM   1534  CB  LEU A 163       1.867   9.289  -8.686  1.00 10.00      A   
ATOM   1535  CG  LEU A 163       1.021   9.175  -9.959  1.00 10.00      A   
ATOM   1536  CD1 LEU A 163       0.279  10.474 -10.244  1.00 10.00      A   
ATOM   1537  CD2 LEU A 163       1.879   8.764 -11.144  1.00 10.00      A   
ATOM   1538  C   LEU A 163       2.242   8.802  -6.256  1.00 10.00      A   
ATOM   1539  O   LEU A 163       3.452   8.859  -6.478  1.00 10.00      A   
ATOM   1540  N   ARG A 164       1.735   8.766  -5.031  1.00 10.00      A   
ATOM   1541  HN  ARG A 164       0.758   8.662  -4.921  1.00 10.00      A   
ATOM   1542  CA  ARG A 164       2.578   8.857  -3.839  1.00 10.00      A   
ATOM   1543  CB  ARG A 164       1.723   8.908  -2.570  1.00 10.00      A   
ATOM   1544  CG  ARG A 164       0.960   7.627  -2.276  1.00 10.00      A   
ATOM   1545  CD  ARG A 164       0.035   7.794  -1.084  1.00 10.00      A   
ATOM   1546  NE  ARG A 164      -0.506   6.511  -0.624  1.00 10.00      A   
ATOM   1547  HE  ARG A 164       0.045   5.991   0.002  1.00 10.00      A   
ATOM   1548  CZ  ARG A 164      -1.682   6.015  -1.004  1.00 10.00      A   
ATOM   1549  NH1 ARG A 164      -2.448   6.688  -1.860  1.00 10.00      A   
ATOM   1550 HH11 ARG A 164      -2.127   7.608  -2.242  1.00 10.00      A   
ATOM   1551 HH12 ARG A 164      -3.366   6.300  -2.156  1.00 10.00      A   
ATOM   1552  NH2 ARG A 164      -2.083   4.837  -0.540  1.00 10.00      A   
ATOM   1553 HH21 ARG A 164      -3.003   4.440  -0.828  1.00 10.00      A   
ATOM   1554 HH22 ARG A 164      -1.475   4.295   0.114  1.00 10.00      A   
ATOM   1555  C   ARG A 164       3.625   7.737  -3.739  1.00 10.00      A   
ATOM   1556  O   ARG A 164       3.337   6.569  -4.004  1.00 10.00      A   
ATOM   1557  N   GLU A 165       4.848   8.132  -3.375  1.00 10.00      A   
ATOM   1558  HN  GLU A 165       5.003   9.090  -3.225  1.00 10.00      A   
ATOM   1559  CA  GLU A 165       5.980   7.213  -3.186  1.00 10.00      A   
ATOM   1560  CB  GLU A 165       5.749   6.274  -1.997  1.00 10.00      A   
ATOM   1561  CG  GLU A 165       6.093   6.877  -0.642  1.00 10.00      A   
ATOM   1562  CD  GLU A 165       5.283   8.117  -0.319  1.00 10.00      A   
ATOM   1563  OE1 GLU A 165       4.081   7.983  -0.008  1.00 10.00      A   
ATOM   1564  OE2 GLU A 165       5.847   9.231  -0.377  1.00 10.00      A   
ATOM   1565  C   GLU A 165       6.359   6.417  -4.432  1.00 10.00      A   
ATOM   1566  O   GLU A 165       7.013   5.380  -4.333  1.00 10.00      A   
ATOM   1567  N   SER A 166       5.972   6.899  -5.601  1.00 10.00      A   
ATOM   1568  HN  SER A 166       5.459   7.733  -5.636  1.00 10.00      A   
ATOM   1569  CA  SER A 166       6.286   6.205  -6.836  1.00 10.00      A   
ATOM   1570  CB  SER A 166       5.074   6.205  -7.762  1.00 10.00      A   
ATOM   1571  OG  SER A 166       4.039   5.394  -7.227  1.00 10.00      A   
ATOM   1572  HG  SER A 166       3.233   5.920  -7.121  1.00 10.00      A   
ATOM   1573  C   SER A 166       7.510   6.796  -7.531  1.00 10.00      A   
ATOM   1574  O   SER A 166       7.699   8.016  -7.549  1.00 10.00      A   
ATOM   1575  N   ASP A 167       8.332   5.919  -8.097  1.00 10.00      A   
ATOM   1576  HN  ASP A 167       8.112   4.960  -8.048  1.00 10.00      A   
ATOM   1577  CA  ASP A 167       9.540   6.333  -8.805  1.00 10.00      A   
ATOM   1578  CB  ASP A 167      10.547   5.181  -8.914  1.00 10.00      A   
ATOM   1579  CG  ASP A 167      11.886   5.619  -9.494  1.00 10.00      A   
ATOM   1580  OD1 ASP A 167      12.715   6.176  -8.740  1.00 10.00      A   
ATOM   1581  OD2 ASP A 167      12.126   5.388 -10.700  1.00 10.00      A   
ATOM   1582  C   ASP A 167       9.185   6.853 -10.186  1.00 10.00      A   
ATOM   1583  O   ASP A 167       9.030   6.085 -11.138  1.00 10.00      A   
ATOM   1584  N   VAL A 168       9.009   8.156 -10.278  1.00 10.00      A   
ATOM   1585  HN  VAL A 168       9.111   8.705  -9.473  1.00 10.00      A   
ATOM   1586  CA  VAL A 168       8.670   8.791 -11.540  1.00 10.00      A   
ATOM   1587  CB  VAL A 168       7.791  10.044 -11.335  1.00 10.00      A   
ATOM   1588  CG1 VAL A 168       7.190  10.498 -12.657  1.00 10.00      A   
ATOM   1589  CG2 VAL A 168       6.702   9.793 -10.303  1.00 10.00      A   
ATOM   1590  C   VAL A 168       9.937   9.203 -12.270  1.00 10.00      A   
ATOM   1591  O   VAL A 168      10.803   9.863 -11.696  1.00 10.00      A   
ATOM   1592  N   ASP A 169      10.053   8.801 -13.524  1.00 10.00      A   
ATOM   1593  HN  ASP A 169       9.343   8.248 -13.922  1.00 10.00      A   
ATOM   1594  CA  ASP A 169      11.217   9.159 -14.319  1.00 10.00      A   
ATOM   1595  CB  ASP A 169      11.314   8.282 -15.570  1.00 10.00      A   
ATOM   1596  CG  ASP A 169      12.639   7.553 -15.678  1.00 10.00      A   
ATOM   1597  OD1 ASP A 169      13.533   8.041 -16.398  1.00 10.00      A   
ATOM   1598  OD2 ASP A 169      12.792   6.481 -15.047  1.00 10.00      A   
ATOM   1599  C   ASP A 169      11.133  10.634 -14.696  1.00 10.00      A   
ATOM   1600  O   ASP A 169      10.495  10.996 -15.685  1.00 10.00      A   
ATOM   1601  N   ASP A 170      11.745  11.480 -13.869  1.00 10.00      A   
ATOM   1602  HN  ASP A 170      12.208  11.119 -13.084  1.00 10.00      A   
ATOM   1603  CA  ASP A 170      11.737  12.925 -14.078  1.00 10.00      A   
ATOM   1604  CB  ASP A 170      12.291  13.654 -12.854  1.00 10.00      A   
ATOM   1605  CG  ASP A 170      11.315  13.704 -11.699  1.00 10.00      A   
ATOM   1606  OD1 ASP A 170      10.266  14.369 -11.826  1.00 10.00      A   
ATOM   1607  OD2 ASP A 170      11.606  13.107 -10.644  1.00 10.00      A   
ATOM   1608  C   ASP A 170      12.532  13.325 -15.311  1.00 10.00      A   
ATOM   1609  O   ASP A 170      13.734  13.582 -15.231  1.00 10.00      A   
ATOM   1610  N   VAL A 171      11.860  13.369 -16.451  1.00 10.00      A   
ATOM   1611  HN  VAL A 171      10.909  13.128 -16.453  1.00 10.00      A   
ATOM   1612  CA  VAL A 171      12.502  13.748 -17.700  1.00 10.00      A   
ATOM   1613  CB  VAL A 171      12.310  12.681 -18.798  1.00 10.00      A   
ATOM   1614  CG1 VAL A 171      13.028  13.086 -20.078  1.00 10.00      A   
ATOM   1615  CG2 VAL A 171      12.814  11.332 -18.314  1.00 10.00      A   
ATOM   1616  C   VAL A 171      11.971  15.087 -18.192  1.00 10.00      A   
ATOM   1617  O   VAL A 171      12.742  15.969 -18.552  1.00 10.00      A   
ATOM   1618  N   SER A 172      10.655  15.241 -18.201  1.00 10.00      A   
ATOM   1619  HN  SER A 172      10.077  14.504 -17.904  1.00 10.00      A   
ATOM   1620  CA  SER A 172      10.047  16.478 -18.657  1.00 10.00      A   
ATOM   1621  CB  SER A 172       9.685  16.367 -20.141  1.00 10.00      A   
ATOM   1622  OG  SER A 172       9.031  17.539 -20.597  1.00 10.00      A   
ATOM   1623  HG  SER A 172       9.675  18.120 -21.027  1.00 10.00      A   
ATOM   1624  C   SER A 172       8.814  16.823 -17.830  1.00 10.00      A   
ATOM   1625  O   SER A 172       7.901  16.014 -17.697  1.00 10.00      A   
ATOM   1626  N   GLY A 173       8.789  18.032 -17.284  1.00 10.00      A   
ATOM   1627  HN  GLY A 173       9.548  18.643 -17.435  1.00 10.00      A   
ATOM   1628  CA  GLY A 173       7.660  18.465 -16.481  1.00 10.00      A   
ATOM   1629  C   GLY A 173       6.656  19.251 -17.298  1.00 10.00      A   
ATOM   1630  O   GLY A 173       5.929  20.095 -16.769  1.00 10.00      A   
ATOM   1631  N   HIS A 174       6.608  18.961 -18.593  1.00 10.00      A   
ATOM   1632  HN  HIS A 174       7.201  18.263 -18.947  1.00 10.00      A   
ATOM   1633  CA  HIS A 174       5.701  19.646 -19.503  1.00 10.00      A   
ATOM   1634  CB  HIS A 174       6.371  19.861 -20.866  1.00 10.00      A   
ATOM   1635  CG  HIS A 174       5.696  20.883 -21.732  1.00 10.00      A   
ATOM   1636  ND1 HIS A 174       5.652  22.212 -21.370  1.00 10.00      A   
ATOM   1637  CD2 HIS A 174       5.065  20.723 -22.924  1.00 10.00      A   
ATOM   1638  CE1 HIS A 174       5.004  22.829 -22.341  1.00 10.00      A   
ATOM   1639  NE2 HIS A 174       4.630  21.971 -23.299  1.00 10.00      A   
ATOM   1640  HE2 HIS A 174       4.139  22.192 -24.121  1.00 10.00      A   
ATOM   1641  C   HIS A 174       4.394  18.871 -19.662  1.00 10.00      A   
ATOM   1642  O   HIS A 174       3.444  19.362 -20.268  1.00 10.00      A   
ATOM   1643  N   TRP A 175       4.350  17.666 -19.099  1.00 10.00      A   
ATOM   1644  HN  TRP A 175       5.147  17.333 -18.635  1.00 10.00      A   
ATOM   1645  CA  TRP A 175       3.162  16.812 -19.174  1.00 10.00      A   
ATOM   1646  CB  TRP A 175       3.406  15.474 -18.460  1.00 10.00      A   
ATOM   1647  CG  TRP A 175       3.716  15.594 -16.995  1.00 10.00      A   
ATOM   1648  CD1 TRP A 175       4.945  15.761 -16.424  1.00 10.00      A   
ATOM   1649  CD2 TRP A 175       2.777  15.545 -15.911  1.00 10.00      A   
ATOM   1650  NE1 TRP A 175       4.829  15.829 -15.058  1.00 10.00      A   
ATOM   1651  HE1 TRP A 175       5.573  15.950 -14.427  1.00 10.00      A   
ATOM   1652  CE2 TRP A 175       3.507  15.695 -14.718  1.00 10.00      A   
ATOM   1653  CE3 TRP A 175       1.389  15.392 -15.837  1.00 10.00      A   
ATOM   1654  CZ2 TRP A 175       2.897  15.697 -13.465  1.00 10.00      A   
ATOM   1655  CZ3 TRP A 175       0.786  15.392 -14.594  1.00 10.00      A   
ATOM   1656  CH2 TRP A 175       1.539  15.544 -13.424  1.00 10.00      A   
ATOM   1657  C   TRP A 175       1.922  17.512 -18.614  1.00 10.00      A   
ATOM   1658  O   TRP A 175       0.796  17.239 -19.032  1.00 10.00      A   
ATOM   1659  N   LEU A 176       2.147  18.435 -17.685  1.00 10.00      A   
ATOM   1660  HN  LEU A 176       3.069  18.613 -17.410  1.00 10.00      A   
ATOM   1661  CA  LEU A 176       1.070  19.185 -17.057  1.00 10.00      A   
ATOM   1662  CB  LEU A 176       1.631  19.989 -15.881  1.00 10.00      A   
ATOM   1663  CG  LEU A 176       0.642  20.371 -14.781  1.00 10.00      A   
ATOM   1664  CD1 LEU A 176       0.143  19.135 -14.053  1.00 10.00      A   
ATOM   1665  CD2 LEU A 176       1.279  21.348 -13.808  1.00 10.00      A   
ATOM   1666  C   LEU A 176       0.396  20.123 -18.061  1.00 10.00      A   
ATOM   1667  O   LEU A 176      -0.749  20.537 -17.876  1.00 10.00      A   
ATOM   1668  N   SER A 177       1.107  20.444 -19.131  1.00 10.00      A   
ATOM   1669  HN  SER A 177       2.013  20.076 -19.235  1.00 10.00      A   
ATOM   1670  CA  SER A 177       0.583  21.331 -20.158  1.00 10.00      A   
ATOM   1671  CB  SER A 177       1.731  22.078 -20.840  1.00 10.00      A   
ATOM   1672  OG  SER A 177       2.725  22.451 -19.896  1.00 10.00      A   
ATOM   1673  HG  SER A 177       3.594  22.185 -20.226  1.00 10.00      A   
ATOM   1674  C   SER A 177      -0.224  20.558 -21.197  1.00 10.00      A   
ATOM   1675  O   SER A 177      -0.770  21.147 -22.130  1.00 10.00      A   
ATOM   1676  N   HIS A 178      -0.311  19.240 -21.025  1.00 10.00      A   
ATOM   1677  HN  HIS A 178       0.122  18.824 -20.245  1.00 10.00      A   
ATOM   1678  CA  HIS A 178      -1.043  18.400 -21.966  1.00 10.00      A   
ATOM   1679  CB  HIS A 178      -0.397  17.019 -22.113  1.00 10.00      A   
ATOM   1680  CG  HIS A 178       0.894  17.050 -22.878  1.00 10.00      A   
ATOM   1681  ND1 HIS A 178       0.955  16.660 -24.197  1.00 10.00      A   
ATOM   1682  CD2 HIS A 178       2.126  17.447 -22.471  1.00 10.00      A   
ATOM   1683  CE1 HIS A 178       2.217  16.830 -24.561  1.00 10.00      A   
ATOM   1684  NE2 HIS A 178       2.958  17.302 -23.551  1.00 10.00      A   
ATOM   1685  HE2 HIS A 178       3.917  17.514 -23.576  1.00 10.00      A   
ATOM   1686  C   HIS A 178      -2.521  18.301 -21.612  1.00 10.00      A   
ATOM   1687  O   HIS A 178      -3.318  17.787 -22.395  1.00 10.00      A   
ATOM   1688  N   PHE A 179      -2.886  18.815 -20.440  1.00 10.00      A   
ATOM   1689  HN  PHE A 179      -2.208  19.216 -19.860  1.00 10.00      A   
ATOM   1690  CA  PHE A 179      -4.276  18.803 -20.003  1.00 10.00      A   
ATOM   1691  CB  PHE A 179      -4.390  19.265 -18.546  1.00 10.00      A   
ATOM   1692  CG  PHE A 179      -3.996  18.228 -17.532  1.00 10.00      A   
ATOM   1693  CD1 PHE A 179      -2.729  18.229 -16.974  1.00 10.00      A   
ATOM   1694  CD2 PHE A 179      -4.896  17.257 -17.134  1.00 10.00      A   
ATOM   1695  CE1 PHE A 179      -2.367  17.277 -16.038  1.00 10.00      A   
ATOM   1696  CE2 PHE A 179      -4.542  16.302 -16.200  1.00 10.00      A   
ATOM   1697  CZ  PHE A 179      -3.274  16.310 -15.650  1.00 10.00      A   
ATOM   1698  C   PHE A 179      -5.103  19.726 -20.897  1.00 10.00      A   
ATOM   1699  O   PHE A 179      -4.740  20.881 -21.110  1.00 10.00      A   
ATOM   1700  N   PRO A 180      -6.215  19.224 -21.445  1.00 10.00      A   
ATOM   1701  CA  PRO A 180      -7.095  20.007 -22.322  1.00 10.00      A   
ATOM   1702  CB  PRO A 180      -8.208  19.019 -22.689  1.00 10.00      A   
ATOM   1703  CG  PRO A 180      -8.145  17.961 -21.643  1.00 10.00      A   
ATOM   1704  CD  PRO A 180      -6.705  17.854 -21.250  1.00 10.00      A   
ATOM   1705  C   PRO A 180      -7.683  21.210 -21.594  1.00 10.00      A   
ATOM   1706  O   PRO A 180      -7.877  21.178 -20.384  1.00 10.00      A   
ATOM   1707  N   ASP A 181      -7.990  22.259 -22.337  1.00 10.00      A   
ATOM   1708  HN  ASP A 181      -7.830  22.221 -23.305  1.00 10.00      A   
ATOM   1709  CA  ASP A 181      -8.550  23.476 -21.750  1.00 10.00      A   
ATOM   1710  CB  ASP A 181      -8.600  24.599 -22.785  1.00 10.00      A   
ATOM   1711  CG  ASP A 181      -8.060  25.910 -22.250  1.00 10.00      A   
ATOM   1712  OD1 ASP A 181      -8.859  26.833 -21.989  1.00 10.00      A   
ATOM   1713  OD2 ASP A 181      -6.825  26.026 -22.089  1.00 10.00      A   
ATOM   1714  C   ASP A 181      -9.935  23.232 -21.156  1.00 10.00      A   
ATOM   1715  O   ASP A 181     -10.391  23.965 -20.276  1.00 10.00      A   
ATOM   1716  N   THR A 182     -10.600  22.197 -21.646  1.00 10.00      A   
ATOM   1717  HN  THR A 182     -10.197  21.670 -22.367  1.00 10.00      A   
ATOM   1718  CA  THR A 182     -11.922  21.837 -21.169  1.00 10.00      A   
ATOM   1719  CB  THR A 182     -12.706  21.089 -22.262  1.00 10.00      A   
ATOM   1720  OG1 THR A 182     -11.900  21.004 -23.448  1.00 10.00      A   
ATOM   1721  HG1 THR A 182     -12.157  20.218 -23.948  1.00 10.00      A   
ATOM   1722  CG2 THR A 182     -13.995  21.826 -22.590  1.00 10.00      A   
ATOM   1723  C   THR A 182     -11.833  20.965 -19.911  1.00 10.00      A   
ATOM   1724  O   THR A 182     -12.839  20.731 -19.237  1.00 10.00      A   
ATOM   1725  N   TYR A 183     -10.623  20.502 -19.591  1.00 10.00      A   
ATOM   1726  HN  TYR A 183      -9.851  20.749 -20.146  1.00 10.00      A   
ATOM   1727  CA  TYR A 183     -10.411  19.659 -18.418  1.00 10.00      A   
ATOM   1728  CB  TYR A 183      -8.961  19.169 -18.355  1.00 10.00      A   
ATOM   1729  CG  TYR A 183      -8.668  18.173 -17.251  1.00 10.00      A   
ATOM   1730  CD1 TYR A 183      -8.781  16.805 -17.473  1.00 10.00      A   
ATOM   1731  CD2 TYR A 183      -8.268  18.600 -15.990  1.00 10.00      A   
ATOM   1732  CE1 TYR A 183      -8.504  15.897 -16.471  1.00 10.00      A   
ATOM   1733  CE2 TYR A 183      -7.994  17.696 -14.982  1.00 10.00      A   
ATOM   1734  CZ  TYR A 183      -8.111  16.347 -15.229  1.00 10.00      A   
ATOM   1735  OH  TYR A 183      -7.839  15.443 -14.230  1.00 10.00      A   
ATOM   1736  HH  TYR A 183      -8.669  15.146 -13.830  1.00 10.00      A   
ATOM   1737  C   TYR A 183     -10.760  20.429 -17.153  1.00 10.00      A   
ATOM   1738  O   TYR A 183     -10.059  21.370 -16.778  1.00 10.00      A   
ATOM   1739  N   THR A 184     -11.853  20.033 -16.521  1.00 10.00      A   
ATOM   1740  HN  THR A 184     -12.371  19.285 -16.894  1.00 10.00      A   
ATOM   1741  CA  THR A 184     -12.323  20.679 -15.308  1.00 10.00      A   
ATOM   1742  CB  THR A 184     -13.488  21.634 -15.645  1.00 10.00      A   
ATOM   1743  OG1 THR A 184     -14.225  21.103 -16.760  1.00 10.00      A   
ATOM   1744  HG1 THR A 184     -13.625  20.989 -17.512  1.00 10.00      A   
ATOM   1745  CG2 THR A 184     -12.961  23.010 -16.024  1.00 10.00      A   
ATOM   1746  C   THR A 184     -12.799  19.635 -14.292  1.00 10.00      A   
ATOM   1747  O   THR A 184     -13.512  19.952 -13.339  1.00 10.00      A   
ATOM   1748  N   SER A 185     -12.380  18.392 -14.491  1.00 10.00      A   
ATOM   1749  HN  SER A 185     -11.790  18.200 -15.246  1.00 10.00      A   
ATOM   1750  CA  SER A 185     -12.782  17.301 -13.617  1.00 10.00      A   
ATOM   1751  CB  SER A 185     -13.039  16.051 -14.456  1.00 10.00      A   
ATOM   1752  OG  SER A 185     -11.960  15.815 -15.350  1.00 10.00      A   
ATOM   1753  HG  SER A 185     -11.310  15.245 -14.915  1.00 10.00      A   
ATOM   1754  C   SER A 185     -11.746  17.005 -12.535  1.00 10.00      A   
ATOM   1755  O   SER A 185     -11.849  16.000 -11.835  1.00 10.00      A   
ATOM   1756  N   LEU A 186     -10.759  17.878 -12.389  1.00 10.00      A   
ATOM   1757  HN  LEU A 186     -10.735  18.675 -12.956  1.00 10.00      A   
ATOM   1758  CA  LEU A 186      -9.711  17.680 -11.393  1.00 10.00      A   
ATOM   1759  CB  LEU A 186      -8.565  18.670 -11.611  1.00 10.00      A   
ATOM   1760  CG  LEU A 186      -7.396  18.590 -10.621  1.00 10.00      A   
ATOM   1761  CD1 LEU A 186      -6.722  17.227 -10.686  1.00 10.00      A   
ATOM   1762  CD2 LEU A 186      -6.393  19.702 -10.886  1.00 10.00      A   
ATOM   1763  C   LEU A 186     -10.260  17.808  -9.977  1.00 10.00      A   
ATOM   1764  O   LEU A 186     -10.830  18.838  -9.616  1.00 10.00      A   
ATOM   1765  N   VAL A 187     -10.096  16.749  -9.187  1.00 10.00      A   
ATOM   1766  HN  VAL A 187      -9.650  15.948  -9.547  1.00 10.00      A   
ATOM   1767  CA  VAL A 187     -10.569  16.738  -7.807  1.00 10.00      A   
ATOM   1768  CB  VAL A 187     -11.630  15.644  -7.569  1.00 10.00      A   
ATOM   1769  CG1 VAL A 187     -12.089  15.648  -6.120  1.00 10.00      A   
ATOM   1770  CG2 VAL A 187     -12.816  15.835  -8.502  1.00 10.00      A   
ATOM   1771  C   VAL A 187      -9.408  16.549  -6.826  1.00 10.00      A   
ATOM   1772  O   VAL A 187      -9.202  17.364  -5.922  1.00 10.00      A   
ATOM   1773  N   SER A 188      -8.651  15.482  -7.006  1.00 10.00      A   
ATOM   1774  HN  SER A 188      -8.855  14.865  -7.739  1.00 10.00      A   
ATOM   1775  CA  SER A 188      -7.526  15.200  -6.131  1.00 10.00      A   
ATOM   1776  CB  SER A 188      -7.848  14.011  -5.220  1.00 10.00      A   
ATOM   1777  OG  SER A 188      -9.045  14.232  -4.493  1.00 10.00      A   
ATOM   1778  HG  SER A 188      -9.163  13.526  -3.850  1.00 10.00      A   
ATOM   1779  C   SER A 188      -6.265  14.925  -6.935  1.00 10.00      A   
ATOM   1780  O   SER A 188      -6.244  14.037  -7.788  1.00 10.00      A   
ATOM   1781  N   LEU A 189      -5.220  15.693  -6.667  1.00 10.00      A   
ATOM   1782  HN  LEU A 189      -5.297  16.387  -5.974  1.00 10.00      A   
ATOM   1783  CA  LEU A 189      -3.957  15.533  -7.364  1.00 10.00      A   
ATOM   1784  CB  LEU A 189      -3.726  16.698  -8.329  1.00 10.00      A   
ATOM   1785  CG  LEU A 189      -2.449  16.633  -9.169  1.00 10.00      A   
ATOM   1786  CD1 LEU A 189      -2.516  15.489 -10.167  1.00 10.00      A   
ATOM   1787  CD2 LEU A 189      -2.201  17.956  -9.874  1.00 10.00      A   
ATOM   1788  C   LEU A 189      -2.805  15.442  -6.372  1.00 10.00      A   
ATOM   1789  O   LEU A 189      -2.601  16.345  -5.557  1.00 10.00      A   
ATOM   1790  N   ASN A 190      -2.068  14.346  -6.437  1.00 10.00      A   
ATOM   1791  HN  ASN A 190      -2.298  13.654  -7.099  1.00 10.00      A   
ATOM   1792  CA  ASN A 190      -0.930  14.127  -5.553  1.00 10.00      A   
ATOM   1793  CB  ASN A 190      -1.257  13.033  -4.529  1.00 10.00      A   
ATOM   1794  CG  ASN A 190      -0.111  12.730  -3.578  1.00 10.00      A   
ATOM   1795  OD1 ASN A 190       0.791  13.544  -3.382  1.00 10.00      A   
ATOM   1796  ND2 ASN A 190      -0.150  11.556  -2.968  1.00 10.00      A   
ATOM   1797 HD21 ASN A 190      -0.915  10.955  -3.160  1.00 10.00      A   
ATOM   1798 HD22 ASN A 190       0.574  11.333  -2.350  1.00 10.00      A   
ATOM   1799  C   ASN A 190       0.304  13.756  -6.365  1.00 10.00      A   
ATOM   1800  O   ASN A 190       0.459  12.612  -6.794  1.00 10.00      A   
ATOM   1801  N   ILE A 191       1.169  14.737  -6.590  1.00 10.00      A   
ATOM   1802  HN  ILE A 191       0.992  15.628  -6.208  1.00 10.00      A   
ATOM   1803  CA  ILE A 191       2.381  14.531  -7.373  1.00 10.00      A   
ATOM   1804  CB  ILE A 191       2.277  15.216  -8.752  1.00 10.00      A   
ATOM   1805  CG1 ILE A 191       1.721  16.644  -8.614  1.00 10.00      A   
ATOM   1806  CG2 ILE A 191       1.414  14.384  -9.693  1.00 10.00      A   
ATOM   1807  CD1 ILE A 191       1.754  17.445  -9.902  1.00 10.00      A   
ATOM   1808  C   ILE A 191       3.620  15.050  -6.643  1.00 10.00      A   
ATOM   1809  O   ILE A 191       4.492  15.684  -7.245  1.00 10.00      A   
ATOM   1810  N   SER A 192       3.711  14.756  -5.351  1.00 10.00      A   
ATOM   1811  HN  SER A 192       3.001  14.229  -4.927  1.00 10.00      A   
ATOM   1812  CA  SER A 192       4.834  15.203  -4.537  1.00 10.00      A   
ATOM   1813  CB  SER A 192       4.415  15.222  -3.068  1.00 10.00      A   
ATOM   1814  OG  SER A 192       3.676  14.055  -2.742  1.00 10.00      A   
ATOM   1815  HG  SER A 192       4.169  13.535  -2.098  1.00 10.00      A   
ATOM   1816  C   SER A 192       6.064  14.308  -4.719  1.00 10.00      A   
ATOM   1817  O   SER A 192       7.118  14.556  -4.129  1.00 10.00      A   
ATOM   1818  N   CYS A 193       5.927  13.283  -5.548  1.00 10.00      A   
ATOM   1819  HN  CYS A 193       5.070  13.151  -6.002  1.00 10.00      A   
ATOM   1820  CA  CYS A 193       7.007  12.337  -5.800  1.00 10.00      A   
ATOM   1821  CB  CYS A 193       6.392  11.007  -6.219  1.00 10.00      A   
ATOM   1822  SG  CYS A 193       4.917  11.206  -7.249  1.00 10.00      A   
ATOM   1823  HG  CYS A 193       4.170  10.115  -7.114  1.00 10.00      A   
ATOM   1824  C   CYS A 193       7.953  12.829  -6.893  1.00 10.00      A   
ATOM   1825  O   CYS A 193       9.142  12.507  -6.886  1.00 10.00      A   
ATOM   1826  N   LEU A 194       7.423  13.609  -7.827  1.00 10.00      A   
ATOM   1827  HN  LEU A 194       6.477  13.852  -7.766  1.00 10.00      A   
ATOM   1828  CA  LEU A 194       8.214  14.130  -8.936  1.00 10.00      A   
ATOM   1829  CB  LEU A 194       7.307  14.722 -10.019  1.00 10.00      A   
ATOM   1830  CG  LEU A 194       6.527  13.725 -10.880  1.00 10.00      A   
ATOM   1831  CD1 LEU A 194       5.183  13.390 -10.251  1.00 10.00      A   
ATOM   1832  CD2 LEU A 194       6.351  14.253 -12.296  1.00 10.00      A   
ATOM   1833  C   LEU A 194       9.198  15.190  -8.465  1.00 10.00      A   
ATOM   1834  O   LEU A 194       8.959  15.883  -7.478  1.00 10.00      A   
ATOM   1835  N   ALA A 195      10.296  15.318  -9.180  1.00 10.00      A   
ATOM   1836  HN  ALA A 195      10.434  14.724  -9.959  1.00 10.00      A   
ATOM   1837  CA  ALA A 195      11.312  16.301  -8.847  1.00 10.00      A   
ATOM   1838  CB  ALA A 195      12.622  15.607  -8.514  1.00 10.00      A   
ATOM   1839  C   ALA A 195      11.498  17.292  -9.992  1.00 10.00      A   
ATOM   1840  O   ALA A 195      12.222  18.283  -9.864  1.00 10.00      A   
ATOM   1841  N   SER A 196      10.826  17.021 -11.103  1.00 10.00      A   
ATOM   1842  HN  SER A 196      10.264  16.217 -11.133  1.00 10.00      A   
ATOM   1843  CA  SER A 196      10.899  17.869 -12.284  1.00 10.00      A   
ATOM   1844  CB  SER A 196      10.386  17.117 -13.520  1.00 10.00      A   
ATOM   1845  OG  SER A 196       9.245  16.329 -13.216  1.00 10.00      A   
ATOM   1846  HG  SER A 196       9.525  15.517 -12.755  1.00 10.00      A   
ATOM   1847  C   SER A 196      10.135  19.177 -12.088  1.00 10.00      A   
ATOM   1848  O   SER A 196       9.249  19.273 -11.237  1.00 10.00      A   
ATOM   1849  N   GLU A 197      10.499  20.187 -12.871  1.00 10.00      A   
ATOM   1850  HN  GLU A 197      11.222  20.051 -13.518  1.00 10.00      A   
ATOM   1851  CA  GLU A 197       9.859  21.489 -12.801  1.00 10.00      A   
ATOM   1852  CB  GLU A 197      10.847  22.579 -13.232  1.00 10.00      A   
ATOM   1853  CG  GLU A 197      10.287  23.990 -13.184  1.00 10.00      A   
ATOM   1854  CD  GLU A 197      11.111  24.972 -13.991  1.00 10.00      A   
ATOM   1855  OE1 GLU A 197      12.105  25.507 -13.454  1.00 10.00      A   
ATOM   1856  OE2 GLU A 197      10.762  25.220 -15.165  1.00 10.00      A   
ATOM   1857  C   GLU A 197       8.627  21.522 -13.696  1.00 10.00      A   
ATOM   1858  O   GLU A 197       8.741  21.525 -14.922  1.00 10.00      A   
ATOM   1859  N   VAL A 198       7.460  21.512 -13.082  1.00 10.00      A   
ATOM   1860  HN  VAL A 198       7.435  21.466 -12.104  1.00 10.00      A   
ATOM   1861  CA  VAL A 198       6.215  21.558 -13.829  1.00 10.00      A   
ATOM   1862  CB  VAL A 198       5.032  20.957 -13.040  1.00 10.00      A   
ATOM   1863  CG1 VAL A 198       5.183  19.447 -12.935  1.00 10.00      A   
ATOM   1864  CG2 VAL A 198       4.914  21.592 -11.660  1.00 10.00      A   
ATOM   1865  C   VAL A 198       5.886  22.988 -14.248  1.00 10.00      A   
ATOM   1866  O   VAL A 198       6.336  23.956 -13.621  1.00 10.00      A   
ATOM   1867  N   SER A 199       5.124  23.115 -15.325  1.00 10.00      A   
ATOM   1868  HN  SER A 199       4.825  22.308 -15.794  1.00 10.00      A   
ATOM   1869  CA  SER A 199       4.728  24.421 -15.837  1.00 10.00      A   
ATOM   1870  CB  SER A 199       4.125  24.288 -17.239  1.00 10.00      A   
ATOM   1871  OG  SER A 199       4.031  25.553 -17.875  1.00 10.00      A   
ATOM   1872  HG  SER A 199       4.905  25.961 -17.893  1.00 10.00      A   
ATOM   1873  C   SER A 199       3.730  25.092 -14.901  1.00 10.00      A   
ATOM   1874  O   SER A 199       2.577  24.666 -14.801  1.00 10.00      A   
ATOM   1875  N   PHE A 200       4.172  26.150 -14.230  1.00 10.00      A   
ATOM   1876  HN  PHE A 200       5.096  26.451 -14.373  1.00 10.00      A   
ATOM   1877  CA  PHE A 200       3.317  26.879 -13.294  1.00 10.00      A   
ATOM   1878  CB  PHE A 200       4.102  27.956 -12.538  1.00 10.00      A   
ATOM   1879  CG  PHE A 200       3.350  28.539 -11.371  1.00 10.00      A   
ATOM   1880  CD1 PHE A 200       3.220  27.835 -10.182  1.00 10.00      A   
ATOM   1881  CD2 PHE A 200       2.769  29.791 -11.468  1.00 10.00      A   
ATOM   1882  CE1 PHE A 200       2.521  28.374  -9.117  1.00 10.00      A   
ATOM   1883  CE2 PHE A 200       2.071  30.335 -10.410  1.00 10.00      A   
ATOM   1884  CZ  PHE A 200       1.946  29.628  -9.234  1.00 10.00      A   
ATOM   1885  C   PHE A 200       2.129  27.500 -14.011  1.00 10.00      A   
ATOM   1886  O   PHE A 200       1.020  27.544 -13.475  1.00 10.00      A   
ATOM   1887  N   SER A 201       2.370  27.973 -15.229  1.00 10.00      A   
ATOM   1888  HN  SER A 201       3.281  27.916 -15.592  1.00 10.00      A   
ATOM   1889  CA  SER A 201       1.326  28.581 -16.038  1.00 10.00      A   
ATOM   1890  CB  SER A 201       1.902  28.954 -17.402  1.00 10.00      A   
ATOM   1891  OG  SER A 201       3.235  29.435 -17.266  1.00 10.00      A   
ATOM   1892  HG  SER A 201       3.506  29.843 -18.098  1.00 10.00      A   
ATOM   1893  C   SER A 201       0.143  27.618 -16.190  1.00 10.00      A   
ATOM   1894  O   SER A 201      -1.019  28.012 -16.052  1.00 10.00      A   
ATOM   1895  N   ALA A 202       0.452  26.345 -16.432  1.00 10.00      A   
ATOM   1896  HN  ALA A 202       1.395  26.087 -16.496  1.00 10.00      A   
ATOM   1897  CA  ALA A 202      -0.573  25.323 -16.589  1.00 10.00      A   
ATOM   1898  CB  ALA A 202       0.006  24.092 -17.267  1.00 10.00      A   
ATOM   1899  C   ALA A 202      -1.164  24.951 -15.236  1.00 10.00      A   
ATOM   1900  O   ALA A 202      -2.381  24.845 -15.089  1.00 10.00      A   
ATOM   1901  N   LEU A 203      -0.287  24.774 -14.250  1.00 10.00      A   
ATOM   1902  HN  LEU A 203       0.670  24.888 -14.443  1.00 10.00      A   
ATOM   1903  CA  LEU A 203      -0.691  24.412 -12.895  1.00 10.00      A   
ATOM   1904  CB  LEU A 203       0.542  24.337 -11.985  1.00 10.00      A   
ATOM   1905  CG  LEU A 203       0.307  23.905 -10.534  1.00 10.00      A   
ATOM   1906  CD1 LEU A 203      -0.215  22.477 -10.473  1.00 10.00      A   
ATOM   1907  CD2 LEU A 203       1.590  24.039  -9.726  1.00 10.00      A   
ATOM   1908  C   LEU A 203      -1.702  25.406 -12.333  1.00 10.00      A   
ATOM   1909  O   LEU A 203      -2.753  25.015 -11.821  1.00 10.00      A   
ATOM   1910  N   GLU A 204      -1.388  26.689 -12.454  1.00 10.00      A   
ATOM   1911  HN  GLU A 204      -0.542  26.935 -12.891  1.00 10.00      A   
ATOM   1912  CA  GLU A 204      -2.259  27.744 -11.959  1.00 10.00      A   
ATOM   1913  CB  GLU A 204      -1.601  29.110 -12.147  1.00 10.00      A   
ATOM   1914  CG  GLU A 204      -2.187  30.201 -11.267  1.00 10.00      A   
ATOM   1915  CD  GLU A 204      -2.572  31.436 -12.050  1.00 10.00      A   
ATOM   1916  OE1 GLU A 204      -1.828  31.820 -12.975  1.00 10.00      A   
ATOM   1917  OE2 GLU A 204      -3.622  32.034 -11.745  1.00 10.00      A   
ATOM   1918  C   GLU A 204      -3.610  27.708 -12.666  1.00 10.00      A   
ATOM   1919  O   GLU A 204      -4.658  27.792 -12.022  1.00 10.00      A   
ATOM   1920  N   ARG A 205      -3.580  27.558 -13.989  1.00 10.00      A   
ATOM   1921  HN  ARG A 205      -2.713  27.474 -14.440  1.00 10.00      A   
ATOM   1922  CA  ARG A 205      -4.805  27.508 -14.784  1.00 10.00      A   
ATOM   1923  CB  ARG A 205      -4.498  27.528 -16.283  1.00 10.00      A   
ATOM   1924  CG  ARG A 205      -4.043  28.881 -16.800  1.00 10.00      A   
ATOM   1925  CD  ARG A 205      -4.280  29.014 -18.294  1.00 10.00      A   
ATOM   1926  NE  ARG A 205      -3.626  27.955 -19.067  1.00 10.00      A   
ATOM   1927  HE  ARG A 205      -2.673  27.786 -18.884  1.00 10.00      A   
ATOM   1928  CZ  ARG A 205      -4.242  27.223 -19.996  1.00 10.00      A   
ATOM   1929  NH1 ARG A 205      -5.525  27.427 -20.258  1.00 10.00      A   
ATOM   1930 HH11 ARG A 205      -6.058  28.156 -19.736  1.00 10.00      A   
ATOM   1931 HH12 ARG A 205      -6.012  26.855 -20.993  1.00 10.00      A   
ATOM   1932  NH2 ARG A 205      -3.576  26.288 -20.660  1.00 10.00      A   
ATOM   1933 HH21 ARG A 205      -4.056  25.718 -21.385  1.00 10.00      A   
ATOM   1934 HH22 ARG A 205      -2.566  26.119 -20.460  1.00 10.00      A   
ATOM   1935  C   ARG A 205      -5.651  26.289 -14.430  1.00 10.00      A   
ATOM   1936  O   ARG A 205      -6.879  26.381 -14.342  1.00 10.00      A   
ATOM   1937  N   LEU A 206      -4.987  25.156 -14.222  1.00 10.00      A   
ATOM   1938  HN  LEU A 206      -4.007  25.153 -14.320  1.00 10.00      A   
ATOM   1939  CA  LEU A 206      -5.664  23.916 -13.862  1.00 10.00      A   
ATOM   1940  CB  LEU A 206      -4.652  22.778 -13.702  1.00 10.00      A   
ATOM   1941  CG  LEU A 206      -4.282  22.008 -14.969  1.00 10.00      A   
ATOM   1942  CD1 LEU A 206      -2.970  21.267 -14.763  1.00 10.00      A   
ATOM   1943  CD2 LEU A 206      -5.389  21.030 -15.333  1.00 10.00      A   
ATOM   1944  C   LEU A 206      -6.447  24.083 -12.569  1.00 10.00      A   
ATOM   1945  O   LEU A 206      -7.632  23.756 -12.503  1.00 10.00      A   
ATOM   1946  N   VAL A 207      -5.777  24.609 -11.553  1.00 10.00      A   
ATOM   1947  HN  VAL A 207      -4.830  24.850 -11.682  1.00 10.00      A   
ATOM   1948  CA  VAL A 207      -6.391  24.827 -10.247  1.00 10.00      A   
ATOM   1949  CB  VAL A 207      -5.334  25.308  -9.224  1.00 10.00      A   
ATOM   1950  CG1 VAL A 207      -5.959  25.610  -7.874  1.00 10.00      A   
ATOM   1951  CG2 VAL A 207      -4.225  24.277  -9.075  1.00 10.00      A   
ATOM   1952  C   VAL A 207      -7.530  25.850 -10.331  1.00 10.00      A   
ATOM   1953  O   VAL A 207      -8.586  25.672  -9.724  1.00 10.00      A   
ATOM   1954  N   THR A 208      -7.317  26.900 -11.111  1.00 10.00      A   
ATOM   1955  HN  THR A 208      -6.471  26.966 -11.602  1.00 10.00      A   
ATOM   1956  CA  THR A 208      -8.308  27.953 -11.266  1.00 10.00      A   
ATOM   1957  CB  THR A 208      -7.747  29.129 -12.093  1.00 10.00      A   
ATOM   1958  OG1 THR A 208      -6.517  29.582 -11.513  1.00 10.00      A   
ATOM   1959  HG1 THR A 208      -5.835  28.906 -11.638  1.00 10.00      A   
ATOM   1960  CG2 THR A 208      -8.733  30.286 -12.124  1.00 10.00      A   
ATOM   1961  C   THR A 208      -9.595  27.445 -11.920  1.00 10.00      A   
ATOM   1962  O   THR A 208     -10.692  27.700 -11.424  1.00 10.00      A   
ATOM   1963  N   ARG A 209      -9.461  26.711 -13.017  1.00 10.00      A   
ATOM   1964  HN  ARG A 209      -8.561  26.500 -13.354  1.00 10.00      A   
ATOM   1965  CA  ARG A 209     -10.630  26.220 -13.736  1.00 10.00      A   
ATOM   1966  CB  ARG A 209     -10.327  25.980 -15.218  1.00 10.00      A   
ATOM   1967  CG  ARG A 209      -9.445  24.780 -15.515  1.00 10.00      A   
ATOM   1968  CD  ARG A 209      -9.010  24.792 -16.968  1.00 10.00      A   
ATOM   1969  NE  ARG A 209      -8.348  23.555 -17.371  1.00 10.00      A   
ATOM   1970  HE  ARG A 209      -8.880  22.723 -17.318  1.00 10.00      A   
ATOM   1971  CZ  ARG A 209      -7.087  23.495 -17.800  1.00 10.00      A   
ATOM   1972  NH1 ARG A 209      -6.351  24.596 -17.875  1.00 10.00      A   
ATOM   1973 HH11 ARG A 209      -6.753  25.519 -17.602  1.00 10.00      A   
ATOM   1974 HH12 ARG A 209      -5.365  24.544 -18.210  1.00 10.00      A   
ATOM   1975  NH2 ARG A 209      -6.572  22.337 -18.190  1.00 10.00      A   
ATOM   1976 HH21 ARG A 209      -7.151  21.472 -18.169  1.00 10.00      A   
ATOM   1977 HH22 ARG A 209      -5.582  22.291 -18.524  1.00 10.00      A   
ATOM   1978  C   ARG A 209     -11.287  25.003 -13.092  1.00 10.00      A   
ATOM   1979  O   ARG A 209     -12.412  24.654 -13.439  1.00 10.00      A   
ATOM   1980  N   CYS A 210     -10.608  24.365 -12.156  1.00 10.00      A   
ATOM   1981  HN  CYS A 210      -9.716  24.685 -11.900  1.00 10.00      A   
ATOM   1982  CA  CYS A 210     -11.171  23.196 -11.494  1.00 10.00      A   
ATOM   1983  CB  CYS A 210     -10.205  22.015 -11.547  1.00 10.00      A   
ATOM   1984  SG  CYS A 210      -9.627  21.613 -13.212  1.00 10.00      A   
ATOM   1985  HG  CYS A 210      -8.614  22.423 -13.486  1.00 10.00      A   
ATOM   1986  C   CYS A 210     -11.579  23.505 -10.054  1.00 10.00      A   
ATOM   1987  O   CYS A 210     -10.756  23.459  -9.139  1.00 10.00      A   
ATOM   1988  N   PRO A 211     -12.868  23.819  -9.834  1.00 10.00      A   
ATOM   1989  CA  PRO A 211     -13.389  24.134  -8.501  1.00 10.00      A   
ATOM   1990  CB  PRO A 211     -14.692  24.871  -8.814  1.00 10.00      A   
ATOM   1991  CG  PRO A 211     -15.156  24.280 -10.103  1.00 10.00      A   
ATOM   1992  CD  PRO A 211     -13.920  23.885 -10.867  1.00 10.00      A   
ATOM   1993  C   PRO A 211     -13.686  22.863  -7.716  1.00 10.00      A   
ATOM   1994  O   PRO A 211     -14.082  22.908  -6.550  1.00 10.00      A   
ATOM   1995  N   ASN A 212     -13.486  21.727  -8.368  1.00 10.00      A   
ATOM   1996  HN  ASN A 212     -13.160  21.760  -9.292  1.00 10.00      A   
ATOM   1997  CA  ASN A 212     -13.730  20.431  -7.754  1.00 10.00      A   
ATOM   1998  CB  ASN A 212     -14.091  19.400  -8.827  1.00 10.00      A   
ATOM   1999  CG  ASN A 212     -15.348  19.767  -9.593  1.00 10.00      A   
ATOM   2000  OD1 ASN A 212     -16.295  20.308  -9.025  1.00 10.00      A   
ATOM   2001  ND2 ASN A 212     -15.359  19.488 -10.888  1.00 10.00      A   
ATOM   2002 HD21 ASN A 212     -14.564  19.065 -11.279  1.00 10.00      A   
ATOM   2003 HD22 ASN A 212     -16.160  19.718 -11.408  1.00 10.00      A   
ATOM   2004  C   ASN A 212     -12.505  19.972  -6.980  1.00 10.00      A   
ATOM   2005  O   ASN A 212     -12.555  18.985  -6.247  1.00 10.00      A   
ATOM   2006  N   LEU A 213     -11.411  20.711  -7.142  1.00 10.00      A   
ATOM   2007  HN  LEU A 213     -11.450  21.495  -7.727  1.00 10.00      A   
ATOM   2008  CA  LEU A 213     -10.157  20.396  -6.477  1.00 10.00      A   
ATOM   2009  CB  LEU A 213      -9.055  21.344  -6.951  1.00 10.00      A   
ATOM   2010  CG  LEU A 213      -7.634  21.031  -6.478  1.00 10.00      A   
ATOM   2011  CD1 LEU A 213      -7.127  19.745  -7.111  1.00 10.00      A   
ATOM   2012  CD2 LEU A 213      -6.702  22.184  -6.805  1.00 10.00      A   
ATOM   2013  C   LEU A 213     -10.299  20.464  -4.961  1.00 10.00      A   
ATOM   2014  O   LEU A 213     -10.566  21.528  -4.392  1.00 10.00      A   
ATOM   2015  N   LYS A 214     -10.139  19.318  -4.320  1.00 10.00      A   
ATOM   2016  HN  LYS A 214      -9.950  18.504  -4.843  1.00 10.00      A   
ATOM   2017  CA  LYS A 214     -10.241  19.217  -2.873  1.00 10.00      A   
ATOM   2018  CB  LYS A 214     -11.316  18.197  -2.479  1.00 10.00      A   
ATOM   2019  CG  LYS A 214     -12.731  18.552  -2.915  1.00 10.00      A   
ATOM   2020  CD  LYS A 214     -13.220  19.829  -2.252  1.00 10.00      A   
ATOM   2021  CE  LYS A 214     -14.690  20.076  -2.545  1.00 10.00      A   
ATOM   2022  NZ  LYS A 214     -14.965  20.126  -4.006  1.00 10.00      A   
ATOM   2023  HZ1 LYS A 214     -15.967  20.355  -4.176  1.00 10.00      A   
ATOM   2024  HZ2 LYS A 214     -14.757  19.206  -4.444  1.00 10.00      A   
ATOM   2025  HZ3 LYS A 214     -14.377  20.853  -4.457  1.00 10.00      A   
ATOM   2026  C   LYS A 214      -8.902  18.807  -2.272  1.00 10.00      A   
ATOM   2027  O   LYS A 214      -8.612  19.096  -1.109  1.00 10.00      A   
ATOM   2028  N   SER A 215      -8.083  18.141  -3.067  1.00 10.00      A   
ATOM   2029  HN  SER A 215      -8.357  17.948  -3.988  1.00 10.00      A   
ATOM   2030  CA  SER A 215      -6.780  17.690  -2.612  1.00 10.00      A   
ATOM   2031  CB  SER A 215      -6.799  16.173  -2.406  1.00 10.00      A   
ATOM   2032  OG  SER A 215      -5.649  15.726  -1.708  1.00 10.00      A   
ATOM   2033  HG  SER A 215      -5.919  15.402  -0.831  1.00 10.00      A   
ATOM   2034  C   SER A 215      -5.713  18.060  -3.632  1.00 10.00      A   
ATOM   2035  O   SER A 215      -5.784  17.649  -4.789  1.00 10.00      A   
ATOM   2036  N   LEU A 216      -4.732  18.844  -3.207  1.00 10.00      A   
ATOM   2037  HN  LEU A 216      -4.733  19.148  -2.273  1.00 10.00      A   
ATOM   2038  CA  LEU A 216      -3.652  19.266  -4.091  1.00 10.00      A   
ATOM   2039  CB  LEU A 216      -3.886  20.695  -4.595  1.00 10.00      A   
ATOM   2040  CG  LEU A 216      -2.841  21.255  -5.570  1.00 10.00      A   
ATOM   2041  CD1 LEU A 216      -2.924  20.556  -6.920  1.00 10.00      A   
ATOM   2042  CD2 LEU A 216      -3.005  22.758  -5.730  1.00 10.00      A   
ATOM   2043  C   LEU A 216      -2.301  19.170  -3.390  1.00 10.00      A   
ATOM   2044  O   LEU A 216      -1.913  20.067  -2.636  1.00 10.00      A   
ATOM   2045  N   LYS A 217      -1.597  18.074  -3.633  1.00 10.00      A   
ATOM   2046  HN  LYS A 217      -1.962  17.394  -4.244  1.00 10.00      A   
ATOM   2047  CA  LYS A 217      -0.286  17.857  -3.042  1.00 10.00      A   
ATOM   2048  CB  LYS A 217      -0.205  16.474  -2.389  1.00 10.00      A   
ATOM   2049  CG  LYS A 217      -1.195  16.272  -1.250  1.00 10.00      A   
ATOM   2050  CD  LYS A 217      -1.146  14.851  -0.700  1.00 10.00      A   
ATOM   2051  CE  LYS A 217      -2.264  14.612   0.305  1.00 10.00      A   
ATOM   2052  NZ  LYS A 217      -2.318  13.197   0.757  1.00 10.00      A   
ATOM   2053  HZ1 LYS A 217      -3.240  12.994   1.193  1.00 10.00      A   
ATOM   2054  HZ2 LYS A 217      -1.568  13.013   1.456  1.00 10.00      A   
ATOM   2055  HZ3 LYS A 217      -2.180  12.558  -0.051  1.00 10.00      A   
ATOM   2056  C   LYS A 217       0.782  18.018  -4.115  1.00 10.00      A   
ATOM   2057  O   LYS A 217       0.887  17.201  -5.031  1.00 10.00      A   
ATOM   2058  N   LEU A 218       1.558  19.086  -4.010  1.00 10.00      A   
ATOM   2059  HN  LEU A 218       1.436  19.694  -3.247  1.00 10.00      A   
ATOM   2060  CA  LEU A 218       2.596  19.376  -4.989  1.00 10.00      A   
ATOM   2061  CB  LEU A 218       2.626  20.873  -5.303  1.00 10.00      A   
ATOM   2062  CG  LEU A 218       1.333  21.458  -5.877  1.00 10.00      A   
ATOM   2063  CD1 LEU A 218       1.441  22.962  -6.025  1.00 10.00      A   
ATOM   2064  CD2 LEU A 218       0.999  20.819  -7.213  1.00 10.00      A   
ATOM   2065  C   LEU A 218       3.967  18.881  -4.544  1.00 10.00      A   
ATOM   2066  O   LEU A 218       4.115  18.316  -3.462  1.00 10.00      A   
ATOM   2067  N   ASN A 219       4.965  19.103  -5.388  1.00 10.00      A   
ATOM   2068  HN  ASN A 219       4.787  19.587  -6.218  1.00 10.00      A   
ATOM   2069  CA  ASN A 219       6.325  18.664  -5.107  1.00 10.00      A   
ATOM   2070  CB  ASN A 219       6.907  17.901  -6.304  1.00 10.00      A   
ATOM   2071  CG  ASN A 219       7.179  18.779  -7.513  1.00 10.00      A   
ATOM   2072  OD1 ASN A 219       6.485  19.767  -7.753  1.00 10.00      A   
ATOM   2073  ND2 ASN A 219       8.191  18.414  -8.287  1.00 10.00      A   
ATOM   2074 HD21 ASN A 219       8.698  17.610  -8.035  1.00 10.00      A   
ATOM   2075 HD22 ASN A 219       8.390  18.952  -9.086  1.00 10.00      A   
ATOM   2076  C   ASN A 219       7.237  19.826  -4.716  1.00 10.00      A   
ATOM   2077  O   ASN A 219       6.840  20.992  -4.767  1.00 10.00      A   
ATOM   2078  N   ARG A 220       8.476  19.485  -4.372  1.00 10.00      A   
ATOM   2079  HN  ARG A 220       8.733  18.538  -4.419  1.00 10.00      A   
ATOM   2080  CA  ARG A 220       9.482  20.454  -3.939  1.00 10.00      A   
ATOM   2081  CB  ARG A 220      10.756  19.717  -3.509  1.00 10.00      A   
ATOM   2082  CG  ARG A 220      11.664  20.480  -2.553  1.00 10.00      A   
ATOM   2083  CD  ARG A 220      13.000  19.762  -2.393  1.00 10.00      A   
ATOM   2084  NE  ARG A 220      13.571  19.892  -1.046  1.00 10.00      A   
ATOM   2085  HE  ARG A 220      13.594  20.800  -0.642  1.00 10.00      A   
ATOM   2086  CZ  ARG A 220      14.049  18.865  -0.337  1.00 10.00      A   
ATOM   2087  NH1 ARG A 220      14.018  17.636  -0.839  1.00 10.00      A   
ATOM   2088 HH11 ARG A 220      14.395  16.834  -0.290  1.00 10.00      A   
ATOM   2089 HH12 ARG A 220      13.617  17.466  -1.783  1.00 10.00      A   
ATOM   2090  NH2 ARG A 220      14.567  19.066   0.868  1.00 10.00      A   
ATOM   2091 HH21 ARG A 220      14.930  18.261   1.425  1.00 10.00      A   
ATOM   2092 HH22 ARG A 220      14.618  20.040   1.270  1.00 10.00      A   
ATOM   2093  C   ARG A 220       9.815  21.476  -5.028  1.00 10.00      A   
ATOM   2094  O   ARG A 220      10.363  22.535  -4.740  1.00 10.00      A   
ATOM   2095  N   ALA A 221       9.477  21.163  -6.274  1.00 10.00      A   
ATOM   2096  HN  ALA A 221       9.031  20.311  -6.447  1.00 10.00      A   
ATOM   2097  CA  ALA A 221       9.758  22.060  -7.393  1.00 10.00      A   
ATOM   2098  CB  ALA A 221       9.596  21.340  -8.720  1.00 10.00      A   
ATOM   2099  C   ALA A 221       8.893  23.317  -7.355  1.00 10.00      A   
ATOM   2100  O   ALA A 221       9.114  24.253  -8.124  1.00 10.00      A   
ATOM   2101  N   VAL A 222       7.903  23.337  -6.477  1.00 10.00      A   
ATOM   2102  HN  VAL A 222       7.760  22.561  -5.888  1.00 10.00      A   
ATOM   2103  CA  VAL A 222       7.032  24.497  -6.355  1.00 10.00      A   
ATOM   2104  CB  VAL A 222       5.582  24.100  -6.014  1.00 10.00      A   
ATOM   2105  CG1 VAL A 222       4.675  25.323  -6.008  1.00 10.00      A   
ATOM   2106  CG2 VAL A 222       5.070  23.058  -6.996  1.00 10.00      A   
ATOM   2107  C   VAL A 222       7.579  25.433  -5.280  1.00 10.00      A   
ATOM   2108  O   VAL A 222       7.591  25.089  -4.100  1.00 10.00      A   
ATOM   2109  N   PRO A 223       8.056  26.618  -5.683  1.00 10.00      A   
ATOM   2110  CA  PRO A 223       8.620  27.601  -4.753  1.00 10.00      A   
ATOM   2111  CB  PRO A 223       9.174  28.690  -5.676  1.00 10.00      A   
ATOM   2112  CG  PRO A 223       8.391  28.553  -6.934  1.00 10.00      A   
ATOM   2113  CD  PRO A 223       8.086  27.092  -7.075  1.00 10.00      A   
ATOM   2114  C   PRO A 223       7.576  28.184  -3.797  1.00 10.00      A   
ATOM   2115  O   PRO A 223       6.387  28.278  -4.126  1.00 10.00      A   
ATOM   2116  N   LEU A 224       8.040  28.568  -2.610  1.00 10.00      A   
ATOM   2117  HN  LEU A 224       8.994  28.445  -2.418  1.00 10.00      A   
ATOM   2118  CA  LEU A 224       7.185  29.150  -1.577  1.00 10.00      A   
ATOM   2119  CB  LEU A 224       7.999  29.358  -0.293  1.00 10.00      A   
ATOM   2120  CG  LEU A 224       7.230  29.820   0.945  1.00 10.00      A   
ATOM   2121  CD1 LEU A 224       6.253  28.750   1.399  1.00 10.00      A   
ATOM   2122  CD2 LEU A 224       8.197  30.176   2.064  1.00 10.00      A   
ATOM   2123  C   LEU A 224       6.609  30.483  -2.044  1.00 10.00      A   
ATOM   2124  O   LEU A 224       5.511  30.879  -1.646  1.00 10.00      A   
ATOM   2125  N   GLU A 225       7.353  31.161  -2.908  1.00 10.00      A   
ATOM   2126  HN  GLU A 225       8.224  30.787  -3.190  1.00 10.00      A   
ATOM   2127  CA  GLU A 225       6.934  32.452  -3.442  1.00 10.00      A   
ATOM   2128  CB  GLU A 225       8.115  33.178  -4.095  1.00 10.00      A   
ATOM   2129  CG  GLU A 225       9.359  33.270  -3.223  1.00 10.00      A   
ATOM   2130  CD  GLU A 225      10.362  32.172  -3.518  1.00 10.00      A   
ATOM   2131  OE1 GLU A 225      10.036  30.989  -3.303  1.00 10.00      A   
ATOM   2132  OE2 GLU A 225      11.489  32.494  -3.967  1.00 10.00      A   
ATOM   2133  C   GLU A 225       5.781  32.311  -4.439  1.00 10.00      A   
ATOM   2134  O   GLU A 225       5.237  33.311  -4.911  1.00 10.00      A   
ATOM   2135  N   LYS A 226       5.405  31.074  -4.752  1.00 10.00      A   
ATOM   2136  HN  LYS A 226       5.868  30.312  -4.338  1.00 10.00      A   
ATOM   2137  CA  LYS A 226       4.317  30.816  -5.691  1.00 10.00      A   
ATOM   2138  CB  LYS A 226       4.830  30.024  -6.901  1.00 10.00      A   
ATOM   2139  CG  LYS A 226       5.769  30.790  -7.820  1.00 10.00      A   
ATOM   2140  CD  LYS A 226       5.046  31.895  -8.571  1.00 10.00      A   
ATOM   2141  CE  LYS A 226       5.975  32.608  -9.545  1.00 10.00      A   
ATOM   2142  NZ  LYS A 226       6.364  31.743 -10.690  1.00 10.00      A   
ATOM   2143  HZ1 LYS A 226       5.531  31.508 -11.264  1.00 10.00      A   
ATOM   2144  HZ2 LYS A 226       6.789  30.860 -10.342  1.00 10.00      A   
ATOM   2145  HZ3 LYS A 226       7.056  32.235 -11.293  1.00 10.00      A   
ATOM   2146  C   LYS A 226       3.187  30.041  -5.012  1.00 10.00      A   
ATOM   2147  O   LYS A 226       2.321  29.475  -5.678  1.00 10.00      A   
ATOM   2148  N   LEU A 227       3.192  30.036  -3.684  1.00 10.00      A   
ATOM   2149  HN  LEU A 227       3.895  30.530  -3.206  1.00 10.00      A   
ATOM   2150  CA  LEU A 227       2.180  29.314  -2.915  1.00 10.00      A   
ATOM   2151  CB  LEU A 227       2.698  29.020  -1.506  1.00 10.00      A   
ATOM   2152  CG  LEU A 227       2.552  27.584  -0.997  1.00 10.00      A   
ATOM   2153  CD1 LEU A 227       2.913  27.506   0.474  1.00 10.00      A   
ATOM   2154  CD2 LEU A 227       1.150  27.045  -1.234  1.00 10.00      A   
ATOM   2155  C   LEU A 227       0.870  30.092  -2.822  1.00 10.00      A   
ATOM   2156  O   LEU A 227      -0.216  29.534  -3.023  1.00 10.00      A   
ATOM   2157  N   ALA A 228       0.978  31.379  -2.516  1.00 10.00      A   
ATOM   2158  HN  ALA A 228       1.874  31.764  -2.387  1.00 10.00      A   
ATOM   2159  CA  ALA A 228      -0.191  32.239  -2.372  1.00 10.00      A   
ATOM   2160  CB  ALA A 228       0.226  33.652  -1.997  1.00 10.00      A   
ATOM   2161  C   ALA A 228      -1.044  32.245  -3.635  1.00 10.00      A   
ATOM   2162  O   ALA A 228      -2.273  32.220  -3.563  1.00 10.00      A   
ATOM   2163  N   THR A 229      -0.381  32.262  -4.786  1.00 10.00      A   
ATOM   2164  HN  THR A 229       0.602  32.277  -4.775  1.00 10.00      A   
ATOM   2165  CA  THR A 229      -1.056  32.275  -6.068  1.00 10.00      A   
ATOM   2166  CB  THR A 229      -0.019  32.321  -7.203  1.00 10.00      A   
ATOM   2167  OG1 THR A 229       1.254  32.707  -6.657  1.00 10.00      A   
ATOM   2168  HG1 THR A 229       1.710  33.281  -7.283  1.00 10.00      A   
ATOM   2169  CG2 THR A 229      -0.434  33.324  -8.267  1.00 10.00      A   
ATOM   2170  C   THR A 229      -1.951  31.048  -6.245  1.00 10.00      A   
ATOM   2171  O   THR A 229      -3.077  31.156  -6.720  1.00 10.00      A   
ATOM   2172  N   LEU A 230      -1.456  29.892  -5.832  1.00 10.00      A   
ATOM   2173  HN  LEU A 230      -0.562  29.872  -5.430  1.00 10.00      A   
ATOM   2174  CA  LEU A 230      -2.208  28.654  -5.958  1.00 10.00      A   
ATOM   2175  CB  LEU A 230      -1.273  27.451  -5.833  1.00 10.00      A   
ATOM   2176  CG  LEU A 230      -0.220  27.315  -6.936  1.00 10.00      A   
ATOM   2177  CD1 LEU A 230       0.902  26.383  -6.506  1.00 10.00      A   
ATOM   2178  CD2 LEU A 230      -0.855  26.836  -8.233  1.00 10.00      A   
ATOM   2179  C   LEU A 230      -3.320  28.567  -4.925  1.00 10.00      A   
ATOM   2180  O   LEU A 230      -4.429  28.128  -5.233  1.00 10.00      A   
ATOM   2181  N   LEU A 231      -3.021  28.992  -3.706  1.00 10.00      A   
ATOM   2182  HN  LEU A 231      -2.116  29.336  -3.528  1.00 10.00      A   
ATOM   2183  CA  LEU A 231      -3.995  28.959  -2.620  1.00 10.00      A   
ATOM   2184  CB  LEU A 231      -3.341  29.368  -1.300  1.00 10.00      A   
ATOM   2185  CG  LEU A 231      -2.576  28.270  -0.564  1.00 10.00      A   
ATOM   2186  CD1 LEU A 231      -1.710  28.869   0.536  1.00 10.00      A   
ATOM   2187  CD2 LEU A 231      -3.547  27.252   0.012  1.00 10.00      A   
ATOM   2188  C   LEU A 231      -5.195  29.852  -2.915  1.00 10.00      A   
ATOM   2189  O   LEU A 231      -6.336  29.488  -2.636  1.00 10.00      A   
ATOM   2190  N   GLN A 232      -4.933  31.011  -3.504  1.00 10.00      A   
ATOM   2191  HN  GLN A 232      -4.001  31.241  -3.715  1.00 10.00      A   
ATOM   2192  CA  GLN A 232      -5.989  31.957  -3.836  1.00 10.00      A   
ATOM   2193  CB  GLN A 232      -5.398  33.320  -4.197  1.00 10.00      A   
ATOM   2194  CG  GLN A 232      -4.968  34.141  -2.991  1.00 10.00      A   
ATOM   2195  CD  GLN A 232      -6.141  34.545  -2.119  1.00 10.00      A   
ATOM   2196  OE1 GLN A 232      -7.256  34.742  -2.602  1.00 10.00      A   
ATOM   2197  NE2 GLN A 232      -5.896  34.670  -0.823  1.00 10.00      A   
ATOM   2198 HE21 GLN A 232      -4.989  34.495  -0.509  1.00 10.00      A   
ATOM   2199 HE22 GLN A 232      -6.638  34.933  -0.238  1.00 10.00      A   
ATOM   2200  C   GLN A 232      -6.886  31.443  -4.959  1.00 10.00      A   
ATOM   2201  O   GLN A 232      -7.991  31.945  -5.162  1.00 10.00      A   
ATOM   2202  N   ARG A 233      -6.412  30.439  -5.684  1.00 10.00      A   
ATOM   2203  HN  ARG A 233      -5.522  30.078  -5.479  1.00 10.00      A   
ATOM   2204  CA  ARG A 233      -7.186  29.862  -6.779  1.00 10.00      A   
ATOM   2205  CB  ARG A 233      -6.278  29.393  -7.920  1.00 10.00      A   
ATOM   2206  CG  ARG A 233      -5.447  30.493  -8.561  1.00 10.00      A   
ATOM   2207  CD  ARG A 233      -6.309  31.659  -9.020  1.00 10.00      A   
ATOM   2208  NE  ARG A 233      -5.591  32.535  -9.943  1.00 10.00      A   
ATOM   2209  HE  ARG A 233      -4.866  32.127 -10.482  1.00 10.00      A   
ATOM   2210  CZ  ARG A 233      -5.856  33.830 -10.111  1.00 10.00      A   
ATOM   2211  NH1 ARG A 233      -6.827  34.412  -9.417  1.00 10.00      A   
ATOM   2212 HH11 ARG A 233      -7.037  35.425  -9.551  1.00 10.00      A   
ATOM   2213 HH12 ARG A 233      -7.385  33.859  -8.734  1.00 10.00      A   
ATOM   2214  NH2 ARG A 233      -5.142  34.539 -10.977  1.00 10.00      A   
ATOM   2215 HH21 ARG A 233      -4.377  34.082 -11.523  1.00 10.00      A   
ATOM   2216 HH22 ARG A 233      -5.339  35.555 -11.112  1.00 10.00      A   
ATOM   2217  C   ARG A 233      -8.060  28.712  -6.290  1.00 10.00      A   
ATOM   2218  O   ARG A 233      -9.014  28.314  -6.962  1.00 10.00      A   
ATOM   2219  N   ALA A 234      -7.740  28.193  -5.111  1.00 10.00      A   
ATOM   2220  HN  ALA A 234      -6.983  28.571  -4.612  1.00 10.00      A   
ATOM   2221  CA  ALA A 234      -8.494  27.094  -4.527  1.00 10.00      A   
ATOM   2222  CB  ALA A 234      -7.814  25.764  -4.820  1.00 10.00      A   
ATOM   2223  C   ALA A 234      -8.674  27.288  -3.025  1.00 10.00      A   
ATOM   2224  O   ALA A 234      -8.012  26.631  -2.222  1.00 10.00      A   
ATOM   2225  N   PRO A 235      -9.579  28.195  -2.616  1.00 10.00      A   
ATOM   2226  CA  PRO A 235      -9.838  28.461  -1.202  1.00 10.00      A   
ATOM   2227  CB  PRO A 235     -10.591  29.795  -1.237  1.00 10.00      A   
ATOM   2228  CG  PRO A 235     -11.304  29.784  -2.545  1.00 10.00      A   
ATOM   2229  CD  PRO A 235     -10.410  29.041  -3.500  1.00 10.00      A   
ATOM   2230  C   PRO A 235     -10.703  27.371  -0.573  1.00 10.00      A   
ATOM   2231  O   PRO A 235     -10.912  27.350   0.639  1.00 10.00      A   
ATOM   2232  N   GLN A 236     -11.201  26.465  -1.409  1.00 10.00      A   
ATOM   2233  HN  GLN A 236     -10.994  26.538  -2.368  1.00 10.00      A   
ATOM   2234  CA  GLN A 236     -12.047  25.370  -0.946  1.00 10.00      A   
ATOM   2235  CB  GLN A 236     -13.276  25.193  -1.854  1.00 10.00      A   
ATOM   2236  CG  GLN A 236     -13.008  24.506  -3.192  1.00 10.00      A   
ATOM   2237  CD  GLN A 236     -12.283  25.386  -4.191  1.00 10.00      A   
ATOM   2238  OE1 GLN A 236     -12.415  26.608  -4.172  1.00 10.00      A   
ATOM   2239  NE2 GLN A 236     -11.501  24.771  -5.064  1.00 10.00      A   
ATOM   2240 HE21 GLN A 236     -11.428  23.793  -5.012  1.00 10.00      A   
ATOM   2241 HE22 GLN A 236     -11.040  25.315  -5.739  1.00 10.00      A   
ATOM   2242  C   GLN A 236     -11.253  24.069  -0.840  1.00 10.00      A   
ATOM   2243  O   GLN A 236     -11.822  22.982  -0.743  1.00 10.00      A   
ATOM   2244  N   LEU A 237      -9.934  24.193  -0.858  1.00 10.00      A   
ATOM   2245  HN  LEU A 237      -9.543  25.086  -0.922  1.00 10.00      A   
ATOM   2246  CA  LEU A 237      -9.051  23.041  -0.768  1.00 10.00      A   
ATOM   2247  CB  LEU A 237      -7.620  23.455  -1.128  1.00 10.00      A   
ATOM   2248  CG  LEU A 237      -6.690  22.343  -1.610  1.00 10.00      A   
ATOM   2249  CD1 LEU A 237      -7.151  21.809  -2.954  1.00 10.00      A   
ATOM   2250  CD2 LEU A 237      -5.265  22.855  -1.702  1.00 10.00      A   
ATOM   2251  C   LEU A 237      -9.083  22.443   0.638  1.00 10.00      A   
ATOM   2252  O   LEU A 237      -9.045  23.172   1.631  1.00 10.00      A   
ATOM   2253  N   GLU A 238      -9.150  21.119   0.712  1.00 10.00      A   
ATOM   2254  HN  GLU A 238      -9.173  20.592  -0.117  1.00 10.00      A   
ATOM   2255  CA  GLU A 238      -9.180  20.423   1.991  1.00 10.00      A   
ATOM   2256  CB  GLU A 238     -10.173  19.258   1.956  1.00 10.00      A   
ATOM   2257  CG  GLU A 238     -11.598  19.656   1.600  1.00 10.00      A   
ATOM   2258  CD  GLU A 238     -12.587  18.524   1.801  1.00 10.00      A   
ATOM   2259  OE1 GLU A 238     -12.150  17.365   1.985  1.00 10.00      A   
ATOM   2260  OE2 GLU A 238     -13.811  18.783   1.775  1.00 10.00      A   
ATOM   2261  C   GLU A 238      -7.792  19.907   2.357  1.00 10.00      A   
ATOM   2262  O   GLU A 238      -7.356  20.014   3.504  1.00 10.00      A   
ATOM   2263  N   GLU A 239      -7.102  19.334   1.382  1.00 10.00      A   
ATOM   2264  HN  GLU A 239      -7.499  19.270   0.485  1.00 10.00      A   
ATOM   2265  CA  GLU A 239      -5.764  18.803   1.604  1.00 10.00      A   
ATOM   2266  CB  GLU A 239      -5.713  17.312   1.262  1.00 10.00      A   
ATOM   2267  CG  GLU A 239      -6.708  16.454   2.035  1.00 10.00      A   
ATOM   2268  CD  GLU A 239      -6.569  14.977   1.725  1.00 10.00      A   
ATOM   2269  OE1 GLU A 239      -6.455  14.624   0.535  1.00 10.00      A   
ATOM   2270  OE2 GLU A 239      -6.582  14.158   2.670  1.00 10.00      A   
ATOM   2271  C   GLU A 239      -4.747  19.576   0.775  1.00 10.00      A   
ATOM   2272  O   GLU A 239      -4.800  19.562  -0.454  1.00 10.00      A   
ATOM   2273  N   LEU A 240      -3.827  20.252   1.448  1.00 10.00      A   
ATOM   2274  HN  LEU A 240      -3.818  20.210   2.432  1.00 10.00      A   
ATOM   2275  CA  LEU A 240      -2.821  21.047   0.762  1.00 10.00      A   
ATOM   2276  CB  LEU A 240      -2.860  22.494   1.258  1.00 10.00      A   
ATOM   2277  CG  LEU A 240      -1.726  23.406   0.786  1.00 10.00      A   
ATOM   2278  CD1 LEU A 240      -1.859  23.710  -0.698  1.00 10.00      A   
ATOM   2279  CD2 LEU A 240      -1.690  24.687   1.601  1.00 10.00      A   
ATOM   2280  C   LEU A 240      -1.421  20.479   0.938  1.00 10.00      A   
ATOM   2281  O   LEU A 240      -0.957  20.264   2.059  1.00 10.00      A   
ATOM   2282  N   GLY A 241      -0.760  20.233  -0.181  1.00 10.00      A   
ATOM   2283  HN  GLY A 241      -1.204  20.397  -1.045  1.00 10.00      A   
ATOM   2284  CA  GLY A 241       0.594  19.727  -0.161  1.00 10.00      A   
ATOM   2285  C   GLY A 241       1.561  20.795  -0.631  1.00 10.00      A   
ATOM   2286  O   GLY A 241       1.608  21.119  -1.822  1.00 10.00      A   
ATOM   2287  N   THR A 242       2.319  21.347   0.300  1.00 10.00      A   
ATOM   2288  HN  THR A 242       2.261  21.013   1.221  1.00 10.00      A   
ATOM   2289  CA  THR A 242       3.271  22.404  -0.008  1.00 10.00      A   
ATOM   2290  CB  THR A 242       3.607  23.243   1.249  1.00 10.00      A   
ATOM   2291  OG1 THR A 242       3.939  22.372   2.338  1.00 10.00      A   
ATOM   2292  HG1 THR A 242       3.211  21.759   2.491  1.00 10.00      A   
ATOM   2293  CG2 THR A 242       2.421  24.106   1.654  1.00 10.00      A   
ATOM   2294  C   THR A 242       4.556  21.828  -0.592  1.00 10.00      A   
ATOM   2295  O   THR A 242       4.930  20.696  -0.285  1.00 10.00      A   
ATOM   2296  N   GLY A 243       5.211  22.596  -1.444  1.00 10.00      A   
ATOM   2297  HN  GLY A 243       4.852  23.481  -1.672  1.00 10.00      A   
ATOM   2298  CA  GLY A 243       6.447  22.142  -2.038  1.00 10.00      A   
ATOM   2299  C   GLY A 243       7.651  22.663  -1.287  1.00 10.00      A   
ATOM   2300  O   GLY A 243       7.944  22.215  -0.176  1.00 10.00      A   
ATOM   2301  N   GLY A 244       8.345  23.617  -1.889  1.00 10.00      A   
ATOM   2302  HN  GLY A 244       8.055  23.941  -2.776  1.00 10.00      A   
ATOM   2303  CA  GLY A 244       9.507  24.199  -1.251  1.00 10.00      A   
ATOM   2304  C   GLY A 244       9.100  25.252  -0.246  1.00 10.00      A   
ATOM   2305  O   GLY A 244       8.801  26.384  -0.615  1.00 10.00      A   
ATOM   2306  N   TYR A 245       9.082  24.879   1.027  1.00 10.00      A   
ATOM   2307  HN  TYR A 245       9.354  23.961   1.259  1.00 10.00      A   
ATOM   2308  CA  TYR A 245       8.691  25.791   2.094  1.00 10.00      A   
ATOM   2309  CB  TYR A 245       8.116  24.991   3.269  1.00 10.00      A   
ATOM   2310  CG  TYR A 245       7.067  25.727   4.072  1.00 10.00      A   
ATOM   2311  CD1 TYR A 245       5.755  25.829   3.623  1.00 10.00      A   
ATOM   2312  CD2 TYR A 245       7.389  26.318   5.286  1.00 10.00      A   
ATOM   2313  CE1 TYR A 245       4.796  26.498   4.365  1.00 10.00      A   
ATOM   2314  CE2 TYR A 245       6.440  26.986   6.032  1.00 10.00      A   
ATOM   2315  CZ  TYR A 245       5.146  27.075   5.570  1.00 10.00      A   
ATOM   2316  OH  TYR A 245       4.201  27.739   6.317  1.00 10.00      A   
ATOM   2317  HH  TYR A 245       4.592  28.543   6.682  1.00 10.00      A   
ATOM   2318  C   TYR A 245       9.884  26.632   2.549  1.00 10.00      A   
ATOM   2319  O   TYR A 245       9.995  27.002   3.718  1.00 10.00      A   
ATOM   2320  N   THR A 246      10.769  26.943   1.612  1.00 10.00      A   
ATOM   2321  HN  THR A 246      10.613  26.647   0.692  1.00 10.00      A   
ATOM   2322  CA  THR A 246      11.952  27.731   1.910  1.00 10.00      A   
ATOM   2323  CB  THR A 246      13.237  26.866   1.859  1.00 10.00      A   
ATOM   2324  OG1 THR A 246      14.359  27.580   2.395  1.00 10.00      A   
ATOM   2325  HG1 THR A 246      14.956  26.953   2.821  1.00 10.00      A   
ATOM   2326  CG2 THR A 246      13.549  26.409   0.442  1.00 10.00      A   
ATOM   2327  C   THR A 246      12.057  28.928   0.961  1.00 10.00      A   
ATOM   2328  O   THR A 246      11.863  28.797  -0.254  1.00 10.00      A   
ATOM   2329  N   ALA A 247      12.344  30.097   1.525  1.00 10.00      A   
ATOM   2330  HN  ALA A 247      12.486  30.136   2.495  1.00 10.00      A   
ATOM   2331  CA  ALA A 247      12.476  31.326   0.750  1.00 10.00      A   
ATOM   2332  CB  ALA A 247      11.127  31.747   0.178  1.00 10.00      A   
ATOM   2333  C   ALA A 247      13.033  32.441   1.627  1.00 10.00      A   
ATOM   2334  O   ALA A 247      13.060  32.320   2.855  1.00 10.00      A   
ATOM   2335  N   GLU A 248      13.479  33.519   0.991  1.00 10.00      A   
ATOM   2336  HN  GLU A 248      13.441  33.545   0.013  1.00 10.00      A   
ATOM   2337  CA  GLU A 248      14.022  34.663   1.705  1.00 10.00      A   
ATOM   2338  CB  GLU A 248      14.531  35.712   0.707  1.00 10.00      A   
ATOM   2339  CG  GLU A 248      14.997  37.016   1.339  1.00 10.00      A   
ATOM   2340  CD  GLU A 248      15.614  37.973   0.336  1.00 10.00      A   
ATOM   2341  OE1 GLU A 248      16.849  37.929   0.152  1.00 10.00      A   
ATOM   2342  OE2 GLU A 248      14.870  38.775  -0.272  1.00 10.00      A   
ATOM   2343  C   GLU A 248      12.947  35.265   2.604  1.00 10.00      A   
ATOM   2344  O   GLU A 248      11.824  35.503   2.153  1.00 10.00      A   
ATOM   2345  N   VAL A 249      13.284  35.471   3.874  1.00 10.00      A   
ATOM   2346  HN  VAL A 249      14.188  35.229   4.172  1.00 10.00      A   
ATOM   2347  CA  VAL A 249      12.350  36.040   4.841  1.00 10.00      A   
ATOM   2348  CB  VAL A 249      12.916  36.009   6.277  1.00 10.00      A   
ATOM   2349  CG1 VAL A 249      11.862  36.458   7.282  1.00 10.00      A   
ATOM   2350  CG2 VAL A 249      13.432  34.620   6.621  1.00 10.00      A   
ATOM   2351  C   VAL A 249      11.987  37.476   4.473  1.00 10.00      A   
ATOM   2352  O   VAL A 249      12.810  38.384   4.583  1.00 10.00      A   
ATOM   2353  N   ARG A 250      10.756  37.667   4.032  1.00 10.00      A   
ATOM   2354  HN  ARG A 250      10.148  36.893   3.964  1.00 10.00      A   
ATOM   2355  CA  ARG A 250      10.266  38.979   3.641  1.00 10.00      A   
ATOM   2356  CB  ARG A 250      10.151  39.066   2.121  1.00 10.00      A   
ATOM   2357  CG  ARG A 250      11.460  38.894   1.369  1.00 10.00      A   
ATOM   2358  CD  ARG A 250      11.235  38.950  -0.133  1.00 10.00      A   
ATOM   2359  NE  ARG A 250      10.453  40.127  -0.511  1.00 10.00      A   
ATOM   2360  HE  ARG A 250       9.505  40.154  -0.217  1.00 10.00      A   
ATOM   2361  CZ  ARG A 250      10.930  41.146  -1.220  1.00 10.00      A   
ATOM   2362  NH1 ARG A 250      12.193  41.140  -1.646  1.00 10.00      A   
ATOM   2363 HH11 ARG A 250      12.564  41.944  -2.203  1.00 10.00      A   
ATOM   2364 HH12 ARG A 250      12.818  40.334  -1.424  1.00 10.00      A   
ATOM   2365  NH2 ARG A 250      10.148  42.180  -1.479  1.00 10.00      A   
ATOM   2366 HH21 ARG A 250       9.162  42.192  -1.120  1.00 10.00      A   
ATOM   2367 HH22 ARG A 250      10.509  42.984  -2.039  1.00 10.00      A   
ATOM   2368  C   ARG A 250       8.894  39.226   4.254  1.00 10.00      A   
ATOM   2369  O   ARG A 250       8.066  38.313   4.317  1.00 10.00      A   
ATOM   2370  N   PRO A 251       8.630  40.458   4.712  1.00 10.00      A   
ATOM   2371  CA  PRO A 251       7.341  40.813   5.320  1.00 10.00      A   
ATOM   2372  CB  PRO A 251       7.499  42.300   5.655  1.00 10.00      A   
ATOM   2373  CG  PRO A 251       8.970  42.528   5.711  1.00 10.00      A   
ATOM   2374  CD  PRO A 251       9.562  41.600   4.694  1.00 10.00      A   
ATOM   2375  C   PRO A 251       6.181  40.623   4.343  1.00 10.00      A   
ATOM   2376  O   PRO A 251       5.112  40.132   4.716  1.00 10.00      A   
ATOM   2377  N   ASP A 252       6.406  40.994   3.087  1.00 10.00      A   
ATOM   2378  HN  ASP A 252       7.287  41.347   2.844  1.00 10.00      A   
ATOM   2379  CA  ASP A 252       5.373  40.871   2.063  1.00 10.00      A   
ATOM   2380  CB  ASP A 252       5.713  41.636   0.769  1.00 10.00      A   
ATOM   2381  CG  ASP A 252       7.122  41.422   0.241  1.00 10.00      A   
ATOM   2382  OD1 ASP A 252       7.749  42.414  -0.187  1.00 10.00      A   
ATOM   2383  OD2 ASP A 252       7.599  40.272   0.231  1.00 10.00      A   
ATOM   2384  C   ASP A 252       5.011  39.415   1.782  1.00 10.00      A   
ATOM   2385  O   ASP A 252       3.832  39.066   1.710  1.00 10.00      A   
ATOM   2386  N   VAL A 253       6.027  38.569   1.632  1.00 10.00      A   
ATOM   2387  HN  VAL A 253       6.948  38.918   1.677  1.00 10.00      A   
ATOM   2388  CA  VAL A 253       5.812  37.144   1.369  1.00 10.00      A   
ATOM   2389  CB  VAL A 253       7.143  36.393   1.126  1.00 10.00      A   
ATOM   2390  CG1 VAL A 253       6.885  34.929   0.794  1.00 10.00      A   
ATOM   2391  CG2 VAL A 253       7.940  37.051   0.009  1.00 10.00      A   
ATOM   2392  C   VAL A 253       5.072  36.497   2.533  1.00 10.00      A   
ATOM   2393  O   VAL A 253       4.115  35.746   2.332  1.00 10.00      A   
ATOM   2394  N   TYR A 254       5.510  36.813   3.752  1.00 10.00      A   
ATOM   2395  HN  TYR A 254       6.277  37.422   3.840  1.00 10.00      A   
ATOM   2396  CA  TYR A 254       4.893  36.280   4.959  1.00 10.00      A   
ATOM   2397  CB  TYR A 254       5.619  36.802   6.203  1.00 10.00      A   
ATOM   2398  CG  TYR A 254       5.132  36.193   7.500  1.00 10.00      A   
ATOM   2399  CD1 TYR A 254       5.477  34.896   7.856  1.00 10.00      A   
ATOM   2400  CD2 TYR A 254       4.329  36.920   8.371  1.00 10.00      A   
ATOM   2401  CE1 TYR A 254       5.035  34.339   9.042  1.00 10.00      A   
ATOM   2402  CE2 TYR A 254       3.884  36.372   9.558  1.00 10.00      A   
ATOM   2403  CZ  TYR A 254       4.240  35.084   9.889  1.00 10.00      A   
ATOM   2404  OH  TYR A 254       3.797  34.535  11.070  1.00 10.00      A   
ATOM   2405  HH  TYR A 254       4.549  34.397  11.657  1.00 10.00      A   
ATOM   2406  C   TYR A 254       3.411  36.644   5.014  1.00 10.00      A   
ATOM   2407  O   TYR A 254       2.562  35.799   5.308  1.00 10.00      A   
ATOM   2408  N   SER A 255       3.106  37.897   4.705  1.00 10.00      A   
ATOM   2409  HN  SER A 255       3.826  38.522   4.465  1.00 10.00      A   
ATOM   2410  CA  SER A 255       1.733  38.366   4.714  1.00 10.00      A   
ATOM   2411  CB  SER A 255       1.681  39.888   4.585  1.00 10.00      A   
ATOM   2412  OG  SER A 255       0.522  40.409   5.213  1.00 10.00      A   
ATOM   2413  HG  SER A 255       0.017  40.924   4.572  1.00 10.00      A   
ATOM   2414  C   SER A 255       0.927  37.695   3.603  1.00 10.00      A   
ATOM   2415  O   SER A 255      -0.183  37.217   3.836  1.00 10.00      A   
ATOM   2416  N   GLY A 256       1.515  37.635   2.407  1.00 10.00      A   
ATOM   2417  HN  GLY A 256       2.414  38.020   2.297  1.00 10.00      A   
ATOM   2418  CA  GLY A 256       0.851  37.015   1.271  1.00 10.00      A   
ATOM   2419  C   GLY A 256       0.451  35.578   1.552  1.00 10.00      A   
ATOM   2420  O   GLY A 256      -0.661  35.158   1.226  1.00 10.00      A   
ATOM   2421  N   LEU A 257       1.357  34.830   2.171  1.00 10.00      A   
ATOM   2422  HN  LEU A 257       2.230  35.223   2.397  1.00 10.00      A   
ATOM   2423  CA  LEU A 257       1.099  33.438   2.513  1.00 10.00      A   
ATOM   2424  CB  LEU A 257       2.363  32.779   3.065  1.00 10.00      A   
ATOM   2425  CG  LEU A 257       3.524  32.592   2.086  1.00 10.00      A   
ATOM   2426  CD1 LEU A 257       4.762  32.103   2.818  1.00 10.00      A   
ATOM   2427  CD2 LEU A 257       3.138  31.620   0.983  1.00 10.00      A   
ATOM   2428  C   LEU A 257      -0.015  33.342   3.549  1.00 10.00      A   
ATOM   2429  O   LEU A 257      -0.948  32.554   3.400  1.00 10.00      A   
ATOM   2430  N   SER A 258       0.083  34.166   4.588  1.00 10.00      A   
ATOM   2431  HN  SER A 258       0.846  34.787   4.635  1.00 10.00      A   
ATOM   2432  CA  SER A 258      -0.908  34.176   5.661  1.00 10.00      A   
ATOM   2433  CB  SER A 258      -0.499  35.164   6.758  1.00 10.00      A   
ATOM   2434  OG  SER A 258      -1.202  34.922   7.968  1.00 10.00      A   
ATOM   2435  HG  SER A 258      -0.693  34.317   8.524  1.00 10.00      A   
ATOM   2436  C   SER A 258      -2.306  34.508   5.135  1.00 10.00      A   
ATOM   2437  O   SER A 258      -3.287  33.869   5.523  1.00 10.00      A   
ATOM   2438  N   VAL A 259      -2.392  35.502   4.254  1.00 10.00      A   
ATOM   2439  HN  VAL A 259      -1.573  35.978   3.987  1.00 10.00      A   
ATOM   2440  CA  VAL A 259      -3.670  35.914   3.677  1.00 10.00      A   
ATOM   2441  CB  VAL A 259      -3.517  37.176   2.791  1.00 10.00      A   
ATOM   2442  CG1 VAL A 259      -4.791  37.463   2.003  1.00 10.00      A   
ATOM   2443  CG2 VAL A 259      -3.140  38.377   3.642  1.00 10.00      A   
ATOM   2444  C   VAL A 259      -4.289  34.777   2.865  1.00 10.00      A   
ATOM   2445  O   VAL A 259      -5.495  34.535   2.929  1.00 10.00      A   
ATOM   2446  N   ALA A 260      -3.452  34.070   2.118  1.00 10.00      A   
ATOM   2447  HN  ALA A 260      -2.495  34.294   2.125  1.00 10.00      A   
ATOM   2448  CA  ALA A 260      -3.916  32.963   1.295  1.00 10.00      A   
ATOM   2449  CB  ALA A 260      -2.836  32.550   0.309  1.00 10.00      A   
ATOM   2450  C   ALA A 260      -4.341  31.777   2.157  1.00 10.00      A   
ATOM   2451  O   ALA A 260      -5.382  31.167   1.921  1.00 10.00      A   
ATOM   2452  N   LEU A 261      -3.539  31.472   3.169  1.00 10.00      A   
ATOM   2453  HN  LEU A 261      -2.729  32.010   3.315  1.00 10.00      A   
ATOM   2454  CA  LEU A 261      -3.819  30.355   4.065  1.00 10.00      A   
ATOM   2455  CB  LEU A 261      -2.622  30.091   4.983  1.00 10.00      A   
ATOM   2456  CG  LEU A 261      -1.402  29.451   4.316  1.00 10.00      A   
ATOM   2457  CD1 LEU A 261      -0.136  29.761   5.096  1.00 10.00      A   
ATOM   2458  CD2 LEU A 261      -1.592  27.948   4.177  1.00 10.00      A   
ATOM   2459  C   LEU A 261      -5.095  30.571   4.881  1.00 10.00      A   
ATOM   2460  O   LEU A 261      -5.850  29.630   5.132  1.00 10.00      A   
ATOM   2461  N   SER A 262      -5.341  31.807   5.289  1.00 10.00      A   
ATOM   2462  HN  SER A 262      -4.709  32.525   5.065  1.00 10.00      A   
ATOM   2463  CA  SER A 262      -6.531  32.122   6.072  1.00 10.00      A   
ATOM   2464  CB  SER A 262      -6.400  33.497   6.735  1.00 10.00      A   
ATOM   2465  OG  SER A 262      -5.890  34.459   5.826  1.00 10.00      A   
ATOM   2466  HG  SER A 262      -4.923  34.437   5.849  1.00 10.00      A   
ATOM   2467  C   SER A 262      -7.786  32.060   5.209  1.00 10.00      A   
ATOM   2468  O   SER A 262      -8.901  31.975   5.721  1.00 10.00      A   
ATOM   2469  N   GLY A 263      -7.592  32.087   3.894  1.00 10.00      A   
ATOM   2470  HN  GLY A 263      -6.673  32.147   3.548  1.00 10.00      A   
ATOM   2471  CA  GLY A 263      -8.709  32.034   2.974  1.00 10.00      A   
ATOM   2472  C   GLY A 263      -9.301  30.644   2.861  1.00 10.00      A   
ATOM   2473  O   GLY A 263     -10.475  30.487   2.525  1.00 10.00      A   
ATOM   2474  N   CYS A 264      -8.493  29.639   3.154  1.00 10.00      A   
ATOM   2475  HN  CYS A 264      -7.575  29.836   3.434  1.00 10.00      A   
ATOM   2476  CA  CYS A 264      -8.932  28.255   3.077  1.00 10.00      A   
ATOM   2477  CB  CYS A 264      -7.799  27.359   2.577  1.00 10.00      A   
ATOM   2478  SG  CYS A 264      -7.026  27.921   1.042  1.00 10.00      A   
ATOM   2479  HG  CYS A 264      -7.433  27.131   0.058  1.00 10.00      A   
ATOM   2480  C   CYS A 264      -9.464  27.760   4.421  1.00 10.00      A   
ATOM   2481  O   CYS A 264      -8.699  27.505   5.357  1.00 10.00      A   
ATOM   2482  N   LYS A 265     -10.785  27.652   4.518  1.00 10.00      A   
ATOM   2483  HN  LYS A 265     -11.342  27.908   3.748  1.00 10.00      A   
ATOM   2484  CA  LYS A 265     -11.438  27.187   5.734  1.00 10.00      A   
ATOM   2485  CB  LYS A 265     -12.764  27.924   5.949  1.00 10.00      A   
ATOM   2486  CG  LYS A 265     -12.653  29.199   6.772  1.00 10.00      A   
ATOM   2487  CD  LYS A 265     -12.015  30.324   5.981  1.00 10.00      A   
ATOM   2488  CE  LYS A 265     -12.044  31.623   6.763  1.00 10.00      A   
ATOM   2489  NZ  LYS A 265     -11.464  32.744   5.983  1.00 10.00      A   
ATOM   2490  HZ1 LYS A 265     -11.967  32.849   5.082  1.00 10.00      A   
ATOM   2491  HZ2 LYS A 265     -10.456  32.562   5.786  1.00 10.00      A   
ATOM   2492  HZ3 LYS A 265     -11.542  33.634   6.516  1.00 10.00      A   
ATOM   2493  C   LYS A 265     -11.696  25.688   5.663  1.00 10.00      A   
ATOM   2494  O   LYS A 265     -11.938  25.037   6.680  1.00 10.00      A   
ATOM   2495  N   GLU A 266     -11.622  25.148   4.457  1.00 10.00      A   
ATOM   2496  HN  GLU A 266     -11.405  25.719   3.694  1.00 10.00      A   
ATOM   2497  CA  GLU A 266     -11.864  23.729   4.231  1.00 10.00      A   
ATOM   2498  CB  GLU A 266     -12.368  23.501   2.806  1.00 10.00      A   
ATOM   2499  CG  GLU A 266     -13.716  24.140   2.521  1.00 10.00      A   
ATOM   2500  CD  GLU A 266     -14.781  23.679   3.491  1.00 10.00      A   
ATOM   2501  OE1 GLU A 266     -15.063  24.410   4.464  1.00 10.00      A   
ATOM   2502  OE2 GLU A 266     -15.339  22.580   3.293  1.00 10.00      A   
ATOM   2503  C   GLU A 266     -10.617  22.890   4.485  1.00 10.00      A   
ATOM   2504  O   GLU A 266     -10.675  21.663   4.451  1.00 10.00      A   
ATOM   2505  N   LEU A 267      -9.497  23.549   4.743  1.00 10.00      A   
ATOM   2506  HN  LEU A 267      -9.511  24.527   4.767  1.00 10.00      A   
ATOM   2507  CA  LEU A 267      -8.247  22.849   4.992  1.00 10.00      A   
ATOM   2508  CB  LEU A 267      -7.082  23.830   5.132  1.00 10.00      A   
ATOM   2509  CG  LEU A 267      -6.438  24.302   3.824  1.00 10.00      A   
ATOM   2510  CD1 LEU A 267      -5.306  25.279   4.100  1.00 10.00      A   
ATOM   2511  CD2 LEU A 267      -5.930  23.117   3.020  1.00 10.00      A   
ATOM   2512  C   LEU A 267      -8.344  21.937   6.212  1.00 10.00      A   
ATOM   2513  O   LEU A 267      -8.712  22.372   7.305  1.00 10.00      A   
ATOM   2514  N   ARG A 268      -8.039  20.667   6.002  1.00 10.00      A   
ATOM   2515  HN  ARG A 268      -7.777  20.389   5.096  1.00 10.00      A   
ATOM   2516  CA  ARG A 268      -8.082  19.668   7.055  1.00 10.00      A   
ATOM   2517  CB  ARG A 268      -9.243  18.700   6.811  1.00 10.00      A   
ATOM   2518  CG  ARG A 268     -10.618  19.283   7.082  1.00 10.00      A   
ATOM   2519  CD  ARG A 268     -10.771  19.664   8.545  1.00 10.00      A   
ATOM   2520  NE  ARG A 268     -12.096  20.206   8.832  1.00 10.00      A   
ATOM   2521  HE  ARG A 268     -12.778  19.577   9.162  1.00 10.00      A   
ATOM   2522  CZ  ARG A 268     -12.426  21.488   8.684  1.00 10.00      A   
ATOM   2523  NH1 ARG A 268     -11.535  22.376   8.256  1.00 10.00      A   
ATOM   2524 HH11 ARG A 268     -10.557  22.077   8.033  1.00 10.00      A   
ATOM   2525 HH12 ARG A 268     -11.808  23.378   8.140  1.00 10.00      A   
ATOM   2526  NH2 ARG A 268     -13.654  21.881   8.976  1.00 10.00      A   
ATOM   2527 HH21 ARG A 268     -13.926  22.883   8.863  1.00 10.00      A   
ATOM   2528 HH22 ARG A 268     -14.357  21.192   9.323  1.00 10.00      A   
ATOM   2529  C   ARG A 268      -6.775  18.881   7.099  1.00 10.00      A   
ATOM   2530  O   ARG A 268      -6.442  18.265   8.112  1.00 10.00      A   
ATOM   2531  N   CYS A 269      -6.030  18.916   6.005  1.00 10.00      A   
ATOM   2532  HN  CYS A 269      -6.323  19.456   5.240  1.00 10.00      A   
ATOM   2533  CA  CYS A 269      -4.770  18.193   5.918  1.00 10.00      A   
ATOM   2534  CB  CYS A 269      -4.957  16.898   5.124  1.00 10.00      A   
ATOM   2535  SG  CYS A 269      -3.460  15.902   4.951  1.00 10.00      A   
ATOM   2536  HG  CYS A 269      -3.752  14.844   4.206  1.00 10.00      A   
ATOM   2537  C   CYS A 269      -3.678  19.049   5.284  1.00 10.00      A   
ATOM   2538  O   CYS A 269      -3.913  19.752   4.297  1.00 10.00      A   
ATOM   2539  N   LEU A 270      -2.492  18.996   5.873  1.00 10.00      A   
ATOM   2540  HN  LEU A 270      -2.383  18.430   6.671  1.00 10.00      A   
ATOM   2541  CA  LEU A 270      -1.349  19.743   5.374  1.00 10.00      A   
ATOM   2542  CB  LEU A 270      -0.979  20.880   6.324  1.00 10.00      A   
ATOM   2543  CG  LEU A 270      -1.633  22.237   6.051  1.00 10.00      A   
ATOM   2544  CD1 LEU A 270      -1.132  23.272   7.043  1.00 10.00      A   
ATOM   2545  CD2 LEU A 270      -1.351  22.690   4.627  1.00 10.00      A   
ATOM   2546  C   LEU A 270      -0.160  18.809   5.193  1.00 10.00      A   
ATOM   2547  O   LEU A 270       0.150  18.007   6.075  1.00 10.00      A   
ATOM   2548  N   SER A 271       0.484  18.896   4.041  1.00 10.00      A   
ATOM   2549  HN  SER A 271       0.173  19.542   3.366  1.00 10.00      A   
ATOM   2550  CA  SER A 271       1.638  18.060   3.739  1.00 10.00      A   
ATOM   2551  CB  SER A 271       1.220  16.887   2.847  1.00 10.00      A   
ATOM   2552  OG  SER A 271       0.012  16.298   3.312  1.00 10.00      A   
ATOM   2553  HG  SER A 271      -0.220  16.676   4.167  1.00 10.00      A   
ATOM   2554  C   SER A 271       2.720  18.883   3.049  1.00 10.00      A   
ATOM   2555  O   SER A 271       2.498  20.050   2.714  1.00 10.00      A   
ATOM   2556  N   GLY A 272       3.884  18.275   2.843  1.00 10.00      A   
ATOM   2557  HN  GLY A 272       4.000  17.347   3.143  1.00 10.00      A   
ATOM   2558  CA  GLY A 272       4.985  18.960   2.194  1.00 10.00      A   
ATOM   2559  C   GLY A 272       5.970  19.521   3.194  1.00 10.00      A   
ATOM   2560  O   GLY A 272       6.637  18.765   3.901  1.00 10.00      A   
ATOM   2561  N   PHE A 273       6.052  20.846   3.252  1.00 10.00      A   
ATOM   2562  HN  PHE A 273       5.481  21.379   2.653  1.00 10.00      A   
ATOM   2563  CA  PHE A 273       6.943  21.545   4.175  1.00 10.00      A   
ATOM   2564  CB  PHE A 273       6.551  21.279   5.632  1.00 10.00      A   
ATOM   2565  CG  PHE A 273       5.174  21.765   5.993  1.00 10.00      A   
ATOM   2566  CD1 PHE A 273       4.086  20.912   5.933  1.00 10.00      A   
ATOM   2567  CD2 PHE A 273       4.971  23.076   6.393  1.00 10.00      A   
ATOM   2568  CE1 PHE A 273       2.821  21.356   6.264  1.00 10.00      A   
ATOM   2569  CE2 PHE A 273       3.707  23.527   6.726  1.00 10.00      A   
ATOM   2570  CZ  PHE A 273       2.631  22.665   6.662  1.00 10.00      A   
ATOM   2571  C   PHE A 273       8.414  21.209   3.933  1.00 10.00      A   
ATOM   2572  O   PHE A 273       9.209  21.145   4.873  1.00 10.00      A   
ATOM   2573  N   TRP A 274       8.772  21.001   2.673  1.00 10.00      A   
ATOM   2574  HN  TRP A 274       8.096  21.065   1.966  1.00 10.00      A   
ATOM   2575  CA  TRP A 274      10.148  20.690   2.314  1.00 10.00      A   
ATOM   2576  CB  TRP A 274      10.246  20.325   0.833  1.00 10.00      A   
ATOM   2577  CG  TRP A 274      10.056  18.871   0.536  1.00 10.00      A   
ATOM   2578  CD1 TRP A 274      10.951  17.868   0.759  1.00 10.00      A   
ATOM   2579  CD2 TRP A 274       8.906  18.259  -0.054  1.00 10.00      A   
ATOM   2580  NE1 TRP A 274      10.434  16.668   0.341  1.00 10.00      A   
ATOM   2581  HE1 TRP A 274      10.893  15.797   0.395  1.00 10.00      A   
ATOM   2582  CE2 TRP A 274       9.176  16.880  -0.157  1.00 10.00      A   
ATOM   2583  CE3 TRP A 274       7.675  18.740  -0.502  1.00 10.00      A   
ATOM   2584  CZ2 TRP A 274       8.260  15.982  -0.691  1.00 10.00      A   
ATOM   2585  CZ3 TRP A 274       6.767  17.846  -1.031  1.00 10.00      A   
ATOM   2586  CH2 TRP A 274       7.065  16.483  -1.119  1.00 10.00      A   
ATOM   2587  C   TRP A 274      11.040  21.889   2.599  1.00 10.00      A   
ATOM   2588  O   TRP A 274      10.789  22.985   2.088  1.00 10.00      A   
ATOM   2589  N   ASP A 275      12.070  21.678   3.424  1.00 10.00      A   
ATOM   2590  HN  ASP A 275      12.205  20.778   3.797  1.00 10.00      A   
ATOM   2591  CA  ASP A 275      13.009  22.743   3.789  1.00 10.00      A   
ATOM   2592  CB  ASP A 275      13.770  23.269   2.562  1.00 10.00      A   
ATOM   2593  CG  ASP A 275      14.273  22.173   1.648  1.00 10.00      A   
ATOM   2594  OD1 ASP A 275      15.168  21.407   2.059  1.00 10.00      A   
ATOM   2595  OD2 ASP A 275      13.775  22.069   0.507  1.00 10.00      A   
ATOM   2596  C   ASP A 275      12.269  23.890   4.471  1.00 10.00      A   
ATOM   2597  O   ASP A 275      12.604  25.062   4.280  1.00 10.00      A   
ATOM   2598  N   ALA A 276      11.272  23.531   5.276  1.00 10.00      A   
ATOM   2599  HN  ALA A 276      11.086  22.575   5.393  1.00 10.00      A   
ATOM   2600  CA  ALA A 276      10.446  24.497   5.992  1.00 10.00      A   
ATOM   2601  CB  ALA A 276       9.477  23.775   6.919  1.00 10.00      A   
ATOM   2602  C   ALA A 276      11.268  25.517   6.777  1.00 10.00      A   
ATOM   2603  O   ALA A 276      12.121  25.156   7.591  1.00 10.00      A   
ATOM   2604  N   VAL A 277      11.018  26.791   6.508  1.00 10.00      A   
ATOM   2605  HN  VAL A 277      10.358  27.009   5.815  1.00 10.00      A   
ATOM   2606  CA  VAL A 277      11.704  27.875   7.196  1.00 10.00      A   
ATOM   2607  CB  VAL A 277      11.850  29.117   6.286  1.00 10.00      A   
ATOM   2608  CG1 VAL A 277      12.444  30.292   7.051  1.00 10.00      A   
ATOM   2609  CG2 VAL A 277      12.707  28.786   5.078  1.00 10.00      A   
ATOM   2610  C   VAL A 277      10.934  28.262   8.456  1.00 10.00      A   
ATOM   2611  O   VAL A 277       9.749  28.596   8.388  1.00 10.00      A   
ATOM   2612  N   PRO A 278      11.599  28.218   9.619  1.00 10.00      A   
ATOM   2613  CA  PRO A 278      10.991  28.559  10.913  1.00 10.00      A   
ATOM   2614  CB  PRO A 278      12.185  28.577  11.865  1.00 10.00      A   
ATOM   2615  CG  PRO A 278      13.169  27.649  11.247  1.00 10.00      A   
ATOM   2616  CD  PRO A 278      13.009  27.808   9.764  1.00 10.00      A   
ATOM   2617  C   PRO A 278      10.291  29.922  10.905  1.00 10.00      A   
ATOM   2618  O   PRO A 278       9.246  30.099  11.533  1.00 10.00      A   
ATOM   2619  N   ALA A 279      10.858  30.873  10.174  1.00 10.00      A   
ATOM   2620  HN  ALA A 279      11.687  30.667   9.688  1.00 10.00      A   
ATOM   2621  CA  ALA A 279      10.293  32.220  10.090  1.00 10.00      A   
ATOM   2622  CB  ALA A 279      11.321  33.194   9.533  1.00 10.00      A   
ATOM   2623  C   ALA A 279       9.007  32.262   9.259  1.00 10.00      A   
ATOM   2624  O   ALA A 279       8.306  33.276   9.235  1.00 10.00      A   
ATOM   2625  N   TYR A 280       8.701  31.169   8.577  1.00 10.00      A   
ATOM   2626  HN  TYR A 280       9.296  30.385   8.631  1.00 10.00      A   
ATOM   2627  CA  TYR A 280       7.503  31.091   7.747  1.00 10.00      A   
ATOM   2628  CB  TYR A 280       7.874  30.793   6.290  1.00 10.00      A   
ATOM   2629  CG  TYR A 280       8.304  32.015   5.511  1.00 10.00      A   
ATOM   2630  CD1 TYR A 280       9.629  32.194   5.131  1.00 10.00      A   
ATOM   2631  CD2 TYR A 280       7.385  32.993   5.160  1.00 10.00      A   
ATOM   2632  CE1 TYR A 280      10.022  33.314   4.422  1.00 10.00      A   
ATOM   2633  CE2 TYR A 280       7.768  34.112   4.452  1.00 10.00      A   
ATOM   2634  CZ  TYR A 280       9.086  34.270   4.086  1.00 10.00      A   
ATOM   2635  OH  TYR A 280       9.465  35.390   3.384  1.00 10.00      A   
ATOM   2636  HH  TYR A 280      10.175  35.163   2.767  1.00 10.00      A   
ATOM   2637  C   TYR A 280       6.533  30.043   8.280  1.00 10.00      A   
ATOM   2638  O   TYR A 280       5.506  29.760   7.666  1.00 10.00      A   
ATOM   2639  N   LEU A 281       6.862  29.479   9.432  1.00 10.00      A   
ATOM   2640  HN  LEU A 281       7.687  29.759   9.882  1.00 10.00      A   
ATOM   2641  CA  LEU A 281       6.026  28.453  10.051  1.00 10.00      A   
ATOM   2642  CB  LEU A 281       6.793  27.688  11.136  1.00 10.00      A   
ATOM   2643  CG  LEU A 281       7.952  26.808  10.657  1.00 10.00      A   
ATOM   2644  CD1 LEU A 281       8.570  26.059  11.827  1.00 10.00      A   
ATOM   2645  CD2 LEU A 281       7.487  25.838   9.579  1.00 10.00      A   
ATOM   2646  C   LEU A 281       4.694  28.994  10.598  1.00 10.00      A   
ATOM   2647  O   LEU A 281       3.639  28.423  10.314  1.00 10.00      A   
ATOM   2648  N   PRO A 282       4.709  30.101  11.378  1.00 10.00      A   
ATOM   2649  CA  PRO A 282       3.485  30.679  11.960  1.00 10.00      A   
ATOM   2650  CB  PRO A 282       3.997  31.822  12.844  1.00 10.00      A   
ATOM   2651  CG  PRO A 282       5.443  31.530  13.048  1.00 10.00      A   
ATOM   2652  CD  PRO A 282       5.901  30.861  11.791  1.00 10.00      A   
ATOM   2653  C   PRO A 282       2.487  31.209  10.922  1.00 10.00      A   
ATOM   2654  O   PRO A 282       1.451  31.770  11.278  1.00 10.00      A   
ATOM   2655  N   ALA A 283       2.795  31.023   9.645  1.00 10.00      A   
ATOM   2656  HN  ALA A 283       3.629  30.564   9.419  1.00 10.00      A   
ATOM   2657  CA  ALA A 283       1.914  31.467   8.578  1.00 10.00      A   
ATOM   2658  CB  ALA A 283       2.640  31.438   7.241  1.00 10.00      A   
ATOM   2659  C   ALA A 283       0.669  30.587   8.533  1.00 10.00      A   
ATOM   2660  O   ALA A 283      -0.429  31.057   8.243  1.00 10.00      A   
ATOM   2661  N   VAL A 284       0.842  29.313   8.869  1.00 10.00      A   
ATOM   2662  HN  VAL A 284       1.738  29.004   9.129  1.00 10.00      A   
ATOM   2663  CA  VAL A 284      -0.266  28.360   8.861  1.00 10.00      A   
ATOM   2664  CB  VAL A 284       0.203  26.933   8.497  1.00 10.00      A   
ATOM   2665  CG1 VAL A 284       0.790  26.898   7.095  1.00 10.00      A   
ATOM   2666  CG2 VAL A 284       1.209  26.415   9.516  1.00 10.00      A   
ATOM   2667  C   VAL A 284      -0.991  28.322  10.205  1.00 10.00      A   
ATOM   2668  O   VAL A 284      -1.773  27.407  10.467  1.00 10.00      A   
ATOM   2669  N   TYR A 285      -0.747  29.330  11.040  1.00 10.00      A   
ATOM   2670  HN  TYR A 285      -0.140  30.043  10.756  1.00 10.00      A   
ATOM   2671  CA  TYR A 285      -1.363  29.414  12.361  1.00 10.00      A   
ATOM   2672  CB  TYR A 285      -0.880  30.669  13.093  1.00 10.00      A   
ATOM   2673  CG  TYR A 285      -0.078  30.391  14.344  1.00 10.00      A   
ATOM   2674  CD1 TYR A 285       0.114  29.095  14.802  1.00 10.00      A   
ATOM   2675  CD2 TYR A 285       0.481  31.434  15.072  1.00 10.00      A   
ATOM   2676  CE1 TYR A 285       0.839  28.845  15.948  1.00 10.00      A   
ATOM   2677  CE2 TYR A 285       1.210  31.192  16.219  1.00 10.00      A   
ATOM   2678  CZ  TYR A 285       1.386  29.895  16.652  1.00 10.00      A   
ATOM   2679  OH  TYR A 285       2.112  29.644  17.794  1.00 10.00      A   
ATOM   2680  HH  TYR A 285       2.178  28.685  17.923  1.00 10.00      A   
ATOM   2681  C   TYR A 285      -2.889  29.409  12.283  1.00 10.00      A   
ATOM   2682  O   TYR A 285      -3.561  28.770  13.094  1.00 10.00      A   
ATOM   2683  N   SER A 286      -3.429  30.101  11.289  1.00 10.00      A   
ATOM   2684  HN  SER A 286      -2.842  30.573  10.660  1.00 10.00      A   
ATOM   2685  CA  SER A 286      -4.871  30.191  11.104  1.00 10.00      A   
ATOM   2686  CB  SER A 286      -5.179  31.399  10.217  1.00 10.00      A   
ATOM   2687  OG  SER A 286      -3.974  31.984   9.728  1.00 10.00      A   
ATOM   2688  HG  SER A 286      -4.178  32.832   9.305  1.00 10.00      A   
ATOM   2689  C   SER A 286      -5.443  28.913  10.482  1.00 10.00      A   
ATOM   2690  O   SER A 286      -6.658  28.744  10.387  1.00 10.00      A   
ATOM   2691  N   VAL A 287      -4.562  28.005  10.083  1.00 10.00      A   
ATOM   2692  HN  VAL A 287      -3.604  28.177  10.215  1.00 10.00      A   
ATOM   2693  CA  VAL A 287      -4.979  26.759   9.461  1.00 10.00      A   
ATOM   2694  CB  VAL A 287      -4.051  26.383   8.284  1.00 10.00      A   
ATOM   2695  CG1 VAL A 287      -4.560  25.140   7.571  1.00 10.00      A   
ATOM   2696  CG2 VAL A 287      -3.931  27.545   7.310  1.00 10.00      A   
ATOM   2697  C   VAL A 287      -5.015  25.613  10.468  1.00 10.00      A   
ATOM   2698  O   VAL A 287      -5.945  24.803  10.463  1.00 10.00      A   
ATOM   2699  N   CYS A 288      -4.012  25.558  11.345  1.00 10.00      A   
ATOM   2700  HN  CYS A 288      -3.310  26.242  11.314  1.00 10.00      A   
ATOM   2701  CA  CYS A 288      -3.921  24.497  12.344  1.00 10.00      A   
ATOM   2702  CB  CYS A 288      -2.594  24.551  13.103  1.00 10.00      A   
ATOM   2703  SG  CYS A 288      -2.020  26.213  13.532  1.00 10.00      A   
ATOM   2704  HG  CYS A 288      -3.062  27.039  13.505  1.00 10.00      A   
ATOM   2705  C   CYS A 288      -5.107  24.493  13.307  1.00 10.00      A   
ATOM   2706  O   CYS A 288      -5.341  23.511  14.017  1.00 10.00      A   
ATOM   2707  N   SER A 289      -5.863  25.576  13.312  1.00 10.00      A   
ATOM   2708  HN  SER A 289      -5.638  26.321  12.717  1.00 10.00      A   
ATOM   2709  CA  SER A 289      -7.021  25.696  14.176  1.00 10.00      A   
ATOM   2710  CB  SER A 289      -7.446  27.158  14.240  1.00 10.00      A   
ATOM   2711  OG  SER A 289      -6.516  27.977  13.541  1.00 10.00      A   
ATOM   2712  HG  SER A 289      -5.860  28.314  14.161  1.00 10.00      A   
ATOM   2713  C   SER A 289      -8.176  24.825  13.679  1.00 10.00      A   
ATOM   2714  O   SER A 289      -9.195  24.683  14.359  1.00 10.00      A   
ATOM   2715  N   ARG A 290      -8.008  24.236  12.495  1.00 10.00      A   
ATOM   2716  HN  ARG A 290      -7.174  24.383  11.999  1.00 10.00      A   
ATOM   2717  CA  ARG A 290      -9.033  23.382  11.916  1.00 10.00      A   
ATOM   2718  CB  ARG A 290      -9.962  24.198  11.012  1.00 10.00      A   
ATOM   2719  CG  ARG A 290      -9.237  25.054   9.986  1.00 10.00      A   
ATOM   2720  CD  ARG A 290     -10.185  26.039   9.324  1.00 10.00      A   
ATOM   2721  NE  ARG A 290      -9.482  26.989   8.456  1.00 10.00      A   
ATOM   2722  HE  ARG A 290      -8.933  26.614   7.735  1.00 10.00      A   
ATOM   2723  CZ  ARG A 290      -9.541  28.314   8.598  1.00 10.00      A   
ATOM   2724  NH1 ARG A 290     -10.267  28.850   9.570  1.00 10.00      A   
ATOM   2725 HH11 ARG A 290     -10.318  29.888   9.678  1.00 10.00      A   
ATOM   2726 HH12 ARG A 290     -10.794  28.240  10.232  1.00 10.00      A   
ATOM   2727  NH2 ARG A 290      -8.885  29.104   7.753  1.00 10.00      A   
ATOM   2728 HH21 ARG A 290      -8.921  30.140   7.868  1.00 10.00      A   
ATOM   2729 HH22 ARG A 290      -8.331  28.690   6.969  1.00 10.00      A   
ATOM   2730  C   ARG A 290      -8.410  22.219  11.147  1.00 10.00      A   
ATOM   2731  O   ARG A 290      -9.012  21.685  10.218  1.00 10.00      A   
ATOM   2732  N   LEU A 291      -7.200  21.832  11.540  1.00 10.00      A   
ATOM   2733  HN  LEU A 291      -6.771  22.291  12.291  1.00 10.00      A   
ATOM   2734  CA  LEU A 291      -6.501  20.738  10.886  1.00 10.00      A   
ATOM   2735  CB  LEU A 291      -4.999  21.024  10.800  1.00 10.00      A   
ATOM   2736  CG  LEU A 291      -4.546  22.032   9.746  1.00 10.00      A   
ATOM   2737  CD1 LEU A 291      -3.041  22.225   9.814  1.00 10.00      A   
ATOM   2738  CD2 LEU A 291      -4.963  21.582   8.359  1.00 10.00      A   
ATOM   2739  C   LEU A 291      -6.711  19.429  11.635  1.00 10.00      A   
ATOM   2740  O   LEU A 291      -6.796  19.412  12.865  1.00 10.00      A   
ATOM   2741  N   THR A 292      -6.803  18.344  10.887  1.00 10.00      A   
ATOM   2742  HN  THR A 292      -6.779  18.434   9.908  1.00 10.00      A   
ATOM   2743  CA  THR A 292      -6.971  17.024  11.469  1.00 10.00      A   
ATOM   2744  CB  THR A 292      -8.245  16.342  10.941  1.00 10.00      A   
ATOM   2745  OG1 THR A 292      -8.681  17.007   9.744  1.00 10.00      A   
ATOM   2746  HG1 THR A 292      -8.516  16.437   8.983  1.00 10.00      A   
ATOM   2747  CG2 THR A 292      -9.351  16.392  11.983  1.00 10.00      A   
ATOM   2748  C   THR A 292      -5.764  16.150  11.148  1.00 10.00      A   
ATOM   2749  O   THR A 292      -5.385  15.276  11.932  1.00 10.00      A   
ATOM   2750  N   THR A 293      -5.164  16.397   9.989  1.00 10.00      A   
ATOM   2751  HN  THR A 293      -5.524  17.099   9.404  1.00 10.00      A   
ATOM   2752  CA  THR A 293      -3.994  15.654   9.544  1.00 10.00      A   
ATOM   2753  CB  THR A 293      -4.338  14.818   8.290  1.00 10.00      A   
ATOM   2754  OG1 THR A 293      -5.655  14.252   8.434  1.00 10.00      A   
ATOM   2755  HG1 THR A 293      -6.301  14.834   8.019  1.00 10.00      A   
ATOM   2756  CG2 THR A 293      -3.325  13.696   8.103  1.00 10.00      A   
ATOM   2757  C   THR A 293      -2.846  16.617   9.218  1.00 10.00      A   
ATOM   2758  O   THR A 293      -3.019  17.563   8.446  1.00 10.00      A   
ATOM   2759  N   LEU A 294      -1.680  16.386   9.812  1.00 10.00      A   
ATOM   2760  HN  LEU A 294      -1.587  15.620  10.422  1.00 10.00      A   
ATOM   2761  CA  LEU A 294      -0.530  17.244   9.577  1.00 10.00      A   
ATOM   2762  CB  LEU A 294      -0.377  18.232  10.736  1.00 10.00      A   
ATOM   2763  CG  LEU A 294       0.778  19.228  10.652  1.00 10.00      A   
ATOM   2764  CD1 LEU A 294       0.665  20.078   9.397  1.00 10.00      A   
ATOM   2765  CD2 LEU A 294       0.794  20.107  11.892  1.00 10.00      A   
ATOM   2766  C   LEU A 294       0.740  16.422   9.396  1.00 10.00      A   
ATOM   2767  O   LEU A 294       1.119  15.642  10.272  1.00 10.00      A   
ATOM   2768  N   ASN A 295       1.389  16.592   8.253  1.00 10.00      A   
ATOM   2769  HN  ASN A 295       1.033  17.226   7.585  1.00 10.00      A   
ATOM   2770  CA  ASN A 295       2.620  15.868   7.956  1.00 10.00      A   
ATOM   2771  CB  ASN A 295       2.521  15.202   6.580  1.00 10.00      A   
ATOM   2772  CG  ASN A 295       3.639  14.209   6.302  1.00 10.00      A   
ATOM   2773  OD1 ASN A 295       4.741  14.304   6.848  1.00 10.00      A   
ATOM   2774  ND2 ASN A 295       3.362  13.241   5.442  1.00 10.00      A   
ATOM   2775 HD21 ASN A 295       2.466  13.218   5.045  1.00 10.00      A   
ATOM   2776 HD22 ASN A 295       4.062  12.594   5.230  1.00 10.00      A   
ATOM   2777  C   ASN A 295       3.813  16.817   7.995  1.00 10.00      A   
ATOM   2778  O   ASN A 295       3.914  17.735   7.181  1.00 10.00      A   
ATOM   2779  N   LEU A 296       4.710  16.587   8.948  1.00 10.00      A   
ATOM   2780  HN  LEU A 296       4.565  15.833   9.566  1.00 10.00      A   
ATOM   2781  CA  LEU A 296       5.904  17.409   9.111  1.00 10.00      A   
ATOM   2782  CB  LEU A 296       5.833  18.192  10.427  1.00 10.00      A   
ATOM   2783  CG  LEU A 296       4.728  19.244  10.526  1.00 10.00      A   
ATOM   2784  CD1 LEU A 296       4.558  19.708  11.964  1.00 10.00      A   
ATOM   2785  CD2 LEU A 296       5.033  20.421   9.612  1.00 10.00      A   
ATOM   2786  C   LEU A 296       7.159  16.539   9.092  1.00 10.00      A   
ATOM   2787  O   LEU A 296       8.160  16.855   9.737  1.00 10.00      A   
ATOM   2788  N   SER A 297       7.110  15.460   8.321  1.00 10.00      A   
ATOM   2789  HN  SER A 297       6.296  15.277   7.803  1.00 10.00      A   
ATOM   2790  CA  SER A 297       8.232  14.535   8.221  1.00 10.00      A   
ATOM   2791  CB  SER A 297       7.757  13.188   7.675  1.00 10.00      A   
ATOM   2792  OG  SER A 297       6.553  12.787   8.305  1.00 10.00      A   
ATOM   2793  HG  SER A 297       5.808  13.243   7.895  1.00 10.00      A   
ATOM   2794  C   SER A 297       9.369  15.094   7.359  1.00 10.00      A   
ATOM   2795  O   SER A 297      10.432  14.482   7.246  1.00 10.00      A   
ATOM   2796  N   TYR A 298       9.141  16.248   6.747  1.00 10.00      A   
ATOM   2797  HN  TYR A 298       8.268  16.680   6.854  1.00 10.00      A   
ATOM   2798  CA  TYR A 298      10.153  16.878   5.907  1.00 10.00      A   
ATOM   2799  CB  TYR A 298       9.628  17.053   4.480  1.00 10.00      A   
ATOM   2800  CG  TYR A 298       9.510  15.761   3.703  1.00 10.00      A   
ATOM   2801  CD1 TYR A 298       8.264  15.211   3.420  1.00 10.00      A   
ATOM   2802  CD2 TYR A 298      10.638  15.096   3.247  1.00 10.00      A   
ATOM   2803  CE1 TYR A 298       8.147  14.037   2.702  1.00 10.00      A   
ATOM   2804  CE2 TYR A 298      10.530  13.920   2.529  1.00 10.00      A   
ATOM   2805  CZ  TYR A 298       9.283  13.395   2.260  1.00 10.00      A   
ATOM   2806  OH  TYR A 298       9.173  12.228   1.541  1.00 10.00      A   
ATOM   2807  HH  TYR A 298       9.882  11.624   1.810  1.00 10.00      A   
ATOM   2808  C   TYR A 298      10.578  18.227   6.481  1.00 10.00      A   
ATOM   2809  O   TYR A 298      11.279  19.004   5.826  1.00 10.00      A   
ATOM   2810  N   ALA A 299      10.157  18.496   7.713  1.00 10.00      A   
ATOM   2811  HN  ALA A 299       9.623  17.827   8.194  1.00 10.00      A   
ATOM   2812  CA  ALA A 299      10.486  19.754   8.373  1.00 10.00      A   
ATOM   2813  CB  ALA A 299       9.293  20.270   9.163  1.00 10.00      A   
ATOM   2814  C   ALA A 299      11.696  19.592   9.280  1.00 10.00      A   
ATOM   2815  O   ALA A 299      11.604  18.996  10.355  1.00 10.00      A   
ATOM   2816  N   THR A 300      12.824  20.125   8.842  1.00 10.00      A   
ATOM   2817  HN  THR A 300      12.833  20.579   7.972  1.00 10.00      A   
ATOM   2818  CA  THR A 300      14.063  20.047   9.603  1.00 10.00      A   
ATOM   2819  CB  THR A 300      15.277  20.085   8.660  1.00 10.00      A   
ATOM   2820  OG1 THR A 300      14.902  20.720   7.425  1.00 10.00      A   
ATOM   2821  HG1 THR A 300      15.692  20.852   6.886  1.00 10.00      A   
ATOM   2822  CG2 THR A 300      15.764  18.676   8.371  1.00 10.00      A   
ATOM   2823  C   THR A 300      14.173  21.187  10.617  1.00 10.00      A   
ATOM   2824  O   THR A 300      15.184  21.889  10.677  1.00 10.00      A   
ATOM   2825  N   VAL A 301      13.132  21.356  11.423  1.00 10.00      A   
ATOM   2826  HN  VAL A 301      12.373  20.740  11.353  1.00 10.00      A   
ATOM   2827  CA  VAL A 301      13.101  22.411  12.431  1.00 10.00      A   
ATOM   2828  CB  VAL A 301      11.779  23.211  12.399  1.00 10.00      A   
ATOM   2829  CG1 VAL A 301      11.678  24.025  11.118  1.00 10.00      A   
ATOM   2830  CG2 VAL A 301      10.582  22.281  12.539  1.00 10.00      A   
ATOM   2831  C   VAL A 301      13.327  21.841  13.830  1.00 10.00      A   
ATOM   2832  O   VAL A 301      13.375  20.627  14.016  1.00 10.00      A   
ATOM   2833  N   GLN A 302      13.465  22.724  14.809  1.00 10.00      A   
ATOM   2834  HN  GLN A 302      13.411  23.679  14.597  1.00 10.00      A   
ATOM   2835  CA  GLN A 302      13.694  22.316  16.191  1.00 10.00      A   
ATOM   2836  CB  GLN A 302      14.463  23.402  16.948  1.00 10.00      A   
ATOM   2837  CG  GLN A 302      15.875  23.659  16.435  1.00 10.00      A   
ATOM   2838  CD  GLN A 302      16.825  22.507  16.706  1.00 10.00      A   
ATOM   2839  OE1 GLN A 302      17.339  22.364  17.816  1.00 10.00      A   
ATOM   2840  NE2 GLN A 302      17.087  21.696  15.694  1.00 10.00      A   
ATOM   2841 HE21 GLN A 302      16.660  21.878  14.827  1.00 10.00      A   
ATOM   2842 HE22 GLN A 302      17.703  20.951  15.849  1.00 10.00      A   
ATOM   2843  C   GLN A 302      12.385  22.002  16.912  1.00 10.00      A   
ATOM   2844  O   GLN A 302      11.303  22.338  16.423  1.00 10.00      A   
ATOM   2845  N   SER A 303      12.497  21.375  18.082  1.00 10.00      A   
ATOM   2846  HN  SER A 303      13.394  21.145  18.416  1.00 10.00      A   
ATOM   2847  CA  SER A 303      11.337  21.000  18.884  1.00 10.00      A   
ATOM   2848  CB  SER A 303      11.801  20.329  20.179  1.00 10.00      A   
ATOM   2849  OG  SER A 303      10.702  19.950  20.983  1.00 10.00      A   
ATOM   2850  HG  SER A 303      10.626  18.986  20.981  1.00 10.00      A   
ATOM   2851  C   SER A 303      10.456  22.202  19.213  1.00 10.00      A   
ATOM   2852  O   SER A 303       9.247  22.184  18.964  1.00 10.00      A   
ATOM   2853  N   TYR A 304      11.073  23.249  19.756  1.00 10.00      A   
ATOM   2854  HN  TYR A 304      12.041  23.201  19.917  1.00 10.00      A   
ATOM   2855  CA  TYR A 304      10.350  24.458  20.137  1.00 10.00      A   
ATOM   2856  CB  TYR A 304      11.308  25.509  20.703  1.00 10.00      A   
ATOM   2857  CG  TYR A 304      10.645  26.509  21.627  1.00 10.00      A   
ATOM   2858  CD1 TYR A 304      10.295  26.155  22.922  1.00 10.00      A   
ATOM   2859  CD2 TYR A 304      10.374  27.806  21.206  1.00 10.00      A   
ATOM   2860  CE1 TYR A 304       9.694  27.061  23.775  1.00 10.00      A   
ATOM   2861  CE2 TYR A 304       9.770  28.720  22.052  1.00 10.00      A   
ATOM   2862  CZ  TYR A 304       9.432  28.341  23.336  1.00 10.00      A   
ATOM   2863  OH  TYR A 304       8.835  29.247  24.188  1.00 10.00      A   
ATOM   2864  HH  TYR A 304       8.225  29.800  23.688  1.00 10.00      A   
ATOM   2865  C   TYR A 304       9.543  25.036  18.974  1.00 10.00      A   
ATOM   2866  O   TYR A 304       8.453  25.567  19.174  1.00 10.00      A   
ATOM   2867  N   ASP A 305      10.066  24.908  17.759  1.00 10.00      A   
ATOM   2868  HN  ASP A 305      10.922  24.444  17.654  1.00 10.00      A   
ATOM   2869  CA  ASP A 305       9.383  25.425  16.576  1.00 10.00      A   
ATOM   2870  CB  ASP A 305      10.303  25.429  15.360  1.00 10.00      A   
ATOM   2871  CG  ASP A 305      10.836  26.814  15.055  1.00 10.00      A   
ATOM   2872  OD1 ASP A 305      10.029  27.764  14.979  1.00 10.00      A   
ATOM   2873  OD2 ASP A 305      12.065  26.964  14.904  1.00 10.00      A   
ATOM   2874  C   ASP A 305       8.118  24.639  16.280  1.00 10.00      A   
ATOM   2875  O   ASP A 305       7.095  25.210  15.907  1.00 10.00      A   
ATOM   2876  N   LEU A 306       8.196  23.328  16.455  1.00 10.00      A   
ATOM   2877  HN  LEU A 306       9.045  22.933  16.745  1.00 10.00      A   
ATOM   2878  CA  LEU A 306       7.056  22.458  16.229  1.00 10.00      A   
ATOM   2879  CB  LEU A 306       7.500  20.995  16.226  1.00 10.00      A   
ATOM   2880  CG  LEU A 306       8.418  20.563  15.083  1.00 10.00      A   
ATOM   2881  CD1 LEU A 306       9.080  19.233  15.412  1.00 10.00      A   
ATOM   2882  CD2 LEU A 306       7.638  20.462  13.783  1.00 10.00      A   
ATOM   2883  C   LEU A 306       6.018  22.676  17.321  1.00 10.00      A   
ATOM   2884  O   LEU A 306       4.836  22.838  17.038  1.00 10.00      A   
ATOM   2885  N   VAL A 307       6.480  22.695  18.571  1.00 10.00      A   
ATOM   2886  HN  VAL A 307       7.446  22.562  18.723  1.00 10.00      A   
ATOM   2887  CA  VAL A 307       5.604  22.890  19.727  1.00 10.00      A   
ATOM   2888  CB  VAL A 307       6.403  22.889  21.051  1.00 10.00      A   
ATOM   2889  CG1 VAL A 307       5.498  23.169  22.242  1.00 10.00      A   
ATOM   2890  CG2 VAL A 307       7.124  21.564  21.238  1.00 10.00      A   
ATOM   2891  C   VAL A 307       4.788  24.179  19.611  1.00 10.00      A   
ATOM   2892  O   VAL A 307       3.588  24.187  19.893  1.00 10.00      A   
ATOM   2893  N   LYS A 308       5.440  25.254  19.173  1.00 10.00      A   
ATOM   2894  HN  LYS A 308       6.392  25.172  18.947  1.00 10.00      A   
ATOM   2895  CA  LYS A 308       4.783  26.551  19.016  1.00 10.00      A   
ATOM   2896  CB  LYS A 308       5.741  27.580  18.410  1.00 10.00      A   
ATOM   2897  CG  LYS A 308       6.668  28.248  19.414  1.00 10.00      A   
ATOM   2898  CD  LYS A 308       7.569  29.271  18.738  1.00 10.00      A   
ATOM   2899  CE  LYS A 308       8.559  28.599  17.799  1.00 10.00      A   
ATOM   2900  NZ  LYS A 308       9.199  29.561  16.861  1.00 10.00      A   
ATOM   2901  HZ1 LYS A 308       8.486  30.211  16.477  1.00 10.00      A   
ATOM   2902  HZ2 LYS A 308       9.641  29.044  16.067  1.00 10.00      A   
ATOM   2903  HZ3 LYS A 308       9.929  30.115  17.349  1.00 10.00      A   
ATOM   2904  C   LYS A 308       3.532  26.441  18.152  1.00 10.00      A   
ATOM   2905  O   LYS A 308       2.516  27.080  18.429  1.00 10.00      A   
ATOM   2906  N   LEU A 309       3.604  25.618  17.113  1.00 10.00      A   
ATOM   2907  HN  LEU A 309       4.434  25.118  16.950  1.00 10.00      A   
ATOM   2908  CA  LEU A 309       2.475  25.430  16.212  1.00 10.00      A   
ATOM   2909  CB  LEU A 309       2.966  25.020  14.822  1.00 10.00      A   
ATOM   2910  CG  LEU A 309       4.072  25.884  14.211  1.00 10.00      A   
ATOM   2911  CD1 LEU A 309       4.610  25.234  12.944  1.00 10.00      A   
ATOM   2912  CD2 LEU A 309       3.556  27.285  13.916  1.00 10.00      A   
ATOM   2913  C   LEU A 309       1.510  24.376  16.756  1.00 10.00      A   
ATOM   2914  O   LEU A 309       0.288  24.526  16.671  1.00 10.00      A   
ATOM   2915  N   LEU A 310       2.070  23.316  17.327  1.00 10.00      A   
ATOM   2916  HN  LEU A 310       3.049  23.260  17.358  1.00 10.00      A   
ATOM   2917  CA  LEU A 310       1.281  22.221  17.889  1.00 10.00      A   
ATOM   2918  CB  LEU A 310       2.187  21.094  18.378  1.00 10.00      A   
ATOM   2919  CG  LEU A 310       2.924  20.314  17.290  1.00 10.00      A   
ATOM   2920  CD1 LEU A 310       3.950  19.375  17.902  1.00 10.00      A   
ATOM   2921  CD2 LEU A 310       1.939  19.548  16.419  1.00 10.00      A   
ATOM   2922  C   LEU A 310       0.358  22.685  19.009  1.00 10.00      A   
ATOM   2923  O   LEU A 310      -0.667  22.060  19.271  1.00 10.00      A   
ATOM   2924  N   CYS A 311       0.715  23.785  19.666  1.00 10.00      A   
ATOM   2925  HN  CYS A 311       1.558  24.235  19.426  1.00 10.00      A   
ATOM   2926  CA  CYS A 311      -0.107  24.325  20.747  1.00 10.00      A   
ATOM   2927  CB  CYS A 311       0.638  25.426  21.504  1.00 10.00      A   
ATOM   2928  SG  CYS A 311       2.061  24.842  22.454  1.00 10.00      A   
ATOM   2929  HG  CYS A 311       2.446  23.684  21.932  1.00 10.00      A   
ATOM   2930  C   CYS A 311      -1.439  24.851  20.215  1.00 10.00      A   
ATOM   2931  O   CYS A 311      -2.386  25.073  20.969  1.00 10.00      A   
ATOM   2932  N   GLN A 312      -1.508  25.047  18.909  1.00 10.00      A   
ATOM   2933  HN  GLN A 312      -0.719  24.856  18.354  1.00 10.00      A   
ATOM   2934  CA  GLN A 312      -2.722  25.531  18.273  1.00 10.00      A   
ATOM   2935  CB  GLN A 312      -2.426  26.719  17.362  1.00 10.00      A   
ATOM   2936  CG  GLN A 312      -1.930  27.954  18.095  1.00 10.00      A   
ATOM   2937  CD  GLN A 312      -2.471  29.239  17.502  1.00 10.00      A   
ATOM   2938  OE1 GLN A 312      -1.785  30.261  17.480  1.00 10.00      A   
ATOM   2939  NE2 GLN A 312      -3.715  29.204  17.047  1.00 10.00      A   
ATOM   2940 HE21 GLN A 312      -4.211  28.359  17.121  1.00 10.00      A   
ATOM   2941 HE22 GLN A 312      -4.088  30.023  16.653  1.00 10.00      A   
ATOM   2942  C   GLN A 312      -3.387  24.415  17.482  1.00 10.00      A   
ATOM   2943  O   GLN A 312      -4.216  24.665  16.607  1.00 10.00      A   
ATOM   2944  N   CYS A 313      -3.021  23.184  17.805  1.00 10.00      A   
ATOM   2945  HN  CYS A 313      -2.367  23.053  18.524  1.00 10.00      A   
ATOM   2946  CA  CYS A 313      -3.571  22.017  17.136  1.00 10.00      A   
ATOM   2947  CB  CYS A 313      -2.444  21.237  16.450  1.00 10.00      A   
ATOM   2948  SG  CYS A 313      -1.356  22.234  15.400  1.00 10.00      A   
ATOM   2949  HG  CYS A 313      -0.875  23.232  16.133  1.00 10.00      A   
ATOM   2950  C   CYS A 313      -4.293  21.116  18.137  1.00 10.00      A   
ATOM   2951  O   CYS A 313      -3.752  20.105  18.582  1.00 10.00      A   
ATOM   2952  N   PRO A 314      -5.527  21.473  18.524  1.00 10.00      A   
ATOM   2953  CA  PRO A 314      -6.308  20.701  19.482  1.00 10.00      A   
ATOM   2954  CB  PRO A 314      -7.227  21.756  20.117  1.00 10.00      A   
ATOM   2955  CG  PRO A 314      -7.068  23.009  19.305  1.00 10.00      A   
ATOM   2956  CD  PRO A 314      -6.259  22.661  18.087  1.00 10.00      A   
ATOM   2957  C   PRO A 314      -7.149  19.607  18.831  1.00 10.00      A   
ATOM   2958  O   PRO A 314      -7.728  18.768  19.523  1.00 10.00      A   
ATOM   2959  N   LYS A 315      -7.214  19.605  17.507  1.00 10.00      A   
ATOM   2960  HN  LYS A 315      -6.713  20.281  17.000  1.00 10.00      A   
ATOM   2961  CA  LYS A 315      -8.005  18.610  16.789  1.00 10.00      A   
ATOM   2962  CB  LYS A 315      -9.142  19.277  16.006  1.00 10.00      A   
ATOM   2963  CG  LYS A 315     -10.181  19.956  16.886  1.00 10.00      A   
ATOM   2964  CD  LYS A 315     -11.378  20.430  16.081  1.00 10.00      A   
ATOM   2965  CE  LYS A 315     -12.420  21.086  16.973  1.00 10.00      A   
ATOM   2966  NZ  LYS A 315     -11.968  22.415  17.465  1.00 10.00      A   
ATOM   2967  HZ1 LYS A 315     -11.896  23.086  16.674  1.00 10.00      A   
ATOM   2968  HZ2 LYS A 315     -11.035  22.334  17.918  1.00 10.00      A   
ATOM   2969  HZ3 LYS A 315     -12.645  22.789  18.161  1.00 10.00      A   
ATOM   2970  C   LYS A 315      -7.140  17.765  15.866  1.00 10.00      A   
ATOM   2971  O   LYS A 315      -7.638  17.154  14.920  1.00 10.00      A   
ATOM   2972  N   LEU A 316      -5.846  17.726  16.150  1.00 10.00      A   
ATOM   2973  HN  LEU A 316      -5.512  18.228  16.922  1.00 10.00      A   
ATOM   2974  CA  LEU A 316      -4.911  16.953  15.348  1.00 10.00      A   
ATOM   2975  CB  LEU A 316      -3.482  17.433  15.603  1.00 10.00      A   
ATOM   2976  CG  LEU A 316      -2.456  17.152  14.504  1.00 10.00      A   
ATOM   2977  CD1 LEU A 316      -3.003  17.546  13.142  1.00 10.00      A   
ATOM   2978  CD2 LEU A 316      -1.164  17.899  14.793  1.00 10.00      A   
ATOM   2979  C   LEU A 316      -5.040  15.469  15.666  1.00 10.00      A   
ATOM   2980  O   LEU A 316      -4.570  15.003  16.702  1.00 10.00      A   
ATOM   2981  N   GLN A 317      -5.679  14.739  14.766  1.00 10.00      A   
ATOM   2982  HN  GLN A 317      -6.019  15.175  13.953  1.00 10.00      A   
ATOM   2983  CA  GLN A 317      -5.895  13.308  14.943  1.00 10.00      A   
ATOM   2984  CB  GLN A 317      -7.224  12.892  14.318  1.00 10.00      A   
ATOM   2985  CG  GLN A 317      -8.445  13.363  15.091  1.00 10.00      A   
ATOM   2986  CD  GLN A 317      -9.744  12.928  14.443  1.00 10.00      A   
ATOM   2987  OE1 GLN A 317      -9.846  12.843  13.218  1.00 10.00      A   
ATOM   2988  NE2 GLN A 317     -10.744  12.646  15.260  1.00 10.00      A   
ATOM   2989 HE21 GLN A 317     -10.595  12.734  16.234  1.00 10.00      A   
ATOM   2990 HE22 GLN A 317     -11.595  12.356  14.869  1.00 10.00      A   
ATOM   2991  C   GLN A 317      -4.759  12.476  14.357  1.00 10.00      A   
ATOM   2992  O   GLN A 317      -4.411  11.426  14.894  1.00 10.00      A   
ATOM   2993  N   ARG A 318      -4.190  12.941  13.255  1.00 10.00      A   
ATOM   2994  HN  ARG A 318      -4.500  13.793  12.877  1.00 10.00      A   
ATOM   2995  CA  ARG A 318      -3.099  12.228  12.600  1.00 10.00      A   
ATOM   2996  CB  ARG A 318      -3.559  11.677  11.246  1.00 10.00      A   
ATOM   2997  CG  ARG A 318      -3.038  10.285  10.929  1.00 10.00      A   
ATOM   2998  CD  ARG A 318      -3.613   9.762   9.620  1.00 10.00      A   
ATOM   2999  NE  ARG A 318      -3.397   8.323   9.455  1.00 10.00      A   
ATOM   3000  HE  ARG A 318      -2.976   7.840  10.209  1.00 10.00      A   
ATOM   3001  CZ  ARG A 318      -3.717   7.630   8.362  1.00 10.00      A   
ATOM   3002  NH1 ARG A 318      -4.276   8.232   7.312  1.00 10.00      A   
ATOM   3003 HH11 ARG A 318      -4.524   7.681   6.458  1.00 10.00      A   
ATOM   3004 HH12 ARG A 318      -4.466   9.253   7.336  1.00 10.00      A   
ATOM   3005  NH2 ARG A 318      -3.494   6.326   8.330  1.00 10.00      A   
ATOM   3006 HH21 ARG A 318      -3.070   5.847   9.158  1.00 10.00      A   
ATOM   3007 HH22 ARG A 318      -3.739   5.764   7.485  1.00 10.00      A   
ATOM   3008  C   ARG A 318      -1.904  13.155  12.414  1.00 10.00      A   
ATOM   3009  O   ARG A 318      -1.965  14.114  11.643  1.00 10.00      A   
ATOM   3010  N   LEU A 319      -0.821  12.876  13.126  1.00 10.00      A   
ATOM   3011  HN  LEU A 319      -0.821  12.093  13.720  1.00 10.00      A   
ATOM   3012  CA  LEU A 319       0.375  13.702  13.038  1.00 10.00      A   
ATOM   3013  CB  LEU A 319       0.589  14.497  14.329  1.00 10.00      A   
ATOM   3014  CG  LEU A 319       1.886  15.313  14.409  1.00 10.00      A   
ATOM   3015  CD1 LEU A 319       1.840  16.503  13.462  1.00 10.00      A   
ATOM   3016  CD2 LEU A 319       2.166  15.760  15.834  1.00 10.00      A   
ATOM   3017  C   LEU A 319       1.618  12.878  12.721  1.00 10.00      A   
ATOM   3018  O   LEU A 319       1.920  11.890  13.399  1.00 10.00      A   
ATOM   3019  N   TRP A 320       2.324  13.289  11.681  1.00 10.00      A   
ATOM   3020  HN  TRP A 320       2.014  14.072  11.175  1.00 10.00      A   
ATOM   3021  CA  TRP A 320       3.553  12.632  11.267  1.00 10.00      A   
ATOM   3022  CB  TRP A 320       3.467  12.210   9.797  1.00 10.00      A   
ATOM   3023  CG  TRP A 320       2.516  11.081   9.522  1.00 10.00      A   
ATOM   3024  CD1 TRP A 320       1.621  10.524  10.390  1.00 10.00      A   
ATOM   3025  CD2 TRP A 320       2.370  10.367   8.286  1.00 10.00      A   
ATOM   3026  NE1 TRP A 320       0.928   9.516   9.774  1.00 10.00      A   
ATOM   3027  HE1 TRP A 320       0.225   8.957  10.198  1.00 10.00      A   
ATOM   3028  CE2 TRP A 320       1.368   9.398   8.483  1.00 10.00      A   
ATOM   3029  CE3 TRP A 320       2.985  10.454   7.033  1.00 10.00      A   
ATOM   3030  CZ2 TRP A 320       0.968   8.520   7.476  1.00 10.00      A   
ATOM   3031  CZ3 TRP A 320       2.585   9.581   6.034  1.00 10.00      A   
ATOM   3032  CH2 TRP A 320       1.589   8.627   6.262  1.00 10.00      A   
ATOM   3033  C   TRP A 320       4.697  13.618  11.445  1.00 10.00      A   
ATOM   3034  O   TRP A 320       4.757  14.629  10.749  1.00 10.00      A   
ATOM   3035  N   VAL A 321       5.589  13.340  12.384  1.00 10.00      A   
ATOM   3036  HN  VAL A 321       5.510  12.503  12.895  1.00 10.00      A   
ATOM   3037  CA  VAL A 321       6.705  14.236  12.651  1.00 10.00      A   
ATOM   3038  CB  VAL A 321       6.489  15.066  13.940  1.00 10.00      A   
ATOM   3039  CG1 VAL A 321       5.514  16.209  13.700  1.00 10.00      A   
ATOM   3040  CG2 VAL A 321       6.016  14.180  15.085  1.00 10.00      A   
ATOM   3041  C   VAL A 321       8.020  13.484  12.771  1.00 10.00      A   
ATOM   3042  O   VAL A 321       8.051  12.254  12.795  1.00 10.00      A   
ATOM   3043  N   LEU A 322       9.102  14.240  12.850  1.00 10.00      A   
ATOM   3044  HN  LEU A 322       9.006  15.212  12.825  1.00 10.00      A   
ATOM   3045  CA  LEU A 322      10.424  13.665  12.990  1.00 10.00      A   
ATOM   3046  CB  LEU A 322      11.464  14.496  12.229  1.00 10.00      A   
ATOM   3047  CG  LEU A 322      11.377  14.464  10.701  1.00 10.00      A   
ATOM   3048  CD1 LEU A 322      12.394  15.412  10.084  1.00 10.00      A   
ATOM   3049  CD2 LEU A 322      11.577  13.052  10.177  1.00 10.00      A   
ATOM   3050  C   LEU A 322      10.796  13.592  14.465  1.00 10.00      A   
ATOM   3051  O   LEU A 322      10.080  14.115  15.321  1.00 10.00      A   
ATOM   3052  N   ASP A 323      11.927  12.966  14.751  1.00 10.00      A   
ATOM   3053  HN  ASP A 323      12.461  12.584  14.015  1.00 10.00      A   
ATOM   3054  CA  ASP A 323      12.407  12.818  16.121  1.00 10.00      A   
ATOM   3055  CB  ASP A 323      13.486  11.733  16.230  1.00 10.00      A   
ATOM   3056  CG  ASP A 323      14.688  11.945  15.325  1.00 10.00      A   
ATOM   3057  OD1 ASP A 323      14.639  12.825  14.443  1.00 10.00      A   
ATOM   3058  OD2 ASP A 323      15.689  11.212  15.486  1.00 10.00      A   
ATOM   3059  C   ASP A 323      12.881  14.143  16.706  1.00 10.00      A   
ATOM   3060  O   ASP A 323      13.222  14.221  17.885  1.00 10.00      A   
ATOM   3061  N   TYR A 324      12.870  15.188  15.876  1.00 10.00      A   
ATOM   3062  HN  TYR A 324      12.597  15.043  14.946  1.00 10.00      A   
ATOM   3063  CA  TYR A 324      13.268  16.532  16.295  1.00 10.00      A   
ATOM   3064  CB  TYR A 324      13.222  17.499  15.108  1.00 10.00      A   
ATOM   3065  CG  TYR A 324      14.451  17.463  14.230  1.00 10.00      A   
ATOM   3066  CD1 TYR A 324      14.353  17.181  12.875  1.00 10.00      A   
ATOM   3067  CD2 TYR A 324      15.712  17.718  14.757  1.00 10.00      A   
ATOM   3068  CE1 TYR A 324      15.476  17.153  12.071  1.00 10.00      A   
ATOM   3069  CE2 TYR A 324      16.841  17.692  13.960  1.00 10.00      A   
ATOM   3070  CZ  TYR A 324      16.716  17.407  12.616  1.00 10.00      A   
ATOM   3071  OH  TYR A 324      17.831  17.373  11.812  1.00 10.00      A   
ATOM   3072  HH  TYR A 324      18.569  16.993  12.306  1.00 10.00      A   
ATOM   3073  C   TYR A 324      12.343  17.053  17.391  1.00 10.00      A   
ATOM   3074  O   TYR A 324      12.703  17.968  18.134  1.00 10.00      A   
ATOM   3075  N   ILE A 325      11.146  16.476  17.468  1.00 10.00      A   
ATOM   3076  HN  ILE A 325      10.920  15.764  16.830  1.00 10.00      A   
ATOM   3077  CA  ILE A 325      10.161  16.870  18.468  1.00 10.00      A   
ATOM   3078  CB  ILE A 325       8.793  16.181  18.224  1.00 10.00      A   
ATOM   3079  CG1 ILE A 325       7.717  16.737  19.159  1.00 10.00      A   
ATOM   3080  CG2 ILE A 325       8.895  14.667  18.351  1.00 10.00      A   
ATOM   3081  CD1 ILE A 325       7.384  18.193  18.913  1.00 10.00      A   
ATOM   3082  C   ILE A 325      10.669  16.578  19.882  1.00 10.00      A   
ATOM   3083  O   ILE A 325      10.376  17.318  20.824  1.00 10.00      A   
ATOM   3084  N   GLU A 326      11.451  15.504  20.007  1.00 10.00      A   
ATOM   3085  HN  GLU A 326      11.653  14.973  19.206  1.00 10.00      A   
ATOM   3086  CA  GLU A 326      12.032  15.093  21.287  1.00 10.00      A   
ATOM   3087  CB  GLU A 326      13.041  16.135  21.782  1.00 10.00      A   
ATOM   3088  CG  GLU A 326      14.146  16.425  20.776  1.00 10.00      A   
ATOM   3089  CD  GLU A 326      15.163  17.429  21.275  1.00 10.00      A   
ATOM   3090  OE1 GLU A 326      14.766  18.555  21.638  1.00 10.00      A   
ATOM   3091  OE2 GLU A 326      16.368  17.103  21.294  1.00 10.00      A   
ATOM   3092  C   GLU A 326      10.973  14.771  22.350  1.00 10.00      A   
ATOM   3093  O   GLU A 326       9.775  14.928  22.122  1.00 10.00      A   
ATOM   3094  N   ASP A 327      11.422  14.304  23.508  1.00 10.00      A   
ATOM   3095  HN  ASP A 327      12.390  14.182  23.635  1.00 10.00      A   
ATOM   3096  CA  ASP A 327      10.509  13.953  24.598  1.00 10.00      A   
ATOM   3097  CB  ASP A 327      11.266  13.300  25.761  1.00 10.00      A   
ATOM   3098  CG  ASP A 327      11.957  12.006  25.382  1.00 10.00      A   
ATOM   3099  OD1 ASP A 327      11.269  11.039  25.016  1.00 10.00      A   
ATOM   3100  OD2 ASP A 327      13.201  11.942  25.472  1.00 10.00      A   
ATOM   3101  C   ASP A 327       9.769  15.183  25.108  1.00 10.00      A   
ATOM   3102  O   ASP A 327       8.571  15.134  25.390  1.00 10.00      A   
ATOM   3103  N   ALA A 328      10.502  16.283  25.220  1.00 10.00      A   
ATOM   3104  HN  ALA A 328      11.452  16.245  24.976  1.00 10.00      A   
ATOM   3105  CA  ALA A 328       9.947  17.540  25.703  1.00 10.00      A   
ATOM   3106  CB  ALA A 328      11.015  18.624  25.718  1.00 10.00      A   
ATOM   3107  C   ALA A 328       8.749  17.984  24.870  1.00 10.00      A   
ATOM   3108  O   ALA A 328       7.713  18.360  25.414  1.00 10.00      A   
ATOM   3109  N   GLY A 329       8.888  17.925  23.551  1.00 10.00      A   
ATOM   3110  HN  GLY A 329       9.729  17.602  23.167  1.00 10.00      A   
ATOM   3111  CA  GLY A 329       7.810  18.331  22.677  1.00 10.00      A   
ATOM   3112  C   GLY A 329       6.652  17.360  22.705  1.00 10.00      A   
ATOM   3113  O   GLY A 329       5.491  17.766  22.617  1.00 10.00      A   
ATOM   3114  N   LEU A 330       6.965  16.074  22.836  1.00 10.00      A   
ATOM   3115  HN  LEU A 330       7.911  15.815  22.899  1.00 10.00      A   
ATOM   3116  CA  LEU A 330       5.939  15.041  22.882  1.00 10.00      A   
ATOM   3117  CB  LEU A 330       6.555  13.647  22.752  1.00 10.00      A   
ATOM   3118  CG  LEU A 330       7.017  13.249  21.348  1.00 10.00      A   
ATOM   3119  CD1 LEU A 330       7.710  11.900  21.376  1.00 10.00      A   
ATOM   3120  CD2 LEU A 330       5.845  13.225  20.376  1.00 10.00      A   
ATOM   3121  C   LEU A 330       5.094  15.152  24.148  1.00 10.00      A   
ATOM   3122  O   LEU A 330       3.892  14.881  24.127  1.00 10.00      A   
ATOM   3123  N   GLU A 331       5.718  15.552  25.250  1.00 10.00      A   
ATOM   3124  HN  GLU A 331       6.684  15.740  25.219  1.00 10.00      A   
ATOM   3125  CA  GLU A 331       5.000  15.702  26.509  1.00 10.00      A   
ATOM   3126  CB  GLU A 331       5.958  16.010  27.660  1.00 10.00      A   
ATOM   3127  CG  GLU A 331       5.330  15.822  29.032  1.00 10.00      A   
ATOM   3128  CD  GLU A 331       6.223  16.287  30.161  1.00 10.00      A   
ATOM   3129  OE1 GLU A 331       7.281  16.894  29.884  1.00 10.00      A   
ATOM   3130  OE2 GLU A 331       5.862  16.058  31.335  1.00 10.00      A   
ATOM   3131  C   GLU A 331       3.934  16.790  26.392  1.00 10.00      A   
ATOM   3132  O   GLU A 331       2.831  16.657  26.927  1.00 10.00      A   
ATOM   3133  N   VAL A 332       4.265  17.855  25.672  1.00 10.00      A   
ATOM   3134  HN  VAL A 332       5.158  17.896  25.265  1.00 10.00      A   
ATOM   3135  CA  VAL A 332       3.336  18.962  25.467  1.00 10.00      A   
ATOM   3136  CB  VAL A 332       4.045  20.187  24.843  1.00 10.00      A   
ATOM   3137  CG1 VAL A 332       3.079  21.353  24.695  1.00 10.00      A   
ATOM   3138  CG2 VAL A 332       5.246  20.598  25.682  1.00 10.00      A   
ATOM   3139  C   VAL A 332       2.206  18.515  24.548  1.00 10.00      A   
ATOM   3140  O   VAL A 332       1.038  18.833  24.774  1.00 10.00      A   
ATOM   3141  N   LEU A 333       2.572  17.744  23.527  1.00 10.00      A   
ATOM   3142  HN  LEU A 333       3.522  17.521  23.421  1.00 10.00      A   
ATOM   3143  CA  LEU A 333       1.617  17.227  22.553  1.00 10.00      A   
ATOM   3144  CB  LEU A 333       2.356  16.379  21.511  1.00 10.00      A   
ATOM   3145  CG  LEU A 333       1.536  15.907  20.311  1.00 10.00      A   
ATOM   3146  CD1 LEU A 333       1.360  17.038  19.313  1.00 10.00      A   
ATOM   3147  CD2 LEU A 333       2.196  14.707  19.653  1.00 10.00      A   
ATOM   3148  C   LEU A 333       0.554  16.379  23.242  1.00 10.00      A   
ATOM   3149  O   LEU A 333      -0.619  16.396  22.862  1.00 10.00      A   
ATOM   3150  N   ALA A 334       0.971  15.671  24.285  1.00 10.00      A   
ATOM   3151  HN  ALA A 334       1.915  15.731  24.552  1.00 10.00      A   
ATOM   3152  CA  ALA A 334       0.083  14.805  25.048  1.00 10.00      A   
ATOM   3153  CB  ALA A 334       0.898  13.899  25.949  1.00 10.00      A   
ATOM   3154  C   ALA A 334      -0.920  15.600  25.878  1.00 10.00      A   
ATOM   3155  O   ALA A 334      -1.791  15.023  26.526  1.00 10.00      A   
ATOM   3156  N   SER A 335      -0.790  16.916  25.872  1.00 10.00      A   
ATOM   3157  HN  SER A 335      -0.057  17.327  25.361  1.00 10.00      A   
ATOM   3158  CA  SER A 335      -1.700  17.765  26.622  1.00 10.00      A   
ATOM   3159  CB  SER A 335      -0.910  18.731  27.506  1.00 10.00      A   
ATOM   3160  OG  SER A 335       0.144  18.050  28.167  1.00 10.00      A   
ATOM   3161  HG  SER A 335      -0.002  17.099  28.102  1.00 10.00      A   
ATOM   3162  C   SER A 335      -2.639  18.530  25.689  1.00 10.00      A   
ATOM   3163  O   SER A 335      -3.792  18.792  26.034  1.00 10.00      A   
ATOM   3164  N   THR A 336      -2.146  18.871  24.506  1.00 10.00      A   
ATOM   3165  HN  THR A 336      -1.223  18.626  24.283  1.00 10.00      A   
ATOM   3166  CA  THR A 336      -2.933  19.621  23.537  1.00 10.00      A   
ATOM   3167  CB  THR A 336      -2.032  20.507  22.653  1.00 10.00      A   
ATOM   3168  OG1 THR A 336      -1.009  21.087  23.472  1.00 10.00      A   
ATOM   3169  HG1 THR A 336      -1.420  21.619  24.164  1.00 10.00      A   
ATOM   3170  CG2 THR A 336      -2.838  21.629  22.011  1.00 10.00      A   
ATOM   3171  C   THR A 336      -3.805  18.720  22.657  1.00 10.00      A   
ATOM   3172  O   THR A 336      -5.014  18.936  22.548  1.00 10.00      A   
ATOM   3173  N   CYS A 337      -3.202  17.713  22.038  1.00 10.00      A   
ATOM   3174  HN  CYS A 337      -2.242  17.563  22.173  1.00 10.00      A   
ATOM   3175  CA  CYS A 337      -3.933  16.813  21.156  1.00 10.00      A   
ATOM   3176  CB  CYS A 337      -3.008  16.316  20.043  1.00 10.00      A   
ATOM   3177  SG  CYS A 337      -2.013  17.616  19.284  1.00 10.00      A   
ATOM   3178  HG  CYS A 337      -1.011  17.039  18.637  1.00 10.00      A   
ATOM   3179  C   CYS A 337      -4.512  15.628  21.920  1.00 10.00      A   
ATOM   3180  O   CYS A 337      -3.856  14.595  22.072  1.00 10.00      A   
ATOM   3181  N   LYS A 338      -5.739  15.782  22.398  1.00 10.00      A   
ATOM   3182  HN  LYS A 338      -6.211  16.629  22.244  1.00 10.00      A   
ATOM   3183  CA  LYS A 338      -6.407  14.729  23.155  1.00 10.00      A   
ATOM   3184  CB  LYS A 338      -7.483  15.324  24.069  1.00 10.00      A   
ATOM   3185  CG  LYS A 338      -6.933  16.071  25.273  1.00 10.00      A   
ATOM   3186  CD  LYS A 338      -6.373  15.104  26.303  1.00 10.00      A   
ATOM   3187  CE  LYS A 338      -5.318  15.769  27.173  1.00 10.00      A   
ATOM   3188  NZ  LYS A 338      -4.453  14.769  27.851  1.00 10.00      A   
ATOM   3189  HZ1 LYS A 338      -4.876  14.478  28.755  1.00 10.00      A   
ATOM   3190  HZ2 LYS A 338      -3.513  15.175  28.039  1.00 10.00      A   
ATOM   3191  HZ3 LYS A 338      -4.340  13.929  27.250  1.00 10.00      A   
ATOM   3192  C   LYS A 338      -7.020  13.679  22.241  1.00 10.00      A   
ATOM   3193  O   LYS A 338      -6.994  12.486  22.545  1.00 10.00      A   
ATOM   3194  N   ASP A 339      -7.551  14.121  21.112  1.00 10.00      A   
ATOM   3195  HN  ASP A 339      -7.523  15.082  20.913  1.00 10.00      A   
ATOM   3196  CA  ASP A 339      -8.186  13.208  20.167  1.00 10.00      A   
ATOM   3197  CB  ASP A 339      -9.361  13.881  19.453  1.00 10.00      A   
ATOM   3198  CG  ASP A 339     -10.513  12.920  19.202  1.00 10.00      A   
ATOM   3199  OD1 ASP A 339     -11.223  12.564  20.174  1.00 10.00      A   
ATOM   3200  OD2 ASP A 339     -10.717  12.516  18.039  1.00 10.00      A   
ATOM   3201  C   ASP A 339      -7.188  12.632  19.163  1.00 10.00      A   
ATOM   3202  O   ASP A 339      -7.565  12.197  18.077  1.00 10.00      A   
ATOM   3203  N   LEU A 340      -5.914  12.625  19.536  1.00 10.00      A   
ATOM   3204  HN  LEU A 340      -5.673  12.981  20.416  1.00 10.00      A   
ATOM   3205  CA  LEU A 340      -4.868  12.085  18.675  1.00 10.00      A   
ATOM   3206  CB  LEU A 340      -3.489  12.384  19.272  1.00 10.00      A   
ATOM   3207  CG  LEU A 340      -2.280  11.877  18.481  1.00 10.00      A   
ATOM   3208  CD1 LEU A 340      -2.205  12.554  17.121  1.00 10.00      A   
ATOM   3209  CD2 LEU A 340      -0.999  12.110  19.263  1.00 10.00      A   
ATOM   3210  C   LEU A 340      -5.068  10.579  18.527  1.00 10.00      A   
ATOM   3211  O   LEU A 340      -5.055   9.852  19.519  1.00 10.00      A   
ATOM   3212  N   ARG A 341      -5.266  10.120  17.293  1.00 10.00      A   
ATOM   3213  HN  ARG A 341      -5.244  10.751  16.539  1.00 10.00      A   
ATOM   3214  CA  ARG A 341      -5.504   8.701  17.029  1.00 10.00      A   
ATOM   3215  CB  ARG A 341      -6.580   8.533  15.954  1.00 10.00      A   
ATOM   3216  CG  ARG A 341      -7.787   9.433  16.115  1.00 10.00      A   
ATOM   3217  CD  ARG A 341      -8.702   8.947  17.223  1.00 10.00      A   
ATOM   3218  NE  ARG A 341      -9.852   9.830  17.392  1.00 10.00      A   
ATOM   3219  HE  ARG A 341      -9.676  10.745  17.714  1.00 10.00      A   
ATOM   3220  CZ  ARG A 341     -11.108   9.476  17.133  1.00 10.00      A   
ATOM   3221  NH1 ARG A 341     -11.380   8.251  16.694  1.00 10.00      A   
ATOM   3222 HH11 ARG A 341     -12.364   7.973  16.492  1.00 10.00      A   
ATOM   3223 HH12 ARG A 341     -10.609   7.561  16.549  1.00 10.00      A   
ATOM   3224  NH2 ARG A 341     -12.086  10.354  17.301  1.00 10.00      A   
ATOM   3225 HH21 ARG A 341     -11.864  11.328  17.637  1.00 10.00      A   
ATOM   3226 HH22 ARG A 341     -13.072  10.090  17.101  1.00 10.00      A   
ATOM   3227  C   ARG A 341      -4.243   7.998  16.550  1.00 10.00      A   
ATOM   3228  O   ARG A 341      -3.933   6.876  16.977  1.00 10.00      A   
ATOM   3229  N   GLU A 342      -3.516   8.658  15.661  1.00 10.00      A   
ATOM   3230  HN  GLU A 342      -3.793   9.559  15.381  1.00 10.00      A   
ATOM   3231  CA  GLU A 342      -2.309   8.084  15.099  1.00 10.00      A   
ATOM   3232  CB  GLU A 342      -2.548   7.715  13.640  1.00 10.00      A   
ATOM   3233  CG  GLU A 342      -1.428   6.903  13.023  1.00 10.00      A   
ATOM   3234  CD  GLU A 342      -1.437   6.979  11.521  1.00 10.00      A   
ATOM   3235  OE1 GLU A 342      -2.211   6.239  10.887  1.00 10.00      A   
ATOM   3236  OE2 GLU A 342      -0.670   7.784  10.962  1.00 10.00      A   
ATOM   3237  C   GLU A 342      -1.134   9.045  15.201  1.00 10.00      A   
ATOM   3238  O   GLU A 342      -1.269  10.241  14.933  1.00 10.00      A   
ATOM   3239  N   LEU A 343       0.017   8.507  15.586  1.00 10.00      A   
ATOM   3240  HN  LEU A 343       0.051   7.541  15.779  1.00 10.00      A   
ATOM   3241  CA  LEU A 343       1.232   9.289  15.726  1.00 10.00      A   
ATOM   3242  CB  LEU A 343       1.477   9.627  17.200  1.00 10.00      A   
ATOM   3243  CG  LEU A 343       2.656  10.559  17.494  1.00 10.00      A   
ATOM   3244  CD1 LEU A 343       2.396  11.948  16.931  1.00 10.00      A   
ATOM   3245  CD2 LEU A 343       2.935  10.620  18.988  1.00 10.00      A   
ATOM   3246  C   LEU A 343       2.416   8.511  15.171  1.00 10.00      A   
ATOM   3247  O   LEU A 343       2.704   7.400  15.619  1.00 10.00      A   
ATOM   3248  N   ARG A 344       3.083   9.083  14.180  1.00 10.00      A   
ATOM   3249  HN  ARG A 344       2.792   9.962  13.850  1.00 10.00      A   
ATOM   3250  CA  ARG A 344       4.240   8.441  13.571  1.00 10.00      A   
ATOM   3251  CB  ARG A 344       3.957   8.058  12.114  1.00 10.00      A   
ATOM   3252  CG  ARG A 344       2.825   7.050  11.959  1.00 10.00      A   
ATOM   3253  CD  ARG A 344       2.691   6.549  10.527  1.00 10.00      A   
ATOM   3254  NE  ARG A 344       1.310   6.158  10.233  1.00 10.00      A   
ATOM   3255  HE  ARG A 344       0.592   6.747  10.588  1.00 10.00      A   
ATOM   3256  CZ  ARG A 344       0.946   5.089   9.517  1.00 10.00      A   
ATOM   3257  NH1 ARG A 344       1.852   4.273   8.988  1.00 10.00      A   
ATOM   3258 HH11 ARG A 344       2.868   4.447   9.123  1.00 10.00      A   
ATOM   3259 HH12 ARG A 344       1.542   3.442   8.427  1.00 10.00      A   
ATOM   3260  NH2 ARG A 344      -0.344   4.821   9.361  1.00 10.00      A   
ATOM   3261 HH21 ARG A 344      -1.069   5.437   9.804  1.00 10.00      A   
ATOM   3262 HH22 ARG A 344      -0.650   3.989   8.806  1.00 10.00      A   
ATOM   3263  C   ARG A 344       5.471   9.332  13.675  1.00 10.00      A   
ATOM   3264  O   ARG A 344       5.509  10.425  13.112  1.00 10.00      A   
ATOM   3265  N   VAL A 345       6.465   8.858  14.414  1.00 10.00      A   
ATOM   3266  HN  VAL A 345       6.366   7.977  14.836  1.00 10.00      A   
ATOM   3267  CA  VAL A 345       7.703   9.598  14.613  1.00 10.00      A   
ATOM   3268  CB  VAL A 345       8.084   9.670  16.108  1.00 10.00      A   
ATOM   3269  CG1 VAL A 345       9.324  10.528  16.308  1.00 10.00      A   
ATOM   3270  CG2 VAL A 345       6.922  10.211  16.932  1.00 10.00      A   
ATOM   3271  C   VAL A 345       8.842   8.952  13.828  1.00 10.00      A   
ATOM   3272  O   VAL A 345       9.239   7.817  14.105  1.00 10.00      A   
ATOM   3273  N   PHE A 346       9.350   9.680  12.843  1.00 10.00      A   
ATOM   3274  HN  PHE A 346       8.980  10.579  12.678  1.00 10.00      A   
ATOM   3275  CA  PHE A 346      10.439   9.196  11.999  1.00 10.00      A   
ATOM   3276  CB  PHE A 346      10.157   9.532  10.530  1.00 10.00      A   
ATOM   3277  CG  PHE A 346       8.910   8.889   9.982  1.00 10.00      A   
ATOM   3278  CD1 PHE A 346       7.700   9.566   9.991  1.00 10.00      A   
ATOM   3279  CD2 PHE A 346       8.950   7.610   9.450  1.00 10.00      A   
ATOM   3280  CE1 PHE A 346       6.554   8.984   9.484  1.00 10.00      A   
ATOM   3281  CE2 PHE A 346       7.806   7.021   8.942  1.00 10.00      A   
ATOM   3282  CZ  PHE A 346       6.608   7.709   8.959  1.00 10.00      A   
ATOM   3283  C   PHE A 346      11.768   9.816  12.427  1.00 10.00      A   
ATOM   3284  O   PHE A 346      11.797  10.942  12.913  1.00 10.00      A   
ATOM   3285  N   PRO A 347      12.887   9.095  12.252  1.00 10.00      A   
ATOM   3286  CA  PRO A 347      14.206   9.599  12.633  1.00 10.00      A   
ATOM   3287  CB  PRO A 347      15.040   8.322  12.729  1.00 10.00      A   
ATOM   3288  CG  PRO A 347      14.428   7.397  11.731  1.00 10.00      A   
ATOM   3289  CD  PRO A 347      12.960   7.739  11.671  1.00 10.00      A   
ATOM   3290  C   PRO A 347      14.789  10.543  11.579  1.00 10.00      A   
ATOM   3291  O   PRO A 347      14.589  10.354  10.375  1.00 10.00      A   
ATOM   3292  N   SER A 348      15.500  11.564  12.035  1.00 10.00      A   
ATOM   3293  HN  SER A 348      15.597  11.684  13.005  1.00 10.00      A   
ATOM   3294  CA  SER A 348      16.124  12.529  11.141  1.00 10.00      A   
ATOM   3295  CB  SER A 348      16.506  13.785  11.929  1.00 10.00      A   
ATOM   3296  OG  SER A 348      16.853  13.457  13.266  1.00 10.00      A   
ATOM   3297  HG  SER A 348      16.037  13.321  13.787  1.00 10.00      A   
ATOM   3298  C   SER A 348      17.354  11.922  10.466  1.00 10.00      A   
ATOM   3299  O   SER A 348      17.447  11.869   9.238  1.00 10.00      A   
ATOM   3300  N   GLU A 349      18.281  11.445  11.283  1.00 10.00      A   
ATOM   3301  HN  GLU A 349      18.133  11.499  12.252  1.00 10.00      A   
ATOM   3302  CA  GLU A 349      19.504  10.828  10.795  1.00 10.00      A   
ATOM   3303  CB  GLU A 349      20.719  11.646  11.250  1.00 10.00      A   
ATOM   3304  CG  GLU A 349      21.002  12.874  10.395  1.00 10.00      A   
ATOM   3305  CD  GLU A 349      21.838  12.549   9.172  1.00 10.00      A   
ATOM   3306  OE1 GLU A 349      23.079  12.691   9.237  1.00 10.00      A   
ATOM   3307  OE2 GLU A 349      21.262  12.139   8.144  1.00 10.00      A   
ATOM   3308  C   GLU A 349      19.591   9.398  11.322  1.00 10.00      A   
ATOM   3309  O   GLU A 349      20.201   9.150  12.359  1.00 10.00      A   
ATOM   3310  N   PRO A 350      18.975   8.441  10.611  1.00 10.00      A   
ATOM   3311  CA  PRO A 350      18.948   7.035  11.028  1.00 10.00      A   
ATOM   3312  CB  PRO A 350      17.938   6.404  10.068  1.00 10.00      A   
ATOM   3313  CG  PRO A 350      17.994   7.259   8.850  1.00 10.00      A   
ATOM   3314  CD  PRO A 350      18.263   8.653   9.337  1.00 10.00      A   
ATOM   3315  C   PRO A 350      20.299   6.334  10.907  1.00 10.00      A   
ATOM   3316  O   PRO A 350      20.501   5.274  11.492  1.00 10.00      A   
ATOM   3317  N   PHE A 351      21.220   6.919  10.155  1.00 10.00      A   
ATOM   3318  HN  PHE A 351      21.011   7.769   9.711  1.00 10.00      A   
ATOM   3319  CA  PHE A 351      22.540   6.322   9.973  1.00 10.00      A   
ATOM   3320  CB  PHE A 351      23.157   6.715   8.627  1.00 10.00      A   
ATOM   3321  CG  PHE A 351      22.495   6.063   7.446  1.00 10.00      A   
ATOM   3322  CD1 PHE A 351      21.640   6.784   6.628  1.00 10.00      A   
ATOM   3323  CD2 PHE A 351      22.720   4.727   7.158  1.00 10.00      A   
ATOM   3324  CE1 PHE A 351      21.025   6.185   5.545  1.00 10.00      A   
ATOM   3325  CE2 PHE A 351      22.110   4.120   6.076  1.00 10.00      A   
ATOM   3326  CZ  PHE A 351      21.260   4.850   5.269  1.00 10.00      A   
ATOM   3327  C   PHE A 351      23.479   6.666  11.126  1.00 10.00      A   
ATOM   3328  O   PHE A 351      24.535   6.048  11.283  1.00 10.00      A   
ATOM   3329  N   VAL A 352      23.092   7.652  11.931  1.00 10.00      A   
ATOM   3330  HN  VAL A 352      22.241   8.105  11.759  1.00 10.00      A   
ATOM   3331  CA  VAL A 352      23.900   8.063  13.073  1.00 10.00      A   
ATOM   3332  CB  VAL A 352      23.630   9.531  13.481  1.00 10.00      A   
ATOM   3333  CG1 VAL A 352      24.539   9.947  14.628  1.00 10.00      A   
ATOM   3334  CG2 VAL A 352      23.835  10.456  12.291  1.00 10.00      A   
ATOM   3335  C   VAL A 352      23.629   7.134  14.253  1.00 10.00      A   
ATOM   3336  O   VAL A 352      22.485   6.995  14.693  1.00 10.00      A   
ATOM   3337  N   MET A 353      24.680   6.494  14.750  1.00 10.00      A   
ATOM   3338  HN  MET A 353      25.567   6.653  14.357  1.00 10.00      A   
ATOM   3339  CA  MET A 353      24.556   5.562  15.866  1.00 10.00      A   
ATOM   3340  CB  MET A 353      25.868   4.800  16.065  1.00 10.00      A   
ATOM   3341  CG  MET A 353      25.803   3.718  17.126  1.00 10.00      A   
ATOM   3342  SD  MET A 353      27.322   2.755  17.227  1.00 10.00      A   
ATOM   3343  CE  MET A 353      26.859   1.530  18.452  1.00 10.00      A   
ATOM   3344  C   MET A 353      24.154   6.275  17.155  1.00 10.00      A   
ATOM   3345  O   MET A 353      23.191   5.880  17.821  1.00 10.00      A   
ATOM   3346  N   GLU A 354      24.882   7.335  17.485  1.00 10.00      A   
ATOM   3347  HN  GLU A 354      25.605   7.619  16.891  1.00 10.00      A   
ATOM   3348  CA  GLU A 354      24.622   8.105  18.693  1.00 10.00      A   
ATOM   3349  CB  GLU A 354      25.827   8.991  19.013  1.00 10.00      A   
ATOM   3350  CG  GLU A 354      27.153   8.244  19.049  1.00 10.00      A   
ATOM   3351  CD  GLU A 354      27.405   7.537  20.362  1.00 10.00      A   
ATOM   3352  OE1 GLU A 354      28.481   7.757  20.957  1.00 10.00      A   
ATOM   3353  OE2 GLU A 354      26.534   6.765  20.810  1.00 10.00      A   
ATOM   3354  C   GLU A 354      23.358   8.954  18.534  1.00 10.00      A   
ATOM   3355  O   GLU A 354      23.052   9.422  17.435  1.00 10.00      A   
ATOM   3356  N   PRO A 355      22.600   9.145  19.626  1.00 10.00      A   
ATOM   3357  CA  PRO A 355      21.364   9.938  19.608  1.00 10.00      A   
ATOM   3358  CB  PRO A 355      20.818   9.795  21.035  1.00 10.00      A   
ATOM   3359  CG  PRO A 355      21.529   8.616  21.607  1.00 10.00      A   
ATOM   3360  CD  PRO A 355      22.879   8.598  20.960  1.00 10.00      A   
ATOM   3361  C   PRO A 355      21.632  11.406  19.290  1.00 10.00      A   
ATOM   3362  O   PRO A 355      22.223  12.129  20.094  1.00 10.00      A   
ATOM   3363  N   ASN A 356      21.201  11.840  18.113  1.00 10.00      A   
ATOM   3364  HN  ASN A 356      20.735  11.220  17.512  1.00 10.00      A   
ATOM   3365  CA  ASN A 356      21.402  13.224  17.697  1.00 10.00      A   
ATOM   3366  CB  ASN A 356      21.248  13.394  16.177  1.00 10.00      A   
ATOM   3367  CG  ASN A 356      19.856  13.066  15.665  1.00 10.00      A   
ATOM   3368  OD1 ASN A 356      19.200  12.148  16.159  1.00 10.00      A   
ATOM   3369  ND2 ASN A 356      19.395  13.808  14.667  1.00 10.00      A   
ATOM   3370 HD21 ASN A 356      19.968  14.522  14.313  1.00 10.00      A   
ATOM   3371 HD22 ASN A 356      18.492  13.613  14.319  1.00 10.00      A   
ATOM   3372  C   ASN A 356      20.458  14.158  18.441  1.00 10.00      A   
ATOM   3373  O   ASN A 356      20.813  15.294  18.742  1.00 10.00      A   
ATOM   3374  N   VAL A 357      19.262  13.664  18.749  1.00 10.00      A   
ATOM   3375  HN  VAL A 357      19.047  12.743  18.493  1.00 10.00      A   
ATOM   3376  CA  VAL A 357      18.263  14.449  19.463  1.00 10.00      A   
ATOM   3377  CB  VAL A 357      16.966  14.621  18.642  1.00 10.00      A   
ATOM   3378  CG1 VAL A 357      17.204  15.500  17.422  1.00 10.00      A   
ATOM   3379  CG2 VAL A 357      16.405  13.268  18.227  1.00 10.00      A   
ATOM   3380  C   VAL A 357      17.925  13.784  20.791  1.00 10.00      A   
ATOM   3381  O   VAL A 357      18.267  12.621  21.015  1.00 10.00      A   
ATOM   3382  N   ALA A 358      17.249  14.515  21.662  1.00 10.00      A   
ATOM   3383  HN  ALA A 358      16.995  15.438  21.420  1.00 10.00      A   
ATOM   3384  CA  ALA A 358      16.865  13.992  22.968  1.00 10.00      A   
ATOM   3385  CB  ALA A 358      16.891  15.093  24.018  1.00 10.00      A   
ATOM   3386  C   ALA A 358      15.492  13.328  22.909  1.00 10.00      A   
ATOM   3387  O   ALA A 358      14.522  13.803  23.510  1.00 10.00      A   
ATOM   3388  N   LEU A 359      15.418  12.238  22.155  1.00 10.00      A   
ATOM   3389  HN  LEU A 359      16.226  11.930  21.688  1.00 10.00      A   
ATOM   3390  CA  LEU A 359      14.182  11.483  22.012  1.00 10.00      A   
ATOM   3391  CB  LEU A 359      13.745  11.399  20.543  1.00 10.00      A   
ATOM   3392  CG  LEU A 359      12.382  10.733  20.286  1.00 10.00      A   
ATOM   3393  CD1 LEU A 359      11.299  11.774  20.052  1.00 10.00      A   
ATOM   3394  CD2 LEU A 359      12.457   9.759  19.120  1.00 10.00      A   
ATOM   3395  C   LEU A 359      14.362  10.085  22.578  1.00 10.00      A   
ATOM   3396  O   LEU A 359      14.962   9.217  21.939  1.00 10.00      A   
ATOM   3397  N   THR A 360      13.864   9.878  23.780  1.00 10.00      A   
ATOM   3398  HN  THR A 360      13.405  10.620  24.243  1.00 10.00      A   
ATOM   3399  CA  THR A 360      13.963   8.587  24.436  1.00 10.00      A   
ATOM   3400  CB  THR A 360      14.392   8.743  25.908  1.00 10.00      A   
ATOM   3401  OG1 THR A 360      13.447   9.567  26.605  1.00 10.00      A   
ATOM   3402  HG1 THR A 360      13.269  10.367  26.082  1.00 10.00      A   
ATOM   3403  CG2 THR A 360      15.767   9.383  25.997  1.00 10.00      A   
ATOM   3404  C   THR A 360      12.627   7.851  24.360  1.00 10.00      A   
ATOM   3405  O   THR A 360      11.872   8.015  23.394  1.00 10.00      A   
ATOM   3406  N   GLU A 361      12.338   7.033  25.364  1.00 10.00      A   
ATOM   3407  HN  GLU A 361      12.975   6.936  26.112  1.00 10.00      A   
ATOM   3408  CA  GLU A 361      11.088   6.292  25.399  1.00 10.00      A   
ATOM   3409  CB  GLU A 361      11.285   4.907  26.032  1.00 10.00      A   
ATOM   3410  CG  GLU A 361      11.494   4.913  27.538  1.00 10.00      A   
ATOM   3411  CD  GLU A 361      12.926   5.196  27.936  1.00 10.00      A   
ATOM   3412  OE1 GLU A 361      13.643   4.244  28.296  1.00 10.00      A   
ATOM   3413  OE2 GLU A 361      13.341   6.372  27.901  1.00 10.00      A   
ATOM   3414  C   GLU A 361      10.043   7.084  26.174  1.00 10.00      A   
ATOM   3415  O   GLU A 361       8.855   6.762  26.146  1.00 10.00      A   
ATOM   3416  N   GLN A 362      10.501   8.139  26.848  1.00 10.00      A   
ATOM   3417  HN  GLN A 362      11.458   8.351  26.800  1.00 10.00      A   
ATOM   3418  CA  GLN A 362       9.627   8.991  27.643  1.00 10.00      A   
ATOM   3419  CB  GLN A 362      10.424  10.110  28.319  1.00 10.00      A   
ATOM   3420  CG  GLN A 362       9.601  10.967  29.269  1.00 10.00      A   
ATOM   3421  CD  GLN A 362       8.972  10.161  30.390  1.00 10.00      A   
ATOM   3422  OE1 GLN A 362       9.541   9.177  30.860  1.00 10.00      A   
ATOM   3423  NE2 GLN A 362       7.784  10.559  30.810  1.00 10.00      A   
ATOM   3424 HE21 GLN A 362       7.377  11.343  30.379  1.00 10.00      A   
ATOM   3425 HE22 GLN A 362       7.362  10.061  31.540  1.00 10.00      A   
ATOM   3426  C   GLN A 362       8.509   9.574  26.791  1.00 10.00      A   
ATOM   3427  O   GLN A 362       7.364   9.661  27.237  1.00 10.00      A   
ATOM   3428  N   GLY A 363       8.846   9.977  25.571  1.00 10.00      A   
ATOM   3429  HN  GLY A 363       9.792   9.926  25.286  1.00 10.00      A   
ATOM   3430  CA  GLY A 363       7.859  10.532  24.666  1.00 10.00      A   
ATOM   3431  C   GLY A 363       6.713   9.575  24.406  1.00 10.00      A   
ATOM   3432  O   GLY A 363       5.552   9.979  24.370  1.00 10.00      A   
ATOM   3433  N   LEU A 364       7.033   8.299  24.235  1.00 10.00      A   
ATOM   3434  HN  LEU A 364       7.976   8.030  24.278  1.00 10.00      A   
ATOM   3435  CA  LEU A 364       6.015   7.286  23.989  1.00 10.00      A   
ATOM   3436  CB  LEU A 364       6.664   5.941  23.659  1.00 10.00      A   
ATOM   3437  CG  LEU A 364       6.219   5.282  22.352  1.00 10.00      A   
ATOM   3438  CD1 LEU A 364       6.978   3.987  22.129  1.00 10.00      A   
ATOM   3439  CD2 LEU A 364       4.717   5.033  22.351  1.00 10.00      A   
ATOM   3440  C   LEU A 364       5.102   7.142  25.201  1.00 10.00      A   
ATOM   3441  O   LEU A 364       3.882   7.064  25.070  1.00 10.00      A   
ATOM   3442  N   VAL A 365       5.709   7.113  26.377  1.00 10.00      A   
ATOM   3443  HN  VAL A 365       6.690   7.180  26.404  1.00 10.00      A   
ATOM   3444  CA  VAL A 365       4.972   6.979  27.629  1.00 10.00      A   
ATOM   3445  CB  VAL A 365       5.930   6.785  28.826  1.00 10.00      A   
ATOM   3446  CG1 VAL A 365       5.152   6.652  30.127  1.00 10.00      A   
ATOM   3447  CG2 VAL A 365       6.814   5.567  28.610  1.00 10.00      A   
ATOM   3448  C   VAL A 365       4.080   8.197  27.885  1.00 10.00      A   
ATOM   3449  O   VAL A 365       2.880   8.062  28.109  1.00 10.00      A   
ATOM   3450  N   SER A 366       4.671   9.381  27.815  1.00 10.00      A   
ATOM   3451  HN  SER A 366       5.627   9.422  27.595  1.00 10.00      A   
ATOM   3452  CA  SER A 366       3.949  10.624  28.063  1.00 10.00      A   
ATOM   3453  CB  SER A 366       4.898  11.820  27.962  1.00 10.00      A   
ATOM   3454  OG  SER A 366       6.103  11.566  28.665  1.00 10.00      A   
ATOM   3455  HG  SER A 366       6.654  10.963  28.148  1.00 10.00      A   
ATOM   3456  C   SER A 366       2.749  10.815  27.138  1.00 10.00      A   
ATOM   3457  O   SER A 366       1.663  11.183  27.593  1.00 10.00      A   
ATOM   3458  N   VAL A 367       2.934  10.547  25.847  1.00 10.00      A   
ATOM   3459  HN  VAL A 367       3.807  10.218  25.542  1.00 10.00      A   
ATOM   3460  CA  VAL A 367       1.861  10.725  24.871  1.00 10.00      A   
ATOM   3461  CB  VAL A 367       2.373  10.763  23.414  1.00 10.00      A   
ATOM   3462  CG1 VAL A 367       1.231  11.027  22.446  1.00 10.00      A   
ATOM   3463  CG2 VAL A 367       3.439  11.830  23.254  1.00 10.00      A   
ATOM   3464  C   VAL A 367       0.747   9.689  25.028  1.00 10.00      A   
ATOM   3465  O   VAL A 367      -0.434  10.033  24.958  1.00 10.00      A   
ATOM   3466  N   SER A 368       1.110   8.431  25.267  1.00 10.00      A   
ATOM   3467  HN  SER A 368       2.063   8.205  25.335  1.00 10.00      A   
ATOM   3468  CA  SER A 368       0.112   7.375  25.429  1.00 10.00      A   
ATOM   3469  CB  SER A 368       0.769   5.994  25.491  1.00 10.00      A   
ATOM   3470  OG  SER A 368       1.840   5.979  26.411  1.00 10.00      A   
ATOM   3471  HG  SER A 368       2.656   6.208  25.949  1.00 10.00      A   
ATOM   3472  C   SER A 368      -0.776   7.629  26.651  1.00 10.00      A   
ATOM   3473  O   SER A 368      -1.949   7.245  26.674  1.00 10.00      A   
ATOM   3474  N   MET A 369      -0.207   8.291  27.655  1.00 10.00      A   
ATOM   3475  HN  MET A 369       0.736   8.558  27.573  1.00 10.00      A   
ATOM   3476  CA  MET A 369      -0.937   8.624  28.873  1.00 10.00      A   
ATOM   3477  CB  MET A 369       0.041   8.960  30.002  1.00 10.00      A   
ATOM   3478  CG  MET A 369       0.903   7.800  30.468  1.00 10.00      A   
ATOM   3479  SD  MET A 369       2.078   8.285  31.750  1.00 10.00      A   
ATOM   3480  CE  MET A 369       0.960   8.774  33.064  1.00 10.00      A   
ATOM   3481  C   MET A 369      -1.832   9.835  28.633  1.00 10.00      A   
ATOM   3482  O   MET A 369      -2.935   9.934  29.178  1.00 10.00      A   
ATOM   3483  N   GLY A 370      -1.345  10.750  27.806  1.00 10.00      A   
ATOM   3484  HN  GLY A 370      -0.474  10.596  27.382  1.00 10.00      A   
ATOM   3485  CA  GLY A 370      -2.078  11.961  27.517  1.00 10.00      A   
ATOM   3486  C   GLY A 370      -3.221  11.763  26.548  1.00 10.00      A   
ATOM   3487  O   GLY A 370      -4.339  12.208  26.806  1.00 10.00      A   
ATOM   3488  N   CYS A 371      -2.944  11.111  25.432  1.00 10.00      A   
ATOM   3489  HN  CYS A 371      -2.030  10.779  25.284  1.00 10.00      A   
ATOM   3490  CA  CYS A 371      -3.956  10.872  24.414  1.00 10.00      A   
ATOM   3491  CB  CYS A 371      -3.332  10.969  23.025  1.00 10.00      A   
ATOM   3492  SG  CYS A 371      -2.155  12.326  22.850  1.00 10.00      A   
ATOM   3493  HG  CYS A 371      -2.766  13.307  22.199  1.00 10.00      A   
ATOM   3494  C   CYS A 371      -4.619   9.511  24.591  1.00 10.00      A   
ATOM   3495  O   CYS A 371      -4.005   8.471  24.345  1.00 10.00      A   
ATOM   3496  N   PRO A 372      -5.895   9.505  25.004  1.00 10.00      A   
ATOM   3497  CA  PRO A 372      -6.656   8.277  25.217  1.00 10.00      A   
ATOM   3498  CB  PRO A 372      -7.742   8.732  26.190  1.00 10.00      A   
ATOM   3499  CG  PRO A 372      -8.000  10.152  25.816  1.00 10.00      A   
ATOM   3500  CD  PRO A 372      -6.693  10.709  25.311  1.00 10.00      A   
ATOM   3501  C   PRO A 372      -7.288   7.757  23.924  1.00 10.00      A   
ATOM   3502  O   PRO A 372      -8.022   6.771  23.931  1.00 10.00      A   
ATOM   3503  N   LYS A 373      -7.000   8.424  22.818  1.00 10.00      A   
ATOM   3504  HN  LYS A 373      -6.407   9.201  22.871  1.00 10.00      A   
ATOM   3505  CA  LYS A 373      -7.546   8.033  21.527  1.00 10.00      A   
ATOM   3506  CB  LYS A 373      -8.152   9.249  20.815  1.00 10.00      A   
ATOM   3507  CG  LYS A 373      -9.290   9.921  21.567  1.00 10.00      A   
ATOM   3508  CD  LYS A 373     -10.464   8.978  21.749  1.00 10.00      A   
ATOM   3509  CE  LYS A 373     -11.672   9.712  22.299  1.00 10.00      A   
ATOM   3510  NZ  LYS A 373     -12.416  10.430  21.231  1.00 10.00      A   
ATOM   3511  HZ1 LYS A 373     -12.705   9.764  20.485  1.00 10.00      A   
ATOM   3512  HZ2 LYS A 373     -11.816  11.174  20.807  1.00 10.00      A   
ATOM   3513  HZ3 LYS A 373     -13.263  10.876  21.629  1.00 10.00      A   
ATOM   3514  C   LYS A 373      -6.473   7.394  20.646  1.00 10.00      A   
ATOM   3515  O   LYS A 373      -6.741   6.994  19.514  1.00 10.00      A   
ATOM   3516  N   LEU A 374      -5.257   7.301  21.174  1.00 10.00      A   
ATOM   3517  HN  LEU A 374      -5.105   7.627  22.082  1.00 10.00      A   
ATOM   3518  CA  LEU A 374      -4.143   6.723  20.433  1.00 10.00      A   
ATOM   3519  CB  LEU A 374      -2.818   7.022  21.130  1.00 10.00      A   
ATOM   3520  CG  LEU A 374      -2.104   8.309  20.727  1.00 10.00      A   
ATOM   3521  CD1 LEU A 374      -0.862   8.498  21.573  1.00 10.00      A   
ATOM   3522  CD2 LEU A 374      -1.740   8.281  19.253  1.00 10.00      A   
ATOM   3523  C   LEU A 374      -4.296   5.218  20.278  1.00 10.00      A   
ATOM   3524  O   LEU A 374      -4.370   4.488  21.269  1.00 10.00      A   
ATOM   3525  N   GLU A 375      -4.361   4.763  19.034  1.00 10.00      A   
ATOM   3526  HN  GLU A 375      -4.346   5.405  18.289  1.00 10.00      A   
ATOM   3527  CA  GLU A 375      -4.480   3.339  18.751  1.00 10.00      A   
ATOM   3528  CB  GLU A 375      -5.922   2.937  18.432  1.00 10.00      A   
ATOM   3529  CG  GLU A 375      -6.482   3.499  17.137  1.00 10.00      A   
ATOM   3530  CD  GLU A 375      -7.636   2.665  16.619  1.00 10.00      A   
ATOM   3531  OE1 GLU A 375      -7.385   1.741  15.816  1.00 10.00      A   
ATOM   3532  OE2 GLU A 375      -8.792   2.912  17.028  1.00 10.00      A   
ATOM   3533  C   GLU A 375      -3.524   2.914  17.640  1.00 10.00      A   
ATOM   3534  O   GLU A 375      -3.434   1.735  17.298  1.00 10.00      A   
ATOM   3535  N   SER A 376      -2.805   3.878  17.088  1.00 10.00      A   
ATOM   3536  HN  SER A 376      -2.914   4.799  17.406  1.00 10.00      A   
ATOM   3537  CA  SER A 376      -1.844   3.604  16.031  1.00 10.00      A   
ATOM   3538  CB  SER A 376      -2.461   3.869  14.655  1.00 10.00      A   
ATOM   3539  OG  SER A 376      -3.809   4.299  14.771  1.00 10.00      A   
ATOM   3540  HG  SER A 376      -3.883   4.919  15.503  1.00 10.00      A   
ATOM   3541  C   SER A 376      -0.605   4.466  16.238  1.00 10.00      A   
ATOM   3542  O   SER A 376      -0.641   5.680  16.028  1.00 10.00      A   
ATOM   3543  N   VAL A 377       0.486   3.848  16.667  1.00 10.00      A   
ATOM   3544  HN  VAL A 377       0.473   2.871  16.802  1.00 10.00      A   
ATOM   3545  CA  VAL A 377       1.707   4.592  16.928  1.00 10.00      A   
ATOM   3546  CB  VAL A 377       1.968   4.744  18.451  1.00 10.00      A   
ATOM   3547  CG1 VAL A 377       3.251   5.522  18.710  1.00 10.00      A   
ATOM   3548  CG2 VAL A 377       0.796   5.418  19.148  1.00 10.00      A   
ATOM   3549  C   VAL A 377       2.930   3.957  16.274  1.00 10.00      A   
ATOM   3550  O   VAL A 377       3.146   2.749  16.371  1.00 10.00      A   
ATOM   3551  N   LEU A 378       3.710   4.794  15.598  1.00 10.00      A   
ATOM   3552  HN  LEU A 378       3.449   5.739  15.542  1.00 10.00      A   
ATOM   3553  CA  LEU A 378       4.951   4.384  14.961  1.00 10.00      A   
ATOM   3554  CB  LEU A 378       4.925   4.683  13.460  1.00 10.00      A   
ATOM   3555  CG  LEU A 378       6.201   4.348  12.684  1.00 10.00      A   
ATOM   3556  CD1 LEU A 378       5.879   3.502  11.465  1.00 10.00      A   
ATOM   3557  CD2 LEU A 378       6.926   5.620  12.271  1.00 10.00      A   
ATOM   3558  C   LEU A 378       6.065   5.163  15.645  1.00 10.00      A   
ATOM   3559  O   LEU A 378       6.028   6.395  15.678  1.00 10.00      A   
ATOM   3560  N   TYR A 379       7.042   4.462  16.196  1.00 10.00      A   
ATOM   3561  HN  TYR A 379       7.054   3.480  16.096  1.00 10.00      A   
ATOM   3562  CA  TYR A 379       8.110   5.123  16.930  1.00 10.00      A   
ATOM   3563  CB  TYR A 379       7.847   4.948  18.431  1.00 10.00      A   
ATOM   3564  CG  TYR A 379       8.358   6.058  19.323  1.00 10.00      A   
ATOM   3565  CD1 TYR A 379       7.672   7.262  19.432  1.00 10.00      A   
ATOM   3566  CD2 TYR A 379       9.509   5.891  20.082  1.00 10.00      A   
ATOM   3567  CE1 TYR A 379       8.119   8.266  20.270  1.00 10.00      A   
ATOM   3568  CE2 TYR A 379       9.967   6.892  20.918  1.00 10.00      A   
ATOM   3569  CZ  TYR A 379       9.269   8.077  21.010  1.00 10.00      A   
ATOM   3570  OH  TYR A 379       9.714   9.069  21.853  1.00 10.00      A   
ATOM   3571  HH  TYR A 379      10.594   8.842  22.182  1.00 10.00      A   
ATOM   3572  C   TYR A 379       9.484   4.558  16.591  1.00 10.00      A   
ATOM   3573  O   TYR A 379       9.766   3.386  16.836  1.00 10.00      A   
ATOM   3574  N   PHE A 380      10.329   5.402  16.021  1.00 10.00      A   
ATOM   3575  HN  PHE A 380      10.028   6.315  15.819  1.00 10.00      A   
ATOM   3576  CA  PHE A 380      11.692   5.018  15.686  1.00 10.00      A   
ATOM   3577  CB  PHE A 380      12.056   5.467  14.267  1.00 10.00      A   
ATOM   3578  CG  PHE A 380      11.658   4.496  13.192  1.00 10.00      A   
ATOM   3579  CD1 PHE A 380      10.324   4.294  12.878  1.00 10.00      A   
ATOM   3580  CD2 PHE A 380      12.616   3.786  12.490  1.00 10.00      A   
ATOM   3581  CE1 PHE A 380       9.952   3.404  11.886  1.00 10.00      A   
ATOM   3582  CE2 PHE A 380      12.254   2.896  11.495  1.00 10.00      A   
ATOM   3583  CZ  PHE A 380      10.920   2.706  11.193  1.00 10.00      A   
ATOM   3584  C   PHE A 380      12.628   5.667  16.690  1.00 10.00      A   
ATOM   3585  O   PHE A 380      12.955   6.847  16.569  1.00 10.00      A   
ATOM   3586  N   CYS A 381      13.049   4.906  17.683  1.00 10.00      A   
ATOM   3587  HN  CYS A 381      12.786   3.957  17.708  1.00 10.00      A   
ATOM   3588  CA  CYS A 381      13.916   5.431  18.725  1.00 10.00      A   
ATOM   3589  CB  CYS A 381      13.219   5.337  20.083  1.00 10.00      A   
ATOM   3590  SG  CYS A 381      12.813   3.654  20.610  1.00 10.00      A   
ATOM   3591  HG  CYS A 381      13.284   3.485  21.841  1.00 10.00      A   
ATOM   3592  C   CYS A 381      15.269   4.718  18.761  1.00 10.00      A   
ATOM   3593  O   CYS A 381      15.555   3.856  17.928  1.00 10.00      A   
ATOM   3594  N   ARG A 382      16.106   5.090  19.729  1.00 10.00      A   
ATOM   3595  HN  ARG A 382      15.828   5.786  20.361  1.00 10.00      A   
ATOM   3596  CA  ARG A 382      17.427   4.494  19.876  1.00 10.00      A   
ATOM   3597  CB  ARG A 382      18.508   5.570  19.797  1.00 10.00      A   
ATOM   3598  CG  ARG A 382      18.782   6.050  18.387  1.00 10.00      A   
ATOM   3599  CD  ARG A 382      19.860   7.115  18.357  1.00 10.00      A   
ATOM   3600  NE  ARG A 382      20.297   7.403  16.994  1.00 10.00      A   
ATOM   3601  HE  ARG A 382      21.143   6.991  16.696  1.00 10.00      A   
ATOM   3602  CZ  ARG A 382      19.622   8.169  16.138  1.00 10.00      A   
ATOM   3603  NH1 ARG A 382      18.471   8.732  16.494  1.00 10.00      A   
ATOM   3604 HH11 ARG A 382      18.085   8.575  17.449  1.00 10.00      A   
ATOM   3605 HH12 ARG A 382      17.945   9.330  15.818  1.00 10.00      A   
ATOM   3606  NH2 ARG A 382      20.103   8.362  14.922  1.00 10.00      A   
ATOM   3607 HH21 ARG A 382      19.589   8.958  14.237  1.00 10.00      A   
ATOM   3608 HH22 ARG A 382      21.007   7.913  14.642  1.00 10.00      A   
ATOM   3609  C   ARG A 382      17.559   3.740  21.192  1.00 10.00      A   
ATOM   3610  O   ARG A 382      18.458   2.915  21.360  1.00 10.00      A   
ATOM   3611  N   GLN A 383      16.669   4.035  22.125  1.00 10.00      A   
ATOM   3612  HN  GLN A 383      15.979   4.698  21.934  1.00 10.00      A   
ATOM   3613  CA  GLN A 383      16.682   3.392  23.425  1.00 10.00      A   
ATOM   3614  CB  GLN A 383      17.427   4.256  24.453  1.00 10.00      A   
ATOM   3615  CG  GLN A 383      16.871   5.660  24.632  1.00 10.00      A   
ATOM   3616  CD  GLN A 383      17.880   6.609  25.249  1.00 10.00      A   
ATOM   3617  OE1 GLN A 383      18.669   7.238  24.541  1.00 10.00      A   
ATOM   3618  NE2 GLN A 383      17.854   6.730  26.566  1.00 10.00      A   
ATOM   3619 HE21 GLN A 383      17.193   6.207  27.068  1.00 10.00      A   
ATOM   3620 HE22 GLN A 383      18.506   7.334  26.995  1.00 10.00      A   
ATOM   3621  C   GLN A 383      15.259   3.097  23.883  1.00 10.00      A   
ATOM   3622  O   GLN A 383      14.330   3.837  23.550  1.00 10.00      A   
ATOM   3623  N   MET A 384      15.097   2.009  24.619  1.00 10.00      A   
ATOM   3624  HN  MET A 384      15.880   1.463  24.839  1.00 10.00      A   
ATOM   3625  CA  MET A 384      13.793   1.596  25.122  1.00 10.00      A   
ATOM   3626  CB  MET A 384      13.053   0.759  24.068  1.00 10.00      A   
ATOM   3627  CG  MET A 384      11.675   0.268  24.497  1.00 10.00      A   
ATOM   3628  SD  MET A 384      10.564   1.607  24.975  1.00 10.00      A   
ATOM   3629  CE  MET A 384      10.391   2.479  23.421  1.00 10.00      A   
ATOM   3630  C   MET A 384      13.967   0.794  26.405  1.00 10.00      A   
ATOM   3631  O   MET A 384      14.976   0.111  26.582  1.00 10.00      A   
ATOM   3632  N   THR A 385      13.000   0.895  27.302  1.00 10.00      A   
ATOM   3633  HN  THR A 385      12.225   1.462  27.111  1.00 10.00      A   
ATOM   3634  CA  THR A 385      13.057   0.177  28.559  1.00 10.00      A   
ATOM   3635  CB  THR A 385      13.078   1.136  29.759  1.00 10.00      A   
ATOM   3636  OG1 THR A 385      12.259   2.278  29.475  1.00 10.00      A   
ATOM   3637  HG1 THR A 385      12.802   2.960  29.034  1.00 10.00      A   
ATOM   3638  CG2 THR A 385      14.499   1.600  30.027  1.00 10.00      A   
ATOM   3639  C   THR A 385      11.889  -0.790  28.692  1.00 10.00      A   
ATOM   3640  O   THR A 385      10.801  -0.551  28.161  1.00 10.00      A   
ATOM   3641  N   ASN A 386      12.121  -1.876  29.411  1.00 10.00      A   
ATOM   3642  HN  ASN A 386      13.019  -2.000  29.815  1.00 10.00      A   
ATOM   3643  CA  ASN A 386      11.099  -2.893  29.627  1.00 10.00      A   
ATOM   3644  CB  ASN A 386      11.708  -4.110  30.329  1.00 10.00      A   
ATOM   3645  CG  ASN A 386      11.994  -5.253  29.378  1.00 10.00      A   
ATOM   3646  OD1 ASN A 386      11.190  -5.564  28.496  1.00 10.00      A   
ATOM   3647  ND2 ASN A 386      13.143  -5.886  29.548  1.00 10.00      A   
ATOM   3648 HD21 ASN A 386      13.734  -5.585  30.267  1.00 10.00      A   
ATOM   3649 HD22 ASN A 386      13.359  -6.627  28.937  1.00 10.00      A   
ATOM   3650  C   ASN A 386       9.947  -2.338  30.457  1.00 10.00      A   
ATOM   3651  O   ASN A 386       8.805  -2.786  30.339  1.00 10.00      A   
ATOM   3652  N   ALA A 387      10.257  -1.363  31.305  1.00 10.00      A   
ATOM   3653  HN  ALA A 387      11.189  -1.062  31.365  1.00 10.00      A   
ATOM   3654  CA  ALA A 387       9.253  -0.741  32.157  1.00 10.00      A   
ATOM   3655  CB  ALA A 387       9.933   0.055  33.261  1.00 10.00      A   
ATOM   3656  C   ALA A 387       8.332   0.162  31.347  1.00 10.00      A   
ATOM   3657  O   ALA A 387       7.127   0.222  31.597  1.00 10.00      A   
ATOM   3658  N   ALA A 388       8.902   0.841  30.360  1.00 10.00      A   
ATOM   3659  HN  ALA A 388       9.858   0.718  30.189  1.00 10.00      A   
ATOM   3660  CA  ALA A 388       8.145   1.755  29.513  1.00 10.00      A   
ATOM   3661  CB  ALA A 388       9.075   2.496  28.564  1.00 10.00      A   
ATOM   3662  C   ALA A 388       7.068   1.015  28.730  1.00 10.00      A   
ATOM   3663  O   ALA A 388       5.907   1.422  28.729  1.00 10.00      A   
ATOM   3664  N   LEU A 389       7.460  -0.081  28.087  1.00 10.00      A   
ATOM   3665  HN  LEU A 389       8.401  -0.357  28.147  1.00 10.00      A   
ATOM   3666  CA  LEU A 389       6.536  -0.885  27.292  1.00 10.00      A   
ATOM   3667  CB  LEU A 389       7.260  -2.077  26.669  1.00 10.00      A   
ATOM   3668  CG  LEU A 389       8.232  -1.744  25.537  1.00 10.00      A   
ATOM   3669  CD1 LEU A 389       9.105  -2.946  25.215  1.00 10.00      A   
ATOM   3670  CD2 LEU A 389       7.469  -1.293  24.301  1.00 10.00      A   
ATOM   3671  C   LEU A 389       5.334  -1.346  28.108  1.00 10.00      A   
ATOM   3672  O   LEU A 389       4.208  -1.370  27.613  1.00 10.00      A   
ATOM   3673  N   ILE A 390       5.576  -1.701  29.362  1.00 10.00      A   
ATOM   3674  HN  ILE A 390       6.496  -1.663  29.701  1.00 10.00      A   
ATOM   3675  CA  ILE A 390       4.497  -2.139  30.243  1.00 10.00      A   
ATOM   3676  CB  ILE A 390       5.019  -2.666  31.599  1.00 10.00      A   
ATOM   3677  CG1 ILE A 390       5.765  -3.990  31.403  1.00 10.00      A   
ATOM   3678  CG2 ILE A 390       3.874  -2.835  32.596  1.00 10.00      A   
ATOM   3679  CD1 ILE A 390       6.183  -4.658  32.697  1.00 10.00      A   
ATOM   3680  C   ILE A 390       3.505  -1.001  30.479  1.00 10.00      A   
ATOM   3681  O   ILE A 390       2.289  -1.192  30.381  1.00 10.00      A   
ATOM   3682  N   THR A 391       4.032   0.184  30.775  1.00 10.00      A   
ATOM   3683  HN  THR A 391       5.009   0.278  30.825  1.00 10.00      A   
ATOM   3684  CA  THR A 391       3.202   1.351  31.020  1.00 10.00      A   
ATOM   3685  CB  THR A 391       4.066   2.569  31.404  1.00 10.00      A   
ATOM   3686  OG1 THR A 391       5.105   2.134  32.295  1.00 10.00      A   
ATOM   3687  HG1 THR A 391       5.967   2.344  31.914  1.00 10.00      A   
ATOM   3688  CG2 THR A 391       3.223   3.624  32.106  1.00 10.00      A   
ATOM   3689  C   THR A 391       2.360   1.686  29.789  1.00 10.00      A   
ATOM   3690  O   THR A 391       1.153   1.887  29.897  1.00 10.00      A   
ATOM   3691  N   ILE A 392       3.002   1.710  28.621  1.00 10.00      A   
ATOM   3692  HN  ILE A 392       3.968   1.522  28.601  1.00 10.00      A   
ATOM   3693  CA  ILE A 392       2.315   2.019  27.365  1.00 10.00      A   
ATOM   3694  CB  ILE A 392       3.285   1.952  26.158  1.00 10.00      A   
ATOM   3695  CG1 ILE A 392       4.459   2.909  26.370  1.00 10.00      A   
ATOM   3696  CG2 ILE A 392       2.563   2.287  24.858  1.00 10.00      A   
ATOM   3697  CD1 ILE A 392       5.628   2.674  25.433  1.00 10.00      A   
ATOM   3698  C   ILE A 392       1.147   1.059  27.134  1.00 10.00      A   
ATOM   3699  O   ILE A 392       0.064   1.465  26.702  1.00 10.00      A   
ATOM   3700  N   ALA A 393       1.369  -0.211  27.439  1.00 10.00      A   
ATOM   3701  HN  ALA A 393       2.253  -0.473  27.781  1.00 10.00      A   
ATOM   3702  CA  ALA A 393       0.345  -1.233  27.275  1.00 10.00      A   
ATOM   3703  CB  ALA A 393       0.957  -2.618  27.405  1.00 10.00      A   
ATOM   3704  C   ALA A 393      -0.784  -1.050  28.288  1.00 10.00      A   
ATOM   3705  O   ALA A 393      -1.960  -1.167  27.951  1.00 10.00      A   
ATOM   3706  N   ARG A 394      -0.422  -0.762  29.530  1.00 10.00      A   
ATOM   3707  HN  ARG A 394       0.533  -0.680  29.744  1.00 10.00      A   
ATOM   3708  CA  ARG A 394      -1.407  -0.567  30.588  1.00 10.00      A   
ATOM   3709  CB  ARG A 394      -0.731  -0.535  31.959  1.00 10.00      A   
ATOM   3710  CG  ARG A 394      -0.167  -1.876  32.389  1.00 10.00      A   
ATOM   3711  CD  ARG A 394       0.219  -1.879  33.859  1.00 10.00      A   
ATOM   3712  NE  ARG A 394      -0.919  -1.586  34.734  1.00 10.00      A   
ATOM   3713  HE  ARG A 394      -1.128  -0.634  34.895  1.00 10.00      A   
ATOM   3714  CZ  ARG A 394      -1.668  -2.520  35.329  1.00 10.00      A   
ATOM   3715  NH1 ARG A 394      -1.409  -3.811  35.144  1.00 10.00      A   
ATOM   3716 HH11 ARG A 394      -0.614  -4.103  34.537  1.00 10.00      A   
ATOM   3717 HH12 ARG A 394      -1.998  -4.541  35.607  1.00 10.00      A   
ATOM   3718  NH2 ARG A 394      -2.692  -2.158  36.093  1.00 10.00      A   
ATOM   3719 HH21 ARG A 394      -3.278  -2.880  36.562  1.00 10.00      A   
ATOM   3720 HH22 ARG A 394      -2.915  -1.146  36.227  1.00 10.00      A   
ATOM   3721  C   ARG A 394      -2.215   0.702  30.369  1.00 10.00      A   
ATOM   3722  O   ARG A 394      -3.354   0.811  30.817  1.00 10.00      A   
ATOM   3723  N   ASN A 395      -1.623   1.652  29.671  1.00 10.00      A   
ATOM   3724  HN  ASN A 395      -0.712   1.503  29.334  1.00 10.00      A   
ATOM   3725  CA  ASN A 395      -2.280   2.916  29.401  1.00 10.00      A   
ATOM   3726  CB  ASN A 395      -1.247   4.026  29.204  1.00 10.00      A   
ATOM   3727  CG  ASN A 395      -0.653   4.510  30.508  1.00 10.00      A   
ATOM   3728  OD1 ASN A 395       0.539   4.797  30.588  1.00 10.00      A   
ATOM   3729  ND2 ASN A 395      -1.480   4.617  31.539  1.00 10.00      A   
ATOM   3730 HD21 ASN A 395      -2.421   4.382  31.405  1.00 10.00      A   
ATOM   3731 HD22 ASN A 395      -1.113   4.919  32.396  1.00 10.00      A   
ATOM   3732  C   ASN A 395      -3.199   2.832  28.195  1.00 10.00      A   
ATOM   3733  O   ASN A 395      -4.368   3.206  28.272  1.00 10.00      A   
ATOM   3734  N   ARG A 396      -2.675   2.326  27.084  1.00 10.00      A   
ATOM   3735  HN  ARG A 396      -1.745   2.008  27.090  1.00 10.00      A   
ATOM   3736  CA  ARG A 396      -3.455   2.218  25.857  1.00 10.00      A   
ATOM   3737  CB  ARG A 396      -2.743   2.933  24.703  1.00 10.00      A   
ATOM   3738  CG  ARG A 396      -2.499   4.418  24.930  1.00 10.00      A   
ATOM   3739  CD  ARG A 396      -3.642   5.277  24.403  1.00 10.00      A   
ATOM   3740  NE  ARG A 396      -4.933   4.930  24.999  1.00 10.00      A   
ATOM   3741  HE  ARG A 396      -5.524   4.337  24.474  1.00 10.00      A   
ATOM   3742  CZ  ARG A 396      -5.356   5.367  26.189  1.00 10.00      A   
ATOM   3743  NH1 ARG A 396      -4.594   6.172  26.929  1.00 10.00      A   
ATOM   3744 HH11 ARG A 396      -3.655   6.478  26.583  1.00 10.00      A   
ATOM   3745 HH12 ARG A 396      -4.932   6.503  27.861  1.00 10.00      A   
ATOM   3746  NH2 ARG A 396      -6.563   5.028  26.620  1.00 10.00      A   
ATOM   3747 HH21 ARG A 396      -7.184   4.427  26.034  1.00 10.00      A   
ATOM   3748 HH22 ARG A 396      -6.901   5.359  27.550  1.00 10.00      A   
ATOM   3749  C   ARG A 396      -3.723   0.763  25.479  1.00 10.00      A   
ATOM   3750  O   ARG A 396      -2.939   0.150  24.759  1.00 10.00      A   
ATOM   3751  N   PRO A 397      -4.839   0.189  25.959  1.00 10.00      A   
ATOM   3752  CA  PRO A 397      -5.217  -1.190  25.652  1.00 10.00      A   
ATOM   3753  CB  PRO A 397      -6.123  -1.583  26.830  1.00 10.00      A   
ATOM   3754  CG  PRO A 397      -6.318  -0.344  27.656  1.00 10.00      A   
ATOM   3755  CD  PRO A 397      -5.817   0.820  26.849  1.00 10.00      A   
ATOM   3756  C   PRO A 397      -6.010  -1.250  24.351  1.00 10.00      A   
ATOM   3757  O   PRO A 397      -6.363  -2.323  23.858  1.00 10.00      A   
ATOM   3758  N   ASN A 398      -6.287  -0.071  23.815  1.00 10.00      A   
ATOM   3759  HN  ASN A 398      -5.970   0.736  24.273  1.00 10.00      A   
ATOM   3760  CA  ASN A 398      -7.040   0.078  22.576  1.00 10.00      A   
ATOM   3761  CB  ASN A 398      -7.930   1.328  22.654  1.00 10.00      A   
ATOM   3762  CG  ASN A 398      -7.139   2.626  22.654  1.00 10.00      A   
ATOM   3763  OD1 ASN A 398      -6.573   3.029  23.676  1.00 10.00      A   
ATOM   3764  ND2 ASN A 398      -7.102   3.291  21.514  1.00 10.00      A   
ATOM   3765 HD21 ASN A 398      -7.586   2.917  20.742  1.00 10.00      A   
ATOM   3766 HD22 ASN A 398      -6.586   4.125  21.478  1.00 10.00      A   
ATOM   3767  C   ASN A 398      -6.098   0.186  21.383  1.00 10.00      A   
ATOM   3768  O   ASN A 398      -6.537   0.396  20.252  1.00 10.00      A   
ATOM   3769  N   MET A 399      -4.803   0.045  21.653  1.00 10.00      A   
ATOM   3770  HN  MET A 399      -4.528  -0.125  22.576  1.00 10.00      A   
ATOM   3771  CA  MET A 399      -3.778   0.122  20.617  1.00 10.00      A   
ATOM   3772  CB  MET A 399      -2.382   0.098  21.247  1.00 10.00      A   
ATOM   3773  CG  MET A 399      -1.249   0.402  20.277  1.00 10.00      A   
ATOM   3774  SD  MET A 399      -1.026   2.170  19.997  1.00 10.00      A   
ATOM   3775  CE  MET A 399      -0.369   2.676  21.584  1.00 10.00      A   
ATOM   3776  C   MET A 399      -3.924  -1.035  19.634  1.00 10.00      A   
ATOM   3777  O   MET A 399      -3.721  -2.199  19.984  1.00 10.00      A   
ATOM   3778  N   THR A 400      -4.282  -0.710  18.408  1.00 10.00      A   
ATOM   3779  HN  THR A 400      -4.425   0.233  18.181  1.00 10.00      A   
ATOM   3780  CA  THR A 400      -4.468  -1.717  17.383  1.00 10.00      A   
ATOM   3781  CB  THR A 400      -5.651  -1.350  16.464  1.00 10.00      A   
ATOM   3782  OG1 THR A 400      -5.455  -0.025  15.941  1.00 10.00      A   
ATOM   3783  HG1 THR A 400      -6.266   0.498  16.073  1.00 10.00      A   
ATOM   3784  CG2 THR A 400      -6.967  -1.401  17.229  1.00 10.00      A   
ATOM   3785  C   THR A 400      -3.210  -1.870  16.534  1.00 10.00      A   
ATOM   3786  O   THR A 400      -2.943  -2.938  15.985  1.00 10.00      A   
ATOM   3787  N   ARG A 401      -2.429  -0.804  16.426  1.00 10.00      A   
ATOM   3788  HN  ARG A 401      -2.669   0.027  16.901  1.00 10.00      A   
ATOM   3789  CA  ARG A 401      -1.223  -0.841  15.616  1.00 10.00      A   
ATOM   3790  CB  ARG A 401      -1.477  -0.165  14.269  1.00 10.00      A   
ATOM   3791  CG  ARG A 401      -2.509  -0.893  13.419  1.00 10.00      A   
ATOM   3792  CD  ARG A 401      -3.327   0.065  12.572  1.00 10.00      A   
ATOM   3793  NE  ARG A 401      -4.386   0.749  13.323  1.00 10.00      A   
ATOM   3794  HE  ARG A 401      -4.507   0.508  14.273  1.00 10.00      A   
ATOM   3795  CZ  ARG A 401      -5.190   1.664  12.781  1.00 10.00      A   
ATOM   3796  NH1 ARG A 401      -5.055   1.991  11.501  1.00 10.00      A   
ATOM   3797 HH11 ARG A 401      -5.674   2.708  11.075  1.00 10.00      A   
ATOM   3798 HH12 ARG A 401      -4.330   1.521  10.907  1.00 10.00      A   
ATOM   3799  NH2 ARG A 401      -6.141   2.237  13.503  1.00 10.00      A   
ATOM   3800 HH21 ARG A 401      -6.760   2.955  13.070  1.00 10.00      A   
ATOM   3801 HH22 ARG A 401      -6.281   1.975  14.508  1.00 10.00      A   
ATOM   3802  C   ARG A 401      -0.035  -0.212  16.335  1.00 10.00      A   
ATOM   3803  O   ARG A 401       0.013   1.000  16.544  1.00 10.00      A   
ATOM   3804  N   PHE A 402       0.924  -1.050  16.700  1.00 10.00      A   
ATOM   3805  HN  PHE A 402       0.833  -2.004  16.480  1.00 10.00      A   
ATOM   3806  CA  PHE A 402       2.117  -0.602  17.402  1.00 10.00      A   
ATOM   3807  CB  PHE A 402       2.199  -1.272  18.777  1.00 10.00      A   
ATOM   3808  CG  PHE A 402       3.195  -0.646  19.711  1.00 10.00      A   
ATOM   3809  CD1 PHE A 402       3.006   0.641  20.182  1.00 10.00      A   
ATOM   3810  CD2 PHE A 402       4.317  -1.346  20.122  1.00 10.00      A   
ATOM   3811  CE1 PHE A 402       3.919   1.218  21.045  1.00 10.00      A   
ATOM   3812  CE2 PHE A 402       5.234  -0.775  20.984  1.00 10.00      A   
ATOM   3813  CZ  PHE A 402       5.035   0.510  21.446  1.00 10.00      A   
ATOM   3814  C   PHE A 402       3.364  -0.917  16.581  1.00 10.00      A   
ATOM   3815  O   PHE A 402       3.808  -2.063  16.509  1.00 10.00      A   
ATOM   3816  N   ARG A 403       3.923   0.108  15.967  1.00 10.00      A   
ATOM   3817  HN  ARG A 403       3.538   1.009  16.088  1.00 10.00      A   
ATOM   3818  CA  ARG A 403       5.108  -0.049  15.137  1.00 10.00      A   
ATOM   3819  CB  ARG A 403       4.855   0.536  13.742  1.00 10.00      A   
ATOM   3820  CG  ARG A 403       3.673  -0.096  13.015  1.00 10.00      A   
ATOM   3821  CD  ARG A 403       3.214   0.749  11.837  1.00 10.00      A   
ATOM   3822  NE  ARG A 403       3.902   0.396  10.600  1.00 10.00      A   
ATOM   3823  HE  ARG A 403       4.818   0.025  10.682  1.00 10.00      A   
ATOM   3824  CZ  ARG A 403       3.372   0.531   9.380  1.00 10.00      A   
ATOM   3825  NH1 ARG A 403       2.145   1.012   9.226  1.00 10.00      A   
ATOM   3826 HH11 ARG A 403       1.582   1.291  10.056  1.00 10.00      A   
ATOM   3827 HH12 ARG A 403       1.738   1.118   8.267  1.00 10.00      A   
ATOM   3828  NH2 ARG A 403       4.080   0.187   8.313  1.00 10.00      A   
ATOM   3829 HH21 ARG A 403       3.670   0.281   7.350  1.00 10.00      A   
ATOM   3830 HH22 ARG A 403       5.049  -0.183   8.427  1.00 10.00      A   
ATOM   3831  C   ARG A 403       6.309   0.621  15.795  1.00 10.00      A   
ATOM   3832  O   ARG A 403       6.571   1.806  15.584  1.00 10.00      A   
ATOM   3833  N   LEU A 404       7.020  -0.137  16.614  1.00 10.00      A   
ATOM   3834  HN  LEU A 404       6.759  -1.072  16.749  1.00 10.00      A   
ATOM   3835  CA  LEU A 404       8.187   0.377  17.308  1.00 10.00      A   
ATOM   3836  CB  LEU A 404       8.134  -0.014  18.789  1.00 10.00      A   
ATOM   3837  CG  LEU A 404       9.298   0.452  19.673  1.00 10.00      A   
ATOM   3838  CD1 LEU A 404       9.332   1.969  19.779  1.00 10.00      A   
ATOM   3839  CD2 LEU A 404       9.203  -0.177  21.056  1.00 10.00      A   
ATOM   3840  C   LEU A 404       9.461  -0.157  16.668  1.00 10.00      A   
ATOM   3841  O   LEU A 404       9.518  -1.314  16.245  1.00 10.00      A   
ATOM   3842  N   CYS A 405      10.474   0.689  16.576  1.00 10.00      A   
ATOM   3843  HN  CYS A 405      10.364   1.610  16.905  1.00 10.00      A   
ATOM   3844  CA  CYS A 405      11.739   0.290  15.991  1.00 10.00      A   
ATOM   3845  CB  CYS A 405      11.736   0.537  14.485  1.00 10.00      A   
ATOM   3846  SG  CYS A 405      13.181  -0.122  13.618  1.00 10.00      A   
ATOM   3847  HG  CYS A 405      14.262   0.206  14.314  1.00 10.00      A   
ATOM   3848  C   CYS A 405      12.909   1.020  16.630  1.00 10.00      A   
ATOM   3849  O   CYS A 405      12.844   2.223  16.881  1.00 10.00      A   
ATOM   3850  N   ILE A 406      13.971   0.277  16.897  1.00 10.00      A   
ATOM   3851  HN  ILE A 406      13.945  -0.679  16.697  1.00 10.00      A   
ATOM   3852  CA  ILE A 406      15.177   0.835  17.475  1.00 10.00      A   
ATOM   3853  CB  ILE A 406      15.680  -0.018  18.661  1.00 10.00      A   
ATOM   3854  CG1 ILE A 406      14.590  -0.152  19.732  1.00 10.00      A   
ATOM   3855  CG2 ILE A 406      16.943   0.587  19.258  1.00 10.00      A   
ATOM   3856  CD1 ILE A 406      14.970  -1.057  20.886  1.00 10.00      A   
ATOM   3857  C   ILE A 406      16.249   0.884  16.389  1.00 10.00      A   
ATOM   3858  O   ILE A 406      16.328  -0.023  15.558  1.00 10.00      A   
ATOM   3859  N   ILE A 407      17.034   1.959  16.372  1.00 10.00      A   
ATOM   3860  HN  ILE A 407      16.881   2.670  17.032  1.00 10.00      A   
ATOM   3861  CA  ILE A 407      18.098   2.121  15.383  1.00 10.00      A   
ATOM   3862  CB  ILE A 407      18.848   3.466  15.557  1.00 10.00      A   
ATOM   3863  CG1 ILE A 407      17.893   4.644  15.327  1.00 10.00      A   
ATOM   3864  CG2 ILE A 407      20.048   3.559  14.618  1.00 10.00      A   
ATOM   3865  CD1 ILE A 407      17.242   4.655  13.959  1.00 10.00      A   
ATOM   3866  C   ILE A 407      19.087   0.954  15.434  1.00 10.00      A   
ATOM   3867  O   ILE A 407      19.369   0.322  14.415  1.00 10.00      A   
ATOM   3868  N   GLU A 408      19.595   0.655  16.620  1.00 10.00      A   
ATOM   3869  HN  GLU A 408      19.315   1.165  17.407  1.00 10.00      A   
ATOM   3870  CA  GLU A 408      20.545  -0.434  16.779  1.00 10.00      A   
ATOM   3871  CB  GLU A 408      21.511  -0.151  17.933  1.00 10.00      A   
ATOM   3872  CG  GLU A 408      22.961   0.031  17.507  1.00 10.00      A   
ATOM   3873  CD  GLU A 408      23.143   1.164  16.522  1.00 10.00      A   
ATOM   3874  OE1 GLU A 408      22.913   2.325  16.908  1.00 10.00      A   
ATOM   3875  OE2 GLU A 408      23.519   0.896  15.359  1.00 10.00      A   
ATOM   3876  C   GLU A 408      19.809  -1.752  16.996  1.00 10.00      A   
ATOM   3877  O   GLU A 408      18.989  -1.877  17.908  1.00 10.00      A   
ATOM   3878  N   PRO A 409      20.076  -2.748  16.147  1.00 10.00      A   
ATOM   3879  CA  PRO A 409      19.432  -4.053  16.245  1.00 10.00      A   
ATOM   3880  CB  PRO A 409      19.814  -4.738  14.932  1.00 10.00      A   
ATOM   3881  CG  PRO A 409      21.101  -4.101  14.540  1.00 10.00      A   
ATOM   3882  CD  PRO A 409      21.031  -2.680  15.026  1.00 10.00      A   
ATOM   3883  C   PRO A 409      19.944  -4.853  17.437  1.00 10.00      A   
ATOM   3884  O   PRO A 409      21.093  -4.698  17.855  1.00 10.00      A   
ATOM   3885  N   LYS A 410      19.073  -5.693  17.991  1.00 10.00      A   
ATOM   3886  HN  LYS A 410      18.168  -5.747  17.615  1.00 10.00      A   
ATOM   3887  CA  LYS A 410      19.412  -6.541  19.135  1.00 10.00      A   
ATOM   3888  CB  LYS A 410      20.570  -7.488  18.805  1.00 10.00      A   
ATOM   3889  CG  LYS A 410      20.345  -8.340  17.565  1.00 10.00      A   
ATOM   3890  CD  LYS A 410      21.520  -9.274  17.322  1.00 10.00      A   
ATOM   3891  CE  LYS A 410      21.464  -9.903  15.938  1.00 10.00      A   
ATOM   3892  NZ  LYS A 410      22.518 -10.938  15.749  1.00 10.00      A   
ATOM   3893  HZ1 LYS A 410      23.443 -10.573  16.056  1.00 10.00      A   
ATOM   3894  HZ2 LYS A 410      22.581 -11.202  14.743  1.00 10.00      A   
ATOM   3895  HZ3 LYS A 410      22.295 -11.790  16.302  1.00 10.00      A   
ATOM   3896  C   LYS A 410      19.711  -5.728  20.399  1.00 10.00      A   
ATOM   3897  O   LYS A 410      20.379  -6.212  21.317  1.00 10.00      A   
ATOM   3898  N   ALA A 411      19.203  -4.502  20.449  1.00 10.00      A   
ATOM   3899  HN  ALA A 411      18.682  -4.171  19.691  1.00 10.00      A   
ATOM   3900  CA  ALA A 411      19.409  -3.635  21.607  1.00 10.00      A   
ATOM   3901  CB  ALA A 411      19.307  -2.172  21.206  1.00 10.00      A   
ATOM   3902  C   ALA A 411      18.404  -3.962  22.707  1.00 10.00      A   
ATOM   3903  O   ALA A 411      17.192  -3.932  22.481  1.00 10.00      A   
ATOM   3904  N   PRO A 412      18.893  -4.314  23.905  1.00 10.00      A   
ATOM   3905  CA  PRO A 412      18.043  -4.658  25.038  1.00 10.00      A   
ATOM   3906  CB  PRO A 412      18.922  -5.666  25.775  1.00 10.00      A   
ATOM   3907  CG  PRO A 412      20.317  -5.167  25.565  1.00 10.00      A   
ATOM   3908  CD  PRO A 412      20.323  -4.419  24.251  1.00 10.00      A   
ATOM   3909  C   PRO A 412      17.776  -3.462  25.946  1.00 10.00      A   
ATOM   3910  O   PRO A 412      18.102  -2.320  25.609  1.00 10.00      A   
ATOM   3911  N   ASP A 413      17.177  -3.739  27.096  1.00 10.00      A   
ATOM   3912  HN  ASP A 413      16.931  -4.669  27.292  1.00 10.00      A   
ATOM   3913  CA  ASP A 413      16.880  -2.710  28.082  1.00 10.00      A   
ATOM   3914  CB  ASP A 413      16.066  -3.323  29.229  1.00 10.00      A   
ATOM   3915  CG  ASP A 413      15.758  -2.350  30.345  1.00 10.00      A   
ATOM   3916  OD1 ASP A 413      16.666  -2.058  31.146  1.00 10.00      A   
ATOM   3917  OD2 ASP A 413      14.598  -1.894  30.440  1.00 10.00      A   
ATOM   3918  C   ASP A 413      18.196  -2.150  28.602  1.00 10.00      A   
ATOM   3919  O   ASP A 413      19.036  -2.894  29.090  1.00 10.00      A   
ATOM   3920  N   TYR A 414      18.375  -0.846  28.499  1.00 10.00      A   
ATOM   3921  HN  TYR A 414      17.658  -0.294  28.123  1.00 10.00      A   
ATOM   3922  CA  TYR A 414      19.624  -0.215  28.924  1.00 10.00      A   
ATOM   3923  CB  TYR A 414      19.900   1.067  28.125  1.00 10.00      A   
ATOM   3924  CG  TYR A 414      18.871   2.166  28.298  1.00 10.00      A   
ATOM   3925  CD1 TYR A 414      19.057   3.181  29.229  1.00 10.00      A   
ATOM   3926  CD2 TYR A 414      17.719   2.196  27.521  1.00 10.00      A   
ATOM   3927  CE1 TYR A 414      18.128   4.188  29.379  1.00 10.00      A   
ATOM   3928  CE2 TYR A 414      16.784   3.200  27.667  1.00 10.00      A   
ATOM   3929  CZ  TYR A 414      16.993   4.193  28.597  1.00 10.00      A   
ATOM   3930  OH  TYR A 414      16.074   5.207  28.738  1.00 10.00      A   
ATOM   3931  HH  TYR A 414      15.181   4.874  28.512  1.00 10.00      A   
ATOM   3932  C   TYR A 414      19.734   0.035  30.431  1.00 10.00      A   
ATOM   3933  O   TYR A 414      20.731   0.594  30.896  1.00 10.00      A   
ATOM   3934  N   LEU A 415      18.738  -0.383  31.198  1.00 10.00      A   
ATOM   3935  HN  LEU A 415      17.970  -0.855  30.793  1.00 10.00      A   
ATOM   3936  CA  LEU A 415      18.766  -0.179  32.641  1.00 10.00      A   
ATOM   3937  CB  LEU A 415      17.398   0.268  33.166  1.00 10.00      A   
ATOM   3938  CG  LEU A 415      16.895   1.632  32.692  1.00 10.00      A   
ATOM   3939  CD1 LEU A 415      15.591   1.989  33.390  1.00 10.00      A   
ATOM   3940  CD2 LEU A 415      17.944   2.701  32.939  1.00 10.00      A   
ATOM   3941  C   LEU A 415      19.213  -1.439  33.369  1.00 10.00      A   
ATOM   3942  O   LEU A 415      20.022  -1.379  34.293  1.00 10.00      A   
ATOM   3943  N   THR A 416      18.667  -2.576  32.961  1.00 10.00      A   
ATOM   3944  HN  THR A 416      17.990  -2.557  32.240  1.00 10.00      A   
ATOM   3945  CA  THR A 416      19.011  -3.849  33.585  1.00 10.00      A   
ATOM   3946  CB  THR A 416      17.772  -4.524  34.202  1.00 10.00      A   
ATOM   3947  OG1 THR A 416      16.616  -4.255  33.390  1.00 10.00      A   
ATOM   3948  HG1 THR A 416      15.990  -4.983  33.482  1.00 10.00      A   
ATOM   3949  CG2 THR A 416      17.526  -4.004  35.608  1.00 10.00      A   
ATOM   3950  C   THR A 416      19.689  -4.813  32.614  1.00 10.00      A   
ATOM   3951  O   THR A 416      20.126  -5.896  33.008  1.00 10.00      A   
ATOM   3952  N   LEU A 417      19.787  -4.402  31.352  1.00 10.00      A   
ATOM   3953  HN  LEU A 417      19.434  -3.517  31.114  1.00 10.00      A   
ATOM   3954  CA  LEU A 417      20.399  -5.222  30.305  1.00 10.00      A   
ATOM   3955  CB  LEU A 417      21.888  -5.463  30.554  1.00 10.00      A   
ATOM   3956  CG  LEU A 417      22.814  -4.265  30.337  1.00 10.00      A   
ATOM   3957  CD1 LEU A 417      24.261  -4.680  30.546  1.00 10.00      A   
ATOM   3958  CD2 LEU A 417      22.625  -3.675  28.948  1.00 10.00      A   
ATOM   3959  C   LEU A 417      19.648  -6.535  30.121  1.00 10.00      A   
ATOM   3960  O   LEU A 417      20.230  -7.621  30.144  1.00 10.00      A   
ATOM   3961  N   GLU A 418      18.345  -6.420  29.938  1.00 10.00      A   
ATOM   3962  HN  GLU A 418      17.945  -5.527  29.923  1.00 10.00      A   
ATOM   3963  CA  GLU A 418      17.495  -7.580  29.750  1.00 10.00      A   
ATOM   3964  CB  GLU A 418      16.524  -7.725  30.924  1.00 10.00      A   
ATOM   3965  CG  GLU A 418      17.201  -8.035  32.248  1.00 10.00      A   
ATOM   3966  CD  GLU A 418      16.221  -8.399  33.338  1.00 10.00      A   
ATOM   3967  OE1 GLU A 418      16.195  -7.699  34.374  1.00 10.00      A   
ATOM   3968  OE2 GLU A 418      15.480  -9.391  33.169  1.00 10.00      A   
ATOM   3969  C   GLU A 418      16.723  -7.470  28.445  1.00 10.00      A   
ATOM   3970  O   GLU A 418      16.472  -6.366  27.960  1.00 10.00      A   
ATOM   3971  N   PRO A 419      16.346  -8.613  27.851  1.00 10.00      A   
ATOM   3972  CA  PRO A 419      15.590  -8.640  26.595  1.00 10.00      A   
ATOM   3973  CB  PRO A 419      15.442 -10.136  26.289  1.00 10.00      A   
ATOM   3974  CG  PRO A 419      16.478 -10.811  27.121  1.00 10.00      A   
ATOM   3975  CD  PRO A 419      16.626  -9.970  28.352  1.00 10.00      A   
ATOM   3976  C   PRO A 419      14.217  -7.989  26.761  1.00 10.00      A   
ATOM   3977  O   PRO A 419      13.657  -7.970  27.857  1.00 10.00      A   
ATOM   3978  N   LEU A 420      13.669  -7.478  25.669  1.00 10.00      A   
ATOM   3979  HN  LEU A 420      14.145  -7.568  24.808  1.00 10.00      A   
ATOM   3980  CA  LEU A 420      12.372  -6.802  25.701  1.00 10.00      A   
ATOM   3981  CB  LEU A 420      12.303  -5.754  24.592  1.00 10.00      A   
ATOM   3982  CG  LEU A 420      13.415  -4.703  24.595  1.00 10.00      A   
ATOM   3983  CD1 LEU A 420      13.362  -3.870  23.326  1.00 10.00      A   
ATOM   3984  CD2 LEU A 420      13.310  -3.814  25.826  1.00 10.00      A   
ATOM   3985  C   LEU A 420      11.210  -7.784  25.565  1.00 10.00      A   
ATOM   3986  O   LEU A 420      10.094  -7.389  25.215  1.00 10.00      A   
ATOM   3987  N   ASP A 421      11.477  -9.057  25.851  1.00 10.00      A   
ATOM   3988  HN  ASP A 421      12.387  -9.298  26.123  1.00 10.00      A   
ATOM   3989  CA  ASP A 421      10.462 -10.109  25.764  1.00 10.00      A   
ATOM   3990  CB  ASP A 421      11.033 -11.466  26.192  1.00 10.00      A   
ATOM   3991  CG  ASP A 421      12.046 -12.033  25.220  1.00 10.00      A   
ATOM   3992  OD1 ASP A 421      11.647 -12.575  24.177  1.00 10.00      A   
ATOM   3993  OD2 ASP A 421      13.253 -11.964  25.511  1.00 10.00      A   
ATOM   3994  C   ASP A 421       9.253  -9.778  26.629  1.00 10.00      A   
ATOM   3995  O   ASP A 421       8.119  -9.780  26.156  1.00 10.00      A   
ATOM   3996  N   ILE A 422       9.509  -9.475  27.898  1.00 10.00      A   
ATOM   3997  HN  ILE A 422      10.437  -9.479  28.205  1.00 10.00      A   
ATOM   3998  CA  ILE A 422       8.446  -9.140  28.845  1.00 10.00      A   
ATOM   3999  CB  ILE A 422       8.954  -9.102  30.303  1.00 10.00      A   
ATOM   4000  CG1 ILE A 422      10.376  -8.535  30.364  1.00 10.00      A   
ATOM   4001  CG2 ILE A 422       8.893 -10.495  30.921  1.00 10.00      A   
ATOM   4002  CD1 ILE A 422      10.881  -8.289  31.770  1.00 10.00      A   
ATOM   4003  C   ILE A 422       7.768  -7.816  28.500  1.00 10.00      A   
ATOM   4004  O   ILE A 422       6.581  -7.624  28.780  1.00 10.00      A   
ATOM   4005  N   GLY A 423       8.521  -6.910  27.889  1.00 10.00      A   
ATOM   4006  HN  GLY A 423       9.461  -7.116  27.696  1.00 10.00      A   
ATOM   4007  CA  GLY A 423       7.975  -5.621  27.507  1.00 10.00      A   
ATOM   4008  C   GLY A 423       6.960  -5.751  26.392  1.00 10.00      A   
ATOM   4009  O   GLY A 423       5.808  -5.329  26.535  1.00 10.00      A   
ATOM   4010  N   PHE A 424       7.381  -6.352  25.287  1.00 10.00      A   
ATOM   4011  HN  PHE A 424       8.309  -6.669  25.238  1.00 10.00      A   
ATOM   4012  CA  PHE A 424       6.499  -6.548  24.146  1.00 10.00      A   
ATOM   4013  CB  PHE A 424       7.284  -7.011  22.918  1.00 10.00      A   
ATOM   4014  CG  PHE A 424       7.811  -5.882  22.078  1.00 10.00      A   
ATOM   4015  CD1 PHE A 424       9.141  -5.504  22.156  1.00 10.00      A   
ATOM   4016  CD2 PHE A 424       6.975  -5.203  21.207  1.00 10.00      A   
ATOM   4017  CE1 PHE A 424       9.627  -4.467  21.380  1.00 10.00      A   
ATOM   4018  CE2 PHE A 424       7.452  -4.165  20.430  1.00 10.00      A   
ATOM   4019  CZ  PHE A 424       8.781  -3.799  20.517  1.00 10.00      A   
ATOM   4020  C   PHE A 424       5.395  -7.541  24.490  1.00 10.00      A   
ATOM   4021  O   PHE A 424       4.291  -7.477  23.942  1.00 10.00      A   
ATOM   4022  N   GLY A 425       5.698  -8.446  25.413  1.00 10.00      A   
ATOM   4023  HN  GLY A 425       6.601  -8.453  25.797  1.00 10.00      A   
ATOM   4024  CA  GLY A 425       4.729  -9.429  25.845  1.00 10.00      A   
ATOM   4025  C   GLY A 425       3.562  -8.777  26.557  1.00 10.00      A   
ATOM   4026  O   GLY A 425       2.442  -9.287  26.526  1.00 10.00      A   
ATOM   4027  N   ALA A 426       3.820  -7.635  27.191  1.00 10.00      A   
ATOM   4028  HN  ALA A 426       4.732  -7.274  27.180  1.00 10.00      A   
ATOM   4029  CA  ALA A 426       2.782  -6.906  27.895  1.00 10.00      A   
ATOM   4030  CB  ALA A 426       3.402  -5.904  28.856  1.00 10.00      A   
ATOM   4031  C   ALA A 426       1.883  -6.199  26.891  1.00 10.00      A   
ATOM   4032  O   ALA A 426       0.687  -6.027  27.123  1.00 10.00      A   
ATOM   4033  N   ILE A 427       2.470  -5.811  25.765  1.00 10.00      A   
ATOM   4034  HN  ILE A 427       3.426  -5.988  25.643  1.00 10.00      A   
ATOM   4035  CA  ILE A 427       1.733  -5.127  24.708  1.00 10.00      A   
ATOM   4036  CB  ILE A 427       2.652  -4.724  23.534  1.00 10.00      A   
ATOM   4037  CG1 ILE A 427       3.828  -3.874  24.026  1.00 10.00      A   
ATOM   4038  CG2 ILE A 427       1.859  -3.980  22.466  1.00 10.00      A   
ATOM   4039  CD1 ILE A 427       3.431  -2.509  24.550  1.00 10.00      A   
ATOM   4040  C   ILE A 427       0.617  -6.017  24.176  1.00 10.00      A   
ATOM   4041  O   ILE A 427      -0.537  -5.599  24.105  1.00 10.00      A   
ATOM   4042  N   VAL A 428       0.962  -7.252  23.823  1.00 10.00      A   
ATOM   4043  HN  VAL A 428       1.900  -7.535  23.910  1.00 10.00      A   
ATOM   4044  CA  VAL A 428      -0.021  -8.193  23.299  1.00 10.00      A   
ATOM   4045  CB  VAL A 428       0.646  -9.407  22.612  1.00 10.00      A   
ATOM   4046  CG1 VAL A 428       1.414  -8.967  21.379  1.00 10.00      A   
ATOM   4047  CG2 VAL A 428       1.562 -10.149  23.576  1.00 10.00      A   
ATOM   4048  C   VAL A 428      -0.973  -8.677  24.392  1.00 10.00      A   
ATOM   4049  O   VAL A 428      -2.075  -9.142  24.106  1.00 10.00      A   
ATOM   4050  N   GLU A 429      -0.540  -8.565  25.641  1.00 10.00      A   
ATOM   4051  HN  GLU A 429       0.349  -8.191  25.807  1.00 10.00      A   
ATOM   4052  CA  GLU A 429      -1.352  -8.991  26.772  1.00 10.00      A   
ATOM   4053  CB  GLU A 429      -0.472  -9.195  28.010  1.00 10.00      A   
ATOM   4054  CG  GLU A 429      -1.157  -9.907  29.169  1.00 10.00      A   
ATOM   4055  CD  GLU A 429      -0.550  -9.557  30.514  1.00 10.00      A   
ATOM   4056  OE1 GLU A 429       0.680  -9.345  30.583  1.00 10.00      A   
ATOM   4057  OE2 GLU A 429      -1.304  -9.491  31.509  1.00 10.00      A   
ATOM   4058  C   GLU A 429      -2.436  -7.964  27.074  1.00 10.00      A   
ATOM   4059  O   GLU A 429      -3.566  -8.318  27.412  1.00 10.00      A   
ATOM   4060  N   HIS A 430      -2.092  -6.695  26.952  1.00 10.00      A   
ATOM   4061  HN  HIS A 430      -1.177  -6.467  26.666  1.00 10.00      A   
ATOM   4062  CA  HIS A 430      -3.043  -5.629  27.229  1.00 10.00      A   
ATOM   4063  CB  HIS A 430      -2.348  -4.412  27.838  1.00 10.00      A   
ATOM   4064  CG  HIS A 430      -1.888  -4.628  29.248  1.00 10.00      A   
ATOM   4065  ND1 HIS A 430      -2.625  -4.183  30.322  1.00 10.00      A   
ATOM   4066  CD2 HIS A 430      -0.775  -5.254  29.705  1.00 10.00      A   
ATOM   4067  CE1 HIS A 430      -1.954  -4.545  31.401  1.00 10.00      A   
ATOM   4068  NE2 HIS A 430      -0.827  -5.196  31.071  1.00 10.00      A   
ATOM   4069  HE2 HIS A 430      -0.161  -5.567  31.693  1.00 10.00      A   
ATOM   4070  C   HIS A 430      -3.850  -5.246  25.994  1.00 10.00      A   
ATOM   4071  O   HIS A 430      -5.070  -5.084  26.070  1.00 10.00      A   
ATOM   4072  N   CYS A 431      -3.174  -5.115  24.861  1.00 10.00      A   
ATOM   4073  HN  CYS A 431      -2.205  -5.272  24.858  1.00 10.00      A   
ATOM   4074  CA  CYS A 431      -3.834  -4.758  23.615  1.00 10.00      A   
ATOM   4075  CB  CYS A 431      -2.864  -4.040  22.674  1.00 10.00      A   
ATOM   4076  SG  CYS A 431      -1.955  -2.682  23.451  1.00 10.00      A   
ATOM   4077  HG  CYS A 431      -0.667  -2.999  23.437  1.00 10.00      A   
ATOM   4078  C   CYS A 431      -4.424  -5.998  22.952  1.00 10.00      A   
ATOM   4079  O   CYS A 431      -3.792  -6.641  22.119  1.00 10.00      A   
ATOM   4080  N   LYS A 432      -5.648  -6.325  23.336  1.00 10.00      A   
ATOM   4081  HN  LYS A 432      -6.098  -5.770  24.007  1.00 10.00      A   
ATOM   4082  CA  LYS A 432      -6.342  -7.491  22.803  1.00 10.00      A   
ATOM   4083  CB  LYS A 432      -7.539  -7.853  23.686  1.00 10.00      A   
ATOM   4084  CG  LYS A 432      -7.162  -8.271  25.100  1.00 10.00      A   
ATOM   4085  CD  LYS A 432      -6.608  -9.687  25.136  1.00 10.00      A   
ATOM   4086  CE  LYS A 432      -6.038 -10.033  26.505  1.00 10.00      A   
ATOM   4087  NZ  LYS A 432      -7.024  -9.811  27.596  1.00 10.00      A   
ATOM   4088  HZ1 LYS A 432      -6.653 -10.173  28.494  1.00 10.00      A   
ATOM   4089  HZ2 LYS A 432      -7.917 -10.301  27.381  1.00 10.00      A   
ATOM   4090  HZ3 LYS A 432      -7.217  -8.795  27.701  1.00 10.00      A   
ATOM   4091  C   LYS A 432      -6.785  -7.277  21.356  1.00 10.00      A   
ATOM   4092  O   LYS A 432      -7.199  -8.220  20.678  1.00 10.00      A   
ATOM   4093  N   ASP A 433      -6.688  -6.042  20.883  1.00 10.00      A   
ATOM   4094  HN  ASP A 433      -6.338  -5.335  21.459  1.00 10.00      A   
ATOM   4095  CA  ASP A 433      -7.082  -5.720  19.521  1.00 10.00      A   
ATOM   4096  CB  ASP A 433      -8.064  -4.545  19.502  1.00 10.00      A   
ATOM   4097  CG  ASP A 433      -9.257  -4.800  18.597  1.00 10.00      A   
ATOM   4098  OD1 ASP A 433     -10.216  -5.464  19.045  1.00 10.00      A   
ATOM   4099  OD2 ASP A 433      -9.253  -4.326  17.443  1.00 10.00      A   
ATOM   4100  C   ASP A 433      -5.863  -5.404  18.666  1.00 10.00      A   
ATOM   4101  O   ASP A 433      -5.984  -4.824  17.589  1.00 10.00      A   
ATOM   4102  N   LEU A 434      -4.685  -5.790  19.156  1.00 10.00      A   
ATOM   4103  HN  LEU A 434      -4.655  -6.247  20.022  1.00 10.00      A   
ATOM   4104  CA  LEU A 434      -3.440  -5.555  18.432  1.00 10.00      A   
ATOM   4105  CB  LEU A 434      -2.236  -5.991  19.262  1.00 10.00      A   
ATOM   4106  CG  LEU A 434      -0.871  -5.516  18.759  1.00 10.00      A   
ATOM   4107  CD1 LEU A 434      -0.795  -3.998  18.772  1.00 10.00      A   
ATOM   4108  CD2 LEU A 434       0.240  -6.112  19.607  1.00 10.00      A   
ATOM   4109  C   LEU A 434      -3.459  -6.290  17.100  1.00 10.00      A   
ATOM   4110  O   LEU A 434      -3.487  -7.518  17.052  1.00 10.00      A   
ATOM   4111  N   ARG A 435      -3.454  -5.524  16.027  1.00 10.00      A   
ATOM   4112  HN  ARG A 435      -3.415  -4.548  16.144  1.00 10.00      A   
ATOM   4113  CA  ARG A 435      -3.505  -6.071  14.685  1.00 10.00      A   
ATOM   4114  CB  ARG A 435      -4.466  -5.237  13.846  1.00 10.00      A   
ATOM   4115  CG  ARG A 435      -5.232  -6.025  12.806  1.00 10.00      A   
ATOM   4116  CD  ARG A 435      -6.336  -5.180  12.202  1.00 10.00      A   
ATOM   4117  NE  ARG A 435      -5.809  -4.032  11.466  1.00 10.00      A   
ATOM   4118  HE  ARG A 435      -5.191  -4.218  10.722  1.00 10.00      A   
ATOM   4119  CZ  ARG A 435      -6.116  -2.764  11.740  1.00 10.00      A   
ATOM   4120  NH1 ARG A 435      -6.948  -2.477  12.745  1.00 10.00      A   
ATOM   4121 HH11 ARG A 435      -7.356  -3.247  13.323  1.00 10.00      A   
ATOM   4122 HH12 ARG A 435      -7.193  -1.483  12.963  1.00 10.00      A   
ATOM   4123  NH2 ARG A 435      -5.587  -1.785  11.017  1.00 10.00      A   
ATOM   4124 HH21 ARG A 435      -5.824  -0.788  11.219  1.00 10.00      A   
ATOM   4125 HH22 ARG A 435      -4.922  -2.005  10.230  1.00 10.00      A   
ATOM   4126  C   ARG A 435      -2.129  -6.084  14.034  1.00 10.00      A   
ATOM   4127  O   ARG A 435      -1.724  -7.082  13.445  1.00 10.00      A   
ATOM   4128  N   ARG A 436      -1.408  -4.979  14.144  1.00 10.00      A   
ATOM   4129  HN  ARG A 436      -1.764  -4.218  14.652  1.00 10.00      A   
ATOM   4130  CA  ARG A 436      -0.081  -4.885  13.549  1.00 10.00      A   
ATOM   4131  CB  ARG A 436      -0.030  -3.779  12.491  1.00 10.00      A   
ATOM   4132  CG  ARG A 436       1.225  -3.806  11.629  1.00 10.00      A   
ATOM   4133  CD  ARG A 436       1.185  -2.728  10.557  1.00 10.00      A   
ATOM   4134  NE  ARG A 436       2.314  -2.819   9.629  1.00 10.00      A   
ATOM   4135  HE  ARG A 436       3.183  -3.089  10.003  1.00 10.00      A   
ATOM   4136  CZ  ARG A 436       2.227  -2.556   8.318  1.00 10.00      A   
ATOM   4137  NH1 ARG A 436       1.071  -2.190   7.779  1.00 10.00      A   
ATOM   4138 HH11 ARG A 436       1.020  -1.989   6.752  1.00 10.00      A   
ATOM   4139 HH12 ARG A 436       0.211  -2.103   8.368  1.00 10.00      A   
ATOM   4140  NH2 ARG A 436       3.298  -2.661   7.541  1.00 10.00      A   
ATOM   4141 HH21 ARG A 436       4.214  -2.948   7.940  1.00 10.00      A   
ATOM   4142 HH22 ARG A 436       3.224  -2.448   6.514  1.00 10.00      A   
ATOM   4143  C   ARG A 436       0.967  -4.625  14.618  1.00 10.00      A   
ATOM   4144  O   ARG A 436       0.831  -3.690  15.417  1.00 10.00      A   
ATOM   4145  N   LEU A 437       2.004  -5.451  14.635  1.00 10.00      A   
ATOM   4146  HN  LEU A 437       2.049  -6.182  13.975  1.00 10.00      A   
ATOM   4147  CA  LEU A 437       3.076  -5.311  15.609  1.00 10.00      A   
ATOM   4148  CB  LEU A 437       2.942  -6.376  16.705  1.00 10.00      A   
ATOM   4149  CG  LEU A 437       4.014  -6.369  17.802  1.00 10.00      A   
ATOM   4150  CD1 LEU A 437       3.916  -5.114  18.655  1.00 10.00      A   
ATOM   4151  CD2 LEU A 437       3.911  -7.616  18.666  1.00 10.00      A   
ATOM   4152  C   LEU A 437       4.445  -5.415  14.940  1.00 10.00      A   
ATOM   4153  O   LEU A 437       4.713  -6.359  14.195  1.00 10.00      A   
ATOM   4154  N   SER A 438       5.297  -4.434  15.202  1.00 10.00      A   
ATOM   4155  HN  SER A 438       5.015  -3.696  15.785  1.00 10.00      A   
ATOM   4156  CA  SER A 438       6.640  -4.415  14.651  1.00 10.00      A   
ATOM   4157  CB  SER A 438       6.897  -3.076  13.958  1.00 10.00      A   
ATOM   4158  OG  SER A 438       5.796  -2.715  13.139  1.00 10.00      A   
ATOM   4159  HG  SER A 438       6.099  -2.126  12.430  1.00 10.00      A   
ATOM   4160  C   SER A 438       7.644  -4.652  15.775  1.00 10.00      A   
ATOM   4161  O   SER A 438       7.645  -3.937  16.779  1.00 10.00      A   
ATOM   4162  N   LEU A 439       8.482  -5.666  15.618  1.00 10.00      A   
ATOM   4163  HN  LEU A 439       8.446  -6.198  14.788  1.00 10.00      A   
ATOM   4164  CA  LEU A 439       9.462  -6.007  16.640  1.00 10.00      A   
ATOM   4165  CB  LEU A 439       9.601  -7.526  16.758  1.00 10.00      A   
ATOM   4166  CG  LEU A 439       8.361  -8.289  17.235  1.00 10.00      A   
ATOM   4167  CD1 LEU A 439       8.621  -9.790  17.238  1.00 10.00      A   
ATOM   4168  CD2 LEU A 439       7.928  -7.815  18.614  1.00 10.00      A   
ATOM   4169  C   LEU A 439      10.821  -5.382  16.362  1.00 10.00      A   
ATOM   4170  O   LEU A 439      11.198  -5.183  15.207  1.00 10.00      A   
ATOM   4171  N   SER A 440      11.545  -5.085  17.436  1.00 10.00      A   
ATOM   4172  HN  SER A 440      11.168  -5.260  18.323  1.00 10.00      A   
ATOM   4173  CA  SER A 440      12.873  -4.496  17.354  1.00 10.00      A   
ATOM   4174  CB  SER A 440      12.775  -3.028  16.931  1.00 10.00      A   
ATOM   4175  OG  SER A 440      11.729  -2.363  17.626  1.00 10.00      A   
ATOM   4176  HG  SER A 440      10.933  -2.349  17.075  1.00 10.00      A   
ATOM   4177  C   SER A 440      13.576  -4.611  18.706  1.00 10.00      A   
ATOM   4178  O   SER A 440      12.921  -4.632  19.751  1.00 10.00      A   
ATOM   4179  N   GLY A 441      14.899  -4.705  18.686  1.00 10.00      A   
ATOM   4180  HN  GLY A 441      15.371  -4.727  17.824  1.00 10.00      A   
ATOM   4181  CA  GLY A 441      15.650  -4.804  19.922  1.00 10.00      A   
ATOM   4182  C   GLY A 441      16.030  -6.235  20.245  1.00 10.00      A   
ATOM   4183  O   GLY A 441      15.964  -7.111  19.381  1.00 10.00      A   
ATOM   4184  N   LEU A 442      16.443  -6.475  21.481  1.00 10.00      A   
ATOM   4185  HN  LEU A 442      16.493  -5.733  22.123  1.00 10.00      A   
ATOM   4186  CA  LEU A 442      16.821  -7.814  21.905  1.00 10.00      A   
ATOM   4187  CB  LEU A 442      17.846  -7.776  23.038  1.00 10.00      A   
ATOM   4188  CG  LEU A 442      18.393  -9.135  23.489  1.00 10.00      A   
ATOM   4189  CD1 LEU A 442      19.203  -9.787  22.380  1.00 10.00      A   
ATOM   4190  CD2 LEU A 442      19.222  -8.996  24.757  1.00 10.00      A   
ATOM   4191  C   LEU A 442      15.597  -8.609  22.329  1.00 10.00      A   
ATOM   4192  O   LEU A 442      14.983  -8.322  23.358  1.00 10.00      A   
ATOM   4193  N   LEU A 443      15.248  -9.595  21.523  1.00 10.00      A   
ATOM   4194  HN  LEU A 443      15.784  -9.765  20.720  1.00 10.00      A   
ATOM   4195  CA  LEU A 443      14.100 -10.446  21.791  1.00 10.00      A   
ATOM   4196  CB  LEU A 443      12.961 -10.094  20.834  1.00 10.00      A   
ATOM   4197  CG  LEU A 443      12.452  -8.654  20.883  1.00 10.00      A   
ATOM   4198  CD1 LEU A 443      11.736  -8.299  19.592  1.00 10.00      A   
ATOM   4199  CD2 LEU A 443      11.528  -8.455  22.072  1.00 10.00      A   
ATOM   4200  C   LEU A 443      14.491 -11.902  21.593  1.00 10.00      A   
ATOM   4201  O   LEU A 443      15.187 -12.238  20.627  1.00 10.00      A   
ATOM   4202  N   THR A 444      14.054 -12.760  22.499  1.00 10.00      A   
ATOM   4203  HN  THR A 444      13.481 -12.440  23.234  1.00 10.00      A   
ATOM   4204  CA  THR A 444      14.362 -14.173  22.403  1.00 10.00      A   
ATOM   4205  CB  THR A 444      14.921 -14.740  23.725  1.00 10.00      A   
ATOM   4206  OG1 THR A 444      14.034 -14.435  24.808  1.00 10.00      A   
ATOM   4207  HG1 THR A 444      13.785 -13.496  24.774  1.00 10.00      A   
ATOM   4208  CG2 THR A 444      16.298 -14.161  24.019  1.00 10.00      A   
ATOM   4209  C   THR A 444      13.114 -14.936  21.982  1.00 10.00      A   
ATOM   4210  O   THR A 444      12.160 -14.339  21.479  1.00 10.00      A   
ATOM   4211  N   ASP A 445      13.105 -16.242  22.207  1.00 10.00      A   
ATOM   4212  HN  ASP A 445      13.882 -16.665  22.637  1.00 10.00      A   
ATOM   4213  CA  ASP A 445      11.956 -17.062  21.834  1.00 10.00      A   
ATOM   4214  CB  ASP A 445      12.365 -18.523  21.606  1.00 10.00      A   
ATOM   4215  CG  ASP A 445      12.813 -18.802  20.186  1.00 10.00      A   
ATOM   4216  OD1 ASP A 445      12.860 -19.988  19.794  1.00 10.00      A   
ATOM   4217  OD2 ASP A 445      13.122 -17.847  19.451  1.00 10.00      A   
ATOM   4218  C   ASP A 445      10.859 -16.978  22.888  1.00 10.00      A   
ATOM   4219  O   ASP A 445       9.838 -17.662  22.795  1.00 10.00      A   
ATOM   4220  N   LYS A 446      11.070 -16.128  23.887  1.00 10.00      A   
ATOM   4221  HN  LYS A 446      11.897 -15.598  23.896  1.00 10.00      A   
ATOM   4222  CA  LYS A 446      10.106 -15.957  24.959  1.00 10.00      A   
ATOM   4223  CB  LYS A 446      10.788 -15.462  26.235  1.00 10.00      A   
ATOM   4224  CG  LYS A 446      10.063 -15.851  27.513  1.00 10.00      A   
ATOM   4225  CD  LYS A 446       9.727 -17.336  27.525  1.00 10.00      A   
ATOM   4226  CE  LYS A 446       9.032 -17.740  28.813  1.00 10.00      A   
ATOM   4227  NZ  LYS A 446       8.523 -19.137  28.758  1.00 10.00      A   
ATOM   4228  HZ1 LYS A 446       9.249 -19.768  28.358  1.00 10.00      A   
ATOM   4229  HZ2 LYS A 446       7.668 -19.189  28.157  1.00 10.00      A   
ATOM   4230  HZ3 LYS A 446       8.279 -19.467  29.714  1.00 10.00      A   
ATOM   4231  C   LYS A 446       8.983 -15.015  24.539  1.00 10.00      A   
ATOM   4232  O   LYS A 446       7.807 -15.309  24.754  1.00 10.00      A   
ATOM   4233  N   VAL A 447       9.343 -13.881  23.939  1.00 10.00      A   
ATOM   4234  HN  VAL A 447      10.305 -13.680  23.814  1.00 10.00      A   
ATOM   4235  CA  VAL A 447       8.352 -12.909  23.487  1.00 10.00      A   
ATOM   4236  CB  VAL A 447       8.992 -11.615  22.926  1.00 10.00      A   
ATOM   4237  CG1 VAL A 447       9.750 -11.870  21.628  1.00 10.00      A   
ATOM   4238  CG2 VAL A 447       7.940 -10.531  22.743  1.00 10.00      A   
ATOM   4239  C   VAL A 447       7.423 -13.535  22.452  1.00 10.00      A   
ATOM   4240  O   VAL A 447       6.224 -13.259  22.427  1.00 10.00      A   
ATOM   4241  N   PHE A 448       7.978 -14.411  21.626  1.00 10.00      A   
ATOM   4242  HN  PHE A 448       8.934 -14.604  21.709  1.00 10.00      A   
ATOM   4243  CA  PHE A 448       7.206 -15.087  20.600  1.00 10.00      A   
ATOM   4244  CB  PHE A 448       8.125 -15.871  19.671  1.00 10.00      A   
ATOM   4245  CG  PHE A 448       8.984 -14.999  18.802  1.00 10.00      A   
ATOM   4246  CD1 PHE A 448      10.322 -14.805  19.096  1.00 10.00      A   
ATOM   4247  CD2 PHE A 448       8.452 -14.371  17.689  1.00 10.00      A   
ATOM   4248  CE1 PHE A 448      11.114 -14.002  18.297  1.00 10.00      A   
ATOM   4249  CE2 PHE A 448       9.237 -13.568  16.886  1.00 10.00      A   
ATOM   4250  CZ  PHE A 448      10.571 -13.382  17.191  1.00 10.00      A   
ATOM   4251  C   PHE A 448       6.170 -16.008  21.231  1.00 10.00      A   
ATOM   4252  O   PHE A 448       5.096 -16.227  20.670  1.00 10.00      A   
ATOM   4253  N   GLU A 449       6.495 -16.538  22.409  1.00 10.00      A   
ATOM   4254  HN  GLU A 449       7.372 -16.335  22.802  1.00 10.00      A   
ATOM   4255  CA  GLU A 449       5.579 -17.408  23.128  1.00 10.00      A   
ATOM   4256  CB  GLU A 449       6.274 -18.030  24.342  1.00 10.00      A   
ATOM   4257  CG  GLU A 449       5.441 -19.081  25.054  1.00 10.00      A   
ATOM   4258  CD  GLU A 449       5.425 -18.896  26.555  1.00 10.00      A   
ATOM   4259  OE1 GLU A 449       6.397 -19.307  27.221  1.00 10.00      A   
ATOM   4260  OE2 GLU A 449       4.433 -18.347  27.077  1.00 10.00      A   
ATOM   4261  C   GLU A 449       4.368 -16.600  23.576  1.00 10.00      A   
ATOM   4262  O   GLU A 449       3.225 -17.042  23.448  1.00 10.00      A   
ATOM   4263  N   TYR A 450       4.635 -15.401  24.086  1.00 10.00      A   
ATOM   4264  HN  TYR A 450       5.569 -15.116  24.164  1.00 10.00      A   
ATOM   4265  CA  TYR A 450       3.583 -14.505  24.536  1.00 10.00      A   
ATOM   4266  CB  TYR A 450       4.179 -13.292  25.260  1.00 10.00      A   
ATOM   4267  CG  TYR A 450       5.054 -13.639  26.445  1.00 10.00      A   
ATOM   4268  CD1 TYR A 450       6.337 -13.114  26.563  1.00 10.00      A   
ATOM   4269  CD2 TYR A 450       4.600 -14.486  27.446  1.00 10.00      A   
ATOM   4270  CE1 TYR A 450       7.145 -13.426  27.646  1.00 10.00      A   
ATOM   4271  CE2 TYR A 450       5.400 -14.802  28.531  1.00 10.00      A   
ATOM   4272  CZ  TYR A 450       6.669 -14.270  28.626  1.00 10.00      A   
ATOM   4273  OH  TYR A 450       7.463 -14.584  29.711  1.00 10.00      A   
ATOM   4274  HH  TYR A 450       7.155 -15.415  30.097  1.00 10.00      A   
ATOM   4275  C   TYR A 450       2.760 -14.041  23.340  1.00 10.00      A   
ATOM   4276  O   TYR A 450       1.530 -13.983  23.396  1.00 10.00      A   
ATOM   4277  N   ILE A 451       3.452 -13.711  22.254  1.00 10.00      A   
ATOM   4278  HN  ILE A 451       4.435 -13.762  22.279  1.00 10.00      A   
ATOM   4279  CA  ILE A 451       2.797 -13.263  21.032  1.00 10.00      A   
ATOM   4280  CB  ILE A 451       3.830 -12.873  19.948  1.00 10.00      A   
ATOM   4281  CG1 ILE A 451       4.567 -11.591  20.351  1.00 10.00      A   
ATOM   4282  CG2 ILE A 451       3.166 -12.708  18.585  1.00 10.00      A   
ATOM   4283  CD1 ILE A 451       5.741 -11.248  19.460  1.00 10.00      A   
ATOM   4284  C   ILE A 451       1.875 -14.355  20.498  1.00 10.00      A   
ATOM   4285  O   ILE A 451       0.717 -14.099  20.177  1.00 10.00      A   
ATOM   4286  N   GLY A 452       2.378 -15.581  20.457  1.00 10.00      A   
ATOM   4287  HN  GLY A 452       3.298 -15.737  20.768  1.00 10.00      A   
ATOM   4288  CA  GLY A 452       1.591 -16.694  19.959  1.00 10.00      A   
ATOM   4289  C   GLY A 452       0.590 -17.218  20.975  1.00 10.00      A   
ATOM   4290  O   GLY A 452       0.195 -18.380  20.920  1.00 10.00      A   
ATOM   4291  N   THR A 453       0.192 -16.369  21.906  1.00 10.00      A   
ATOM   4292  HN  THR A 453       0.556 -15.460  21.905  1.00 10.00      A   
ATOM   4293  CA  THR A 453      -0.772 -16.745  22.927  1.00 10.00      A   
ATOM   4294  CB  THR A 453      -0.078 -17.159  24.244  1.00 10.00      A   
ATOM   4295  OG1 THR A 453       0.896 -18.181  23.985  1.00 10.00      A   
ATOM   4296  HG1 THR A 453       1.685 -17.779  23.589  1.00 10.00      A   
ATOM   4297  CG2 THR A 453      -1.096 -17.692  25.240  1.00 10.00      A   
ATOM   4298  C   THR A 453      -1.733 -15.592  23.203  1.00 10.00      A   
ATOM   4299  O   THR A 453      -2.951 -15.771  23.201  1.00 10.00      A   
ATOM   4300  N   TYR A 454      -1.179 -14.403  23.410  1.00 10.00      A   
ATOM   4301  HN  TYR A 454      -0.200 -14.315  23.367  1.00 10.00      A   
ATOM   4302  CA  TYR A 454      -1.987 -13.228  23.698  1.00 10.00      A   
ATOM   4303  CB  TYR A 454      -1.241 -12.261  24.622  1.00 10.00      A   
ATOM   4304  CG  TYR A 454      -0.847 -12.859  25.957  1.00 10.00      A   
ATOM   4305  CD1 TYR A 454       0.487 -12.935  26.339  1.00 10.00      A   
ATOM   4306  CD2 TYR A 454      -1.807 -13.348  26.835  1.00 10.00      A   
ATOM   4307  CE1 TYR A 454       0.853 -13.483  27.556  1.00 10.00      A   
ATOM   4308  CE2 TYR A 454      -1.449 -13.897  28.054  1.00 10.00      A   
ATOM   4309  CZ  TYR A 454      -0.118 -13.962  28.411  1.00 10.00      A   
ATOM   4310  OH  TYR A 454       0.244 -14.512  29.623  1.00 10.00      A   
ATOM   4311  HH  TYR A 454       0.811 -13.891  30.101  1.00 10.00      A   
ATOM   4312  C   TYR A 454      -2.443 -12.524  22.424  1.00 10.00      A   
ATOM   4313  O   TYR A 454      -3.560 -12.006  22.362  1.00 10.00      A   
ATOM   4314  N   ALA A 455      -1.591 -12.519  21.406  1.00 10.00      A   
ATOM   4315  HN  ALA A 455      -0.723 -12.963  21.501  1.00 10.00      A   
ATOM   4316  CA  ALA A 455      -1.924 -11.875  20.140  1.00 10.00      A   
ATOM   4317  CB  ALA A 455      -0.676 -11.373  19.432  1.00 10.00      A   
ATOM   4318  C   ALA A 455      -2.726 -12.812  19.246  1.00 10.00      A   
ATOM   4319  O   ALA A 455      -2.173 -13.690  18.580  1.00 10.00      A   
ATOM   4320  N   LYS A 456      -4.036 -12.624  19.246  1.00 10.00      A   
ATOM   4321  HN  LYS A 456      -4.415 -11.906  19.801  1.00 10.00      A   
ATOM   4322  CA  LYS A 456      -4.927 -13.447  18.448  1.00 10.00      A   
ATOM   4323  CB  LYS A 456      -6.112 -13.935  19.285  1.00 10.00      A   
ATOM   4324  CG  LYS A 456      -5.828 -15.190  20.096  1.00 10.00      A   
ATOM   4325  CD  LYS A 456      -5.392 -16.335  19.199  1.00 10.00      A   
ATOM   4326  CE  LYS A 456      -5.390 -17.658  19.942  1.00 10.00      A   
ATOM   4327  NZ  LYS A 456      -5.153 -18.795  19.016  1.00 10.00      A   
ATOM   4328  HZ1 LYS A 456      -5.267 -19.694  19.519  1.00 10.00      A   
ATOM   4329  HZ2 LYS A 456      -4.186 -18.748  18.630  1.00 10.00      A   
ATOM   4330  HZ3 LYS A 456      -5.837 -18.763  18.221  1.00 10.00      A   
ATOM   4331  C   LYS A 456      -5.423 -12.696  17.220  1.00 10.00      A   
ATOM   4332  O   LYS A 456      -5.502 -13.261  16.127  1.00 10.00      A   
ATOM   4333  N   LYS A 457      -5.738 -11.419  17.395  1.00 10.00      A   
ATOM   4334  HN  LYS A 457      -5.634 -11.014  18.284  1.00 10.00      A   
ATOM   4335  CA  LYS A 457      -6.235 -10.602  16.296  1.00 10.00      A   
ATOM   4336  CB  LYS A 457      -7.233  -9.556  16.791  1.00 10.00      A   
ATOM   4337  CG  LYS A 457      -8.672 -10.041  16.794  1.00 10.00      A   
ATOM   4338  CD  LYS A 457      -9.650  -8.883  16.897  1.00 10.00      A   
ATOM   4339  CE  LYS A 457      -9.995  -8.564  18.342  1.00 10.00      A   
ATOM   4340  NZ  LYS A 457     -10.863  -9.606  18.951  1.00 10.00      A   
ATOM   4341  HZ1 LYS A 457     -11.587  -9.911  18.272  1.00 10.00      A   
ATOM   4342  HZ2 LYS A 457     -11.342  -9.226  19.794  1.00 10.00      A   
ATOM   4343  HZ3 LYS A 457     -10.295 -10.429  19.232  1.00 10.00      A   
ATOM   4344  C   LYS A 457      -5.108  -9.946  15.510  1.00 10.00      A   
ATOM   4345  O   LYS A 457      -5.356  -9.106  14.644  1.00 10.00      A   
ATOM   4346  N   MET A 458      -3.875 -10.341  15.809  1.00 10.00      A   
ATOM   4347  HN  MET A 458      -3.748 -11.019  16.500  1.00 10.00      A   
ATOM   4348  CA  MET A 458      -2.710  -9.799  15.120  1.00 10.00      A   
ATOM   4349  CB  MET A 458      -1.422 -10.110  15.886  1.00 10.00      A   
ATOM   4350  CG  MET A 458      -0.216  -9.295  15.437  1.00 10.00      A   
ATOM   4351  SD  MET A 458       1.308  -9.795  16.262  1.00 10.00      A   
ATOM   4352  CE  MET A 458       1.497 -11.454  15.621  1.00 10.00      A   
ATOM   4353  C   MET A 458      -2.647 -10.367  13.711  1.00 10.00      A   
ATOM   4354  O   MET A 458      -2.468 -11.571  13.521  1.00 10.00      A   
ATOM   4355  N   GLU A 459      -2.803  -9.492  12.735  1.00 10.00      A   
ATOM   4356  HN  GLU A 459      -2.915  -8.542  12.960  1.00 10.00      A   
ATOM   4357  CA  GLU A 459      -2.803  -9.891  11.341  1.00 10.00      A   
ATOM   4358  CB  GLU A 459      -3.904  -9.144  10.582  1.00 10.00      A   
ATOM   4359  CG  GLU A 459      -5.278  -9.261  11.231  1.00 10.00      A   
ATOM   4360  CD  GLU A 459      -6.387  -8.627  10.418  1.00 10.00      A   
ATOM   4361  OE1 GLU A 459      -6.159  -7.560   9.819  1.00 10.00      A   
ATOM   4362  OE2 GLU A 459      -7.501  -9.187  10.386  1.00 10.00      A   
ATOM   4363  C   GLU A 459      -1.441  -9.697  10.678  1.00 10.00      A   
ATOM   4364  O   GLU A 459      -1.117 -10.386   9.708  1.00 10.00      A   
ATOM   4365  N   MET A 460      -0.633  -8.786  11.206  1.00 10.00      A   
ATOM   4366  HN  MET A 460      -0.919  -8.284  12.000  1.00 10.00      A   
ATOM   4367  CA  MET A 460       0.683  -8.523  10.627  1.00 10.00      A   
ATOM   4368  CB  MET A 460       0.651  -7.265   9.757  1.00 10.00      A   
ATOM   4369  CG  MET A 460       1.899  -7.066   8.912  1.00 10.00      A   
ATOM   4370  SD  MET A 460       1.708  -5.751   7.696  1.00 10.00      A   
ATOM   4371  CE  MET A 460       3.220  -5.944   6.755  1.00 10.00      A   
ATOM   4372  C   MET A 460       1.765  -8.410  11.693  1.00 10.00      A   
ATOM   4373  O   MET A 460       1.596  -7.715  12.695  1.00 10.00      A   
ATOM   4374  N   LEU A 461       2.878  -9.095  11.461  1.00 10.00      A   
ATOM   4375  HN  LEU A 461       2.953  -9.617  10.635  1.00 10.00      A   
ATOM   4376  CA  LEU A 461       4.000  -9.083  12.387  1.00 10.00      A   
ATOM   4377  CB  LEU A 461       4.003 -10.355  13.245  1.00 10.00      A   
ATOM   4378  CG  LEU A 461       5.172 -10.518  14.225  1.00 10.00      A   
ATOM   4379  CD1 LEU A 461       5.089  -9.498  15.349  1.00 10.00      A   
ATOM   4380  CD2 LEU A 461       5.220 -11.933  14.779  1.00 10.00      A   
ATOM   4381  C   LEU A 461       5.310  -8.972  11.618  1.00 10.00      A   
ATOM   4382  O   LEU A 461       5.575  -9.763  10.709  1.00 10.00      A   
ATOM   4383  N   SER A 462       6.111  -7.982  11.975  1.00 10.00      A   
ATOM   4384  HN  SER A 462       5.825  -7.367  12.684  1.00 10.00      A   
ATOM   4385  CA  SER A 462       7.399  -7.767  11.334  1.00 10.00      A   
ATOM   4386  CB  SER A 462       7.495  -6.332  10.805  1.00 10.00      A   
ATOM   4387  OG  SER A 462       6.314  -5.969  10.099  1.00 10.00      A   
ATOM   4388  HG  SER A 462       6.459  -6.086   9.144  1.00 10.00      A   
ATOM   4389  C   SER A 462       8.536  -8.059  12.315  1.00 10.00      A   
ATOM   4390  O   SER A 462       8.679  -7.384  13.338  1.00 10.00      A   
ATOM   4391  N   VAL A 463       9.329  -9.078  12.005  1.00 10.00      A   
ATOM   4392  HN  VAL A 463       9.161  -9.580  11.176  1.00 10.00      A   
ATOM   4393  CA  VAL A 463      10.446  -9.473  12.857  1.00 10.00      A   
ATOM   4394  CB  VAL A 463      10.356 -10.961  13.260  1.00 10.00      A   
ATOM   4395  CG1 VAL A 463      11.398 -11.299  14.316  1.00 10.00      A   
ATOM   4396  CG2 VAL A 463       8.958 -11.310  13.751  1.00 10.00      A   
ATOM   4397  C   VAL A 463      11.783  -9.225  12.163  1.00 10.00      A   
ATOM   4398  O   VAL A 463      12.041  -9.737  11.070  1.00 10.00      A   
ATOM   4399  N   ALA A 464      12.631  -8.438  12.802  1.00 10.00      A   
ATOM   4400  HN  ALA A 464      12.370  -8.049  13.664  1.00 10.00      A   
ATOM   4401  CA  ALA A 464      13.939  -8.130  12.258  1.00 10.00      A   
ATOM   4402  CB  ALA A 464      13.922  -6.758  11.605  1.00 10.00      A   
ATOM   4403  C   ALA A 464      15.010  -8.196  13.341  1.00 10.00      A   
ATOM   4404  O   ALA A 464      14.980  -7.420  14.300  1.00 10.00      A   
ATOM   4405  N   PHE A 465      15.948  -9.131  13.179  1.00 10.00      A   
ATOM   4406  HN  PHE A 465      15.894  -9.724  12.395  1.00 10.00      A   
ATOM   4407  CA  PHE A 465      17.049  -9.319  14.126  1.00 10.00      A   
ATOM   4408  CB  PHE A 465      17.954  -8.079  14.189  1.00 10.00      A   
ATOM   4409  CG  PHE A 465      18.713  -7.786  12.923  1.00 10.00      A   
ATOM   4410  CD1 PHE A 465      18.137  -7.032  11.913  1.00 10.00      A   
ATOM   4411  CD2 PHE A 465      20.006  -8.253  12.750  1.00 10.00      A   
ATOM   4412  CE1 PHE A 465      18.836  -6.752  10.755  1.00 10.00      A   
ATOM   4413  CE2 PHE A 465      20.709  -7.978  11.595  1.00 10.00      A   
ATOM   4414  CZ  PHE A 465      20.123  -7.225  10.598  1.00 10.00      A   
ATOM   4415  C   PHE A 465      16.531  -9.669  15.519  1.00 10.00      A   
ATOM   4416  O   PHE A 465      16.762  -8.932  16.484  1.00 10.00      A   
ATOM   4417  N   ALA A 466      15.835 -10.794  15.621  1.00 10.00      A   
ATOM   4418  HN  ALA A 466      15.690 -11.343  14.820  1.00 10.00      A   
ATOM   4419  CA  ALA A 466      15.278 -11.244  16.890  1.00 10.00      A   
ATOM   4420  CB  ALA A 466      13.989 -10.499  17.189  1.00 10.00      A   
ATOM   4421  C   ALA A 466      15.022 -12.746  16.856  1.00 10.00      A   
ATOM   4422  O   ALA A 466      14.998 -13.354  15.785  1.00 10.00      A   
ATOM   4423  N   GLY A 467      14.835 -13.337  18.023  1.00 10.00      A   
ATOM   4424  HN  GLY A 467      14.876 -12.805  18.848  1.00 10.00      A   
ATOM   4425  CA  GLY A 467      14.584 -14.761  18.100  1.00 10.00      A   
ATOM   4426  C   GLY A 467      15.730 -15.494  18.757  1.00 10.00      A   
ATOM   4427  O   GLY A 467      16.817 -14.937  18.920  1.00 10.00      A   
ATOM   4428  N   ASP A 468      15.494 -16.740  19.131  1.00 10.00      A   
ATOM   4429  HN  ASP A 468      14.593 -17.126  18.977  1.00 10.00      A   
ATOM   4430  CA  ASP A 468      16.516 -17.556  19.778  1.00 10.00      A   
ATOM   4431  CB  ASP A 468      16.168 -17.774  21.252  1.00 10.00      A   
ATOM   4432  CG  ASP A 468      17.137 -18.691  21.975  1.00 10.00      A   
ATOM   4433  OD1 ASP A 468      18.365 -18.514  21.827  1.00 10.00      A   
ATOM   4434  OD2 ASP A 468      16.673 -19.574  22.723  1.00 10.00      A   
ATOM   4435  C   ASP A 468      16.685 -18.889  19.058  1.00 10.00      A   
ATOM   4436  O   ASP A 468      17.804 -19.298  18.744  1.00 10.00      A   
ATOM   4437  N   SER A 469      15.568 -19.551  18.783  1.00 10.00      A   
ATOM   4438  HN  SER A 469      14.702 -19.166  19.049  1.00 10.00      A   
ATOM   4439  CA  SER A 469      15.586 -20.831  18.092  1.00 10.00      A   
ATOM   4440  CB  SER A 469      15.637 -21.986  19.100  1.00 10.00      A   
ATOM   4441  OG  SER A 469      14.497 -22.003  19.948  1.00 10.00      A   
ATOM   4442  HG  SER A 469      14.052 -21.134  19.918  1.00 10.00      A   
ATOM   4443  C   SER A 469      14.382 -20.955  17.155  1.00 10.00      A   
ATOM   4444  O   SER A 469      13.798 -19.953  16.752  1.00 10.00      A   
ATOM   4445  N   ASP A 470      14.012 -22.180  16.809  1.00 10.00      A   
ATOM   4446  HN  ASP A 470      14.522 -22.947  17.149  1.00 10.00      A   
ATOM   4447  CA  ASP A 470      12.878 -22.411  15.921  1.00 10.00      A   
ATOM   4448  CB  ASP A 470      13.061 -23.709  15.138  1.00 10.00      A   
ATOM   4449  CG  ASP A 470      14.110 -23.598  14.059  1.00 10.00      A   
ATOM   4450  OD1 ASP A 470      13.767 -23.190  12.934  1.00 10.00      A   
ATOM   4451  OD2 ASP A 470      15.284 -23.938  14.329  1.00 10.00      A   
ATOM   4452  C   ASP A 470      11.566 -22.463  16.693  1.00 10.00      A   
ATOM   4453  O   ASP A 470      10.505 -22.693  16.114  1.00 10.00      A   
ATOM   4454  N   LEU A 471      11.638 -22.253  17.999  1.00 10.00      A   
ATOM   4455  HN  LEU A 471      12.508 -22.053  18.407  1.00 10.00      A   
ATOM   4456  CA  LEU A 471      10.448 -22.281  18.833  1.00 10.00      A   
ATOM   4457  CB  LEU A 471      10.812 -22.465  20.310  1.00 10.00      A   
ATOM   4458  CG  LEU A 471      11.264 -23.864  20.737  1.00 10.00      A   
ATOM   4459  CD1 LEU A 471      11.650 -23.871  22.209  1.00 10.00      A   
ATOM   4460  CD2 LEU A 471      10.174 -24.890  20.463  1.00 10.00      A   
ATOM   4461  C   LEU A 471       9.641 -21.006  18.646  1.00 10.00      A   
ATOM   4462  O   LEU A 471       8.419 -21.045  18.525  1.00 10.00      A   
ATOM   4463  N   GLY A 472      10.344 -19.881  18.603  1.00 10.00      A   
ATOM   4464  HN  GLY A 472      11.323 -19.927  18.710  1.00 10.00      A   
ATOM   4465  CA  GLY A 472       9.703 -18.591  18.430  1.00 10.00      A   
ATOM   4466  C   GLY A 472       8.816 -18.525  17.205  1.00 10.00      A   
ATOM   4467  O   GLY A 472       7.675 -18.068  17.282  1.00 10.00      A   
ATOM   4468  N   MET A 473       9.333 -18.987  16.076  1.00 10.00      A   
ATOM   4469  HN  MET A 473      10.248 -19.341  16.077  1.00 10.00      A   
ATOM   4470  CA  MET A 473       8.579 -18.975  14.833  1.00 10.00      A   
ATOM   4471  CB  MET A 473       9.459 -19.440  13.673  1.00 10.00      A   
ATOM   4472  CG  MET A 473       8.800 -19.311  12.310  1.00 10.00      A   
ATOM   4473  SD  MET A 473       9.832 -19.928  10.970  1.00 10.00      A   
ATOM   4474  CE  MET A 473       8.754 -19.646   9.568  1.00 10.00      A   
ATOM   4475  C   MET A 473       7.338 -19.855  14.939  1.00 10.00      A   
ATOM   4476  O   MET A 473       6.255 -19.479  14.485  1.00 10.00      A   
ATOM   4477  N   HIS A 474       7.506 -21.014  15.564  1.00 10.00      A   
ATOM   4478  HN  HIS A 474       8.390 -21.233  15.926  1.00 10.00      A   
ATOM   4479  CA  HIS A 474       6.420 -21.970  15.740  1.00 10.00      A   
ATOM   4480  CB  HIS A 474       6.969 -23.280  16.318  1.00 10.00      A   
ATOM   4481  CG  HIS A 474       6.036 -24.445  16.207  1.00 10.00      A   
ATOM   4482  ND1 HIS A 474       5.943 -25.175  15.048  1.00 10.00      A   
ATOM   4483  CD2 HIS A 474       5.193 -24.971  17.132  1.00 10.00      A   
ATOM   4484  CE1 HIS A 474       5.057 -26.123  15.284  1.00 10.00      A   
ATOM   4485  NE2 HIS A 474       4.578 -26.041  16.530  1.00 10.00      A   
ATOM   4486  HE2 HIS A 474       3.926 -26.648  16.943  1.00 10.00      A   
ATOM   4487  C   HIS A 474       5.334 -21.414  16.656  1.00 10.00      A   
ATOM   4488  O   HIS A 474       4.146 -21.538  16.365  1.00 10.00      A   
ATOM   4489  N   HIS A 475       5.755 -20.791  17.755  1.00 10.00      A   
ATOM   4490  HN  HIS A 475       6.721 -20.720  17.919  1.00 10.00      A   
ATOM   4491  CA  HIS A 475       4.834 -20.214  18.729  1.00 10.00      A   
ATOM   4492  CB  HIS A 475       5.597 -19.513  19.857  1.00 10.00      A   
ATOM   4493  CG  HIS A 475       5.979 -20.412  20.990  1.00 10.00      A   
ATOM   4494  ND1 HIS A 475       5.078 -20.948  21.879  1.00 10.00      A   
ATOM   4495  HD1 HIS A 475       4.106 -20.823  21.858  1.00 10.00      A   
ATOM   4496  CD2 HIS A 475       7.199 -20.861  21.378  1.00 10.00      A   
ATOM   4497  CE1 HIS A 475       5.758 -21.688  22.761  1.00 10.00      A   
ATOM   4498  NE2 HIS A 475       7.052 -21.671  22.500  1.00 10.00      A   
ATOM   4499  C   HIS A 475       3.864 -19.236  18.081  1.00 10.00      A   
ATOM   4500  O   HIS A 475       2.679 -19.223  18.408  1.00 10.00      A   
ATOM   4501  N   VAL A 476       4.371 -18.430  17.154  1.00 10.00      A   
ATOM   4502  HN  VAL A 476       5.324 -18.503  16.926  1.00 10.00      A   
ATOM   4503  CA  VAL A 476       3.545 -17.445  16.469  1.00 10.00      A   
ATOM   4504  CB  VAL A 476       4.399 -16.375  15.754  1.00 10.00      A   
ATOM   4505  CG1 VAL A 476       3.513 -15.368  15.036  1.00 10.00      A   
ATOM   4506  CG2 VAL A 476       5.307 -15.668  16.745  1.00 10.00      A   
ATOM   4507  C   VAL A 476       2.617 -18.112  15.459  1.00 10.00      A   
ATOM   4508  O   VAL A 476       1.408 -17.884  15.468  1.00 10.00      A   
ATOM   4509  N   LEU A 477       3.190 -18.954  14.607  1.00 10.00      A   
ATOM   4510  HN  LEU A 477       4.154 -19.119  14.674  1.00 10.00      A   
ATOM   4511  CA  LEU A 477       2.422 -19.643  13.575  1.00 10.00      A   
ATOM   4512  CB  LEU A 477       3.345 -20.457  12.670  1.00 10.00      A   
ATOM   4513  CG  LEU A 477       4.304 -19.658  11.783  1.00 10.00      A   
ATOM   4514  CD1 LEU A 477       5.303 -20.585  11.103  1.00 10.00      A   
ATOM   4515  CD2 LEU A 477       3.535 -18.847  10.751  1.00 10.00      A   
ATOM   4516  C   LEU A 477       1.323 -20.530  14.158  1.00 10.00      A   
ATOM   4517  O   LEU A 477       0.185 -20.512  13.693  1.00 10.00      A   
ATOM   4518  N   SER A 478       1.658 -21.292  15.190  1.00 10.00      A   
ATOM   4519  HN  SER A 478       2.581 -21.256  15.539  1.00 10.00      A   
ATOM   4520  CA  SER A 478       0.693 -22.179  15.824  1.00 10.00      A   
ATOM   4521  CB  SER A 478       1.381 -23.469  16.273  1.00 10.00      A   
ATOM   4522  OG  SER A 478       2.014 -24.115  15.176  1.00 10.00      A   
ATOM   4523  HG  SER A 478       1.700 -23.722  14.345  1.00 10.00      A   
ATOM   4524  C   SER A 478       0.005 -21.494  17.008  1.00 10.00      A   
ATOM   4525  O   SER A 478      -0.596 -22.156  17.860  1.00 10.00      A   
ATOM   4526  N   GLY A 479       0.067 -20.164  17.038  1.00 10.00      A   
ATOM   4527  HN  GLY A 479       0.534 -19.687  16.319  1.00 10.00      A   
ATOM   4528  CA  GLY A 479      -0.544 -19.421  18.124  1.00 10.00      A   
ATOM   4529  C   GLY A 479      -1.486 -18.320  17.662  1.00 10.00      A   
ATOM   4530  O   GLY A 479      -2.633 -18.247  18.110  1.00 10.00      A   
ATOM   4531  N   CYS A 480      -1.006 -17.455  16.779  1.00 10.00      A   
ATOM   4532  HN  CYS A 480      -0.085 -17.558  16.459  1.00 10.00      A   
ATOM   4533  CA  CYS A 480      -1.810 -16.355  16.273  1.00 10.00      A   
ATOM   4534  CB  CYS A 480      -0.934 -15.322  15.573  1.00 10.00      A   
ATOM   4535  SG  CYS A 480       0.316 -14.581  16.651  1.00 10.00      A   
ATOM   4536  HG  CYS A 480      -0.286 -14.205  17.776  1.00 10.00      A   
ATOM   4537  C   CYS A 480      -2.944 -16.846  15.379  1.00 10.00      A   
ATOM   4538  O   CYS A 480      -2.744 -17.670  14.481  1.00 10.00      A   
ATOM   4539  N   ASP A 481      -4.131 -16.324  15.637  1.00 10.00      A   
ATOM   4540  HN  ASP A 481      -4.202 -15.647  16.340  1.00 10.00      A   
ATOM   4541  CA  ASP A 481      -5.332 -16.716  14.909  1.00 10.00      A   
ATOM   4542  CB  ASP A 481      -6.575 -16.458  15.768  1.00 10.00      A   
ATOM   4543  CG  ASP A 481      -7.324 -17.727  16.117  1.00 10.00      A   
ATOM   4544  OD1 ASP A 481      -6.822 -18.505  16.952  1.00 10.00      A   
ATOM   4545  OD2 ASP A 481      -8.427 -17.941  15.572  1.00 10.00      A   
ATOM   4546  C   ASP A 481      -5.483 -16.007  13.568  1.00 10.00      A   
ATOM   4547  O   ASP A 481      -5.446 -16.640  12.511  1.00 10.00      A   
ATOM   4548  N   SER A 482      -5.628 -14.691  13.611  1.00 10.00      A   
ATOM   4549  HN  SER A 482      -5.581 -14.229  14.479  1.00 10.00      A   
ATOM   4550  CA  SER A 482      -5.841 -13.904  12.402  1.00 10.00      A   
ATOM   4551  CB  SER A 482      -6.647 -12.648  12.747  1.00 10.00      A   
ATOM   4552  OG  SER A 482      -7.710 -12.964  13.634  1.00 10.00      A   
ATOM   4553  HG  SER A 482      -7.533 -13.813  14.050  1.00 10.00      A   
ATOM   4554  C   SER A 482      -4.552 -13.525  11.668  1.00 10.00      A   
ATOM   4555  O   SER A 482      -4.409 -12.396  11.214  1.00 10.00      A   
ATOM   4556  N   LEU A 483      -3.634 -14.471  11.515  1.00 10.00      A   
ATOM   4557  HN  LEU A 483      -3.804 -15.371  11.867  1.00 10.00      A   
ATOM   4558  CA  LEU A 483      -2.382 -14.194  10.818  1.00 10.00      A   
ATOM   4559  CB  LEU A 483      -1.364 -15.318  11.044  1.00 10.00      A   
ATOM   4560  CG  LEU A 483      -0.438 -15.170  12.252  1.00 10.00      A   
ATOM   4561  CD1 LEU A 483       0.542 -16.331  12.315  1.00 10.00      A   
ATOM   4562  CD2 LEU A 483       0.303 -13.841  12.205  1.00 10.00      A   
ATOM   4563  C   LEU A 483      -2.626 -13.990   9.323  1.00 10.00      A   
ATOM   4564  O   LEU A 483      -3.185 -14.861   8.653  1.00 10.00      A   
ATOM   4565  N   ARG A 484      -2.226 -12.833   8.813  1.00 10.00      A   
ATOM   4566  HN  ARG A 484      -1.800 -12.171   9.400  1.00 10.00      A   
ATOM   4567  CA  ARG A 484      -2.400 -12.517   7.404  1.00 10.00      A   
ATOM   4568  CB  ARG A 484      -3.153 -11.197   7.232  1.00 10.00      A   
ATOM   4569  CG  ARG A 484      -4.664 -11.309   7.390  1.00 10.00      A   
ATOM   4570  CD  ARG A 484      -5.328  -9.939   7.389  1.00 10.00      A   
ATOM   4571  NE  ARG A 484      -4.814  -9.087   6.318  1.00 10.00      A   
ATOM   4572  HE  ARG A 484      -4.545  -9.531   5.487  1.00 10.00      A   
ATOM   4573  CZ  ARG A 484      -4.711  -7.759   6.403  1.00 10.00      A   
ATOM   4574  NH1 ARG A 484      -5.095  -7.117   7.493  1.00 10.00      A   
ATOM   4575 HH11 ARG A 484      -5.007  -6.083   7.549  1.00 10.00      A   
ATOM   4576 HH12 ARG A 484      -5.492  -7.639   8.308  1.00 10.00      A   
ATOM   4577  NH2 ARG A 484      -4.207  -7.069   5.396  1.00 10.00      A   
ATOM   4578 HH21 ARG A 484      -4.128  -6.027   5.460  1.00 10.00      A   
ATOM   4579 HH22 ARG A 484      -3.883  -7.545   4.535  1.00 10.00      A   
ATOM   4580  C   ARG A 484      -1.056 -12.459   6.687  1.00 10.00      A   
ATOM   4581  O   ARG A 484      -0.745 -13.322   5.873  1.00 10.00      A   
ATOM   4582  N   LYS A 485      -0.255 -11.446   6.997  1.00 10.00      A   
ATOM   4583  HN  LYS A 485      -0.537 -10.799   7.679  1.00 10.00      A   
ATOM   4584  CA  LYS A 485       1.053 -11.293   6.373  1.00 10.00      A   
ATOM   4585  CB  LYS A 485       1.098 -10.119   5.377  1.00 10.00      A   
ATOM   4586  CG  LYS A 485       0.386  -8.846   5.820  1.00 10.00      A   
ATOM   4587  CD  LYS A 485       0.482  -7.769   4.743  1.00 10.00      A   
ATOM   4588  CE  LYS A 485      -0.281  -6.507   5.125  1.00 10.00      A   
ATOM   4589  NZ  LYS A 485      -0.162  -5.440   4.093  1.00 10.00      A   
ATOM   4590  HZ1 LYS A 485       0.498  -5.728   3.347  1.00 10.00      A   
ATOM   4591  HZ2 LYS A 485       0.181  -4.558   4.522  1.00 10.00      A   
ATOM   4592  HZ3 LYS A 485      -1.093  -5.255   3.658  1.00 10.00      A   
ATOM   4593  C   LYS A 485       2.160 -11.200   7.415  1.00 10.00      A   
ATOM   4594  O   LYS A 485       2.086 -10.400   8.349  1.00 10.00      A   
ATOM   4595  N   LEU A 486       3.173 -12.041   7.262  1.00 10.00      A   
ATOM   4596  HN  LEU A 486       3.170 -12.656   6.498  1.00 10.00      A   
ATOM   4597  CA  LEU A 486       4.297 -12.070   8.188  1.00 10.00      A   
ATOM   4598  CB  LEU A 486       4.317 -13.399   8.952  1.00 10.00      A   
ATOM   4599  CG  LEU A 486       4.501 -13.319  10.471  1.00 10.00      A   
ATOM   4600  CD1 LEU A 486       4.012 -14.599  11.131  1.00 10.00      A   
ATOM   4601  CD2 LEU A 486       5.957 -13.064  10.827  1.00 10.00      A   
ATOM   4602  C   LEU A 486       5.611 -11.876   7.439  1.00 10.00      A   
ATOM   4603  O   LEU A 486       5.771 -12.339   6.304  1.00 10.00      A   
ATOM   4604  N   GLU A 487       6.545 -11.191   8.073  1.00 10.00      A   
ATOM   4605  HN  GLU A 487       6.358 -10.843   8.974  1.00 10.00      A   
ATOM   4606  CA  GLU A 487       7.843 -10.929   7.479  1.00 10.00      A   
ATOM   4607  CB  GLU A 487       7.869  -9.527   6.875  1.00 10.00      A   
ATOM   4608  CG  GLU A 487       7.108  -8.503   7.697  1.00 10.00      A   
ATOM   4609  CD  GLU A 487       6.462  -7.436   6.848  1.00 10.00      A   
ATOM   4610  OE1 GLU A 487       6.385  -6.282   7.309  1.00 10.00      A   
ATOM   4611  OE2 GLU A 487       6.031  -7.748   5.713  1.00 10.00      A   
ATOM   4612  C   GLU A 487       8.950 -11.094   8.513  1.00 10.00      A   
ATOM   4613  O   GLU A 487       8.900 -10.504   9.593  1.00 10.00      A   
ATOM   4614  N   ILE A 488       9.936 -11.913   8.176  1.00 10.00      A   
ATOM   4615  HN  ILE A 488       9.910 -12.361   7.298  1.00 10.00      A   
ATOM   4616  CA  ILE A 488      11.058 -12.177   9.068  1.00 10.00      A   
ATOM   4617  CB  ILE A 488      10.985 -13.619   9.621  1.00 10.00      A   
ATOM   4618  CG1 ILE A 488       9.745 -13.793  10.503  1.00 10.00      A   
ATOM   4619  CG2 ILE A 488      12.249 -13.961  10.394  1.00 10.00      A   
ATOM   4620  CD1 ILE A 488       9.440 -15.232  10.854  1.00 10.00      A   
ATOM   4621  C   ILE A 488      12.388 -11.988   8.335  1.00 10.00      A   
ATOM   4622  O   ILE A 488      12.592 -12.537   7.251  1.00 10.00      A   
ATOM   4623  N   ARG A 489      13.288 -11.205   8.919  1.00 10.00      A   
ATOM   4624  HN  ARG A 489      13.080 -10.788   9.788  1.00 10.00      A   
ATOM   4625  CA  ARG A 489      14.586 -10.967   8.306  1.00 10.00      A   
ATOM   4626  CB  ARG A 489      14.629  -9.631   7.554  1.00 10.00      A   
ATOM   4627  CG  ARG A 489      14.639  -8.404   8.448  1.00 10.00      A   
ATOM   4628  CD  ARG A 489      15.432  -7.269   7.818  1.00 10.00      A   
ATOM   4629  NE  ARG A 489      16.832  -7.632   7.592  1.00 10.00      A   
ATOM   4630  HE  ARG A 489      17.107  -8.540   7.853  1.00 10.00      A   
ATOM   4631  CZ  ARG A 489      17.741  -6.820   7.050  1.00 10.00      A   
ATOM   4632  NH1 ARG A 489      17.411  -5.593   6.673  1.00 10.00      A   
ATOM   4633 HH11 ARG A 489      16.438  -5.247   6.796  1.00 10.00      A   
ATOM   4634 HH12 ARG A 489      18.135  -4.965   6.247  1.00 10.00      A   
ATOM   4635  NH2 ARG A 489      18.990  -7.232   6.898  1.00 10.00      A   
ATOM   4636 HH21 ARG A 489      19.696  -6.599   6.469  1.00 10.00      A   
ATOM   4637 HH22 ARG A 489      19.275  -8.201   7.209  1.00 10.00      A   
ATOM   4638  C   ARG A 489      15.714 -11.056   9.329  1.00 10.00      A   
ATOM   4639  O   ARG A 489      15.610 -10.517  10.438  1.00 10.00      A   
ATOM   4640  N   ASP A 490      16.781 -11.750   8.940  1.00 10.00      A   
ATOM   4641  HN  ASP A 490      16.772 -12.157   8.044  1.00 10.00      A   
ATOM   4642  CA  ASP A 490      17.962 -11.935   9.784  1.00 10.00      A   
ATOM   4643  CB  ASP A 490      18.752 -10.635   9.941  1.00 10.00      A   
ATOM   4644  CG  ASP A 490      19.704 -10.390   8.790  1.00 10.00      A   
ATOM   4645  OD1 ASP A 490      20.840 -10.900   8.840  1.00 10.00      A   
ATOM   4646  OD2 ASP A 490      19.318  -9.686   7.829  1.00 10.00      A   
ATOM   4647  C   ASP A 490      17.609 -12.531  11.141  1.00 10.00      A   
ATOM   4648  O   ASP A 490      17.838 -11.922  12.189  1.00 10.00      A   
ATOM   4649  N   CYS A 491      17.059 -13.732  11.114  1.00 10.00      A   
ATOM   4650  HN  CYS A 491      16.919 -14.173  10.250  1.00 10.00      A   
ATOM   4651  CA  CYS A 491      16.668 -14.418  12.333  1.00 10.00      A   
ATOM   4652  CB  CYS A 491      15.151 -14.354  12.499  1.00 10.00      A   
ATOM   4653  SG  CYS A 491      14.519 -12.722  12.954  1.00 10.00      A   
ATOM   4654  HG  CYS A 491      14.239 -12.753  14.252  1.00 10.00      A   
ATOM   4655  C   CYS A 491      17.141 -15.869  12.310  1.00 10.00      A   
ATOM   4656  O   CYS A 491      17.321 -16.449  11.236  1.00 10.00      A   
ATOM   4657  N   PRO A 492      17.343 -16.480  13.496  1.00 10.00      A   
ATOM   4658  CA  PRO A 492      17.807 -17.871  13.603  1.00 10.00      A   
ATOM   4659  CB  PRO A 492      18.145 -18.020  15.086  1.00 10.00      A   
ATOM   4660  CG  PRO A 492      17.271 -17.025  15.767  1.00 10.00      A   
ATOM   4661  CD  PRO A 492      17.150 -15.861  14.823  1.00 10.00      A   
ATOM   4662  C   PRO A 492      16.739 -18.886  13.196  1.00 10.00      A   
ATOM   4663  O   PRO A 492      16.969 -20.094  13.263  1.00 10.00      A   
ATOM   4664  N   PHE A 493      15.581 -18.391  12.773  1.00 10.00      A   
ATOM   4665  HN  PHE A 493      15.465 -17.422  12.734  1.00 10.00      A   
ATOM   4666  CA  PHE A 493      14.483 -19.251  12.351  1.00 10.00      A   
ATOM   4667  CB  PHE A 493      13.235 -18.420  12.050  1.00 10.00      A   
ATOM   4668  CG  PHE A 493      12.754 -17.584  13.204  1.00 10.00      A   
ATOM   4669  CD1 PHE A 493      12.195 -16.337  12.982  1.00 10.00      A   
ATOM   4670  CD2 PHE A 493      12.857 -18.042  14.506  1.00 10.00      A   
ATOM   4671  CE1 PHE A 493      11.747 -15.562  14.034  1.00 10.00      A   
ATOM   4672  CE2 PHE A 493      12.412 -17.272  15.564  1.00 10.00      A   
ATOM   4673  CZ  PHE A 493      11.855 -16.030  15.327  1.00 10.00      A   
ATOM   4674  C   PHE A 493      14.882 -20.041  11.113  1.00 10.00      A   
ATOM   4675  O   PHE A 493      15.291 -19.461  10.105  1.00 10.00      A   
ATOM   4676  N   GLY A 494      14.778 -21.360  11.198  1.00 10.00      A   
ATOM   4677  HN  GLY A 494      14.449 -21.769  12.031  1.00 10.00      A   
ATOM   4678  CA  GLY A 494      15.138 -22.201  10.084  1.00 10.00      A   
ATOM   4679  C   GLY A 494      13.931 -22.723   9.345  1.00 10.00      A   
ATOM   4680  O   GLY A 494      13.093 -21.952   8.881  1.00 10.00      A   
ATOM   4681  N   ASP A 495      13.845 -24.035   9.243  1.00 10.00      A   
ATOM   4682  HN  ASP A 495      14.552 -24.588   9.632  1.00 10.00      A   
ATOM   4683  CA  ASP A 495      12.746 -24.681   8.547  1.00 10.00      A   
ATOM   4684  CB  ASP A 495      13.253 -25.357   7.271  1.00 10.00      A   
ATOM   4685  CG  ASP A 495      14.608 -26.019   7.444  1.00 10.00      A   
ATOM   4686  OD1 ASP A 495      15.611 -25.471   6.938  1.00 10.00      A   
ATOM   4687  OD2 ASP A 495      14.681 -27.084   8.088  1.00 10.00      A   
ATOM   4688  C   ASP A 495      12.041 -25.698   9.437  1.00 10.00      A   
ATOM   4689  O   ASP A 495      11.113 -26.380   8.998  1.00 10.00      A   
ATOM   4690  N   LYS A 496      12.464 -25.777  10.693  1.00 10.00      A   
ATOM   4691  HN  LYS A 496      13.176 -25.173  10.998  1.00 10.00      A   
ATOM   4692  CA  LYS A 496      11.873 -26.729  11.630  1.00 10.00      A   
ATOM   4693  CB  LYS A 496      12.674 -26.778  12.930  1.00 10.00      A   
ATOM   4694  CG  LYS A 496      14.142 -27.102  12.727  1.00 10.00      A   
ATOM   4695  CD  LYS A 496      14.906 -27.081  14.039  1.00 10.00      A   
ATOM   4696  CE  LYS A 496      16.406 -26.976  13.808  1.00 10.00      A   
ATOM   4697  NZ  LYS A 496      16.768 -25.763  13.026  1.00 10.00      A   
ATOM   4698  HZ1 LYS A 496      17.793 -25.596  13.074  1.00 10.00      A   
ATOM   4699  HZ2 LYS A 496      16.275 -24.927  13.411  1.00 10.00      A   
ATOM   4700  HZ3 LYS A 496      16.497 -25.882  12.028  1.00 10.00      A   
ATOM   4701  C   LYS A 496      10.412 -26.392  11.914  1.00 10.00      A   
ATOM   4702  O   LYS A 496       9.539 -27.257  11.846  1.00 10.00      A   
ATOM   4703  N   ALA A 497      10.152 -25.128  12.215  1.00 10.00      A   
ATOM   4704  HN  ALA A 497      10.888 -24.482  12.240  1.00 10.00      A   
ATOM   4705  CA  ALA A 497       8.799 -24.672  12.502  1.00 10.00      A   
ATOM   4706  CB  ALA A 497       8.835 -23.414  13.353  1.00 10.00      A   
ATOM   4707  C   ALA A 497       8.049 -24.404  11.207  1.00 10.00      A   
ATOM   4708  O   ALA A 497       6.821 -24.485  11.154  1.00 10.00      A   
ATOM   4709  N   LEU A 498       8.806 -24.093  10.162  1.00 10.00      A   
ATOM   4710  HN  LEU A 498       9.779 -24.048  10.278  1.00 10.00      A   
ATOM   4711  CA  LEU A 498       8.238 -23.810   8.853  1.00 10.00      A   
ATOM   4712  CB  LEU A 498       9.346 -23.390   7.889  1.00 10.00      A   
ATOM   4713  CG  LEU A 498       8.938 -23.231   6.425  1.00 10.00      A   
ATOM   4714  CD1 LEU A 498       8.071 -21.995   6.239  1.00 10.00      A   
ATOM   4715  CD2 LEU A 498      10.164 -23.181   5.526  1.00 10.00      A   
ATOM   4716  C   LEU A 498       7.502 -25.028   8.300  1.00 10.00      A   
ATOM   4717  O   LEU A 498       6.333 -24.945   7.931  1.00 10.00      A   
ATOM   4718  N   LEU A 499       8.188 -26.164   8.270  1.00 10.00      A   
ATOM   4719  HN  LEU A 499       9.111 -26.174   8.606  1.00 10.00      A   
ATOM   4720  CA  LEU A 499       7.607 -27.398   7.751  1.00 10.00      A   
ATOM   4721  CB  LEU A 499       8.682 -28.472   7.571  1.00 10.00      A   
ATOM   4722  CG  LEU A 499       9.830 -28.124   6.619  1.00 10.00      A   
ATOM   4723  CD1 LEU A 499      10.895 -29.205   6.646  1.00 10.00      A   
ATOM   4724  CD2 LEU A 499       9.315 -27.912   5.205  1.00 10.00      A   
ATOM   4725  C   LEU A 499       6.490 -27.908   8.653  1.00 10.00      A   
ATOM   4726  O   LEU A 499       5.598 -28.625   8.205  1.00 10.00      A   
ATOM   4727  N   ALA A 500       6.535 -27.521   9.922  1.00 10.00      A   
ATOM   4728  HN  ALA A 500       7.261 -26.932  10.219  1.00 10.00      A   
ATOM   4729  CA  ALA A 500       5.527 -27.946  10.880  1.00 10.00      A   
ATOM   4730  CB  ALA A 500       6.070 -27.859  12.297  1.00 10.00      A   
ATOM   4731  C   ALA A 500       4.246 -27.127  10.739  1.00 10.00      A   
ATOM   4732  O   ALA A 500       3.173 -27.572  11.145  1.00 10.00      A   
ATOM   4733  N   ASN A 501       4.354 -25.942  10.152  1.00 10.00      A   
ATOM   4734  HN  ASN A 501       5.234 -25.645   9.824  1.00 10.00      A   
ATOM   4735  CA  ASN A 501       3.195 -25.067   9.972  1.00 10.00      A   
ATOM   4736  CB  ASN A 501       3.400 -23.735  10.689  1.00 10.00      A   
ATOM   4737  CG  ASN A 501       3.020 -23.788  12.151  1.00 10.00      A   
ATOM   4738  OD1 ASN A 501       1.858 -23.602  12.511  1.00 10.00      A   
ATOM   4739  ND2 ASN A 501       4.000 -24.025  13.009  1.00 10.00      A   
ATOM   4740 HD21 ASN A 501       4.905 -24.150  12.654  1.00 10.00      A   
ATOM   4741 HD22 ASN A 501       3.781 -24.070  13.967  1.00 10.00      A   
ATOM   4742  C   ASN A 501       2.926 -24.812   8.498  1.00 10.00      A   
ATOM   4743  O   ASN A 501       2.588 -23.696   8.100  1.00 10.00      A   
ATOM   4744  N   ALA A 502       3.067 -25.853   7.688  1.00 10.00      A   
ATOM   4745  HN  ALA A 502       3.329 -26.722   8.063  1.00 10.00      A   
ATOM   4746  CA  ALA A 502       2.837 -25.732   6.254  1.00 10.00      A   
ATOM   4747  CB  ALA A 502       3.346 -26.965   5.529  1.00 10.00      A   
ATOM   4748  C   ALA A 502       1.359 -25.516   5.952  1.00 10.00      A   
ATOM   4749  O   ALA A 502       1.000 -24.944   4.922  1.00 10.00      A   
ATOM   4750  N   SER A 503       0.503 -25.973   6.853  1.00 10.00      A   
ATOM   4751  HN  SER A 503       0.843 -26.420   7.655  1.00 10.00      A   
ATOM   4752  CA  SER A 503      -0.933 -25.829   6.676  1.00 10.00      A   
ATOM   4753  CB  SER A 503      -1.670 -26.871   7.519  1.00 10.00      A   
ATOM   4754  OG  SER A 503      -1.020 -28.133   7.446  1.00 10.00      A   
ATOM   4755  HG  SER A 503      -1.450 -28.747   8.057  1.00 10.00      A   
ATOM   4756  C   SER A 503      -1.394 -24.422   7.053  1.00 10.00      A   
ATOM   4757  O   SER A 503      -2.385 -23.916   6.519  1.00 10.00      A   
ATOM   4758  N   LYS A 504      -0.664 -23.791   7.963  1.00 10.00      A   
ATOM   4759  HN  LYS A 504       0.115 -24.251   8.351  1.00 10.00      A   
ATOM   4760  CA  LYS A 504      -0.993 -22.444   8.421  1.00 10.00      A   
ATOM   4761  CB  LYS A 504      -0.150 -22.079   9.650  1.00 10.00      A   
ATOM   4762  CG  LYS A 504      -0.460 -20.720  10.261  1.00 10.00      A   
ATOM   4763  CD  LYS A 504      -1.859 -20.674  10.853  1.00 10.00      A   
ATOM   4764  CE  LYS A 504      -2.052 -19.428  11.701  1.00 10.00      A   
ATOM   4765  NZ  LYS A 504      -3.446 -19.294  12.199  1.00 10.00      A   
ATOM   4766  HZ1 LYS A 504      -4.061 -18.919  11.447  1.00 10.00      A   
ATOM   4767  HZ2 LYS A 504      -3.472 -18.645  13.011  1.00 10.00      A   
ATOM   4768  HZ3 LYS A 504      -3.814 -20.220  12.500  1.00 10.00      A   
ATOM   4769  C   LYS A 504      -0.779 -21.420   7.312  1.00 10.00      A   
ATOM   4770  O   LYS A 504      -1.447 -20.386   7.269  1.00 10.00      A   
ATOM   4771  N   LEU A 505       0.133 -21.733   6.404  1.00 10.00      A   
ATOM   4772  HN  LEU A 505       0.612 -22.584   6.485  1.00 10.00      A   
ATOM   4773  CA  LEU A 505       0.451 -20.848   5.293  1.00 10.00      A   
ATOM   4774  CB  LEU A 505       1.717 -21.321   4.578  1.00 10.00      A   
ATOM   4775  CG  LEU A 505       2.990 -21.376   5.428  1.00 10.00      A   
ATOM   4776  CD1 LEU A 505       4.183 -21.796   4.581  1.00 10.00      A   
ATOM   4777  CD2 LEU A 505       3.249 -20.037   6.104  1.00 10.00      A   
ATOM   4778  C   LEU A 505      -0.710 -20.716   4.308  1.00 10.00      A   
ATOM   4779  O   LEU A 505      -0.754 -19.775   3.521  1.00 10.00      A   
ATOM   4780  N   GLU A 506      -1.648 -21.660   4.350  1.00 10.00      A   
ATOM   4781  HN  GLU A 506      -1.557 -22.397   4.987  1.00 10.00      A   
ATOM   4782  CA  GLU A 506      -2.809 -21.622   3.465  1.00 10.00      A   
ATOM   4783  CB  GLU A 506      -3.509 -22.981   3.409  1.00 10.00      A   
ATOM   4784  CG  GLU A 506      -2.883 -23.978   2.450  1.00 10.00      A   
ATOM   4785  CD  GLU A 506      -3.818 -25.127   2.116  1.00 10.00      A   
ATOM   4786  OE1 GLU A 506      -4.187 -25.888   3.035  1.00 10.00      A   
ATOM   4787  OE2 GLU A 506      -4.189 -25.274   0.934  1.00 10.00      A   
ATOM   4788  C   GLU A 506      -3.798 -20.559   3.924  1.00 10.00      A   
ATOM   4789  O   GLU A 506      -4.554 -20.013   3.123  1.00 10.00      A   
ATOM   4790  N   THR A 507      -3.780 -20.270   5.220  1.00 10.00      A   
ATOM   4791  HN  THR A 507      -3.159 -20.747   5.808  1.00 10.00      A   
ATOM   4792  CA  THR A 507      -4.667 -19.274   5.801  1.00 10.00      A   
ATOM   4793  CB  THR A 507      -5.084 -19.701   7.219  1.00 10.00      A   
ATOM   4794  OG1 THR A 507      -4.139 -20.665   7.719  1.00 10.00      A   
ATOM   4795  HG1 THR A 507      -3.267 -20.245   7.803  1.00 10.00      A   
ATOM   4796  CG2 THR A 507      -6.474 -20.316   7.201  1.00 10.00      A   
ATOM   4797  C   THR A 507      -3.992 -17.903   5.862  1.00 10.00      A   
ATOM   4798  O   THR A 507      -4.592 -16.915   6.299  1.00 10.00      A   
ATOM   4799  N   MET A 508      -2.746 -17.850   5.410  1.00 10.00      A   
ATOM   4800  HN  MET A 508      -2.335 -18.662   5.042  1.00 10.00      A   
ATOM   4801  CA  MET A 508      -1.979 -16.611   5.415  1.00 10.00      A   
ATOM   4802  CB  MET A 508      -0.603 -16.826   6.051  1.00 10.00      A   
ATOM   4803  CG  MET A 508      -0.631 -17.042   7.557  1.00 10.00      A   
ATOM   4804  SD  MET A 508       1.015 -17.268   8.258  1.00 10.00      A   
ATOM   4805  CE  MET A 508       1.817 -15.752   7.742  1.00 10.00      A   
ATOM   4806  C   MET A 508      -1.812 -16.086   3.998  1.00 10.00      A   
ATOM   4807  O   MET A 508      -1.580 -16.856   3.069  1.00 10.00      A   
ATOM   4808  N   ARG A 509      -1.929 -14.774   3.844  1.00 10.00      A   
ATOM   4809  HN  ARG A 509      -2.101 -14.220   4.633  1.00 10.00      A   
ATOM   4810  CA  ARG A 509      -1.796 -14.132   2.544  1.00 10.00      A   
ATOM   4811  CB  ARG A 509      -2.055 -12.623   2.659  1.00 10.00      A   
ATOM   4812  CG  ARG A 509      -2.038 -11.887   1.324  1.00 10.00      A   
ATOM   4813  CD  ARG A 509      -1.803 -10.393   1.506  1.00 10.00      A   
ATOM   4814  NE  ARG A 509      -3.012  -9.677   1.925  1.00 10.00      A   
ATOM   4815  HE  ARG A 509      -3.851 -10.192   1.961  1.00 10.00      A   
ATOM   4816  CZ  ARG A 509      -3.035  -8.380   2.254  1.00 10.00      A   
ATOM   4817  NH1 ARG A 509      -1.928  -7.654   2.215  1.00 10.00      A   
ATOM   4818 HH11 ARG A 509      -1.021  -8.079   1.924  1.00 10.00      A   
ATOM   4819 HH12 ARG A 509      -1.965  -6.637   2.487  1.00 10.00      A   
ATOM   4820  NH2 ARG A 509      -4.169  -7.802   2.621  1.00 10.00      A   
ATOM   4821 HH21 ARG A 509      -4.173  -6.779   2.874  1.00 10.00      A   
ATOM   4822 HH22 ARG A 509      -5.057  -8.349   2.658  1.00 10.00      A   
ATOM   4823  C   ARG A 509      -0.414 -14.377   1.955  1.00 10.00      A   
ATOM   4824  O   ARG A 509      -0.287 -14.810   0.810  1.00 10.00      A   
ATOM   4825  N   SER A 510       0.615 -14.113   2.749  1.00 10.00      A   
ATOM   4826  HN  SER A 510       0.450 -13.786   3.657  1.00 10.00      A   
ATOM   4827  CA  SER A 510       1.987 -14.295   2.299  1.00 10.00      A   
ATOM   4828  CB  SER A 510       2.370 -13.171   1.332  1.00 10.00      A   
ATOM   4829  OG  SER A 510       1.684 -11.968   1.649  1.00 10.00      A   
ATOM   4830  HG  SER A 510       1.955 -11.277   1.034  1.00 10.00      A   
ATOM   4831  C   SER A 510       2.974 -14.345   3.467  1.00 10.00      A   
ATOM   4832  O   SER A 510       2.723 -13.785   4.542  1.00 10.00      A   
ATOM   4833  N   LEU A 511       4.094 -15.026   3.247  1.00 10.00      A   
ATOM   4834  HN  LEU A 511       4.222 -15.462   2.369  1.00 10.00      A   
ATOM   4835  CA  LEU A 511       5.142 -15.148   4.250  1.00 10.00      A   
ATOM   4836  CB  LEU A 511       5.170 -16.563   4.842  1.00 10.00      A   
ATOM   4837  CG  LEU A 511       6.289 -16.845   5.852  1.00 10.00      A   
ATOM   4838  CD1 LEU A 511       6.057 -16.080   7.146  1.00 10.00      A   
ATOM   4839  CD2 LEU A 511       6.417 -18.336   6.121  1.00 10.00      A   
ATOM   4840  C   LEU A 511       6.492 -14.819   3.622  1.00 10.00      A   
ATOM   4841  O   LEU A 511       6.894 -15.443   2.635  1.00 10.00      A   
ATOM   4842  N   TRP A 512       7.183 -13.837   4.182  1.00 10.00      A   
ATOM   4843  HN  TRP A 512       6.813 -13.377   4.967  1.00 10.00      A   
ATOM   4844  CA  TRP A 512       8.480 -13.427   3.670  1.00 10.00      A   
ATOM   4845  CB  TRP A 512       8.463 -11.929   3.318  1.00 10.00      A   
ATOM   4846  CG  TRP A 512       9.820 -11.340   3.062  1.00 10.00      A   
ATOM   4847  CD1 TRP A 512      10.615 -10.702   3.969  1.00 10.00      A   
ATOM   4848  CD2 TRP A 512      10.539 -11.330   1.820  1.00 10.00      A   
ATOM   4849  NE1 TRP A 512      11.787 -10.308   3.380  1.00 10.00      A   
ATOM   4850  HE1 TRP A 512      12.525  -9.836   3.834  1.00 10.00      A   
ATOM   4851  CE2 TRP A 512      11.767 -10.681   2.059  1.00 10.00      A   
ATOM   4852  CE3 TRP A 512      10.271 -11.812   0.534  1.00 10.00      A   
ATOM   4853  CZ2 TRP A 512      12.722 -10.503   1.061  1.00 10.00      A   
ATOM   4854  CZ3 TRP A 512      11.220 -11.630  -0.455  1.00 10.00      A   
ATOM   4855  CH2 TRP A 512      12.430 -10.982  -0.187  1.00 10.00      A   
ATOM   4856  C   TRP A 512       9.582 -13.727   4.683  1.00 10.00      A   
ATOM   4857  O   TRP A 512       9.492 -13.330   5.846  1.00 10.00      A   
ATOM   4858  N   MET A 513      10.609 -14.440   4.240  1.00 10.00      A   
ATOM   4859  HN  MET A 513      10.606 -14.753   3.308  1.00 10.00      A   
ATOM   4860  CA  MET A 513      11.742 -14.779   5.093  1.00 10.00      A   
ATOM   4861  CB  MET A 513      11.735 -16.267   5.457  1.00 10.00      A   
ATOM   4862  CG  MET A 513      10.518 -16.717   6.244  1.00 10.00      A   
ATOM   4863  SD  MET A 513      10.626 -18.442   6.755  1.00 10.00      A   
ATOM   4864  CE  MET A 513      11.859 -18.329   8.047  1.00 10.00      A   
ATOM   4865  C   MET A 513      13.041 -14.425   4.379  1.00 10.00      A   
ATOM   4866  O   MET A 513      13.250 -14.807   3.227  1.00 10.00      A   
ATOM   4867  N   SER A 514      13.908 -13.689   5.056  1.00 10.00      A   
ATOM   4868  HN  SER A 514      13.694 -13.421   5.981  1.00 10.00      A   
ATOM   4869  CA  SER A 514      15.177 -13.281   4.472  1.00 10.00      A   
ATOM   4870  CB  SER A 514      15.122 -11.808   4.061  1.00 10.00      A   
ATOM   4871  OG  SER A 514      14.080 -11.127   4.742  1.00 10.00      A   
ATOM   4872  HG  SER A 514      13.439 -11.767   5.070  1.00 10.00      A   
ATOM   4873  C   SER A 514      16.328 -13.514   5.444  1.00 10.00      A   
ATOM   4874  O   SER A 514      16.190 -13.263   6.644  1.00 10.00      A   
ATOM   4875  N   SER A 515      17.448 -14.020   4.919  1.00 10.00      A   
ATOM   4876  HN  SER A 515      17.473 -14.219   3.956  1.00 10.00      A   
ATOM   4877  CA  SER A 515      18.638 -14.291   5.721  1.00 10.00      A   
ATOM   4878  CB  SER A 515      19.328 -12.986   6.115  1.00 10.00      A   
ATOM   4879  OG  SER A 515      19.457 -12.135   4.986  1.00 10.00      A   
ATOM   4880  HG  SER A 515      20.311 -11.688   5.018  1.00 10.00      A   
ATOM   4881  C   SER A 515      18.313 -15.141   6.947  1.00 10.00      A   
ATOM   4882  O   SER A 515      18.732 -14.839   8.067  1.00 10.00      A   
ATOM   4883  N   CYS A 516      17.560 -16.208   6.718  1.00 10.00      A   
ATOM   4884  HN  CYS A 516      17.275 -16.402   5.804  1.00 10.00      A   
ATOM   4885  CA  CYS A 516      17.168 -17.111   7.780  1.00 10.00      A   
ATOM   4886  CB  CYS A 516      15.649 -17.300   7.771  1.00 10.00      A   
ATOM   4887  SG  CYS A 516      14.711 -15.755   7.839  1.00 10.00      A   
ATOM   4888  HG  CYS A 516      15.529 -14.763   7.507  1.00 10.00      A   
ATOM   4889  C   CYS A 516      17.887 -18.447   7.620  1.00 10.00      A   
ATOM   4890  O   CYS A 516      18.727 -18.598   6.732  1.00 10.00      A   
ATOM   4891  N   SER A 517      17.551 -19.415   8.455  1.00 10.00      A   
ATOM   4892  HN  SER A 517      16.854 -19.254   9.133  1.00 10.00      A   
ATOM   4893  CA  SER A 517      18.189 -20.721   8.394  1.00 10.00      A   
ATOM   4894  CB  SER A 517      18.359 -21.275   9.810  1.00 10.00      A   
ATOM   4895  OG  SER A 517      18.745 -20.245  10.709  1.00 10.00      A   
ATOM   4896  HG  SER A 517      18.352 -20.409  11.577  1.00 10.00      A   
ATOM   4897  C   SER A 517      17.393 -21.693   7.520  1.00 10.00      A   
ATOM   4898  O   SER A 517      17.445 -22.906   7.711  1.00 10.00      A   
ATOM   4899  N   VAL A 518      16.663 -21.152   6.556  1.00 10.00      A   
ATOM   4900  HN  VAL A 518      16.679 -20.183   6.438  1.00 10.00      A   
ATOM   4901  CA  VAL A 518      15.854 -21.967   5.655  1.00 10.00      A   
ATOM   4902  CB  VAL A 518      14.838 -21.113   4.863  1.00 10.00      A   
ATOM   4903  CG1 VAL A 518      13.881 -22.003   4.080  1.00 10.00      A   
ATOM   4904  CG2 VAL A 518      14.067 -20.188   5.795  1.00 10.00      A   
ATOM   4905  C   VAL A 518      16.752 -22.714   4.676  1.00 10.00      A   
ATOM   4906  O   VAL A 518      17.372 -22.108   3.798  1.00 10.00      A   
ATOM   4907  N   SER A 519      16.835 -24.024   4.840  1.00 10.00      A   
ATOM   4908  HN  SER A 519      16.332 -24.453   5.572  1.00 10.00      A   
ATOM   4909  CA  SER A 519      17.664 -24.844   3.977  1.00 10.00      A   
ATOM   4910  CB  SER A 519      17.909 -26.210   4.623  1.00 10.00      A   
ATOM   4911  OG  SER A 519      16.687 -26.822   4.998  1.00 10.00      A   
ATOM   4912  HG  SER A 519      16.266 -26.305   5.710  1.00 10.00      A   
ATOM   4913  C   SER A 519      17.058 -25.001   2.583  1.00 10.00      A   
ATOM   4914  O   SER A 519      15.844 -24.861   2.397  1.00 10.00      A   
ATOM   4915  N   PHE A 520      17.914 -25.287   1.610  1.00 10.00      A   
ATOM   4916  HN  PHE A 520      18.867 -25.369   1.827  1.00 10.00      A   
ATOM   4917  CA  PHE A 520      17.486 -25.475   0.230  1.00 10.00      A   
ATOM   4918  CB  PHE A 520      18.717 -25.639  -0.671  1.00 10.00      A   
ATOM   4919  CG  PHE A 520      18.406 -25.948  -2.107  1.00 10.00      A   
ATOM   4920  CD1 PHE A 520      17.820 -24.997  -2.928  1.00 10.00      A   
ATOM   4921  CD2 PHE A 520      18.702 -27.191  -2.639  1.00 10.00      A   
ATOM   4922  CE1 PHE A 520      17.534 -25.279  -4.249  1.00 10.00      A   
ATOM   4923  CE2 PHE A 520      18.419 -27.479  -3.959  1.00 10.00      A   
ATOM   4924  CZ  PHE A 520      17.834 -26.523  -4.766  1.00 10.00      A   
ATOM   4925  C   PHE A 520      16.571 -26.691   0.114  1.00 10.00      A   
ATOM   4926  O   PHE A 520      15.597 -26.687  -0.643  1.00 10.00      A   
ATOM   4927  N   GLY A 521      16.887 -27.724   0.892  1.00 10.00      A   
ATOM   4928  HN  GLY A 521      17.670 -27.657   1.477  1.00 10.00      A   
ATOM   4929  CA  GLY A 521      16.095 -28.938   0.881  1.00 10.00      A   
ATOM   4930  C   GLY A 521      14.682 -28.704   1.377  1.00 10.00      A   
ATOM   4931  O   GLY A 521      13.727 -29.265   0.842  1.00 10.00      A   
ATOM   4932  N   ALA A 522      14.547 -27.859   2.393  1.00 10.00      A   
ATOM   4933  HN  ALA A 522      15.344 -27.433   2.769  1.00 10.00      A   
ATOM   4934  CA  ALA A 522      13.246 -27.548   2.965  1.00 10.00      A   
ATOM   4935  CB  ALA A 522      13.412 -26.673   4.191  1.00 10.00      A   
ATOM   4936  C   ALA A 522      12.351 -26.859   1.946  1.00 10.00      A   
ATOM   4937  O   ALA A 522      11.149 -27.104   1.897  1.00 10.00      A   
ATOM   4938  N   CYS A 523      12.948 -26.002   1.128  1.00 10.00      A   
ATOM   4939  HN  CYS A 523      13.912 -25.852   1.212  1.00 10.00      A   
ATOM   4940  CA  CYS A 523      12.205 -25.281   0.108  1.00 10.00      A   
ATOM   4941  CB  CYS A 523      13.123 -24.289  -0.606  1.00 10.00      A   
ATOM   4942  SG  CYS A 523      13.995 -23.156   0.508  1.00 10.00      A   
ATOM   4943  HG  CYS A 523      14.775 -23.879   1.307  1.00 10.00      A   
ATOM   4944  C   CYS A 523      11.564 -26.253  -0.885  1.00 10.00      A   
ATOM   4945  O   CYS A 523      10.398 -26.100  -1.264  1.00 10.00      A   
ATOM   4946  N   LYS A 524      12.325 -27.264  -1.286  1.00 10.00      A   
ATOM   4947  HN  LYS A 524      13.242 -27.334  -0.945  1.00 10.00      A   
ATOM   4948  CA  LYS A 524      11.830 -28.270  -2.219  1.00 10.00      A   
ATOM   4949  CB  LYS A 524      12.961 -29.190  -2.689  1.00 10.00      A   
ATOM   4950  CG  LYS A 524      13.988 -28.521  -3.592  1.00 10.00      A   
ATOM   4951  CD  LYS A 524      14.972 -29.535  -4.156  1.00 10.00      A   
ATOM   4952  CE  LYS A 524      15.879 -30.087  -3.070  1.00 10.00      A   
ATOM   4953  NZ  LYS A 524      16.488 -31.390  -3.451  1.00 10.00      A   
ATOM   4954  HZ1 LYS A 524      15.746 -32.076  -3.709  1.00 10.00      A   
ATOM   4955  HZ2 LYS A 524      17.031 -31.774  -2.644  1.00 10.00      A   
ATOM   4956  HZ3 LYS A 524      17.131 -31.265  -4.259  1.00 10.00      A   
ATOM   4957  C   LYS A 524      10.727 -29.095  -1.571  1.00 10.00      A   
ATOM   4958  O   LYS A 524       9.706 -29.387  -2.197  1.00 10.00      A   
ATOM   4959  N   LEU A 525      10.939 -29.457  -0.309  1.00 10.00      A   
ATOM   4960  HN  LEU A 525      11.778 -29.191   0.125  1.00 10.00      A   
ATOM   4961  CA  LEU A 525       9.975 -30.248   0.443  1.00 10.00      A   
ATOM   4962  CB  LEU A 525      10.560 -30.659   1.799  1.00 10.00      A   
ATOM   4963  CG  LEU A 525       9.668 -31.521   2.699  1.00 10.00      A   
ATOM   4964  CD1 LEU A 525       9.296 -32.821   2.002  1.00 10.00      A   
ATOM   4965  CD2 LEU A 525      10.361 -31.805   4.024  1.00 10.00      A   
ATOM   4966  C   LEU A 525       8.662 -29.493   0.638  1.00 10.00      A   
ATOM   4967  O   LEU A 525       7.584 -30.058   0.454  1.00 10.00      A   
ATOM   4968  N   LEU A 526       8.759 -28.217   0.998  1.00 10.00      A   
ATOM   4969  HN  LEU A 526       9.653 -27.821   1.124  1.00 10.00      A   
ATOM   4970  CA  LEU A 526       7.580 -27.390   1.218  1.00 10.00      A   
ATOM   4971  CB  LEU A 526       7.990 -26.004   1.726  1.00 10.00      A   
ATOM   4972  CG  LEU A 526       6.865 -25.126   2.280  1.00 10.00      A   
ATOM   4973  CD1 LEU A 526       6.365 -25.662   3.614  1.00 10.00      A   
ATOM   4974  CD2 LEU A 526       7.332 -23.685   2.418  1.00 10.00      A   
ATOM   4975  C   LEU A 526       6.759 -27.253  -0.060  1.00 10.00      A   
ATOM   4976  O   LEU A 526       5.531 -27.369  -0.037  1.00 10.00      A   
ATOM   4977  N   GLY A 527       7.444 -27.030  -1.177  1.00 10.00      A   
ATOM   4978  HN  GLY A 527       8.425 -26.968  -1.137  1.00 10.00      A   
ATOM   4979  CA  GLY A 527       6.766 -26.874  -2.447  1.00 10.00      A   
ATOM   4980  C   GLY A 527       6.056 -28.135  -2.895  1.00 10.00      A   
ATOM   4981  O   GLY A 527       4.969 -28.074  -3.472  1.00 10.00      A   
ATOM   4982  N   GLN A 528       6.663 -29.282  -2.626  1.00 10.00      A   
ATOM   4983  HN  GLN A 528       7.527 -29.271  -2.160  1.00 10.00      A   
ATOM   4984  CA  GLN A 528       6.074 -30.556  -3.015  1.00 10.00      A   
ATOM   4985  CB  GLN A 528       7.135 -31.653  -3.098  1.00 10.00      A   
ATOM   4986  CG  GLN A 528       7.937 -31.623  -4.388  1.00 10.00      A   
ATOM   4987  CD  GLN A 528       7.058 -31.768  -5.614  1.00 10.00      A   
ATOM   4988  OE1 GLN A 528       6.034 -32.449  -5.578  1.00 10.00      A   
ATOM   4989  NE2 GLN A 528       7.447 -31.134  -6.705  1.00 10.00      A   
ATOM   4990 HE21 GLN A 528       8.275 -30.609  -6.671  1.00 10.00      A   
ATOM   4991 HE22 GLN A 528       6.884 -31.205  -7.508  1.00 10.00      A   
ATOM   4992  C   GLN A 528       4.952 -30.961  -2.074  1.00 10.00      A   
ATOM   4993  O   GLN A 528       4.031 -31.681  -2.463  1.00 10.00      A   
ATOM   4994  N   LYS A 529       5.037 -30.497  -0.836  1.00 10.00      A   
ATOM   4995  HN  LYS A 529       5.809 -29.947  -0.585  1.00 10.00      A   
ATOM   4996  CA  LYS A 529       4.033 -30.794   0.165  1.00 10.00      A   
ATOM   4997  CB  LYS A 529       4.583 -30.505   1.566  1.00 10.00      A   
ATOM   4998  CG  LYS A 529       3.607 -30.794   2.697  1.00 10.00      A   
ATOM   4999  CD  LYS A 529       4.126 -30.265   4.025  1.00 10.00      A   
ATOM   5000  CE  LYS A 529       3.154 -30.551   5.162  1.00 10.00      A   
ATOM   5001  NZ  LYS A 529       3.158 -31.981   5.572  1.00 10.00      A   
ATOM   5002  HZ1 LYS A 529       4.137 -32.325   5.655  1.00 10.00      A   
ATOM   5003  HZ2 LYS A 529       2.658 -32.566   4.871  1.00 10.00      A   
ATOM   5004  HZ3 LYS A 529       2.685 -32.085   6.494  1.00 10.00      A   
ATOM   5005  C   LYS A 529       2.782 -29.961  -0.082  1.00 10.00      A   
ATOM   5006  O   LYS A 529       1.657 -30.463   0.020  1.00 10.00      A   
ATOM   5007  N   MET A 530       2.981 -28.689  -0.411  1.00 10.00      A   
ATOM   5008  HN  MET A 530       3.901 -28.347  -0.489  1.00 10.00      A   
ATOM   5009  CA  MET A 530       1.873 -27.784  -0.663  1.00 10.00      A   
ATOM   5010  CB  MET A 530       1.880 -26.641   0.356  1.00 10.00      A   
ATOM   5011  CG  MET A 530       1.971 -27.095   1.806  1.00 10.00      A   
ATOM   5012  SD  MET A 530       0.549 -28.072   2.326  1.00 10.00      A   
ATOM   5013  CE  MET A 530      -0.704 -26.799   2.423  1.00 10.00      A   
ATOM   5014  C   MET A 530       1.944 -27.222  -2.079  1.00 10.00      A   
ATOM   5015  O   MET A 530       2.661 -26.257  -2.335  1.00 10.00      A   
ATOM   5016  N   PRO A 531       1.186 -27.808  -3.019  1.00 10.00      A   
ATOM   5017  CA  PRO A 531       1.171 -27.371  -4.423  1.00 10.00      A   
ATOM   5018  CB  PRO A 531       0.559 -28.572  -5.142  1.00 10.00      A   
ATOM   5019  CG  PRO A 531      -0.359 -29.169  -4.131  1.00 10.00      A   
ATOM   5020  CD  PRO A 531       0.290 -28.956  -2.791  1.00 10.00      A   
ATOM   5021  C   PRO A 531       0.306 -26.131  -4.644  1.00 10.00      A   
ATOM   5022  O   PRO A 531       0.222 -25.606  -5.755  1.00 10.00      A   
ATOM   5023  N   LYS A 532      -0.350 -25.672  -3.589  1.00 10.00      A   
ATOM   5024  HN  LYS A 532      -0.260 -26.138  -2.733  1.00 10.00      A   
ATOM   5025  CA  LYS A 532      -1.205 -24.496  -3.679  1.00 10.00      A   
ATOM   5026  CB  LYS A 532      -2.491 -24.698  -2.876  1.00 10.00      A   
ATOM   5027  CG  LYS A 532      -3.443 -25.730  -3.460  1.00 10.00      A   
ATOM   5028  CD  LYS A 532      -4.820 -25.618  -2.830  1.00 10.00      A   
ATOM   5029  CE  LYS A 532      -5.807 -26.579  -3.469  1.00 10.00      A   
ATOM   5030  NZ  LYS A 532      -5.655 -27.965  -2.955  1.00 10.00      A   
ATOM   5031  HZ1 LYS A 532      -5.184 -27.953  -2.027  1.00 10.00      A   
ATOM   5032  HZ2 LYS A 532      -5.091 -28.539  -3.616  1.00 10.00      A   
ATOM   5033  HZ3 LYS A 532      -6.591 -28.402  -2.848  1.00 10.00      A   
ATOM   5034  C   LYS A 532      -0.470 -23.248  -3.195  1.00 10.00      A   
ATOM   5035  O   LYS A 532      -0.980 -22.130  -3.294  1.00 10.00      A   
ATOM   5036  N   LEU A 533       0.732 -23.445  -2.678  1.00 10.00      A   
ATOM   5037  HN  LEU A 533       1.100 -24.353  -2.657  1.00 10.00      A   
ATOM   5038  CA  LEU A 533       1.539 -22.344  -2.175  1.00 10.00      A   
ATOM   5039  CB  LEU A 533       1.971 -22.601  -0.729  1.00 10.00      A   
ATOM   5040  CG  LEU A 533       0.867 -22.980   0.257  1.00 10.00      A   
ATOM   5041  CD1 LEU A 533       1.453 -23.269   1.631  1.00 10.00      A   
ATOM   5042  CD2 LEU A 533      -0.184 -21.884   0.341  1.00 10.00      A   
ATOM   5043  C   LEU A 533       2.770 -22.175  -3.048  1.00 10.00      A   
ATOM   5044  O   LEU A 533       3.570 -23.100  -3.185  1.00 10.00      A   
ATOM   5045  N   ASN A 534       2.911 -21.007  -3.652  1.00 10.00      A   
ATOM   5046  HN  ASN A 534       2.242 -20.302  -3.503  1.00 10.00      A   
ATOM   5047  CA  ASN A 534       4.051 -20.733  -4.515  1.00 10.00      A   
ATOM   5048  CB  ASN A 534       3.740 -19.598  -5.499  1.00 10.00      A   
ATOM   5049  CG  ASN A 534       3.224 -20.089  -6.841  1.00 10.00      A   
ATOM   5050  OD1 ASN A 534       2.904 -21.266  -7.013  1.00 10.00      A   
ATOM   5051  ND2 ASN A 534       3.123 -19.181  -7.801  1.00 10.00      A   
ATOM   5052 HD21 ASN A 534       3.391 -18.253  -7.598  1.00 10.00      A   
ATOM   5053 HD22 ASN A 534       2.779 -19.468  -8.671  1.00 10.00      A   
ATOM   5054  C   ASN A 534       5.274 -20.390  -3.677  1.00 10.00      A   
ATOM   5055  O   ASN A 534       5.372 -19.290  -3.127  1.00 10.00      A   
ATOM   5056  N   VAL A 535       6.182 -21.349  -3.551  1.00 10.00      A   
ATOM   5057  HN  VAL A 535       6.027 -22.210  -3.991  1.00 10.00      A   
ATOM   5058  CA  VAL A 535       7.407 -21.160  -2.787  1.00 10.00      A   
ATOM   5059  CB  VAL A 535       7.865 -22.472  -2.112  1.00 10.00      A   
ATOM   5060  CG1 VAL A 535       9.007 -22.212  -1.140  1.00 10.00      A   
ATOM   5061  CG2 VAL A 535       6.698 -23.136  -1.396  1.00 10.00      A   
ATOM   5062  C   VAL A 535       8.504 -20.659  -3.715  1.00 10.00      A   
ATOM   5063  O   VAL A 535       9.199 -21.447  -4.359  1.00 10.00      A   
ATOM   5064  N   GLU A 536       8.634 -19.347  -3.798  1.00 10.00      A   
ATOM   5065  HN  GLU A 536       8.042 -18.771  -3.267  1.00 10.00      A   
ATOM   5066  CA  GLU A 536       9.627 -18.739  -4.660  1.00 10.00      A   
ATOM   5067  CB  GLU A 536       9.074 -17.467  -5.300  1.00 10.00      A   
ATOM   5068  CG  GLU A 536       7.902 -17.702  -6.245  1.00 10.00      A   
ATOM   5069  CD  GLU A 536       7.504 -16.455  -7.010  1.00 10.00      A   
ATOM   5070  OE1 GLU A 536       8.175 -15.415  -6.853  1.00 10.00      A   
ATOM   5071  OE2 GLU A 536       6.516 -16.508  -7.773  1.00 10.00      A   
ATOM   5072  C   GLU A 536      10.925 -18.447  -3.918  1.00 10.00      A   
ATOM   5073  O   GLU A 536      10.946 -17.702  -2.937  1.00 10.00      A   
ATOM   5074  N   VAL A 537      11.995 -19.069  -4.377  1.00 10.00      A   
ATOM   5075  HN  VAL A 537      11.895 -19.693  -5.131  1.00 10.00      A   
ATOM   5076  CA  VAL A 537      13.312 -18.876  -3.790  1.00 10.00      A   
ATOM   5077  CB  VAL A 537      14.147 -20.172  -3.876  1.00 10.00      A   
ATOM   5078  CG1 VAL A 537      15.557 -19.953  -3.346  1.00 10.00      A   
ATOM   5079  CG2 VAL A 537      13.458 -21.301  -3.122  1.00 10.00      A   
ATOM   5080  C   VAL A 537      14.043 -17.760  -4.531  1.00 10.00      A   
ATOM   5081  O   VAL A 537      14.137 -17.784  -5.759  1.00 10.00      A   
ATOM   5082  N   ILE A 538      14.549 -16.788  -3.789  1.00 10.00      A   
ATOM   5083  HN  ILE A 538      14.464 -16.836  -2.810  1.00 10.00      A   
ATOM   5084  CA  ILE A 538      15.258 -15.664  -4.381  1.00 10.00      A   
ATOM   5085  CB  ILE A 538      14.649 -14.317  -3.936  1.00 10.00      A   
ATOM   5086  CG1 ILE A 538      13.134 -14.323  -4.152  1.00 10.00      A   
ATOM   5087  CG2 ILE A 538      15.293 -13.159  -4.690  1.00 10.00      A   
ATOM   5088  CD1 ILE A 538      12.424 -13.119  -3.571  1.00 10.00      A   
ATOM   5089  C   ILE A 538      16.730 -15.699  -3.991  1.00 10.00      A   
ATOM   5090  O   ILE A 538      17.074 -15.507  -2.822  1.00 10.00      A   
ATOM   5091  N   ASP A 539      17.589 -15.937  -4.970  1.00 10.00      A   
ATOM   5092  HN  ASP A 539      17.253 -16.064  -5.885  1.00 10.00      A   
ATOM   5093  CA  ASP A 539      19.026 -16.003  -4.736  1.00 10.00      A   
ATOM   5094  CB  ASP A 539      19.482 -17.462  -4.643  1.00 10.00      A   
ATOM   5095  CG  ASP A 539      20.576 -17.680  -3.612  1.00 10.00      A   
ATOM   5096  OD1 ASP A 539      20.249 -18.097  -2.478  1.00 10.00      A   
ATOM   5097  OD2 ASP A 539      21.764 -17.457  -3.931  1.00 10.00      A   
ATOM   5098  C   ASP A 539      19.759 -15.309  -5.873  1.00 10.00      A   
ATOM   5099  O   ASP A 539      19.580 -15.657  -7.039  1.00 10.00      A   
ATOM   5100  N   GLU A 540      20.567 -14.316  -5.538  1.00 10.00      A   
ATOM   5101  HN  GLU A 540      20.665 -14.074  -4.585  1.00 10.00      A   
ATOM   5102  CA  GLU A 540      21.316 -13.574  -6.539  1.00 10.00      A   
ATOM   5103  CB  GLU A 540      21.521 -12.123  -6.101  1.00 10.00      A   
ATOM   5104  CG  GLU A 540      20.249 -11.291  -6.077  1.00 10.00      A   
ATOM   5105  CD  GLU A 540      20.529  -9.812  -5.909  1.00 10.00      A   
ATOM   5106  OE1 GLU A 540      20.556  -9.338  -4.757  1.00 10.00      A   
ATOM   5107  OE2 GLU A 540      20.726  -9.118  -6.931  1.00 10.00      A   
ATOM   5108  C   GLU A 540      22.661 -14.231  -6.814  1.00 10.00      A   
ATOM   5109  O   GLU A 540      23.462 -13.726  -7.598  1.00 10.00      A   
ATOM   5110  N   ARG A 541      22.901 -15.361  -6.173  1.00 10.00      A   
ATOM   5111  HN  ARG A 541      22.218 -15.727  -5.568  1.00 10.00      A   
ATOM   5112  CA  ARG A 541      24.151 -16.086  -6.350  1.00 10.00      A   
ATOM   5113  CB  ARG A 541      24.633 -16.638  -5.011  1.00 10.00      A   
ATOM   5114  CG  ARG A 541      24.817 -15.580  -3.934  1.00 10.00      A   
ATOM   5115  CD  ARG A 541      24.863 -16.203  -2.551  1.00 10.00      A   
ATOM   5116  NE  ARG A 541      25.839 -17.287  -2.481  1.00 10.00      A   
ATOM   5117  HE  ARG A 541      25.822 -17.957  -3.211  1.00 10.00      A   
ATOM   5118  CZ  ARG A 541      26.721 -17.431  -1.504  1.00 10.00      A   
ATOM   5119  NH1 ARG A 541      26.754 -16.560  -0.504  1.00 10.00      A   
ATOM   5120 HH11 ARG A 541      26.083 -15.761  -0.479  1.00 10.00      A   
ATOM   5121 HH12 ARG A 541      27.450 -16.671   0.266  1.00 10.00      A   
ATOM   5122  NH2 ARG A 541      27.590 -18.432  -1.542  1.00 10.00      A   
ATOM   5123 HH21 ARG A 541      28.284 -18.551  -0.775  1.00 10.00      A   
ATOM   5124 HH22 ARG A 541      27.585 -19.110  -2.350  1.00 10.00      A   
ATOM   5125  C   ARG A 541      23.961 -17.219  -7.351  1.00 10.00      A   
ATOM   5126  O   ARG A 541      24.671 -18.226  -7.321  1.00 10.00      A   
ATOM   5127  N   GLY A 542      22.992 -17.047  -8.241  1.00 10.00      A   
ATOM   5128  HN  GLY A 542      22.455 -16.231  -8.213  1.00 10.00      A   
ATOM   5129  CA  GLY A 542      22.717 -18.052  -9.239  1.00 10.00      A   
ATOM   5130  C   GLY A 542      21.825 -19.151  -8.705  1.00 10.00      A   
ATOM   5131  O   GLY A 542      21.266 -19.028  -7.620  1.00 10.00      A   
ATOM   5132  N   ALA A 543      21.700 -20.230  -9.464  1.00 10.00      A   
ATOM   5133  HN  ALA A 543      22.191 -20.279 -10.314  1.00 10.00      A   
ATOM   5134  CA  ALA A 543      20.863 -21.352  -9.061  1.00 10.00      A   
ATOM   5135  CB  ALA A 543      20.803 -22.392 -10.174  1.00 10.00      A   
ATOM   5136  C   ALA A 543      21.369 -21.982  -7.761  1.00 10.00      A   
ATOM   5137  O   ALA A 543      22.524 -22.403  -7.675  1.00 10.00      A   
ATOM   5138  N   PRO A 544      20.505 -22.056  -6.734  1.00 10.00      A   
ATOM   5139  CA  PRO A 544      20.859 -22.640  -5.436  1.00 10.00      A   
ATOM   5140  CB  PRO A 544      19.660 -22.300  -4.536  1.00 10.00      A   
ATOM   5141  CG  PRO A 544      18.846 -21.310  -5.299  1.00 10.00      A   
ATOM   5142  CD  PRO A 544      19.119 -21.575  -6.749  1.00 10.00      A   
ATOM   5143  C   PRO A 544      21.021 -24.153  -5.545  1.00 10.00      A   
ATOM   5144  O   PRO A 544      21.507 -24.807  -4.623  1.00 10.00      A   
ATOM   5145  N   ASP A 545      20.623 -24.690  -6.696  1.00 10.00      A   
ATOM   5146  HN  ASP A 545      20.244 -24.103  -7.383  1.00 10.00      A   
ATOM   5147  CA  ASP A 545      20.711 -26.122  -6.968  1.00 10.00      A   
ATOM   5148  CB  ASP A 545      19.992 -26.467  -8.277  1.00 10.00      A   
ATOM   5149  CG  ASP A 545      18.488 -26.290  -8.202  1.00 10.00      A   
ATOM   5150  OD1 ASP A 545      17.766 -27.303  -8.065  1.00 10.00      A   
ATOM   5151  OD2 ASP A 545      18.018 -25.134  -8.286  1.00 10.00      A   
ATOM   5152  C   ASP A 545      22.160 -26.585  -7.054  1.00 10.00      A   
ATOM   5153  O   ASP A 545      22.435 -27.781  -7.051  1.00 10.00      A   
ATOM   5154  N   SER A 546      23.079 -25.634  -7.150  1.00 10.00      A   
ATOM   5155  HN  SER A 546      22.799 -24.696  -7.174  1.00 10.00      A   
ATOM   5156  CA  SER A 546      24.495 -25.949  -7.231  1.00 10.00      A   
ATOM   5157  CB  SER A 546      25.226 -24.834  -7.980  1.00 10.00      A   
ATOM   5158  OG  SER A 546      25.007 -23.580  -7.353  1.00 10.00      A   
ATOM   5159  HG  SER A 546      24.521 -23.004  -7.955  1.00 10.00      A   
ATOM   5160  C   SER A 546      25.088 -26.099  -5.835  1.00 10.00      A   
ATOM   5161  O   SER A 546      26.212 -26.583  -5.673  1.00 10.00      A   
ATOM   5162  N   ARG A 547      24.323 -25.682  -4.830  1.00 10.00      A   
ATOM   5163  HN  ARG A 547      23.420 -25.346  -5.024  1.00 10.00      A   
ATOM   5164  CA  ARG A 547      24.764 -25.747  -3.445  1.00 10.00      A   
ATOM   5165  CB  ARG A 547      24.489 -24.411  -2.736  1.00 10.00      A   
ATOM   5166  CG  ARG A 547      24.971 -23.187  -3.497  1.00 10.00      A   
ATOM   5167  CD  ARG A 547      24.849 -21.922  -2.663  1.00 10.00      A
[truncated: 216,683 more chars]
