# Supplementary material for: Flexibility of intrinsically disordered degrons in AUX/IAA proteins reinforces auxin co-receptor assemblies
Source: Nat Commun. 2020 May 8;11:2277. doi: 10.1038/s41467-020-16147-2 (PMC7210949; doi:10.1038/s41467-020-16147-2)
Supplement: Supplementary file 9 — Supplementary Data 6 [file 41467_2020_16147_MOESM9_ESM.gz › haddock_files/IAA12/No_disorder_restraint/cluster8_2.pdb]

REMARK FILENAME="complex_59w.pdb0"
REMARK ===============================================================
REMARK HADDOCK run for complex
REMARK initial structure: complex_59.pdb
REMARK final NOE weights: unambig 50 amb: 50
REMARK ===============================================================
REMARK            total,bonds,angles,improper,dihe,vdw,elec,air,cdih,coup,rdcs,vean,dani,xpcs,rg
REMARK energies: -416.98, 0, 0, 0, 0, -31.4249, -387.615, 2.05999, 0, 0, 0, 0, 0, 0, 0
REMARK ===============================================================
REMARK            bonds,angles,impropers,dihe,air,cdih,coup,rdcs,vean,dani,xpcs
REMARK rms-dev.: 0,0,0,0,4.327495E-02,0,0, 0, 0, 0, 0
REMARK ===============================================================
REMARK               air,cdih,coup,rdcs,vean,dani,xpcs
REMARK               >0.3,>5,>1,>0,>5,>0.2,>0.2
REMARK violations.: 0, 0, 0, 0, 0, 0, 0
REMARK ===============================================================
REMARK                        CVpartition#,violations,rms
REMARK AIRs cross-validation: 2, 0, NaN
REMARK ===============================================================
REMARK NCS energy: 0
REMARK ===============================================================
REMARK Symmetry energy: 0
REMARK ===============================================================
REMARK Desolvation energy: 42.7561
REMARK Internal energy free molecules: -22177.8
REMARK Internal energy complex: -33611.5
REMARK Binding energy: -11810
REMARK ===============================================================
REMARK buried surface area: 1343.16
REMARK ===============================================================
REMARK water - chain1: 0 0 0
REMARK water - chain2: 0 0 0
REMARK water - chain3: 0 0 0
REMARK water - chain4: 0 0 0
REMARK water - chain5: 0 0 0
REMARK water - chain6: 0 0 0
REMARK ===============================================================
REMARK water - water: 0 0 0
REMARK ===============================================================
REMARK DATE:14-Feb-2019  05:42:01       created by user: enmr049
REMARK VERSION:1.3U
ATOM      1  N   PHE A   9     -37.878 -14.270  -5.358  1.00 10.00      A   
ATOM      2  HN  PHE A   9     -38.276 -14.589  -6.198  1.00 10.00      A   
ATOM      3  CA  PHE A   9     -37.052 -13.071  -5.386  1.00 10.00      A   
ATOM      4  CB  PHE A   9     -35.891 -13.209  -4.398  1.00 10.00      A   
ATOM      5  CG  PHE A   9     -35.755 -12.065  -3.435  1.00 10.00      A   
ATOM      6  CD1 PHE A   9     -35.368 -10.810  -3.874  1.00 10.00      A   
ATOM      7  CD2 PHE A   9     -36.005 -12.248  -2.086  1.00 10.00      A   
ATOM      8  CE1 PHE A   9     -35.233  -9.759  -2.987  1.00 10.00      A   
ATOM      9  CE2 PHE A   9     -35.875 -11.203  -1.192  1.00 10.00      A   
ATOM     10  CZ  PHE A   9     -35.486  -9.957  -1.644  1.00 10.00      A   
ATOM     11  C   PHE A   9     -36.520 -12.822  -6.797  1.00 10.00      A   
ATOM     12  O   PHE A   9     -35.609 -13.517  -7.255  1.00 10.00      A   
ATOM     13  N   PRO A  10     -37.105 -11.846  -7.516  1.00 10.00      A   
ATOM     14  CA  PRO A  10     -36.685 -11.497  -8.878  1.00 10.00      A   
ATOM     15  CB  PRO A  10     -37.639 -10.364  -9.280  1.00 10.00      A   
ATOM     16  CG  PRO A  10     -38.797 -10.489  -8.351  1.00 10.00      A   
ATOM     17  CD  PRO A  10     -38.236 -11.021  -7.062  1.00 10.00      A   
ATOM     18  C   PRO A  10     -35.236 -11.015  -8.917  1.00 10.00      A   
ATOM     19  O   PRO A  10     -34.765 -10.350  -7.988  1.00 10.00      A   
ATOM     20  N   GLU A  11     -34.541 -11.340 -10.001  1.00 10.00      A   
ATOM     21  HN  GLU A  11     -34.984 -11.845 -10.714  1.00 10.00      A   
ATOM     22  CA  GLU A  11     -33.139 -10.972 -10.163  1.00 10.00      A   
ATOM     23  CB  GLU A  11     -32.558 -11.525 -11.472  1.00 10.00      A   
ATOM     24  CG  GLU A  11     -33.307 -12.708 -12.064  1.00 10.00      A   
ATOM     25  CD  GLU A  11     -33.346 -13.919 -11.155  1.00 10.00      A   
ATOM     26  OE1 GLU A  11     -32.278 -14.503 -10.881  1.00 10.00      A   
ATOM     27  OE2 GLU A  11     -34.455 -14.309 -10.733  1.00 10.00      A   
ATOM     28  C   GLU A  11     -32.940  -9.461 -10.098  1.00 10.00      A   
ATOM     29  O   GLU A  11     -31.965  -8.984  -9.515  1.00 10.00      A   
ATOM     30  N   GLU A  12     -33.870  -8.711 -10.685  1.00 10.00      A   
ATOM     31  HN  GLU A  12     -34.621  -9.151 -11.148  1.00 10.00      A   
ATOM     32  CA  GLU A  12     -33.784  -7.254 -10.683  1.00 10.00      A   
ATOM     33  CB  GLU A  12     -34.869  -6.622 -11.557  1.00 10.00      A   
ATOM     34  CG  GLU A  12     -36.294  -6.884 -11.100  1.00 10.00      A   
ATOM     35  CD  GLU A  12     -37.318  -6.251 -12.018  1.00 10.00      A   
ATOM     36  OE1 GLU A  12     -37.007  -5.217 -12.647  1.00 10.00      A   
ATOM     37  OE2 GLU A  12     -38.440  -6.787 -12.116  1.00 10.00      A   
ATOM     38  C   GLU A  12     -33.810  -6.691  -9.260  1.00 10.00      A   
ATOM     39  O   GLU A  12     -33.093  -5.738  -8.949  1.00 10.00      A   
ATOM     40  N   VAL A  13     -34.621  -7.298  -8.397  1.00 10.00      A   
ATOM     41  HN  VAL A  13     -35.165  -8.052  -8.699  1.00 10.00      A   
ATOM     42  CA  VAL A  13     -34.711  -6.867  -7.009  1.00 10.00      A   
ATOM     43  CB  VAL A  13     -35.919  -7.490  -6.283  1.00 10.00      A   
ATOM     44  CG1 VAL A  13     -36.145  -6.803  -4.947  1.00 10.00      A   
ATOM     45  CG2 VAL A  13     -37.167  -7.397  -7.144  1.00 10.00      A   
ATOM     46  C   VAL A  13     -33.426  -7.268  -6.291  1.00 10.00      A   
ATOM     47  O   VAL A  13     -32.868  -6.497  -5.514  1.00 10.00      A   
ATOM     48  N   LEU A  14     -32.950  -8.476  -6.585  1.00 10.00      A   
ATOM     49  HN  LEU A  14     -33.448  -9.043  -7.218  1.00 10.00      A   
ATOM     50  CA  LEU A  14     -31.718  -8.994  -5.992  1.00 10.00      A   
ATOM     51  CB  LEU A  14     -31.435 -10.411  -6.497  1.00 10.00      A   
ATOM     52  CG  LEU A  14     -32.348 -11.509  -5.944  1.00 10.00      A   
ATOM     53  CD1 LEU A  14     -32.274 -12.753  -6.812  1.00 10.00      A   
ATOM     54  CD2 LEU A  14     -31.965 -11.839  -4.511  1.00 10.00      A   
ATOM     55  C   LEU A  14     -30.544  -8.072  -6.298  1.00 10.00      A   
ATOM     56  O   LEU A  14     -29.749  -7.753  -5.411  1.00 10.00      A   
ATOM     57  N   GLU A  15     -30.454  -7.631  -7.552  1.00 10.00      A   
ATOM     58  HN  GLU A  15     -31.120  -7.927  -8.212  1.00 10.00      A   
ATOM     59  CA  GLU A  15     -29.385  -6.733  -7.970  1.00 10.00      A   
ATOM     60  CB  GLU A  15     -29.423  -6.489  -9.478  1.00 10.00      A   
ATOM     61  CG  GLU A  15     -28.122  -5.928 -10.030  1.00 10.00      A   
ATOM     62  CD  GLU A  15     -28.233  -5.481 -11.473  1.00 10.00      A   
ATOM     63  OE1 GLU A  15     -28.100  -6.332 -12.378  1.00 10.00      A   
ATOM     64  OE2 GLU A  15     -28.450  -4.271 -11.712  1.00 10.00      A   
ATOM     65  C   GLU A  15     -29.472  -5.409  -7.214  1.00 10.00      A   
ATOM     66  O   GLU A  15     -28.452  -4.812  -6.857  1.00 10.00      A   
ATOM     67  N   HIS A  16     -30.697  -4.958  -6.961  1.00 10.00      A   
ATOM     68  HN  HIS A  16     -31.471  -5.471  -7.271  1.00 10.00      A   
ATOM     69  CA  HIS A  16     -30.912  -3.716  -6.229  1.00 10.00      A   
ATOM     70  CB  HIS A  16     -32.401  -3.348  -6.195  1.00 10.00      A   
ATOM     71  CG  HIS A  16     -32.664  -1.892  -5.949  1.00 10.00      A   
ATOM     72  ND1 HIS A  16     -33.126  -1.066  -6.949  1.00 10.00      A   
ATOM     73  CD2 HIS A  16     -32.508  -1.169  -4.811  1.00 10.00      A   
ATOM     74  CE1 HIS A  16     -33.239   0.131  -6.401  1.00 10.00      A   
ATOM     75  NE2 HIS A  16     -32.876   0.115  -5.116  1.00 10.00      A   
ATOM     76  HE2 HIS A  16     -32.865   0.890  -4.496  1.00 10.00      A   
ATOM     77  C   HIS A  16     -30.357  -3.867  -4.817  1.00 10.00      A   
ATOM     78  O   HIS A  16     -29.716  -2.961  -4.289  1.00 10.00      A   
ATOM     79  N   VAL A  17     -30.585  -5.033  -4.226  1.00 10.00      A   
ATOM     80  HN  VAL A  17     -31.113  -5.712  -4.702  1.00 10.00      A   
ATOM     81  CA  VAL A  17     -30.084  -5.332  -2.890  1.00 10.00      A   
ATOM     82  CB  VAL A  17     -30.624  -6.691  -2.384  1.00 10.00      A   
ATOM     83  CG1 VAL A  17     -30.057  -7.029  -1.014  1.00 10.00      A   
ATOM     84  CG2 VAL A  17     -32.144  -6.689  -2.343  1.00 10.00      A   
ATOM     85  C   VAL A  17     -28.552  -5.374  -2.913  1.00 10.00      A   
ATOM     86  O   VAL A  17     -27.885  -4.839  -2.026  1.00 10.00      A   
ATOM     87  N   PHE A  18     -28.006  -5.984  -3.962  1.00 10.00      A   
ATOM     88  HN  PHE A  18     -28.598  -6.373  -4.646  1.00 10.00      A   
ATOM     89  CA  PHE A  18     -26.561  -6.109  -4.127  1.00 10.00      A   
ATOM     90  CB  PHE A  18     -26.229  -6.943  -5.367  1.00 10.00      A   
ATOM     91  CG  PHE A  18     -26.271  -8.431  -5.153  1.00 10.00      A   
ATOM     92  CD1 PHE A  18     -27.047  -9.241  -5.968  1.00 10.00      A   
ATOM     93  CD2 PHE A  18     -25.525  -9.021  -4.143  1.00 10.00      A   
ATOM     94  CE1 PHE A  18     -27.084 -10.609  -5.780  1.00 10.00      A   
ATOM     95  CE2 PHE A  18     -25.558 -10.388  -3.949  1.00 10.00      A   
ATOM     96  CZ  PHE A  18     -26.339 -11.183  -4.766  1.00 10.00      A   
ATOM     97  C   PHE A  18     -25.864  -4.751  -4.217  1.00 10.00      A   
ATOM     98  O   PHE A  18     -24.679  -4.636  -3.905  1.00 10.00      A   
ATOM     99  N   SER A  19     -26.597  -3.723  -4.636  1.00 10.00      A   
ATOM    100  HN  SER A  19     -27.536  -3.869  -4.880  1.00 10.00      A   
ATOM    101  CA  SER A  19     -26.027  -2.391  -4.758  1.00 10.00      A   
ATOM    102  CB  SER A  19     -26.970  -1.460  -5.530  1.00 10.00      A   
ATOM    103  OG  SER A  19     -28.030  -0.984  -4.717  1.00 10.00      A   
ATOM    104  HG  SER A  19     -28.665  -1.699  -4.561  1.00 10.00      A   
ATOM    105  C   SER A  19     -25.671  -1.805  -3.393  1.00 10.00      A   
ATOM    106  O   SER A  19     -24.829  -0.913  -3.286  1.00 10.00      A   
ATOM    107  N   PHE A  20     -26.307  -2.318  -2.347  1.00 10.00      A   
ATOM    108  HN  PHE A  20     -26.969  -3.031  -2.489  1.00 10.00      A   
ATOM    109  CA  PHE A  20     -26.049  -1.840  -0.996  1.00 10.00      A   
ATOM    110  CB  PHE A  20     -27.301  -1.974  -0.128  1.00 10.00      A   
ATOM    111  CG  PHE A  20     -28.430  -1.079  -0.557  1.00 10.00      A   
ATOM    112  CD1 PHE A  20     -29.481  -1.580  -1.309  1.00 10.00      A   
ATOM    113  CD2 PHE A  20     -28.438   0.260  -0.211  1.00 10.00      A   
ATOM    114  CE1 PHE A  20     -30.517  -0.760  -1.709  1.00 10.00      A   
ATOM    115  CE2 PHE A  20     -29.472   1.087  -0.607  1.00 10.00      A   
ATOM    116  CZ  PHE A  20     -30.514   0.575  -1.357  1.00 10.00      A   
ATOM    117  C   PHE A  20     -24.881  -2.591  -0.371  1.00 10.00      A   
ATOM    118  O   PHE A  20     -24.260  -2.119   0.583  1.00 10.00      A   
ATOM    119  N   ILE A  21     -24.582  -3.756  -0.921  1.00 10.00      A   
ATOM    120  HN  ILE A  21     -25.106  -4.068  -1.691  1.00 10.00      A   
ATOM    121  CA  ILE A  21     -23.489  -4.578  -0.429  1.00 10.00      A   
ATOM    122  CB  ILE A  21     -23.818  -6.082  -0.543  1.00 10.00      A   
ATOM    123  CG1 ILE A  21     -25.178  -6.381   0.096  1.00 10.00      A   
ATOM    124  CG2 ILE A  21     -22.726  -6.922   0.104  1.00 10.00      A   
ATOM    125  CD1 ILE A  21     -25.663  -7.800  -0.115  1.00 10.00      A   
ATOM    126  C   ILE A  21     -22.228  -4.276  -1.233  1.00 10.00      A   
ATOM    127  O   ILE A  21     -22.061  -4.761  -2.354  1.00 10.00      A   
ATOM    128  N   GLN A  22     -21.353  -3.455  -0.670  1.00 10.00      A   
ATOM    129  HN  GLN A  22     -21.543  -3.087   0.222  1.00 10.00      A   
ATOM    130  CA  GLN A  22     -20.120  -3.088  -1.354  1.00 10.00      A   
ATOM    131  CB  GLN A  22     -20.032  -1.576  -1.555  1.00 10.00      A   
ATOM    132  CG  GLN A  22     -21.108  -1.013  -2.466  1.00 10.00      A   
ATOM    133  CD  GLN A  22     -21.138  -1.679  -3.832  1.00 10.00      A   
ATOM    134  OE1 GLN A  22     -20.107  -2.106  -4.358  1.00 10.00      A   
ATOM    135  NE2 GLN A  22     -22.321  -1.769  -4.418  1.00 10.00      A   
ATOM    136 HE21 GLN A  22     -23.104  -1.407  -3.943  1.00 10.00      A   
ATOM    137 HE22 GLN A  22     -22.373  -2.195  -5.302  1.00 10.00      A   
ATOM    138  C   GLN A  22     -18.887  -3.605  -0.632  1.00 10.00      A   
ATOM    139  O   GLN A  22     -17.772  -3.508  -1.142  1.00 10.00      A   
ATOM    140  N   LEU A  23     -19.090  -4.153   0.555  1.00 10.00      A   
ATOM    141  HN  LEU A  23     -20.002  -4.203   0.908  1.00 10.00      A   
ATOM    142  CA  LEU A  23     -17.987  -4.691   1.341  1.00 10.00      A   
ATOM    143  CB  LEU A  23     -18.420  -4.890   2.794  1.00 10.00      A   
ATOM    144  CG  LEU A  23     -17.311  -5.200   3.802  1.00 10.00      A   
ATOM    145  CD1 LEU A  23     -16.504  -3.950   4.115  1.00 10.00      A   
ATOM    146  CD2 LEU A  23     -17.897  -5.798   5.072  1.00 10.00      A   
ATOM    147  C   LEU A  23     -17.532  -6.018   0.745  1.00 10.00      A   
ATOM    148  O   LEU A  23     -18.358  -6.882   0.455  1.00 10.00      A   
ATOM    149  N   ASP A  24     -16.222  -6.176   0.574  1.00 10.00      A   
ATOM    150  HN  ASP A  24     -15.617  -5.457   0.852  1.00 10.00      A   
ATOM    151  CA  ASP A  24     -15.655  -7.393  -0.011  1.00 10.00      A   
ATOM    152  CB  ASP A  24     -14.128  -7.312  -0.100  1.00 10.00      A   
ATOM    153  CG  ASP A  24     -13.650  -6.127  -0.906  1.00 10.00      A   
ATOM    154  OD1 ASP A  24     -13.846  -6.118  -2.142  1.00 10.00      A   
ATOM    155  OD2 ASP A  24     -13.087  -5.191  -0.306  1.00 10.00      A   
ATOM    156  C   ASP A  24     -16.064  -8.632   0.768  1.00 10.00      A   
ATOM    157  O   ASP A  24     -16.573  -9.591   0.190  1.00 10.00      A   
ATOM    158  N   LYS A  25     -15.852  -8.606   2.079  1.00 10.00      A   
ATOM    159  HN  LYS A  25     -15.442  -7.808   2.483  1.00 10.00      A   
ATOM    160  CA  LYS A  25     -16.207  -9.736   2.928  1.00 10.00      A   
ATOM    161  CB  LYS A  25     -15.770  -9.503   4.376  1.00 10.00      A   
ATOM    162  CG  LYS A  25     -14.276  -9.687   4.605  1.00 10.00      A   
ATOM    163  CD  LYS A  25     -13.916  -9.543   6.075  1.00 10.00      A   
ATOM    164  CE  LYS A  25     -12.491 -10.005   6.354  1.00 10.00      A   
ATOM    165  NZ  LYS A  25     -12.333 -11.478   6.190  1.00 10.00      A   
ATOM    166  HZ1 LYS A  25     -11.410 -11.783   6.561  1.00 10.00      A   
ATOM    167  HZ2 LYS A  25     -12.387 -11.740   5.178  1.00 10.00      A   
ATOM    168  HZ3 LYS A  25     -13.085 -11.982   6.708  1.00 10.00      A   
ATOM    169  C   LYS A  25     -17.700 -10.040   2.846  1.00 10.00      A   
ATOM    170  O   LYS A  25     -18.103 -11.201   2.767  1.00 10.00      A   
ATOM    171  N   ASP A  26     -18.513  -8.992   2.832  1.00 10.00      A   
ATOM    172  HN  ASP A  26     -18.133  -8.091   2.875  1.00 10.00      A   
ATOM    173  CA  ASP A  26     -19.958  -9.149   2.747  1.00 10.00      A   
ATOM    174  CB  ASP A  26     -20.638  -7.786   2.882  1.00 10.00      A   
ATOM    175  CG  ASP A  26     -21.379  -7.603   4.194  1.00 10.00      A   
ATOM    176  OD1 ASP A  26     -21.084  -8.327   5.168  1.00 10.00      A   
ATOM    177  OD2 ASP A  26     -22.251  -6.708   4.255  1.00 10.00      A   
ATOM    178  C   ASP A  26     -20.329  -9.779   1.409  1.00 10.00      A   
ATOM    179  O   ASP A  26     -21.120 -10.717   1.343  1.00 10.00      A   
ATOM    180  N   ARG A  27     -19.732  -9.257   0.347  1.00 10.00      A   
ATOM    181  HN  ARG A  27     -19.115  -8.501   0.474  1.00 10.00      A   
ATOM    182  CA  ARG A  27     -19.968  -9.755  -1.000  1.00 10.00      A   
ATOM    183  CB  ARG A  27     -19.156  -8.937  -2.006  1.00 10.00      A   
ATOM    184  CG  ARG A  27     -19.873  -7.711  -2.538  1.00 10.00      A   
ATOM    185  CD  ARG A  27     -21.058  -8.108  -3.399  1.00 10.00      A   
ATOM    186  NE  ARG A  27     -21.749  -6.955  -3.968  1.00 10.00      A   
ATOM    187  HE  ARG A  27     -21.991  -6.218  -3.351  1.00 10.00      A   
ATOM    188  CZ  ARG A  27     -22.053  -6.833  -5.257  1.00 10.00      A   
ATOM    189  NH1 ARG A  27     -21.719  -7.790  -6.120  1.00 10.00      A   
ATOM    190 HH11 ARG A  27     -21.960  -7.694  -7.125  1.00 10.00      A   
ATOM    191 HH12 ARG A  27     -21.206  -8.652  -5.793  1.00 10.00      A   
ATOM    192  NH2 ARG A  27     -22.721  -5.764  -5.676  1.00 10.00      A   
ATOM    193 HH21 ARG A  27     -23.008  -5.029  -4.993  1.00 10.00      A   
ATOM    194 HH22 ARG A  27     -22.962  -5.654  -6.687  1.00 10.00      A   
ATOM    195  C   ARG A  27     -19.581 -11.223  -1.108  1.00 10.00      A   
ATOM    196  O   ARG A  27     -20.327 -12.040  -1.646  1.00 10.00      A   
ATOM    197  N   ASN A  28     -18.415 -11.549  -0.567  1.00 10.00      A   
ATOM    198  HN  ASN A  28     -17.874 -10.844  -0.144  1.00 10.00      A   
ATOM    199  CA  ASN A  28     -17.904 -12.915  -0.593  1.00 10.00      A   
ATOM    200  CB  ASN A  28     -16.480 -12.983  -0.039  1.00 10.00      A   
ATOM    201  CG  ASN A  28     -15.450 -12.400  -0.990  1.00 10.00      A   
ATOM    202  OD1 ASN A  28     -15.678 -12.313  -2.198  1.00 10.00      A   
ATOM    203  ND2 ASN A  28     -14.307 -12.015  -0.455  1.00 10.00      A   
ATOM    204 HD21 ASN A  28     -14.186 -12.122   0.520  1.00 10.00      A   
ATOM    205 HD22 ASN A  28     -13.619 -11.629  -1.047  1.00 10.00      A   
ATOM    206  C   ASN A  28     -18.815 -13.881   0.158  1.00 10.00      A   
ATOM    207  O   ASN A  28     -18.971 -15.036  -0.245  1.00 10.00      A   
ATOM    208  N   SER A  29     -19.427 -13.401   1.234  1.00 10.00      A   
ATOM    209  HN  SER A  29     -19.266 -12.471   1.504  1.00 10.00      A   
ATOM    210  CA  SER A  29     -20.330 -14.221   2.027  1.00 10.00      A   
ATOM    211  CB  SER A  29     -20.749 -13.470   3.296  1.00 10.00      A   
ATOM    212  OG  SER A  29     -19.618 -13.136   4.090  1.00 10.00      A   
ATOM    213  HG  SER A  29     -18.981 -12.641   3.556  1.00 10.00      A   
ATOM    214  C   SER A  29     -21.560 -14.611   1.207  1.00 10.00      A   
ATOM    215  O   SER A  29     -22.045 -15.741   1.290  1.00 10.00      A   
ATOM    216  N   VAL A  30     -22.037 -13.683   0.387  1.00 10.00      A   
ATOM    217  HN  VAL A  30     -21.587 -12.810   0.335  1.00 10.00      A   
ATOM    218  CA  VAL A  30     -23.211 -13.930  -0.438  1.00 10.00      A   
ATOM    219  CB  VAL A  30     -23.794 -12.627  -1.021  1.00 10.00      A   
ATOM    220  CG1 VAL A  30     -25.120 -12.901  -1.713  1.00 10.00      A   
ATOM    221  CG2 VAL A  30     -23.974 -11.587   0.072  1.00 10.00      A   
ATOM    222  C   VAL A  30     -22.897 -14.901  -1.575  1.00 10.00      A   
ATOM    223  O   VAL A  30     -23.714 -15.751  -1.920  1.00 10.00      A   
ATOM    224  N   SER A  31     -21.703 -14.793  -2.138  1.00 10.00      A   
ATOM    225  HN  SER A  31     -21.086 -14.102  -1.822  1.00 10.00      A   
ATOM    226  CA  SER A  31     -21.294 -15.660  -3.238  1.00 10.00      A   
ATOM    227  CB  SER A  31     -20.021 -15.123  -3.902  1.00 10.00      A   
ATOM    228  OG  SER A  31     -18.982 -14.922  -2.952  1.00 10.00      A   
ATOM    229  HG  SER A  31     -19.305 -15.146  -2.067  1.00 10.00      A   
ATOM    230  C   SER A  31     -21.104 -17.115  -2.799  1.00 10.00      A   
ATOM    231  O   SER A  31     -20.807 -17.981  -3.619  1.00 10.00      A   
ATOM    232  N   LEU A  32     -21.287 -17.383  -1.509  1.00 10.00      A   
ATOM    233  HN  LEU A  32     -21.541 -16.657  -0.898  1.00 10.00      A   
ATOM    234  CA  LEU A  32     -21.126 -18.730  -0.984  1.00 10.00      A   
ATOM    235  CB  LEU A  32     -20.036 -18.759   0.086  1.00 10.00      A   
ATOM    236  CG  LEU A  32     -18.607 -18.527  -0.403  1.00 10.00      A   
ATOM    237  CD1 LEU A  32     -17.669 -18.272   0.767  1.00 10.00      A   
ATOM    238  CD2 LEU A  32     -18.125 -19.710  -1.223  1.00 10.00      A   
ATOM    239  C   LEU A  32     -22.432 -19.282  -0.416  1.00 10.00      A   
ATOM    240  O   LEU A  32     -22.447 -20.355   0.192  1.00 10.00      A   
ATOM    241  N   VAL A  33     -23.527 -18.554  -0.599  1.00 10.00      A   
ATOM    242  HN  VAL A  33     -23.469 -17.699  -1.077  1.00 10.00      A   
ATOM    243  CA  VAL A  33     -24.815 -19.014  -0.091  1.00 10.00      A   
ATOM    244  CB  VAL A  33     -25.799 -17.863   0.221  1.00 10.00      A   
ATOM    245  CG1 VAL A  33     -25.167 -16.875   1.183  1.00 10.00      A   
ATOM    246  CG2 VAL A  33     -26.283 -17.160  -1.039  1.00 10.00      A   
ATOM    247  C   VAL A  33     -25.457 -20.025  -1.033  1.00 10.00      A   
ATOM    248  O   VAL A  33     -25.993 -21.042  -0.591  1.00 10.00      A   
ATOM    249  N   CYS A  34     -25.373 -19.747  -2.328  1.00 10.00      A   
ATOM    250  HN  CYS A  34     -24.913 -18.929  -2.607  1.00 10.00      A   
ATOM    251  CA  CYS A  34     -25.934 -20.613  -3.353  1.00 10.00      A   
ATOM    252  CB  CYS A  34     -27.469 -20.601  -3.292  1.00 10.00      A   
ATOM    253  SG  CYS A  34     -28.232 -18.991  -3.603  1.00 10.00      A   
ATOM    254  HG  CYS A  34     -29.161 -19.161  -4.540  1.00 10.00      A   
ATOM    255  C   CYS A  34     -25.456 -20.144  -4.723  1.00 10.00      A   
ATOM    256  O   CYS A  34     -24.994 -19.005  -4.862  1.00 10.00      A   
ATOM    257  N   LYS A  35     -25.552 -21.007  -5.728  1.00 10.00      A   
ATOM    258  HN  LYS A  35     -25.925 -21.907  -5.559  1.00 10.00      A   
ATOM    259  CA  LYS A  35     -25.116 -20.651  -7.073  1.00 10.00      A   
ATOM    260  CB  LYS A  35     -24.997 -21.896  -7.957  1.00 10.00      A   
ATOM    261  CG  LYS A  35     -24.411 -21.621  -9.334  1.00 10.00      A   
ATOM    262  CD  LYS A  35     -24.126 -22.909 -10.086  1.00 10.00      A   
ATOM    263  CE  LYS A  35     -23.753 -22.631 -11.535  1.00 10.00      A   
ATOM    264  NZ  LYS A  35     -22.472 -21.884 -11.655  1.00 10.00      A   
ATOM    265  HZ1 LYS A  35     -22.613 -20.878 -11.402  1.00 10.00      A   
ATOM    266  HZ2 LYS A  35     -22.122 -21.930 -12.631  1.00 10.00      A   
ATOM    267  HZ3 LYS A  35     -21.755 -22.290 -11.023  1.00 10.00      A   
ATOM    268  C   LYS A  35     -26.056 -19.628  -7.706  1.00 10.00      A   
ATOM    269  O   LYS A  35     -25.625 -18.762  -8.470  1.00 10.00      A   
ATOM    270  N   SER A  36     -27.331 -19.715  -7.358  1.00 10.00      A   
ATOM    271  HN  SER A  36     -27.607 -20.410  -6.722  1.00 10.00      A   
ATOM    272  CA  SER A  36     -28.337 -18.806  -7.890  1.00 10.00      A   
ATOM    273  CB  SER A  36     -29.694 -19.140  -7.278  1.00 10.00      A   
ATOM    274  OG  SER A  36     -29.529 -19.954  -6.127  1.00 10.00      A   
ATOM    275  HG  SER A  36     -30.007 -20.782  -6.251  1.00 10.00      A   
ATOM    276  C   SER A  36     -27.969 -17.346  -7.619  1.00 10.00      A   
ATOM    277  O   SER A  36     -28.038 -16.501  -8.514  1.00 10.00      A   
ATOM    278  N   TRP A  37     -27.561 -17.055  -6.388  1.00 10.00      A   
ATOM    279  HN  TRP A  37     -27.523 -17.769  -5.713  1.00 10.00      A   
ATOM    280  CA  TRP A  37     -27.179 -15.697  -6.019  1.00 10.00      A   
ATOM    281  CB  TRP A  37     -27.306 -15.476  -4.510  1.00 10.00      A   
ATOM    282  CG  TRP A  37     -28.724 -15.325  -4.035  1.00 10.00      A   
ATOM    283  CD1 TRP A  37     -29.859 -15.736  -4.678  1.00 10.00      A   
ATOM    284  CD2 TRP A  37     -29.158 -14.721  -2.810  1.00 10.00      A   
ATOM    285  NE1 TRP A  37     -30.969 -15.429  -3.928  1.00 10.00      A   
ATOM    286  HE1 TRP A  37     -31.902 -15.625  -4.178  1.00 10.00      A   
ATOM    287  CE2 TRP A  37     -30.565 -14.805  -2.777  1.00 10.00      A   
ATOM    288  CE3 TRP A  37     -28.496 -14.119  -1.736  1.00 10.00      A   
ATOM    289  CZ2 TRP A  37     -31.317 -14.310  -1.715  1.00 10.00      A   
ATOM    290  CZ3 TRP A  37     -29.244 -13.629  -0.683  1.00 10.00      A   
ATOM    291  CH2 TRP A  37     -30.639 -13.728  -0.680  1.00 10.00      A   
ATOM    292  C   TRP A  37     -25.765 -15.375  -6.499  1.00 10.00      A   
ATOM    293  O   TRP A  37     -25.467 -14.238  -6.868  1.00 10.00      A   
ATOM    294  N   TYR A  38     -24.908 -16.389  -6.516  1.00 10.00      A   
ATOM    295  HN  TYR A  38     -25.215 -17.278  -6.230  1.00 10.00      A   
ATOM    296  CA  TYR A  38     -23.524 -16.227  -6.953  1.00 10.00      A   
ATOM    297  CB  TYR A  38     -22.754 -17.547  -6.794  1.00 10.00      A   
ATOM    298  CG  TYR A  38     -21.478 -17.640  -7.606  1.00 10.00      A   
ATOM    299  CD1 TYR A  38     -21.420 -18.424  -8.752  1.00 10.00      A   
ATOM    300  CD2 TYR A  38     -20.339 -16.940  -7.233  1.00 10.00      A   
ATOM    301  CE1 TYR A  38     -20.265 -18.506  -9.504  1.00 10.00      A   
ATOM    302  CE2 TYR A  38     -19.179 -17.018  -7.980  1.00 10.00      A   
ATOM    303  CZ  TYR A  38     -19.147 -17.802  -9.113  1.00 10.00      A   
ATOM    304  OH  TYR A  38     -17.993 -17.875  -9.860  1.00 10.00      A   
ATOM    305  HH  TYR A  38     -17.261 -18.143  -9.289  1.00 10.00      A   
ATOM    306  C   TYR A  38     -23.457 -15.730  -8.398  1.00 10.00      A   
ATOM    307  O   TYR A  38     -22.654 -14.849  -8.727  1.00 10.00      A   
ATOM    308  N   GLU A  39     -24.316 -16.283  -9.250  1.00 10.00      A   
ATOM    309  HN  GLU A  39     -24.934 -16.975  -8.923  1.00 10.00      A   
ATOM    310  CA  GLU A  39     -24.354 -15.904 -10.660  1.00 10.00      A   
ATOM    311  CB  GLU A  39     -25.299 -16.807 -11.458  1.00 10.00      A   
ATOM    312  CG  GLU A  39     -24.812 -18.241 -11.622  1.00 10.00      A   
ATOM    313  CD  GLU A  39     -23.361 -18.341 -12.052  1.00 10.00      A   
ATOM    314  OE1 GLU A  39     -22.677 -19.288 -11.615  1.00 10.00      A   
ATOM    315  OE2 GLU A  39     -22.899 -17.475 -12.827  1.00 10.00      A   
ATOM    316  C   GLU A  39     -24.726 -14.437 -10.853  1.00 10.00      A   
ATOM    317  O   GLU A  39     -24.343 -13.817 -11.846  1.00 10.00      A   
ATOM    318  N   ILE A  40     -25.467 -13.884  -9.904  1.00 10.00      A   
ATOM    319  HN  ILE A  40     -25.744 -14.425  -9.138  1.00 10.00      A   
ATOM    320  CA  ILE A  40     -25.876 -12.491  -9.975  1.00 10.00      A   
ATOM    321  CB  ILE A  40     -27.218 -12.258  -9.252  1.00 10.00      A   
ATOM    322  CG1 ILE A  40     -28.248 -13.293  -9.709  1.00 10.00      A   
ATOM    323  CG2 ILE A  40     -27.731 -10.848  -9.519  1.00 10.00      A   
ATOM    324  CD1 ILE A  40     -29.521 -13.289  -8.891  1.00 10.00      A   
ATOM    325  C   ILE A  40     -24.805 -11.601  -9.355  1.00 10.00      A   
ATOM    326  O   ILE A  40     -24.502 -10.528  -9.875  1.00 10.00      A   
ATOM    327  N   GLU A  41     -24.224 -12.070  -8.252  1.00 10.00      A   
ATOM    328  HN  GLU A  41     -24.512 -12.941  -7.897  1.00 10.00      A   
ATOM    329  CA  GLU A  41     -23.174 -11.332  -7.547  1.00 10.00      A   
ATOM    330  CB  GLU A  41     -22.681 -12.148  -6.340  1.00 10.00      A   
ATOM    331  CG  GLU A  41     -21.980 -11.340  -5.254  1.00 10.00      A   
ATOM    332  CD  GLU A  41     -20.513 -11.090  -5.542  1.00 10.00      A   
ATOM    333  OE1 GLU A  41     -19.724 -12.058  -5.524  1.00 10.00      A   
ATOM    334  OE2 GLU A  41     -20.141  -9.922  -5.776  1.00 10.00      A   
ATOM    335  C   GLU A  41     -22.005 -11.035  -8.486  1.00 10.00      A   
ATOM    336  O   GLU A  41     -21.505  -9.907  -8.545  1.00 10.00      A   
ATOM    337  N   ARG A  42     -21.612 -12.046  -9.252  1.00 10.00      A   
ATOM    338  HN  ARG A  42     -22.089 -12.901  -9.188  1.00 10.00      A   
ATOM    339  CA  ARG A  42     -20.494 -11.930 -10.179  1.00 10.00      A   
ATOM    340  CB  ARG A  42     -20.138 -13.302 -10.761  1.00 10.00      A   
ATOM    341  CG  ARG A  42     -21.192 -13.875 -11.690  1.00 10.00      A   
ATOM    342  CD  ARG A  42     -20.865 -15.301 -12.091  1.00 10.00      A   
ATOM    343  NE  ARG A  42     -19.766 -15.375 -13.055  1.00 10.00      A   
ATOM    344  HE  ARG A  42     -19.133 -14.619 -13.079  1.00 10.00      A   
ATOM    345  CZ  ARG A  42     -19.585 -16.401 -13.889  1.00 10.00      A   
ATOM    346  NH1 ARG A  42     -20.432 -17.431 -13.879  1.00 10.00      A   
ATOM    347 HH11 ARG A  42     -21.252 -17.439 -13.214  1.00 10.00      A   
ATOM    348 HH12 ARG A  42     -20.291 -18.237 -14.528  1.00 10.00      A   
ATOM    349  NH2 ARG A  42     -18.572 -16.399 -14.748  1.00 10.00      A   
ATOM    350 HH21 ARG A  42     -18.432 -17.206 -15.393  1.00 10.00      A   
ATOM    351 HH22 ARG A  42     -17.908 -15.590 -14.786  1.00 10.00      A   
ATOM    352  C   ARG A  42     -20.761 -10.922 -11.299  1.00 10.00      A   
ATOM    353  O   ARG A  42     -19.831 -10.436 -11.938  1.00 10.00      A   
ATOM    354  N   TRP A  43     -22.026 -10.595 -11.521  1.00 10.00      A   
ATOM    355  HN  TRP A  43     -22.729 -10.991 -10.960  1.00 10.00      A   
ATOM    356  CA  TRP A  43     -22.395  -9.653 -12.573  1.00 10.00      A   
ATOM    357  CB  TRP A  43     -23.538 -10.211 -13.434  1.00 10.00      A   
ATOM    358  CG  TRP A  43     -23.082 -11.130 -14.528  1.00 10.00      A   
ATOM    359  CD1 TRP A  43     -22.835 -12.467 -14.429  1.00 10.00      A   
ATOM    360  CD2 TRP A  43     -22.815 -10.775 -15.892  1.00 10.00      A   
ATOM    361  NE1 TRP A  43     -22.431 -12.967 -15.642  1.00 10.00      A   
ATOM    362  HE1 TRP A  43     -22.200 -13.904 -15.824  1.00 10.00      A   
ATOM    363  CE2 TRP A  43     -22.411 -11.949 -16.556  1.00 10.00      A   
ATOM    364  CE3 TRP A  43     -22.879  -9.580 -16.615  1.00 10.00      A   
ATOM    365  CZ2 TRP A  43     -22.072 -11.964 -17.906  1.00 10.00      A   
ATOM    366  CZ3 TRP A  43     -22.545  -9.598 -17.956  1.00 10.00      A   
ATOM    367  CH2 TRP A  43     -22.145 -10.781 -18.589  1.00 10.00      A   
ATOM    368  C   TRP A  43     -22.778  -8.287 -12.009  1.00 10.00      A   
ATOM    369  O   TRP A  43     -23.375  -7.466 -12.707  1.00 10.00      A   
ATOM    370  N   CYS A  44     -22.447  -8.031 -10.749  1.00 10.00      A   
ATOM    371  HN  CYS A  44     -21.995  -8.717 -10.213  1.00 10.00      A   
ATOM    372  CA  CYS A  44     -22.777  -6.746 -10.153  1.00 10.00      A   
ATOM    373  CB  CYS A  44     -24.159  -6.781  -9.502  1.00 10.00      A   
ATOM    374  SG  CYS A  44     -24.373  -8.085  -8.273  1.00 10.00      A   
ATOM    375  HG  CYS A  44     -24.569  -9.225  -8.927  1.00 10.00      A   
ATOM    376  C   CYS A  44     -21.723  -6.237  -9.170  1.00 10.00      A   
ATOM    377  O   CYS A  44     -21.959  -5.254  -8.466  1.00 10.00      A   
ATOM    378  N   ARG A  45     -20.571  -6.898  -9.093  1.00 10.00      A   
ATOM    379  HN  ARG A  45     -20.425  -7.694  -9.649  1.00 10.00      A   
ATOM    380  CA  ARG A  45     -19.519  -6.440  -8.186  1.00 10.00      A   
ATOM    381  CB  ARG A  45     -18.564  -7.565  -7.776  1.00 10.00      A   
ATOM    382  CG  ARG A  45     -17.784  -7.258  -6.503  1.00 10.00      A   
ATOM    383  CD  ARG A  45     -16.783  -8.353  -6.157  1.00 10.00      A   
ATOM    384  NE  ARG A  45     -17.425  -9.530  -5.566  1.00 10.00      A   
ATOM    385  HE  ARG A  45     -18.336  -9.757  -5.886  1.00 10.00      A   
ATOM    386  CZ  ARG A  45     -16.877 -10.290  -4.618  1.00 10.00      A   
ATOM    387  NH1 ARG A  45     -15.674 -10.004  -4.129  1.00 10.00      A   
ATOM    388 HH11 ARG A  45     -15.142  -9.177  -4.485  1.00 10.00      A   
ATOM    389 HH12 ARG A  45     -15.255 -10.606  -3.387  1.00 10.00      A   
ATOM    390  NH2 ARG A  45     -17.519 -11.366  -4.180  1.00 10.00      A   
ATOM    391 HH21 ARG A  45     -18.458 -11.625  -4.585  1.00 10.00      A   
ATOM    392 HH22 ARG A  45     -17.093 -11.959  -3.432  1.00 10.00      A   
ATOM    393  C   ARG A  45     -18.767  -5.267  -8.811  1.00 10.00      A   
ATOM    394  O   ARG A  45     -18.179  -5.394  -9.887  1.00 10.00      A   
ATOM    395  N   ARG A  46     -18.798  -4.129  -8.128  1.00 10.00      A   
ATOM    396  HN  ARG A  46     -19.250  -4.109  -7.256  1.00 10.00      A   
ATOM    397  CA  ARG A  46     -18.166  -2.915  -8.627  1.00 10.00      A   
ATOM    398  CB  ARG A  46     -18.806  -1.680  -7.988  1.00 10.00      A   
ATOM    399  CG  ARG A  46     -20.296  -1.521  -8.232  1.00 10.00      A   
ATOM    400  CD  ARG A  46     -20.837  -0.327  -7.457  1.00 10.00      A   
ATOM    401  NE  ARG A  46     -22.260  -0.096  -7.694  1.00 10.00      A   
ATOM    402  HE  ARG A  46     -22.681  -0.593  -8.432  1.00 10.00      A   
ATOM    403  CZ  ARG A  46     -23.007   0.740  -6.976  1.00 10.00      A   
ATOM    404  NH1 ARG A  46     -22.472   1.429  -5.973  1.00 10.00      A   
ATOM    405 HH11 ARG A  46     -23.062   2.083  -5.411  1.00 10.00      A   
ATOM    406 HH12 ARG A  46     -21.457   1.321  -5.740  1.00 10.00      A   
ATOM    407  NH2 ARG A  46     -24.295   0.892  -7.259  1.00 10.00      A   
ATOM    408 HH21 ARG A  46     -24.730   0.359  -8.047  1.00 10.00      A   
ATOM    409 HH22 ARG A  46     -24.879   1.545  -6.693  1.00 10.00      A   
ATOM    410  C   ARG A  46     -16.666  -2.881  -8.367  1.00 10.00      A   
ATOM    411  O   ARG A  46     -15.898  -2.422  -9.212  1.00 10.00      A   
ATOM    412  N   LYS A  47     -16.246  -3.365  -7.210  1.00 10.00      A   
ATOM    413  HN  LYS A  47     -16.896  -3.753  -6.584  1.00 10.00      A   
ATOM    414  CA  LYS A  47     -14.837  -3.331  -6.850  1.00 10.00      A   
ATOM    415  CB  LYS A  47     -14.645  -2.382  -5.656  1.00 10.00      A   
ATOM    416  CG  LYS A  47     -13.318  -2.518  -4.926  1.00 10.00      A   
ATOM    417  CD  LYS A  47     -13.246  -1.568  -3.743  1.00 10.00      A   
ATOM    418  CE  LYS A  47     -12.686  -2.262  -2.511  1.00 10.00      A   
ATOM    419  NZ  LYS A  47     -13.648  -3.245  -1.944  1.00 10.00      A   
ATOM    420  HZ1 LYS A  47     -13.936  -3.930  -2.668  1.00 10.00      A   
ATOM    421  HZ2 LYS A  47     -14.494  -2.760  -1.588  1.00 10.00      A   
ATOM    422  HZ3 LYS A  47     -13.208  -3.771  -1.150  1.00 10.00      A   
ATOM    423  C   LYS A  47     -14.278  -4.712  -6.529  1.00 10.00      A   
ATOM    424  O   LYS A  47     -14.963  -5.553  -5.947  1.00 10.00      A   
ATOM    425  N   VAL A  48     -13.035  -4.939  -6.936  1.00 10.00      A   
ATOM    426  HN  VAL A  48     -12.563  -4.239  -7.442  1.00 10.00      A   
ATOM    427  CA  VAL A  48     -12.348  -6.191  -6.661  1.00 10.00      A   
ATOM    428  CB  VAL A  48     -12.056  -7.008  -7.939  1.00 10.00      A   
ATOM    429  CG1 VAL A  48     -13.335  -7.630  -8.474  1.00 10.00      A   
ATOM    430  CG2 VAL A  48     -11.391  -6.148  -9.004  1.00 10.00      A   
ATOM    431  C   VAL A  48     -11.044  -5.914  -5.915  1.00 10.00      A   
ATOM    432  O   VAL A  48     -10.206  -5.130  -6.376  1.00 10.00      A   
ATOM    433  N   PHE A  49     -10.885  -6.534  -4.753  1.00 10.00      A   
ATOM    434  HN  PHE A  49     -11.592  -7.134  -4.423  1.00 10.00      A   
ATOM    435  CA  PHE A  49      -9.684  -6.346  -3.954  1.00 10.00      A   
ATOM    436  CB  PHE A  49     -10.040  -6.105  -2.481  1.00 10.00      A   
ATOM    437  CG  PHE A  49      -8.842  -6.019  -1.574  1.00 10.00      A   
ATOM    438  CD1 PHE A  49      -8.030  -4.897  -1.581  1.00 10.00      A   
ATOM    439  CD2 PHE A  49      -8.524  -7.065  -0.723  1.00 10.00      A   
ATOM    440  CE1 PHE A  49      -6.923  -4.819  -0.759  1.00 10.00      A   
ATOM    441  CE2 PHE A  49      -7.418  -6.994   0.103  1.00 10.00      A   
ATOM    442  CZ  PHE A  49      -6.616  -5.870   0.085  1.00 10.00      A   
ATOM    443  C   PHE A  49      -8.754  -7.543  -4.079  1.00 10.00      A   
ATOM    444  O   PHE A  49      -9.097  -8.653  -3.667  1.00 10.00      A   
ATOM    445  N   ILE A  50      -7.589  -7.313  -4.664  1.00 10.00      A   
ATOM    446  HN  ILE A  50      -7.391  -6.410  -5.002  1.00 10.00      A   
ATOM    447  CA  ILE A  50      -6.596  -8.360  -4.838  1.00 10.00      A   
ATOM    448  CB  ILE A  50      -6.270  -8.595  -6.329  1.00 10.00      A   
ATOM    449  CG1 ILE A  50      -7.550  -8.649  -7.170  1.00 10.00      A   
ATOM    450  CG2 ILE A  50      -5.463  -9.872  -6.503  1.00 10.00      A   
ATOM    451  CD1 ILE A  50      -8.422  -9.859  -6.896  1.00 10.00      A   
ATOM    452  C   ILE A  50      -5.314  -7.989  -4.093  1.00 10.00      A   
ATOM    453  O   ILE A  50      -4.549  -7.132  -4.539  1.00 10.00      A   
ATOM    454  N   GLY A  51      -5.089  -8.638  -2.953  1.00 10.00      A   
ATOM    455  HN  GLY A  51      -5.741  -9.307  -2.649  1.00 10.00      A   
ATOM    456  CA  GLY A  51      -3.908  -8.366  -2.144  1.00 10.00      A   
ATOM    457  C   GLY A  51      -2.615  -8.785  -2.816  1.00 10.00      A   
ATOM    458  O   GLY A  51      -1.549  -8.257  -2.503  1.00 10.00      A   
ATOM    459  N   ASN A  52      -2.708  -9.745  -3.726  1.00 10.00      A   
ATOM    460  HN  ASN A  52      -3.584 -10.135  -3.917  1.00 10.00      A   
ATOM    461  CA  ASN A  52      -1.545 -10.230  -4.452  1.00 10.00      A   
ATOM    462  CB  ASN A  52      -0.990 -11.500  -3.790  1.00 10.00      A   
ATOM    463  CG  ASN A  52       0.372 -11.917  -4.330  1.00 10.00      A   
ATOM    464  OD1 ASN A  52       0.664 -11.761  -5.514  1.00 10.00      A   
ATOM    465  ND2 ASN A  52       1.218 -12.449  -3.459  1.00 10.00      A   
ATOM    466 HD21 ASN A  52       0.929 -12.545  -2.527  1.00 10.00      A   
ATOM    467 HD22 ASN A  52       2.101 -12.726  -3.782  1.00 10.00      A   
ATOM    468  C   ASN A  52      -1.929 -10.499  -5.902  1.00 10.00      A   
ATOM    469  O   ASN A  52      -2.748 -11.377  -6.180  1.00 10.00      A   
ATOM    470  N   CYS A  53      -1.328  -9.747  -6.822  1.00 10.00      A   
ATOM    471  HN  CYS A  53      -0.661  -9.080  -6.535  1.00 10.00      A   
ATOM    472  CA  CYS A  53      -1.620  -9.876  -8.247  1.00 10.00      A   
ATOM    473  CB  CYS A  53      -0.899  -8.782  -9.039  1.00 10.00      A   
ATOM    474  SG  CYS A  53       0.856  -8.603  -8.634  1.00 10.00      A   
ATOM    475  HG  CYS A  53       1.131  -7.305  -8.575  1.00 10.00      A   
ATOM    476  C   CYS A  53      -1.276 -11.261  -8.805  1.00 10.00      A   
ATOM    477  O   CYS A  53      -1.677 -11.605  -9.912  1.00 10.00      A   
ATOM    478  N   TYR A  54      -0.539 -12.054  -8.036  1.00 10.00      A   
ATOM    479  HN  TYR A  54      -0.231 -11.728  -7.158  1.00 10.00      A   
ATOM    480  CA  TYR A  54      -0.158 -13.392  -8.472  1.00 10.00      A   
ATOM    481  CB  TYR A  54       1.345 -13.607  -8.292  1.00 10.00      A   
ATOM    482  CG  TYR A  54       2.186 -12.713  -9.172  1.00 10.00      A   
ATOM    483  CD1 TYR A  54       3.153 -11.876  -8.631  1.00 10.00      A   
ATOM    484  CD2 TYR A  54       2.008 -12.704 -10.551  1.00 10.00      A   
ATOM    485  CE1 TYR A  54       3.919 -11.053  -9.438  1.00 10.00      A   
ATOM    486  CE2 TYR A  54       2.769 -11.888 -11.364  1.00 10.00      A   
ATOM    487  CZ  TYR A  54       3.722 -11.065 -10.805  1.00 10.00      A   
ATOM    488  OH  TYR A  54       4.487 -10.252 -11.618  1.00 10.00      A   
ATOM    489  HH  TYR A  54       5.071 -10.811 -12.173  1.00 10.00      A   
ATOM    490  C   TYR A  54      -0.954 -14.474  -7.745  1.00 10.00      A   
ATOM    491  O   TYR A  54      -0.685 -15.670  -7.889  1.00 10.00      A   
ATOM    492  N   ALA A  55      -1.938 -14.053  -6.964  1.00 10.00      A   
ATOM    493  HN  ALA A  55      -2.110 -13.087  -6.885  1.00 10.00      A   
ATOM    494  CA  ALA A  55      -2.775 -14.991  -6.229  1.00 10.00      A   
ATOM    495  CB  ALA A  55      -3.403 -14.315  -5.017  1.00 10.00      A   
ATOM    496  C   ALA A  55      -3.852 -15.559  -7.149  1.00 10.00      A   
ATOM    497  O   ALA A  55      -4.409 -16.626  -6.895  1.00 10.00      A   
ATOM    498  N   VAL A  56      -4.122 -14.833  -8.226  1.00 10.00      A   
ATOM    499  HN  VAL A  56      -3.625 -14.002  -8.372  1.00 10.00      A   
ATOM    500  CA  VAL A  56      -5.121 -15.230  -9.208  1.00 10.00      A   
ATOM    501  CB  VAL A  56      -6.528 -14.725  -8.808  1.00 10.00      A   
ATOM    502  CG1 VAL A  56      -6.592 -13.204  -8.806  1.00 10.00      A   
ATOM    503  CG2 VAL A  56      -7.611 -15.325  -9.693  1.00 10.00      A   
ATOM    504  C   VAL A  56      -4.737 -14.681 -10.581  1.00 10.00      A   
ATOM    505  O   VAL A  56      -4.080 -13.643 -10.676  1.00 10.00      A   
ATOM    506  N   SER A  57      -5.121 -15.389 -11.629  1.00 10.00      A   
ATOM    507  HN  SER A  57      -5.628 -16.214 -11.491  1.00 10.00      A   
ATOM    508  CA  SER A  57      -4.817 -14.974 -12.988  1.00 10.00      A   
ATOM    509  CB  SER A  57      -4.857 -16.199 -13.904  1.00 10.00      A   
ATOM    510  OG  SER A  57      -5.420 -17.313 -13.221  1.00 10.00      A   
ATOM    511  HG  SER A  57      -4.914 -18.112 -13.440  1.00 10.00      A   
ATOM    512  C   SER A  57      -5.808 -13.905 -13.460  1.00 10.00      A   
ATOM    513  O   SER A  57      -6.990 -13.954 -13.111  1.00 10.00      A   
ATOM    514  N   PRO A  58      -5.332 -12.926 -14.247  1.00 10.00      A   
ATOM    515  CA  PRO A  58      -6.171 -11.835 -14.769  1.00 10.00      A   
ATOM    516  CB  PRO A  58      -5.251 -11.131 -15.772  1.00 10.00      A   
ATOM    517  CG  PRO A  58      -3.873 -11.433 -15.299  1.00 10.00      A   
ATOM    518  CD  PRO A  58      -3.929 -12.800 -14.680  1.00 10.00      A   
ATOM    519  C   PRO A  58      -7.420 -12.347 -15.482  1.00 10.00      A   
ATOM    520  O   PRO A  58      -8.533 -11.902 -15.198  1.00 10.00      A   
ATOM    521  N   ALA A  59      -7.226 -13.297 -16.397  1.00 10.00      A   
ATOM    522  HN  ALA A  59      -6.312 -13.613 -16.568  1.00 10.00      A   
ATOM    523  CA  ALA A  59      -8.325 -13.876 -17.165  1.00 10.00      A   
ATOM    524  CB  ALA A  59      -7.795 -14.912 -18.147  1.00 10.00      A   
ATOM    525  C   ALA A  59      -9.390 -14.494 -16.263  1.00 10.00      A   
ATOM    526  O   ALA A  59     -10.579 -14.465 -16.581  1.00 10.00      A   
ATOM    527  N   THR A  60      -8.960 -15.042 -15.137  1.00 10.00      A   
ATOM    528  HN  THR A  60      -8.004 -15.015 -14.926  1.00 10.00      A   
ATOM    529  CA  THR A  60      -9.874 -15.674 -14.198  1.00 10.00      A   
ATOM    530  CB  THR A  60      -9.099 -16.470 -13.131  1.00 10.00      A   
ATOM    531  OG1 THR A  60      -8.074 -17.238 -13.779  1.00 10.00      A   
ATOM    532  HG1 THR A  60      -7.245 -17.148 -13.291  1.00 10.00      A   
ATOM    533  CG2 THR A  60     -10.035 -17.411 -12.385  1.00 10.00      A   
ATOM    534  C   THR A  60     -10.789 -14.642 -13.532  1.00 10.00      A   
ATOM    535  O   THR A  60     -11.986 -14.883 -13.356  1.00 10.00      A   
ATOM    536  N   VAL A  61     -10.225 -13.490 -13.188  1.00 10.00      A   
ATOM    537  HN  VAL A  61      -9.272 -13.353 -13.375  1.00 10.00      A   
ATOM    538  CA  VAL A  61     -10.985 -12.422 -12.547  1.00 10.00      A   
ATOM    539  CB  VAL A  61     -10.063 -11.256 -12.114  1.00 10.00      A   
ATOM    540  CG1 VAL A  61     -10.861 -10.177 -11.398  1.00 10.00      A   
ATOM    541  CG2 VAL A  61      -8.936 -11.761 -11.227  1.00 10.00      A   
ATOM    542  C   VAL A  61     -12.056 -11.887 -13.495  1.00 10.00      A   
ATOM    543  O   VAL A  61     -13.226 -11.780 -13.130  1.00 10.00      A   
ATOM    544  N   ILE A  62     -11.645 -11.581 -14.722  1.00 10.00      A   
ATOM    545  HN  ILE A  62     -10.698 -11.701 -14.946  1.00 10.00      A   
ATOM    546  CA  ILE A  62     -12.554 -11.058 -15.743  1.00 10.00      A   
ATOM    547  CB  ILE A  62     -11.798 -10.668 -17.034  1.00 10.00      A   
ATOM    548  CG1 ILE A  62     -10.539  -9.863 -16.699  1.00 10.00      A   
ATOM    549  CG2 ILE A  62     -12.707  -9.871 -17.957  1.00 10.00      A   
ATOM    550  CD1 ILE A  62      -9.610  -9.643 -17.874  1.00 10.00      A   
ATOM    551  C   ILE A  62     -13.628 -12.084 -16.096  1.00 10.00      A   
ATOM    552  O   ILE A  62     -14.746 -11.732 -16.480  1.00 10.00      A   
ATOM    553  N   ARG A  63     -13.281 -13.357 -15.972  1.00 10.00      A   
ATOM    554  HN  ARG A  63     -12.373 -13.577 -15.671  1.00 10.00      A   
ATOM    555  CA  ARG A  63     -14.208 -14.433 -16.276  1.00 10.00      A   
ATOM    556  CB  ARG A  63     -13.465 -15.767 -16.337  1.00 10.00      A   
ATOM    557  CG  ARG A  63     -13.866 -16.653 -17.502  1.00 10.00      A   
ATOM    558  CD  ARG A  63     -12.644 -17.294 -18.136  1.00 10.00      A   
ATOM    559  NE  ARG A  63     -11.918 -18.157 -17.202  1.00 10.00      A   
ATOM    560  HE  ARG A  63     -12.438 -18.583 -16.483  1.00 10.00      A   
ATOM    561  CZ  ARG A  63     -10.613 -18.389 -17.263  1.00 10.00      A   
ATOM    562  NH1 ARG A  63      -9.873 -17.816 -18.209  1.00 10.00      A   
ATOM    563 HH11 ARG A  63      -8.852 -18.004 -18.255  1.00 10.00      A   
ATOM    564 HH12 ARG A  63     -10.313 -17.175 -18.910  1.00 10.00      A   
ATOM    565  NH2 ARG A  63     -10.044 -19.196 -16.377  1.00 10.00      A   
ATOM    566 HH21 ARG A  63     -10.619 -19.648 -15.628  1.00 10.00      A   
ATOM    567 HH22 ARG A  63      -9.017 -19.390 -16.426  1.00 10.00      A   
ATOM    568  C   ARG A  63     -15.321 -14.494 -15.235  1.00 10.00      A   
ATOM    569  O   ARG A  63     -16.462 -14.832 -15.546  1.00 10.00      A   
ATOM    570  N   ARG A  64     -14.991 -14.157 -13.994  1.00 10.00      A   
ATOM    571  HN  ARG A  64     -14.068 -13.884 -13.796  1.00 10.00      A   
ATOM    572  CA  ARG A  64     -15.972 -14.181 -12.924  1.00 10.00      A   
ATOM    573  CB  ARG A  64     -15.321 -14.520 -11.579  1.00 10.00      A   
ATOM    574  CG  ARG A  64     -16.310 -14.664 -10.433  1.00 10.00      A   
ATOM    575  CD  ARG A  64     -15.635 -15.164  -9.169  1.00 10.00      A   
ATOM    576  NE  ARG A  64     -16.441 -14.884  -7.979  1.00 10.00      A   
ATOM    577  HE  ARG A  64     -17.294 -14.420  -8.117  1.00 10.00      A   
ATOM    578  CZ  ARG A  64     -16.082 -15.215  -6.742  1.00 10.00      A   
ATOM    579  NH1 ARG A  64     -14.937 -15.847  -6.514  1.00 10.00      A   
ATOM    580 HH11 ARG A  64     -14.290 -16.097  -7.312  1.00 10.00      A   
ATOM    581 HH12 ARG A  64     -14.671 -16.100  -5.539  1.00 10.00      A   
ATOM    582  NH2 ARG A  64     -16.863 -14.894  -5.716  1.00 10.00      A   
ATOM    583 HH21 ARG A  64     -16.577 -15.158  -4.743  1.00 10.00      A   
ATOM    584 HH22 ARG A  64     -17.758 -14.379  -5.870  1.00 10.00      A   
ATOM    585  C   ARG A  64     -16.730 -12.860 -12.850  1.00 10.00      A   
ATOM    586  O   ARG A  64     -17.959 -12.851 -12.843  1.00 10.00      A   
ATOM    587  N   PHE A  65     -15.991 -11.754 -12.824  1.00 10.00      A   
ATOM    588  HN  PHE A  65     -15.011 -11.831 -12.872  1.00 10.00      A   
ATOM    589  CA  PHE A  65     -16.590 -10.425 -12.742  1.00 10.00      A   
ATOM    590  CB  PHE A  65     -16.059  -9.670 -11.519  1.00 10.00      A   
ATOM    591  CG  PHE A  65     -16.179 -10.411 -10.218  1.00 10.00      A   
ATOM    592  CD1 PHE A  65     -15.050 -10.891  -9.574  1.00 10.00      A   
ATOM    593  CD2 PHE A  65     -17.416 -10.622  -9.638  1.00 10.00      A   
ATOM    594  CE1 PHE A  65     -15.157 -11.566  -8.374  1.00 10.00      A   
ATOM    595  CE2 PHE A  65     -17.531 -11.297  -8.439  1.00 10.00      A   
ATOM    596  CZ  PHE A  65     -16.399 -11.769  -7.808  1.00 10.00      A   
ATOM    597  C   PHE A  65     -16.292  -9.613 -14.001  1.00 10.00      A   
ATOM    598  O   PHE A  65     -15.207  -9.058 -14.145  1.00 10.00      A   
ATOM    599  N   PRO A  66     -17.250  -9.532 -14.929  1.00 10.00      A   
ATOM    600  CA  PRO A  66     -17.083  -8.792 -16.173  1.00 10.00      A   
ATOM    601  CB  PRO A  66     -17.944  -9.607 -17.135  1.00 10.00      A   
ATOM    602  CG  PRO A  66     -19.058 -10.145 -16.291  1.00 10.00      A   
ATOM    603  CD  PRO A  66     -18.567 -10.185 -14.863  1.00 10.00      A   
ATOM    604  C   PRO A  66     -17.604  -7.354 -16.093  1.00 10.00      A   
ATOM    605  O   PRO A  66     -17.548  -6.614 -17.076  1.00 10.00      A   
ATOM    606  N   LYS A  67     -18.100  -6.954 -14.927  1.00 10.00      A   
ATOM    607  HN  LYS A  67     -18.101  -7.576 -14.163  1.00 10.00      A   
ATOM    608  CA  LYS A  67     -18.637  -5.606 -14.752  1.00 10.00      A   
ATOM    609  CB  LYS A  67     -20.145  -5.653 -14.492  1.00 10.00      A   
ATOM    610  CG  LYS A  67     -20.985  -5.937 -15.728  1.00 10.00      A   
ATOM    611  CD  LYS A  67     -22.468  -5.971 -15.390  1.00 10.00      A   
ATOM    612  CE  LYS A  67     -23.323  -6.006 -16.644  1.00 10.00      A   
ATOM    613  NZ  LYS A  67     -24.760  -6.205 -16.330  1.00 10.00      A   
ATOM    614  HZ1 LYS A  67     -24.906  -7.129 -15.879  1.00 10.00      A   
ATOM    615  HZ2 LYS A  67     -25.327  -6.164 -17.199  1.00 10.00      A   
ATOM    616  HZ3 LYS A  67     -25.091  -5.464 -15.681  1.00 10.00      A   
ATOM    617  C   LYS A  67     -17.925  -4.851 -13.631  1.00 10.00      A   
ATOM    618  O   LYS A  67     -18.551  -4.119 -12.863  1.00 10.00      A   
ATOM    619  N   VAL A  68     -16.617  -5.033 -13.543  1.00 10.00      A   
ATOM    620  HN  VAL A  68     -16.176  -5.633 -14.179  1.00 10.00      A   
ATOM    621  CA  VAL A  68     -15.819  -4.364 -12.518  1.00 10.00      A   
ATOM    622  CB  VAL A  68     -14.475  -5.084 -12.286  1.00 10.00      A   
ATOM    623  CG1 VAL A  68     -13.654  -4.379 -11.219  1.00 10.00      A   
ATOM    624  CG2 VAL A  68     -14.710  -6.532 -11.897  1.00 10.00      A   
ATOM    625  C   VAL A  68     -15.562  -2.901 -12.891  1.00 10.00      A   
ATOM    626  O   VAL A  68     -15.316  -2.581 -14.054  1.00 10.00      A   
ATOM    627  N   ARG A  69     -15.638  -2.019 -11.898  1.00 10.00      A   
ATOM    628  HN  ARG A  69     -15.853  -2.338 -10.994  1.00 10.00      A   
ATOM    629  CA  ARG A  69     -15.416  -0.595 -12.112  1.00 10.00      A   
ATOM    630  CB  ARG A  69     -16.621   0.199 -11.614  1.00 10.00      A   
ATOM    631  CG  ARG A  69     -17.948  -0.224 -12.221  1.00 10.00      A   
ATOM    632  CD  ARG A  69     -18.069   0.221 -13.669  1.00 10.00      A   
ATOM    633  NE  ARG A  69     -19.461   0.220 -14.114  1.00 10.00      A   
ATOM    634  HE  ARG A  69     -19.846  -0.645 -14.390  1.00 10.00      A   
ATOM    635  CZ  ARG A  69     -20.231   1.309 -14.167  1.00 10.00      A   
ATOM    636  NH1 ARG A  69     -19.749   2.500 -13.810  1.00 10.00      A   
ATOM    637 HH11 ARG A  69     -18.756   2.593 -13.483  1.00 10.00      A   
ATOM    638 HH12 ARG A  69     -20.358   3.348 -13.855  1.00 10.00      A   
ATOM    639  NH2 ARG A  69     -21.492   1.200 -14.560  1.00 10.00      A   
ATOM    640 HH21 ARG A  69     -22.104   2.042 -14.606  1.00 10.00      A   
ATOM    641 HH22 ARG A  69     -21.876   0.268 -14.825  1.00 10.00      A   
ATOM    642  C   ARG A  69     -14.166  -0.124 -11.378  1.00 10.00      A   
ATOM    643  O   ARG A  69     -13.446   0.751 -11.858  1.00 10.00      A   
ATOM    644  N   SER A  70     -13.922  -0.711 -10.211  1.00 10.00      A   
ATOM    645  HN  SER A  70     -14.537  -1.408  -9.892  1.00 10.00      A   
ATOM    646  CA  SER A  70     -12.770  -0.353  -9.392  1.00 10.00      A   
ATOM    647  CB  SER A  70     -13.237   0.225  -8.049  1.00 10.00      A   
ATOM    648  OG  SER A  70     -12.173   0.859  -7.354  1.00 10.00      A   
ATOM    649  HG  SER A  70     -12.354   1.811  -7.287  1.00 10.00      A   
ATOM    650  C   SER A  70     -11.863  -1.560  -9.164  1.00 10.00      A   
ATOM    651  O   SER A  70     -12.297  -2.592  -8.647  1.00 10.00      A   
ATOM    652  N   VAL A  71     -10.604  -1.422  -9.548  1.00 10.00      A   
ATOM    653  HN  VAL A  71     -10.315  -0.572  -9.954  1.00 10.00      A   
ATOM    654  CA  VAL A  71      -9.634  -2.497  -9.387  1.00 10.00      A   
ATOM    655  CB  VAL A  71      -8.998  -2.887 -10.737  1.00 10.00      A   
ATOM    656  CG1 VAL A  71      -8.124  -4.124 -10.587  1.00 10.00      A   
ATOM    657  CG2 VAL A  71     -10.065  -3.111 -11.798  1.00 10.00      A   
ATOM    658  C   VAL A  71      -8.529  -2.089  -8.413  1.00 10.00      A   
ATOM    659  O   VAL A  71      -7.976  -0.991  -8.514  1.00 10.00      A   
ATOM    660  N   GLU A  72      -8.237  -2.964  -7.459  1.00 10.00      A   
ATOM    661  HN  GLU A  72      -8.741  -3.808  -7.414  1.00 10.00      A   
ATOM    662  CA  GLU A  72      -7.190  -2.723  -6.472  1.00 10.00      A   
ATOM    663  CB  GLU A  72      -7.807  -2.657  -5.072  1.00 10.00      A   
ATOM    664  CG  GLU A  72      -6.835  -2.299  -3.958  1.00 10.00      A   
ATOM    665  CD  GLU A  72      -6.817  -0.815  -3.651  1.00 10.00      A   
ATOM    666  OE1 GLU A  72      -7.833  -0.295  -3.139  1.00 10.00      A   
ATOM    667  OE2 GLU A  72      -5.789  -0.164  -3.911  1.00 10.00      A   
ATOM    668  C   GLU A  72      -6.187  -3.870  -6.542  1.00 10.00      A   
ATOM    669  O   GLU A  72      -6.529  -5.012  -6.233  1.00 10.00      A   
ATOM    670  N   LEU A  73      -4.963  -3.575  -6.966  1.00 10.00      A   
ATOM    671  HN  LEU A  73      -4.741  -2.642  -7.192  1.00 10.00      A   
ATOM    672  CA  LEU A  73      -3.941  -4.609  -7.098  1.00 10.00      A   
ATOM    673  CB  LEU A  73      -3.643  -4.877  -8.578  1.00 10.00      A   
ATOM    674  CG  LEU A  73      -4.752  -5.540  -9.392  1.00 10.00      A   
ATOM    675  CD1 LEU A  73      -4.530  -5.300 -10.878  1.00 10.00      A   
ATOM    676  CD2 LEU A  73      -4.804  -7.028  -9.096  1.00 10.00      A   
ATOM    677  C   LEU A  73      -2.641  -4.250  -6.385  1.00 10.00      A   
ATOM    678  O   LEU A  73      -2.126  -3.138  -6.524  1.00 10.00      A   
ATOM    679  N   LYS A  74      -2.129  -5.199  -5.613  1.00 10.00      A   
ATOM    680  HN  LYS A  74      -2.618  -6.042  -5.512  1.00 10.00      A   
ATOM    681  CA  LYS A  74      -0.867  -5.036  -4.907  1.00 10.00      A   
ATOM    682  CB  LYS A  74      -1.046  -5.258  -3.403  1.00 10.00      A   
ATOM    683  CG  LYS A  74      -1.979  -4.268  -2.720  1.00 10.00      A   
ATOM    684  CD  LYS A  74      -2.118  -4.580  -1.236  1.00 10.00      A   
ATOM    685  CE  LYS A  74      -3.046  -3.594  -0.536  1.00 10.00      A   
ATOM    686  NZ  LYS A  74      -3.080  -3.807   0.934  1.00 10.00      A   
ATOM    687  HZ1 LYS A  74      -3.952  -4.300   1.215  1.00 10.00      A   
ATOM    688  HZ2 LYS A  74      -3.035  -2.893   1.432  1.00 10.00      A   
ATOM    689  HZ3 LYS A  74      -2.263  -4.376   1.232  1.00 10.00      A   
ATOM    690  C   LYS A  74       0.116  -6.060  -5.465  1.00 10.00      A   
ATOM    691  O   LYS A  74      -0.278  -7.187  -5.783  1.00 10.00      A   
ATOM    692  N   GLY A  75       1.378  -5.680  -5.602  1.00 10.00      A   
ATOM    693  HN  GLY A  75       1.649  -4.774  -5.331  1.00 10.00      A   
ATOM    694  CA  GLY A  75       2.355  -6.598  -6.151  1.00 10.00      A   
ATOM    695  C   GLY A  75       3.482  -6.924  -5.199  1.00 10.00      A   
ATOM    696  O   GLY A  75       3.427  -7.926  -4.487  1.00 10.00      A   
ATOM    697  N   LYS A  76       4.505  -6.083  -5.186  1.00 10.00      A   
ATOM    698  HN  LYS A  76       4.477  -5.284  -5.767  1.00 10.00      A   
ATOM    699  CA  LYS A  76       5.663  -6.300  -4.327  1.00 10.00      A   
ATOM    700  CB  LYS A  76       6.789  -5.325  -4.686  1.00 10.00      A   
ATOM    701  CG  LYS A  76       7.475  -5.620  -6.011  1.00 10.00      A   
ATOM    702  CD  LYS A  76       8.546  -4.584  -6.318  1.00 10.00      A   
ATOM    703  CE  LYS A  76       7.940  -3.329  -6.927  1.00 10.00      A   
ATOM    704  NZ  LYS A  76       8.929  -2.226  -7.029  1.00 10.00      A   
ATOM    705  HZ1 LYS A  76       9.888  -2.611  -7.142  1.00 10.00      A   
ATOM    706  HZ2 LYS A  76       8.900  -1.633  -6.174  1.00 10.00      A   
ATOM    707  HZ3 LYS A  76       8.712  -1.623  -7.856  1.00 10.00      A   
ATOM    708  C   LYS A  76       5.305  -6.181  -2.846  1.00 10.00      A   
ATOM    709  O   LYS A  76       4.456  -5.371  -2.470  1.00 10.00      A   
ATOM    710  N   PRO A  77       5.943  -6.999  -1.991  1.00 10.00      A   
ATOM    711  CA  PRO A  77       5.696  -6.980  -0.546  1.00 10.00      A   
ATOM    712  CB  PRO A  77       6.416  -8.235  -0.049  1.00 10.00      A   
ATOM    713  CG  PRO A  77       7.495  -8.470  -1.047  1.00 10.00      A   
ATOM    714  CD  PRO A  77       6.941  -8.018  -2.368  1.00 10.00      A   
ATOM    715  C   PRO A  77       6.276  -5.737   0.126  1.00 10.00      A   
ATOM    716  O   PRO A  77       6.982  -4.940  -0.500  1.00 10.00      A   
ATOM    717  N   HIS A  78       6.003  -5.610   1.413  1.00 10.00      A   
ATOM    718  HN  HIS A  78       5.483  -6.316   1.854  1.00 10.00      A   
ATOM    719  CA  HIS A  78       6.454  -4.474   2.210  1.00 10.00      A   
ATOM    720  CB  HIS A  78       5.884  -4.596   3.629  1.00 10.00      A   
ATOM    721  CG  HIS A  78       6.296  -3.530   4.600  1.00 10.00      A   
ATOM    722  ND1 HIS A  78       6.661  -3.789   5.901  1.00 10.00      A   
ATOM    723  HD1 HIS A  78       6.704  -4.681   6.326  1.00 10.00      A   
ATOM    724  CD2 HIS A  78       6.396  -2.188   4.446  1.00 10.00      A   
ATOM    725  CE1 HIS A  78       6.955  -2.622   6.489  1.00 10.00      A   
ATOM    726  NE2 HIS A  78       6.813  -1.618   5.646  1.00 10.00      A   
ATOM    727  C   HIS A  78       7.982  -4.352   2.235  1.00 10.00      A   
ATOM    728  O   HIS A  78       8.524  -3.246   2.199  1.00 10.00      A   
ATOM    729  N   PHE A  79       8.675  -5.490   2.261  1.00 10.00      A   
ATOM    730  HN  PHE A  79       8.192  -6.347   2.264  1.00 10.00      A   
ATOM    731  CA  PHE A  79      10.139  -5.494   2.299  1.00 10.00      A   
ATOM    732  CB  PHE A  79      10.692  -6.888   2.595  1.00 10.00      A   
ATOM    733  CG  PHE A  79      11.054  -7.094   4.039  1.00 10.00      A   
ATOM    734  CD1 PHE A  79      10.511  -8.141   4.765  1.00 10.00      A   
ATOM    735  CD2 PHE A  79      11.941  -6.237   4.670  1.00 10.00      A   
ATOM    736  CE1 PHE A  79      10.845  -8.329   6.091  1.00 10.00      A   
ATOM    737  CE2 PHE A  79      12.279  -6.419   5.997  1.00 10.00      A   
ATOM    738  CZ  PHE A  79      11.730  -7.468   6.709  1.00 10.00      A   
ATOM    739  C   PHE A  79      10.768  -4.925   1.031  1.00 10.00      A   
ATOM    740  O   PHE A  79      11.972  -4.659   0.995  1.00 10.00      A   
ATOM    741  N   ALA A  80       9.960  -4.728  -0.003  1.00 10.00      A   
ATOM    742  HN  ALA A  80       9.004  -4.940   0.086  1.00 10.00      A   
ATOM    743  CA  ALA A  80      10.458  -4.181  -1.258  1.00 10.00      A   
ATOM    744  CB  ALA A  80       9.427  -4.333  -2.363  1.00 10.00      A   
ATOM    745  C   ALA A  80      10.836  -2.720  -1.081  1.00 10.00      A   
ATOM    746  O   ALA A  80      11.727  -2.207  -1.761  1.00 10.00      A   
ATOM    747  N   ASP A  81      10.172  -2.066  -0.135  1.00 10.00      A   
ATOM    748  HN  ASP A  81       9.496  -2.545   0.393  1.00 10.00      A   
ATOM    749  CA  ASP A  81      10.419  -0.659   0.150  1.00 10.00      A   
ATOM    750  CB  ASP A  81       9.290  -0.081   1.012  1.00 10.00      A   
ATOM    751  CG  ASP A  81       8.126   0.439   0.193  1.00 10.00      A   
ATOM    752  OD1 ASP A  81       8.357   1.279  -0.700  1.00 10.00      A   
ATOM    753  OD2 ASP A  81       6.973   0.020   0.451  1.00 10.00      A   
ATOM    754  C   ASP A  81      11.757  -0.479   0.858  1.00 10.00      A   
ATOM    755  O   ASP A  81      12.302   0.624   0.913  1.00 10.00      A   
ATOM    756  N   PHE A  82      12.290  -1.576   1.383  1.00 10.00      A   
ATOM    757  HN  PHE A  82      11.818  -2.431   1.284  1.00 10.00      A   
ATOM    758  CA  PHE A  82      13.561  -1.545   2.097  1.00 10.00      A   
ATOM    759  CB  PHE A  82      13.464  -2.312   3.417  1.00 10.00      A   
ATOM    760  CG  PHE A  82      12.306  -1.881   4.271  1.00 10.00      A   
ATOM    761  CD1 PHE A  82      12.093  -0.539   4.542  1.00 10.00      A   
ATOM    762  CD2 PHE A  82      11.427  -2.813   4.788  1.00 10.00      A   
ATOM    763  CE1 PHE A  82      11.021  -0.136   5.314  1.00 10.00      A   
ATOM    764  CE2 PHE A  82      10.355  -2.418   5.564  1.00 10.00      A   
ATOM    765  CZ  PHE A  82      10.150  -1.077   5.827  1.00 10.00      A   
ATOM    766  C   PHE A  82      14.691  -2.092   1.234  1.00 10.00      A   
ATOM    767  O   PHE A  82      15.765  -2.415   1.734  1.00 10.00      A   
ATOM    768  N   ASN A  83      14.422  -2.207  -0.065  1.00 10.00      A   
ATOM    769  HN  ASN A  83      13.533  -1.948  -0.383  1.00 10.00      A   
ATOM    770  CA  ASN A  83      15.402  -2.685  -1.043  1.00 10.00      A   
ATOM    771  CB  ASN A  83      16.634  -1.775  -1.111  1.00 10.00      A   
ATOM    772  CG  ASN A  83      16.343  -0.433  -1.757  1.00 10.00      A   
ATOM    773  OD1 ASN A  83      15.280   0.157  -1.552  1.00 10.00      A   
ATOM    774  ND2 ASN A  83      17.283   0.059  -2.546  1.00 10.00      A   
ATOM    775 HD21 ASN A  83      18.108  -0.461  -2.673  1.00 10.00      A   
ATOM    776 HD22 ASN A  83      17.119   0.920  -2.982  1.00 10.00      A   
ATOM    777  C   ASN A  83      15.819  -4.144  -0.848  1.00 10.00      A   
ATOM    778  O   ASN A  83      16.807  -4.588  -1.435  1.00 10.00      A   
ATOM    779  N   LEU A  84      15.069  -4.894  -0.042  1.00 10.00      A   
ATOM    780  HN  LEU A  84      14.302  -4.494   0.414  1.00 10.00      A   
ATOM    781  CA  LEU A  84      15.385  -6.304   0.184  1.00 10.00      A   
ATOM    782  CB  LEU A  84      14.705  -6.841   1.447  1.00 10.00      A   
ATOM    783  CG  LEU A  84      15.615  -7.035   2.663  1.00 10.00      A   
ATOM    784  CD1 LEU A  84      14.889  -7.790   3.763  1.00 10.00      A   
ATOM    785  CD2 LEU A  84      16.894  -7.760   2.277  1.00 10.00      A   
ATOM    786  C   LEU A  84      14.996  -7.139  -1.030  1.00 10.00      A   
ATOM    787  O   LEU A  84      15.441  -8.275  -1.196  1.00 10.00      A   
ATOM    788  N   VAL A  85      14.163  -6.559  -1.879  1.00 10.00      A   
ATOM    789  HN  VAL A  85      13.855  -5.650  -1.694  1.00 10.00      A   
ATOM    790  CA  VAL A  85      13.717  -7.221  -3.091  1.00 10.00      A   
ATOM    791  CB  VAL A  85      12.239  -6.887  -3.395  1.00 10.00      A   
ATOM    792  CG1 VAL A  85      11.817  -7.437  -4.751  1.00 10.00      A   
ATOM    793  CG2 VAL A  85      11.335  -7.432  -2.300  1.00 10.00      A   
ATOM    794  C   VAL A  85      14.597  -6.768  -4.255  1.00 10.00      A   
ATOM    795  O   VAL A  85      14.799  -5.568  -4.452  1.00 10.00      A   
ATOM    796  N   PRO A  86      15.163  -7.718  -5.015  1.00 10.00      A   
ATOM    797  CA  PRO A  86      16.029  -7.420  -6.164  1.00 10.00      A   
ATOM    798  CB  PRO A  86      16.447  -8.806  -6.671  1.00 10.00      A   
ATOM    799  CG  PRO A  86      16.226  -9.713  -5.513  1.00 10.00      A   
ATOM    800  CD  PRO A  86      15.021  -9.166  -4.807  1.00 10.00      A   
ATOM    801  C   PRO A  86      15.296  -6.664  -7.265  1.00 10.00      A   
ATOM    802  O   PRO A  86      14.093  -6.415  -7.174  1.00 10.00      A   
ATOM    803  N   ASP A  87      16.024  -6.323  -8.316  1.00 10.00      A   
ATOM    804  HN  ASP A  87      16.968  -6.586  -8.347  1.00 10.00      A   
ATOM    805  CA  ASP A  87      15.462  -5.580  -9.434  1.00 10.00      A   
ATOM    806  CB  ASP A  87      16.512  -4.624  -9.995  1.00 10.00      A   
ATOM    807  CG  ASP A  87      15.914  -3.401 -10.659  1.00 10.00      A   
ATOM    808  OD1 ASP A  87      16.398  -2.283 -10.382  1.00 10.00      A   
ATOM    809  OD2 ASP A  87      14.969  -3.548 -11.462  1.00 10.00      A   
ATOM    810  C   ASP A  87      14.986  -6.518 -10.538  1.00 10.00      A   
ATOM    811  O   ASP A  87      15.795  -7.187 -11.187  1.00 10.00      A   
ATOM    812  N   GLY A  88      13.677  -6.561 -10.741  1.00 10.00      A   
ATOM    813  HN  GLY A  88      13.091  -6.004 -10.187  1.00 10.00      A   
ATOM    814  CA  GLY A  88      13.105  -7.413 -11.768  1.00 10.00      A   
ATOM    815  C   GLY A  88      12.553  -8.707 -11.206  1.00 10.00      A   
ATOM    816  O   GLY A  88      12.584  -9.737 -11.869  1.00 10.00      A   
ATOM    817  N   TRP A  89      12.055  -8.654  -9.981  1.00 10.00      A   
ATOM    818  HN  TRP A  89      12.064  -7.802  -9.499  1.00 10.00      A   
ATOM    819  CA  TRP A  89      11.493  -9.833  -9.333  1.00 10.00      A   
ATOM    820  CB  TRP A  89      11.443  -9.639  -7.811  1.00 10.00      A   
ATOM    821  CG  TRP A  89      10.609 -10.660  -7.090  1.00 10.00      A   
ATOM    822  CD1 TRP A  89      10.966 -11.939  -6.773  1.00 10.00      A   
ATOM    823  CD2 TRP A  89       9.275 -10.483  -6.596  1.00 10.00      A   
ATOM    824  NE1 TRP A  89       9.937 -12.572  -6.121  1.00 10.00      A   
ATOM    825  HE1 TRP A  89       9.949 -13.500  -5.796  1.00 10.00      A   
ATOM    826  CE2 TRP A  89       8.888 -11.699  -5.998  1.00 10.00      A   
ATOM    827  CE3 TRP A  89       8.370  -9.416  -6.602  1.00 10.00      A   
ATOM    828  CZ2 TRP A  89       7.638 -11.877  -5.413  1.00 10.00      A   
ATOM    829  CZ3 TRP A  89       7.129  -9.596  -6.022  1.00 10.00      A   
ATOM    830  CH2 TRP A  89       6.774 -10.817  -5.434  1.00 10.00      A   
ATOM    831  C   TRP A  89      10.100 -10.141  -9.876  1.00 10.00      A   
ATOM    832  O   TRP A  89       9.769 -11.298 -10.148  1.00 10.00      A   
ATOM    833  N   GLY A  90       9.295  -9.101 -10.027  1.00 10.00      A   
ATOM    834  HN  GLY A  90       9.619  -8.206  -9.794  1.00 10.00      A   
ATOM    835  CA  GLY A  90       7.947  -9.264 -10.524  1.00 10.00      A   
ATOM    836  C   GLY A  90       7.086  -8.066 -10.189  1.00 10.00      A   
ATOM    837  O   GLY A  90       7.604  -6.990  -9.887  1.00 10.00      A   
ATOM    838  N   GLY A  91       5.778  -8.252 -10.231  1.00 10.00      A   
ATOM    839  HN  GLY A  91       5.424  -9.137 -10.477  1.00 10.00      A   
ATOM    840  CA  GLY A  91       4.864  -7.173  -9.936  1.00 10.00      A   
ATOM    841  C   GLY A  91       4.570  -6.355 -11.172  1.00 10.00      A   
ATOM    842  O   GLY A  91       4.459  -5.132 -11.108  1.00 10.00      A   
ATOM    843  N   TYR A  92       4.449  -7.033 -12.304  1.00 10.00      A   
ATOM    844  HN  TYR A  92       4.533  -8.012 -12.290  1.00 10.00      A   
ATOM    845  CA  TYR A  92       4.176  -6.367 -13.564  1.00 10.00      A   
ATOM    846  CB  TYR A  92       4.904  -7.068 -14.709  1.00 10.00      A   
ATOM    847  CG  TYR A  92       6.407  -6.995 -14.579  1.00 10.00      A   
ATOM    848  CD1 TYR A  92       7.140  -8.085 -14.126  1.00 10.00      A   
ATOM    849  CD2 TYR A  92       7.092  -5.829 -14.894  1.00 10.00      A   
ATOM    850  CE1 TYR A  92       8.512  -8.018 -13.995  1.00 10.00      A   
ATOM    851  CE2 TYR A  92       8.465  -5.755 -14.770  1.00 10.00      A   
ATOM    852  CZ  TYR A  92       9.169  -6.849 -14.317  1.00 10.00      A   
ATOM    853  OH  TYR A  92      10.536  -6.777 -14.190  1.00 10.00      A   
ATOM    854  HH  TYR A  92      10.771  -5.956 -13.742  1.00 10.00      A   
ATOM    855  C   TYR A  92       2.679  -6.293 -13.819  1.00 10.00      A   
ATOM    856  O   TYR A  92       1.981  -7.307 -13.792  1.00 10.00      A   
ATOM    857  N   VAL A  93       2.190  -5.083 -14.056  1.00 10.00      A   
ATOM    858  HN  VAL A  93       2.805  -4.319 -14.074  1.00 10.00      A   
ATOM    859  CA  VAL A  93       0.769  -4.859 -14.295  1.00 10.00      A   
ATOM    860  CB  VAL A  93       0.315  -3.496 -13.718  1.00 10.00      A   
ATOM    861  CG1 VAL A  93       0.847  -2.337 -14.551  1.00 10.00      A   
ATOM    862  CG2 VAL A  93      -1.200  -3.431 -13.589  1.00 10.00      A   
ATOM    863  C   VAL A  93       0.434  -4.943 -15.785  1.00 10.00      A   
ATOM    864  O   VAL A  93      -0.739  -4.946 -16.171  1.00 10.00      A   
ATOM    865  N   TYR A  94       1.470  -5.031 -16.610  1.00 10.00      A   
ATOM    866  HN  TYR A  94       2.375  -5.040 -16.232  1.00 10.00      A   
ATOM    867  CA  TYR A  94       1.308  -5.115 -18.060  1.00 10.00      A   
ATOM    868  CB  TYR A  94       2.655  -5.321 -18.769  1.00 10.00      A   
ATOM    869  CG  TYR A  94       2.544  -5.434 -20.272  1.00 10.00      A   
ATOM    870  CD1 TYR A  94       2.206  -4.336 -21.054  1.00 10.00      A   
ATOM    871  CD2 TYR A  94       2.764  -6.648 -20.909  1.00 10.00      A   
ATOM    872  CE1 TYR A  94       2.093  -4.446 -22.425  1.00 10.00      A   
ATOM    873  CE2 TYR A  94       2.653  -6.767 -22.278  1.00 10.00      A   
ATOM    874  CZ  TYR A  94       2.319  -5.664 -23.031  1.00 10.00      A   
ATOM    875  OH  TYR A  94       2.201  -5.784 -24.395  1.00 10.00      A   
ATOM    876  HH  TYR A  94       1.472  -6.396 -24.595  1.00 10.00      A   
ATOM    877  C   TYR A  94       0.275  -6.169 -18.486  1.00 10.00      A   
ATOM    878  O   TYR A  94      -0.679  -5.838 -19.197  1.00 10.00      A   
ATOM    879  N   PRO A  95       0.423  -7.447 -18.061  1.00 10.00      A   
ATOM    880  CA  PRO A  95      -0.530  -8.507 -18.423  1.00 10.00      A   
ATOM    881  CB  PRO A  95      -0.031  -9.723 -17.632  1.00 10.00      A   
ATOM    882  CG  PRO A  95       1.411  -9.451 -17.399  1.00 10.00      A   
ATOM    883  CD  PRO A  95       1.520  -7.967 -17.220  1.00 10.00      A   
ATOM    884  C   PRO A  95      -1.959  -8.163 -17.999  1.00 10.00      A   
ATOM    885  O   PRO A  95      -2.915  -8.406 -18.739  1.00 10.00      A   
ATOM    886  N   TRP A  96      -2.095  -7.582 -16.810  1.00 10.00      A   
ATOM    887  HN  TRP A  96      -1.293  -7.393 -16.279  1.00 10.00      A   
ATOM    888  CA  TRP A  96      -3.403  -7.206 -16.283  1.00 10.00      A   
ATOM    889  CB  TRP A  96      -3.293  -6.711 -14.838  1.00 10.00      A   
ATOM    890  CG  TRP A  96      -3.094  -7.805 -13.837  1.00 10.00      A   
ATOM    891  CD1 TRP A  96      -1.909  -8.364 -13.461  1.00 10.00      A   
ATOM    892  CD2 TRP A  96      -4.109  -8.473 -13.079  1.00 10.00      A   
ATOM    893  NE1 TRP A  96      -2.122  -9.341 -12.522  1.00 10.00      A   
ATOM    894  HE1 TRP A  96      -1.421  -9.891 -12.102  1.00 10.00      A   
ATOM    895  CE2 TRP A  96      -3.466  -9.429 -12.270  1.00 10.00      A   
ATOM    896  CE3 TRP A  96      -5.501  -8.357 -13.007  1.00 10.00      A   
ATOM    897  CZ2 TRP A  96      -4.166 -10.262 -11.399  1.00 10.00      A   
ATOM    898  CZ3 TRP A  96      -6.194  -9.186 -12.144  1.00 10.00      A   
ATOM    899  CH2 TRP A  96      -5.526 -10.126 -11.349  1.00 10.00      A   
ATOM    900  C   TRP A  96      -4.055  -6.133 -17.143  1.00 10.00      A   
ATOM    901  O   TRP A  96      -5.219  -6.248 -17.521  1.00 10.00      A   
ATOM    902  N   ILE A  97      -3.293  -5.095 -17.457  1.00 10.00      A   
ATOM    903  HN  ILE A  97      -2.365  -5.069 -17.131  1.00 10.00      A   
ATOM    904  CA  ILE A  97      -3.796  -3.993 -18.268  1.00 10.00      A   
ATOM    905  CB  ILE A  97      -2.792  -2.822 -18.352  1.00 10.00      A   
ATOM    906  CG1 ILE A  97      -2.523  -2.257 -16.957  1.00 10.00      A   
ATOM    907  CG2 ILE A  97      -3.303  -1.729 -19.283  1.00 10.00      A   
ATOM    908  CD1 ILE A  97      -3.764  -1.773 -16.238  1.00 10.00      A   
ATOM    909  C   ILE A  97      -4.180  -4.452 -19.668  1.00 10.00      A   
ATOM    910  O   ILE A  97      -5.256  -4.115 -20.159  1.00 10.00      A   
ATOM    911  N   GLU A  98      -3.310  -5.235 -20.294  1.00 10.00      A   
ATOM    912  HN  GLU A  98      -2.474  -5.480 -19.836  1.00 10.00      A   
ATOM    913  CA  GLU A  98      -3.558  -5.736 -21.645  1.00 10.00      A   
ATOM    914  CB  GLU A  98      -2.363  -6.547 -22.148  1.00 10.00      A   
ATOM    915  CG  GLU A  98      -2.131  -6.412 -23.641  1.00 10.00      A   
ATOM    916  CD  GLU A  98      -1.235  -7.498 -24.195  1.00 10.00      A   
ATOM    917  OE1 GLU A  98      -0.032  -7.238 -24.408  1.00 10.00      A   
ATOM    918  OE2 GLU A  98      -1.729  -8.625 -24.422  1.00 10.00      A   
ATOM    919  C   GLU A  98      -4.833  -6.577 -21.711  1.00 10.00      A   
ATOM    920  O   GLU A  98      -5.588  -6.506 -22.683  1.00 10.00      A   
ATOM    921  N   ALA A  99      -5.068  -7.361 -20.668  1.00 10.00      A   
ATOM    922  HN  ALA A  99      -4.427  -7.374 -19.926  1.00 10.00      A   
ATOM    923  CA  ALA A  99      -6.242  -8.215 -20.605  1.00 10.00      A   
ATOM    924  CB  ALA A  99      -6.022  -9.348 -19.612  1.00 10.00      A   
ATOM    925  C   ALA A  99      -7.496  -7.422 -20.245  1.00 10.00      A   
ATOM    926  O   ALA A  99      -8.520  -7.521 -20.922  1.00 10.00      A   
ATOM    927  N   MET A 100      -7.401  -6.614 -19.194  1.00 10.00      A   
ATOM    928  HN  MET A 100      -6.542  -6.558 -18.710  1.00 10.00      A   
ATOM    929  CA  MET A 100      -8.534  -5.821 -18.725  1.00 10.00      A   
ATOM    930  CB  MET A 100      -8.216  -5.130 -17.395  1.00 10.00      A   
ATOM    931  CG  MET A 100      -8.118  -6.080 -16.210  1.00 10.00      A   
ATOM    932  SD  MET A 100      -8.191  -5.227 -14.620  1.00 10.00      A   
ATOM    933  CE  MET A 100      -6.690  -4.249 -14.679  1.00 10.00      A   
ATOM    934  C   MET A 100      -9.020  -4.798 -19.749  1.00 10.00      A   
ATOM    935  O   MET A 100     -10.226  -4.577 -19.881  1.00 10.00      A   
ATOM    936  N   SER A 101      -8.093  -4.192 -20.482  1.00 10.00      A   
ATOM    937  HN  SER A 101      -7.150  -4.433 -20.358  1.00 10.00      A   
ATOM    938  CA  SER A 101      -8.439  -3.176 -21.476  1.00 10.00      A   
ATOM    939  CB  SER A 101      -7.175  -2.512 -22.029  1.00 10.00      A   
ATOM    940  OG  SER A 101      -6.250  -3.484 -22.484  1.00 10.00      A   
ATOM    941  HG  SER A 101      -5.696  -3.772 -21.744  1.00 10.00      A   
ATOM    942  C   SER A 101      -9.284  -3.738 -22.617  1.00 10.00      A   
ATOM    943  O   SER A 101      -9.981  -2.995 -23.306  1.00 10.00      A   
ATOM    944  N   SER A 102      -9.228  -5.049 -22.810  1.00 10.00      A   
ATOM    945  HN  SER A 102      -8.666  -5.598 -22.223  1.00 10.00      A   
ATOM    946  CA  SER A 102      -9.978  -5.690 -23.875  1.00 10.00      A   
ATOM    947  CB  SER A 102      -9.117  -6.767 -24.534  1.00 10.00      A   
ATOM    948  OG  SER A 102      -7.815  -6.274 -24.815  1.00 10.00      A   
ATOM    949  HG  SER A 102      -7.173  -6.709 -24.235  1.00 10.00      A   
ATOM    950  C   SER A 102     -11.288  -6.294 -23.366  1.00 10.00      A   
ATOM    951  O   SER A 102     -11.947  -7.048 -24.078  1.00 10.00      A   
ATOM    952  N   SER A 103     -11.669  -5.964 -22.137  1.00 10.00      A   
ATOM    953  HN  SER A 103     -11.110  -5.362 -21.606  1.00 10.00      A   
ATOM    954  CA  SER A 103     -12.902  -6.493 -21.564  1.00 10.00      A   
ATOM    955  CB  SER A 103     -12.595  -7.692 -20.664  1.00 10.00      A   
ATOM    956  OG  SER A 103     -11.805  -8.651 -21.348  1.00 10.00      A   
ATOM    957  HG  SER A 103     -12.048  -8.661 -22.285  1.00 10.00      A   
ATOM    958  C   SER A 103     -13.677  -5.426 -20.795  1.00 10.00      A   
ATOM    959  O   SER A 103     -14.888  -5.270 -20.978  1.00 10.00      A   
ATOM    960  N   TYR A 104     -12.986  -4.689 -19.935  1.00 10.00      A   
ATOM    961  HN  TYR A 104     -12.019  -4.844 -19.831  1.00 10.00      A   
ATOM    962  CA  TYR A 104     -13.624  -3.645 -19.150  1.00 10.00      A   
ATOM    963  CB  TYR A 104     -12.892  -3.427 -17.826  1.00 10.00      A   
ATOM    964  CG  TYR A 104     -12.850  -4.644 -16.932  1.00 10.00      A   
ATOM    965  CD1 TYR A 104     -11.651  -5.290 -16.670  1.00 10.00      A   
ATOM    966  CD2 TYR A 104     -14.004  -5.145 -16.345  1.00 10.00      A   
ATOM    967  CE1 TYR A 104     -11.603  -6.399 -15.850  1.00 10.00      A   
ATOM    968  CE2 TYR A 104     -13.966  -6.258 -15.525  1.00 10.00      A   
ATOM    969  CZ  TYR A 104     -12.759  -6.880 -15.280  1.00 10.00      A   
ATOM    970  OH  TYR A 104     -12.703  -7.984 -14.457  1.00 10.00      A   
ATOM    971  HH  TYR A 104     -13.571  -8.416 -14.429  1.00 10.00      A   
ATOM    972  C   TYR A 104     -13.675  -2.346 -19.935  1.00 10.00      A   
ATOM    973  O   TYR A 104     -12.739  -1.548 -19.907  1.00 10.00      A   
ATOM    974  N   THR A 105     -14.765  -2.149 -20.649  1.00 10.00      A   
ATOM    975  HN  THR A 105     -15.458  -2.841 -20.663  1.00 10.00      A   
ATOM    976  CA  THR A 105     -14.952  -0.951 -21.445  1.00 10.00      A   
ATOM    977  CB  THR A 105     -15.956  -1.211 -22.581  1.00 10.00      A   
ATOM    978  OG1 THR A 105     -16.274  -2.612 -22.622  1.00 10.00      A   
ATOM    979  HG1 THR A 105     -15.666  -3.063 -23.226  1.00 10.00      A   
ATOM    980  CG2 THR A 105     -15.367  -0.792 -23.917  1.00 10.00      A   
ATOM    981  C   THR A 105     -15.442   0.215 -20.588  1.00 10.00      A   
ATOM    982  O   THR A 105     -15.468   1.360 -21.036  1.00 10.00      A   
ATOM    983  N   TRP A 106     -15.819  -0.077 -19.349  1.00 10.00      A   
ATOM    984  HN  TRP A 106     -15.754  -1.002 -19.035  1.00 10.00      A   
ATOM    985  CA  TRP A 106     -16.326   0.949 -18.446  1.00 10.00      A   
ATOM    986  CB  TRP A 106     -17.806   0.709 -18.136  1.00 10.00      A   
ATOM    987  CG  TRP A 106     -18.735   1.417 -19.078  1.00 10.00      A   
ATOM    988  CD1 TRP A 106     -18.859   1.209 -20.421  1.00 10.00      A   
ATOM    989  CD2 TRP A 106     -19.672   2.448 -18.744  1.00 10.00      A   
ATOM    990  NE1 TRP A 106     -19.809   2.051 -20.944  1.00 10.00      A   
ATOM    991  HE1 TRP A 106     -20.078   2.090 -21.888  1.00 10.00      A   
ATOM    992  CE2 TRP A 106     -20.326   2.820 -19.935  1.00 10.00      A   
ATOM    993  CE3 TRP A 106     -20.021   3.092 -17.552  1.00 10.00      A   
ATOM    994  CZ2 TRP A 106     -21.309   3.807 -19.968  1.00 10.00      A   
ATOM    995  CZ3 TRP A 106     -20.996   4.069 -17.587  1.00 10.00      A   
ATOM    996  CH2 TRP A 106     -21.628   4.418 -18.786  1.00 10.00      A   
ATOM    997  C   TRP A 106     -15.514   1.039 -17.157  1.00 10.00      A   
ATOM    998  O   TRP A 106     -16.040   1.420 -16.113  1.00 10.00      A   
ATOM    999  N   LEU A 107     -14.235   0.686 -17.228  1.00 10.00      A   
ATOM   1000  HN  LEU A 107     -13.865   0.380 -18.081  1.00 10.00      A   
ATOM   1001  CA  LEU A 107     -13.368   0.758 -16.055  1.00 10.00      A   
ATOM   1002  CB  LEU A 107     -12.053   0.015 -16.309  1.00 10.00      A   
ATOM   1003  CG  LEU A 107     -11.334  -0.526 -15.074  1.00 10.00      A   
ATOM   1004  CD1 LEU A 107     -12.236  -1.474 -14.304  1.00 10.00      A   
ATOM   1005  CD2 LEU A 107     -10.047  -1.227 -15.472  1.00 10.00      A   
ATOM   1006  C   LEU A 107     -13.105   2.221 -15.711  1.00 10.00      A   
ATOM   1007  O   LEU A 107     -12.806   3.024 -16.597  1.00 10.00      A   
ATOM   1008  N   GLU A 108     -13.222   2.566 -14.435  1.00 10.00      A   
ATOM   1009  HN  GLU A 108     -13.443   1.882 -13.769  1.00 10.00      A   
ATOM   1010  CA  GLU A 108     -13.027   3.947 -14.010  1.00 10.00      A   
ATOM   1011  CB  GLU A 108     -14.361   4.577 -13.589  1.00 10.00      A   
ATOM   1012  CG  GLU A 108     -15.224   3.706 -12.687  1.00 10.00      A   
ATOM   1013  CD  GLU A 108     -16.689   4.103 -12.715  1.00 10.00      A   
ATOM   1014  OE1 GLU A 108     -16.996   5.268 -13.047  1.00 10.00      A   
ATOM   1015  OE2 GLU A 108     -17.549   3.255 -12.396  1.00 10.00      A   
ATOM   1016  C   GLU A 108     -11.974   4.114 -12.916  1.00 10.00      A   
ATOM   1017  O   GLU A 108     -11.308   5.151 -12.851  1.00 10.00      A   
ATOM   1018  N   GLU A 109     -11.810   3.111 -12.063  1.00 10.00      A   
ATOM   1019  HN  GLU A 109     -12.349   2.293 -12.158  1.00 10.00      A   
ATOM   1020  CA  GLU A 109     -10.841   3.209 -10.977  1.00 10.00      A   
ATOM   1021  CB  GLU A 109     -11.544   3.125  -9.625  1.00 10.00      A   
ATOM   1022  CG  GLU A 109     -12.499   4.267  -9.330  1.00 10.00      A   
ATOM   1023  CD  GLU A 109     -13.112   4.152  -7.949  1.00 10.00      A   
ATOM   1024  OE1 GLU A 109     -12.468   3.555  -7.053  1.00 10.00      A   
ATOM   1025  OE2 GLU A 109     -14.242   4.645  -7.752  1.00 10.00      A   
ATOM   1026  C   GLU A 109      -9.760   2.136 -11.045  1.00 10.00      A   
ATOM   1027  O   GLU A 109     -10.053   0.939 -11.020  1.00 10.00      A   
ATOM   1028  N   ILE A 110      -8.507   2.573 -11.101  1.00 10.00      A   
ATOM   1029  HN  ILE A 110      -8.338   3.543 -11.105  1.00 10.00      A   
ATOM   1030  CA  ILE A 110      -7.370   1.661 -11.139  1.00 10.00      A   
ATOM   1031  CB  ILE A 110      -6.667   1.631 -12.518  1.00 10.00      A   
ATOM   1032  CG1 ILE A 110      -7.606   1.053 -13.582  1.00 10.00      A   
ATOM   1033  CG2 ILE A 110      -5.375   0.815 -12.450  1.00 10.00      A   
ATOM   1034  CD1 ILE A 110      -6.993   0.979 -14.966  1.00 10.00      A   
ATOM   1035  C   ILE A 110      -6.364   2.043 -10.055  1.00 10.00      A   
ATOM   1036  O   ILE A 110      -5.734   3.101 -10.121  1.00 10.00      A   
ATOM   1037  N   ARG A 111      -6.238   1.188  -9.051  1.00 10.00      A   
ATOM   1038  HN  ARG A 111      -6.782   0.367  -9.049  1.00 10.00      A   
ATOM   1039  CA  ARG A 111      -5.321   1.427  -7.945  1.00 10.00      A   
ATOM   1040  CB  ARG A 111      -6.090   1.492  -6.623  1.00 10.00      A   
ATOM   1041  CG  ARG A 111      -7.327   2.378  -6.664  1.00 10.00      A   
ATOM   1042  CD  ARG A 111      -8.079   2.355  -5.344  1.00 10.00      A   
ATOM   1043  NE  ARG A 111      -9.411   2.954  -5.464  1.00 10.00      A   
ATOM   1044  HE  ARG A 111      -9.907   2.785  -6.294  1.00 10.00      A   
ATOM   1045  CZ  ARG A 111      -9.984   3.704  -4.522  1.00 10.00      A   
ATOM   1046  NH1 ARG A 111      -9.345   3.952  -3.385  1.00 10.00      A   
ATOM   1047 HH11 ARG A 111      -9.791   4.541  -2.648  1.00 10.00      A   
ATOM   1048 HH12 ARG A 111      -8.391   3.560  -3.221  1.00 10.00      A   
ATOM   1049  NH2 ARG A 111     -11.199   4.202  -4.720  1.00 10.00      A   
ATOM   1050 HH21 ARG A 111     -11.654   4.789  -3.985  1.00 10.00      A   
ATOM   1051 HH22 ARG A 111     -11.713   4.007  -5.617  1.00 10.00      A   
ATOM   1052  C   ARG A 111      -4.252   0.338  -7.891  1.00 10.00      A   
ATOM   1053  O   ARG A 111      -4.567  -0.853  -7.842  1.00 10.00      A   
ATOM   1054  N   LEU A 112      -2.994   0.752  -7.913  1.00 10.00      A   
ATOM   1055  HN  LEU A 112      -2.807   1.721  -7.941  1.00 10.00      A   
ATOM   1056  CA  LEU A 112      -1.878  -0.181  -7.880  1.00 10.00      A   
ATOM   1057  CB  LEU A 112      -1.178  -0.223  -9.244  1.00 10.00      A   
ATOM   1058  CG  LEU A 112      -2.052  -0.638 -10.430  1.00 10.00      A   
ATOM   1059  CD1 LEU A 112      -1.374  -0.320 -11.751  1.00 10.00      A   
ATOM   1060  CD2 LEU A 112      -2.404  -2.111 -10.346  1.00 10.00      A   
ATOM   1061  C   LEU A 112      -0.883   0.223  -6.804  1.00 10.00      A   
ATOM   1062  O   LEU A 112      -0.617   1.409  -6.605  1.00 10.00      A   
ATOM   1063  N   LYS A 113      -0.347  -0.764  -6.104  1.00 10.00      A   
ATOM   1064  HN  LYS A 113      -0.617  -1.689  -6.294  1.00 10.00      A   
ATOM   1065  CA  LYS A 113       0.626  -0.511  -5.054  1.00 10.00      A   
ATOM   1066  CB  LYS A 113       0.004  -0.729  -3.675  1.00 10.00      A   
ATOM   1067  CG  LYS A 113       0.861  -0.217  -2.531  1.00 10.00      A   
ATOM   1068  CD  LYS A 113       0.382  -0.749  -1.195  1.00 10.00      A   
ATOM   1069  CE  LYS A 113       1.270  -0.258  -0.066  1.00 10.00      A   
ATOM   1070  NZ  LYS A 113       1.010  -0.997   1.188  1.00 10.00      A   
ATOM   1071  HZ1 LYS A 113       1.332  -1.983   1.096  1.00 10.00      A   
ATOM   1072  HZ2 LYS A 113      -0.006  -1.005   1.391  1.00 10.00      A   
ATOM   1073  HZ3 LYS A 113       1.510  -0.555   1.983  1.00 10.00      A   
ATOM   1074  C   LYS A 113       1.835  -1.422  -5.222  1.00 10.00      A   
ATOM   1075  O   LYS A 113       1.688  -2.640  -5.346  1.00 10.00      A   
ATOM   1076  N   ARG A 114       3.023  -0.820  -5.223  1.00 10.00      A   
ATOM   1077  HN  ARG A 114       3.056   0.158  -5.123  1.00 10.00      A   
ATOM   1078  CA  ARG A 114       4.280  -1.550  -5.370  1.00 10.00      A   
ATOM   1079  CB  ARG A 114       4.584  -2.388  -4.123  1.00 10.00      A   
ATOM   1080  CG  ARG A 114       4.803  -1.576  -2.856  1.00 10.00      A   
ATOM   1081  CD  ARG A 114       5.278  -2.456  -1.712  1.00 10.00      A   
ATOM   1082  NE  ARG A 114       5.181  -1.784  -0.420  1.00 10.00      A   
ATOM   1083  HE  ARG A 114       5.836  -1.056  -0.236  1.00 10.00      A   
ATOM   1084  CZ  ARG A 114       4.283  -2.093   0.517  1.00 10.00      A   
ATOM   1085  NH1 ARG A 114       3.406  -3.068   0.312  1.00 10.00      A   
ATOM   1086 HH11 ARG A 114       2.698  -3.310   1.051  1.00 10.00      A   
ATOM   1087 HH12 ARG A 114       3.418  -3.605  -0.577  1.00 10.00      A   
ATOM   1088  NH2 ARG A 114       4.279  -1.431   1.667  1.00 10.00      A   
ATOM   1089 HH21 ARG A 114       4.980  -0.680   1.842  1.00 10.00      A   
ATOM   1090 HH22 ARG A 114       3.567  -1.654   2.408  1.00 10.00      A   
ATOM   1091  C   ARG A 114       4.274  -2.418  -6.626  1.00 10.00      A   
ATOM   1092  O   ARG A 114       4.537  -3.623  -6.572  1.00 10.00      A   
ATOM   1093  N   MET A 115       3.964  -1.794  -7.756  1.00 10.00      A   
ATOM   1094  HN  MET A 115       3.776  -0.831  -7.733  1.00 10.00      A   
ATOM   1095  CA  MET A 115       3.911  -2.495  -9.034  1.00 10.00      A   
ATOM   1096  CB  MET A 115       2.461  -2.612  -9.524  1.00 10.00      A   
ATOM   1097  CG  MET A 115       1.572  -3.491  -8.656  1.00 10.00      A   
ATOM   1098  SD  MET A 115       1.669  -5.240  -9.088  1.00 10.00      A   
ATOM   1099  CE  MET A 115       0.680  -5.281 -10.580  1.00 10.00      A   
ATOM   1100  C   MET A 115       4.752  -1.775 -10.081  1.00 10.00      A   
ATOM   1101  O   MET A 115       4.935  -0.559 -10.013  1.00 10.00      A   
ATOM   1102  N   VAL A 116       5.271  -2.532 -11.038  1.00 10.00      A   
ATOM   1103  HN  VAL A 116       5.105  -3.502 -11.031  1.00 10.00      A   
ATOM   1104  CA  VAL A 116       6.074  -1.961 -12.104  1.00 10.00      A   
ATOM   1105  CB  VAL A 116       7.169  -2.933 -12.592  1.00 10.00      A   
ATOM   1106  CG1 VAL A 116       8.183  -2.199 -13.459  1.00 10.00      A   
ATOM   1107  CG2 VAL A 116       7.857  -3.596 -11.408  1.00 10.00      A   
ATOM   1108  C   VAL A 116       5.166  -1.596 -13.266  1.00 10.00      A   
ATOM   1109  O   VAL A 116       4.754  -2.458 -14.044  1.00 10.00      A   
ATOM   1110  N   VAL A 117       4.835  -0.323 -13.364  1.00 10.00      A   
ATOM   1111  HN  VAL A 117       5.207   0.322 -12.721  1.00 10.00      A   
ATOM   1112  CA  VAL A 117       3.957   0.151 -14.419  1.00 10.00      A   
ATOM   1113  CB  VAL A 117       2.911   1.151 -13.871  1.00 10.00      A   
ATOM   1114  CG1 VAL A 117       1.875   1.493 -14.934  1.00 10.00      A   
ATOM   1115  CG2 VAL A 117       2.243   0.612 -12.612  1.00 10.00      A   
ATOM   1116  C   VAL A 117       4.769   0.832 -15.511  1.00 10.00      A   
ATOM   1117  O   VAL A 117       5.216   1.959 -15.339  1.00 10.00      A   
ATOM   1118  N   THR A 118       4.971   0.148 -16.623  1.00 10.00      A   
ATOM   1119  HN  THR A 118       4.599  -0.756 -16.712  1.00 10.00      A   
ATOM   1120  CA  THR A 118       5.730   0.710 -17.727  1.00 10.00      A   
ATOM   1121  CB  THR A 118       6.285  -0.401 -18.633  1.00 10.00      A   
ATOM   1122  OG1 THR A 118       5.487  -1.579 -18.467  1.00 10.00      A   
ATOM   1123  HG1 THR A 118       4.862  -1.640 -19.208  1.00 10.00      A   
ATOM   1124  CG2 THR A 118       7.726  -0.714 -18.263  1.00 10.00      A   
ATOM   1125  C   THR A 118       4.873   1.686 -18.537  1.00 10.00      A   
ATOM   1126  O   THR A 118       3.646   1.695 -18.411  1.00 10.00      A   
ATOM   1127  N   ASP A 119       5.525   2.511 -19.360  1.00 10.00      A   
ATOM   1128  HN  ASP A 119       6.505   2.455 -19.410  1.00 10.00      A   
ATOM   1129  CA  ASP A 119       4.829   3.508 -20.180  1.00 10.00      A   
ATOM   1130  CB  ASP A 119       5.826   4.341 -20.994  1.00 10.00      A   
ATOM   1131  CG  ASP A 119       6.884   5.014 -20.144  1.00 10.00      A   
ATOM   1132  OD1 ASP A 119       6.543   5.917 -19.353  1.00 10.00      A   
ATOM   1133  OD2 ASP A 119       8.072   4.653 -20.278  1.00 10.00      A   
ATOM   1134  C   ASP A 119       3.816   2.862 -21.117  1.00 10.00      A   
ATOM   1135  O   ASP A 119       2.810   3.475 -21.479  1.00 10.00      A   
ATOM   1136  N   ASP A 120       4.090   1.622 -21.504  1.00 10.00      A   
ATOM   1137  HN  ASP A 120       4.911   1.194 -21.181  1.00 10.00      A   
ATOM   1138  CA  ASP A 120       3.206   0.880 -22.399  1.00 10.00      A   
ATOM   1139  CB  ASP A 120       3.792  -0.494 -22.762  1.00 10.00      A   
ATOM   1140  CG  ASP A 120       4.480  -1.193 -21.601  1.00 10.00      A   
ATOM   1141  OD1 ASP A 120       5.658  -1.577 -21.755  1.00 10.00      A   
ATOM   1142  OD2 ASP A 120       3.860  -1.351 -20.529  1.00 10.00      A   
ATOM   1143  C   ASP A 120       1.806   0.734 -21.811  1.00 10.00      A   
ATOM   1144  O   ASP A 120       0.808   0.991 -22.491  1.00 10.00      A   
ATOM   1145  N   CYS A 121       1.744   0.359 -20.541  1.00 10.00      A   
ATOM   1146  HN  CYS A 121       2.581   0.193 -20.052  1.00 10.00      A   
ATOM   1147  CA  CYS A 121       0.476   0.177 -19.849  1.00 10.00      A   
ATOM   1148  CB  CYS A 121       0.715  -0.356 -18.437  1.00 10.00      A   
ATOM   1149  SG  CYS A 121       1.896  -1.719 -18.340  1.00 10.00      A   
ATOM   1150  HG  CYS A 121       2.695  -1.645 -19.403  1.00 10.00      A   
ATOM   1151  C   CYS A 121      -0.294   1.491 -19.780  1.00 10.00      A   
ATOM   1152  O   CYS A 121      -1.512   1.516 -19.945  1.00 10.00      A   
ATOM   1153  N   LEU A 122       0.431   2.581 -19.554  1.00 10.00      A   
ATOM   1154  HN  LEU A 122       1.405   2.493 -19.447  1.00 10.00      A   
ATOM   1155  CA  LEU A 122      -0.185   3.901 -19.466  1.00 10.00      A   
ATOM   1156  CB  LEU A 122       0.854   4.958 -19.091  1.00 10.00      A   
ATOM   1157  CG  LEU A 122       1.537   4.773 -17.732  1.00 10.00      A   
ATOM   1158  CD1 LEU A 122       2.746   5.688 -17.614  1.00 10.00      A   
ATOM   1159  CD2 LEU A 122       0.557   5.038 -16.598  1.00 10.00      A   
ATOM   1160  C   LEU A 122      -0.878   4.272 -20.771  1.00 10.00      A   
ATOM   1161  O   LEU A 122      -2.030   4.716 -20.773  1.00 10.00      A   
ATOM   1162  N   GLU A 123      -0.173   4.074 -21.881  1.00 10.00      A   
ATOM   1163  HN  GLU A 123       0.742   3.727 -21.815  1.00 10.00      A   
ATOM   1164  CA  GLU A 123      -0.722   4.372 -23.192  1.00 10.00      A   
ATOM   1165  CB  GLU A 123       0.326   4.144 -24.285  1.00 10.00      A   
ATOM   1166  CG  GLU A 123       1.425   5.196 -24.340  1.00 10.00      A   
ATOM   1167  CD  GLU A 123       2.222   5.122 -25.624  1.00 10.00      A   
ATOM   1168  OE1 GLU A 123       2.552   4.000 -26.054  1.00 10.00      A   
ATOM   1169  OE2 GLU A 123       2.519   6.184 -26.216  1.00 10.00      A   
ATOM   1170  C   GLU A 123      -1.957   3.516 -23.458  1.00 10.00      A   
ATOM   1171  O   GLU A 123      -2.958   4.002 -23.994  1.00 10.00      A   
ATOM   1172  N   LEU A 124      -1.890   2.247 -23.063  1.00 10.00      A   
ATOM   1173  HN  LEU A 124      -1.070   1.922 -22.630  1.00 10.00      A   
ATOM   1174  CA  LEU A 124      -3.001   1.324 -23.257  1.00 10.00      A   
ATOM   1175  CB  LEU A 124      -2.609  -0.097 -22.845  1.00 10.00      A   
ATOM   1176  CG  LEU A 124      -1.530  -0.770 -23.691  1.00 10.00      A   
ATOM   1177  CD1 LEU A 124      -1.178  -2.132 -23.114  1.00 10.00      A   
ATOM   1178  CD2 LEU A 124      -1.986  -0.898 -25.137  1.00 10.00      A   
ATOM   1179  C   LEU A 124      -4.238   1.770 -22.482  1.00 10.00      A   
ATOM   1180  O   LEU A 124      -5.364   1.645 -22.966  1.00 10.00      A   
ATOM   1181  N   ILE A 125      -4.021   2.292 -21.281  1.00 10.00      A   
ATOM   1182  HN  ILE A 125      -3.097   2.371 -20.953  1.00 10.00      A   
ATOM   1183  CA  ILE A 125      -5.113   2.756 -20.434  1.00 10.00      A   
ATOM   1184  CB  ILE A 125      -4.589   3.226 -19.053  1.00 10.00      A   
ATOM   1185  CG1 ILE A 125      -4.113   2.028 -18.228  1.00 10.00      A   
ATOM   1186  CG2 ILE A 125      -5.660   4.004 -18.295  1.00 10.00      A   
ATOM   1187  CD1 ILE A 125      -3.420   2.409 -16.939  1.00 10.00      A   
ATOM   1188  C   ILE A 125      -5.873   3.896 -21.105  1.00 10.00      A   
ATOM   1189  O   ILE A 125      -7.098   3.854 -21.225  1.00 10.00      A   
ATOM   1190  N   ALA A 126      -5.131   4.886 -21.575  1.00 10.00      A   
ATOM   1191  HN  ALA A 126      -4.154   4.828 -21.481  1.00 10.00      A   
ATOM   1192  CA  ALA A 126      -5.708   6.062 -22.217  1.00 10.00      A   
ATOM   1193  CB  ALA A 126      -4.609   7.052 -22.570  1.00 10.00      A   
ATOM   1194  C   ALA A 126      -6.561   5.739 -23.447  1.00 10.00      A   
ATOM   1195  O   ALA A 126      -7.619   6.335 -23.647  1.00 10.00      A   
ATOM   1196  N   LYS A 127      -6.116   4.794 -24.259  1.00 10.00      A   
ATOM   1197  HN  LYS A 127      -5.281   4.329 -24.046  1.00 10.00      A   
ATOM   1198  CA  LYS A 127      -6.847   4.442 -25.472  1.00 10.00      A   
ATOM   1199  CB  LYS A 127      -5.906   3.858 -26.531  1.00 10.00      A   
ATOM   1200  CG  LYS A 127      -5.217   2.567 -26.110  1.00 10.00      A   
ATOM   1201  CD  LYS A 127      -4.604   1.837 -27.297  1.00 10.00      A   
ATOM   1202  CE  LYS A 127      -5.669   1.265 -28.221  1.00 10.00      A   
ATOM   1203  NZ  LYS A 127      -5.108   0.293 -29.196  1.00 10.00      A   
ATOM   1204  HZ1 LYS A 127      -4.134   0.555 -29.442  1.00 10.00      A   
ATOM   1205  HZ2 LYS A 127      -5.676   0.288 -30.067  1.00 10.00      A   
ATOM   1206  HZ3 LYS A 127      -5.105  -0.665 -28.789  1.00 10.00      A   
ATOM   1207  C   LYS A 127      -7.999   3.477 -25.218  1.00 10.00      A   
ATOM   1208  O   LYS A 127      -8.893   3.348 -26.052  1.00 10.00      A   
ATOM   1209  N   SER A 128      -7.997   2.808 -24.077  1.00 10.00      A   
ATOM   1210  HN  SER A 128      -7.289   2.972 -23.416  1.00 10.00      A   
ATOM   1211  CA  SER A 128      -9.041   1.835 -23.791  1.00 10.00      A   
ATOM   1212  CB  SER A 128      -8.425   0.544 -23.246  1.00 10.00      A   
ATOM   1213  OG  SER A 128      -7.316   0.140 -24.033  1.00 10.00      A   
ATOM   1214  HG  SER A 128      -6.530   0.639 -23.760  1.00 10.00      A   
ATOM   1215  C   SER A 128     -10.113   2.359 -22.838  1.00 10.00      A   
ATOM   1216  O   SER A 128     -11.306   2.340 -23.152  1.00 10.00      A   
ATOM   1217  N   PHE A 129      -9.687   2.841 -21.683  1.00 10.00      A   
ATOM   1218  HN  PHE A 129      -8.721   2.900 -21.510  1.00 10.00      A   
ATOM   1219  CA  PHE A 129     -10.620   3.321 -20.678  1.00 10.00      A   
ATOM   1220  CB  PHE A 129     -10.072   3.074 -19.269  1.00 10.00      A   
ATOM   1221  CG  PHE A 129      -9.468   1.707 -19.086  1.00 10.00      A   
ATOM   1222  CD1 PHE A 129      -8.147   1.564 -18.698  1.00 10.00      A   
ATOM   1223  CD2 PHE A 129     -10.220   0.565 -19.313  1.00 10.00      A   
ATOM   1224  CE1 PHE A 129      -7.587   0.311 -18.535  1.00 10.00      A   
ATOM   1225  CE2 PHE A 129      -9.666  -0.691 -19.152  1.00 10.00      A   
ATOM   1226  CZ  PHE A 129      -8.348  -0.817 -18.763  1.00 10.00      A   
ATOM   1227  C   PHE A 129     -10.969   4.790 -20.869  1.00 10.00      A   
ATOM   1228  O   PHE A 129     -10.192   5.680 -20.519  1.00 10.00      A   
ATOM   1229  N   LYS A 130     -12.146   5.038 -21.421  1.00 10.00      A   
ATOM   1230  HN  LYS A 130     -12.724   4.287 -21.683  1.00 10.00      A   
ATOM   1231  CA  LYS A 130     -12.610   6.401 -21.638  1.00 10.00      A   
ATOM   1232  CB  LYS A 130     -13.491   6.493 -22.889  1.00 10.00      A   
ATOM   1233  CG  LYS A 130     -12.726   6.685 -24.192  1.00 10.00      A   
ATOM   1234  CD  LYS A 130     -12.294   5.356 -24.794  1.00 10.00      A   
ATOM   1235  CE  LYS A 130     -11.589   5.559 -26.128  1.00 10.00      A   
ATOM   1236  NZ  LYS A 130     -11.341   4.274 -26.838  1.00 10.00      A   
ATOM   1237  HZ1 LYS A 130     -11.062   4.459 -27.826  1.00 10.00      A   
ATOM   1238  HZ2 LYS A 130     -12.202   3.693 -26.838  1.00 10.00      A   
ATOM   1239  HZ3 LYS A 130     -10.574   3.743 -26.367  1.00 10.00      A   
ATOM   1240  C   LYS A 130     -13.383   6.871 -20.413  1.00 10.00      A   
ATOM   1241  O   LYS A 130     -13.688   8.055 -20.264  1.00 10.00      A   
ATOM   1242  N   ASN A 131     -13.698   5.918 -19.540  1.00 10.00      A   
ATOM   1243  HN  ASN A 131     -13.440   4.994 -19.735  1.00 10.00      A   
ATOM   1244  CA  ASN A 131     -14.423   6.196 -18.310  1.00 10.00      A   
ATOM   1245  CB  ASN A 131     -15.408   5.061 -18.014  1.00 10.00      A   
ATOM   1246  CG  ASN A 131     -16.807   5.342 -18.520  1.00 10.00      A   
ATOM   1247  OD1 ASN A 131     -17.062   5.320 -19.725  1.00 10.00      A   
ATOM   1248  ND2 ASN A 131     -17.733   5.587 -17.606  1.00 10.00      A   
ATOM   1249 HD21 ASN A 131     -17.470   5.572 -16.661  1.00 10.00      A   
ATOM   1250 HD22 ASN A 131     -18.647   5.773 -17.909  1.00 10.00      A   
ATOM   1251  C   ASN A 131     -13.445   6.320 -17.153  1.00 10.00      A   
ATOM   1252  O   ASN A 131     -13.851   6.475 -16.004  1.00 10.00      A   
ATOM   1253  N   PHE A 132     -12.157   6.255 -17.475  1.00 10.00      A   
ATOM   1254  HN  PHE A 132     -11.910   6.160 -18.417  1.00 10.00      A   
ATOM   1255  CA  PHE A 132     -11.100   6.340 -16.477  1.00 10.00      A   
ATOM   1256  CB  PHE A 132      -9.740   6.211 -17.160  1.00 10.00      A   
ATOM   1257  CG  PHE A 132      -8.621   5.899 -16.218  1.00 10.00      A   
ATOM   1258  CD1 PHE A 132      -8.657   4.757 -15.438  1.00 10.00      A   
ATOM   1259  CD2 PHE A 132      -7.533   6.745 -16.113  1.00 10.00      A   
ATOM   1260  CE1 PHE A 132      -7.627   4.463 -14.570  1.00 10.00      A   
ATOM   1261  CE2 PHE A 132      -6.499   6.457 -15.247  1.00 10.00      A   
ATOM   1262  CZ  PHE A 132      -6.547   5.314 -14.475  1.00 10.00      A   
ATOM   1263  C   PHE A 132     -11.173   7.652 -15.702  1.00 10.00      A   
ATOM   1264  O   PHE A 132     -11.221   8.731 -16.295  1.00 10.00      A   
ATOM   1265  N   LYS A 133     -11.179   7.550 -14.374  1.00 10.00      A   
ATOM   1266  HN  LYS A 133     -11.128   6.660 -13.963  1.00 10.00      A   
ATOM   1267  CA  LYS A 133     -11.267   8.729 -13.519  1.00 10.00      A   
ATOM   1268  CB  LYS A 133     -12.667   8.838 -12.906  1.00 10.00      A   
ATOM   1269  CG  LYS A 133     -13.797   8.899 -13.915  1.00 10.00      A   
ATOM   1270  CD  LYS A 133     -15.124   8.540 -13.271  1.00 10.00      A   
ATOM   1271  CE  LYS A 133     -16.218   8.422 -14.312  1.00 10.00      A   
ATOM   1272  NZ  LYS A 133     -17.443   7.802 -13.752  1.00 10.00      A   
ATOM   1273  HZ1 LYS A 133     -17.778   8.346 -12.933  1.00 10.00      A   
ATOM   1274  HZ2 LYS A 133     -17.242   6.821 -13.446  1.00 10.00      A   
ATOM   1275  HZ3 LYS A 133     -18.195   7.781 -14.470  1.00 10.00      A   
ATOM   1276  C   LYS A 133     -10.240   8.704 -12.392  1.00 10.00      A   
ATOM   1277  O   LYS A 133      -9.649   9.730 -12.061  1.00 10.00      A   
ATOM   1278  N   VAL A 134     -10.027   7.539 -11.797  1.00 10.00      A   
ATOM   1279  HN  VAL A 134     -10.498   6.737 -12.116  1.00 10.00      A   
ATOM   1280  CA  VAL A 134      -9.099   7.430 -10.678  1.00 10.00      A   
ATOM   1281  CB  VAL A 134      -9.789   6.839  -9.432  1.00 10.00      A   
ATOM   1282  CG1 VAL A 134      -8.843   6.832  -8.242  1.00 10.00      A   
ATOM   1283  CG2 VAL A 134     -11.057   7.609  -9.103  1.00 10.00      A   
ATOM   1284  C   VAL A 134      -7.869   6.595 -11.012  1.00 10.00      A   
ATOM   1285  O   VAL A 134      -7.979   5.434 -11.405  1.00 10.00      A   
ATOM   1286  N   LEU A 135      -6.702   7.206 -10.845  1.00 10.00      A   
ATOM   1287  HN  LEU A 135      -6.698   8.146 -10.550  1.00 10.00      A   
ATOM   1288  CA  LEU A 135      -5.427   6.544 -11.085  1.00 10.00      A   
ATOM   1289  CB  LEU A 135      -4.724   7.138 -12.308  1.00 10.00      A   
ATOM   1290  CG  LEU A 135      -3.358   6.536 -12.662  1.00 10.00      A   
ATOM   1291  CD1 LEU A 135      -3.446   5.020 -12.769  1.00 10.00      A   
ATOM   1292  CD2 LEU A 135      -2.822   7.129 -13.955  1.00 10.00      A   
ATOM   1293  C   LEU A 135      -4.538   6.690  -9.854  1.00 10.00      A   
ATOM   1294  O   LEU A 135      -4.053   7.783  -9.551  1.00 10.00      A   
ATOM   1295  N   VAL A 136      -4.338   5.595  -9.140  1.00 10.00      A   
ATOM   1296  HN  VAL A 136      -4.745   4.746  -9.433  1.00 10.00      A   
ATOM   1297  CA  VAL A 136      -3.516   5.616  -7.942  1.00 10.00      A   
ATOM   1298  CB  VAL A 136      -4.337   5.291  -6.674  1.00 10.00      A   
ATOM   1299  CG1 VAL A 136      -3.453   5.309  -5.436  1.00 10.00      A   
ATOM   1300  CG2 VAL A 136      -5.481   6.277  -6.520  1.00 10.00      A   
ATOM   1301  C   VAL A 136      -2.351   4.645  -8.057  1.00 10.00      A   
ATOM   1302  O   VAL A 136      -2.549   3.435  -8.171  1.00 10.00      A   
ATOM   1303  N   LEU A 137      -1.146   5.190  -8.057  1.00 10.00      A   
ATOM   1304  HN  LEU A 137      -1.066   6.174  -8.006  1.00 10.00      A   
ATOM   1305  CA  LEU A 137       0.064   4.392  -8.130  1.00 10.00      A   
ATOM   1306  CB  LEU A 137       0.852   4.710  -9.411  1.00 10.00      A   
ATOM   1307  CG  LEU A 137       0.128   4.455 -10.735  1.00 10.00      A   
ATOM   1308  CD1 LEU A 137       1.019   4.820 -11.912  1.00 10.00      A   
ATOM   1309  CD2 LEU A 137      -0.314   3.005 -10.832  1.00 10.00      A   
ATOM   1310  C   LEU A 137       0.920   4.668  -6.904  1.00 10.00      A   
ATOM   1311  O   LEU A 137       1.633   5.668  -6.846  1.00 10.00      A   
ATOM   1312  N   SER A 138       0.828   3.795  -5.917  1.00 10.00      A   
ATOM   1313  HN  SER A 138       0.227   3.022  -6.017  1.00 10.00      A   
ATOM   1314  CA  SER A 138       1.586   3.949  -4.686  1.00 10.00      A   
ATOM   1315  CB  SER A 138       0.703   3.590  -3.493  1.00 10.00      A   
ATOM   1316  OG  SER A 138      -0.609   4.101  -3.670  1.00 10.00      A   
ATOM   1317  HG  SER A 138      -0.640   5.012  -3.363  1.00 10.00      A   
ATOM   1318  C   SER A 138       2.832   3.070  -4.700  1.00 10.00      A   
ATOM   1319  O   SER A 138       2.737   1.858  -4.914  1.00 10.00      A   
ATOM   1320  N   SER A 139       3.994   3.690  -4.499  1.00 10.00      A   
ATOM   1321  HN  SER A 139       3.996   4.664  -4.371  1.00 10.00      A   
ATOM   1322  CA  SER A 139       5.270   2.979  -4.475  1.00 10.00      A   
ATOM   1323  CB  SER A 139       5.370   2.102  -3.223  1.00 10.00      A   
ATOM   1324  OG  SER A 139       4.939   2.817  -2.076  1.00 10.00      A   
ATOM   1325  HG  SER A 139       5.590   3.494  -1.860  1.00 10.00      A   
ATOM   1326  C   SER A 139       5.481   2.160  -5.748  1.00 10.00      A   
ATOM   1327  O   SER A 139       5.983   1.031  -5.710  1.00 10.00      A   
ATOM   1328  N   CYS A 140       5.090   2.742  -6.872  1.00 10.00      A   
ATOM   1329  HN  CYS A 140       4.711   3.653  -6.835  1.00 10.00      A   
ATOM   1330  CA  CYS A 140       5.217   2.089  -8.161  1.00 10.00      A   
ATOM   1331  CB  CYS A 140       3.873   2.131  -8.893  1.00 10.00      A   
ATOM   1332  SG  CYS A 140       2.523   1.333  -7.995  1.00 10.00      A   
ATOM   1333  HG  CYS A 140       2.498   1.839  -6.767  1.00 10.00      A   
ATOM   1334  C   CYS A 140       6.286   2.779  -8.989  1.00 10.00      A   
ATOM   1335  O   CYS A 140       6.514   3.974  -8.841  1.00 10.00      A   
ATOM   1336  N   GLU A 141       6.944   2.034  -9.851  1.00 10.00      A   
ATOM   1337  HN  GLU A 141       6.723   1.080  -9.936  1.00 10.00      A   
ATOM   1338  CA  GLU A 141       7.985   2.603 -10.687  1.00 10.00      A   
ATOM   1339  CB  GLU A 141       9.371   2.402 -10.060  1.00 10.00      A   
ATOM   1340  CG  GLU A 141       9.893   0.975 -10.091  1.00 10.00      A   
ATOM   1341  CD  GLU A 141       9.260   0.081  -9.048  1.00 10.00      A   
ATOM   1342  OE1 GLU A 141       9.297   0.434  -7.850  1.00 10.00      A   
ATOM   1343  OE2 GLU A 141       8.748  -0.993  -9.411  1.00 10.00      A   
ATOM   1344  C   GLU A 141       7.927   2.012 -12.088  1.00 10.00      A   
ATOM   1345  O   GLU A 141       7.139   1.103 -12.350  1.00 10.00      A   
ATOM   1346  N   GLY A 142       8.748   2.535 -12.987  1.00 10.00      A   
ATOM   1347  HN  GLY A 142       9.349   3.266 -12.725  1.00 10.00      A   
ATOM   1348  CA  GLY A 142       8.769   2.034 -14.345  1.00 10.00      A   
ATOM   1349  C   GLY A 142       8.142   2.997 -15.331  1.00 10.00      A   
ATOM   1350  O   GLY A 142       8.431   2.936 -16.526  1.00 10.00      A   
ATOM   1351  N   PHE A 143       7.290   3.885 -14.837  1.00 10.00      A   
ATOM   1352  HN  PHE A 143       7.104   3.885 -13.876  1.00 10.00      A   
ATOM   1353  CA  PHE A 143       6.621   4.859 -15.691  1.00 10.00      A   
ATOM   1354  CB  PHE A 143       5.170   5.084 -15.250  1.00 10.00      A   
ATOM   1355  CG  PHE A 143       4.999   5.551 -13.830  1.00 10.00      A   
ATOM   1356  CD1 PHE A 143       4.767   6.889 -13.552  1.00 10.00      A   
ATOM   1357  CD2 PHE A 143       5.052   4.651 -12.775  1.00 10.00      A   
ATOM   1358  CE1 PHE A 143       4.593   7.319 -12.252  1.00 10.00      A   
ATOM   1359  CE2 PHE A 143       4.881   5.077 -11.473  1.00 10.00      A   
ATOM   1360  CZ  PHE A 143       4.650   6.413 -11.212  1.00 10.00      A   
ATOM   1361  C   PHE A 143       7.392   6.171 -15.726  1.00 10.00      A   
ATOM   1362  O   PHE A 143       7.889   6.634 -14.699  1.00 10.00      A   
ATOM   1363  N   SER A 144       7.494   6.763 -16.906  1.00 10.00      A   
ATOM   1364  HN  SER A 144       7.058   6.356 -17.696  1.00 10.00      A   
ATOM   1365  CA  SER A 144       8.220   8.008 -17.068  1.00 10.00      A   
ATOM   1366  CB  SER A 144       9.105   7.932 -18.314  1.00 10.00      A   
ATOM   1367  OG  SER A 144       8.319   7.838 -19.491  1.00 10.00      A   
ATOM   1368  HG  SER A 144       7.747   7.048 -19.437  1.00 10.00      A   
ATOM   1369  C   SER A 144       7.265   9.192 -17.178  1.00 10.00      A   
ATOM   1370  O   SER A 144       6.043   9.024 -17.159  1.00 10.00      A   
ATOM   1371  N   THR A 145       7.825  10.386 -17.306  1.00 10.00      A   
ATOM   1372  HN  THR A 145       8.806  10.461 -17.301  1.00 10.00      A   
ATOM   1373  CA  THR A 145       7.029  11.594 -17.432  1.00 10.00      A   
ATOM   1374  CB  THR A 145       7.919  12.839 -17.282  1.00 10.00      A   
ATOM   1375  OG1 THR A 145       9.265  12.510 -17.665  1.00 10.00      A   
ATOM   1376  HG1 THR A 145       9.322  12.484 -18.631  1.00 10.00      A   
ATOM   1377  CG2 THR A 145       7.906  13.318 -15.838  1.00 10.00      A   
ATOM   1378  C   THR A 145       6.301  11.634 -18.778  1.00 10.00      A   
ATOM   1379  O   THR A 145       5.386  12.432 -18.983  1.00 10.00      A   
ATOM   1380  N   ASP A 146       6.714  10.759 -19.690  1.00 10.00      A   
ATOM   1381  HN  ASP A 146       7.450  10.149 -19.465  1.00 10.00      A   
ATOM   1382  CA  ASP A 146       6.101  10.678 -21.011  1.00 10.00      A   
ATOM   1383  CB  ASP A 146       7.024   9.959 -21.999  1.00 10.00      A   
ATOM   1384  CG  ASP A 146       7.433  10.838 -23.165  1.00 10.00      A   
ATOM   1385  OD1 ASP A 146       6.782  10.764 -24.230  1.00 10.00      A   
ATOM   1386  OD2 ASP A 146       8.407  11.607 -23.019  1.00 10.00      A   
ATOM   1387  C   ASP A 146       4.767   9.950 -20.923  1.00 10.00      A   
ATOM   1388  O   ASP A 146       3.775  10.375 -21.516  1.00 10.00      A   
ATOM   1389  N   GLY A 147       4.748   8.856 -20.169  1.00 10.00      A   
ATOM   1390  HN  GLY A 147       5.575   8.558 -19.734  1.00 10.00      A   
ATOM   1391  CA  GLY A 147       3.530   8.090 -19.997  1.00 10.00      A   
ATOM   1392  C   GLY A 147       2.481   8.876 -19.237  1.00 10.00      A   
ATOM   1393  O   GLY A 147       1.281   8.741 -19.483  1.00 10.00      A   
ATOM   1394  N   LEU A 148       2.945   9.708 -18.313  1.00 10.00      A   
ATOM   1395  HN  LEU A 148       3.914   9.753 -18.158  1.00 10.00      A   
ATOM   1396  CA  LEU A 148       2.059  10.540 -17.515  1.00 10.00      A   
ATOM   1397  CB  LEU A 148       2.851  11.283 -16.438  1.00 10.00      A   
ATOM   1398  CG  LEU A 148       3.495  10.420 -15.351  1.00 10.00      A   
ATOM   1399  CD1 LEU A 148       4.332  11.278 -14.418  1.00 10.00      A   
ATOM   1400  CD2 LEU A 148       2.435   9.655 -14.575  1.00 10.00      A   
ATOM   1401  C   LEU A 148       1.331  11.537 -18.404  1.00 10.00      A   
ATOM   1402  O   LEU A 148       0.181  11.893 -18.146  1.00 10.00      A   
ATOM   1403  N   ALA A 149       2.005  11.965 -19.467  1.00 10.00      A   
ATOM   1404  HN  ALA A 149       2.913  11.629 -19.619  1.00 10.00      A   
ATOM   1405  CA  ALA A 149       1.433  12.918 -20.411  1.00 10.00      A   
ATOM   1406  CB  ALA A 149       2.504  13.446 -21.353  1.00 10.00      A   
ATOM   1407  C   ALA A 149       0.298  12.277 -21.199  1.00 10.00      A   
ATOM   1408  O   ALA A 149      -0.691  12.933 -21.521  1.00 10.00      A   
ATOM   1409  N   ALA A 150       0.443  10.986 -21.488  1.00 10.00      A   
ATOM   1410  HN  ALA A 150       1.253  10.518 -21.189  1.00 10.00      A   
ATOM   1411  CA  ALA A 150      -0.570  10.248 -22.233  1.00 10.00      A   
ATOM   1412  CB  ALA A 150      -0.096   8.830 -22.512  1.00 10.00      A   
ATOM   1413  C   ALA A 150      -1.890  10.235 -21.470  1.00 10.00      A   
ATOM   1414  O   ALA A 150      -2.960  10.431 -22.044  1.00 10.00      A   
ATOM   1415  N   ILE A 151      -1.803  10.019 -20.167  1.00 10.00      A   
ATOM   1416  HN  ILE A 151      -0.918   9.876 -19.765  1.00 10.00      A   
ATOM   1417  CA  ILE A 151      -2.989   9.992 -19.322  1.00 10.00      A   
ATOM   1418  CB  ILE A 151      -2.665   9.420 -17.922  1.00 10.00      A   
ATOM   1419  CG1 ILE A 151      -2.086   8.004 -18.028  1.00 10.00      A   
ATOM   1420  CG2 ILE A 151      -3.894   9.436 -17.022  1.00 10.00      A   
ATOM   1421  CD1 ILE A 151      -3.042   6.986 -18.610  1.00 10.00      A   
ATOM   1422  C   ILE A 151      -3.553  11.403 -19.167  1.00 10.00      A   
ATOM   1423  O   ILE A 151      -4.768  11.608 -19.199  1.00 10.00      A   
ATOM   1424  N   ALA A 152      -2.651  12.368 -19.039  1.00 10.00      A   
ATOM   1425  HN  ALA A 152      -1.698  12.132 -19.060  1.00 10.00      A   
ATOM   1426  CA  ALA A 152      -3.021  13.767 -18.857  1.00 10.00      A   
ATOM   1427  CB  ALA A 152      -1.786  14.586 -18.524  1.00 10.00      A   
ATOM   1428  C   ALA A 152      -3.729  14.372 -20.067  1.00 10.00      A   
ATOM   1429  O   ALA A 152      -4.687  15.127 -19.917  1.00 10.00      A   
ATOM   1430  N   ALA A 153      -3.263  14.042 -21.265  1.00 10.00      A   
ATOM   1431  HN  ALA A 153      -2.503  13.421 -21.333  1.00 10.00      A   
ATOM   1432  CA  ALA A 153      -3.841  14.598 -22.484  1.00 10.00      A   
ATOM   1433  CB  ALA A 153      -2.772  14.746 -23.556  1.00 10.00      A   
ATOM   1434  C   ALA A 153      -5.033  13.805 -23.020  1.00 10.00      A   
ATOM   1435  O   ALA A 153      -5.801  14.321 -23.832  1.00 10.00      A   
ATOM   1436  N   THR A 154      -5.207  12.571 -22.570  1.00 10.00      A   
ATOM   1437  HN  THR A 154      -4.598  12.208 -21.896  1.00 10.00      A   
ATOM   1438  CA  THR A 154      -6.307  11.753 -23.065  1.00 10.00      A   
ATOM   1439  CB  THR A 154      -5.830  10.346 -23.470  1.00 10.00      A   
ATOM   1440  OG1 THR A 154      -4.562  10.449 -24.136  1.00 10.00      A   
ATOM   1441  HG1 THR A 154      -3.853  10.467 -23.474  1.00 10.00      A   
ATOM   1442  CG2 THR A 154      -6.835   9.700 -24.411  1.00 10.00      A   
ATOM   1443  C   THR A 154      -7.473  11.648 -22.077  1.00 10.00      A   
ATOM   1444  O   THR A 154      -8.629  11.856 -22.454  1.00 10.00      A   
ATOM   1445  N   CYS A 155      -7.173  11.331 -20.822  1.00 10.00      A   
ATOM   1446  HN  CYS A 155      -6.233  11.214 -20.564  1.00 10.00      A   
ATOM   1447  CA  CYS A 155      -8.211  11.182 -19.811  1.00 10.00      A   
ATOM   1448  CB  CYS A 155      -7.690  10.399 -18.603  1.00 10.00      A   
ATOM   1449  SG  CYS A 155      -6.970   8.791 -19.023  1.00 10.00      A   
ATOM   1450  HG  CYS A 155      -6.816   8.106 -17.896  1.00 10.00      A   
ATOM   1451  C   CYS A 155      -8.782  12.533 -19.388  1.00 10.00      A   
ATOM   1452  O   CYS A 155      -8.194  13.247 -18.576  1.00 10.00      A   
ATOM   1453  N   ARG A 156      -9.934  12.879 -19.948  1.00 10.00      A   
ATOM   1454  HN  ARG A 156     -10.356  12.267 -20.592  1.00 10.00      A   
ATOM   1455  CA  ARG A 156     -10.591  14.140 -19.636  1.00 10.00      A   
ATOM   1456  CB  ARG A 156     -11.347  14.676 -20.855  1.00 10.00      A   
ATOM   1457  CG  ARG A 156     -12.625  13.922 -21.188  1.00 10.00      A   
ATOM   1458  CD  ARG A 156     -13.279  14.483 -22.439  1.00 10.00      A   
ATOM   1459  NE  ARG A 156     -14.693  14.122 -22.535  1.00 10.00      A   
ATOM   1460  HE  ARG A 156     -15.255  14.299 -21.747  1.00 10.00      A   
ATOM   1461  CZ  ARG A 156     -15.251  13.581 -23.618  1.00 10.00      A   
ATOM   1462  NH1 ARG A 156     -14.515  13.338 -24.698  1.00 10.00      A   
ATOM   1463 HH11 ARG A 156     -14.948  12.916 -25.547  1.00 10.00      A   
ATOM   1464 HH12 ARG A 156     -13.496  13.569 -24.703  1.00 10.00      A   
ATOM   1465  NH2 ARG A 156     -16.546  13.284 -23.619  1.00 10.00      A   
ATOM   1466 HH21 ARG A 156     -17.131  13.469 -22.771  1.00 10.00      A   
ATOM   1467 HH22 ARG A 156     -16.991  12.862 -24.466  1.00 10.00      A   
ATOM   1468  C   ARG A 156     -11.532  13.974 -18.449  1.00 10.00      A   
ATOM   1469  O   ARG A 156     -12.031  14.956 -17.893  1.00 10.00      A   
ATOM   1470  N   ASN A 157     -11.770  12.725 -18.068  1.00 10.00      A   
ATOM   1471  HN  ASN A 157     -11.357  11.985 -18.564  1.00 10.00      A   
ATOM   1472  CA  ASN A 157     -12.639  12.422 -16.938  1.00 10.00      A   
ATOM   1473  CB  ASN A 157     -13.550  11.231 -17.258  1.00 10.00      A   
ATOM   1474  CG  ASN A 157     -14.918  11.327 -16.595  1.00 10.00      A   
ATOM   1475  OD1 ASN A 157     -15.103  12.033 -15.602  1.00 10.00      A   
ATOM   1476  ND2 ASN A 157     -15.888  10.609 -17.140  1.00 10.00      A   
ATOM   1477 HD21 ASN A 157     -15.675  10.066 -17.926  1.00 10.00      A   
ATOM   1478 HD22 ASN A 157     -16.779  10.647 -16.733  1.00 10.00      A   
ATOM   1479  C   ASN A 157     -11.800  12.120 -15.700  1.00 10.00      A   
ATOM   1480  O   ASN A 157     -12.322  11.704 -14.668  1.00 10.00      A   
ATOM   1481  N   LEU A 158     -10.488  12.331 -15.820  1.00 10.00      A   
ATOM   1482  HN  LEU A 158     -10.139  12.667 -16.669  1.00 10.00      A   
ATOM   1483  CA  LEU A 158      -9.561  12.086 -14.717  1.00 10.00      A   
ATOM   1484  CB  LEU A 158      -8.119  12.338 -15.169  1.00 10.00      A   
ATOM   1485  CG  LEU A 158      -7.020  11.937 -14.182  1.00 10.00      A   
ATOM   1486  CD1 LEU A 158      -6.914  10.422 -14.087  1.00 10.00      A   
ATOM   1487  CD2 LEU A 158      -5.687  12.548 -14.586  1.00 10.00      A   
ATOM   1488  C   LEU A 158      -9.909  12.980 -13.533  1.00 10.00      A   
ATOM   1489  O   LEU A 158      -9.946  14.202 -13.661  1.00 10.00      A   
ATOM   1490  N   LYS A 159     -10.172  12.369 -12.392  1.00 10.00      A   
ATOM   1491  HN  LYS A 159     -10.118  11.389 -12.349  1.00 10.00      A   
ATOM   1492  CA  LYS A 159     -10.536  13.116 -11.200  1.00 10.00      A   
ATOM   1493  CB  LYS A 159     -11.895  12.648 -10.671  1.00 10.00      A   
ATOM   1494  CG  LYS A 159     -13.047  12.840 -11.649  1.00 10.00      A   
ATOM   1495  CD  LYS A 159     -14.301  12.128 -11.175  1.00 10.00      A   
ATOM   1496  CE  LYS A 159     -14.810  12.724  -9.877  1.00 10.00      A   
ATOM   1497  NZ  LYS A 159     -15.751  11.813  -9.180  1.00 10.00      A   
ATOM   1498  HZ1 LYS A 159     -15.370  10.844  -9.170  1.00 10.00      A   
ATOM   1499  HZ2 LYS A 159     -16.671  11.809  -9.661  1.00 10.00      A   
ATOM   1500  HZ3 LYS A 159     -15.888  12.126  -8.199  1.00 10.00      A   
ATOM   1501  C   LYS A 159      -9.481  12.994 -10.107  1.00 10.00      A   
ATOM   1502  O   LYS A 159      -9.135  13.976  -9.447  1.00 10.00      A   
ATOM   1503  N   GLU A 160      -8.962  11.791  -9.920  1.00 10.00      A   
ATOM   1504  HN  GLU A 160      -9.246  11.047 -10.491  1.00 10.00      A   
ATOM   1505  CA  GLU A 160      -7.967  11.551  -8.890  1.00 10.00      A   
ATOM   1506  CB  GLU A 160      -8.543  10.662  -7.786  1.00 10.00      A   
ATOM   1507  CG  GLU A 160      -9.565  11.365  -6.908  1.00 10.00      A   
ATOM   1508  CD  GLU A 160     -10.695  10.458  -6.471  1.00 10.00      A   
ATOM   1509  OE1 GLU A 160     -11.669  10.306  -7.236  1.00 10.00      A   
ATOM   1510  OE2 GLU A 160     -10.629   9.911  -5.349  1.00 10.00      A   
ATOM   1511  C   GLU A 160      -6.686  10.946  -9.458  1.00 10.00      A   
ATOM   1512  O   GLU A 160      -6.701   9.873 -10.067  1.00 10.00      A   
ATOM   1513  N   LEU A 161      -5.584  11.652  -9.253  1.00 10.00      A   
ATOM   1514  HN  LEU A 161      -5.647  12.505  -8.768  1.00 10.00      A   
ATOM   1515  CA  LEU A 161      -4.279  11.209  -9.717  1.00 10.00      A   
ATOM   1516  CB  LEU A 161      -3.767  12.132 -10.827  1.00 10.00      A   
ATOM   1517  CG  LEU A 161      -2.477  11.702 -11.527  1.00 10.00      A   
ATOM   1518  CD1 LEU A 161      -2.700  10.430 -12.326  1.00 10.00      A   
ATOM   1519  CD2 LEU A 161      -1.966  12.815 -12.421  1.00 10.00      A   
ATOM   1520  C   LEU A 161      -3.300  11.190  -8.544  1.00 10.00      A   
ATOM   1521  O   LEU A 161      -2.838  12.239  -8.086  1.00 10.00      A   
ATOM   1522  N   ASP A 162      -3.010   9.999  -8.042  1.00 10.00      A   
ATOM   1523  HN  ASP A 162      -3.413   9.194  -8.447  1.00 10.00      A   
ATOM   1524  CA  ASP A 162      -2.096   9.848  -6.914  1.00 10.00      A   
ATOM   1525  CB  ASP A 162      -2.831   9.262  -5.702  1.00 10.00      A   
ATOM   1526  CG  ASP A 162      -2.028   9.318  -4.411  1.00 10.00      A   
ATOM   1527  OD1 ASP A 162      -0.845   9.718  -4.447  1.00 10.00      A   
ATOM   1528  OD2 ASP A 162      -2.583   8.970  -3.347  1.00 10.00      A   
ATOM   1529  C   ASP A 162      -0.909   8.969  -7.289  1.00 10.00      A   
ATOM   1530  O   ASP A 162      -1.080   7.865  -7.796  1.00 10.00      A   
ATOM   1531  N   LEU A 163       0.291   9.476  -7.045  1.00 10.00      A   
ATOM   1532  HN  LEU A 163       0.353  10.364  -6.638  1.00 10.00      A   
ATOM   1533  CA  LEU A 163       1.520   8.751  -7.349  1.00 10.00      A   
ATOM   1534  CB  LEU A 163       2.241   9.414  -8.529  1.00 10.00      A   
ATOM   1535  CG  LEU A 163       1.423   9.602  -9.811  1.00 10.00      A   
ATOM   1536  CD1 LEU A 163       2.156  10.507 -10.789  1.00 10.00      A   
ATOM   1537  CD2 LEU A 163       1.117   8.261 -10.454  1.00 10.00      A   
ATOM   1538  C   LEU A 163       2.425   8.749  -6.119  1.00 10.00      A   
ATOM   1539  O   LEU A 163       3.648   8.820  -6.230  1.00 10.00      A   
ATOM   1540  N   ARG A 164       1.797   8.668  -4.953  1.00 10.00      A   
ATOM   1541  HN  ARG A 164       0.817   8.611  -4.954  1.00 10.00      A   
ATOM   1542  CA  ARG A 164       2.495   8.681  -3.669  1.00 10.00      A   
ATOM   1543  CB  ARG A 164       1.511   8.538  -2.502  1.00 10.00      A   
ATOM   1544  CG  ARG A 164       0.703   7.248  -2.495  1.00 10.00      A   
ATOM   1545  CD  ARG A 164      -0.520   7.388  -1.600  1.00 10.00      A   
ATOM   1546  NE  ARG A 164      -1.133   6.104  -1.271  1.00 10.00      A   
ATOM   1547  HE  ARG A 164      -0.561   5.434  -0.825  1.00 10.00      A   
ATOM   1548  CZ  ARG A 164      -2.405   5.791  -1.525  1.00 10.00      A   
ATOM   1549  NH1 ARG A 164      -3.210   6.666  -2.125  1.00 10.00      A   
ATOM   1550 HH11 ARG A 164      -2.852   7.618  -2.410  1.00 10.00      A   
ATOM   1551 HH12 ARG A 164      -4.198   6.412  -2.325  1.00 10.00      A   
ATOM   1552  NH2 ARG A 164      -2.868   4.598  -1.166  1.00 10.00      A   
ATOM   1553 HH21 ARG A 164      -3.858   4.336  -1.358  1.00 10.00      A   
ATOM   1554 HH22 ARG A 164      -2.235   3.912  -0.688  1.00 10.00      A   
ATOM   1555  C   ARG A 164       3.632   7.670  -3.542  1.00 10.00      A   
ATOM   1556  O   ARG A 164       3.463   6.479  -3.815  1.00 10.00      A   
ATOM   1557  N   GLU A 165       4.789   8.186  -3.126  1.00 10.00      A   
ATOM   1558  HN  GLU A 165       4.830   9.150  -2.961  1.00 10.00      A   
ATOM   1559  CA  GLU A 165       5.999   7.395  -2.893  1.00 10.00      A   
ATOM   1560  CB  GLU A 165       5.859   6.537  -1.625  1.00 10.00      A   
ATOM   1561  CG  GLU A 165       6.060   7.294  -0.314  1.00 10.00      A   
ATOM   1562  CD  GLU A 165       5.039   8.392  -0.093  1.00 10.00      A   
ATOM   1563  OE1 GLU A 165       3.962   8.102   0.467  1.00 10.00      A   
ATOM   1564  OE2 GLU A 165       5.310   9.552  -0.479  1.00 10.00      A   
ATOM   1565  C   GLU A 165       6.403   6.538  -4.091  1.00 10.00      A   
ATOM   1566  O   GLU A 165       6.967   5.459  -3.925  1.00 10.00      A   
ATOM   1567  N   SER A 166       6.147   7.026  -5.289  1.00 10.00      A   
ATOM   1568  HN  SER A 166       5.734   7.910  -5.370  1.00 10.00      A   
ATOM   1569  CA  SER A 166       6.480   6.285  -6.493  1.00 10.00      A   
ATOM   1570  CB  SER A 166       5.290   6.293  -7.455  1.00 10.00      A   
ATOM   1571  OG  SER A 166       4.261   5.439  -6.983  1.00 10.00      A   
ATOM   1572  HG  SER A 166       3.436   5.939  -6.907  1.00 10.00      A   
ATOM   1573  C   SER A 166       7.726   6.840  -7.177  1.00 10.00      A   
ATOM   1574  O   SER A 166       7.838   8.049  -7.392  1.00 10.00      A   
ATOM   1575  N   ASP A 167       8.668   5.958  -7.509  1.00 10.00      A   
ATOM   1576  HN  ASP A 167       8.532   5.005  -7.308  1.00 10.00      A   
ATOM   1577  CA  ASP A 167       9.892   6.378  -8.189  1.00 10.00      A   
ATOM   1578  CB  ASP A 167      11.013   5.348  -8.022  1.00 10.00      A   
ATOM   1579  CG  ASP A 167      12.351   5.855  -8.533  1.00 10.00      A   
ATOM   1580  OD1 ASP A 167      12.939   6.749  -7.886  1.00 10.00      A   
ATOM   1581  OD2 ASP A 167      12.836   5.350  -9.570  1.00 10.00      A   
ATOM   1582  C   ASP A 167       9.596   6.612  -9.666  1.00 10.00      A   
ATOM   1583  O   ASP A 167       9.767   5.725 -10.504  1.00 10.00      A   
ATOM   1584  N   VAL A 168       9.121   7.805  -9.968  1.00 10.00      A   
ATOM   1585  HN  VAL A 168       9.007   8.467  -9.252  1.00 10.00      A   
ATOM   1586  CA  VAL A 168       8.777   8.170 -11.328  1.00 10.00      A   
ATOM   1587  CB  VAL A 168       7.969   9.484 -11.345  1.00 10.00      A   
ATOM   1588  CG1 VAL A 168       7.436   9.790 -12.736  1.00 10.00      A   
ATOM   1589  CG2 VAL A 168       6.838   9.432 -10.330  1.00 10.00      A   
ATOM   1590  C   VAL A 168      10.034   8.353 -12.163  1.00 10.00      A   
ATOM   1591  O   VAL A 168      11.004   8.963 -11.709  1.00 10.00      A   
ATOM   1592  N   ASP A 169      10.023   7.796 -13.369  1.00 10.00      A   
ATOM   1593  HN  ASP A 169       9.231   7.286 -13.653  1.00 10.00      A   
ATOM   1594  CA  ASP A 169      11.149   7.927 -14.287  1.00 10.00      A   
ATOM   1595  CB  ASP A 169      11.070   6.873 -15.394  1.00 10.00      A   
ATOM   1596  CG  ASP A 169      11.839   5.610 -15.072  1.00 10.00      A   
ATOM   1597  OD1 ASP A 169      12.732   5.243 -15.857  1.00 10.00      A   
ATOM   1598  OD2 ASP A 169      11.567   4.975 -14.033  1.00 10.00      A   
ATOM   1599  C   ASP A 169      11.112   9.324 -14.885  1.00 10.00      A   
ATOM   1600  O   ASP A 169      10.793   9.515 -16.061  1.00 10.00      A   
ATOM   1601  N   ASP A 170      11.406  10.291 -14.038  1.00 10.00      A   
ATOM   1602  HN  ASP A 170      11.638  10.045 -13.115  1.00 10.00      A   
ATOM   1603  CA  ASP A 170      11.386  11.698 -14.401  1.00 10.00      A   
ATOM   1604  CB  ASP A 170      11.595  12.550 -13.154  1.00 10.00      A   
ATOM   1605  CG  ASP A 170      10.861  13.868 -13.225  1.00 10.00      A   
ATOM   1606  OD1 ASP A 170      10.758  14.435 -14.330  1.00 10.00      A   
ATOM   1607  OD2 ASP A 170      10.387  14.346 -12.172  1.00 10.00      A   
ATOM   1608  C   ASP A 170      12.420  12.058 -15.460  1.00 10.00      A   
ATOM   1609  O   ASP A 170      13.615  11.797 -15.303  1.00 10.00      A   
ATOM   1610  N   VAL A 171      11.943  12.651 -16.543  1.00 10.00      A   
ATOM   1611  HN  VAL A 171      10.975  12.811 -16.605  1.00 10.00      A   
ATOM   1612  CA  VAL A 171      12.803  13.077 -17.642  1.00 10.00      A   
ATOM   1613  CB  VAL A 171      12.574  12.229 -18.917  1.00 10.00      A   
ATOM   1614  CG1 VAL A 171      13.607  12.569 -19.983  1.00 10.00      A   
ATOM   1615  CG2 VAL A 171      12.601  10.739 -18.597  1.00 10.00      A   
ATOM   1616  C   VAL A 171      12.520  14.538 -17.975  1.00 10.00      A   
ATOM   1617  O   VAL A 171      13.433  15.366 -18.077  1.00 10.00      A   
ATOM   1618  N   SER A 172      11.244  14.846 -18.144  1.00 10.00      A   
ATOM   1619  HN  SER A 172      10.565  14.144 -18.036  1.00 10.00      A   
ATOM   1620  CA  SER A 172      10.814  16.197 -18.475  1.00 10.00      A   
ATOM   1621  CB  SER A 172      10.680  16.346 -19.991  1.00 10.00      A   
ATOM   1622  OG  SER A 172      11.831  15.843 -20.652  1.00 10.00      A   
ATOM   1623  HG  SER A 172      12.512  15.648 -19.996  1.00 10.00      A   
ATOM   1624  C   SER A 172       9.483  16.512 -17.806  1.00 10.00      A   
ATOM   1625  O   SER A 172       8.465  15.889 -18.106  1.00 10.00      A   
ATOM   1626  N   GLY A 173       9.490  17.490 -16.916  1.00 10.00      A   
ATOM   1627  HN  GLY A 173      10.328  17.969 -16.733  1.00 10.00      A   
ATOM   1628  CA  GLY A 173       8.279  17.862 -16.214  1.00 10.00      A   
ATOM   1629  C   GLY A 173       7.392  18.783 -17.022  1.00 10.00      A   
ATOM   1630  O   GLY A 173       7.032  19.866 -16.565  1.00 10.00      A   
ATOM   1631  N   HIS A 174       7.042  18.363 -18.228  1.00 10.00      A   
ATOM   1632  HN  HIS A 174       7.376  17.496 -18.550  1.00 10.00      A   
ATOM   1633  CA  HIS A 174       6.192  19.164 -19.096  1.00 10.00      A   
ATOM   1634  CB  HIS A 174       6.909  19.474 -20.410  1.00 10.00      A   
ATOM   1635  CG  HIS A 174       6.902  20.932 -20.753  1.00 10.00      A   
ATOM   1636  ND1 HIS A 174       7.831  21.794 -20.219  1.00 10.00      A   
ATOM   1637  CD2 HIS A 174       6.061  21.623 -21.562  1.00 10.00      A   
ATOM   1638  CE1 HIS A 174       7.536  22.985 -20.707  1.00 10.00      A   
ATOM   1639  NE2 HIS A 174       6.476  22.928 -21.524  1.00 10.00      A   
ATOM   1640  HE2 HIS A 174       6.078  23.678 -22.017  1.00 10.00      A   
ATOM   1641  C   HIS A 174       4.865  18.466 -19.359  1.00 10.00      A   
ATOM   1642  O   HIS A 174       4.005  18.987 -20.069  1.00 10.00      A   
ATOM   1643  N   TRP A 175       4.698  17.293 -18.761  1.00 10.00      A   
ATOM   1644  HN  TRP A 175       5.420  16.936 -18.202  1.00 10.00      A   
ATOM   1645  CA  TRP A 175       3.476  16.516 -18.924  1.00 10.00      A   
ATOM   1646  CB  TRP A 175       3.624  15.141 -18.269  1.00 10.00      A   
ATOM   1647  CG  TRP A 175       3.836  15.183 -16.785  1.00 10.00      A   
ATOM   1648  CD1 TRP A 175       5.010  15.418 -16.132  1.00 10.00      A   
ATOM   1649  CD2 TRP A 175       2.847  14.973 -15.771  1.00 10.00      A   
ATOM   1650  NE1 TRP A 175       4.814  15.370 -14.775  1.00 10.00      A   
ATOM   1651  HE1 TRP A 175       5.508  15.504 -14.092  1.00 10.00      A   
ATOM   1652  CE2 TRP A 175       3.493  15.098 -14.527  1.00 10.00      A   
ATOM   1653  CE3 TRP A 175       1.477  14.696 -15.793  1.00 10.00      A   
ATOM   1654  CZ2 TRP A 175       2.817  14.952 -13.320  1.00 10.00      A   
ATOM   1655  CZ3 TRP A 175       0.808  14.551 -14.594  1.00 10.00      A   
ATOM   1656  CH2 TRP A 175       1.479  14.679 -13.374  1.00 10.00      A   
ATOM   1657  C   TRP A 175       2.273  17.256 -18.347  1.00 10.00      A   
ATOM   1658  O   TRP A 175       1.134  17.026 -18.751  1.00 10.00      A   
ATOM   1659  N   LEU A 176       2.537  18.155 -17.406  1.00 10.00      A   
ATOM   1660  HN  LEU A 176       3.464  18.287 -17.126  1.00 10.00      A   
ATOM   1661  CA  LEU A 176       1.485  18.942 -16.775  1.00 10.00      A   
ATOM   1662  CB  LEU A 176       2.045  19.711 -15.579  1.00 10.00      A   
ATOM   1663  CG  LEU A 176       1.029  20.460 -14.718  1.00 10.00      A   
ATOM   1664  CD1 LEU A 176       0.260  19.497 -13.829  1.00 10.00      A   
ATOM   1665  CD2 LEU A 176       1.722  21.525 -13.889  1.00 10.00      A   
ATOM   1666  C   LEU A 176       0.875  19.919 -17.777  1.00 10.00      A   
ATOM   1667  O   LEU A 176      -0.273  20.338 -17.640  1.00 10.00      A   
ATOM   1668  N   SER A 177       1.651  20.265 -18.790  1.00 10.00      A   
ATOM   1669  HN  SER A 177       2.556  19.890 -18.851  1.00 10.00      A   
ATOM   1670  CA  SER A 177       1.200  21.187 -19.818  1.00 10.00      A   
ATOM   1671  CB  SER A 177       2.407  21.869 -20.467  1.00 10.00      A   
ATOM   1672  OG  SER A 177       3.436  22.086 -19.513  1.00 10.00      A   
ATOM   1673  HG  SER A 177       4.275  22.197 -19.972  1.00 10.00      A   
ATOM   1674  C   SER A 177       0.374  20.457 -20.872  1.00 10.00      A   
ATOM   1675  O   SER A 177      -0.186  21.077 -21.777  1.00 10.00      A   
ATOM   1676  N   HIS A 178       0.298  19.133 -20.746  1.00 10.00      A   
ATOM   1677  HN  HIS A 178       0.765  18.695 -20.001  1.00 10.00      A   
ATOM   1678  CA  HIS A 178      -0.459  18.314 -21.685  1.00 10.00      A   
ATOM   1679  CB  HIS A 178       0.075  16.879 -21.724  1.00 10.00      A   
ATOM   1680  CG  HIS A 178       1.326  16.708 -22.530  1.00 10.00      A   
ATOM   1681  ND1 HIS A 178       1.345  15.949 -23.678  1.00 10.00      A   
ATOM   1682  CD2 HIS A 178       2.564  17.213 -22.311  1.00 10.00      A   
ATOM   1683  CE1 HIS A 178       2.585  16.006 -24.129  1.00 10.00      A   
ATOM   1684  NE2 HIS A 178       3.353  16.758 -23.335  1.00 10.00      A   
ATOM   1685  HE2 HIS A 178       4.308  16.952 -23.461  1.00 10.00      A   
ATOM   1686  C   HIS A 178      -1.940  18.322 -21.336  1.00 10.00      A   
ATOM   1687  O   HIS A 178      -2.779  17.951 -22.159  1.00 10.00      A   
ATOM   1688  N   PHE A 179      -2.251  18.738 -20.111  1.00 10.00      A   
ATOM   1689  HN  PHE A 179      -1.532  19.008 -19.503  1.00 10.00      A   
ATOM   1690  CA  PHE A 179      -3.630  18.815 -19.652  1.00 10.00      A   
ATOM   1691  CB  PHE A 179      -3.685  19.181 -18.165  1.00 10.00      A   
ATOM   1692  CG  PHE A 179      -3.353  18.057 -17.222  1.00 10.00      A   
ATOM   1693  CD1 PHE A 179      -2.103  17.972 -16.635  1.00 10.00      A   
ATOM   1694  CD2 PHE A 179      -4.298  17.096 -16.907  1.00 10.00      A   
ATOM   1695  CE1 PHE A 179      -1.796  16.953 -15.754  1.00 10.00      A   
ATOM   1696  CE2 PHE A 179      -4.000  16.069 -16.029  1.00 10.00      A   
ATOM   1697  CZ  PHE A 179      -2.747  15.997 -15.452  1.00 10.00      A   
ATOM   1698  C   PHE A 179      -4.380  19.872 -20.458  1.00 10.00      A   
ATOM   1699  O   PHE A 179      -4.054  21.060 -20.391  1.00 10.00      A   
ATOM   1700  N   PRO A 180      -5.389  19.455 -21.231  1.00 10.00      A   
ATOM   1701  CA  PRO A 180      -6.175  20.371 -22.058  1.00 10.00      A   
ATOM   1702  CB  PRO A 180      -7.141  19.449 -22.808  1.00 10.00      A   
ATOM   1703  CG  PRO A 180      -7.198  18.202 -21.993  1.00 10.00      A   
ATOM   1704  CD  PRO A 180      -5.847  18.061 -21.355  1.00 10.00      A   
ATOM   1705  C   PRO A 180      -6.941  21.379 -21.210  1.00 10.00      A   
ATOM   1706  O   PRO A 180      -7.354  21.079 -20.088  1.00 10.00      A   
ATOM   1707  N   ASP A 181      -7.139  22.568 -21.758  1.00 10.00      A   
ATOM   1708  HN  ASP A 181      -6.799  22.737 -22.666  1.00 10.00      A   
ATOM   1709  CA  ASP A 181      -7.849  23.634 -21.053  1.00 10.00      A   
ATOM   1710  CB  ASP A 181      -7.642  24.978 -21.760  1.00 10.00      A   
ATOM   1711  CG  ASP A 181      -7.367  26.116 -20.792  1.00 10.00      A   
ATOM   1712  OD1 ASP A 181      -8.314  26.570 -20.117  1.00 10.00      A   
ATOM   1713  OD2 ASP A 181      -6.198  26.568 -20.701  1.00 10.00      A   
ATOM   1714  C   ASP A 181      -9.338  23.309 -20.929  1.00 10.00      A   
ATOM   1715  O   ASP A 181     -10.077  23.975 -20.204  1.00 10.00      A   
ATOM   1716  N   THR A 182      -9.770  22.274 -21.645  1.00 10.00      A   
ATOM   1717  HN  THR A 182      -9.137  21.793 -22.218  1.00 10.00      A   
ATOM   1718  CA  THR A 182     -11.159  21.841 -21.621  1.00 10.00      A   
ATOM   1719  CB  THR A 182     -11.584  21.339 -23.012  1.00 10.00      A   
ATOM   1720  OG1 THR A 182     -10.483  20.642 -23.618  1.00 10.00      A   
ATOM   1721  HG1 THR A 182     -10.638  19.690 -23.565  1.00 10.00      A   
ATOM   1722  CG2 THR A 182     -11.978  22.511 -23.896  1.00 10.00      A   
ATOM   1723  C   THR A 182     -11.371  20.730 -20.591  1.00 10.00      A   
ATOM   1724  O   THR A 182     -12.445  20.134 -20.512  1.00 10.00      A   
ATOM   1725  N   TYR A 183     -10.336  20.441 -19.814  1.00 10.00      A   
ATOM   1726  HN  TYR A 183      -9.497  20.939 -19.930  1.00 10.00      A   
ATOM   1727  CA  TYR A 183     -10.410  19.413 -18.788  1.00 10.00      A   
ATOM   1728  CB  TYR A 183      -9.178  18.500 -18.868  1.00 10.00      A   
ATOM   1729  CG  TYR A 183      -8.836  17.787 -17.578  1.00 10.00      A   
ATOM   1730  CD1 TYR A 183      -9.643  16.774 -17.083  1.00 10.00      A   
ATOM   1731  CD2 TYR A 183      -7.708  18.138 -16.853  1.00 10.00      A   
ATOM   1732  CE1 TYR A 183      -9.331  16.133 -15.901  1.00 10.00      A   
ATOM   1733  CE2 TYR A 183      -7.388  17.501 -15.674  1.00 10.00      A   
ATOM   1734  CZ  TYR A 183      -8.203  16.504 -15.200  1.00 10.00      A   
ATOM   1735  OH  TYR A 183      -7.887  15.875 -14.021  1.00 10.00      A   
ATOM   1736  HH  TYR A 183      -8.490  15.134 -13.878  1.00 10.00      A   
ATOM   1737  C   TYR A 183     -10.526  20.051 -17.410  1.00 10.00      A   
ATOM   1738  O   TYR A 183      -9.619  20.758 -16.964  1.00 10.00      A   
ATOM   1739  N   THR A 184     -11.639  19.797 -16.735  1.00 10.00      A   
ATOM   1740  HN  THR A 184     -12.320  19.214 -17.136  1.00 10.00      A   
ATOM   1741  CA  THR A 184     -11.880  20.368 -15.419  1.00 10.00      A   
ATOM   1742  CB  THR A 184     -12.799  21.602 -15.530  1.00 10.00      A   
ATOM   1743  OG1 THR A 184     -13.774  21.377 -16.562  1.00 10.00      A   
ATOM   1744  HG1 THR A 184     -14.457  20.776 -16.237  1.00 10.00      A   
ATOM   1745  CG2 THR A 184     -11.986  22.835 -15.883  1.00 10.00      A   
ATOM   1746  C   THR A 184     -12.504  19.353 -14.458  1.00 10.00      A   
ATOM   1747  O   THR A 184     -13.549  19.608 -13.861  1.00 10.00      A   
ATOM   1748  N   SER A 185     -11.863  18.203 -14.304  1.00 10.00      A   
ATOM   1749  HN  SER A 185     -11.036  18.040 -14.803  1.00 10.00      A   
ATOM   1750  CA  SER A 185     -12.379  17.171 -13.411  1.00 10.00      A   
ATOM   1751  CB  SER A 185     -12.734  15.915 -14.205  1.00 10.00      A   
ATOM   1752  OG  SER A 185     -13.527  16.233 -15.336  1.00 10.00      A   
ATOM   1753  HG  SER A 185     -13.097  15.892 -16.130  1.00 10.00      A   
ATOM   1754  C   SER A 185     -11.388  16.825 -12.305  1.00 10.00      A   
ATOM   1755  O   SER A 185     -11.624  15.909 -11.520  1.00 10.00      A   
ATOM   1756  N   LEU A 186     -10.295  17.577 -12.229  1.00 10.00      A   
ATOM   1757  HN  LEU A 186     -10.185  18.324 -12.847  1.00 10.00      A   
ATOM   1758  CA  LEU A 186      -9.264  17.328 -11.229  1.00 10.00      A   
ATOM   1759  CB  LEU A 186      -8.002  18.134 -11.538  1.00 10.00      A   
ATOM   1760  CG  LEU A 186      -6.764  17.790 -10.704  1.00 10.00      A   
ATOM   1761  CD1 LEU A 186      -6.385  16.327 -10.879  1.00 10.00      A   
ATOM   1762  CD2 LEU A 186      -5.603  18.693 -11.081  1.00 10.00      A   
ATOM   1763  C   LEU A 186      -9.759  17.631  -9.822  1.00 10.00      A   
ATOM   1764  O   LEU A 186     -10.207  18.742  -9.532  1.00 10.00      A   
ATOM   1765  N   VAL A 187      -9.686  16.624  -8.963  1.00 10.00      A   
ATOM   1766  HN  VAL A 187      -9.349  15.758  -9.279  1.00 10.00      A   
ATOM   1767  CA  VAL A 187     -10.112  16.748  -7.576  1.00 10.00      A   
ATOM   1768  CB  VAL A 187     -11.289  15.795  -7.268  1.00 10.00      A   
ATOM   1769  CG1 VAL A 187     -11.726  15.908  -5.813  1.00 10.00      A   
ATOM   1770  CG2 VAL A 187     -12.454  16.073  -8.204  1.00 10.00      A   
ATOM   1771  C   VAL A 187      -8.954  16.433  -6.632  1.00 10.00      A   
ATOM   1772  O   VAL A 187      -8.747  17.121  -5.629  1.00 10.00      A   
ATOM   1773  N   SER A 188      -8.197  15.395  -6.958  1.00 10.00      A   
ATOM   1774  HN  SER A 188      -8.409  14.882  -7.768  1.00 10.00      A   
ATOM   1775  CA  SER A 188      -7.064  14.990  -6.142  1.00 10.00      A   
ATOM   1776  CB  SER A 188      -7.375  13.658  -5.451  1.00 10.00      A   
ATOM   1777  OG  SER A 188      -6.695  13.548  -4.212  1.00 10.00      A   
ATOM   1778  HG  SER A 188      -7.342  13.391  -3.510  1.00 10.00      A   
ATOM   1779  C   SER A 188      -5.817  14.856  -7.007  1.00 10.00      A   
ATOM   1780  O   SER A 188      -5.803  14.089  -7.970  1.00 10.00      A   
ATOM   1781  N   LEU A 189      -4.780  15.612  -6.670  1.00 10.00      A   
ATOM   1782  HN  LEU A 189      -4.857  16.216  -5.899  1.00 10.00      A   
ATOM   1783  CA  LEU A 189      -3.533  15.576  -7.417  1.00 10.00      A   
ATOM   1784  CB  LEU A 189      -3.417  16.811  -8.315  1.00 10.00      A   
ATOM   1785  CG  LEU A 189      -2.145  16.916  -9.159  1.00 10.00      A   
ATOM   1786  CD1 LEU A 189      -2.109  15.822 -10.214  1.00 10.00      A   
ATOM   1787  CD2 LEU A 189      -2.037  18.291  -9.803  1.00 10.00      A   
ATOM   1788  C   LEU A 189      -2.335  15.507  -6.478  1.00 10.00      A   
ATOM   1789  O   LEU A 189      -2.140  16.390  -5.641  1.00 10.00      A   
ATOM   1790  N   ASN A 190      -1.545  14.451  -6.615  1.00 10.00      A   
ATOM   1791  HN  ASN A 190      -1.769  13.773  -7.289  1.00 10.00      A   
ATOM   1792  CA  ASN A 190      -0.355  14.265  -5.794  1.00 10.00      A   
ATOM   1793  CB  ASN A 190      -0.528  13.100  -4.817  1.00 10.00      A   
ATOM   1794  CG  ASN A 190       0.736  12.825  -4.017  1.00 10.00      A   
ATOM   1795  OD1 ASN A 190       1.513  13.733  -3.722  1.00 10.00      A   
ATOM   1796  ND2 ASN A 190       0.953  11.570  -3.662  1.00 10.00      A   
ATOM   1797 HD21 ASN A 190       0.288  10.886  -3.930  1.00 10.00      A   
ATOM   1798 HD22 ASN A 190       1.767  11.369  -3.150  1.00 10.00      A   
ATOM   1799  C   ASN A 190       0.866  14.027  -6.672  1.00 10.00      A   
ATOM   1800  O   ASN A 190       0.998  12.972  -7.295  1.00 10.00      A   
ATOM   1801  N   ILE A 191       1.752  15.013  -6.721  1.00 10.00      A   
ATOM   1802  HN  ILE A 191       1.587  15.831  -6.196  1.00 10.00      A   
ATOM   1803  CA  ILE A 191       2.965  14.922  -7.530  1.00 10.00      A   
ATOM   1804  CB  ILE A 191       2.897  15.842  -8.767  1.00 10.00      A   
ATOM   1805  CG1 ILE A 191       2.522  17.274  -8.370  1.00 10.00      A   
ATOM   1806  CG2 ILE A 191       1.922  15.288  -9.793  1.00 10.00      A   
ATOM   1807  CD1 ILE A 191       2.628  18.273  -9.503  1.00 10.00      A   
ATOM   1808  C   ILE A 191       4.200  15.278  -6.709  1.00 10.00      A   
ATOM   1809  O   ILE A 191       5.183  15.791  -7.239  1.00 10.00      A   
ATOM   1810  N   SER A 192       4.152  14.979  -5.419  1.00 10.00      A   
ATOM   1811  HN  SER A 192       3.348  14.548  -5.059  1.00 10.00      A   
ATOM   1812  CA  SER A 192       5.258  15.275  -4.514  1.00 10.00      A   
ATOM   1813  CB  SER A 192       4.807  15.069  -3.066  1.00 10.00      A   
ATOM   1814  OG  SER A 192       4.048  13.875  -2.936  1.00 10.00      A   
ATOM   1815  HG  SER A 192       3.103  14.090  -2.919  1.00 10.00      A   
ATOM   1816  C   SER A 192       6.497  14.425  -4.819  1.00 10.00      A   
ATOM   1817  O   SER A 192       7.608  14.748  -4.398  1.00 10.00      A   
ATOM   1818  N   CYS A 193       6.299  13.352  -5.566  1.00 10.00      A   
ATOM   1819  HN  CYS A 193       5.394  13.151  -5.876  1.00 10.00      A   
ATOM   1820  CA  CYS A 193       7.382  12.446  -5.924  1.00 10.00      A   
ATOM   1821  CB  CYS A 193       6.810  11.060  -6.212  1.00 10.00      A   
ATOM   1822  SG  CYS A 193       5.255  11.090  -7.136  1.00 10.00      A   
ATOM   1823  HG  CYS A 193       4.535  10.042  -6.750  1.00 10.00      A   
ATOM   1824  C   CYS A 193       8.195  12.941  -7.125  1.00 10.00      A   
ATOM   1825  O   CYS A 193       9.280  12.420  -7.398  1.00 10.00      A   
ATOM   1826  N   LEU A 194       7.673  13.938  -7.840  1.00 10.00      A   
ATOM   1827  HN  LEU A 194       6.809  14.320  -7.574  1.00 10.00      A   
ATOM   1828  CA  LEU A 194       8.359  14.480  -9.011  1.00 10.00      A   
ATOM   1829  CB  LEU A 194       7.516  15.553  -9.700  1.00 10.00      A   
ATOM   1830  CG  LEU A 194       6.413  15.052 -10.629  1.00 10.00      A   
ATOM   1831  CD1 LEU A 194       5.643  16.225 -11.213  1.00 10.00      A   
ATOM   1832  CD2 LEU A 194       6.992  14.180 -11.734  1.00 10.00      A   
ATOM   1833  C   LEU A 194       9.719  15.054  -8.652  1.00 10.00      A   
ATOM   1834  O   LEU A 194       9.905  15.628  -7.573  1.00 10.00      A   
ATOM   1835  N   ALA A 195      10.656  14.918  -9.573  1.00 10.00      A   
ATOM   1836  HN  ALA A 195      10.427  14.483 -10.435  1.00 10.00      A   
ATOM   1837  CA  ALA A 195      12.005  15.409  -9.365  1.00 10.00      A   
ATOM   1838  CB  ALA A 195      13.013  14.294  -9.584  1.00 10.00      A   
ATOM   1839  C   ALA A 195      12.302  16.597 -10.275  1.00 10.00      A   
ATOM   1840  O   ALA A 195      13.246  17.352 -10.039  1.00 10.00      A   
ATOM   1841  N   SER A 196      11.507  16.750 -11.324  1.00 10.00      A   
ATOM   1842  HN  SER A 196      10.794  16.090 -11.489  1.00 10.00      A   
ATOM   1843  CA  SER A 196      11.677  17.852 -12.258  1.00 10.00      A   
ATOM   1844  CB  SER A 196      11.310  17.417 -13.679  1.00 10.00      A   
ATOM   1845  OG  SER A 196      10.008  16.862 -13.720  1.00 10.00      A   
ATOM   1846  HG  SER A 196      10.078  15.898 -13.845  1.00 10.00      A   
ATOM   1847  C   SER A 196      10.826  19.046 -11.845  1.00 10.00      A   
ATOM   1848  O   SER A 196      10.098  18.997 -10.846  1.00 10.00      A   
ATOM   1849  N   GLU A 197      10.919  20.115 -12.618  1.00 10.00      A   
ATOM   1850  HN  GLU A 197      11.508  20.088 -13.401  1.00 10.00      A   
ATOM   1851  CA  GLU A 197      10.163  21.319 -12.348  1.00 10.00      A   
ATOM   1852  CB  GLU A 197      11.109  22.518 -12.292  1.00 10.00      A   
ATOM   1853  CG  GLU A 197      10.470  23.804 -11.800  1.00 10.00      A   
ATOM   1854  CD  GLU A 197      11.478  24.922 -11.654  1.00 10.00      A   
ATOM   1855  OE1 GLU A 197      11.595  25.753 -12.577  1.00 10.00      A   
ATOM   1856  OE2 GLU A 197      12.158  24.981 -10.612  1.00 10.00      A   
ATOM   1857  C   GLU A 197       9.102  21.522 -13.428  1.00 10.00      A   
ATOM   1858  O   GLU A 197       9.428  21.711 -14.602  1.00 10.00      A   
ATOM   1859  N   VAL A 198       7.838  21.462 -13.035  1.00 10.00      A   
ATOM   1860  HN  VAL A 198       7.638  21.299 -12.089  1.00 10.00      A   
ATOM   1861  CA  VAL A 198       6.739  21.636 -13.970  1.00 10.00      A   
ATOM   1862  CB  VAL A 198       5.431  21.030 -13.429  1.00 10.00      A   
ATOM   1863  CG1 VAL A 198       5.557  19.516 -13.337  1.00 10.00      A   
ATOM   1864  CG2 VAL A 198       5.073  21.624 -12.071  1.00 10.00      A   
ATOM   1865  C   VAL A 198       6.525  23.107 -14.287  1.00 10.00      A   
ATOM   1866  O   VAL A 198       7.060  23.983 -13.607  1.00 10.00      A   
ATOM   1867  N   SER A 199       5.761  23.378 -15.331  1.00 10.00      A   
ATOM   1868  HN  SER A 199       5.373  22.642 -15.844  1.00 10.00      A   
ATOM   1869  CA  SER A 199       5.477  24.747 -15.726  1.00 10.00      A   
ATOM   1870  CB  SER A 199       5.043  24.789 -17.191  1.00 10.00      A   
ATOM   1871  OG  SER A 199       5.962  24.083 -18.013  1.00 10.00      A   
ATOM   1872  HG  SER A 199       6.681  23.736 -17.470  1.00 10.00      A   
ATOM   1873  C   SER A 199       4.393  25.341 -14.832  1.00 10.00      A   
ATOM   1874  O   SER A 199       3.246  24.886 -14.853  1.00 10.00      A   
ATOM   1875  N   PHE A 200       4.764  26.350 -14.045  1.00 10.00      A   
ATOM   1876  HN  PHE A 200       5.698  26.660 -14.073  1.00 10.00      A   
ATOM   1877  CA  PHE A 200       3.826  27.005 -13.136  1.00 10.00      A   
ATOM   1878  CB  PHE A 200       4.540  28.067 -12.290  1.00 10.00      A   
ATOM   1879  CG  PHE A 200       3.743  28.539 -11.108  1.00 10.00      A   
ATOM   1880  CD1 PHE A 200       3.576  27.724 -10.002  1.00 10.00      A   
ATOM   1881  CD2 PHE A 200       3.159  29.795 -11.103  1.00 10.00      A   
ATOM   1882  CE1 PHE A 200       2.843  28.151  -8.914  1.00 10.00      A   
ATOM   1883  CE2 PHE A 200       2.425  30.228 -10.017  1.00 10.00      A   
ATOM   1884  CZ  PHE A 200       2.267  29.405  -8.921  1.00 10.00      A   
ATOM   1885  C   PHE A 200       2.665  27.621 -13.905  1.00 10.00      A   
ATOM   1886  O   PHE A 200       1.544  27.684 -13.408  1.00 10.00      A   
ATOM   1887  N   SER A 201       2.948  28.050 -15.129  1.00 10.00      A   
ATOM   1888  HN  SER A 201       3.869  27.972 -15.460  1.00 10.00      A   
ATOM   1889  CA  SER A 201       1.951  28.651 -15.999  1.00 10.00      A   
ATOM   1890  CB  SER A 201       2.615  29.000 -17.328  1.00 10.00      A   
ATOM   1891  OG  SER A 201       3.999  28.687 -17.277  1.00 10.00      A   
ATOM   1892  HG  SER A 201       4.511  29.480 -17.468  1.00 10.00      A   
ATOM   1893  C   SER A 201       0.779  27.696 -16.227  1.00 10.00      A   
ATOM   1894  O   SER A 201      -0.383  28.110 -16.254  1.00 10.00      A   
ATOM   1895  N   ALA A 202       1.089  26.414 -16.381  1.00 10.00      A   
ATOM   1896  HN  ALA A 202       2.031  26.142 -16.353  1.00 10.00      A   
ATOM   1897  CA  ALA A 202       0.065  25.404 -16.590  1.00 10.00      A   
ATOM   1898  CB  ALA A 202       0.668  24.164 -17.238  1.00 10.00      A   
ATOM   1899  C   ALA A 202      -0.587  25.050 -15.262  1.00 10.00      A   
ATOM   1900  O   ALA A 202      -1.805  24.921 -15.173  1.00 10.00      A   
ATOM   1901  N   LEU A 203       0.241  24.919 -14.228  1.00 10.00      A   
ATOM   1902  HN  LEU A 203       1.203  25.047 -14.375  1.00 10.00      A   
ATOM   1903  CA  LEU A 203      -0.228  24.583 -12.888  1.00 10.00      A   
ATOM   1904  CB  LEU A 203       0.954  24.493 -11.917  1.00 10.00      A   
ATOM   1905  CG  LEU A 203       0.629  24.039 -10.491  1.00 10.00      A   
ATOM   1906  CD1 LEU A 203       0.065  22.624 -10.486  1.00 10.00      A   
ATOM   1907  CD2 LEU A 203       1.868  24.127  -9.615  1.00 10.00      A   
ATOM   1908  C   LEU A 203      -1.236  25.611 -12.384  1.00 10.00      A   
ATOM   1909  O   LEU A 203      -2.299  25.250 -11.881  1.00 10.00      A   
ATOM   1910  N   GLU A 204      -0.896  26.887 -12.536  1.00 10.00      A   
ATOM   1911  HN  GLU A 204      -0.031  27.107 -12.955  1.00 10.00      A   
ATOM   1912  CA  GLU A 204      -1.766  27.969 -12.104  1.00 10.00      A   
ATOM   1913  CB  GLU A 204      -1.125  29.323 -12.418  1.00 10.00      A   
ATOM   1914  CG  GLU A 204      -1.372  30.384 -11.361  1.00 10.00      A   
ATOM   1915  CD  GLU A 204      -1.991  31.639 -11.937  1.00 10.00      A   
ATOM   1916  OE1 GLU A 204      -1.241  32.542 -12.359  1.00 10.00      A   
ATOM   1917  OE2 GLU A 204      -3.233  31.732 -11.974  1.00 10.00      A   
ATOM   1918  C   GLU A 204      -3.123  27.862 -12.784  1.00 10.00      A   
ATOM   1919  O   GLU A 204      -4.163  27.974 -12.139  1.00 10.00      A   
ATOM   1920  N   ARG A 205      -3.100  27.615 -14.089  1.00 10.00      A   
ATOM   1921  HN  ARG A 205      -2.236  27.509 -14.537  1.00 10.00      A   
ATOM   1922  CA  ARG A 205      -4.326  27.486 -14.865  1.00 10.00      A   
ATOM   1923  CB  ARG A 205      -4.024  27.372 -16.358  1.00 10.00      A   
ATOM   1924  CG  ARG A 205      -3.815  28.704 -17.060  1.00 10.00      A   
ATOM   1925  CD  ARG A 205      -3.631  28.502 -18.555  1.00 10.00      A   
ATOM   1926  NE  ARG A 205      -2.388  27.793 -18.859  1.00 10.00      A   
ATOM   1927  HE  ARG A 205      -1.566  28.133 -18.443  1.00 10.00      A   
ATOM   1928  CZ  ARG A 205      -2.308  26.726 -19.652  1.00 10.00      A   
ATOM   1929  NH1 ARG A 205      -3.395  26.225 -20.230  1.00 10.00      A   
ATOM   1930 HH11 ARG A 205      -4.334  26.665 -20.072  1.00 10.00      A   
ATOM   1931 HH12 ARG A 205      -3.320  25.389 -20.851  1.00 10.00      A   
ATOM   1932  NH2 ARG A 205      -1.123  26.169 -19.885  1.00 10.00      A   
ATOM   1933 HH21 ARG A 205      -1.051  25.332 -20.502  1.00 10.00      A   
ATOM   1934 HH22 ARG A 205      -0.259  26.571 -19.457  1.00 10.00      A   
ATOM   1935  C   ARG A 205      -5.137  26.282 -14.400  1.00 10.00      A   
ATOM   1936  O   ARG A 205      -6.352  26.372 -14.240  1.00 10.00      A   
ATOM   1937  N   LEU A 206      -4.454  25.167 -14.178  1.00 10.00      A   
ATOM   1938  HN  LEU A 206      -3.478  25.165 -14.327  1.00 10.00      A   
ATOM   1939  CA  LEU A 206      -5.100  23.941 -13.726  1.00 10.00      A   
ATOM   1940  CB  LEU A 206      -4.068  22.818 -13.556  1.00 10.00      A   
ATOM   1941  CG  LEU A 206      -4.054  21.729 -14.635  1.00 10.00      A   
ATOM   1942  CD1 LEU A 206      -2.972  22.002 -15.670  1.00 10.00      A   
ATOM   1943  CD2 LEU A 206      -3.868  20.356 -14.007  1.00 10.00      A   
ATOM   1944  C   LEU A 206      -5.849  24.159 -12.415  1.00 10.00      A   
ATOM   1945  O   LEU A 206      -7.019  23.786 -12.288  1.00 10.00      A   
ATOM   1946  N   VAL A 207      -5.172  24.771 -11.451  1.00 10.00      A   
ATOM   1947  HN  VAL A 207      -4.242  25.046 -11.622  1.00 10.00      A   
ATOM   1948  CA  VAL A 207      -5.753  25.037 -10.139  1.00 10.00      A   
ATOM   1949  CB  VAL A 207      -4.693  25.612  -9.170  1.00 10.00      A   
ATOM   1950  CG1 VAL A 207      -5.307  25.966  -7.825  1.00 10.00      A   
ATOM   1951  CG2 VAL A 207      -3.545  24.631  -8.982  1.00 10.00      A   
ATOM   1952  C   VAL A 207      -6.933  26.009 -10.232  1.00 10.00      A   
ATOM   1953  O   VAL A 207      -7.945  25.844  -9.549  1.00 10.00      A   
ATOM   1954  N   THR A 208      -6.805  27.005 -11.097  1.00 10.00      A   
ATOM   1955  HN  THR A 208      -5.993  27.061 -11.645  1.00 10.00      A   
ATOM   1956  CA  THR A 208      -7.846  28.015 -11.255  1.00 10.00      A   
ATOM   1957  CB  THR A 208      -7.316  29.267 -11.980  1.00 10.00      A   
ATOM   1958  OG1 THR A 208      -6.060  29.657 -11.405  1.00 10.00      A   
ATOM   1959  HG1 THR A 208      -5.388  28.984 -11.603  1.00 10.00      A   
ATOM   1960  CG2 THR A 208      -8.302  30.419 -11.850  1.00 10.00      A   
ATOM   1961  C   THR A 208      -9.076  27.489 -11.996  1.00 10.00      A   
ATOM   1962  O   THR A 208     -10.204  27.747 -11.590  1.00 10.00      A   
ATOM   1963  N   ARG A 209      -8.865  26.741 -13.070  1.00 10.00      A   
ATOM   1964  HN  ARG A 209      -7.944  26.530 -13.341  1.00 10.00      A   
ATOM   1965  CA  ARG A 209      -9.982  26.230 -13.860  1.00 10.00      A   
ATOM   1966  CB  ARG A 209      -9.580  25.910 -15.305  1.00 10.00      A   
ATOM   1967  CG  ARG A 209      -8.663  24.710 -15.475  1.00 10.00      A   
ATOM   1968  CD  ARG A 209      -8.086  24.662 -16.883  1.00 10.00      A   
ATOM   1969  NE  ARG A 209      -7.258  23.479 -17.096  1.00 10.00      A   
ATOM   1970  HE  ARG A 209      -7.535  22.651 -16.644  1.00 10.00      A   
ATOM   1971  CZ  ARG A 209      -6.166  23.449 -17.859  1.00 10.00      A   
ATOM   1972  NH1 ARG A 209      -5.751  24.540 -18.488  1.00 10.00      A   
ATOM   1973 HH11 ARG A 209      -6.277  25.435 -18.400  1.00 10.00      A   
ATOM   1974 HH12 ARG A 209      -4.891  24.505 -19.077  1.00 10.00      A   
ATOM   1975  NH2 ARG A 209      -5.487  22.317 -17.985  1.00 10.00      A   
ATOM   1976 HH21 ARG A 209      -5.803  21.458 -17.488  1.00 10.00      A   
ATOM   1977 HH22 ARG A 209      -4.636  22.277 -18.594  1.00 10.00      A   
ATOM   1978  C   ARG A 209     -10.722  25.068 -13.198  1.00 10.00      A   
ATOM   1979  O   ARG A 209     -11.882  24.812 -13.514  1.00 10.00      A   
ATOM   1980  N   CYS A 210     -10.065  24.369 -12.286  1.00 10.00      A   
ATOM   1981  HN  CYS A 210      -9.138  24.609 -12.070  1.00 10.00      A   
ATOM   1982  CA  CYS A 210     -10.697  23.248 -11.595  1.00 10.00      A   
ATOM   1983  CB  CYS A 210      -9.810  22.003 -11.652  1.00 10.00      A   
ATOM   1984  SG  CYS A 210      -9.055  21.699 -13.268  1.00 10.00      A   
ATOM   1985  HG  CYS A 210      -7.958  22.450 -13.342  1.00 10.00      A   
ATOM   1986  C   CYS A 210     -11.020  23.601 -10.143  1.00 10.00      A   
ATOM   1987  O   CYS A 210     -10.182  23.440  -9.255  1.00 10.00      A   
ATOM   1988  N   PRO A 211     -12.249  24.072  -9.881  1.00 10.00      A   
ATOM   1989  CA  PRO A 211     -12.692  24.459  -8.540  1.00 10.00      A   
ATOM   1990  CB  PRO A 211     -13.915  25.357  -8.801  1.00 10.00      A   
ATOM   1991  CG  PRO A 211     -14.051  25.449 -10.291  1.00 10.00      A   
ATOM   1992  CD  PRO A 211     -13.312  24.277 -10.867  1.00 10.00      A   
ATOM   1993  C   PRO A 211     -13.107  23.249  -7.708  1.00 10.00      A   
ATOM   1994  O   PRO A 211     -13.446  23.376  -6.530  1.00 10.00      A   
ATOM   1995  N   ASN A 212     -13.098  22.079  -8.335  1.00 10.00      A   
ATOM   1996  HN  ASN A 212     -12.840  22.051  -9.281  1.00 10.00      A   
ATOM   1997  CA  ASN A 212     -13.476  20.841  -7.659  1.00 10.00      A   
ATOM   1998  CB  ASN A 212     -14.046  19.830  -8.663  1.00 10.00      A   
ATOM   1999  CG  ASN A 212     -15.191  19.013  -8.095  1.00 10.00      A   
ATOM   2000  OD1 ASN A 212     -15.268  18.773  -6.887  1.00 10.00      A   
ATOM   2001  ND2 ASN A 212     -16.096  18.586  -8.965  1.00 10.00      A   
ATOM   2002 HD21 ASN A 212     -15.978  18.818  -9.910  1.00 10.00      A   
ATOM   2003 HD22 ASN A 212     -16.848  18.056  -8.630  1.00 10.00      A   
ATOM   2004  C   ASN A 212     -12.280  20.242  -6.932  1.00 10.00      A   
ATOM   2005  O   ASN A 212     -12.420  19.297  -6.153  1.00 10.00      A   
ATOM   2006  N   LEU A 213     -11.107  20.814  -7.184  1.00 10.00      A   
ATOM   2007  HN  LEU A 213     -11.076  21.575  -7.799  1.00 10.00      A   
ATOM   2008  CA  LEU A 213      -9.868  20.355  -6.571  1.00 10.00      A   
ATOM   2009  CB  LEU A 213      -8.694  21.203  -7.071  1.00 10.00      A   
ATOM   2010  CG  LEU A 213      -7.299  20.779  -6.607  1.00 10.00      A   
ATOM   2011  CD1 LEU A 213      -6.869  19.487  -7.283  1.00 10.00      A   
ATOM   2012  CD2 LEU A 213      -6.287  21.887  -6.857  1.00 10.00      A   
ATOM   2013  C   LEU A 213      -9.957  20.431  -5.051  1.00 10.00      A   
ATOM   2014  O   LEU A 213     -10.274  21.482  -4.494  1.00 10.00      A   
ATOM   2015  N   LYS A 214      -9.686  19.314  -4.392  1.00 10.00      A   
ATOM   2016  HN  LYS A 214      -9.446  18.508  -4.904  1.00 10.00      A   
ATOM   2017  CA  LYS A 214      -9.738  19.243  -2.933  1.00 10.00      A   
ATOM   2018  CB  LYS A 214     -10.791  18.224  -2.481  1.00 10.00      A   
ATOM   2019  CG  LYS A 214     -12.223  18.595  -2.831  1.00 10.00      A   
ATOM   2020  CD  LYS A 214     -12.654  19.871  -2.128  1.00 10.00      A   
ATOM   2021  CE  LYS A 214     -14.159  20.057  -2.211  1.00 10.00      A   
ATOM   2022  NZ  LYS A 214     -14.650  20.045  -3.616  1.00 10.00      A   
ATOM   2023  HZ1 LYS A 214     -14.522  20.979  -4.046  1.00 10.00      A   
ATOM   2024  HZ2 LYS A 214     -15.662  19.805  -3.635  1.00 10.00      A   
ATOM   2025  HZ3 LYS A 214     -14.130  19.341  -4.178  1.00 10.00      A   
ATOM   2026  C   LYS A 214      -8.377  18.875  -2.343  1.00 10.00      A   
ATOM   2027  O   LYS A 214      -8.041  19.285  -1.229  1.00 10.00      A   
ATOM   2028  N   SER A 215      -7.601  18.096  -3.086  1.00 10.00      A   
ATOM   2029  HN  SER A 215      -7.921  17.796  -3.967  1.00 10.00      A   
ATOM   2030  CA  SER A 215      -6.284  17.679  -2.631  1.00 10.00      A   
ATOM   2031  CB  SER A 215      -6.255  16.167  -2.410  1.00 10.00      A   
ATOM   2032  OG  SER A 215      -7.256  15.761  -1.494  1.00 10.00      A   
ATOM   2033  HG  SER A 215      -7.926  16.450  -1.424  1.00 10.00      A   
ATOM   2034  C   SER A 215      -5.213  18.067  -3.643  1.00 10.00      A   
ATOM   2035  O   SER A 215      -5.261  17.646  -4.800  1.00 10.00      A   
ATOM   2036  N   LEU A 216      -4.248  18.857  -3.201  1.00 10.00      A   
ATOM   2037  HN  LEU A 216      -4.255  19.144  -2.258  1.00 10.00      A   
ATOM   2038  CA  LEU A 216      -3.165  19.294  -4.066  1.00 10.00      A   
ATOM   2039  CB  LEU A 216      -3.368  20.747  -4.505  1.00 10.00      A   
ATOM   2040  CG  LEU A 216      -2.320  21.309  -5.471  1.00 10.00      A   
ATOM   2041  CD1 LEU A 216      -2.445  20.659  -6.839  1.00 10.00      A   
ATOM   2042  CD2 LEU A 216      -2.438  22.822  -5.578  1.00 10.00      A   
ATOM   2043  C   LEU A 216      -1.827  19.142  -3.352  1.00 10.00      A   
ATOM   2044  O   LEU A 216      -1.496  19.925  -2.463  1.00 10.00      A   
ATOM   2045  N   LYS A 217      -1.074  18.122  -3.730  1.00 10.00      A   
ATOM   2046  HN  LYS A 217      -1.402  17.519  -4.436  1.00 10.00      A   
ATOM   2047  CA  LYS A 217       0.227  17.866  -3.131  1.00 10.00      A   
ATOM   2048  CB  LYS A 217       0.286  16.441  -2.582  1.00 10.00      A   
ATOM   2049  CG  LYS A 217      -0.727  16.162  -1.478  1.00 10.00      A   
ATOM   2050  CD  LYS A 217      -0.847  14.673  -1.187  1.00 10.00      A   
ATOM   2051  CE  LYS A 217      -1.806  14.411  -0.033  1.00 10.00      A   
ATOM   2052  NZ  LYS A 217      -1.927  12.965   0.288  1.00 10.00      A   
ATOM   2053  HZ1 LYS A 217      -2.452  12.842   1.177  1.00 10.00      A   
ATOM   2054  HZ2 LYS A 217      -0.982  12.542   0.390  1.00 10.00      A   
ATOM   2055  HZ3 LYS A 217      -2.432  12.466  -0.472  1.00 10.00      A   
ATOM   2056  C   LYS A 217       1.333  18.100  -4.153  1.00 10.00      A   
ATOM   2057  O   LYS A 217       1.498  17.323  -5.095  1.00 10.00      A   
ATOM   2058  N   LEU A 218       2.077  19.181  -3.958  1.00 10.00      A   
ATOM   2059  HN  LEU A 218       1.904  19.740  -3.167  1.00 10.00      A   
ATOM   2060  CA  LEU A 218       3.155  19.561  -4.865  1.00 10.00      A   
ATOM   2061  CB  LEU A 218       3.284  21.083  -4.898  1.00 10.00      A   
ATOM   2062  CG  LEU A 218       1.989  21.851  -5.152  1.00 10.00      A   
ATOM   2063  CD1 LEU A 218       2.151  23.316  -4.784  1.00 10.00      A   
ATOM   2064  CD2 LEU A 218       1.556  21.701  -6.603  1.00 10.00      A   
ATOM   2065  C   LEU A 218       4.481  18.944  -4.449  1.00 10.00      A   
ATOM   2066  O   LEU A 218       4.585  18.334  -3.386  1.00 10.00      A   
ATOM   2067  N   ASN A 219       5.494  19.110  -5.291  1.00 10.00      A   
ATOM   2068  HN  ASN A 219       5.352  19.611  -6.120  1.00 10.00      A   
ATOM   2069  CA  ASN A 219       6.818  18.569  -5.011  1.00 10.00      A   
ATOM   2070  CB  ASN A 219       7.389  17.819  -6.224  1.00 10.00      A   
ATOM   2071  CG  ASN A 219       7.938  18.726  -7.311  1.00 10.00      A   
ATOM   2072  OD1 ASN A 219       7.412  19.808  -7.571  1.00 10.00      A   
ATOM   2073  ND2 ASN A 219       9.005  18.286  -7.957  1.00 10.00      A   
ATOM   2074 HD21 ASN A 219       9.375  17.408  -7.701  1.00 10.00      A   
ATOM   2075 HD22 ASN A 219       9.384  18.845  -8.668  1.00 10.00      A   
ATOM   2076  C   ASN A 219       7.777  19.656  -4.533  1.00 10.00      A   
ATOM   2077  O   ASN A 219       7.422  20.835  -4.480  1.00 10.00      A   
ATOM   2078  N   ARG A 220       9.000  19.243  -4.221  1.00 10.00      A   
ATOM   2079  HN  ARG A 220       9.217  18.289  -4.333  1.00 10.00      A   
ATOM   2080  CA  ARG A 220      10.041  20.137  -3.717  1.00 10.00      A   
ATOM   2081  CB  ARG A 220      11.262  19.307  -3.319  1.00 10.00      A   
ATOM   2082  CG  ARG A 220      12.183  19.965  -2.308  1.00 10.00      A   
ATOM   2083  CD  ARG A 220      13.296  19.011  -1.905  1.00 10.00      A   
ATOM   2084  NE  ARG A 220      14.021  19.460  -0.715  1.00 10.00      A   
ATOM   2085  HE  ARG A 220      14.036  20.435  -0.527  1.00 10.00      A   
ATOM   2086  CZ  ARG A 220      14.651  18.637   0.123  1.00 10.00      A   
ATOM   2087  NH1 ARG A 220      14.637  17.324  -0.096  1.00 10.00      A   
ATOM   2088 HH11 ARG A 220      15.124  16.676   0.559  1.00 10.00      A   
ATOM   2089 HH12 ARG A 220      14.137  16.934  -0.928  1.00 10.00      A   
ATOM   2090  NH2 ARG A 220      15.311  19.128   1.169  1.00 10.00      A   
ATOM   2091 HH21 ARG A 220      15.804  18.491   1.825  1.00 10.00      A   
ATOM   2092 HH22 ARG A 220      15.336  20.166   1.333  1.00 10.00      A   
ATOM   2093  C   ARG A 220      10.446  21.213  -4.730  1.00 10.00      A   
ATOM   2094  O   ARG A 220      10.980  22.254  -4.351  1.00 10.00      A   
ATOM   2095  N   ALA A 221      10.180  20.968  -6.007  1.00 10.00      A   
ATOM   2096  HN  ALA A 221       9.735  20.130  -6.247  1.00 10.00      A   
ATOM   2097  CA  ALA A 221      10.541  21.914  -7.062  1.00 10.00      A   
ATOM   2098  CB  ALA A 221      10.521  21.248  -8.427  1.00 10.00      A   
ATOM   2099  C   ALA A 221       9.656  23.160  -7.062  1.00 10.00      A   
ATOM   2100  O   ALA A 221       9.986  24.162  -7.703  1.00 10.00      A   
ATOM   2101  N   VAL A 222       8.533  23.101  -6.354  1.00 10.00      A   
ATOM   2102  HN  VAL A 222       8.317  22.282  -5.862  1.00 10.00      A   
ATOM   2103  CA  VAL A 222       7.626  24.238  -6.280  1.00 10.00      A   
ATOM   2104  CB  VAL A 222       6.172  23.803  -6.007  1.00 10.00      A   
ATOM   2105  CG1 VAL A 222       5.248  25.014  -5.980  1.00 10.00      A   
ATOM   2106  CG2 VAL A 222       5.715  22.811  -7.063  1.00 10.00      A   
ATOM   2107  C   VAL A 222       8.084  25.214  -5.197  1.00 10.00      A   
ATOM   2108  O   VAL A 222       8.134  24.859  -4.015  1.00 10.00      A   
ATOM   2109  N   PRO A 223       8.437  26.451  -5.588  1.00 10.00      A   
ATOM   2110  CA  PRO A 223       8.908  27.482  -4.652  1.00 10.00      A   
ATOM   2111  CB  PRO A 223       9.393  28.610  -5.566  1.00 10.00      A   
ATOM   2112  CG  PRO A 223       8.620  28.428  -6.823  1.00 10.00      A   
ATOM   2113  CD  PRO A 223       8.410  26.946  -6.978  1.00 10.00      A   
ATOM   2114  C   PRO A 223       7.813  27.991  -3.716  1.00 10.00      A   
ATOM   2115  O   PRO A 223       6.665  28.183  -4.121  1.00 10.00      A   
ATOM   2116  N   LEU A 224       8.193  28.217  -2.463  1.00 10.00      A   
ATOM   2117  HN  LEU A 224       9.132  28.043  -2.220  1.00 10.00      A   
ATOM   2118  CA  LEU A 224       7.279  28.703  -1.430  1.00 10.00      A   
ATOM   2119  CB  LEU A 224       8.035  28.852  -0.106  1.00 10.00      A   
ATOM   2120  CG  LEU A 224       7.225  29.323   1.104  1.00 10.00      A   
ATOM   2121  CD1 LEU A 224       6.169  28.296   1.481  1.00 10.00      A   
ATOM   2122  CD2 LEU A 224       8.146  29.598   2.281  1.00 10.00      A   
ATOM   2123  C   LEU A 224       6.665  30.043  -1.819  1.00 10.00      A   
ATOM   2124  O   LEU A 224       5.498  30.312  -1.539  1.00 10.00      A   
ATOM   2125  N   GLU A 225       7.457  30.866  -2.490  1.00 10.00      A   
ATOM   2126  HN  GLU A 225       8.371  30.576  -2.701  1.00 10.00      A   
ATOM   2127  CA  GLU A 225       7.022  32.191  -2.918  1.00 10.00      A   
ATOM   2128  CB  GLU A 225       8.204  32.962  -3.506  1.00 10.00      A   
ATOM   2129  CG  GLU A 225       9.398  33.039  -2.570  1.00 10.00      A   
ATOM   2130  CD  GLU A 225      10.713  33.117  -3.309  1.00 10.00      A   
ATOM   2131  OE1 GLU A 225      11.023  32.186  -4.083  1.00 10.00      A   
ATOM   2132  OE2 GLU A 225      11.450  34.102  -3.112  1.00 10.00      A   
ATOM   2133  C   GLU A 225       5.862  32.133  -3.919  1.00 10.00      A   
ATOM   2134  O   GLU A 225       5.109  33.097  -4.065  1.00 10.00      A   
ATOM   2135  N   LYS A 226       5.705  30.997  -4.588  1.00 10.00      A   
ATOM   2136  HN  LYS A 226       6.314  30.247  -4.412  1.00 10.00      A   
ATOM   2137  CA  LYS A 226       4.640  30.837  -5.573  1.00 10.00      A   
ATOM   2138  CB  LYS A 226       5.157  30.119  -6.822  1.00 10.00      A   
ATOM   2139  CG  LYS A 226       6.024  30.988  -7.718  1.00 10.00      A   
ATOM   2140  CD  LYS A 226       5.233  32.157  -8.283  1.00 10.00      A   
ATOM   2141  CE  LYS A 226       6.123  33.114  -9.061  1.00 10.00      A   
ATOM   2142  NZ  LYS A 226       6.625  32.514 -10.326  1.00 10.00      A   
ATOM   2143  HZ1 LYS A 226       7.208  31.675 -10.123  1.00 10.00      A   
ATOM   2144  HZ2 LYS A 226       7.207  33.205 -10.844  1.00 10.00      A   
ATOM   2145  HZ3 LYS A 226       5.827  32.231 -10.930  1.00 10.00      A   
ATOM   2146  C   LYS A 226       3.429  30.111  -4.990  1.00 10.00      A   
ATOM   2147  O   LYS A 226       2.389  29.992  -5.642  1.00 10.00      A   
ATOM   2148  N   LEU A 227       3.556  29.646  -3.753  1.00 10.00      A   
ATOM   2149  HN  LEU A 227       4.400  29.786  -3.271  1.00 10.00      A   
ATOM   2150  CA  LEU A 227       2.468  28.933  -3.095  1.00 10.00      A   
ATOM   2151  CB  LEU A 227       2.945  28.294  -1.788  1.00 10.00      A   
ATOM   2152  CG  LEU A 227       2.998  26.767  -1.762  1.00 10.00      A   
ATOM   2153  CD1 LEU A 227       3.420  26.275  -0.388  1.00 10.00      A   
ATOM   2154  CD2 LEU A 227       1.652  26.174  -2.152  1.00 10.00      A   
ATOM   2155  C   LEU A 227       1.290  29.857  -2.820  1.00 10.00      A   
ATOM   2156  O   LEU A 227       0.129  29.450  -2.917  1.00 10.00      A   
ATOM   2157  N   ALA A 228       1.599  31.108  -2.488  1.00 10.00      A   
ATOM   2158  HN  ALA A 228       2.545  31.366  -2.437  1.00 10.00      A   
ATOM   2159  CA  ALA A 228       0.576  32.103  -2.189  1.00 10.00      A   
ATOM   2160  CB  ALA A 228       1.214  33.420  -1.771  1.00 10.00      A   
ATOM   2161  C   ALA A 228      -0.366  32.304  -3.372  1.00 10.00      A   
ATOM   2162  O   ALA A 228      -1.544  32.617  -3.196  1.00 10.00      A   
ATOM   2163  N   THR A 229       0.158  32.122  -4.577  1.00 10.00      A   
ATOM   2164  HN  THR A 229       1.106  31.890  -4.661  1.00 10.00      A   
ATOM   2165  CA  THR A 229      -0.636  32.269  -5.780  1.00 10.00      A   
ATOM   2166  CB  THR A 229       0.263  32.244  -7.033  1.00 10.00      A   
ATOM   2167  OG1 THR A 229       1.454  33.011  -6.779  1.00 10.00      A   
ATOM   2168  HG1 THR A 229       1.869  33.249  -7.622  1.00 10.00      A   
ATOM   2169  CG2 THR A 229      -0.468  32.836  -8.228  1.00 10.00      A   
ATOM   2170  C   THR A 229      -1.678  31.153  -5.872  1.00 10.00      A   
ATOM   2171  O   THR A 229      -2.862  31.411  -6.076  1.00 10.00      A   
ATOM   2172  N   LEU A 230      -1.230  29.918  -5.670  1.00 10.00      A   
ATOM   2173  HN  LEU A 230      -0.280  29.787  -5.458  1.00 10.00      A   
ATOM   2174  CA  LEU A 230      -2.106  28.751  -5.747  1.00 10.00      A   
ATOM   2175  CB  LEU A 230      -1.283  27.463  -5.746  1.00 10.00      A   
ATOM   2176  CG  LEU A 230      -0.223  27.339  -6.843  1.00 10.00      A   
ATOM   2177  CD1 LEU A 230       0.649  26.119  -6.604  1.00 10.00      A   
ATOM   2178  CD2 LEU A 230      -0.871  27.275  -8.219  1.00 10.00      A   
ATOM   2179  C   LEU A 230      -3.121  28.718  -4.608  1.00 10.00      A   
ATOM   2180  O   LEU A 230      -4.298  28.431  -4.828  1.00 10.00      A   
ATOM   2181  N   LEU A 231      -2.661  29.023  -3.400  1.00 10.00      A   
ATOM   2182  HN  LEU A 231      -1.711  29.258  -3.300  1.00 10.00      A   
ATOM   2183  CA  LEU A 231      -3.516  29.017  -2.215  1.00 10.00      A   
ATOM   2184  CB  LEU A 231      -2.722  29.449  -0.984  1.00 10.00      A   
ATOM   2185  CG  LEU A 231      -1.777  28.403  -0.394  1.00 10.00      A   
ATOM   2186  CD1 LEU A 231      -0.828  29.042   0.605  1.00 10.00      A   
ATOM   2187  CD2 LEU A 231      -2.567  27.281   0.263  1.00 10.00      A   
ATOM   2188  C   LEU A 231      -4.747  29.904  -2.382  1.00 10.00      A   
ATOM   2189  O   LEU A 231      -5.858  29.511  -2.036  1.00 10.00      A   
ATOM   2190  N   GLN A 232      -4.550  31.095  -2.928  1.00 10.00      A   
ATOM   2191  HN  GLN A 232      -3.641  31.357  -3.193  1.00 10.00      A   
ATOM   2192  CA  GLN A 232      -5.653  32.027  -3.128  1.00 10.00      A   
ATOM   2193  CB  GLN A 232      -5.131  33.444  -3.364  1.00 10.00      A   
ATOM   2194  CG  GLN A 232      -4.528  34.096  -2.131  1.00 10.00      A   
ATOM   2195  CD  GLN A 232      -5.573  34.622  -1.162  1.00 10.00      A   
ATOM   2196  OE1 GLN A 232      -6.692  34.110  -1.088  1.00 10.00      A   
ATOM   2197  NE2 GLN A 232      -5.214  35.653  -0.411  1.00 10.00      A   
ATOM   2198 HE21 GLN A 232      -4.303  36.011  -0.520  1.00 10.00      A   
ATOM   2199 HE22 GLN A 232      -5.865  36.017   0.226  1.00 10.00      A   
ATOM   2200  C   GLN A 232      -6.566  31.599  -4.278  1.00 10.00      A   
ATOM   2201  O   GLN A 232      -7.719  32.023  -4.358  1.00 10.00      A   
ATOM   2202  N   ARG A 233      -6.052  30.756  -5.165  1.00 10.00      A   
ATOM   2203  HN  ARG A 233      -5.136  30.433  -5.040  1.00 10.00      A   
ATOM   2204  CA  ARG A 233      -6.829  30.284  -6.310  1.00 10.00      A   
ATOM   2205  CB  ARG A 233      -5.915  29.840  -7.458  1.00 10.00      A   
ATOM   2206  CG  ARG A 233      -5.048  30.935  -8.061  1.00 10.00      A   
ATOM   2207  CD  ARG A 233      -5.836  31.861  -8.974  1.00 10.00      A   
ATOM   2208  NE  ARG A 233      -4.965  32.493  -9.966  1.00 10.00      A   
ATOM   2209  HE  ARG A 233      -4.439  31.894 -10.554  1.00 10.00      A   
ATOM   2210  CZ  ARG A 233      -4.850  33.808 -10.145  1.00 10.00      A   
ATOM   2211  NH1 ARG A 233      -5.554  34.660  -9.408  1.00 10.00      A   
ATOM   2212 HH11 ARG A 233      -5.453  35.688  -9.553  1.00 10.00      A   
ATOM   2213 HH12 ARG A 233      -6.217  34.308  -8.681  1.00 10.00      A   
ATOM   2214  NH2 ARG A 233      -4.006  34.266 -11.058  1.00 10.00      A   
ATOM   2215 HH21 ARG A 233      -3.441  33.594 -11.632  1.00 10.00      A   
ATOM   2216 HH22 ARG A 233      -3.899  35.293 -11.210  1.00 10.00      A   
ATOM   2217  C   ARG A 233      -7.737  29.121  -5.919  1.00 10.00      A   
ATOM   2218  O   ARG A 233      -8.795  28.919  -6.520  1.00 10.00      A   
ATOM   2219  N   ALA A 234      -7.315  28.351  -4.924  1.00 10.00      A   
ATOM   2220  HN  ALA A 234      -6.456  28.554  -4.491  1.00 10.00      A   
ATOM   2221  CA  ALA A 234      -8.092  27.204  -4.462  1.00 10.00      A   
ATOM   2222  CB  ALA A 234      -7.471  25.904  -4.952  1.00 10.00      A   
ATOM   2223  C   ALA A 234      -8.233  27.193  -2.938  1.00 10.00      A   
ATOM   2224  O   ALA A 234      -7.547  26.443  -2.246  1.00 10.00      A   
ATOM   2225  N   PRO A 235      -9.135  28.026  -2.397  1.00 10.00      A   
ATOM   2226  CA  PRO A 235      -9.367  28.119  -0.954  1.00 10.00      A   
ATOM   2227  CB  PRO A 235     -10.116  29.453  -0.789  1.00 10.00      A   
ATOM   2228  CG  PRO A 235     -10.165  30.075  -2.150  1.00 10.00      A   
ATOM   2229  CD  PRO A 235      -9.994  28.957  -3.133  1.00 10.00      A   
ATOM   2230  C   PRO A 235     -10.235  26.974  -0.437  1.00 10.00      A   
ATOM   2231  O   PRO A 235     -10.474  26.857   0.766  1.00 10.00      A   
ATOM   2232  N   GLN A 236     -10.694  26.124  -1.348  1.00 10.00      A   
ATOM   2233  HN  GLN A 236     -10.460  26.260  -2.291  1.00 10.00      A   
ATOM   2234  CA  GLN A 236     -11.533  24.991  -0.979  1.00 10.00      A   
ATOM   2235  CB  GLN A 236     -12.632  24.757  -2.026  1.00 10.00      A   
ATOM   2236  CG  GLN A 236     -12.184  24.021  -3.287  1.00 10.00      A   
ATOM   2237  CD  GLN A 236     -11.356  24.877  -4.225  1.00 10.00      A   
ATOM   2238  OE1 GLN A 236     -11.491  26.098  -4.251  1.00 10.00      A   
ATOM   2239  NE2 GLN A 236     -10.508  24.240  -5.016  1.00 10.00      A   
ATOM   2240 HE21 GLN A 236     -10.460  23.257  -4.952  1.00 10.00      A   
ATOM   2241 HE22 GLN A 236      -9.960  24.771  -5.634  1.00 10.00      A   
ATOM   2242  C   GLN A 236     -10.701  23.725  -0.784  1.00 10.00      A   
ATOM   2243  O   GLN A 236     -11.242  22.625  -0.662  1.00 10.00      A   
ATOM   2244  N   LEU A 237      -9.388  23.890  -0.768  1.00 10.00      A   
ATOM   2245  HN  LEU A 237      -9.019  24.792  -0.873  1.00 10.00      A   
ATOM   2246  CA  LEU A 237      -8.476  22.768  -0.595  1.00 10.00      A   
ATOM   2247  CB  LEU A 237      -7.043  23.201  -0.898  1.00 10.00      A   
ATOM   2248  CG  LEU A 237      -6.215  22.239  -1.745  1.00 10.00      A   
ATOM   2249  CD1 LEU A 237      -6.782  22.138  -3.149  1.00 10.00      A   
ATOM   2250  CD2 LEU A 237      -4.768  22.691  -1.783  1.00 10.00      A   
ATOM   2251  C   LEU A 237      -8.561  22.201   0.820  1.00 10.00      A   
ATOM   2252  O   LEU A 237      -8.478  22.938   1.802  1.00 10.00      A   
ATOM   2253  N   GLU A 238      -8.722  20.889   0.913  1.00 10.00      A   
ATOM   2254  HN  GLU A 238      -8.775  20.355   0.089  1.00 10.00      A   
ATOM   2255  CA  GLU A 238      -8.812  20.217   2.201  1.00 10.00      A   
ATOM   2256  CB  GLU A 238      -9.816  19.061   2.135  1.00 10.00      A   
ATOM   2257  CG  GLU A 238     -11.209  19.473   1.680  1.00 10.00      A   
ATOM   2258  CD  GLU A 238     -12.158  18.296   1.583  1.00 10.00      A   
ATOM   2259  OE1 GLU A 238     -11.941  17.416   0.722  1.00 10.00      A   
ATOM   2260  OE2 GLU A 238     -13.131  18.241   2.365  1.00 10.00      A   
ATOM   2261  C   GLU A 238      -7.446  19.689   2.610  1.00 10.00      A   
ATOM   2262  O   GLU A 238      -7.068  19.730   3.780  1.00 10.00      A   
ATOM   2263  N   GLU A 239      -6.706  19.204   1.634  1.00 10.00      A   
ATOM   2264  HN  GLU A 239      -7.057  19.222   0.718  1.00 10.00      A   
ATOM   2265  CA  GLU A 239      -5.380  18.663   1.877  1.00 10.00      A   
ATOM   2266  CB  GLU A 239      -5.366  17.156   1.633  1.00 10.00      A   
ATOM   2267  CG  GLU A 239      -4.154  16.444   2.205  1.00 10.00      A   
ATOM   2268  CD  GLU A 239      -4.395  14.963   2.413  1.00 10.00      A   
ATOM   2269  OE1 GLU A 239      -3.579  14.313   3.102  1.00 10.00      A   
ATOM   2270  OE2 GLU A 239      -5.398  14.438   1.883  1.00 10.00      A   
ATOM   2271  C   GLU A 239      -4.356  19.367   0.997  1.00 10.00      A   
ATOM   2272  O   GLU A 239      -4.395  19.260  -0.232  1.00 10.00      A   
ATOM   2273  N   LEU A 240      -3.441  20.083   1.631  1.00 10.00      A   
ATOM   2274  HN  LEU A 240      -3.437  20.093   2.615  1.00 10.00      A   
ATOM   2275  CA  LEU A 240      -2.420  20.827   0.907  1.00 10.00      A   
ATOM   2276  CB  LEU A 240      -2.407  22.298   1.341  1.00 10.00      A   
ATOM   2277  CG  LEU A 240      -1.232  23.146   0.837  1.00 10.00      A   
ATOM   2278  CD1 LEU A 240      -1.386  23.477  -0.640  1.00 10.00      A   
ATOM   2279  CD2 LEU A 240      -1.096  24.414   1.661  1.00 10.00      A   
ATOM   2280  C   LEU A 240      -1.041  20.219   1.109  1.00 10.00      A   
ATOM   2281  O   LEU A 240      -0.570  20.088   2.238  1.00 10.00      A   
ATOM   2282  N   GLY A 241      -0.413  19.841   0.009  1.00 10.00      A   
ATOM   2283  HN  GLY A 241      -0.862  19.944  -0.860  1.00 10.00      A   
ATOM   2284  CA  GLY A 241       0.914  19.282   0.057  1.00 10.00      A   
ATOM   2285  C   GLY A 241       1.929  20.322  -0.350  1.00 10.00      A   
ATOM   2286  O   GLY A 241       2.158  20.539  -1.537  1.00 10.00      A   
ATOM   2287  N   THR A 242       2.521  20.980   0.634  1.00 10.00      A   
ATOM   2288  HN  THR A 242       2.302  20.749   1.560  1.00 10.00      A   
ATOM   2289  CA  THR A 242       3.505  22.017   0.379  1.00 10.00      A   
ATOM   2290  CB  THR A 242       3.821  22.812   1.665  1.00 10.00      A   
ATOM   2291  OG1 THR A 242       4.245  21.918   2.703  1.00 10.00      A   
ATOM   2292  HG1 THR A 242       3.591  21.216   2.816  1.00 10.00      A   
ATOM   2293  CG2 THR A 242       2.596  23.576   2.137  1.00 10.00      A   
ATOM   2294  C   THR A 242       4.793  21.427  -0.190  1.00 10.00      A   
ATOM   2295  O   THR A 242       5.163  20.294   0.128  1.00 10.00      A   
ATOM   2296  N   GLY A 243       5.457  22.185  -1.051  1.00 10.00      A   
ATOM   2297  HN  GLY A 243       5.109  23.071  -1.286  1.00 10.00      A   
ATOM   2298  CA  GLY A 243       6.694  21.721  -1.635  1.00 10.00      A   
ATOM   2299  C   GLY A 243       7.886  22.319  -0.925  1.00 10.00      A   
ATOM   2300  O   GLY A 243       8.098  22.067   0.263  1.00 10.00      A   
ATOM   2301  N   GLY A 244       8.651  23.132  -1.641  1.00 10.00      A   
ATOM   2302  HN  GLY A 244       8.422  23.310  -2.576  1.00 10.00      A   
ATOM   2303  CA  GLY A 244       9.810  23.769  -1.054  1.00 10.00      A   
ATOM   2304  C   GLY A 244       9.408  24.874  -0.096  1.00 10.00      A   
ATOM   2305  O   GLY A 244       8.877  25.901  -0.513  1.00 10.00      A   
ATOM   2306  N   TYR A 245       9.655  24.660   1.186  1.00 10.00      A   
ATOM   2307  HN  TYR A 245      10.091  23.816   1.453  1.00 10.00      A   
ATOM   2308  CA  TYR A 245       9.308  25.630   2.221  1.00 10.00      A   
ATOM   2309  CB  TYR A 245       8.901  24.888   3.500  1.00 10.00      A   
ATOM   2310  CG  TYR A 245       7.814  25.564   4.303  1.00 10.00      A   
ATOM   2311  CD1 TYR A 245       6.488  25.501   3.897  1.00 10.00      A   
ATOM   2312  CD2 TYR A 245       8.112  26.261   5.465  1.00 10.00      A   
ATOM   2313  CE1 TYR A 245       5.488  26.111   4.629  1.00 10.00      A   
ATOM   2314  CE2 TYR A 245       7.120  26.876   6.202  1.00 10.00      A   
ATOM   2315  CZ  TYR A 245       5.810  26.798   5.780  1.00 10.00      A   
ATOM   2316  OH  TYR A 245       4.817  27.406   6.517  1.00 10.00      A   
ATOM   2317  HH  TYR A 245       5.140  28.255   6.853  1.00 10.00      A   
ATOM   2318  C   TYR A 245      10.486  26.558   2.508  1.00 10.00      A   
ATOM   2319  O   TYR A 245      10.461  27.342   3.457  1.00 10.00      A   
ATOM   2320  N   THR A 246      11.512  26.459   1.678  1.00 10.00      A   
ATOM   2321  HN  THR A 246      11.455  25.831   0.929  1.00 10.00      A   
ATOM   2322  CA  THR A 246      12.709  27.272   1.829  1.00 10.00      A   
ATOM   2323  CB  THR A 246      13.982  26.482   1.444  1.00 10.00      A   
ATOM   2324  OG1 THR A 246      15.125  27.350   1.387  1.00 10.00      A   
ATOM   2325  HG1 THR A 246      15.121  27.947   2.150  1.00 10.00      A   
ATOM   2326  CG2 THR A 246      13.807  25.786   0.103  1.00 10.00      A   
ATOM   2327  C   THR A 246      12.608  28.549   1.001  1.00 10.00      A   
ATOM   2328  O   THR A 246      12.332  28.509  -0.199  1.00 10.00      A   
ATOM   2329  N   ALA A 247      12.808  29.680   1.656  1.00 10.00      A   
ATOM   2330  HN  ALA A 247      13.001  29.647   2.617  1.00 10.00      A   
ATOM   2331  CA  ALA A 247      12.753  30.973   0.996  1.00 10.00      A   
ATOM   2332  CB  ALA A 247      11.309  31.370   0.735  1.00 10.00      A   
ATOM   2333  C   ALA A 247      13.441  32.024   1.855  1.00 10.00      A   
ATOM   2334  O   ALA A 247      13.712  31.785   3.034  1.00 10.00      A   
ATOM   2335  N   GLU A 248      13.734  33.170   1.262  1.00 10.00      A   
ATOM   2336  HN  GLU A 248      13.508  33.291   0.315  1.00 10.00      A   
ATOM   2337  CA  GLU A 248      14.377  34.262   1.982  1.00 10.00      A   
ATOM   2338  CB  GLU A 248      14.898  35.312   0.991  1.00 10.00      A   
ATOM   2339  CG  GLU A 248      15.674  36.454   1.633  1.00 10.00      A   
ATOM   2340  CD  GLU A 248      16.016  37.552   0.651  1.00 10.00      A   
ATOM   2341  OE1 GLU A 248      16.904  37.343  -0.201  1.00 10.00      A   
ATOM   2342  OE2 GLU A 248      15.403  38.630   0.731  1.00 10.00      A   
ATOM   2343  C   GLU A 248      13.376  34.897   2.941  1.00 10.00      A   
ATOM   2344  O   GLU A 248      12.205  35.060   2.595  1.00 10.00      A   
ATOM   2345  N   VAL A 249      13.829  35.247   4.139  1.00 10.00      A   
ATOM   2346  HN  VAL A 249      14.774  35.103   4.358  1.00 10.00      A   
ATOM   2347  CA  VAL A 249      12.956  35.854   5.135  1.00 10.00      A   
ATOM   2348  CB  VAL A 249      13.579  35.828   6.545  1.00 10.00      A   
ATOM   2349  CG1 VAL A 249      12.621  36.425   7.566  1.00 10.00      A   
ATOM   2350  CG2 VAL A 249      13.944  34.405   6.934  1.00 10.00      A   
ATOM   2351  C   VAL A 249      12.597  37.283   4.745  1.00 10.00      A   
ATOM   2352  O   VAL A 249      13.428  38.193   4.828  1.00 10.00      A   
ATOM   2353  N   ARG A 250      11.365  37.466   4.288  1.00 10.00      A   
ATOM   2354  HN  ARG A 250      10.753  36.690   4.230  1.00 10.00      A   
ATOM   2355  CA  ARG A 250      10.881  38.772   3.874  1.00 10.00      A   
ATOM   2356  CB  ARG A 250      10.893  38.906   2.345  1.00 10.00      A   
ATOM   2357  CG  ARG A 250      12.243  38.599   1.712  1.00 10.00      A   
ATOM   2358  CD  ARG A 250      12.277  38.948   0.233  1.00 10.00      A   
ATOM   2359  NE  ARG A 250      12.069  40.374  -0.002  1.00 10.00      A   
ATOM   2360  HE  ARG A 250      11.143  40.676  -0.114  1.00 10.00      A   
ATOM   2361  CZ  ARG A 250      13.046  41.279  -0.074  1.00 10.00      A   
ATOM   2362  NH1 ARG A 250      14.318  40.916   0.070  1.00 10.00      A   
ATOM   2363 HH11 ARG A 250      15.076  41.630   0.014  1.00 10.00      A   
ATOM   2364 HH12 ARG A 250      14.575  39.905   0.245  1.00 10.00      A   
ATOM   2365  NH2 ARG A 250      12.750  42.552  -0.305  1.00 10.00      A   
ATOM   2366 HH21 ARG A 250      11.756  42.848  -0.431  1.00 10.00      A   
ATOM   2367 HH22 ARG A 250      13.509  43.263  -0.366  1.00 10.00      A   
ATOM   2368  C   ARG A 250       9.474  38.992   4.417  1.00 10.00      A   
ATOM   2369  O   ARG A 250       8.612  38.118   4.296  1.00 10.00      A   
ATOM   2370  N   PRO A 251       9.235  40.160   5.034  1.00 10.00      A   
ATOM   2371  CA  PRO A 251       7.935  40.515   5.623  1.00 10.00      A   
ATOM   2372  CB  PRO A 251       8.110  41.991   5.988  1.00 10.00      A   
ATOM   2373  CG  PRO A 251       9.572  42.138   6.216  1.00 10.00      A   
ATOM   2374  CD  PRO A 251      10.230  41.234   5.218  1.00 10.00      A   
ATOM   2375  C   PRO A 251       6.773  40.357   4.644  1.00 10.00      A   
ATOM   2376  O   PRO A 251       5.737  39.782   4.983  1.00 10.00      A   
ATOM   2377  N   ASP A 252       6.960  40.852   3.425  1.00 10.00      A   
ATOM   2378  HN  ASP A 252       7.823  41.265   3.204  1.00 10.00      A   
ATOM   2379  CA  ASP A 252       5.921  40.785   2.402  1.00 10.00      A   
ATOM   2380  CB  ASP A 252       6.283  41.627   1.175  1.00 10.00      A   
ATOM   2381  CG  ASP A 252       7.467  41.092   0.397  1.00 10.00      A   
ATOM   2382  OD1 ASP A 252       7.273  40.630  -0.744  1.00 10.00      A   
ATOM   2383  OD2 ASP A 252       8.601  41.145   0.919  1.00 10.00      A   
ATOM   2384  C   ASP A 252       5.602  39.345   2.014  1.00 10.00      A   
ATOM   2385  O   ASP A 252       4.444  38.999   1.780  1.00 10.00      A   
ATOM   2386  N   VAL A 253       6.626  38.503   1.982  1.00 10.00      A   
ATOM   2387  HN  VAL A 253       7.525  38.834   2.197  1.00 10.00      A   
ATOM   2388  CA  VAL A 253       6.445  37.098   1.632  1.00 10.00      A   
ATOM   2389  CB  VAL A 253       7.797  36.397   1.359  1.00 10.00      A   
ATOM   2390  CG1 VAL A 253       7.596  34.931   1.000  1.00 10.00      A   
ATOM   2391  CG2 VAL A 253       8.550  37.112   0.249  1.00 10.00      A   
ATOM   2392  C   VAL A 253       5.695  36.373   2.744  1.00 10.00      A   
ATOM   2393  O   VAL A 253       4.746  35.631   2.483  1.00 10.00      A   
ATOM   2394  N   TYR A 254       6.114  36.623   3.981  1.00 10.00      A   
ATOM   2395  HN  TYR A 254       6.872  37.237   4.109  1.00 10.00      A   
ATOM   2396  CA  TYR A 254       5.496  36.011   5.153  1.00 10.00      A   
ATOM   2397  CB  TYR A 254       6.242  36.430   6.427  1.00 10.00      A   
ATOM   2398  CG  TYR A 254       5.693  35.828   7.703  1.00 10.00      A   
ATOM   2399  CD1 TYR A 254       5.799  34.464   7.956  1.00 10.00      A   
ATOM   2400  CD2 TYR A 254       5.065  36.621   8.654  1.00 10.00      A   
ATOM   2401  CE1 TYR A 254       5.294  33.911   9.117  1.00 10.00      A   
ATOM   2402  CE2 TYR A 254       4.559  36.076   9.818  1.00 10.00      A   
ATOM   2403  CZ  TYR A 254       4.674  34.721  10.045  1.00 10.00      A   
ATOM   2404  OH  TYR A 254       4.165  34.177  11.202  1.00 10.00      A   
ATOM   2405  HH  TYR A 254       3.259  34.484  11.330  1.00 10.00      A   
ATOM   2406  C   TYR A 254       4.017  36.376   5.250  1.00 10.00      A   
ATOM   2407  O   TYR A 254       3.162  35.505   5.438  1.00 10.00      A   
ATOM   2408  N   SER A 255       3.716  37.664   5.112  1.00 10.00      A   
ATOM   2409  HN  SER A 255       4.438  38.317   4.971  1.00 10.00      A   
ATOM   2410  CA  SER A 255       2.342  38.129   5.181  1.00 10.00      A   
ATOM   2411  CB  SER A 255       2.282  39.658   5.135  1.00 10.00      A   
ATOM   2412  OG  SER A 255       0.970  40.130   5.401  1.00 10.00      A   
ATOM   2413  HG  SER A 255       0.672  40.666   4.657  1.00 10.00      A   
ATOM   2414  C   SER A 255       1.513  37.519   4.052  1.00 10.00      A   
ATOM   2415  O   SER A 255       0.395  37.051   4.280  1.00 10.00      A   
ATOM   2416  N   GLY A 256       2.083  37.494   2.847  1.00 10.00      A   
ATOM   2417  HN  GLY A 256       2.987  37.859   2.736  1.00 10.00      A   
ATOM   2418  CA  GLY A 256       1.392  36.942   1.698  1.00 10.00      A   
ATOM   2419  C   GLY A 256       0.959  35.502   1.901  1.00 10.00      A   
ATOM   2420  O   GLY A 256      -0.164  35.133   1.561  1.00 10.00      A   
ATOM   2421  N   LEU A 257       1.842  34.690   2.469  1.00 10.00      A   
ATOM   2422  HN  LEU A 257       2.718  35.046   2.735  1.00 10.00      A   
ATOM   2423  CA  LEU A 257       1.545  33.283   2.712  1.00 10.00      A   
ATOM   2424  CB  LEU A 257       2.803  32.541   3.165  1.00 10.00      A   
ATOM   2425  CG  LEU A 257       3.960  32.497   2.163  1.00 10.00      A   
ATOM   2426  CD1 LEU A 257       5.203  31.913   2.812  1.00 10.00      A   
ATOM   2427  CD2 LEU A 257       3.572  31.696   0.930  1.00 10.00      A   
ATOM   2428  C   LEU A 257       0.446  33.136   3.755  1.00 10.00      A   
ATOM   2429  O   LEU A 257      -0.490  32.355   3.583  1.00 10.00      A   
ATOM   2430  N   SER A 258       0.563  33.903   4.827  1.00 10.00      A   
ATOM   2431  HN  SER A 258       1.331  34.508   4.898  1.00 10.00      A   
ATOM   2432  CA  SER A 258      -0.410  33.867   5.905  1.00 10.00      A   
ATOM   2433  CB  SER A 258       0.044  34.770   7.052  1.00 10.00      A   
ATOM   2434  OG  SER A 258       1.404  34.523   7.375  1.00 10.00      A   
ATOM   2435  HG  SER A 258       1.975  34.965   6.734  1.00 10.00      A   
ATOM   2436  C   SER A 258      -1.804  34.265   5.413  1.00 10.00      A   
ATOM   2437  O   SER A 258      -2.798  33.604   5.730  1.00 10.00      A   
ATOM   2438  N   VAL A 259      -1.870  35.331   4.616  1.00 10.00      A   
ATOM   2439  HN  VAL A 259      -1.041  35.807   4.383  1.00 10.00      A   
ATOM   2440  CA  VAL A 259      -3.142  35.813   4.075  1.00 10.00      A   
ATOM   2441  CB  VAL A 259      -2.945  37.112   3.259  1.00 10.00      A   
ATOM   2442  CG1 VAL A 259      -4.224  37.520   2.539  1.00 10.00      A   
ATOM   2443  CG2 VAL A 259      -2.473  38.233   4.169  1.00 10.00      A   
ATOM   2444  C   VAL A 259      -3.794  34.745   3.199  1.00 10.00      A   
ATOM   2445  O   VAL A 259      -4.994  34.480   3.308  1.00 10.00      A   
ATOM   2446  N   ALA A 260      -2.990  34.116   2.355  1.00 10.00      A   
ATOM   2447  HN  ALA A 260      -2.039  34.362   2.330  1.00 10.00      A   
ATOM   2448  CA  ALA A 260      -3.475  33.077   1.461  1.00 10.00      A   
ATOM   2449  CB  ALA A 260      -2.380  32.665   0.488  1.00 10.00      A   
ATOM   2450  C   ALA A 260      -3.986  31.868   2.241  1.00 10.00      A   
ATOM   2451  O   ALA A 260      -5.081  31.372   1.979  1.00 10.00      A   
ATOM   2452  N   LEU A 261      -3.204  31.430   3.223  1.00 10.00      A   
ATOM   2453  HN  LEU A 261      -2.358  31.898   3.406  1.00 10.00      A   
ATOM   2454  CA  LEU A 261      -3.560  30.275   4.038  1.00 10.00      A   
ATOM   2455  CB  LEU A 261      -2.416  29.909   4.987  1.00 10.00      A   
ATOM   2456  CG  LEU A 261      -1.280  29.087   4.368  1.00 10.00      A   
ATOM   2457  CD1 LEU A 261      -0.017  29.192   5.207  1.00 10.00      A   
ATOM   2458  CD2 LEU A 261      -1.698  27.633   4.215  1.00 10.00      A   
ATOM   2459  C   LEU A 261      -4.863  30.478   4.810  1.00 10.00      A   
ATOM   2460  O   LEU A 261      -5.633  29.536   4.986  1.00 10.00      A   
ATOM   2461  N   SER A 262      -5.116  31.702   5.271  1.00 10.00      A   
ATOM   2462  HN  SER A 262      -4.462  32.419   5.119  1.00 10.00      A   
ATOM   2463  CA  SER A 262      -6.339  31.989   6.017  1.00 10.00      A   
ATOM   2464  CB  SER A 262      -6.267  33.353   6.708  1.00 10.00      A   
ATOM   2465  OG  SER A 262      -5.488  34.272   5.961  1.00 10.00      A   
ATOM   2466  HG  SER A 262      -5.673  34.163   5.015  1.00 10.00      A   
ATOM   2467  C   SER A 262      -7.580  31.893   5.130  1.00 10.00      A   
ATOM   2468  O   SER A 262      -8.707  31.822   5.625  1.00 10.00      A   
ATOM   2469  N   GLY A 263      -7.368  31.871   3.819  1.00 10.00      A   
ATOM   2470  HN  GLY A 263      -6.446  31.905   3.477  1.00 10.00      A   
ATOM   2471  CA  GLY A 263      -8.477  31.779   2.890  1.00 10.00      A   
ATOM   2472  C   GLY A 263      -9.020  30.367   2.788  1.00 10.00      A   
ATOM   2473  O   GLY A 263     -10.212  30.169   2.552  1.00 10.00      A   
ATOM   2474  N   CYS A 264      -8.146  29.386   2.988  1.00 10.00      A   
ATOM   2475  HN  CYS A 264      -7.212  29.611   3.200  1.00 10.00      A   
ATOM   2476  CA  CYS A 264      -8.535  27.985   2.913  1.00 10.00      A   
ATOM   2477  CB  CYS A 264      -7.328  27.120   2.556  1.00 10.00      A   
ATOM   2478  SG  CYS A 264      -6.211  27.866   1.348  1.00 10.00      A   
ATOM   2479  HG  CYS A 264      -6.804  28.942   0.857  1.00 10.00      A   
ATOM   2480  C   CYS A 264      -9.162  27.519   4.229  1.00 10.00      A   
ATOM   2481  O   CYS A 264      -8.459  27.213   5.197  1.00 10.00      A   
ATOM   2482  N   LYS A 265     -10.487  27.478   4.257  1.00 10.00      A   
ATOM   2483  HN  LYS A 265     -10.983  27.744   3.455  1.00 10.00      A   
ATOM   2484  CA  LYS A 265     -11.225  27.065   5.447  1.00 10.00      A   
ATOM   2485  CB  LYS A 265     -12.612  27.718   5.481  1.00 10.00      A   
ATOM   2486  CG  LYS A 265     -12.685  29.018   6.267  1.00 10.00      A   
ATOM   2487  CD  LYS A 265     -11.946  30.145   5.560  1.00 10.00      A   
ATOM   2488  CE  LYS A 265     -12.130  31.471   6.278  1.00 10.00      A   
ATOM   2489  NZ  LYS A 265     -11.334  32.559   5.649  1.00 10.00      A   
ATOM   2490  HZ1 LYS A 265     -11.638  32.706   4.663  1.00 10.00      A   
ATOM   2491  HZ2 LYS A 265     -10.318  32.319   5.656  1.00 10.00      A   
ATOM   2492  HZ3 LYS A 265     -11.467  33.447   6.173  1.00 10.00      A   
ATOM   2493  C   LYS A 265     -11.372  25.549   5.537  1.00 10.00      A   
ATOM   2494  O   LYS A 265     -11.452  24.990   6.632  1.00 10.00      A   
ATOM   2495  N   GLU A 266     -11.394  24.885   4.391  1.00 10.00      A   
ATOM   2496  HN  GLU A 266     -11.305  25.378   3.548  1.00 10.00      A   
ATOM   2497  CA  GLU A 266     -11.558  23.437   4.356  1.00 10.00      A   
ATOM   2498  CB  GLU A 266     -12.178  22.986   3.031  1.00 10.00      A   
ATOM   2499  CG  GLU A 266     -13.616  23.440   2.834  1.00 10.00      A   
ATOM   2500  CD  GLU A 266     -14.450  23.321   4.097  1.00 10.00      A   
ATOM   2501  OE1 GLU A 266     -14.863  24.368   4.644  1.00 10.00      A   
ATOM   2502  OE2 GLU A 266     -14.703  22.183   4.545  1.00 10.00      A   
ATOM   2503  C   GLU A 266     -10.257  22.688   4.630  1.00 10.00      A   
ATOM   2504  O   GLU A 266     -10.243  21.459   4.653  1.00 10.00      A   
ATOM   2505  N   LEU A 267      -9.174  23.426   4.855  1.00 10.00      A   
ATOM   2506  HN  LEU A 267      -9.248  24.402   4.840  1.00 10.00      A   
ATOM   2507  CA  LEU A 267      -7.883  22.808   5.129  1.00 10.00      A   
ATOM   2508  CB  LEU A 267      -6.774  23.857   5.244  1.00 10.00      A   
ATOM   2509  CG  LEU A 267      -5.980  24.143   3.968  1.00 10.00      A   
ATOM   2510  CD1 LEU A 267      -4.868  25.142   4.244  1.00 10.00      A   
ATOM   2511  CD2 LEU A 267      -5.409  22.857   3.392  1.00 10.00      A   
ATOM   2512  C   LEU A 267      -7.939  21.954   6.391  1.00 10.00      A   
ATOM   2513  O   LEU A 267      -8.304  22.437   7.465  1.00 10.00      A   
ATOM   2514  N   ARG A 268      -7.614  20.680   6.237  1.00 10.00      A   
ATOM   2515  HN  ARG A 268      -7.379  20.357   5.337  1.00 10.00      A   
ATOM   2516  CA  ARG A 268      -7.617  19.742   7.350  1.00 10.00      A   
ATOM   2517  CB  ARG A 268      -8.698  18.674   7.150  1.00 10.00      A   
ATOM   2518  CG  ARG A 268     -10.119  19.204   7.162  1.00 10.00      A   
ATOM   2519  CD  ARG A 268     -10.436  19.905   8.469  1.00 10.00      A   
ATOM   2520  NE  ARG A 268     -11.793  20.433   8.473  1.00 10.00      A   
ATOM   2521  HE  ARG A 268     -12.514  19.807   8.696  1.00 10.00      A   
ATOM   2522  CZ  ARG A 268     -12.105  21.691   8.178  1.00 10.00      A   
ATOM   2523  NH1 ARG A 268     -11.153  22.557   7.850  1.00 10.00      A   
ATOM   2524 HH11 ARG A 268     -10.154  22.251   7.825  1.00 10.00      A   
ATOM   2525 HH12 ARG A 268     -11.398  23.545   7.604  1.00 10.00      A   
ATOM   2526  NH2 ARG A 268     -13.371  22.076   8.206  1.00 10.00      A   
ATOM   2527 HH21 ARG A 268     -13.626  23.061   7.982  1.00 10.00      A   
ATOM   2528 HH22 ARG A 268     -14.121  21.396   8.450  1.00 10.00      A   
ATOM   2529  C   ARG A 268      -6.270  19.051   7.485  1.00 10.00      A   
ATOM   2530  O   ARG A 268      -5.898  18.612   8.571  1.00 10.00      A   
ATOM   2531  N   CYS A 269      -5.545  18.949   6.380  1.00 10.00      A   
ATOM   2532  HN  CYS A 269      -5.888  19.323   5.539  1.00 10.00      A   
ATOM   2533  CA  CYS A 269      -4.251  18.288   6.387  1.00 10.00      A   
ATOM   2534  CB  CYS A 269      -4.387  16.894   5.766  1.00 10.00      A   
ATOM   2535  SG  CYS A 269      -2.846  15.958   5.627  1.00 10.00      A   
ATOM   2536  HG  CYS A 269      -2.947  15.169   4.560  1.00 10.00      A   
ATOM   2537  C   CYS A 269      -3.193  19.097   5.646  1.00 10.00      A   
ATOM   2538  O   CYS A 269      -3.463  19.686   4.596  1.00 10.00      A   
ATOM   2539  N   LEU A 270      -1.993  19.127   6.211  1.00 10.00      A   
ATOM   2540  HN  LEU A 270      -1.854  18.645   7.054  1.00 10.00      A   
ATOM   2541  CA  LEU A 270      -0.870  19.836   5.617  1.00 10.00      A   
ATOM   2542  CB  LEU A 270      -0.543  21.097   6.418  1.00 10.00      A   
ATOM   2543  CG  LEU A 270      -1.561  22.234   6.359  1.00 10.00      A   
ATOM   2544  CD1 LEU A 270      -1.129  23.375   7.265  1.00 10.00      A   
ATOM   2545  CD2 LEU A 270      -1.731  22.725   4.933  1.00 10.00      A   
ATOM   2546  C   LEU A 270       0.350  18.924   5.577  1.00 10.00      A   
ATOM   2547  O   LEU A 270       0.828  18.462   6.618  1.00 10.00      A   
ATOM   2548  N   SER A 271       0.840  18.650   4.382  1.00 10.00      A   
ATOM   2549  HN  SER A 271       0.409  19.031   3.584  1.00 10.00      A   
ATOM   2550  CA  SER A 271       2.001  17.791   4.222  1.00 10.00      A   
ATOM   2551  CB  SER A 271       1.591  16.494   3.523  1.00 10.00      A   
ATOM   2552  OG  SER A 271       0.878  16.767   2.329  1.00 10.00      A   
ATOM   2553  HG  SER A 271       1.372  16.420   1.577  1.00 10.00      A   
ATOM   2554  C   SER A 271       3.104  18.505   3.443  1.00 10.00      A   
ATOM   2555  O   SER A 271       2.918  19.640   2.999  1.00 10.00      A   
ATOM   2556  N   GLY A 272       4.248  17.843   3.280  1.00 10.00      A   
ATOM   2557  HN  GLY A 272       4.340  16.942   3.653  1.00 10.00      A   
ATOM   2558  CA  GLY A 272       5.358  18.436   2.555  1.00 10.00      A   
ATOM   2559  C   GLY A 272       6.376  19.075   3.479  1.00 10.00      A   
ATOM   2560  O   GLY A 272       7.117  18.374   4.169  1.00 10.00      A   
ATOM   2561  N   PHE A 273       6.414  20.406   3.482  1.00 10.00      A   
ATOM   2562  HN  PHE A 273       5.800  20.898   2.893  1.00 10.00      A   
ATOM   2563  CA  PHE A 273       7.323  21.172   4.333  1.00 10.00      A   
ATOM   2564  CB  PHE A 273       6.964  21.006   5.812  1.00 10.00      A   
ATOM   2565  CG  PHE A 273       5.569  21.457   6.146  1.00 10.00      A   
ATOM   2566  CD1 PHE A 273       4.535  20.540   6.248  1.00 10.00      A   
ATOM   2567  CD2 PHE A 273       5.293  22.797   6.358  1.00 10.00      A   
ATOM   2568  CE1 PHE A 273       3.251  20.951   6.556  1.00 10.00      A   
ATOM   2569  CE2 PHE A 273       4.011  23.216   6.665  1.00 10.00      A   
ATOM   2570  CZ  PHE A 273       2.988  22.291   6.763  1.00 10.00      A   
ATOM   2571  C   PHE A 273       8.796  20.846   4.090  1.00 10.00      A   
ATOM   2572  O   PHE A 273       9.596  20.822   5.027  1.00 10.00      A   
ATOM   2573  N   TRP A 274       9.153  20.607   2.833  1.00 10.00      A   
ATOM   2574  HN  TRP A 274       8.475  20.637   2.125  1.00 10.00      A   
ATOM   2575  CA  TRP A 274      10.534  20.309   2.483  1.00 10.00      A   
ATOM   2576  CB  TRP A 274      10.632  19.855   1.029  1.00 10.00      A   
ATOM   2577  CG  TRP A 274      10.479  18.377   0.845  1.00 10.00      A   
ATOM   2578  CD1 TRP A 274      11.356  17.406   1.233  1.00 10.00      A   
ATOM   2579  CD2 TRP A 274       9.384  17.705   0.220  1.00 10.00      A   
ATOM   2580  NE1 TRP A 274      10.873  16.168   0.887  1.00 10.00      A   
ATOM   2581  HE1 TRP A 274      11.322  15.310   1.062  1.00 10.00      A   
ATOM   2582  CE2 TRP A 274       9.661  16.324   0.265  1.00 10.00      A   
ATOM   2583  CE3 TRP A 274       8.194  18.137  -0.371  1.00 10.00      A   
ATOM   2584  CZ2 TRP A 274       8.791  15.373  -0.261  1.00 10.00      A   
ATOM   2585  CZ3 TRP A 274       7.333  17.191  -0.890  1.00 10.00      A   
ATOM   2586  CH2 TRP A 274       7.633  15.825  -0.832  1.00 10.00      A   
ATOM   2587  C   TRP A 274      11.389  21.550   2.696  1.00 10.00      A   
ATOM   2588  O   TRP A 274      11.054  22.620   2.194  1.00 10.00      A   
ATOM   2589  N   ASP A 275      12.484  21.403   3.440  1.00 10.00      A   
ATOM   2590  HN  ASP A 275      12.701  20.513   3.796  1.00 10.00      A   
ATOM   2591  CA  ASP A 275      13.380  22.528   3.740  1.00 10.00      A   
ATOM   2592  CB  ASP A 275      13.951  23.157   2.461  1.00 10.00      A   
ATOM   2593  CG  ASP A 275      14.865  22.239   1.684  1.00 10.00      A   
ATOM   2594  OD1 ASP A 275      15.964  21.925   2.181  1.00 10.00      A   
ATOM   2595  OD2 ASP A 275      14.495  21.831   0.564  1.00 10.00      A   
ATOM   2596  C   ASP A 275      12.635  23.589   4.541  1.00 10.00      A   
ATOM   2597  O   ASP A 275      12.844  24.789   4.350  1.00 10.00      A   
ATOM   2598  N   ALA A 276      11.756  23.124   5.425  1.00 10.00      A   
ATOM   2599  HN  ALA A 276      11.639  22.153   5.500  1.00 10.00      A   
ATOM   2600  CA  ALA A 276      10.940  23.997   6.269  1.00 10.00      A   
ATOM   2601  CB  ALA A 276      10.134  23.167   7.253  1.00 10.00      A   
ATOM   2602  C   ALA A 276      11.763  25.047   7.012  1.00 10.00      A   
ATOM   2603  O   ALA A 276      12.698  24.723   7.743  1.00 10.00      A   
ATOM   2604  N   VAL A 277      11.406  26.305   6.810  1.00 10.00      A   
ATOM   2605  HN  VAL A 277      10.662  26.497   6.201  1.00 10.00      A   
ATOM   2606  CA  VAL A 277      12.089  27.413   7.458  1.00 10.00      A   
ATOM   2607  CB  VAL A 277      12.232  28.618   6.501  1.00 10.00      A   
ATOM   2608  CG1 VAL A 277      12.885  29.799   7.200  1.00 10.00      A   
ATOM   2609  CG2 VAL A 277      13.036  28.221   5.274  1.00 10.00      A   
ATOM   2610  C   VAL A 277      11.325  27.832   8.710  1.00 10.00      A   
ATOM   2611  O   VAL A 277      10.143  28.168   8.631  1.00 10.00      A   
ATOM   2612  N   PRO A 278      11.993  27.808   9.880  1.00 10.00      A   
ATOM   2613  CA  PRO A 278      11.386  28.178  11.167  1.00 10.00      A   
ATOM   2614  CB  PRO A 278      12.583  28.219  12.124  1.00 10.00      A   
ATOM   2615  CG  PRO A 278      13.561  27.270  11.524  1.00 10.00      A   
ATOM   2616  CD  PRO A 278      13.403  27.408  10.037  1.00 10.00      A   
ATOM   2617  C   PRO A 278      10.678  29.536  11.134  1.00 10.00      A   
ATOM   2618  O   PRO A 278       9.601  29.696  11.716  1.00 10.00      A   
ATOM   2619  N   ALA A 279      11.269  30.501  10.433  1.00 10.00      A   
ATOM   2620  HN  ALA A 279      12.121  30.310   9.982  1.00 10.00      A   
ATOM   2621  CA  ALA A 279      10.701  31.848  10.336  1.00 10.00      A   
ATOM   2622  CB  ALA A 279      11.721  32.811   9.757  1.00 10.00      A   
ATOM   2623  C   ALA A 279       9.410  31.892   9.520  1.00 10.00      A   
ATOM   2624  O   ALA A 279       8.700  32.901   9.527  1.00 10.00      A   
ATOM   2625  N   TYR A 280       9.104  30.809   8.814  1.00 10.00      A   
ATOM   2626  HN  TYR A 280       9.704  30.030   8.834  1.00 10.00      A   
ATOM   2627  CA  TYR A 280       7.895  30.754   8.003  1.00 10.00      A   
ATOM   2628  CB  TYR A 280       8.231  30.505   6.533  1.00 10.00      A   
ATOM   2629  CG  TYR A 280       8.682  31.748   5.808  1.00 10.00      A   
ATOM   2630  CD1 TYR A 280      10.031  32.030   5.646  1.00 10.00      A   
ATOM   2631  CD2 TYR A 280       7.758  32.642   5.293  1.00 10.00      A   
ATOM   2632  CE1 TYR A 280      10.444  33.173   4.990  1.00 10.00      A   
ATOM   2633  CE2 TYR A 280       8.160  33.785   4.635  1.00 10.00      A   
ATOM   2634  CZ  TYR A 280       9.500  34.047   4.487  1.00 10.00      A   
ATOM   2635  OH  TYR A 280       9.900  35.190   3.834  1.00 10.00      A   
ATOM   2636  HH  TYR A 280      10.600  34.973   3.198  1.00 10.00      A   
ATOM   2637  C   TYR A 280       6.913  29.711   8.518  1.00 10.00      A   
ATOM   2638  O   TYR A 280       5.867  29.477   7.913  1.00 10.00      A   
ATOM   2639  N   LEU A 281       7.249  29.097   9.642  1.00 10.00      A   
ATOM   2640  HN  LEU A 281       8.093  29.335  10.082  1.00 10.00      A   
ATOM   2641  CA  LEU A 281       6.393  28.078  10.244  1.00 10.00      A   
ATOM   2642  CB  LEU A 281       7.137  27.296  11.332  1.00 10.00      A   
ATOM   2643  CG  LEU A 281       8.313  26.436  10.869  1.00 10.00      A   
ATOM   2644  CD1 LEU A 281       8.931  25.713  12.050  1.00 10.00      A   
ATOM   2645  CD2 LEU A 281       7.871  25.442   9.809  1.00 10.00      A   
ATOM   2646  C   LEU A 281       5.075  28.646  10.798  1.00 10.00      A   
ATOM   2647  O   LEU A 281       4.007  28.099  10.528  1.00 10.00      A   
ATOM   2648  N   PRO A 282       5.112  29.758  11.573  1.00 10.00      A   
ATOM   2649  CA  PRO A 282       3.897  30.354  12.158  1.00 10.00      A   
ATOM   2650  CB  PRO A 282       4.427  31.505  13.025  1.00 10.00      A   
ATOM   2651  CG  PRO A 282       5.870  31.199  13.226  1.00 10.00      A   
ATOM   2652  CD  PRO A 282       6.316  30.513  11.971  1.00 10.00      A   
ATOM   2653  C   PRO A 282       2.903  30.888  11.124  1.00 10.00      A   
ATOM   2654  O   PRO A 282       1.878  31.460  11.491  1.00 10.00      A   
ATOM   2655  N   ALA A 283       3.193  30.695   9.842  1.00 10.00      A   
ATOM   2656  HN  ALA A 283       4.019  30.222   9.603  1.00 10.00      A   
ATOM   2657  CA  ALA A 283       2.306  31.162   8.781  1.00 10.00      A   
ATOM   2658  CB  ALA A 283       3.048  31.221   7.452  1.00 10.00      A   
ATOM   2659  C   ALA A 283       1.076  30.262   8.669  1.00 10.00      A   
ATOM   2660  O   ALA A 283       0.014  30.689   8.217  1.00 10.00      A   
ATOM   2661  N   VAL A 284       1.226  29.013   9.100  1.00 10.00      A   
ATOM   2662  HN  VAL A 284       2.095  28.735   9.468  1.00 10.00      A   
ATOM   2663  CA  VAL A 284       0.132  28.045   9.042  1.00 10.00      A   
ATOM   2664  CB  VAL A 284       0.638  26.616   8.733  1.00 10.00      A   
ATOM   2665  CG1 VAL A 284       1.364  26.576   7.397  1.00 10.00      A   
ATOM   2666  CG2 VAL A 284       1.537  26.104   9.850  1.00 10.00      A   
ATOM   2667  C   VAL A 284      -0.667  28.020  10.345  1.00 10.00      A   
ATOM   2668  O   VAL A 284      -1.580  27.210  10.504  1.00 10.00      A   
ATOM   2669  N   TYR A 285      -0.335  28.925  11.260  1.00 10.00      A   
ATOM   2670  HN  TYR A 285       0.382  29.562  11.053  1.00 10.00      A   
ATOM   2671  CA  TYR A 285      -1.004  29.004  12.561  1.00 10.00      A   
ATOM   2672  CB  TYR A 285      -0.433  30.157  13.387  1.00 10.00      A   
ATOM   2673  CG  TYR A 285       0.767  29.802  14.235  1.00 10.00      A   
ATOM   2674  CD1 TYR A 285       1.314  28.525  14.213  1.00 10.00      A   
ATOM   2675  CD2 TYR A 285       1.349  30.750  15.064  1.00 10.00      A   
ATOM   2676  CE1 TYR A 285       2.412  28.208  14.991  1.00 10.00      A   
ATOM   2677  CE2 TYR A 285       2.443  30.441  15.844  1.00 10.00      A   
ATOM   2678  CZ  TYR A 285       2.970  29.170  15.805  1.00 10.00      A   
ATOM   2679  OH  TYR A 285       4.062  28.862  16.580  1.00 10.00      A   
ATOM   2680  HH  TYR A 285       3.899  29.144  17.487  1.00 10.00      A   
ATOM   2681  C   TYR A 285      -2.514  29.176  12.425  1.00 10.00      A   
ATOM   2682  O   TYR A 285      -3.283  28.632  13.215  1.00 10.00      A   
ATOM   2683  N   SER A 286      -2.930  29.909  11.403  1.00 10.00      A   
ATOM   2684  HN  SER A 286      -2.270  30.296  10.795  1.00 10.00      A   
ATOM   2685  CA  SER A 286      -4.342  30.169  11.163  1.00 10.00      A   
ATOM   2686  CB  SER A 286      -4.482  31.331  10.177  1.00 10.00      A   
ATOM   2687  OG  SER A 286      -3.538  32.352  10.479  1.00 10.00      A   
ATOM   2688  HG  SER A 286      -3.452  32.946   9.722  1.00 10.00      A   
ATOM   2689  C   SER A 286      -5.078  28.924  10.651  1.00 10.00      A   
ATOM   2690  O   SER A 286      -6.296  28.944  10.460  1.00 10.00      A   
ATOM   2691  N   VAL A 287      -4.339  27.844  10.434  1.00 10.00      A   
ATOM   2692  HN  VAL A 287      -3.368  27.882  10.597  1.00 10.00      A   
ATOM   2693  CA  VAL A 287      -4.929  26.604   9.950  1.00 10.00      A   
ATOM   2694  CB  VAL A 287      -4.210  26.099   8.682  1.00 10.00      A   
ATOM   2695  CG1 VAL A 287      -4.940  24.904   8.087  1.00 10.00      A   
ATOM   2696  CG2 VAL A 287      -4.086  27.214   7.653  1.00 10.00      A   
ATOM   2697  C   VAL A 287      -4.880  25.521  11.028  1.00 10.00      A   
ATOM   2698  O   VAL A 287      -5.704  24.606  11.044  1.00 10.00      A   
ATOM   2699  N   CYS A 288      -3.928  25.657  11.943  1.00 10.00      A   
ATOM   2700  HN  CYS A 288      -3.324  26.425  11.884  1.00 10.00      A   
ATOM   2701  CA  CYS A 288      -3.735  24.697  13.028  1.00 10.00      A   
ATOM   2702  CB  CYS A 288      -2.599  25.160  13.941  1.00 10.00      A   
ATOM   2703  SG  CYS A 288      -1.003  25.335  13.112  1.00 10.00      A   
ATOM   2704  HG  CYS A 288      -0.291  24.244  13.362  1.00 10.00      A   
ATOM   2705  C   CYS A 288      -5.004  24.441  13.847  1.00 10.00      A   
ATOM   2706  O   CYS A 288      -5.190  23.348  14.385  1.00 10.00      A   
ATOM   2707  N   SER A 289      -5.886  25.431  13.915  1.00 10.00      A   
ATOM   2708  HN  SER A 289      -5.700  26.272  13.447  1.00 10.00      A   
ATOM   2709  CA  SER A 289      -7.125  25.311  14.673  1.00 10.00      A   
ATOM   2710  CB  SER A 289      -7.821  26.668  14.727  1.00 10.00      A   
ATOM   2711  OG  SER A 289      -7.179  27.587  13.854  1.00 10.00      A   
ATOM   2712  HG  SER A 289      -6.690  28.236  14.378  1.00 10.00      A   
ATOM   2713  C   SER A 289      -8.064  24.246  14.092  1.00 10.00      A   
ATOM   2714  O   SER A 289      -8.991  23.793  14.764  1.00 10.00      A   
ATOM   2715  N   ARG A 290      -7.825  23.855  12.845  1.00 10.00      A   
ATOM   2716  HN  ARG A 290      -7.067  24.244  12.356  1.00 10.00      A   
ATOM   2717  CA  ARG A 290      -8.653  22.856  12.188  1.00 10.00      A   
ATOM   2718  CB  ARG A 290      -9.555  23.517  11.149  1.00 10.00      A   
ATOM   2719  CG  ARG A 290      -8.820  24.388  10.147  1.00 10.00      A   
ATOM   2720  CD  ARG A 290      -9.798  25.225   9.344  1.00 10.00      A   
ATOM   2721  NE  ARG A 290      -9.120  26.161   8.449  1.00 10.00      A   
ATOM   2722  HE  ARG A 290      -8.631  25.782   7.685  1.00 10.00      A   
ATOM   2723  CZ  ARG A 290      -9.141  27.485   8.602  1.00 10.00      A   
ATOM   2724  NH1 ARG A 290      -9.814  28.029   9.607  1.00 10.00      A   
ATOM   2725 HH11 ARG A 290      -9.827  29.066   9.726  1.00 10.00      A   
ATOM   2726 HH12 ARG A 290     -10.338  27.429  10.277  1.00 10.00      A   
ATOM   2727  NH2 ARG A 290      -8.504  28.264   7.739  1.00 10.00      A   
ATOM   2728 HH21 ARG A 290      -8.512  29.302   7.863  1.00 10.00      A   
ATOM   2729 HH22 ARG A 290      -7.994  27.845   6.925  1.00 10.00      A   
ATOM   2730  C   ARG A 290      -7.794  21.776  11.542  1.00 10.00      A   
ATOM   2731  O   ARG A 290      -8.249  21.046  10.659  1.00 10.00      A   
ATOM   2732  N   LEU A 291      -6.552  21.674  11.990  1.00 10.00      A   
ATOM   2733  HN  LEU A 291      -6.250  22.275  12.701  1.00 10.00      A   
ATOM   2734  CA  LEU A 291      -5.632  20.680  11.457  1.00 10.00      A   
ATOM   2735  CB  LEU A 291      -4.175  21.098  11.671  1.00 10.00      A   
ATOM   2736  CG  LEU A 291      -3.566  21.986  10.584  1.00 10.00      A   
ATOM   2737  CD1 LEU A 291      -2.103  22.277  10.885  1.00 10.00      A   
ATOM   2738  CD2 LEU A 291      -3.717  21.338   9.216  1.00 10.00      A   
ATOM   2739  C   LEU A 291      -5.883  19.310  12.067  1.00 10.00      A   
ATOM   2740  O   LEU A 291      -5.628  19.084  13.248  1.00 10.00      A   
ATOM   2741  N   THR A 292      -6.395  18.408  11.253  1.00 10.00      A   
ATOM   2742  HN  THR A 292      -6.597  18.661  10.326  1.00 10.00      A   
ATOM   2743  CA  THR A 292      -6.681  17.058  11.689  1.00 10.00      A   
ATOM   2744  CB  THR A 292      -7.891  16.500  10.922  1.00 10.00      A   
ATOM   2745  OG1 THR A 292      -8.793  17.572  10.605  1.00 10.00      A   
ATOM   2746  HG1 THR A 292      -9.480  17.240  10.017  1.00 10.00      A   
ATOM   2747  CG2 THR A 292      -8.620  15.455  11.751  1.00 10.00      A   
ATOM   2748  C   THR A 292      -5.478  16.160  11.430  1.00 10.00      A   
ATOM   2749  O   THR A 292      -5.258  15.172  12.133  1.00 10.00      A   
ATOM   2750  N   THR A 293      -4.704  16.510  10.412  1.00 10.00      A   
ATOM   2751  HN  THR A 293      -4.936  17.313   9.889  1.00 10.00      A   
ATOM   2752  CA  THR A 293      -3.519  15.744  10.044  1.00 10.00      A   
ATOM   2753  CB  THR A 293      -3.831  14.794   8.867  1.00 10.00      A   
ATOM   2754  OG1 THR A 293      -4.981  14.008   9.204  1.00 10.00      A   
ATOM   2755  HG1 THR A 293      -5.293  14.264  10.078  1.00 10.00      A   
ATOM   2756  CG2 THR A 293      -2.655  13.869   8.581  1.00 10.00      A   
ATOM   2757  C   THR A 293      -2.366  16.677   9.676  1.00 10.00      A   
ATOM   2758  O   THR A 293      -2.545  17.631   8.919  1.00 10.00      A   
ATOM   2759  N   LEU A 294      -1.195  16.412  10.233  1.00 10.00      A   
ATOM   2760  HN  LEU A 294      -1.115  15.645  10.841  1.00 10.00      A   
ATOM   2761  CA  LEU A 294      -0.025  17.229   9.971  1.00 10.00      A   
ATOM   2762  CB  LEU A 294       0.224  18.176  11.151  1.00 10.00      A   
ATOM   2763  CG  LEU A 294       1.346  19.203  10.982  1.00 10.00      A   
ATOM   2764  CD1 LEU A 294       1.075  20.109   9.790  1.00 10.00      A   
ATOM   2765  CD2 LEU A 294       1.502  20.026  12.252  1.00 10.00      A   
ATOM   2766  C   LEU A 294       1.193  16.354   9.726  1.00 10.00      A   
ATOM   2767  O   LEU A 294       1.496  15.459  10.516  1.00 10.00      A   
ATOM   2768  N   ASN A 295       1.878  16.605   8.620  1.00 10.00      A   
ATOM   2769  HN  ASN A 295       1.577  17.328   8.021  1.00 10.00      A   
ATOM   2770  CA  ASN A 295       3.068  15.839   8.267  1.00 10.00      A   
ATOM   2771  CB  ASN A 295       2.931  15.244   6.863  1.00 10.00      A   
ATOM   2772  CG  ASN A 295       4.011  14.230   6.521  1.00 10.00      A   
ATOM   2773  OD1 ASN A 295       5.138  14.292   7.022  1.00 10.00      A   
ATOM   2774  ND2 ASN A 295       3.669  13.281   5.661  1.00 10.00      A   
ATOM   2775 HD21 ASN A 295       2.754  13.293   5.298  1.00 10.00      A   
ATOM   2776 HD22 ASN A 295       4.337  12.613   5.409  1.00 10.00      A   
ATOM   2777  C   ASN A 295       4.307  16.715   8.349  1.00 10.00      A   
ATOM   2778  O   ASN A 295       4.512  17.600   7.518  1.00 10.00      A   
ATOM   2779  N   LEU A 296       5.127  16.458   9.353  1.00 10.00      A   
ATOM   2780  HN  LEU A 296       4.905  15.723   9.973  1.00 10.00      A   
ATOM   2781  CA  LEU A 296       6.355  17.206   9.565  1.00 10.00      A   
ATOM   2782  CB  LEU A 296       6.308  17.953  10.899  1.00 10.00      A   
ATOM   2783  CG  LEU A 296       5.204  19.005  11.039  1.00 10.00      A   
ATOM   2784  CD1 LEU A 296       5.145  19.530  12.465  1.00 10.00      A   
ATOM   2785  CD2 LEU A 296       5.413  20.146  10.050  1.00 10.00      A   
ATOM   2786  C   LEU A 296       7.552  16.262   9.528  1.00 10.00      A   
ATOM   2787  O   LEU A 296       8.579  16.513  10.154  1.00 10.00      A   
ATOM   2788  N   SER A 297       7.415  15.184   8.761  1.00 10.00      A   
ATOM   2789  HN  SER A 297       6.576  15.055   8.269  1.00 10.00      A   
ATOM   2790  CA  SER A 297       8.472  14.185   8.626  1.00 10.00      A   
ATOM   2791  CB  SER A 297       7.897  12.884   8.065  1.00 10.00      A   
ATOM   2792  OG  SER A 297       6.636  12.607   8.644  1.00 10.00      A   
ATOM   2793  HG  SER A 297       5.947  13.049   8.135  1.00 10.00      A   
ATOM   2794  C   SER A 297       9.601  14.692   7.729  1.00 10.00      A   
ATOM   2795  O   SER A 297      10.642  14.048   7.592  1.00 10.00      A   
ATOM   2796  N   TYR A 298       9.385  15.839   7.108  1.00 10.00      A   
ATOM   2797  HN  TYR A 298       8.527  16.298   7.235  1.00 10.00      A   
ATOM   2798  CA  TYR A 298      10.381  16.436   6.238  1.00 10.00      A   
ATOM   2799  CB  TYR A 298       9.836  16.590   4.815  1.00 10.00      A   
ATOM   2800  CG  TYR A 298       9.528  15.280   4.117  1.00 10.00      A   
ATOM   2801  CD1 TYR A 298       8.242  14.990   3.682  1.00 10.00      A   
ATOM   2802  CD2 TYR A 298      10.524  14.338   3.889  1.00 10.00      A   
ATOM   2803  CE1 TYR A 298       7.959  13.800   3.036  1.00 10.00      A   
ATOM   2804  CE2 TYR A 298      10.249  13.146   3.246  1.00 10.00      A   
ATOM   2805  CZ  TYR A 298       8.966  12.882   2.821  1.00 10.00      A   
ATOM   2806  OH  TYR A 298       8.687  11.698   2.176  1.00 10.00      A   
ATOM   2807  HH  TYR A 298       9.110  10.969   2.644  1.00 10.00      A   
ATOM   2808  C   TYR A 298      10.814  17.791   6.788  1.00 10.00      A   
ATOM   2809  O   TYR A 298      11.656  18.474   6.201  1.00 10.00      A   
ATOM   2810  N   ALA A 299      10.245  18.167   7.927  1.00 10.00      A   
ATOM   2811  HN  ALA A 299       9.601  17.567   8.364  1.00 10.00      A   
ATOM   2812  CA  ALA A 299      10.567  19.438   8.555  1.00 10.00      A   
ATOM   2813  CB  ALA A 299       9.348  19.991   9.276  1.00 10.00      A   
ATOM   2814  C   ALA A 299      11.733  19.276   9.523  1.00 10.00      A   
ATOM   2815  O   ALA A 299      11.540  18.936  10.689  1.00 10.00      A   
ATOM   2816  N   THR A 300      12.942  19.506   9.030  1.00 10.00      A   
ATOM   2817  HN  THR A 300      13.031  19.761   8.087  1.00 10.00      A   
ATOM   2818  CA  THR A 300      14.147  19.384   9.841  1.00 10.00      A   
ATOM   2819  CB  THR A 300      15.372  19.188   8.930  1.00 10.00      A   
ATOM   2820  OG1 THR A 300      14.957  18.527   7.724  1.00 10.00      A   
ATOM   2821  HG1 THR A 300      14.808  17.594   7.909  1.00 10.00      A   
ATOM   2822  CG2 THR A 300      16.422  18.340   9.630  1.00 10.00      A   
ATOM   2823  C   THR A 300      14.358  20.623  10.716  1.00 10.00      A   
ATOM   2824  O   THR A 300      15.414  21.252  10.685  1.00 10.00      A   
ATOM   2825  N   VAL A 301      13.348  20.959  11.503  1.00 10.00      A   
ATOM   2826  HN  VAL A 301      12.539  20.400  11.504  1.00 10.00      A   
ATOM   2827  CA  VAL A 301      13.410  22.124  12.379  1.00 10.00      A   
ATOM   2828  CB  VAL A 301      12.076  22.903  12.398  1.00 10.00      A   
ATOM   2829  CG1 VAL A 301      11.845  23.606  11.068  1.00 10.00      A   
ATOM   2830  CG2 VAL A 301      10.912  21.978  12.727  1.00 10.00      A   
ATOM   2831  C   VAL A 301      13.806  21.732  13.802  1.00 10.00      A   
ATOM   2832  O   VAL A 301      14.282  20.622  14.043  1.00 10.00      A   
ATOM   2833  N   GLN A 302      13.621  22.645  14.743  1.00 10.00      A   
ATOM   2834  HN  GLN A 302      13.226  23.514  14.504  1.00 10.00      A   
ATOM   2835  CA  GLN A 302      13.966  22.385  16.130  1.00 10.00      A   
ATOM   2836  CB  GLN A 302      14.609  23.623  16.757  1.00 10.00      A   
ATOM   2837  CG  GLN A 302      15.871  24.083  16.046  1.00 10.00      A   
ATOM   2838  CD  GLN A 302      17.050  23.169  16.310  1.00 10.00      A   
ATOM   2839  OE1 GLN A 302      17.885  23.447  17.170  1.00 10.00      A   
ATOM   2840  NE2 GLN A 302      17.123  22.067  15.578  1.00 10.00      A   
ATOM   2841 HE21 GLN A 302      16.421  21.909  14.909  1.00 10.00      A   
ATOM   2842 HE22 GLN A 302      17.864  21.445  15.749  1.00 10.00      A   
ATOM   2843  C   GLN A 302      12.736  21.956  16.916  1.00 10.00      A   
ATOM   2844  O   GLN A 302      11.606  22.179  16.473  1.00 10.00      A   
ATOM   2845  N   SER A 303      12.965  21.342  18.073  1.00 10.00      A   
ATOM   2846  HN  SER A 303      13.892  21.203  18.358  1.00 10.00      A   
ATOM   2847  CA  SER A 303      11.884  20.865  18.934  1.00 10.00      A   
ATOM   2848  CB  SER A 303      12.443  20.214  20.207  1.00 10.00      A   
ATOM   2849  OG  SER A 303      11.408  19.742  21.062  1.00 10.00      A   
ATOM   2850  HG  SER A 303      11.169  18.834  20.813  1.00 10.00      A   
ATOM   2851  C   SER A 303      10.928  21.990  19.298  1.00 10.00      A   
ATOM   2852  O   SER A 303       9.712  21.843  19.173  1.00 10.00      A   
ATOM   2853  N   TYR A 304      11.481  23.125  19.720  1.00 10.00      A   
ATOM   2854  HN  TYR A 304      12.460  23.189  19.781  1.00 10.00      A   
ATOM   2855  CA  TYR A 304      10.668  24.272  20.103  1.00 10.00      A   
ATOM   2856  CB  TYR A 304      11.530  25.425  20.628  1.00 10.00      A   
ATOM   2857  CG  TYR A 304      10.722  26.590  21.173  1.00 10.00      A   
ATOM   2858  CD1 TYR A 304       9.708  26.384  22.102  1.00 10.00      A   
ATOM   2859  CD2 TYR A 304      10.964  27.891  20.753  1.00 10.00      A   
ATOM   2860  CE1 TYR A 304       8.958  27.433  22.599  1.00 10.00      A   
ATOM   2861  CE2 TYR A 304      10.219  28.949  21.246  1.00 10.00      A   
ATOM   2862  CZ  TYR A 304       9.218  28.717  22.166  1.00 10.00      A   
ATOM   2863  OH  TYR A 304       8.471  29.771  22.651  1.00 10.00      A   
ATOM   2864  HH  TYR A 304       8.106  30.277  21.912  1.00 10.00      A   
ATOM   2865  C   TYR A 304       9.793  24.740  18.944  1.00 10.00      A   
ATOM   2866  O   TYR A 304       8.650  25.150  19.147  1.00 10.00      A   
ATOM   2867  N   ASP A 305      10.326  24.657  17.729  1.00 10.00      A   
ATOM   2868  HN  ASP A 305      11.234  24.306  17.630  1.00 10.00      A   
ATOM   2869  CA  ASP A 305       9.584  25.063  16.541  1.00 10.00      A   
ATOM   2870  CB  ASP A 305      10.464  25.018  15.291  1.00 10.00      A   
ATOM   2871  CG  ASP A 305      11.435  26.177  15.209  1.00 10.00      A   
ATOM   2872  OD1 ASP A 305      10.994  27.340  15.363  1.00 10.00      A   
ATOM   2873  OD2 ASP A 305      12.638  25.925  14.989  1.00 10.00      A   
ATOM   2874  C   ASP A 305       8.368  24.172  16.359  1.00 10.00      A   
ATOM   2875  O   ASP A 305       7.276  24.641  16.044  1.00 10.00      A   
ATOM   2876  N   LEU A 306       8.569  22.879  16.575  1.00 10.00      A   
ATOM   2877  HN  LEU A 306       9.471  22.572  16.815  1.00 10.00      A   
ATOM   2878  CA  LEU A 306       7.492  21.909  16.458  1.00 10.00      A   
ATOM   2879  CB  LEU A 306       8.052  20.487  16.506  1.00 10.00      A   
ATOM   2880  CG  LEU A 306       9.039  20.117  15.398  1.00 10.00      A   
ATOM   2881  CD1 LEU A 306       9.972  19.010  15.862  1.00 10.00      A   
ATOM   2882  CD2 LEU A 306       8.297  19.696  14.141  1.00 10.00      A   
ATOM   2883  C   LEU A 306       6.481  22.114  17.577  1.00 10.00      A   
ATOM   2884  O   LEU A 306       5.274  22.113  17.341  1.00 10.00      A   
ATOM   2885  N   VAL A 307       6.988  22.312  18.791  1.00 10.00      A   
ATOM   2886  HN  VAL A 307       7.966  22.307  18.904  1.00 10.00      A   
ATOM   2887  CA  VAL A 307       6.142  22.532  19.961  1.00 10.00      A   
ATOM   2888  CB  VAL A 307       6.985  22.733  21.243  1.00 10.00      A   
ATOM   2889  CG1 VAL A 307       6.111  23.172  22.409  1.00 10.00      A   
ATOM   2890  CG2 VAL A 307       7.736  21.458  21.596  1.00 10.00      A   
ATOM   2891  C   VAL A 307       5.236  23.745  19.749  1.00 10.00      A   
ATOM   2892  O   VAL A 307       4.045  23.703  20.064  1.00 10.00      A   
ATOM   2893  N   LYS A 308       5.802  24.819  19.203  1.00 10.00      A   
ATOM   2894  HN  LYS A 308       6.761  24.794  18.980  1.00 10.00      A   
ATOM   2895  CA  LYS A 308       5.043  26.039  18.941  1.00 10.00      A   
ATOM   2896  CB  LYS A 308       5.941  27.104  18.307  1.00 10.00      A   
ATOM   2897  CG  LYS A 308       6.864  27.809  19.289  1.00 10.00      A   
ATOM   2898  CD  LYS A 308       7.775  28.809  18.588  1.00 10.00      A   
ATOM   2899  CE  LYS A 308       8.800  28.108  17.711  1.00 10.00      A   
ATOM   2900  NZ  LYS A 308       9.877  29.025  17.241  1.00 10.00      A   
ATOM   2901  HZ1 LYS A 308      10.494  28.528  16.555  1.00 10.00      A   
ATOM   2902  HZ2 LYS A 308      10.458  29.343  18.042  1.00 10.00      A   
ATOM   2903  HZ3 LYS A 308       9.463  29.857  16.773  1.00 10.00      A   
ATOM   2904  C   LYS A 308       3.831  25.762  18.048  1.00 10.00      A   
ATOM   2905  O   LYS A 308       2.725  26.234  18.321  1.00 10.00      A   
ATOM   2906  N   LEU A 309       4.043  24.977  16.997  1.00 10.00      A   
ATOM   2907  HN  LEU A 309       4.943  24.619  16.843  1.00 10.00      A   
ATOM   2908  CA  LEU A 309       2.973  24.634  16.065  1.00 10.00      A   
ATOM   2909  CB  LEU A 309       3.551  24.086  14.754  1.00 10.00      A   
ATOM   2910  CG  LEU A 309       3.869  25.113  13.660  1.00 10.00      A   
ATOM   2911  CD1 LEU A 309       5.074  25.962  14.036  1.00 10.00      A   
ATOM   2912  CD2 LEU A 309       4.087  24.433  12.317  1.00 10.00      A   
ATOM   2913  C   LEU A 309       2.008  23.619  16.674  1.00 10.00      A   
ATOM   2914  O   LEU A 309       0.799  23.681  16.449  1.00 10.00      A   
ATOM   2915  N   LEU A 310       2.550  22.693  17.457  1.00 10.00      A   
ATOM   2916  HN  LEU A 310       3.525  22.704  17.602  1.00 10.00      A   
ATOM   2917  CA  LEU A 310       1.743  21.655  18.098  1.00 10.00      A   
ATOM   2918  CB  LEU A 310       2.622  20.614  18.793  1.00 10.00      A   
ATOM   2919  CG  LEU A 310       3.387  19.657  17.878  1.00 10.00      A   
ATOM   2920  CD1 LEU A 310       4.129  18.612  18.694  1.00 10.00      A   
ATOM   2921  CD2 LEU A 310       2.451  18.993  16.879  1.00 10.00      A   
ATOM   2922  C   LEU A 310       0.743  22.237  19.084  1.00 10.00      A   
ATOM   2923  O   LEU A 310      -0.403  21.802  19.138  1.00 10.00      A   
ATOM   2924  N   CYS A 311       1.169  23.243  19.843  1.00 10.00      A   
ATOM   2925  HN  CYS A 311       2.093  23.562  19.743  1.00 10.00      A   
ATOM   2926  CA  CYS A 311       0.304  23.881  20.829  1.00 10.00      A   
ATOM   2927  CB  CYS A 311       1.112  24.833  21.713  1.00 10.00      A   
ATOM   2928  SG  CYS A 311       2.507  24.049  22.558  1.00 10.00      A   
ATOM   2929  HG  CYS A 311       3.435  23.779  21.644  1.00 10.00      A   
ATOM   2930  C   CYS A 311      -0.859  24.623  20.167  1.00 10.00      A   
ATOM   2931  O   CYS A 311      -1.802  25.038  20.837  1.00 10.00      A   
ATOM   2932  N   GLN A 312      -0.780  24.782  18.849  1.00 10.00      A   
ATOM   2933  HN  GLN A 312      -0.002  24.423  18.372  1.00 10.00      A   
ATOM   2934  CA  GLN A 312      -1.820  25.466  18.096  1.00 10.00      A   
ATOM   2935  CB  GLN A 312      -1.199  26.344  17.008  1.00 10.00      A   
ATOM   2936  CG  GLN A 312      -1.115  27.822  17.351  1.00 10.00      A   
ATOM   2937  CD  GLN A 312      -2.342  28.612  16.926  1.00 10.00      A   
ATOM   2938  OE1 GLN A 312      -2.248  29.800  16.611  1.00 10.00      A   
ATOM   2939  NE2 GLN A 312      -3.502  27.964  16.916  1.00 10.00      A   
ATOM   2940 HE21 GLN A 312      -3.510  27.019  17.175  1.00 10.00      A   
ATOM   2941 HE22 GLN A 312      -4.307  28.467  16.664  1.00 10.00      A   
ATOM   2942  C   GLN A 312      -2.776  24.468  17.449  1.00 10.00      A   
ATOM   2943  O   GLN A 312      -3.773  24.862  16.849  1.00 10.00      A   
ATOM   2944  N   CYS A 313      -2.471  23.180  17.573  1.00 10.00      A   
ATOM   2945  HN  CYS A 313      -1.674  22.923  18.084  1.00 10.00      A   
ATOM   2946  CA  CYS A 313      -3.303  22.136  16.979  1.00 10.00      A   
ATOM   2947  CB  CYS A 313      -2.449  21.214  16.104  1.00 10.00      A   
ATOM   2948  SG  CYS A 313      -1.331  22.081  14.979  1.00 10.00      A   
ATOM   2949  HG  CYS A 313      -0.436  22.734  15.718  1.00 10.00      A   
ATOM   2950  C   CYS A 313      -4.035  21.317  18.045  1.00 10.00      A   
ATOM   2951  O   CYS A 313      -3.511  20.321  18.547  1.00 10.00      A   
ATOM   2952  N   PRO A 314      -5.260  21.727  18.410  1.00 10.00      A   
ATOM   2953  CA  PRO A 314      -6.057  21.036  19.417  1.00 10.00      A   
ATOM   2954  CB  PRO A 314      -6.849  22.187  20.037  1.00 10.00      A   
ATOM   2955  CG  PRO A 314      -7.044  23.167  18.923  1.00 10.00      A   
ATOM   2956  CD  PRO A 314      -5.964  22.916  17.896  1.00 10.00      A   
ATOM   2957  C   PRO A 314      -7.011  20.008  18.805  1.00 10.00      A   
ATOM   2958  O   PRO A 314      -7.730  19.307  19.519  1.00 10.00      A   
ATOM   2959  N   LYS A 315      -7.015  19.920  17.483  1.00 10.00      A   
ATOM   2960  HN  LYS A 315      -6.421  20.501  16.964  1.00 10.00      A   
ATOM   2961  CA  LYS A 315      -7.884  18.980  16.783  1.00 10.00      A   
ATOM   2962  CB  LYS A 315      -8.863  19.733  15.878  1.00 10.00      A   
ATOM   2963  CG  LYS A 315      -9.687  20.794  16.591  1.00 10.00      A   
ATOM   2964  CD  LYS A 315     -10.906  21.189  15.770  1.00 10.00      A   
ATOM   2965  CE  LYS A 315     -12.009  20.148  15.878  1.00 10.00      A   
ATOM   2966  NZ  LYS A 315     -12.628  20.136  17.230  1.00 10.00      A   
ATOM   2967  HZ1 LYS A 315     -12.953  21.090  17.485  1.00 10.00      A   
ATOM   2968  HZ2 LYS A 315     -11.937  19.821  17.942  1.00 10.00      A   
ATOM   2969  HZ3 LYS A 315     -13.443  19.491  17.245  1.00 10.00      A   
ATOM   2970  C   LYS A 315      -7.070  17.991  15.961  1.00 10.00      A   
ATOM   2971  O   LYS A 315      -7.603  17.311  15.082  1.00 10.00      A   
ATOM   2972  N   LEU A 316      -5.781  17.917  16.258  1.00 10.00      A   
ATOM   2973  HN  LEU A 316      -5.428  18.466  16.987  1.00 10.00      A   
ATOM   2974  CA  LEU A 316      -4.875  17.028  15.542  1.00 10.00      A   
ATOM   2975  CB  LEU A 316      -3.429  17.398  15.863  1.00 10.00      A   
ATOM   2976  CG  LEU A 316      -2.360  16.923  14.877  1.00 10.00      A   
ATOM   2977  CD1 LEU A 316      -2.601  17.512  13.494  1.00 10.00      A   
ATOM   2978  CD2 LEU A 316      -0.976  17.302  15.381  1.00 10.00      A   
ATOM   2979  C   LEU A 316      -5.138  15.570  15.900  1.00 10.00      A   
ATOM   2980  O   LEU A 316      -5.167  15.206  17.077  1.00 10.00      A   
ATOM   2981  N   GLN A 317      -5.341  14.742  14.881  1.00 10.00      A   
ATOM   2982  HN  GLN A 317      -5.307  15.094  13.965  1.00 10.00      A   
ATOM   2983  CA  GLN A 317      -5.609  13.326  15.088  1.00 10.00      A   
ATOM   2984  CB  GLN A 317      -6.934  12.922  14.439  1.00 10.00      A   
ATOM   2985  CG  GLN A 317      -8.152  13.554  15.090  1.00 10.00      A   
ATOM   2986  CD  GLN A 317      -9.450  12.928  14.627  1.00 10.00      A   
ATOM   2987  OE1 GLN A 317      -9.564  12.454  13.498  1.00 10.00      A   
ATOM   2988  NE2 GLN A 317     -10.440  12.914  15.501  1.00 10.00      A   
ATOM   2989 HE21 GLN A 317     -10.283  13.306  16.394  1.00 10.00      A   
ATOM   2990 HE22 GLN A 317     -11.292  12.518  15.229  1.00 10.00      A   
ATOM   2991  C   GLN A 317      -4.469  12.464  14.557  1.00 10.00      A   
ATOM   2992  O   GLN A 317      -4.063  11.496  15.200  1.00 10.00      A   
ATOM   2993  N   ARG A 318      -3.961  12.805  13.383  1.00 10.00      A   
ATOM   2994  HN  ARG A 318      -4.329  13.580  12.905  1.00 10.00      A   
ATOM   2995  CA  ARG A 318      -2.856  12.060  12.790  1.00 10.00      A   
ATOM   2996  CB  ARG A 318      -3.237  11.514  11.412  1.00 10.00      A   
ATOM   2997  CG  ARG A 318      -2.243  10.505  10.851  1.00 10.00      A   
ATOM   2998  CD  ARG A 318      -2.502  10.213   9.379  1.00 10.00      A   
ATOM   2999  NE  ARG A 318      -3.888   9.819   9.129  1.00 10.00      A   
ATOM   3000  HE  ARG A 318      -4.328   9.266   9.814  1.00 10.00      A   
ATOM   3001  CZ  ARG A 318      -4.570  10.141   8.033  1.00 10.00      A   
ATOM   3002  NH1 ARG A 318      -3.996  10.862   7.076  1.00 10.00      A   
ATOM   3003 HH11 ARG A 318      -4.531  11.118   6.218  1.00 10.00      A   
ATOM   3004 HH12 ARG A 318      -3.005  11.172   7.175  1.00 10.00      A   
ATOM   3005  NH2 ARG A 318      -5.832   9.745   7.888  1.00 10.00      A   
ATOM   3006 HH21 ARG A 318      -6.295   9.172   8.636  1.00 10.00      A   
ATOM   3007 HH22 ARG A 318      -6.368   9.999   7.033  1.00 10.00      A   
ATOM   3008  C   ARG A 318      -1.636  12.957  12.678  1.00 10.00      A   
ATOM   3009  O   ARG A 318      -1.661  13.970  11.974  1.00 10.00      A   
ATOM   3010  N   LEU A 319      -0.572  12.594  13.376  1.00 10.00      A   
ATOM   3011  HN  LEU A 319      -0.606  11.773  13.921  1.00 10.00      A   
ATOM   3012  CA  LEU A 319       0.646  13.382  13.354  1.00 10.00      A   
ATOM   3013  CB  LEU A 319       0.889  14.043  14.714  1.00 10.00      A   
ATOM   3014  CG  LEU A 319       2.156  14.897  14.833  1.00 10.00      A   
ATOM   3015  CD1 LEU A 319       2.097  16.089  13.891  1.00 10.00      A   
ATOM   3016  CD2 LEU A 319       2.369  15.354  16.264  1.00 10.00      A   
ATOM   3017  C   LEU A 319       1.863  12.561  12.948  1.00 10.00      A   
ATOM   3018  O   LEU A 319       2.172  11.530  13.551  1.00 10.00      A   
ATOM   3019  N   TRP A 320       2.538  13.031  11.912  1.00 10.00      A   
ATOM   3020  HN  TRP A 320       2.210  13.843  11.463  1.00 10.00      A   
ATOM   3021  CA  TRP A 320       3.749  12.398  11.413  1.00 10.00      A   
ATOM   3022  CB  TRP A 320       3.604  12.082   9.916  1.00 10.00      A   
ATOM   3023  CG  TRP A 320       2.735  10.898   9.597  1.00 10.00      A   
ATOM   3024  CD1 TRP A 320       1.735  10.374  10.363  1.00 10.00      A   
ATOM   3025  CD2 TRP A 320       2.794  10.095   8.414  1.00 10.00      A   
ATOM   3026  NE1 TRP A 320       1.170   9.294   9.733  1.00 10.00      A   
ATOM   3027  HE1 TRP A 320       0.427   8.741  10.089  1.00 10.00      A   
ATOM   3028  CE2 TRP A 320       1.802   9.102   8.533  1.00 10.00      A   
ATOM   3029  CE3 TRP A 320       3.591  10.119   7.267  1.00 10.00      A   
ATOM   3030  CZ2 TRP A 320       1.586   8.143   7.548  1.00 10.00      A   
ATOM   3031  CZ3 TRP A 320       3.374   9.168   6.291  1.00 10.00      A   
ATOM   3032  CH2 TRP A 320       2.380   8.194   6.437  1.00 10.00      A   
ATOM   3033  C   TRP A 320       4.892  13.384  11.613  1.00 10.00      A   
ATOM   3034  O   TRP A 320       4.902  14.443  10.993  1.00 10.00      A   
ATOM   3035  N   VAL A 321       5.834  13.066  12.486  1.00 10.00      A   
ATOM   3036  HN  VAL A 321       5.798  12.196  12.946  1.00 10.00      A   
ATOM   3037  CA  VAL A 321       6.943  13.977  12.757  1.00 10.00      A   
ATOM   3038  CB  VAL A 321       6.740  14.761  14.074  1.00 10.00      A   
ATOM   3039  CG1 VAL A 321       5.733  15.885  13.893  1.00 10.00      A   
ATOM   3040  CG2 VAL A 321       6.316  13.830  15.203  1.00 10.00      A   
ATOM   3041  C   VAL A 321       8.276  13.255  12.830  1.00 10.00      A   
ATOM   3042  O   VAL A 321       8.346  12.030  12.753  1.00 10.00      A   
ATOM   3043  N   LEU A 322       9.333  14.036  12.975  1.00 10.00      A   
ATOM   3044  HN  LEU A 322       9.205  15.007  13.016  1.00 10.00      A   
ATOM   3045  CA  LEU A 322      10.677  13.500  13.081  1.00 10.00      A   
ATOM   3046  CB  LEU A 322      11.669  14.427  12.378  1.00 10.00      A   
ATOM   3047  CG  LEU A 322      11.671  14.379  10.852  1.00 10.00      A   
ATOM   3048  CD1 LEU A 322      12.316  15.631  10.283  1.00 10.00      A   
ATOM   3049  CD2 LEU A 322      12.395  13.134  10.363  1.00 10.00      A   
ATOM   3050  C   LEU A 322      11.063  13.365  14.549  1.00 10.00      A   
ATOM   3051  O   LEU A 322      10.379  13.888  15.427  1.00 10.00      A   
ATOM   3052  N   ASP A 323      12.171  12.683  14.805  1.00 10.00      A   
ATOM   3053  HN  ASP A 323      12.676  12.294  14.054  1.00 10.00      A   
ATOM   3054  CA  ASP A 323      12.663  12.479  16.164  1.00 10.00      A   
ATOM   3055  CB  ASP A 323      13.730  11.375  16.222  1.00 10.00      A   
ATOM   3056  CG  ASP A 323      14.936  11.603  15.321  1.00 10.00      A   
ATOM   3057  OD1 ASP A 323      14.932  12.563  14.524  1.00 10.00      A   
ATOM   3058  OD2 ASP A 323      15.893  10.798  15.396  1.00 10.00      A   
ATOM   3059  C   ASP A 323      13.164  13.774  16.795  1.00 10.00      A   
ATOM   3060  O   ASP A 323      13.443  13.827  17.993  1.00 10.00      A   
ATOM   3061  N   TYR A 324      13.238  14.830  15.984  1.00 10.00      A   
ATOM   3062  HN  TYR A 324      12.998  14.717  15.040  1.00 10.00      A   
ATOM   3063  CA  TYR A 324      13.679  16.142  16.448  1.00 10.00      A   
ATOM   3064  CB  TYR A 324      13.859  17.093  15.264  1.00 10.00      A   
ATOM   3065  CG  TYR A 324      15.298  17.249  14.829  1.00 10.00      A   
ATOM   3066  CD1 TYR A 324      15.818  16.499  13.785  1.00 10.00      A   
ATOM   3067  CD2 TYR A 324      16.140  18.149  15.472  1.00 10.00      A   
ATOM   3068  CE1 TYR A 324      17.136  16.641  13.394  1.00 10.00      A   
ATOM   3069  CE2 TYR A 324      17.459  18.299  15.088  1.00 10.00      A   
ATOM   3070  CZ  TYR A 324      17.953  17.541  14.048  1.00 10.00      A   
ATOM   3071  OH  TYR A 324      19.268  17.684  13.653  1.00 10.00      A   
ATOM   3072  HH  TYR A 324      19.844  17.676  14.428  1.00 10.00      A   
ATOM   3073  C   TYR A 324      12.699  16.739  17.458  1.00 10.00      A   
ATOM   3074  O   TYR A 324      12.999  17.738  18.116  1.00 10.00      A   
ATOM   3075  N   ILE A 325      11.523  16.126  17.564  1.00 10.00      A   
ATOM   3076  HN  ILE A 325      11.342  15.349  16.994  1.00 10.00      A   
ATOM   3077  CA  ILE A 325      10.496  16.574  18.498  1.00 10.00      A   
ATOM   3078  CB  ILE A 325       9.151  15.833  18.276  1.00 10.00      A   
ATOM   3079  CG1 ILE A 325       8.065  16.375  19.209  1.00 10.00      A   
ATOM   3080  CG2 ILE A 325       9.302  14.323  18.437  1.00 10.00      A   
ATOM   3081  CD1 ILE A 325       7.667  17.808  18.926  1.00 10.00      A   
ATOM   3082  C   ILE A 325      10.973  16.402  19.942  1.00 10.00      A   
ATOM   3083  O   ILE A 325      10.646  17.209  20.815  1.00 10.00      A   
ATOM   3084  N   GLU A 326      11.771  15.356  20.168  1.00 10.00      A   
ATOM   3085  HN  GLU A 326      11.996  14.770  19.418  1.00 10.00      A   
ATOM   3086  CA  GLU A 326      12.328  15.055  21.486  1.00 10.00      A   
ATOM   3087  CB  GLU A 326      13.216  16.203  21.974  1.00 10.00      A   
ATOM   3088  CG  GLU A 326      14.270  16.625  20.961  1.00 10.00      A   
ATOM   3089  CD  GLU A 326      15.320  17.543  21.544  1.00 10.00      A   
ATOM   3090  OE1 GLU A 326      14.967  18.659  21.982  1.00 10.00      A   
ATOM   3091  OE2 GLU A 326      16.503  17.156  21.558  1.00 10.00      A   
ATOM   3092  C   GLU A 326      11.253  14.688  22.517  1.00 10.00      A   
ATOM   3093  O   GLU A 326      10.055  14.862  22.276  1.00 10.00      A   
ATOM   3094  N   ASP A 327      11.692  14.179  23.670  1.00 10.00      A   
ATOM   3095  HN  ASP A 327      12.661  14.075  23.810  1.00 10.00      A   
ATOM   3096  CA  ASP A 327      10.773  13.768  24.736  1.00 10.00      A   
ATOM   3097  CB  ASP A 327      11.537  13.197  25.939  1.00 10.00      A   
ATOM   3098  CG  ASP A 327      12.277  11.909  25.647  1.00 10.00      A   
ATOM   3099  OD1 ASP A 327      11.685  10.991  25.051  1.00 10.00      A   
ATOM   3100  OD2 ASP A 327      13.463  11.803  26.033  1.00 10.00      A   
ATOM   3101  C   ASP A 327       9.901  14.927  25.203  1.00 10.00      A   
ATOM   3102  O   ASP A 327       8.691  14.780  25.382  1.00 10.00      A   
ATOM   3103  N   ALA A 328      10.528  16.084  25.383  1.00 10.00      A   
ATOM   3104  HN  ALA A 328      11.493  16.130  25.209  1.00 10.00      A   
ATOM   3105  CA  ALA A 328       9.836  17.285  25.837  1.00 10.00      A   
ATOM   3106  CB  ALA A 328      10.823  18.431  25.994  1.00 10.00      A   
ATOM   3107  C   ALA A 328       8.706  17.677  24.888  1.00 10.00      A   
ATOM   3108  O   ALA A 328       7.637  18.107  25.328  1.00 10.00      A   
ATOM   3109  N   GLY A 329       8.946  17.524  23.593  1.00 10.00      A   
ATOM   3110  HN  GLY A 329       9.815  17.174  23.303  1.00 10.00      A   
ATOM   3111  CA  GLY A 329       7.942  17.866  22.606  1.00 10.00      A   
ATOM   3112  C   GLY A 329       6.749  16.934  22.647  1.00 10.00      A   
ATOM   3113  O   GLY A 329       5.603  17.374  22.548  1.00 10.00      A   
ATOM   3114  N   LEU A 330       7.016  15.644  22.794  1.00 10.00      A   
ATOM   3115  HN  LEU A 330       7.951  15.355  22.861  1.00 10.00      A   
ATOM   3116  CA  LEU A 330       5.956  14.646  22.848  1.00 10.00      A   
ATOM   3117  CB  LEU A 330       6.538  13.234  22.760  1.00 10.00      A   
ATOM   3118  CG  LEU A 330       7.072  12.818  21.387  1.00 10.00      A   
ATOM   3119  CD1 LEU A 330       7.603  11.397  21.426  1.00 10.00      A   
ATOM   3120  CD2 LEU A 330       5.993  12.958  20.324  1.00 10.00      A   
ATOM   3121  C   LEU A 330       5.095  14.811  24.097  1.00 10.00      A   
ATOM   3122  O   LEU A 330       3.896  14.531  24.078  1.00 10.00      A   
ATOM   3123  N   GLU A 331       5.711  15.276  25.173  1.00 10.00      A   
ATOM   3124  HN  GLU A 331       6.674  15.465  25.127  1.00 10.00      A   
ATOM   3125  CA  GLU A 331       4.999  15.499  26.427  1.00 10.00      A   
ATOM   3126  CB  GLU A 331       5.974  15.925  27.531  1.00 10.00      A   
ATOM   3127  CG  GLU A 331       5.296  16.500  28.765  1.00 10.00      A   
ATOM   3128  CD  GLU A 331       6.247  16.673  29.926  1.00 10.00      A   
ATOM   3129  OE1 GLU A 331       6.791  17.784  30.092  1.00 10.00      A   
ATOM   3130  OE2 GLU A 331       6.448  15.698  30.681  1.00 10.00      A   
ATOM   3131  C   GLU A 331       3.907  16.555  26.248  1.00 10.00      A   
ATOM   3132  O   GLU A 331       2.765  16.367  26.677  1.00 10.00      A   
ATOM   3133  N   VAL A 332       4.272  17.662  25.605  1.00 10.00      A   
ATOM   3134  HN  VAL A 332       5.200  17.747  25.295  1.00 10.00      A   
ATOM   3135  CA  VAL A 332       3.339  18.756  25.357  1.00 10.00      A   
ATOM   3136  CB  VAL A 332       4.039  19.959  24.689  1.00 10.00      A   
ATOM   3137  CG1 VAL A 332       3.092  21.143  24.577  1.00 10.00      A   
ATOM   3138  CG2 VAL A 332       5.281  20.353  25.468  1.00 10.00      A   
ATOM   3139  C   VAL A 332       2.198  18.283  24.467  1.00 10.00      A   
ATOM   3140  O   VAL A 332       1.047  18.689  24.640  1.00 10.00      A   
ATOM   3141  N   LEU A 333       2.528  17.405  23.531  1.00 10.00      A   
ATOM   3142  HN  LEU A 333       3.463  17.113  23.462  1.00 10.00      A   
ATOM   3143  CA  LEU A 333       1.551  16.859  22.602  1.00 10.00      A   
ATOM   3144  CB  LEU A 333       2.234  15.867  21.656  1.00 10.00      A   
ATOM   3145  CG  LEU A 333       1.344  15.207  20.601  1.00 10.00      A   
ATOM   3146  CD1 LEU A 333       0.963  16.202  19.518  1.00 10.00      A   
ATOM   3147  CD2 LEU A 333       2.036  13.994  20.003  1.00 10.00      A   
ATOM   3148  C   LEU A 333       0.416  16.166  23.346  1.00 10.00      A   
ATOM   3149  O   LEU A 333      -0.751  16.320  22.987  1.00 10.00      A   
ATOM   3150  N   ALA A 334       0.762  15.425  24.396  1.00 10.00      A   
ATOM   3151  HN  ALA A 334       1.710  15.358  24.638  1.00 10.00      A   
ATOM   3152  CA  ALA A 334      -0.222  14.698  25.193  1.00 10.00      A   
ATOM   3153  CB  ALA A 334       0.476  13.775  26.180  1.00 10.00      A   
ATOM   3154  C   ALA A 334      -1.174  15.642  25.924  1.00 10.00      A   
ATOM   3155  O   ALA A 334      -2.283  15.255  26.299  1.00 10.00      A   
ATOM   3156  N   SER A 335      -0.744  16.874  26.131  1.00 10.00      A   
ATOM   3157  HN  SER A 335       0.153  17.129  25.823  1.00 10.00      A   
ATOM   3158  CA  SER A 335      -1.569  17.857  26.813  1.00 10.00      A   
ATOM   3159  CB  SER A 335      -0.733  18.675  27.796  1.00 10.00      A   
ATOM   3160  OG  SER A 335      -0.329  17.887  28.903  1.00 10.00      A   
ATOM   3161  HG  SER A 335      -1.103  17.452  29.278  1.00 10.00      A   
ATOM   3162  C   SER A 335      -2.280  18.773  25.821  1.00 10.00      A   
ATOM   3163  O   SER A 335      -3.168  19.535  26.197  1.00 10.00      A   
ATOM   3164  N   THR A 336      -1.907  18.683  24.553  1.00 10.00      A   
ATOM   3165  HN  THR A 336      -1.215  18.040  24.299  1.00 10.00      A   
ATOM   3166  CA  THR A 336      -2.515  19.519  23.530  1.00 10.00      A   
ATOM   3167  CB  THR A 336      -1.453  20.207  22.652  1.00 10.00      A   
ATOM   3168  OG1 THR A 336      -0.406  20.723  23.493  1.00 10.00      A   
ATOM   3169  HG1 THR A 336       0.043  19.990  23.933  1.00 10.00      A   
ATOM   3170  CG2 THR A 336      -2.086  21.358  21.878  1.00 10.00      A   
ATOM   3171  C   THR A 336      -3.491  18.725  22.658  1.00 10.00      A   
ATOM   3172  O   THR A 336      -4.678  19.051  22.586  1.00 10.00      A   
ATOM   3173  N   CYS A 337      -3.001  17.668  22.026  1.00 10.00      A   
ATOM   3174  HN  CYS A 337      -2.058  17.426  22.153  1.00 10.00      A   
ATOM   3175  CA  CYS A 337      -3.832  16.841  21.166  1.00 10.00      A   
ATOM   3176  CB  CYS A 337      -3.023  16.349  19.962  1.00 10.00      A   
ATOM   3177  SG  CYS A 337      -2.070  17.648  19.136  1.00 10.00      A   
ATOM   3178  HG  CYS A 337      -2.813  18.749  19.098  1.00 10.00      A   
ATOM   3179  C   CYS A 337      -4.412  15.668  21.950  1.00 10.00      A   
ATOM   3180  O   CYS A 337      -3.825  14.588  22.011  1.00 10.00      A   
ATOM   3181  N   LYS A 338      -5.562  15.900  22.561  1.00 10.00      A   
ATOM   3182  HN  LYS A 338      -5.983  16.784  22.463  1.00 10.00      A   
ATOM   3183  CA  LYS A 338      -6.230  14.882  23.358  1.00 10.00      A   
ATOM   3184  CB  LYS A 338      -7.181  15.532  24.368  1.00 10.00      A   
ATOM   3185  CG  LYS A 338      -6.490  16.353  25.442  1.00 10.00      A   
ATOM   3186  CD  LYS A 338      -5.600  15.483  26.315  1.00 10.00      A   
ATOM   3187  CE  LYS A 338      -5.162  16.227  27.564  1.00 10.00      A   
ATOM   3188  NZ  LYS A 338      -4.159  15.462  28.349  1.00 10.00      A   
ATOM   3189  HZ1 LYS A 338      -3.860  16.016  29.174  1.00 10.00      A   
ATOM   3190  HZ2 LYS A 338      -3.325  15.259  27.761  1.00 10.00      A   
ATOM   3191  HZ3 LYS A 338      -4.564  14.565  28.680  1.00 10.00      A   
ATOM   3192  C   LYS A 338      -7.004  13.915  22.475  1.00 10.00      A   
ATOM   3193  O   LYS A 338      -7.386  12.832  22.910  1.00 10.00      A   
ATOM   3194  N   ASP A 339      -7.237  14.306  21.232  1.00 10.00      A   
ATOM   3195  HN  ASP A 339      -6.913  15.181  20.933  1.00 10.00      A   
ATOM   3196  CA  ASP A 339      -7.978  13.463  20.306  1.00 10.00      A   
ATOM   3197  CB  ASP A 339      -9.097  14.249  19.624  1.00 10.00      A   
ATOM   3198  CG  ASP A 339     -10.298  13.376  19.320  1.00 10.00      A   
ATOM   3199  OD1 ASP A 339     -10.801  12.704  20.249  1.00 10.00      A   
ATOM   3200  OD2 ASP A 339     -10.749  13.357  18.158  1.00 10.00      A   
ATOM   3201  C   ASP A 339      -7.064  12.809  19.277  1.00 10.00      A   
ATOM   3202  O   ASP A 339      -7.521  12.344  18.232  1.00 10.00      A   
ATOM   3203  N   LEU A 340      -5.772  12.766  19.587  1.00 10.00      A   
ATOM   3204  HN  LEU A 340      -5.472  13.154  20.435  1.00 10.00      A   
ATOM   3205  CA  LEU A 340      -4.782  12.161  18.701  1.00 10.00      A   
ATOM   3206  CB  LEU A 340      -3.376  12.372  19.267  1.00 10.00      A   
ATOM   3207  CG  LEU A 340      -2.209  12.007  18.347  1.00 10.00      A   
ATOM   3208  CD1 LEU A 340      -1.992  13.086  17.295  1.00 10.00      A   
ATOM   3209  CD2 LEU A 340      -0.940  11.779  19.155  1.00 10.00      A   
ATOM   3210  C   LEU A 340      -5.063  10.669  18.535  1.00 10.00      A   
ATOM   3211  O   LEU A 340      -5.348   9.977  19.509  1.00 10.00      A   
ATOM   3212  N   ARG A 341      -4.989  10.185  17.305  1.00 10.00      A   
ATOM   3213  HN  ARG A 341      -4.743  10.791  16.568  1.00 10.00      A   
ATOM   3214  CA  ARG A 341      -5.252   8.782  17.014  1.00 10.00      A   
ATOM   3215  CB  ARG A 341      -6.320   8.651  15.920  1.00 10.00      A   
ATOM   3216  CG  ARG A 341      -7.508   9.586  16.078  1.00 10.00      A   
ATOM   3217  CD  ARG A 341      -8.350   9.227  17.290  1.00 10.00      A   
ATOM   3218  NE  ARG A 341      -9.415  10.203  17.517  1.00 10.00      A   
ATOM   3219  HE  ARG A 341      -9.140  11.135  17.706  1.00 10.00      A   
ATOM   3220  CZ  ARG A 341     -10.718   9.917  17.470  1.00 10.00      A   
ATOM   3221  NH1 ARG A 341     -11.118   8.683  17.198  1.00 10.00      A   
ATOM   3222 HH11 ARG A 341     -12.138   8.459  17.157  1.00 10.00      A   
ATOM   3223 HH12 ARG A 341     -10.419   7.935  17.019  1.00 10.00      A   
ATOM   3224  NH2 ARG A 341     -11.617  10.864  17.697  1.00 10.00      A   
ATOM   3225 HH21 ARG A 341     -11.308  11.848  17.913  1.00 10.00      A   
ATOM   3226 HH22 ARG A 341     -12.638  10.642  17.662  1.00 10.00      A   
ATOM   3227  C   ARG A 341      -3.983   8.065  16.566  1.00 10.00      A   
ATOM   3228  O   ARG A 341      -3.722   6.930  16.976  1.00 10.00      A   
ATOM   3229  N   GLU A 342      -3.192   8.730  15.730  1.00 10.00      A   
ATOM   3230  HN  GLU A 342      -3.433   9.645  15.460  1.00 10.00      A   
ATOM   3231  CA  GLU A 342      -1.968   8.138  15.214  1.00 10.00      A   
ATOM   3232  CB  GLU A 342      -2.148   7.730  13.747  1.00 10.00      A   
ATOM   3233  CG  GLU A 342      -0.950   7.008  13.155  1.00 10.00      A   
ATOM   3234  CD  GLU A 342      -1.079   6.772  11.667  1.00 10.00      A   
ATOM   3235  OE1 GLU A 342      -1.651   5.736  11.266  1.00 10.00      A   
ATOM   3236  OE2 GLU A 342      -0.575   7.605  10.890  1.00 10.00      A   
ATOM   3237  C   GLU A 342      -0.776   9.076  15.350  1.00 10.00      A   
ATOM   3238  O   GLU A 342      -0.866  10.272  15.059  1.00 10.00      A   
ATOM   3239  N   LEU A 343       0.341   8.510  15.779  1.00 10.00      A   
ATOM   3240  HN  LEU A 343       0.338   7.548  15.977  1.00 10.00      A   
ATOM   3241  CA  LEU A 343       1.575   9.256  15.949  1.00 10.00      A   
ATOM   3242  CB  LEU A 343       1.819   9.572  17.427  1.00 10.00      A   
ATOM   3243  CG  LEU A 343       3.108  10.333  17.753  1.00 10.00      A   
ATOM   3244  CD1 LEU A 343       3.109  11.702  17.088  1.00 10.00      A   
ATOM   3245  CD2 LEU A 343       3.288  10.466  19.258  1.00 10.00      A   
ATOM   3246  C   LEU A 343       2.746   8.464  15.376  1.00 10.00      A   
ATOM   3247  O   LEU A 343       3.124   7.421  15.914  1.00 10.00      A   
ATOM   3248  N   ARG A 344       3.306   8.950  14.276  1.00 10.00      A   
ATOM   3249  HN  ARG A 344       2.958   9.787  13.889  1.00 10.00      A   
ATOM   3250  CA  ARG A 344       4.432   8.282  13.632  1.00 10.00      A   
ATOM   3251  CB  ARG A 344       4.109   7.944  12.169  1.00 10.00      A   
ATOM   3252  CG  ARG A 344       2.902   7.029  11.998  1.00 10.00      A   
ATOM   3253  CD  ARG A 344       2.816   6.435  10.595  1.00 10.00      A   
ATOM   3254  NE  ARG A 344       1.503   5.823  10.360  1.00 10.00      A   
ATOM   3255  HE  ARG A 344       0.710   6.345  10.644  1.00 10.00      A   
ATOM   3256  CZ  ARG A 344       1.299   4.640   9.772  1.00 10.00      A   
ATOM   3257  NH1 ARG A 344       2.318   3.919   9.324  1.00 10.00      A   
ATOM   3258 HH11 ARG A 344       3.300   4.263   9.421  1.00 10.00      A   
ATOM   3259 HH12 ARG A 344       2.137   3.002   8.862  1.00 10.00      A   
ATOM   3260  NH2 ARG A 344       0.059   4.171   9.668  1.00 10.00      A   
ATOM   3261 HH21 ARG A 344      -0.747   4.727  10.047  1.00 10.00      A   
ATOM   3262 HH22 ARG A 344      -0.124   3.238   9.210  1.00 10.00      A   
ATOM   3263  C   ARG A 344       5.698   9.131  13.729  1.00 10.00      A   
ATOM   3264  O   ARG A 344       5.749  10.242  13.201  1.00 10.00      A   
ATOM   3265  N   VAL A 345       6.703   8.609  14.428  1.00 10.00      A   
ATOM   3266  HN  VAL A 345       6.589   7.726  14.845  1.00 10.00      A   
ATOM   3267  CA  VAL A 345       7.970   9.310  14.602  1.00 10.00      A   
ATOM   3268  CB  VAL A 345       8.473   9.214  16.061  1.00 10.00      A   
ATOM   3269  CG1 VAL A 345       9.729  10.049  16.258  1.00 10.00      A   
ATOM   3270  CG2 VAL A 345       7.384   9.651  17.033  1.00 10.00      A   
ATOM   3271  C   VAL A 345       9.036   8.754  13.655  1.00 10.00      A   
ATOM   3272  O   VAL A 345       9.337   7.556  13.680  1.00 10.00      A   
ATOM   3273  N   PHE A 346       9.592   9.629  12.825  1.00 10.00      A   
ATOM   3274  HN  PHE A 346       9.298  10.569  12.858  1.00 10.00      A   
ATOM   3275  CA  PHE A 346      10.624   9.250  11.866  1.00 10.00      A   
ATOM   3276  CB  PHE A 346      10.313   9.843  10.490  1.00 10.00      A   
ATOM   3277  CG  PHE A 346       9.103   9.250   9.828  1.00 10.00      A   
ATOM   3278  CD1 PHE A 346       7.831   9.684  10.161  1.00 10.00      A   
ATOM   3279  CD2 PHE A 346       9.239   8.263   8.868  1.00 10.00      A   
ATOM   3280  CE1 PHE A 346       6.718   9.144   9.544  1.00 10.00      A   
ATOM   3281  CE2 PHE A 346       8.131   7.716   8.246  1.00 10.00      A   
ATOM   3282  CZ  PHE A 346       6.869   8.158   8.586  1.00 10.00      A   
ATOM   3283  C   PHE A 346      11.995   9.724  12.342  1.00 10.00      A   
ATOM   3284  O   PHE A 346      12.130  10.837  12.842  1.00 10.00      A   
ATOM   3285  N   PRO A 347      13.029   8.884  12.208  1.00 10.00      A   
ATOM   3286  CA  PRO A 347      14.387   9.237  12.630  1.00 10.00      A   
ATOM   3287  CB  PRO A 347      15.081   7.877  12.722  1.00 10.00      A   
ATOM   3288  CG  PRO A 347      14.386   7.034  11.705  1.00 10.00      A   
ATOM   3289  CD  PRO A 347      12.959   7.518  11.651  1.00 10.00      A   
ATOM   3290  C   PRO A 347      15.103  10.133  11.617  1.00 10.00      A   
ATOM   3291  O   PRO A 347      15.040   9.894  10.409  1.00 10.00      A   
ATOM   3292  N   SER A 348      15.781  11.163  12.115  1.00 10.00      A   
ATOM   3293  HN  SER A 348      15.777  11.312  13.089  1.00 10.00      A   
ATOM   3294  CA  SER A 348      16.517  12.090  11.255  1.00 10.00      A   
ATOM   3295  CB  SER A 348      16.937  13.325  12.049  1.00 10.00      A   
ATOM   3296  OG  SER A 348      17.270  12.973  13.383  1.00 10.00      A   
ATOM   3297  HG  SER A 348      16.448  12.876  13.903  1.00 10.00      A   
ATOM   3298  C   SER A 348      17.741  11.401  10.655  1.00 10.00      A   
ATOM   3299  O   SER A 348      17.873  11.289   9.432  1.00 10.00      A   
ATOM   3300  N   GLU A 349      18.632  10.946  11.529  1.00 10.00      A   
ATOM   3301  HN  GLU A 349      18.475  11.098  12.484  1.00 10.00      A   
ATOM   3302  CA  GLU A 349      19.840  10.243  11.114  1.00 10.00      A   
ATOM   3303  CB  GLU A 349      21.080  10.877  11.747  1.00 10.00      A   
ATOM   3304  CG  GLU A 349      21.332  12.323  11.346  1.00 10.00      A   
ATOM   3305  CD  GLU A 349      21.459  12.509   9.848  1.00 10.00      A   
ATOM   3306  OE1 GLU A 349      22.292  11.827   9.216  1.00 10.00      A   
ATOM   3307  OE2 GLU A 349      20.731  13.349   9.289  1.00 10.00      A   
ATOM   3308  C   GLU A 349      19.738   8.775  11.527  1.00 10.00      A   
ATOM   3309  O   GLU A 349      20.065   8.416  12.659  1.00 10.00      A   
ATOM   3310  N   PRO A 350      19.283   7.907  10.612  1.00 10.00      A   
ATOM   3311  CA  PRO A 350      19.104   6.478  10.888  1.00 10.00      A   
ATOM   3312  CB  PRO A 350      18.150   6.039   9.778  1.00 10.00      A   
ATOM   3313  CG  PRO A 350      18.476   6.936   8.635  1.00 10.00      A   
ATOM   3314  CD  PRO A 350      18.897   8.253   9.231  1.00 10.00      A   
ATOM   3315  C   PRO A 350      20.403   5.678  10.827  1.00 10.00      A   
ATOM   3316  O   PRO A 350      20.429   4.503  11.199  1.00 10.00      A   
ATOM   3317  N   PHE A 351      21.473   6.309  10.365  1.00 10.00      A   
ATOM   3318  HN  PHE A 351      21.398   7.247  10.088  1.00 10.00      A   
ATOM   3319  CA  PHE A 351      22.759   5.637  10.260  1.00 10.00      A   
ATOM   3320  CB  PHE A 351      23.371   5.826   8.871  1.00 10.00      A   
ATOM   3321  CG  PHE A 351      22.812   4.877   7.846  1.00 10.00      A   
ATOM   3322  CD1 PHE A 351      21.511   5.022   7.382  1.00 10.00      A   
ATOM   3323  CD2 PHE A 351      23.580   3.838   7.353  1.00 10.00      A   
ATOM   3324  CE1 PHE A 351      20.990   4.147   6.449  1.00 10.00      A   
ATOM   3325  CE2 PHE A 351      23.067   2.961   6.418  1.00 10.00      A   
ATOM   3326  CZ  PHE A 351      21.771   3.116   5.967  1.00 10.00      A   
ATOM   3327  C   PHE A 351      23.709   6.088  11.359  1.00 10.00      A   
ATOM   3328  O   PHE A 351      24.898   5.765  11.344  1.00 10.00      A   
ATOM   3329  N   VAL A 352      23.174   6.827  12.320  1.00 10.00      A   
ATOM   3330  HN  VAL A 352      22.217   7.042  12.286  1.00 10.00      A   
ATOM   3331  CA  VAL A 352      23.965   7.308  13.441  1.00 10.00      A   
ATOM   3332  CB  VAL A 352      23.883   8.843  13.606  1.00 10.00      A   
ATOM   3333  CG1 VAL A 352      24.753   9.305  14.768  1.00 10.00      A   
ATOM   3334  CG2 VAL A 352      24.311   9.539  12.324  1.00 10.00      A   
ATOM   3335  C   VAL A 352      23.504   6.621  14.720  1.00 10.00      A   
ATOM   3336  O   VAL A 352      22.359   6.793  15.154  1.00 10.00      A   
ATOM   3337  N   MET A 353      24.394   5.825  15.295  1.00 10.00      A   
ATOM   3338  HN  MET A 353      25.278   5.730  14.882  1.00 10.00      A   
ATOM   3339  CA  MET A 353      24.110   5.088  16.519  1.00 10.00      A   
ATOM   3340  CB  MET A 353      25.291   4.173  16.860  1.00 10.00      A   
ATOM   3341  CG  MET A 353      25.164   3.460  18.195  1.00 10.00      A   
ATOM   3342  SD  MET A 353      26.658   2.561  18.648  1.00 10.00      A   
ATOM   3343  CE  MET A 353      26.149   1.860  20.215  1.00 10.00      A   
ATOM   3344  C   MET A 353      23.835   6.034  17.685  1.00 10.00      A   
ATOM   3345  O   MET A 353      22.978   5.766  18.530  1.00 10.00      A   
ATOM   3346  N   GLU A 354      24.578   7.131  17.730  1.00 10.00      A   
ATOM   3347  HN  GLU A 354      25.250   7.281  17.028  1.00 10.00      A   
ATOM   3348  CA  GLU A 354      24.422   8.119  18.789  1.00 10.00      A   
ATOM   3349  CB  GLU A 354      25.648   9.034  18.848  1.00 10.00      A   
ATOM   3350  CG  GLU A 354      26.945   8.334  19.215  1.00 10.00      A   
ATOM   3351  CD  GLU A 354      26.836   7.543  20.497  1.00 10.00      A   
ATOM   3352  OE1 GLU A 354      26.772   8.162  21.579  1.00 10.00      A   
ATOM   3353  OE2 GLU A 354      26.814   6.296  20.431  1.00 10.00      A   
ATOM   3354  C   GLU A 354      23.174   8.960  18.562  1.00 10.00      A   
ATOM   3355  O   GLU A 354      22.921   9.416  17.446  1.00 10.00      A   
ATOM   3356  N   PRO A 355      22.358   9.154  19.609  1.00 10.00      A   
ATOM   3357  CA  PRO A 355      21.144   9.964  19.522  1.00 10.00      A   
ATOM   3358  CB  PRO A 355      20.473   9.775  20.892  1.00 10.00      A   
ATOM   3359  CG  PRO A 355      21.143   8.587  21.495  1.00 10.00      A   
ATOM   3360  CD  PRO A 355      22.540   8.587  20.950  1.00 10.00      A   
ATOM   3361  C   PRO A 355      21.492  11.431  19.315  1.00 10.00      A   
ATOM   3362  O   PRO A 355      22.096  12.063  20.184  1.00 10.00      A   
ATOM   3363  N   ASN A 356      21.127  11.960  18.157  1.00 10.00      A   
ATOM   3364  HN  ASN A 356      20.665  11.397  17.499  1.00 10.00      A   
ATOM   3365  CA  ASN A 356      21.396  13.353  17.832  1.00 10.00      A   
ATOM   3366  CB  ASN A 356      21.379  13.580  16.310  1.00 10.00      A   
ATOM   3367  CG  ASN A 356      20.083  13.154  15.635  1.00 10.00      A   
ATOM   3368  OD1 ASN A 356      19.426  12.196  16.052  1.00 10.00      A   
ATOM   3369  ND2 ASN A 356      19.716  13.854  14.570  1.00 10.00      A   
ATOM   3370 HD21 ASN A 356      20.293  14.591  14.279  1.00 10.00      A   
ATOM   3371 HD22 ASN A 356      18.878  13.604  14.117  1.00 10.00      A   
ATOM   3372  C   ASN A 356      20.404  14.276  18.529  1.00 10.00      A   
ATOM   3373  O   ASN A 356      20.655  15.471  18.688  1.00 10.00      A   
ATOM   3374  N   VAL A 357      19.283  13.707  18.948  1.00 10.00      A   
ATOM   3375  HN  VAL A 357      19.150  12.751  18.792  1.00 10.00      A   
ATOM   3376  CA  VAL A 357      18.242  14.456  19.636  1.00 10.00      A   
ATOM   3377  CB  VAL A 357      16.945  14.517  18.803  1.00 10.00      A   
ATOM   3378  CG1 VAL A 357      17.099  15.507  17.662  1.00 10.00      A   
ATOM   3379  CG2 VAL A 357      16.585  13.136  18.269  1.00 10.00      A   
ATOM   3380  C   VAL A 357      17.940  13.817  20.985  1.00 10.00      A   
ATOM   3381  O   VAL A 357      18.234  12.639  21.203  1.00 10.00      A   
ATOM   3382  N   ALA A 358      17.351  14.587  21.887  1.00 10.00      A   
ATOM   3383  HN  ALA A 358      17.134  15.525  21.656  1.00 10.00      A   
ATOM   3384  CA  ALA A 358      17.016  14.084  23.211  1.00 10.00      A   
ATOM   3385  CB  ALA A 358      17.061  15.198  24.248  1.00 10.00      A   
ATOM   3386  C   ALA A 358      15.657  13.392  23.208  1.00 10.00      A   
ATOM   3387  O   ALA A 358      14.693  13.876  23.805  1.00 10.00      A   
ATOM   3388  N   LEU A 359      15.587  12.268  22.510  1.00 10.00      A   
ATOM   3389  HN  LEU A 359      16.391  11.947  22.043  1.00 10.00      A   
ATOM   3390  CA  LEU A 359      14.361  11.488  22.426  1.00 10.00      A   
ATOM   3391  CB  LEU A 359      13.825  11.454  20.990  1.00 10.00      A   
ATOM   3392  CG  LEU A 359      12.553  10.624  20.774  1.00 10.00      A   
ATOM   3393  CD1 LEU A 359      11.354  11.299  21.417  1.00 10.00      A   
ATOM   3394  CD2 LEU A 359      12.306  10.386  19.293  1.00 10.00      A   
ATOM   3395  C   LEU A 359      14.616  10.072  22.908  1.00 10.00      A   
ATOM   3396  O   LEU A 359      15.478   9.371  22.372  1.00 10.00      A   
ATOM   3397  N   THR A 360      13.882   9.664  23.922  1.00 10.00      A   
ATOM   3398  HN  THR A 360      13.211  10.279  24.309  1.00 10.00      A   
ATOM   3399  CA  THR A 360      14.021   8.337  24.485  1.00 10.00      A   
ATOM   3400  CB  THR A 360      14.508   8.427  25.945  1.00 10.00      A   
ATOM   3401  OG1 THR A 360      13.571   9.196  26.716  1.00 10.00      A   
ATOM   3402  HG1 THR A 360      13.489  10.087  26.330  1.00 10.00      A   
ATOM   3403  CG2 THR A 360      15.873   9.100  26.010  1.00 10.00      A   
ATOM   3404  C   THR A 360      12.674   7.621  24.429  1.00 10.00      A   
ATOM   3405  O   THR A 360      11.856   7.897  23.550  1.00 10.00      A   
ATOM   3406  N   GLU A 361      12.442   6.701  25.352  1.00 10.00      A   
ATOM   3407  HN  GLU A 361      13.135   6.500  26.026  1.00 10.00      A   
ATOM   3408  CA  GLU A 361      11.184   5.977  25.394  1.00 10.00      A   
ATOM   3409  CB  GLU A 361      11.386   4.596  26.020  1.00 10.00      A   
ATOM   3410  CG  GLU A 361      11.788   4.621  27.484  1.00 10.00      A   
ATOM   3411  CD  GLU A 361      13.289   4.627  27.681  1.00 10.00      A   
ATOM   3412  OE1 GLU A 361      13.826   3.626  28.187  1.00 10.00      A   
ATOM   3413  OE2 GLU A 361      13.938   5.638  27.339  1.00 10.00      A   
ATOM   3414  C   GLU A 361      10.163   6.769  26.199  1.00 10.00      A   
ATOM   3415  O   GLU A 361       8.976   6.439  26.214  1.00 10.00      A   
ATOM   3416  N   GLN A 362      10.642   7.824  26.855  1.00 10.00      A   
ATOM   3417  HN  GLN A 362      11.596   8.036  26.774  1.00 10.00      A   
ATOM   3418  CA  GLN A 362       9.797   8.681  27.680  1.00 10.00      A   
ATOM   3419  CB  GLN A 362      10.626   9.770  28.367  1.00 10.00      A   
ATOM   3420  CG  GLN A 362       9.846  10.593  29.383  1.00 10.00      A   
ATOM   3421  CD  GLN A 362       9.280   9.755  30.515  1.00 10.00      A   
ATOM   3422  OE1 GLN A 362       9.912   8.807  30.979  1.00 10.00      A   
ATOM   3423  NE2 GLN A 362       8.069  10.079  30.947  1.00 10.00      A   
ATOM   3424 HE21 GLN A 362       7.606  10.828  30.512  1.00 10.00      A   
ATOM   3425 HE22 GLN A 362       7.689   9.562  31.683  1.00 10.00      A   
ATOM   3426  C   GLN A 362       8.672   9.303  26.866  1.00 10.00      A   
ATOM   3427  O   GLN A 362       7.523   9.332  27.310  1.00 10.00      A   
ATOM   3428  N   GLY A 363       9.009   9.790  25.674  1.00 10.00      A   
ATOM   3429  HN  GLY A 363       9.950   9.749  25.386  1.00 10.00      A   
ATOM   3430  CA  GLY A 363       8.018  10.398  24.807  1.00 10.00      A   
ATOM   3431  C   GLY A 363       6.819   9.496  24.589  1.00 10.00      A   
ATOM   3432  O   GLY A 363       5.676   9.935  24.719  1.00 10.00      A   
ATOM   3433  N   LEU A 364       7.084   8.230  24.284  1.00 10.00      A   
ATOM   3434  HN  LEU A 364       8.020   7.951  24.194  1.00 10.00      A   
ATOM   3435  CA  LEU A 364       6.023   7.248  24.058  1.00 10.00      A   
ATOM   3436  CB  LEU A 364       6.627   5.880  23.717  1.00 10.00      A   
ATOM   3437  CG  LEU A 364       6.006   5.116  22.540  1.00 10.00      A   
ATOM   3438  CD1 LEU A 364       6.697   3.777  22.354  1.00 10.00      A   
ATOM   3439  CD2 LEU A 364       4.508   4.922  22.729  1.00 10.00      A   
ATOM   3440  C   LEU A 364       5.132   7.120  25.294  1.00 10.00      A   
ATOM   3441  O   LEU A 364       3.904   7.100  25.189  1.00 10.00      A   
ATOM   3442  N   VAL A 365       5.759   7.045  26.464  1.00 10.00      A   
ATOM   3443  HN  VAL A 365       6.738   7.089  26.482  1.00 10.00      A   
ATOM   3444  CA  VAL A 365       5.032   6.914  27.721  1.00 10.00      A   
ATOM   3445  CB  VAL A 365       5.993   6.705  28.914  1.00 10.00      A   
ATOM   3446  CG1 VAL A 365       5.217   6.484  30.207  1.00 10.00      A   
ATOM   3447  CG2 VAL A 365       6.933   5.538  28.648  1.00 10.00      A   
ATOM   3448  C   VAL A 365       4.162   8.144  27.984  1.00 10.00      A   
ATOM   3449  O   VAL A 365       2.979   8.018  28.309  1.00 10.00      A   
ATOM   3450  N   SER A 366       4.742   9.330  27.829  1.00 10.00      A   
ATOM   3451  HN  SER A 366       5.693   9.377  27.557  1.00 10.00      A   
ATOM   3452  CA  SER A 366       4.012  10.568  28.060  1.00 10.00      A   
ATOM   3453  CB  SER A 366       4.941  11.767  27.891  1.00 10.00      A   
ATOM   3454  OG  SER A 366       6.052  11.663  28.766  1.00 10.00      A   
ATOM   3455  HG  SER A 366       6.148  12.486  29.256  1.00 10.00      A   
ATOM   3456  C   SER A 366       2.795  10.694  27.141  1.00 10.00      A   
ATOM   3457  O   SER A 366       1.712  11.081  27.584  1.00 10.00      A   
ATOM   3458  N   VAL A 367       2.969  10.347  25.869  1.00 10.00      A   
ATOM   3459  HN  VAL A 367       3.853  10.034  25.572  1.00 10.00      A   
ATOM   3460  CA  VAL A 367       1.877  10.432  24.901  1.00 10.00      A   
ATOM   3461  CB  VAL A 367       2.372  10.304  23.442  1.00 10.00      A   
ATOM   3462  CG1 VAL A 367       1.213  10.418  22.463  1.00 10.00      A   
ATOM   3463  CG2 VAL A 367       3.411  11.372  23.137  1.00 10.00      A   
ATOM   3464  C   VAL A 367       0.801   9.384  25.183  1.00 10.00      A   
ATOM   3465  O   VAL A 367      -0.393   9.686  25.166  1.00 10.00      A   
ATOM   3466  N   SER A 368       1.230   8.161  25.469  1.00 10.00      A   
ATOM   3467  HN  SER A 368       2.199   7.985  25.481  1.00 10.00      A   
ATOM   3468  CA  SER A 368       0.306   7.064  25.752  1.00 10.00      A   
ATOM   3469  CB  SER A 368       1.066   5.742  25.859  1.00 10.00      A   
ATOM   3470  OG  SER A 368       1.816   5.500  24.683  1.00 10.00      A   
ATOM   3471  HG  SER A 368       2.650   5.987  24.729  1.00 10.00      A   
ATOM   3472  C   SER A 368      -0.513   7.306  27.021  1.00 10.00      A   
ATOM   3473  O   SER A 368      -1.670   6.898  27.109  1.00 10.00      A   
ATOM   3474  N   MET A 369       0.090   7.973  27.990  1.00 10.00      A   
ATOM   3475  HN  MET A 369       1.015   8.277  27.856  1.00 10.00      A   
ATOM   3476  CA  MET A 369      -0.577   8.259  29.252  1.00 10.00      A   
ATOM   3477  CB  MET A 369       0.459   8.536  30.340  1.00 10.00      A   
ATOM   3478  CG  MET A 369       0.237   7.761  31.626  1.00 10.00      A   
ATOM   3479  SD  MET A 369       1.578   7.998  32.810  1.00 10.00      A   
ATOM   3480  CE  MET A 369       1.198   6.721  34.007  1.00 10.00      A   
ATOM   3481  C   MET A 369      -1.522   9.447  29.122  1.00 10.00      A   
ATOM   3482  O   MET A 369      -2.456   9.595  29.910  1.00 10.00      A   
ATOM   3483  N   GLY A 370      -1.286  10.281  28.114  1.00 10.00      A   
ATOM   3484  HN  GLY A 370      -0.541  10.097  27.503  1.00 10.00      A   
ATOM   3485  CA  GLY A 370      -2.113  11.453  27.910  1.00 10.00      A   
ATOM   3486  C   GLY A 370      -3.217  11.243  26.893  1.00 10.00      A   
ATOM   3487  O   GLY A 370      -4.386  11.486  27.190  1.00 10.00      A   
ATOM   3488  N   CYS A 371      -2.846  10.793  25.701  1.00 10.00      A   
ATOM   3489  HN  CYS A 371      -1.893  10.600  25.536  1.00 10.00      A   
ATOM   3490  CA  CYS A 371      -3.803  10.566  24.622  1.00 10.00      A   
ATOM   3491  CB  CYS A 371      -3.076  10.606  23.276  1.00 10.00      A   
ATOM   3492  SG  CYS A 371      -2.065  12.089  23.026  1.00 10.00      A   
ATOM   3493  HG  CYS A 371      -2.857  13.055  22.574  1.00 10.00      A   
ATOM   3494  C   CYS A 371      -4.551   9.240  24.794  1.00 10.00      A   
ATOM   3495  O   CYS A 371      -3.965   8.162  24.663  1.00 10.00      A   
ATOM   3496  N   PRO A 372      -5.862   9.308  25.090  1.00 10.00      A   
ATOM   3497  CA  PRO A 372      -6.698   8.126  25.291  1.00 10.00      A   
ATOM   3498  CB  PRO A 372      -7.784   8.658  26.226  1.00 10.00      A   
ATOM   3499  CG  PRO A 372      -7.954  10.087  25.828  1.00 10.00      A   
ATOM   3500  CD  PRO A 372      -6.631  10.554  25.274  1.00 10.00      A   
ATOM   3501  C   PRO A 372      -7.327   7.612  23.993  1.00 10.00      A   
ATOM   3502  O   PRO A 372      -8.032   6.601  23.994  1.00 10.00      A   
ATOM   3503  N   LYS A 373      -7.069   8.303  22.888  1.00 10.00      A   
ATOM   3504  HN  LYS A 373      -6.488   9.094  22.942  1.00 10.00      A   
ATOM   3505  CA  LYS A 373      -7.619   7.913  21.595  1.00 10.00      A   
ATOM   3506  CB  LYS A 373      -8.245   9.118  20.883  1.00 10.00      A   
ATOM   3507  CG  LYS A 373      -9.474   9.699  21.567  1.00 10.00      A   
ATOM   3508  CD  LYS A 373     -10.735   8.929  21.201  1.00 10.00      A   
ATOM   3509  CE  LYS A 373     -11.978   9.573  21.801  1.00 10.00      A   
ATOM   3510  NZ  LYS A 373     -12.431  10.765  21.029  1.00 10.00      A   
ATOM   3511  HZ1 LYS A 373     -11.638  11.430  20.888  1.00 10.00      A   
ATOM   3512  HZ2 LYS A 373     -13.193  11.258  21.540  1.00 10.00      A   
ATOM   3513  HZ3 LYS A 373     -12.791  10.474  20.098  1.00 10.00      A   
ATOM   3514  C   LYS A 373      -6.548   7.288  20.711  1.00 10.00      A   
ATOM   3515  O   LYS A 373      -6.793   7.002  19.537  1.00 10.00      A   
ATOM   3516  N   LEU A 374      -5.368   7.068  21.280  1.00 10.00      A   
ATOM   3517  HN  LEU A 374      -5.240   7.302  22.224  1.00 10.00      A   
ATOM   3518  CA  LEU A 374      -4.263   6.476  20.538  1.00 10.00      A   
ATOM   3519  CB  LEU A 374      -2.987   6.474  21.382  1.00 10.00      A   
ATOM   3520  CG  LEU A 374      -2.101   7.714  21.277  1.00 10.00      A   
ATOM   3521  CD1 LEU A 374      -0.843   7.539  22.112  1.00 10.00      A   
ATOM   3522  CD2 LEU A 374      -1.743   8.003  19.826  1.00 10.00      A   
ATOM   3523  C   LEU A 374      -4.583   5.050  20.105  1.00 10.00      A   
ATOM   3524  O   LEU A 374      -5.095   4.254  20.895  1.00 10.00      A   
ATOM   3525  N   GLU A 375      -4.297   4.738  18.847  1.00 10.00      A   
ATOM   3526  HN  GLU A 375      -3.929   5.431  18.255  1.00 10.00      A   
ATOM   3527  CA  GLU A 375      -4.533   3.400  18.315  1.00 10.00      A   
ATOM   3528  CB  GLU A 375      -5.868   3.326  17.572  1.00 10.00      A   
ATOM   3529  CG  GLU A 375      -6.014   4.327  16.438  1.00 10.00      A   
ATOM   3530  CD  GLU A 375      -7.122   3.959  15.476  1.00 10.00      A   
ATOM   3531  OE1 GLU A 375      -7.453   2.759  15.375  1.00 10.00      A   
ATOM   3532  OE2 GLU A 375      -7.659   4.865  14.804  1.00 10.00      A   
ATOM   3533  C   GLU A 375      -3.381   2.948  17.416  1.00 10.00      A   
ATOM   3534  O   GLU A 375      -3.053   1.759  17.356  1.00 10.00      A   
ATOM   3535  N   SER A 376      -2.771   3.899  16.719  1.00 10.00      A   
ATOM   3536  HN  SER A 376      -3.079   4.826  16.797  1.00 10.00      A   
ATOM   3537  CA  SER A 376      -1.655   3.602  15.834  1.00 10.00      A   
ATOM   3538  CB  SER A 376      -2.018   3.976  14.396  1.00 10.00      A   
ATOM   3539  OG  SER A 376      -3.428   4.014  14.214  1.00 10.00      A   
ATOM   3540  HG  SER A 376      -3.722   4.934  14.207  1.00 10.00      A   
ATOM   3541  C   SER A 376      -0.407   4.363  16.282  1.00 10.00      A   
ATOM   3542  O   SER A 376      -0.392   5.594  16.291  1.00 10.00      A   
ATOM   3543  N   VAL A 377       0.633   3.636  16.664  1.00 10.00      A   
ATOM   3544  HN  VAL A 377       0.572   2.653  16.638  1.00 10.00      A   
ATOM   3545  CA  VAL A 377       1.865   4.264  17.125  1.00 10.00      A   
ATOM   3546  CB  VAL A 377       2.029   4.115  18.660  1.00 10.00      A   
ATOM   3547  CG1 VAL A 377       3.438   4.482  19.105  1.00 10.00      A   
ATOM   3548  CG2 VAL A 377       1.002   4.961  19.399  1.00 10.00      A   
ATOM   3549  C   VAL A 377       3.102   3.709  16.418  1.00 10.00      A   
ATOM   3550  O   VAL A 377       3.303   2.498  16.354  1.00 10.00      A   
ATOM   3551  N   LEU A 378       3.905   4.612  15.863  1.00 10.00      A   
ATOM   3552  HN  LEU A 378       3.647   5.558  15.900  1.00 10.00      A   
ATOM   3553  CA  LEU A 378       5.153   4.252  15.198  1.00 10.00      A   
ATOM   3554  CB  LEU A 378       5.139   4.697  13.731  1.00 10.00      A   
ATOM   3555  CG  LEU A 378       6.456   4.518  12.960  1.00 10.00      A   
ATOM   3556  CD1 LEU A 378       6.791   3.046  12.791  1.00 10.00      A   
ATOM   3557  CD2 LEU A 378       6.404   5.218  11.610  1.00 10.00      A   
ATOM   3558  C   LEU A 378       6.294   4.934  15.941  1.00 10.00      A   
ATOM   3559  O   LEU A 378       6.360   6.165  15.999  1.00 10.00      A   
ATOM   3560  N   TYR A 379       7.188   4.148  16.506  1.00 10.00      A   
ATOM   3561  HN  TYR A 379       7.116   3.172  16.393  1.00 10.00      A   
ATOM   3562  CA  TYR A 379       8.285   4.699  17.279  1.00 10.00      A   
ATOM   3563  CB  TYR A 379       8.079   4.376  18.758  1.00 10.00      A   
ATOM   3564  CG  TYR A 379       8.482   5.478  19.709  1.00 10.00      A   
ATOM   3565  CD1 TYR A 379       7.826   6.703  19.704  1.00 10.00      A   
ATOM   3566  CD2 TYR A 379       9.503   5.287  20.630  1.00 10.00      A   
ATOM   3567  CE1 TYR A 379       8.176   7.702  20.588  1.00 10.00      A   
ATOM   3568  CE2 TYR A 379       9.862   6.281  21.515  1.00 10.00      A   
ATOM   3569  CZ  TYR A 379       9.195   7.485  21.491  1.00 10.00      A   
ATOM   3570  OH  TYR A 379       9.537   8.467  22.382  1.00 10.00      A   
ATOM   3571  HH  TYR A 379      10.462   8.353  22.641  1.00 10.00      A   
ATOM   3572  C   TYR A 379       9.633   4.166  16.824  1.00 10.00      A   
ATOM   3573  O   TYR A 379       9.831   2.953  16.708  1.00 10.00      A   
ATOM   3574  N   PHE A 380      10.544   5.086  16.557  1.00 10.00      A   
ATOM   3575  HN  PHE A 380      10.295   6.031  16.634  1.00 10.00      A   
ATOM   3576  CA  PHE A 380      11.896   4.756  16.142  1.00 10.00      A   
ATOM   3577  CB  PHE A 380      12.134   5.209  14.697  1.00 10.00      A   
ATOM   3578  CG  PHE A 380      12.004   4.119  13.667  1.00 10.00      A   
ATOM   3579  CD1 PHE A 380      10.764   3.595  13.339  1.00 10.00      A   
ATOM   3580  CD2 PHE A 380      13.126   3.627  13.025  1.00 10.00      A   
ATOM   3581  CE1 PHE A 380      10.647   2.598  12.390  1.00 10.00      A   
ATOM   3582  CE2 PHE A 380      13.016   2.631  12.077  1.00 10.00      A   
ATOM   3583  CZ  PHE A 380      11.774   2.115  11.759  1.00 10.00      A   
ATOM   3584  C   PHE A 380      12.871   5.468  17.077  1.00 10.00      A   
ATOM   3585  O   PHE A 380      13.069   6.679  16.970  1.00 10.00      A   
ATOM   3586  N   CYS A 381      13.454   4.731  18.005  1.00 10.00      A   
ATOM   3587  HN  CYS A 381      13.267   3.769  18.047  1.00 10.00      A   
ATOM   3588  CA  CYS A 381      14.376   5.322  18.963  1.00 10.00      A   
ATOM   3589  CB  CYS A 381      13.704   5.445  20.326  1.00 10.00      A   
ATOM   3590  SG  CYS A 381      12.858   3.944  20.869  1.00 10.00      A   
ATOM   3591  HG  CYS A 381      13.425   3.551  22.006  1.00 10.00      A   
ATOM   3592  C   CYS A 381      15.670   4.524  19.070  1.00 10.00      A   
ATOM   3593  O   CYS A 381      15.825   3.476  18.439  1.00 10.00      A   
ATOM   3594  N   ARG A 382      16.596   5.021  19.874  1.00 10.00      A   
ATOM   3595  HN  ARG A 382      16.410   5.853  20.366  1.00 10.00      A   
ATOM   3596  CA  ARG A 382      17.879   4.360  20.059  1.00 10.00      A   
ATOM   3597  CB  ARG A 382      19.019   5.382  20.150  1.00 10.00      A   
ATOM   3598  CG  ARG A 382      19.524   5.891  18.806  1.00 10.00      A   
ATOM   3599  CD  ARG A 382      18.691   7.057  18.303  1.00 10.00      A   
ATOM   3600  NE  ARG A 382      19.276   7.679  17.112  1.00 10.00      A   
ATOM   3601  HE  ARG A 382      20.134   7.320  16.791  1.00 10.00      A   
ATOM   3602  CZ  ARG A 382      18.717   8.690  16.447  1.00 10.00      A   
ATOM   3603  NH1 ARG A 382      17.557   9.196  16.854  1.00 10.00      A   
ATOM   3604 HH11 ARG A 382      17.079   8.806  17.696  1.00 10.00      A   
ATOM   3605 HH12 ARG A 382      17.108   9.989  16.325  1.00 10.00      A   
ATOM   3606  NH2 ARG A 382      19.315   9.191  15.371  1.00 10.00      A   
ATOM   3607 HH21 ARG A 382      18.879   9.985  14.856  1.00 10.00      A   
ATOM   3608 HH22 ARG A 382      20.221   8.792  15.035  1.00 10.00      A   
ATOM   3609  C   ARG A 382      17.878   3.475  21.299  1.00 10.00      A   
ATOM   3610  O   ARG A 382      18.737   2.605  21.443  1.00 10.00      A   
ATOM   3611  N   GLN A 383      16.924   3.700  22.195  1.00 10.00      A   
ATOM   3612  HN  GLN A 383      16.266   4.407  22.030  1.00 10.00      A   
ATOM   3613  CA  GLN A 383      16.839   2.920  23.421  1.00 10.00      A   
ATOM   3614  CB  GLN A 383      17.489   3.684  24.578  1.00 10.00      A   
ATOM   3615  CG  GLN A 383      16.640   4.817  25.135  1.00 10.00      A   
ATOM   3616  CD  GLN A 383      17.386   5.667  26.145  1.00 10.00      A   
ATOM   3617  OE1 GLN A 383      18.591   5.897  26.012  1.00 10.00      A   
ATOM   3618  NE2 GLN A 383      16.678   6.138  27.153  1.00 10.00      A   
ATOM   3619 HE21 GLN A 383      15.712   5.915  27.195  1.00 10.00      A   
ATOM   3620 HE22 GLN A 383      17.136   6.672  27.837  1.00 10.00      A   
ATOM   3621  C   GLN A 383      15.394   2.573  23.772  1.00 10.00      A   
ATOM   3622  O   GLN A 383      14.453   3.194  23.268  1.00 10.00      A   
ATOM   3623  N   MET A 384      15.234   1.586  24.645  1.00 10.00      A   
ATOM   3624  HN  MET A 384      16.032   1.138  25.005  1.00 10.00      A   
ATOM   3625  CA  MET A 384      13.915   1.138  25.087  1.00 10.00      A   
ATOM   3626  CB  MET A 384      13.234   0.311  23.990  1.00 10.00      A   
ATOM   3627  CG  MET A 384      11.817  -0.133  24.320  1.00 10.00      A   
ATOM   3628  SD  MET A 384      10.749   1.238  24.810  1.00 10.00      A   
ATOM   3629  CE  MET A 384      10.792   2.243  23.330  1.00 10.00      A   
ATOM   3630  C   MET A 384      14.044   0.313  26.367  1.00 10.00      A   
ATOM   3631  O   MET A 384      15.039  -0.391  26.558  1.00 10.00      A   
ATOM   3632  N   THR A 385      13.052   0.413  27.243  1.00 10.00      A   
ATOM   3633  HN  THR A 385      12.288   0.992  27.039  1.00 10.00      A   
ATOM   3634  CA  THR A 385      13.067  -0.326  28.496  1.00 10.00      A   
ATOM   3635  CB  THR A 385      13.141   0.618  29.711  1.00 10.00      A   
ATOM   3636  OG1 THR A 385      12.437   1.832  29.423  1.00 10.00      A   
ATOM   3637  HG1 THR A 385      13.020   2.432  28.921  1.00 10.00      A   
ATOM   3638  CG2 THR A 385      14.582   0.932  30.077  1.00 10.00      A   
ATOM   3639  C   THR A 385      11.829  -1.199  28.635  1.00 10.00      A   
ATOM   3640  O   THR A 385      10.789  -0.916  28.032  1.00 10.00      A   
ATOM   3641  N   ASN A 386      11.946  -2.251  29.437  1.00 10.00      A   
ATOM   3642  HN  ASN A 386      12.815  -2.417  29.886  1.00 10.00      A   
ATOM   3643  CA  ASN A 386      10.841  -3.174  29.674  1.00 10.00      A   
ATOM   3644  CB  ASN A 386      11.318  -4.399  30.461  1.00 10.00      A   
ATOM   3645  CG  ASN A 386      11.832  -5.512  29.575  1.00 10.00      A   
ATOM   3646  OD1 ASN A 386      11.311  -5.755  28.486  1.00 10.00      A   
ATOM   3647  ND2 ASN A 386      12.862  -6.197  30.040  1.00 10.00      A   
ATOM   3648 HD21 ASN A 386      13.226  -5.949  30.919  1.00 10.00      A   
ATOM   3649 HD22 ASN A 386      13.219  -6.929  29.491  1.00 10.00      A   
ATOM   3650  C   ASN A 386       9.720  -2.488  30.436  1.00 10.00      A   
ATOM   3651  O   ASN A 386       8.546  -2.645  30.100  1.00 10.00      A   
ATOM   3652  N   ALA A 387      10.088  -1.727  31.466  1.00 10.00      A   
ATOM   3653  HN  ALA A 387      11.043  -1.657  31.689  1.00 10.00      A   
ATOM   3654  CA  ALA A 387       9.114  -1.009  32.284  1.00 10.00      A   
ATOM   3655  CB  ALA A 387       9.814  -0.243  33.396  1.00 10.00      A   
ATOM   3656  C   ALA A 387       8.260  -0.070  31.436  1.00 10.00      A   
ATOM   3657  O   ALA A 387       7.057   0.072  31.673  1.00 10.00      A   
ATOM   3658  N   ALA A 388       8.886   0.562  30.444  1.00 10.00      A   
ATOM   3659  HN  ALA A 388       9.847   0.412  30.312  1.00 10.00      A   
ATOM   3660  CA  ALA A 388       8.182   1.475  29.551  1.00 10.00      A   
ATOM   3661  CB  ALA A 388       9.155   2.162  28.609  1.00 10.00      A   
ATOM   3662  C   ALA A 388       7.125   0.721  28.757  1.00 10.00      A   
ATOM   3663  O   ALA A 388       5.963   1.116  28.733  1.00 10.00      A   
ATOM   3664  N   LEU A 389       7.538  -0.385  28.144  1.00 10.00      A   
ATOM   3665  HN  LEU A 389       8.475  -0.657  28.240  1.00 10.00      A   
ATOM   3666  CA  LEU A 389       6.642  -1.217  27.343  1.00 10.00      A   
ATOM   3667  CB  LEU A 389       7.395  -2.437  26.794  1.00 10.00      A   
ATOM   3668  CG  LEU A 389       8.265  -2.209  25.553  1.00 10.00      A   
ATOM   3669  CD1 LEU A 389       9.451  -3.164  25.546  1.00 10.00      A   
ATOM   3670  CD2 LEU A 389       7.442  -2.381  24.283  1.00 10.00      A   
ATOM   3671  C   LEU A 389       5.443  -1.676  28.172  1.00 10.00      A   
ATOM   3672  O   LEU A 389       4.295  -1.569  27.734  1.00 10.00      A   
ATOM   3673  N   ILE A 390       5.718  -2.170  29.378  1.00 10.00      A   
ATOM   3674  HN  ILE A 390       6.655  -2.228  29.668  1.00 10.00      A   
ATOM   3675  CA  ILE A 390       4.670  -2.641  30.277  1.00 10.00      A   
ATOM   3676  CB  ILE A 390       5.264  -3.209  31.590  1.00 10.00      A   
ATOM   3677  CG1 ILE A 390       6.152  -4.427  31.301  1.00 10.00      A   
ATOM   3678  CG2 ILE A 390       4.159  -3.578  32.569  1.00 10.00      A   
ATOM   3679  CD1 ILE A 390       6.932  -4.917  32.503  1.00 10.00      A   
ATOM   3680  C   ILE A 390       3.681  -1.519  30.595  1.00 10.00      A   
ATOM   3681  O   ILE A 390       2.468  -1.704  30.500  1.00 10.00      A   
ATOM   3682  N   THR A 391       4.210  -0.355  30.943  1.00 10.00      A   
ATOM   3683  HN  THR A 391       5.188  -0.268  30.984  1.00 10.00      A   
ATOM   3684  CA  THR A 391       3.381   0.801  31.276  1.00 10.00      A   
ATOM   3685  CB  THR A 391       4.239   1.981  31.781  1.00 10.00      A   
ATOM   3686  OG1 THR A 391       5.083   1.524  32.848  1.00 10.00      A   
ATOM   3687  HG1 THR A 391       5.887   1.133  32.477  1.00 10.00      A   
ATOM   3688  CG2 THR A 391       3.359   3.109  32.297  1.00 10.00      A   
ATOM   3689  C   THR A 391       2.526   1.246  30.084  1.00 10.00      A   
ATOM   3690  O   THR A 391       1.334   1.524  30.236  1.00 10.00      A   
ATOM   3691  N   ILE A 392       3.133   1.300  28.902  1.00 10.00      A   
ATOM   3692  HN  ILE A 392       4.087   1.067  28.841  1.00 10.00      A   
ATOM   3693  CA  ILE A 392       2.422   1.702  27.692  1.00 10.00      A   
ATOM   3694  CB  ILE A 392       3.382   1.838  26.486  1.00 10.00      A   
ATOM   3695  CG1 ILE A 392       4.338   3.012  26.713  1.00 10.00      A   
ATOM   3696  CG2 ILE A 392       2.610   2.019  25.186  1.00 10.00      A   
ATOM   3697  CD1 ILE A 392       5.588   2.963  25.865  1.00 10.00      A   
ATOM   3698  C   ILE A 392       1.304   0.714  27.372  1.00 10.00      A   
ATOM   3699  O   ILE A 392       0.189   1.110  27.037  1.00 10.00      A   
ATOM   3700  N   ALA A 393       1.603  -0.569  27.503  1.00 10.00      A   
ATOM   3701  HN  ALA A 393       2.512  -0.825  27.779  1.00 10.00      A   
ATOM   3702  CA  ALA A 393       0.622  -1.613  27.235  1.00 10.00      A   
ATOM   3703  CB  ALA A 393       1.270  -2.981  27.362  1.00 10.00      A   
ATOM   3704  C   ALA A 393      -0.562  -1.512  28.187  1.00 10.00      A   
ATOM   3705  O   ALA A 393      -1.714  -1.609  27.772  1.00 10.00      A   
ATOM   3706  N   ARG A 394      -0.267  -1.301  29.462  1.00 10.00      A   
ATOM   3707  HN  ARG A 394       0.678  -1.216  29.724  1.00 10.00      A   
ATOM   3708  CA  ARG A 394      -1.298  -1.200  30.485  1.00 10.00      A   
ATOM   3709  CB  ARG A 394      -0.682  -1.212  31.879  1.00 10.00      A   
ATOM   3710  CG  ARG A 394       0.028  -2.509  32.225  1.00 10.00      A   
ATOM   3711  CD  ARG A 394       0.548  -2.494  33.653  1.00 10.00      A   
ATOM   3712  NE  ARG A 394      -0.541  -2.424  34.625  1.00 10.00      A   
ATOM   3713  HE  ARG A 394      -1.168  -1.668  34.546  1.00 10.00      A   
ATOM   3714  CZ  ARG A 394      -0.727  -3.308  35.603  1.00 10.00      A   
ATOM   3715  NH1 ARG A 394       0.102  -4.336  35.754  1.00 10.00      A   
ATOM   3716 HH11 ARG A 394       0.912  -4.461  35.106  1.00 10.00      A   
ATOM   3717 HH12 ARG A 394      -0.057  -5.028  36.517  1.00 10.00      A   
ATOM   3718  NH2 ARG A 394      -1.756  -3.168  36.431  1.00 10.00      A   
ATOM   3719 HH21 ARG A 394      -1.909  -3.855  37.205  1.00 10.00      A   
ATOM   3720 HH22 ARG A 394      -2.419  -2.371  36.314  1.00 10.00      A   
ATOM   3721  C   ARG A 394      -2.177   0.031  30.307  1.00 10.00      A   
ATOM   3722  O   ARG A 394      -3.397  -0.048  30.434  1.00 10.00      A   
ATOM   3723  N   ASN A 395      -1.559   1.167  30.016  1.00 10.00      A   
ATOM   3724  HN  ASN A 395      -0.580   1.172  29.925  1.00 10.00      A   
ATOM   3725  CA  ASN A 395      -2.304   2.410  29.836  1.00 10.00      A   
ATOM   3726  CB  ASN A 395      -1.393   3.632  29.951  1.00 10.00      A   
ATOM   3727  CG  ASN A 395      -1.047   3.990  31.384  1.00 10.00      A   
ATOM   3728  OD1 ASN A 395       0.071   4.408  31.669  1.00 10.00      A   
ATOM   3729  ND2 ASN A 395      -1.998   3.829  32.294  1.00 10.00      A   
ATOM   3730 HD21 ASN A 395      -2.871   3.495  32.000  1.00 10.00      A   
ATOM   3731 HD22 ASN A 395      -1.787   4.053  33.229  1.00 10.00      A   
ATOM   3732  C   ASN A 395      -3.056   2.435  28.514  1.00 10.00      A   
ATOM   3733  O   ASN A 395      -4.156   2.979  28.432  1.00 10.00      A   
ATOM   3734  N   ARG A 396      -2.474   1.830  27.489  1.00 10.00      A   
ATOM   3735  HN  ARG A 396      -1.609   1.382  27.623  1.00 10.00      A   
ATOM   3736  CA  ARG A 396      -3.091   1.800  26.167  1.00 10.00      A   
ATOM   3737  CB  ARG A 396      -2.201   2.517  25.148  1.00 10.00      A   
ATOM   3738  CG  ARG A 396      -2.009   4.001  25.416  1.00 10.00      A   
ATOM   3739  CD  ARG A 396      -3.047   4.851  24.695  1.00 10.00      A   
ATOM   3740  NE  ARG A 396      -4.417   4.510  25.081  1.00 10.00      A   
ATOM   3741  HE  ARG A 396      -4.886   3.844  24.527  1.00 10.00      A   
ATOM   3742  CZ  ARG A 396      -5.058   5.046  26.121  1.00 10.00      A   
ATOM   3743  NH1 ARG A 396      -4.455   5.961  26.882  1.00 10.00      A   
ATOM   3744 HH11 ARG A 396      -3.479   6.267  26.666  1.00 10.00      A   
ATOM   3745 HH12 ARG A 396      -4.951   6.375  27.699  1.00 10.00      A   
ATOM   3746  NH2 ARG A 396      -6.309   4.687  26.384  1.00 10.00      A   
ATOM   3747 HH21 ARG A 396      -6.791   3.987  25.776  1.00 10.00      A   
ATOM   3748 HH22 ARG A 396      -6.818   5.098  27.199  1.00 10.00      A   
ATOM   3749  C   ARG A 396      -3.354   0.369  25.709  1.00 10.00      A   
ATOM   3750  O   ARG A 396      -2.612  -0.168  24.889  1.00 10.00      A   
ATOM   3751  N   PRO A 397      -4.413  -0.268  26.229  1.00 10.00      A   
ATOM   3752  CA  PRO A 397      -4.770  -1.633  25.871  1.00 10.00      A   
ATOM   3753  CB  PRO A 397      -5.499  -2.145  27.124  1.00 10.00      A   
ATOM   3754  CG  PRO A 397      -5.737  -0.950  28.001  1.00 10.00      A   
ATOM   3755  CD  PRO A 397      -5.340   0.273  27.222  1.00 10.00      A   
ATOM   3756  C   PRO A 397      -5.709  -1.679  24.669  1.00 10.00      A   
ATOM   3757  O   PRO A 397      -6.218  -2.737  24.302  1.00 10.00      A   
ATOM   3758  N   ASN A 398      -5.936  -0.519  24.063  1.00 10.00      A   
ATOM   3759  HN  ASN A 398      -5.497   0.288  24.404  1.00 10.00      A   
ATOM   3760  CA  ASN A 398      -6.815  -0.412  22.903  1.00 10.00      A   
ATOM   3761  CB  ASN A 398      -7.862   0.697  23.104  1.00 10.00      A   
ATOM   3762  CG  ASN A 398      -7.275   2.098  23.116  1.00 10.00      A   
ATOM   3763  OD1 ASN A 398      -6.742   2.559  24.128  1.00 10.00      A   
ATOM   3764  ND2 ASN A 398      -7.392   2.794  21.999  1.00 10.00      A   
ATOM   3765 HD21 ASN A 398      -7.853   2.376  21.241  1.00 10.00      A   
ATOM   3766 HD22 ASN A 398      -7.001   3.693  21.971  1.00 10.00      A   
ATOM   3767  C   ASN A 398      -6.012  -0.156  21.638  1.00 10.00      A   
ATOM   3768  O   ASN A 398      -6.560   0.249  20.610  1.00 10.00      A   
ATOM   3769  N   MET A 399      -4.712  -0.400  21.717  1.00 10.00      A   
ATOM   3770  HN  MET A 399      -4.336  -0.729  22.561  1.00 10.00      A   
ATOM   3771  CA  MET A 399      -3.827  -0.197  20.578  1.00 10.00      A   
ATOM   3772  CB  MET A 399      -2.363  -0.226  21.016  1.00 10.00      A   
ATOM   3773  CG  MET A 399      -1.422   0.527  20.089  1.00 10.00      A   
ATOM   3774  SD  MET A 399      -1.464   2.312  20.361  1.00 10.00      A   
ATOM   3775  CE  MET A 399      -0.480   2.456  21.852  1.00 10.00      A   
ATOM   3776  C   MET A 399      -4.078  -1.251  19.506  1.00 10.00      A   
ATOM   3777  O   MET A 399      -4.172  -2.444  19.801  1.00 10.00      A   
ATOM   3778  N   THR A 400      -4.192  -0.801  18.268  1.00 10.00      A   
ATOM   3779  HN  THR A 400      -4.119   0.166  18.102  1.00 10.00      A   
ATOM   3780  CA  THR A 400      -4.437  -1.695  17.147  1.00 10.00      A   
ATOM   3781  CB  THR A 400      -5.555  -1.136  16.244  1.00 10.00      A   
ATOM   3782  OG1 THR A 400      -5.436   0.291  16.174  1.00 10.00      A   
ATOM   3783  HG1 THR A 400      -6.078   0.637  15.543  1.00 10.00      A   
ATOM   3784  CG2 THR A 400      -6.925  -1.485  16.807  1.00 10.00      A   
ATOM   3785  C   THR A 400      -3.173  -1.888  16.314  1.00 10.00      A   
ATOM   3786  O   THR A 400      -2.928  -2.966  15.770  1.00 10.00      A   
ATOM   3787  N   ARG A 401      -2.369  -0.842  16.222  1.00 10.00      A   
ATOM   3788  HN  ARG A 401      -2.604  -0.014  16.695  1.00 10.00      A   
ATOM   3789  CA  ARG A 401      -1.143  -0.888  15.443  1.00 10.00      A   
ATOM   3790  CB  ARG A 401      -1.322  -0.099  14.141  1.00 10.00      A   
ATOM   3791  CG  ARG A 401      -2.433  -0.633  13.249  1.00 10.00      A   
ATOM   3792  CD  ARG A 401      -2.700   0.277  12.062  1.00 10.00      A   
ATOM   3793  NE  ARG A 401      -3.429   1.488  12.434  1.00 10.00      A   
ATOM   3794  HE  ARG A 401      -3.106   1.987  13.218  1.00 10.00      A   
ATOM   3795  CZ  ARG A 401      -4.486   1.951  11.769  1.00 10.00      A   
ATOM   3796  NH1 ARG A 401      -4.954   1.308  10.710  1.00 10.00      A   
ATOM   3797 HH11 ARG A 401      -5.783   1.672  10.190  1.00 10.00      A   
ATOM   3798 HH12 ARG A 401      -4.489   0.421  10.380  1.00 10.00      A   
ATOM   3799  NH2 ARG A 401      -5.077   3.064  12.178  1.00 10.00      A   
ATOM   3800 HH21 ARG A 401      -5.904   3.439  11.665  1.00 10.00      A   
ATOM   3801 HH22 ARG A 401      -4.706   3.572  13.014  1.00 10.00      A   
ATOM   3802  C   ARG A 401       0.029  -0.336  16.242  1.00 10.00      A   
ATOM   3803  O   ARG A 401       0.111   0.865  16.496  1.00 10.00      A   
ATOM   3804  N   PHE A 402       0.933  -1.221  16.639  1.00 10.00      A   
ATOM   3805  HN  PHE A 402       0.818  -2.165  16.393  1.00 10.00      A   
ATOM   3806  CA  PHE A 402       2.103  -0.834  17.413  1.00 10.00      A   
ATOM   3807  CB  PHE A 402       2.082  -1.491  18.798  1.00 10.00      A   
ATOM   3808  CG  PHE A 402       3.169  -1.008  19.720  1.00 10.00      A   
ATOM   3809  CD1 PHE A 402       3.172   0.297  20.185  1.00 10.00      A   
ATOM   3810  CD2 PHE A 402       4.190  -1.859  20.122  1.00 10.00      A   
ATOM   3811  CE1 PHE A 402       4.171   0.745  21.030  1.00 10.00      A   
ATOM   3812  CE2 PHE A 402       5.192  -1.417  20.968  1.00 10.00      A   
ATOM   3813  CZ  PHE A 402       5.181  -0.114  21.424  1.00 10.00      A   
ATOM   3814  C   PHE A 402       3.381  -1.202  16.670  1.00 10.00      A   
ATOM   3815  O   PHE A 402       3.717  -2.378  16.528  1.00 10.00      A   
ATOM   3816  N   ARG A 403       4.079  -0.189  16.188  1.00 10.00      A   
ATOM   3817  HN  ARG A 403       3.755   0.730  16.332  1.00 10.00      A   
ATOM   3818  CA  ARG A 403       5.315  -0.385  15.448  1.00 10.00      A   
ATOM   3819  CB  ARG A 403       5.162   0.172  14.034  1.00 10.00      A   
ATOM   3820  CG  ARG A 403       4.010  -0.442  13.258  1.00 10.00      A   
ATOM   3821  CD  ARG A 403       3.520   0.485  12.159  1.00 10.00      A   
ATOM   3822  NE  ARG A 403       4.420   0.509  11.009  1.00 10.00      A   
ATOM   3823  HE  ARG A 403       5.392   0.408  11.188  1.00 10.00      A   
ATOM   3824  CZ  ARG A 403       4.020   0.654   9.750  1.00 10.00      A   
ATOM   3825  NH1 ARG A 403       2.727   0.790   9.468  1.00 10.00      A   
ATOM   3826 HH11 ARG A 403       2.019   0.788  10.232  1.00 10.00      A   
ATOM   3827 HH12 ARG A 403       2.411   0.893   8.476  1.00 10.00      A   
ATOM   3828  NH2 ARG A 403       4.915   0.677   8.776  1.00 10.00      A   
ATOM   3829 HH21 ARG A 403       4.613   0.788   7.784  1.00 10.00      A   
ATOM   3830 HH22 ARG A 403       5.934   0.584   9.000  1.00 10.00      A   
ATOM   3831  C   ARG A 403       6.479   0.291  16.160  1.00 10.00      A   
ATOM   3832  O   ARG A 403       6.599   1.519  16.153  1.00 10.00      A   
ATOM   3833  N   LEU A 404       7.322  -0.512  16.786  1.00 10.00      A   
ATOM   3834  HN  LEU A 404       7.172  -1.481  16.760  1.00 10.00      A   
ATOM   3835  CA  LEU A 404       8.475   0.001  17.507  1.00 10.00      A   
ATOM   3836  CB  LEU A 404       8.327  -0.295  19.005  1.00 10.00      A   
ATOM   3837  CG  LEU A 404       9.546  -0.012  19.890  1.00 10.00      A   
ATOM   3838  CD1 LEU A 404       9.916   1.461  19.854  1.00 10.00      A   
ATOM   3839  CD2 LEU A 404       9.290  -0.469  21.315  1.00 10.00      A   
ATOM   3840  C   LEU A 404       9.749  -0.629  16.969  1.00 10.00      A   
ATOM   3841  O   LEU A 404       9.878  -1.853  16.937  1.00 10.00      A   
ATOM   3842  N   CYS A 405      10.692   0.203  16.552  1.00 10.00      A   
ATOM   3843  HN  CYS A 405      10.541   1.175  16.603  1.00 10.00      A   
ATOM   3844  CA  CYS A 405      11.943  -0.293  16.018  1.00 10.00      A   
ATOM   3845  CB  CYS A 405      11.941  -0.241  14.486  1.00 10.00      A   
ATOM   3846  SG  CYS A 405      13.399  -0.982  13.708  1.00 10.00      A   
ATOM   3847  HG  CYS A 405      14.456  -0.686  14.458  1.00 10.00      A   
ATOM   3848  C   CYS A 405      13.137   0.469  16.580  1.00 10.00      A   
ATOM   3849  O   CYS A 405      13.243   1.688  16.432  1.00 10.00      A   
ATOM   3850  N   ILE A 406      14.011  -0.250  17.261  1.00 10.00      A   
ATOM   3851  HN  ILE A 406      13.837  -1.204  17.399  1.00 10.00      A   
ATOM   3852  CA  ILE A 406      15.215   0.339  17.823  1.00 10.00      A   
ATOM   3853  CB  ILE A 406      15.751  -0.491  19.010  1.00 10.00      A   
ATOM   3854  CG1 ILE A 406      14.645  -0.728  20.041  1.00 10.00      A   
ATOM   3855  CG2 ILE A 406      16.945   0.201  19.661  1.00 10.00      A   
ATOM   3856  CD1 ILE A 406      15.068  -1.612  21.197  1.00 10.00      A   
ATOM   3857  C   ILE A 406      16.288   0.401  16.740  1.00 10.00      A   
ATOM   3858  O   ILE A 406      16.392  -0.509  15.913  1.00 10.00      A   
ATOM   3859  N   ILE A 407      17.065   1.477  16.739  1.00 10.00      A   
ATOM   3860  HN  ILE A 407      16.909   2.176  17.418  1.00 10.00      A   
ATOM   3861  CA  ILE A 407      18.135   1.659  15.754  1.00 10.00      A   
ATOM   3862  CB  ILE A 407      18.779   3.061  15.876  1.00 10.00      A   
ATOM   3863  CG1 ILE A 407      17.709   4.157  15.751  1.00 10.00      A   
ATOM   3864  CG2 ILE A 407      19.875   3.260  14.834  1.00 10.00      A   
ATOM   3865  CD1 ILE A 407      16.941   4.133  14.446  1.00 10.00      A   
ATOM   3866  C   ILE A 407      19.212   0.579  15.902  1.00 10.00      A   
ATOM   3867  O   ILE A 407      19.777   0.104  14.915  1.00 10.00      A   
ATOM   3868  N   GLU A 408      19.485   0.187  17.135  1.00 10.00      A   
ATOM   3869  HN  GLU A 408      18.999   0.584  17.882  1.00 10.00      A   
ATOM   3870  CA  GLU A 408      20.488  -0.828  17.402  1.00 10.00      A   
ATOM   3871  CB  GLU A 408      21.208  -0.528  18.718  1.00 10.00      A   
ATOM   3872  CG  GLU A 408      22.710  -0.744  18.662  1.00 10.00      A   
ATOM   3873  CD  GLU A 408      23.351  -0.013  17.500  1.00 10.00      A   
ATOM   3874  OE1 GLU A 408      23.073   1.190  17.324  1.00 10.00      A   
ATOM   3875  OE2 GLU A 408      24.140  -0.639  16.759  1.00 10.00      A   
ATOM   3876  C   GLU A 408      19.847  -2.213  17.453  1.00 10.00      A   
ATOM   3877  O   GLU A 408      18.934  -2.455  18.247  1.00 10.00      A   
ATOM   3878  N   PRO A 409      20.316  -3.139  16.607  1.00 10.00      A   
ATOM   3879  CA  PRO A 409      19.784  -4.501  16.553  1.00 10.00      A   
ATOM   3880  CB  PRO A 409      20.462  -5.101  15.316  1.00 10.00      A   
ATOM   3881  CG  PRO A 409      21.718  -4.314  15.153  1.00 10.00      A   
ATOM   3882  CD  PRO A 409      21.407  -2.929  15.639  1.00 10.00      A   
ATOM   3883  C   PRO A 409      20.151  -5.305  17.798  1.00 10.00      A   
ATOM   3884  O   PRO A 409      21.262  -5.187  18.319  1.00 10.00      A   
ATOM   3885  N   LYS A 410      19.198  -6.103  18.276  1.00 10.00      A   
ATOM   3886  HN  LYS A 410      18.332  -6.125  17.820  1.00 10.00      A   
ATOM   3887  CA  LYS A 410      19.391  -6.946  19.457  1.00 10.00      A   
ATOM   3888  CB  LYS A 410      20.480  -7.999  19.225  1.00 10.00      A   
ATOM   3889  CG  LYS A 410      20.081  -9.097  18.256  1.00 10.00      A   
ATOM   3890  CD  LYS A 410      21.222 -10.077  18.028  1.00 10.00      A   
ATOM   3891  CE  LYS A 410      20.795 -11.211  17.111  1.00 10.00      A   
ATOM   3892  NZ  LYS A 410      21.951 -12.025  16.650  1.00 10.00      A   
ATOM   3893  HZ1 LYS A 410      22.467 -12.416  17.463  1.00 10.00      A   
ATOM   3894  HZ2 LYS A 410      22.603 -11.441  16.093  1.00 10.00      A   
ATOM   3895  HZ3 LYS A 410      21.622 -12.814  16.054  1.00 10.00      A   
ATOM   3896  C   LYS A 410      19.669  -6.136  20.724  1.00 10.00      A   
ATOM   3897  O   LYS A 410      20.294  -6.632  21.664  1.00 10.00      A   
ATOM   3898  N   ALA A 411      19.197  -4.895  20.751  1.00 10.00      A   
ATOM   3899  HN  ALA A 411      18.727  -4.545  19.969  1.00 10.00      A   
ATOM   3900  CA  ALA A 411      19.383  -4.033  21.913  1.00 10.00      A   
ATOM   3901  CB  ALA A 411      19.267  -2.566  21.522  1.00 10.00      A   
ATOM   3902  C   ALA A 411      18.372  -4.377  23.004  1.00 10.00      A   
ATOM   3903  O   ALA A 411      17.161  -4.313  22.787  1.00 10.00      A   
ATOM   3904  N   PRO A 412      18.855  -4.775  24.185  1.00 10.00      A   
ATOM   3905  CA  PRO A 412      17.999  -5.127  25.309  1.00 10.00      A   
ATOM   3906  CB  PRO A 412      18.860  -6.152  26.040  1.00 10.00      A   
ATOM   3907  CG  PRO A 412      20.259  -5.669  25.837  1.00 10.00      A   
ATOM   3908  CD  PRO A 412      20.282  -4.920  24.524  1.00 10.00      A   
ATOM   3909  C   PRO A 412      17.750  -3.929  26.218  1.00 10.00      A   
ATOM   3910  O   PRO A 412      18.083  -2.793  25.873  1.00 10.00      A   
ATOM   3911  N   ASP A 413      17.155  -4.184  27.374  1.00 10.00      A   
ATOM   3912  HN  ASP A 413      16.888  -5.110  27.583  1.00 10.00      A   
ATOM   3913  CA  ASP A 413      16.886  -3.132  28.344  1.00 10.00      A   
ATOM   3914  CB  ASP A 413      16.074  -3.705  29.509  1.00 10.00      A   
ATOM   3915  CG  ASP A 413      15.586  -2.641  30.467  1.00 10.00      A   
ATOM   3916  OD1 ASP A 413      16.422  -2.027  31.154  1.00 10.00      A   
ATOM   3917  OD2 ASP A 413      14.360  -2.424  30.541  1.00 10.00      A   
ATOM   3918  C   ASP A 413      18.213  -2.583  28.858  1.00 10.00      A   
ATOM   3919  O   ASP A 413      18.978  -3.303  29.490  1.00 10.00      A   
ATOM   3920  N   TYR A 414      18.486  -1.313  28.582  1.00 10.00      A   
ATOM   3921  HN  TYR A 414      17.828  -0.781  28.088  1.00 10.00      A   
ATOM   3922  CA  TYR A 414      19.742  -0.688  28.990  1.00 10.00      A   
ATOM   3923  CB  TYR A 414      19.949   0.646  28.261  1.00 10.00      A   
ATOM   3924  CG  TYR A 414      18.891   1.683  28.565  1.00 10.00      A   
ATOM   3925  CD1 TYR A 414      19.070   2.608  29.585  1.00 10.00      A   
ATOM   3926  CD2 TYR A 414      17.710   1.728  27.841  1.00 10.00      A   
ATOM   3927  CE1 TYR A 414      18.099   3.544  29.879  1.00 10.00      A   
ATOM   3928  CE2 TYR A 414      16.739   2.662  28.125  1.00 10.00      A   
ATOM   3929  CZ  TYR A 414      16.937   3.565  29.146  1.00 10.00      A   
ATOM   3930  OH  TYR A 414      15.962   4.488  29.434  1.00 10.00      A   
ATOM   3931  HH  TYR A 414      15.144   4.251  28.955  1.00 10.00      A   
ATOM   3932  C   TYR A 414      19.854  -0.495  30.504  1.00 10.00      A   
ATOM   3933  O   TYR A 414      20.939  -0.233  31.018  1.00 10.00      A   
ATOM   3934  N   LEU A 415      18.750  -0.632  31.222  1.00 10.00      A   
ATOM   3935  HN  LEU A 415      17.908  -0.888  30.781  1.00 10.00      A   
ATOM   3936  CA  LEU A 415      18.768  -0.442  32.664  1.00 10.00      A   
ATOM   3937  CB  LEU A 415      17.482   0.238  33.147  1.00 10.00      A   
ATOM   3938  CG  LEU A 415      17.311   1.719  32.800  1.00 10.00      A   
ATOM   3939  CD1 LEU A 415      15.994   2.242  33.350  1.00 10.00      A   
ATOM   3940  CD2 LEU A 415      18.478   2.538  33.333  1.00 10.00      A   
ATOM   3941  C   LEU A 415      18.974  -1.755  33.410  1.00 10.00      A   
ATOM   3942  O   LEU A 415      19.846  -1.852  34.272  1.00 10.00      A   
ATOM   3943  N   THR A 416      18.177  -2.760  33.082  1.00 10.00      A   
ATOM   3944  HN  THR A 416      17.497  -2.627  32.376  1.00 10.00      A   
ATOM   3945  CA  THR A 416      18.263  -4.048  33.756  1.00 10.00      A   
ATOM   3946  CB  THR A 416      16.859  -4.607  34.047  1.00 10.00      A   
ATOM   3947  OG1 THR A 416      15.883  -3.586  33.786  1.00 10.00      A   
ATOM   3948  HG1 THR A 416      15.243  -3.915  33.144  1.00 10.00      A   
ATOM   3949  CG2 THR A 416      16.748  -5.023  35.504  1.00 10.00      A   
ATOM   3950  C   THR A 416      19.087  -5.074  32.969  1.00 10.00      A   
ATOM   3951  O   THR A 416      19.361  -6.167  33.467  1.00 10.00      A   
ATOM   3952  N   LEU A 417      19.476  -4.718  31.744  1.00 10.00      A   
ATOM   3953  HN  LEU A 417      19.218  -3.833  31.401  1.00 10.00      A   
ATOM   3954  CA  LEU A 417      20.269  -5.603  30.884  1.00 10.00      A   
ATOM   3955  CB  LEU A 417      21.650  -5.891  31.495  1.00 10.00      A   
ATOM   3956  CG  LEU A 417      22.643  -4.722  31.497  1.00 10.00      A   
ATOM   3957  CD1 LEU A 417      23.904  -5.089  32.265  1.00 10.00      A   
ATOM   3958  CD2 LEU A 417      22.986  -4.316  30.072  1.00 10.00      A   
ATOM   3959  C   LEU A 417      19.518  -6.900  30.581  1.00 10.00      A   
ATOM   3960  O   LEU A 417      20.117  -7.967  30.443  1.00 10.00      A   
ATOM   3961  N   GLU A 418      18.198  -6.792  30.466  1.00 10.00      A   
ATOM   3962  HN  GLU A 418      17.784  -5.911  30.562  1.00 10.00      A   
ATOM   3963  CA  GLU A 418      17.349  -7.942  30.194  1.00 10.00      A   
ATOM   3964  CB  GLU A 418      16.300  -8.091  31.302  1.00 10.00      A   
ATOM   3965  CG  GLU A 418      16.892  -8.315  32.680  1.00 10.00      A   
ATOM   3966  CD  GLU A 418      15.860  -8.728  33.704  1.00 10.00      A   
ATOM   3967  OE1 GLU A 418      15.153  -9.727  33.465  1.00 10.00      A   
ATOM   3968  OE2 GLU A 418      15.764  -8.070  34.757  1.00 10.00      A   
ATOM   3969  C   GLU A 418      16.653  -7.798  28.846  1.00 10.00      A   
ATOM   3970  O   GLU A 418      16.478  -6.685  28.353  1.00 10.00      A   
ATOM   3971  N   PRO A 419      16.271  -8.923  28.220  1.00 10.00      A   
ATOM   3972  CA  PRO A 419      15.572  -8.909  26.933  1.00 10.00      A   
ATOM   3973  CB  PRO A 419      15.418 -10.394  26.585  1.00 10.00      A   
ATOM   3974  CG  PRO A 419      16.407 -11.101  27.443  1.00 10.00      A   
ATOM   3975  CD  PRO A 419      16.507 -10.294  28.701  1.00 10.00      A   
ATOM   3976  C   PRO A 419      14.200  -8.241  27.058  1.00 10.00      A   
ATOM   3977  O   PRO A 419      13.636  -8.162  28.151  1.00 10.00      A   
ATOM   3978  N   LEU A 420      13.652  -7.795  25.938  1.00 10.00      A   
ATOM   3979  HN  LEU A 420      14.117  -7.944  25.082  1.00 10.00      A   
ATOM   3980  CA  LEU A 420      12.363  -7.109  25.939  1.00 10.00      A   
ATOM   3981  CB  LEU A 420      12.324  -6.043  24.840  1.00 10.00      A   
ATOM   3982  CG  LEU A 420      13.413  -4.968  24.896  1.00 10.00      A   
ATOM   3983  CD1 LEU A 420      13.365  -4.102  23.649  1.00 10.00      A   
ATOM   3984  CD2 LEU A 420      13.272  -4.114  26.148  1.00 10.00      A   
ATOM   3985  C   LEU A 420      11.193  -8.074  25.782  1.00 10.00      A   
ATOM   3986  O   LEU A 420      10.090  -7.665  25.414  1.00 10.00      A   
ATOM   3987  N   ASP A 421      11.440  -9.348  26.073  1.00 10.00      A   
ATOM   3988  HN  ASP A 421      12.341  -9.599  26.366  1.00 10.00      A   
ATOM   3989  CA  ASP A 421      10.417 -10.387  25.962  1.00 10.00      A   
ATOM   3990  CB  ASP A 421      10.973 -11.745  26.397  1.00 10.00      A   
ATOM   3991  CG  ASP A 421      11.952 -12.331  25.404  1.00 10.00      A   
ATOM   3992  OD1 ASP A 421      11.558 -13.215  24.621  1.00 10.00      A   
ATOM   3993  OD2 ASP A 421      13.131 -11.930  25.416  1.00 10.00      A   
ATOM   3994  C   ASP A 421       9.193 -10.051  26.799  1.00 10.00      A   
ATOM   3995  O   ASP A 421       8.066 -10.071  26.306  1.00 10.00      A   
ATOM   3996  N   ILE A 422       9.420  -9.735  28.067  1.00 10.00      A   
ATOM   3997  HN  ILE A 422      10.341  -9.746  28.403  1.00 10.00      A   
ATOM   3998  CA  ILE A 422       8.330  -9.393  28.976  1.00 10.00      A   
ATOM   3999  CB  ILE A 422       8.782  -9.339  30.453  1.00 10.00      A   
ATOM   4000  CG1 ILE A 422       9.904  -8.314  30.652  1.00 10.00      A   
ATOM   4001  CG2 ILE A 422       9.213 -10.721  30.925  1.00 10.00      A   
ATOM   4002  CD1 ILE A 422      10.225  -8.025  32.105  1.00 10.00      A   
ATOM   4003  C   ILE A 422       7.657  -8.081  28.582  1.00 10.00      A   
ATOM   4004  O   ILE A 422       6.456  -7.904  28.790  1.00 10.00      A   
ATOM   4005  N   GLY A 423       8.433  -7.171  28.000  1.00 10.00      A   
ATOM   4006  HN  GLY A 423       9.383  -7.370  27.862  1.00 10.00      A   
ATOM   4007  CA  GLY A 423       7.897  -5.895  27.576  1.00 10.00      A   
ATOM   4008  C   GLY A 423       6.867  -6.065  26.478  1.00 10.00      A   
ATOM   4009  O   GLY A 423       5.711  -5.664  26.633  1.00 10.00      A   
ATOM   4010  N   PHE A 424       7.279  -6.685  25.377  1.00 10.00      A   
ATOM   4011  HN  PHE A 424       8.213  -6.992  25.319  1.00 10.00      A   
ATOM   4012  CA  PHE A 424       6.381  -6.919  24.254  1.00 10.00      A   
ATOM   4013  CB  PHE A 424       7.154  -7.365  23.012  1.00 10.00      A   
ATOM   4014  CG  PHE A 424       7.739  -6.228  22.224  1.00 10.00      A   
ATOM   4015  CD1 PHE A 424       9.092  -5.933  22.298  1.00 10.00      A   
ATOM   4016  CD2 PHE A 424       6.935  -5.449  21.406  1.00 10.00      A   
ATOM   4017  CE1 PHE A 424       9.633  -4.889  21.574  1.00 10.00      A   
ATOM   4018  CE2 PHE A 424       7.468  -4.403  20.680  1.00 10.00      A   
ATOM   4019  CZ  PHE A 424       8.818  -4.122  20.764  1.00 10.00      A   
ATOM   4020  C   PHE A 424       5.312  -7.943  24.622  1.00 10.00      A   
ATOM   4021  O   PHE A 424       4.212  -7.947  24.060  1.00 10.00      A   
ATOM   4022  N   GLY A 425       5.639  -8.802  25.581  1.00 10.00      A   
ATOM   4023  HN  GLY A 425       6.536  -8.760  25.977  1.00 10.00      A   
ATOM   4024  CA  GLY A 425       4.702  -9.803  26.035  1.00 10.00      A   
ATOM   4025  C   GLY A 425       3.507  -9.175  26.716  1.00 10.00      A   
ATOM   4026  O   GLY A 425       2.403  -9.714  26.665  1.00 10.00      A   
ATOM   4027  N   ALA A 426       3.728  -8.033  27.361  1.00 10.00      A   
ATOM   4028  HN  ALA A 426       4.641  -7.666  27.391  1.00 10.00      A   
ATOM   4029  CA  ALA A 426       2.660  -7.318  28.041  1.00 10.00      A   
ATOM   4030  CB  ALA A 426       3.246  -6.356  29.063  1.00 10.00      A   
ATOM   4031  C   ALA A 426       1.809  -6.557  27.030  1.00 10.00      A   
ATOM   4032  O   ALA A 426       0.604  -6.382  27.217  1.00 10.00      A   
ATOM   4033  N   ILE A 427       2.448  -6.118  25.950  1.00 10.00      A   
ATOM   4034  HN  ILE A 427       3.406  -6.303  25.861  1.00 10.00      A   
ATOM   4035  CA  ILE A 427       1.768  -5.372  24.892  1.00 10.00      A   
ATOM   4036  CB  ILE A 427       2.746  -4.984  23.757  1.00 10.00      A   
ATOM   4037  CG1 ILE A 427       3.853  -4.057  24.274  1.00 10.00      A   
ATOM   4038  CG2 ILE A 427       2.005  -4.346  22.587  1.00 10.00      A   
ATOM   4039  CD1 ILE A 427       3.396  -2.642  24.560  1.00 10.00      A   
ATOM   4040  C   ILE A 427       0.629  -6.198  24.301  1.00 10.00      A   
ATOM   4041  O   ILE A 427      -0.531  -5.787  24.322  1.00 10.00      A   
ATOM   4042  N   VAL A 428       0.969  -7.381  23.804  1.00 10.00      A   
ATOM   4043  HN  VAL A 428       1.908  -7.660  23.847  1.00 10.00      A   
ATOM   4044  CA  VAL A 428      -0.015  -8.274  23.195  1.00 10.00      A   
ATOM   4045  CB  VAL A 428       0.652  -9.447  22.439  1.00 10.00      A   
ATOM   4046  CG1 VAL A 428       1.332  -8.955  21.171  1.00 10.00      A   
ATOM   4047  CG2 VAL A 428       1.642 -10.176  23.334  1.00 10.00      A   
ATOM   4048  C   VAL A 428      -0.997  -8.823  24.228  1.00 10.00      A   
ATOM   4049  O   VAL A 428      -2.075  -9.302  23.879  1.00 10.00      A   
ATOM   4050  N   GLU A 429      -0.618  -8.747  25.498  1.00 10.00      A   
ATOM   4051  HN  GLU A 429       0.251  -8.347  25.714  1.00 10.00      A   
ATOM   4052  CA  GLU A 429      -1.465  -9.233  26.575  1.00 10.00      A   
ATOM   4053  CB  GLU A 429      -0.652  -9.413  27.861  1.00 10.00      A   
ATOM   4054  CG  GLU A 429      -1.366 -10.202  28.946  1.00 10.00      A   
ATOM   4055  CD  GLU A 429      -0.774  -9.959  30.318  1.00 10.00      A   
ATOM   4056  OE1 GLU A 429       0.253 -10.589  30.646  1.00 10.00      A   
ATOM   4057  OE2 GLU A 429      -1.335  -9.138  31.077  1.00 10.00      A   
ATOM   4058  C   GLU A 429      -2.619  -8.272  26.818  1.00 10.00      A   
ATOM   4059  O   GLU A 429      -3.756  -8.690  27.032  1.00 10.00      A   
ATOM   4060  N   HIS A 430      -2.324  -6.980  26.777  1.00 10.00      A   
ATOM   4061  HN  HIS A 430      -1.398  -6.702  26.591  1.00 10.00      A   
ATOM   4062  CA  HIS A 430      -3.345  -5.966  27.005  1.00 10.00      A   
ATOM   4063  CB  HIS A 430      -2.766  -4.728  27.693  1.00 10.00      A   
ATOM   4064  CG  HIS A 430      -2.486  -4.934  29.146  1.00 10.00      A   
ATOM   4065  ND1 HIS A 430      -3.459  -4.741  30.102  1.00 10.00      A   
ATOM   4066  CD2 HIS A 430      -1.341  -5.337  29.754  1.00 10.00      A   
ATOM   4067  CE1 HIS A 430      -2.892  -5.031  31.259  1.00 10.00      A   
ATOM   4068  NE2 HIS A 430      -1.613  -5.394  31.095  1.00 10.00      A   
ATOM   4069  HE2 HIS A 430      -0.989  -5.661  31.806  1.00 10.00      A   
ATOM   4070  C   HIS A 430      -4.067  -5.585  25.719  1.00 10.00      A   
ATOM   4071  O   HIS A 430      -5.296  -5.463  25.701  1.00 10.00      A   
ATOM   4072  N   CYS A 431      -3.308  -5.413  24.647  1.00 10.00      A   
ATOM   4073  HN  CYS A 431      -2.336  -5.547  24.720  1.00 10.00      A   
ATOM   4074  CA  CYS A 431      -3.877  -5.040  23.360  1.00 10.00      A   
ATOM   4075  CB  CYS A 431      -2.807  -4.448  22.440  1.00 10.00      A   
ATOM   4076  SG  CYS A 431      -1.924  -3.043  23.154  1.00 10.00      A   
ATOM   4077  HG  CYS A 431      -0.729  -2.983  22.580  1.00 10.00      A   
ATOM   4078  C   CYS A 431      -4.580  -6.216  22.687  1.00 10.00      A   
ATOM   4079  O   CYS A 431      -3.961  -7.018  21.988  1.00 10.00      A   
ATOM   4080  N   LYS A 432      -5.885  -6.310  22.904  1.00 10.00      A   
ATOM   4081  HN  LYS A 432      -6.319  -5.649  23.486  1.00 10.00      A   
ATOM   4082  CA  LYS A 432      -6.684  -7.380  22.321  1.00 10.00      A   
ATOM   4083  CB  LYS A 432      -7.848  -7.736  23.247  1.00 10.00      A   
ATOM   4084  CG  LYS A 432      -7.413  -8.276  24.600  1.00 10.00      A   
ATOM   4085  CD  LYS A 432      -6.968  -9.726  24.504  1.00 10.00      A   
ATOM   4086  CE  LYS A 432      -6.102 -10.116  25.689  1.00 10.00      A   
ATOM   4087  NZ  LYS A 432      -6.744  -9.773  26.986  1.00 10.00      A   
ATOM   4088  HZ1 LYS A 432      -6.061  -9.883  27.761  1.00 10.00      A   
ATOM   4089  HZ2 LYS A 432      -7.555 -10.401  27.163  1.00 10.00      A   
ATOM   4090  HZ3 LYS A 432      -7.082  -8.789  26.976  1.00 10.00      A   
ATOM   4091  C   LYS A 432      -7.200  -6.989  20.941  1.00 10.00      A   
ATOM   4092  O   LYS A 432      -8.001  -7.702  20.340  1.00 10.00      A   
ATOM   4093  N   ASP A 433      -6.731  -5.856  20.442  1.00 10.00      A   
ATOM   4094  HN  ASP A 433      -6.088  -5.337  20.965  1.00 10.00      A   
ATOM   4095  CA  ASP A 433      -7.137  -5.365  19.132  1.00 10.00      A   
ATOM   4096  CB  ASP A 433      -7.921  -4.059  19.269  1.00 10.00      A   
ATOM   4097  CG  ASP A 433      -9.364  -4.191  18.825  1.00 10.00      A   
ATOM   4098  OD1 ASP A 433     -10.245  -4.303  19.701  1.00 10.00      A   
ATOM   4099  OD2 ASP A 433      -9.625  -4.185  17.605  1.00 10.00      A   
ATOM   4100  C   ASP A 433      -5.909  -5.133  18.266  1.00 10.00      A   
ATOM   4101  O   ASP A 433      -5.995  -4.548  17.185  1.00 10.00      A   
ATOM   4102  N   LEU A 434      -4.769  -5.611  18.742  1.00 10.00      A   
ATOM   4103  HN  LEU A 434      -4.773  -6.105  19.588  1.00 10.00      A   
ATOM   4104  CA  LEU A 434      -3.515  -5.445  18.025  1.00 10.00      A   
ATOM   4105  CB  LEU A 434      -2.335  -5.796  18.932  1.00 10.00      A   
ATOM   4106  CG  LEU A 434      -0.956  -5.360  18.439  1.00 10.00      A   
ATOM   4107  CD1 LEU A 434      -0.805  -3.849  18.531  1.00 10.00      A   
ATOM   4108  CD2 LEU A 434       0.140  -6.063  19.221  1.00 10.00      A   
ATOM   4109  C   LEU A 434      -3.490  -6.311  16.773  1.00 10.00      A   
ATOM   4110  O   LEU A 434      -3.582  -7.531  16.853  1.00 10.00      A   
ATOM   4111  N   ARG A 435      -3.381  -5.670  15.620  1.00 10.00      A   
ATOM   4112  HN  ARG A 435      -3.325  -4.687  15.623  1.00 10.00      A   
ATOM   4113  CA  ARG A 435      -3.348  -6.385  14.349  1.00 10.00      A   
ATOM   4114  CB  ARG A 435      -4.340  -5.780  13.359  1.00 10.00      A   
ATOM   4115  CG  ARG A 435      -5.758  -5.660  13.880  1.00 10.00      A   
ATOM   4116  CD  ARG A 435      -6.667  -5.038  12.833  1.00 10.00      A   
ATOM   4117  NE  ARG A 435      -6.128  -3.782  12.309  1.00 10.00      A   
ATOM   4118  HE  ARG A 435      -5.407  -3.848  11.638  1.00 10.00      A   
ATOM   4119  CZ  ARG A 435      -6.536  -2.572  12.683  1.00 10.00      A   
ATOM   4120  NH1 ARG A 435      -7.493  -2.440  13.597  1.00 10.00      A   
ATOM   4121 HH11 ARG A 435      -7.935  -3.286  14.024  1.00 10.00      A   
ATOM   4122 HH12 ARG A 435      -7.809  -1.491  13.887  1.00 10.00      A   
ATOM   4123  NH2 ARG A 435      -6.007  -1.496  12.122  1.00 10.00      A   
ATOM   4124 HH21 ARG A 435      -6.315  -0.544  12.405  1.00 10.00      A   
ATOM   4125 HH22 ARG A 435      -5.272  -1.598  11.374  1.00 10.00      A   
ATOM   4126  C   ARG A 435      -1.950  -6.367  13.746  1.00 10.00      A   
ATOM   4127  O   ARG A 435      -1.468  -7.378  13.243  1.00 10.00      A   
ATOM   4128  N   ARG A 436      -1.304  -5.214  13.793  1.00 10.00      A   
ATOM   4129  HN  ARG A 436      -1.736  -4.439  14.207  1.00 10.00      A   
ATOM   4130  CA  ARG A 436       0.040  -5.077  13.253  1.00 10.00      A   
ATOM   4131  CB  ARG A 436       0.101  -3.991  12.179  1.00 10.00      A   
ATOM   4132  CG  ARG A 436       1.370  -4.030  11.343  1.00 10.00      A   
ATOM   4133  CD  ARG A 436       1.341  -2.984  10.246  1.00 10.00      A   
ATOM   4134  NE  ARG A 436       2.510  -3.067   9.372  1.00 10.00      A   
ATOM   4135  HE  ARG A 436       3.226  -3.684   9.635  1.00 10.00      A   
ATOM   4136  CZ  ARG A 436       2.649  -2.353   8.252  1.00 10.00      A   
ATOM   4137  NH1 ARG A 436       1.698  -1.519   7.873  1.00 10.00      A   
ATOM   4138 HH11 ARG A 436       1.818  -0.959   6.994  1.00 10.00      A   
ATOM   4139 HH12 ARG A 436       0.834  -1.414   8.440  1.00 10.00      A   
ATOM   4140  NH2 ARG A 436       3.728  -2.483   7.501  1.00 10.00      A   
ATOM   4141 HH21 ARG A 436       4.487  -3.142   7.769  1.00 10.00      A   
ATOM   4142 HH22 ARG A 436       3.815  -1.912   6.621  1.00 10.00      A   
ATOM   4143  C   ARG A 436       1.032  -4.784  14.366  1.00 10.00      A   
ATOM   4144  O   ARG A 436       0.810  -3.893  15.191  1.00 10.00      A   
ATOM   4145  N   LEU A 437       2.117  -5.540  14.384  1.00 10.00      A   
ATOM   4146  HN  LEU A 437       2.230  -6.229  13.693  1.00 10.00      A   
ATOM   4147  CA  LEU A 437       3.145  -5.385  15.396  1.00 10.00      A   
ATOM   4148  CB  LEU A 437       2.945  -6.435  16.495  1.00 10.00      A   
ATOM   4149  CG  LEU A 437       3.973  -6.455  17.629  1.00 10.00      A   
ATOM   4150  CD1 LEU A 437       3.814  -5.235  18.528  1.00 10.00      A   
ATOM   4151  CD2 LEU A 437       3.847  -7.739  18.435  1.00 10.00      A   
ATOM   4152  C   LEU A 437       4.539  -5.524  14.788  1.00 10.00      A   
ATOM   4153  O   LEU A 437       4.795  -6.422  13.983  1.00 10.00      A   
ATOM   4154  N   SER A 438       5.422  -4.617  15.165  1.00 10.00      A   
ATOM   4155  HN  SER A 438       5.140  -3.909  15.783  1.00 10.00      A   
ATOM   4156  CA  SER A 438       6.797  -4.635  14.695  1.00 10.00      A   
ATOM   4157  CB  SER A 438       7.160  -3.289  14.064  1.00 10.00      A   
ATOM   4158  OG  SER A 438       6.230  -2.927  13.057  1.00 10.00      A   
ATOM   4159  HG  SER A 438       6.595  -2.194  12.537  1.00 10.00      A   
ATOM   4160  C   SER A 438       7.721  -4.933  15.871  1.00 10.00      A   
ATOM   4161  O   SER A 438       7.616  -4.301  16.922  1.00 10.00      A   
ATOM   4162  N   LEU A 439       8.604  -5.904  15.705  1.00 10.00      A   
ATOM   4163  HN  LEU A 439       8.643  -6.382  14.846  1.00 10.00      A   
ATOM   4164  CA  LEU A 439       9.517  -6.285  16.773  1.00 10.00      A   
ATOM   4165  CB  LEU A 439       9.494  -7.799  16.970  1.00 10.00      A   
ATOM   4166  CG  LEU A 439       8.158  -8.404  17.398  1.00 10.00      A   
ATOM   4167  CD1 LEU A 439       8.255  -9.919  17.462  1.00 10.00      A   
ATOM   4168  CD2 LEU A 439       7.719  -7.841  18.738  1.00 10.00      A   
ATOM   4169  C   LEU A 439      10.942  -5.818  16.517  1.00 10.00      A   
ATOM   4170  O   LEU A 439      11.407  -5.789  15.378  1.00 10.00      A   
ATOM   4171  N   SER A 440      11.633  -5.467  17.593  1.00 10.00      A   
ATOM   4172  HN  SER A 440      11.202  -5.507  18.472  1.00 10.00      A   
ATOM   4173  CA  SER A 440      13.012  -5.014  17.511  1.00 10.00      A   
ATOM   4174  CB  SER A 440      13.060  -3.577  16.994  1.00 10.00      A   
ATOM   4175  OG  SER A 440      12.273  -2.721  17.803  1.00 10.00      A   
ATOM   4176  HG  SER A 440      11.379  -2.655  17.430  1.00 10.00      A   
ATOM   4177  C   SER A 440      13.678  -5.104  18.881  1.00 10.00      A   
ATOM   4178  O   SER A 440      12.995  -5.119  19.909  1.00 10.00      A   
ATOM   4179  N   GLY A 441      14.999  -5.174  18.894  1.00 10.00      A   
ATOM   4180  HN  GLY A 441      15.489  -5.184  18.044  1.00 10.00      A   
ATOM   4181  CA  GLY A 441      15.723  -5.264  20.144  1.00 10.00      A   
ATOM   4182  C   GLY A 441      16.047  -6.698  20.496  1.00 10.00      A   
ATOM   4183  O   GLY A 441      15.954  -7.585  19.644  1.00 10.00      A   
ATOM   4184  N   LEU A 442      16.441  -6.934  21.739  1.00 10.00      A   
ATOM   4185  HN  LEU A 442      16.509  -6.186  22.372  1.00 10.00      A   
ATOM   4186  CA  LEU A 442      16.766  -8.283  22.179  1.00 10.00      A   
ATOM   4187  CB  LEU A 442      17.789  -8.280  23.317  1.00 10.00      A   
ATOM   4188  CG  LEU A 442      18.425  -9.635  23.650  1.00 10.00      A   
ATOM   4189  CD1 LEU A 442      19.285 -10.129  22.498  1.00 10.00      A   
ATOM   4190  CD2 LEU A 442      19.236  -9.556  24.936  1.00 10.00      A   
ATOM   4191  C   LEU A 442      15.504  -9.013  22.600  1.00 10.00      A   
ATOM   4192  O   LEU A 442      14.905  -8.695  23.630  1.00 10.00      A   
ATOM   4193  N   LEU A 443      15.102  -9.975  21.791  1.00 10.00      A   
ATOM   4194  HN  LEU A 443      15.640 -10.180  20.996  1.00 10.00      A   
ATOM   4195  CA  LEU A 443      13.905 -10.757  22.046  1.00 10.00      A   
ATOM   4196  CB  LEU A 443      12.790 -10.343  21.078  1.00 10.00      A   
ATOM   4197  CG  LEU A 443      12.323  -8.891  21.158  1.00 10.00      A   
ATOM   4198  CD1 LEU A 443      11.538  -8.513  19.913  1.00 10.00      A   
ATOM   4199  CD2 LEU A 443      11.485  -8.675  22.405  1.00 10.00      A   
ATOM   4200  C   LEU A 443      14.215 -12.232  21.855  1.00 10.00      A   
ATOM   4201  O   LEU A 443      14.703 -12.634  20.795  1.00 10.00      A   
ATOM   4202  N   THR A 444      13.954 -13.027  22.877  1.00 10.00      A   
ATOM   4203  HN  THR A 444      13.575 -12.646  23.703  1.00 10.00      A   
ATOM   4204  CA  THR A 444      14.205 -14.456  22.807  1.00 10.00      A   
ATOM   4205  CB  THR A 444      14.588 -15.028  24.186  1.00 10.00      A   
ATOM   4206  OG1 THR A 444      13.487 -14.921  25.101  1.00 10.00      A   
ATOM   4207  HG1 THR A 444      12.904 -14.188  24.826  1.00 10.00      A   
ATOM   4208  CG2 THR A 444      15.797 -14.294  24.748  1.00 10.00      A   
ATOM   4209  C   THR A 444      12.974 -15.181  22.274  1.00 10.00      A   
ATOM   4210  O   THR A 444      12.053 -14.551  21.758  1.00 10.00      A   
ATOM   4211  N   ASP A 445      12.948 -16.496  22.407  1.00 10.00      A   
ATOM   4212  HN  ASP A 445      13.708 -16.953  22.832  1.00 10.00      A   
ATOM   4213  CA  ASP A 445      11.810 -17.279  21.935  1.00 10.00      A   
ATOM   4214  CB  ASP A 445      12.190 -18.751  21.743  1.00 10.00      A   
ATOM   4215  CG  ASP A 445      12.767 -19.073  20.377  1.00 10.00      A   
ATOM   4216  OD1 ASP A 445      13.145 -20.245  20.155  1.00 10.00      A   
ATOM   4217  OD2 ASP A 445      12.847 -18.172  19.521  1.00 10.00      A   
ATOM   4218  C   ASP A 445      10.644 -17.181  22.917  1.00 10.00      A   
ATOM   4219  O   ASP A 445       9.538 -17.640  22.633  1.00 10.00      A   
ATOM   4220  N   LYS A 446      10.896 -16.569  24.071  1.00 10.00      A   
ATOM   4221  HN  LYS A 446      11.791 -16.202  24.233  1.00 10.00      A   
ATOM   4222  CA  LYS A 446       9.875 -16.420  25.099  1.00 10.00      A   
ATOM   4223  CB  LYS A 446      10.501 -15.963  26.418  1.00 10.00      A   
ATOM   4224  CG  LYS A 446       9.617 -16.189  27.634  1.00 10.00      A   
ATOM   4225  CD  LYS A 446       9.244 -17.655  27.784  1.00 10.00      A   
ATOM   4226  CE  LYS A 446       8.330 -17.873  28.979  1.00 10.00      A   
ATOM   4227  NZ  LYS A 446       7.886 -19.288  29.079  1.00 10.00      A   
ATOM   4228  HZ1 LYS A 446       8.706 -19.908  29.224  1.00 10.00      A   
ATOM   4229  HZ2 LYS A 446       7.400 -19.578  28.196  1.00 10.00      A   
ATOM   4230  HZ3 LYS A 446       7.230 -19.405  29.875  1.00 10.00      A   
ATOM   4231  C   LYS A 446       8.774 -15.454  24.668  1.00 10.00      A   
ATOM   4232  O   LYS A 446       7.587 -15.733  24.844  1.00 10.00      A   
ATOM   4233  N   VAL A 447       9.168 -14.318  24.110  1.00 10.00      A   
ATOM   4234  HN  VAL A 447      10.135 -14.137  24.023  1.00 10.00      A   
ATOM   4235  CA  VAL A 447       8.212 -13.314  23.656  1.00 10.00      A   
ATOM   4236  CB  VAL A 447       8.906 -12.036  23.130  1.00 10.00      A   
ATOM   4237  CG1 VAL A 447       9.675 -12.301  21.842  1.00 10.00      A   
ATOM   4238  CG2 VAL A 447       7.894 -10.919  22.939  1.00 10.00      A   
ATOM   4239  C   VAL A 447       7.257 -13.880  22.602  1.00 10.00      A   
ATOM   4240  O   VAL A 447       6.067 -13.554  22.589  1.00 10.00      A   
ATOM   4241  N   PHE A 448       7.774 -14.758  21.749  1.00 10.00      A   
ATOM   4242  HN  PHE A 448       8.720 -15.003  21.833  1.00 10.00      A   
ATOM   4243  CA  PHE A 448       6.974 -15.370  20.701  1.00 10.00      A   
ATOM   4244  CB  PHE A 448       7.860 -16.172  19.751  1.00 10.00      A   
ATOM   4245  CG  PHE A 448       8.815 -15.314  18.973  1.00 10.00      A   
ATOM   4246  CD1 PHE A 448      10.179 -15.375  19.215  1.00 10.00      A   
ATOM   4247  CD2 PHE A 448       8.349 -14.440  18.008  1.00 10.00      A   
ATOM   4248  CE1 PHE A 448      11.060 -14.582  18.509  1.00 10.00      A   
ATOM   4249  CE2 PHE A 448       9.225 -13.645  17.298  1.00 10.00      A   
ATOM   4250  CZ  PHE A 448      10.583 -13.715  17.549  1.00 10.00      A   
ATOM   4251  C   PHE A 448       5.878 -16.243  21.298  1.00 10.00      A   
ATOM   4252  O   PHE A 448       4.779 -16.339  20.748  1.00 10.00      A   
ATOM   4253  N   GLU A 449       6.179 -16.856  22.442  1.00 10.00      A   
ATOM   4254  HN  GLU A 449       7.071 -16.727  22.829  1.00 10.00      A   
ATOM   4255  CA  GLU A 449       5.220 -17.700  23.140  1.00 10.00      A   
ATOM   4256  CB  GLU A 449       5.879 -18.360  24.358  1.00 10.00      A   
ATOM   4257  CG  GLU A 449       4.923 -19.139  25.254  1.00 10.00      A   
ATOM   4258  CD  GLU A 449       5.488 -19.386  26.642  1.00 10.00      A   
ATOM   4259  OE1 GLU A 449       6.675 -19.755  26.752  1.00 10.00      A   
ATOM   4260  OE2 GLU A 449       4.744 -19.226  27.636  1.00 10.00      A   
ATOM   4261  C   GLU A 449       4.035 -16.854  23.591  1.00 10.00      A   
ATOM   4262  O   GLU A 449       2.880 -17.247  23.435  1.00 10.00      A   
ATOM   4263  N   TYR A 450       4.338 -15.675  24.125  1.00 10.00      A   
ATOM   4264  HN  TYR A 450       5.279 -15.411  24.195  1.00 10.00      A   
ATOM   4265  CA  TYR A 450       3.308 -14.763  24.602  1.00 10.00      A   
ATOM   4266  CB  TYR A 450       3.916 -13.628  25.434  1.00 10.00      A   
ATOM   4267  CG  TYR A 450       4.510 -14.104  26.737  1.00 10.00      A   
ATOM   4268  CD1 TYR A 450       5.875 -14.010  26.982  1.00 10.00      A   
ATOM   4269  CD2 TYR A 450       3.706 -14.666  27.719  1.00 10.00      A   
ATOM   4270  CE1 TYR A 450       6.419 -14.468  28.166  1.00 10.00      A   
ATOM   4271  CE2 TYR A 450       4.240 -15.122  28.904  1.00 10.00      A   
ATOM   4272  CZ  TYR A 450       5.595 -15.021  29.124  1.00 10.00      A   
ATOM   4273  OH  TYR A 450       6.125 -15.495  30.298  1.00 10.00      A   
ATOM   4274  HH  TYR A 450       5.721 -16.350  30.500  1.00 10.00      A   
ATOM   4275  C   TYR A 450       2.492 -14.203  23.449  1.00 10.00      A   
ATOM   4276  O   TYR A 450       1.263 -14.181  23.504  1.00 10.00      A   
ATOM   4277  N   ILE A 451       3.173 -13.761  22.399  1.00 10.00      A   
ATOM   4278  HN  ILE A 451       4.156 -13.804  22.408  1.00 10.00      A   
ATOM   4279  CA  ILE A 451       2.490 -13.206  21.236  1.00 10.00      A   
ATOM   4280  CB  ILE A 451       3.483 -12.647  20.188  1.00 10.00      A   
ATOM   4281  CG1 ILE A 451       4.419 -11.624  20.841  1.00 10.00      A   
ATOM   4282  CG2 ILE A 451       2.735 -12.007  19.022  1.00 10.00      A   
ATOM   4283  CD1 ILE A 451       5.524 -11.133  19.933  1.00 10.00      A   
ATOM   4284  C   ILE A 451       1.591 -14.256  20.590  1.00 10.00      A   
ATOM   4285  O   ILE A 451       0.475 -13.956  20.170  1.00 10.00      A   
ATOM   4286  N   GLY A 452       2.066 -15.496  20.549  1.00 10.00      A   
ATOM   4287  HN  GLY A 452       2.954 -15.687  20.929  1.00 10.00      A   
ATOM   4288  CA  GLY A 452       1.293 -16.568  19.947  1.00 10.00      A   
ATOM   4289  C   GLY A 452       0.103 -17.005  20.787  1.00 10.00      A   
ATOM   4290  O   GLY A 452      -0.811 -17.654  20.284  1.00 10.00      A   
ATOM   4291  N   THR A 453       0.105 -16.663  22.063  1.00 10.00      A   
ATOM   4292  HN  THR A 453       0.850 -16.135  22.420  1.00 10.00      A   
ATOM   4293  CA  THR A 453      -0.990 -17.051  22.940  1.00 10.00      A   
ATOM   4294  CB  THR A 453      -0.474 -17.620  24.279  1.00 10.00      A   
ATOM   4295  OG1 THR A 453       0.608 -18.531  24.024  1.00 10.00      A   
ATOM   4296  HG1 THR A 453       1.382 -18.032  23.719  1.00 10.00      A   
ATOM   4297  CG2 THR A 453      -1.583 -18.361  25.012  1.00 10.00      A   
ATOM   4298  C   THR A 453      -1.950 -15.888  23.203  1.00 10.00      A   
ATOM   4299  O   THR A 453      -3.151 -16.095  23.386  1.00 10.00      A   
ATOM   4300  N   TYR A 454      -1.423 -14.668  23.208  1.00 10.00      A   
ATOM   4301  HN  TYR A 454      -0.461 -14.558  23.041  1.00 10.00      A   
ATOM   4302  CA  TYR A 454      -2.236 -13.489  23.473  1.00 10.00      A   
ATOM   4303  CB  TYR A 454      -1.469 -12.481  24.331  1.00 10.00      A   
ATOM   4304  CG  TYR A 454      -1.181 -12.953  25.739  1.00 10.00      A   
ATOM   4305  CD1 TYR A 454       0.092 -12.839  26.283  1.00 10.00      A   
ATOM   4306  CD2 TYR A 454      -2.181 -13.508  26.528  1.00 10.00      A   
ATOM   4307  CE1 TYR A 454       0.357 -13.260  27.572  1.00 10.00      A   
ATOM   4308  CE2 TYR A 454      -1.924 -13.934  27.817  1.00 10.00      A   
ATOM   4309  CZ  TYR A 454      -0.654 -13.809  28.334  1.00 10.00      A   
ATOM   4310  OH  TYR A 454      -0.390 -14.226  29.621  1.00 10.00      A   
ATOM   4311  HH  TYR A 454      -0.597 -15.166  29.700  1.00 10.00      A   
ATOM   4312  C   TYR A 454      -2.749 -12.816  22.200  1.00 10.00      A   
ATOM   4313  O   TYR A 454      -3.940 -12.507  22.099  1.00 10.00      A   
ATOM   4314  N   ALA A 455      -1.864 -12.608  21.229  1.00 10.00      A   
ATOM   4315  HN  ALA A 455      -0.940 -12.927  21.342  1.00 10.00      A   
ATOM   4316  CA  ALA A 455      -2.240 -11.943  19.985  1.00 10.00      A   
ATOM   4317  CB  ALA A 455      -1.030 -11.315  19.317  1.00 10.00      A   
ATOM   4318  C   ALA A 455      -2.975 -12.880  19.032  1.00 10.00      A   
ATOM   4319  O   ALA A 455      -2.376 -13.511  18.158  1.00 10.00      A   
ATOM   4320  N   LYS A 456      -4.279 -12.979  19.226  1.00 10.00      A   
ATOM   4321  HN  LYS A 456      -4.692 -12.473  19.965  1.00 10.00      A   
ATOM   4322  CA  LYS A 456      -5.113 -13.816  18.387  1.00 10.00      A   
ATOM   4323  CB  LYS A 456      -6.231 -14.454  19.216  1.00 10.00      A   
ATOM   4324  CG  LYS A 456      -5.753 -15.537  20.169  1.00 10.00      A   
ATOM   4325  CD  LYS A 456      -5.211 -16.728  19.403  1.00 10.00      A   
ATOM   4326  CE  LYS A 456      -5.102 -17.958  20.286  1.00 10.00      A   
ATOM   4327  NZ  LYS A 456      -4.778 -19.170  19.493  1.00 10.00      A   
ATOM   4328  HZ1 LYS A 456      -4.781 -20.013  20.101  1.00 10.00      A   
ATOM   4329  HZ2 LYS A 456      -3.838 -19.072  19.055  1.00 10.00      A   
ATOM   4330  HZ3 LYS A 456      -5.487 -19.298  18.735  1.00 10.00      A   
ATOM   4331  C   LYS A 456      -5.704 -12.996  17.246  1.00 10.00      A   
ATOM   4332  O   LYS A 456      -6.234 -13.546  16.282  1.00 10.00      A   
ATOM   4333  N   LYS A 457      -5.599 -11.679  17.361  1.00 10.00      A   
ATOM   4334  HN  LYS A 457      -5.163 -11.302  18.157  1.00 10.00      A   
ATOM   4335  CA  LYS A 457      -6.123 -10.770  16.350  1.00 10.00      A   
ATOM   4336  CB  LYS A 457      -6.913  -9.645  17.020  1.00 10.00      A   
ATOM   4337  CG  LYS A 457      -8.359  -9.992  17.325  1.00 10.00      A   
ATOM   4338  CD  LYS A 457      -9.195 -10.021  16.057  1.00 10.00      A   
ATOM   4339  CE  LYS A 457     -10.682 -10.056  16.375  1.00 10.00      A   
ATOM   4340  NZ  LYS A 457     -11.068 -11.293  17.107  1.00 10.00      A   
ATOM   4341  HZ1 LYS A 457     -10.820 -12.132  16.543  1.00 10.00      A   
ATOM   4342  HZ2 LYS A 457     -12.095 -11.302  17.282  1.00 10.00      A   
ATOM   4343  HZ3 LYS A 457     -10.573 -11.343  18.019  1.00 10.00      A   
ATOM   4344  C   LYS A 457      -5.007 -10.178  15.496  1.00 10.00      A   
ATOM   4345  O   LYS A 457      -5.264  -9.385  14.590  1.00 10.00      A   
ATOM   4346  N   MET A 458      -3.776 -10.575  15.781  1.00 10.00      A   
ATOM   4347  HN  MET A 458      -3.637 -11.218  16.504  1.00 10.00      A   
ATOM   4348  CA  MET A 458      -2.626 -10.076  15.036  1.00 10.00      A   
ATOM   4349  CB  MET A 458      -1.325 -10.432  15.749  1.00 10.00      A   
ATOM   4350  CG  MET A 458      -0.103  -9.700  15.217  1.00 10.00      A   
ATOM   4351  SD  MET A 458       1.415 -10.198  16.048  1.00 10.00      A   
ATOM   4352  CE  MET A 458       1.497 -11.922  15.577  1.00 10.00      A   
ATOM   4353  C   MET A 458      -2.625 -10.626  13.613  1.00 10.00      A   
ATOM   4354  O   MET A 458      -2.601 -11.842  13.404  1.00 10.00      A   
ATOM   4355  N   GLU A 459      -2.656  -9.722  12.643  1.00 10.00      A   
ATOM   4356  HN  GLU A 459      -2.644  -8.771  12.881  1.00 10.00      A   
ATOM   4357  CA  GLU A 459      -2.683 -10.094  11.237  1.00 10.00      A   
ATOM   4358  CB  GLU A 459      -3.675  -9.206  10.476  1.00 10.00      A   
ATOM   4359  CG  GLU A 459      -5.049  -9.094  11.117  1.00 10.00      A   
ATOM   4360  CD  GLU A 459      -6.139  -9.795  10.328  1.00 10.00      A   
ATOM   4361  OE1 GLU A 459      -5.984  -9.962   9.100  1.00 10.00      A   
ATOM   4362  OE2 GLU A 459      -7.166 -10.172  10.930  1.00 10.00      A   
ATOM   4363  C   GLU A 459      -1.304  -9.952  10.598  1.00 10.00      A   
ATOM   4364  O   GLU A 459      -0.901 -10.776   9.775  1.00 10.00      A   
ATOM   4365  N   MET A 460      -0.577  -8.914  10.986  1.00 10.00      A   
ATOM   4366  HN  MET A 460      -0.928  -8.311  11.679  1.00 10.00      A   
ATOM   4367  CA  MET A 460       0.742  -8.658  10.418  1.00 10.00      A   
ATOM   4368  CB  MET A 460       0.702  -7.414   9.526  1.00 10.00      A   
ATOM   4369  CG  MET A 460       1.990  -7.143   8.760  1.00 10.00      A   
ATOM   4370  SD  MET A 460       1.794  -5.844   7.526  1.00 10.00      A   
ATOM   4371  CE  MET A 460       3.397  -5.884   6.734  1.00 10.00      A   
ATOM   4372  C   MET A 460       1.807  -8.504  11.496  1.00 10.00      A   
ATOM   4373  O   MET A 460       1.649  -7.720  12.433  1.00 10.00      A   
ATOM   4374  N   LEU A 461       2.890  -9.254  11.355  1.00 10.00      A   
ATOM   4375  HN  LEU A 461       2.956  -9.859  10.584  1.00 10.00      A   
ATOM   4376  CA  LEU A 461       3.985  -9.204  12.304  1.00 10.00      A   
ATOM   4377  CB  LEU A 461       3.953 -10.424  13.226  1.00 10.00      A   
ATOM   4378  CG  LEU A 461       5.116 -10.562  14.210  1.00 10.00      A   
ATOM   4379  CD1 LEU A 461       5.062  -9.474  15.271  1.00 10.00      A   
ATOM   4380  CD2 LEU A 461       5.119 -11.941  14.851  1.00 10.00      A   
ATOM   4381  C   LEU A 461       5.320  -9.132  11.577  1.00 10.00      A   
ATOM   4382  O   LEU A 461       5.607  -9.959  10.704  1.00 10.00      A   
ATOM   4383  N   SER A 462       6.119  -8.136  11.927  1.00 10.00      A   
ATOM   4384  HN  SER A 462       5.815  -7.498  12.610  1.00 10.00      A   
ATOM   4385  CA  SER A 462       7.428  -7.952  11.327  1.00 10.00      A   
ATOM   4386  CB  SER A 462       7.562  -6.533  10.770  1.00 10.00      A   
ATOM   4387  OG  SER A 462       6.427  -6.184   9.990  1.00 10.00      A   
ATOM   4388  HG  SER A 462       6.628  -6.317   9.052  1.00 10.00      A   
ATOM   4389  C   SER A 462       8.521  -8.235  12.357  1.00 10.00      A   
ATOM   4390  O   SER A 462       8.649  -7.527  13.362  1.00 10.00      A   
ATOM   4391  N   VAL A 463       9.291  -9.288  12.111  1.00 10.00      A   
ATOM   4392  HN  VAL A 463       9.135  -9.812  11.288  1.00 10.00      A   
ATOM   4393  CA  VAL A 463      10.361  -9.693  13.013  1.00 10.00      A   
ATOM   4394  CB  VAL A 463      10.222 -11.179  13.412  1.00 10.00      A   
ATOM   4395  CG1 VAL A 463      11.229 -11.546  14.493  1.00 10.00      A   
ATOM   4396  CG2 VAL A 463       8.808 -11.485  13.873  1.00 10.00      A   
ATOM   4397  C   VAL A 463      11.729  -9.484  12.373  1.00 10.00      A   
ATOM   4398  O   VAL A 463      11.980  -9.927  11.250  1.00 10.00      A   
ATOM   4399  N   ALA A 464      12.614  -8.812  13.094  1.00 10.00      A   
ATOM   4400  HN  ALA A 464      12.356  -8.480  13.980  1.00 10.00      A   
ATOM   4401  CA  ALA A 464      13.955  -8.551  12.602  1.00 10.00      A   
ATOM   4402  CB  ALA A 464      14.020  -7.175  11.963  1.00 10.00      A   
ATOM   4403  C   ALA A 464      14.983  -8.672  13.720  1.00 10.00      A   
ATOM   4404  O   ALA A 464      14.898  -7.967  14.732  1.00 10.00      A   
ATOM   4405  N   PHE A 465      15.945  -9.578  13.532  1.00 10.00      A   
ATOM   4406  HN  PHE A 465      15.938 -10.114  12.704  1.00 10.00      A   
ATOM   4407  CA  PHE A 465      17.006  -9.809  14.512  1.00 10.00      A   
ATOM   4408  CB  PHE A 465      17.920  -8.586  14.650  1.00 10.00      A   
ATOM   4409  CG  PHE A 465      18.728  -8.273  13.426  1.00 10.00      A   
ATOM   4410  CD1 PHE A 465      18.282  -7.341  12.503  1.00 10.00      A   
ATOM   4411  CD2 PHE A 465      19.941  -8.906  13.206  1.00 10.00      A   
ATOM   4412  CE1 PHE A 465      19.026  -7.048  11.379  1.00 10.00      A   
ATOM   4413  CE2 PHE A 465      20.691  -8.618  12.083  1.00 10.00      A   
ATOM   4414  CZ  PHE A 465      20.234  -7.688  11.171  1.00 10.00      A   
ATOM   4415  C   PHE A 465      16.444 -10.197  15.876  1.00 10.00      A   
ATOM   4416  O   PHE A 465      16.757  -9.569  16.888  1.00 10.00      A   
ATOM   4417  N   ALA A 466      15.621 -11.239  15.898  1.00 10.00      A   
ATOM   4418  HN  ALA A 466      15.423 -11.702  15.058  1.00 10.00      A   
ATOM   4419  CA  ALA A 466      15.011 -11.718  17.137  1.00 10.00      A   
ATOM   4420  CB  ALA A 466      13.718 -10.963  17.423  1.00 10.00      A   
ATOM   4421  C   ALA A 466      14.747 -13.219  17.065  1.00 10.00      A   
ATOM   4422  O   ALA A 466      14.658 -13.787  15.974  1.00 10.00      A   
ATOM   4423  N   GLY A 467      14.632 -13.857  18.224  1.00 10.00      A   
ATOM   4424  HN  GLY A 467      14.725 -13.355  19.069  1.00 10.00      A   
ATOM   4425  CA  GLY A 467      14.378 -15.285  18.262  1.00 10.00      A   
ATOM   4426  C   GLY A 467      15.570 -16.068  18.762  1.00 10.00      A   
ATOM   4427  O   GLY A 467      16.701 -15.576  18.724  1.00 10.00      A   
ATOM   4428  N   ASP A 468      15.321 -17.277  19.239  1.00 10.00      A   
ATOM   4429  HN  ASP A 468      14.385 -17.606  19.254  1.00 10.00      A   
ATOM   4430  CA  ASP A 468      16.385 -18.135  19.745  1.00 10.00      A   
ATOM   4431  CB  ASP A 468      16.091 -18.596  21.177  1.00 10.00      A   
ATOM   4432  CG  ASP A 468      16.506 -17.603  22.238  1.00 10.00      A   
ATOM   4433  OD1 ASP A 468      17.590 -16.993  22.105  1.00 10.00      A   
ATOM   4434  OD2 ASP A 468      15.754 -17.444  23.223  1.00 10.00      A   
ATOM   4435  C   ASP A 468      16.545 -19.362  18.861  1.00 10.00      A   
ATOM   4436  O   ASP A 468      17.653 -19.708  18.447  1.00 10.00      A   
ATOM   4437  N   SER A 469      15.430 -20.017  18.572  1.00 10.00      A   
ATOM   4438  HN  SER A 469      14.567 -19.681  18.917  1.00 10.00      A   
ATOM   4439  CA  SER A 469      15.440 -21.213  17.754  1.00 10.00      A   
ATOM   4440  CB  SER A 469      15.582 -22.443  18.654  1.00 10.00      A   
ATOM   4441  OG  SER A 469      14.663 -22.398  19.739  1.00 10.00      A   
ATOM   4442  HG  SER A 469      14.187 -21.546  19.735  1.00 10.00      A   
ATOM   4443  C   SER A 469      14.163 -21.301  16.924  1.00 10.00      A   
ATOM   4444  O   SER A 469      13.439 -20.317  16.789  1.00 10.00      A   
ATOM   4445  N   ASP A 470      13.883 -22.483  16.386  1.00 10.00      A   
ATOM   4446  HN  ASP A 470      14.496 -23.233  16.543  1.00 10.00      A   
ATOM   4447  CA  ASP A 470      12.690 -22.701  15.569  1.00 10.00      A   
ATOM   4448  CB  ASP A 470      12.776 -24.046  14.838  1.00 10.00      A   
ATOM   4449  CG  ASP A 470      13.543 -23.969  13.534  1.00 10.00      A   
ATOM   4450  OD1 ASP A 470      12.947 -23.569  12.513  1.00 10.00      A   
ATOM   4451  OD2 ASP A 470      14.741 -24.329  13.518  1.00 10.00      A   
ATOM   4452  C   ASP A 470      11.419 -22.656  16.413  1.00 10.00      A   
ATOM   4453  O   ASP A 470      10.316 -22.494  15.885  1.00 10.00      A   
ATOM   4454  N   LEU A 471      11.582 -22.793  17.724  1.00 10.00      A   
ATOM   4455  HN  LEU A 471      12.490 -22.893  18.082  1.00 10.00      A   
ATOM   4456  CA  LEU A 471      10.449 -22.781  18.645  1.00 10.00      A   
ATOM   4457  CB  LEU A 471      10.895 -23.066  20.079  1.00 10.00      A   
ATOM   4458  CG  LEU A 471      11.193 -24.528  20.415  1.00 10.00      A   
ATOM   4459  CD1 LEU A 471      11.607 -24.657  21.870  1.00 10.00      A   
ATOM   4460  CD2 LEU A 471       9.988 -25.412  20.119  1.00 10.00      A   
ATOM   4461  C   LEU A 471       9.679 -21.471  18.575  1.00 10.00      A   
ATOM   4462  O   LEU A 471       8.446 -21.469  18.598  1.00 10.00      A   
ATOM   4463  N   GLY A 472      10.407 -20.364  18.478  1.00 10.00      A   
ATOM   4464  HN  GLY A 472      11.387 -20.430  18.474  1.00 10.00      A   
ATOM   4465  CA  GLY A 472       9.776 -19.061  18.395  1.00 10.00      A   
ATOM   4466  C   GLY A 472       8.836 -18.962  17.211  1.00 10.00      A   
ATOM   4467  O   GLY A 472       7.706 -18.494  17.344  1.00 10.00      A   
ATOM   4468  N   MET A 473       9.294 -19.424  16.055  1.00 10.00      A   
ATOM   4469  HN  MET A 473      10.196 -19.803  16.019  1.00 10.00      A   
ATOM   4470  CA  MET A 473       8.484 -19.386  14.843  1.00 10.00      A   
ATOM   4471  CB  MET A 473       9.315 -19.783  13.625  1.00 10.00      A   
ATOM   4472  CG  MET A 473       8.586 -19.616  12.304  1.00 10.00      A   
ATOM   4473  SD  MET A 473       9.556 -20.180  10.899  1.00 10.00      A   
ATOM   4474  CE  MET A 473       8.394 -19.892   9.566  1.00 10.00      A   
ATOM   4475  C   MET A 473       7.282 -20.313  14.973  1.00 10.00      A   
ATOM   4476  O   MET A 473       6.186 -19.996  14.508  1.00 10.00      A   
ATOM   4477  N   HIS A 474       7.496 -21.453  15.620  1.00 10.00      A   
ATOM   4478  HN  HIS A 474       8.394 -21.638  15.977  1.00 10.00      A   
ATOM   4479  CA  HIS A 474       6.435 -22.432  15.821  1.00 10.00      A   
ATOM   4480  CB  HIS A 474       6.999 -23.704  16.468  1.00 10.00      A   
ATOM   4481  CG  HIS A 474       6.197 -24.944  16.194  1.00 10.00      A   
ATOM   4482  ND1 HIS A 474       6.673 -25.933  15.361  1.00 10.00      A   
ATOM   4483  CD2 HIS A 474       4.971 -25.303  16.655  1.00 10.00      A   
ATOM   4484  CE1 HIS A 474       5.734 -26.862  15.332  1.00 10.00      A   
ATOM   4485  NE2 HIS A 474       4.690 -26.524  16.097  1.00 10.00      A   
ATOM   4486  HE2 HIS A 474       3.869 -27.051  16.230  1.00 10.00      A   
ATOM   4487  C   HIS A 474       5.333 -21.844  16.697  1.00 10.00      A   
ATOM   4488  O   HIS A 474       4.145 -22.044  16.435  1.00 10.00      A   
ATOM   4489  N   HIS A 475       5.739 -21.109  17.729  1.00 10.00      A   
ATOM   4490  HN  HIS A 475       6.703 -20.992  17.884  1.00 10.00      A   
ATOM   4491  CA  HIS A 475       4.796 -20.480  18.645  1.00 10.00      A   
ATOM   4492  CB  HIS A 475       5.529 -19.835  19.828  1.00 10.00      A   
ATOM   4493  CG  HIS A 475       5.852 -20.790  20.940  1.00 10.00      A   
ATOM   4494  ND1 HIS A 475       4.901 -21.438  21.694  1.00 10.00      A   
ATOM   4495  HD1 HIS A 475       3.929 -21.351  21.591  1.00 10.00      A   
ATOM   4496  CD2 HIS A 475       7.052 -21.195  21.429  1.00 10.00      A   
ATOM   4497  CE1 HIS A 475       5.534 -22.201  22.596  1.00 10.00      A   
ATOM   4498  NE2 HIS A 475       6.845 -22.089  22.478  1.00 10.00      A   
ATOM   4499  C   HIS A 475       3.932 -19.450  17.923  1.00 10.00      A   
ATOM   4500  O   HIS A 475       2.751 -19.284  18.239  1.00 10.00      A   
ATOM   4501  N   VAL A 476       4.528 -18.773  16.946  1.00 10.00      A   
ATOM   4502  HN  VAL A 476       5.469 -18.961  16.743  1.00 10.00      A   
ATOM   4503  CA  VAL A 476       3.824 -17.762  16.166  1.00 10.00      A   
ATOM   4504  CB  VAL A 476       4.805 -16.935  15.304  1.00 10.00      A   
ATOM   4505  CG1 VAL A 476       4.065 -15.883  14.486  1.00 10.00      A   
ATOM   4506  CG2 VAL A 476       5.862 -16.282  16.180  1.00 10.00      A   
ATOM   4507  C   VAL A 476       2.802 -18.425  15.248  1.00 10.00      A   
ATOM   4508  O   VAL A 476       1.624 -18.054  15.232  1.00 10.00      A   
ATOM   4509  N   LEU A 477       3.264 -19.418  14.495  1.00 10.00      A   
ATOM   4510  HN  LEU A 477       4.215 -19.664  14.563  1.00 10.00      A   
ATOM   4511  CA  LEU A 477       2.408 -20.144  13.563  1.00 10.00      A   
ATOM   4512  CB  LEU A 477       3.234 -21.137  12.738  1.00 10.00      A   
ATOM   4513  CG  LEU A 477       4.324 -20.532  11.849  1.00 10.00      A   
ATOM   4514  CD1 LEU A 477       5.283 -21.606  11.361  1.00 10.00      A   
ATOM   4515  CD2 LEU A 477       3.707 -19.787  10.676  1.00 10.00      A   
ATOM   4516  C   LEU A 477       1.268 -20.859  14.283  1.00 10.00      A   
ATOM   4517  O   LEU A 477       0.098 -20.640  13.984  1.00 10.00      A   
ATOM   4518  N   SER A 478       1.609 -21.688  15.253  1.00 10.00      A   
ATOM   4519  HN  SER A 478       2.559 -21.798  15.482  1.00 10.00      A   
ATOM   4520  CA  SER A 478       0.609 -22.427  16.008  1.00 10.00      A   
ATOM   4521  CB  SER A 478       1.207 -23.738  16.526  1.00 10.00      A   
ATOM   4522  OG  SER A 478       1.317 -24.700  15.483  1.00 10.00      A   
ATOM   4523  HG  SER A 478       1.585 -24.261  14.661  1.00 10.00      A   
ATOM   4524  C   SER A 478       0.073 -21.583  17.166  1.00 10.00      A   
ATOM   4525  O   SER A 478      -0.092 -22.071  18.287  1.00 10.00      A   
ATOM   4526  N   GLY A 479      -0.214 -20.318  16.888  1.00 10.00      A   
ATOM   4527  HN  GLY A 479      -0.088 -19.982  15.972  1.00 10.00      A   
ATOM   4528  CA  GLY A 479      -0.714 -19.440  17.920  1.00 10.00      A   
ATOM   4529  C   GLY A 479      -1.650 -18.376  17.390  1.00 10.00      A   
ATOM   4530  O   GLY A 479      -2.824 -18.340  17.758  1.00 10.00      A   
ATOM   4531  N   CYS A 480      -1.134 -17.510  16.533  1.00 10.00      A   
ATOM   4532  HN  CYS A 480      -0.187 -17.592  16.284  1.00 10.00      A   
ATOM   4533  CA  CYS A 480      -1.928 -16.432  15.953  1.00 10.00      A   
ATOM   4534  CB  CYS A 480      -1.029 -15.484  15.166  1.00 10.00      A   
ATOM   4535  SG  CYS A 480       0.610 -15.268  15.892  1.00 10.00      A   
ATOM   4536  HG  CYS A 480       1.387 -16.242  15.428  1.00 10.00      A   
ATOM   4537  C   CYS A 480      -3.038 -16.980  15.061  1.00 10.00      A   
ATOM   4538  O   CYS A 480      -2.773 -17.605  14.033  1.00 10.00      A   
ATOM   4539  N   ASP A 481      -4.282 -16.735  15.457  1.00 10.00      A   
ATOM   4540  HN  ASP A 481      -4.425 -16.229  16.282  1.00 10.00      A   
ATOM   4541  CA  ASP A 481      -5.440 -17.213  14.707  1.00 10.00      A   
ATOM   4542  CB  ASP A 481      -6.637 -17.437  15.634  1.00 10.00      A   
ATOM   4543  CG  ASP A 481      -6.665 -18.836  16.217  1.00 10.00      A   
ATOM   4544  OD1 ASP A 481      -6.483 -18.981  17.445  1.00 10.00      A   
ATOM   4545  OD2 ASP A 481      -6.863 -19.801  15.446  1.00 10.00      A   
ATOM   4546  C   ASP A 481      -5.823 -16.282  13.563  1.00 10.00      A   
ATOM   4547  O   ASP A 481      -6.683 -16.614  12.749  1.00 10.00      A   
ATOM   4548  N   SER A 482      -5.182 -15.125  13.491  1.00 10.00      A   
ATOM   4549  HN  SER A 482      -4.500 -14.913  14.158  1.00 10.00      A   
ATOM   4550  CA  SER A 482      -5.475 -14.161  12.434  1.00 10.00      A   
ATOM   4551  CB  SER A 482      -6.045 -12.866  13.028  1.00 10.00      A   
ATOM   4552  OG  SER A 482      -7.193 -13.120  13.826  1.00 10.00      A   
ATOM   4553  HG  SER A 482      -6.910 -13.381  14.716  1.00 10.00      A   
ATOM   4554  C   SER A 482      -4.234 -13.856  11.593  1.00 10.00      A   
ATOM   4555  O   SER A 482      -4.154 -12.809  10.955  1.00 10.00      A   
ATOM   4556  N   LEU A 483      -3.282 -14.786  11.581  1.00 10.00      A   
ATOM   4557  HN  LEU A 483      -3.425 -15.616  12.076  1.00 10.00      A   
ATOM   4558  CA  LEU A 483      -2.041 -14.612  10.826  1.00 10.00      A   
ATOM   4559  CB  LEU A 483      -1.107 -15.809  11.032  1.00 10.00      A   
ATOM   4560  CG  LEU A 483       0.127 -15.561  11.905  1.00 10.00      A   
ATOM   4561  CD1 LEU A 483       0.975 -16.821  12.007  1.00 10.00      A   
ATOM   4562  CD2 LEU A 483       0.949 -14.399  11.360  1.00 10.00      A   
ATOM   4563  C   LEU A 483      -2.313 -14.402   9.336  1.00 10.00      A   
ATOM   4564  O   LEU A 483      -2.945 -15.236   8.687  1.00 10.00      A   
ATOM   4565  N   ARG A 484      -1.841 -13.284   8.801  1.00 10.00      A   
ATOM   4566  HN  ARG A 484      -1.353 -12.647   9.367  1.00 10.00      A   
ATOM   4567  CA  ARG A 484      -2.040 -12.969   7.396  1.00 10.00      A   
ATOM   4568  CB  ARG A 484      -3.052 -11.830   7.247  1.00 10.00      A   
ATOM   4569  CG  ARG A 484      -4.161 -12.100   6.244  1.00 10.00      A   
ATOM   4570  CD  ARG A 484      -5.120 -10.927   6.166  1.00 10.00      A   
ATOM   4571  NE  ARG A 484      -4.519  -9.765   5.516  1.00 10.00      A   
ATOM   4572  HE  ARG A 484      -4.160  -9.893   4.611  1.00 10.00      A   
ATOM   4573  CZ  ARG A 484      -4.444  -8.552   6.070  1.00 10.00      A   
ATOM   4574  NH1 ARG A 484      -4.925  -8.339   7.293  1.00 10.00      A   
ATOM   4575 HH11 ARG A 484      -4.867  -7.383   7.720  1.00 10.00      A   
ATOM   4576 HH12 ARG A 484      -5.365  -9.123   7.839  1.00 10.00      A   
ATOM   4577  NH2 ARG A 484      -3.869  -7.561   5.405  1.00 10.00      A   
ATOM   4578 HH21 ARG A 484      -3.814  -6.604   5.824  1.00 10.00      A   
ATOM   4579 HH22 ARG A 484      -3.465  -7.712   4.452  1.00 10.00      A   
ATOM   4580  C   ARG A 484      -0.722 -12.593   6.723  1.00 10.00      A   
ATOM   4581  O   ARG A 484      -0.370 -13.154   5.687  1.00 10.00      A   
ATOM   4582  N   LYS A 485       0.002 -11.646   7.309  1.00 10.00      A   
ATOM   4583  HN  LYS A 485      -0.317 -11.246   8.151  1.00 10.00      A   
ATOM   4584  CA  LYS A 485       1.277 -11.200   6.752  1.00 10.00      A   
ATOM   4585  CB  LYS A 485       1.190  -9.741   6.268  1.00 10.00      A   
ATOM   4586  CG  LYS A 485       0.302  -9.533   5.046  1.00 10.00      A   
ATOM   4587  CD  LYS A 485       0.500  -8.157   4.412  1.00 10.00      A   
ATOM   4588  CE  LYS A 485      -0.280  -7.065   5.138  1.00 10.00      A   
ATOM   4589  NZ  LYS A 485      -0.313  -5.785   4.372  1.00 10.00      A   
ATOM   4590  HZ1 LYS A 485      -1.088  -5.805   3.668  1.00 10.00      A   
ATOM   4591  HZ2 LYS A 485       0.582  -5.638   3.870  1.00 10.00      A   
ATOM   4592  HZ3 LYS A 485      -0.472  -4.985   5.012  1.00 10.00      A   
ATOM   4593  C   LYS A 485       2.396 -11.348   7.778  1.00 10.00      A   
ATOM   4594  O   LYS A 485       2.367 -10.717   8.835  1.00 10.00      A   
ATOM   4595  N   LEU A 486       3.377 -12.188   7.472  1.00 10.00      A   
ATOM   4596  HN  LEU A 486       3.352 -12.672   6.618  1.00 10.00      A   
ATOM   4597  CA  LEU A 486       4.496 -12.406   8.376  1.00 10.00      A   
ATOM   4598  CB  LEU A 486       4.477 -13.833   8.929  1.00 10.00      A   
ATOM   4599  CG  LEU A 486       5.450 -14.143  10.071  1.00 10.00      A   
ATOM   4600  CD1 LEU A 486       5.173 -13.247  11.268  1.00 10.00      A   
ATOM   4601  CD2 LEU A 486       5.350 -15.606  10.473  1.00 10.00      A   
ATOM   4602  C   LEU A 486       5.819 -12.117   7.672  1.00 10.00      A   
ATOM   4603  O   LEU A 486       6.131 -12.710   6.636  1.00 10.00      A   
ATOM   4604  N   GLU A 487       6.579 -11.192   8.236  1.00 10.00      A   
ATOM   4605  HN  GLU A 487       6.266 -10.752   9.061  1.00 10.00      A   
ATOM   4606  CA  GLU A 487       7.865 -10.801   7.677  1.00 10.00      A   
ATOM   4607  CB  GLU A 487       7.867  -9.296   7.390  1.00 10.00      A   
ATOM   4608  CG  GLU A 487       6.523  -8.753   6.928  1.00 10.00      A   
ATOM   4609  CD  GLU A 487       6.623  -7.355   6.361  1.00 10.00      A   
ATOM   4610  OE1 GLU A 487       6.707  -6.389   7.150  1.00 10.00      A   
ATOM   4611  OE2 GLU A 487       6.622  -7.215   5.120  1.00 10.00      A   
ATOM   4612  C   GLU A 487       8.984 -11.139   8.652  1.00 10.00      A   
ATOM   4613  O   GLU A 487       8.998 -10.652   9.785  1.00 10.00      A   
ATOM   4614  N   ILE A 488       9.909 -11.986   8.221  1.00 10.00      A   
ATOM   4615  HN  ILE A 488       9.830 -12.364   7.318  1.00 10.00      A   
ATOM   4616  CA  ILE A 488      11.029 -12.388   9.066  1.00 10.00      A   
ATOM   4617  CB  ILE A 488      10.923 -13.877   9.465  1.00 10.00      A   
ATOM   4618  CG1 ILE A 488       9.540 -14.189  10.039  1.00 10.00      A   
ATOM   4619  CG2 ILE A 488      12.013 -14.239  10.464  1.00 10.00      A   
ATOM   4620  CD1 ILE A 488       9.244 -15.668  10.160  1.00 10.00      A   
ATOM   4621  C   ILE A 488      12.362 -12.167   8.356  1.00 10.00      A   
ATOM   4622  O   ILE A 488      12.581 -12.670   7.247  1.00 10.00      A   
ATOM   4623  N   ARG A 489      13.247 -11.406   8.986  1.00 10.00      A   
ATOM   4624  HN  ARG A 489      13.012 -11.009   9.857  1.00 10.00      A   
ATOM   4625  CA  ARG A 489      14.563 -11.151   8.416  1.00 10.00      A   
ATOM   4626  CB  ARG A 489      14.640  -9.784   7.712  1.00 10.00      A   
ATOM   4627  CG  ARG A 489      14.751  -8.587   8.643  1.00 10.00      A   
ATOM   4628  CD  ARG A 489      15.510  -7.441   7.988  1.00 10.00      A   
ATOM   4629  NE  ARG A 489      16.910  -7.784   7.731  1.00 10.00      A   
ATOM   4630  HE  ARG A 489      17.248  -8.623   8.127  1.00 10.00      A   
ATOM   4631  CZ  ARG A 489      17.752  -7.043   7.008  1.00 10.00      A   
ATOM   4632  NH1 ARG A 489      17.354  -5.901   6.458  1.00 10.00      A   
ATOM   4633 HH11 ARG A 489      16.378  -5.568   6.584  1.00 10.00      A   
ATOM   4634 HH12 ARG A 489      18.028  -5.328   5.895  1.00 10.00      A   
ATOM   4635  NH2 ARG A 489      19.000  -7.458   6.836  1.00 10.00      A   
ATOM   4636 HH21 ARG A 489      19.672  -6.893   6.271  1.00 10.00      A   
ATOM   4637 HH22 ARG A 489      19.316  -8.363   7.276  1.00 10.00      A   
ATOM   4638  C   ARG A 489      15.662 -11.294   9.467  1.00 10.00      A   
ATOM   4639  O   ARG A 489      15.560 -10.736  10.566  1.00 10.00      A   
ATOM   4640  N   ASP A 490      16.692 -12.064   9.120  1.00 10.00      A   
ATOM   4641  HN  ASP A 490      16.674 -12.504   8.242  1.00 10.00      A   
ATOM   4642  CA  ASP A 490      17.838 -12.291  10.001  1.00 10.00      A   
ATOM   4643  CB  ASP A 490      18.664 -11.016  10.188  1.00 10.00      A   
ATOM   4644  CG  ASP A 490      19.378 -10.595   8.920  1.00 10.00      A   
ATOM   4645  OD1 ASP A 490      20.528 -11.035   8.702  1.00 10.00      A   
ATOM   4646  OD2 ASP A 490      18.791  -9.825   8.129  1.00 10.00      A   
ATOM   4647  C   ASP A 490      17.422 -12.880  11.344  1.00 10.00      A   
ATOM   4648  O   ASP A 490      17.547 -12.239  12.398  1.00 10.00      A   
ATOM   4649  N   CYS A 491      16.935 -14.110  11.299  1.00 10.00      A   
ATOM   4650  HN  CYS A 491      16.880 -14.571  10.432  1.00 10.00      A   
ATOM   4651  CA  CYS A 491      16.495 -14.805  12.496  1.00 10.00      A   
ATOM   4652  CB  CYS A 491      14.968 -14.771  12.601  1.00 10.00      A   
ATOM   4653  SG  CYS A 491      14.286 -13.172  13.103  1.00 10.00      A   
ATOM   4654  HG  CYS A 491      13.927 -13.268  14.377  1.00 10.00      A   
ATOM   4655  C   CYS A 491      16.989 -16.248  12.477  1.00 10.00      A   
ATOM   4656  O   CYS A 491      17.277 -16.793  11.409  1.00 10.00      A   
ATOM   4657  N   PRO A 492      17.112 -16.875  13.661  1.00 10.00      A   
ATOM   4658  CA  PRO A 492      17.575 -18.265  13.787  1.00 10.00      A   
ATOM   4659  CB  PRO A 492      17.770 -18.448  15.300  1.00 10.00      A   
ATOM   4660  CG  PRO A 492      17.746 -17.068  15.869  1.00 10.00      A   
ATOM   4661  CD  PRO A 492      16.848 -16.276  14.976  1.00 10.00      A   
ATOM   4662  C   PRO A 492      16.551 -19.273  13.265  1.00 10.00      A   
ATOM   4663  O   PRO A 492      16.861 -20.458  13.113  1.00 10.00      A   
ATOM   4664  N   PHE A 493      15.337 -18.793  12.990  1.00 10.00      A   
ATOM   4665  HN  PHE A 493      15.161 -17.843  13.132  1.00 10.00      A   
ATOM   4666  CA  PHE A 493      14.263 -19.644  12.477  1.00 10.00      A   
ATOM   4667  CB  PHE A 493      13.006 -18.822  12.172  1.00 10.00      A   
ATOM   4668  CG  PHE A 493      12.544 -17.946  13.303  1.00 10.00      A   
ATOM   4669  CD1 PHE A 493      11.993 -16.703  13.049  1.00 10.00      A   
ATOM   4670  CD2 PHE A 493      12.664 -18.363  14.619  1.00 10.00      A   
ATOM   4671  CE1 PHE A 493      11.573 -15.890  14.084  1.00 10.00      A   
ATOM   4672  CE2 PHE A 493      12.246 -17.556  15.660  1.00 10.00      A   
ATOM   4673  CZ  PHE A 493      11.699 -16.317  15.391  1.00 10.00      A   
ATOM   4674  C   PHE A 493      14.717 -20.366  11.215  1.00 10.00      A   
ATOM   4675  O   PHE A 493      15.352 -19.766  10.341  1.00 10.00      A   
ATOM   4676  N   GLY A 494      14.406 -21.646  11.126  1.00 10.00      A   
ATOM   4677  HN  GLY A 494      13.898 -22.078  11.854  1.00 10.00      A   
ATOM   4678  CA  GLY A 494      14.803 -22.415   9.973  1.00 10.00      A   
ATOM   4679  C   GLY A 494      13.633 -22.956   9.188  1.00 10.00      A   
ATOM   4680  O   GLY A 494      12.879 -22.201   8.577  1.00 10.00      A   
ATOM   4681  N   ASP A 495      13.486 -24.270   9.215  1.00 10.00      A   
ATOM   4682  HN  ASP A 495      14.119 -24.807   9.732  1.00 10.00      A   
ATOM   4683  CA  ASP A 495      12.413 -24.940   8.491  1.00 10.00      A   
ATOM   4684  CB  ASP A 495      12.964 -25.594   7.226  1.00 10.00      A   
ATOM   4685  CG  ASP A 495      14.256 -26.347   7.467  1.00 10.00      A   
ATOM   4686  OD1 ASP A 495      15.313 -25.908   6.952  1.00 10.00      A   
ATOM   4687  OD2 ASP A 495      14.228 -27.384   8.168  1.00 10.00      A   
ATOM   4688  C   ASP A 495      11.729 -25.991   9.354  1.00 10.00      A   
ATOM   4689  O   ASP A 495      10.799 -26.670   8.907  1.00 10.00      A   
ATOM   4690  N   LYS A 496      12.170 -26.111  10.600  1.00 10.00      A   
ATOM   4691  HN  LYS A 496      12.878 -25.513  10.918  1.00 10.00      A   
ATOM   4692  CA  LYS A 496      11.601 -27.095  11.514  1.00 10.00      A   
ATOM   4693  CB  LYS A 496      12.411 -27.179  12.811  1.00 10.00      A   
ATOM   4694  CG  LYS A 496      13.884 -27.494  12.607  1.00 10.00      A   
ATOM   4695  CD  LYS A 496      14.609 -27.621  13.938  1.00 10.00      A   
ATOM   4696  CE  LYS A 496      16.118 -27.595  13.754  1.00 10.00      A   
ATOM   4697  NZ  LYS A 496      16.611 -26.242  13.380  1.00 10.00      A   
ATOM   4698  HZ1 LYS A 496      17.324 -25.920  14.065  1.00 10.00      A   
ATOM   4699  HZ2 LYS A 496      15.820 -25.556  13.373  1.00 10.00      A   
ATOM   4700  HZ3 LYS A 496      17.043 -26.269  12.435  1.00 10.00      A   
ATOM   4701  C   LYS A 496      10.144 -26.774  11.821  1.00 10.00      A   
ATOM   4702  O   LYS A 496       9.284 -27.657  11.805  1.00 10.00      A   
ATOM   4703  N   ALA A 497       9.874 -25.505  12.082  1.00 10.00      A   
ATOM   4704  HN  ALA A 497      10.604 -24.846  12.064  1.00 10.00      A   
ATOM   4705  CA  ALA A 497       8.525 -25.056  12.392  1.00 10.00      A   
ATOM   4706  CB  ALA A 497       8.580 -23.770  13.195  1.00 10.00      A   
ATOM   4707  C   ALA A 497       7.726 -24.838  11.114  1.00 10.00      A   
ATOM   4708  O   ALA A 497       6.517 -25.072  11.076  1.00 10.00      A   
ATOM   4709  N   LEU A 498       8.418 -24.392  10.076  1.00 10.00      A   
ATOM   4710  HN  LEU A 498       9.383 -24.229  10.186  1.00 10.00      A   
ATOM   4711  CA  LEU A 498       7.804 -24.126   8.783  1.00 10.00      A   
ATOM   4712  CB  LEU A 498       8.864 -23.600   7.809  1.00 10.00      A   
ATOM   4713  CG  LEU A 498       8.392 -23.300   6.387  1.00 10.00      A   
ATOM   4714  CD1 LEU A 498       7.419 -22.132   6.376  1.00 10.00      A   
ATOM   4715  CD2 LEU A 498       9.577 -23.028   5.475  1.00 10.00      A   
ATOM   4716  C   LEU A 498       7.137 -25.373   8.208  1.00 10.00      A   
ATOM   4717  O   LEU A 498       5.961 -25.349   7.847  1.00 10.00      A   
ATOM   4718  N   LEU A 499       7.886 -26.468   8.148  1.00 10.00      A   
ATOM   4719  HN  LEU A 499       8.814 -26.431   8.471  1.00 10.00      A   
ATOM   4720  CA  LEU A 499       7.368 -27.722   7.608  1.00 10.00      A   
ATOM   4721  CB  LEU A 499       8.502 -28.726   7.381  1.00 10.00      A   
ATOM   4722  CG  LEU A 499       9.592 -28.301   6.396  1.00 10.00      A   
ATOM   4723  CD1 LEU A 499      10.753 -29.278   6.430  1.00 10.00      A   
ATOM   4724  CD2 LEU A 499       9.031 -28.193   4.987  1.00 10.00      A   
ATOM   4725  C   LEU A 499       6.295 -28.325   8.511  1.00 10.00      A   
ATOM   4726  O   LEU A 499       5.477 -29.130   8.068  1.00 10.00      A   
ATOM   4727  N   ALA A 500       6.288 -27.918   9.774  1.00 10.00      A   
ATOM   4728  HN  ALA A 500       6.949 -27.256  10.066  1.00 10.00      A   
ATOM   4729  CA  ALA A 500       5.318 -28.426  10.735  1.00 10.00      A   
ATOM   4730  CB  ALA A 500       5.915 -28.419  12.132  1.00 10.00      A   
ATOM   4731  C   ALA A 500       4.025 -27.616  10.708  1.00 10.00      A   
ATOM   4732  O   ALA A 500       3.021 -28.012  11.303  1.00 10.00      A   
ATOM   4733  N   ASN A 501       4.054 -26.490  10.011  1.00 10.00      A   
ATOM   4734  HN  ASN A 501       4.882 -26.238   9.542  1.00 10.00      A   
ATOM   4735  CA  ASN A 501       2.891 -25.617   9.915  1.00 10.00      A   
ATOM   4736  CB  ASN A 501       3.108 -24.346  10.741  1.00 10.00      A   
ATOM   4737  CG  ASN A 501       3.018 -24.584  12.235  1.00 10.00      A   
ATOM   4738  OD1 ASN A 501       1.942 -24.491  12.827  1.00 10.00      A   
ATOM   4739  ND2 ASN A 501       4.152 -24.884  12.858  1.00 10.00      A   
ATOM   4740 HD21 ASN A 501       4.978 -24.930  12.325  1.00 10.00      A   
ATOM   4741 HD22 ASN A 501       4.117 -25.048  13.823  1.00 10.00      A   
ATOM   4742  C   ASN A 501       2.623 -25.246   8.465  1.00 10.00      A   
ATOM   4743  O   ASN A 501       2.229 -24.119   8.164  1.00 10.00      A   
ATOM   4744  N   ALA A 502       2.822 -26.211   7.573  1.00 10.00      A   
ATOM   4745  HN  ALA A 502       3.102 -27.096   7.886  1.00 10.00      A   
ATOM   4746  CA  ALA A 502       2.619 -26.003   6.146  1.00 10.00      A   
ATOM   4747  CB  ALA A 502       3.088 -27.217   5.361  1.00 10.00      A   
ATOM   4748  C   ALA A 502       1.160 -25.700   5.837  1.00 10.00      A   
ATOM   4749  O   ALA A 502       0.858 -24.916   4.938  1.00 10.00      A   
ATOM   4750  N   SER A 503       0.260 -26.328   6.582  1.00 10.00      A   
ATOM   4751  HN  SER A 503       0.565 -26.962   7.265  1.00 10.00      A   
ATOM   4752  CA  SER A 503      -1.171 -26.123   6.403  1.00 10.00      A   
ATOM   4753  CB  SER A 503      -1.941 -27.234   7.115  1.00 10.00      A   
ATOM   4754  OG  SER A 503      -1.133 -27.846   8.115  1.00 10.00      A   
ATOM   4755  HG  SER A 503      -1.676 -28.034   8.894  1.00 10.00      A   
ATOM   4756  C   SER A 503      -1.590 -24.754   6.937  1.00 10.00      A   
ATOM   4757  O   SER A 503      -2.545 -24.144   6.450  1.00 10.00      A   
ATOM   4758  N   LYS A 504      -0.849 -24.267   7.927  1.00 10.00      A   
ATOM   4759  HN  LYS A 504      -0.089 -24.791   8.252  1.00 10.00      A   
ATOM   4760  CA  LYS A 504      -1.126 -22.974   8.536  1.00 10.00      A   
ATOM   4761  CB  LYS A 504      -0.256 -22.792   9.784  1.00 10.00      A   
ATOM   4762  CG  LYS A 504      -0.408 -21.450  10.479  1.00 10.00      A   
ATOM   4763  CD  LYS A 504      -1.808 -21.273  11.031  1.00 10.00      A   
ATOM   4764  CE  LYS A 504      -1.944 -19.946  11.742  1.00 10.00      A   
ATOM   4765  NZ  LYS A 504      -3.252 -19.820  12.425  1.00 10.00      A   
ATOM   4766  HZ1 LYS A 504      -4.011 -19.717  11.721  1.00 10.00      A   
ATOM   4767  HZ2 LYS A 504      -3.250 -18.984  13.043  1.00 10.00      A   
ATOM   4768  HZ3 LYS A 504      -3.441 -20.666  13.003  1.00 10.00      A   
ATOM   4769  C   LYS A 504      -0.855 -21.847   7.542  1.00 10.00      A   
ATOM   4770  O   LYS A 504      -1.495 -20.796   7.582  1.00 10.00      A   
ATOM   4771  N   LEU A 505       0.074 -22.094   6.627  1.00 10.00      A   
ATOM   4772  HN  LEU A 505       0.515 -22.969   6.626  1.00 10.00      A   
ATOM   4773  CA  LEU A 505       0.452 -21.108   5.623  1.00 10.00      A   
ATOM   4774  CB  LEU A 505       1.709 -21.558   4.876  1.00 10.00      A   
ATOM   4775  CG  LEU A 505       2.932 -21.888   5.738  1.00 10.00      A   
ATOM   4776  CD1 LEU A 505       4.073 -22.388   4.871  1.00 10.00      A   
ATOM   4777  CD2 LEU A 505       3.367 -20.683   6.562  1.00 10.00      A   
ATOM   4778  C   LEU A 505      -0.682 -20.835   4.637  1.00 10.00      A   
ATOM   4779  O   LEU A 505      -0.682 -19.812   3.959  1.00 10.00      A   
ATOM   4780  N   GLU A 506      -1.654 -21.742   4.571  1.00 10.00      A   
ATOM   4781  HN  GLU A 506      -1.608 -22.537   5.142  1.00 10.00      A   
ATOM   4782  CA  GLU A 506      -2.787 -21.578   3.665  1.00 10.00      A   
ATOM   4783  CB  GLU A 506      -3.549 -22.896   3.482  1.00 10.00      A   
ATOM   4784  CG  GLU A 506      -2.749 -23.985   2.781  1.00 10.00      A   
ATOM   4785  CD  GLU A 506      -3.629 -25.017   2.102  1.00 10.00      A   
ATOM   4786  OE1 GLU A 506      -4.503 -25.597   2.779  1.00 10.00      A   
ATOM   4787  OE2 GLU A 506      -3.440 -25.262   0.887  1.00 10.00      A   
ATOM   4788  C   GLU A 506      -3.726 -20.471   4.147  1.00 10.00      A   
ATOM   4789  O   GLU A 506      -4.427 -19.844   3.353  1.00 10.00      A   
ATOM   4790  N   THR A 507      -3.724 -20.226   5.449  1.00 10.00      A   
ATOM   4791  HN  THR A 507      -3.148 -20.758   6.036  1.00 10.00      A   
ATOM   4792  CA  THR A 507      -4.567 -19.199   6.036  1.00 10.00      A   
ATOM   4793  CB  THR A 507      -4.853 -19.523   7.513  1.00 10.00      A   
ATOM   4794  OG1 THR A 507      -4.707 -20.936   7.717  1.00 10.00      A   
ATOM   4795  HG1 THR A 507      -4.628 -21.111   8.663  1.00 10.00      A   
ATOM   4796  CG2 THR A 507      -6.268 -19.113   7.888  1.00 10.00      A   
ATOM   4797  C   THR A 507      -3.898 -17.826   5.941  1.00 10.00      A   
ATOM   4798  O   THR A 507      -4.546 -16.792   6.118  1.00 10.00      A   
ATOM   4799  N   MET A 508      -2.602 -17.826   5.646  1.00 10.00      A   
ATOM   4800  HN  MET A 508      -2.148 -18.680   5.486  1.00 10.00      A   
ATOM   4801  CA  MET A 508      -1.840 -16.591   5.535  1.00 10.00      A   
ATOM   4802  CB  MET A 508      -0.429 -16.795   6.086  1.00 10.00      A   
ATOM   4803  CG  MET A 508      -0.378 -17.190   7.553  1.00 10.00      A   
ATOM   4804  SD  MET A 508       1.311 -17.335   8.165  1.00 10.00      A   
ATOM   4805  CE  MET A 508       1.992 -15.765   7.634  1.00 10.00      A   
ATOM   4806  C   MET A 508      -1.759 -16.136   4.085  1.00 10.00      A   
ATOM   4807  O   MET A 508      -1.822 -16.956   3.173  1.00 10.00      A   
ATOM   4808  N   ARG A 509      -1.611 -14.832   3.873  1.00 10.00      A   
ATOM   4809  HN  ARG A 509      -1.547 -14.223   4.641  1.00 10.00      A   
ATOM   4810  CA  ARG A 509      -1.521 -14.289   2.523  1.00 10.00      A   
ATOM   4811  CB  ARG A 509      -1.802 -12.782   2.514  1.00 10.00      A   
ATOM   4812  CG  ARG A 509      -1.769 -12.164   1.122  1.00 10.00      A   
ATOM   4813  CD  ARG A 509      -1.617 -10.649   1.172  1.00 10.00      A   
ATOM   4814  NE  ARG A 509      -2.822  -9.976   1.656  1.00 10.00      A   
ATOM   4815  HE  ARG A 509      -3.648 -10.517   1.719  1.00 10.00      A   
ATOM   4816  CZ  ARG A 509      -2.871  -8.684   2.004  1.00 10.00      A   
ATOM   4817  NH1 ARG A 509      -1.789  -7.923   1.917  1.00 10.00      A   
ATOM   4818 HH11 ARG A 509      -0.890  -8.317   1.566  1.00 10.00      A   
ATOM   4819 HH12 ARG A 509      -1.840  -6.906   2.209  1.00 10.00      A   
ATOM   4820  NH2 ARG A 509      -4.015  -8.142   2.407  1.00 10.00      A   
ATOM   4821 HH21 ARG A 509      -4.042  -7.123   2.687  1.00 10.00      A   
ATOM   4822 HH22 ARG A 509      -4.887  -8.712   2.443  1.00 10.00      A   
ATOM   4823  C   ARG A 509      -0.145 -14.554   1.929  1.00 10.00      A   
ATOM   4824  O   ARG A 509      -0.021 -15.089   0.823  1.00 10.00      A   
ATOM   4825  N   SER A 510       0.888 -14.190   2.678  1.00 10.00      A   
ATOM   4826  HN  SER A 510       0.728 -13.791   3.558  1.00 10.00      A   
ATOM   4827  CA  SER A 510       2.255 -14.366   2.224  1.00 10.00      A   
ATOM   4828  CB  SER A 510       2.642 -13.205   1.300  1.00 10.00      A   
ATOM   4829  OG  SER A 510       1.906 -12.031   1.628  1.00 10.00      A   
ATOM   4830  HG  SER A 510       2.404 -11.250   1.353  1.00 10.00      A   
ATOM   4831  C   SER A 510       3.224 -14.454   3.401  1.00 10.00      A   
ATOM   4832  O   SER A 510       2.986 -13.876   4.467  1.00 10.00      A   
ATOM   4833  N   LEU A 511       4.303 -15.194   3.204  1.00 10.00      A   
ATOM   4834  HN  LEU A 511       4.416 -15.655   2.340  1.00 10.00      A   
ATOM   4835  CA  LEU A 511       5.322 -15.359   4.225  1.00 10.00      A   
ATOM   4836  CB  LEU A 511       5.329 -16.795   4.752  1.00 10.00      A   
ATOM   4837  CG  LEU A 511       6.477 -17.163   5.693  1.00 10.00      A   
ATOM   4838  CD1 LEU A 511       6.367 -16.406   7.006  1.00 10.00      A   
ATOM   4839  CD2 LEU A 511       6.506 -18.659   5.942  1.00 10.00      A   
ATOM   4840  C   LEU A 511       6.690 -14.998   3.658  1.00 10.00      A   
ATOM   4841  O   LEU A 511       7.103 -15.538   2.626  1.00 10.00      A   
ATOM   4842  N   TRP A 512       7.375 -14.078   4.325  1.00 10.00      A   
ATOM   4843  HN  TRP A 512       6.981 -13.678   5.135  1.00 10.00      A   
ATOM   4844  CA  TRP A 512       8.695 -13.641   3.892  1.00 10.00      A   
ATOM   4845  CB  TRP A 512       8.721 -12.110   3.734  1.00 10.00      A   
ATOM   4846  CG  TRP A 512      10.077 -11.548   3.404  1.00 10.00      A   
ATOM   4847  CD1 TRP A 512      11.139 -11.412   4.254  1.00 10.00      A   
ATOM   4848  CD2 TRP A 512      10.514 -11.036   2.139  1.00 10.00      A   
ATOM   4849  NE1 TRP A 512      12.212 -10.873   3.593  1.00 10.00      A   
ATOM   4850  HE1 TRP A 512      13.097 -10.691   3.992  1.00 10.00      A   
ATOM   4851  CE2 TRP A 512      11.855 -10.626   2.296  1.00 10.00      A   
ATOM   4852  CE3 TRP A 512       9.909 -10.892   0.888  1.00 10.00      A   
ATOM   4853  CZ2 TRP A 512      12.596 -10.083   1.252  1.00 10.00      A   
ATOM   4854  CZ3 TRP A 512      10.648 -10.349  -0.146  1.00 10.00      A   
ATOM   4855  CH2 TRP A 512      11.977  -9.953   0.043  1.00 10.00      A   
ATOM   4856  C   TRP A 512       9.771 -14.082   4.883  1.00 10.00      A   
ATOM   4857  O   TRP A 512       9.675 -13.810   6.078  1.00 10.00      A   
ATOM   4858  N   MET A 513      10.792 -14.766   4.382  1.00 10.00      A   
ATOM   4859  HN  MET A 513      10.800 -14.978   3.427  1.00 10.00      A   
ATOM   4860  CA  MET A 513      11.902 -15.220   5.213  1.00 10.00      A   
ATOM   4861  CB  MET A 513      11.767 -16.711   5.556  1.00 10.00      A   
ATOM   4862  CG  MET A 513      10.551 -17.061   6.398  1.00 10.00      A   
ATOM   4863  SD  MET A 513      10.537 -18.790   6.907  1.00 10.00      A   
ATOM   4864  CE  MET A 513      11.791 -18.771   8.187  1.00 10.00      A   
ATOM   4865  C   MET A 513      13.223 -14.971   4.484  1.00 10.00      A   
ATOM   4866  O   MET A 513      13.520 -15.627   3.484  1.00 10.00      A   
ATOM   4867  N   SER A 514      13.994 -14.004   4.960  1.00 10.00      A   
ATOM   4868  HN  SER A 514      13.696 -13.488   5.743  1.00 10.00      A   
ATOM   4869  CA  SER A 514      15.276 -13.689   4.344  1.00 10.00      A   
ATOM   4870  CB  SER A 514      15.268 -12.274   3.755  1.00 10.00      A   
ATOM   4871  OG  SER A 514      14.800 -11.320   4.695  1.00 10.00      A   
ATOM   4872  HG  SER A 514      15.547 -10.991   5.214  1.00 10.00      A   
ATOM   4873  C   SER A 514      16.419 -13.849   5.340  1.00 10.00      A   
ATOM   4874  O   SER A 514      16.286 -13.476   6.511  1.00 10.00      A   
ATOM   4875  N   SER A 515      17.530 -14.415   4.867  1.00 10.00      A   
ATOM   4876  HN  SER A 515      17.554 -14.697   3.924  1.00 10.00      A   
ATOM   4877  CA  SER A 515      18.713 -14.637   5.693  1.00 10.00      A   
ATOM   4878  CB  SER A 515      19.387 -13.307   6.058  1.00 10.00      A   
ATOM   4879  OG  SER A 515      19.455 -12.437   4.938  1.00 10.00      A   
ATOM   4880  HG  SER A 515      19.179 -12.912   4.146  1.00 10.00      A   
ATOM   4881  C   SER A 515      18.382 -15.447   6.949  1.00 10.00      A   
ATOM   4882  O   SER A 515      18.725 -15.054   8.068  1.00 10.00      A   
ATOM   4883  N   CYS A 516      17.710 -16.574   6.754  1.00 10.00      A   
ATOM   4884  HN  CYS A 516      17.470 -16.836   5.837  1.00 10.00      A   
ATOM   4885  CA  CYS A 516      17.333 -17.444   7.858  1.00 10.00      A   
ATOM   4886  CB  CYS A 516      15.810 -17.501   7.989  1.00 10.00      A   
ATOM   4887  SG  CYS A 516      15.031 -15.893   8.269  1.00 10.00      A   
ATOM   4888  HG  CYS A 516      15.713 -14.983   7.586  1.00 10.00      A   
ATOM   4889  C   CYS A 516      17.919 -18.839   7.657  1.00 10.00      A   
ATOM   4890  O   CYS A 516      18.705 -19.053   6.735  1.00 10.00      A   
ATOM   4891  N   SER A 517      17.520 -19.788   8.500  1.00 10.00      A   
ATOM   4892  HN  SER A 517      16.866 -19.569   9.200  1.00 10.00      A   
ATOM   4893  CA  SER A 517      18.029 -21.153   8.414  1.00 10.00      A   
ATOM   4894  CB  SER A 517      18.067 -21.791   9.805  1.00 10.00      A   
ATOM   4895  OG  SER A 517      18.608 -20.899  10.768  1.00 10.00      A   
ATOM   4896  HG  SER A 517      17.953 -20.739  11.460  1.00 10.00      A   
ATOM   4897  C   SER A 517      17.198 -22.020   7.460  1.00 10.00      A   
ATOM   4898  O   SER A 517      17.192 -23.249   7.576  1.00 10.00      A   
ATOM   4899  N   VAL A 518      16.506 -21.383   6.522  1.00 10.00      A   
ATOM   4900  HN  VAL A 518      16.553 -20.406   6.475  1.00 10.00      A   
ATOM   4901  CA  VAL A 518      15.686 -22.106   5.551  1.00 10.00      A   
ATOM   4902  CB  VAL A 518      14.760 -21.159   4.760  1.00 10.00      A   
ATOM   4903  CG1 VAL A 518      13.690 -21.951   4.024  1.00 10.00      A   
ATOM   4904  CG2 VAL A 518      14.128 -20.127   5.682  1.00 10.00      A   
ATOM   4905  C   VAL A 518      16.580 -22.867   4.573  1.00 10.00      A   
ATOM   4906  O   VAL A 518      17.192 -22.272   3.686  1.00 10.00      A   
ATOM   4907  N   SER A 519      16.658 -24.177   4.746  1.00 10.00      A   
ATOM   4908  HN  SER A 519      16.145 -24.596   5.473  1.00 10.00      A   
ATOM   4909  CA  SER A 519      17.492 -25.013   3.893  1.00 10.00      A   
ATOM   4910  CB  SER A 519      17.768 -26.359   4.568  1.00 10.00      A   
ATOM   4911  OG  SER A 519      16.559 -26.999   4.955  1.00 10.00      A   
ATOM   4912  HG  SER A 519      16.145 -26.499   5.685  1.00 10.00      A   
ATOM   4913  C   SER A 519      16.892 -25.226   2.501  1.00 10.00      A   
ATOM   4914  O   SER A 519      15.677 -25.124   2.303  1.00 10.00      A   
ATOM   4915  N   PHE A 520      17.766 -25.540   1.549  1.00 10.00      A   
ATOM   4916  HN  PHE A 520      18.720 -25.596   1.785  1.00 10.00      A   
ATOM   4917  CA  PHE A 520      17.369 -25.792   0.166  1.00 10.00      A   
ATOM   4918  CB  PHE A 520      18.625 -26.047  -0.688  1.00 10.00      A   
ATOM   4919  CG  PHE A 520      18.368 -26.494  -2.103  1.00 10.00      A   
ATOM   4920  CD1 PHE A 520      17.433 -25.848  -2.896  1.00 10.00      A   
ATOM   4921  CD2 PHE A 520      19.077 -27.556  -2.643  1.00 10.00      A   
ATOM   4922  CE1 PHE A 520      17.208 -26.254  -4.198  1.00 10.00      A   
ATOM   4923  CE2 PHE A 520      18.858 -27.968  -3.942  1.00 10.00      A   
ATOM   4924  CZ  PHE A 520      17.922 -27.314  -4.719  1.00 10.00      A   
ATOM   4925  C   PHE A 520      16.408 -26.978   0.083  1.00 10.00      A   
ATOM   4926  O   PHE A 520      15.420 -26.944  -0.652  1.00 10.00      A   
ATOM   4927  N   GLY A 521      16.692 -28.015   0.865  1.00 10.00      A   
ATOM   4928  HN  GLY A 521      17.481 -27.974   1.447  1.00 10.00      A   
ATOM   4929  CA  GLY A 521      15.853 -29.198   0.867  1.00 10.00      A   
ATOM   4930  C   GLY A 521      14.440 -28.913   1.341  1.00 10.00      A   
ATOM   4931  O   GLY A 521      13.476 -29.449   0.796  1.00 10.00      A   
ATOM   4932  N   ALA A 522      14.318 -28.047   2.339  1.00 10.00      A   
ATOM   4933  HN  ALA A 522      15.122 -27.631   2.712  1.00 10.00      A   
ATOM   4934  CA  ALA A 522      13.018 -27.691   2.894  1.00 10.00      A   
ATOM   4935  CB  ALA A 522      13.195 -26.858   4.150  1.00 10.00      A   
ATOM   4936  C   ALA A 522      12.165 -26.937   1.881  1.00 10.00      A   
ATOM   4937  O   ALA A 522      10.958 -27.159   1.790  1.00 10.00      A   
ATOM   4938  N   CYS A 523      12.802 -26.062   1.110  1.00 10.00      A   
ATOM   4939  HN  CYS A 523      13.768 -25.941   1.222  1.00 10.00      A   
ATOM   4940  CA  CYS A 523      12.100 -25.275   0.104  1.00 10.00      A   
ATOM   4941  CB  CYS A 523      13.062 -24.293  -0.569  1.00 10.00      A   
ATOM   4942  SG  CYS A 523      13.946 -23.213   0.582  1.00 10.00      A   
ATOM   4943  HG  CYS A 523      14.677 -23.978   1.386  1.00 10.00      A   
ATOM   4944  C   CYS A 523      11.448 -26.186  -0.933  1.00 10.00      A   
ATOM   4945  O   CYS A 523      10.311 -25.960  -1.353  1.00 10.00      A   
ATOM   4946  N   LYS A 524      12.166 -27.233  -1.318  1.00 10.00      A   
ATOM   4947  HN  LYS A 524      13.057 -27.371  -0.929  1.00 10.00      A   
ATOM   4948  CA  LYS A 524      11.660 -28.183  -2.294  1.00 10.00      A   
ATOM   4949  CB  LYS A 524      12.790 -29.060  -2.832  1.00 10.00      A   
ATOM   4950  CG  LYS A 524      13.877 -28.296  -3.573  1.00 10.00      A   
ATOM   4951  CD  LYS A 524      14.922 -29.246  -4.137  1.00 10.00      A   
ATOM   4952  CE  LYS A 524      15.778 -29.853  -3.040  1.00 10.00      A   
ATOM   4953  NZ  LYS A 524      16.334 -31.172  -3.438  1.00 10.00      A   
ATOM   4954  HZ1 LYS A 524      15.581 -31.890  -3.451  1.00 10.00      A   
ATOM   4955  HZ2 LYS A 524      17.073 -31.474  -2.763  1.00 10.00      A   
ATOM   4956  HZ3 LYS A 524      16.755 -31.110  -4.387  1.00 10.00      A   
ATOM   4957  C   LYS A 524      10.578 -29.054  -1.673  1.00 10.00      A   
ATOM   4958  O   LYS A 524       9.572 -29.361  -2.311  1.00 10.00      A   
ATOM   4959  N   LEU A 525      10.796 -29.452  -0.424  1.00 10.00      A   
ATOM   4960  HN  LEU A 525      11.626 -29.178   0.025  1.00 10.00      A   
ATOM   4961  CA  LEU A 525       9.846 -30.290   0.296  1.00 10.00      A   
ATOM   4962  CB  LEU A 525      10.410 -30.691   1.665  1.00 10.00      A   
ATOM   4963  CG  LEU A 525       9.500 -31.549   2.552  1.00 10.00      A   
ATOM   4964  CD1 LEU A 525       9.101 -32.827   1.834  1.00 10.00      A   
ATOM   4965  CD2 LEU A 525      10.182 -31.872   3.872  1.00 10.00      A   
ATOM   4966  C   LEU A 525       8.503 -29.585   0.455  1.00 10.00      A   
ATOM   4967  O   LEU A 525       7.452 -30.174   0.205  1.00 10.00      A   
ATOM   4968  N   LEU A 526       8.544 -28.319   0.855  1.00 10.00      A   
ATOM   4969  HN  LEU A 526       9.417 -27.900   1.031  1.00 10.00      A   
ATOM   4970  CA  LEU A 526       7.328 -27.538   1.051  1.00 10.00      A   
ATOM   4971  CB  LEU A 526       7.661 -26.146   1.587  1.00 10.00      A   
ATOM   4972  CG  LEU A 526       6.495 -25.363   2.194  1.00 10.00      A   
ATOM   4973  CD1 LEU A 526       6.044 -25.995   3.502  1.00 10.00      A   
ATOM   4974  CD2 LEU A 526       6.874 -23.906   2.398  1.00 10.00      A   
ATOM   4975  C   LEU A 526       6.528 -27.426  -0.244  1.00 10.00      A   
ATOM   4976  O   LEU A 526       5.303 -27.557  -0.241  1.00 10.00      A   
ATOM   4977  N   GLY A 527       7.232 -27.214  -1.351  1.00 10.00      A   
ATOM   4978  HN  GLY A 527       8.209 -27.145  -1.288  1.00 10.00      A   
ATOM   4979  CA  GLY A 527       6.582 -27.086  -2.643  1.00 10.00      A   
ATOM   4980  C   GLY A 527       5.935 -28.379  -3.101  1.00 10.00      A   
ATOM   4981  O   GLY A 527       5.006 -28.365  -3.907  1.00 10.00      A   
ATOM   4982  N   GLN A 528       6.429 -29.500  -2.594  1.00 10.00      A   
ATOM   4983  HN  GLN A 528       7.185 -29.451  -1.970  1.00 10.00      A   
ATOM   4984  CA  GLN A 528       5.889 -30.803  -2.949  1.00 10.00      A   
ATOM   4985  CB  GLN A 528       6.999 -31.855  -2.964  1.00 10.00      A   
ATOM   4986  CG  GLN A 528       7.948 -31.727  -4.146  1.00 10.00      A   
ATOM   4987  CD  GLN A 528       7.284 -32.074  -5.466  1.00 10.00      A   
ATOM   4988  OE1 GLN A 528       6.430 -32.960  -5.534  1.00 10.00      A   
ATOM   4989  NE2 GLN A 528       7.661 -31.368  -6.518  1.00 10.00      A   
ATOM   4990 HE21 GLN A 528       8.336 -30.665  -6.391  1.00 10.00      A   
ATOM   4991 HE22 GLN A 528       7.251 -31.570  -7.386  1.00 10.00      A   
ATOM   4992  C   GLN A 528       4.777 -31.212  -1.990  1.00 10.00      A   
ATOM   4993  O   GLN A 528       3.965 -32.087  -2.296  1.00 10.00      A   
ATOM   4994  N   LYS A 529       4.744 -30.576  -0.827  1.00 10.00      A   
ATOM   4995  HN  LYS A 529       5.426 -29.894  -0.636  1.00 10.00      A   
ATOM   4996  CA  LYS A 529       3.728 -30.870   0.170  1.00 10.00      A   
ATOM   4997  CB  LYS A 529       4.269 -30.622   1.583  1.00 10.00      A   
ATOM   4998  CG  LYS A 529       3.348 -31.098   2.695  1.00 10.00      A   
ATOM   4999  CD  LYS A 529       3.859 -30.663   4.056  1.00 10.00      A   
ATOM   5000  CE  LYS A 529       2.883 -31.033   5.167  1.00 10.00      A   
ATOM   5001  NZ  LYS A 529       2.997 -32.459   5.566  1.00 10.00      A   
ATOM   5002  HZ1 LYS A 529       3.968 -32.667   5.881  1.00 10.00      A   
ATOM   5003  HZ2 LYS A 529       2.765 -33.072   4.764  1.00 10.00      A   
ATOM   5004  HZ3 LYS A 529       2.344 -32.668   6.348  1.00 10.00      A   
ATOM   5005  C   LYS A 529       2.477 -30.034  -0.079  1.00 10.00      A   
ATOM   5006  O   LYS A 529       1.359 -30.547  -0.025  1.00 10.00      A   
ATOM   5007  N   MET A 530       2.674 -28.752  -0.362  1.00 10.00      A   
ATOM   5008  HN  MET A 530       3.593 -28.410  -0.415  1.00 10.00      A   
ATOM   5009  CA  MET A 530       1.564 -27.840  -0.614  1.00 10.00      A   
ATOM   5010  CB  MET A 530       1.617 -26.639   0.334  1.00 10.00      A   
ATOM   5011  CG  MET A 530       1.886 -26.995   1.788  1.00 10.00      A   
ATOM   5012  SD  MET A 530       0.703 -28.177   2.464  1.00 10.00      A   
ATOM   5013  CE  MET A 530      -0.752 -27.148   2.641  1.00 10.00      A   
ATOM   5014  C   MET A 530       1.593 -27.358  -2.060  1.00 10.00      A   
ATOM   5015  O   MET A 530       2.310 -26.420  -2.394  1.00 10.00      A   
ATOM   5016  N   PRO A 531       0.798 -27.987  -2.934  1.00 10.00      A   
ATOM   5017  CA  PRO A 531       0.748 -27.646  -4.362  1.00 10.00      A   
ATOM   5018  CB  PRO A 531      -0.015 -28.821  -4.974  1.00 10.00      A   
ATOM   5019  CG  PRO A 531      -0.882 -29.316  -3.870  1.00 10.00      A   
ATOM   5020  CD  PRO A 531      -0.114 -29.094  -2.598  1.00 10.00      A   
ATOM   5021  C   PRO A 531       0.019 -26.332  -4.660  1.00 10.00      A   
ATOM   5022  O   PRO A 531       0.083 -25.820  -5.778  1.00 10.00      A   
ATOM   5023  N   LYS A 532      -0.686 -25.792  -3.666  1.00 10.00      A   
ATOM   5024  HN  LYS A 532      -0.711 -26.243  -2.796  1.00 10.00      A   
ATOM   5025  CA  LYS A 532      -1.418 -24.541  -3.842  1.00 10.00      A   
ATOM   5026  CB  LYS A 532      -2.761 -24.583  -3.105  1.00 10.00      A   
ATOM   5027  CG  LYS A 532      -3.555 -25.866  -3.294  1.00 10.00      A   
ATOM   5028  CD  LYS A 532      -4.898 -25.792  -2.575  1.00 10.00      A   
ATOM   5029  CE  LYS A 532      -5.199 -27.066  -1.796  1.00 10.00      A   
ATOM   5030  NZ  LYS A 532      -4.226 -27.290  -0.694  1.00 10.00      A   
ATOM   5031  HZ1 LYS A 532      -4.192 -26.457  -0.065  1.00 10.00      A   
ATOM   5032  HZ2 LYS A 532      -3.276 -27.453  -1.080  1.00 10.00      A   
ATOM   5033  HZ3 LYS A 532      -4.504 -28.120  -0.133  1.00 10.00      A   
ATOM   5034  C   LYS A 532      -0.591 -23.370  -3.321  1.00 10.00      A   
ATOM   5035  O   LYS A 532      -1.038 -22.221  -3.335  1.00 10.00      A   
ATOM   5036  N   LEU A 533       0.615 -23.665  -2.863  1.00 10.00      A   
ATOM   5037  HN  LEU A 533       0.935 -24.591  -2.912  1.00 10.00      A   
ATOM   5038  CA  LEU A 533       1.492 -22.638  -2.327  1.00 10.00      A   
ATOM   5039  CB  LEU A 533       1.956 -23.008  -0.915  1.00 10.00      A   
ATOM   5040  CG  LEU A 533       1.133 -22.450   0.251  1.00 10.00      A   
ATOM   5041  CD1 LEU A 533      -0.307 -22.936   0.194  1.00 10.00      A   
ATOM   5042  CD2 LEU A 533       1.774 -22.834   1.574  1.00 10.00      A   
ATOM   5043  C   LEU A 533       2.697 -22.430  -3.229  1.00 10.00      A   
ATOM   5044  O   LEU A 533       3.433 -23.371  -3.530  1.00 10.00      A   
ATOM   5045  N   ASN A 534       2.891 -21.199  -3.667  1.00 10.00      A   
ATOM   5046  HN  ASN A 534       2.273 -20.485  -3.393  1.00 10.00      A   
ATOM   5047  CA  ASN A 534       4.010 -20.873  -4.529  1.00 10.00      A   
ATOM   5048  CB  ASN A 534       3.662 -19.693  -5.439  1.00 10.00      A   
ATOM   5049  CG  ASN A 534       3.233 -20.120  -6.831  1.00 10.00      A   
ATOM   5050  OD1 ASN A 534       2.976 -21.295  -7.090  1.00 10.00      A   
ATOM   5051  ND2 ASN A 534       3.136 -19.160  -7.738  1.00 10.00      A   
ATOM   5052 HD21 ASN A 534       3.352 -18.239  -7.468  1.00 10.00      A   
ATOM   5053 HD22 ASN A 534       2.825 -19.404  -8.636  1.00 10.00      A   
ATOM   5054  C   ASN A 534       5.233 -20.544  -3.690  1.00 10.00      A   
ATOM   5055  O   ASN A 534       5.302 -19.485  -3.061  1.00 10.00      A   
ATOM   5056  N   VAL A 535       6.179 -21.467  -3.652  1.00 10.00      A   
ATOM   5057  HN  VAL A 535       6.057 -22.298  -4.159  1.00 10.00      A   
ATOM   5058  CA  VAL A 535       7.404 -21.275  -2.891  1.00 10.00      A   
ATOM   5059  CB  VAL A 535       7.909 -22.606  -2.286  1.00 10.00      A   
ATOM   5060  CG1 VAL A 535       9.066 -22.363  -1.328  1.00 10.00      A   
ATOM   5061  CG2 VAL A 535       6.782 -23.350  -1.587  1.00 10.00      A   
ATOM   5062  C   VAL A 535       8.476 -20.697  -3.804  1.00 10.00      A   
ATOM   5063  O   VAL A 535       9.260 -21.434  -4.403  1.00 10.00      A   
ATOM   5064  N   GLU A 536       8.490 -19.379  -3.922  1.00 10.00      A   
ATOM   5065  HN  GLU A 536       7.841 -18.843  -3.413  1.00 10.00      A   
ATOM   5066  CA  GLU A 536       9.446 -18.700  -4.780  1.00 10.00      A   
ATOM   5067  CB  GLU A 536       8.840 -17.412  -5.341  1.00 10.00      A   
ATOM   5068  CG  GLU A 536       7.658 -17.623  -6.275  1.00 10.00      A   
ATOM   5069  CD  GLU A 536       7.233 -16.344  -6.968  1.00 10.00      A   
ATOM   5070  OE1 GLU A 536       7.977 -15.343  -6.884  1.00 10.00      A   
ATOM   5071  OE2 GLU A 536       6.160 -16.333  -7.609  1.00 10.00      A   
ATOM   5072  C   GLU A 536      10.738 -18.385  -4.036  1.00 10.00      A   
ATOM   5073  O   GLU A 536      10.744 -17.599  -3.091  1.00 10.00      A   
ATOM   5074  N   VAL A 537      11.823 -19.013  -4.453  1.00 10.00      A   
ATOM   5075  HN  VAL A 537      11.754 -19.654  -5.198  1.00 10.00      A   
ATOM   5076  CA  VAL A 537      13.118 -18.781  -3.837  1.00 10.00      A   
ATOM   5077  CB  VAL A 537      13.967 -20.070  -3.791  1.00 10.00      A   
ATOM   5078  CG1 VAL A 537      15.278 -19.825  -3.058  1.00 10.00      A   
ATOM   5079  CG2 VAL A 537      13.187 -21.197  -3.133  1.00 10.00      A   
ATOM   5080  C   VAL A 537      13.868 -17.711  -4.618  1.00 10.00      A   
ATOM   5081  O   VAL A 537      14.023 -17.817  -5.834  1.00 10.00      A   
ATOM   5082  N   ILE A 538      14.313 -16.682  -3.922  1.00 10.00      A   
ATOM   5083  HN  ILE A 538      14.165 -16.660  -2.950  1.00 10.00      A   
ATOM   5084  CA  ILE A 538      15.039 -15.590  -4.550  1.00 10.00      A   
ATOM   5085  CB  ILE A 538      14.465 -14.211  -4.158  1.00 10.00      A   
ATOM   5086  CG1 ILE A 538      12.941 -14.179  -4.313  1.00 10.00      A   
ATOM   5087  CG2 ILE A 538      15.104 -13.118  -5.000  1.00 10.00      A   
ATOM   5088  CD1 ILE A 538      12.186 -14.348  -3.010  1.00 10.00      A   
ATOM   5089  C   ILE A 538      16.505 -15.643  -4.154  1.00 10.00      A   
ATOM   5090  O   ILE A 538      16.872 -15.258  -3.039  1.00 10.00      A   
ATOM   5091  N   ASP A 539      17.336 -16.123  -5.065  1.00 10.00      A   
ATOM   5092  HN  ASP A 539      16.983 -16.396  -5.942  1.00 10.00      A   
ATOM   5093  CA  ASP A 539      18.764 -16.239  -4.814  1.00 10.00      A   
ATOM   5094  CB  ASP A 539      19.145 -17.713  -4.652  1.00 10.00      A   
ATOM   5095  CG  ASP A 539      20.320 -17.931  -3.720  1.00 10.00      A   
ATOM   5096  OD1 ASP A 539      20.096 -18.338  -2.553  1.00 10.00      A   
ATOM   5097  OD2 ASP A 539      21.473 -17.725  -4.152  1.00 10.00      A   
ATOM   5098  C   ASP A 539      19.539 -15.624  -5.971  1.00 10.00      A   
ATOM   5099  O   ASP A 539      19.325 -15.983  -7.133  1.00 10.00      A   
ATOM   5100  N   GLU A 540      20.437 -14.699  -5.663  1.00 10.00      A   
ATOM   5101  HN  GLU A 540      20.593 -14.469  -4.712  1.00 10.00      A   
ATOM   5102  CA  GLU A 540      21.219 -14.037  -6.700  1.00 10.00      A   
ATOM   5103  CB  GLU A 540      21.480 -12.568  -6.352  1.00 10.00      A   
ATOM   5104  CG  GLU A 540      20.291 -11.649  -6.586  1.00 10.00      A   
ATOM   5105  CD  GLU A 540      20.695 -10.191  -6.701  1.00 10.00      A   
ATOM   5106  OE1 GLU A 540      21.313  -9.666  -5.749  1.00 10.00      A   
ATOM   5107  OE2 GLU A 540      20.400  -9.562  -7.741  1.00 10.00      A   
ATOM   5108  C   GLU A 540      22.530 -14.763  -6.955  1.00 10.00      A   
ATOM   5109  O   GLU A 540      23.292 -14.397  -7.853  1.00 10.00      A   
ATOM   5110  N   ARG A 541      22.774 -15.818  -6.195  1.00 10.00      A   
ATOM   5111  HN  ARG A 541      22.103 -16.103  -5.532  1.00 10.00      A   
ATOM   5112  CA  ARG A 541      24.004 -16.584  -6.333  1.00 10.00      A   
ATOM   5113  CB  ARG A 541      24.497 -17.072  -4.972  1.00 10.00      A   
ATOM   5114  CG  ARG A 541      25.162 -15.987  -4.141  1.00 10.00      A   
ATOM   5115  CD  ARG A 541      25.024 -16.259  -2.656  1.00 10.00      A   
ATOM   5116  NE  ARG A 541      25.606 -17.540  -2.269  1.00 10.00      A   
ATOM   5117  HE  ARG A 541      26.077 -18.058  -2.970  1.00 10.00      A   
ATOM   5118  CZ  ARG A 541      25.541 -18.046  -1.044  1.00 10.00      A   
ATOM   5119  NH1 ARG A 541      24.923 -17.381  -0.072  1.00 10.00      A   
ATOM   5120 HH11 ARG A 541      24.484 -16.453  -0.267  1.00 10.00      A   
ATOM   5121 HH12 ARG A 541      24.874 -17.784   0.887  1.00 10.00      A   
ATOM   5122  NH2 ARG A 541      26.107 -19.216  -0.790  1.00 10.00      A   
ATOM   5123 HH21 ARG A 541      26.062 -19.635   0.169  1.00 10.00      A   
ATOM   5124 HH22 ARG A 541      26.607 -19.731  -1.557  1.00 10.00      A   
ATOM   5125  C   ARG A 541      23.840 -17.744  -7.309  1.00 10.00      A   
ATOM   5126  O   ARG A 541      24.558 -18.741  -7.236  1.00 10.00      A   
ATOM   5127  N   GLY A 542      22.897 -17.602  -8.228  1.00 10.00      A   
ATOM   5128  HN  GLY A 542      22.345 -16.795  -8.225  1.00 10.00      A   
ATOM   5129  CA  GLY A 542      22.664 -18.629  -9.220  1.00 10.00      A   
ATOM   5130  C   GLY A 542      21.695 -19.688  -8.749  1.00 10.00      A   
ATOM   5131  O   GLY A 542      20.971 -19.488  -7.774  1.00 10.00      A   
ATOM   5132  N   ALA A 543      21.687 -20.819  -9.444  1.00 10.00      A   
ATOM   5133  HN  ALA A 543      22.300 -20.917 -10.205  1.00 10.00      A   
ATOM   5134  CA  ALA A 543      20.803 -21.918  -9.107  1.00 10.00      A   
ATOM   5135  CB  ALA A 543      20.875 -22.999 -10.174  1.00 10.00      A   
ATOM   5136  C   ALA A 543      21.144 -22.499  -7.743  1.00 10.00      A   
ATOM   5137  O   ALA A 543      22.309 -22.766  -7.440  1.00 10.00      A   
ATOM   5138  N   PRO A 544      20.127 -22.692  -6.894  1.00 10.00      A   
ATOM   5139  CA  PRO A 544      20.311 -23.257  -5.555  1.00 10.00      A   
ATOM   5140  CB  PRO A 544      18.903 -23.228  -4.946  1.00 10.00      A   
ATOM   5141  CG  PRO A 544      18.139 -22.257  -5.782  1.00 10.00      A   
ATOM   5142  CD  PRO A 544      18.721 -22.354  -7.162  1.00 10.00      A   
ATOM   5143  C   PRO A 544      20.814 -24.691  -5.635  1.00 10.00      A   
ATOM   5144  O   PRO A 544      21.433 -25.195  -4.702  1.00 10.00      A   
ATOM   5145  N   ASP A 545      20.566 -25.333  -6.775  1.00 10.00      A   
ATOM   5146  HN  ASP A 545      20.083 -24.864  -7.488  1.00 10.00      A   
ATOM   5147  CA  ASP A 545      20.986 -26.714  -6.996  1.00 10.00      A   
ATOM   5148  CB  ASP A 545      20.401 -27.265  -8.302  1.00 10.00      A   
ATOM   5149  CG  ASP A 545      19.143 -28.079  -8.083  1.00 10.00      A   
ATOM   5150  OD1 ASP A 545      19.254 -29.228  -7.612  1.00 10.00      A   
ATOM   5151  OD2 ASP A 545      18.036 -27.577  -8.387  1.00 10.00      A   
ATOM   5152  C   ASP A 545      22.505 -26.849  -7.007  1.00 10.00      A   
ATOM   5153  O   ASP A 545      23.041 -27.941  -6.811  1.00 10.00      A   
ATOM   5154  N   SER A 546      23.195 -25.740  -7.248  1.00 10.00      A   
ATOM   5155  HN  SER A 546      22.715 -24.901  -7.410  1.00 10.00      A   
ATOM   5156  CA  SER A 546      24.648 -25.739  -7.279  1.00 10.00      A   
ATOM   5157  CB  SER A 546      25.160 -24.518  -8.042  1.00 10.00      A   
ATOM   5158  OG  SER A 546      24.560 -24.444  -9.324  1.00 10.00      A   
ATOM   5159  HG  SER A 546      25.240 -24.285  -9.988  1.00 10.00      A   
ATOM   5160  C   SER A 546      25.222 -25.766  -5.863  1.00 10.00      A   
ATOM   5161  O   SER A 546      26.413 -26.006  -5.667  1.00 10.00      A   
ATOM   5162  N   ARG A 547      24.362 -25.544  -4.877  1.00 10.00      A   
ATOM   5163  HN  ARG A 547      23.415 -25.395  -5.094  1.00 10.00      A   
ATOM   5164  CA  ARG A 547      24.773 -25.541  -3.483  1.00 10.00      A   
ATOM   5165  CB  ARG A 547      24.290 -24.259  -2.787  1.00 10.00      A   
ATOM   5166  CG  ARG A 547      24.523 -22.987  -3.588  1.00 10.00      A   
ATOM   5167  CD  ARG A 547      24.852 -21.801  -2.693  1.00 10.00      A
[truncated: 216,683 more chars]
