# Supplementary material for: Flexibility of intrinsically disordered degrons in AUX/IAA proteins reinforces auxin co-receptor assemblies
Source: Nat Commun. 2020 May 8;11:2277. doi: 10.1038/s41467-020-16147-2 (PMC7210949; doi:10.1038/s41467-020-16147-2)
Supplement: Supplementary file 9 — Supplementary Data 6 [file 41467_2020_16147_MOESM9_ESM.gz › haddock_files/IAA12/No_disorder_restraint/cluster8_3.pdb]

REMARK FILENAME="complex_314w.pdb0"
REMARK ===============================================================
REMARK HADDOCK run for complex
REMARK initial structure: complex_314.pdb
REMARK final NOE weights: unambig 50 amb: 50
REMARK ===============================================================
REMARK            total,bonds,angles,improper,dihe,vdw,elec,air,cdih,coup,rdcs,vean,dani,xpcs,rg
REMARK energies: -412.21, 0, 0, 0, 0, -19.4539, -394.603, 1.84654, 0, 0, 0, 0, 0, 0, 0
REMARK ===============================================================
REMARK            bonds,angles,impropers,dihe,air,cdih,coup,rdcs,vean,dani,xpcs
REMARK rms-dev.: 0,0,0,0,4.09716E-02,0,0, 0, 0, 0, 0
REMARK ===============================================================
REMARK               air,cdih,coup,rdcs,vean,dani,xpcs
REMARK               >0.3,>5,>1,>0,>5,>0.2,>0.2
REMARK violations.: 0, 0, 0, 0, 0, 0, 0
REMARK ===============================================================
REMARK                        CVpartition#,violations,rms
REMARK AIRs cross-validation: 2, 0, NaN
REMARK ===============================================================
REMARK NCS energy: 0
REMARK ===============================================================
REMARK Symmetry energy: 0
REMARK ===============================================================
REMARK Desolvation energy: 40.9381
REMARK Internal energy free molecules: -22236.7
REMARK Internal energy complex: -33397.5
REMARK Binding energy: -11533.9
REMARK ===============================================================
REMARK buried surface area: 1068.38
REMARK ===============================================================
REMARK water - chain1: 0 0 0
REMARK water - chain2: 0 0 0
REMARK water - chain3: 0 0 0
REMARK water - chain4: 0 0 0
REMARK water - chain5: 0 0 0
REMARK water - chain6: 0 0 0
REMARK ===============================================================
REMARK water - water: 0 0 0
REMARK ===============================================================
REMARK DATE:14-Feb-2019  05:44:37       created by user: enmr049
REMARK VERSION:1.3U
ATOM      1  N   PHE A   9     -37.366 -15.013  -5.491  1.00 10.00      A   
ATOM      2  HN  PHE A   9     -36.747 -15.603  -5.975  1.00 10.00      A   
ATOM      3  CA  PHE A   9     -37.196 -13.570  -5.599  1.00 10.00      A   
ATOM      4  CB  PHE A   9     -36.321 -13.053  -4.455  1.00 10.00      A   
ATOM      5  CG  PHE A   9     -36.789 -13.484  -3.093  1.00 10.00      A   
ATOM      6  CD1 PHE A   9     -36.010 -14.322  -2.311  1.00 10.00      A   
ATOM      7  CD2 PHE A   9     -38.011 -13.056  -2.599  1.00 10.00      A   
ATOM      8  CE1 PHE A   9     -36.438 -14.725  -1.062  1.00 10.00      A   
ATOM      9  CE2 PHE A   9     -38.445 -13.454  -1.350  1.00 10.00      A   
ATOM     10  CZ  PHE A   9     -37.657 -14.290  -0.580  1.00 10.00      A   
ATOM     11  C   PHE A   9     -36.582 -13.206  -6.952  1.00 10.00      A   
ATOM     12  O   PHE A   9     -35.588 -13.802  -7.369  1.00 10.00      A   
ATOM     13  N   PRO A  10     -37.175 -12.233  -7.655  1.00 10.00      A   
ATOM     14  CA  PRO A  10     -36.699 -11.800  -8.972  1.00 10.00      A   
ATOM     15  CB  PRO A  10     -37.711 -10.721  -9.387  1.00 10.00      A   
ATOM     16  CG  PRO A  10     -38.899 -10.944  -8.518  1.00 10.00      A   
ATOM     17  CD  PRO A  10     -38.360 -11.475  -7.225  1.00 10.00      A   
ATOM     18  C   PRO A  10     -35.293 -11.204  -8.929  1.00 10.00      A   
ATOM     19  O   PRO A  10     -34.933 -10.490  -7.990  1.00 10.00      A   
ATOM     20  N   GLU A  11     -34.514 -11.497  -9.962  1.00 10.00      A   
ATOM     21  HN  GLU A  11     -34.867 -12.098 -10.666  1.00 10.00      A   
ATOM     22  CA  GLU A  11     -33.143 -11.005 -10.086  1.00 10.00      A   
ATOM     23  CB  GLU A  11     -32.486 -11.534 -11.367  1.00 10.00      A   
ATOM     24  CG  GLU A  11     -33.435 -11.706 -12.547  1.00 10.00      A   
ATOM     25  CD  GLU A  11     -34.079 -13.080 -12.588  1.00 10.00      A   
ATOM     26  OE1 GLU A  11     -33.662 -13.915 -13.416  1.00 10.00      A   
ATOM     27  OE2 GLU A  11     -34.999 -13.333 -11.788  1.00 10.00      A   
ATOM     28  C   GLU A  11     -33.073  -9.479 -10.042  1.00 10.00      A   
ATOM     29  O   GLU A  11     -32.104  -8.909  -9.538  1.00 10.00      A   
ATOM     30  N   GLU A  12     -34.108  -8.829 -10.560  1.00 10.00      A   
ATOM     31  HN  GLU A  12     -34.846  -9.345 -10.948  1.00 10.00      A   
ATOM     32  CA  GLU A  12     -34.173  -7.371 -10.571  1.00 10.00      A   
ATOM     33  CB  GLU A  12     -35.390  -6.894 -11.365  1.00 10.00      A   
ATOM     34  CG  GLU A  12     -36.613  -7.787 -11.223  1.00 10.00      A   
ATOM     35  CD  GLU A  12     -37.661  -7.509 -12.279  1.00 10.00      A   
ATOM     36  OE1 GLU A  12     -37.289  -7.263 -13.445  1.00 10.00      A   
ATOM     37  OE2 GLU A  12     -38.864  -7.541 -11.950  1.00 10.00      A   
ATOM     38  C   GLU A  12     -34.207  -6.818  -9.151  1.00 10.00      A   
ATOM     39  O   GLU A  12     -33.666  -5.748  -8.874  1.00 10.00      A   
ATOM     40  N   VAL A  13     -34.827  -7.575  -8.252  1.00 10.00      A   
ATOM     41  HN  VAL A  13     -35.222  -8.424  -8.538  1.00 10.00      A   
ATOM     42  CA  VAL A  13     -34.928  -7.186  -6.849  1.00 10.00      A   
ATOM     43  CB  VAL A  13     -36.045  -7.987  -6.140  1.00 10.00      A   
ATOM     44  CG1 VAL A  13     -36.045  -7.720  -4.642  1.00 10.00      A   
ATOM     45  CG2 VAL A  13     -37.403  -7.657  -6.738  1.00 10.00      A   
ATOM     46  C   VAL A  13     -33.603  -7.476  -6.157  1.00 10.00      A   
ATOM     47  O   VAL A  13     -33.081  -6.659  -5.394  1.00 10.00      A   
ATOM     48  N   LEU A  14     -33.055  -8.643  -6.470  1.00 10.00      A   
ATOM     49  HN  LEU A  14     -33.515  -9.219  -7.116  1.00 10.00      A   
ATOM     50  CA  LEU A  14     -31.797  -9.094  -5.899  1.00 10.00      A   
ATOM     51  CB  LEU A  14     -31.459 -10.497  -6.405  1.00 10.00      A   
ATOM     52  CG  LEU A  14     -32.428 -11.607  -5.990  1.00 10.00      A   
ATOM     53  CD1 LEU A  14     -32.237 -12.837  -6.860  1.00 10.00      A   
ATOM     54  CD2 LEU A  14     -32.248 -11.956  -4.522  1.00 10.00      A   
ATOM     55  C   LEU A  14     -30.661  -8.124  -6.203  1.00 10.00      A   
ATOM     56  O   LEU A  14     -29.879  -7.784  -5.315  1.00 10.00      A   
ATOM     57  N   GLU A  15     -30.576  -7.668  -7.454  1.00 10.00      A   
ATOM     58  HN  GLU A  15     -31.221  -7.985  -8.127  1.00 10.00      A   
ATOM     59  CA  GLU A  15     -29.529  -6.725  -7.847  1.00 10.00      A   
ATOM     60  CB  GLU A  15     -29.569  -6.407  -9.349  1.00 10.00      A   
ATOM     61  CG  GLU A  15     -28.647  -5.261  -9.761  1.00 10.00      A   
ATOM     62  CD  GLU A  15     -28.369  -5.214 -11.249  1.00 10.00      A   
ATOM     63  OE1 GLU A  15     -29.243  -5.625 -12.038  1.00 10.00      A   
ATOM     64  OE2 GLU A  15     -27.272  -4.760 -11.638  1.00 10.00      A   
ATOM     65  C   GLU A  15     -29.596  -5.442  -7.024  1.00 10.00      A   
ATOM     66  O   GLU A  15     -28.564  -4.900  -6.627  1.00 10.00      A   
ATOM     67  N   HIS A  16     -30.807  -4.967  -6.756  1.00 10.00      A   
ATOM     68  HN  HIS A  16     -31.598  -5.453  -7.079  1.00 10.00      A   
ATOM     69  CA  HIS A  16     -30.984  -3.745  -5.982  1.00 10.00      A   
ATOM     70  CB  HIS A  16     -32.453  -3.316  -5.965  1.00 10.00      A   
ATOM     71  CG  HIS A  16     -32.650  -1.837  -5.795  1.00 10.00      A   
ATOM     72  ND1 HIS A  16     -33.117  -1.054  -6.826  1.00 10.00      A   
ATOM     73  CD2 HIS A  16     -32.424  -1.056  -4.709  1.00 10.00      A   
ATOM     74  CE1 HIS A  16     -33.163   0.180  -6.349  1.00 10.00      A   
ATOM     75  NE2 HIS A  16     -32.752   0.223  -5.075  1.00 10.00      A   
ATOM     76  HE2 HIS A  16     -32.683   1.029  -4.510  1.00 10.00      A   
ATOM     77  C   HIS A  16     -30.458  -3.935  -4.562  1.00 10.00      A   
ATOM     78  O   HIS A  16     -29.820  -3.046  -4.003  1.00 10.00      A   
ATOM     79  N   VAL A  17     -30.717  -5.111  -3.998  1.00 10.00      A   
ATOM     80  HN  VAL A  17     -31.240  -5.776  -4.499  1.00 10.00      A   
ATOM     81  CA  VAL A  17     -30.255  -5.439  -2.652  1.00 10.00      A   
ATOM     82  CB  VAL A  17     -30.809  -6.807  -2.179  1.00 10.00      A   
ATOM     83  CG1 VAL A  17     -30.273  -7.171  -0.799  1.00 10.00      A   
ATOM     84  CG2 VAL A  17     -32.331  -6.797  -2.171  1.00 10.00      A   
ATOM     85  C   VAL A  17     -28.728  -5.481  -2.631  1.00 10.00      A   
ATOM     86  O   VAL A  17     -28.087  -4.927  -1.739  1.00 10.00      A   
ATOM     87  N   PHE A  18     -28.152  -6.107  -3.650  1.00 10.00      A   
ATOM     88  HN  PHE A  18     -28.719  -6.509  -4.346  1.00 10.00      A   
ATOM     89  CA  PHE A  18     -26.700  -6.230  -3.757  1.00 10.00      A   
ATOM     90  CB  PHE A  18     -26.318  -7.243  -4.841  1.00 10.00      A   
ATOM     91  CG  PHE A  18     -26.886  -8.623  -4.629  1.00 10.00      A   
ATOM     92  CD1 PHE A  18     -27.092  -9.467  -5.706  1.00 10.00      A   
ATOM     93  CD2 PHE A  18     -27.215  -9.074  -3.358  1.00 10.00      A   
ATOM     94  CE1 PHE A  18     -27.611 -10.732  -5.527  1.00 10.00      A   
ATOM     95  CE2 PHE A  18     -27.737 -10.340  -3.171  1.00 10.00      A   
ATOM     96  CZ  PHE A  18     -27.935 -11.171  -4.257  1.00 10.00      A   
ATOM     97  C   PHE A  18     -26.036  -4.880  -4.033  1.00 10.00      A   
ATOM     98  O   PHE A  18     -24.837  -4.706  -3.812  1.00 10.00      A   
ATOM     99  N   SER A  19     -26.824  -3.924  -4.512  1.00 10.00      A   
ATOM    100  HN  SER A  19     -27.771  -4.121  -4.668  1.00 10.00      A   
ATOM    101  CA  SER A  19     -26.316  -2.591  -4.804  1.00 10.00      A   
ATOM    102  CB  SER A  19     -27.345  -1.775  -5.594  1.00 10.00      A   
ATOM    103  OG  SER A  19     -27.640  -2.384  -6.845  1.00 10.00      A   
ATOM    104  HG  SER A  19     -27.822  -3.328  -6.712  1.00 10.00      A   
ATOM    105  C   SER A  19     -25.934  -1.870  -3.512  1.00 10.00      A   
ATOM    106  O   SER A  19     -25.135  -0.936  -3.521  1.00 10.00      A   
ATOM    107  N   PHE A  20     -26.491  -2.333  -2.401  1.00 10.00      A   
ATOM    108  HN  PHE A  20     -27.105  -3.098  -2.457  1.00 10.00      A   
ATOM    109  CA  PHE A  20     -26.216  -1.742  -1.099  1.00 10.00      A   
ATOM    110  CB  PHE A  20     -27.486  -1.723  -0.253  1.00 10.00      A   
ATOM    111  CG  PHE A  20     -28.605  -0.925  -0.859  1.00 10.00      A   
ATOM    112  CD1 PHE A  20     -29.883  -1.450  -0.941  1.00 10.00      A   
ATOM    113  CD2 PHE A  20     -28.381   0.354  -1.341  1.00 10.00      A   
ATOM    114  CE1 PHE A  20     -30.914  -0.714  -1.491  1.00 10.00      A   
ATOM    115  CE2 PHE A  20     -29.409   1.094  -1.893  1.00 10.00      A   
ATOM    116  CZ  PHE A  20     -30.678   0.560  -1.967  1.00 10.00      A   
ATOM    117  C   PHE A  20     -25.113  -2.505  -0.373  1.00 10.00      A   
ATOM    118  O   PHE A  20     -24.781  -2.203   0.771  1.00 10.00      A   
ATOM    119  N   ILE A  21     -24.552  -3.496  -1.045  1.00 10.00      A   
ATOM    120  HN  ILE A  21     -24.861  -3.687  -1.957  1.00 10.00      A   
ATOM    121  CA  ILE A  21     -23.476  -4.300  -0.477  1.00 10.00      A   
ATOM    122  CB  ILE A  21     -23.831  -5.803  -0.481  1.00 10.00      A   
ATOM    123  CG1 ILE A  21     -25.125  -6.042   0.304  1.00 10.00      A   
ATOM    124  CG2 ILE A  21     -22.693  -6.631   0.106  1.00 10.00      A   
ATOM    125  CD1 ILE A  21     -25.677  -7.448   0.178  1.00 10.00      A   
ATOM    126  C   ILE A  21     -22.193  -4.077  -1.269  1.00 10.00      A   
ATOM    127  O   ILE A  21     -22.032  -4.603  -2.373  1.00 10.00      A   
ATOM    128  N   GLN A  22     -21.291  -3.277  -0.721  1.00 10.00      A   
ATOM    129  HN  GLN A  22     -21.476  -2.865   0.151  1.00 10.00      A   
ATOM    130  CA  GLN A  22     -20.035  -2.983  -1.398  1.00 10.00      A   
ATOM    131  CB  GLN A  22     -19.867  -1.475  -1.606  1.00 10.00      A   
ATOM    132  CG  GLN A  22     -20.989  -0.821  -2.401  1.00 10.00      A   
ATOM    133  CD  GLN A  22     -21.176  -1.420  -3.784  1.00 10.00      A   
ATOM    134  OE1 GLN A  22     -20.229  -1.905  -4.405  1.00 10.00      A   
ATOM    135  NE2 GLN A  22     -22.407  -1.392  -4.274  1.00 10.00      A   
ATOM    136 HE21 GLN A  22     -23.119  -0.993  -3.722  1.00 10.00      A   
ATOM    137 HE22 GLN A  22     -22.560  -1.761  -5.168  1.00 10.00      A   
ATOM    138  C   GLN A  22     -18.831  -3.562  -0.656  1.00 10.00      A   
ATOM    139  O   GLN A  22     -17.708  -3.521  -1.158  1.00 10.00      A   
ATOM    140  N   LEU A  23     -19.058  -4.101   0.535  1.00 10.00      A   
ATOM    141  HN  LEU A  23     -19.968  -4.116   0.896  1.00 10.00      A   
ATOM    142  CA  LEU A  23     -17.973  -4.683   1.314  1.00 10.00      A   
ATOM    143  CB  LEU A  23     -18.302  -4.709   2.810  1.00 10.00      A   
ATOM    144  CG  LEU A  23     -17.819  -3.511   3.635  1.00 10.00      A   
ATOM    145  CD1 LEU A  23     -18.616  -2.257   3.304  1.00 10.00      A   
ATOM    146  CD2 LEU A  23     -17.885  -3.819   5.124  1.00 10.00      A   
ATOM    147  C   LEU A  23     -17.638  -6.081   0.807  1.00 10.00      A   
ATOM    148  O   LEU A  23     -18.527  -6.914   0.628  1.00 10.00      A   
ATOM    149  N   ASP A  24     -16.356  -6.325   0.582  1.00 10.00      A   
ATOM    150  HN  ASP A  24     -15.700  -5.613   0.757  1.00 10.00      A   
ATOM    151  CA  ASP A  24     -15.883  -7.616   0.075  1.00 10.00      A   
ATOM    152  CB  ASP A  24     -14.364  -7.606  -0.127  1.00 10.00      A   
ATOM    153  CG  ASP A  24     -13.922  -6.704  -1.263  1.00 10.00      A   
ATOM    154  OD1 ASP A  24     -14.781  -6.274  -2.067  1.00 10.00      A   
ATOM    155  OD2 ASP A  24     -12.712  -6.410  -1.357  1.00 10.00      A   
ATOM    156  C   ASP A  24     -16.281  -8.779   0.978  1.00 10.00      A   
ATOM    157  O   ASP A  24     -16.688  -9.837   0.495  1.00 10.00      A   
ATOM    158  N   LYS A  25     -16.173  -8.576   2.286  1.00 10.00      A   
ATOM    159  HN  LYS A  25     -15.852  -7.708   2.610  1.00 10.00      A   
ATOM    160  CA  LYS A  25     -16.517  -9.616   3.253  1.00 10.00      A   
ATOM    161  CB  LYS A  25     -16.211  -9.161   4.679  1.00 10.00      A   
ATOM    162  CG  LYS A  25     -14.726  -9.013   4.969  1.00 10.00      A   
ATOM    163  CD  LYS A  25     -14.462  -8.804   6.450  1.00 10.00      A   
ATOM    164  CE  LYS A  25     -12.977  -8.603   6.720  1.00 10.00      A   
ATOM    165  NZ  LYS A  25     -12.172  -9.824   6.446  1.00 10.00      A   
ATOM    166  HZ1 LYS A  25     -12.594 -10.372   5.664  1.00 10.00      A   
ATOM    167  HZ2 LYS A  25     -12.133 -10.429   7.292  1.00 10.00      A   
ATOM    168  HZ3 LYS A  25     -11.200  -9.556   6.178  1.00 10.00      A   
ATOM    169  C   LYS A  25     -17.974 -10.045   3.122  1.00 10.00      A   
ATOM    170  O   LYS A  25     -18.287 -11.235   3.189  1.00 10.00      A   
ATOM    171  N   ASP A  26     -18.859  -9.077   2.925  1.00 10.00      A   
ATOM    172  HN  ASP A  26     -18.551  -8.149   2.884  1.00 10.00      A   
ATOM    173  CA  ASP A  26     -20.280  -9.363   2.770  1.00 10.00      A   
ATOM    174  CB  ASP A  26     -21.122  -8.085   2.882  1.00 10.00      A   
ATOM    175  CG  ASP A  26     -20.947  -7.334   4.188  1.00 10.00      A   
ATOM    176  OD1 ASP A  26     -20.965  -7.967   5.265  1.00 10.00      A   
ATOM    177  OD2 ASP A  26     -20.811  -6.094   4.139  1.00 10.00      A   
ATOM    178  C   ASP A  26     -20.519  -9.995   1.406  1.00 10.00      A   
ATOM    179  O   ASP A  26     -21.270 -10.960   1.278  1.00 10.00      A   
ATOM    180  N   ARG A  27     -19.858  -9.441   0.393  1.00 10.00      A   
ATOM    181  HN  ARG A  27     -19.274  -8.672   0.574  1.00 10.00      A   
ATOM    182  CA  ARG A  27     -19.976  -9.929  -0.978  1.00 10.00      A   
ATOM    183  CB  ARG A  27     -19.093  -9.099  -1.912  1.00 10.00      A   
ATOM    184  CG  ARG A  27     -19.726  -7.797  -2.383  1.00 10.00      A   
ATOM    185  CD  ARG A  27     -20.801  -8.060  -3.426  1.00 10.00      A   
ATOM    186  NE  ARG A  27     -21.457  -6.834  -3.874  1.00 10.00      A   
ATOM    187  HE  ARG A  27     -21.551  -6.100  -3.211  1.00 10.00      A   
ATOM    188  CZ  ARG A  27     -21.929  -6.647  -5.105  1.00 10.00      A   
ATOM    189  NH1 ARG A  27     -21.817  -7.602  -6.023  1.00 10.00      A   
ATOM    190 HH11 ARG A  27     -22.191  -7.454  -6.986  1.00 10.00      A   
ATOM    191 HH12 ARG A  27     -21.347  -8.515  -5.787  1.00 10.00      A   
ATOM    192  NH2 ARG A  27     -22.520  -5.502  -5.417  1.00 10.00      A   
ATOM    193 HH21 ARG A  27     -22.621  -4.753  -4.693  1.00 10.00      A   
ATOM    194 HH22 ARG A  27     -22.888  -5.342  -6.382  1.00 10.00      A   
ATOM    195  C   ARG A  27     -19.593 -11.401  -1.077  1.00 10.00      A   
ATOM    196  O   ARG A  27     -20.272 -12.183  -1.746  1.00 10.00      A   
ATOM    197  N   ASN A  28     -18.509 -11.769  -0.404  1.00 10.00      A   
ATOM    198  HN  ASN A  28     -18.004 -11.087   0.101  1.00 10.00      A   
ATOM    199  CA  ASN A  28     -18.031 -13.147  -0.407  1.00 10.00      A   
ATOM    200  CB  ASN A  28     -16.733 -13.290   0.392  1.00 10.00      A   
ATOM    201  CG  ASN A  28     -15.517 -12.845  -0.396  1.00 10.00      A   
ATOM    202  OD1 ASN A  28     -15.537 -12.822  -1.624  1.00 10.00      A   
ATOM    203  ND2 ASN A  28     -14.446 -12.511   0.297  1.00 10.00      A   
ATOM    204 HD21 ASN A  28     -14.484 -12.572   1.283  1.00 10.00      A   
ATOM    205 HD22 ASN A  28     -13.653 -12.206  -0.197  1.00 10.00      A   
ATOM    206  C   ASN A  28     -19.092 -14.109   0.106  1.00 10.00      A   
ATOM    207  O   ASN A  28     -19.326 -15.160  -0.495  1.00 10.00      A   
ATOM    208  N   SER A  29     -19.737 -13.739   1.207  1.00 10.00      A   
ATOM    209  HN  SER A  29     -19.498 -12.893   1.643  1.00 10.00      A   
ATOM    210  CA  SER A  29     -20.782 -14.563   1.793  1.00 10.00      A   
ATOM    211  CB  SER A  29     -21.250 -13.959   3.117  1.00 10.00      A   
ATOM    212  OG  SER A  29     -20.151 -13.734   3.984  1.00 10.00      A   
ATOM    213  HG  SER A  29     -20.485 -13.540   4.870  1.00 10.00      A   
ATOM    214  C   SER A  29     -21.955 -14.714   0.827  1.00 10.00      A   
ATOM    215  O   SER A  29     -22.498 -15.807   0.660  1.00 10.00      A   
ATOM    216  N   VAL A  30     -22.323 -13.613   0.176  1.00 10.00      A   
ATOM    217  HN  VAL A  30     -21.839 -12.775   0.348  1.00 10.00      A   
ATOM    218  CA  VAL A  30     -23.425 -13.613  -0.785  1.00 10.00      A   
ATOM    219  CB  VAL A  30     -23.676 -12.200  -1.358  1.00 10.00      A   
ATOM    220  CG1 VAL A  30     -24.746 -12.228  -2.440  1.00 10.00      A   
ATOM    221  CG2 VAL A  30     -24.066 -11.233  -0.252  1.00 10.00      A   
ATOM    222  C   VAL A  30     -23.158 -14.592  -1.928  1.00 10.00      A   
ATOM    223  O   VAL A  30     -24.037 -15.345  -2.339  1.00 10.00      A   
ATOM    224  N   SER A  31     -21.923 -14.605  -2.416  1.00 10.00      A   
ATOM    225  HN  SER A  31     -21.252 -13.993  -2.042  1.00 10.00      A   
ATOM    226  CA  SER A  31     -21.539 -15.491  -3.513  1.00 10.00      A   
ATOM    227  CB  SER A  31     -20.245 -14.990  -4.172  1.00 10.00      A   
ATOM    228  OG  SER A  31     -19.193 -14.839  -3.228  1.00 10.00      A   
ATOM    229  HG  SER A  31     -19.524 -15.044  -2.345  1.00 10.00      A   
ATOM    230  C   SER A  31     -21.384 -16.948  -3.065  1.00 10.00      A   
ATOM    231  O   SER A  31     -21.031 -17.818  -3.862  1.00 10.00      A   
ATOM    232  N   LEU A  32     -21.653 -17.217  -1.795  1.00 10.00      A   
ATOM    233  HN  LEU A  32     -21.941 -16.491  -1.198  1.00 10.00      A   
ATOM    234  CA  LEU A  32     -21.515 -18.567  -1.268  1.00 10.00      A   
ATOM    235  CB  LEU A  32     -20.399 -18.609  -0.226  1.00 10.00      A   
ATOM    236  CG  LEU A  32     -18.979 -18.775  -0.763  1.00 10.00      A   
ATOM    237  CD1 LEU A  32     -17.965 -18.390   0.302  1.00 10.00      A   
ATOM    238  CD2 LEU A  32     -18.753 -20.208  -1.219  1.00 10.00      A   
ATOM    239  C   LEU A  32     -22.810 -19.117  -0.677  1.00 10.00      A   
ATOM    240  O   LEU A  32     -22.846 -20.261  -0.219  1.00 10.00      A   
ATOM    241  N   VAL A  33     -23.870 -18.314  -0.678  1.00 10.00      A   
ATOM    242  HN  VAL A  33     -23.794 -17.414  -1.054  1.00 10.00      A   
ATOM    243  CA  VAL A  33     -25.145 -18.760  -0.128  1.00 10.00      A   
ATOM    244  CB  VAL A  33     -26.112 -17.601   0.191  1.00 10.00      A   
ATOM    245  CG1 VAL A  33     -25.524 -16.685   1.249  1.00 10.00      A   
ATOM    246  CG2 VAL A  33     -26.476 -16.821  -1.057  1.00 10.00      A   
ATOM    247  C   VAL A  33     -25.816 -19.780  -1.042  1.00 10.00      A   
ATOM    248  O   VAL A  33     -26.450 -20.724  -0.568  1.00 10.00      A   
ATOM    249  N   CYS A  34     -25.660 -19.584  -2.349  1.00 10.00      A   
ATOM    250  HN  CYS A  34     -25.139 -18.812  -2.653  1.00 10.00      A   
ATOM    251  CA  CYS A  34     -26.227 -20.477  -3.347  1.00 10.00      A   
ATOM    252  CB  CYS A  34     -27.762 -20.443  -3.327  1.00 10.00      A   
ATOM    253  SG  CYS A  34     -28.497 -18.864  -3.807  1.00 10.00      A   
ATOM    254  HG  CYS A  34     -29.810 -18.951  -3.619  1.00 10.00      A   
ATOM    255  C   CYS A  34     -25.706 -20.104  -4.729  1.00 10.00      A   
ATOM    256  O   CYS A  34     -25.240 -18.978  -4.938  1.00 10.00      A   
ATOM    257  N   LYS A  35     -25.788 -21.037  -5.671  1.00 10.00      A   
ATOM    258  HN  LYS A  35     -26.186 -21.915  -5.449  1.00 10.00      A   
ATOM    259  CA  LYS A  35     -25.314 -20.794  -7.028  1.00 10.00      A   
ATOM    260  CB  LYS A  35     -25.231 -22.100  -7.821  1.00 10.00      A   
ATOM    261  CG  LYS A  35     -24.215 -22.069  -8.954  1.00 10.00      A   
ATOM    262  CD  LYS A  35     -23.989 -23.459  -9.530  1.00 10.00      A   
ATOM    263  CE  LYS A  35     -22.985 -23.437 -10.676  1.00 10.00      A   
ATOM    264  NZ  LYS A  35     -21.648 -23.956 -10.279  1.00 10.00      A   
ATOM    265  HZ1 LYS A  35     -21.087 -24.176 -11.126  1.00 10.00      A   
ATOM    266  HZ2 LYS A  35     -21.751 -24.826  -9.710  1.00 10.00      A   
ATOM    267  HZ3 LYS A  35     -21.136 -23.248  -9.717  1.00 10.00      A   
ATOM    268  C   LYS A  35     -26.197 -19.777  -7.745  1.00 10.00      A   
ATOM    269  O   LYS A  35     -25.746 -19.089  -8.662  1.00 10.00      A   
ATOM    270  N   SER A  36     -27.451 -19.685  -7.319  1.00 10.00      A   
ATOM    271  HN  SER A  36     -27.755 -20.272  -6.594  1.00 10.00      A   
ATOM    272  CA  SER A  36     -28.387 -18.742  -7.910  1.00 10.00      A   
ATOM    273  CB  SER A  36     -29.799 -18.976  -7.364  1.00 10.00      A   
ATOM    274  OG  SER A  36     -30.768 -18.972  -8.401  1.00 10.00      A   
ATOM    275  HG  SER A  36     -30.469 -19.546  -9.118  1.00 10.00      A   
ATOM    276  C   SER A  36     -27.933 -17.308  -7.635  1.00 10.00      A   
ATOM    277  O   SER A  36     -27.904 -16.470  -8.537  1.00 10.00      A   
ATOM    278  N   TRP A  37     -27.555 -17.036  -6.387  1.00 10.00      A   
ATOM    279  HN  TRP A  37     -27.596 -17.743  -5.707  1.00 10.00      A   
ATOM    280  CA  TRP A  37     -27.087 -15.707  -6.009  1.00 10.00      A   
ATOM    281  CB  TRP A  37     -27.105 -15.521  -4.485  1.00 10.00      A   
ATOM    282  CG  TRP A  37     -28.476 -15.301  -3.911  1.00 10.00      A   
ATOM    283  CD1 TRP A  37     -29.655 -15.788  -4.394  1.00 10.00      A   
ATOM    284  CD2 TRP A  37     -28.812 -14.531  -2.745  1.00 10.00      A   
ATOM    285  NE1 TRP A  37     -30.699 -15.380  -3.605  1.00 10.00      A   
ATOM    286  HE1 TRP A  37     -31.641 -15.609  -3.746  1.00 10.00      A   
ATOM    287  CE2 TRP A  37     -30.210 -14.607  -2.586  1.00 10.00      A   
ATOM    288  CE3 TRP A  37     -28.068 -13.790  -1.821  1.00 10.00      A   
ATOM    289  CZ2 TRP A  37     -30.878 -13.970  -1.542  1.00 10.00      A   
ATOM    290  CZ3 TRP A  37     -28.734 -13.159  -0.787  1.00 10.00      A   
ATOM    291  CH2 TRP A  37     -30.124 -13.253  -0.654  1.00 10.00      A   
ATOM    292  C   TRP A  37     -25.685 -15.470  -6.554  1.00 10.00      A   
ATOM    293  O   TRP A  37     -25.364 -14.379  -7.010  1.00 10.00      A   
ATOM    294  N   TYR A  38     -24.866 -16.517  -6.524  1.00 10.00      A   
ATOM    295  HN  TYR A  38     -25.195 -17.366  -6.154  1.00 10.00      A   
ATOM    296  CA  TYR A  38     -23.492 -16.449  -7.012  1.00 10.00      A   
ATOM    297  CB  TYR A  38     -22.816 -17.818  -6.830  1.00 10.00      A   
ATOM    298  CG  TYR A  38     -21.501 -17.995  -7.561  1.00 10.00      A   
ATOM    299  CD1 TYR A  38     -21.400 -18.854  -8.649  1.00 10.00      A   
ATOM    300  CD2 TYR A  38     -20.359 -17.312  -7.160  1.00 10.00      A   
ATOM    301  CE1 TYR A  38     -20.202 -19.022  -9.320  1.00 10.00      A   
ATOM    302  CE2 TYR A  38     -19.158 -17.475  -7.826  1.00 10.00      A   
ATOM    303  CZ  TYR A  38     -19.086 -18.328  -8.903  1.00 10.00      A   
ATOM    304  OH  TYR A  38     -17.895 -18.489  -9.572  1.00 10.00      A   
ATOM    305  HH  TYR A  38     -17.180 -18.591  -8.934  1.00 10.00      A   
ATOM    306  C   TYR A  38     -23.438 -16.010  -8.476  1.00 10.00      A   
ATOM    307  O   TYR A  38     -22.610 -15.177  -8.852  1.00 10.00      A   
ATOM    308  N   GLU A  39     -24.332 -16.561  -9.291  1.00 10.00      A   
ATOM    309  HN  GLU A  39     -24.973 -17.211  -8.929  1.00 10.00      A   
ATOM    310  CA  GLU A  39     -24.377 -16.241 -10.711  1.00 10.00      A   
ATOM    311  CB  GLU A  39     -25.243 -17.246 -11.470  1.00 10.00      A   
ATOM    312  CG  GLU A  39     -24.511 -18.528 -11.811  1.00 10.00      A   
ATOM    313  CD  GLU A  39     -23.277 -18.263 -12.641  1.00 10.00      A   
ATOM    314  OE1 GLU A  39     -22.157 -18.364 -12.103  1.00 10.00      A   
ATOM    315  OE2 GLU A  39     -23.423 -17.942 -13.837  1.00 10.00      A   
ATOM    316  C   GLU A  39     -24.840 -14.815 -10.979  1.00 10.00      A   
ATOM    317  O   GLU A  39     -24.498 -14.233 -12.009  1.00 10.00      A   
ATOM    318  N   ILE A  40     -25.623 -14.255 -10.068  1.00 10.00      A   
ATOM    319  HN  ILE A  40     -25.881 -14.768  -9.274  1.00 10.00      A   
ATOM    320  CA  ILE A  40     -26.116 -12.892 -10.229  1.00 10.00      A   
ATOM    321  CB  ILE A  40     -27.541 -12.726  -9.651  1.00 10.00      A   
ATOM    322  CG1 ILE A  40     -28.506 -13.666 -10.385  1.00 10.00      A   
ATOM    323  CG2 ILE A  40     -28.009 -11.281  -9.773  1.00 10.00      A   
ATOM    324  CD1 ILE A  40     -29.914 -13.676  -9.831  1.00 10.00      A   
ATOM    325  C   ILE A  40     -25.151 -11.893  -9.591  1.00 10.00      A   
ATOM    326  O   ILE A  40     -24.940 -10.794 -10.108  1.00 10.00      A   
ATOM    327  N   GLU A  41     -24.552 -12.292  -8.476  1.00 10.00      A   
ATOM    328  HN  GLU A  41     -24.770 -13.178  -8.108  1.00 10.00      A   
ATOM    329  CA  GLU A  41     -23.595 -11.453  -7.761  1.00 10.00      A   
ATOM    330  CB  GLU A  41     -23.125 -12.172  -6.490  1.00 10.00      A   
ATOM    331  CG  GLU A  41     -22.442 -11.282  -5.463  1.00 10.00      A   
ATOM    332  CD  GLU A  41     -20.973 -11.067  -5.756  1.00 10.00      A   
ATOM    333  OE1 GLU A  41     -20.232 -12.063  -5.870  1.00 10.00      A   
ATOM    334  OE2 GLU A  41     -20.552  -9.901  -5.873  1.00 10.00      A   
ATOM    335  C   GLU A  41     -22.400 -11.119  -8.652  1.00 10.00      A   
ATOM    336  O   GLU A  41     -21.913  -9.985  -8.663  1.00 10.00      A   
ATOM    337  N   ARG A  42     -21.960 -12.106  -9.429  1.00 10.00      A   
ATOM    338  HN  ARG A  42     -22.418 -12.978  -9.402  1.00 10.00      A   
ATOM    339  CA  ARG A  42     -20.817 -11.931 -10.321  1.00 10.00      A   
ATOM    340  CB  ARG A  42     -20.351 -13.279 -10.884  1.00 10.00      A   
ATOM    341  CG  ARG A  42     -21.339 -13.931 -11.839  1.00 10.00      A   
ATOM    342  CD  ARG A  42     -20.910 -15.339 -12.223  1.00 10.00      A   
ATOM    343  NE  ARG A  42     -19.861 -15.346 -13.242  1.00 10.00      A   
ATOM    344  HE  ARG A  42     -19.347 -14.514 -13.366  1.00 10.00      A   
ATOM    345  CZ  ARG A  42     -19.567 -16.409 -13.994  1.00 10.00      A   
ATOM    346  NH1 ARG A  42     -20.241 -17.542 -13.849  1.00 10.00      A   
ATOM    347 HH11 ARG A  42     -21.015 -17.619 -13.139  1.00 10.00      A   
ATOM    348 HH12 ARG A  42     -20.003 -18.367 -14.440  1.00 10.00      A   
ATOM    349  NH2 ARG A  42     -18.594 -16.339 -14.896  1.00 10.00      A   
ATOM    350 HH21 ARG A  42     -18.366 -17.173 -15.481  1.00 10.00      A   
ATOM    351 HH22 ARG A  42     -18.048 -15.453 -15.024  1.00 10.00      A   
ATOM    352  C   ARG A  42     -21.121 -10.944 -11.451  1.00 10.00      A   
ATOM    353  O   ARG A  42     -20.220 -10.488 -12.153  1.00 10.00      A   
ATOM    354  N   TRP A  43     -22.393 -10.606 -11.614  1.00 10.00      A   
ATOM    355  HN  TRP A  43     -23.071 -10.984 -11.014  1.00 10.00      A   
ATOM    356  CA  TRP A  43     -22.804  -9.677 -12.654  1.00 10.00      A   
ATOM    357  CB  TRP A  43     -23.905 -10.289 -13.528  1.00 10.00      A   
ATOM    358  CG  TRP A  43     -23.383 -11.172 -14.618  1.00 10.00      A   
ATOM    359  CD1 TRP A  43     -23.252 -12.525 -14.579  1.00 10.00      A   
ATOM    360  CD2 TRP A  43     -22.922 -10.761 -15.911  1.00 10.00      A   
ATOM    361  NE1 TRP A  43     -22.735 -12.987 -15.762  1.00 10.00      A   
ATOM    362  HE1 TRP A  43     -22.550 -13.929 -15.974  1.00 10.00      A   
ATOM    363  CE2 TRP A  43     -22.526 -11.924 -16.599  1.00 10.00      A   
ATOM    364  CE3 TRP A  43     -22.807  -9.526 -16.552  1.00 10.00      A   
ATOM    365  CZ2 TRP A  43     -22.024 -11.886 -17.896  1.00 10.00      A   
ATOM    366  CZ3 TRP A  43     -22.308  -9.493 -17.839  1.00 10.00      A   
ATOM    367  CH2 TRP A  43     -21.923 -10.664 -18.499  1.00 10.00      A   
ATOM    368  C   TRP A  43     -23.281  -8.356 -12.063  1.00 10.00      A   
ATOM    369  O   TRP A  43     -23.886  -7.541 -12.760  1.00 10.00      A   
ATOM    370  N   CYS A  44     -23.014  -8.139 -10.779  1.00 10.00      A   
ATOM    371  HN  CYS A  44     -22.542  -8.826 -10.257  1.00 10.00      A   
ATOM    372  CA  CYS A  44     -23.427  -6.899 -10.132  1.00 10.00      A   
ATOM    373  CB  CYS A  44     -24.788  -7.046  -9.448  1.00 10.00      A   
ATOM    374  SG  CYS A  44     -24.872  -8.373  -8.227  1.00 10.00      A   
ATOM    375  HG  CYS A  44     -25.156  -9.500  -8.876  1.00 10.00      A   
ATOM    376  C   CYS A  44     -22.373  -6.364  -9.162  1.00 10.00      A   
ATOM    377  O   CYS A  44     -22.686  -5.569  -8.273  1.00 10.00      A   
ATOM    378  N   ARG A  45     -21.129  -6.814  -9.307  1.00 10.00      A   
ATOM    379  HN  ARG A  45     -20.931  -7.482  -9.995  1.00 10.00      A   
ATOM    380  CA  ARG A  45     -20.058  -6.326  -8.444  1.00 10.00      A   
ATOM    381  CB  ARG A  45     -19.022  -7.403  -8.115  1.00 10.00      A   
ATOM    382  CG  ARG A  45     -18.229  -7.095  -6.849  1.00 10.00      A   
ATOM    383  CD  ARG A  45     -17.222  -8.183  -6.515  1.00 10.00      A   
ATOM    384  NE  ARG A  45     -17.856  -9.391  -5.988  1.00 10.00      A   
ATOM    385  HE  ARG A  45     -18.802  -9.555  -6.239  1.00 10.00      A   
ATOM    386  CZ  ARG A  45     -17.245 -10.266  -5.186  1.00 10.00      A   
ATOM    387  NH1 ARG A  45     -15.990 -10.071  -4.800  1.00 10.00      A   
ATOM    388 HH11 ARG A  45     -15.470  -9.226  -5.114  1.00 10.00      A   
ATOM    389 HH12 ARG A  45     -15.517 -10.764  -4.179  1.00 10.00      A   
ATOM    390  NH2 ARG A  45     -17.888 -11.356  -4.796  1.00 10.00      A   
ATOM    391 HH21 ARG A  45     -18.873 -11.529  -5.122  1.00 10.00      A   
ATOM    392 HH22 ARG A  45     -17.423 -12.047  -4.172  1.00 10.00      A   
ATOM    393  C   ARG A  45     -19.406  -5.100  -9.071  1.00 10.00      A   
ATOM    394  O   ARG A  45     -19.092  -5.097 -10.261  1.00 10.00      A   
ATOM    395  N   ARG A  46     -19.204  -4.063  -8.269  1.00 10.00      A   
ATOM    396  HN  ARG A  46     -19.432  -4.140  -7.316  1.00 10.00      A   
ATOM    397  CA  ARG A  46     -18.629  -2.818  -8.762  1.00 10.00      A   
ATOM    398  CB  ARG A  46     -19.193  -1.623  -7.996  1.00 10.00      A   
ATOM    399  CG  ARG A  46     -20.665  -1.354  -8.250  1.00 10.00      A   
ATOM    400  CD  ARG A  46     -21.141  -0.166  -7.430  1.00 10.00      A   
ATOM    401  NE  ARG A  46     -22.506   0.230  -7.771  1.00 10.00      A   
ATOM    402  HE  ARG A  46     -22.940  -0.248  -8.516  1.00 10.00      A   
ATOM    403  CZ  ARG A  46     -23.170   1.217  -7.162  1.00 10.00      A   
ATOM    404  NH1 ARG A  46     -22.596   1.906  -6.183  1.00 10.00      A   
ATOM    405 HH11 ARG A  46     -23.114   2.676  -5.704  1.00 10.00      A   
ATOM    406 HH12 ARG A  46     -21.619   1.689  -5.895  1.00 10.00      A   
ATOM    407  NH2 ARG A  46     -24.413   1.499  -7.526  1.00 10.00      A   
ATOM    408 HH21 ARG A  46     -24.868   0.954  -8.292  1.00 10.00      A   
ATOM    409 HH22 ARG A  46     -24.938   2.270  -7.056  1.00 10.00      A   
ATOM    410  C   ARG A  46     -17.109  -2.792  -8.688  1.00 10.00      A   
ATOM    411  O   ARG A  46     -16.448  -2.309  -9.607  1.00 10.00      A   
ATOM    412  N   LYS A  47     -16.549  -3.304  -7.604  1.00 10.00      A   
ATOM    413  HN  LYS A  47     -17.114  -3.703  -6.907  1.00 10.00      A   
ATOM    414  CA  LYS A  47     -15.101  -3.290  -7.438  1.00 10.00      A   
ATOM    415  CB  LYS A  47     -14.677  -2.133  -6.520  1.00 10.00      A   
ATOM    416  CG  LYS A  47     -15.305  -2.143  -5.130  1.00 10.00      A   
ATOM    417  CD  LYS A  47     -14.415  -2.853  -4.122  1.00 10.00      A   
ATOM    418  CE  LYS A  47     -15.007  -2.804  -2.726  1.00 10.00      A   
ATOM    419  NZ  LYS A  47     -14.206  -3.596  -1.758  1.00 10.00      A   
ATOM    420  HZ1 LYS A  47     -14.303  -4.617  -1.960  1.00 10.00      A   
ATOM    421  HZ2 LYS A  47     -14.533  -3.413  -0.788  1.00 10.00      A   
ATOM    422  HZ3 LYS A  47     -13.203  -3.335  -1.827  1.00 10.00      A   
ATOM    423  C   LYS A  47     -14.559  -4.608  -6.909  1.00 10.00      A   
ATOM    424  O   LYS A  47     -15.293  -5.406  -6.329  1.00 10.00      A   
ATOM    425  N   VAL A  48     -13.268  -4.826  -7.132  1.00 10.00      A   
ATOM    426  HN  VAL A  48     -12.755  -4.157  -7.638  1.00 10.00      A   
ATOM    427  CA  VAL A  48     -12.584  -6.025  -6.657  1.00 10.00      A   
ATOM    428  CB  VAL A  48     -12.392  -7.090  -7.764  1.00 10.00      A   
ATOM    429  CG1 VAL A  48     -13.698  -7.815  -8.056  1.00 10.00      A   
ATOM    430  CG2 VAL A  48     -11.826  -6.472  -9.032  1.00 10.00      A   
ATOM    431  C   VAL A  48     -11.229  -5.652  -6.068  1.00 10.00      A   
ATOM    432  O   VAL A  48     -10.439  -4.949  -6.704  1.00 10.00      A   
ATOM    433  N   PHE A  49     -10.976  -6.098  -4.849  1.00 10.00      A   
ATOM    434  HN  PHE A  49     -11.648  -6.645  -4.388  1.00 10.00      A   
ATOM    435  CA  PHE A  49      -9.717  -5.808  -4.181  1.00 10.00      A   
ATOM    436  CB  PHE A  49      -9.961  -5.260  -2.772  1.00 10.00      A   
ATOM    437  CG  PHE A  49      -8.735  -5.264  -1.899  1.00 10.00      A   
ATOM    438  CD1 PHE A  49      -7.637  -4.477  -2.211  1.00 10.00      A   
ATOM    439  CD2 PHE A  49      -8.681  -6.061  -0.769  1.00 10.00      A   
ATOM    440  CE1 PHE A  49      -6.511  -4.488  -1.410  1.00 10.00      A   
ATOM    441  CE2 PHE A  49      -7.560  -6.077   0.037  1.00 10.00      A   
ATOM    442  CZ  PHE A  49      -6.473  -5.290  -0.283  1.00 10.00      A   
ATOM    443  C   PHE A  49      -8.851  -7.055  -4.112  1.00 10.00      A   
ATOM    444  O   PHE A  49      -9.221  -8.048  -3.478  1.00 10.00      A   
ATOM    445  N   ILE A  50      -7.704  -7.001  -4.769  1.00 10.00      A   
ATOM    446  HN  ILE A  50      -7.465  -6.177  -5.258  1.00 10.00      A   
ATOM    447  CA  ILE A  50      -6.780  -8.120  -4.784  1.00 10.00      A   
ATOM    448  CB  ILE A  50      -6.440  -8.566  -6.226  1.00 10.00      A   
ATOM    449  CG1 ILE A  50      -7.657  -8.430  -7.160  1.00 10.00      A   
ATOM    450  CG2 ILE A  50      -5.915  -9.995  -6.235  1.00 10.00      A   
ATOM    451  CD1 ILE A  50      -8.778  -9.418  -6.894  1.00 10.00      A   
ATOM    452  C   ILE A  50      -5.499  -7.728  -4.055  1.00 10.00      A   
ATOM    453  O   ILE A  50      -4.780  -6.828  -4.489  1.00 10.00      A   
ATOM    454  N   GLY A  51      -5.229  -8.397  -2.941  1.00 10.00      A   
ATOM    455  HN  GLY A  51      -5.835  -9.110  -2.655  1.00 10.00      A   
ATOM    456  CA  GLY A  51      -4.047  -8.097  -2.152  1.00 10.00      A   
ATOM    457  C   GLY A  51      -2.762  -8.525  -2.833  1.00 10.00      A   
ATOM    458  O   GLY A  51      -1.688  -7.997  -2.539  1.00 10.00      A   
ATOM    459  N   ASN A  52      -2.868  -9.490  -3.733  1.00 10.00      A   
ATOM    460  HN  ASN A  52      -3.751  -9.881  -3.914  1.00 10.00      A   
ATOM    461  CA  ASN A  52      -1.709  -9.989  -4.461  1.00 10.00      A   
ATOM    462  CB  ASN A  52      -1.191 -11.284  -3.826  1.00 10.00      A   
ATOM    463  CG  ASN A  52       0.179 -11.699  -4.333  1.00 10.00      A   
ATOM    464  OD1 ASN A  52       0.483 -11.588  -5.519  1.00 10.00      A   
ATOM    465  ND2 ASN A  52       1.020 -12.180  -3.429  1.00 10.00      A   
ATOM    466 HD21 ASN A  52       0.712 -12.235  -2.496  1.00 10.00      A   
ATOM    467 HD22 ASN A  52       1.909 -12.459  -3.725  1.00 10.00      A   
ATOM    468  C   ASN A  52      -2.072 -10.212  -5.924  1.00 10.00      A   
ATOM    469  O   ASN A  52      -2.916 -11.050  -6.241  1.00 10.00      A   
ATOM    470  N   CYS A  53      -1.425  -9.461  -6.808  1.00 10.00      A   
ATOM    471  HN  CYS A  53      -0.752  -8.820  -6.485  1.00 10.00      A   
ATOM    472  CA  CYS A  53      -1.678  -9.545  -8.246  1.00 10.00      A   
ATOM    473  CB  CYS A  53      -0.894  -8.453  -8.975  1.00 10.00      A   
ATOM    474  SG  CYS A  53       0.842  -8.328  -8.477  1.00 10.00      A   
ATOM    475  HG  CYS A  53       1.252  -7.095  -8.751  1.00 10.00      A   
ATOM    476  C   CYS A  53      -1.344 -10.915  -8.839  1.00 10.00      A   
ATOM    477  O   CYS A  53      -1.711 -11.211  -9.976  1.00 10.00      A   
ATOM    478  N   TYR A  54      -0.651 -11.746  -8.074  1.00 10.00      A   
ATOM    479  HN  TYR A  54      -0.382 -11.460  -7.171  1.00 10.00      A   
ATOM    480  CA  TYR A  54      -0.274 -13.072  -8.541  1.00 10.00      A   
ATOM    481  CB  TYR A  54       1.240 -13.269  -8.459  1.00 10.00      A   
ATOM    482  CG  TYR A  54       2.013 -12.368  -9.394  1.00 10.00      A   
ATOM    483  CD1 TYR A  54       3.111 -11.648  -8.948  1.00 10.00      A   
ATOM    484  CD2 TYR A  54       1.632 -12.232 -10.723  1.00 10.00      A   
ATOM    485  CE1 TYR A  54       3.813 -10.823  -9.803  1.00 10.00      A   
ATOM    486  CE2 TYR A  54       2.328 -11.410 -11.584  1.00 10.00      A   
ATOM    487  CZ  TYR A  54       3.417 -10.707 -11.120  1.00 10.00      A   
ATOM    488  OH  TYR A  54       4.115  -9.887 -11.978  1.00 10.00      A   
ATOM    489  HH  TYR A  54       4.860 -10.392 -12.363  1.00 10.00      A   
ATOM    490  C   TYR A  54      -1.014 -14.172  -7.792  1.00 10.00      A   
ATOM    491  O   TYR A  54      -0.748 -15.360  -7.982  1.00 10.00      A   
ATOM    492  N   ALA A  55      -1.953 -13.778  -6.944  1.00 10.00      A   
ATOM    493  HN  ALA A  55      -2.124 -12.816  -6.825  1.00 10.00      A   
ATOM    494  CA  ALA A  55      -2.735 -14.743  -6.186  1.00 10.00      A   
ATOM    495  CB  ALA A  55      -3.238 -14.126  -4.891  1.00 10.00      A   
ATOM    496  C   ALA A  55      -3.899 -15.253  -7.029  1.00 10.00      A   
ATOM    497  O   ALA A  55      -4.509 -16.280  -6.721  1.00 10.00      A   
ATOM    498  N   VAL A  56      -4.188 -14.532  -8.101  1.00 10.00      A   
ATOM    499  HN  VAL A  56      -3.650 -13.735  -8.297  1.00 10.00      A   
ATOM    500  CA  VAL A  56      -5.267 -14.887  -9.007  1.00 10.00      A   
ATOM    501  CB  VAL A  56      -6.604 -14.249  -8.562  1.00 10.00      A   
ATOM    502  CG1 VAL A  56      -6.564 -12.733  -8.685  1.00 10.00      A   
ATOM    503  CG2 VAL A  56      -7.782 -14.833  -9.327  1.00 10.00      A   
ATOM    504  C   VAL A  56      -4.909 -14.440 -10.426  1.00 10.00      A   
ATOM    505  O   VAL A  56      -4.107 -13.526 -10.604  1.00 10.00      A   
ATOM    506  N   SER A  57      -5.468 -15.104 -11.426  1.00 10.00      A   
ATOM    507  HN  SER A  57      -6.070 -15.852 -11.231  1.00 10.00      A   
ATOM    508  CA  SER A  57      -5.199 -14.764 -12.816  1.00 10.00      A   
ATOM    509  CB  SER A  57      -5.274 -16.023 -13.670  1.00 10.00      A   
ATOM    510  OG  SER A  57      -5.616 -17.140 -12.869  1.00 10.00      A   
ATOM    511  HG  SER A  57      -4.993 -17.854 -13.044  1.00 10.00      A   
ATOM    512  C   SER A  57      -6.194 -13.727 -13.333  1.00 10.00      A   
ATOM    513  O   SER A  57      -7.389 -13.806 -13.038  1.00 10.00      A   
ATOM    514  N   PRO A  58      -5.709 -12.746 -14.119  1.00 10.00      A   
ATOM    515  CA  PRO A  58      -6.544 -11.682 -14.685  1.00 10.00      A   
ATOM    516  CB  PRO A  58      -5.595 -10.922 -15.628  1.00 10.00      A   
ATOM    517  CG  PRO A  58      -4.385 -11.787 -15.768  1.00 10.00      A   
ATOM    518  CD  PRO A  58      -4.297 -12.594 -14.507  1.00 10.00      A   
ATOM    519  C   PRO A  58      -7.734 -12.229 -15.462  1.00 10.00      A   
ATOM    520  O   PRO A  58      -8.861 -11.763 -15.300  1.00 10.00      A   
ATOM    521  N   ALA A  59      -7.477 -13.236 -16.291  1.00 10.00      A   
ATOM    522  HN  ALA A  59      -6.559 -13.571 -16.363  1.00 10.00      A   
ATOM    523  CA  ALA A  59      -8.523 -13.850 -17.097  1.00 10.00      A   
ATOM    524  CB  ALA A  59      -7.935 -14.904 -18.021  1.00 10.00      A   
ATOM    525  C   ALA A  59      -9.607 -14.460 -16.214  1.00 10.00      A   
ATOM    526  O   ALA A  59     -10.790 -14.398 -16.539  1.00 10.00      A   
ATOM    527  N   THR A  60      -9.194 -15.037 -15.094  1.00 10.00      A   
ATOM    528  HN  THR A  60      -8.237 -15.046 -14.886  1.00 10.00      A   
ATOM    529  CA  THR A  60     -10.121 -15.655 -14.159  1.00 10.00      A   
ATOM    530  CB  THR A  60      -9.351 -16.424 -13.063  1.00 10.00      A   
ATOM    531  OG1 THR A  60      -8.416 -17.325 -13.679  1.00 10.00      A   
ATOM    532  HG1 THR A  60      -7.652 -17.439 -13.101  1.00 10.00      A   
ATOM    533  CG2 THR A  60     -10.299 -17.214 -12.174  1.00 10.00      A   
ATOM    534  C   THR A  60     -11.028 -14.604 -13.515  1.00 10.00      A   
ATOM    535  O   THR A  60     -12.240 -14.804 -13.402  1.00 10.00      A   
ATOM    536  N   VAL A  61     -10.440 -13.477 -13.121  1.00 10.00      A   
ATOM    537  HN  VAL A  61      -9.475 -13.363 -13.267  1.00 10.00      A   
ATOM    538  CA  VAL A  61     -11.195 -12.402 -12.485  1.00 10.00      A   
ATOM    539  CB  VAL A  61     -10.271 -11.263 -11.998  1.00 10.00      A   
ATOM    540  CG1 VAL A  61     -11.072 -10.185 -11.280  1.00 10.00      A   
ATOM    541  CG2 VAL A  61      -9.185 -11.811 -11.086  1.00 10.00      A   
ATOM    542  C   VAL A  61     -12.237 -11.839 -13.445  1.00 10.00      A   
ATOM    543  O   VAL A  61     -13.412 -11.707 -13.095  1.00 10.00      A   
ATOM    544  N   ILE A  62     -11.800 -11.537 -14.663  1.00 10.00      A   
ATOM    545  HN  ILE A  62     -10.850 -11.683 -14.878  1.00 10.00      A   
ATOM    546  CA  ILE A  62     -12.684 -10.985 -15.690  1.00 10.00      A   
ATOM    547  CB  ILE A  62     -11.903 -10.567 -16.956  1.00 10.00      A   
ATOM    548  CG1 ILE A  62     -10.783  -9.585 -16.599  1.00 10.00      A   
ATOM    549  CG2 ILE A  62     -12.838  -9.948 -17.983  1.00 10.00      A   
ATOM    550  CD1 ILE A  62      -9.809  -9.330 -17.730  1.00 10.00      A   
ATOM    551  C   ILE A  62     -13.780 -11.979 -16.074  1.00 10.00      A   
ATOM    552  O   ILE A  62     -14.922 -11.595 -16.327  1.00 10.00      A   
ATOM    553  N   ARG A  63     -13.425 -13.258 -16.117  1.00 10.00      A   
ATOM    554  HN  ARG A  63     -12.496 -13.505 -15.917  1.00 10.00      A   
ATOM    555  CA  ARG A  63     -14.380 -14.302 -16.462  1.00 10.00      A   
ATOM    556  CB  ARG A  63     -13.677 -15.659 -16.575  1.00 10.00      A   
ATOM    557  CG  ARG A  63     -14.611 -16.821 -16.874  1.00 10.00      A   
ATOM    558  CD  ARG A  63     -13.941 -17.863 -17.757  1.00 10.00      A   
ATOM    559  NE  ARG A  63     -12.805 -18.514 -17.102  1.00 10.00      A   
ATOM    560  HE  ARG A  63     -12.912 -18.766 -16.157  1.00 10.00      A   
ATOM    561  CZ  ARG A  63     -11.650 -18.780 -17.716  1.00 10.00      A   
ATOM    562  NH1 ARG A  63     -11.489 -18.448 -18.995  1.00 10.00      A   
ATOM    563 HH11 ARG A  63     -10.588 -18.654 -19.485  1.00 10.00      A   
ATOM    564 HH12 ARG A  63     -12.263 -17.978 -19.516  1.00 10.00      A   
ATOM    565  NH2 ARG A  63     -10.666 -19.383 -17.061  1.00 10.00      A   
ATOM    566 HH21 ARG A  63     -10.791 -19.651 -16.060  1.00 10.00      A   
ATOM    567 HH22 ARG A  63      -9.762 -19.591 -17.540  1.00 10.00      A   
ATOM    568  C   ARG A  63     -15.505 -14.367 -15.433  1.00 10.00      A   
ATOM    569  O   ARG A  63     -16.676 -14.541 -15.780  1.00 10.00      A   
ATOM    570  N   ARG A  64     -15.146 -14.229 -14.167  1.00 10.00      A   
ATOM    571  HN  ARG A  64     -14.194 -14.097 -13.949  1.00 10.00      A   
ATOM    572  CA  ARG A  64     -16.125 -14.271 -13.094  1.00 10.00      A   
ATOM    573  CB  ARG A  64     -15.468 -14.647 -11.760  1.00 10.00      A   
ATOM    574  CG  ARG A  64     -16.460 -14.929 -10.642  1.00 10.00      A   
ATOM    575  CD  ARG A  64     -15.774 -15.472  -9.397  1.00 10.00      A   
ATOM    576  NE  ARG A  64     -16.590 -15.266  -8.201  1.00 10.00      A   
ATOM    577  HE  ARG A  64     -17.503 -14.923  -8.336  1.00 10.00      A   
ATOM    578  CZ  ARG A  64     -16.182 -15.503  -6.956  1.00 10.00      A   
ATOM    579  NH1 ARG A  64     -14.961 -15.966  -6.719  1.00 10.00      A   
ATOM    580 HH11 ARG A  64     -14.296 -16.156  -7.511  1.00 10.00      A   
ATOM    581 HH12 ARG A  64     -14.655 -16.146  -5.736  1.00 10.00      A   
ATOM    582  NH2 ARG A  64     -16.994 -15.260  -5.941  1.00 10.00      A   
ATOM    583 HH21 ARG A  64     -16.673 -15.446  -4.964  1.00 10.00      A   
ATOM    584 HH22 ARG A  64     -17.953 -14.878  -6.110  1.00 10.00      A   
ATOM    585  C   ARG A  64     -16.882 -12.946 -12.988  1.00 10.00      A   
ATOM    586  O   ARG A  64     -18.115 -12.932 -12.971  1.00 10.00      A   
ATOM    587  N   PHE A  65     -16.138 -11.842 -12.943  1.00 10.00      A   
ATOM    588  HN  PHE A  65     -15.157 -11.923 -12.998  1.00 10.00      A   
ATOM    589  CA  PHE A  65     -16.727 -10.514 -12.833  1.00 10.00      A   
ATOM    590  CB  PHE A  65     -16.224  -9.805 -11.574  1.00 10.00      A   
ATOM    591  CG  PHE A  65     -16.327 -10.607 -10.310  1.00 10.00      A   
ATOM    592  CD1 PHE A  65     -15.186 -11.108  -9.702  1.00 10.00      A   
ATOM    593  CD2 PHE A  65     -17.556 -10.852  -9.723  1.00 10.00      A   
ATOM    594  CE1 PHE A  65     -15.270 -11.836  -8.533  1.00 10.00      A   
ATOM    595  CE2 PHE A  65     -17.647 -11.582  -8.555  1.00 10.00      A   
ATOM    596  CZ  PHE A  65     -16.501 -12.074  -7.959  1.00 10.00      A   
ATOM    597  C   PHE A  65     -16.392  -9.659 -14.054  1.00 10.00      A   
ATOM    598  O   PHE A  65     -15.326  -9.043 -14.123  1.00 10.00      A   
ATOM    599  N   PRO A  66     -17.299  -9.603 -15.036  1.00 10.00      A   
ATOM    600  CA  PRO A  66     -17.107  -8.829 -16.251  1.00 10.00      A   
ATOM    601  CB  PRO A  66     -17.786  -9.721 -17.293  1.00 10.00      A   
ATOM    602  CG  PRO A  66     -18.875 -10.435 -16.545  1.00 10.00      A   
ATOM    603  CD  PRO A  66     -18.575 -10.323 -15.067  1.00 10.00      A   
ATOM    604  C   PRO A  66     -17.794  -7.460 -16.194  1.00 10.00      A   
ATOM    605  O   PRO A  66     -18.065  -6.856 -17.228  1.00 10.00      A   
ATOM    606  N   LYS A  67     -18.072  -6.971 -14.988  1.00 10.00      A   
ATOM    607  HN  LYS A  67     -17.833  -7.494 -14.194  1.00 10.00      A   
ATOM    608  CA  LYS A  67     -18.731  -5.676 -14.827  1.00 10.00      A   
ATOM    609  CB  LYS A  67     -20.188  -5.855 -14.399  1.00 10.00      A   
ATOM    610  CG  LYS A  67     -21.163  -6.073 -15.548  1.00 10.00      A   
ATOM    611  CD  LYS A  67     -22.605  -5.961 -15.071  1.00 10.00      A   
ATOM    612  CE  LYS A  67     -23.601  -6.229 -16.191  1.00 10.00      A   
ATOM    613  NZ  LYS A  67     -24.984  -6.401 -15.676  1.00 10.00      A   
ATOM    614  HZ1 LYS A  67     -25.649  -6.542 -16.462  1.00 10.00      A   
ATOM    615  HZ2 LYS A  67     -25.274  -5.559 -15.143  1.00 10.00      A   
ATOM    616  HZ3 LYS A  67     -25.031  -7.229 -15.047  1.00 10.00      A   
ATOM    617  C   LYS A  67     -18.014  -4.789 -13.819  1.00 10.00      A   
ATOM    618  O   LYS A  67     -18.552  -3.768 -13.398  1.00 10.00      A   
ATOM    619  N   VAL A  68     -16.801  -5.171 -13.447  1.00 10.00      A   
ATOM    620  HN  VAL A  68     -16.415  -5.983 -13.835  1.00 10.00      A   
ATOM    621  CA  VAL A  68     -16.025  -4.404 -12.478  1.00 10.00      A   
ATOM    622  CB  VAL A  68     -14.765  -5.172 -12.027  1.00 10.00      A   
ATOM    623  CG1 VAL A  68     -13.967  -4.358 -11.024  1.00 10.00      A   
ATOM    624  CG2 VAL A  68     -15.143  -6.518 -11.433  1.00 10.00      A   
ATOM    625  C   VAL A  68     -15.622  -3.037 -13.036  1.00 10.00      A   
ATOM    626  O   VAL A  68     -15.206  -2.926 -14.188  1.00 10.00      A   
ATOM    627  N   ARG A  69     -15.777  -1.999 -12.217  1.00 10.00      A   
ATOM    628  HN  ARG A  69     -16.161  -2.150 -11.323  1.00 10.00      A   
ATOM    629  CA  ARG A  69     -15.422  -0.643 -12.614  1.00 10.00      A   
ATOM    630  CB  ARG A  69     -16.614   0.295 -12.437  1.00 10.00      A   
ATOM    631  CG  ARG A  69     -17.805  -0.003 -13.333  1.00 10.00      A   
ATOM    632  CD  ARG A  69     -18.650   1.247 -13.520  1.00 10.00      A   
ATOM    633  NE  ARG A  69     -20.001   0.956 -13.994  1.00 10.00      A   
ATOM    634  HE  ARG A  69     -20.208   0.020 -14.223  1.00 10.00      A   
ATOM    635  CZ  ARG A  69     -20.949   1.886 -14.143  1.00 10.00      A   
ATOM    636  NH1 ARG A  69     -20.682   3.162 -13.861  1.00 10.00      A   
ATOM    637 HH11 ARG A  69     -19.729   3.439 -13.530  1.00 10.00      A   
ATOM    638 HH12 ARG A  69     -21.420   3.895 -13.975  1.00 10.00      A   
ATOM    639  NH2 ARG A  69     -22.165   1.540 -14.552  1.00 10.00      A   
ATOM    640 HH21 ARG A  69     -22.910   2.264 -14.665  1.00 10.00      A   
ATOM    641 HH22 ARG A  69     -22.384   0.541 -14.760  1.00 10.00      A   
ATOM    642  C   ARG A  69     -14.236  -0.111 -11.806  1.00 10.00      A   
ATOM    643  O   ARG A  69     -13.581   0.852 -12.210  1.00 10.00      A   
ATOM    644  N   SER A  70     -13.962  -0.733 -10.666  1.00 10.00      A   
ATOM    645  HN  SER A  70     -14.511  -1.495 -10.389  1.00 10.00      A   
ATOM    646  CA  SER A  70     -12.861  -0.308  -9.815  1.00 10.00      A   
ATOM    647  CB  SER A  70     -13.401   0.367  -8.548  1.00 10.00      A   
ATOM    648  OG  SER A  70     -12.366   1.003  -7.814  1.00 10.00      A   
ATOM    649  HG  SER A  70     -12.629   1.916  -7.611  1.00 10.00      A   
ATOM    650  C   SER A  70     -11.966  -1.490  -9.452  1.00 10.00      A   
ATOM    651  O   SER A  70     -12.390  -2.417  -8.757  1.00 10.00      A   
ATOM    652  N   VAL A  71     -10.728  -1.457  -9.928  1.00 10.00      A   
ATOM    653  HN  VAL A  71     -10.445  -0.693 -10.482  1.00 10.00      A   
ATOM    654  CA  VAL A  71      -9.778  -2.531  -9.653  1.00 10.00      A   
ATOM    655  CB  VAL A  71      -9.192  -3.123 -10.957  1.00 10.00      A   
ATOM    656  CG1 VAL A  71      -8.243  -4.272 -10.650  1.00 10.00      A   
ATOM    657  CG2 VAL A  71     -10.306  -3.596 -11.881  1.00 10.00      A   
ATOM    658  C   VAL A  71      -8.644  -2.053  -8.745  1.00 10.00      A   
ATOM    659  O   VAL A  71      -7.965  -1.068  -9.047  1.00 10.00      A   
ATOM    660  N   GLU A  72      -8.463  -2.745  -7.625  1.00 10.00      A   
ATOM    661  HN  GLU A  72      -9.056  -3.506  -7.431  1.00 10.00      A   
ATOM    662  CA  GLU A  72      -7.409  -2.416  -6.671  1.00 10.00      A   
ATOM    663  CB  GLU A  72      -8.027  -2.099  -5.307  1.00 10.00      A   
ATOM    664  CG  GLU A  72      -7.069  -1.483  -4.304  1.00 10.00      A   
ATOM    665  CD  GLU A  72      -7.801  -0.757  -3.192  1.00 10.00      A   
ATOM    666  OE1 GLU A  72      -8.715  -1.349  -2.583  1.00 10.00      A   
ATOM    667  OE2 GLU A  72      -7.475   0.417  -2.931  1.00 10.00      A   
ATOM    668  C   GLU A  72      -6.451  -3.599  -6.566  1.00 10.00      A   
ATOM    669  O   GLU A  72      -6.848  -4.687  -6.150  1.00 10.00      A   
ATOM    670  N   LEU A  73      -5.198  -3.386  -6.949  1.00 10.00      A   
ATOM    671  HN  LEU A  73      -4.929  -2.486  -7.241  1.00 10.00      A   
ATOM    672  CA  LEU A  73      -4.207  -4.453  -6.935  1.00 10.00      A   
ATOM    673  CB  LEU A  73      -3.868  -4.863  -8.375  1.00 10.00      A   
ATOM    674  CG  LEU A  73      -4.853  -5.789  -9.093  1.00 10.00      A   
ATOM    675  CD1 LEU A  73      -4.773  -5.577 -10.597  1.00 10.00      A   
ATOM    676  CD2 LEU A  73      -4.555  -7.239  -8.755  1.00 10.00      A   
ATOM    677  C   LEU A  73      -2.917  -4.050  -6.223  1.00 10.00      A   
ATOM    678  O   LEU A  73      -2.393  -2.952  -6.422  1.00 10.00      A   
ATOM    679  N   LYS A  74      -2.421  -4.955  -5.391  1.00 10.00      A   
ATOM    680  HN  LYS A  74      -2.917  -5.792  -5.251  1.00 10.00      A   
ATOM    681  CA  LYS A  74      -1.168  -4.758  -4.675  1.00 10.00      A   
ATOM    682  CB  LYS A  74      -1.354  -4.948  -3.165  1.00 10.00      A   
ATOM    683  CG  LYS A  74      -2.277  -3.928  -2.514  1.00 10.00      A   
ATOM    684  CD  LYS A  74      -2.412  -4.175  -1.019  1.00 10.00      A   
ATOM    685  CE  LYS A  74      -3.325  -3.146  -0.371  1.00 10.00      A   
ATOM    686  NZ  LYS A  74      -3.498  -3.394   1.082  1.00 10.00      A   
ATOM    687  HZ1 LYS A  74      -4.072  -2.644   1.515  1.00 10.00      A   
ATOM    688  HZ2 LYS A  74      -2.570  -3.414   1.552  1.00 10.00      A   
ATOM    689  HZ3 LYS A  74      -3.967  -4.306   1.241  1.00 10.00      A   
ATOM    690  C   LYS A  74      -0.153  -5.761  -5.220  1.00 10.00      A   
ATOM    691  O   LYS A  74      -0.502  -6.913  -5.496  1.00 10.00      A   
ATOM    692  N   GLY A  75       1.086  -5.329  -5.391  1.00 10.00      A   
ATOM    693  HN  GLY A  75       1.317  -4.406  -5.147  1.00 10.00      A   
ATOM    694  CA  GLY A  75       2.096  -6.211  -5.942  1.00 10.00      A   
ATOM    695  C   GLY A  75       3.189  -6.614  -4.974  1.00 10.00      A   
ATOM    696  O   GLY A  75       2.998  -7.508  -4.146  1.00 10.00      A   
ATOM    697  N   LYS A  76       4.337  -5.953  -5.087  1.00 10.00      A   
ATOM    698  HN  LYS A  76       4.402  -5.221  -5.741  1.00 10.00      A   
ATOM    699  CA  LYS A  76       5.495  -6.258  -4.257  1.00 10.00      A   
ATOM    700  CB  LYS A  76       6.662  -5.329  -4.591  1.00 10.00      A   
ATOM    701  CG  LYS A  76       7.068  -5.332  -6.054  1.00 10.00      A   
ATOM    702  CD  LYS A  76       8.337  -4.523  -6.260  1.00 10.00      A   
ATOM    703  CE  LYS A  76       8.462  -4.034  -7.692  1.00 10.00      A   
ATOM    704  NZ  LYS A  76       9.548  -3.032  -7.839  1.00 10.00      A   
ATOM    705  HZ1 LYS A  76      10.470  -3.507  -7.894  1.00 10.00      A   
ATOM    706  HZ2 LYS A  76       9.551  -2.386  -7.024  1.00 10.00      A   
ATOM    707  HZ3 LYS A  76       9.407  -2.472  -8.710  1.00 10.00      A   
ATOM    708  C   LYS A  76       5.181  -6.196  -2.766  1.00 10.00      A   
ATOM    709  O   LYS A  76       4.321  -5.424  -2.328  1.00 10.00      A   
ATOM    710  N   PRO A  77       5.873  -7.028  -1.972  1.00 10.00      A   
ATOM    711  CA  PRO A  77       5.685  -7.082  -0.521  1.00 10.00      A   
ATOM    712  CB  PRO A  77       6.554  -8.267  -0.088  1.00 10.00      A   
ATOM    713  CG  PRO A  77       7.582  -8.379  -1.156  1.00 10.00      A   
ATOM    714  CD  PRO A  77       6.887  -7.994  -2.429  1.00 10.00      A   
ATOM    715  C   PRO A  77       6.151  -5.804   0.174  1.00 10.00      A   
ATOM    716  O   PRO A  77       6.834  -4.970  -0.421  1.00 10.00      A   
ATOM    717  N   HIS A  78       5.781  -5.666   1.439  1.00 10.00      A   
ATOM    718  HN  HIS A  78       5.239  -6.375   1.851  1.00 10.00      A   
ATOM    719  CA  HIS A  78       6.142  -4.496   2.240  1.00 10.00      A   
ATOM    720  CB  HIS A  78       5.536  -4.621   3.648  1.00 10.00      A   
ATOM    721  CG  HIS A  78       6.002  -3.590   4.639  1.00 10.00      A   
ATOM    722  ND1 HIS A  78       6.459  -3.892   5.905  1.00 10.00      A   
ATOM    723  HD1 HIS A  78       6.530  -4.802   6.304  1.00 10.00      A   
ATOM    724  CD2 HIS A  78       6.077  -2.238   4.531  1.00 10.00      A   
ATOM    725  CE1 HIS A  78       6.786  -2.747   6.507  1.00 10.00      A   
ATOM    726  NE2 HIS A  78       6.578  -1.713   5.715  1.00 10.00      A   
ATOM    727  C   HIS A  78       7.661  -4.309   2.321  1.00 10.00      A   
ATOM    728  O   HIS A  78       8.171  -3.195   2.185  1.00 10.00      A   
ATOM    729  N   PHE A  79       8.377  -5.409   2.510  1.00 10.00      A   
ATOM    730  HN  PHE A  79       7.912  -6.271   2.588  1.00 10.00      A   
ATOM    731  CA  PHE A  79       9.832  -5.370   2.626  1.00 10.00      A   
ATOM    732  CB  PHE A  79      10.386  -6.706   3.125  1.00 10.00      A   
ATOM    733  CG  PHE A  79      10.473  -6.803   4.626  1.00 10.00      A   
ATOM    734  CD1 PHE A  79       9.787  -5.911   5.440  1.00 10.00      A   
ATOM    735  CD2 PHE A  79      11.245  -7.787   5.222  1.00 10.00      A   
ATOM    736  CE1 PHE A  79       9.871  -6.001   6.816  1.00 10.00      A   
ATOM    737  CE2 PHE A  79      11.332  -7.884   6.595  1.00 10.00      A   
ATOM    738  CZ  PHE A  79      10.644  -6.990   7.394  1.00 10.00      A   
ATOM    739  C   PHE A  79      10.532  -4.925   1.342  1.00 10.00      A   
ATOM    740  O   PHE A  79      11.732  -4.640   1.351  1.00 10.00      A   
ATOM    741  N   ALA A  80       9.785  -4.848   0.245  1.00 10.00      A   
ATOM    742  HN  ALA A  80       8.828  -5.071   0.296  1.00 10.00      A   
ATOM    743  CA  ALA A  80      10.354  -4.421  -1.029  1.00 10.00      A   
ATOM    744  CB  ALA A  80       9.401  -4.718  -2.177  1.00 10.00      A   
ATOM    745  C   ALA A  80      10.682  -2.936  -0.986  1.00 10.00      A   
ATOM    746  O   ALA A  80      11.557  -2.461  -1.710  1.00 10.00      A   
ATOM    747  N   ASP A  81       9.995  -2.220  -0.103  1.00 10.00      A   
ATOM    748  HN  ASP A  81       9.330  -2.671   0.466  1.00 10.00      A   
ATOM    749  CA  ASP A  81      10.194  -0.783   0.052  1.00 10.00      A   
ATOM    750  CB  ASP A  81       9.061  -0.170   0.885  1.00 10.00      A   
ATOM    751  CG  ASP A  81       8.096   0.652   0.051  1.00 10.00      A   
ATOM    752  OD1 ASP A  81       8.419   1.822  -0.251  1.00 10.00      A   
ATOM    753  OD2 ASP A  81       7.016   0.131  -0.311  1.00 10.00      A   
ATOM    754  C   ASP A  81      11.541  -0.479   0.701  1.00 10.00      A   
ATOM    755  O   ASP A  81      12.012   0.657   0.675  1.00 10.00      A   
ATOM    756  N   PHE A  82      12.171  -1.505   1.261  1.00 10.00      A   
ATOM    757  HN  PHE A  82      11.759  -2.393   1.228  1.00 10.00      A   
ATOM    758  CA  PHE A  82      13.456  -1.338   1.927  1.00 10.00      A   
ATOM    759  CB  PHE A  82      13.456  -2.059   3.275  1.00 10.00      A   
ATOM    760  CG  PHE A  82      12.299  -1.681   4.157  1.00 10.00      A   
ATOM    761  CD1 PHE A  82      12.013  -0.349   4.419  1.00 10.00      A   
ATOM    762  CD2 PHE A  82      11.495  -2.654   4.727  1.00 10.00      A   
ATOM    763  CE1 PHE A  82      10.950   0.004   5.230  1.00 10.00      A   
ATOM    764  CE2 PHE A  82      10.429  -2.309   5.539  1.00 10.00      A   
ATOM    765  CZ  PHE A  82      10.157  -0.977   5.791  1.00 10.00      A   
ATOM    766  C   PHE A  82      14.618  -1.812   1.057  1.00 10.00      A   
ATOM    767  O   PHE A  82      15.722  -2.032   1.553  1.00 10.00      A   
ATOM    768  N   ASN A  83      14.353  -1.967  -0.241  1.00 10.00      A   
ATOM    769  HN  ASN A  83      13.445  -1.780  -0.565  1.00 10.00      A   
ATOM    770  CA  ASN A  83      15.368  -2.402  -1.208  1.00 10.00      A   
ATOM    771  CB  ASN A  83      16.558  -1.432  -1.249  1.00 10.00      A   
ATOM    772  CG  ASN A  83      16.194  -0.059  -1.780  1.00 10.00      A   
ATOM    773  OD1 ASN A  83      15.329   0.077  -2.645  1.00 10.00      A   
ATOM    774  ND2 ASN A  83      16.849   0.970  -1.261  1.00 10.00      A   
ATOM    775 HD21 ASN A  83      17.526   0.790  -0.572  1.00 10.00      A   
ATOM    776 HD22 ASN A  83      16.634   1.868  -1.589  1.00 10.00      A   
ATOM    777  C   ASN A  83      15.856  -3.824  -0.937  1.00 10.00      A   
ATOM    778  O   ASN A  83      16.939  -4.210  -1.381  1.00 10.00      A   
ATOM    779  N   LEU A  84      15.050  -4.602  -0.218  1.00 10.00      A   
ATOM    780  HN  LEU A  84      14.197  -4.240   0.106  1.00 10.00      A   
ATOM    781  CA  LEU A  84      15.408  -5.977   0.112  1.00 10.00      A   
ATOM    782  CB  LEU A  84      14.749  -6.397   1.427  1.00 10.00      A   
ATOM    783  CG  LEU A  84      15.260  -5.702   2.692  1.00 10.00      A   
ATOM    784  CD1 LEU A  84      14.422  -6.105   3.894  1.00 10.00      A   
ATOM    785  CD2 LEU A  84      16.727  -6.028   2.928  1.00 10.00      A   
ATOM    786  C   LEU A  84      15.024  -6.941  -1.010  1.00 10.00      A   
ATOM    787  O   LEU A  84      15.487  -8.083  -1.051  1.00 10.00      A   
ATOM    788  N   VAL A  85      14.183  -6.474  -1.923  1.00 10.00      A   
ATOM    789  HN  VAL A  85      13.869  -5.550  -1.857  1.00 10.00      A   
ATOM    790  CA  VAL A  85      13.737  -7.298  -3.040  1.00 10.00      A   
ATOM    791  CB  VAL A  85      12.201  -7.242  -3.214  1.00 10.00      A   
ATOM    792  CG1 VAL A  85      11.754  -8.047  -4.427  1.00 10.00      A   
ATOM    793  CG2 VAL A  85      11.503  -7.743  -1.959  1.00 10.00      A   
ATOM    794  C   VAL A  85      14.420  -6.850  -4.330  1.00 10.00      A   
ATOM    795  O   VAL A  85      14.348  -5.673  -4.693  1.00 10.00      A   
ATOM    796  N   PRO A  86      15.115  -7.780  -5.015  1.00 10.00      A   
ATOM    797  CA  PRO A  86      15.821  -7.496  -6.270  1.00 10.00      A   
ATOM    798  CB  PRO A  86      16.240  -8.880  -6.768  1.00 10.00      A   
ATOM    799  CG  PRO A  86      16.333  -9.704  -5.536  1.00 10.00      A   
ATOM    800  CD  PRO A  86      15.272  -9.186  -4.608  1.00 10.00      A   
ATOM    801  C   PRO A  86      14.928  -6.812  -7.302  1.00 10.00      A   
ATOM    802  O   PRO A  86      13.747  -7.153  -7.456  1.00 10.00      A   
ATOM    803  N   ASP A  87      15.502  -5.844  -8.000  1.00 10.00      A   
ATOM    804  HN  ASP A  87      16.448  -5.643  -7.839  1.00 10.00      A   
ATOM    805  CA  ASP A  87      14.783  -5.082  -9.010  1.00 10.00      A   
ATOM    806  CB  ASP A  87      15.624  -3.882  -9.462  1.00 10.00      A   
ATOM    807  CG  ASP A  87      14.790  -2.640  -9.695  1.00 10.00      A   
ATOM    808  OD1 ASP A  87      15.027  -1.623  -9.008  1.00 10.00      A   
ATOM    809  OD2 ASP A  87      13.895  -2.671 -10.568  1.00 10.00      A   
ATOM    810  C   ASP A  87      14.438  -5.959 -10.204  1.00 10.00      A   
ATOM    811  O   ASP A  87      15.324  -6.538 -10.836  1.00 10.00      A   
ATOM    812  N   GLY A  88      13.151  -6.059 -10.499  1.00 10.00      A   
ATOM    813  HN  GLY A  88      12.497  -5.555  -9.971  1.00 10.00      A   
ATOM    814  CA  GLY A  88      12.709  -6.869 -11.620  1.00 10.00      A   
ATOM    815  C   GLY A  88      12.117  -8.204 -11.207  1.00 10.00      A   
ATOM    816  O   GLY A  88      11.869  -9.064 -12.056  1.00 10.00      A   
ATOM    817  N   TRP A  89      11.889  -8.378  -9.904  1.00 10.00      A   
ATOM    818  HN  TRP A  89      12.127  -7.662  -9.281  1.00 10.00      A   
ATOM    819  CA  TRP A  89      11.315  -9.617  -9.379  1.00 10.00      A   
ATOM    820  CB  TRP A  89      11.164  -9.526  -7.853  1.00 10.00      A   
ATOM    821  CG  TRP A  89      10.201 -10.522  -7.275  1.00 10.00      A   
ATOM    822  CD1 TRP A  89      10.435 -11.846  -7.037  1.00 10.00      A   
ATOM    823  CD2 TRP A  89       8.850 -10.275  -6.867  1.00 10.00      A   
ATOM    824  NE1 TRP A  89       9.311 -12.439  -6.519  1.00 10.00      A   
ATOM    825  HE1 TRP A  89       9.224 -13.396  -6.274  1.00 10.00      A   
ATOM    826  CE2 TRP A  89       8.324 -11.495  -6.403  1.00 10.00      A   
ATOM    827  CE3 TRP A  89       8.034  -9.141  -6.851  1.00 10.00      A   
ATOM    828  CZ2 TRP A  89       7.021 -11.614  -5.927  1.00 10.00      A   
ATOM    829  CZ3 TRP A  89       6.739  -9.260  -6.381  1.00 10.00      A   
ATOM    830  CH2 TRP A  89       6.248 -10.486  -5.925  1.00 10.00      A   
ATOM    831  C   TRP A  89       9.962  -9.917 -10.026  1.00 10.00      A   
ATOM    832  O   TRP A  89       9.701 -11.043 -10.461  1.00 10.00      A   
ATOM    833  N   GLY A  90       9.115  -8.905 -10.084  1.00 10.00      A   
ATOM    834  HN  GLY A  90       9.386  -8.033  -9.730  1.00 10.00      A   
ATOM    835  CA  GLY A  90       7.804  -9.063 -10.664  1.00 10.00      A   
ATOM    836  C   GLY A  90       6.919  -7.883 -10.343  1.00 10.00      A   
ATOM    837  O   GLY A  90       7.417  -6.807 -10.004  1.00 10.00      A   
ATOM    838  N   GLY A  91       5.616  -8.084 -10.421  1.00 10.00      A   
ATOM    839  HN  GLY A  91       5.281  -8.970 -10.680  1.00 10.00      A   
ATOM    840  CA  GLY A  91       4.682  -7.016 -10.141  1.00 10.00      A   
ATOM    841  C   GLY A  91       4.337  -6.253 -11.399  1.00 10.00      A   
ATOM    842  O   GLY A  91       4.272  -5.023 -11.392  1.00 10.00      A   
ATOM    843  N   TYR A  92       4.125  -6.988 -12.483  1.00 10.00      A   
ATOM    844  HN  TYR A  92       4.179  -7.966 -12.414  1.00 10.00      A   
ATOM    845  CA  TYR A  92       3.792  -6.388 -13.767  1.00 10.00      A   
ATOM    846  CB  TYR A  92       4.490  -7.134 -14.906  1.00 10.00      A   
ATOM    847  CG  TYR A  92       5.991  -6.945 -14.926  1.00 10.00      A   
ATOM    848  CD1 TYR A  92       6.846  -7.956 -14.508  1.00 10.00      A   
ATOM    849  CD2 TYR A  92       6.551  -5.751 -15.364  1.00 10.00      A   
ATOM    850  CE1 TYR A  92       8.217  -7.783 -14.522  1.00 10.00      A   
ATOM    851  CE2 TYR A  92       7.919  -5.571 -15.383  1.00 10.00      A   
ATOM    852  CZ  TYR A  92       8.748  -6.588 -14.961  1.00 10.00      A   
ATOM    853  OH  TYR A  92      10.113  -6.408 -14.977  1.00 10.00      A   
ATOM    854  HH  TYR A  92      10.334  -5.603 -14.490  1.00 10.00      A   
ATOM    855  C   TYR A  92       2.286  -6.373 -13.980  1.00 10.00      A   
ATOM    856  O   TYR A  92       1.615  -7.397 -13.849  1.00 10.00      A   
ATOM    857  N   VAL A  93       1.762  -5.203 -14.300  1.00 10.00      A   
ATOM    858  HN  VAL A  93       2.351  -4.421 -14.378  1.00 10.00      A   
ATOM    859  CA  VAL A  93       0.337  -5.038 -14.521  1.00 10.00      A   
ATOM    860  CB  VAL A  93      -0.176  -3.719 -13.896  1.00 10.00      A   
ATOM    861  CG1 VAL A  93       0.239  -2.512 -14.728  1.00 10.00      A   
ATOM    862  CG2 VAL A  93      -1.681  -3.755 -13.677  1.00 10.00      A   
ATOM    863  C   VAL A  93       0.006  -5.082 -16.009  1.00 10.00      A   
ATOM    864  O   VAL A  93      -1.163  -5.065 -16.391  1.00 10.00      A   
ATOM    865  N   TYR A  94       1.043  -5.143 -16.844  1.00 10.00      A   
ATOM    866  HN  TYR A  94       1.952  -5.140 -16.478  1.00 10.00      A   
ATOM    867  CA  TYR A  94       0.860  -5.190 -18.294  1.00 10.00      A   
ATOM    868  CB  TYR A  94       2.193  -5.332 -19.043  1.00 10.00      A   
ATOM    869  CG  TYR A  94       2.021  -5.426 -20.541  1.00 10.00      A   
ATOM    870  CD1 TYR A  94       1.681  -4.309 -21.291  1.00 10.00      A   
ATOM    871  CD2 TYR A  94       2.172  -6.639 -21.202  1.00 10.00      A   
ATOM    872  CE1 TYR A  94       1.491  -4.395 -22.655  1.00 10.00      A   
ATOM    873  CE2 TYR A  94       1.991  -6.734 -22.566  1.00 10.00      A   
ATOM    874  CZ  TYR A  94       1.648  -5.609 -23.287  1.00 10.00      A   
ATOM    875  OH  TYR A  94       1.439  -5.703 -24.643  1.00 10.00      A   
ATOM    876  HH  TYR A  94       0.649  -6.254 -24.801  1.00 10.00      A   
ATOM    877  C   TYR A  94      -0.152  -6.255 -18.734  1.00 10.00      A   
ATOM    878  O   TYR A  94      -1.116  -5.931 -19.431  1.00 10.00      A   
ATOM    879  N   PRO A  95       0.037  -7.537 -18.340  1.00 10.00      A   
ATOM    880  CA  PRO A  95      -0.894  -8.611 -18.708  1.00 10.00      A   
ATOM    881  CB  PRO A  95      -0.353  -9.833 -17.963  1.00 10.00      A   
ATOM    882  CG  PRO A  95       1.084  -9.529 -17.724  1.00 10.00      A   
ATOM    883  CD  PRO A  95       1.166  -8.045 -17.535  1.00 10.00      A   
ATOM    884  C   PRO A  95      -2.312  -8.300 -18.239  1.00 10.00      A   
ATOM    885  O   PRO A  95      -3.284  -8.526 -18.962  1.00 10.00      A   
ATOM    886  N   TRP A  96      -2.413  -7.755 -17.032  1.00 10.00      A   
ATOM    887  HN  TRP A  96      -1.595  -7.579 -16.522  1.00 10.00      A   
ATOM    888  CA  TRP A  96      -3.698  -7.394 -16.453  1.00 10.00      A   
ATOM    889  CB  TRP A  96      -3.516  -6.887 -15.021  1.00 10.00      A   
ATOM    890  CG  TRP A  96      -3.373  -7.970 -13.995  1.00 10.00      A   
ATOM    891  CD1 TRP A  96      -2.235  -8.644 -13.661  1.00 10.00      A   
ATOM    892  CD2 TRP A  96      -4.408  -8.491 -13.156  1.00 10.00      A   
ATOM    893  NE1 TRP A  96      -2.499  -9.556 -12.669  1.00 10.00      A   
ATOM    894  HE1 TRP A  96      -1.842 -10.162 -12.260  1.00 10.00      A   
ATOM    895  CE2 TRP A  96      -3.828  -9.482 -12.343  1.00 10.00      A   
ATOM    896  CE3 TRP A  96      -5.771  -8.217 -13.016  1.00 10.00      A   
ATOM    897  CZ2 TRP A  96      -4.565 -10.200 -11.402  1.00 10.00      A   
ATOM    898  CZ3 TRP A  96      -6.499  -8.928 -12.084  1.00 10.00      A   
ATOM    899  CH2 TRP A  96      -5.895  -9.908 -11.289  1.00 10.00      A   
ATOM    900  C   TRP A  96      -4.375  -6.319 -17.299  1.00 10.00      A   
ATOM    901  O   TRP A  96      -5.530  -6.465 -17.695  1.00 10.00      A   
ATOM    902  N   ILE A  97      -3.633  -5.253 -17.591  1.00 10.00      A   
ATOM    903  HN  ILE A  97      -2.708  -5.213 -17.259  1.00 10.00      A   
ATOM    904  CA  ILE A  97      -4.142  -4.142 -18.388  1.00 10.00      A   
ATOM    905  CB  ILE A  97      -3.102  -3.002 -18.511  1.00 10.00      A   
ATOM    906  CG1 ILE A  97      -2.869  -2.333 -17.151  1.00 10.00      A   
ATOM    907  CG2 ILE A  97      -3.534  -1.972 -19.547  1.00 10.00      A   
ATOM    908  CD1 ILE A  97      -4.111  -1.712 -16.541  1.00 10.00      A   
ATOM    909  C   ILE A  97      -4.567  -4.601 -19.781  1.00 10.00      A   
ATOM    910  O   ILE A  97      -5.661  -4.273 -20.243  1.00 10.00      A   
ATOM    911  N   GLU A  98      -3.708  -5.375 -20.433  1.00 10.00      A   
ATOM    912  HN  GLU A  98      -2.858  -5.623 -19.995  1.00 10.00      A   
ATOM    913  CA  GLU A  98      -3.992  -5.871 -21.778  1.00 10.00      A   
ATOM    914  CB  GLU A  98      -2.818  -6.690 -22.326  1.00 10.00      A   
ATOM    915  CG  GLU A  98      -2.818  -6.819 -23.840  1.00 10.00      A   
ATOM    916  CD  GLU A  98      -1.753  -7.762 -24.357  1.00 10.00      A   
ATOM    917  OE1 GLU A  98      -0.690  -7.281 -24.810  1.00 10.00      A   
ATOM    918  OE2 GLU A  98      -1.977  -8.987 -24.326  1.00 10.00      A   
ATOM    919  C   GLU A  98      -5.286  -6.688 -21.811  1.00 10.00      A   
ATOM    920  O   GLU A  98      -6.119  -6.513 -22.700  1.00 10.00      A   
ATOM    921  N   ALA A  99      -5.457  -7.562 -20.826  1.00 10.00      A   
ATOM    922  HN  ALA A  99      -4.764  -7.649 -20.136  1.00 10.00      A   
ATOM    923  CA  ALA A  99      -6.645  -8.399 -20.746  1.00 10.00      A   
ATOM    924  CB  ALA A  99      -6.427  -9.535 -19.757  1.00 10.00      A   
ATOM    925  C   ALA A  99      -7.873  -7.583 -20.359  1.00 10.00      A   
ATOM    926  O   ALA A  99      -8.943  -7.740 -20.947  1.00 10.00      A   
ATOM    927  N   MET A 100      -7.713  -6.699 -19.378  1.00 10.00      A   
ATOM    928  HN  MET A 100      -6.828  -6.606 -18.954  1.00 10.00      A   
ATOM    929  CA  MET A 100      -8.820  -5.870 -18.905  1.00 10.00      A   
ATOM    930  CB  MET A 100      -8.442  -5.081 -17.647  1.00 10.00      A   
ATOM    931  CG  MET A 100      -8.283  -5.936 -16.396  1.00 10.00      A   
ATOM    932  SD  MET A 100      -8.258  -4.968 -14.874  1.00 10.00      A   
ATOM    933  CE  MET A 100      -6.766  -4.003 -15.100  1.00 10.00      A   
ATOM    934  C   MET A 100      -9.348  -4.938 -19.988  1.00 10.00      A   
ATOM    935  O   MET A 100     -10.553  -4.723 -20.087  1.00 10.00      A   
ATOM    936  N   SER A 101      -8.453  -4.413 -20.816  1.00 10.00      A   
ATOM    937  HN  SER A 101      -7.505  -4.640 -20.700  1.00 10.00      A   
ATOM    938  CA  SER A 101      -8.836  -3.497 -21.890  1.00 10.00      A   
ATOM    939  CB  SER A 101      -7.591  -2.917 -22.565  1.00 10.00      A   
ATOM    940  OG  SER A 101      -6.750  -2.291 -21.615  1.00 10.00      A   
ATOM    941  HG  SER A 101      -6.348  -2.963 -21.049  1.00 10.00      A   
ATOM    942  C   SER A 101      -9.729  -4.168 -22.933  1.00 10.00      A   
ATOM    943  O   SER A 101     -10.404  -3.494 -23.716  1.00 10.00      A   
ATOM    944  N   SER A 102      -9.746  -5.492 -22.934  1.00 10.00      A   
ATOM    945  HN  SER A 102      -9.210  -5.982 -22.271  1.00 10.00      A   
ATOM    946  CA  SER A 102     -10.545  -6.238 -23.891  1.00 10.00      A   
ATOM    947  CB  SER A 102      -9.864  -7.570 -24.218  1.00 10.00      A   
ATOM    948  OG  SER A 102      -8.542  -7.372 -24.697  1.00 10.00      A   
ATOM    949  HG  SER A 102      -8.261  -6.476 -24.491  1.00 10.00      A   
ATOM    950  C   SER A 102     -11.975  -6.477 -23.400  1.00 10.00      A   
ATOM    951  O   SER A 102     -12.837  -6.900 -24.174  1.00 10.00      A   
ATOM    952  N   SER A 103     -12.237  -6.191 -22.127  1.00 10.00      A   
ATOM    953  HN  SER A 103     -11.526  -5.833 -21.556  1.00 10.00      A   
ATOM    954  CA  SER A 103     -13.565  -6.409 -21.565  1.00 10.00      A   
ATOM    955  CB  SER A 103     -13.543  -7.635 -20.655  1.00 10.00      A   
ATOM    956  OG  SER A 103     -12.768  -8.671 -21.235  1.00 10.00      A   
ATOM    957  HG  SER A 103     -13.158  -8.928 -22.083  1.00 10.00      A   
ATOM    958  C   SER A 103     -14.093  -5.194 -20.802  1.00 10.00      A   
ATOM    959  O   SER A 103     -15.181  -4.694 -21.093  1.00 10.00      A   
ATOM    960  N   TYR A 104     -13.325  -4.721 -19.831  1.00 10.00      A   
ATOM    961  HN  TYR A 104     -12.450  -5.132 -19.668  1.00 10.00      A   
ATOM    962  CA  TYR A 104     -13.734  -3.581 -19.022  1.00 10.00      A   
ATOM    963  CB  TYR A 104     -12.819  -3.419 -17.804  1.00 10.00      A   
ATOM    964  CG  TYR A 104     -12.869  -4.564 -16.811  1.00 10.00      A   
ATOM    965  CD1 TYR A 104     -11.722  -4.977 -16.151  1.00 10.00      A   
ATOM    966  CD2 TYR A 104     -14.059  -5.228 -16.532  1.00 10.00      A   
ATOM    967  CE1 TYR A 104     -11.753  -6.018 -15.242  1.00 10.00      A   
ATOM    968  CE2 TYR A 104     -14.100  -6.270 -15.623  1.00 10.00      A   
ATOM    969  CZ  TYR A 104     -12.941  -6.660 -14.981  1.00 10.00      A   
ATOM    970  OH  TYR A 104     -12.968  -7.697 -14.074  1.00 10.00      A   
ATOM    971  HH  TYR A 104     -13.751  -8.246 -14.230  1.00 10.00      A   
ATOM    972  C   TYR A 104     -13.744  -2.304 -19.847  1.00 10.00      A   
ATOM    973  O   TYR A 104     -12.694  -1.772 -20.201  1.00 10.00      A   
ATOM    974  N   THR A 105     -14.935  -1.837 -20.176  1.00 10.00      A   
ATOM    975  HN  THR A 105     -15.739  -2.331 -19.902  1.00 10.00      A   
ATOM    976  CA  THR A 105     -15.087  -0.618 -20.947  1.00 10.00      A   
ATOM    977  CB  THR A 105     -16.117  -0.821 -22.075  1.00 10.00      A   
ATOM    978  OG1 THR A 105     -16.674  -2.146 -21.975  1.00 10.00      A   
ATOM    979  HG1 THR A 105     -15.957  -2.797 -21.976  1.00 10.00      A   
ATOM    980  CG2 THR A 105     -15.448  -0.668 -23.432  1.00 10.00      A   
ATOM    981  C   THR A 105     -15.541   0.512 -20.031  1.00 10.00      A   
ATOM    982  O   THR A 105     -15.254   1.688 -20.266  1.00 10.00      A   
ATOM    983  N   TRP A 106     -16.220   0.131 -18.957  1.00 10.00      A   
ATOM    984  HN  TRP A 106     -16.379  -0.826 -18.813  1.00 10.00      A   
ATOM    985  CA  TRP A 106     -16.735   1.081 -17.984  1.00 10.00      A   
ATOM    986  CB  TRP A 106     -18.149   0.690 -17.548  1.00 10.00      A   
ATOM    987  CG  TRP A 106     -19.186   0.907 -18.611  1.00 10.00      A   
ATOM    988  CD1 TRP A 106     -19.537   0.039 -19.606  1.00 10.00      A   
ATOM    989  CD2 TRP A 106     -20.004   2.068 -18.786  1.00 10.00      A   
ATOM    990  NE1 TRP A 106     -20.521   0.590 -20.390  1.00 10.00      A   
ATOM    991  HE1 TRP A 106     -20.939   0.159 -21.168  1.00 10.00      A   
ATOM    992  CE2 TRP A 106     -20.825   1.836 -19.907  1.00 10.00      A   
ATOM    993  CE3 TRP A 106     -20.122   3.283 -18.100  1.00 10.00      A   
ATOM    994  CZ2 TRP A 106     -21.749   2.772 -20.358  1.00 10.00      A   
ATOM    995  CZ3 TRP A 106     -21.039   4.211 -18.551  1.00 10.00      A   
ATOM    996  CH2 TRP A 106     -21.842   3.951 -19.669  1.00 10.00      A   
ATOM    997  C   TRP A 106     -15.813   1.182 -16.773  1.00 10.00      A   
ATOM    998  O   TRP A 106     -16.234   1.616 -15.703  1.00 10.00      A   
ATOM    999  N   LEU A 107     -14.557   0.775 -16.944  1.00 10.00      A   
ATOM   1000  HN  LEU A 107     -14.279   0.431 -17.818  1.00 10.00      A   
ATOM   1001  CA  LEU A 107     -13.584   0.841 -15.858  1.00 10.00      A   
ATOM   1002  CB  LEU A 107     -12.276   0.153 -16.263  1.00 10.00      A   
ATOM   1003  CG  LEU A 107     -11.368  -0.307 -15.117  1.00 10.00      A   
ATOM   1004  CD1 LEU A 107     -12.038  -1.408 -14.311  1.00 10.00      A   
ATOM   1005  CD2 LEU A 107     -10.028  -0.784 -15.652  1.00 10.00      A   
ATOM   1006  C   LEU A 107     -13.330   2.302 -15.498  1.00 10.00      A   
ATOM   1007  O   LEU A 107     -12.966   3.107 -16.357  1.00 10.00      A   
ATOM   1008  N   GLU A 108     -13.518   2.637 -14.231  1.00 10.00      A   
ATOM   1009  HN  GLU A 108     -13.770   1.940 -13.584  1.00 10.00      A   
ATOM   1010  CA  GLU A 108     -13.356   4.008 -13.766  1.00 10.00      A   
ATOM   1011  CB  GLU A 108     -14.596   4.446 -12.981  1.00 10.00      A   
ATOM   1012  CG  GLU A 108     -15.920   4.113 -13.648  1.00 10.00      A   
ATOM   1013  CD  GLU A 108     -17.108   4.351 -12.740  1.00 10.00      A   
ATOM   1014  OE1 GLU A 108     -18.028   5.089 -13.141  1.00 10.00      A   
ATOM   1015  OE2 GLU A 108     -17.128   3.799 -11.619  1.00 10.00      A   
ATOM   1016  C   GLU A 108     -12.129   4.199 -12.880  1.00 10.00      A   
ATOM   1017  O   GLU A 108     -11.408   5.187 -13.019  1.00 10.00      A   
ATOM   1018  N   GLU A 109     -11.884   3.262 -11.972  1.00 10.00      A   
ATOM   1019  HN  GLU A 109     -12.455   2.463 -11.931  1.00 10.00      A   
ATOM   1020  CA  GLU A 109     -10.767   3.397 -11.043  1.00 10.00      A   
ATOM   1021  CB  GLU A 109     -11.284   3.463  -9.606  1.00 10.00      A   
ATOM   1022  CG  GLU A 109     -12.392   4.478  -9.384  1.00 10.00      A   
ATOM   1023  CD  GLU A 109     -13.304   4.104  -8.234  1.00 10.00      A   
ATOM   1024  OE1 GLU A 109     -12.797   3.643  -7.187  1.00 10.00      A   
ATOM   1025  OE2 GLU A 109     -14.535   4.267  -8.368  1.00 10.00      A   
ATOM   1026  C   GLU A 109      -9.734   2.286 -11.160  1.00 10.00      A   
ATOM   1027  O   GLU A 109     -10.068   1.099 -11.213  1.00 10.00      A   
ATOM   1028  N   ILE A 110      -8.477   2.694 -11.186  1.00 10.00      A   
ATOM   1029  HN  ILE A 110      -8.291   3.661 -11.160  1.00 10.00      A   
ATOM   1030  CA  ILE A 110      -7.359   1.774 -11.248  1.00 10.00      A   
ATOM   1031  CB  ILE A 110      -6.618   1.848 -12.602  1.00 10.00      A   
ATOM   1032  CG1 ILE A 110      -7.551   1.449 -13.749  1.00 10.00      A   
ATOM   1033  CG2 ILE A 110      -5.386   0.951 -12.582  1.00 10.00      A   
ATOM   1034  CD1 ILE A 110      -6.902   1.501 -15.115  1.00 10.00      A   
ATOM   1035  C   ILE A 110      -6.392   2.111 -10.119  1.00 10.00      A   
ATOM   1036  O   ILE A 110      -5.778   3.181 -10.114  1.00 10.00      A   
ATOM   1037  N   ARG A 111      -6.287   1.218  -9.146  1.00 10.00      A   
ATOM   1038  HN  ARG A 111      -6.814   0.387  -9.195  1.00 10.00      A   
ATOM   1039  CA  ARG A 111      -5.407   1.431  -8.007  1.00 10.00      A   
ATOM   1040  CB  ARG A 111      -6.214   1.455  -6.707  1.00 10.00      A   
ATOM   1041  CG  ARG A 111      -7.421   2.381  -6.749  1.00 10.00      A   
ATOM   1042  CD  ARG A 111      -8.283   2.240  -5.505  1.00 10.00      A   
ATOM   1043  NE  ARG A 111      -9.587   2.883  -5.668  1.00 10.00      A   
ATOM   1044  HE  ARG A 111     -10.140   2.588  -6.427  1.00 10.00      A   
ATOM   1045  CZ  ARG A 111     -10.070   3.827  -4.854  1.00 10.00      A   
ATOM   1046  NH1 ARG A 111      -9.358   4.246  -3.813  1.00 10.00      A   
ATOM   1047 HH11 ARG A 111      -9.742   4.987  -3.181  1.00 10.00      A   
ATOM   1048 HH12 ARG A 111      -8.419   3.839  -3.619  1.00 10.00      A   
ATOM   1049  NH2 ARG A 111     -11.267   4.352  -5.084  1.00 10.00      A   
ATOM   1050 HH21 ARG A 111     -11.648   5.089  -4.448  1.00 10.00      A   
ATOM   1051 HH22 ARG A 111     -11.839   4.028  -5.905  1.00 10.00      A   
ATOM   1052  C   ARG A 111      -4.332   0.356  -7.942  1.00 10.00      A   
ATOM   1053  O   ARG A 111      -4.635  -0.838  -7.948  1.00 10.00      A   
ATOM   1054  N   LEU A 112      -3.080   0.790  -7.888  1.00 10.00      A   
ATOM   1055  HN  LEU A 112      -2.908   1.761  -7.891  1.00 10.00      A   
ATOM   1056  CA  LEU A 112      -1.952  -0.126  -7.829  1.00 10.00      A   
ATOM   1057  CB  LEU A 112      -1.248  -0.188  -9.189  1.00 10.00      A   
ATOM   1058  CG  LEU A 112      -2.061  -0.775 -10.349  1.00 10.00      A   
ATOM   1059  CD1 LEU A 112      -1.384  -0.480 -11.678  1.00 10.00      A   
ATOM   1060  CD2 LEU A 112      -2.240  -2.273 -10.170  1.00 10.00      A   
ATOM   1061  C   LEU A 112      -0.959   0.295  -6.751  1.00 10.00      A   
ATOM   1062  O   LEU A 112      -0.590   1.468  -6.652  1.00 10.00      A   
ATOM   1063  N   LYS A 113      -0.539  -0.661  -5.935  1.00 10.00      A   
ATOM   1064  HN  LYS A 113      -0.888  -1.574  -6.041  1.00 10.00      A   
ATOM   1065  CA  LYS A 113       0.426  -0.387  -4.879  1.00 10.00      A   
ATOM   1066  CB  LYS A 113      -0.204  -0.538  -3.489  1.00 10.00      A   
ATOM   1067  CG  LYS A 113       0.664   0.010  -2.364  1.00 10.00      A   
ATOM   1068  CD  LYS A 113       0.178  -0.454  -1.000  1.00 10.00      A   
ATOM   1069  CE  LYS A 113       1.008   0.160   0.118  1.00 10.00      A   
ATOM   1070  NZ  LYS A 113       0.730  -0.476   1.430  1.00 10.00      A   
ATOM   1071  HZ1 LYS A 113      -0.286  -0.417   1.655  1.00 10.00      A   
ATOM   1072  HZ2 LYS A 113       1.268  -0.005   2.185  1.00 10.00      A   
ATOM   1073  HZ3 LYS A 113       1.005  -1.478   1.409  1.00 10.00      A   
ATOM   1074  C   LYS A 113       1.637  -1.304  -5.020  1.00 10.00      A   
ATOM   1075  O   LYS A 113       1.490  -2.528  -5.061  1.00 10.00      A   
ATOM   1076  N   ARG A 114       2.822  -0.700  -5.117  1.00 10.00      A   
ATOM   1077  HN  ARG A 114       2.853   0.287  -5.096  1.00 10.00      A   
ATOM   1078  CA  ARG A 114       4.076  -1.442  -5.262  1.00 10.00      A   
ATOM   1079  CB  ARG A 114       4.378  -2.286  -4.015  1.00 10.00      A   
ATOM   1080  CG  ARG A 114       4.576  -1.472  -2.743  1.00 10.00      A   
ATOM   1081  CD  ARG A 114       4.996  -2.348  -1.572  1.00 10.00      A   
ATOM   1082  NE  ARG A 114       4.898  -1.634  -0.297  1.00 10.00      A   
ATOM   1083  HE  ARG A 114       5.565  -0.917  -0.130  1.00 10.00      A   
ATOM   1084  CZ  ARG A 114       3.973  -1.891   0.632  1.00 10.00      A   
ATOM   1085  NH1 ARG A 114       3.074  -2.842   0.430  1.00 10.00      A   
ATOM   1086 HH11 ARG A 114       2.342  -3.043   1.159  1.00 10.00      A   
ATOM   1087 HH12 ARG A 114       3.086  -3.397  -0.449  1.00 10.00      A   
ATOM   1088  NH2 ARG A 114       3.948  -1.194   1.764  1.00 10.00      A   
ATOM   1089 HH21 ARG A 114       4.652  -0.446   1.934  1.00 10.00      A   
ATOM   1090 HH22 ARG A 114       3.213  -1.391   2.497  1.00 10.00      A   
ATOM   1091  C   ARG A 114       4.065  -2.303  -6.526  1.00 10.00      A   
ATOM   1092  O   ARG A 114       4.286  -3.515  -6.475  1.00 10.00      A   
ATOM   1093  N   MET A 115       3.802  -1.668  -7.660  1.00 10.00      A   
ATOM   1094  HN  MET A 115       3.642  -0.700  -7.642  1.00 10.00      A   
ATOM   1095  CA  MET A 115       3.749  -2.369  -8.932  1.00 10.00      A   
ATOM   1096  CB  MET A 115       2.302  -2.440  -9.438  1.00 10.00      A   
ATOM   1097  CG  MET A 115       1.406  -3.393  -8.659  1.00 10.00      A   
ATOM   1098  SD  MET A 115       1.610  -5.114  -9.158  1.00 10.00      A   
ATOM   1099  CE  MET A 115       0.666  -5.140 -10.679  1.00 10.00      A   
ATOM   1100  C   MET A 115       4.623  -1.677  -9.964  1.00 10.00      A   
ATOM   1101  O   MET A 115       4.810  -0.462  -9.916  1.00 10.00      A   
ATOM   1102  N   VAL A 116       5.163  -2.455 -10.887  1.00 10.00      A   
ATOM   1103  HN  VAL A 116       4.984  -3.421 -10.864  1.00 10.00      A   
ATOM   1104  CA  VAL A 116       6.004  -1.915 -11.941  1.00 10.00      A   
ATOM   1105  CB  VAL A 116       7.015  -2.961 -12.459  1.00 10.00      A   
ATOM   1106  CG1 VAL A 116       8.050  -2.309 -13.362  1.00 10.00      A   
ATOM   1107  CG2 VAL A 116       7.687  -3.692 -11.310  1.00 10.00      A   
ATOM   1108  C   VAL A 116       5.126  -1.465 -13.103  1.00 10.00      A   
ATOM   1109  O   VAL A 116       4.864  -2.232 -14.031  1.00 10.00      A   
ATOM   1110  N   VAL A 117       4.635  -0.241 -13.030  1.00 10.00      A   
ATOM   1111  HN  VAL A 117       4.866   0.319 -12.260  1.00 10.00      A   
ATOM   1112  CA  VAL A 117       3.781   0.302 -14.074  1.00 10.00      A   
ATOM   1113  CB  VAL A 117       2.847   1.394 -13.519  1.00 10.00      A   
ATOM   1114  CG1 VAL A 117       1.863   1.852 -14.586  1.00 10.00      A   
ATOM   1115  CG2 VAL A 117       2.116   0.892 -12.286  1.00 10.00      A   
ATOM   1116  C   VAL A 117       4.632   0.892 -15.187  1.00 10.00      A   
ATOM   1117  O   VAL A 117       5.321   1.887 -14.988  1.00 10.00      A   
ATOM   1118  N   THR A 118       4.590   0.269 -16.351  1.00 10.00      A   
ATOM   1119  HN  THR A 118       4.022  -0.521 -16.455  1.00 10.00      A   
ATOM   1120  CA  THR A 118       5.365   0.730 -17.487  1.00 10.00      A   
ATOM   1121  CB  THR A 118       5.816  -0.456 -18.359  1.00 10.00      A   
ATOM   1122  OG1 THR A 118       4.828  -1.498 -18.304  1.00 10.00      A   
ATOM   1123  HG1 THR A 118       4.443  -1.616 -19.193  1.00 10.00      A   
ATOM   1124  CG2 THR A 118       7.141  -1.003 -17.855  1.00 10.00      A   
ATOM   1125  C   THR A 118       4.572   1.735 -18.318  1.00 10.00      A   
ATOM   1126  O   THR A 118       3.333   1.728 -18.302  1.00 10.00      A   
ATOM   1127  N   ASP A 119       5.289   2.598 -19.034  1.00 10.00      A   
ATOM   1128  HN  ASP A 119       6.269   2.547 -18.998  1.00 10.00      A   
ATOM   1129  CA  ASP A 119       4.663   3.623 -19.873  1.00 10.00      A   
ATOM   1130  CB  ASP A 119       5.725   4.489 -20.568  1.00 10.00      A   
ATOM   1131  CG  ASP A 119       6.690   5.166 -19.607  1.00 10.00      A   
ATOM   1132  OD1 ASP A 119       6.377   6.269 -19.109  1.00 10.00      A   
ATOM   1133  OD2 ASP A 119       7.771   4.598 -19.349  1.00 10.00      A   
ATOM   1134  C   ASP A 119       3.747   2.988 -20.918  1.00 10.00      A   
ATOM   1135  O   ASP A 119       2.722   3.561 -21.297  1.00 10.00      A   
ATOM   1136  N   ASP A 120       4.121   1.793 -21.367  1.00 10.00      A   
ATOM   1137  HN  ASP A 120       4.952   1.398 -21.026  1.00 10.00      A   
ATOM   1138  CA  ASP A 120       3.342   1.057 -22.364  1.00 10.00      A   
ATOM   1139  CB  ASP A 120       4.036  -0.252 -22.770  1.00 10.00      A   
ATOM   1140  CG  ASP A 120       4.564  -1.063 -21.599  1.00 10.00      A   
ATOM   1141  OD1 ASP A 120       5.790  -1.290 -21.541  1.00 10.00      A   
ATOM   1142  OD2 ASP A 120       3.764  -1.471 -20.730  1.00 10.00      A   
ATOM   1143  C   ASP A 120       1.910   0.785 -21.899  1.00 10.00      A   
ATOM   1144  O   ASP A 120       0.966   0.873 -22.689  1.00 10.00      A   
ATOM   1145  N   CYS A 121       1.749   0.472 -20.620  1.00 10.00      A   
ATOM   1146  HN  CYS A 121       2.538   0.425 -20.037  1.00 10.00      A   
ATOM   1147  CA  CYS A 121       0.437   0.184 -20.061  1.00 10.00      A   
ATOM   1148  CB  CYS A 121       0.578  -0.459 -18.680  1.00 10.00      A   
ATOM   1149  SG  CYS A 121       1.783  -1.802 -18.594  1.00 10.00      A   
ATOM   1150  HG  CYS A 121       2.547  -1.742 -19.682  1.00 10.00      A   
ATOM   1151  C   CYS A 121      -0.406   1.450 -19.962  1.00 10.00      A   
ATOM   1152  O   CYS A 121      -1.613   1.424 -20.205  1.00 10.00      A   
ATOM   1153  N   LEU A 122       0.243   2.559 -19.635  1.00 10.00      A   
ATOM   1154  HN  LEU A 122       1.215   2.520 -19.496  1.00 10.00      A   
ATOM   1155  CA  LEU A 122      -0.444   3.836 -19.489  1.00 10.00      A   
ATOM   1156  CB  LEU A 122       0.517   4.913 -18.987  1.00 10.00      A   
ATOM   1157  CG  LEU A 122       1.102   4.675 -17.593  1.00 10.00      A   
ATOM   1158  CD1 LEU A 122       2.093   5.772 -17.230  1.00 10.00      A   
ATOM   1159  CD2 LEU A 122      -0.007   4.582 -16.556  1.00 10.00      A   
ATOM   1160  C   LEU A 122      -1.112   4.267 -20.786  1.00 10.00      A   
ATOM   1161  O   LEU A 122      -2.240   4.762 -20.776  1.00 10.00      A   
ATOM   1162  N   GLU A 123      -0.420   4.062 -21.902  1.00 10.00      A   
ATOM   1163  HN  GLU A 123       0.481   3.672 -21.846  1.00 10.00      A   
ATOM   1164  CA  GLU A 123      -0.962   4.424 -23.209  1.00 10.00      A   
ATOM   1165  CB  GLU A 123       0.063   4.151 -24.311  1.00 10.00      A   
ATOM   1166  CG  GLU A 123       1.386   4.874 -24.124  1.00 10.00      A   
ATOM   1167  CD  GLU A 123       2.219   4.895 -25.387  1.00 10.00      A   
ATOM   1168  OE1 GLU A 123       2.564   3.813 -25.900  1.00 10.00      A   
ATOM   1169  OE2 GLU A 123       2.529   6.000 -25.880  1.00 10.00      A   
ATOM   1170  C   GLU A 123      -2.245   3.651 -23.499  1.00 10.00      A   
ATOM   1171  O   GLU A 123      -3.228   4.214 -23.984  1.00 10.00      A   
ATOM   1172  N   LEU A 124      -2.226   2.365 -23.176  1.00 10.00      A   
ATOM   1173  HN  LEU A 124      -1.419   1.993 -22.768  1.00 10.00      A   
ATOM   1174  CA  LEU A 124      -3.368   1.489 -23.401  1.00 10.00      A   
ATOM   1175  CB  LEU A 124      -2.991   0.038 -23.089  1.00 10.00      A   
ATOM   1176  CG  LEU A 124      -1.867  -0.560 -23.938  1.00 10.00      A   
ATOM   1177  CD1 LEU A 124      -1.486  -1.940 -23.423  1.00 10.00      A   
ATOM   1178  CD2 LEU A 124      -2.273  -0.621 -25.404  1.00 10.00      A   
ATOM   1179  C   LEU A 124      -4.574   1.910 -22.568  1.00 10.00      A   
ATOM   1180  O   LEU A 124      -5.712   1.844 -23.032  1.00 10.00      A   
ATOM   1181  N   ILE A 125      -4.316   2.340 -21.342  1.00 10.00      A   
ATOM   1182  HN  ILE A 125      -3.386   2.364 -21.034  1.00 10.00      A   
ATOM   1183  CA  ILE A 125      -5.372   2.774 -20.436  1.00 10.00      A   
ATOM   1184  CB  ILE A 125      -4.791   3.143 -19.053  1.00 10.00      A   
ATOM   1185  CG1 ILE A 125      -4.195   1.907 -18.375  1.00 10.00      A   
ATOM   1186  CG2 ILE A 125      -5.852   3.782 -18.169  1.00 10.00      A   
ATOM   1187  CD1 ILE A 125      -3.443   2.213 -17.096  1.00 10.00      A   
ATOM   1188  C   ILE A 125      -6.121   3.984 -20.997  1.00 10.00      A   
ATOM   1189  O   ILE A 125      -7.353   3.991 -21.067  1.00 10.00      A   
ATOM   1190  N   ALA A 126      -5.367   4.986 -21.423  1.00 10.00      A   
ATOM   1191  HN  ALA A 126      -4.393   4.895 -21.377  1.00 10.00      A   
ATOM   1192  CA  ALA A 126      -5.935   6.221 -21.955  1.00 10.00      A   
ATOM   1193  CB  ALA A 126      -4.826   7.213 -22.274  1.00 10.00      A   
ATOM   1194  C   ALA A 126      -6.825   6.007 -23.182  1.00 10.00      A   
ATOM   1195  O   ALA A 126      -7.825   6.707 -23.359  1.00 10.00      A   
ATOM   1196  N   LYS A 127      -6.477   5.042 -24.021  1.00 10.00      A   
ATOM   1197  HN  LYS A 127      -5.689   4.493 -23.824  1.00 10.00      A   
ATOM   1198  CA  LYS A 127      -7.246   4.793 -25.238  1.00 10.00      A   
ATOM   1199  CB  LYS A 127      -6.334   4.347 -26.385  1.00 10.00      A   
ATOM   1200  CG  LYS A 127      -5.426   3.171 -26.053  1.00 10.00      A   
ATOM   1201  CD  LYS A 127      -5.214   2.270 -27.260  1.00 10.00      A   
ATOM   1202  CE  LYS A 127      -6.438   1.407 -27.526  1.00 10.00      A   
ATOM   1203  NZ  LYS A 127      -6.194   0.416 -28.604  1.00 10.00      A   
ATOM   1204  HZ1 LYS A 127      -7.026  -0.199 -28.720  1.00 10.00      A   
ATOM   1205  HZ2 LYS A 127      -5.372  -0.175 -28.370  1.00 10.00      A   
ATOM   1206  HZ3 LYS A 127      -6.008   0.902 -29.503  1.00 10.00      A   
ATOM   1207  C   LYS A 127      -8.397   3.802 -25.056  1.00 10.00      A   
ATOM   1208  O   LYS A 127      -9.459   3.969 -25.651  1.00 10.00      A   
ATOM   1209  N   SER A 128      -8.200   2.793 -24.229  1.00 10.00      A   
ATOM   1210  HN  SER A 128      -7.349   2.727 -23.746  1.00 10.00      A   
ATOM   1211  CA  SER A 128      -9.220   1.767 -24.030  1.00 10.00      A   
ATOM   1212  CB  SER A 128      -8.562   0.427 -23.693  1.00 10.00      A   
ATOM   1213  OG  SER A 128      -7.386   0.242 -24.462  1.00 10.00      A   
ATOM   1214  HG  SER A 128      -6.619   0.473 -23.925  1.00 10.00      A   
ATOM   1215  C   SER A 128     -10.275   2.132 -22.983  1.00 10.00      A   
ATOM   1216  O   SER A 128     -11.458   1.837 -23.161  1.00 10.00      A   
ATOM   1217  N   PHE A 129      -9.860   2.770 -21.902  1.00 10.00      A   
ATOM   1218  HN  PHE A 129      -8.912   3.011 -21.816  1.00 10.00      A   
ATOM   1219  CA  PHE A 129     -10.786   3.131 -20.841  1.00 10.00      A   
ATOM   1220  CB  PHE A 129     -10.174   2.841 -19.468  1.00 10.00      A   
ATOM   1221  CG  PHE A 129      -9.581   1.464 -19.339  1.00 10.00      A   
ATOM   1222  CD1 PHE A 129      -8.222   1.305 -19.140  1.00 10.00      A   
ATOM   1223  CD2 PHE A 129     -10.378   0.335 -19.407  1.00 10.00      A   
ATOM   1224  CE1 PHE A 129      -7.665   0.046 -19.011  1.00 10.00      A   
ATOM   1225  CE2 PHE A 129      -9.828  -0.928 -19.281  1.00 10.00      A   
ATOM   1226  CZ  PHE A 129      -8.469  -1.072 -19.082  1.00 10.00      A   
ATOM   1227  C   PHE A 129     -11.212   4.593 -20.933  1.00 10.00      A   
ATOM   1228  O   PHE A 129     -10.486   5.492 -20.511  1.00 10.00      A   
ATOM   1229  N   LYS A 130     -12.395   4.827 -21.489  1.00 10.00      A   
ATOM   1230  HN  LYS A 130     -12.927   4.073 -21.825  1.00 10.00      A   
ATOM   1231  CA  LYS A 130     -12.917   6.184 -21.619  1.00 10.00      A   
ATOM   1232  CB  LYS A 130     -13.872   6.292 -22.808  1.00 10.00      A   
ATOM   1233  CG  LYS A 130     -13.196   6.648 -24.119  1.00 10.00      A   
ATOM   1234  CD  LYS A 130     -12.633   5.425 -24.816  1.00 10.00      A   
ATOM   1235  CE  LYS A 130     -12.149   5.779 -26.211  1.00 10.00      A   
ATOM   1236  NZ  LYS A 130     -11.790   4.568 -26.997  1.00 10.00      A   
ATOM   1237  HZ1 LYS A 130     -11.601   4.826 -27.987  1.00 10.00      A   
ATOM   1238  HZ2 LYS A 130     -12.568   3.881 -26.975  1.00 10.00      A   
ATOM   1239  HZ3 LYS A 130     -10.938   4.118 -26.599  1.00 10.00      A   
ATOM   1240  C   LYS A 130     -13.627   6.611 -20.342  1.00 10.00      A   
ATOM   1241  O   LYS A 130     -13.965   7.781 -20.161  1.00 10.00      A   
ATOM   1242  N   ASN A 131     -13.853   5.650 -19.459  1.00 10.00      A   
ATOM   1243  HN  ASN A 131     -13.561   4.736 -19.664  1.00 10.00      A   
ATOM   1244  CA  ASN A 131     -14.519   5.917 -18.192  1.00 10.00      A   
ATOM   1245  CB  ASN A 131     -15.486   4.784 -17.832  1.00 10.00      A   
ATOM   1246  CG  ASN A 131     -16.762   4.817 -18.649  1.00 10.00      A   
ATOM   1247  OD1 ASN A 131     -17.694   5.554 -18.333  1.00 10.00      A   
ATOM   1248  ND2 ASN A 131     -16.822   4.005 -19.697  1.00 10.00      A   
ATOM   1249 HD21 ASN A 131     -16.048   3.432 -19.888  1.00 10.00      A   
ATOM   1250 HD22 ASN A 131     -17.637   4.013 -20.244  1.00 10.00      A   
ATOM   1251  C   ASN A 131     -13.498   6.105 -17.082  1.00 10.00      A   
ATOM   1252  O   ASN A 131     -13.841   6.106 -15.902  1.00 10.00      A   
ATOM   1253  N   PHE A 132     -12.241   6.270 -17.481  1.00 10.00      A   
ATOM   1254  HN  PHE A 132     -12.049   6.271 -18.439  1.00 10.00      A   
ATOM   1255  CA  PHE A 132     -11.143   6.463 -16.545  1.00 10.00      A   
ATOM   1256  CB  PHE A 132      -9.827   6.542 -17.313  1.00 10.00      A   
ATOM   1257  CG  PHE A 132      -8.611   6.371 -16.458  1.00 10.00      A   
ATOM   1258  CD1 PHE A 132      -8.425   5.213 -15.719  1.00 10.00      A   
ATOM   1259  CD2 PHE A 132      -7.651   7.359 -16.399  1.00 10.00      A   
ATOM   1260  CE1 PHE A 132      -7.303   5.044 -14.938  1.00 10.00      A   
ATOM   1261  CE2 PHE A 132      -6.525   7.199 -15.619  1.00 10.00      A   
ATOM   1262  CZ  PHE A 132      -6.353   6.039 -14.890  1.00 10.00      A   
ATOM   1263  C   PHE A 132     -11.357   7.731 -15.727  1.00 10.00      A   
ATOM   1264  O   PHE A 132     -11.434   8.827 -16.280  1.00 10.00      A   
ATOM   1265  N   LYS A 133     -11.455   7.575 -14.413  1.00 10.00      A   
ATOM   1266  HN  LYS A 133     -11.360   6.677 -14.027  1.00 10.00      A   
ATOM   1267  CA  LYS A 133     -11.692   8.705 -13.531  1.00 10.00      A   
ATOM   1268  CB  LYS A 133     -13.116   8.641 -12.960  1.00 10.00      A   
ATOM   1269  CG  LYS A 133     -14.219   8.658 -14.006  1.00 10.00      A   
ATOM   1270  CD  LYS A 133     -15.553   8.225 -13.416  1.00 10.00      A   
ATOM   1271  CE  LYS A 133     -16.603   8.054 -14.502  1.00 10.00      A   
ATOM   1272  NZ  LYS A 133     -17.913   7.615 -13.956  1.00 10.00      A   
ATOM   1273  HZ1 LYS A 133     -18.197   8.226 -13.166  1.00 10.00      A   
ATOM   1274  HZ2 LYS A 133     -17.852   6.630 -13.614  1.00 10.00      A   
ATOM   1275  HZ3 LYS A 133     -18.643   7.666 -14.696  1.00 10.00      A   
ATOM   1276  C   LYS A 133     -10.685   8.770 -12.388  1.00 10.00      A   
ATOM   1277  O   LYS A 133     -10.221   9.849 -12.026  1.00 10.00      A   
ATOM   1278  N   VAL A 134     -10.339   7.622 -11.820  1.00 10.00      A   
ATOM   1279  HN  VAL A 134     -10.696   6.777 -12.172  1.00 10.00      A   
ATOM   1280  CA  VAL A 134      -9.415   7.595 -10.691  1.00 10.00      A   
ATOM   1281  CB  VAL A 134     -10.121   7.135  -9.394  1.00 10.00      A   
ATOM   1282  CG1 VAL A 134      -9.147   7.103  -8.223  1.00 10.00      A   
ATOM   1283  CG2 VAL A 134     -11.306   8.036  -9.077  1.00 10.00      A   
ATOM   1284  C   VAL A 134      -8.201   6.708 -10.945  1.00 10.00      A   
ATOM   1285  O   VAL A 134      -8.333   5.538 -11.306  1.00 10.00      A   
ATOM   1286  N   LEU A 135      -7.023   7.280 -10.744  1.00 10.00      A   
ATOM   1287  HN  LEU A 135      -6.993   8.226 -10.472  1.00 10.00      A   
ATOM   1288  CA  LEU A 135      -5.770   6.562 -10.904  1.00 10.00      A   
ATOM   1289  CB  LEU A 135      -5.005   7.052 -12.136  1.00 10.00      A   
ATOM   1290  CG  LEU A 135      -3.688   6.335 -12.453  1.00 10.00      A   
ATOM   1291  CD1 LEU A 135      -3.903   4.833 -12.565  1.00 10.00      A   
ATOM   1292  CD2 LEU A 135      -3.085   6.881 -13.737  1.00 10.00      A   
ATOM   1293  C   LEU A 135      -4.925   6.741  -9.652  1.00 10.00      A   
ATOM   1294  O   LEU A 135      -4.503   7.856  -9.325  1.00 10.00      A   
ATOM   1295  N   VAL A 136      -4.704   5.649  -8.940  1.00 10.00      A   
ATOM   1296  HN  VAL A 136      -5.066   4.789  -9.254  1.00 10.00      A   
ATOM   1297  CA  VAL A 136      -3.919   5.689  -7.718  1.00 10.00      A   
ATOM   1298  CB  VAL A 136      -4.752   5.293  -6.476  1.00 10.00      A   
ATOM   1299  CG1 VAL A 136      -3.919   5.415  -5.209  1.00 10.00      A   
ATOM   1300  CG2 VAL A 136      -6.009   6.144  -6.369  1.00 10.00      A   
ATOM   1301  C   VAL A 136      -2.718   4.763  -7.831  1.00 10.00      A   
ATOM   1302  O   VAL A 136      -2.861   3.540  -7.854  1.00 10.00      A   
ATOM   1303  N   LEU A 137      -1.541   5.353  -7.925  1.00 10.00      A   
ATOM   1304  HN  LEU A 137      -1.499   6.338  -7.926  1.00 10.00      A   
ATOM   1305  CA  LEU A 137      -0.308   4.598  -8.020  1.00 10.00      A   
ATOM   1306  CB  LEU A 137       0.441   4.938  -9.312  1.00 10.00      A   
ATOM   1307  CG  LEU A 137      -0.280   4.610 -10.624  1.00 10.00      A   
ATOM   1308  CD1 LEU A 137       0.584   4.983 -11.818  1.00 10.00      A   
ATOM   1309  CD2 LEU A 137      -0.675   3.139 -10.676  1.00 10.00      A   
ATOM   1310  C   LEU A 137       0.566   4.897  -6.812  1.00 10.00      A   
ATOM   1311  O   LEU A 137       1.174   5.964  -6.723  1.00 10.00      A   
ATOM   1312  N   SER A 138       0.601   3.969  -5.873  1.00 10.00      A   
ATOM   1313  HN  SER A 138       0.070   3.149  -5.989  1.00 10.00      A   
ATOM   1314  CA  SER A 138       1.401   4.129  -4.669  1.00 10.00      A   
ATOM   1315  CB  SER A 138       0.541   3.873  -3.434  1.00 10.00      A   
ATOM   1316  OG  SER A 138      -0.736   4.462  -3.603  1.00 10.00      A   
ATOM   1317  HG  SER A 138      -0.683   5.134  -4.289  1.00 10.00      A   
ATOM   1318  C   SER A 138       2.599   3.189  -4.697  1.00 10.00      A   
ATOM   1319  O   SER A 138       2.443   1.988  -4.927  1.00 10.00      A   
ATOM   1320  N   SER A 139       3.785   3.753  -4.495  1.00 10.00      A   
ATOM   1321  HN  SER A 139       3.824   4.723  -4.339  1.00 10.00      A   
ATOM   1322  CA  SER A 139       5.035   2.989  -4.494  1.00 10.00      A   
ATOM   1323  CB  SER A 139       5.100   2.047  -3.288  1.00 10.00      A   
ATOM   1324  OG  SER A 139       5.044   2.772  -2.069  1.00 10.00      A   
ATOM   1325  HG  SER A 139       5.903   2.725  -1.632  1.00 10.00      A   
ATOM   1326  C   SER A 139       5.245   2.232  -5.810  1.00 10.00      A   
ATOM   1327  O   SER A 139       5.793   1.128  -5.832  1.00 10.00      A   
ATOM   1328  N   CYS A 140       4.809   2.833  -6.905  1.00 10.00      A   
ATOM   1329  HN  CYS A 140       4.387   3.722  -6.833  1.00 10.00      A   
ATOM   1330  CA  CYS A 140       4.951   2.219  -8.217  1.00 10.00      A   
ATOM   1331  CB  CYS A 140       3.665   2.380  -9.028  1.00 10.00      A   
ATOM   1332  SG  CYS A 140       2.211   1.624  -8.264  1.00 10.00      A   
ATOM   1333  HG  CYS A 140       2.017   2.214  -7.091  1.00 10.00      A   
ATOM   1334  C   CYS A 140       6.132   2.825  -8.962  1.00 10.00      A   
ATOM   1335  O   CYS A 140       6.445   4.000  -8.792  1.00 10.00      A   
ATOM   1336  N   GLU A 141       6.793   2.025  -9.776  1.00 10.00      A   
ATOM   1337  HN  GLU A 141       6.499   1.093  -9.884  1.00 10.00      A   
ATOM   1338  CA  GLU A 141       7.944   2.496 -10.531  1.00 10.00      A   
ATOM   1339  CB  GLU A 141       9.248   2.234  -9.764  1.00 10.00      A   
ATOM   1340  CG  GLU A 141       9.244   0.964  -8.924  1.00 10.00      A   
ATOM   1341  CD  GLU A 141       9.995  -0.182  -9.571  1.00 10.00      A   
ATOM   1342  OE1 GLU A 141      11.206  -0.035  -9.838  1.00 10.00      A   
ATOM   1343  OE2 GLU A 141       9.387  -1.250  -9.787  1.00 10.00      A   
ATOM   1344  C   GLU A 141       7.990   1.852 -11.908  1.00 10.00      A   
ATOM   1345  O   GLU A 141       7.272   0.888 -12.171  1.00 10.00      A   
ATOM   1346  N   GLY A 142       8.820   2.399 -12.784  1.00 10.00      A   
ATOM   1347  HN  GLY A 142       9.360   3.175 -12.515  1.00 10.00      A   
ATOM   1348  CA  GLY A 142       8.945   1.855 -14.122  1.00 10.00      A   
ATOM   1349  C   GLY A 142       8.395   2.777 -15.193  1.00 10.00      A   
ATOM   1350  O   GLY A 142       8.622   2.553 -16.380  1.00 10.00      A   
ATOM   1351  N   PHE A 143       7.688   3.820 -14.784  1.00 10.00      A   
ATOM   1352  HN  PHE A 143       7.553   3.958 -13.825  1.00 10.00      A   
ATOM   1353  CA  PHE A 143       7.107   4.767 -15.735  1.00 10.00      A   
ATOM   1354  CB  PHE A 143       5.592   4.918 -15.531  1.00 10.00      A   
ATOM   1355  CG  PHE A 143       5.176   5.368 -14.155  1.00 10.00      A   
ATOM   1356  CD1 PHE A 143       4.690   6.647 -13.950  1.00 10.00      A   
ATOM   1357  CD2 PHE A 143       5.259   4.512 -13.069  1.00 10.00      A   
ATOM   1358  CE1 PHE A 143       4.295   7.065 -12.694  1.00 10.00      A   
ATOM   1359  CE2 PHE A 143       4.869   4.925 -11.809  1.00 10.00      A   
ATOM   1360  CZ  PHE A 143       4.385   6.203 -11.620  1.00 10.00      A   
ATOM   1361  C   PHE A 143       7.801   6.123 -15.688  1.00 10.00      A   
ATOM   1362  O   PHE A 143       8.453   6.475 -14.698  1.00 10.00      A   
ATOM   1363  N   SER A 144       7.660   6.876 -16.766  1.00 10.00      A   
ATOM   1364  HN  SER A 144       7.125   6.536 -17.525  1.00 10.00      A   
ATOM   1365  CA  SER A 144       8.268   8.189 -16.867  1.00 10.00      A   
ATOM   1366  CB  SER A 144       9.215   8.224 -18.067  1.00 10.00      A   
ATOM   1367  OG  SER A 144       8.530   7.935 -19.281  1.00 10.00      A   
ATOM   1368  HG  SER A 144       7.912   7.192 -19.143  1.00 10.00      A   
ATOM   1369  C   SER A 144       7.206   9.276 -17.004  1.00 10.00      A   
ATOM   1370  O   SER A 144       6.009   9.015 -16.850  1.00 10.00      A   
ATOM   1371  N   THR A 145       7.639  10.493 -17.307  1.00 10.00      A   
ATOM   1372  HN  THR A 145       8.602  10.650 -17.415  1.00 10.00      A   
ATOM   1373  CA  THR A 145       6.721  11.606 -17.474  1.00 10.00      A   
ATOM   1374  CB  THR A 145       7.458  12.953 -17.354  1.00 10.00      A   
ATOM   1375  OG1 THR A 145       8.748  12.847 -17.976  1.00 10.00      A   
ATOM   1376  HG1 THR A 145       8.642  12.865 -18.939  1.00 10.00      A   
ATOM   1377  CG2 THR A 145       7.643  13.313 -15.889  1.00 10.00      A   
ATOM   1378  C   THR A 145       6.002  11.516 -18.822  1.00 10.00      A   
ATOM   1379  O   THR A 145       5.087  12.291 -19.109  1.00 10.00      A   
ATOM   1380  N   ASP A 146       6.424  10.557 -19.644  1.00 10.00      A   
ATOM   1381  HN  ASP A 146       7.152   9.970 -19.354  1.00 10.00      A   
ATOM   1382  CA  ASP A 146       5.830  10.349 -20.958  1.00 10.00      A   
ATOM   1383  CB  ASP A 146       6.686   9.394 -21.793  1.00 10.00      A   
ATOM   1384  CG  ASP A 146       7.409  10.087 -22.932  1.00 10.00      A   
ATOM   1385  OD1 ASP A 146       7.020  11.215 -23.302  1.00 10.00      A   
ATOM   1386  OD2 ASP A 146       8.381   9.509 -23.464  1.00 10.00      A   
ATOM   1387  C   ASP A 146       4.424   9.792 -20.814  1.00 10.00      A   
ATOM   1388  O   ASP A 146       3.466  10.338 -21.368  1.00 10.00      A   
ATOM   1389  N   GLY A 147       4.301   8.712 -20.051  1.00 10.00      A   
ATOM   1390  HN  GLY A 147       5.104   8.312 -19.642  1.00 10.00      A   
ATOM   1391  CA  GLY A 147       3.003   8.101 -19.833  1.00 10.00      A   
ATOM   1392  C   GLY A 147       2.038   9.050 -19.157  1.00 10.00      A   
ATOM   1393  O   GLY A 147       0.840   9.032 -19.438  1.00 10.00      A   
ATOM   1394  N   LEU A 148       2.569   9.889 -18.271  1.00 10.00      A   
ATOM   1395  HN  LEU A 148       3.532   9.845 -18.096  1.00 10.00      A   
ATOM   1396  CA  LEU A 148       1.760  10.862 -17.551  1.00 10.00      A   
ATOM   1397  CB  LEU A 148       2.609  11.604 -16.513  1.00 10.00      A   
ATOM   1398  CG  LEU A 148       3.233  10.747 -15.408  1.00 10.00      A   
ATOM   1399  CD1 LEU A 148       4.118  11.598 -14.515  1.00 10.00      A   
ATOM   1400  CD2 LEU A 148       2.158  10.043 -14.591  1.00 10.00      A   
ATOM   1401  C   LEU A 148       1.121  11.855 -18.519  1.00 10.00      A   
ATOM   1402  O   LEU A 148      -0.038  12.240 -18.359  1.00 10.00      A   
ATOM   1403  N   ALA A 149       1.879  12.250 -19.534  1.00 10.00      A   
ATOM   1404  HN  ALA A 149       2.789  11.896 -19.613  1.00 10.00      A   
ATOM   1405  CA  ALA A 149       1.393  13.191 -20.537  1.00 10.00      A   
ATOM   1406  CB  ALA A 149       2.532  13.647 -21.436  1.00 10.00      A   
ATOM   1407  C   ALA A 149       0.280  12.556 -21.364  1.00 10.00      A   
ATOM   1408  O   ALA A 149      -0.713  13.203 -21.691  1.00 10.00      A   
ATOM   1409  N   ALA A 150       0.454  11.280 -21.687  1.00 10.00      A   
ATOM   1410  HN  ALA A 150       1.272  10.822 -21.398  1.00 10.00      A   
ATOM   1411  CA  ALA A 150      -0.536  10.545 -22.468  1.00 10.00      A   
ATOM   1412  CB  ALA A 150      -0.040   9.142 -22.782  1.00 10.00      A   
ATOM   1413  C   ALA A 150      -1.867  10.491 -21.730  1.00 10.00      A   
ATOM   1414  O   ALA A 150      -2.928  10.670 -22.325  1.00 10.00      A   
ATOM   1415  N   ILE A 151      -1.797  10.253 -20.427  1.00 10.00      A   
ATOM   1416  HN  ILE A 151      -0.915  10.112 -20.015  1.00 10.00      A   
ATOM   1417  CA  ILE A 151      -2.988  10.188 -19.590  1.00 10.00      A   
ATOM   1418  CB  ILE A 151      -2.642   9.707 -18.156  1.00 10.00      A   
ATOM   1419  CG1 ILE A 151      -2.114   8.270 -18.171  1.00 10.00      A   
ATOM   1420  CG2 ILE A 151      -3.836   9.824 -17.214  1.00 10.00      A   
ATOM   1421  CD1 ILE A 151      -3.125   7.246 -18.644  1.00 10.00      A   
ATOM   1422  C   ILE A 151      -3.650  11.561 -19.512  1.00 10.00      A   
ATOM   1423  O   ILE A 151      -4.848  11.701 -19.756  1.00 10.00      A   
ATOM   1424  N   ALA A 152      -2.847  12.572 -19.212  1.00 10.00      A   
ATOM   1425  HN  ALA A 152      -1.888  12.394 -19.073  1.00 10.00      A   
ATOM   1426  CA  ALA A 152      -3.328  13.940 -19.072  1.00 10.00      A   
ATOM   1427  CB  ALA A 152      -2.170  14.847 -18.694  1.00 10.00      A   
ATOM   1428  C   ALA A 152      -4.021  14.470 -20.328  1.00 10.00      A   
ATOM   1429  O   ALA A 152      -5.022  15.183 -20.239  1.00 10.00      A   
ATOM   1430  N   ALA A 153      -3.500  14.108 -21.492  1.00 10.00      A   
ATOM   1431  HN  ALA A 153      -2.721  13.511 -21.502  1.00 10.00      A   
ATOM   1432  CA  ALA A 153      -4.043  14.585 -22.759  1.00 10.00      A   
ATOM   1433  CB  ALA A 153      -2.929  14.767 -23.772  1.00 10.00      A   
ATOM   1434  C   ALA A 153      -5.141  13.700 -23.338  1.00 10.00      A   
ATOM   1435  O   ALA A 153      -5.694  14.022 -24.393  1.00 10.00      A   
ATOM   1436  N   THR A 154      -5.469  12.600 -22.674  1.00 10.00      A   
ATOM   1437  HN  THR A 154      -5.012  12.380 -21.832  1.00 10.00      A   
ATOM   1438  CA  THR A 154      -6.504  11.712 -23.194  1.00 10.00      A   
ATOM   1439  CB  THR A 154      -5.931  10.357 -23.646  1.00 10.00      A   
ATOM   1440  OG1 THR A 154      -4.669  10.565 -24.304  1.00 10.00      A   
ATOM   1441  HG1 THR A 154      -3.992  10.770 -23.639  1.00 10.00      A   
ATOM   1442  CG2 THR A 154      -6.892   9.675 -24.609  1.00 10.00      A   
ATOM   1443  C   THR A 154      -7.648  11.495 -22.203  1.00 10.00      A   
ATOM   1444  O   THR A 154      -8.820  11.552 -22.577  1.00 10.00      A   
ATOM   1445  N   CYS A 155      -7.306  11.251 -20.946  1.00 10.00      A   
ATOM   1446  HN  CYS A 155      -6.356  11.232 -20.699  1.00 10.00      A   
ATOM   1447  CA  CYS A 155      -8.302  11.016 -19.916  1.00 10.00      A   
ATOM   1448  CB  CYS A 155      -7.660  10.331 -18.712  1.00 10.00      A   
ATOM   1449  SG  CYS A 155      -6.716   8.852 -19.150  1.00 10.00      A   
ATOM   1450  HG  CYS A 155      -7.501   8.079 -19.889  1.00 10.00      A   
ATOM   1451  C   CYS A 155      -8.990  12.317 -19.511  1.00 10.00      A   
ATOM   1452  O   CYS A 155      -8.535  13.034 -18.622  1.00 10.00      A   
ATOM   1453  N   ARG A 156     -10.083  12.620 -20.193  1.00 10.00      A   
ATOM   1454  HN  ARG A 156     -10.385  12.005 -20.897  1.00 10.00      A   
ATOM   1455  CA  ARG A 156     -10.847  13.831 -19.938  1.00 10.00      A   
ATOM   1456  CB  ARG A 156     -11.638  14.223 -21.186  1.00 10.00      A   
ATOM   1457  CG  ARG A 156     -12.321  13.050 -21.871  1.00 10.00      A   
ATOM   1458  CD  ARG A 156     -13.129  13.499 -23.077  1.00 10.00      A   
ATOM   1459  NE  ARG A 156     -14.451  13.997 -22.700  1.00 10.00      A   
ATOM   1460  HE  ARG A 156     -14.588  14.250 -21.759  1.00 10.00      A   
ATOM   1461  CZ  ARG A 156     -15.465  14.128 -23.559  1.00 10.00      A   
ATOM   1462  NH1 ARG A 156     -15.309  13.802 -24.836  1.00 10.00      A   
ATOM   1463 HH11 ARG A 156     -16.104  13.903 -25.504  1.00 10.00      A   
ATOM   1464 HH12 ARG A 156     -14.392  13.444 -25.180  1.00 10.00      A   
ATOM   1465  NH2 ARG A 156     -16.635  14.587 -23.134  1.00 10.00      A   
ATOM   1466 HH21 ARG A 156     -16.768  14.849 -22.133  1.00 10.00      A   
ATOM   1467 HH22 ARG A 156     -17.432  14.686 -23.805  1.00 10.00      A   
ATOM   1468  C   ARG A 156     -11.796  13.654 -18.759  1.00 10.00      A   
ATOM   1469  O   ARG A 156     -12.342  14.631 -18.245  1.00 10.00      A   
ATOM   1470  N   ASN A 157     -11.998  12.410 -18.339  1.00 10.00      A   
ATOM   1471  HN  ASN A 157     -11.549  11.667 -18.799  1.00 10.00      A   
ATOM   1472  CA  ASN A 157     -12.883  12.120 -17.215  1.00 10.00      A   
ATOM   1473  CB  ASN A 157     -13.725  10.875 -17.504  1.00 10.00      A   
ATOM   1474  CG  ASN A 157     -15.195  11.072 -17.186  1.00 10.00      A   
ATOM   1475  OD1 ASN A 157     -15.569  11.899 -16.352  1.00 10.00      A   
ATOM   1476  ND2 ASN A 157     -16.044  10.311 -17.858  1.00 10.00      A   
ATOM   1477 HD21 ASN A 157     -15.680   9.678 -18.513  1.00 10.00      A   
ATOM   1478 HD22 ASN A 157     -17.003  10.412 -17.677  1.00 10.00      A   
ATOM   1479  C   ASN A 157     -12.084  11.917 -15.936  1.00 10.00      A   
ATOM   1480  O   ASN A 157     -12.630  11.537 -14.900  1.00 10.00      A   
ATOM   1481  N   LEU A 158     -10.786  12.173 -16.020  1.00 10.00      A   
ATOM   1482  HN  LEU A 158     -10.419  12.475 -16.872  1.00 10.00      A   
ATOM   1483  CA  LEU A 158      -9.896  12.017 -14.881  1.00 10.00      A   
ATOM   1484  CB  LEU A 158      -8.438  12.212 -15.305  1.00 10.00      A   
ATOM   1485  CG  LEU A 158      -7.376  11.937 -14.232  1.00 10.00      A   
ATOM   1486  CD1 LEU A 158      -7.338  10.459 -13.873  1.00 10.00      A   
ATOM   1487  CD2 LEU A 158      -6.006  12.416 -14.690  1.00 10.00      A   
ATOM   1488  C   LEU A 158     -10.260  12.990 -13.769  1.00 10.00      A   
ATOM   1489  O   LEU A 158     -10.443  14.184 -14.006  1.00 10.00      A   
ATOM   1490  N   LYS A 159     -10.369  12.469 -12.560  1.00 10.00      A   
ATOM   1491  HN  LYS A 159     -10.214  11.504 -12.443  1.00 10.00      A   
ATOM   1492  CA  LYS A 159     -10.719  13.275 -11.403  1.00 10.00      A   
ATOM   1493  CB  LYS A 159     -12.080  12.838 -10.848  1.00 10.00      A   
ATOM   1494  CG  LYS A 159     -13.214  12.880 -11.858  1.00 10.00      A   
ATOM   1495  CD  LYS A 159     -14.453  12.172 -11.328  1.00 10.00      A   
ATOM   1496  CE  LYS A 159     -15.087  12.943 -10.183  1.00 10.00      A   
ATOM   1497  NZ  LYS A 159     -16.053  12.108  -9.422  1.00 10.00      A   
ATOM   1498  HZ1 LYS A 159     -15.552  11.338  -8.937  1.00 10.00      A   
ATOM   1499  HZ2 LYS A 159     -16.759  11.695 -10.062  1.00 10.00      A   
ATOM   1500  HZ3 LYS A 159     -16.549  12.687  -8.715  1.00 10.00      A   
ATOM   1501  C   LYS A 159      -9.661  13.154 -10.313  1.00 10.00      A   
ATOM   1502  O   LYS A 159      -9.299  14.144  -9.670  1.00 10.00      A   
ATOM   1503  N   GLU A 160      -9.167  11.939 -10.106  1.00 10.00      A   
ATOM   1504  HN  GLU A 160      -9.479  11.189 -10.660  1.00 10.00      A   
ATOM   1505  CA  GLU A 160      -8.162  11.692  -9.085  1.00 10.00      A   
ATOM   1506  CB  GLU A 160      -8.711  10.771  -7.999  1.00 10.00      A   
ATOM   1507  CG  GLU A 160      -9.701  11.429  -7.057  1.00 10.00      A   
ATOM   1508  CD  GLU A 160     -10.113  10.501  -5.937  1.00 10.00      A   
ATOM   1509  OE1 GLU A 160     -11.320  10.202  -5.820  1.00 10.00      A   
ATOM   1510  OE2 GLU A 160      -9.231  10.065  -5.168  1.00 10.00      A   
ATOM   1511  C   GLU A 160      -6.906  11.081  -9.674  1.00 10.00      A   
ATOM   1512  O   GLU A 160      -6.957  10.041 -10.333  1.00 10.00      A   
ATOM   1513  N   LEU A 161      -5.785  11.737  -9.437  1.00 10.00      A   
ATOM   1514  HN  LEU A 161      -5.822  12.575  -8.919  1.00 10.00      A   
ATOM   1515  CA  LEU A 161      -4.500  11.259  -9.915  1.00 10.00      A   
ATOM   1516  CB  LEU A 161      -4.025  12.078 -11.115  1.00 10.00      A   
ATOM   1517  CG  LEU A 161      -2.718  11.626 -11.771  1.00 10.00      A   
ATOM   1518  CD1 LEU A 161      -2.800  10.168 -12.188  1.00 10.00      A   
ATOM   1519  CD2 LEU A 161      -2.395  12.504 -12.969  1.00 10.00      A   
ATOM   1520  C   LEU A 161      -3.478  11.308  -8.784  1.00 10.00      A   
ATOM   1521  O   LEU A 161      -2.864  12.347  -8.526  1.00 10.00      A   
ATOM   1522  N   ASP A 162      -3.322  10.184  -8.096  1.00 10.00      A   
ATOM   1523  HN  ASP A 162      -3.842   9.387  -8.355  1.00 10.00      A   
ATOM   1524  CA  ASP A 162      -2.395  10.089  -6.976  1.00 10.00      A   
ATOM   1525  CB  ASP A 162      -3.108   9.553  -5.732  1.00 10.00      A   
ATOM   1526  CG  ASP A 162      -2.204   9.472  -4.517  1.00 10.00      A   
ATOM   1527  OD1 ASP A 162      -1.242  10.264  -4.426  1.00 10.00      A   
ATOM   1528  OD2 ASP A 162      -2.458   8.628  -3.638  1.00 10.00      A   
ATOM   1529  C   ASP A 162      -1.214   9.198  -7.322  1.00 10.00      A   
ATOM   1530  O   ASP A 162      -1.386   8.076  -7.799  1.00 10.00      A   
ATOM   1531  N   LEU A 163      -0.019   9.701  -7.076  1.00 10.00      A   
ATOM   1532  HN  LEU A 163       0.050  10.596  -6.681  1.00 10.00      A   
ATOM   1533  CA  LEU A 163       1.196   8.962  -7.368  1.00 10.00      A   
ATOM   1534  CB  LEU A 163       1.916   9.595  -8.569  1.00 10.00      A   
ATOM   1535  CG  LEU A 163       1.097   9.785  -9.848  1.00 10.00      A   
ATOM   1536  CD1 LEU A 163       1.796  10.755 -10.785  1.00 10.00      A   
ATOM   1537  CD2 LEU A 163       0.865   8.454 -10.542  1.00 10.00      A   
ATOM   1538  C   LEU A 163       2.124   8.979  -6.155  1.00 10.00      A   
ATOM   1539  O   LEU A 163       3.344   9.010  -6.301  1.00 10.00      A   
ATOM   1540  N   ARG A 164       1.541   8.948  -4.961  1.00 10.00      A   
ATOM   1541  HN  ARG A 164       0.562   8.895  -4.905  1.00 10.00      A   
ATOM   1542  CA  ARG A 164       2.321   8.991  -3.726  1.00 10.00      A   
ATOM   1543  CB  ARG A 164       1.419   9.079  -2.493  1.00 10.00      A   
ATOM   1544  CG  ARG A 164       0.585   7.840  -2.220  1.00 10.00      A   
ATOM   1545  CD  ARG A 164      -0.584   8.178  -1.314  1.00 10.00      A   
ATOM   1546  NE  ARG A 164      -1.058   7.024  -0.558  1.00 10.00      A   
ATOM   1547  HE  ARG A 164      -0.533   6.760   0.231  1.00 10.00      A   
ATOM   1548  CZ  ARG A 164      -2.144   6.325  -0.872  1.00 10.00      A   
ATOM   1549  NH1 ARG A 164      -2.872   6.664  -1.934  1.00 10.00      A   
ATOM   1550 HH11 ARG A 164      -2.590   7.486  -2.534  1.00 10.00      A   
ATOM   1551 HH12 ARG A 164      -3.730   6.122  -2.180  1.00 10.00      A   
ATOM   1552  NH2 ARG A 164      -2.505   5.297  -0.119  1.00 10.00      A   
ATOM   1553 HH21 ARG A 164      -3.353   4.741  -0.360  1.00 10.00      A   
ATOM   1554 HH22 ARG A 164      -1.941   5.039   0.718  1.00 10.00      A   
ATOM   1555  C   ARG A 164       3.325   7.845  -3.594  1.00 10.00      A   
ATOM   1556  O   ARG A 164       3.020   6.687  -3.893  1.00 10.00      A   
ATOM   1557  N   GLU A 165       4.539   8.210  -3.172  1.00 10.00      A   
ATOM   1558  HN  GLU A 165       4.701   9.164  -2.998  1.00 10.00      A   
ATOM   1559  CA  GLU A 165       5.641   7.270  -2.947  1.00 10.00      A   
ATOM   1560  CB  GLU A 165       5.345   6.318  -1.785  1.00 10.00      A   
ATOM   1561  CG  GLU A 165       5.526   6.947  -0.412  1.00 10.00      A   
ATOM   1562  CD  GLU A 165       4.494   8.013  -0.112  1.00 10.00      A   
ATOM   1563  OE1 GLU A 165       3.338   7.653   0.187  1.00 10.00      A   
ATOM   1564  OE2 GLU A 165       4.833   9.217  -0.175  1.00 10.00      A   
ATOM   1565  C   GLU A 165       6.060   6.497  -4.193  1.00 10.00      A   
ATOM   1566  O   GLU A 165       6.797   5.518  -4.103  1.00 10.00      A   
ATOM   1567  N   SER A 166       5.610   6.940  -5.355  1.00 10.00      A   
ATOM   1568  HN  SER A 166       5.032   7.732  -5.379  1.00 10.00      A   
ATOM   1569  CA  SER A 166       5.956   6.271  -6.597  1.00 10.00      A   
ATOM   1570  CB  SER A 166       4.790   6.327  -7.583  1.00 10.00      A   
ATOM   1571  OG  SER A 166       3.758   5.442  -7.181  1.00 10.00      A   
ATOM   1572  HG  SER A 166       2.959   5.950  -6.979  1.00 10.00      A   
ATOM   1573  C   SER A 166       7.213   6.870  -7.211  1.00 10.00      A   
ATOM   1574  O   SER A 166       7.458   8.069  -7.105  1.00 10.00      A   
ATOM   1575  N   ASP A 167       8.012   6.031  -7.845  1.00 10.00      A   
ATOM   1576  HN  ASP A 167       7.761   5.084  -7.912  1.00 10.00      A   
ATOM   1577  CA  ASP A 167       9.236   6.488  -8.475  1.00 10.00      A   
ATOM   1578  CB  ASP A 167      10.377   5.493  -8.255  1.00 10.00      A   
ATOM   1579  CG  ASP A 167      11.691   5.987  -8.829  1.00 10.00      A   
ATOM   1580  OD1 ASP A 167      12.171   7.050  -8.384  1.00 10.00      A   
ATOM   1581  OD2 ASP A 167      12.250   5.314  -9.718  1.00 10.00      A   
ATOM   1582  C   ASP A 167       9.005   6.700  -9.959  1.00 10.00      A   
ATOM   1583  O   ASP A 167       8.829   5.745 -10.716  1.00 10.00      A   
ATOM   1584  N   VAL A 168       8.982   7.951 -10.370  1.00 10.00      A   
ATOM   1585  HN  VAL A 168       9.118   8.674  -9.720  1.00 10.00      A   
ATOM   1586  CA  VAL A 168       8.766   8.284 -11.764  1.00 10.00      A   
ATOM   1587  CB  VAL A 168       7.690   9.380 -11.918  1.00 10.00      A   
ATOM   1588  CG1 VAL A 168       7.195   9.451 -13.354  1.00 10.00      A   
ATOM   1589  CG2 VAL A 168       6.534   9.152 -10.953  1.00 10.00      A   
ATOM   1590  C   VAL A 168      10.062   8.786 -12.379  1.00 10.00      A   
ATOM   1591  O   VAL A 168      10.824   9.507 -11.731  1.00 10.00      A   
ATOM   1592  N   ASP A 169      10.330   8.376 -13.609  1.00 10.00      A   
ATOM   1593  HN  ASP A 169       9.711   7.753 -14.053  1.00 10.00      A   
ATOM   1594  CA  ASP A 169      11.529   8.816 -14.307  1.00 10.00      A   
ATOM   1595  CB  ASP A 169      11.844   7.909 -15.500  1.00 10.00      A   
ATOM   1596  CG  ASP A 169      12.367   6.549 -15.088  1.00 10.00      A   
ATOM   1597  OD1 ASP A 169      13.459   6.481 -14.493  1.00 10.00      A   
ATOM   1598  OD2 ASP A 169      11.691   5.540 -15.360  1.00 10.00      A   
ATOM   1599  C   ASP A 169      11.359  10.258 -14.768  1.00 10.00      A   
ATOM   1600  O   ASP A 169      10.673  10.527 -15.759  1.00 10.00      A   
ATOM   1601  N   ASP A 170      11.954  11.178 -14.021  1.00 10.00      A   
ATOM   1602  HN  ASP A 170      12.455  10.892 -13.232  1.00 10.00      A   
ATOM   1603  CA  ASP A 170      11.873  12.600 -14.333  1.00 10.00      A   
ATOM   1604  CB  ASP A 170      12.527  13.448 -13.234  1.00 10.00      A   
ATOM   1605  CG  ASP A 170      11.750  13.467 -11.933  1.00 10.00      A   
ATOM   1606  OD1 ASP A 170      10.805  14.273 -11.809  1.00 10.00      A   
ATOM   1607  OD2 ASP A 170      12.101  12.691 -11.020  1.00 10.00      A   
ATOM   1608  C   ASP A 170      12.525  12.915 -15.671  1.00 10.00      A   
ATOM   1609  O   ASP A 170      13.753  12.965 -15.782  1.00 10.00      A   
ATOM   1610  N   VAL A 171      11.700  13.115 -16.688  1.00 10.00      A   
ATOM   1611  HN  VAL A 171      10.735  13.031 -16.542  1.00 10.00      A   
ATOM   1612  CA  VAL A 171      12.190  13.445 -18.018  1.00 10.00      A   
ATOM   1613  CB  VAL A 171      11.550  12.557 -19.116  1.00 10.00      A   
ATOM   1614  CG1 VAL A 171      12.026  12.977 -20.500  1.00 10.00      A   
ATOM   1615  CG2 VAL A 171      11.851  11.082 -18.876  1.00 10.00      A   
ATOM   1616  C   VAL A 171      11.911  14.917 -18.316  1.00 10.00      A   
ATOM   1617  O   VAL A 171      12.822  15.680 -18.640  1.00 10.00      A   
ATOM   1618  N   SER A 172      10.646  15.311 -18.204  1.00 10.00      A   
ATOM   1619  HN  SER A 172       9.960  14.654 -17.954  1.00 10.00      A   
ATOM   1620  CA  SER A 172      10.235  16.689 -18.447  1.00 10.00      A   
ATOM   1621  CB  SER A 172      10.041  16.933 -19.950  1.00 10.00      A   
ATOM   1622  OG  SER A 172      11.275  16.844 -20.646  1.00 10.00      A   
ATOM   1623  HG  SER A 172      11.906  16.344 -20.113  1.00 10.00      A   
ATOM   1624  C   SER A 172       8.942  16.993 -17.689  1.00 10.00      A   
ATOM   1625  O   SER A 172       8.037  16.163 -17.638  1.00 10.00      A   
ATOM   1626  N   GLY A 173       8.862  18.182 -17.100  1.00 10.00      A   
ATOM   1627  HN  GLY A 173       9.615  18.807 -17.178  1.00 10.00      A   
ATOM   1628  CA  GLY A 173       7.677  18.574 -16.348  1.00 10.00      A   
ATOM   1629  C   GLY A 173       6.673  19.315 -17.209  1.00 10.00      A   
ATOM   1630  O   GLY A 173       5.906  20.149 -16.722  1.00 10.00      A   
ATOM   1631  N   HIS A 174       6.664  18.995 -18.489  1.00 10.00      A   
ATOM   1632  HN  HIS A 174       7.277  18.301 -18.813  1.00 10.00      A   
ATOM   1633  CA  HIS A 174       5.753  19.635 -19.423  1.00 10.00      A   
ATOM   1634  CB  HIS A 174       6.455  19.890 -20.764  1.00 10.00      A   
ATOM   1635  CG  HIS A 174       5.661  20.716 -21.733  1.00 10.00      A   
ATOM   1636  ND1 HIS A 174       5.516  22.076 -21.566  1.00 10.00      A   
ATOM   1637  CD2 HIS A 174       4.989  20.329 -22.848  1.00 10.00      A   
ATOM   1638  CE1 HIS A 174       4.765  22.486 -22.573  1.00 10.00      A   
ATOM   1639  NE2 HIS A 174       4.423  21.465 -23.371  1.00 10.00      A   
ATOM   1640  HE2 HIS A 174       3.870  21.517 -24.181  1.00 10.00      A   
ATOM   1641  C   HIS A 174       4.494  18.787 -19.608  1.00 10.00      A   
ATOM   1642  O   HIS A 174       3.537  19.207 -20.253  1.00 10.00      A   
ATOM   1643  N   TRP A 175       4.491  17.603 -19.003  1.00 10.00      A   
ATOM   1644  HN  TRP A 175       5.280  17.331 -18.490  1.00 10.00      A   
ATOM   1645  CA  TRP A 175       3.352  16.691 -19.094  1.00 10.00      A   
ATOM   1646  CB  TRP A 175       3.664  15.368 -18.379  1.00 10.00      A   
ATOM   1647  CG  TRP A 175       3.852  15.506 -16.895  1.00 10.00      A   
ATOM   1648  CD1 TRP A 175       5.004  15.835 -16.237  1.00 10.00      A   
ATOM   1649  CD2 TRP A 175       2.854  15.317 -15.885  1.00 10.00      A   
ATOM   1650  NE1 TRP A 175       4.783  15.867 -14.882  1.00 10.00      A   
ATOM   1651  HE1 TRP A 175       5.458  16.078 -14.199  1.00 10.00      A   
ATOM   1652  CE2 TRP A 175       3.470  15.553 -14.641  1.00 10.00      A   
ATOM   1653  CE3 TRP A 175       1.500  14.972 -15.913  1.00 10.00      A   
ATOM   1654  CZ2 TRP A 175       2.774  15.457 -13.438  1.00 10.00      A   
ATOM   1655  CZ3 TRP A 175       0.814  14.877 -14.719  1.00 10.00      A   
ATOM   1656  CH2 TRP A 175       1.451  15.118 -13.497  1.00 10.00      A   
ATOM   1657  C   TRP A 175       2.089  17.327 -18.511  1.00 10.00      A   
ATOM   1658  O   TRP A 175       0.973  16.983 -18.892  1.00 10.00      A   
ATOM   1659  N   LEU A 176       2.277  18.272 -17.598  1.00 10.00      A   
ATOM   1660  HN  LEU A 176       3.188  18.517 -17.351  1.00 10.00      A   
ATOM   1661  CA  LEU A 176       1.164  18.957 -16.960  1.00 10.00      A   
ATOM   1662  CB  LEU A 176       1.655  19.723 -15.733  1.00 10.00      A   
ATOM   1663  CG  LEU A 176       0.592  20.077 -14.692  1.00 10.00      A   
ATOM   1664  CD1 LEU A 176       0.133  18.834 -13.945  1.00 10.00      A   
ATOM   1665  CD2 LEU A 176       1.112  21.131 -13.728  1.00 10.00      A   
ATOM   1666  C   LEU A 176       0.487  19.915 -17.935  1.00 10.00      A   
ATOM   1667  O   LEU A 176      -0.683  20.265 -17.769  1.00 10.00      A   
ATOM   1668  N   SER A 177       1.224  20.320 -18.963  1.00 10.00      A   
ATOM   1669  HN  SER A 177       2.145  19.991 -19.057  1.00 10.00      A   
ATOM   1670  CA  SER A 177       0.704  21.234 -19.965  1.00 10.00      A   
ATOM   1671  CB  SER A 177       1.858  21.964 -20.657  1.00 10.00      A   
ATOM   1672  OG  SER A 177       2.902  22.251 -19.735  1.00 10.00      A   
ATOM   1673  HG  SER A 177       3.753  22.180 -20.184  1.00 10.00      A   
ATOM   1674  C   SER A 177      -0.145  20.483 -20.991  1.00 10.00      A   
ATOM   1675  O   SER A 177      -0.805  21.091 -21.835  1.00 10.00      A   
ATOM   1676  N   HIS A 178      -0.126  19.154 -20.906  1.00 10.00      A   
ATOM   1677  HN  HIS A 178       0.420  18.727 -20.212  1.00 10.00      A   
ATOM   1678  CA  HIS A 178      -0.897  18.317 -21.817  1.00 10.00      A   
ATOM   1679  CB  HIS A 178      -0.374  16.877 -21.825  1.00 10.00      A   
ATOM   1680  CG  HIS A 178       0.659  16.606 -22.881  1.00 10.00      A   
ATOM   1681  ND1 HIS A 178       0.416  15.730 -23.913  1.00 10.00      A   
ATOM   1682  CD2 HIS A 178       1.911  17.116 -23.019  1.00 10.00      A   
ATOM   1683  CE1 HIS A 178       1.512  15.723 -24.653  1.00 10.00      A   
ATOM   1684  NE2 HIS A 178       2.441  16.545 -24.150  1.00 10.00      A   
ATOM   1685  HE2 HIS A 178       3.336  16.712 -24.524  1.00 10.00      A   
ATOM   1686  C   HIS A 178      -2.381  18.351 -21.460  1.00 10.00      A   
ATOM   1687  O   HIS A 178      -3.232  17.960 -22.262  1.00 10.00      A   
ATOM   1688  N   PHE A 179      -2.680  18.826 -20.252  1.00 10.00      A   
ATOM   1689  HN  PHE A 179      -1.955  19.123 -19.665  1.00 10.00      A   
ATOM   1690  CA  PHE A 179      -4.057  18.931 -19.787  1.00 10.00      A   
ATOM   1691  CB  PHE A 179      -4.095  19.287 -18.296  1.00 10.00      A   
ATOM   1692  CG  PHE A 179      -3.955  18.108 -17.370  1.00 10.00      A   
ATOM   1693  CD1 PHE A 179      -2.809  17.939 -16.612  1.00 10.00      A   
ATOM   1694  CD2 PHE A 179      -4.972  17.176 -17.251  1.00 10.00      A   
ATOM   1695  CE1 PHE A 179      -2.680  16.866 -15.752  1.00 10.00      A   
ATOM   1696  CE2 PHE A 179      -4.849  16.100 -16.394  1.00 10.00      A   
ATOM   1697  CZ  PHE A 179      -3.701  15.945 -15.643  1.00 10.00      A   
ATOM   1698  C   PHE A 179      -4.798  19.996 -20.590  1.00 10.00      A   
ATOM   1699  O   PHE A 179      -4.407  21.166 -20.588  1.00 10.00      A   
ATOM   1700  N   PRO A 180      -5.869  19.601 -21.294  1.00 10.00      A   
ATOM   1701  CA  PRO A 180      -6.664  20.525 -22.111  1.00 10.00      A   
ATOM   1702  CB  PRO A 180      -7.642  19.602 -22.842  1.00 10.00      A   
ATOM   1703  CG  PRO A 180      -7.751  18.408 -21.961  1.00 10.00      A   
ATOM   1704  CD  PRO A 180      -6.394  18.226 -21.350  1.00 10.00      A   
ATOM   1705  C   PRO A 180      -7.428  21.531 -21.256  1.00 10.00      A   
ATOM   1706  O   PRO A 180      -7.729  21.268 -20.089  1.00 10.00      A   
ATOM   1707  N   ASP A 181      -7.759  22.670 -21.850  1.00 10.00      A   
ATOM   1708  HN  ASP A 181      -7.503  22.806 -22.786  1.00 10.00      A   
ATOM   1709  CA  ASP A 181      -8.490  23.731 -21.156  1.00 10.00      A   
ATOM   1710  CB  ASP A 181      -8.585  24.984 -22.026  1.00 10.00      A   
ATOM   1711  CG  ASP A 181      -7.309  25.803 -22.044  1.00 10.00      A   
ATOM   1712  OD1 ASP A 181      -7.173  26.717 -21.203  1.00 10.00      A   
ATOM   1713  OD2 ASP A 181      -6.442  25.548 -22.908  1.00 10.00      A   
ATOM   1714  C   ASP A 181      -9.888  23.276 -20.756  1.00 10.00      A   
ATOM   1715  O   ASP A 181     -10.498  23.833 -19.846  1.00 10.00      A   
ATOM   1716  N   THR A 182     -10.391  22.256 -21.440  1.00 10.00      A   
ATOM   1717  HN  THR A 182      -9.864  21.858 -22.162  1.00 10.00      A   
ATOM   1718  CA  THR A 182     -11.711  21.721 -21.156  1.00 10.00      A   
ATOM   1719  CB  THR A 182     -12.249  20.947 -22.371  1.00 10.00      A   
ATOM   1720  OG1 THR A 182     -11.164  20.674 -23.274  1.00 10.00      A   
ATOM   1721  HG1 THR A 182     -11.259  21.226 -24.067  1.00 10.00      A   
ATOM   1722  CG2 THR A 182     -13.315  21.758 -23.090  1.00 10.00      A   
ATOM   1723  C   THR A 182     -11.677  20.794 -19.941  1.00 10.00      A   
ATOM   1724  O   THR A 182     -12.720  20.386 -19.427  1.00 10.00      A   
ATOM   1725  N   TYR A 183     -10.476  20.455 -19.494  1.00 10.00      A   
ATOM   1726  HN  TYR A 183      -9.678  20.812 -19.943  1.00 10.00      A   
ATOM   1727  CA  TYR A 183     -10.313  19.585 -18.341  1.00 10.00      A   
ATOM   1728  CB  TYR A 183      -8.922  18.946 -18.333  1.00 10.00      A   
ATOM   1729  CG  TYR A 183      -8.681  18.021 -17.164  1.00 10.00      A   
ATOM   1730  CD1 TYR A 183      -9.041  16.683 -17.230  1.00 10.00      A   
ATOM   1731  CD2 TYR A 183      -8.095  18.486 -15.994  1.00 10.00      A   
ATOM   1732  CE1 TYR A 183      -8.828  15.833 -16.163  1.00 10.00      A   
ATOM   1733  CE2 TYR A 183      -7.879  17.645 -14.923  1.00 10.00      A   
ATOM   1734  CZ  TYR A 183      -8.245  16.320 -15.011  1.00 10.00      A   
ATOM   1735  OH  TYR A 183      -8.034  15.483 -13.941  1.00 10.00      A   
ATOM   1736  HH  TYR A 183      -8.863  15.048 -13.708  1.00 10.00      A   
ATOM   1737  C   TYR A 183     -10.541  20.372 -17.054  1.00 10.00      A   
ATOM   1738  O   TYR A 183      -9.698  21.175 -16.643  1.00 10.00      A   
ATOM   1739  N   THR A 184     -11.681  20.138 -16.425  1.00 10.00      A   
ATOM   1740  HN  THR A 184     -12.308  19.483 -16.801  1.00 10.00      A   
ATOM   1741  CA  THR A 184     -12.031  20.829 -15.194  1.00 10.00      A   
ATOM   1742  CB  THR A 184     -13.082  21.927 -15.470  1.00 10.00      A   
ATOM   1743  OG1 THR A 184     -14.087  21.417 -16.363  1.00 10.00      A   
ATOM   1744  HG1 THR A 184     -14.433  20.581 -16.015  1.00 10.00      A   
ATOM   1745  CG2 THR A 184     -12.432  23.152 -16.099  1.00 10.00      A   
ATOM   1746  C   THR A 184     -12.592  19.849 -14.161  1.00 10.00      A   
ATOM   1747  O   THR A 184     -13.315  20.242 -13.243  1.00 10.00      A   
ATOM   1748  N   SER A 185     -12.239  18.577 -14.303  1.00 10.00      A   
ATOM   1749  HN  SER A 185     -11.639  18.323 -15.035  1.00 10.00      A   
ATOM   1750  CA  SER A 185     -12.730  17.540 -13.404  1.00 10.00      A   
ATOM   1751  CB  SER A 185     -13.104  16.307 -14.227  1.00 10.00      A   
ATOM   1752  OG  SER A 185     -12.134  16.067 -15.235  1.00 10.00      A   
ATOM   1753  HG  SER A 185     -11.595  15.306 -14.977  1.00 10.00      A   
ATOM   1754  C   SER A 185     -11.703  17.160 -12.341  1.00 10.00      A   
ATOM   1755  O   SER A 185     -11.849  16.141 -11.670  1.00 10.00      A   
ATOM   1756  N   LEU A 186     -10.668  17.975 -12.185  1.00 10.00      A   
ATOM   1757  HN  LEU A 186     -10.605  18.782 -12.735  1.00 10.00      A   
ATOM   1758  CA  LEU A 186      -9.621  17.697 -11.207  1.00 10.00      A   
ATOM   1759  CB  LEU A 186      -8.420  18.615 -11.424  1.00 10.00      A   
ATOM   1760  CG  LEU A 186      -7.187  18.337 -10.561  1.00 10.00      A   
ATOM   1761  CD1 LEU A 186      -6.591  16.977 -10.893  1.00 10.00      A   
ATOM   1762  CD2 LEU A 186      -6.150  19.438 -10.735  1.00 10.00      A   
ATOM   1763  C   LEU A 186     -10.135  17.820  -9.777  1.00 10.00      A   
ATOM   1764  O   LEU A 186     -10.630  18.873  -9.371  1.00 10.00      A   
ATOM   1765  N   VAL A 187     -10.023  16.731  -9.029  1.00 10.00      A   
ATOM   1766  HN  VAL A 187      -9.637  15.920  -9.428  1.00 10.00      A   
ATOM   1767  CA  VAL A 187     -10.458  16.694  -7.640  1.00 10.00      A   
ATOM   1768  CB  VAL A 187     -11.494  15.572  -7.406  1.00 10.00      A   
ATOM   1769  CG1 VAL A 187     -11.907  15.506  -5.942  1.00 10.00      A   
ATOM   1770  CG2 VAL A 187     -12.710  15.775  -8.295  1.00 10.00      A   
ATOM   1771  C   VAL A 187      -9.260  16.477  -6.718  1.00 10.00      A   
ATOM   1772  O   VAL A 187      -9.081  17.196  -5.734  1.00 10.00      A   
ATOM   1773  N   SER A 188      -8.432  15.495  -7.047  1.00 10.00      A   
ATOM   1774  HN  SER A 188      -8.611  14.959  -7.852  1.00 10.00      A   
ATOM   1775  CA  SER A 188      -7.258  15.192  -6.243  1.00 10.00      A   
ATOM   1776  CB  SER A 188      -7.506  13.942  -5.390  1.00 10.00      A   
ATOM   1777  OG  SER A 188      -6.359  13.585  -4.636  1.00 10.00      A   
ATOM   1778  HG  SER A 188      -6.197  12.637  -4.740  1.00 10.00      A   
ATOM   1779  C   SER A 188      -6.028  15.017  -7.130  1.00 10.00      A   
ATOM   1780  O   SER A 188      -6.034  14.223  -8.073  1.00 10.00      A   
ATOM   1781  N   LEU A 189      -4.981  15.769  -6.826  1.00 10.00      A   
ATOM   1782  HN  LEU A 189      -5.037  16.379  -6.054  1.00 10.00      A   
ATOM   1783  CA  LEU A 189      -3.746  15.707  -7.589  1.00 10.00      A   
ATOM   1784  CB  LEU A 189      -3.641  16.898  -8.551  1.00 10.00      A   
ATOM   1785  CG  LEU A 189      -2.471  16.872  -9.543  1.00 10.00      A   
ATOM   1786  CD1 LEU A 189      -2.683  15.800 -10.602  1.00 10.00      A   
ATOM   1787  CD2 LEU A 189      -2.286  18.236 -10.190  1.00 10.00      A   
ATOM   1788  C   LEU A 189      -2.544  15.678  -6.655  1.00 10.00      A   
ATOM   1789  O   LEU A 189      -2.412  16.524  -5.767  1.00 10.00      A   
ATOM   1790  N   ASN A 190      -1.679  14.694  -6.845  1.00 10.00      A   
ATOM   1791  HN  ASN A 190      -1.846  14.042  -7.563  1.00 10.00      A   
ATOM   1792  CA  ASN A 190      -0.485  14.553  -6.017  1.00 10.00      A   
ATOM   1793  CB  ASN A 190      -0.691  13.473  -4.954  1.00 10.00      A   
ATOM   1794  CG  ASN A 190       0.565  13.180  -4.156  1.00 10.00      A   
ATOM   1795  OD1 ASN A 190       1.418  14.048  -3.966  1.00 10.00      A   
ATOM   1796  ND2 ASN A 190       0.687  11.955  -3.684  1.00 10.00      A   
ATOM   1797 HD21 ASN A 190      -0.041  11.306  -3.876  1.00 10.00      A   
ATOM   1798 HD22 ASN A 190       1.487  11.733  -3.162  1.00 10.00      A   
ATOM   1799  C   ASN A 190       0.736  14.231  -6.870  1.00 10.00      A   
ATOM   1800  O   ASN A 190       0.806  13.172  -7.499  1.00 10.00      A   
ATOM   1801  N   ILE A 191       1.697  15.145  -6.880  1.00 10.00      A   
ATOM   1802  HN  ILE A 191       1.584  15.963  -6.345  1.00 10.00      A   
ATOM   1803  CA  ILE A 191       2.914  14.969  -7.663  1.00 10.00      A   
ATOM   1804  CB  ILE A 191       2.943  15.926  -8.879  1.00 10.00      A   
ATOM   1805  CG1 ILE A 191       2.736  17.379  -8.434  1.00 10.00      A   
ATOM   1806  CG2 ILE A 191       1.886  15.522  -9.899  1.00 10.00      A   
ATOM   1807  CD1 ILE A 191       2.981  18.398  -9.527  1.00 10.00      A   
ATOM   1808  C   ILE A 191       4.160  15.190  -6.807  1.00 10.00      A   
ATOM   1809  O   ILE A 191       5.217  15.553  -7.315  1.00 10.00      A   
ATOM   1810  N   SER A 192       4.039  14.929  -5.511  1.00 10.00      A   
ATOM   1811  HN  SER A 192       3.179  14.606  -5.167  1.00 10.00      A   
ATOM   1812  CA  SER A 192       5.147  15.113  -4.576  1.00 10.00      A   
ATOM   1813  CB  SER A 192       4.630  15.040  -3.136  1.00 10.00      A   
ATOM   1814  OG  SER A 192       3.854  13.871  -2.924  1.00 10.00      A   
ATOM   1815  HG  SER A 192       2.932  14.056  -3.145  1.00 10.00      A   
ATOM   1816  C   SER A 192       6.275  14.099  -4.788  1.00 10.00      A   
ATOM   1817  O   SER A 192       7.332  14.190  -4.163  1.00 10.00      A   
ATOM   1818  N   CYS A 193       6.049  13.142  -5.674  1.00 10.00      A   
ATOM   1819  HN  CYS A 193       5.193  13.127  -6.150  1.00 10.00      A   
ATOM   1820  CA  CYS A 193       7.034  12.110  -5.959  1.00 10.00      A   
ATOM   1821  CB  CYS A 193       6.314  10.840  -6.395  1.00 10.00      A   
ATOM   1822  SG  CYS A 193       4.974  11.143  -7.568  1.00 10.00      A   
ATOM   1823  HG  CYS A 193       3.983  10.309  -7.271  1.00 10.00      A   
ATOM   1824  C   CYS A 193       8.013  12.540  -7.050  1.00 10.00      A   
ATOM   1825  O   CYS A 193       9.092  11.961  -7.186  1.00 10.00      A   
ATOM   1826  N   LEU A 194       7.637  13.554  -7.819  1.00 10.00      A   
ATOM   1827  HN  LEU A 194       6.781  13.998  -7.641  1.00 10.00      A   
ATOM   1828  CA  LEU A 194       8.471  14.041  -8.913  1.00 10.00      A   
ATOM   1829  CB  LEU A 194       7.607  14.739  -9.966  1.00 10.00      A   
ATOM   1830  CG  LEU A 194       6.704  13.836 -10.811  1.00 10.00      A   
ATOM   1831  CD1 LEU A 194       5.735  14.669 -11.633  1.00 10.00      A   
ATOM   1832  CD2 LEU A 194       7.538  12.940 -11.715  1.00 10.00      A   
ATOM   1833  C   LEU A 194       9.555  14.994  -8.423  1.00 10.00      A   
ATOM   1834  O   LEU A 194       9.421  15.619  -7.367  1.00 10.00      A   
ATOM   1835  N   ALA A 195      10.619  15.117  -9.200  1.00 10.00      A   
ATOM   1836  HN  ALA A 195      10.667  14.595 -10.039  1.00 10.00      A   
ATOM   1837  CA  ALA A 195      11.722  16.002  -8.857  1.00 10.00      A   
ATOM   1838  CB  ALA A 195      13.020  15.218  -8.730  1.00 10.00      A   
ATOM   1839  C   ALA A 195      11.866  17.101  -9.901  1.00 10.00      A   
ATOM   1840  O   ALA A 195      12.625  18.057  -9.719  1.00 10.00      A   
ATOM   1841  N   SER A 196      11.140  16.953 -11.000  1.00 10.00      A   
ATOM   1842  HN  SER A 196      10.571  16.155 -11.097  1.00 10.00      A   
ATOM   1843  CA  SER A 196      11.173  17.925 -12.080  1.00 10.00      A   
ATOM   1844  CB  SER A 196      10.792  17.242 -13.394  1.00 10.00      A   
ATOM   1845  OG  SER A 196       9.809  16.241 -13.181  1.00 10.00      A   
ATOM   1846  HG  SER A 196      10.217  15.468 -12.752  1.00 10.00      A   
ATOM   1847  C   SER A 196      10.241  19.106 -11.791  1.00 10.00      A   
ATOM   1848  O   SER A 196       9.302  18.994 -10.993  1.00 10.00      A   
ATOM   1849  N   GLU A 197      10.513  20.239 -12.427  1.00 10.00      A   
ATOM   1850  HN  GLU A 197      11.275  20.272 -13.046  1.00 10.00      A   
ATOM   1851  CA  GLU A 197       9.704  21.436 -12.238  1.00 10.00      A   
ATOM   1852  CB  GLU A 197      10.582  22.689 -12.185  1.00 10.00      A   
ATOM   1853  CG  GLU A 197      11.670  22.647 -11.126  1.00 10.00      A   
ATOM   1854  CD  GLU A 197      12.005  24.018 -10.572  1.00 10.00      A   
ATOM   1855  OE1 GLU A 197      12.879  24.102  -9.684  1.00 10.00      A   
ATOM   1856  OE2 GLU A 197      11.393  25.013 -11.016  1.00 10.00      A   
ATOM   1857  C   GLU A 197       8.665  21.570 -13.345  1.00 10.00      A   
ATOM   1858  O   GLU A 197       9.009  21.706 -14.523  1.00 10.00      A   
ATOM   1859  N   VAL A 198       7.395  21.525 -12.968  1.00 10.00      A   
ATOM   1860  HN  VAL A 198       7.180  21.417 -12.015  1.00 10.00      A   
ATOM   1861  CA  VAL A 198       6.310  21.643 -13.934  1.00 10.00      A   
ATOM   1862  CB  VAL A 198       5.017  20.948 -13.450  1.00 10.00      A   
ATOM   1863  CG1 VAL A 198       5.236  19.453 -13.273  1.00 10.00      A   
ATOM   1864  CG2 VAL A 198       4.507  21.581 -12.162  1.00 10.00      A   
ATOM   1865  C   VAL A 198       6.012  23.106 -14.243  1.00 10.00      A   
ATOM   1866  O   VAL A 198       6.348  23.998 -13.461  1.00 10.00      A   
ATOM   1867  N   SER A 199       5.390  23.344 -15.387  1.00 10.00      A   
ATOM   1868  HN  SER A 199       5.162  22.589 -15.970  1.00 10.00      A   
ATOM   1869  CA  SER A 199       5.041  24.696 -15.802  1.00 10.00      A   
ATOM   1870  CB  SER A 199       4.568  24.696 -17.259  1.00 10.00      A   
ATOM   1871  OG  SER A 199       4.210  26.000 -17.686  1.00 10.00      A   
ATOM   1872  HG  SER A 199       5.011  26.502 -17.884  1.00 10.00      A   
ATOM   1873  C   SER A 199       3.963  25.283 -14.898  1.00 10.00      A   
ATOM   1874  O   SER A 199       2.830  24.792 -14.867  1.00 10.00      A   
ATOM   1875  N   PHE A 200       4.319  26.331 -14.163  1.00 10.00      A   
ATOM   1876  HN  PHE A 200       5.234  26.674 -14.236  1.00 10.00      A   
ATOM   1877  CA  PHE A 200       3.384  26.989 -13.262  1.00 10.00      A   
ATOM   1878  CB  PHE A 200       4.098  28.036 -12.401  1.00 10.00      A   
ATOM   1879  CG  PHE A 200       3.179  28.812 -11.501  1.00 10.00      A   
ATOM   1880  CD1 PHE A 200       2.588  28.209 -10.405  1.00 10.00      A   
ATOM   1881  CD2 PHE A 200       2.905  30.148 -11.754  1.00 10.00      A   
ATOM   1882  CE1 PHE A 200       1.740  28.921  -9.579  1.00 10.00      A   
ATOM   1883  CE2 PHE A 200       2.058  30.866 -10.935  1.00 10.00      A   
ATOM   1884  CZ  PHE A 200       1.473  30.250  -9.846  1.00 10.00      A   
ATOM   1885  C   PHE A 200       2.238  27.630 -14.036  1.00 10.00      A   
ATOM   1886  O   PHE A 200       1.119  27.709 -13.538  1.00 10.00      A   
ATOM   1887  N   SER A 201       2.521  28.080 -15.255  1.00 10.00      A   
ATOM   1888  HN  SER A 201       3.442  28.001 -15.597  1.00 10.00      A   
ATOM   1889  CA  SER A 201       1.503  28.701 -16.094  1.00 10.00      A   
ATOM   1890  CB  SER A 201       2.116  29.131 -17.423  1.00 10.00      A   
ATOM   1891  OG  SER A 201       3.341  29.813 -17.198  1.00 10.00      A   
ATOM   1892  HG  SER A 201       3.833  29.871 -18.027  1.00 10.00      A   
ATOM   1893  C   SER A 201       0.325  27.750 -16.316  1.00 10.00      A   
ATOM   1894  O   SER A 201      -0.838  28.148 -16.209  1.00 10.00      A   
ATOM   1895  N   ALA A 202       0.635  26.491 -16.605  1.00 10.00      A   
ATOM   1896  HN  ALA A 202       1.579  26.239 -16.691  1.00 10.00      A   
ATOM   1897  CA  ALA A 202      -0.393  25.481 -16.813  1.00 10.00      A   
ATOM   1898  CB  ALA A 202       0.184  24.276 -17.545  1.00 10.00      A   
ATOM   1899  C   ALA A 202      -0.988  25.059 -15.473  1.00 10.00      A   
ATOM   1900  O   ALA A 202      -2.197  24.865 -15.350  1.00 10.00      A   
ATOM   1901  N   LEU A 203      -0.125  24.942 -14.470  1.00 10.00      A   
ATOM   1902  HN  LEU A 203       0.825  25.125 -14.639  1.00 10.00      A   
ATOM   1903  CA  LEU A 203      -0.534  24.543 -13.125  1.00 10.00      A   
ATOM   1904  CB  LEU A 203       0.700  24.433 -12.221  1.00 10.00      A   
ATOM   1905  CG  LEU A 203       0.453  24.143 -10.739  1.00 10.00      A   
ATOM   1906  CD1 LEU A 203      -0.177  22.770 -10.545  1.00 10.00      A   
ATOM   1907  CD2 LEU A 203       1.748  24.258  -9.950  1.00 10.00      A   
ATOM   1908  C   LEU A 203      -1.538  25.532 -12.531  1.00 10.00      A   
ATOM   1909  O   LEU A 203      -2.578  25.134 -12.003  1.00 10.00      A   
ATOM   1910  N   GLU A 204      -1.226  26.818 -12.637  1.00 10.00      A   
ATOM   1911  HN  GLU A 204      -0.394  27.070 -13.094  1.00 10.00      A   
ATOM   1912  CA  GLU A 204      -2.080  27.868 -12.106  1.00 10.00      A   
ATOM   1913  CB  GLU A 204      -1.442  29.249 -12.311  1.00 10.00      A   
ATOM   1914  CG  GLU A 204      -2.162  30.382 -11.594  1.00 10.00      A   
ATOM   1915  CD  GLU A 204      -2.496  31.539 -12.515  1.00 10.00      A   
ATOM   1916  OE1 GLU A 204      -3.068  31.290 -13.597  1.00 10.00      A   
ATOM   1917  OE2 GLU A 204      -2.199  32.700 -12.160  1.00 10.00      A   
ATOM   1918  C   GLU A 204      -3.467  27.811 -12.737  1.00 10.00      A   
ATOM   1919  O   GLU A 204      -4.477  27.782 -12.031  1.00 10.00      A   
ATOM   1920  N   ARG A 205      -3.510  27.768 -14.066  1.00 10.00      A   
ATOM   1921  HN  ARG A 205      -2.668  27.773 -14.571  1.00 10.00      A   
ATOM   1922  CA  ARG A 205      -4.778  27.711 -14.788  1.00 10.00      A   
ATOM   1923  CB  ARG A 205      -4.563  27.822 -16.294  1.00 10.00      A   
ATOM   1924  CG  ARG A 205      -4.535  29.248 -16.808  1.00 10.00      A   
ATOM   1925  CD  ARG A 205      -4.464  29.282 -18.324  1.00 10.00      A   
ATOM   1926  NE  ARG A 205      -3.218  28.707 -18.832  1.00 10.00      A   
ATOM   1927  HE  ARG A 205      -2.385  29.206 -18.651  1.00 10.00      A   
ATOM   1928  CZ  ARG A 205      -3.150  27.575 -19.531  1.00 10.00      A   
ATOM   1929  NH1 ARG A 205      -4.258  26.891 -19.806  1.00 10.00      A   
ATOM   1930 HH11 ARG A 205      -5.187  27.240 -19.481  1.00 10.00      A   
ATOM   1931 HH12 ARG A 205      -4.206  26.004 -20.354  1.00 10.00      A   
ATOM   1932  NH2 ARG A 205      -1.974  27.133 -19.963  1.00 10.00      A   
ATOM   1933 HH21 ARG A 205      -1.913  26.247 -20.512  1.00 10.00      A   
ATOM   1934 HH22 ARG A 205      -1.099  27.674 -19.764  1.00 10.00      A   
ATOM   1935  C   ARG A 205      -5.544  26.436 -14.456  1.00 10.00      A   
ATOM   1936  O   ARG A 205      -6.768  26.459 -14.320  1.00 10.00      A   
ATOM   1937  N   LEU A 206      -4.813  25.333 -14.314  1.00 10.00      A   
ATOM   1938  HN  LEU A 206      -3.840  25.386 -14.439  1.00 10.00      A   
ATOM   1939  CA  LEU A 206      -5.409  24.044 -13.983  1.00 10.00      A   
ATOM   1940  CB  LEU A 206      -4.315  22.976 -13.873  1.00 10.00      A   
ATOM   1941  CG  LEU A 206      -4.472  21.744 -14.763  1.00 10.00      A   
ATOM   1942  CD1 LEU A 206      -3.265  20.837 -14.601  1.00 10.00      A   
ATOM   1943  CD2 LEU A 206      -5.749  20.995 -14.417  1.00 10.00      A   
ATOM   1944  C   LEU A 206      -6.165  24.136 -12.663  1.00 10.00      A   
ATOM   1945  O   LEU A 206      -7.326  23.742 -12.572  1.00 10.00      A   
ATOM   1946  N   VAL A 207      -5.499  24.676 -11.654  1.00 10.00      A   
ATOM   1947  HN  VAL A 207      -4.571  24.971 -11.800  1.00 10.00      A   
ATOM   1948  CA  VAL A 207      -6.091  24.835 -10.330  1.00 10.00      A   
ATOM   1949  CB  VAL A 207      -5.033  25.292  -9.300  1.00 10.00      A   
ATOM   1950  CG1 VAL A 207      -5.670  25.571  -7.945  1.00 10.00      A   
ATOM   1951  CG2 VAL A 207      -3.934  24.246  -9.165  1.00 10.00      A   
ATOM   1952  C   VAL A 207      -7.245  25.842 -10.362  1.00 10.00      A   
ATOM   1953  O   VAL A 207      -8.291  25.629  -9.749  1.00 10.00      A   
ATOM   1954  N   THR A 208      -7.055  26.929 -11.100  1.00 10.00      A   
ATOM   1955  HN  THR A 208      -6.212  27.031 -11.591  1.00 10.00      A   
ATOM   1956  CA  THR A 208      -8.067  27.969 -11.202  1.00 10.00      A   
ATOM   1957  CB  THR A 208      -7.546  29.178 -12.004  1.00 10.00      A   
ATOM   1958  OG1 THR A 208      -6.284  29.607 -11.468  1.00 10.00      A   
ATOM   1959  HG1 THR A 208      -5.615  28.922 -11.626  1.00 10.00      A   
ATOM   1960  CG2 THR A 208      -8.537  30.332 -11.941  1.00 10.00      A   
ATOM   1961  C   THR A 208      -9.360  27.458 -11.842  1.00 10.00      A   
ATOM   1962  O   THR A 208     -10.455  27.793 -11.389  1.00 10.00      A   
ATOM   1963  N   ARG A 209      -9.236  26.632 -12.872  1.00 10.00      A   
ATOM   1964  HN  ARG A 209      -8.338  26.370 -13.178  1.00 10.00      A   
ATOM   1965  CA  ARG A 209     -10.410  26.114 -13.567  1.00 10.00      A   
ATOM   1966  CB  ARG A 209     -10.123  25.853 -15.049  1.00 10.00      A   
ATOM   1967  CG  ARG A 209      -9.192  24.686 -15.324  1.00 10.00      A   
ATOM   1968  CD  ARG A 209      -8.834  24.612 -16.798  1.00 10.00      A   
ATOM   1969  NE  ARG A 209      -8.104  23.387 -17.122  1.00 10.00      A   
ATOM   1970  HE  ARG A 209      -8.600  22.538 -17.041  1.00 10.00      A   
ATOM   1971  CZ  ARG A 209      -6.832  23.354 -17.516  1.00 10.00      A   
ATOM   1972  NH1 ARG A 209      -6.131  24.477 -17.632  1.00 10.00      A   
ATOM   1973 HH11 ARG A 209      -6.575  25.398 -17.419  1.00 10.00      A   
ATOM   1974 HH12 ARG A 209      -5.135  24.442 -17.939  1.00 10.00      A   
ATOM   1975  NH2 ARG A 209      -6.257  22.192 -17.798  1.00 10.00      A   
ATOM   1976 HH21 ARG A 209      -6.799  21.307 -17.716  1.00 10.00      A   
ATOM   1977 HH22 ARG A 209      -5.260  22.162 -18.113  1.00 10.00      A   
ATOM   1978  C   ARG A 209     -11.025  24.886 -12.898  1.00 10.00      A   
ATOM   1979  O   ARG A 209     -12.078  24.412 -13.324  1.00 10.00      A   
ATOM   1980  N   CYS A 210     -10.393  24.379 -11.850  1.00 10.00      A   
ATOM   1981  HN  CYS A 210      -9.570  24.803 -11.526  1.00 10.00      A   
ATOM   1982  CA  CYS A 210     -10.911  23.205 -11.161  1.00 10.00      A   
ATOM   1983  CB  CYS A 210      -9.900  22.057 -11.201  1.00 10.00      A   
ATOM   1984  SG  CYS A 210      -9.359  21.601 -12.865  1.00 10.00      A   
ATOM   1985  HG  CYS A 210      -8.307  22.354 -13.164  1.00 10.00      A   
ATOM   1986  C   CYS A 210     -11.312  23.518  -9.720  1.00 10.00      A   
ATOM   1987  O   CYS A 210     -10.509  23.397  -8.796  1.00 10.00      A   
ATOM   1988  N   PRO A 211     -12.573  23.928  -9.508  1.00 10.00      A   
ATOM   1989  CA  PRO A 211     -13.081  24.247  -8.173  1.00 10.00      A   
ATOM   1990  CB  PRO A 211     -14.344  25.055  -8.466  1.00 10.00      A   
ATOM   1991  CG  PRO A 211     -14.817  24.554  -9.789  1.00 10.00      A   
ATOM   1992  CD  PRO A 211     -13.592  24.128 -10.554  1.00 10.00      A   
ATOM   1993  C   PRO A 211     -13.433  22.981  -7.392  1.00 10.00      A   
ATOM   1994  O   PRO A 211     -13.786  23.039  -6.215  1.00 10.00      A   
ATOM   1995  N   ASN A 212     -13.326  21.837  -8.062  1.00 10.00      A   
ATOM   1996  HN  ASN A 212     -13.026  21.861  -8.994  1.00 10.00      A   
ATOM   1997  CA  ASN A 212     -13.630  20.550  -7.451  1.00 10.00      A   
ATOM   1998  CB  ASN A 212     -14.083  19.559  -8.524  1.00 10.00      A   
ATOM   1999  CG  ASN A 212     -15.319  18.774  -8.131  1.00 10.00      A   
ATOM   2000  OD1 ASN A 212     -15.604  18.579  -6.950  1.00 10.00      A   
ATOM   2001  ND2 ASN A 212     -16.068  18.329  -9.127  1.00 10.00      A   
ATOM   2002 HD21 ASN A 212     -15.789  18.538 -10.043  1.00 10.00      A   
ATOM   2003 HD22 ASN A 212     -16.864  17.796  -8.913  1.00 10.00      A   
ATOM   2004  C   ASN A 212     -12.398  20.006  -6.744  1.00 10.00      A   
ATOM   2005  O   ASN A 212     -12.433  18.937  -6.134  1.00 10.00      A   
ATOM   2006  N   LEU A 213     -11.311  20.762  -6.833  1.00 10.00      A   
ATOM   2007  HN  LEU A 213     -11.361  21.606  -7.329  1.00 10.00      A   
ATOM   2008  CA  LEU A 213     -10.048  20.385  -6.220  1.00 10.00      A   
ATOM   2009  CB  LEU A 213      -8.949  21.359  -6.659  1.00 10.00      A   
ATOM   2010  CG  LEU A 213      -7.513  20.993  -6.272  1.00 10.00      A   
ATOM   2011  CD1 LEU A 213      -7.074  19.713  -6.965  1.00 10.00      A   
ATOM   2012  CD2 LEU A 213      -6.563  22.134  -6.599  1.00 10.00      A   
ATOM   2013  C   LEU A 213     -10.161  20.364  -4.696  1.00 10.00      A   
ATOM   2014  O   LEU A 213     -10.473  21.376  -4.068  1.00 10.00      A   
ATOM   2015  N   LYS A 214      -9.923  19.201  -4.113  1.00 10.00      A   
ATOM   2016  HN  LYS A 214      -9.705  18.422  -4.676  1.00 10.00      A   
ATOM   2017  CA  LYS A 214      -9.986  19.038  -2.665  1.00 10.00      A   
ATOM   2018  CB  LYS A 214     -11.024  17.978  -2.287  1.00 10.00      A   
ATOM   2019  CG  LYS A 214     -12.458  18.476  -2.356  1.00 10.00      A   
ATOM   2020  CD  LYS A 214     -12.665  19.642  -1.407  1.00 10.00      A   
ATOM   2021  CE  LYS A 214     -13.908  20.437  -1.756  1.00 10.00      A   
ATOM   2022  NZ  LYS A 214     -14.111  21.568  -0.816  1.00 10.00      A   
ATOM   2023  HZ1 LYS A 214     -14.799  22.239  -1.209  1.00 10.00      A   
ATOM   2024  HZ2 LYS A 214     -13.211  22.069  -0.653  1.00 10.00      A   
ATOM   2025  HZ3 LYS A 214     -14.473  21.216   0.096  1.00 10.00      A   
ATOM   2026  C   LYS A 214      -8.619  18.672  -2.099  1.00 10.00      A   
ATOM   2027  O   LYS A 214      -8.292  19.008  -0.959  1.00 10.00      A   
ATOM   2028  N   SER A 215      -7.816  18.004  -2.911  1.00 10.00      A   
ATOM   2029  HN  SER A 215      -8.122  17.785  -3.815  1.00 10.00      A   
ATOM   2030  CA  SER A 215      -6.488  17.589  -2.495  1.00 10.00      A   
ATOM   2031  CB  SER A 215      -6.466  16.079  -2.260  1.00 10.00      A   
ATOM   2032  OG  SER A 215      -7.659  15.652  -1.617  1.00 10.00      A   
ATOM   2033  HG  SER A 215      -7.523  14.774  -1.239  1.00 10.00      A   
ATOM   2034  C   SER A 215      -5.449  17.986  -3.540  1.00 10.00      A   
ATOM   2035  O   SER A 215      -5.530  17.574  -4.700  1.00 10.00      A   
ATOM   2036  N   LEU A 216      -4.489  18.803  -3.131  1.00 10.00      A   
ATOM   2037  HN  LEU A 216      -4.484  19.106  -2.192  1.00 10.00      A   
ATOM   2038  CA  LEU A 216      -3.436  19.257  -4.028  1.00 10.00      A   
ATOM   2039  CB  LEU A 216      -3.695  20.692  -4.493  1.00 10.00      A   
ATOM   2040  CG  LEU A 216      -2.684  21.273  -5.490  1.00 10.00      A   
ATOM   2041  CD1 LEU A 216      -2.857  20.634  -6.861  1.00 10.00      A   
ATOM   2042  CD2 LEU A 216      -2.825  22.787  -5.575  1.00 10.00      A   
ATOM   2043  C   LEU A 216      -2.077  19.159  -3.350  1.00 10.00      A   
ATOM   2044  O   LEU A 216      -1.737  19.972  -2.489  1.00 10.00      A   
ATOM   2045  N   LYS A 217      -1.312  18.154  -3.734  1.00 10.00      A   
ATOM   2046  HN  LYS A 217      -1.643  17.536  -4.426  1.00 10.00      A   
ATOM   2047  CA  LYS A 217       0.008  17.940  -3.168  1.00 10.00      A   
ATOM   2048  CB  LYS A 217       0.104  16.548  -2.542  1.00 10.00      A   
ATOM   2049  CG  LYS A 217      -0.808  16.361  -1.342  1.00 10.00      A   
ATOM   2050  CD  LYS A 217      -1.119  14.895  -1.094  1.00 10.00      A   
ATOM   2051  CE  LYS A 217      -2.193  14.749  -0.033  1.00 10.00      A   
ATOM   2052  NZ  LYS A 217      -2.674  13.348   0.103  1.00 10.00      A   
ATOM   2053  HZ1 LYS A 217      -3.545  13.332   0.685  1.00 10.00      A   
ATOM   2054  HZ2 LYS A 217      -1.950  12.761   0.565  1.00 10.00      A   
ATOM   2055  HZ3 LYS A 217      -2.885  12.943  -0.829  1.00 10.00      A   
ATOM   2056  C   LYS A 217       1.077  18.137  -4.227  1.00 10.00      A   
ATOM   2057  O   LYS A 217       1.149  17.389  -5.204  1.00 10.00      A   
ATOM   2058  N   LEU A 218       1.900  19.151  -4.026  1.00 10.00      A   
ATOM   2059  HN  LEU A 218       1.798  19.694  -3.213  1.00 10.00      A   
ATOM   2060  CA  LEU A 218       2.960  19.476  -4.964  1.00 10.00      A   
ATOM   2061  CB  LEU A 218       3.070  20.989  -5.125  1.00 10.00      A   
ATOM   2062  CG  LEU A 218       1.787  21.701  -5.556  1.00 10.00      A   
ATOM   2063  CD1 LEU A 218       1.911  23.197  -5.333  1.00 10.00      A   
ATOM   2064  CD2 LEU A 218       1.468  21.397  -7.014  1.00 10.00      A   
ATOM   2065  C   LEU A 218       4.289  18.885  -4.517  1.00 10.00      A   
ATOM   2066  O   LEU A 218       4.383  18.294  -3.442  1.00 10.00      A   
ATOM   2067  N   ASN A 219       5.311  19.044  -5.347  1.00 10.00      A   
ATOM   2068  HN  ASN A 219       5.177  19.536  -6.186  1.00 10.00      A   
ATOM   2069  CA  ASN A 219       6.633  18.514  -5.040  1.00 10.00      A   
ATOM   2070  CB  ASN A 219       7.200  17.716  -6.220  1.00 10.00      A   
ATOM   2071  CG  ASN A 219       7.497  18.559  -7.445  1.00 10.00      A   
ATOM   2072  OD1 ASN A 219       6.841  19.570  -7.697  1.00 10.00      A   
ATOM   2073  ND2 ASN A 219       8.485  18.142  -8.216  1.00 10.00      A   
ATOM   2074 HD21 ASN A 219       8.963  17.321  -7.954  1.00 10.00      A   
ATOM   2075 HD22 ASN A 219       8.705  18.662  -9.019  1.00 10.00      A   
ATOM   2076  C   ASN A 219       7.597  19.617  -4.609  1.00 10.00      A   
ATOM   2077  O   ASN A 219       7.240  20.798  -4.592  1.00 10.00      A   
ATOM   2078  N   ARG A 220       8.826  19.218  -4.287  1.00 10.00      A   
ATOM   2079  HN  ARG A 220       9.039  18.260  -4.351  1.00 10.00      A   
ATOM   2080  CA  ARG A 220       9.870  20.140  -3.831  1.00 10.00      A   
ATOM   2081  CB  ARG A 220      11.131  19.354  -3.461  1.00 10.00      A   
ATOM   2082  CG  ARG A 220      12.082  20.083  -2.521  1.00 10.00      A   
ATOM   2083  CD  ARG A 220      13.398  19.333  -2.389  1.00 10.00      A   
ATOM   2084  NE  ARG A 220      13.891  19.316  -1.014  1.00 10.00      A   
ATOM   2085  HE  ARG A 220      14.032  20.185  -0.574  1.00 10.00      A   
ATOM   2086  CZ  ARG A 220      14.163  18.199  -0.333  1.00 10.00      A   
ATOM   2087  NH1 ARG A 220      13.994  17.007  -0.902  1.00 10.00      A   
ATOM   2088 HH11 ARG A 220      14.210  16.131  -0.370  1.00 10.00      A   
ATOM   2089 HH12 ARG A 220      13.643  16.937  -1.882  1.00 10.00      A   
ATOM   2090  NH2 ARG A 220      14.583  18.275   0.923  1.00 10.00      A   
ATOM   2091 HH21 ARG A 220      14.798  17.407   1.461  1.00 10.00      A   
ATOM   2092 HH22 ARG A 220      14.699  19.213   1.386  1.00 10.00      A   
ATOM   2093  C   ARG A 220      10.216  21.197  -4.877  1.00 10.00      A   
ATOM   2094  O   ARG A 220      10.831  22.216  -4.561  1.00 10.00      A   
ATOM   2095  N   ALA A 221       9.819  20.951  -6.117  1.00 10.00      A   
ATOM   2096  HN  ALA A 221       9.338  20.117  -6.309  1.00 10.00      A   
ATOM   2097  CA  ALA A 221      10.092  21.879  -7.206  1.00 10.00      A   
ATOM   2098  CB  ALA A 221       9.787  21.226  -8.541  1.00 10.00      A   
ATOM   2099  C   ALA A 221       9.304  23.175  -7.056  1.00 10.00      A   
ATOM   2100  O   ALA A 221       9.671  24.205  -7.624  1.00 10.00      A   
ATOM   2101  N   VAL A 222       8.222  23.125  -6.295  1.00 10.00      A   
ATOM   2102  HN  VAL A 222       7.982  22.280  -5.854  1.00 10.00      A   
ATOM   2103  CA  VAL A 222       7.387  24.295  -6.087  1.00 10.00      A   
ATOM   2104  CB  VAL A 222       5.939  23.899  -5.744  1.00 10.00      A   
ATOM   2105  CG1 VAL A 222       5.121  25.118  -5.346  1.00 10.00      A   
ATOM   2106  CG2 VAL A 222       5.297  23.184  -6.922  1.00 10.00      A   
ATOM   2107  C   VAL A 222       7.961  25.188  -4.990  1.00 10.00      A   
ATOM   2108  O   VAL A 222       8.116  24.756  -3.846  1.00 10.00      A   
ATOM   2109  N   PRO A 223       8.302  26.442  -5.336  1.00 10.00      A   
ATOM   2110  CA  PRO A 223       8.863  27.414  -4.393  1.00 10.00      A   
ATOM   2111  CB  PRO A 223       9.311  28.579  -5.289  1.00 10.00      A   
ATOM   2112  CG  PRO A 223       9.255  28.050  -6.681  1.00 10.00      A   
ATOM   2113  CD  PRO A 223       8.178  27.011  -6.681  1.00 10.00      A   
ATOM   2114  C   PRO A 223       7.830  27.908  -3.380  1.00 10.00      A   
ATOM   2115  O   PRO A 223       6.626  27.888  -3.641  1.00 10.00      A   
ATOM   2116  N   LEU A 224       8.313  28.364  -2.233  1.00 10.00      A   
ATOM   2117  HN  LEU A 224       9.284  28.363  -2.096  1.00 10.00      A   
ATOM   2118  CA  LEU A 224       7.455  28.866  -1.165  1.00 10.00      A   
ATOM   2119  CB  LEU A 224       8.305  29.161   0.073  1.00 10.00      A   
ATOM   2120  CG  LEU A 224       7.572  29.691   1.305  1.00 10.00      A   
ATOM   2121  CD1 LEU A 224       6.750  28.593   1.960  1.00 10.00      A   
ATOM   2122  CD2 LEU A 224       8.559  30.283   2.295  1.00 10.00      A   
ATOM   2123  C   LEU A 224       6.704  30.124  -1.602  1.00 10.00      A   
ATOM   2124  O   LEU A 224       5.538  30.318  -1.254  1.00 10.00      A   
ATOM   2125  N   GLU A 225       7.377  30.970  -2.374  1.00 10.00      A   
ATOM   2126  HN  GLU A 225       8.312  30.757  -2.612  1.00 10.00      A   
ATOM   2127  CA  GLU A 225       6.795  32.217  -2.863  1.00 10.00      A   
ATOM   2128  CB  GLU A 225       7.872  33.085  -3.531  1.00 10.00      A   
ATOM   2129  CG  GLU A 225       9.171  33.202  -2.740  1.00 10.00      A   
ATOM   2130  CD  GLU A 225      10.210  32.169  -3.148  1.00 10.00      A   
ATOM   2131  OE1 GLU A 225       9.957  30.958  -2.972  1.00 10.00      A   
ATOM   2132  OE2 GLU A 225      11.288  32.565  -3.643  1.00 10.00      A   
ATOM   2133  C   GLU A 225       5.641  31.969  -3.838  1.00 10.00      A   
ATOM   2134  O   GLU A 225       4.761  32.814  -4.003  1.00 10.00      A   
ATOM   2135  N   LYS A 226       5.635  30.796  -4.455  1.00 10.00      A   
ATOM   2136  HN  LYS A 226       6.337  30.145  -4.247  1.00 10.00      A   
ATOM   2137  CA  LYS A 226       4.604  30.442  -5.423  1.00 10.00      A   
ATOM   2138  CB  LYS A 226       5.152  29.425  -6.425  1.00 10.00      A   
ATOM   2139  CG  LYS A 226       6.044  30.017  -7.509  1.00 10.00      A   
ATOM   2140  CD  LYS A 226       5.225  30.660  -8.619  1.00 10.00      A   
ATOM   2141  CE  LYS A 226       6.056  30.872  -9.878  1.00 10.00      A   
ATOM   2142  NZ  LYS A 226       6.462  29.584 -10.501  1.00 10.00      A   
ATOM   2143  HZ1 LYS A 226       7.150  29.089  -9.892  1.00 10.00      A   
ATOM   2144  HZ2 LYS A 226       6.898  29.751 -11.433  1.00 10.00      A   
ATOM   2145  HZ3 LYS A 226       5.634  28.972 -10.626  1.00 10.00      A   
ATOM   2146  C   LYS A 226       3.345  29.895  -4.747  1.00 10.00      A   
ATOM   2147  O   LYS A 226       2.270  29.867  -5.352  1.00 10.00      A   
ATOM   2148  N   LEU A 227       3.473  29.484  -3.489  1.00 10.00      A   
ATOM   2149  HN  LEU A 227       4.348  29.557  -3.051  1.00 10.00      A   
ATOM   2150  CA  LEU A 227       2.343  28.931  -2.744  1.00 10.00      A   
ATOM   2151  CB  LEU A 227       2.777  28.456  -1.356  1.00 10.00      A   
ATOM   2152  CG  LEU A 227       3.658  27.209  -1.319  1.00 10.00      A   
ATOM   2153  CD1 LEU A 227       4.122  26.931   0.098  1.00 10.00      A   
ATOM   2154  CD2 LEU A 227       2.919  26.005  -1.886  1.00 10.00      A   
ATOM   2155  C   LEU A 227       1.208  29.939  -2.610  1.00 10.00      A   
ATOM   2156  O   LEU A 227       0.035  29.594  -2.782  1.00 10.00      A   
ATOM   2157  N   ALA A 228       1.569  31.188  -2.330  1.00 10.00      A   
ATOM   2158  HN  ALA A 228       2.525  31.397  -2.254  1.00 10.00      A   
ATOM   2159  CA  ALA A 228       0.594  32.258  -2.145  1.00 10.00      A   
ATOM   2160  CB  ALA A 228       1.297  33.545  -1.738  1.00 10.00      A   
ATOM   2161  C   ALA A 228      -0.256  32.487  -3.393  1.00 10.00      A   
ATOM   2162  O   ALA A 228      -1.392  32.957  -3.304  1.00 10.00      A   
ATOM   2163  N   THR A 229       0.293  32.146  -4.549  1.00 10.00      A   
ATOM   2164  HN  THR A 229       1.196  31.765  -4.561  1.00 10.00      A   
ATOM   2165  CA  THR A 229      -0.412  32.323  -5.805  1.00 10.00      A   
ATOM   2166  CB  THR A 229       0.558  32.257  -7.002  1.00 10.00      A   
ATOM   2167  OG1 THR A 229       1.843  32.772  -6.608  1.00 10.00      A   
ATOM   2168  HG1 THR A 229       1.721  33.519  -6.008  1.00 10.00      A   
ATOM   2169  CG2 THR A 229       0.025  33.080  -8.166  1.00 10.00      A   
ATOM   2170  C   THR A 229      -1.519  31.280  -5.976  1.00 10.00      A   
ATOM   2171  O   THR A 229      -2.648  31.611  -6.336  1.00 10.00      A   
ATOM   2172  N   LEU A 230      -1.200  30.025  -5.686  1.00 10.00      A   
ATOM   2173  HN  LEU A 230      -0.289  29.821  -5.375  1.00 10.00      A   
ATOM   2174  CA  LEU A 230      -2.171  28.943  -5.824  1.00 10.00      A   
ATOM   2175  CB  LEU A 230      -1.477  27.588  -5.938  1.00 10.00      A   
ATOM   2176  CG  LEU A 230      -0.774  27.306  -7.266  1.00 10.00      A   
ATOM   2177  CD1 LEU A 230      -0.271  25.875  -7.301  1.00 10.00      A   
ATOM   2178  CD2 LEU A 230      -1.706  27.573  -8.439  1.00 10.00      A   
ATOM   2179  C   LEU A 230      -3.196  28.924  -4.690  1.00 10.00      A   
ATOM   2180  O   LEU A 230      -4.369  28.615  -4.909  1.00 10.00      A   
ATOM   2181  N   LEU A 231      -2.755  29.266  -3.482  1.00 10.00      A   
ATOM   2182  HN  LEU A 231      -1.813  29.515  -3.371  1.00 10.00      A   
ATOM   2183  CA  LEU A 231      -3.637  29.277  -2.313  1.00 10.00      A   
ATOM   2184  CB  LEU A 231      -2.848  29.600  -1.042  1.00 10.00      A   
ATOM   2185  CG  LEU A 231      -1.886  28.519  -0.548  1.00 10.00      A   
ATOM   2186  CD1 LEU A 231      -1.000  29.063   0.563  1.00 10.00      A   
ATOM   2187  CD2 LEU A 231      -2.655  27.298  -0.071  1.00 10.00      A   
ATOM   2188  C   LEU A 231      -4.781  30.273  -2.486  1.00 10.00      A   
ATOM   2189  O   LEU A 231      -5.860  30.102  -1.922  1.00 10.00      A   
ATOM   2190  N   GLN A 232      -4.545  31.302  -3.289  1.00 10.00      A   
ATOM   2191  HN  GLN A 232      -3.671  31.378  -3.723  1.00 10.00      A   
ATOM   2192  CA  GLN A 232      -5.551  32.322  -3.540  1.00 10.00      A   
ATOM   2193  CB  GLN A 232      -4.887  33.676  -3.811  1.00 10.00      A   
ATOM   2194  CG  GLN A 232      -4.447  34.421  -2.558  1.00 10.00      A   
ATOM   2195  CD  GLN A 232      -5.616  34.876  -1.706  1.00 10.00      A   
ATOM   2196  OE1 GLN A 232      -6.708  35.131  -2.212  1.00 10.00      A   
ATOM   2197  NE2 GLN A 232      -5.392  34.986  -0.408  1.00 10.00      A   
ATOM   2198 HE21 GLN A 232      -4.497  34.777  -0.073  1.00 10.00      A   
ATOM   2199 HE22 GLN A 232      -6.136  35.270   0.168  1.00 10.00      A   
ATOM   2200  C   GLN A 232      -6.463  31.933  -4.702  1.00 10.00      A   
ATOM   2201  O   GLN A 232      -7.410  32.654  -5.023  1.00 10.00      A   
ATOM   2202  N   ARG A 233      -6.183  30.794  -5.326  1.00 10.00      A   
ATOM   2203  HN  ARG A 233      -5.424  30.253  -5.020  1.00 10.00      A   
ATOM   2204  CA  ARG A 233      -6.987  30.323  -6.447  1.00 10.00      A   
ATOM   2205  CB  ARG A 233      -6.098  29.816  -7.585  1.00 10.00      A   
ATOM   2206  CG  ARG A 233      -5.222  30.882  -8.228  1.00 10.00      A   
ATOM   2207  CD  ARG A 233      -6.033  31.843  -9.084  1.00 10.00      A   
ATOM   2208  NE  ARG A 233      -5.195  32.514 -10.074  1.00 10.00      A   
ATOM   2209  HE  ARG A 233      -4.218  32.410  -9.979  1.00 10.00      A   
ATOM   2210  CZ  ARG A 233      -5.660  33.273 -11.067  1.00 10.00      A   
ATOM   2211  NH1 ARG A 233      -6.964  33.479 -11.203  1.00 10.00      A   
ATOM   2212 HH11 ARG A 233      -7.327  34.075 -11.979  1.00 10.00      A   
ATOM   2213 HH12 ARG A 233      -7.634  33.047 -10.534  1.00 10.00      A   
ATOM   2214  NH2 ARG A 233      -4.816  33.801 -11.941  1.00 10.00      A   
ATOM   2215 HH21 ARG A 233      -3.785  33.618 -11.854  1.00 10.00      A   
ATOM   2216 HH22 ARG A 233      -5.169  34.395 -12.721  1.00 10.00      A   
ATOM   2217  C   ARG A 233      -7.954  29.223  -6.008  1.00 10.00      A   
ATOM   2218  O   ARG A 233      -9.039  29.080  -6.571  1.00 10.00      A   
ATOM   2219  N   ALA A 234      -7.559  28.445  -5.006  1.00 10.00      A   
ATOM   2220  HN  ALA A 234      -6.684  28.599  -4.591  1.00 10.00      A   
ATOM   2221  CA  ALA A 234      -8.400  27.365  -4.505  1.00 10.00      A   
ATOM   2222  CB  ALA A 234      -7.918  26.021  -5.032  1.00 10.00      A   
ATOM   2223  C   ALA A 234      -8.442  27.363  -2.982  1.00 10.00      A   
ATOM   2224  O   ALA A 234      -7.620  26.723  -2.329  1.00 10.00      A   
ATOM   2225  N   PRO A 235      -9.393  28.101  -2.393  1.00 10.00      A   
ATOM   2226  CA  PRO A 235      -9.545  28.183  -0.939  1.00 10.00      A   
ATOM   2227  CB  PRO A 235     -10.305  29.495  -0.761  1.00 10.00      A   
ATOM   2228  CG  PRO A 235     -11.156  29.595  -1.983  1.00 10.00      A   
ATOM   2229  CD  PRO A 235     -10.387  28.935  -3.099  1.00 10.00      A   
ATOM   2230  C   PRO A 235     -10.368  27.022  -0.377  1.00 10.00      A   
ATOM   2231  O   PRO A 235     -10.467  26.848   0.838  1.00 10.00      A   
ATOM   2232  N   GLN A 236     -10.945  26.223  -1.266  1.00 10.00      A   
ATOM   2233  HN  GLN A 236     -10.815  26.401  -2.225  1.00 10.00      A   
ATOM   2234  CA  GLN A 236     -11.768  25.090  -0.858  1.00 10.00      A   
ATOM   2235  CB  GLN A 236     -12.936  24.888  -1.836  1.00 10.00      A   
ATOM   2236  CG  GLN A 236     -12.594  24.118  -3.110  1.00 10.00      A   
ATOM   2237  CD  GLN A 236     -11.616  24.836  -4.016  1.00 10.00      A   
ATOM   2238  OE1 GLN A 236     -11.608  26.063  -4.099  1.00 10.00      A   
ATOM   2239  NE2 GLN A 236     -10.777  24.073  -4.695  1.00 10.00      A   
ATOM   2240 HE21 GLN A 236     -10.836  23.095  -4.574  1.00 10.00      A   
ATOM   2241 HE22 GLN A 236     -10.127  24.506  -5.285  1.00 10.00      A   
ATOM   2242  C   GLN A 236     -10.940  23.812  -0.721  1.00 10.00      A   
ATOM   2243  O   GLN A 236     -11.487  22.717  -0.582  1.00 10.00      A   
ATOM   2244  N   LEU A 237      -9.624  23.966  -0.756  1.00 10.00      A   
ATOM   2245  HN  LEU A 237      -9.256  24.866  -0.859  1.00 10.00      A   
ATOM   2246  CA  LEU A 237      -8.709  22.841  -0.640  1.00 10.00      A   
ATOM   2247  CB  LEU A 237      -7.300  23.289  -1.032  1.00 10.00      A   
ATOM   2248  CG  LEU A 237      -6.331  22.189  -1.459  1.00 10.00      A   
ATOM   2249  CD1 LEU A 237      -6.766  21.584  -2.780  1.00 10.00      A   
ATOM   2250  CD2 LEU A 237      -4.917  22.739  -1.559  1.00 10.00      A   
ATOM   2251  C   LEU A 237      -8.692  22.293   0.785  1.00 10.00      A   
ATOM   2252  O   LEU A 237      -8.686  23.058   1.747  1.00 10.00      A   
ATOM   2253  N   GLU A 238      -8.688  20.972   0.907  1.00 10.00      A   
ATOM   2254  HN  GLU A 238      -8.695  20.416   0.097  1.00 10.00      A   
ATOM   2255  CA  GLU A 238      -8.668  20.318   2.210  1.00 10.00      A   
ATOM   2256  CB  GLU A 238      -9.708  19.189   2.274  1.00 10.00      A   
ATOM   2257  CG  GLU A 238     -11.136  19.646   2.012  1.00 10.00      A   
ATOM   2258  CD  GLU A 238     -12.169  18.623   2.445  1.00 10.00      A   
ATOM   2259  OE1 GLU A 238     -12.576  18.644   3.622  1.00 10.00      A   
ATOM   2260  OE2 GLU A 238     -12.589  17.795   1.608  1.00 10.00      A   
ATOM   2261  C   GLU A 238      -7.272  19.780   2.518  1.00 10.00      A   
ATOM   2262  O   GLU A 238      -6.694  20.084   3.567  1.00 10.00      A   
ATOM   2263  N   GLU A 239      -6.737  18.974   1.608  1.00 10.00      A   
ATOM   2264  HN  GLU A 239      -7.251  18.757   0.797  1.00 10.00      A   
ATOM   2265  CA  GLU A 239      -5.407  18.407   1.777  1.00 10.00      A   
ATOM   2266  CB  GLU A 239      -5.380  16.933   1.363  1.00 10.00      A   
ATOM   2267  CG  GLU A 239      -6.193  16.021   2.271  1.00 10.00      A   
ATOM   2268  CD  GLU A 239      -5.853  14.552   2.092  1.00 10.00      A   
ATOM   2269  OE1 GLU A 239      -4.714  14.239   1.691  1.00 10.00      A   
ATOM   2270  OE2 GLU A 239      -6.728  13.696   2.352  1.00 10.00      A   
ATOM   2271  C   GLU A 239      -4.389  19.208   0.970  1.00 10.00      A   
ATOM   2272  O   GLU A 239      -4.328  19.102  -0.260  1.00 10.00      A   
ATOM   2273  N   LEU A 240      -3.601  20.017   1.663  1.00 10.00      A   
ATOM   2274  HN  LEU A 240      -3.691  20.051   2.642  1.00 10.00      A   
ATOM   2275  CA  LEU A 240      -2.600  20.850   1.017  1.00 10.00      A   
ATOM   2276  CB  LEU A 240      -2.628  22.262   1.604  1.00 10.00      A   
ATOM   2277  CG  LEU A 240      -1.479  23.193   1.209  1.00 10.00      A   
ATOM   2278  CD1 LEU A 240      -1.560  23.564  -0.262  1.00 10.00      A   
ATOM   2279  CD2 LEU A 240      -1.486  24.440   2.077  1.00 10.00      A   
ATOM   2280  C   LEU A 240      -1.203  20.257   1.150  1.00 10.00      A   
ATOM   2281  O   LEU A 240      -0.734  19.975   2.254  1.00 10.00      A   
ATOM   2282  N   GLY A 241      -0.555  20.060   0.014  1.00 10.00      A   
ATOM   2283  HN  GLY A 241      -1.002  20.273  -0.836  1.00 10.00      A   
ATOM   2284  CA  GLY A 241       0.788  19.528  -0.001  1.00 10.00      A   
ATOM   2285  C   GLY A 241       1.781  20.569  -0.472  1.00 10.00      A   
ATOM   2286  O   GLY A 241       1.959  20.765  -1.673  1.00 10.00      A   
ATOM   2287  N   THR A 242       2.403  21.253   0.474  1.00 10.00      A   
ATOM   2288  HN  THR A 242       2.205  21.054   1.412  1.00 10.00      A   
ATOM   2289  CA  THR A 242       3.380  22.286   0.160  1.00 10.00      A   
ATOM   2290  CB  THR A 242       3.646  23.178   1.390  1.00 10.00      A   
ATOM   2291  OG1 THR A 242       3.923  22.352   2.531  1.00 10.00      A   
ATOM   2292  HG1 THR A 242       3.545  21.475   2.395  1.00 10.00      A   
ATOM   2293  CG2 THR A 242       2.439  24.054   1.689  1.00 10.00      A   
ATOM   2294  C   THR A 242       4.697  21.664  -0.294  1.00 10.00      A   
ATOM   2295  O   THR A 242       5.079  20.602   0.186  1.00 10.00      A   
ATOM   2296  N   GLY A 243       5.384  22.322  -1.215  1.00 10.00      A   
ATOM   2297  HN  GLY A 243       5.039  23.170  -1.561  1.00 10.00      A   
ATOM   2298  CA  GLY A 243       6.647  21.806  -1.699  1.00 10.00      A   
ATOM   2299  C   GLY A 243       7.814  22.362  -0.910  1.00 10.00      A   
ATOM   2300  O   GLY A 243       7.973  22.066   0.278  1.00 10.00      A   
ATOM   2301  N   GLY A 244       8.628  23.178  -1.565  1.00 10.00      A   
ATOM   2302  HN  GLY A 244       8.444  23.391  -2.507  1.00 10.00      A   
ATOM   2303  CA  GLY A 244       9.766  23.774  -0.902  1.00 10.00      A   
ATOM   2304  C   GLY A 244       9.326  24.870   0.043  1.00 10.00      A   
ATOM   2305  O   GLY A 244       8.906  25.941  -0.395  1.00 10.00      A   
ATOM   2306  N   TYR A 245       9.414  24.603   1.334  1.00 10.00      A   
ATOM   2307  HN  TYR A 245       9.772  23.733   1.615  1.00 10.00      A   
ATOM   2308  CA  TYR A 245       9.004  25.559   2.354  1.00 10.00      A   
ATOM   2309  CB  TYR A 245       8.416  24.820   3.564  1.00 10.00      A   
ATOM   2310  CG  TYR A 245       7.308  25.566   4.280  1.00 10.00      A   
ATOM   2311  CD1 TYR A 245       5.995  25.512   3.824  1.00 10.00      A   
ATOM   2312  CD2 TYR A 245       7.574  26.319   5.416  1.00 10.00      A   
ATOM   2313  CE1 TYR A 245       4.983  26.187   4.480  1.00 10.00      A   
ATOM   2314  CE2 TYR A 245       6.569  26.997   6.077  1.00 10.00      A   
ATOM   2315  CZ  TYR A 245       5.276  26.930   5.605  1.00 10.00      A   
ATOM   2316  OH  TYR A 245       4.272  27.601   6.263  1.00 10.00      A   
ATOM   2317  HH  TYR A 245       4.622  28.423   6.624  1.00 10.00      A   
ATOM   2318  C   TYR A 245      10.178  26.449   2.769  1.00 10.00      A   
ATOM   2319  O   TYR A 245      10.248  26.938   3.900  1.00 10.00      A   
ATOM   2320  N   THR A 246      11.092  26.657   1.837  1.00 10.00      A   
ATOM   2321  HN  THR A 246      10.971  26.254   0.955  1.00 10.00      A   
ATOM   2322  CA  THR A 246      12.263  27.479   2.074  1.00 10.00      A   
ATOM   2323  CB  THR A 246      13.566  26.647   2.018  1.00 10.00      A   
ATOM   2324  OG1 THR A 246      14.712  27.498   2.153  1.00 10.00      A   
ATOM   2325  HG1 THR A 246      14.904  27.906   1.300  1.00 10.00      A   
ATOM   2326  CG2 THR A 246      13.662  25.855   0.721  1.00 10.00      A   
ATOM   2327  C   THR A 246      12.328  28.619   1.060  1.00 10.00      A   
ATOM   2328  O   THR A 246      12.038  28.429  -0.126  1.00 10.00      A   
ATOM   2329  N   ALA A 247      12.682  29.801   1.541  1.00 10.00      A   
ATOM   2330  HN  ALA A 247      12.875  29.885   2.498  1.00 10.00      A   
ATOM   2331  CA  ALA A 247      12.798  30.986   0.701  1.00 10.00      A   
ATOM   2332  CB  ALA A 247      11.429  31.399   0.177  1.00 10.00      A   
ATOM   2333  C   ALA A 247      13.390  32.122   1.519  1.00 10.00      A   
ATOM   2334  O   ALA A 247      13.595  31.980   2.727  1.00 10.00      A   
ATOM   2335  N   GLU A 248      13.669  33.241   0.862  1.00 10.00      A   
ATOM   2336  HN  GLU A 248      13.506  33.282  -0.107  1.00 10.00      A   
ATOM   2337  CA  GLU A 248      14.219  34.407   1.539  1.00 10.00      A   
ATOM   2338  CB  GLU A 248      14.570  35.491   0.520  1.00 10.00      A   
ATOM   2339  CG  GLU A 248      15.597  36.499   1.008  1.00 10.00      A   
ATOM   2340  CD  GLU A 248      16.181  37.332  -0.114  1.00 10.00      A   
ATOM   2341  OE1 GLU A 248      16.816  36.756  -1.018  1.00 10.00      A   
ATOM   2342  OE2 GLU A 248      16.028  38.568  -0.082  1.00 10.00      A   
ATOM   2343  C   GLU A 248      13.196  34.930   2.544  1.00 10.00      A   
ATOM   2344  O   GLU A 248      12.025  35.113   2.202  1.00 10.00      A   
ATOM   2345  N   VAL A 249      13.630  35.147   3.778  1.00 10.00      A   
ATOM   2346  HN  VAL A 249      14.577  34.992   3.987  1.00 10.00      A   
ATOM   2347  CA  VAL A 249      12.740  35.618   4.832  1.00 10.00      A   
ATOM   2348  CB  VAL A 249      13.310  35.345   6.240  1.00 10.00      A   
ATOM   2349  CG1 VAL A 249      12.207  35.434   7.287  1.00 10.00      A   
ATOM   2350  CG2 VAL A 249      13.991  33.985   6.293  1.00 10.00      A   
ATOM   2351  C   VAL A 249      12.422  37.103   4.683  1.00 10.00      A   
ATOM   2352  O   VAL A 249      13.282  37.962   4.897  1.00 10.00      A   
ATOM   2353  N   ARG A 250      11.183  37.390   4.308  1.00 10.00      A   
ATOM   2354  HN  ARG A 250      10.553  36.650   4.150  1.00 10.00      A   
ATOM   2355  CA  ARG A 250      10.716  38.756   4.127  1.00 10.00      A   
ATOM   2356  CB  ARG A 250      10.762  39.149   2.647  1.00 10.00      A   
ATOM   2357  CG  ARG A 250      12.141  39.546   2.141  1.00 10.00      A   
ATOM   2358  CD  ARG A 250      12.113  39.884   0.659  1.00 10.00      A   
ATOM   2359  NE  ARG A 250      11.073  40.864   0.345  1.00 10.00      A   
ATOM   2360  HE  ARG A 250      10.164  40.684   0.689  1.00 10.00      A   
ATOM   2361  CZ  ARG A 250      11.281  41.976  -0.354  1.00 10.00      A   
ATOM   2362  NH1 ARG A 250      12.491  42.271  -0.819  1.00 10.00      A   
ATOM   2363 HH11 ARG A 250      12.645  43.144  -1.366  1.00 10.00      A   
ATOM   2364 HH12 ARG A 250      13.296  41.629  -0.638  1.00 10.00      A   
ATOM   2365  NH2 ARG A 250      10.265  42.790  -0.609  1.00 10.00      A   
ATOM   2366 HH21 ARG A 250       9.304  42.553  -0.263  1.00 10.00      A   
ATOM   2367 HH22 ARG A 250      10.420  43.668  -1.153  1.00 10.00      A   
ATOM   2368  C   ARG A 250       9.294  38.900   4.667  1.00 10.00      A   
ATOM   2369  O   ARG A 250       8.435  38.056   4.398  1.00 10.00      A   
ATOM   2370  N   PRO A 251       9.034  39.969   5.438  1.00 10.00      A   
ATOM   2371  CA  PRO A 251       7.713  40.229   6.032  1.00 10.00      A   
ATOM   2372  CB  PRO A 251       7.862  41.631   6.628  1.00 10.00      A   
ATOM   2373  CG  PRO A 251       9.323  41.784   6.879  1.00 10.00      A   
ATOM   2374  CD  PRO A 251      10.015  41.010   5.796  1.00 10.00      A   
ATOM   2375  C   PRO A 251       6.591  40.217   4.993  1.00 10.00      A   
ATOM   2376  O   PRO A 251       5.514  39.664   5.233  1.00 10.00      A   
ATOM   2377  N   ASP A 252       6.860  40.805   3.830  1.00 10.00      A   
ATOM   2378  HN  ASP A 252       7.751  41.191   3.685  1.00 10.00      A   
ATOM   2379  CA  ASP A 252       5.877  40.875   2.751  1.00 10.00      A   
ATOM   2380  CB  ASP A 252       6.332  41.821   1.631  1.00 10.00      A   
ATOM   2381  CG  ASP A 252       7.655  41.438   0.997  1.00 10.00      A   
ATOM   2382  OD1 ASP A 252       8.621  41.173   1.738  1.00 10.00      A   
ATOM   2383  OD2 ASP A 252       7.742  41.425  -0.246  1.00 10.00      A   
ATOM   2384  C   ASP A 252       5.550  39.490   2.206  1.00 10.00      A   
ATOM   2385  O   ASP A 252       4.399  39.200   1.867  1.00 10.00      A   
ATOM   2386  N   VAL A 253       6.559  38.632   2.142  1.00 10.00      A   
ATOM   2387  HN  VAL A 253       7.452  38.925   2.419  1.00 10.00      A   
ATOM   2388  CA  VAL A 253       6.373  37.271   1.659  1.00 10.00      A   
ATOM   2389  CB  VAL A 253       7.727  36.596   1.351  1.00 10.00      A   
ATOM   2390  CG1 VAL A 253       7.527  35.183   0.824  1.00 10.00      A   
ATOM   2391  CG2 VAL A 253       8.519  37.430   0.356  1.00 10.00      A   
ATOM   2392  C   VAL A 253       5.616  36.459   2.707  1.00 10.00      A   
ATOM   2393  O   VAL A 253       4.717  35.681   2.379  1.00 10.00      A   
ATOM   2394  N   TYR A 254       5.979  36.668   3.967  1.00 10.00      A   
ATOM   2395  HN  TYR A 254       6.714  37.297   4.150  1.00 10.00      A   
ATOM   2396  CA  TYR A 254       5.338  35.984   5.085  1.00 10.00      A   
ATOM   2397  CB  TYR A 254       6.041  36.359   6.395  1.00 10.00      A   
ATOM   2398  CG  TYR A 254       5.346  35.877   7.649  1.00 10.00      A   
ATOM   2399  CD1 TYR A 254       5.413  34.546   8.036  1.00 10.00      A   
ATOM   2400  CD2 TYR A 254       4.628  36.757   8.448  1.00 10.00      A   
ATOM   2401  CE1 TYR A 254       4.786  34.104   9.184  1.00 10.00      A   
ATOM   2402  CE2 TYR A 254       3.998  36.326   9.597  1.00 10.00      A   
ATOM   2403  CZ  TYR A 254       4.079  34.999   9.960  1.00 10.00      A   
ATOM   2404  OH  TYR A 254       3.455  34.567  11.106  1.00 10.00      A   
ATOM   2405  HH  TYR A 254       2.652  35.083  11.242  1.00 10.00      A   
ATOM   2406  C   TYR A 254       3.859  36.352   5.155  1.00 10.00      A   
ATOM   2407  O   TYR A 254       3.001  35.484   5.324  1.00 10.00      A   
ATOM   2408  N   SER A 255       3.571  37.641   5.006  1.00 10.00      A   
ATOM   2409  HN  SER A 255       4.305  38.282   4.869  1.00 10.00      A   
ATOM   2410  CA  SER A 255       2.204  38.135   5.046  1.00 10.00      A   
ATOM   2411  CB  SER A 255       2.186  39.664   4.961  1.00 10.00      A   
ATOM   2412  OG  SER A 255       3.005  40.236   5.969  1.00 10.00      A   
ATOM   2413  HG  SER A 255       3.931  39.997   5.807  1.00 10.00      A   
ATOM   2414  C   SER A 255       1.373  37.525   3.919  1.00 10.00      A   
ATOM   2415  O   SER A 255       0.237  37.106   4.138  1.00 10.00      A   
ATOM   2416  N   GLY A 256       1.962  37.451   2.727  1.00 10.00      A   
ATOM   2417  HN  GLY A 256       2.877  37.787   2.622  1.00 10.00      A   
ATOM   2418  CA  GLY A 256       1.269  36.887   1.583  1.00 10.00      A   
ATOM   2419  C   GLY A 256       0.821  35.465   1.834  1.00 10.00      A   
ATOM   2420  O   GLY A 256      -0.304  35.090   1.503  1.00 10.00      A   
ATOM   2421  N   LEU A 257       1.701  34.674   2.433  1.00 10.00      A   
ATOM   2422  HN  LEU A 257       2.583  35.032   2.670  1.00 10.00      A   
ATOM   2423  CA  LEU A 257       1.395  33.286   2.737  1.00 10.00      A   
ATOM   2424  CB  LEU A 257       2.658  32.555   3.197  1.00 10.00      A   
ATOM   2425  CG  LEU A 257       3.777  32.428   2.160  1.00 10.00      A   
ATOM   2426  CD1 LEU A 257       5.055  31.929   2.817  1.00 10.00      A   
ATOM   2427  CD2 LEU A 257       3.354  31.501   1.030  1.00 10.00      A   
ATOM   2428  C   LEU A 257       0.323  33.200   3.814  1.00 10.00      A   
ATOM   2429  O   LEU A 257      -0.655  32.465   3.673  1.00 10.00      A   
ATOM   2430  N   SER A 258       0.504  33.983   4.871  1.00 10.00      A   
ATOM   2431  HN  SER A 258       1.292  34.563   4.900  1.00 10.00      A   
ATOM   2432  CA  SER A 258      -0.429  34.010   5.988  1.00 10.00      A   
ATOM   2433  CB  SER A 258       0.071  34.976   7.069  1.00 10.00      A   
ATOM   2434  OG  SER A 258       1.424  34.705   7.411  1.00 10.00      A   
ATOM   2435  HG  SER A 258       2.003  34.987   6.694  1.00 10.00      A   
ATOM   2436  C   SER A 258      -1.841  34.392   5.530  1.00 10.00      A   
ATOM   2437  O   SER A 258      -2.826  33.778   5.950  1.00 10.00      A   
ATOM   2438  N   VAL A 259      -1.934  35.397   4.664  1.00 10.00      A   
ATOM   2439  HN  VAL A 259      -1.112  35.855   4.370  1.00 10.00      A   
ATOM   2440  CA  VAL A 259      -3.225  35.848   4.148  1.00 10.00      A   
ATOM   2441  CB  VAL A 259      -3.097  37.170   3.356  1.00 10.00      A   
ATOM   2442  CG1 VAL A 259      -4.386  37.485   2.611  1.00 10.00      A   
ATOM   2443  CG2 VAL A 259      -2.748  38.308   4.299  1.00 10.00      A   
ATOM   2444  C   VAL A 259      -3.869  34.775   3.269  1.00 10.00      A   
ATOM   2445  O   VAL A 259      -5.075  34.531   3.347  1.00 10.00      A   
ATOM   2446  N   ALA A 260      -3.056  34.127   2.449  1.00 10.00      A   
ATOM   2447  HN  ALA A 260      -2.100  34.352   2.445  1.00 10.00      A   
ATOM   2448  CA  ALA A 260      -3.545  33.086   1.557  1.00 10.00      A   
ATOM   2449  CB  ALA A 260      -2.457  32.694   0.567  1.00 10.00      A   
ATOM   2450  C   ALA A 260      -4.028  31.872   2.348  1.00 10.00      A   
ATOM   2451  O   ALA A 260      -5.100  31.326   2.079  1.00 10.00      A   
ATOM   2452  N   LEU A 261      -3.247  31.479   3.346  1.00 10.00      A   
ATOM   2453  HN  LEU A 261      -2.414  31.971   3.520  1.00 10.00      A   
ATOM   2454  CA  LEU A 261      -3.576  30.330   4.183  1.00 10.00      A   
ATOM   2455  CB  LEU A 261      -2.384  29.951   5.060  1.00 10.00      A   
ATOM   2456  CG  LEU A 261      -1.211  29.295   4.331  1.00 10.00      A   
ATOM   2457  CD1 LEU A 261       0.094  29.554   5.067  1.00 10.00      A   
ATOM   2458  CD2 LEU A 261      -1.453  27.802   4.169  1.00 10.00      A   
ATOM   2459  C   LEU A 261      -4.823  30.568   5.034  1.00 10.00      A   
ATOM   2460  O   LEU A 261      -5.582  29.635   5.308  1.00 10.00      A   
ATOM   2461  N   SER A 262      -5.047  31.813   5.445  1.00 10.00      A   
ATOM   2462  HN  SER A 262      -4.413  32.522   5.205  1.00 10.00      A   
ATOM   2463  CA  SER A 262      -6.218  32.138   6.251  1.00 10.00      A   
ATOM   2464  CB  SER A 262      -6.029  33.447   7.028  1.00 10.00      A   
ATOM   2465  OG  SER A 262      -5.352  34.419   6.251  1.00 10.00      A   
ATOM   2466  HG  SER A 262      -4.399  34.240   6.277  1.00 10.00      A   
ATOM   2467  C   SER A 262      -7.481  32.179   5.392  1.00 10.00      A   
ATOM   2468  O   SER A 262      -8.598  32.263   5.908  1.00 10.00      A   
ATOM   2469  N   GLY A 263      -7.297  32.111   4.078  1.00 10.00      A   
ATOM   2470  HN  GLY A 263      -6.384  32.046   3.723  1.00 10.00      A   
ATOM   2471  CA  GLY A 263      -8.420  32.126   3.168  1.00 10.00      A   
ATOM   2472  C   GLY A 263      -9.011  30.741   2.991  1.00 10.00      A   
ATOM   2473  O   GLY A 263     -10.220  30.588   2.803  1.00 10.00      A   
ATOM   2474  N   CYS A 264      -8.153  29.729   3.062  1.00 10.00      A   
ATOM   2475  HN  CYS A 264      -7.205  29.920   3.225  1.00 10.00      A   
ATOM   2476  CA  CYS A 264      -8.580  28.343   2.914  1.00 10.00      A   
ATOM   2477  CB  CYS A 264      -7.423  27.480   2.401  1.00 10.00      A   
ATOM   2478  SG  CYS A 264      -6.471  28.235   1.059  1.00 10.00      A   
ATOM   2479  HG  CYS A 264      -6.908  27.736  -0.089  1.00 10.00      A   
ATOM   2480  C   CYS A 264      -9.110  27.806   4.242  1.00 10.00      A   
ATOM   2481  O   CYS A 264      -8.342  27.392   5.116  1.00 10.00      A   
ATOM   2482  N   LYS A 265     -10.428  27.835   4.396  1.00 10.00      A   
ATOM   2483  HN  LYS A 265     -10.984  28.185   3.668  1.00 10.00      A   
ATOM   2484  CA  LYS A 265     -11.072  27.369   5.617  1.00 10.00      A   
ATOM   2485  CB  LYS A 265     -12.359  28.156   5.887  1.00 10.00      A   
ATOM   2486  CG  LYS A 265     -12.160  29.469   6.633  1.00 10.00      A   
ATOM   2487  CD  LYS A 265     -11.676  30.576   5.712  1.00 10.00      A   
ATOM   2488  CE  LYS A 265     -11.784  31.935   6.382  1.00 10.00      A   
ATOM   2489  NZ  LYS A 265     -11.271  33.025   5.517  1.00 10.00      A   
ATOM   2490  HZ1 LYS A 265     -11.705  32.970   4.575  1.00 10.00      A   
ATOM   2491  HZ2 LYS A 265     -10.237  32.949   5.420  1.00 10.00      A   
ATOM   2492  HZ3 LYS A 265     -11.498  33.950   5.934  1.00 10.00      A   
ATOM   2493  C   LYS A 265     -11.375  25.875   5.551  1.00 10.00      A   
ATOM   2494  O   LYS A 265     -11.779  25.269   6.542  1.00 10.00      A   
ATOM   2495  N   GLU A 266     -11.162  25.283   4.381  1.00 10.00      A   
ATOM   2496  HN  GLU A 266     -10.835  25.817   3.627  1.00 10.00      A   
ATOM   2497  CA  GLU A 266     -11.417  23.865   4.184  1.00 10.00      A   
ATOM   2498  CB  GLU A 266     -11.886  23.604   2.752  1.00 10.00      A   
ATOM   2499  CG  GLU A 266     -13.063  22.647   2.646  1.00 10.00      A   
ATOM   2500  CD  GLU A 266     -14.299  23.162   3.351  1.00 10.00      A   
ATOM   2501  OE1 GLU A 266     -14.906  24.136   2.857  1.00 10.00      A   
ATOM   2502  OE2 GLU A 266     -14.675  22.596   4.397  1.00 10.00      A   
ATOM   2503  C   GLU A 266     -10.181  23.023   4.493  1.00 10.00      A   
ATOM   2504  O   GLU A 266     -10.235  21.797   4.460  1.00 10.00      A   
ATOM   2505  N   LEU A 267      -9.071  23.686   4.802  1.00 10.00      A   
ATOM   2506  HN  LEU A 267      -9.090  24.661   4.825  1.00 10.00      A   
ATOM   2507  CA  LEU A 267      -7.828  22.990   5.106  1.00 10.00      A   
ATOM   2508  CB  LEU A 267      -6.689  23.982   5.349  1.00 10.00      A   
ATOM   2509  CG  LEU A 267      -6.142  24.696   4.111  1.00 10.00      A   
ATOM   2510  CD1 LEU A 267      -5.029  25.658   4.495  1.00 10.00      A   
ATOM   2511  CD2 LEU A 267      -5.648  23.689   3.085  1.00 10.00      A   
ATOM   2512  C   LEU A 267      -7.987  22.056   6.300  1.00 10.00      A   
ATOM   2513  O   LEU A 267      -8.436  22.470   7.369  1.00 10.00      A   
ATOM   2514  N   ARG A 268      -7.657  20.786   6.097  1.00 10.00      A   
ATOM   2515  HN  ARG A 268      -7.357  20.509   5.201  1.00 10.00      A   
ATOM   2516  CA  ARG A 268      -7.753  19.788   7.154  1.00 10.00      A   
ATOM   2517  CB  ARG A 268      -8.901  18.811   6.872  1.00 10.00      A   
ATOM   2518  CG  ARG A 268     -10.284  19.442   6.817  1.00 10.00      A   
ATOM   2519  CD  ARG A 268     -10.653  20.108   8.133  1.00 10.00      A   
ATOM   2520  NE  ARG A 268     -12.030  20.605   8.123  1.00 10.00      A   
ATOM   2521  HE  ARG A 268     -12.739  19.957   8.329  1.00 10.00      A   
ATOM   2522  CZ  ARG A 268     -12.368  21.861   7.847  1.00 10.00      A   
ATOM   2523  NH1 ARG A 268     -11.434  22.757   7.559  1.00 10.00      A   
ATOM   2524 HH11 ARG A 268     -10.425  22.479   7.549  1.00 10.00      A   
ATOM   2525 HH12 ARG A 268     -11.703  23.743   7.332  1.00 10.00      A   
ATOM   2526  NH2 ARG A 268     -13.651  22.217   7.853  1.00 10.00      A   
ATOM   2527 HH21 ARG A 268     -13.921  23.200   7.637  1.00 10.00      A   
ATOM   2528 HH22 ARG A 268     -14.394  21.513   8.068  1.00 10.00      A   
ATOM   2529  C   ARG A 268      -6.451  19.006   7.277  1.00 10.00      A   
ATOM   2530  O   ARG A 268      -6.126  18.485   8.344  1.00 10.00      A   
ATOM   2531  N   CYS A 269      -5.700  18.930   6.188  1.00 10.00      A   
ATOM   2532  HN  CYS A 269      -5.985  19.387   5.369  1.00 10.00      A   
ATOM   2533  CA  CYS A 269      -4.449  18.192   6.184  1.00 10.00      A   
ATOM   2534  CB  CYS A 269      -4.639  16.870   5.434  1.00 10.00      A   
ATOM   2535  SG  CYS A 269      -3.229  15.743   5.507  1.00 10.00      A   
ATOM   2536  HG  CYS A 269      -3.712  14.508   5.552  1.00 10.00      A   
ATOM   2537  C   CYS A 269      -3.337  19.004   5.535  1.00 10.00      A   
ATOM   2538  O   CYS A 269      -3.537  19.614   4.482  1.00 10.00      A   
ATOM   2539  N   LEU A 270      -2.169  19.008   6.169  1.00 10.00      A   
ATOM   2540  HN  LEU A 270      -2.080  18.504   7.008  1.00 10.00      A   
ATOM   2541  CA  LEU A 270      -1.013  19.735   5.661  1.00 10.00      A   
ATOM   2542  CB  LEU A 270      -0.645  20.893   6.596  1.00 10.00      A   
ATOM   2543  CG  LEU A 270      -1.608  22.083   6.628  1.00 10.00      A   
ATOM   2544  CD1 LEU A 270      -1.036  23.209   7.473  1.00 10.00      A   
ATOM   2545  CD2 LEU A 270      -1.915  22.571   5.223  1.00 10.00      A   
ATOM   2546  C   LEU A 270       0.186  18.803   5.501  1.00 10.00      A   
ATOM   2547  O   LEU A 270       0.652  18.203   6.470  1.00 10.00      A   
ATOM   2548  N   SER A 271       0.681  18.683   4.281  1.00 10.00      A   
ATOM   2549  HN  SER A 271       0.268  19.188   3.545  1.00 10.00      A   
ATOM   2550  CA  SER A 271       1.826  17.831   3.997  1.00 10.00      A   
ATOM   2551  CB  SER A 271       1.390  16.617   3.175  1.00 10.00      A   
ATOM   2552  OG  SER A 271       0.220  16.028   3.722  1.00 10.00      A   
ATOM   2553  HG  SER A 271      -0.183  16.640   4.348  1.00 10.00      A   
ATOM   2554  C   SER A 271       2.913  18.612   3.258  1.00 10.00      A   
ATOM   2555  O   SER A 271       2.700  19.763   2.860  1.00 10.00      A   
ATOM   2556  N   GLY A 272       4.073  17.987   3.080  1.00 10.00      A   
ATOM   2557  HN  GLY A 272       4.191  17.074   3.427  1.00 10.00      A   
ATOM   2558  CA  GLY A 272       5.168  18.632   2.391  1.00 10.00      A   
ATOM   2559  C   GLY A 272       6.168  19.229   3.352  1.00 10.00      A   
ATOM   2560  O   GLY A 272       6.828  18.500   4.091  1.00 10.00      A   
ATOM   2561  N   PHE A 273       6.276  20.554   3.340  1.00 10.00      A   
ATOM   2562  HN  PHE A 273       5.722  21.069   2.713  1.00 10.00      A   
ATOM   2563  CA  PHE A 273       7.193  21.274   4.224  1.00 10.00      A   
ATOM   2564  CB  PHE A 273       6.825  21.062   5.699  1.00 10.00      A   
ATOM   2565  CG  PHE A 273       5.628  21.853   6.154  1.00 10.00      A   
ATOM   2566  CD1 PHE A 273       4.347  21.495   5.757  1.00 10.00      A   
ATOM   2567  CD2 PHE A 273       5.784  22.955   6.978  1.00 10.00      A   
ATOM   2568  CE1 PHE A 273       3.248  22.223   6.172  1.00 10.00      A   
ATOM   2569  CE2 PHE A 273       4.689  23.686   7.397  1.00 10.00      A   
ATOM   2570  CZ  PHE A 273       3.419  23.321   6.993  1.00 10.00      A   
ATOM   2571  C   PHE A 273       8.652  20.900   3.970  1.00 10.00      A   
ATOM   2572  O   PHE A 273       9.450  20.804   4.909  1.00 10.00      A   
ATOM   2573  N   TRP A 274       9.001  20.701   2.699  1.00 10.00      A   
ATOM   2574  HN  TRP A 274       8.322  20.800   1.993  1.00 10.00      A   
ATOM   2575  CA  TRP A 274      10.368  20.351   2.331  1.00 10.00      A   
ATOM   2576  CB  TRP A 274      10.463  19.990   0.845  1.00 10.00      A   
ATOM   2577  CG  TRP A 274      10.117  18.568   0.527  1.00 10.00      A   
ATOM   2578  CD1 TRP A 274      10.919  17.475   0.673  1.00 10.00      A   
ATOM   2579  CD2 TRP A 274       8.882  18.088  -0.005  1.00 10.00      A   
ATOM   2580  NE1 TRP A 274      10.253  16.343   0.272  1.00 10.00      A   
ATOM   2581  HE1 TRP A 274      10.618  15.431   0.286  1.00 10.00      A   
ATOM   2582  CE2 TRP A 274       8.999  16.694  -0.150  1.00 10.00      A   
ATOM   2583  CE3 TRP A 274       7.685  18.704  -0.369  1.00 10.00      A   
ATOM   2584  CZ2 TRP A 274       7.964  15.906  -0.646  1.00 10.00      A   
ATOM   2585  CZ3 TRP A 274       6.660  17.924  -0.860  1.00 10.00      A   
ATOM   2586  CH2 TRP A 274       6.804  16.540  -0.994  1.00 10.00      A   
ATOM   2587  C   TRP A 274      11.304  21.513   2.629  1.00 10.00      A   
ATOM   2588  O   TRP A 274      11.180  22.581   2.027  1.00 10.00      A   
ATOM   2589  N   ASP A 275      12.212  21.305   3.577  1.00 10.00      A   
ATOM   2590  HN  ASP A 275      12.221  20.443   4.035  1.00 10.00      A   
ATOM   2591  CA  ASP A 275      13.187  22.329   3.971  1.00 10.00      A   
ATOM   2592  CB  ASP A 275      14.048  22.774   2.778  1.00 10.00      A   
ATOM   2593  CG  ASP A 275      15.035  21.718   2.327  1.00 10.00      A   
ATOM   2594  OD1 ASP A 275      14.671  20.525   2.289  1.00 10.00      A   
ATOM   2595  OD2 ASP A 275      16.182  22.077   1.990  1.00 10.00      A   
ATOM   2596  C   ASP A 275      12.479  23.524   4.594  1.00 10.00      A   
ATOM   2597  O   ASP A 275      12.834  24.676   4.348  1.00 10.00      A   
ATOM   2598  N   ALA A 276      11.463  23.227   5.394  1.00 10.00      A   
ATOM   2599  HN  ALA A 276      11.228  22.282   5.529  1.00 10.00      A   
ATOM   2600  CA  ALA A 276      10.667  24.252   6.060  1.00 10.00      A   
ATOM   2601  CB  ALA A 276       9.558  23.598   6.869  1.00 10.00      A   
ATOM   2602  C   ALA A 276      11.497  25.168   6.955  1.00 10.00      A   
ATOM   2603  O   ALA A 276      12.173  24.709   7.877  1.00 10.00      A   
ATOM   2604  N   VAL A 277      11.442  26.464   6.672  1.00 10.00      A   
ATOM   2605  HN  VAL A 277      10.918  26.764   5.896  1.00 10.00      A   
ATOM   2606  CA  VAL A 277      12.153  27.453   7.467  1.00 10.00      A   
ATOM   2607  CB  VAL A 277      12.439  28.731   6.645  1.00 10.00      A   
ATOM   2608  CG1 VAL A 277      13.212  29.752   7.468  1.00 10.00      A   
ATOM   2609  CG2 VAL A 277      13.204  28.387   5.377  1.00 10.00      A   
ATOM   2610  C   VAL A 277      11.306  27.815   8.686  1.00 10.00      A   
ATOM   2611  O   VAL A 277      10.134  28.167   8.545  1.00 10.00      A   
ATOM   2612  N   PRO A 278      11.886  27.730   9.893  1.00 10.00      A   
ATOM   2613  CA  PRO A 278      11.181  28.029  11.148  1.00 10.00      A   
ATOM   2614  CB  PRO A 278      12.301  28.040  12.188  1.00 10.00      A   
ATOM   2615  CG  PRO A 278      13.333  27.126  11.626  1.00 10.00      A   
ATOM   2616  CD  PRO A 278      13.286  27.326  10.138  1.00 10.00      A   
ATOM   2617  C   PRO A 278      10.465  29.378  11.128  1.00 10.00      A   
ATOM   2618  O   PRO A 278       9.352  29.507  11.637  1.00 10.00      A   
ATOM   2619  N   ALA A 279      11.090  30.366  10.503  1.00 10.00      A   
ATOM   2620  HN  ALA A 279      11.959  30.189  10.086  1.00 10.00      A   
ATOM   2621  CA  ALA A 279      10.527  31.712  10.425  1.00 10.00      A   
ATOM   2622  CB  ALA A 279      11.565  32.690   9.901  1.00 10.00      A   
ATOM   2623  C   ALA A 279       9.258  31.773   9.576  1.00 10.00      A   
ATOM   2624  O   ALA A 279       8.511  32.748   9.641  1.00 10.00      A   
ATOM   2625  N   TYR A 280       9.012  30.740   8.783  1.00 10.00      A   
ATOM   2626  HN  TYR A 280       9.639  29.983   8.769  1.00 10.00      A   
ATOM   2627  CA  TYR A 280       7.828  30.706   7.929  1.00 10.00      A   
ATOM   2628  CB  TYR A 280       8.208  30.417   6.476  1.00 10.00      A   
ATOM   2629  CG  TYR A 280       8.632  31.652   5.715  1.00 10.00      A   
ATOM   2630  CD1 TYR A 280       9.962  31.864   5.371  1.00 10.00      A   
ATOM   2631  CD2 TYR A 280       7.701  32.616   5.352  1.00 10.00      A   
ATOM   2632  CE1 TYR A 280      10.348  33.004   4.686  1.00 10.00      A   
ATOM   2633  CE2 TYR A 280       8.078  33.754   4.667  1.00 10.00      A   
ATOM   2634  CZ  TYR A 280       9.400  33.945   4.339  1.00 10.00      A   
ATOM   2635  OH  TYR A 280       9.776  35.086   3.670  1.00 10.00      A   
ATOM   2636  HH  TYR A 280      10.411  34.864   2.973  1.00 10.00      A   
ATOM   2637  C   TYR A 280       6.784  29.711   8.427  1.00 10.00      A   
ATOM   2638  O   TYR A 280       5.733  29.537   7.808  1.00 10.00      A   
ATOM   2639  N   LEU A 281       7.078  29.068   9.549  1.00 10.00      A   
ATOM   2640  HN  LEU A 281       7.933  29.253   9.993  1.00 10.00      A   
ATOM   2641  CA  LEU A 281       6.164  28.095  10.145  1.00 10.00      A   
ATOM   2642  CB  LEU A 281       6.861  27.264  11.227  1.00 10.00      A   
ATOM   2643  CG  LEU A 281       7.968  26.324  10.749  1.00 10.00      A   
ATOM   2644  CD1 LEU A 281       8.591  25.594  11.926  1.00 10.00      A   
ATOM   2645  CD2 LEU A 281       7.427  25.332   9.731  1.00 10.00      A   
ATOM   2646  C   LEU A 281       4.877  28.735  10.694  1.00 10.00      A   
ATOM   2647  O   LEU A 281       3.791  28.204  10.472  1.00 10.00      A   
ATOM   2648  N   PRO A 282       4.963  29.884  11.412  1.00 10.00      A   
ATOM   2649  CA  PRO A 282       3.777  30.556  11.975  1.00 10.00      A   
ATOM   2650  CB  PRO A 282       4.356  31.747  12.747  1.00 10.00      A   
ATOM   2651  CG  PRO A 282       5.782  31.399  12.973  1.00 10.00      A   
ATOM   2652  CD  PRO A 282       6.197  30.604  11.773  1.00 10.00      A   
ATOM   2653  C   PRO A 282       2.781  31.054  10.924  1.00 10.00      A   
ATOM   2654  O   PRO A 282       1.736  31.608  11.270  1.00 10.00      A   
ATOM   2655  N   ALA A 283       3.093  30.849   9.650  1.00 10.00      A   
ATOM   2656  HN  ALA A 283       3.936  30.396   9.433  1.00 10.00      A   
ATOM   2657  CA  ALA A 283       2.214  31.280   8.570  1.00 10.00      A   
ATOM   2658  CB  ALA A 283       2.934  31.207   7.234  1.00 10.00      A   
ATOM   2659  C   ALA A 283       0.934  30.449   8.527  1.00 10.00      A   
ATOM   2660  O   ALA A 283      -0.115  30.934   8.105  1.00 10.00      A   
ATOM   2661  N   VAL A 284       1.026  29.200   8.971  1.00 10.00      A   
ATOM   2662  HN  VAL A 284       1.892  28.872   9.305  1.00 10.00      A   
ATOM   2663  CA  VAL A 284      -0.128  28.297   8.969  1.00 10.00      A   
ATOM   2664  CB  VAL A 284       0.262  26.857   8.554  1.00 10.00      A   
ATOM   2665  CG1 VAL A 284       0.801  26.823   7.134  1.00 10.00      A   
ATOM   2666  CG2 VAL A 284       1.272  26.260   9.525  1.00 10.00      A   
ATOM   2667  C   VAL A 284      -0.802  28.241  10.337  1.00 10.00      A   
ATOM   2668  O   VAL A 284      -1.624  27.363  10.598  1.00 10.00      A   
ATOM   2669  N   TYR A 285      -0.472  29.194  11.198  1.00 10.00      A   
ATOM   2670  HN  TYR A 285       0.157  29.891  10.914  1.00 10.00      A   
ATOM   2671  CA  TYR A 285      -1.018  29.241  12.552  1.00 10.00      A   
ATOM   2672  CB  TYR A 285      -0.457  30.426  13.335  1.00 10.00      A   
ATOM   2673  CG  TYR A 285       0.718  30.072  14.218  1.00 10.00      A   
ATOM   2674  CD1 TYR A 285       1.163  28.759  14.326  1.00 10.00      A   
ATOM   2675  CD2 TYR A 285       1.379  31.048  14.950  1.00 10.00      A   
ATOM   2676  CE1 TYR A 285       2.229  28.431  15.141  1.00 10.00      A   
ATOM   2677  CE2 TYR A 285       2.448  30.729  15.764  1.00 10.00      A   
ATOM   2678  CZ  TYR A 285       2.869  29.420  15.855  1.00 10.00      A   
ATOM   2679  OH  TYR A 285       3.927  29.097  16.672  1.00 10.00      A   
ATOM   2680  HH  TYR A 285       3.715  29.348  17.580  1.00 10.00      A   
ATOM   2681  C   TYR A 285      -2.545  29.237  12.601  1.00 10.00      A   
ATOM   2682  O   TYR A 285      -3.142  28.517  13.405  1.00 10.00      A   
ATOM   2683  N   SER A 286      -3.173  30.018  11.742  1.00 10.00      A   
ATOM   2684  HN  SER A 286      -2.649  30.561  11.115  1.00 10.00      A   
ATOM   2685  CA  SER A 286      -4.629  30.107  11.708  1.00 10.00      A   
ATOM   2686  CB  SER A 286      -5.056  31.358  10.940  1.00 10.00      A   
ATOM   2687  OG  SER A 286      -4.359  32.496  11.423  1.00 10.00      A   
ATOM   2688  HG  SER A 286      -3.645  32.721  10.811  1.00 10.00      A   
ATOM   2689  C   SER A 286      -5.282  28.858  11.106  1.00 10.00      A   
ATOM   2690  O   SER A 286      -6.509  28.758  11.037  1.00 10.00      A   
ATOM   2691  N   VAL A 287      -4.463  27.907  10.683  1.00 10.00      A   
ATOM   2692  HN  VAL A 287      -3.494  28.032  10.776  1.00 10.00      A   
ATOM   2693  CA  VAL A 287      -4.966  26.680  10.083  1.00 10.00      A   
ATOM   2694  CB  VAL A 287      -4.148  26.300   8.828  1.00 10.00      A   
ATOM   2695  CG1 VAL A 287      -4.768  25.113   8.111  1.00 10.00      A   
ATOM   2696  CG2 VAL A 287      -4.036  27.493   7.888  1.00 10.00      A   
ATOM   2697  C   VAL A 287      -4.944  25.527  11.087  1.00 10.00      A   
ATOM   2698  O   VAL A 287      -5.809  24.653  11.058  1.00 10.00      A   
ATOM   2699  N   CYS A 288      -3.972  25.559  12.000  1.00 10.00      A   
ATOM   2700  HN  CYS A 288      -3.335  26.302  11.985  1.00 10.00      A   
ATOM   2701  CA  CYS A 288      -3.811  24.513  13.015  1.00 10.00      A   
ATOM   2702  CB  CYS A 288      -2.656  24.861  13.954  1.00 10.00      A   
ATOM   2703  SG  CYS A 288      -1.181  25.501  13.126  1.00 10.00      A   
ATOM   2704  HG  CYS A 288      -1.143  26.813  13.308  1.00 10.00      A   
ATOM   2705  C   CYS A 288      -5.086  24.272  13.828  1.00 10.00      A   
ATOM   2706  O   CYS A 288      -5.335  23.159  14.290  1.00 10.00      A   
ATOM   2707  N   SER A 289      -5.902  25.307  13.972  1.00 10.00      A   
ATOM   2708  HN  SER A 289      -5.666  26.162  13.556  1.00 10.00      A   
ATOM   2709  CA  SER A 289      -7.141  25.215  14.736  1.00 10.00      A   
ATOM   2710  CB  SER A 289      -7.740  26.609  14.902  1.00 10.00      A   
ATOM   2711  OG  SER A 289      -6.834  27.600  14.431  1.00 10.00      A   
ATOM   2712  HG  SER A 289      -6.354  27.974  15.180  1.00 10.00      A   
ATOM   2713  C   SER A 289      -8.163  24.268  14.091  1.00 10.00      A   
ATOM   2714  O   SER A 289      -9.092  23.803  14.755  1.00 10.00      A   
ATOM   2715  N   ARG A 290      -7.988  23.973  12.808  1.00 10.00      A   
ATOM   2716  HN  ARG A 290      -7.218  24.346  12.329  1.00 10.00      A   
ATOM   2717  CA  ARG A 290      -8.910  23.095  12.098  1.00 10.00      A   
ATOM   2718  CB  ARG A 290      -9.714  23.892  11.066  1.00 10.00      A   
ATOM   2719  CG  ARG A 290      -8.860  24.621  10.043  1.00 10.00      A   
ATOM   2720  CD  ARG A 290      -9.720  25.360   9.040  1.00 10.00      A   
ATOM   2721  NE  ARG A 290      -8.957  26.346   8.276  1.00 10.00      A   
ATOM   2722  HE  ARG A 290      -8.416  26.015   7.529  1.00 10.00      A   
ATOM   2723  CZ  ARG A 290      -8.960  27.652   8.536  1.00 10.00      A   
ATOM   2724  NH1 ARG A 290      -9.686  28.131   9.540  1.00 10.00      A   
ATOM   2725 HH11 ARG A 290      -9.687  29.155   9.741  1.00 10.00      A   
ATOM   2726 HH12 ARG A 290     -10.257  27.489  10.135  1.00 10.00      A   
ATOM   2727  NH2 ARG A 290      -8.265  28.483   7.770  1.00 10.00      A   
ATOM   2728 HH21 ARG A 290      -8.272  29.506   7.972  1.00 10.00      A   
ATOM   2729 HH22 ARG A 290      -7.711  28.118   6.960  1.00 10.00      A   
ATOM   2730  C   ARG A 290      -8.179  21.944  11.417  1.00 10.00      A   
ATOM   2731  O   ARG A 290      -8.734  21.268  10.554  1.00 10.00      A   
ATOM   2732  N   LEU A 291      -6.939  21.716  11.809  1.00 10.00      A   
ATOM   2733  HN  LEU A 291      -6.544  22.271  12.513  1.00 10.00      A   
ATOM   2734  CA  LEU A 291      -6.145  20.649  11.218  1.00 10.00      A   
ATOM   2735  CB  LEU A 291      -4.654  20.971  11.298  1.00 10.00      A   
ATOM   2736  CG  LEU A 291      -4.131  21.995  10.288  1.00 10.00      A   
ATOM   2737  CD1 LEU A 291      -2.676  22.345  10.570  1.00 10.00      A   
ATOM   2738  CD2 LEU A 291      -4.298  21.475   8.870  1.00 10.00      A   
ATOM   2739  C   LEU A 291      -6.435  19.301  11.865  1.00 10.00      A   
ATOM   2740  O   LEU A 291      -6.560  19.196  13.087  1.00 10.00      A   
ATOM   2741  N   THR A 292      -6.543  18.283  11.035  1.00 10.00      A   
ATOM   2742  HN  THR A 292      -6.456  18.446  10.069  1.00 10.00      A   
ATOM   2743  CA  THR A 292      -6.807  16.935  11.498  1.00 10.00      A   
ATOM   2744  CB  THR A 292      -8.031  16.348  10.765  1.00 10.00      A   
ATOM   2745  OG1 THR A 292      -9.019  17.379  10.584  1.00 10.00      A   
ATOM   2746  HG1 THR A 292      -9.540  17.473  11.393  1.00 10.00      A   
ATOM   2747  CG2 THR A 292      -8.640  15.211  11.567  1.00 10.00      A   
ATOM   2748  C   THR A 292      -5.592  16.038  11.261  1.00 10.00      A   
ATOM   2749  O   THR A 292      -5.367  15.066  11.985  1.00 10.00      A   
ATOM   2750  N   THR A 293      -4.804  16.370  10.247  1.00 10.00      A   
ATOM   2751  HN  THR A 293      -5.021  17.162   9.707  1.00 10.00      A   
ATOM   2752  CA  THR A 293      -3.615  15.595   9.916  1.00 10.00      A   
ATOM   2753  CB  THR A 293      -3.881  14.640   8.736  1.00 10.00      A   
ATOM   2754  OG1 THR A 293      -5.008  13.805   9.046  1.00 10.00      A   
ATOM   2755  HG1 THR A 293      -5.344  14.034   9.920  1.00 10.00      A   
ATOM   2756  CG2 THR A 293      -2.667  13.762   8.462  1.00 10.00      A   
ATOM   2757  C   THR A 293      -2.441  16.519   9.598  1.00 10.00      A   
ATOM   2758  O   THR A 293      -2.566  17.443   8.791  1.00 10.00      A   
ATOM   2759  N   LEU A 294      -1.313  16.274  10.254  1.00 10.00      A   
ATOM   2760  HN  LEU A 294      -1.284  15.528  10.894  1.00 10.00      A   
ATOM   2761  CA  LEU A 294      -0.119  17.078  10.054  1.00 10.00      A   
ATOM   2762  CB  LEU A 294       0.158  17.912  11.309  1.00 10.00      A   
ATOM   2763  CG  LEU A 294       0.824  19.268  11.088  1.00 10.00      A   
ATOM   2764  CD1 LEU A 294       0.020  20.096  10.101  1.00 10.00      A   
ATOM   2765  CD2 LEU A 294       0.963  20.008  12.408  1.00 10.00      A   
ATOM   2766  C   LEU A 294       1.079  16.190   9.734  1.00 10.00      A   
ATOM   2767  O   LEU A 294       1.377  15.252  10.472  1.00 10.00      A   
ATOM   2768  N   ASN A 295       1.747  16.476   8.625  1.00 10.00      A   
ATOM   2769  HN  ASN A 295       1.450  17.231   8.072  1.00 10.00      A   
ATOM   2770  CA  ASN A 295       2.909  15.701   8.198  1.00 10.00      A   
ATOM   2771  CB  ASN A 295       2.604  14.993   6.873  1.00 10.00      A   
ATOM   2772  CG  ASN A 295       3.637  13.950   6.477  1.00 10.00      A   
ATOM   2773  OD1 ASN A 295       4.810  14.027   6.855  1.00 10.00      A   
ATOM   2774  ND2 ASN A 295       3.207  12.964   5.707  1.00 10.00      A   
ATOM   2775 HD21 ASN A 295       2.260  12.962   5.441  1.00 10.00      A   
ATOM   2776 HD22 ASN A 295       3.851  12.281   5.423  1.00 10.00      A   
ATOM   2777  C   ASN A 295       4.126  16.608   8.031  1.00 10.00      A   
ATOM   2778  O   ASN A 295       4.186  17.419   7.104  1.00 10.00      A   
ATOM   2779  N   LEU A 296       5.093  16.477   8.928  1.00 10.00      A   
ATOM   2780  HN  LEU A 296       4.994  15.806   9.648  1.00 10.00      A   
ATOM   2781  CA  LEU A 296       6.306  17.288   8.877  1.00 10.00      A   
ATOM   2782  CB  LEU A 296       6.357  18.283  10.041  1.00 10.00      A   
ATOM   2783  CG  LEU A 296       5.185  19.256  10.152  1.00 10.00      A   
ATOM   2784  CD1 LEU A 296       4.245  18.833  11.267  1.00 10.00      A   
ATOM   2785  CD2 LEU A 296       5.679  20.676  10.374  1.00 10.00      A   
ATOM   2786  C   LEU A 296       7.546  16.402   8.895  1.00 10.00      A   
ATOM   2787  O   LEU A 296       8.567  16.752   9.491  1.00 10.00      A   
ATOM   2788  N   SER A 297       7.459  15.264   8.220  1.00 10.00      A   
ATOM   2789  HN  SER A 297       6.626  15.052   7.748  1.00 10.00      A   
ATOM   2790  CA  SER A 297       8.570  14.320   8.153  1.00 10.00      A   
ATOM   2791  CB  SER A 297       8.080  12.982   7.599  1.00 10.00      A   
ATOM   2792  OG  SER A 297       6.852  12.604   8.203  1.00 10.00      A   
ATOM   2793  HG  SER A 297       6.116  12.914   7.658  1.00 10.00      A   
ATOM   2794  C   SER A 297       9.724  14.861   7.303  1.00 10.00      A   
ATOM   2795  O   SER A 297      10.831  14.320   7.321  1.00 10.00      A   
ATOM   2796  N   TYR A 298       9.460  15.930   6.561  1.00 10.00      A   
ATOM   2797  HN  TYR A 298       8.557  16.310   6.577  1.00 10.00      A   
ATOM   2798  CA  TYR A 298      10.477  16.544   5.713  1.00 10.00      A   
ATOM   2799  CB  TYR A 298       9.970  16.675   4.275  1.00 10.00      A   
ATOM   2800  CG  TYR A 298       9.697  15.347   3.603  1.00 10.00      A   
ATOM   2801  CD1 TYR A 298       8.416  15.008   3.183  1.00 10.00      A   
ATOM   2802  CD2 TYR A 298      10.719  14.430   3.392  1.00 10.00      A   
ATOM   2803  CE1 TYR A 298       8.161  13.793   2.574  1.00 10.00      A   
ATOM   2804  CE2 TYR A 298      10.474  13.213   2.782  1.00 10.00      A   
ATOM   2805  CZ  TYR A 298       9.193  12.901   2.377  1.00 10.00      A   
ATOM   2806  OH  TYR A 298       8.944  11.689   1.773  1.00 10.00      A   
ATOM   2807  HH  TYR A 298       8.268  11.798   1.090  1.00 10.00      A   
ATOM   2808  C   TYR A 298      10.897  17.907   6.251  1.00 10.00      A   
ATOM   2809  O   TYR A 298      11.663  18.630   5.607  1.00 10.00      A   
ATOM   2810  N   ALA A 299      10.409  18.244   7.439  1.00 10.00      A   
ATOM   2811  HN  ALA A 299       9.832  17.610   7.918  1.00 10.00      A   
ATOM   2812  CA  ALA A 299      10.726  19.523   8.059  1.00 10.00      A   
ATOM   2813  CB  ALA A 299       9.497  20.113   8.732  1.00 10.00      A   
ATOM   2814  C   ALA A 299      11.868  19.377   9.059  1.00 10.00      A   
ATOM   2815  O   ALA A 299      11.671  18.893  10.178  1.00 10.00      A   
ATOM   2816  N   THR A 300      13.058  19.793   8.649  1.00 10.00      A   
ATOM   2817  HN  THR A 300      13.157  20.139   7.735  1.00 10.00      A   
ATOM   2818  CA  THR A 300      14.243  19.722   9.492  1.00 10.00      A   
ATOM   2819  CB  THR A 300      15.505  19.758   8.614  1.00 10.00      A   
ATOM   2820  OG1 THR A 300      15.112  20.005   7.252  1.00 10.00      A   
ATOM   2821  HG1 THR A 300      15.879  20.288   6.744  1.00 10.00      A   
ATOM   2822  CG2 THR A 300      16.245  18.430   8.691  1.00 10.00      A   
ATOM   2823  C   THR A 300      14.292  20.876  10.500  1.00 10.00      A   
ATOM   2824  O   THR A 300      15.218  21.692  10.490  1.00 10.00      A   
ATOM   2825  N   VAL A 301      13.290  20.943  11.364  1.00 10.00      A   
ATOM   2826  HN  VAL A 301      12.583  20.264  11.328  1.00 10.00      A   
ATOM   2827  CA  VAL A 301      13.220  21.990  12.372  1.00 10.00      A   
ATOM   2828  CB  VAL A 301      11.804  22.597  12.469  1.00 10.00      A   
ATOM   2829  CG1 VAL A 301      11.489  23.415  11.224  1.00 10.00      A   
ATOM   2830  CG2 VAL A 301      10.768  21.502  12.658  1.00 10.00      A   
ATOM   2831  C   VAL A 301      13.655  21.453  13.730  1.00 10.00      A   
ATOM   2832  O   VAL A 301      14.104  20.310  13.835  1.00 10.00      A   
ATOM   2833  N   GLN A 302      13.544  22.274  14.762  1.00 10.00      A   
ATOM   2834  HN  GLN A 302      13.194  23.183  14.621  1.00 10.00      A   
ATOM   2835  CA  GLN A 302      13.931  21.859  16.101  1.00 10.00      A   
ATOM   2836  CB  GLN A 302      14.807  22.915  16.773  1.00 10.00      A   
ATOM   2837  CG  GLN A 302      16.149  23.116  16.085  1.00 10.00      A   
ATOM   2838  CD  GLN A 302      17.029  21.880  16.131  1.00 10.00      A   
ATOM   2839  OE1 GLN A 302      17.875  21.736  17.014  1.00 10.00      A   
ATOM   2840  NE2 GLN A 302      16.830  20.971  15.188  1.00 10.00      A   
ATOM   2841 HE21 GLN A 302      16.132  21.140  14.520  1.00 10.00      A   
ATOM   2842 HE22 GLN A 302      17.387  20.165  15.195  1.00 10.00      A   
ATOM   2843  C   GLN A 302      12.719  21.511  16.958  1.00 10.00      A   
ATOM   2844  O   GLN A 302      11.573  21.723  16.548  1.00 10.00      A   
ATOM   2845  N   SER A 303      12.986  20.979  18.142  1.00 10.00      A   
ATOM   2846  HN  SER A 303      13.924  20.838  18.396  1.00 10.00      A   
ATOM   2847  CA  SER A 303      11.941  20.573  19.074  1.00 10.00      A   
ATOM   2848  CB  SER A 303      12.558  20.041  20.369  1.00 10.00      A   
ATOM   2849  OG  SER A 303      11.564  19.565  21.265  1.00 10.00      A   
ATOM   2850  HG  SER A 303      11.310  18.663  21.015  1.00 10.00      A   
ATOM   2851  C   SER A 303      10.965  21.705  19.373  1.00 10.00      A   
ATOM   2852  O   SER A 303       9.764  21.575  19.124  1.00 10.00      A   
ATOM   2853  N   TYR A 304      11.481  22.819  19.879  1.00 10.00      A   
ATOM   2854  HN  TYR A 304      12.448  22.869  20.039  1.00 10.00      A   
ATOM   2855  CA  TYR A 304      10.643  23.961  20.218  1.00 10.00      A   
ATOM   2856  CB  TYR A 304      11.460  25.095  20.835  1.00 10.00      A   
ATOM   2857  CG  TYR A 304      10.630  26.066  21.647  1.00 10.00      A   
ATOM   2858  CD1 TYR A 304       9.741  25.609  22.613  1.00 10.00      A   
ATOM   2859  CD2 TYR A 304      10.731  27.436  21.448  1.00 10.00      A   
ATOM   2860  CE1 TYR A 304       8.977  26.487  23.355  1.00 10.00      A   
ATOM   2861  CE2 TYR A 304       9.972  28.324  22.189  1.00 10.00      A   
ATOM   2862  CZ  TYR A 304       9.095  27.845  23.141  1.00 10.00      A   
ATOM   2863  OH  TYR A 304       8.332  28.726  23.878  1.00 10.00      A   
ATOM   2864  HH  TYR A 304       8.036  29.449  23.306  1.00 10.00      A   
ATOM   2865  C   TYR A 304       9.838  24.459  19.020  1.00 10.00      A   
ATOM   2866  O   TYR A 304       8.720  24.942  19.183  1.00 10.00      A   
ATOM   2867  N   ASP A 305      10.396  24.315  17.821  1.00 10.00      A   
ATOM   2868  HN  ASP A 305      11.284  23.902  17.750  1.00 10.00      A   
ATOM   2869  CA  ASP A 305       9.713  24.749  16.608  1.00 10.00      A   
ATOM   2870  CB  ASP A 305      10.617  24.611  15.380  1.00 10.00      A   
ATOM   2871  CG  ASP A 305      11.722  25.645  15.336  1.00 10.00      A   
ATOM   2872  OD1 ASP A 305      11.440  26.836  15.594  1.00 10.00      A   
ATOM   2873  OD2 ASP A 305      12.875  25.267  15.036  1.00 10.00      A   
ATOM   2874  C   ASP A 305       8.423  23.965  16.408  1.00 10.00      A   
ATOM   2875  O   ASP A 305       7.360  24.545  16.178  1.00 10.00      A   
ATOM   2876  N   LEU A 306       8.521  22.649  16.529  1.00 10.00      A   
ATOM   2877  HN  LEU A 306       9.399  22.250  16.727  1.00 10.00      A   
ATOM   2878  CA  LEU A 306       7.362  21.781  16.375  1.00 10.00      A   
ATOM   2879  CB  LEU A 306       7.788  20.316  16.306  1.00 10.00      A   
ATOM   2880  CG  LEU A 306       8.566  19.903  15.055  1.00 10.00      A   
ATOM   2881  CD1 LEU A 306       9.321  18.605  15.301  1.00 10.00      A   
ATOM   2882  CD2 LEU A 306       7.626  19.758  13.867  1.00 10.00      A   
ATOM   2883  C   LEU A 306       6.382  21.993  17.519  1.00 10.00      A   
ATOM   2884  O   LEU A 306       5.168  22.018  17.314  1.00 10.00      A   
ATOM   2885  N   VAL A 307       6.926  22.169  18.723  1.00 10.00      A   
ATOM   2886  HN  VAL A 307       7.908  22.148  18.806  1.00 10.00      A   
ATOM   2887  CA  VAL A 307       6.115  22.387  19.918  1.00 10.00      A   
ATOM   2888  CB  VAL A 307       6.987  22.558  21.189  1.00 10.00      A   
ATOM   2889  CG1 VAL A 307       6.144  22.982  22.385  1.00 10.00      A   
ATOM   2890  CG2 VAL A 307       7.733  21.270  21.504  1.00 10.00      A   
ATOM   2891  C   VAL A 307       5.210  23.609  19.752  1.00 10.00      A   
ATOM   2892  O   VAL A 307       4.032  23.566  20.102  1.00 10.00      A   
ATOM   2893  N   LYS A 308       5.765  24.688  19.208  1.00 10.00      A   
ATOM   2894  HN  LYS A 308       6.713  24.656  18.947  1.00 10.00      A   
ATOM   2895  CA  LYS A 308       5.012  25.924  18.998  1.00 10.00      A   
ATOM   2896  CB  LYS A 308       5.896  26.993  18.344  1.00 10.00      A   
ATOM   2897  CG  LYS A 308       6.952  27.593  19.262  1.00 10.00      A   
ATOM   2898  CD  LYS A 308       7.893  28.519  18.500  1.00 10.00      A   
ATOM   2899  CE  LYS A 308       8.750  27.750  17.508  1.00 10.00      A   
ATOM   2900  NZ  LYS A 308       9.797  28.603  16.888  1.00 10.00      A   
ATOM   2901  HZ1 LYS A 308      10.460  28.012  16.332  1.00 10.00      A   
ATOM   2902  HZ2 LYS A 308      10.333  29.109  17.623  1.00 10.00      A   
ATOM   2903  HZ3 LYS A 308       9.360  29.300  16.254  1.00 10.00      A   
ATOM   2904  C   LYS A 308       3.769  25.680  18.140  1.00 10.00      A   
ATOM   2905  O   LYS A 308       2.683  26.173  18.446  1.00 10.00      A   
ATOM   2906  N   LEU A 309       3.940  24.905  17.075  1.00 10.00      A   
ATOM   2907  HN  LEU A 309       4.832  24.536  16.894  1.00 10.00      A   
ATOM   2908  CA  LEU A 309       2.842  24.586  16.170  1.00 10.00      A   
ATOM   2909  CB  LEU A 309       3.386  23.990  14.868  1.00 10.00      A   
ATOM   2910  CG  LEU A 309       4.189  24.935  13.969  1.00 10.00      A   
ATOM   2911  CD1 LEU A 309       5.165  24.148  13.108  1.00 10.00      A   
ATOM   2912  CD2 LEU A 309       3.255  25.755  13.091  1.00 10.00      A   
ATOM   2913  C   LEU A 309       1.870  23.602  16.817  1.00 10.00      A   
ATOM   2914  O   LEU A 309       0.654  23.796  16.774  1.00 10.00      A   
ATOM   2915  N   LEU A 310       2.416  22.561  17.439  1.00 10.00      A   
ATOM   2916  HN  LEU A 310       3.397  22.481  17.464  1.00 10.00      A   
ATOM   2917  CA  LEU A 310       1.608  21.530  18.081  1.00 10.00      A   
ATOM   2918  CB  LEU A 310       2.477  20.373  18.579  1.00 10.00      A   
ATOM   2919  CG  LEU A 310       3.157  19.540  17.491  1.00 10.00      A   
ATOM   2920  CD1 LEU A 310       3.977  18.423  18.112  1.00 10.00      A   
ATOM   2921  CD2 LEU A 310       2.133  18.979  16.516  1.00 10.00      A   
ATOM   2922  C   LEU A 310       0.715  22.070  19.194  1.00 10.00      A   
ATOM   2923  O   LEU A 310      -0.380  21.557  19.414  1.00 10.00      A   
ATOM   2924  N   CYS A 311       1.164  23.111  19.886  1.00 10.00      A   
ATOM   2925  HN  CYS A 311       2.046  23.486  19.672  1.00 10.00      A   
ATOM   2926  CA  CYS A 311       0.375  23.704  20.967  1.00 10.00      A   
ATOM   2927  CB  CYS A 311       1.218  24.691  21.776  1.00 10.00      A   
ATOM   2928  SG  CYS A 311       2.635  23.941  22.614  1.00 10.00      A   
ATOM   2929  HG  CYS A 311       3.507  23.572  21.681  1.00 10.00      A   
ATOM   2930  C   CYS A 311      -0.880  24.388  20.425  1.00 10.00      A   
ATOM   2931  O   CYS A 311      -1.808  24.702  21.169  1.00 10.00      A   
ATOM   2932  N   GLN A 312      -0.905  24.609  19.117  1.00 10.00      A   
ATOM   2933  HN  GLN A 312      -0.139  24.331  18.570  1.00 10.00      A   
ATOM   2934  CA  GLN A 312      -2.041  25.247  18.472  1.00 10.00      A   
ATOM   2935  CB  GLN A 312      -1.575  26.356  17.534  1.00 10.00      A   
ATOM   2936  CG  GLN A 312      -0.784  27.445  18.236  1.00 10.00      A   
ATOM   2937  CD  GLN A 312      -0.831  28.768  17.506  1.00 10.00      A   
ATOM   2938  OE1 GLN A 312       0.119  29.542  17.541  1.00 10.00      A   
ATOM   2939  NE2 GLN A 312      -1.945  29.051  16.851  1.00 10.00      A   
ATOM   2940 HE21 GLN A 312      -2.674  28.397  16.870  1.00 10.00      A   
ATOM   2941 HE22 GLN A 312      -1.996  29.906  16.377  1.00 10.00      A   
ATOM   2942  C   GLN A 312      -2.878  24.217  17.722  1.00 10.00      A   
ATOM   2943  O   GLN A 312      -3.781  24.569  16.964  1.00 10.00      A   
ATOM   2944  N   CYS A 313      -2.566  22.947  17.945  1.00 10.00      A   
ATOM   2945  HN  CYS A 313      -1.835  22.741  18.570  1.00 10.00      A   
ATOM   2946  CA  CYS A 313      -3.279  21.842  17.314  1.00 10.00      A   
ATOM   2947  CB  CYS A 313      -2.276  20.876  16.675  1.00 10.00      A   
ATOM   2948  SG  CYS A 313      -1.066  21.670  15.590  1.00 10.00      A   
ATOM   2949  HG  CYS A 313      -0.578  22.728  16.226  1.00 10.00      A   
ATOM   2950  C   CYS A 313      -4.109  21.108  18.366  1.00 10.00      A   
ATOM   2951  O   CYS A 313      -3.641  20.157  18.992  1.00 10.00      A   
ATOM   2952  N   PRO A 314      -5.352  21.549  18.588  1.00 10.00      A   
ATOM   2953  CA  PRO A 314      -6.229  20.964  19.594  1.00 10.00      A   
ATOM   2954  CB  PRO A 314      -7.172  22.123  19.954  1.00 10.00      A   
ATOM   2955  CG  PRO A 314      -6.832  23.251  19.017  1.00 10.00      A   
ATOM   2956  CD  PRO A 314      -6.005  22.668  17.910  1.00 10.00      A   
ATOM   2957  C   PRO A 314      -7.038  19.759  19.112  1.00 10.00      A   
ATOM   2958  O   PRO A 314      -7.464  18.937  19.925  1.00 10.00      A   
ATOM   2959  N   LYS A 315      -7.254  19.642  17.805  1.00 10.00      A   
ATOM   2960  HN  LYS A 315      -6.872  20.302  17.187  1.00 10.00      A   
ATOM   2961  CA  LYS A 315      -8.050  18.541  17.275  1.00 10.00      A   
ATOM   2962  CB  LYS A 315      -9.368  19.057  16.687  1.00 10.00      A   
ATOM   2963  CG  LYS A 315     -10.254  19.752  17.709  1.00 10.00      A   
ATOM   2964  CD  LYS A 315     -11.521  20.308  17.082  1.00 10.00      A   
ATOM   2965  CE  LYS A 315     -12.356  21.051  18.115  1.00 10.00      A   
ATOM   2966  NZ  LYS A 315     -13.602  21.613  17.533  1.00 10.00      A   
ATOM   2967  HZ1 LYS A 315     -14.105  22.184  18.243  1.00 10.00      A   
ATOM   2968  HZ2 LYS A 315     -14.227  20.845  17.220  1.00 10.00      A   
ATOM   2969  HZ3 LYS A 315     -13.381  22.213  16.713  1.00 10.00      A   
ATOM   2970  C   LYS A 315      -7.283  17.692  16.265  1.00 10.00      A   
ATOM   2971  O   LYS A 315      -7.876  17.088  15.371  1.00 10.00      A   
ATOM   2972  N   LEU A 316      -5.968  17.634  16.426  1.00 10.00      A   
ATOM   2973  HN  LEU A 316      -5.556  18.135  17.158  1.00 10.00      A   
ATOM   2974  CA  LEU A 316      -5.119  16.842  15.544  1.00 10.00      A   
ATOM   2975  CB  LEU A 316      -3.652  17.224  15.759  1.00 10.00      A   
ATOM   2976  CG  LEU A 316      -2.621  16.531  14.865  1.00 10.00      A   
ATOM   2977  CD1 LEU A 316      -2.864  16.867  13.404  1.00 10.00      A   
ATOM   2978  CD2 LEU A 316      -1.213  16.925  15.280  1.00 10.00      A   
ATOM   2979  C   LEU A 316      -5.321  15.354  15.830  1.00 10.00      A   
ATOM   2980  O   LEU A 316      -5.347  14.941  16.989  1.00 10.00      A   
ATOM   2981  N   GLN A 317      -5.477  14.558  14.779  1.00 10.00      A   
ATOM   2982  HN  GLN A 317      -5.452  14.947  13.875  1.00 10.00      A   
ATOM   2983  CA  GLN A 317      -5.693  13.120  14.933  1.00 10.00      A   
ATOM   2984  CB  GLN A 317      -6.955  12.678  14.196  1.00 10.00      A   
ATOM   2985  CG  GLN A 317      -8.246  13.244  14.759  1.00 10.00      A   
ATOM   2986  CD  GLN A 317      -9.476  12.645  14.107  1.00 10.00      A   
ATOM   2987  OE1 GLN A 317      -9.457  12.267  12.935  1.00 10.00      A   
ATOM   2988  NE2 GLN A 317     -10.557  12.562  14.863  1.00 10.00      A   
ATOM   2989 HE21 GLN A 317     -10.500  12.896  15.794  1.00 10.00      A   
ATOM   2990 HE22 GLN A 317     -11.363  12.164  14.478  1.00 10.00      A   
ATOM   2991  C   GLN A 317      -4.502  12.311  14.438  1.00 10.00      A   
ATOM   2992  O   GLN A 317      -4.100  11.337  15.071  1.00 10.00      A   
ATOM   2993  N   ARG A 318      -3.951  12.700  13.298  1.00 10.00      A   
ATOM   2994  HN  ARG A 318      -4.315  13.481  12.826  1.00 10.00      A   
ATOM   2995  CA  ARG A 318      -2.807  11.996  12.731  1.00 10.00      A   
ATOM   2996  CB  ARG A 318      -3.156  11.419  11.353  1.00 10.00      A   
ATOM   2997  CG  ARG A 318      -2.027  10.627  10.711  1.00 10.00      A   
ATOM   2998  CD  ARG A 318      -2.370  10.211   9.287  1.00 10.00      A   
ATOM   2999  NE  ARG A 318      -3.506   9.288   9.232  1.00 10.00      A   
ATOM   3000  HE  ARG A 318      -3.691   8.756  10.036  1.00 10.00      A   
ATOM   3001  CZ  ARG A 318      -4.276   9.112   8.154  1.00 10.00      A   
ATOM   3002  NH1 ARG A 318      -4.036   9.793   7.038  1.00 10.00      A   
ATOM   3003 HH11 ARG A 318      -4.639   9.654   6.196  1.00 10.00      A   
ATOM   3004 HH12 ARG A 318      -3.239  10.466   6.991  1.00 10.00      A   
ATOM   3005  NH2 ARG A 318      -5.282   8.249   8.194  1.00 10.00      A   
ATOM   3006 HH21 ARG A 318      -5.471   7.705   9.061  1.00 10.00      A   
ATOM   3007 HH22 ARG A 318      -5.885   8.108   7.353  1.00 10.00      A   
ATOM   3008  C   ARG A 318      -1.603  12.927  12.631  1.00 10.00      A   
ATOM   3009  O   ARG A 318      -1.682  13.990  12.011  1.00 10.00      A   
ATOM   3010  N   LEU A 319      -0.492  12.532  13.240  1.00 10.00      A   
ATOM   3011  HN  LEU A 319      -0.481  11.671  13.718  1.00 10.00      A   
ATOM   3012  CA  LEU A 319       0.710  13.352  13.217  1.00 10.00      A   
ATOM   3013  CB  LEU A 319       0.968  13.981  14.588  1.00 10.00      A   
ATOM   3014  CG  LEU A 319       2.231  14.837  14.705  1.00 10.00      A   
ATOM   3015  CD1 LEU A 319       2.123  16.084  13.842  1.00 10.00      A   
ATOM   3016  CD2 LEU A 319       2.498  15.206  16.154  1.00 10.00      A   
ATOM   3017  C   LEU A 319       1.935  12.572  12.765  1.00 10.00      A   
ATOM   3018  O   LEU A 319       2.249  11.511  13.310  1.00 10.00      A   
ATOM   3019  N   TRP A 320       2.603  13.104  11.755  1.00 10.00      A   
ATOM   3020  HN  TRP A 320       2.262  13.931  11.348  1.00 10.00      A   
ATOM   3021  CA  TRP A 320       3.819  12.514  11.217  1.00 10.00      A   
ATOM   3022  CB  TRP A 320       3.661  12.244   9.715  1.00 10.00      A   
ATOM   3023  CG  TRP A 320       2.856  11.029   9.364  1.00 10.00      A   
ATOM   3024  CD1 TRP A 320       1.791  10.521  10.044  1.00 10.00      A   
ATOM   3025  CD2 TRP A 320       3.054  10.170   8.233  1.00 10.00      A   
ATOM   3026  NE1 TRP A 320       1.314   9.400   9.413  1.00 10.00      A   
ATOM   3027  HE1 TRP A 320       0.548   8.853   9.719  1.00 10.00      A   
ATOM   3028  CE2 TRP A 320       2.073   9.163   8.295  1.00 10.00      A   
ATOM   3029  CE3 TRP A 320       3.968  10.155   7.174  1.00 10.00      A   
ATOM   3030  CZ2 TRP A 320       1.980   8.151   7.341  1.00 10.00      A   
ATOM   3031  CZ3 TRP A 320       3.873   9.154   6.228  1.00 10.00      A   
ATOM   3032  CH2 TRP A 320       2.885   8.165   6.316  1.00 10.00      A   
ATOM   3033  C   TRP A 320       4.954  13.508  11.416  1.00 10.00      A   
ATOM   3034  O   TRP A 320       4.945  14.582  10.815  1.00 10.00      A   
ATOM   3035  N   VAL A 321       5.918  13.165  12.256  1.00 10.00      A   
ATOM   3036  HN  VAL A 321       5.890  12.283  12.689  1.00 10.00      A   
ATOM   3037  CA  VAL A 321       7.037  14.061  12.529  1.00 10.00      A   
ATOM   3038  CB  VAL A 321       6.818  14.877  13.825  1.00 10.00      A   
ATOM   3039  CG1 VAL A 321       5.868  16.041  13.588  1.00 10.00      A   
ATOM   3040  CG2 VAL A 321       6.312  13.983  14.950  1.00 10.00      A   
ATOM   3041  C   VAL A 321       8.344  13.298  12.665  1.00 10.00      A   
ATOM   3042  O   VAL A 321       8.367  12.066  12.644  1.00 10.00      A   
ATOM   3043  N   LEU A 322       9.426  14.047  12.802  1.00 10.00      A   
ATOM   3044  HN  LEU A 322       9.331  15.023  12.795  1.00 10.00      A   
ATOM   3045  CA  LEU A 322      10.748  13.470  12.970  1.00 10.00      A   
ATOM   3046  CB  LEU A 322      11.801  14.318  12.250  1.00 10.00      A   
ATOM   3047  CG  LEU A 322      11.738  14.314  10.719  1.00 10.00      A   
ATOM   3048  CD1 LEU A 322      12.669  15.371  10.140  1.00 10.00      A   
ATOM   3049  CD2 LEU A 322      12.094  12.937  10.176  1.00 10.00      A   
ATOM   3050  C   LEU A 322      11.078  13.383  14.452  1.00 10.00      A   
ATOM   3051  O   LEU A 322      10.369  13.949  15.285  1.00 10.00      A   
ATOM   3052  N   ASP A 323      12.166  12.699  14.776  1.00 10.00      A   
ATOM   3053  HN  ASP A 323      12.699  12.280  14.062  1.00 10.00      A   
ATOM   3054  CA  ASP A 323      12.595  12.540  16.164  1.00 10.00      A   
ATOM   3055  CB  ASP A 323      13.589  11.382  16.336  1.00 10.00      A   
ATOM   3056  CG  ASP A 323      14.884  11.543  15.562  1.00 10.00      A   
ATOM   3057  OD1 ASP A 323      14.930  12.364  14.623  1.00 10.00      A   
ATOM   3058  OD2 ASP A 323      15.858  10.826  15.875  1.00 10.00      A   
ATOM   3059  C   ASP A 323      13.136  13.845  16.747  1.00 10.00      A   
ATOM   3060  O   ASP A 323      13.538  13.900  17.908  1.00 10.00      A   
ATOM   3061  N   TYR A 324      13.114  14.900  15.936  1.00 10.00      A   
ATOM   3062  HN  TYR A 324      12.795  14.781  15.019  1.00 10.00      A   
ATOM   3063  CA  TYR A 324      13.564  16.221  16.361  1.00 10.00      A   
ATOM   3064  CB  TYR A 324      13.600  17.183  15.172  1.00 10.00      A   
ATOM   3065  CG  TYR A 324      14.795  17.015  14.263  1.00 10.00      A   
ATOM   3066  CD1 TYR A 324      14.637  16.952  12.886  1.00 10.00      A   
ATOM   3067  CD2 TYR A 324      16.081  16.930  14.780  1.00 10.00      A   
ATOM   3068  CE1 TYR A 324      15.728  16.806  12.049  1.00 10.00      A   
ATOM   3069  CE2 TYR A 324      17.175  16.782  13.952  1.00 10.00      A   
ATOM   3070  CZ  TYR A 324      16.992  16.723  12.588  1.00 10.00      A   
ATOM   3071  OH  TYR A 324      18.081  16.574  11.759  1.00 10.00      A   
ATOM   3072  HH  TYR A 324      18.528  15.747  11.964  1.00 10.00      A   
ATOM   3073  C   TYR A 324      12.626  16.780  17.421  1.00 10.00      A   
ATOM   3074  O   TYR A 324      12.969  17.718  18.136  1.00 10.00      A   
ATOM   3075  N   ILE A 325      11.433  16.196  17.505  1.00 10.00      A   
ATOM   3076  HN  ILE A 325      11.224  15.460  16.893  1.00 10.00      A   
ATOM   3077  CA  ILE A 325      10.432  16.618  18.477  1.00 10.00      A   
ATOM   3078  CB  ILE A 325       9.064  15.930  18.227  1.00 10.00      A   
ATOM   3079  CG1 ILE A 325       7.982  16.468  19.170  1.00 10.00      A   
ATOM   3080  CG2 ILE A 325       9.168  14.411  18.324  1.00 10.00      A   
ATOM   3081  CD1 ILE A 325       7.618  17.914  18.919  1.00 10.00      A   
ATOM   3082  C   ILE A 325      10.915  16.345  19.900  1.00 10.00      A   
ATOM   3083  O   ILE A 325      10.596  17.092  20.832  1.00 10.00      A   
ATOM   3084  N   GLU A 326      11.712  15.285  20.046  1.00 10.00      A   
ATOM   3085  HN  GLU A 326      11.941  14.758  19.252  1.00 10.00      A   
ATOM   3086  CA  GLU A 326      12.268  14.881  21.334  1.00 10.00      A   
ATOM   3087  CB  GLU A 326      13.204  15.953  21.898  1.00 10.00      A   
ATOM   3088  CG  GLU A 326      14.290  16.378  20.922  1.00 10.00      A   
ATOM   3089  CD  GLU A 326      15.362  17.237  21.559  1.00 10.00      A   
ATOM   3090  OE1 GLU A 326      15.017  18.255  22.198  1.00 10.00      A   
ATOM   3091  OE2 GLU A 326      16.557  16.896  21.423  1.00 10.00      A   
ATOM   3092  C   GLU A 326      11.181  14.491  22.336  1.00 10.00      A   
ATOM   3093  O   GLU A 326       9.984  14.608  22.057  1.00 10.00      A   
ATOM   3094  N   ASP A 327      11.607  14.008  23.496  1.00 10.00      A   
ATOM   3095  HN  ASP A 327      12.575  13.911  23.647  1.00 10.00      A   
ATOM   3096  CA  ASP A 327      10.675  13.594  24.544  1.00 10.00      A   
ATOM   3097  CB  ASP A 327      11.413  12.949  25.723  1.00 10.00      A   
ATOM   3098  CG  ASP A 327      12.088  11.640  25.371  1.00 10.00      A   
ATOM   3099  OD1 ASP A 327      11.396  10.696  24.946  1.00 10.00      A   
ATOM   3100  OD2 ASP A 327      13.322  11.546  25.523  1.00 10.00      A   
ATOM   3101  C   ASP A 327       9.855  14.774  25.048  1.00 10.00      A   
ATOM   3102  O   ASP A 327       8.655  14.649  25.296  1.00 10.00      A   
ATOM   3103  N   ALA A 328      10.507  15.925  25.178  1.00 10.00      A   
ATOM   3104  HN  ALA A 328      11.454  15.963  24.933  1.00 10.00      A   
ATOM   3105  CA  ALA A 328       9.852  17.135  25.663  1.00 10.00      A   
ATOM   3106  CB  ALA A 328      10.860  18.266  25.804  1.00 10.00      A   
ATOM   3107  C   ALA A 328       8.693  17.549  24.761  1.00 10.00      A   
ATOM   3108  O   ALA A 328       7.627  17.931  25.243  1.00 10.00      A   
ATOM   3109  N   GLY A 329       8.903  17.462  23.450  1.00 10.00      A   
ATOM   3110  HN  GLY A 329       9.772  17.148  23.121  1.00 10.00      A   
ATOM   3111  CA  GLY A 329       7.866  17.827  22.508  1.00 10.00      A   
ATOM   3112  C   GLY A 329       6.654  16.921  22.610  1.00 10.00      A   
ATOM   3113  O   GLY A 329       5.514  17.390  22.599  1.00 10.00      A   
ATOM   3114  N   LEU A 330       6.903  15.622  22.732  1.00 10.00      A   
ATOM   3115  HN  LEU A 330       7.834  15.316  22.754  1.00 10.00      A   
ATOM   3116  CA  LEU A 330       5.835  14.636  22.835  1.00 10.00      A   
ATOM   3117  CB  LEU A 330       6.403  13.220  22.704  1.00 10.00      A   
ATOM   3118  CG  LEU A 330       7.062  12.888  21.363  1.00 10.00      A   
ATOM   3119  CD1 LEU A 330       7.762  11.542  21.423  1.00 10.00      A   
ATOM   3120  CD2 LEU A 330       6.031  12.905  20.246  1.00 10.00      A   
ATOM   3121  C   LEU A 330       5.065  14.794  24.144  1.00 10.00      A   
ATOM   3122  O   LEU A 330       3.869  14.492  24.219  1.00 10.00      A   
ATOM   3123  N   GLU A 331       5.767  15.272  25.165  1.00 10.00      A   
ATOM   3124  HN  GLU A 331       6.717  15.473  25.031  1.00 10.00      A   
ATOM   3125  CA  GLU A 331       5.183  15.499  26.480  1.00 10.00      A   
ATOM   3126  CB  GLU A 331       6.271  15.957  27.455  1.00 10.00      A   
ATOM   3127  CG  GLU A 331       6.007  15.607  28.909  1.00 10.00      A   
ATOM   3128  CD  GLU A 331       6.804  16.464  29.872  1.00 10.00      A   
ATOM   3129  OE1 GLU A 331       7.917  16.905  29.513  1.00 10.00      A   
ATOM   3130  OE2 GLU A 331       6.311  16.710  30.994  1.00 10.00      A   
ATOM   3131  C   GLU A 331       4.094  16.567  26.386  1.00 10.00      A   
ATOM   3132  O   GLU A 331       3.007  16.423  26.956  1.00 10.00      A   
ATOM   3133  N   VAL A 332       4.396  17.637  25.655  1.00 10.00      A   
ATOM   3134  HN  VAL A 332       5.285  17.694  25.236  1.00 10.00      A   
ATOM   3135  CA  VAL A 332       3.451  18.730  25.470  1.00 10.00      A   
ATOM   3136  CB  VAL A 332       4.142  20.010  24.955  1.00 10.00      A   
ATOM   3137  CG1 VAL A 332       3.216  21.209  25.084  1.00 10.00      A   
ATOM   3138  CG2 VAL A 332       5.444  20.262  25.697  1.00 10.00      A   
ATOM   3139  C   VAL A 332       2.363  18.322  24.481  1.00 10.00      A   
ATOM   3140  O   VAL A 332       1.211  18.743  24.600  1.00 10.00      A   
ATOM   3141  N   LEU A 333       2.743  17.507  23.501  1.00 10.00      A   
ATOM   3142  HN  LEU A 333       3.688  17.236  23.448  1.00 10.00      A   
ATOM   3143  CA  LEU A 333       1.811  17.021  22.488  1.00 10.00      A   
ATOM   3144  CB  LEU A 333       2.545  16.130  21.488  1.00 10.00      A   
ATOM   3145  CG  LEU A 333       1.673  15.345  20.507  1.00 10.00      A   
ATOM   3146  CD1 LEU A 333       1.090  16.262  19.445  1.00 10.00      A   
ATOM   3147  CD2 LEU A 333       2.471  14.218  19.871  1.00 10.00      A   
ATOM   3148  C   LEU A 333       0.671  16.245  23.136  1.00 10.00      A   
ATOM   3149  O   LEU A 333      -0.506  16.479  22.849  1.00 10.00      A   
ATOM   3150  N   ALA A 334       1.031  15.353  24.045  1.00 10.00      A   
ATOM   3151  HN  ALA A 334       1.986  15.240  24.244  1.00 10.00      A   
ATOM   3152  CA  ALA A 334       0.061  14.528  24.752  1.00 10.00      A   
ATOM   3153  CB  ALA A 334       0.771  13.409  25.499  1.00 10.00      A   
ATOM   3154  C   ALA A 334      -0.777  15.365  25.714  1.00 10.00      A   
ATOM   3155  O   ALA A 334      -1.734  14.872  26.312  1.00 10.00      A   
ATOM   3156  N   SER A 335      -0.416  16.631  25.853  1.00 10.00      A   
ATOM   3157  HN  SER A 335       0.355  16.968  25.344  1.00 10.00      A   
ATOM   3158  CA  SER A 335      -1.133  17.539  26.733  1.00 10.00      A   
ATOM   3159  CB  SER A 335      -0.141  18.270  27.641  1.00 10.00      A   
ATOM   3160  OG  SER A 335       0.660  17.342  28.361  1.00 10.00      A   
ATOM   3161  HG  SER A 335       1.503  17.215  27.901  1.00 10.00      A   
ATOM   3162  C   SER A 335      -1.969  18.534  25.930  1.00 10.00      A   
ATOM   3163  O   SER A 335      -2.605  19.429  26.492  1.00 10.00      A   
ATOM   3164  N   THR A 336      -1.984  18.366  24.614  1.00 10.00      A   
ATOM   3165  HN  THR A 336      -1.477  17.624  24.216  1.00 10.00      A   
ATOM   3166  CA  THR A 336      -2.744  19.256  23.749  1.00 10.00      A   
ATOM   3167  CB  THR A 336      -1.813  20.202  22.959  1.00 10.00      A   
ATOM   3168  OG1 THR A 336      -0.747  20.652  23.811  1.00 10.00      A   
ATOM   3169  HG1 THR A 336      -0.132  19.922  23.965  1.00 10.00      A   
ATOM   3170  CG2 THR A 336      -2.589  21.410  22.449  1.00 10.00      A   
ATOM   3171  C   THR A 336      -3.641  18.476  22.783  1.00 10.00      A   
ATOM   3172  O   THR A 336      -4.855  18.704  22.726  1.00 10.00      A   
ATOM   3173  N   CYS A 337      -3.047  17.551  22.037  1.00 10.00      A   
ATOM   3174  HN  CYS A 337      -2.078  17.400  22.138  1.00 10.00      A   
ATOM   3175  CA  CYS A 337      -3.792  16.745  21.073  1.00 10.00      A   
ATOM   3176  CB  CYS A 337      -2.883  16.305  19.926  1.00 10.00      A   
ATOM   3177  SG  CYS A 337      -2.051  17.667  19.079  1.00 10.00      A   
ATOM   3178  HG  CYS A 337      -2.787  18.762  19.231  1.00 10.00      A   
ATOM   3179  C   CYS A 337      -4.432  15.534  21.748  1.00 10.00      A   
ATOM   3180  O   CYS A 337      -3.840  14.459  21.820  1.00 10.00      A   
ATOM   3181  N   LYS A 338      -5.642  15.729  22.255  1.00 10.00      A   
ATOM   3182  HN  LYS A 338      -6.048  16.617  22.179  1.00 10.00      A   
ATOM   3183  CA  LYS A 338      -6.373  14.669  22.940  1.00 10.00      A   
ATOM   3184  CB  LYS A 338      -7.407  15.266  23.900  1.00 10.00      A   
ATOM   3185  CG  LYS A 338      -6.803  15.869  25.159  1.00 10.00      A   
ATOM   3186  CD  LYS A 338      -6.350  14.790  26.128  1.00 10.00      A   
ATOM   3187  CE  LYS A 338      -5.280  15.310  27.071  1.00 10.00      A   
ATOM   3188  NZ  LYS A 338      -4.850  14.275  28.048  1.00 10.00      A   
ATOM   3189  HZ1 LYS A 338      -5.588  14.130  28.767  1.00 10.00      A   
ATOM   3190  HZ2 LYS A 338      -3.978  14.576  28.524  1.00 10.00      A   
ATOM   3191  HZ3 LYS A 338      -4.674  13.368  27.560  1.00 10.00      A   
ATOM   3192  C   LYS A 338      -7.045  13.709  21.965  1.00 10.00      A   
ATOM   3193  O   LYS A 338      -7.360  12.572  22.317  1.00 10.00      A   
ATOM   3194  N   ASP A 339      -7.259  14.161  20.737  1.00 10.00      A   
ATOM   3195  HN  ASP A 339      -6.980  15.067  20.507  1.00 10.00      A   
ATOM   3196  CA  ASP A 339      -7.901  13.333  19.720  1.00 10.00      A   
ATOM   3197  CB  ASP A 339      -8.875  14.165  18.879  1.00 10.00      A   
ATOM   3198  CG  ASP A 339      -9.983  13.329  18.257  1.00 10.00      A   
ATOM   3199  OD1 ASP A 339     -10.219  12.197  18.731  1.00 10.00      A   
ATOM   3200  OD2 ASP A 339     -10.639  13.809  17.304  1.00 10.00      A   
ATOM   3201  C   ASP A 339      -6.867  12.666  18.821  1.00 10.00      A   
ATOM   3202  O   ASP A 339      -7.196  12.157  17.750  1.00 10.00      A   
ATOM   3203  N   LEU A 340      -5.616  12.664  19.268  1.00 10.00      A   
ATOM   3204  HN  LEU A 340      -5.419  13.069  20.137  1.00 10.00      A   
ATOM   3205  CA  LEU A 340      -4.532  12.065  18.502  1.00 10.00      A   
ATOM   3206  CB  LEU A 340      -3.177  12.480  19.080  1.00 10.00      A   
ATOM   3207  CG  LEU A 340      -1.966  12.293  18.162  1.00 10.00      A   
ATOM   3208  CD1 LEU A 340      -2.030  13.255  16.985  1.00 10.00      A   
ATOM   3209  CD2 LEU A 340      -0.673  12.484  18.938  1.00 10.00      A   
ATOM   3210  C   LEU A 340      -4.666  10.546  18.484  1.00 10.00      A   
ATOM   3211  O   LEU A 340      -4.519   9.886  19.514  1.00 10.00      A   
ATOM   3212  N   ARG A 341      -4.937  10.006  17.307  1.00 10.00      A   
ATOM   3213  HN  ARG A 341      -4.998  10.591  16.521  1.00 10.00      A   
ATOM   3214  CA  ARG A 341      -5.124   8.573  17.138  1.00 10.00      A   
ATOM   3215  CB  ARG A 341      -6.255   8.305  16.134  1.00 10.00      A   
ATOM   3216  CG  ARG A 341      -7.492   9.161  16.330  1.00 10.00      A   
ATOM   3217  CD  ARG A 341      -8.336   8.652  17.480  1.00 10.00      A   
ATOM   3218  NE  ARG A 341      -9.451   9.547  17.771  1.00 10.00      A   
ATOM   3219  HE  ARG A 341      -9.231  10.470  18.052  1.00 10.00      A   
ATOM   3220  CZ  ARG A 341     -10.732   9.201  17.670  1.00 10.00      A   
ATOM   3221  NH1 ARG A 341     -11.063   7.971  17.284  1.00 10.00      A   
ATOM   3222 HH11 ARG A 341     -12.066   7.693  17.205  1.00 10.00      A   
ATOM   3223 HH12 ARG A 341     -10.321   7.273  17.053  1.00 10.00      A   
ATOM   3224  NH2 ARG A 341     -11.676  10.086  17.959  1.00 10.00      A   
ATOM   3225 HH21 ARG A 341     -11.408  11.058  18.265  1.00 10.00      A   
ATOM   3226 HH22 ARG A 341     -12.682   9.829  17.879  1.00 10.00      A   
ATOM   3227  C   ARG A 341      -3.856   7.908  16.627  1.00 10.00      A   
ATOM   3228  O   ARG A 341      -3.439   6.864  17.133  1.00 10.00      A   
ATOM   3229  N   GLU A 342      -3.244   8.527  15.624  1.00 10.00      A   
ATOM   3230  HN  GLU A 342      -3.597   9.386  15.306  1.00 10.00      A   
ATOM   3231  CA  GLU A 342      -2.048   7.979  15.002  1.00 10.00      A   
ATOM   3232  CB  GLU A 342      -2.324   7.667  13.527  1.00 10.00      A   
ATOM   3233  CG  GLU A 342      -1.208   6.907  12.832  1.00 10.00      A   
ATOM   3234  CD  GLU A 342      -1.226   7.094  11.335  1.00 10.00      A   
ATOM   3235  OE1 GLU A 342      -2.059   6.457  10.660  1.00 10.00      A   
ATOM   3236  OE2 GLU A 342      -0.397   7.869  10.824  1.00 10.00      A   
ATOM   3237  C   GLU A 342      -0.856   8.921  15.120  1.00 10.00      A   
ATOM   3238  O   GLU A 342      -0.969  10.124  14.872  1.00 10.00      A   
ATOM   3239  N   LEU A 343       0.285   8.361  15.491  1.00 10.00      A   
ATOM   3240  HN  LEU A 343       0.302   7.395  15.672  1.00 10.00      A   
ATOM   3241  CA  LEU A 343       1.513   9.123  15.638  1.00 10.00      A   
ATOM   3242  CB  LEU A 343       1.782   9.433  17.115  1.00 10.00      A   
ATOM   3243  CG  LEU A 343       3.112  10.131  17.431  1.00 10.00      A   
ATOM   3244  CD1 LEU A 343       3.141  11.535  16.847  1.00 10.00      A   
ATOM   3245  CD2 LEU A 343       3.364  10.163  18.930  1.00 10.00      A   
ATOM   3246  C   LEU A 343       2.687   8.345  15.049  1.00 10.00      A   
ATOM   3247  O   LEU A 343       2.993   7.237  15.493  1.00 10.00      A   
ATOM   3248  N   ARG A 344       3.325   8.919  14.040  1.00 10.00      A   
ATOM   3249  HN  ARG A 344       3.025   9.798  13.720  1.00 10.00      A   
ATOM   3250  CA  ARG A 344       4.469   8.284  13.397  1.00 10.00      A   
ATOM   3251  CB  ARG A 344       4.158   7.915  11.941  1.00 10.00      A   
ATOM   3252  CG  ARG A 344       3.046   6.884  11.810  1.00 10.00      A   
ATOM   3253  CD  ARG A 344       2.830   6.430  10.376  1.00 10.00      A   
ATOM   3254  NE  ARG A 344       1.435   6.059  10.157  1.00 10.00      A   
ATOM   3255  HE  ARG A 344       0.749   6.672  10.534  1.00 10.00      A   
ATOM   3256  CZ  ARG A 344       1.020   4.972   9.490  1.00 10.00      A   
ATOM   3257  NH1 ARG A 344       1.894   4.147   8.926  1.00 10.00      A   
ATOM   3258 HH11 ARG A 344       2.916   4.324   9.006  1.00 10.00      A   
ATOM   3259 HH12 ARG A 344       1.558   3.304   8.405  1.00 10.00      A   
ATOM   3260  NH2 ARG A 344      -0.281   4.703   9.414  1.00 10.00      A   
ATOM   3261 HH21 ARG A 344      -0.981   5.329   9.880  1.00 10.00      A   
ATOM   3262 HH22 ARG A 344      -0.618   3.849   8.902  1.00 10.00      A   
ATOM   3263  C   ARG A 344       5.704   9.172  13.500  1.00 10.00      A   
ATOM   3264  O   ARG A 344       5.775  10.231  12.873  1.00 10.00      A   
ATOM   3265  N   VAL A 345       6.665   8.739  14.309  1.00 10.00      A   
ATOM   3266  HN  VAL A 345       6.551   7.875  14.769  1.00 10.00      A   
ATOM   3267  CA  VAL A 345       7.897   9.491  14.516  1.00 10.00      A   
ATOM   3268  CB  VAL A 345       8.279   9.558  16.015  1.00 10.00      A   
ATOM   3269  CG1 VAL A 345       9.469  10.482  16.237  1.00 10.00      A   
ATOM   3270  CG2 VAL A 345       7.090  10.001  16.857  1.00 10.00      A   
ATOM   3271  C   VAL A 345       9.043   8.853  13.736  1.00 10.00      A   
ATOM   3272  O   VAL A 345       9.485   7.747  14.052  1.00 10.00      A   
ATOM   3273  N   PHE A 346       9.510   9.551  12.713  1.00 10.00      A   
ATOM   3274  HN  PHE A 346       9.113  10.429  12.514  1.00 10.00      A   
ATOM   3275  CA  PHE A 346      10.599   9.061  11.884  1.00 10.00      A   
ATOM   3276  CB  PHE A 346      10.383   9.478  10.428  1.00 10.00      A   
ATOM   3277  CG  PHE A 346       9.107   8.958   9.830  1.00 10.00      A   
ATOM   3278  CD1 PHE A 346       7.966   9.744   9.804  1.00 10.00      A   
ATOM   3279  CD2 PHE A 346       9.049   7.684   9.289  1.00 10.00      A   
ATOM   3280  CE1 PHE A 346       6.793   9.271   9.251  1.00 10.00      A   
ATOM   3281  CE2 PHE A 346       7.879   7.205   8.735  1.00 10.00      A   
ATOM   3282  CZ  PHE A 346       6.749   8.000   8.716  1.00 10.00      A   
ATOM   3283  C   PHE A 346      11.938   9.595  12.389  1.00 10.00      A   
ATOM   3284  O   PHE A 346      12.022  10.727  12.858  1.00 10.00      A   
ATOM   3285  N   PRO A 347      13.002   8.787  12.298  1.00 10.00      A   
ATOM   3286  CA  PRO A 347      14.334   9.188  12.755  1.00 10.00      A   
ATOM   3287  CB  PRO A 347      15.090   7.864  12.836  1.00 10.00      A   
ATOM   3288  CG  PRO A 347      14.435   6.994  11.819  1.00 10.00      A   
ATOM   3289  CD  PRO A 347      12.995   7.425  11.741  1.00 10.00      A   
ATOM   3290  C   PRO A 347      15.016  10.118  11.757  1.00 10.00      A   
ATOM   3291  O   PRO A 347      15.047   9.838  10.554  1.00 10.00      A   
ATOM   3292  N   SER A 348      15.547  11.225  12.256  1.00 10.00      A   
ATOM   3293  HN  SER A 348      15.472  11.407  13.227  1.00 10.00      A   
ATOM   3294  CA  SER A 348      16.230  12.186  11.409  1.00 10.00      A   
ATOM   3295  CB  SER A 348      16.635  13.415  12.222  1.00 10.00      A   
ATOM   3296  OG  SER A 348      17.127  13.041  13.496  1.00 10.00      A   
ATOM   3297  HG  SER A 348      16.376  12.788  14.065  1.00 10.00      A   
ATOM   3298  C   SER A 348      17.454  11.546  10.765  1.00 10.00      A   
ATOM   3299  O   SER A 348      17.529  11.412   9.546  1.00 10.00      A   
ATOM   3300  N   GLU A 349      18.405  11.141  11.597  1.00 10.00      A   
ATOM   3301  HN  GLU A 349      18.285  11.278  12.564  1.00 10.00      A   
ATOM   3302  CA  GLU A 349      19.620  10.498  11.118  1.00 10.00      A   
ATOM   3303  CB  GLU A 349      20.859  11.257  11.604  1.00 10.00      A   
ATOM   3304  CG  GLU A 349      20.904  12.724  11.202  1.00 10.00      A   
ATOM   3305  CD  GLU A 349      21.089  12.939   9.710  1.00 10.00      A   
ATOM   3306  OE1 GLU A 349      21.174  11.944   8.960  1.00 10.00      A   
ATOM   3307  OE2 GLU A 349      21.144  14.107   9.280  1.00 10.00      A   
ATOM   3308  C   GLU A 349      19.666   9.052  11.610  1.00 10.00      A   
ATOM   3309  O   GLU A 349      20.210   8.769  12.679  1.00 10.00      A   
ATOM   3310  N   PRO A 350      19.081   8.119  10.840  1.00 10.00      A   
ATOM   3311  CA  PRO A 350      19.039   6.701  11.210  1.00 10.00      A   
ATOM   3312  CB  PRO A 350      17.968   6.132  10.279  1.00 10.00      A   
ATOM   3313  CG  PRO A 350      18.039   6.993   9.066  1.00 10.00      A   
ATOM   3314  CD  PRO A 350      18.418   8.369   9.547  1.00 10.00      A   
ATOM   3315  C   PRO A 350      20.374   6.000  10.972  1.00 10.00      A   
ATOM   3316  O   PRO A 350      20.585   4.878  11.427  1.00 10.00      A   
ATOM   3317  N   PHE A 351      21.278   6.665  10.265  1.00 10.00      A   
ATOM   3318  HN  PHE A 351      21.067   7.564   9.929  1.00 10.00      A   
ATOM   3319  CA  PHE A 351      22.581   6.083   9.983  1.00 10.00      A   
ATOM   3320  CB  PHE A 351      23.063   6.458   8.577  1.00 10.00      A   
ATOM   3321  CG  PHE A 351      22.152   5.990   7.475  1.00 10.00      A   
ATOM   3322  CD1 PHE A 351      21.763   6.853   6.463  1.00 10.00      A   
ATOM   3323  CD2 PHE A 351      21.681   4.688   7.456  1.00 10.00      A   
ATOM   3324  CE1 PHE A 351      20.921   6.424   5.456  1.00 10.00      A   
ATOM   3325  CE2 PHE A 351      20.839   4.253   6.452  1.00 10.00      A   
ATOM   3326  CZ  PHE A 351      20.458   5.121   5.450  1.00 10.00      A   
ATOM   3327  C   PHE A 351      23.603   6.497  11.034  1.00 10.00      A   
ATOM   3328  O   PHE A 351      24.784   6.177  10.926  1.00 10.00      A   
ATOM   3329  N   VAL A 352      23.145   7.218  12.047  1.00 10.00      A   
ATOM   3330  HN  VAL A 352      22.194   7.458  12.073  1.00 10.00      A   
ATOM   3331  CA  VAL A 352      24.018   7.666  13.123  1.00 10.00      A   
ATOM   3332  CB  VAL A 352      23.890   9.186  13.373  1.00 10.00      A   
ATOM   3333  CG1 VAL A 352      24.838   9.642  14.475  1.00 10.00      A   
ATOM   3334  CG2 VAL A 352      24.153   9.967  12.093  1.00 10.00      A   
ATOM   3335  C   VAL A 352      23.687   6.900  14.398  1.00 10.00      A   
ATOM   3336  O   VAL A 352      22.629   7.113  14.996  1.00 10.00      A   
ATOM   3337  N   MET A 353      24.584   5.997  14.790  1.00 10.00      A   
ATOM   3338  HN  MET A 353      25.403   5.883  14.262  1.00 10.00      A   
ATOM   3339  CA  MET A 353      24.391   5.176  15.985  1.00 10.00      A   
ATOM   3340  CB  MET A 353      25.561   4.199  16.177  1.00 10.00      A   
ATOM   3341  CG  MET A 353      25.452   3.344  17.432  1.00 10.00      A   
ATOM   3342  SD  MET A 353      26.814   2.180  17.632  1.00 10.00      A   
ATOM   3343  CE  MET A 353      26.328   1.367  19.158  1.00 10.00      A   
ATOM   3344  C   MET A 353      24.215   6.034  17.231  1.00 10.00      A   
ATOM   3345  O   MET A 353      23.368   5.750  18.077  1.00 10.00      A   
ATOM   3346  N   GLU A 354      25.011   7.089  17.326  1.00 10.00      A   
ATOM   3347  HN  GLU A 354      25.650   7.267  16.605  1.00 10.00      A   
ATOM   3348  CA  GLU A 354      24.962   7.990  18.467  1.00 10.00      A   
ATOM   3349  CB  GLU A 354      26.191   8.906  18.492  1.00 10.00      A   
ATOM   3350  CG  GLU A 354      27.493   8.249  18.048  1.00 10.00      A   
ATOM   3351  CD  GLU A 354      27.723   6.886  18.671  1.00 10.00      A   
ATOM   3352  OE1 GLU A 354      27.590   6.756  19.905  1.00 10.00      A   
ATOM   3353  OE2 GLU A 354      28.041   5.938  17.923  1.00 10.00      A   
ATOM   3354  C   GLU A 354      23.686   8.830  18.434  1.00 10.00      A   
ATOM   3355  O   GLU A 354      23.272   9.296  17.370  1.00 10.00      A   
ATOM   3356  N   PRO A 355      23.029   9.007  19.593  1.00 10.00      A   
ATOM   3357  CA  PRO A 355      21.800   9.803  19.694  1.00 10.00      A   
ATOM   3358  CB  PRO A 355      21.407   9.684  21.172  1.00 10.00      A   
ATOM   3359  CG  PRO A 355      22.139   8.484  21.670  1.00 10.00      A   
ATOM   3360  CD  PRO A 355      23.419   8.431  20.890  1.00 10.00      A   
ATOM   3361  C   PRO A 355      22.044  11.267  19.322  1.00 10.00      A   
ATOM   3362  O   PRO A 355      22.828  11.963  19.969  1.00 10.00      A   
ATOM   3363  N   ASN A 356      21.378  11.729  18.272  1.00 10.00      A   
ATOM   3364  HN  ASN A 356      20.770  11.130  17.789  1.00 10.00      A   
ATOM   3365  CA  ASN A 356      21.532  13.109  17.817  1.00 10.00      A   
ATOM   3366  CB  ASN A 356      21.499  13.197  16.283  1.00 10.00      A   
ATOM   3367  CG  ASN A 356      20.154  12.814  15.687  1.00 10.00      A   
ATOM   3368  OD1 ASN A 356      19.822  11.631  15.586  1.00 10.00      A   
ATOM   3369  ND2 ASN A 356      19.372  13.805  15.279  1.00 10.00      A   
ATOM   3370 HD21 ASN A 356      19.692  14.730  15.382  1.00 10.00      A   
ATOM   3371 HD22 ASN A 356      18.503  13.573  14.877  1.00 10.00      A   
ATOM   3372  C   ASN A 356      20.486  14.031  18.444  1.00 10.00      A   
ATOM   3373  O   ASN A 356      20.606  15.255  18.381  1.00 10.00      A   
ATOM   3374  N   VAL A 357      19.471  13.435  19.058  1.00 10.00      A   
ATOM   3375  HN  VAL A 357      19.440  12.456  19.092  1.00 10.00      A   
ATOM   3376  CA  VAL A 357      18.405  14.197  19.701  1.00 10.00      A   
ATOM   3377  CB  VAL A 357      17.133  14.258  18.833  1.00 10.00      A   
ATOM   3378  CG1 VAL A 357      17.309  15.241  17.688  1.00 10.00      A   
ATOM   3379  CG2 VAL A 357      16.767  12.876  18.311  1.00 10.00      A   
ATOM   3380  C   VAL A 357      18.051  13.586  21.046  1.00 10.00      A   
ATOM   3381  O   VAL A 357      18.447  12.455  21.343  1.00 10.00      A   
ATOM   3382  N   ALA A 358      17.307  14.325  21.853  1.00 10.00      A   
ATOM   3383  HN  ALA A 358      17.021  15.227  21.561  1.00 10.00      A   
ATOM   3384  CA  ALA A 358      16.897  13.845  23.163  1.00 10.00      A   
ATOM   3385  CB  ALA A 358      16.807  14.999  24.151  1.00 10.00      A   
ATOM   3386  C   ALA A 358      15.564  13.105  23.072  1.00 10.00      A   
ATOM   3387  O   ALA A 358      14.557  13.536  23.633  1.00 10.00      A   
ATOM   3388  N   LEU A 359      15.560  12.006  22.335  1.00 10.00      A   
ATOM   3389  HN  LEU A 359      16.388  11.726  21.890  1.00 10.00      A   
ATOM   3390  CA  LEU A 359      14.360  11.201  22.173  1.00 10.00      A   
ATOM   3391  CB  LEU A 359      13.946  11.124  20.701  1.00 10.00      A   
ATOM   3392  CG  LEU A 359      12.595  10.456  20.425  1.00 10.00      A   
ATOM   3393  CD1 LEU A 359      11.503  11.495  20.213  1.00 10.00      A   
ATOM   3394  CD2 LEU A 359      12.689   9.511  19.239  1.00 10.00      A   
ATOM   3395  C   LEU A 359      14.599   9.803  22.713  1.00 10.00      A   
ATOM   3396  O   LEU A 359      15.403   9.049  22.166  1.00 10.00      A   
ATOM   3397  N   THR A 360      13.926   9.472  23.795  1.00 10.00      A   
ATOM   3398  HN  THR A 360      13.314  10.134  24.200  1.00 10.00      A   
ATOM   3399  CA  THR A 360      14.056   8.164  24.418  1.00 10.00      A   
ATOM   3400  CB  THR A 360      14.525   8.301  25.881  1.00 10.00      A   
ATOM   3401  OG1 THR A 360      13.639   9.176  26.598  1.00 10.00      A   
ATOM   3402  HG1 THR A 360      13.544  10.017  26.111  1.00 10.00      A   
ATOM   3403  CG2 THR A 360      15.936   8.862  25.939  1.00 10.00      A   
ATOM   3404  C   THR A 360      12.715   7.434  24.374  1.00 10.00      A   
ATOM   3405  O   THR A 360      11.952   7.587  23.419  1.00 10.00      A   
ATOM   3406  N   GLU A 361      12.424   6.644  25.398  1.00 10.00      A   
ATOM   3407  HN  GLU A 361      13.067   6.551  26.141  1.00 10.00      A   
ATOM   3408  CA  GLU A 361      11.167   5.922  25.461  1.00 10.00      A   
ATOM   3409  CB  GLU A 361      11.358   4.564  26.141  1.00 10.00      A   
ATOM   3410  CG  GLU A 361      11.670   4.645  27.628  1.00 10.00      A   
ATOM   3411  CD  GLU A 361      13.135   4.878  27.916  1.00 10.00      A   
ATOM   3412  OE1 GLU A 361      13.848   3.902  28.213  1.00 10.00      A   
ATOM   3413  OE2 GLU A 361      13.580   6.040  27.855  1.00 10.00      A   
ATOM   3414  C   GLU A 361      10.139   6.749  26.223  1.00 10.00      A   
ATOM   3415  O   GLU A 361       8.943   6.443  26.213  1.00 10.00      A   
ATOM   3416  N   GLN A 362      10.624   7.804  26.879  1.00 10.00      A   
ATOM   3417  HN  GLN A 362      11.592   7.988  26.832  1.00 10.00      A   
ATOM   3418  CA  GLN A 362       9.774   8.693  27.661  1.00 10.00      A   
ATOM   3419  CB  GLN A 362      10.602   9.826  28.271  1.00 10.00      A   
ATOM   3420  CG  GLN A 362       9.809  10.771  29.159  1.00 10.00      A   
ATOM   3421  CD  GLN A 362       9.152  10.072  30.336  1.00 10.00      A   
ATOM   3422  OE1 GLN A 362       9.675   9.094  30.871  1.00 10.00      A   
ATOM   3423  NE2 GLN A 362       7.994  10.567  30.741  1.00 10.00      A   
ATOM   3424 HE21 GLN A 362       7.629  11.344  30.265  1.00 10.00      A   
ATOM   3425 HE22 GLN A 362       7.548  10.140  31.499  1.00 10.00      A   
ATOM   3426  C   GLN A 362       8.641   9.260  26.813  1.00 10.00      A   
ATOM   3427  O   GLN A 362       7.489   9.293  27.250  1.00 10.00      A   
ATOM   3428  N   GLY A 363       8.973   9.705  25.608  1.00 10.00      A   
ATOM   3429  HN  GLY A 363       9.923   9.690  25.330  1.00 10.00      A   
ATOM   3430  CA  GLY A 363       7.974  10.249  24.711  1.00 10.00      A   
ATOM   3431  C   GLY A 363       6.839   9.278  24.463  1.00 10.00      A   
ATOM   3432  O   GLY A 363       5.671   9.662  24.510  1.00 10.00      A   
ATOM   3433  N   LEU A 364       7.180   8.016  24.230  1.00 10.00      A   
ATOM   3434  HN  LEU A 364       8.132   7.767  24.242  1.00 10.00      A   
ATOM   3435  CA  LEU A 364       6.175   6.991  23.978  1.00 10.00      A   
ATOM   3436  CB  LEU A 364       6.840   5.649  23.645  1.00 10.00      A   
ATOM   3437  CG  LEU A 364       6.445   4.997  22.313  1.00 10.00      A   
ATOM   3438  CD1 LEU A 364       7.046   3.602  22.198  1.00 10.00      A   
ATOM   3439  CD2 LEU A 364       4.933   4.943  22.150  1.00 10.00      A   
ATOM   3440  C   LEU A 364       5.258   6.835  25.188  1.00 10.00      A   
ATOM   3441  O   LEU A 364       4.035   6.823  25.053  1.00 10.00      A   
ATOM   3442  N   VAL A 365       5.860   6.734  26.369  1.00 10.00      A   
ATOM   3443  HN  VAL A 365       6.842   6.755  26.407  1.00 10.00      A   
ATOM   3444  CA  VAL A 365       5.107   6.585  27.607  1.00 10.00      A   
ATOM   3445  CB  VAL A 365       6.048   6.400  28.820  1.00 10.00      A   
ATOM   3446  CG1 VAL A 365       5.248   6.237  30.106  1.00 10.00      A   
ATOM   3447  CG2 VAL A 365       6.962   5.202  28.604  1.00 10.00      A   
ATOM   3448  C   VAL A 365       4.201   7.793  27.836  1.00 10.00      A   
ATOM   3449  O   VAL A 365       3.011   7.644  28.114  1.00 10.00      A   
ATOM   3450  N   SER A 366       4.765   8.983  27.672  1.00 10.00      A   
ATOM   3451  HN  SER A 366       5.714   9.028  27.416  1.00 10.00      A   
ATOM   3452  CA  SER A 366       4.024  10.221  27.861  1.00 10.00      A   
ATOM   3453  CB  SER A 366       4.954  11.430  27.703  1.00 10.00      A   
ATOM   3454  OG  SER A 366       6.134  11.267  28.480  1.00 10.00      A   
ATOM   3455  HG  SER A 366       6.707  10.610  28.062  1.00 10.00      A   
ATOM   3456  C   SER A 366       2.835  10.316  26.900  1.00 10.00      A   
ATOM   3457  O   SER A 366       1.751  10.741  27.288  1.00 10.00      A   
ATOM   3458  N   VAL A 367       3.038   9.899  25.655  1.00 10.00      A   
ATOM   3459  HN  VAL A 367       3.926   9.561  25.402  1.00 10.00      A   
ATOM   3460  CA  VAL A 367       1.974   9.937  24.655  1.00 10.00      A   
ATOM   3461  CB  VAL A 367       2.508   9.678  23.229  1.00 10.00      A   
ATOM   3462  CG1 VAL A 367       1.364   9.467  22.246  1.00 10.00      A   
ATOM   3463  CG2 VAL A 367       3.386  10.834  22.775  1.00 10.00      A   
ATOM   3464  C   VAL A 367       0.863   8.941  24.993  1.00 10.00      A   
ATOM   3465  O   VAL A 367      -0.319   9.291  24.983  1.00 10.00      A   
ATOM   3466  N   SER A 368       1.245   7.710  25.325  1.00 10.00      A   
ATOM   3467  HN  SER A 368       2.203   7.490  25.337  1.00 10.00      A   
ATOM   3468  CA  SER A 368       0.270   6.677  25.658  1.00 10.00      A   
ATOM   3469  CB  SER A 368       0.950   5.314  25.821  1.00 10.00      A   
ATOM   3470  OG  SER A 368       1.984   5.354  26.789  1.00 10.00      A   
ATOM   3471  HG  SER A 368       2.286   6.260  26.908  1.00 10.00      A   
ATOM   3472  C   SER A 368      -0.536   7.038  26.906  1.00 10.00      A   
ATOM   3473  O   SER A 368      -1.715   6.698  27.022  1.00 10.00      A   
ATOM   3474  N   MET A 369       0.102   7.744  27.832  1.00 10.00      A   
ATOM   3475  HN  MET A 369       1.039   7.993  27.683  1.00 10.00      A   
ATOM   3476  CA  MET A 369      -0.551   8.149  29.070  1.00 10.00      A   
ATOM   3477  CB  MET A 369       0.462   8.245  30.214  1.00 10.00      A   
ATOM   3478  CG  MET A 369       0.984   6.905  30.702  1.00 10.00      A   
ATOM   3479  SD  MET A 369       1.839   7.023  32.285  1.00 10.00      A   
ATOM   3480  CE  MET A 369       0.503   7.539  33.362  1.00 10.00      A   
ATOM   3481  C   MET A 369      -1.281   9.476  28.911  1.00 10.00      A   
ATOM   3482  O   MET A 369      -2.058   9.867  29.777  1.00 10.00      A   
ATOM   3483  N   GLY A 370      -1.034  10.163  27.808  1.00 10.00      A   
ATOM   3484  HN  GLY A 370      -0.408   9.802  27.145  1.00 10.00      A   
ATOM   3485  CA  GLY A 370      -1.675  11.440  27.573  1.00 10.00      A   
ATOM   3486  C   GLY A 370      -2.867  11.331  26.642  1.00 10.00      A   
ATOM   3487  O   GLY A 370      -3.939  11.869  26.930  1.00 10.00      A   
ATOM   3488  N   CYS A 371      -2.685  10.640  25.528  1.00 10.00      A   
ATOM   3489  HN  CYS A 371      -1.806  10.234  25.350  1.00 10.00      A   
ATOM   3490  CA  CYS A 371      -3.749  10.469  24.555  1.00 10.00      A   
ATOM   3491  CB  CYS A 371      -3.171  10.508  23.141  1.00 10.00      A   
ATOM   3492  SG  CYS A 371      -1.930  11.800  22.888  1.00 10.00      A   
ATOM   3493  HG  CYS A 371      -1.362  11.588  21.710  1.00 10.00      A   
ATOM   3494  C   CYS A 371      -4.490   9.155  24.785  1.00 10.00      A   
ATOM   3495  O   CYS A 371      -3.920   8.075  24.626  1.00 10.00      A   
ATOM   3496  N   PRO A 372      -5.777   9.228  25.157  1.00 10.00      A   
ATOM   3497  CA  PRO A 372      -6.593   8.042  25.404  1.00 10.00      A   
ATOM   3498  CB  PRO A 372      -7.749   8.593  26.237  1.00 10.00      A   
ATOM   3499  CG  PRO A 372      -7.911   9.996  25.762  1.00 10.00      A   
ATOM   3500  CD  PRO A 372      -6.538  10.477  25.368  1.00 10.00      A   
ATOM   3501  C   PRO A 372      -7.117   7.437  24.104  1.00 10.00      A   
ATOM   3502  O   PRO A 372      -7.851   6.449  24.116  1.00 10.00      A   
ATOM   3503  N   LYS A 373      -6.738   8.038  22.982  1.00 10.00      A   
ATOM   3504  HN  LYS A 373      -6.159   8.826  23.038  1.00 10.00      A   
ATOM   3505  CA  LYS A 373      -7.169   7.566  21.673  1.00 10.00      A   
ATOM   3506  CB  LYS A 373      -7.919   8.672  20.931  1.00 10.00      A   
ATOM   3507  CG  LYS A 373      -9.286   8.994  21.515  1.00 10.00      A   
ATOM   3508  CD  LYS A 373     -10.287   7.890  21.219  1.00 10.00      A   
ATOM   3509  CE  LYS A 373     -11.648   8.195  21.826  1.00 10.00      A   
ATOM   3510  NZ  LYS A 373     -12.249   9.430  21.257  1.00 10.00      A   
ATOM   3511  HZ1 LYS A 373     -12.408   9.315  20.236  1.00 10.00      A   
ATOM   3512  HZ2 LYS A 373     -11.615  10.240  21.406  1.00 10.00      A   
ATOM   3513  HZ3 LYS A 373     -13.162   9.630  21.716  1.00 10.00      A   
ATOM   3514  C   LYS A 373      -5.988   7.075  20.845  1.00 10.00      A   
ATOM   3515  O   LYS A 373      -6.115   6.843  19.643  1.00 10.00      A   
ATOM   3516  N   LEU A 374      -4.844   6.906  21.498  1.00 10.00      A   
ATOM   3517  HN  LEU A 374      -4.812   7.087  22.458  1.00 10.00      A   
ATOM   3518  CA  LEU A 374      -3.642   6.438  20.826  1.00 10.00      A   
ATOM   3519  CB  LEU A 374      -2.408   6.750  21.692  1.00 10.00      A   
ATOM   3520  CG  LEU A 374      -1.017   6.557  21.062  1.00 10.00      A   
ATOM   3521  CD1 LEU A 374      -0.417   5.221  21.463  1.00 10.00      A   
ATOM   3522  CD2 LEU A 374      -1.058   6.700  19.548  1.00 10.00      A   
ATOM   3523  C   LEU A 374      -3.758   4.939  20.570  1.00 10.00      A   
ATOM   3524  O   LEU A 374      -3.768   4.142  21.509  1.00 10.00      A   
ATOM   3525  N   GLU A 375      -3.874   4.563  19.303  1.00 10.00      A   
ATOM   3526  HN  GLU A 375      -3.889   5.245  18.596  1.00 10.00      A   
ATOM   3527  CA  GLU A 375      -3.998   3.158  18.939  1.00 10.00      A   
ATOM   3528  CB  GLU A 375      -5.445   2.817  18.588  1.00 10.00      A   
ATOM   3529  CG  GLU A 375      -6.086   3.766  17.596  1.00 10.00      A   
ATOM   3530  CD  GLU A 375      -7.439   3.270  17.143  1.00 10.00      A   
ATOM   3531  OE1 GLU A 375      -7.507   2.587  16.100  1.00 10.00      A   
ATOM   3532  OE2 GLU A 375      -8.441   3.545  17.834  1.00 10.00      A   
ATOM   3533  C   GLU A 375      -3.064   2.782  17.791  1.00 10.00      A   
ATOM   3534  O   GLU A 375      -2.855   1.600  17.510  1.00 10.00      A   
ATOM   3535  N   SER A 376      -2.524   3.786  17.118  1.00 10.00      A   
ATOM   3536  HN  SER A 376      -2.755   4.704  17.362  1.00 10.00      A   
ATOM   3537  CA  SER A 376      -1.602   3.563  16.012  1.00 10.00      A   
ATOM   3538  CB  SER A 376      -2.271   3.934  14.690  1.00 10.00      A   
ATOM   3539  OG  SER A 376      -3.577   3.388  14.607  1.00 10.00      A   
ATOM   3540  HG  SER A 376      -3.971   3.632  13.761  1.00 10.00      A   
ATOM   3541  C   SER A 376      -0.335   4.389  16.218  1.00 10.00      A   
ATOM   3542  O   SER A 376      -0.356   5.615  16.105  1.00 10.00      A   
ATOM   3543  N   VAL A 377       0.768   3.725  16.528  1.00 10.00      A   
ATOM   3544  HN  VAL A 377       0.747   2.743  16.586  1.00 10.00      A   
ATOM   3545  CA  VAL A 377       2.014   4.430  16.767  1.00 10.00      A   
ATOM   3546  CB  VAL A 377       2.299   4.596  18.282  1.00 10.00      A   
ATOM   3547  CG1 VAL A 377       2.487   3.247  18.964  1.00 10.00      A   
ATOM   3548  CG2 VAL A 377       3.490   5.512  18.530  1.00 10.00      A   
ATOM   3549  C   VAL A 377       3.200   3.774  16.068  1.00 10.00      A   
ATOM   3550  O   VAL A 377       3.315   2.548  16.014  1.00 10.00      A   
ATOM   3551  N   LEU A 378       4.040   4.616  15.491  1.00 10.00      A   
ATOM   3552  HN  LEU A 378       3.828   5.576  15.516  1.00 10.00      A   
ATOM   3553  CA  LEU A 378       5.256   4.191  14.821  1.00 10.00      A   
ATOM   3554  CB  LEU A 378       5.193   4.521  13.324  1.00 10.00      A   
ATOM   3555  CG  LEU A 378       6.480   4.287  12.520  1.00 10.00      A   
ATOM   3556  CD1 LEU A 378       6.754   2.799  12.342  1.00 10.00      A   
ATOM   3557  CD2 LEU A 378       6.407   4.987  11.172  1.00 10.00      A   
ATOM   3558  C   LEU A 378       6.416   4.929  15.479  1.00 10.00      A   
ATOM   3559  O   LEU A 378       6.566   6.140  15.312  1.00 10.00      A   
ATOM   3560  N   TYR A 379       7.221   4.206  16.237  1.00 10.00      A   
ATOM   3561  HN  TYR A 379       7.069   3.235  16.314  1.00 10.00      A   
ATOM   3562  CA  TYR A 379       8.325   4.815  16.956  1.00 10.00      A   
ATOM   3563  CB  TYR A 379       8.128   4.590  18.455  1.00 10.00      A   
ATOM   3564  CG  TYR A 379       8.655   5.696  19.342  1.00 10.00      A   
ATOM   3565  CD1 TYR A 379       8.281   7.018  19.140  1.00 10.00      A   
ATOM   3566  CD2 TYR A 379       9.513   5.411  20.395  1.00 10.00      A   
ATOM   3567  CE1 TYR A 379       8.747   8.024  19.967  1.00 10.00      A   
ATOM   3568  CE2 TYR A 379       9.985   6.408  21.223  1.00 10.00      A   
ATOM   3569  CZ  TYR A 379       9.599   7.711  21.007  1.00 10.00      A   
ATOM   3570  OH  TYR A 379      10.051   8.702  21.843  1.00 10.00      A   
ATOM   3571  HH  TYR A 379      10.871   8.413  22.273  1.00 10.00      A   
ATOM   3572  C   TYR A 379       9.682   4.268  16.533  1.00 10.00      A   
ATOM   3573  O   TYR A 379       9.889   3.053  16.458  1.00 10.00      A   
ATOM   3574  N   PHE A 380      10.597   5.183  16.261  1.00 10.00      A   
ATOM   3575  HN  PHE A 380      10.348   6.130  16.314  1.00 10.00      A   
ATOM   3576  CA  PHE A 380      11.956   4.839  15.882  1.00 10.00      A   
ATOM   3577  CB  PHE A 380      12.274   5.353  14.474  1.00 10.00      A   
ATOM   3578  CG  PHE A 380      11.652   4.557  13.363  1.00 10.00      A   
ATOM   3579  CD1 PHE A 380      10.540   5.032  12.691  1.00 10.00      A   
ATOM   3580  CD2 PHE A 380      12.186   3.340  12.981  1.00 10.00      A   
ATOM   3581  CE1 PHE A 380       9.972   4.309  11.661  1.00 10.00      A   
ATOM   3582  CE2 PHE A 380      11.622   2.610  11.954  1.00 10.00      A   
ATOM   3583  CZ  PHE A 380      10.513   3.096  11.293  1.00 10.00      A   
ATOM   3584  C   PHE A 380      12.920   5.467  16.879  1.00 10.00      A   
ATOM   3585  O   PHE A 380      13.107   6.683  16.886  1.00 10.00      A   
ATOM   3586  N   CYS A 381      13.515   4.647  17.732  1.00 10.00      A   
ATOM   3587  HN  CYS A 381      13.335   3.684  17.684  1.00 10.00      A   
ATOM   3588  CA  CYS A 381      14.445   5.148  18.731  1.00 10.00      A   
ATOM   3589  CB  CYS A 381      13.772   5.231  20.102  1.00 10.00      A   
ATOM   3590  SG  CYS A 381      13.009   3.687  20.649  1.00 10.00      A   
ATOM   3591  HG  CYS A 381      13.525   3.376  21.834  1.00 10.00      A   
ATOM   3592  C   CYS A 381      15.697   4.284  18.801  1.00 10.00      A   
ATOM   3593  O   CYS A 381      15.798   3.266  18.117  1.00 10.00      A   
ATOM   3594  N   ARG A 382      16.647   4.698  19.626  1.00 10.00      A   
ATOM   3595  HN  ARG A 382      16.506   5.518  20.143  1.00 10.00      A   
ATOM   3596  CA  ARG A 382      17.895   3.972  19.785  1.00 10.00      A   
ATOM   3597  CB  ARG A 382      19.067   4.953  19.840  1.00 10.00      A   
ATOM   3598  CG  ARG A 382      19.415   5.577  18.502  1.00 10.00      A   
ATOM   3599  CD  ARG A 382      19.810   7.033  18.665  1.00 10.00      A   
ATOM   3600  NE  ARG A 382      20.446   7.563  17.460  1.00 10.00      A   
ATOM   3601  HE  ARG A 382      21.312   7.172  17.201  1.00 10.00      A   
ATOM   3602  CZ  ARG A 382      19.936   8.539  16.707  1.00 10.00      A   
ATOM   3603  NH1 ARG A 382      18.774   9.107  17.030  1.00 10.00      A   
ATOM   3604 HH11 ARG A 382      18.248   8.790  17.877  1.00 10.00      A   
ATOM   3605 HH12 ARG A 382      18.376   9.869  16.436  1.00 10.00      A   
ATOM   3606  NH2 ARG A 382      20.593   8.942  15.633  1.00 10.00      A   
ATOM   3607 HH21 ARG A 382      20.207   9.709  15.035  1.00 10.00      A   
ATOM   3608 HH22 ARG A 382      21.502   8.494  15.375  1.00 10.00      A   
ATOM   3609  C   ARG A 382      17.879   3.127  21.049  1.00 10.00      A   
ATOM   3610  O   ARG A 382      18.579   2.120  21.144  1.00 10.00      A   
ATOM   3611  N   GLN A 383      17.082   3.541  22.019  1.00 10.00      A   
ATOM   3612  HN  GLN A 383      16.533   4.343  21.885  1.00 10.00      A   
ATOM   3613  CA  GLN A 383      16.992   2.826  23.278  1.00 10.00      A   
ATOM   3614  CB  GLN A 383      17.692   3.614  24.390  1.00 10.00      A   
ATOM   3615  CG  GLN A 383      17.036   4.947  24.719  1.00 10.00      A   
ATOM   3616  CD  GLN A 383      18.038   6.080  24.838  1.00 10.00      A   
ATOM   3617  OE1 GLN A 383      18.363   6.743  23.854  1.00 10.00      A   
ATOM   3618  NE2 GLN A 383      18.523   6.319  26.047  1.00 10.00      A   
ATOM   3619 HE21 GLN A 383      18.206   5.766  26.791  1.00 10.00      A   
ATOM   3620 HE22 GLN A 383      19.188   7.037  26.146  1.00 10.00      A   
ATOM   3621  C   GLN A 383      15.541   2.550  23.651  1.00 10.00      A   
ATOM   3622  O   GLN A 383      14.631   3.272  23.233  1.00 10.00      A   
ATOM   3623  N   MET A 384      15.335   1.499  24.431  1.00 10.00      A   
ATOM   3624  HN  MET A 384      16.104   0.951  24.707  1.00 10.00      A   
ATOM   3625  CA  MET A 384      14.005   1.115  24.884  1.00 10.00      A   
ATOM   3626  CB  MET A 384      13.284   0.301  23.804  1.00 10.00      A   
ATOM   3627  CG  MET A 384      11.883  -0.154  24.188  1.00 10.00      A   
ATOM   3628  SD  MET A 384      10.801   1.219  24.630  1.00 10.00      A   
ATOM   3629  CE  MET A 384      10.821   2.167  23.113  1.00 10.00      A   
ATOM   3630  C   MET A 384      14.116   0.299  26.164  1.00 10.00      A   
ATOM   3631  O   MET A 384      15.034  -0.506  26.316  1.00 10.00      A   
ATOM   3632  N   THR A 385      13.205   0.530  27.090  1.00 10.00      A   
ATOM   3633  HN  THR A 385      12.515   1.207  26.929  1.00 10.00      A   
ATOM   3634  CA  THR A 385      13.203  -0.197  28.347  1.00 10.00      A   
ATOM   3635  CB  THR A 385      13.191   0.755  29.557  1.00 10.00      A   
ATOM   3636  OG1 THR A 385      12.455   1.937  29.228  1.00 10.00      A   
ATOM   3637  HG1 THR A 385      13.068   2.616  28.890  1.00 10.00      A   
ATOM   3638  CG2 THR A 385      14.605   1.144  29.959  1.00 10.00      A   
ATOM   3639  C   THR A 385      12.002  -1.131  28.427  1.00 10.00      A   
ATOM   3640  O   THR A 385      10.948  -0.861  27.842  1.00 10.00      A   
ATOM   3641  N   ASN A 386      12.172  -2.229  29.145  1.00 10.00      A   
ATOM   3642  HN  ASN A 386      13.046  -2.378  29.586  1.00 10.00      A   
ATOM   3643  CA  ASN A 386      11.109  -3.213  29.312  1.00 10.00      A   
ATOM   3644  CB  ASN A 386      11.637  -4.453  30.039  1.00 10.00      A   
ATOM   3645  CG  ASN A 386      11.907  -5.614  29.100  1.00 10.00      A   
ATOM   3646  OD1 ASN A 386      11.142  -5.871  28.168  1.00 10.00      A   
ATOM   3647  ND2 ASN A 386      13.000  -6.321  29.334  1.00 10.00      A   
ATOM   3648 HD21 ASN A 386      13.565  -6.057  30.093  1.00 10.00      A   
ATOM   3649 HD22 ASN A 386      13.202  -7.076  28.740  1.00 10.00      A   
ATOM   3650  C   ASN A 386       9.948  -2.611  30.090  1.00 10.00      A   
ATOM   3651  O   ASN A 386       8.785  -2.808  29.740  1.00 10.00      A   
ATOM   3652  N   ALA A 387      10.278  -1.856  31.137  1.00 10.00      A   
ATOM   3653  HN  ALA A 387      11.230  -1.730  31.354  1.00 10.00      A   
ATOM   3654  CA  ALA A 387       9.271  -1.212  31.977  1.00 10.00      A   
ATOM   3655  CB  ALA A 387       9.930  -0.515  33.159  1.00 10.00      A   
ATOM   3656  C   ALA A 387       8.429  -0.227  31.174  1.00 10.00      A   
ATOM   3657  O   ALA A 387       7.227  -0.084  31.415  1.00 10.00      A   
ATOM   3658  N   ALA A 388       9.062   0.448  30.221  1.00 10.00      A   
ATOM   3659  HN  ALA A 388      10.021   0.301  30.086  1.00 10.00      A   
ATOM   3660  CA  ALA A 388       8.365   1.405  29.379  1.00 10.00      A   
ATOM   3661  CB  ALA A 388       9.342   2.104  28.452  1.00 10.00      A   
ATOM   3662  C   ALA A 388       7.279   0.704  28.575  1.00 10.00      A   
ATOM   3663  O   ALA A 388       6.119   1.114  28.596  1.00 10.00      A   
ATOM   3664  N   LEU A 389       7.659  -0.378  27.897  1.00 10.00      A   
ATOM   3665  HN  LEU A 389       8.597  -0.666  27.944  1.00 10.00      A   
ATOM   3666  CA  LEU A 389       6.721  -1.151  27.088  1.00 10.00      A   
ATOM   3667  CB  LEU A 389       7.433  -2.346  26.453  1.00 10.00      A   
ATOM   3668  CG  LEU A 389       8.528  -2.009  25.444  1.00 10.00      A   
ATOM   3669  CD1 LEU A 389       9.355  -3.242  25.120  1.00 10.00      A   
ATOM   3670  CD2 LEU A 389       7.920  -1.421  24.182  1.00 10.00      A   
ATOM   3671  C   LEU A 389       5.552  -1.630  27.939  1.00 10.00      A   
ATOM   3672  O   LEU A 389       4.396  -1.582  27.518  1.00 10.00      A   
ATOM   3673  N   ILE A 390       5.869  -2.086  29.143  1.00 10.00      A   
ATOM   3674  HN  ILE A 390       6.813  -2.103  29.409  1.00 10.00      A   
ATOM   3675  CA  ILE A 390       4.859  -2.570  30.075  1.00 10.00      A   
ATOM   3676  CB  ILE A 390       5.506  -3.140  31.358  1.00 10.00      A   
ATOM   3677  CG1 ILE A 390       6.307  -4.404  31.033  1.00 10.00      A   
ATOM   3678  CG2 ILE A 390       4.450  -3.441  32.414  1.00 10.00      A   
ATOM   3679  CD1 ILE A 390       7.167  -4.893  32.178  1.00 10.00      A   
ATOM   3680  C   ILE A 390       3.877  -1.452  30.435  1.00 10.00      A   
ATOM   3681  O   ILE A 390       2.662  -1.661  30.456  1.00 10.00      A   
ATOM   3682  N   THR A 391       4.411  -0.262  30.696  1.00 10.00      A   
ATOM   3683  HN  THR A 391       5.386  -0.155  30.639  1.00 10.00      A   
ATOM   3684  CA  THR A 391       3.588   0.893  31.050  1.00 10.00      A   
ATOM   3685  CB  THR A 391       4.469   2.092  31.461  1.00 10.00      A   
ATOM   3686  OG1 THR A 391       5.452   1.654  32.414  1.00 10.00      A   
ATOM   3687  HG1 THR A 391       6.019   0.989  32.003  1.00 10.00      A   
ATOM   3688  CG2 THR A 391       3.629   3.202  32.079  1.00 10.00      A   
ATOM   3689  C   THR A 391       2.679   1.295  29.885  1.00 10.00      A   
ATOM   3690  O   THR A 391       1.481   1.518  30.067  1.00 10.00      A   
ATOM   3691  N   ILE A 392       3.256   1.358  28.690  1.00 10.00      A   
ATOM   3692  HN  ILE A 392       4.214   1.150  28.615  1.00 10.00      A   
ATOM   3693  CA  ILE A 392       2.513   1.732  27.486  1.00 10.00      A   
ATOM   3694  CB  ILE A 392       3.440   1.807  26.251  1.00 10.00      A   
ATOM   3695  CG1 ILE A 392       4.550   2.835  26.483  1.00 10.00      A   
ATOM   3696  CG2 ILE A 392       2.652   2.154  24.996  1.00 10.00      A   
ATOM   3697  CD1 ILE A 392       5.725   2.694  25.538  1.00 10.00      A   
ATOM   3698  C   ILE A 392       1.375   0.746  27.215  1.00 10.00      A   
ATOM   3699  O   ILE A 392       0.248   1.149  26.917  1.00 10.00      A   
ATOM   3700  N   ALA A 393       1.679  -0.541  27.332  1.00 10.00      A   
ATOM   3701  HN  ALA A 393       2.599  -0.793  27.568  1.00 10.00      A   
ATOM   3702  CA  ALA A 393       0.696  -1.592  27.104  1.00 10.00      A   
ATOM   3703  CB  ALA A 393       1.362  -2.955  27.183  1.00 10.00      A   
ATOM   3704  C   ALA A 393      -0.449  -1.514  28.106  1.00 10.00      A   
ATOM   3705  O   ALA A 393      -1.617  -1.626  27.737  1.00 10.00      A   
ATOM   3706  N   ARG A 394      -0.104  -1.315  29.370  1.00 10.00      A   
ATOM   3707  HN  ARG A 394       0.847  -1.224  29.595  1.00 10.00      A   
ATOM   3708  CA  ARG A 394      -1.098  -1.232  30.436  1.00 10.00      A   
ATOM   3709  CB  ARG A 394      -0.423  -1.285  31.809  1.00 10.00      A   
ATOM   3710  CG  ARG A 394       0.088  -2.665  32.188  1.00 10.00      A   
ATOM   3711  CD  ARG A 394       0.953  -2.628  33.437  1.00 10.00      A   
ATOM   3712  NE  ARG A 394       0.186  -2.307  34.640  1.00 10.00      A   
ATOM   3713  HE  ARG A 394      -0.331  -1.466  34.633  1.00 10.00      A   
ATOM   3714  CZ  ARG A 394       0.152  -3.067  35.731  1.00 10.00      A   
ATOM   3715  NH1 ARG A 394       0.843  -4.204  35.780  1.00 10.00      A   
ATOM   3716 HH11 ARG A 394       1.416  -4.507  34.962  1.00 10.00      A   
ATOM   3717 HH12 ARG A 394       0.816  -4.800  36.636  1.00 10.00      A   
ATOM   3718  NH2 ARG A 394      -0.566  -2.685  36.778  1.00 10.00      A   
ATOM   3719 HH21 ARG A 394      -0.598  -3.275  37.639  1.00 10.00      A   
ATOM   3720 HH22 ARG A 394      -1.099  -1.786  36.745  1.00 10.00      A   
ATOM   3721  C   ARG A 394      -1.963   0.020  30.328  1.00 10.00      A   
ATOM   3722  O   ARG A 394      -3.152  -0.010  30.651  1.00 10.00      A   
ATOM   3723  N   ASN A 395      -1.372   1.121  29.885  1.00 10.00      A   
ATOM   3724  HN  ASN A 395      -0.418   1.097  29.651  1.00 10.00      A   
ATOM   3725  CA  ASN A 395      -2.109   2.370  29.755  1.00 10.00      A   
ATOM   3726  CB  ASN A 395      -1.193   3.592  29.848  1.00 10.00      A   
ATOM   3727  CG  ASN A 395      -1.111   4.147  31.259  1.00 10.00      A   
ATOM   3728  OD1 ASN A 395      -0.197   3.824  32.016  1.00 10.00      A   
ATOM   3729  ND2 ASN A 395      -2.067   4.992  31.623  1.00 10.00      A   
ATOM   3730 HD21 ASN A 395      -2.766   5.213  30.969  1.00 10.00      A   
ATOM   3731 HD22 ASN A 395      -2.038   5.360  32.533  1.00 10.00      A   
ATOM   3732  C   ASN A 395      -2.965   2.418  28.496  1.00 10.00      A   
ATOM   3733  O   ASN A 395      -4.071   2.950  28.524  1.00 10.00      A   
ATOM   3734  N   ARG A 396      -2.460   1.870  27.399  1.00 10.00      A   
ATOM   3735  HN  ARG A 396      -1.565   1.462  27.429  1.00 10.00      A   
ATOM   3736  CA  ARG A 396      -3.206   1.863  26.145  1.00 10.00      A   
ATOM   3737  CB  ARG A 396      -2.484   2.675  25.071  1.00 10.00      A   
ATOM   3738  CG  ARG A 396      -2.492   4.175  25.307  1.00 10.00      A   
ATOM   3739  CD  ARG A 396      -3.753   4.836  24.762  1.00 10.00      A   
ATOM   3740  NE  ARG A 396      -4.966   4.465  25.501  1.00 10.00      A   
ATOM   3741  HE  ARG A 396      -5.533   3.758  25.105  1.00 10.00      A   
ATOM   3742  CZ  ARG A 396      -5.349   5.033  26.648  1.00 10.00      A   
ATOM   3743  NH1 ARG A 396      -4.619   6.001  27.195  1.00 10.00      A   
ATOM   3744 HH11 ARG A 396      -3.735   6.324  26.733  1.00 10.00      A   
ATOM   3745 HH12 ARG A 396      -4.921   6.442  28.091  1.00 10.00      A   
ATOM   3746  NH2 ARG A 396      -6.464   4.628  27.252  1.00 10.00      A   
ATOM   3747 HH21 ARG A 396      -7.039   3.860  26.840  1.00 10.00      A   
ATOM   3748 HH22 ARG A 396      -6.769   5.078  28.144  1.00 10.00      A   
ATOM   3749  C   ARG A 396      -3.470   0.447  25.642  1.00 10.00      A   
ATOM   3750  O   ARG A 396      -2.752  -0.057  24.776  1.00 10.00      A   
ATOM   3751  N   PRO A 397      -4.514  -0.215  26.169  1.00 10.00      A   
ATOM   3752  CA  PRO A 397      -4.874  -1.572  25.761  1.00 10.00      A   
ATOM   3753  CB  PRO A 397      -5.659  -2.087  26.964  1.00 10.00      A   
ATOM   3754  CG  PRO A 397      -6.305  -0.874  27.540  1.00 10.00      A   
ATOM   3755  CD  PRO A 397      -5.417   0.299  27.215  1.00 10.00      A   
ATOM   3756  C   PRO A 397      -5.756  -1.564  24.510  1.00 10.00      A   
ATOM   3757  O   PRO A 397      -6.153  -2.612  24.000  1.00 10.00      A   
ATOM   3758  N   ASN A 398      -6.066  -0.367  24.024  1.00 10.00      A   
ATOM   3759  HN  ASN A 398      -5.735   0.435  24.483  1.00 10.00      A   
ATOM   3760  CA  ASN A 398      -6.895  -0.208  22.832  1.00 10.00      A   
ATOM   3761  CB  ASN A 398      -7.814   1.011  22.979  1.00 10.00      A   
ATOM   3762  CG  ASN A 398      -7.053   2.321  23.085  1.00 10.00      A   
ATOM   3763  OD1 ASN A 398      -6.467   2.627  24.127  1.00 10.00      A   
ATOM   3764  ND2 ASN A 398      -7.068   3.109  22.020  1.00 10.00      A   
ATOM   3765 HD21 ASN A 398      -7.568   2.812  21.227  1.00 10.00      A   
ATOM   3766 HD22 ASN A 398      -6.575   3.956  22.063  1.00 10.00      A   
ATOM   3767  C   ASN A 398      -6.027  -0.065  21.585  1.00 10.00      A   
ATOM   3768  O   ASN A 398      -6.522   0.267  20.504  1.00 10.00      A   
ATOM   3769  N   MET A 399      -4.732  -0.314  21.753  1.00 10.00      A   
ATOM   3770  HN  MET A 399      -4.411  -0.569  22.641  1.00 10.00      A   
ATOM   3771  CA  MET A 399      -3.772  -0.227  20.662  1.00 10.00      A   
ATOM   3772  CB  MET A 399      -2.357  -0.478  21.193  1.00 10.00      A   
ATOM   3773  CG  MET A 399      -1.252  -0.277  20.168  1.00 10.00      A   
ATOM   3774  SD  MET A 399      -0.759   1.448  20.008  1.00 10.00      A   
ATOM   3775  CE  MET A 399      -0.084   1.746  21.639  1.00 10.00      A   
ATOM   3776  C   MET A 399      -4.104  -1.244  19.579  1.00 10.00      A   
ATOM   3777  O   MET A 399      -4.329  -2.421  19.867  1.00 10.00      A   
ATOM   3778  N   THR A 400      -4.137  -0.788  18.340  1.00 10.00      A   
ATOM   3779  HN  THR A 400      -3.946   0.162  18.172  1.00 10.00      A   
ATOM   3780  CA  THR A 400      -4.447  -1.657  17.220  1.00 10.00      A   
ATOM   3781  CB  THR A 400      -5.578  -1.062  16.361  1.00 10.00      A   
ATOM   3782  OG1 THR A 400      -5.404   0.358  16.260  1.00 10.00      A   
ATOM   3783  HG1 THR A 400      -6.252   0.797  16.411  1.00 10.00      A   
ATOM   3784  CG2 THR A 400      -6.929  -1.354  16.996  1.00 10.00      A   
ATOM   3785  C   THR A 400      -3.215  -1.902  16.352  1.00 10.00      A   
ATOM   3786  O   THR A 400      -3.041  -2.986  15.793  1.00 10.00      A   
ATOM   3787  N   ARG A 401      -2.360  -0.894  16.244  1.00 10.00      A   
ATOM   3788  HN  ARG A 401      -2.551  -0.052  16.720  1.00 10.00      A   
ATOM   3789  CA  ARG A 401      -1.146  -1.001  15.443  1.00 10.00      A   
ATOM   3790  CB  ARG A 401      -1.314  -0.271  14.110  1.00 10.00      A   
ATOM   3791  CG  ARG A 401      -2.253  -0.977  13.146  1.00 10.00      A   
ATOM   3792  CD  ARG A 401      -3.143   0.007  12.405  1.00 10.00      A   
ATOM   3793  NE  ARG A 401      -4.053   0.722  13.305  1.00 10.00      A   
ATOM   3794  HE  ARG A 401      -3.787   0.790  14.251  1.00 10.00      A   
ATOM   3795  CZ  ARG A 401      -5.205   1.276  12.919  1.00 10.00      A   
ATOM   3796  NH1 ARG A 401      -5.596   1.195  11.656  1.00 10.00      A   
ATOM   3797 HH11 ARG A 401      -6.490   1.637  11.357  1.00 10.00      A   
ATOM   3798 HH12 ARG A 401      -5.015   0.684  10.946  1.00 10.00      A   
ATOM   3799  NH2 ARG A 401      -5.968   1.912  13.798  1.00 10.00      A   
ATOM   3800 HH21 ARG A 401      -6.870   2.347  13.497  1.00 10.00      A   
ATOM   3801 HH22 ARG A 401      -5.675   1.983  14.798  1.00 10.00      A   
ATOM   3802  C   ARG A 401       0.066  -0.468  16.196  1.00 10.00      A   
ATOM   3803  O   ARG A 401       0.241   0.746  16.331  1.00 10.00      A   
ATOM   3804  N   PHE A 402       0.905  -1.385  16.664  1.00 10.00      A   
ATOM   3805  HN  PHE A 402       0.730  -2.334  16.476  1.00 10.00      A   
ATOM   3806  CA  PHE A 402       2.101  -1.032  17.413  1.00 10.00      A   
ATOM   3807  CB  PHE A 402       2.178  -1.841  18.714  1.00 10.00      A   
ATOM   3808  CG  PHE A 402       3.192  -1.329  19.699  1.00 10.00      A   
ATOM   3809  CD1 PHE A 402       2.860  -0.331  20.599  1.00 10.00      A   
ATOM   3810  CD2 PHE A 402       4.479  -1.842  19.722  1.00 10.00      A   
ATOM   3811  CE1 PHE A 402       3.794   0.147  21.501  1.00 10.00      A   
ATOM   3812  CE2 PHE A 402       5.416  -1.371  20.621  1.00 10.00      A   
ATOM   3813  CZ  PHE A 402       5.073  -0.374  21.512  1.00 10.00      A   
ATOM   3814  C   PHE A 402       3.340  -1.281  16.558  1.00 10.00      A   
ATOM   3815  O   PHE A 402       3.788  -2.419  16.407  1.00 10.00      A   
ATOM   3816  N   ARG A 403       3.879  -0.213  15.990  1.00 10.00      A   
ATOM   3817  HN  ARG A 403       3.480   0.673  16.153  1.00 10.00      A   
ATOM   3818  CA  ARG A 403       5.056  -0.309  15.138  1.00 10.00      A   
ATOM   3819  CB  ARG A 403       4.791   0.368  13.790  1.00 10.00      A   
ATOM   3820  CG  ARG A 403       3.577  -0.173  13.055  1.00 10.00      A   
ATOM   3821  CD  ARG A 403       2.991   0.866  12.116  1.00 10.00      A   
ATOM   3822  NE  ARG A 403       3.425   0.670  10.735  1.00 10.00      A   
ATOM   3823  HE  ARG A 403       4.333   0.306  10.588  1.00 10.00      A   
ATOM   3824  CZ  ARG A 403       2.666   0.925   9.671  1.00 10.00      A   
ATOM   3825  NH1 ARG A 403       1.431   1.381   9.825  1.00 10.00      A   
ATOM   3826 HH11 ARG A 403       1.045   1.547  10.776  1.00 10.00      A   
ATOM   3827 HH12 ARG A 403       0.838   1.577   8.991  1.00 10.00      A   
ATOM   3828  NH2 ARG A 403       3.147   0.724   8.453  1.00 10.00      A   
ATOM   3829 HH21 ARG A 403       2.561   0.915   7.605  1.00 10.00      A   
ATOM   3830 HH22 ARG A 403       4.118   0.362   8.333  1.00 10.00      A   
ATOM   3831  C   ARG A 403       6.264   0.321  15.824  1.00 10.00      A   
ATOM   3832  O   ARG A 403       6.395   1.545  15.883  1.00 10.00      A   
ATOM   3833  N   LEU A 404       7.138  -0.515  16.353  1.00 10.00      A   
ATOM   3834  HN  LEU A 404       6.981  -1.479  16.282  1.00 10.00      A   
ATOM   3835  CA  LEU A 404       8.329  -0.036  17.035  1.00 10.00      A   
ATOM   3836  CB  LEU A 404       8.277  -0.400  18.520  1.00 10.00      A   
ATOM   3837  CG  LEU A 404       9.516  -0.053  19.353  1.00 10.00      A   
ATOM   3838  CD1 LEU A 404       9.687   1.452  19.473  1.00 10.00      A   
ATOM   3839  CD2 LEU A 404       9.445  -0.702  20.724  1.00 10.00      A   
ATOM   3840  C   LEU A 404       9.577  -0.615  16.390  1.00 10.00      A   
ATOM   3841  O   LEU A 404       9.615  -1.794  16.030  1.00 10.00      A   
ATOM   3842  N   CYS A 405      10.589   0.213  16.223  1.00 10.00      A   
ATOM   3843  HN  CYS A 405      10.496   1.157  16.492  1.00 10.00      A   
ATOM   3844  CA  CYS A 405      11.830  -0.236  15.633  1.00 10.00      A   
ATOM   3845  CB  CYS A 405      11.809  -0.062  14.118  1.00 10.00      A   
ATOM   3846  SG  CYS A 405      13.157  -0.901  13.253  1.00 10.00      A   
ATOM   3847  HG  CYS A 405      14.272  -0.710  13.946  1.00 10.00      A   
ATOM   3848  C   CYS A 405      13.019   0.489  16.240  1.00 10.00      A   
ATOM   3849  O   CYS A 405      13.119   1.715  16.176  1.00 10.00      A   
ATOM   3850  N   ILE A 406      13.901  -0.281  16.849  1.00 10.00      A   
ATOM   3851  HN  ILE A 406      13.740  -1.246  16.889  1.00 10.00      A   
ATOM   3852  CA  ILE A 406      15.101   0.260  17.462  1.00 10.00      A   
ATOM   3853  CB  ILE A 406      15.533  -0.593  18.676  1.00 10.00      A   
ATOM   3854  CG1 ILE A 406      14.377  -0.714  19.680  1.00 10.00      A   
ATOM   3855  CG2 ILE A 406      16.766   0.002  19.346  1.00 10.00      A   
ATOM   3856  CD1 ILE A 406      14.645  -1.684  20.810  1.00 10.00      A   
ATOM   3857  C   ILE A 406      16.222   0.290  16.424  1.00 10.00      A   
ATOM   3858  O   ILE A 406      16.393  -0.667  15.668  1.00 10.00      A   
ATOM   3859  N   ILE A 407      16.959   1.395  16.382  1.00 10.00      A   
ATOM   3860  HN  ILE A 407      16.749   2.124  17.006  1.00 10.00      A   
ATOM   3861  CA  ILE A 407      18.060   1.566  15.434  1.00 10.00      A   
ATOM   3862  CB  ILE A 407      18.723   2.957  15.584  1.00 10.00      A   
ATOM   3863  CG1 ILE A 407      17.685   4.084  15.456  1.00 10.00      A   
ATOM   3864  CG2 ILE A 407      19.858   3.141  14.581  1.00 10.00      A   
ATOM   3865  CD1 ILE A 407      16.926   4.099  14.144  1.00 10.00      A   
ATOM   3866  C   ILE A 407      19.122   0.480  15.612  1.00 10.00      A   
ATOM   3867  O   ILE A 407      19.657  -0.051  14.634  1.00 10.00      A   
ATOM   3868  N   GLU A 408      19.423   0.151  16.860  1.00 10.00      A   
ATOM   3869  HN  GLU A 408      18.959   0.597  17.595  1.00 10.00      A   
ATOM   3870  CA  GLU A 408      20.419  -0.869  17.158  1.00 10.00      A   
ATOM   3871  CB  GLU A 408      21.105  -0.582  18.499  1.00 10.00      A   
ATOM   3872  CG  GLU A 408      22.511  -1.155  18.618  1.00 10.00      A   
ATOM   3873  CD  GLU A 408      23.416  -0.729  17.477  1.00 10.00      A   
ATOM   3874  OE1 GLU A 408      23.386   0.463  17.094  1.00 10.00      A   
ATOM   3875  OE2 GLU A 408      24.164  -1.587  16.958  1.00 10.00      A   
ATOM   3876  C   GLU A 408      19.779  -2.255  17.168  1.00 10.00      A   
ATOM   3877  O   GLU A 408      18.862  -2.521  17.948  1.00 10.00      A   
ATOM   3878  N   PRO A 409      20.241  -3.151  16.282  1.00 10.00      A   
ATOM   3879  CA  PRO A 409      19.719  -4.513  16.194  1.00 10.00      A   
ATOM   3880  CB  PRO A 409      20.405  -5.096  14.950  1.00 10.00      A   
ATOM   3881  CG  PRO A 409      20.999  -3.929  14.239  1.00 10.00      A   
ATOM   3882  CD  PRO A 409      21.302  -2.914  15.300  1.00 10.00      A   
ATOM   3883  C   PRO A 409      20.097  -5.327  17.426  1.00 10.00      A   
ATOM   3884  O   PRO A 409      21.243  -5.286  17.881  1.00 10.00      A   
ATOM   3885  N   LYS A 410      19.116  -6.044  17.967  1.00 10.00      A   
ATOM   3886  HN  LYS A 410      18.228  -6.008  17.554  1.00 10.00      A   
ATOM   3887  CA  LYS A 410      19.307  -6.882  19.149  1.00 10.00      A   
ATOM   3888  CB  LYS A 410      20.328  -7.992  18.906  1.00 10.00      A   
ATOM   3889  CG  LYS A 410      19.844  -9.068  17.952  1.00 10.00      A   
ATOM   3890  CD  LYS A 410      20.971 -10.008  17.560  1.00 10.00      A   
ATOM   3891  CE  LYS A 410      20.506 -11.022  16.532  1.00 10.00      A   
ATOM   3892  NZ  LYS A 410      21.647 -11.705  15.871  1.00 10.00      A   
ATOM   3893  HZ1 LYS A 410      22.153 -12.301  16.555  1.00 10.00      A   
ATOM   3894  HZ2 LYS A 410      22.312 -11.004  15.483  1.00 10.00      A   
ATOM   3895  HZ3 LYS A 410      21.303 -12.303  15.094  1.00 10.00      A   
ATOM   3896  C   LYS A 410      19.654  -6.069  20.393  1.00 10.00      A   
ATOM   3897  O   LYS A 410      20.304  -6.569  21.311  1.00 10.00      A   
ATOM   3898  N   ALA A 411      19.211  -4.818  20.427  1.00 10.00      A   
ATOM   3899  HN  ALA A 411      18.715  -4.462  19.661  1.00 10.00      A   
ATOM   3900  CA  ALA A 411      19.462  -3.962  21.577  1.00 10.00      A   
ATOM   3901  CB  ALA A 411      19.356  -2.495  21.191  1.00 10.00      A   
ATOM   3902  C   ALA A 411      18.480  -4.293  22.695  1.00 10.00      A   
ATOM   3903  O   ALA A 411      17.267  -4.183  22.517  1.00 10.00      A   
ATOM   3904  N   PRO A 412      18.985  -4.731  23.854  1.00 10.00      A   
ATOM   3905  CA  PRO A 412      18.144  -5.083  24.990  1.00 10.00      A   
ATOM   3906  CB  PRO A 412      19.033  -6.055  25.762  1.00 10.00      A   
ATOM   3907  CG  PRO A 412      20.422  -5.565  25.515  1.00 10.00      A   
ATOM   3908  CD  PRO A 412      20.419  -4.924  24.149  1.00 10.00      A   
ATOM   3909  C   PRO A 412      17.834  -3.877  25.867  1.00 10.00      A   
ATOM   3910  O   PRO A 412      18.157  -2.738  25.517  1.00 10.00      A   
ATOM   3911  N   ASP A 413      17.193  -4.139  26.996  1.00 10.00      A   
ATOM   3912  HN  ASP A 413      16.939  -5.064  27.196  1.00 10.00      A   
ATOM   3913  CA  ASP A 413      16.859  -3.094  27.951  1.00 10.00      A   
ATOM   3914  CB  ASP A 413      16.059  -3.700  29.107  1.00 10.00      A   
ATOM   3915  CG  ASP A 413      15.778  -2.713  30.222  1.00 10.00      A   
ATOM   3916  OD1 ASP A 413      16.650  -2.541  31.094  1.00 10.00      A   
ATOM   3917  OD2 ASP A 413      14.676  -2.130  30.245  1.00 10.00      A   
ATOM   3918  C   ASP A 413      18.159  -2.479  28.466  1.00 10.00      A   
ATOM   3919  O   ASP A 413      19.024  -3.190  28.977  1.00 10.00      A   
ATOM   3920  N   TYR A 414      18.302  -1.168  28.332  1.00 10.00      A   
ATOM   3921  HN  TYR A 414      17.575  -0.641  27.939  1.00 10.00      A   
ATOM   3922  CA  TYR A 414      19.532  -0.499  28.750  1.00 10.00      A   
ATOM   3923  CB  TYR A 414      19.803   0.768  27.928  1.00 10.00      A   
ATOM   3924  CG  TYR A 414      18.844   1.912  28.170  1.00 10.00      A   
ATOM   3925  CD1 TYR A 414      19.195   2.980  28.986  1.00 10.00      A   
ATOM   3926  CD2 TYR A 414      17.593   1.935  27.567  1.00 10.00      A   
ATOM   3927  CE1 TYR A 414      18.328   4.034  29.195  1.00 10.00      A   
ATOM   3928  CE2 TYR A 414      16.718   2.985  27.773  1.00 10.00      A   
ATOM   3929  CZ  TYR A 414      17.091   4.031  28.588  1.00 10.00      A   
ATOM   3930  OH  TYR A 414      16.230   5.080  28.790  1.00 10.00      A   
ATOM   3931  HH  TYR A 414      15.321   4.787  28.592  1.00 10.00      A   
ATOM   3932  C   TYR A 414      19.629  -0.228  30.255  1.00 10.00      A   
ATOM   3933  O   TYR A 414      20.530   0.482  30.706  1.00 10.00      A   
ATOM   3934  N   LEU A 415      18.716  -0.779  31.038  1.00 10.00      A   
ATOM   3935  HN  LEU A 415      17.999  -1.328  30.647  1.00 10.00      A   
ATOM   3936  CA  LEU A 415      18.756  -0.583  32.476  1.00 10.00      A   
ATOM   3937  CB  LEU A 415      17.410  -0.112  33.023  1.00 10.00      A   
ATOM   3938  CG  LEU A 415      17.044   1.344  32.723  1.00 10.00      A   
ATOM   3939  CD1 LEU A 415      15.832   1.767  33.535  1.00 10.00      A   
ATOM   3940  CD2 LEU A 415      18.225   2.261  33.006  1.00 10.00      A   
ATOM   3941  C   LEU A 415      19.243  -1.836  33.188  1.00 10.00      A   
ATOM   3942  O   LEU A 415      20.221  -1.790  33.931  1.00 10.00      A   
ATOM   3943  N   THR A 416      18.573  -2.954  32.958  1.00 10.00      A   
ATOM   3944  HN  THR A 416      17.788  -2.935  32.359  1.00 10.00      A   
ATOM   3945  CA  THR A 416      18.966  -4.213  33.584  1.00 10.00      A   
ATOM   3946  CB  THR A 416      17.784  -4.904  34.290  1.00 10.00      A   
ATOM   3947  OG1 THR A 416      16.568  -4.642  33.575  1.00 10.00      A   
ATOM   3948  HG1 THR A 416      15.985  -5.414  33.649  1.00 10.00      A   
ATOM   3949  CG2 THR A 416      17.650  -4.404  35.722  1.00 10.00      A   
ATOM   3950  C   THR A 416      19.616  -5.164  32.579  1.00 10.00      A   
ATOM   3951  O   THR A 416      20.012  -6.282  32.930  1.00 10.00      A   
ATOM   3952  N   LEU A 417      19.724  -4.704  31.330  1.00 10.00      A   
ATOM   3953  HN  LEU A 417      19.375  -3.809  31.123  1.00 10.00      A   
ATOM   3954  CA  LEU A 417      20.334  -5.484  30.251  1.00 10.00      A   
ATOM   3955  CB  LEU A 417      21.825  -5.717  30.504  1.00 10.00      A   
ATOM   3956  CG  LEU A 417      22.711  -4.469  30.473  1.00 10.00      A   
ATOM   3957  CD1 LEU A 417      24.119  -4.810  30.933  1.00 10.00      A   
ATOM   3958  CD2 LEU A 417      22.734  -3.858  29.078  1.00 10.00      A   
ATOM   3959  C   LEU A 417      19.605  -6.801  30.014  1.00 10.00      A   
ATOM   3960  O   LEU A 417      20.223  -7.862  29.931  1.00 10.00      A   
ATOM   3961  N   GLU A 418      18.289  -6.723  29.900  1.00 10.00      A   
ATOM   3962  HN  GLU A 418      17.854  -5.847  29.961  1.00 10.00      A   
ATOM   3963  CA  GLU A 418      17.471  -7.907  29.676  1.00 10.00      A   
ATOM   3964  CB  GLU A 418      16.423  -8.050  30.782  1.00 10.00      A   
ATOM   3965  CG  GLU A 418      16.986  -8.045  32.191  1.00 10.00      A   
ATOM   3966  CD  GLU A 418      15.898  -8.074  33.236  1.00 10.00      A   
ATOM   3967  OE1 GLU A 418      15.623  -9.162  33.778  1.00 10.00      A   
ATOM   3968  OE2 GLU A 418      15.311  -7.011  33.517  1.00 10.00      A   
ATOM   3969  C   GLU A 418      16.758  -7.811  28.338  1.00 10.00      A   
ATOM   3970  O   GLU A 418      16.513  -6.708  27.843  1.00 10.00      A   
ATOM   3971  N   PRO A 419      16.443  -8.957  27.714  1.00 10.00      A   
ATOM   3972  CA  PRO A 419      15.722  -8.984  26.445  1.00 10.00      A   
ATOM   3973  CB  PRO A 419      15.673 -10.470  26.071  1.00 10.00      A   
ATOM   3974  CG  PRO A 419      16.717 -11.118  26.914  1.00 10.00      A   
ATOM   3975  CD  PRO A 419      16.786 -10.312  28.178  1.00 10.00      A   
ATOM   3976  C   PRO A 419      14.314  -8.428  26.634  1.00 10.00      A   
ATOM   3977  O   PRO A 419      13.726  -8.547  27.713  1.00 10.00      A   
ATOM   3978  N   LEU A 420      13.765  -7.853  25.585  1.00 10.00      A   
ATOM   3979  HN  LEU A 420      14.254  -7.853  24.731  1.00 10.00      A   
ATOM   3980  CA  LEU A 420      12.447  -7.236  25.649  1.00 10.00      A   
ATOM   3981  CB  LEU A 420      12.336  -6.117  24.610  1.00 10.00      A   
ATOM   3982  CG  LEU A 420      13.436  -5.050  24.646  1.00 10.00      A   
ATOM   3983  CD1 LEU A 420      13.338  -4.139  23.433  1.00 10.00      A   
ATOM   3984  CD2 LEU A 420      13.369  -4.241  25.933  1.00 10.00      A   
ATOM   3985  C   LEU A 420      11.302  -8.238  25.484  1.00 10.00      A   
ATOM   3986  O   LEU A 420      10.213  -7.867  25.041  1.00 10.00      A   
ATOM   3987  N   ASP A 421      11.540  -9.497  25.859  1.00 10.00      A   
ATOM   3988  HN  ASP A 421      12.425  -9.731  26.206  1.00 10.00      A   
ATOM   3989  CA  ASP A 421      10.515 -10.538  25.754  1.00 10.00      A   
ATOM   3990  CB  ASP A 421      11.025 -11.884  26.276  1.00 10.00      A   
ATOM   3991  CG  ASP A 421      12.311 -12.348  25.633  1.00 10.00      A   
ATOM   3992  OD1 ASP A 421      12.298 -12.717  24.441  1.00 10.00      A   
ATOM   3993  OD2 ASP A 421      13.343 -12.361  26.331  1.00 10.00      A   
ATOM   3994  C   ASP A 421       9.282 -10.158  26.557  1.00 10.00      A   
ATOM   3995  O   ASP A 421       8.166 -10.148  26.041  1.00 10.00      A   
ATOM   3996  N   ILE A 422       9.502  -9.835  27.825  1.00 10.00      A   
ATOM   3997  HN  ILE A 422      10.420  -9.854  28.164  1.00 10.00      A   
ATOM   3998  CA  ILE A 422       8.420  -9.461  28.728  1.00 10.00      A   
ATOM   3999  CB  ILE A 422       8.898  -9.381  30.191  1.00 10.00      A   
ATOM   4000  CG1 ILE A 422      10.186  -8.555  30.294  1.00 10.00      A   
ATOM   4001  CG2 ILE A 422       9.114 -10.781  30.750  1.00 10.00      A   
ATOM   4002  CD1 ILE A 422      10.642  -8.296  31.713  1.00 10.00      A   
ATOM   4003  C   ILE A 422       7.761  -8.144  28.317  1.00 10.00      A   
ATOM   4004  O   ILE A 422       6.550  -7.977  28.467  1.00 10.00      A   
ATOM   4005  N   GLY A 423       8.561  -7.222  27.790  1.00 10.00      A   
ATOM   4006  HN  GLY A 423       9.518  -7.412  27.700  1.00 10.00      A   
ATOM   4007  CA  GLY A 423       8.039  -5.938  27.357  1.00 10.00      A   
ATOM   4008  C   GLY A 423       7.034  -6.089  26.232  1.00 10.00      A   
ATOM   4009  O   GLY A 423       5.898  -5.630  26.339  1.00 10.00      A   
ATOM   4010  N   PHE A 424       7.447  -6.753  25.159  1.00 10.00      A   
ATOM   4011  HN  PHE A 424       8.366  -7.102  25.135  1.00 10.00      A   
ATOM   4012  CA  PHE A 424       6.568  -6.973  24.015  1.00 10.00      A   
ATOM   4013  CB  PHE A 424       7.357  -7.448  22.792  1.00 10.00      A   
ATOM   4014  CG  PHE A 424       7.995  -6.333  22.009  1.00 10.00      A   
ATOM   4015  CD1 PHE A 424       9.340  -6.045  22.157  1.00 10.00      A   
ATOM   4016  CD2 PHE A 424       7.244  -5.573  21.125  1.00 10.00      A   
ATOM   4017  CE1 PHE A 424       9.924  -5.020  21.437  1.00 10.00      A   
ATOM   4018  CE2 PHE A 424       7.820  -4.547  20.402  1.00 10.00      A   
ATOM   4019  CZ  PHE A 424       9.164  -4.270  20.558  1.00 10.00      A   
ATOM   4020  C   PHE A 424       5.462  -7.962  24.369  1.00 10.00      A   
ATOM   4021  O   PHE A 424       4.383  -7.941  23.777  1.00 10.00      A   
ATOM   4022  N   GLY A 425       5.738  -8.819  25.347  1.00 10.00      A   
ATOM   4023  HN  GLY A 425       6.623  -8.798  25.769  1.00 10.00      A   
ATOM   4024  CA  GLY A 425       4.757  -9.788  25.790  1.00 10.00      A   
ATOM   4025  C   GLY A 425       3.564  -9.104  26.423  1.00 10.00      A   
ATOM   4026  O   GLY A 425       2.427  -9.528  26.237  1.00 10.00      A   
ATOM   4027  N   ALA A 426       3.827  -8.026  27.159  1.00 10.00      A   
ATOM   4028  HN  ALA A 426       4.760  -7.739  27.275  1.00 10.00      A   
ATOM   4029  CA  ALA A 426       2.766  -7.270  27.807  1.00 10.00      A   
ATOM   4030  CB  ALA A 426       3.351  -6.299  28.822  1.00 10.00      A   
ATOM   4031  C   ALA A 426       1.943  -6.522  26.767  1.00 10.00      A   
ATOM   4032  O   ALA A 426       0.748  -6.291  26.955  1.00 10.00      A   
ATOM   4033  N   ILE A 427       2.595  -6.157  25.666  1.00 10.00      A   
ATOM   4034  HN  ILE A 427       3.546  -6.377  25.583  1.00 10.00      A   
ATOM   4035  CA  ILE A 427       1.935  -5.440  24.584  1.00 10.00      A   
ATOM   4036  CB  ILE A 427       2.921  -5.097  23.444  1.00 10.00      A   
ATOM   4037  CG1 ILE A 427       4.081  -4.233  23.957  1.00 10.00      A   
ATOM   4038  CG2 ILE A 427       2.201  -4.410  22.290  1.00 10.00      A   
ATOM   4039  CD1 ILE A 427       3.685  -2.836  24.386  1.00 10.00      A   
ATOM   4040  C   ILE A 427       0.791  -6.274  24.015  1.00 10.00      A   
ATOM   4041  O   ILE A 427      -0.350  -5.825  23.960  1.00 10.00      A   
ATOM   4042  N   VAL A 428       1.099  -7.503  23.624  1.00 10.00      A   
ATOM   4043  HN  VAL A 428       2.026  -7.820  23.718  1.00 10.00      A   
ATOM   4044  CA  VAL A 428       0.089  -8.393  23.054  1.00 10.00      A   
ATOM   4045  CB  VAL A 428       0.720  -9.600  22.323  1.00 10.00      A   
ATOM   4046  CG1 VAL A 428       1.526  -9.131  21.126  1.00 10.00      A   
ATOM   4047  CG2 VAL A 428       1.588 -10.424  23.264  1.00 10.00      A   
ATOM   4048  C   VAL A 428      -0.903  -8.882  24.112  1.00 10.00      A   
ATOM   4049  O   VAL A 428      -2.018  -9.290  23.789  1.00 10.00      A   
ATOM   4050  N   GLU A 429      -0.485  -8.827  25.370  1.00 10.00      A   
ATOM   4051  HN  GLU A 429       0.413  -8.484  25.556  1.00 10.00      A   
ATOM   4052  CA  GLU A 429      -1.320  -9.263  26.482  1.00 10.00      A   
ATOM   4053  CB  GLU A 429      -0.463  -9.495  27.733  1.00 10.00      A   
ATOM   4054  CG  GLU A 429      -1.227 -10.081  28.909  1.00 10.00      A   
ATOM   4055  CD  GLU A 429      -0.403 -10.142  30.180  1.00 10.00      A   
ATOM   4056  OE1 GLU A 429       0.708 -10.710  30.148  1.00 10.00      A   
ATOM   4057  OE2 GLU A 429      -0.869  -9.632  31.222  1.00 10.00      A   
ATOM   4058  C   GLU A 429      -2.419  -8.247  26.780  1.00 10.00      A   
ATOM   4059  O   GLU A 429      -3.590  -8.601  26.900  1.00 10.00      A   
ATOM   4060  N   HIS A 430      -2.039  -6.984  26.897  1.00 10.00      A   
ATOM   4061  HN  HIS A 430      -1.089  -6.753  26.784  1.00 10.00      A   
ATOM   4062  CA  HIS A 430      -3.000  -5.931  27.198  1.00 10.00      A   
ATOM   4063  CB  HIS A 430      -2.330  -4.761  27.919  1.00 10.00      A   
ATOM   4064  CG  HIS A 430      -1.903  -5.094  29.316  1.00 10.00      A   
ATOM   4065  ND1 HIS A 430      -2.767  -4.968  30.379  1.00 10.00      A   
ATOM   4066  CD2 HIS A 430      -0.709  -5.558  29.764  1.00 10.00      A   
ATOM   4067  CE1 HIS A 430      -2.089  -5.357  31.443  1.00 10.00      A   
ATOM   4068  NE2 HIS A 430      -0.844  -5.722  31.119  1.00 10.00      A   
ATOM   4069  HE2 HIS A 430      -0.156  -6.058  31.737  1.00 10.00      A   
ATOM   4070  C   HIS A 430      -3.740  -5.464  25.950  1.00 10.00      A   
ATOM   4071  O   HIS A 430      -4.963  -5.319  25.961  1.00 10.00      A   
ATOM   4072  N   CYS A 431      -3.006  -5.236  24.875  1.00 10.00      A   
ATOM   4073  HN  CYS A 431      -2.033  -5.379  24.911  1.00 10.00      A   
ATOM   4074  CA  CYS A 431      -3.612  -4.792  23.632  1.00 10.00      A   
ATOM   4075  CB  CYS A 431      -2.620  -3.954  22.823  1.00 10.00      A   
ATOM   4076  SG  CYS A 431      -1.626  -2.821  23.825  1.00 10.00      A   
ATOM   4077  HG  CYS A 431      -2.429  -1.881  24.310  1.00 10.00      A   
ATOM   4078  C   CYS A 431      -4.093  -5.995  22.824  1.00 10.00      A   
ATOM   4079  O   CYS A 431      -3.387  -6.505  21.953  1.00 10.00      A   
ATOM   4080  N   LYS A 432      -5.294  -6.458  23.138  1.00 10.00      A   
ATOM   4081  HN  LYS A 432      -5.803  -6.020  23.858  1.00 10.00      A   
ATOM   4082  CA  LYS A 432      -5.875  -7.610  22.452  1.00 10.00      A   
ATOM   4083  CB  LYS A 432      -6.964  -8.258  23.306  1.00 10.00      A   
ATOM   4084  CG  LYS A 432      -6.448  -8.931  24.570  1.00 10.00      A   
ATOM   4085  CD  LYS A 432      -5.592 -10.144  24.243  1.00 10.00      A   
ATOM   4086  CE  LYS A 432      -5.258 -10.941  25.496  1.00 10.00      A   
ATOM   4087  NZ  LYS A 432      -6.477 -11.496  26.142  1.00 10.00      A   
ATOM   4088  HZ1 LYS A 432      -7.001 -12.085  25.464  1.00 10.00      A   
ATOM   4089  HZ2 LYS A 432      -7.098 -10.727  26.466  1.00 10.00      A   
ATOM   4090  HZ3 LYS A 432      -6.216 -12.080  26.958  1.00 10.00      A   
ATOM   4091  C   LYS A 432      -6.430  -7.225  21.082  1.00 10.00      A   
ATOM   4092  O   LYS A 432      -6.767  -8.086  20.267  1.00 10.00      A   
ATOM   4093  N   ASP A 433      -6.525  -5.928  20.837  1.00 10.00      A   
ATOM   4094  HN  ASP A 433      -6.255  -5.293  21.533  1.00 10.00      A   
ATOM   4095  CA  ASP A 433      -7.027  -5.419  19.564  1.00 10.00      A   
ATOM   4096  CB  ASP A 433      -7.784  -4.109  19.785  1.00 10.00      A   
ATOM   4097  CG  ASP A 433      -9.253  -4.211  19.434  1.00 10.00      A   
ATOM   4098  OD1 ASP A 433     -10.093  -4.114  20.354  1.00 10.00      A   
ATOM   4099  OD2 ASP A 433      -9.578  -4.382  18.241  1.00 10.00      A   
ATOM   4100  C   ASP A 433      -5.864  -5.171  18.615  1.00 10.00      A   
ATOM   4101  O   ASP A 433      -6.027  -4.586  17.538  1.00 10.00      A   
ATOM   4102  N   LEU A 434      -4.688  -5.627  19.031  1.00 10.00      A   
ATOM   4103  HN  LEU A 434      -4.640  -6.097  19.888  1.00 10.00      A   
ATOM   4104  CA  LEU A 434      -3.471  -5.462  18.258  1.00 10.00      A   
ATOM   4105  CB  LEU A 434      -2.254  -5.786  19.122  1.00 10.00      A   
ATOM   4106  CG  LEU A 434      -0.898  -5.424  18.528  1.00 10.00      A   
ATOM   4107  CD1 LEU A 434      -0.728  -3.914  18.484  1.00 10.00      A   
ATOM   4108  CD2 LEU A 434       0.217  -6.071  19.330  1.00 10.00      A   
ATOM   4109  C   LEU A 434      -3.473  -6.347  17.019  1.00 10.00      A   
ATOM   4110  O   LEU A 434      -3.543  -7.573  17.115  1.00 10.00      A   
ATOM   4111  N   ARG A 435      -3.396  -5.714  15.861  1.00 10.00      A   
ATOM   4112  HN  ARG A 435      -3.363  -4.732  15.855  1.00 10.00      A   
ATOM   4113  CA  ARG A 435      -3.375  -6.433  14.599  1.00 10.00      A   
ATOM   4114  CB  ARG A 435      -4.373  -5.825  13.615  1.00 10.00      A   
ATOM   4115  CG  ARG A 435      -5.763  -5.601  14.181  1.00 10.00      A   
ATOM   4116  CD  ARG A 435      -6.698  -5.053  13.116  1.00 10.00      A   
ATOM   4117  NE  ARG A 435      -6.104  -3.940  12.370  1.00 10.00      A   
ATOM   4118  HE  ARG A 435      -5.353  -4.152  11.770  1.00 10.00      A   
ATOM   4119  CZ  ARG A 435      -6.521  -2.677  12.453  1.00 10.00      A   
ATOM   4120  NH1 ARG A 435      -7.533  -2.363  13.256  1.00 10.00      A   
ATOM   4121 HH11 ARG A 435      -7.999  -3.101  13.821  1.00 10.00      A   
ATOM   4122 HH12 ARG A 435      -7.870  -1.376  13.328  1.00 10.00      A   
ATOM   4123  NH2 ARG A 435      -5.927  -1.733  11.735  1.00 10.00      A   
ATOM   4124 HH21 ARG A 435      -6.252  -0.744  11.789  1.00 10.00      A   
ATOM   4125 HH22 ARG A 435      -5.130  -1.975  11.099  1.00 10.00      A   
ATOM   4126  C   ARG A 435      -1.983  -6.394  13.985  1.00 10.00      A   
ATOM   4127  O   ARG A 435      -1.519  -7.373  13.404  1.00 10.00      A   
ATOM   4128  N   ARG A 436      -1.313  -5.261  14.122  1.00 10.00      A   
ATOM   4129  HN  ARG A 436      -1.716  -4.518  14.622  1.00 10.00      A   
ATOM   4130  CA  ARG A 436       0.021  -5.104  13.566  1.00 10.00      A   
ATOM   4131  CB  ARG A 436       0.052  -3.930  12.583  1.00 10.00      A   
ATOM   4132  CG  ARG A 436       1.364  -3.774  11.831  1.00 10.00      A   
ATOM   4133  CD  ARG A 436       1.381  -2.482  11.036  1.00 10.00      A   
ATOM   4134  NE  ARG A 436       2.522  -2.399  10.121  1.00 10.00      A   
ATOM   4135  HE  ARG A 436       3.429  -2.405  10.517  1.00 10.00      A   
ATOM   4136  CZ  ARG A 436       2.401  -2.313   8.796  1.00 10.00      A   
ATOM   4137  NH1 ARG A 436       1.198  -2.312   8.234  1.00 10.00      A   
ATOM   4138 HH11 ARG A 436       1.110  -2.242   7.194  1.00 10.00      A   
ATOM   4139 HH12 ARG A 436       0.339  -2.379   8.823  1.00 10.00      A   
ATOM   4140  NH2 ARG A 436       3.480  -2.186   8.032  1.00 10.00      A   
ATOM   4141 HH21 ARG A 436       4.433  -2.145   8.468  1.00 10.00      A   
ATOM   4142 HH22 ARG A 436       3.378  -2.118   6.990  1.00 10.00      A   
ATOM   4143  C   ARG A 436       1.048  -4.891  14.671  1.00 10.00      A   
ATOM   4144  O   ARG A 436       0.880  -4.015  15.526  1.00 10.00      A   
ATOM   4145  N   LEU A 437       2.103  -5.692  14.650  1.00 10.00      A   
ATOM   4146  HN  LEU A 437       2.176  -6.375  13.948  1.00 10.00      A   
ATOM   4147  CA  LEU A 437       3.161  -5.590  15.641  1.00 10.00      A   
ATOM   4148  CB  LEU A 437       3.004  -6.668  16.719  1.00 10.00      A   
ATOM   4149  CG  LEU A 437       4.081  -6.698  17.809  1.00 10.00      A   
ATOM   4150  CD1 LEU A 437       3.963  -5.487  18.723  1.00 10.00      A   
ATOM   4151  CD2 LEU A 437       4.003  -7.989  18.609  1.00 10.00      A   
ATOM   4152  C   LEU A 437       4.528  -5.708  14.980  1.00 10.00      A   
ATOM   4153  O   LEU A 437       4.785  -6.641  14.219  1.00 10.00      A   
ATOM   4154  N   SER A 438       5.388  -4.748  15.253  1.00 10.00      A   
ATOM   4155  HN  SER A 438       5.107  -4.008  15.832  1.00 10.00      A   
ATOM   4156  CA  SER A 438       6.736  -4.745  14.707  1.00 10.00      A   
ATOM   4157  CB  SER A 438       7.050  -3.386  14.080  1.00 10.00      A   
ATOM   4158  OG  SER A 438       5.881  -2.804  13.522  1.00 10.00      A   
ATOM   4159  HG  SER A 438       5.992  -2.697  12.562  1.00 10.00      A   
ATOM   4160  C   SER A 438       7.731  -5.064  15.819  1.00 10.00      A   
ATOM   4161  O   SER A 438       7.778  -4.369  16.836  1.00 10.00      A   
ATOM   4162  N   LEU A 439       8.514  -6.118  15.628  1.00 10.00      A   
ATOM   4163  HN  LEU A 439       8.448  -6.620  14.783  1.00 10.00      A   
ATOM   4164  CA  LEU A 439       9.483  -6.541  16.633  1.00 10.00      A   
ATOM   4165  CB  LEU A 439       9.550  -8.069  16.696  1.00 10.00      A   
ATOM   4166  CG  LEU A 439       8.318  -8.789  17.246  1.00 10.00      A   
ATOM   4167  CD1 LEU A 439       8.518 -10.291  17.175  1.00 10.00      A   
ATOM   4168  CD2 LEU A 439       8.038  -8.358  18.678  1.00 10.00      A   
ATOM   4169  C   LEU A 439      10.873  -5.978  16.365  1.00 10.00      A   
ATOM   4170  O   LEU A 439      11.335  -5.946  15.222  1.00 10.00      A   
ATOM   4171  N   SER A 440      11.532  -5.539  17.428  1.00 10.00      A   
ATOM   4172  HN  SER A 440      11.104  -5.583  18.309  1.00 10.00      A   
ATOM   4173  CA  SER A 440      12.874  -4.990  17.335  1.00 10.00      A   
ATOM   4174  CB  SER A 440      12.843  -3.542  16.833  1.00 10.00      A   
ATOM   4175  OG  SER A 440      11.838  -2.786  17.487  1.00 10.00      A   
ATOM   4176  HG  SER A 440      11.010  -2.857  16.994  1.00 10.00      A   
ATOM   4177  C   SER A 440      13.570  -5.078  18.689  1.00 10.00      A   
ATOM   4178  O   SER A 440      12.910  -5.136  19.728  1.00 10.00      A   
ATOM   4179  N   GLY A 441      14.893  -5.118  18.672  1.00 10.00      A   
ATOM   4180  HN  GLY A 441      15.361  -5.110  17.810  1.00 10.00      A   
ATOM   4181  CA  GLY A 441      15.650  -5.208  19.902  1.00 10.00      A   
ATOM   4182  C   GLY A 441      16.017  -6.640  20.227  1.00 10.00      A   
ATOM   4183  O   GLY A 441      15.829  -7.534  19.402  1.00 10.00      A   
ATOM   4184  N   LEU A 442      16.554  -6.866  21.416  1.00 10.00      A   
ATOM   4185  HN  LEU A 442      16.690  -6.116  22.032  1.00 10.00      A   
ATOM   4186  CA  LEU A 442      16.939  -8.210  21.824  1.00 10.00      A   
ATOM   4187  CB  LEU A 442      17.972  -8.180  22.954  1.00 10.00      A   
ATOM   4188  CG  LEU A 442      18.591  -9.532  23.330  1.00 10.00      A   
ATOM   4189  CD1 LEU A 442      19.324 -10.141  22.145  1.00 10.00      A   
ATOM   4190  CD2 LEU A 442      19.519  -9.390  24.525  1.00 10.00      A   
ATOM   4191  C   LEU A 442      15.713  -9.005  22.240  1.00 10.00      A   
ATOM   4192  O   LEU A 442      15.132  -8.762  23.300  1.00 10.00      A   
ATOM   4193  N   LEU A 443      15.322  -9.941  21.390  1.00 10.00      A   
ATOM   4194  HN  LEU A 443      15.831 -10.073  20.563  1.00 10.00      A   
ATOM   4195  CA  LEU A 443      14.164 -10.781  21.640  1.00 10.00      A   
ATOM   4196  CB  LEU A 443      13.035 -10.413  20.671  1.00 10.00      A   
ATOM   4197  CG  LEU A 443      12.593  -8.949  20.676  1.00 10.00      A   
ATOM   4198  CD1 LEU A 443      11.747  -8.639  19.453  1.00 10.00      A   
ATOM   4199  CD2 LEU A 443      11.835  -8.623  21.951  1.00 10.00      A   
ATOM   4200  C   LEU A 443      14.533 -12.246  21.461  1.00 10.00      A   
ATOM   4201  O   LEU A 443      15.171 -12.612  20.470  1.00 10.00      A   
ATOM   4202  N   THR A 444      14.125 -13.077  22.408  1.00 10.00      A   
ATOM   4203  HN  THR A 444      13.583 -12.730  23.154  1.00 10.00      A   
ATOM   4204  CA  THR A 444      14.418 -14.499  22.354  1.00 10.00      A   
ATOM   4205  CB  THR A 444      14.873 -15.036  23.731  1.00 10.00      A   
ATOM   4206  OG1 THR A 444      13.802 -14.934  24.681  1.00 10.00      A   
ATOM   4207  HG1 THR A 444      13.408 -14.045  24.636  1.00 10.00      A   
ATOM   4208  CG2 THR A 444      16.077 -14.261  24.244  1.00 10.00      A   
ATOM   4209  C   THR A 444      13.175 -15.257  21.898  1.00 10.00      A   
ATOM   4210  O   THR A 444      12.223 -14.657  21.402  1.00 10.00      A   
ATOM   4211  N   ASP A 445      13.181 -16.569  22.081  1.00 10.00      A   
ATOM   4212  HN  ASP A 445      13.968 -16.994  22.482  1.00 10.00      A   
ATOM   4213  CA  ASP A 445      12.047 -17.398  21.693  1.00 10.00      A   
ATOM   4214  CB  ASP A 445      12.458 -18.872  21.648  1.00 10.00      A   
ATOM   4215  CG  ASP A 445      12.823 -19.351  20.256  1.00 10.00      A   
ATOM   4216  OD1 ASP A 445      12.794 -20.576  20.021  1.00 10.00      A   
ATOM   4217  OD2 ASP A 445      13.154 -18.510  19.394  1.00 10.00      A   
ATOM   4218  C   ASP A 445      10.894 -17.216  22.674  1.00 10.00      A   
ATOM   4219  O   ASP A 445       9.755 -17.578  22.386  1.00 10.00      A   
ATOM   4220  N   LYS A 446      11.201 -16.636  23.830  1.00 10.00      A   
ATOM   4221  HN  LYS A 446      12.124 -16.341  23.985  1.00 10.00      A   
ATOM   4222  CA  LYS A 446      10.208 -16.416  24.867  1.00 10.00      A   
ATOM   4223  CB  LYS A 446      10.875 -16.040  26.193  1.00 10.00      A   
ATOM   4224  CG  LYS A 446      10.215 -16.659  27.417  1.00 10.00      A   
ATOM   4225  CD  LYS A 446      10.103 -18.168  27.276  1.00 10.00      A   
ATOM   4226  CE  LYS A 446       9.434 -18.796  28.487  1.00 10.00      A   
ATOM   4227  NZ  LYS A 446       9.049 -20.204  28.222  1.00 10.00      A   
ATOM   4228  HZ1 LYS A 446       9.832 -20.706  27.761  1.00 10.00      A   
ATOM   4229  HZ2 LYS A 446       8.214 -20.236  27.591  1.00 10.00      A   
ATOM   4230  HZ3 LYS A 446       8.812 -20.690  29.112  1.00 10.00      A   
ATOM   4231  C   LYS A 446       9.173 -15.372  24.459  1.00 10.00      A   
ATOM   4232  O   LYS A 446       7.990 -15.519  24.759  1.00 10.00      A   
ATOM   4233  N   VAL A 447       9.614 -14.320  23.766  1.00 10.00      A   
ATOM   4234  HN  VAL A 447      10.572 -14.245  23.558  1.00 10.00      A   
ATOM   4235  CA  VAL A 447       8.697 -13.271  23.324  1.00 10.00      A   
ATOM   4236  CB  VAL A 447       9.437 -12.046  22.731  1.00 10.00      A   
ATOM   4237  CG1 VAL A 447      10.115 -12.382  21.412  1.00 10.00      A   
ATOM   4238  CG2 VAL A 447       8.492 -10.868  22.565  1.00 10.00      A   
ATOM   4239  C   VAL A 447       7.684 -13.827  22.321  1.00 10.00      A   
ATOM   4240  O   VAL A 447       6.522 -13.428  22.303  1.00 10.00      A   
ATOM   4241  N   PHE A 448       8.125 -14.786  21.516  1.00 10.00      A   
ATOM   4242  HN  PHE A 448       9.055 -15.088  21.600  1.00 10.00      A   
ATOM   4243  CA  PHE A 448       7.263 -15.403  20.515  1.00 10.00      A   
ATOM   4244  CB  PHE A 448       8.082 -16.250  19.544  1.00 10.00      A   
ATOM   4245  CG  PHE A 448       9.001 -15.448  18.669  1.00 10.00      A   
ATOM   4246  CD1 PHE A 448      10.345 -15.333  18.977  1.00 10.00      A   
ATOM   4247  CD2 PHE A 448       8.520 -14.804  17.543  1.00 10.00      A   
ATOM   4248  CE1 PHE A 448      11.193 -14.589  18.177  1.00 10.00      A   
ATOM   4249  CE2 PHE A 448       9.361 -14.059  16.736  1.00 10.00      A   
ATOM   4250  CZ  PHE A 448      10.700 -13.951  17.054  1.00 10.00      A   
ATOM   4251  C   PHE A 448       6.177 -16.235  21.187  1.00 10.00      A   
ATOM   4252  O   PHE A 448       5.056 -16.343  20.682  1.00 10.00      A   
ATOM   4253  N   GLU A 449       6.518 -16.804  22.337  1.00 10.00      A   
ATOM   4254  HN  GLU A 449       7.429 -16.676  22.676  1.00 10.00      A   
ATOM   4255  CA  GLU A 449       5.581 -17.610  23.112  1.00 10.00      A   
ATOM   4256  CB  GLU A 449       6.281 -18.194  24.346  1.00 10.00      A   
ATOM   4257  CG  GLU A 449       5.370 -18.997  25.264  1.00 10.00      A   
ATOM   4258  CD  GLU A 449       6.021 -19.318  26.593  1.00 10.00      A   
ATOM   4259  OE1 GLU A 449       6.949 -20.151  26.618  1.00 10.00      A   
ATOM   4260  OE2 GLU A 449       5.609 -18.741  27.624  1.00 10.00      A   
ATOM   4261  C   GLU A 449       4.408 -16.736  23.539  1.00 10.00      A   
ATOM   4262  O   GLU A 449       3.244 -17.124  23.412  1.00 10.00      A   
ATOM   4263  N   TYR A 450       4.726 -15.537  24.023  1.00 10.00      A   
ATOM   4264  HN  TYR A 450       5.673 -15.288  24.095  1.00 10.00      A   
ATOM   4265  CA  TYR A 450       3.709 -14.590  24.454  1.00 10.00      A   
ATOM   4266  CB  TYR A 450       4.354 -13.349  25.083  1.00 10.00      A   
ATOM   4267  CG  TYR A 450       5.024 -13.594  26.415  1.00 10.00      A   
ATOM   4268  CD1 TYR A 450       6.381 -13.355  26.586  1.00 10.00      A   
ATOM   4269  CD2 TYR A 450       4.297 -14.058  27.504  1.00 10.00      A   
ATOM   4270  CE1 TYR A 450       6.997 -13.575  27.803  1.00 10.00      A   
ATOM   4271  CE2 TYR A 450       4.904 -14.278  28.723  1.00 10.00      A   
ATOM   4272  CZ  TYR A 450       6.252 -14.034  28.868  1.00 10.00      A   
ATOM   4273  OH  TYR A 450       6.858 -14.263  30.080  1.00 10.00      A   
ATOM   4274  HH  TYR A 450       6.706 -15.183  30.332  1.00 10.00      A   
ATOM   4275  C   TYR A 450       2.843 -14.168  23.272  1.00 10.00      A   
ATOM   4276  O   TYR A 450       1.612 -14.151  23.362  1.00 10.00      A   
ATOM   4277  N   ILE A 451       3.500 -13.851  22.158  1.00 10.00      A   
ATOM   4278  HN  ILE A 451       4.483 -13.911  22.149  1.00 10.00      A   
ATOM   4279  CA  ILE A 451       2.812 -13.416  20.947  1.00 10.00      A   
ATOM   4280  CB  ILE A 451       3.814 -13.077  19.820  1.00 10.00      A   
ATOM   4281  CG1 ILE A 451       4.708 -11.907  20.245  1.00 10.00      A   
ATOM   4282  CG2 ILE A 451       3.086 -12.745  18.524  1.00 10.00      A   
ATOM   4283  CD1 ILE A 451       5.874 -11.656  19.316  1.00 10.00      A   
ATOM   4284  C   ILE A 451       1.820 -14.469  20.454  1.00 10.00      A   
ATOM   4285  O   ILE A 451       0.649 -14.171  20.230  1.00 10.00      A   
ATOM   4286  N   GLY A 452       2.281 -15.704  20.330  1.00 10.00      A   
ATOM   4287  HN  GLY A 452       3.217 -15.894  20.567  1.00 10.00      A   
ATOM   4288  CA  GLY A 452       1.427 -16.777  19.848  1.00 10.00      A   
ATOM   4289  C   GLY A 452       0.302 -17.140  20.803  1.00 10.00      A   
ATOM   4290  O   GLY A 452      -0.637 -17.844  20.426  1.00 10.00      A   
ATOM   4291  N   THR A 453       0.378 -16.656  22.031  1.00 10.00      A   
ATOM   4292  HN  THR A 453       1.137 -16.087  22.276  1.00 10.00      A   
ATOM   4293  CA  THR A 453      -0.637 -16.961  23.025  1.00 10.00      A   
ATOM   4294  CB  THR A 453       0.000 -17.320  24.382  1.00 10.00      A   
ATOM   4295  OG1 THR A 453       1.003 -18.326  24.185  1.00 10.00      A   
ATOM   4296  HG1 THR A 453       1.823 -17.908  23.883  1.00 10.00      A   
ATOM   4297  CG2 THR A 453      -1.055 -17.848  25.346  1.00 10.00      A   
ATOM   4298  C   THR A 453      -1.640 -15.822  23.215  1.00 10.00      A   
ATOM   4299  O   THR A 453      -2.847 -16.061  23.290  1.00 10.00      A   
ATOM   4300  N   TYR A 454      -1.152 -14.589  23.283  1.00 10.00      A   
ATOM   4301  HN  TYR A 454      -0.183 -14.444  23.199  1.00 10.00      A   
ATOM   4302  CA  TYR A 454      -2.029 -13.445  23.496  1.00 10.00      A   
ATOM   4303  CB  TYR A 454      -1.373 -12.426  24.427  1.00 10.00      A   
ATOM   4304  CG  TYR A 454      -0.999 -12.990  25.777  1.00 10.00      A   
ATOM   4305  CD1 TYR A 454       0.327 -13.053  26.181  1.00 10.00      A   
ATOM   4306  CD2 TYR A 454      -1.972 -13.466  26.646  1.00 10.00      A   
ATOM   4307  CE1 TYR A 454       0.676 -13.574  27.412  1.00 10.00      A   
ATOM   4308  CE2 TYR A 454      -1.634 -13.988  27.880  1.00 10.00      A   
ATOM   4309  CZ  TYR A 454      -0.309 -14.039  28.259  1.00 10.00      A   
ATOM   4310  OH  TYR A 454       0.032 -14.561  29.485  1.00 10.00      A   
ATOM   4311  HH  TYR A 454      -0.220 -15.488  29.516  1.00 10.00      A   
ATOM   4312  C   TYR A 454      -2.482 -12.781  22.196  1.00 10.00      A   
ATOM   4313  O   TYR A 454      -3.616 -12.310  22.102  1.00 10.00      A   
ATOM   4314  N   ALA A 455      -1.606 -12.743  21.200  1.00 10.00      A   
ATOM   4315  HN  ALA A 455      -0.721 -13.155  21.319  1.00 10.00      A   
ATOM   4316  CA  ALA A 455      -1.938 -12.125  19.921  1.00 10.00      A   
ATOM   4317  CB  ALA A 455      -0.700 -11.521  19.271  1.00 10.00      A   
ATOM   4318  C   ALA A 455      -2.606 -13.122  18.985  1.00 10.00      A   
ATOM   4319  O   ALA A 455      -1.939 -13.906  18.306  1.00 10.00      A   
ATOM   4320  N   LYS A 456      -3.929 -13.105  18.973  1.00 10.00      A   
ATOM   4321  HN  LYS A 456      -4.403 -12.470  19.555  1.00 10.00      A   
ATOM   4322  CA  LYS A 456      -4.697 -14.001  18.122  1.00 10.00      A   
ATOM   4323  CB  LYS A 456      -5.859 -14.618  18.901  1.00 10.00      A   
ATOM   4324  CG  LYS A 456      -5.436 -15.472  20.085  1.00 10.00      A   
ATOM   4325  CD  LYS A 456      -4.565 -16.640  19.650  1.00 10.00      A   
ATOM   4326  CE  LYS A 456      -4.254 -17.559  20.820  1.00 10.00      A   
ATOM   4327  NZ  LYS A 456      -3.265 -18.611  20.460  1.00 10.00      A   
ATOM   4328  HZ1 LYS A 456      -3.392 -19.444  21.073  1.00 10.00      A   
ATOM   4329  HZ2 LYS A 456      -2.292 -18.249  20.580  1.00 10.00      A   
ATOM   4330  HZ3 LYS A 456      -3.391 -18.900  19.470  1.00 10.00      A   
ATOM   4331  C   LYS A 456      -5.226 -13.263  16.900  1.00 10.00      A   
ATOM   4332  O   LYS A 456      -5.344 -13.839  15.819  1.00 10.00      A   
ATOM   4333  N   LYS A 457      -5.515 -11.982  17.079  1.00 10.00      A   
ATOM   4334  HN  LYS A 457      -5.359 -11.580  17.963  1.00 10.00      A   
ATOM   4335  CA  LYS A 457      -6.044 -11.146  16.007  1.00 10.00      A   
ATOM   4336  CB  LYS A 457      -7.066 -10.153  16.572  1.00 10.00      A   
ATOM   4337  CG  LYS A 457      -8.390 -10.776  16.983  1.00 10.00      A   
ATOM   4338  CD  LYS A 457      -9.182 -11.238  15.772  1.00 10.00      A   
ATOM   4339  CE  LYS A 457     -10.629 -11.534  16.136  1.00 10.00      A   
ATOM   4340  NZ  LYS A 457     -10.757 -12.733  17.007  1.00 10.00      A   
ATOM   4341  HZ1 LYS A 457     -10.684 -13.602  16.439  1.00 10.00      A   
ATOM   4342  HZ2 LYS A 457     -11.677 -12.726  17.493  1.00 10.00      A   
ATOM   4343  HZ3 LYS A 457     -10.006 -12.736  17.725  1.00 10.00      A   
ATOM   4344  C   LYS A 457      -4.926 -10.391  15.298  1.00 10.00      A   
ATOM   4345  O   LYS A 457      -5.181  -9.466  14.530  1.00 10.00      A   
ATOM   4346  N   MET A 458      -3.686 -10.779  15.570  1.00 10.00      A   
ATOM   4347  HN  MET A 458      -3.544 -11.507  16.206  1.00 10.00      A   
ATOM   4348  CA  MET A 458      -2.534 -10.140  14.949  1.00 10.00      A   
ATOM   4349  CB  MET A 458      -1.246 -10.514  15.682  1.00 10.00      A   
ATOM   4350  CG  MET A 458      -0.065  -9.619  15.348  1.00 10.00      A   
ATOM   4351  SD  MET A 458       1.475 -10.221  16.064  1.00 10.00      A   
ATOM   4352  CE  MET A 458       1.600 -11.818  15.261  1.00 10.00      A   
ATOM   4353  C   MET A 458      -2.443 -10.523  13.477  1.00 10.00      A   
ATOM   4354  O   MET A 458      -1.964 -11.601  13.131  1.00 10.00      A   
ATOM   4355  N   GLU A 459      -2.918  -9.632  12.621  1.00 10.00      A   
ATOM   4356  HN  GLU A 459      -3.285  -8.795  12.969  1.00 10.00      A   
ATOM   4357  CA  GLU A 459      -2.927  -9.862  11.186  1.00 10.00      A   
ATOM   4358  CB  GLU A 459      -4.020  -9.016  10.523  1.00 10.00      A   
ATOM   4359  CG  GLU A 459      -5.408  -9.239  11.109  1.00 10.00      A   
ATOM   4360  CD  GLU A 459      -6.496  -8.492  10.360  1.00 10.00      A   
ATOM   4361  OE1 GLU A 459      -6.917  -8.965   9.282  1.00 10.00      A   
ATOM   4362  OE2 GLU A 459      -6.942  -7.430  10.842  1.00 10.00      A   
ATOM   4363  C   GLU A 459      -1.568  -9.607  10.527  1.00 10.00      A   
ATOM   4364  O   GLU A 459      -1.294 -10.133   9.449  1.00 10.00      A   
ATOM   4365  N   MET A 460      -0.713  -8.814  11.162  1.00 10.00      A   
ATOM   4366  HN  MET A 460      -0.959  -8.430  12.038  1.00 10.00      A   
ATOM   4367  CA  MET A 460       0.598  -8.517  10.587  1.00 10.00      A   
ATOM   4368  CB  MET A 460       0.569  -7.204   9.798  1.00 10.00      A   
ATOM   4369  CG  MET A 460       1.881  -6.878   9.102  1.00 10.00      A   
ATOM   4370  SD  MET A 460       1.716  -5.598   7.846  1.00 10.00      A   
ATOM   4371  CE  MET A 460       3.397  -5.524   7.225  1.00 10.00      A   
ATOM   4372  C   MET A 460       1.699  -8.478  11.641  1.00 10.00      A   
ATOM   4373  O   MET A 460       1.524  -7.901  12.713  1.00 10.00      A   
ATOM   4374  N   LEU A 461       2.834  -9.091  11.322  1.00 10.00      A   
ATOM   4375  HN  LEU A 461       2.908  -9.531  10.443  1.00 10.00      A   
ATOM   4376  CA  LEU A 461       3.976  -9.126  12.232  1.00 10.00      A   
ATOM   4377  CB  LEU A 461       3.959 -10.409  13.073  1.00 10.00      A   
ATOM   4378  CG  LEU A 461       5.173 -10.648  13.984  1.00 10.00      A   
ATOM   4379  CD1 LEU A 461       5.175  -9.690  15.165  1.00 10.00      A   
ATOM   4380  CD2 LEU A 461       5.210 -12.089  14.466  1.00 10.00      A   
ATOM   4381  C   LEU A 461       5.289  -9.030  11.458  1.00 10.00      A   
ATOM   4382  O   LEU A 461       5.564  -9.847  10.573  1.00 10.00      A   
ATOM   4383  N   SER A 462       6.087  -8.027  11.790  1.00 10.00      A   
ATOM   4384  HN  SER A 462       5.800  -7.397  12.489  1.00 10.00      A   
ATOM   4385  CA  SER A 462       7.377  -7.831  11.148  1.00 10.00      A   
ATOM   4386  CB  SER A 462       7.514  -6.384  10.670  1.00 10.00      A   
ATOM   4387  OG  SER A 462       6.350  -5.976   9.965  1.00 10.00      A   
ATOM   4388  HG  SER A 462       6.522  -6.004   9.010  1.00 10.00      A   
ATOM   4389  C   SER A 462       8.498  -8.191  12.123  1.00 10.00      A   
ATOM   4390  O   SER A 462       8.643  -7.564  13.176  1.00 10.00      A   
ATOM   4391  N   VAL A 463       9.274  -9.214  11.783  1.00 10.00      A   
ATOM   4392  HN  VAL A 463       9.119  -9.668  10.921  1.00 10.00      A   
ATOM   4393  CA  VAL A 463      10.363  -9.670  12.643  1.00 10.00      A   
ATOM   4394  CB  VAL A 463      10.228 -11.172  13.000  1.00 10.00      A   
ATOM   4395  CG1 VAL A 463      11.242 -11.567  14.065  1.00 10.00      A   
ATOM   4396  CG2 VAL A 463       8.815 -11.494  13.467  1.00 10.00      A   
ATOM   4397  C   VAL A 463      11.726  -9.419  12.002  1.00 10.00      A   
ATOM   4398  O   VAL A 463      11.979  -9.831  10.868  1.00 10.00      A   
ATOM   4399  N   ALA A 464      12.595  -8.733  12.732  1.00 10.00      A   
ATOM   4400  HN  ALA A 464      12.329  -8.412  13.618  1.00 10.00      A   
ATOM   4401  CA  ALA A 464      13.932  -8.433  12.246  1.00 10.00      A   
ATOM   4402  CB  ALA A 464      13.968  -7.043  11.632  1.00 10.00      A   
ATOM   4403  C   ALA A 464      14.953  -8.544  13.375  1.00 10.00      A   
ATOM   4404  O   ALA A 464      14.869  -7.816  14.368  1.00 10.00      A   
ATOM   4405  N   PHE A 465      15.907  -9.465  13.213  1.00 10.00      A   
ATOM   4406  HN  PHE A 465      15.897 -10.018  12.400  1.00 10.00      A   
ATOM   4407  CA  PHE A 465      16.966  -9.687  14.204  1.00 10.00      A   
ATOM   4408  CB  PHE A 465      17.845  -8.439  14.369  1.00 10.00      A   
ATOM   4409  CG  PHE A 465      18.572  -8.010  13.126  1.00 10.00      A   
ATOM   4410  CD1 PHE A 465      17.977  -7.151  12.215  1.00 10.00      A   
ATOM   4411  CD2 PHE A 465      19.855  -8.459  12.872  1.00 10.00      A   
ATOM   4412  CE1 PHE A 465      18.650  -6.751  11.076  1.00 10.00      A   
ATOM   4413  CE2 PHE A 465      20.534  -8.064  11.736  1.00 10.00      A   
ATOM   4414  CZ  PHE A 465      19.930  -7.209  10.837  1.00 10.00      A   
ATOM   4415  C   PHE A 465      16.395 -10.113  15.556  1.00 10.00      A   
ATOM   4416  O   PHE A 465      16.593  -9.436  16.567  1.00 10.00      A   
ATOM   4417  N   ALA A 466      15.680 -11.229  15.570  1.00 10.00      A   
ATOM   4418  HN  ALA A 466      15.547 -11.725  14.736  1.00 10.00      A   
ATOM   4419  CA  ALA A 466      15.081 -11.731  16.799  1.00 10.00      A   
ATOM   4420  CB  ALA A 466      13.779 -10.994  17.084  1.00 10.00      A   
ATOM   4421  C   ALA A 466      14.833 -13.231  16.707  1.00 10.00      A   
ATOM   4422  O   ALA A 466      14.773 -13.791  15.609  1.00 10.00      A   
ATOM   4423  N   GLY A 467      14.691 -13.878  17.857  1.00 10.00      A   
ATOM   4424  HN  GLY A 467      14.763 -13.384  18.707  1.00 10.00      A   
ATOM   4425  CA  GLY A 467      14.449 -15.306  17.879  1.00 10.00      A   
ATOM   4426  C   GLY A 467      15.657 -16.076  18.366  1.00 10.00      A   
ATOM   4427  O   GLY A 467      16.775 -15.555  18.358  1.00 10.00      A   
ATOM   4428  N   ASP A 468      15.439 -17.307  18.801  1.00 10.00      A   
ATOM   4429  HN  ASP A 468      14.516 -17.664  18.807  1.00 10.00      A   
ATOM   4430  CA  ASP A 468      16.523 -18.145  19.288  1.00 10.00      A   
ATOM   4431  CB  ASP A 468      16.404 -18.358  20.796  1.00 10.00      A   
ATOM   4432  CG  ASP A 468      17.755 -18.523  21.457  1.00 10.00      A   
ATOM   4433  OD1 ASP A 468      18.309 -19.641  21.423  1.00 10.00      A   
ATOM   4434  OD2 ASP A 468      18.278 -17.528  22.003  1.00 10.00      A   
ATOM   4435  C   ASP A 468      16.538 -19.484  18.567  1.00 10.00      A   
ATOM   4436  O   ASP A 468      17.589 -19.953  18.130  1.00 10.00      A   
ATOM   4437  N   SER A 469      15.368 -20.087  18.427  1.00 10.00      A   
ATOM   4438  HN  SER A 469      14.555 -19.654  18.786  1.00 10.00      A   
ATOM   4439  CA  SER A 469      15.249 -21.370  17.755  1.00 10.00      A   
ATOM   4440  CB  SER A 469      15.222 -22.506  18.782  1.00 10.00      A   
ATOM   4441  OG  SER A 469      14.992 -22.007  20.092  1.00 10.00      A   
ATOM   4442  HG  SER A 469      14.181 -21.461  20.090  1.00 10.00      A   
ATOM   4443  C   SER A 469      14.001 -21.411  16.879  1.00 10.00      A   
ATOM   4444  O   SER A 469      13.312 -20.404  16.718  1.00 10.00      A   
ATOM   4445  N   ASP A 470      13.712 -22.577  16.314  1.00 10.00      A   
ATOM   4446  HN  ASP A 470      14.302 -23.346  16.473  1.00 10.00      A   
ATOM   4447  CA  ASP A 470      12.541 -22.743  15.458  1.00 10.00      A   
ATOM   4448  CB  ASP A 470      12.605 -24.069  14.693  1.00 10.00      A   
ATOM   4449  CG  ASP A 470      13.425 -23.982  13.420  1.00 10.00      A   
ATOM   4450  OD1 ASP A 470      12.862 -23.600  12.375  1.00 10.00      A   
ATOM   4451  OD2 ASP A 470      14.631 -24.308  13.457  1.00 10.00      A   
ATOM   4452  C   ASP A 470      11.261 -22.674  16.278  1.00 10.00      A   
ATOM   4453  O   ASP A 470      10.182 -22.415  15.745  1.00 10.00      A   
ATOM   4454  N   LEU A 471      11.396 -22.900  17.580  1.00 10.00      A   
ATOM   4455  HN  LEU A 471      12.285 -23.087  17.937  1.00 10.00      A   
ATOM   4456  CA  LEU A 471      10.263 -22.869  18.493  1.00 10.00      A   
ATOM   4457  CB  LEU A 471      10.712 -23.168  19.926  1.00 10.00      A   
ATOM   4458  CG  LEU A 471      11.280 -24.565  20.181  1.00 10.00      A   
ATOM   4459  CD1 LEU A 471      11.816 -24.678  21.600  1.00 10.00      A   
ATOM   4460  CD2 LEU A 471      10.228 -25.630  19.910  1.00 10.00      A   
ATOM   4461  C   LEU A 471       9.557 -21.521  18.448  1.00 10.00      A   
ATOM   4462  O   LEU A 471       8.329 -21.460  18.460  1.00 10.00      A   
ATOM   4463  N   GLY A 472      10.341 -20.449  18.393  1.00 10.00      A   
ATOM   4464  HN  GLY A 472      11.316 -20.566  18.399  1.00 10.00      A   
ATOM   4465  CA  GLY A 472       9.782 -19.112  18.350  1.00 10.00      A   
ATOM   4466  C   GLY A 472       8.777 -18.918  17.232  1.00 10.00      A   
ATOM   4467  O   GLY A 472       7.632 -18.537  17.477  1.00 10.00      A   
ATOM   4468  N   MET A 473       9.191 -19.199  16.003  1.00 10.00      A   
ATOM   4469  HN  MET A 473      10.106 -19.516  15.867  1.00 10.00      A   
ATOM   4470  CA  MET A 473       8.308 -19.041  14.852  1.00 10.00      A   
ATOM   4471  CB  MET A 473       9.068 -19.244  13.542  1.00 10.00      A   
ATOM   4472  CG  MET A 473       8.425 -18.551  12.351  1.00 10.00      A   
ATOM   4473  SD  MET A 473       9.285 -18.880  10.800  1.00 10.00      A   
ATOM   4474  CE  MET A 473       8.709 -20.535  10.442  1.00 10.00      A   
ATOM   4475  C   MET A 473       7.131 -20.005  14.936  1.00 10.00      A   
ATOM   4476  O   MET A 473       6.008 -19.668  14.552  1.00 10.00      A   
ATOM   4477  N   HIS A 474       7.393 -21.197  15.462  1.00 10.00      A   
ATOM   4478  HN  HIS A 474       8.310 -21.396  15.757  1.00 10.00      A   
ATOM   4479  CA  HIS A 474       6.359 -22.218  15.613  1.00 10.00      A   
ATOM   4480  CB  HIS A 474       6.974 -23.532  16.112  1.00 10.00      A   
ATOM   4481  CG  HIS A 474       6.020 -24.690  16.154  1.00 10.00      A   
ATOM   4482  ND1 HIS A 474       5.714 -25.415  15.026  1.00 10.00      A   
ATOM   4483  CD2 HIS A 474       5.331 -25.199  17.208  1.00 10.00      A   
ATOM   4484  CE1 HIS A 474       4.854 -26.341  15.413  1.00 10.00      A   
ATOM   4485  NE2 HIS A 474       4.595 -26.247  16.722  1.00 10.00      A   
ATOM   4486  HE2 HIS A 474       3.979 -26.814  17.235  1.00 10.00      A   
ATOM   4487  C   HIS A 474       5.271 -21.745  16.577  1.00 10.00      A   
ATOM   4488  O   HIS A 474       4.081 -21.951  16.336  1.00 10.00      A   
ATOM   4489  N   HIS A 475       5.690 -21.102  17.662  1.00 10.00      A   
ATOM   4490  HN  HIS A 475       6.654 -20.970  17.794  1.00 10.00      A   
ATOM   4491  CA  HIS A 475       4.762 -20.597  18.669  1.00 10.00      A   
ATOM   4492  CB  HIS A 475       5.511 -20.011  19.867  1.00 10.00      A   
ATOM   4493  CG  HIS A 475       5.685 -20.984  20.995  1.00 10.00      A   
ATOM   4494  ND1 HIS A 475       4.820 -21.088  22.061  1.00 10.00      A   
ATOM   4495  HD1 HIS A 475       4.017 -20.543  22.208  1.00 10.00      A   
ATOM   4496  CD2 HIS A 475       6.649 -21.919  21.205  1.00 10.00      A   
ATOM   4497  CE1 HIS A 475       5.269 -22.060  22.866  1.00 10.00      A   
ATOM   4498  NE2 HIS A 475       6.378 -22.601  22.388  1.00 10.00      A   
ATOM   4499  C   HIS A 475       3.799 -19.573  18.080  1.00 10.00      A   
ATOM   4500  O   HIS A 475       2.627 -19.519  18.462  1.00 10.00      A   
ATOM   4501  N   VAL A 476       4.289 -18.790  17.132  1.00 10.00      A   
ATOM   4502  HN  VAL A 476       5.226 -18.899  16.859  1.00 10.00      A   
ATOM   4503  CA  VAL A 476       3.472 -17.775  16.485  1.00 10.00      A   
ATOM   4504  CB  VAL A 476       4.347 -16.681  15.830  1.00 10.00      A   
ATOM   4505  CG1 VAL A 476       3.486 -15.644  15.118  1.00 10.00      A   
ATOM   4506  CG2 VAL A 476       5.231 -16.015  16.870  1.00 10.00      A   
ATOM   4507  C   VAL A 476       2.563 -18.401  15.427  1.00 10.00      A   
ATOM   4508  O   VAL A 476       1.349 -18.179  15.426  1.00 10.00      A   
ATOM   4509  N   LEU A 477       3.155 -19.201  14.547  1.00 10.00      A   
ATOM   4510  HN  LEU A 477       4.125 -19.356  14.624  1.00 10.00      A   
ATOM   4511  CA  LEU A 477       2.415 -19.854  13.467  1.00 10.00      A   
ATOM   4512  CB  LEU A 477       3.338 -20.702  12.591  1.00 10.00      A   
ATOM   4513  CG  LEU A 477       4.273 -19.934  11.653  1.00 10.00      A   
ATOM   4514  CD1 LEU A 477       5.126 -20.901  10.850  1.00 10.00      A   
ATOM   4515  CD2 LEU A 477       3.481 -19.024  10.726  1.00 10.00      A   
ATOM   4516  C   LEU A 477       1.245 -20.689  13.980  1.00 10.00      A   
ATOM   4517  O   LEU A 477       0.114 -20.531  13.519  1.00 10.00      A   
ATOM   4518  N   SER A 478       1.505 -21.564  14.937  1.00 10.00      A   
ATOM   4519  HN  SER A 478       2.426 -21.660  15.276  1.00 10.00      A   
ATOM   4520  CA  SER A 478       0.455 -22.401  15.494  1.00 10.00      A   
ATOM   4521  CB  SER A 478       1.048 -23.734  15.958  1.00 10.00      A   
ATOM   4522  OG  SER A 478       2.264 -24.017  15.280  1.00 10.00      A   
ATOM   4523  HG  SER A 478       2.117 -23.983  14.326  1.00 10.00      A   
ATOM   4524  C   SER A 478      -0.248 -21.694  16.658  1.00 10.00      A   
ATOM   4525  O   SER A 478      -1.034 -22.302  17.385  1.00 10.00      A   
ATOM   4526  N   GLY A 479       0.026 -20.404  16.818  1.00 10.00      A   
ATOM   4527  HN  GLY A 479       0.639 -19.959  16.192  1.00 10.00      A   
ATOM   4528  CA  GLY A 479      -0.577 -19.647  17.897  1.00 10.00      A   
ATOM   4529  C   GLY A 479      -1.582 -18.621  17.411  1.00 10.00      A   
ATOM   4530  O   GLY A 479      -2.763 -18.689  17.763  1.00 10.00      A   
ATOM   4531  N   CYS A 480      -1.116 -17.665  16.617  1.00 10.00      A   
ATOM   4532  HN  CYS A 480      -0.160 -17.661  16.377  1.00 10.00      A   
ATOM   4533  CA  CYS A 480      -1.982 -16.617  16.087  1.00 10.00      A   
ATOM   4534  CB  CYS A 480      -1.162 -15.566  15.346  1.00 10.00      A   
ATOM   4535  SG  CYS A 480       0.168 -14.852  16.336  1.00 10.00      A   
ATOM   4536  HG  CYS A 480      -0.381 -14.298  17.412  1.00 10.00      A   
ATOM   4537  C   CYS A 480      -3.057 -17.205  15.180  1.00 10.00      A   
ATOM   4538  O   CYS A 480      -2.836 -18.218  14.514  1.00 10.00      A   
ATOM   4539  N   ASP A 481      -4.220 -16.574  15.157  1.00 10.00      A   
ATOM   4540  HN  ASP A 481      -4.337 -15.760  15.690  1.00 10.00      A   
ATOM   4541  CA  ASP A 481      -5.330 -17.061  14.348  1.00 10.00      A   
ATOM   4542  CB  ASP A 481      -6.643 -16.992  15.131  1.00 10.00      A   
ATOM   4543  CG  ASP A 481      -7.557 -18.170  14.851  1.00 10.00      A   
ATOM   4544  OD1 ASP A 481      -7.116 -19.133  14.186  1.00 10.00      A   
ATOM   4545  OD2 ASP A 481      -8.717 -18.152  15.315  1.00 10.00      A   
ATOM   4546  C   ASP A 481      -5.457 -16.305  13.033  1.00 10.00      A   
ATOM   4547  O   ASP A 481      -5.366 -16.899  11.958  1.00 10.00      A   
ATOM   4548  N   SER A 482      -5.646 -14.994  13.123  1.00 10.00      A   
ATOM   4549  HN  SER A 482      -5.692 -14.574  14.011  1.00 10.00      A   
ATOM   4550  CA  SER A 482      -5.809 -14.152  11.946  1.00 10.00      A   
ATOM   4551  CB  SER A 482      -6.624 -12.913  12.326  1.00 10.00      A   
ATOM   4552  OG  SER A 482      -7.332 -13.133  13.540  1.00 10.00      A   
ATOM   4553  HG  SER A 482      -8.171 -13.573  13.350  1.00 10.00      A   
ATOM   4554  C   SER A 482      -4.463 -13.738  11.334  1.00 10.00      A   
ATOM   4555  O   SER A 482      -4.242 -12.564  11.033  1.00 10.00      A   
ATOM   4556  N   LEU A 483      -3.569 -14.704  11.147  1.00 10.00      A   
ATOM   4557  HN  LEU A 483      -3.799 -15.625  11.394  1.00 10.00      A   
ATOM   4558  CA  LEU A 483      -2.260 -14.427  10.566  1.00 10.00      A   
ATOM   4559  CB  LEU A 483      -1.310 -15.609  10.784  1.00 10.00      A   
ATOM   4560  CG  LEU A 483      -0.277 -15.454  11.900  1.00 10.00      A   
ATOM   4561  CD1 LEU A 483       0.534 -16.728  12.063  1.00 10.00      A   
ATOM   4562  CD2 LEU A 483       0.634 -14.269  11.625  1.00 10.00      A   
ATOM   4563  C   LEU A 483      -2.393 -14.125   9.077  1.00 10.00      A   
ATOM   4564  O   LEU A 483      -2.826 -14.976   8.300  1.00 10.00      A   
ATOM   4565  N   ARG A 484      -2.029 -12.913   8.685  1.00 10.00      A   
ATOM   4566  HN  ARG A 484      -1.695 -12.271   9.353  1.00 10.00      A   
ATOM   4567  CA  ARG A 484      -2.124 -12.506   7.290  1.00 10.00      A   
ATOM   4568  CB  ARG A 484      -3.008 -11.267   7.156  1.00 10.00      A   
ATOM   4569  CG  ARG A 484      -4.471 -11.558   6.879  1.00 10.00      A   
ATOM   4570  CD  ARG A 484      -5.299 -10.284   6.935  1.00 10.00      A   
ATOM   4571  NE  ARG A 484      -4.677  -9.185   6.192  1.00 10.00      A   
ATOM   4572  HE  ARG A 484      -4.118  -9.421   5.421  1.00 10.00      A   
ATOM   4573  CZ  ARG A 484      -4.857  -7.894   6.486  1.00 10.00      A   
ATOM   4574  NH1 ARG A 484      -5.632  -7.541   7.498  1.00 10.00      A   
ATOM   4575 HH11 ARG A 484      -5.769  -6.530   7.726  1.00 10.00      A   
ATOM   4576 HH12 ARG A 484      -6.116  -8.274   8.079  1.00 10.00      A   
ATOM   4577  NH2 ARG A 484      -4.244  -6.960   5.780  1.00 10.00      A   
ATOM   4578 HH21 ARG A 484      -4.391  -5.943   6.004  1.00 10.00      A   
ATOM   4579 HH22 ARG A 484      -3.613  -7.210   4.988  1.00 10.00      A   
ATOM   4580  C   ARG A 484      -0.757 -12.215   6.692  1.00 10.00      A   
ATOM   4581  O   ARG A 484      -0.277 -12.960   5.840  1.00 10.00      A   
ATOM   4582  N   LYS A 485      -0.134 -11.134   7.146  1.00 10.00      A   
ATOM   4583  HN  LYS A 485      -0.553 -10.605   7.864  1.00 10.00      A   
ATOM   4584  CA  LYS A 485       1.167 -10.727   6.632  1.00 10.00      A   
ATOM   4585  CB  LYS A 485       1.159  -9.236   6.269  1.00 10.00      A   
ATOM   4586  CG  LYS A 485       0.019  -8.827   5.343  1.00 10.00      A   
ATOM   4587  CD  LYS A 485       0.333  -7.547   4.578  1.00 10.00      A   
ATOM   4588  CE  LYS A 485      -0.254  -6.322   5.265  1.00 10.00      A   
ATOM   4589  NZ  LYS A 485      -0.355  -5.154   4.346  1.00 10.00      A   
ATOM   4590  HZ1 LYS A 485       0.384  -5.196   3.618  1.00 10.00      A   
ATOM   4591  HZ2 LYS A 485      -0.248  -4.270   4.875  1.00 10.00      A   
ATOM   4592  HZ3 LYS A 485      -1.290  -5.147   3.872  1.00 10.00      A   
ATOM   4593  C   LYS A 485       2.287 -11.032   7.623  1.00 10.00      A   
ATOM   4594  O   LYS A 485       2.315 -10.494   8.731  1.00 10.00      A   
ATOM   4595  N   LEU A 486       3.206 -11.899   7.218  1.00 10.00      A   
ATOM   4596  HN  LEU A 486       3.130 -12.295   6.324  1.00 10.00      A   
ATOM   4597  CA  LEU A 486       4.333 -12.266   8.062  1.00 10.00      A   
ATOM   4598  CB  LEU A 486       4.198 -13.705   8.566  1.00 10.00      A   
ATOM   4599  CG  LEU A 486       5.231 -14.164   9.600  1.00 10.00      A   
ATOM   4600  CD1 LEU A 486       5.173 -13.291  10.845  1.00 10.00      A   
ATOM   4601  CD2 LEU A 486       5.008 -15.625   9.957  1.00 10.00      A   
ATOM   4602  C   LEU A 486       5.647 -12.075   7.310  1.00 10.00      A   
ATOM   4603  O   LEU A 486       5.874 -12.673   6.257  1.00 10.00      A   
ATOM   4604  N   GLU A 487       6.499 -11.229   7.854  1.00 10.00      A   
ATOM   4605  HN  GLU A 487       6.254 -10.774   8.689  1.00 10.00      A   
ATOM   4606  CA  GLU A 487       7.792 -10.943   7.252  1.00 10.00      A   
ATOM   4607  CB  GLU A 487       7.798  -9.521   6.691  1.00 10.00      A   
ATOM   4608  CG  GLU A 487       7.042  -8.527   7.560  1.00 10.00      A   
ATOM   4609  CD  GLU A 487       6.419  -7.403   6.765  1.00 10.00      A   
ATOM   4610  OE1 GLU A 487       6.595  -6.232   7.154  1.00 10.00      A   
ATOM   4611  OE2 GLU A 487       5.748  -7.689   5.750  1.00 10.00      A   
ATOM   4612  C   GLU A 487       8.906 -11.127   8.277  1.00 10.00      A   
ATOM   4613  O   GLU A 487       8.853 -10.565   9.373  1.00 10.00      A   
ATOM   4614  N   ILE A 488       9.898 -11.934   7.927  1.00 10.00      A   
ATOM   4615  HN  ILE A 488       9.876 -12.370   7.042  1.00 10.00      A   
ATOM   4616  CA  ILE A 488      11.015 -12.207   8.823  1.00 10.00      A   
ATOM   4617  CB  ILE A 488      10.910 -13.639   9.398  1.00 10.00      A   
ATOM   4618  CG1 ILE A 488       9.597 -13.803  10.170  1.00 10.00      A   
ATOM   4619  CG2 ILE A 488      12.102 -13.964  10.287  1.00 10.00      A   
ATOM   4620  CD1 ILE A 488       9.267 -15.235  10.533  1.00 10.00      A   
ATOM   4621  C   ILE A 488      12.352 -12.049   8.101  1.00 10.00      A   
ATOM   4622  O   ILE A 488      12.544 -12.583   7.005  1.00 10.00      A   
ATOM   4623  N   ARG A 489      13.269 -11.306   8.710  1.00 10.00      A   
ATOM   4624  HN  ARG A 489      13.054 -10.892   9.581  1.00 10.00      A   
ATOM   4625  CA  ARG A 489      14.588 -11.095   8.130  1.00 10.00      A   
ATOM   4626  CB  ARG A 489      14.681  -9.736   7.426  1.00 10.00      A   
ATOM   4627  CG  ARG A 489      14.647  -8.532   8.352  1.00 10.00      A   
ATOM   4628  CD  ARG A 489      15.475  -7.386   7.789  1.00 10.00      A   
ATOM   4629  NE  ARG A 489      16.881  -7.758   7.594  1.00 10.00      A   
ATOM   4630  HE  ARG A 489      17.163  -8.644   7.911  1.00 10.00      A   
ATOM   4631  CZ  ARG A 489      17.790  -6.973   7.017  1.00 10.00      A   
ATOM   4632  NH1 ARG A 489      17.458  -5.765   6.577  1.00 10.00      A   
ATOM   4633 HH11 ARG A 489      16.482  -5.414   6.680  1.00 10.00      A   
ATOM   4634 HH12 ARG A 489      18.179  -5.158   6.121  1.00 10.00      A   
ATOM   4635  NH2 ARG A 489      19.039  -7.403   6.886  1.00 10.00      A   
ATOM   4636 HH21 ARG A 489      19.759  -6.799   6.436  1.00 10.00      A   
ATOM   4637 HH22 ARG A 489      19.307  -8.362   7.236  1.00 10.00      A   
ATOM   4638  C   ARG A 489      15.672 -11.215   9.196  1.00 10.00      A   
ATOM   4639  O   ARG A 489      15.513 -10.718  10.315  1.00 10.00      A   
ATOM   4640  N   ASP A 490      16.763 -11.883   8.838  1.00 10.00      A   
ATOM   4641  HN  ASP A 490      16.802 -12.267   7.935  1.00 10.00      A   
ATOM   4642  CA  ASP A 490      17.899 -12.078   9.743  1.00 10.00      A   
ATOM   4643  CB  ASP A 490      18.609 -10.747  10.039  1.00 10.00      A   
ATOM   4644  CG  ASP A 490      19.603 -10.338   8.967  1.00 10.00      A   
ATOM   4645  OD1 ASP A 490      20.824 -10.495   9.190  1.00 10.00      A   
ATOM   4646  OD2 ASP A 490      19.170  -9.843   7.903  1.00 10.00      A   
ATOM   4647  C   ASP A 490      17.472 -12.760  11.041  1.00 10.00      A   
ATOM   4648  O   ASP A 490      17.518 -12.162  12.119  1.00 10.00      A   
ATOM   4649  N   CYS A 491      17.049 -14.010  10.934  1.00 10.00      A   
ATOM   4650  HN  CYS A 491      17.045 -14.442  10.055  1.00 10.00      A   
ATOM   4651  CA  CYS A 491      16.607 -14.766  12.094  1.00 10.00      A   
ATOM   4652  CB  CYS A 491      15.081 -14.776  12.183  1.00 10.00      A   
ATOM   4653  SG  CYS A 491      14.364 -13.226  12.773  1.00 10.00      A   
ATOM   4654  HG  CYS A 491      14.215 -13.333  14.089  1.00 10.00      A   
ATOM   4655  C   CYS A 491      17.155 -16.188  12.068  1.00 10.00      A   
ATOM   4656  O   CYS A 491      17.387 -16.751  10.999  1.00 10.00      A   
ATOM   4657  N   PRO A 492      17.356 -16.789  13.256  1.00 10.00      A   
ATOM   4658  CA  PRO A 492      17.888 -18.150  13.400  1.00 10.00      A   
ATOM   4659  CB  PRO A 492      18.344 -18.213  14.871  1.00 10.00      A   
ATOM   4660  CG  PRO A 492      18.123 -16.845  15.434  1.00 10.00      A   
ATOM   4661  CD  PRO A 492      17.092 -16.189  14.568  1.00 10.00      A   
ATOM   4662  C   PRO A 492      16.835 -19.233  13.139  1.00 10.00      A   
ATOM   4663  O   PRO A 492      16.994 -20.381  13.565  1.00 10.00      A   
ATOM   4664  N   PHE A 493      15.767 -18.871  12.437  1.00 10.00      A   
ATOM   4665  HN  PHE A 493      15.699 -17.953  12.113  1.00 10.00      A   
ATOM   4666  CA  PHE A 493      14.707 -19.818  12.117  1.00 10.00      A   
ATOM   4667  CB  PHE A 493      13.403 -19.088  11.775  1.00 10.00      A   
ATOM   4668  CG  PHE A 493      12.879 -18.198  12.871  1.00 10.00      A   
ATOM   4669  CD1 PHE A 493      12.300 -16.976  12.571  1.00 10.00      A   
ATOM   4670  CD2 PHE A 493      12.970 -18.580  14.199  1.00 10.00      A   
ATOM   4671  CE1 PHE A 493      11.821 -16.155  13.574  1.00 10.00      A   
ATOM   4672  CE2 PHE A 493      12.493 -17.765  15.207  1.00 10.00      A   
ATOM   4673  CZ  PHE A 493      11.917 -16.551  14.895  1.00 10.00      A   
ATOM   4674  C   PHE A 493      15.137 -20.682  10.944  1.00 10.00      A   
ATOM   4675  O   PHE A 493      15.876 -20.222  10.073  1.00 10.00      A   
ATOM   4676  N   GLY A 494      14.698 -21.927  10.927  1.00 10.00      A   
ATOM   4677  HN  GLY A 494      14.119 -22.251  11.654  1.00 10.00      A   
ATOM   4678  CA  GLY A 494      15.066 -22.818   9.848  1.00 10.00      A   
ATOM   4679  C   GLY A 494      13.866 -23.335   9.087  1.00 10.00      A   
ATOM   4680  O   GLY A 494      12.969 -22.570   8.729  1.00 10.00      A   
ATOM   4681  N   ASP A 495      13.839 -24.638   8.863  1.00 10.00      A   
ATOM   4682  HN  ASP A 495      14.580 -25.195   9.194  1.00 10.00      A   
ATOM   4683  CA  ASP A 495      12.748 -25.269   8.131  1.00 10.00      A   
ATOM   4684  CB  ASP A 495      13.301 -26.084   6.956  1.00 10.00      A   
ATOM   4685  CG  ASP A 495      13.949 -27.387   7.389  1.00 10.00      A   
ATOM   4686  OD1 ASP A 495      15.003 -27.344   8.060  1.00 10.00      A   
ATOM   4687  OD2 ASP A 495      13.411 -28.463   7.066  1.00 10.00      A   
ATOM   4688  C   ASP A 495      11.928 -26.174   9.039  1.00 10.00      A   
ATOM   4689  O   ASP A 495      10.942 -26.775   8.609  1.00 10.00      A   
ATOM   4690  N   LYS A 496      12.328 -26.252  10.300  1.00 10.00      A   
ATOM   4691  HN  LYS A 496      13.094 -25.712  10.589  1.00 10.00      A   
ATOM   4692  CA  LYS A 496      11.647 -27.101  11.269  1.00 10.00      A   
ATOM   4693  CB  LYS A 496      12.445 -27.203  12.568  1.00 10.00      A   
ATOM   4694  CG  LYS A 496      13.862 -27.714  12.369  1.00 10.00      A   
ATOM   4695  CD  LYS A 496      14.576 -27.895  13.694  1.00 10.00      A   
ATOM   4696  CE  LYS A 496      16.027 -28.304  13.490  1.00 10.00      A   
ATOM   4697  NZ  LYS A 496      16.850 -27.198  12.933  1.00 10.00      A   
ATOM   4698  HZ1 LYS A 496      17.777 -27.561  12.628  1.00 10.00      A   
ATOM   4699  HZ2 LYS A 496      16.994 -26.461  13.653  1.00 10.00      A   
ATOM   4700  HZ3 LYS A 496      16.373 -26.773  12.114  1.00 10.00      A   
ATOM   4701  C   LYS A 496      10.223 -26.630  11.542  1.00 10.00      A   
ATOM   4702  O   LYS A 496       9.272 -27.401  11.419  1.00 10.00      A   
ATOM   4703  N   ALA A 497      10.075 -25.363  11.896  1.00 10.00      A   
ATOM   4704  HN  ALA A 497      10.868 -24.785  11.964  1.00 10.00      A   
ATOM   4705  CA  ALA A 497       8.758 -24.808  12.182  1.00 10.00      A   
ATOM   4706  CB  ALA A 497       8.885 -23.538  13.007  1.00 10.00      A   
ATOM   4707  C   ALA A 497       8.007 -24.533  10.886  1.00 10.00      A   
ATOM   4708  O   ALA A 497       6.775 -24.553  10.851  1.00 10.00      A   
ATOM   4709  N   LEU A 498       8.765 -24.298   9.821  1.00 10.00      A   
ATOM   4710  HN  LEU A 498       9.738 -24.305   9.926  1.00 10.00      A   
ATOM   4711  CA  LEU A 498       8.202 -24.015   8.506  1.00 10.00      A   
ATOM   4712  CB  LEU A 498       9.318 -23.609   7.539  1.00 10.00      A   
ATOM   4713  CG  LEU A 498       8.911 -23.381   6.083  1.00 10.00      A   
ATOM   4714  CD1 LEU A 498       7.964 -22.200   5.963  1.00 10.00      A   
ATOM   4715  CD2 LEU A 498      10.142 -23.183   5.212  1.00 10.00      A   
ATOM   4716  C   LEU A 498       7.430 -25.215   7.953  1.00 10.00      A   
ATOM   4717  O   LEU A 498       6.240 -25.114   7.649  1.00 10.00      A   
ATOM   4718  N   LEU A 499       8.105 -26.357   7.853  1.00 10.00      A   
ATOM   4719  HN  LEU A 499       9.044 -26.386   8.141  1.00 10.00      A   
ATOM   4720  CA  LEU A 499       7.490 -27.571   7.322  1.00 10.00      A   
ATOM   4721  CB  LEU A 499       8.554 -28.621   6.992  1.00 10.00      A   
ATOM   4722  CG  LEU A 499       9.385 -28.384   5.728  1.00 10.00      A   
ATOM   4723  CD1 LEU A 499      10.486 -29.427   5.615  1.00 10.00      A   
ATOM   4724  CD2 LEU A 499       8.500 -28.416   4.493  1.00 10.00      A   
ATOM   4725  C   LEU A 499       6.444 -28.159   8.264  1.00 10.00      A   
ATOM   4726  O   LEU A 499       5.650 -29.009   7.866  1.00 10.00      A   
ATOM   4727  N   ALA A 500       6.441 -27.699   9.504  1.00 10.00      A   
ATOM   4728  HN  ALA A 500       7.097 -27.019   9.763  1.00 10.00      A   
ATOM   4729  CA  ALA A 500       5.488 -28.184  10.491  1.00 10.00      A   
ATOM   4730  CB  ALA A 500       6.084 -28.101  11.884  1.00 10.00      A   
ATOM   4731  C   ALA A 500       4.173 -27.412  10.434  1.00 10.00      A   
ATOM   4732  O   ALA A 500       3.139 -27.893  10.895  1.00 10.00      A   
ATOM   4733  N   ASN A 501       4.211 -26.221   9.859  1.00 10.00      A   
ATOM   4734  HN  ASN A 501       5.057 -25.895   9.479  1.00 10.00      A   
ATOM   4735  CA  ASN A 501       3.018 -25.387   9.766  1.00 10.00      A   
ATOM   4736  CB  ASN A 501       3.227 -24.058  10.501  1.00 10.00      A   
ATOM   4737  CG  ASN A 501       3.223 -24.201  12.011  1.00 10.00      A   
ATOM   4738  OD1 ASN A 501       2.168 -24.178  12.645  1.00 10.00      A   
ATOM   4739  ND2 ASN A 501       4.405 -24.338  12.594  1.00 10.00      A   
ATOM   4740 HD21 ASN A 501       5.204 -24.339  12.020  1.00 10.00      A   
ATOM   4741 HD22 ASN A 501       4.438 -24.436  13.572  1.00 10.00      A   
ATOM   4742  C   ASN A 501       2.642 -25.120   8.317  1.00 10.00      A   
ATOM   4743  O   ASN A 501       2.160 -24.038   7.977  1.00 10.00      A   
ATOM   4744  N   ALA A 502       2.843 -26.120   7.468  1.00 10.00      A   
ATOM   4745  HN  ALA A 502       3.209 -26.964   7.805  1.00 10.00      A   
ATOM   4746  CA  ALA A 502       2.536 -25.996   6.050  1.00 10.00      A   
ATOM   4747  CB  ALA A 502       2.928 -27.260   5.307  1.00 10.00      A   
ATOM   4748  C   ALA A 502       1.063 -25.675   5.820  1.00 10.00      A   
ATOM   4749  O   ALA A 502       0.725 -24.884   4.940  1.00 10.00      A   
ATOM   4750  N   SER A 503       0.194 -26.270   6.628  1.00 10.00      A   
ATOM   4751  HN  SER A 503       0.522 -26.879   7.325  1.00 10.00      A   
ATOM   4752  CA  SER A 503      -1.242 -26.052   6.503  1.00 10.00      A   
ATOM   4753  CB  SER A 503      -1.978 -27.035   7.404  1.00 10.00      A   
ATOM   4754  OG  SER A 503      -1.045 -27.833   8.123  1.00 10.00      A   
ATOM   4755  HG  SER A 503      -0.993 -27.515   9.034  1.00 10.00      A   
ATOM   4756  C   SER A 503      -1.628 -24.613   6.846  1.00 10.00      A   
ATOM   4757  O   SER A 503      -2.504 -24.028   6.206  1.00 10.00      A   
ATOM   4758  N   LYS A 504      -0.956 -24.042   7.843  1.00 10.00      A   
ATOM   4759  HN  LYS A 504      -0.260 -24.554   8.301  1.00 10.00      A   
ATOM   4760  CA  LYS A 504      -1.230 -22.676   8.273  1.00 10.00      A   
ATOM   4761  CB  LYS A 504      -0.484 -22.367   9.577  1.00 10.00      A   
ATOM   4762  CG  LYS A 504      -0.930 -21.092  10.281  1.00 10.00      A   
ATOM   4763  CD  LYS A 504      -2.430 -21.092  10.536  1.00 10.00      A   
ATOM   4764  CE  LYS A 504      -2.834 -19.999  11.510  1.00 10.00      A   
ATOM   4765  NZ  LYS A 504      -2.539 -20.372  12.917  1.00 10.00      A   
ATOM   4766  HZ1 LYS A 504      -3.084 -21.217  13.187  1.00 10.00      A   
ATOM   4767  HZ2 LYS A 504      -2.799 -19.590  13.557  1.00 10.00      A   
ATOM   4768  HZ3 LYS A 504      -1.525 -20.575  13.033  1.00 10.00      A   
ATOM   4769  C   LYS A 504      -0.845 -21.678   7.185  1.00 10.00      A   
ATOM   4770  O   LYS A 504      -1.471 -20.630   7.042  1.00 10.00      A   
ATOM   4771  N   LEU A 505       0.162 -22.027   6.392  1.00 10.00      A   
ATOM   4772  HN  LEU A 505       0.606 -22.891   6.534  1.00 10.00      A   
ATOM   4773  CA  LEU A 505       0.630 -21.159   5.316  1.00 10.00      A   
ATOM   4774  CB  LEU A 505       1.937 -21.696   4.727  1.00 10.00      A   
ATOM   4775  CG  LEU A 505       3.063 -22.002   5.721  1.00 10.00      A   
ATOM   4776  CD1 LEU A 505       4.254 -22.618   5.003  1.00 10.00      A   
ATOM   4777  CD2 LEU A 505       3.482 -20.752   6.476  1.00 10.00      A   
ATOM   4778  C   LEU A 505      -0.429 -21.008   4.221  1.00 10.00      A   
ATOM   4779  O   LEU A 505      -0.406 -20.049   3.450  1.00 10.00      A   
ATOM   4780  N   GLU A 506      -1.358 -21.958   4.160  1.00 10.00      A   
ATOM   4781  HN  GLU A 506      -1.322 -22.705   4.795  1.00 10.00      A   
ATOM   4782  CA  GLU A 506      -2.428 -21.918   3.171  1.00 10.00      A   
ATOM   4783  CB  GLU A 506      -2.987 -23.326   2.928  1.00 10.00      A   
ATOM   4784  CG  GLU A 506      -3.821 -23.455   1.662  1.00 10.00      A   
ATOM   4785  CD  GLU A 506      -4.279 -24.878   1.393  1.00 10.00      A   
ATOM   4786  OE1 GLU A 506      -5.285 -25.313   1.995  1.00 10.00      A   
ATOM   4787  OE2 GLU A 506      -3.640 -25.573   0.571  1.00 10.00      A   
ATOM   4788  C   GLU A 506      -3.540 -20.978   3.634  1.00 10.00      A   
ATOM   4789  O   GLU A 506      -4.363 -20.517   2.839  1.00 10.00      A   
ATOM   4790  N   THR A 507      -3.539 -20.676   4.927  1.00 10.00      A   
ATOM   4791  HN  THR A 507      -2.836 -21.048   5.505  1.00 10.00      A   
ATOM   4792  CA  THR A 507      -4.544 -19.801   5.513  1.00 10.00      A   
ATOM   4793  CB  THR A 507      -4.986 -20.333   6.892  1.00 10.00      A   
ATOM   4794  OG1 THR A 507      -4.747 -21.749   6.944  1.00 10.00      A   
ATOM   4795  HG1 THR A 507      -4.612 -22.080   6.048  1.00 10.00      A   
ATOM   4796  CG2 THR A 507      -6.469 -20.074   7.123  1.00 10.00      A   
ATOM   4797  C   THR A 507      -4.014 -18.375   5.663  1.00 10.00      A   
ATOM   4798  O   THR A 507      -4.736 -17.476   6.090  1.00 10.00      A   
ATOM   4799  N   MET A 508      -2.753 -18.176   5.302  1.00 10.00      A   
ATOM   4800  HN  MET A 508      -2.235 -18.927   4.950  1.00 10.00      A   
ATOM   4801  CA  MET A 508      -2.127 -16.865   5.395  1.00 10.00      A   
ATOM   4802  CB  MET A 508      -0.723 -16.986   5.997  1.00 10.00      A   
ATOM   4803  CG  MET A 508      -0.693 -17.366   7.470  1.00 10.00      A   
ATOM   4804  SD  MET A 508       0.980 -17.683   8.077  1.00 10.00      A   
ATOM   4805  CE  MET A 508       1.811 -16.181   7.566  1.00 10.00      A   
ATOM   4806  C   MET A 508      -2.036 -16.225   4.016  1.00 10.00      A   
ATOM   4807  O   MET A 508      -2.186 -16.905   3.003  1.00 10.00      A   
ATOM   4808  N   ARG A 509      -1.783 -14.921   3.975  1.00 10.00      A   
ATOM   4809  HN  ARG A 509      -1.653 -14.431   4.810  1.00 10.00      A   
ATOM   4810  CA  ARG A 509      -1.666 -14.211   2.706  1.00 10.00      A   
ATOM   4811  CB  ARG A 509      -1.781 -12.692   2.904  1.00 10.00      A   
ATOM   4812  CG  ARG A 509      -1.995 -11.914   1.611  1.00 10.00      A   
ATOM   4813  CD  ARG A 509      -1.911 -10.410   1.826  1.00 10.00      A   
ATOM   4814  NE  ARG A 509      -3.183  -9.825   2.259  1.00 10.00      A   
ATOM   4815  HE  ARG A 509      -3.967 -10.421   2.303  1.00 10.00      A   
ATOM   4816  CZ  ARG A 509      -3.335  -8.537   2.580  1.00 10.00      A   
ATOM   4817  NH1 ARG A 509      -2.313  -7.696   2.520  1.00 10.00      A   
ATOM   4818 HH11 ARG A 509      -1.375  -8.026   2.211  1.00 10.00      A   
ATOM   4819 HH12 ARG A 509      -2.445  -6.686   2.788  1.00 10.00      A   
ATOM   4820  NH2 ARG A 509      -4.520  -8.084   2.959  1.00 10.00      A   
ATOM   4821 HH21 ARG A 509      -4.636  -7.070   3.208  1.00 10.00      A   
ATOM   4822 HH22 ARG A 509      -5.341  -8.727   3.008  1.00 10.00      A   
ATOM   4823  C   ARG A 509      -0.345 -14.570   2.036  1.00 10.00      A   
ATOM   4824  O   ARG A 509      -0.323 -15.019   0.887  1.00 10.00      A   
ATOM   4825  N   SER A 510       0.750 -14.391   2.776  1.00 10.00      A   
ATOM   4826  HN  SER A 510       0.660 -14.034   3.687  1.00 10.00      A   
ATOM   4827  CA  SER A 510       2.080 -14.706   2.279  1.00 10.00      A   
ATOM   4828  CB  SER A 510       2.474 -13.783   1.122  1.00 10.00      A   
ATOM   4829  OG  SER A 510       2.032 -12.457   1.349  1.00 10.00      A   
ATOM   4830  HG  SER A 510       2.692 -11.837   1.005  1.00 10.00      A   
ATOM   4831  C   SER A 510       3.118 -14.641   3.397  1.00 10.00      A   
ATOM   4832  O   SER A 510       2.932 -13.946   4.398  1.00 10.00      A   
ATOM   4833  N   LEU A 511       4.198 -15.377   3.217  1.00 10.00      A   
ATOM   4834  HN  LEU A 511       4.272 -15.918   2.397  1.00 10.00      A   
ATOM   4835  CA  LEU A 511       5.280 -15.419   4.185  1.00 10.00      A   
ATOM   4836  CB  LEU A 511       5.377 -16.824   4.793  1.00 10.00      A   
ATOM   4837  CG  LEU A 511       6.629 -17.140   5.620  1.00 10.00      A   
ATOM   4838  CD1 LEU A 511       6.750 -16.200   6.810  1.00 10.00      A   
ATOM   4839  CD2 LEU A 511       6.617 -18.590   6.081  1.00 10.00      A   
ATOM   4840  C   LEU A 511       6.588 -15.048   3.501  1.00 10.00      A   
ATOM   4841  O   LEU A 511       6.958 -15.649   2.492  1.00 10.00      A   
ATOM   4842  N   TRP A 512       7.263 -14.044   4.038  1.00 10.00      A   
ATOM   4843  HN  TRP A 512       6.901 -13.595   4.833  1.00 10.00      A   
ATOM   4844  CA  TRP A 512       8.524 -13.586   3.483  1.00 10.00      A   
ATOM   4845  CB  TRP A 512       8.450 -12.084   3.172  1.00 10.00      A   
ATOM   4846  CG  TRP A 512       9.782 -11.451   2.895  1.00 10.00      A   
ATOM   4847  CD1 TRP A 512      10.587 -10.813   3.794  1.00 10.00      A   
ATOM   4848  CD2 TRP A 512      10.463 -11.396   1.637  1.00 10.00      A   
ATOM   4849  NE1 TRP A 512      11.730 -10.372   3.174  1.00 10.00      A   
ATOM   4850  HE1 TRP A 512      12.466  -9.888   3.613  1.00 10.00      A   
ATOM   4851  CE2 TRP A 512      11.678 -10.714   1.852  1.00 10.00      A   
ATOM   4852  CE3 TRP A 512      10.168 -11.857   0.351  1.00 10.00      A   
ATOM   4853  CZ2 TRP A 512      12.593 -10.483   0.832  1.00 10.00      A   
ATOM   4854  CZ3 TRP A 512      11.079 -11.626  -0.659  1.00 10.00      A   
ATOM   4855  CH2 TRP A 512      12.277 -10.946  -0.414  1.00 10.00      A   
ATOM   4856  C   TRP A 512       9.680 -13.881   4.432  1.00 10.00      A   
ATOM   4857  O   TRP A 512       9.646 -13.502   5.606  1.00 10.00      A   
ATOM   4858  N   MET A 513      10.695 -14.560   3.919  1.00 10.00      A   
ATOM   4859  HN  MET A 513      10.656 -14.845   2.978  1.00 10.00      A   
ATOM   4860  CA  MET A 513      11.868 -14.896   4.707  1.00 10.00      A   
ATOM   4861  CB  MET A 513      11.967 -16.410   4.906  1.00 10.00      A   
ATOM   4862  CG  MET A 513      10.886 -17.012   5.785  1.00 10.00      A   
ATOM   4863  SD  MET A 513      10.722 -18.791   5.537  1.00 10.00      A   
ATOM   4864  CE  MET A 513      10.011 -19.286   7.103  1.00 10.00      A   
ATOM   4865  C   MET A 513      13.126 -14.396   4.008  1.00 10.00      A   
ATOM   4866  O   MET A 513      13.326 -14.649   2.816  1.00 10.00      A   
ATOM   4867  N   SER A 514      13.961 -13.669   4.737  1.00 10.00      A   
ATOM   4868  HN  SER A 514      13.728 -13.460   5.674  1.00 10.00      A   
ATOM   4869  CA  SER A 514      15.204 -13.151   4.177  1.00 10.00      A   
ATOM   4870  CB  SER A 514      15.082 -11.653   3.909  1.00 10.00      A   
ATOM   4871  OG  SER A 514      14.001 -11.105   4.644  1.00 10.00      A   
ATOM   4872  HG  SER A 514      13.339 -11.790   4.793  1.00 10.00      A   
ATOM   4873  C   SER A 514      16.384 -13.440   5.103  1.00 10.00      A   
ATOM   4874  O   SER A 514      16.332 -13.139   6.300  1.00 10.00      A   
ATOM   4875  N   SER A 515      17.433 -14.043   4.540  1.00 10.00      A   
ATOM   4876  HN  SER A 515      17.397 -14.261   3.582  1.00 10.00      A   
ATOM   4877  CA  SER A 515      18.638 -14.388   5.287  1.00 10.00      A   
ATOM   4878  CB  SER A 515      19.454 -13.134   5.623  1.00 10.00      A   
ATOM   4879  OG  SER A 515      19.613 -12.312   4.474  1.00 10.00      A   
ATOM   4880  HG  SER A 515      20.404 -12.586   3.990  1.00 10.00      A   
ATOM   4881  C   SER A 515      18.311 -15.202   6.542  1.00 10.00      A   
ATOM   4882  O   SER A 515      18.387 -14.702   7.667  1.00 10.00      A   
ATOM   4883  N   CYS A 516      17.907 -16.447   6.334  1.00 10.00      A   
ATOM   4884  HN  CYS A 516      17.848 -16.781   5.415  1.00 10.00      A   
ATOM   4885  CA  CYS A 516      17.560 -17.340   7.432  1.00 10.00      A   
ATOM   4886  CB  CYS A 516      16.041 -17.366   7.643  1.00 10.00      A   
ATOM   4887  SG  CYS A 516      15.307 -15.753   8.006  1.00 10.00      A   
ATOM   4888  HG  CYS A 516      16.082 -14.823   7.462  1.00 10.00      A   
ATOM   4889  C   CYS A 516      18.080 -18.741   7.136  1.00 10.00      A   
ATOM   4890  O   CYS A 516      18.601 -18.991   6.048  1.00 10.00      A   
ATOM   4891  N   SER A 517      17.905 -19.658   8.082  1.00 10.00      A   
ATOM   4892  HN  SER A 517      17.442 -19.411   8.912  1.00 10.00      A   
ATOM   4893  CA  SER A 517      18.378 -21.027   7.915  1.00 10.00      A   
ATOM   4894  CB  SER A 517      18.600 -21.677   9.283  1.00 10.00      A   
ATOM   4895  OG  SER A 517      18.933 -20.699  10.258  1.00 10.00      A   
ATOM   4896  HG  SER A 517      18.153 -20.510  10.790  1.00 10.00      A   
ATOM   4897  C   SER A 517      17.409 -21.866   7.078  1.00 10.00      A   
ATOM   4898  O   SER A 517      17.207 -23.051   7.343  1.00 10.00      A   
ATOM   4899  N   VAL A 518      16.834 -21.253   6.056  1.00 10.00      A   
ATOM   4900  HN  VAL A 518      17.065 -20.317   5.867  1.00 10.00      A   
ATOM   4901  CA  VAL A 518      15.895 -21.943   5.188  1.00 10.00      A   
ATOM   4902  CB  VAL A 518      14.867 -20.974   4.562  1.00 10.00      A   
ATOM   4903  CG1 VAL A 518      13.778 -21.745   3.831  1.00 10.00      A   
ATOM   4904  CG2 VAL A 518      14.259 -20.072   5.625  1.00 10.00      A   
ATOM   4905  C   VAL A 518      16.658 -22.667   4.088  1.00 10.00      A   
ATOM   4906  O   VAL A 518      17.107 -22.054   3.116  1.00 10.00      A   
ATOM   4907  N   SER A 519      16.838 -23.964   4.275  1.00 10.00      A   
ATOM   4908  HN  SER A 519      16.486 -24.384   5.090  1.00 10.00      A   
ATOM   4909  CA  SER A 519      17.552 -24.793   3.321  1.00 10.00      A   
ATOM   4910  CB  SER A 519      17.808 -26.163   3.946  1.00 10.00      A   
ATOM   4911  OG  SER A 519      17.277 -26.214   5.261  1.00 10.00      A   
ATOM   4912  HG  SER A 519      17.186 -27.132   5.537  1.00 10.00      A   
ATOM   4913  C   SER A 519      16.767 -24.942   2.018  1.00 10.00      A   
ATOM   4914  O   SER A 519      15.529 -24.949   2.014  1.00 10.00      A   
ATOM   4915  N   PHE A 520      17.496 -25.057   0.913  1.00 10.00      A   
ATOM   4916  HN  PHE A 520      18.475 -25.016   0.984  1.00 10.00      A   
ATOM   4917  CA  PHE A 520      16.889 -25.215  -0.405  1.00 10.00      A   
ATOM   4918  CB  PHE A 520      17.968 -25.169  -1.494  1.00 10.00      A   
ATOM   4919  CG  PHE A 520      17.473 -25.501  -2.873  1.00 10.00      A   
ATOM   4920  CD1 PHE A 520      16.523 -24.709  -3.497  1.00 10.00      A   
ATOM   4921  CD2 PHE A 520      17.962 -26.605  -3.547  1.00 10.00      A   
ATOM   4922  CE1 PHE A 520      16.067 -25.011  -4.764  1.00 10.00      A   
ATOM   4923  CE2 PHE A 520      17.510 -26.913  -4.814  1.00 10.00      A   
ATOM   4924  CZ  PHE A 520      16.561 -26.116  -5.423  1.00 10.00      A   
ATOM   4925  C   PHE A 520      16.087 -26.512  -0.496  1.00 10.00      A   
ATOM   4926  O   PHE A 520      15.019 -26.551  -1.108  1.00 10.00      A   
ATOM   4927  N   GLY A 521      16.596 -27.563   0.138  1.00 10.00      A   
ATOM   4928  HN  GLY A 521      17.444 -27.465   0.627  1.00 10.00      A   
ATOM   4929  CA  GLY A 521      15.919 -28.846   0.114  1.00 10.00      A   
ATOM   4930  C   GLY A 521      14.530 -28.782   0.716  1.00 10.00      A   
ATOM   4931  O   GLY A 521      13.608 -29.439   0.238  1.00 10.00      A   
ATOM   4932  N   ALA A 522      14.377 -27.971   1.754  1.00 10.00      A   
ATOM   4933  HN  ALA A 522      15.146 -27.457   2.076  1.00 10.00      A   
ATOM   4934  CA  ALA A 522      13.093 -27.820   2.421  1.00 10.00      A   
ATOM   4935  CB  ALA A 522      13.270 -27.081   3.733  1.00 10.00      A   
ATOM   4936  C   ALA A 522      12.108 -27.084   1.524  1.00 10.00      A   
ATOM   4937  O   ALA A 522      10.912 -27.370   1.527  1.00 10.00      A   
ATOM   4938  N   CYS A 523      12.626 -26.147   0.743  1.00 10.00      A   
ATOM   4939  HN  CYS A 523      13.592 -25.984   0.774  1.00 10.00      A   
ATOM   4940  CA  CYS A 523      11.802 -25.360  -0.164  1.00 10.00      A   
ATOM   4941  CB  CYS A 523      12.627 -24.238  -0.795  1.00 10.00      A   
ATOM   4942  SG  CYS A 523      13.378 -23.118   0.412  1.00 10.00      A   
ATOM   4943  HG  CYS A 523      14.208 -23.827   1.170  1.00 10.00      A   
ATOM   4944  C   CYS A 523      11.170 -26.241  -1.235  1.00 10.00      A   
ATOM   4945  O   CYS A 523      10.013 -26.047  -1.614  1.00 10.00      A   
ATOM   4946  N   LYS A 524      11.931 -27.217  -1.716  1.00 10.00      A   
ATOM   4947  HN  LYS A 524      12.851 -27.317  -1.387  1.00 10.00      A   
ATOM   4948  CA  LYS A 524      11.430 -28.138  -2.729  1.00 10.00      A   
ATOM   4949  CB  LYS A 524      12.555 -29.017  -3.285  1.00 10.00      A   
ATOM   4950  CG  LYS A 524      13.600 -28.274  -4.100  1.00 10.00      A   
ATOM   4951  CD  LYS A 524      14.413 -29.224  -4.969  1.00 10.00      A   
ATOM   4952  CE  LYS A 524      15.253 -30.176  -4.130  1.00 10.00      A   
ATOM   4953  NZ  LYS A 524      16.068 -31.091  -4.974  1.00 10.00      A   
ATOM   4954  HZ1 LYS A 524      15.458 -31.800  -5.432  1.00 10.00      A   
ATOM   4955  HZ2 LYS A 524      16.778 -31.589  -4.387  1.00 10.00      A   
ATOM   4956  HZ3 LYS A 524      16.565 -30.552  -5.710  1.00 10.00      A   
ATOM   4957  C   LYS A 524      10.336 -29.017  -2.134  1.00 10.00      A   
ATOM   4958  O   LYS A 524       9.297 -29.251  -2.757  1.00 10.00      A   
ATOM   4959  N   LEU A 525      10.573 -29.480  -0.913  1.00 10.00      A   
ATOM   4960  HN  LEU A 525      11.417 -29.244  -0.467  1.00 10.00      A   
ATOM   4961  CA  LEU A 525       9.624 -30.332  -0.218  1.00 10.00      A   
ATOM   4962  CB  LEU A 525      10.230 -30.855   1.085  1.00 10.00      A   
ATOM   4963  CG  LEU A 525       9.414 -31.918   1.826  1.00 10.00      A   
ATOM   4964  CD1 LEU A 525       9.203 -33.142   0.945  1.00 10.00      A   
ATOM   4965  CD2 LEU A 525      10.085 -32.301   3.137  1.00 10.00      A   
ATOM   4966  C   LEU A 525       8.323 -29.589   0.065  1.00 10.00      A   
ATOM   4967  O   LEU A 525       7.240 -30.144  -0.101  1.00 10.00      A   
ATOM   4968  N   LEU A 526       8.437 -28.333   0.484  1.00 10.00      A   
ATOM   4969  HN  LEU A 526       9.331 -27.948   0.604  1.00 10.00      A   
ATOM   4970  CA  LEU A 526       7.268 -27.516   0.777  1.00 10.00      A   
ATOM   4971  CB  LEU A 526       7.687 -26.166   1.363  1.00 10.00      A   
ATOM   4972  CG  LEU A 526       6.560 -25.274   1.890  1.00 10.00      A   
ATOM   4973  CD1 LEU A 526       5.777 -25.980   2.985  1.00 10.00      A   
ATOM   4974  CD2 LEU A 526       7.119 -23.960   2.402  1.00 10.00      A   
ATOM   4975  C   LEU A 526       6.428 -27.312  -0.478  1.00 10.00      A   
ATOM   4976  O   LEU A 526       5.203 -27.408  -0.441  1.00 10.00      A   
ATOM   4977  N   GLY A 527       7.099 -27.045  -1.595  1.00 10.00      A   
ATOM   4978  HN  GLY A 527       8.076 -26.968  -1.561  1.00 10.00      A   
ATOM   4979  CA  GLY A 527       6.403 -26.842  -2.855  1.00 10.00      A   
ATOM   4980  C   GLY A 527       5.686 -28.092  -3.328  1.00 10.00      A   
ATOM   4981  O   GLY A 527       4.627 -28.014  -3.955  1.00 10.00      A   
ATOM   4982  N   GLN A 528       6.269 -29.248  -3.031  1.00 10.00      A   
ATOM   4983  HN  GLN A 528       7.126 -29.239  -2.552  1.00 10.00      A   
ATOM   4984  CA  GLN A 528       5.683 -30.527  -3.407  1.00 10.00      A   
ATOM   4985  CB  GLN A 528       6.746 -31.626  -3.362  1.00 10.00      A   
ATOM   4986  CG  GLN A 528       7.483 -31.831  -4.672  1.00 10.00      A   
ATOM   4987  CD  GLN A 528       6.641 -32.555  -5.701  1.00 10.00      A   
ATOM   4988  OE1 GLN A 528       5.787 -33.377  -5.360  1.00 10.00      A   
ATOM   4989  NE2 GLN A 528       6.866 -32.243  -6.964  1.00 10.00      A   
ATOM   4990 HE21 GLN A 528       7.547 -31.564  -7.160  1.00 10.00      A   
ATOM   4991 HE22 GLN A 528       6.350 -32.707  -7.658  1.00 10.00      A   
ATOM   4992  C   GLN A 528       4.532 -30.881  -2.470  1.00 10.00      A   
ATOM   4993  O   GLN A 528       3.509 -31.418  -2.893  1.00 10.00      A   
ATOM   4994  N   LYS A 529       4.707 -30.567  -1.195  1.00 10.00      A   
ATOM   4995  HN  LYS A 529       5.544 -30.133  -0.921  1.00 10.00      A   
ATOM   4996  CA  LYS A 529       3.699 -30.850  -0.185  1.00 10.00      A   
ATOM   4997  CB  LYS A 529       4.299 -30.665   1.210  1.00 10.00      A   
ATOM   4998  CG  LYS A 529       3.364 -31.004   2.362  1.00 10.00      A   
ATOM   4999  CD  LYS A 529       4.051 -30.759   3.696  1.00 10.00      A   
ATOM   5000  CE  LYS A 529       3.058 -30.735   4.846  1.00 10.00      A   
ATOM   5001  NZ  LYS A 529       2.585 -32.092   5.217  1.00 10.00      A   
ATOM   5002  HZ1 LYS A 529       3.355 -32.627   5.669  1.00 10.00      A   
ATOM   5003  HZ2 LYS A 529       2.271 -32.607   4.372  1.00 10.00      A   
ATOM   5004  HZ3 LYS A 529       1.787 -32.026   5.881  1.00 10.00      A   
ATOM   5005  C   LYS A 529       2.484 -29.941  -0.364  1.00 10.00      A   
ATOM   5006  O   LYS A 529       1.341 -30.374  -0.212  1.00 10.00      A   
ATOM   5007  N   MET A 530       2.735 -28.684  -0.700  1.00 10.00      A   
ATOM   5008  HN  MET A 530       3.669 -28.396  -0.824  1.00 10.00      A   
ATOM   5009  CA  MET A 530       1.660 -27.715  -0.895  1.00 10.00      A   
ATOM   5010  CB  MET A 530       1.827 -26.532   0.065  1.00 10.00      A   
ATOM   5011  CG  MET A 530       1.865 -26.913   1.536  1.00 10.00      A   
ATOM   5012  SD  MET A 530       0.260 -27.430   2.176  1.00 10.00      A   
ATOM   5013  CE  MET A 530      -0.658 -25.895   2.094  1.00 10.00      A   
ATOM   5014  C   MET A 530       1.635 -27.215  -2.336  1.00 10.00      A   
ATOM   5015  O   MET A 530       2.296 -26.231  -2.671  1.00 10.00      A   
ATOM   5016  N   PRO A 531       0.867 -27.888  -3.213  1.00 10.00      A   
ATOM   5017  CA  PRO A 531       0.764 -27.511  -4.632  1.00 10.00      A   
ATOM   5018  CB  PRO A 531      -0.026 -28.665  -5.251  1.00 10.00      A   
ATOM   5019  CG  PRO A 531      -0.811 -29.235  -4.120  1.00 10.00      A   
ATOM   5020  CD  PRO A 531       0.048 -29.072  -2.897  1.00 10.00      A   
ATOM   5021  C   PRO A 531       0.017 -26.194  -4.835  1.00 10.00      A   
ATOM   5022  O   PRO A 531       0.150 -25.543  -5.875  1.00 10.00      A   
ATOM   5023  N   LYS A 532      -0.767 -25.806  -3.839  1.00 10.00      A   
ATOM   5024  HN  LYS A 532      -0.835 -26.369  -3.040  1.00 10.00      A   
ATOM   5025  CA  LYS A 532      -1.531 -24.568  -3.908  1.00 10.00      A   
ATOM   5026  CB  LYS A 532      -2.777 -24.657  -3.024  1.00 10.00      A   
ATOM   5027  CG  LYS A 532      -3.735 -25.785  -3.373  1.00 10.00      A   
ATOM   5028  CD  LYS A 532      -5.088 -25.568  -2.712  1.00 10.00      A   
ATOM   5029  CE  LYS A 532      -5.670 -26.868  -2.179  1.00 10.00      A   
ATOM   5030  NZ  LYS A 532      -4.884 -27.406  -1.035  1.00 10.00      A   
ATOM   5031  HZ1 LYS A 532      -5.485 -28.017  -0.443  1.00 10.00      A   
ATOM   5032  HZ2 LYS A 532      -4.513 -26.624  -0.444  1.00 10.00      A   
ATOM   5033  HZ3 LYS A 532      -4.084 -27.966  -1.388  1.00 10.00      A   
ATOM   5034  C   LYS A 532      -0.676 -23.380  -3.475  1.00 10.00      A   
ATOM   5035  O   LYS A 532      -1.072 -22.221  -3.619  1.00 10.00      A   
ATOM   5036  N   LEU A 533       0.503 -23.678  -2.958  1.00 10.00      A   
ATOM   5037  HN  LEU A 533       0.777 -24.618  -2.902  1.00 10.00      A   
ATOM   5038  CA  LEU A 533       1.414 -22.649  -2.493  1.00 10.00      A   
ATOM   5039  CB  LEU A 533       1.935 -22.975  -1.094  1.00 10.00      A   
ATOM   5040  CG  LEU A 533       1.258 -22.259   0.076  1.00 10.00      A   
ATOM   5041  CD1 LEU A 533      -0.238 -22.528   0.088  1.00 10.00      A   
ATOM   5042  CD2 LEU A 533       1.889 -22.685   1.390  1.00 10.00      A   
ATOM   5043  C   LEU A 533       2.576 -22.467  -3.455  1.00 10.00      A   
ATOM   5044  O   LEU A 533       3.088 -23.432  -4.022  1.00 10.00      A   
ATOM   5045  N   ASN A 534       2.974 -21.222  -3.643  1.00 10.00      A   
ATOM   5046  HN  ASN A 534       2.510 -20.496  -3.163  1.00 10.00      A   
ATOM   5047  CA  ASN A 534       4.075 -20.883  -4.529  1.00 10.00      A   
ATOM   5048  CB  ASN A 534       3.693 -19.692  -5.415  1.00 10.00      A   
ATOM   5049  CG  ASN A 534       3.212 -20.095  -6.794  1.00 10.00      A   
ATOM   5050  OD1 ASN A 534       2.987 -21.272  -7.075  1.00 10.00      A   
ATOM   5051  ND2 ASN A 534       3.048 -19.116  -7.668  1.00 10.00      A   
ATOM   5052 HD21 ASN A 534       3.246 -18.196  -7.382  1.00 10.00      A   
ATOM   5053 HD22 ASN A 534       2.714 -19.346  -8.562  1.00 10.00      A   
ATOM   5054  C   ASN A 534       5.310 -20.535  -3.711  1.00 10.00      A   
ATOM   5055  O   ASN A 534       5.337 -19.516  -3.017  1.00 10.00      A   
ATOM   5056  N   VAL A 535       6.310 -21.397  -3.767  1.00 10.00      A   
ATOM   5057  HN  VAL A 535       6.219 -22.199  -4.322  1.00 10.00      A   
ATOM   5058  CA  VAL A 535       7.552 -21.176  -3.044  1.00 10.00      A   
ATOM   5059  CB  VAL A 535       8.090 -22.478  -2.419  1.00 10.00      A   
ATOM   5060  CG1 VAL A 535       9.312 -22.198  -1.555  1.00 10.00      A   
ATOM   5061  CG2 VAL A 535       7.009 -23.185  -1.614  1.00 10.00      A   
ATOM   5062  C   VAL A 535       8.589 -20.615  -4.004  1.00 10.00      A   
ATOM   5063  O   VAL A 535       9.267 -21.366  -4.712  1.00 10.00      A   
ATOM   5064  N   GLU A 536       8.689 -19.298  -4.042  1.00 10.00      A   
ATOM   5065  HN  GLU A 536       8.116 -18.757  -3.449  1.00 10.00      A   
ATOM   5066  CA  GLU A 536       9.627 -18.630  -4.929  1.00 10.00      A   
ATOM   5067  CB  GLU A 536       9.099 -17.253  -5.334  1.00 10.00      A   
ATOM   5068  CG  GLU A 536       7.846 -17.304  -6.194  1.00 10.00      A   
ATOM   5069  CD  GLU A 536       7.599 -16.015  -6.952  1.00 10.00      A   
ATOM   5070  OE1 GLU A 536       8.406 -15.072  -6.819  1.00 10.00      A   
ATOM   5071  OE2 GLU A 536       6.592 -15.940  -7.689  1.00 10.00      A   
ATOM   5072  C   GLU A 536      11.013 -18.506  -4.306  1.00 10.00      A   
ATOM   5073  O   GLU A 536      11.205 -17.785  -3.318  1.00 10.00      A   
ATOM   5074  N   VAL A 537      11.968 -19.230  -4.878  1.00 10.00      A   
ATOM   5075  HN  VAL A 537      11.740 -19.803  -5.643  1.00 10.00      A   
ATOM   5076  CA  VAL A 537      13.343 -19.193  -4.412  1.00 10.00      A   
ATOM   5077  CB  VAL A 537      14.108 -20.480  -4.802  1.00 10.00      A   
ATOM   5078  CG1 VAL A 537      15.559 -20.408  -4.353  1.00 10.00      A   
ATOM   5079  CG2 VAL A 537      13.428 -21.709  -4.220  1.00 10.00      A   
ATOM   5080  C   VAL A 537      14.037 -17.985  -5.032  1.00 10.00      A   
ATOM   5081  O   VAL A 537      14.311 -17.965  -6.231  1.00 10.00      A   
ATOM   5082  N   ILE A 538      14.284 -16.969  -4.221  1.00 10.00      A   
ATOM   5083  HN  ILE A 538      14.038 -17.042  -3.275  1.00 10.00      A   
ATOM   5084  CA  ILE A 538      14.927 -15.750  -4.697  1.00 10.00      A   
ATOM   5085  CB  ILE A 538      14.217 -14.487  -4.159  1.00 10.00      A   
ATOM   5086  CG1 ILE A 538      12.703 -14.611  -4.352  1.00 10.00      A   
ATOM   5087  CG2 ILE A 538      14.743 -13.243  -4.863  1.00 10.00      A   
ATOM   5088  CD1 ILE A 538      11.897 -13.549  -3.643  1.00 10.00      A   
ATOM   5089  C   ILE A 538      16.399 -15.721  -4.299  1.00 10.00      A   
ATOM   5090  O   ILE A 538      16.756 -15.261  -3.209  1.00 10.00      A   
ATOM   5091  N   ASP A 539      17.245 -16.214  -5.187  1.00 10.00      A   
ATOM   5092  HN  ASP A 539      16.900 -16.547  -6.046  1.00 10.00      A   
ATOM   5093  CA  ASP A 539      18.676 -16.262  -4.936  1.00 10.00      A   
ATOM   5094  CB  ASP A 539      19.115 -17.707  -4.692  1.00 10.00      A   
ATOM   5095  CG  ASP A 539      20.295 -17.809  -3.747  1.00 10.00      A   
ATOM   5096  OD1 ASP A 539      20.072 -17.961  -2.528  1.00 10.00      A   
ATOM   5097  OD2 ASP A 539      21.452 -17.764  -4.221  1.00 10.00      A   
ATOM   5098  C   ASP A 539      19.433 -15.675  -6.121  1.00 10.00      A   
ATOM   5099  O   ASP A 539      19.250 -16.108  -7.262  1.00 10.00      A   
ATOM   5100  N   GLU A 540      20.273 -14.687  -5.853  1.00 10.00      A   
ATOM   5101  HN  GLU A 540      20.382 -14.386  -4.919  1.00 10.00      A   
ATOM   5102  CA  GLU A 540      21.046 -14.037  -6.901  1.00 10.00      A   
ATOM   5103  CB  GLU A 540      21.256 -12.559  -6.575  1.00 10.00      A   
ATOM   5104  CG  GLU A 540      19.982 -11.789  -6.273  1.00 10.00      A   
ATOM   5105  CD  GLU A 540      20.249 -10.312  -6.087  1.00 10.00      A   
ATOM   5106  OE1 GLU A 540      20.457  -9.877  -4.934  1.00 10.00      A   
ATOM   5107  OE2 GLU A 540      20.266  -9.579  -7.096  1.00 10.00      A   
ATOM   5108  C   GLU A 540      22.397 -14.711  -7.079  1.00 10.00      A   
ATOM   5109  O   GLU A 540      23.149 -14.384  -7.997  1.00 10.00      A   
ATOM   5110  N   ARG A 541      22.699 -15.662  -6.209  1.00 10.00      A   
ATOM   5111  HN  ARG A 541      22.042 -15.911  -5.520  1.00 10.00      A   
ATOM   5112  CA  ARG A 541      23.969 -16.367  -6.266  1.00 10.00      A   
ATOM   5113  CB  ARG A 541      24.407 -16.785  -4.868  1.00 10.00      A   
ATOM   5114  CG  ARG A 541      24.761 -15.622  -3.955  1.00 10.00      A   
ATOM   5115  CD  ARG A 541      24.836 -16.059  -2.503  1.00 10.00      A   
ATOM   5116  NE  ARG A 541      25.691 -17.228  -2.320  1.00 10.00      A   
ATOM   5117  HE  ARG A 541      26.326 -17.449  -3.051  1.00 10.00      A   
ATOM   5118  CZ  ARG A 541      25.668 -18.006  -1.242  1.00 10.00      A   
ATOM   5119  NH1 ARG A 541      24.830 -17.745  -0.241  1.00 10.00      A   
ATOM   5120 HH11 ARG A 541      24.182 -16.929  -0.293  1.00 10.00      A   
ATOM   5121 HH12 ARG A 541      24.820 -18.358   0.606  1.00 10.00      A   
ATOM   5122  NH2 ARG A 541      26.487 -19.046  -1.164  1.00 10.00      A   
ATOM   5123 HH21 ARG A 541      26.477 -19.660  -0.320  1.00 10.00      A   
ATOM   5124 HH22 ARG A 541      27.150 -19.250  -1.950  1.00 10.00      A   
ATOM   5125  C   ARG A 541      23.876 -17.581  -7.183  1.00 10.00      A   
ATOM   5126  O   ARG A 541      24.136 -18.717  -6.771  1.00 10.00      A   
ATOM   5127  N   GLY A 542      23.493 -17.330  -8.426  1.00 10.00      A   
ATOM   5128  HN  GLY A 542      23.283 -16.406  -8.684  1.00 10.00      A   
ATOM   5129  CA  GLY A 542      23.363 -18.395  -9.394  1.00 10.00      A   
ATOM   5130  C   GLY A 542      22.131 -19.231  -9.143  1.00 10.00      A   
ATOM   5131  O   GLY A 542      21.136 -18.739  -8.615  1.00 10.00      A   
ATOM   5132  N   ALA A 543      22.193 -20.488  -9.530  1.00 10.00      A   
ATOM   5133  HN  ALA A 543      23.013 -20.815  -9.958  1.00 10.00      A   
ATOM   5134  CA  ALA A 543      21.081 -21.397  -9.337  1.00 10.00      A   
ATOM   5135  CB  ALA A 543      20.919 -22.301 -10.548  1.00 10.00      A   
ATOM   5136  C   ALA A 543      21.291 -22.223  -8.073  1.00 10.00      A   
ATOM   5137  O   ALA A 543      22.369 -22.780  -7.857  1.00 10.00      A   
ATOM   5138  N   PRO A 544      20.259 -22.315  -7.219  1.00 10.00      A   
ATOM   5139  CA  PRO A 544      20.320 -23.079  -5.967  1.00 10.00      A   
ATOM   5140  CB  PRO A 544      18.953 -22.835  -5.321  1.00 10.00      A   
ATOM   5141  CG  PRO A 544      18.415 -21.624  -6.003  1.00 10.00      A   
ATOM   5142  CD  PRO A 544      18.949 -21.669  -7.400  1.00 10.00      A   
ATOM   5143  C   PRO A 544      20.525 -24.570  -6.222  1.00 10.00      A   
ATOM   5144  O   PRO A 544      20.789 -25.343  -5.303  1.00 10.00      A   
ATOM   5145  N   ASP A 545      20.396 -24.965  -7.480  1.00 10.00      A   
ATOM   5146  HN  ASP A 545      20.149 -24.302  -8.163  1.00 10.00      A   
ATOM   5147  CA  ASP A 545      20.586 -26.354  -7.878  1.00 10.00      A   
ATOM   5148  CB  ASP A 545      20.099 -26.577  -9.312  1.00 10.00      A   
ATOM   5149  CG  ASP A 545      18.662 -26.152  -9.534  1.00 10.00      A   
ATOM   5150  OD1 ASP A 545      17.755 -27.007  -9.425  1.00 10.00      A   
ATOM   5151  OD2 ASP A 545      18.434 -24.961  -9.833  1.00 10.00      A   
ATOM   5152  C   ASP A 545      22.060 -26.733  -7.784  1.00 10.00      A   
ATOM   5153  O   ASP A 545      22.406 -27.913  -7.705  1.00 10.00      A   
ATOM   5154  N   SER A 546      22.928 -25.726  -7.796  1.00 10.00      A   
ATOM   5155  HN  SER A 546      22.593 -24.806  -7.862  1.00 10.00      A   
ATOM   5156  CA  SER A 546      24.361 -25.952  -7.713  1.00 10.00      A   
ATOM   5157  CB  SER A 546      25.119 -24.755  -8.284  1.00 10.00      A   
ATOM   5158  OG  SER A 546      24.695 -24.479  -9.609  1.00 10.00      A   
ATOM   5159  HG  SER A 546      23.768 -24.732  -9.707  1.00 10.00      A   
ATOM   5160  C   SER A 546      24.794 -26.230  -6.279  1.00 10.00      A   
ATOM   5161  O   SER A 546      25.621 -27.110  -6.030  1.00 10.00      A   
ATOM   5162  N   ARG A 547      24.229 -25.484  -5.336  1.00 10.00      A   
ATOM   5163  HN  ARG A 547      23.564 -24.809  -5.592  1.00 10.00      A   
ATOM   5164  CA  ARG A 547      24.558 -25.663  -3.927  1.00 10.00      A   
ATOM   5165  CB  ARG A 547      24.296 -24.375  -3.141  1.00 10.00      A   
ATOM   5166  CG  ARG A 547      25.232 -23.233  -3.500  1.00 10.00      A   
ATOM   5167  CD  ARG A 547      25.225 -22.150  -2.431  1.00 10.00      A
[truncated: 216,683 more chars]
