# Supplementary material for: Flexibility of intrinsically disordered degrons in AUX/IAA proteins reinforces auxin co-receptor assemblies
Source: Nat Commun. 2020 May 8;11:2277. doi: 10.1038/s41467-020-16147-2 (PMC7210949; doi:10.1038/s41467-020-16147-2)
Supplement: Supplementary file 9 — Supplementary Data 6 [file 41467_2020_16147_MOESM9_ESM.gz › haddock_files/IAA12/No_disorder_restraint/cluster8_4.pdb]

REMARK FILENAME="complex_40w.pdb0"
REMARK ===============================================================
REMARK HADDOCK run for complex
REMARK initial structure: complex_40.pdb
REMARK final NOE weights: unambig 50 amb: 50
REMARK ===============================================================
REMARK            total,bonds,angles,improper,dihe,vdw,elec,air,cdih,coup,rdcs,vean,dani,xpcs,rg
REMARK energies: -356.031, 0, 0, 0, 0, -25.716, -332.771, 2.45597, 0, 0, 0, 0, 0, 0, 0
REMARK ===============================================================
REMARK            bonds,angles,impropers,dihe,air,cdih,coup,rdcs,vean,dani,xpcs
REMARK rms-dev.: 0,0,0,0,4.725144E-02,0,0, 0, 0, 0, 0
REMARK ===============================================================
REMARK               air,cdih,coup,rdcs,vean,dani,xpcs
REMARK               >0.3,>5,>1,>0,>5,>0.2,>0.2
REMARK violations.: 0, 0, 0, 0, 0, 0, 0
REMARK ===============================================================
REMARK                        CVpartition#,violations,rms
REMARK AIRs cross-validation: 2, 0, NaN
REMARK ===============================================================
REMARK NCS energy: 0
REMARK ===============================================================
REMARK Symmetry energy: 0
REMARK ===============================================================
REMARK Desolvation energy: 62.0493
REMARK Internal energy free molecules: -22252.4
REMARK Internal energy complex: -33534.4
REMARK Binding energy: -11578.5
REMARK ===============================================================
REMARK buried surface area: 1045.52
REMARK ===============================================================
REMARK water - chain1: 0 0 0
REMARK water - chain2: 0 0 0
REMARK water - chain3: 0 0 0
REMARK water - chain4: 0 0 0
REMARK water - chain5: 0 0 0
REMARK water - chain6: 0 0 0
REMARK ===============================================================
REMARK water - water: 0 0 0
REMARK ===============================================================
REMARK DATE:14-Feb-2019  04:53:08       created by user: enmr022
REMARK VERSION:1.3U
ATOM      1  N   PHE A   9     -36.836 -15.199  -6.014  1.00 10.00      A   
ATOM      2  HN  PHE A   9     -36.504 -15.631  -6.834  1.00 10.00      A   
ATOM      3  CA  PHE A   9     -37.140 -13.772  -6.045  1.00 10.00      A   
ATOM      4  CB  PHE A   9     -36.495 -13.065  -4.851  1.00 10.00      A   
ATOM      5  CG  PHE A   9     -37.112 -13.435  -3.530  1.00 10.00      A   
ATOM      6  CD1 PHE A   9     -36.356 -14.050  -2.545  1.00 10.00      A   
ATOM      7  CD2 PHE A   9     -38.448 -13.170  -3.273  1.00 10.00      A   
ATOM      8  CE1 PHE A   9     -36.921 -14.394  -1.332  1.00 10.00      A   
ATOM      9  CE2 PHE A   9     -39.019 -13.512  -2.061  1.00 10.00      A   
ATOM     10  CZ  PHE A   9     -38.253 -14.124  -1.090  1.00 10.00      A   
ATOM     11  C   PHE A   9     -36.669 -13.151  -7.360  1.00 10.00      A   
ATOM     12  O   PHE A   9     -35.738 -13.662  -7.987  1.00 10.00      A   
ATOM     13  N   PRO A  10     -37.325 -12.063  -7.808  1.00 10.00      A   
ATOM     14  CA  PRO A  10     -36.977 -11.373  -9.058  1.00 10.00      A   
ATOM     15  CB  PRO A  10     -37.863 -10.127  -9.040  1.00 10.00      A   
ATOM     16  CG  PRO A  10     -39.026 -10.520  -8.200  1.00 10.00      A   
ATOM     17  CD  PRO A  10     -38.474 -11.428  -7.137  1.00 10.00      A   
ATOM     18  C   PRO A  10     -35.501 -10.976  -9.127  1.00 10.00      A   
ATOM     19  O   PRO A  10     -34.937 -10.441  -8.168  1.00 10.00      A   
ATOM     20  N   GLU A  11     -34.900 -11.228 -10.281  1.00 10.00      A   
ATOM     21  HN  GLU A  11     -35.428 -11.627 -11.011  1.00 10.00      A   
ATOM     22  CA  GLU A  11     -33.490 -10.932 -10.517  1.00 10.00      A   
ATOM     23  CB  GLU A  11     -33.101 -11.363 -11.931  1.00 10.00      A   
ATOM     24  CG  GLU A  11     -33.746 -12.657 -12.408  1.00 10.00      A   
ATOM     25  CD  GLU A  11     -33.112 -13.892 -11.803  1.00 10.00      A   
ATOM     26  OE1 GLU A  11     -31.946 -14.187 -12.135  1.00 10.00      A   
ATOM     27  OE2 GLU A  11     -33.784 -14.580 -11.006  1.00 10.00      A   
ATOM     28  C   GLU A  11     -33.197  -9.443 -10.348  1.00 10.00      A   
ATOM     29  O   GLU A  11     -32.202  -9.063  -9.721  1.00 10.00      A   
ATOM     30  N   GLU A  12     -34.077  -8.608 -10.898  1.00 10.00      A   
ATOM     31  HN  GLU A  12     -34.850  -8.980 -11.375  1.00 10.00      A   
ATOM     32  CA  GLU A  12     -33.927  -7.159 -10.824  1.00 10.00      A   
ATOM     33  CB  GLU A  12     -35.035  -6.460 -11.618  1.00 10.00      A   
ATOM     34  CG  GLU A  12     -36.438  -6.927 -11.261  1.00 10.00      A   
ATOM     35  CD  GLU A  12     -37.502  -6.424 -12.217  1.00 10.00      A   
ATOM     36  OE1 GLU A  12     -37.216  -5.519 -13.024  1.00 10.00      A   
ATOM     37  OE2 GLU A  12     -38.642  -6.933 -12.155  1.00 10.00      A   
ATOM     38  C   GLU A  12     -33.899  -6.662  -9.380  1.00 10.00      A   
ATOM     39  O   GLU A  12     -33.202  -5.696  -9.059  1.00 10.00      A   
ATOM     40  N   VAL A  13     -34.652  -7.337  -8.513  1.00 10.00      A   
ATOM     41  HN  VAL A  13     -35.174  -8.102  -8.834  1.00 10.00      A   
ATOM     42  CA  VAL A  13     -34.722  -6.974  -7.102  1.00 10.00      A   
ATOM     43  CB  VAL A  13     -35.887  -7.699  -6.396  1.00 10.00      A   
ATOM     44  CG1 VAL A  13     -35.830  -7.471  -4.894  1.00 10.00      A   
ATOM     45  CG2 VAL A  13     -37.221  -7.229  -6.953  1.00 10.00      A   
ATOM     46  C   VAL A  13     -33.416  -7.319  -6.394  1.00 10.00      A   
ATOM     47  O   VAL A  13     -32.855  -6.495  -5.667  1.00 10.00      A   
ATOM     48  N   LEU A  14     -32.935  -8.535  -6.633  1.00 10.00      A   
ATOM     49  HN  LEU A  14     -33.426  -9.129  -7.242  1.00 10.00      A   
ATOM     50  CA  LEU A  14     -31.703  -9.019  -6.020  1.00 10.00      A   
ATOM     51  CB  LEU A  14     -31.446 -10.476  -6.413  1.00 10.00      A   
ATOM     52  CG  LEU A  14     -32.567 -11.463  -6.063  1.00 10.00      A   
ATOM     53  CD1 LEU A  14     -32.234 -12.861  -6.558  1.00 10.00      A   
ATOM     54  CD2 LEU A  14     -32.831 -11.471  -4.565  1.00 10.00      A   
ATOM     55  C   LEU A  14     -30.513  -8.131  -6.370  1.00 10.00      A   
ATOM     56  O   LEU A  14     -29.688  -7.819  -5.509  1.00 10.00      A   
ATOM     57  N   GLU A  15     -30.444  -7.690  -7.623  1.00 10.00      A   
ATOM     58  HN  GLU A  15     -31.145  -7.944  -8.263  1.00 10.00      A   
ATOM     59  CA  GLU A  15     -29.349  -6.834  -8.062  1.00 10.00      A   
ATOM     60  CB  GLU A  15     -29.367  -6.627  -9.575  1.00 10.00      A   
ATOM     61  CG  GLU A  15     -28.020  -6.211 -10.137  1.00 10.00      A   
ATOM     62  CD  GLU A  15     -28.128  -5.501 -11.466  1.00 10.00      A   
ATOM     63  OE1 GLU A  15     -27.980  -6.165 -12.513  1.00 10.00      A   
ATOM     64  OE2 GLU A  15     -28.347  -4.270 -11.473  1.00 10.00      A   
ATOM     65  C   GLU A  15     -29.391  -5.488  -7.347  1.00 10.00      A   
ATOM     66  O   GLU A  15     -28.354  -4.873  -7.094  1.00 10.00      A   
ATOM     67  N   HIS A  16     -30.594  -5.034  -7.017  1.00 10.00      A   
ATOM     68  HN  HIS A  16     -31.387  -5.567  -7.240  1.00 10.00      A   
ATOM     69  CA  HIS A  16     -30.761  -3.766  -6.319  1.00 10.00      A   
ATOM     70  CB  HIS A  16     -32.240  -3.364  -6.291  1.00 10.00      A   
ATOM     71  CG  HIS A  16     -32.486  -1.912  -6.005  1.00 10.00      A   
ATOM     72  ND1 HIS A  16     -32.833  -1.033  -7.006  1.00 10.00      A   
ATOM     73  CD2 HIS A  16     -32.443  -1.247  -4.826  1.00 10.00      A   
ATOM     74  CE1 HIS A  16     -32.996   0.139  -6.418  1.00 10.00      A   
ATOM     75  NE2 HIS A  16     -32.767   0.055  -5.102  1.00 10.00      A   
ATOM     76  HE2 HIS A  16     -32.816   0.801  -4.448  1.00 10.00      A   
ATOM     77  C   HIS A  16     -30.221  -3.901  -4.900  1.00 10.00      A   
ATOM     78  O   HIS A  16     -29.576  -2.997  -4.380  1.00 10.00      A   
ATOM     79  N   VAL A  17     -30.472  -5.054  -4.291  1.00 10.00      A   
ATOM     80  HN  VAL A  17     -30.989  -5.740  -4.767  1.00 10.00      A   
ATOM     81  CA  VAL A  17     -30.008  -5.333  -2.938  1.00 10.00      A   
ATOM     82  CB  VAL A  17     -30.560  -6.692  -2.448  1.00 10.00      A   
ATOM     83  CG1 VAL A  17     -30.073  -7.014  -1.045  1.00 10.00      A   
ATOM     84  CG2 VAL A  17     -32.082  -6.708  -2.503  1.00 10.00      A   
ATOM     85  C   VAL A  17     -28.479  -5.361  -2.899  1.00 10.00      A   
ATOM     86  O   VAL A  17     -27.853  -4.872  -1.956  1.00 10.00      A   
ATOM     87  N   PHE A  18     -27.892  -5.906  -3.958  1.00 10.00      A   
ATOM     88  HN  PHE A  18     -28.456  -6.256  -4.684  1.00 10.00      A   
ATOM     89  CA  PHE A  18     -26.444  -6.022  -4.075  1.00 10.00      A   
ATOM     90  CB  PHE A  18     -26.072  -6.800  -5.334  1.00 10.00      A   
ATOM     91  CG  PHE A  18     -26.024  -8.287  -5.145  1.00 10.00      A   
ATOM     92  CD1 PHE A  18     -26.737  -9.124  -5.984  1.00 10.00      A   
ATOM     93  CD2 PHE A  18     -25.257  -8.848  -4.136  1.00 10.00      A   
ATOM     94  CE1 PHE A  18     -26.690 -10.494  -5.826  1.00 10.00      A   
ATOM     95  CE2 PHE A  18     -25.207 -10.218  -3.969  1.00 10.00      A   
ATOM     96  CZ  PHE A  18     -25.924 -11.043  -4.816  1.00 10.00      A   
ATOM     97  C   PHE A  18     -25.743  -4.668  -4.083  1.00 10.00      A   
ATOM     98  O   PHE A  18     -24.601  -4.554  -3.635  1.00 10.00      A   
ATOM     99  N   SER A  19     -26.416  -3.643  -4.588  1.00 10.00      A   
ATOM    100  HN  SER A  19     -27.322  -3.785  -4.933  1.00 10.00      A   
ATOM    101  CA  SER A  19     -25.824  -2.312  -4.648  1.00 10.00      A   
ATOM    102  CB  SER A  19     -26.640  -1.363  -5.539  1.00 10.00      A   
ATOM    103  OG  SER A  19     -27.926  -1.099  -5.001  1.00 10.00      A   
ATOM    104  HG  SER A  19     -28.342  -1.929  -4.720  1.00 10.00      A   
ATOM    105  C   SER A  19     -25.612  -1.726  -3.255  1.00 10.00      A   
ATOM    106  O   SER A  19     -24.795  -0.824  -3.070  1.00 10.00      A   
ATOM    107  N   PHE A  20     -26.317  -2.273  -2.271  1.00 10.00      A   
ATOM    108  HN  PHE A  20     -26.913  -3.025  -2.469  1.00 10.00      A   
ATOM    109  CA  PHE A  20     -26.202  -1.795  -0.902  1.00 10.00      A   
ATOM    110  CB  PHE A  20     -27.532  -1.924  -0.158  1.00 10.00      A   
ATOM    111  CG  PHE A  20     -28.595  -0.977  -0.638  1.00 10.00      A   
ATOM    112  CD1 PHE A  20     -29.667  -1.436  -1.387  1.00 10.00      A   
ATOM    113  CD2 PHE A  20     -28.520   0.375  -0.341  1.00 10.00      A   
ATOM    114  CE1 PHE A  20     -30.643  -0.563  -1.829  1.00 10.00      A   
ATOM    115  CE2 PHE A  20     -29.493   1.254  -0.778  1.00 10.00      A   
ATOM    116  CZ  PHE A  20     -30.556   0.784  -1.523  1.00 10.00      A   
ATOM    117  C   PHE A  20     -25.102  -2.535  -0.149  1.00 10.00      A   
ATOM    118  O   PHE A  20     -24.838  -2.245   1.016  1.00 10.00      A   
ATOM    119  N   ILE A  21     -24.479  -3.497  -0.817  1.00 10.00      A   
ATOM    120  HN  ILE A  21     -24.748  -3.687  -1.741  1.00 10.00      A   
ATOM    121  CA  ILE A  21     -23.402  -4.281  -0.221  1.00 10.00      A   
ATOM    122  CB  ILE A  21     -23.768  -5.782  -0.119  1.00 10.00      A   
ATOM    123  CG1 ILE A  21     -25.096  -5.965   0.632  1.00 10.00      A   
ATOM    124  CG2 ILE A  21     -22.655  -6.558   0.574  1.00 10.00      A   
ATOM    125  CD1 ILE A  21     -25.634  -7.382   0.619  1.00 10.00      A   
ATOM    126  C   ILE A  21     -22.122  -4.121  -1.035  1.00 10.00      A   
ATOM    127  O   ILE A  21     -21.909  -4.821  -2.024  1.00 10.00      A   
ATOM    128  N   GLN A  22     -21.281  -3.189  -0.621  1.00 10.00      A   
ATOM    129  HN  GLN A  22     -21.514  -2.653   0.168  1.00 10.00      A   
ATOM    130  CA  GLN A  22     -20.027  -2.930  -1.313  1.00 10.00      A   
ATOM    131  CB  GLN A  22     -19.881  -1.443  -1.642  1.00 10.00      A   
ATOM    132  CG  GLN A  22     -20.973  -0.905  -2.556  1.00 10.00      A   
ATOM    133  CD  GLN A  22     -21.032  -1.614  -3.895  1.00 10.00      A   
ATOM    134  OE1 GLN A  22     -20.010  -2.029  -4.443  1.00 10.00      A   
ATOM    135  NE2 GLN A  22     -22.237  -1.755  -4.427  1.00 10.00      A   
ATOM    136 HE21 GLN A  22     -23.007  -1.398  -3.928  1.00 10.00      A   
ATOM    137 HE22 GLN A  22     -22.316  -2.209  -5.295  1.00 10.00      A   
ATOM    138  C   GLN A  22     -18.830  -3.416  -0.511  1.00 10.00      A   
ATOM    139  O   GLN A  22     -17.683  -3.126  -0.851  1.00 10.00      A   
ATOM    140  N   LEU A  23     -19.099  -4.152   0.557  1.00 10.00      A   
ATOM    141  HN  LEU A  23     -20.033  -4.344   0.786  1.00 10.00      A   
ATOM    142  CA  LEU A  23     -18.034  -4.687   1.390  1.00 10.00      A   
ATOM    143  CB  LEU A  23     -18.512  -4.901   2.823  1.00 10.00      A   
ATOM    144  CG  LEU A  23     -17.417  -4.941   3.891  1.00 10.00      A   
ATOM    145  CD1 LEU A  23     -17.129  -3.542   4.419  1.00 10.00      A   
ATOM    146  CD2 LEU A  23     -17.797  -5.882   5.020  1.00 10.00      A   
ATOM    147  C   LEU A  23     -17.534  -5.997   0.799  1.00 10.00      A   
ATOM    148  O   LEU A  23     -18.328  -6.894   0.521  1.00 10.00      A   
ATOM    149  N   ASP A  24     -16.220  -6.093   0.622  1.00 10.00      A   
ATOM    150  HN  ASP A  24     -15.653  -5.342   0.896  1.00 10.00      A   
ATOM    151  CA  ASP A  24     -15.582  -7.272   0.040  1.00 10.00      A   
ATOM    152  CB  ASP A  24     -14.061  -7.104   0.008  1.00 10.00      A   
ATOM    153  CG  ASP A  24     -13.626  -5.882  -0.765  1.00 10.00      A   
ATOM    154  OD1 ASP A  24     -13.633  -5.930  -2.014  1.00 10.00      A   
ATOM    155  OD2 ASP A  24     -13.283  -4.863  -0.126  1.00 10.00      A   
ATOM    156  C   ASP A  24     -15.932  -8.549   0.787  1.00 10.00      A   
ATOM    157  O   ASP A  24     -16.414  -9.509   0.189  1.00 10.00      A   
ATOM    158  N   LYS A  25     -15.701  -8.549   2.095  1.00 10.00      A   
ATOM    159  HN  LYS A  25     -15.327  -7.742   2.516  1.00 10.00      A   
ATOM    160  CA  LYS A  25     -15.977  -9.719   2.925  1.00 10.00      A   
ATOM    161  CB  LYS A  25     -15.543  -9.481   4.372  1.00 10.00      A   
ATOM    162  CG  LYS A  25     -14.050  -9.248   4.533  1.00 10.00      A   
ATOM    163  CD  LYS A  25     -13.632  -9.287   5.994  1.00 10.00      A   
ATOM    164  CE  LYS A  25     -12.149  -8.989   6.151  1.00 10.00      A   
ATOM    165  NZ  LYS A  25     -11.641  -9.396   7.489  1.00 10.00      A   
ATOM    166  HZ1 LYS A  25     -10.643  -9.116   7.598  1.00 10.00      A   
ATOM    167  HZ2 LYS A  25     -11.706 -10.430   7.601  1.00 10.00      A   
ATOM    168  HZ3 LYS A  25     -12.200  -8.943   8.239  1.00 10.00      A   
ATOM    169  C   LYS A  25     -17.444 -10.138   2.853  1.00 10.00      A   
ATOM    170  O   LYS A  25     -17.756 -11.323   2.711  1.00 10.00      A   
ATOM    171  N   ASP A  26     -18.338  -9.158   2.931  1.00 10.00      A   
ATOM    172  HN  ASP A  26     -18.026  -8.239   3.040  1.00 10.00      A   
ATOM    173  CA  ASP A  26     -19.771  -9.423   2.863  1.00 10.00      A   
ATOM    174  CB  ASP A  26     -20.583  -8.154   3.145  1.00 10.00      A   
ATOM    175  CG  ASP A  26     -20.973  -8.004   4.603  1.00 10.00      A   
ATOM    176  OD1 ASP A  26     -21.099  -9.032   5.302  1.00 10.00      A   
ATOM    177  OD2 ASP A  26     -21.149  -6.854   5.059  1.00 10.00      A   
ATOM    178  C   ASP A  26     -20.139  -9.980   1.494  1.00 10.00      A   
ATOM    179  O   ASP A  26     -20.854 -10.974   1.392  1.00 10.00      A   
ATOM    180  N   ARG A  27     -19.620  -9.336   0.444  1.00 10.00      A   
ATOM    181  HN  ARG A  27     -19.049  -8.550   0.605  1.00 10.00      A   
ATOM    182  CA  ARG A  27     -19.872  -9.754  -0.936  1.00 10.00      A   
ATOM    183  CB  ARG A  27     -19.101  -8.859  -1.911  1.00 10.00      A   
ATOM    184  CG  ARG A  27     -19.865  -7.628  -2.365  1.00 10.00      A   
ATOM    185  CD  ARG A  27     -20.976  -8.008  -3.325  1.00 10.00      A   
ATOM    186  NE  ARG A  27     -21.681  -6.845  -3.853  1.00 10.00      A   
ATOM    187  HE  ARG A  27     -21.888  -6.115  -3.220  1.00 10.00      A   
ATOM    188  CZ  ARG A  27     -22.043  -6.716  -5.128  1.00 10.00      A   
ATOM    189  NH1 ARG A  27     -21.759  -7.680  -6.000  1.00 10.00      A   
ATOM    190 HH11 ARG A  27     -22.045  -7.588  -6.996  1.00 10.00      A   
ATOM    191 HH12 ARG A  27     -21.235  -8.541  -5.691  1.00 10.00      A   
ATOM    192  NH2 ARG A  27     -22.695  -5.632  -5.531  1.00 10.00      A   
ATOM    193 HH21 ARG A  27     -22.926  -4.873  -4.850  1.00 10.00      A   
ATOM    194 HH22 ARG A  27     -22.979  -5.530  -6.529  1.00 10.00      A   
ATOM    195  C   ARG A  27     -19.472 -11.209  -1.156  1.00 10.00      A   
ATOM    196  O   ARG A  27     -20.197 -11.980  -1.792  1.00 10.00      A   
ATOM    197  N   ASN A  28     -18.318 -11.582  -0.617  1.00 10.00      A   
ATOM    198  HN  ASN A  28     -17.789 -10.923  -0.110  1.00 10.00      A   
ATOM    199  CA  ASN A  28     -17.814 -12.941  -0.758  1.00 10.00      A   
ATOM    200  CB  ASN A  28     -16.414 -13.076  -0.157  1.00 10.00      A   
ATOM    201  CG  ASN A  28     -15.355 -12.346  -0.958  1.00 10.00      A   
ATOM    202  OD1 ASN A  28     -15.503 -12.124  -2.162  1.00 10.00      A   
ATOM    203  ND2 ASN A  28     -14.275 -11.973  -0.293  1.00 10.00      A   
ATOM    204 HD21 ASN A  28     -14.222 -12.190   0.675  1.00 10.00      A   
ATOM    205 HD22 ASN A  28     -13.570 -11.493  -0.780  1.00 10.00      A   
ATOM    206  C   ASN A  28     -18.762 -13.957  -0.129  1.00 10.00      A   
ATOM    207  O   ASN A  28     -18.996 -15.030  -0.688  1.00 10.00      A   
ATOM    208  N   SER A  29     -19.330 -13.609   1.015  1.00 10.00      A   
ATOM    209  HN  SER A  29     -19.130 -12.732   1.406  1.00 10.00      A   
ATOM    210  CA  SER A  29     -20.248 -14.501   1.708  1.00 10.00      A   
ATOM    211  CB  SER A  29     -20.558 -13.971   3.109  1.00 10.00      A   
ATOM    212  OG  SER A  29     -19.361 -13.693   3.816  1.00 10.00      A   
ATOM    213  HG  SER A  29     -19.365 -12.768   4.090  1.00 10.00      A   
ATOM    214  C   SER A  29     -21.537 -14.710   0.914  1.00 10.00      A   
ATOM    215  O   SER A  29     -22.065 -15.821   0.861  1.00 10.00      A   
ATOM    216  N   VAL A  30     -22.029 -13.647   0.285  1.00 10.00      A   
ATOM    217  HN  VAL A  30     -21.559 -12.786   0.356  1.00 10.00      A   
ATOM    218  CA  VAL A  30     -23.258 -13.731  -0.501  1.00 10.00      A   
ATOM    219  CB  VAL A  30     -23.739 -12.350  -0.996  1.00 10.00      A   
ATOM    220  CG1 VAL A  30     -25.189 -12.431  -1.445  1.00 10.00      A   
ATOM    221  CG2 VAL A  30     -23.579 -11.295   0.088  1.00 10.00      A   
ATOM    222  C   VAL A  30     -23.082 -14.658  -1.701  1.00 10.00      A   
ATOM    223  O   VAL A  30     -23.997 -15.389  -2.075  1.00 10.00      A   
ATOM    224  N   SER A  31     -21.893 -14.642  -2.288  1.00 10.00      A   
ATOM    225  HN  SER A  31     -21.197 -14.045  -1.944  1.00 10.00      A   
ATOM    226  CA  SER A  31     -21.605 -15.477  -3.447  1.00 10.00      A   
ATOM    227  CB  SER A  31     -20.347 -14.982  -4.179  1.00 10.00      A   
ATOM    228  OG  SER A  31     -19.204 -14.986  -3.335  1.00 10.00      A   
ATOM    229  HG  SER A  31     -19.485 -15.051  -2.413  1.00 10.00      A   
ATOM    230  C   SER A  31     -21.468 -16.955  -3.075  1.00 10.00      A   
ATOM    231  O   SER A  31     -21.225 -17.798  -3.937  1.00 10.00      A   
ATOM    232  N   LEU A  32     -21.637 -17.270  -1.792  1.00 10.00      A   
ATOM    233  HN  LEU A  32     -21.860 -16.564  -1.146  1.00 10.00      A   
ATOM    234  CA  LEU A  32     -21.505 -18.646  -1.327  1.00 10.00      A   
ATOM    235  CB  LEU A  32     -20.427 -18.739  -0.244  1.00 10.00      A   
ATOM    236  CG  LEU A  32     -18.990 -18.493  -0.698  1.00 10.00      A   
ATOM    237  CD1 LEU A  32     -18.073 -18.351   0.504  1.00 10.00      A   
ATOM    238  CD2 LEU A  32     -18.521 -19.624  -1.595  1.00 10.00      A   
ATOM    239  C   LEU A  32     -22.822 -19.213  -0.802  1.00 10.00      A   
ATOM    240  O   LEU A  32     -22.854 -20.313  -0.251  1.00 10.00      A   
ATOM    241  N   VAL A  33     -23.910 -18.470  -0.967  1.00 10.00      A   
ATOM    242  HN  VAL A  33     -23.839 -17.595  -1.407  1.00 10.00      A   
ATOM    243  CA  VAL A  33     -25.208 -18.941  -0.490  1.00 10.00      A   
ATOM    244  CB  VAL A  33     -26.169 -17.799  -0.084  1.00 10.00      A   
ATOM    245  CG1 VAL A  33     -25.529 -16.923   0.982  1.00 10.00      A   
ATOM    246  CG2 VAL A  33     -26.589 -16.963  -1.281  1.00 10.00      A   
ATOM    247  C   VAL A  33     -25.872 -19.893  -1.487  1.00 10.00      A   
ATOM    248  O   VAL A  33     -26.439 -20.918  -1.095  1.00 10.00      A   
ATOM    249  N   CYS A  34     -25.784 -19.563  -2.771  1.00 10.00      A   
ATOM    250  HN  CYS A  34     -25.320 -18.739  -3.023  1.00 10.00      A   
ATOM    251  CA  CYS A  34     -26.367 -20.386  -3.820  1.00 10.00      A   
ATOM    252  CB  CYS A  34     -27.895 -20.333  -3.777  1.00 10.00      A   
ATOM    253  SG  CYS A  34     -28.580 -18.667  -3.864  1.00 10.00      A   
ATOM    254  HG  CYS A  34     -29.872 -18.776  -4.134  1.00 10.00      A   
ATOM    255  C   CYS A  34     -25.860 -19.953  -5.187  1.00 10.00      A   
ATOM    256  O   CYS A  34     -25.350 -18.840  -5.344  1.00 10.00      A   
ATOM    257  N   LYS A  35     -26.000 -20.836  -6.165  1.00 10.00      A   
ATOM    258  HN  LYS A  35     -26.417 -21.713  -5.962  1.00 10.00      A   
ATOM    259  CA  LYS A  35     -25.550 -20.564  -7.527  1.00 10.00      A   
ATOM    260  CB  LYS A  35     -25.792 -21.780  -8.419  1.00 10.00      A   
ATOM    261  CG  LYS A  35     -25.213 -21.663  -9.821  1.00 10.00      A   
ATOM    262  CD  LYS A  35     -25.635 -22.841 -10.685  1.00 10.00      A   
ATOM    263  CE  LYS A  35     -24.896 -22.852 -12.016  1.00 10.00      A   
ATOM    264  NZ  LYS A  35     -23.438 -23.112 -11.846  1.00 10.00      A   
ATOM    265  HZ1 LYS A  35     -22.965 -23.110 -12.771  1.00 10.00      A   
ATOM    266  HZ2 LYS A  35     -23.282 -24.039 -11.393  1.00 10.00      A   
ATOM    267  HZ3 LYS A  35     -23.010 -22.374 -11.253  1.00 10.00      A   
ATOM    268  C   LYS A  35     -26.247 -19.341  -8.113  1.00 10.00      A   
ATOM    269  O   LYS A  35     -25.608 -18.493  -8.737  1.00 10.00      A   
ATOM    270  N   SER A  36     -27.554 -19.250  -7.893  1.00 10.00      A   
ATOM    271  HN  SER A  36     -28.002 -19.951  -7.368  1.00 10.00      A   
ATOM    272  CA  SER A  36     -28.351 -18.145  -8.402  1.00 10.00      A   
ATOM    273  CB  SER A  36     -29.795 -18.318  -7.933  1.00 10.00      A   
ATOM    274  OG  SER A  36     -30.059 -19.684  -7.641  1.00 10.00      A   
ATOM    275  HG  SER A  36     -30.595 -20.061  -8.349  1.00 10.00      A   
ATOM    276  C   SER A  36     -27.800 -16.799  -7.935  1.00 10.00      A   
ATOM    277  O   SER A  36     -27.558 -15.900  -8.743  1.00 10.00      A   
ATOM    278  N   TRP A  37     -27.574 -16.678  -6.631  1.00 10.00      A   
ATOM    279  HN  TRP A  37     -27.760 -17.439  -6.039  1.00 10.00      A   
ATOM    280  CA  TRP A  37     -27.055 -15.439  -6.063  1.00 10.00      A   
ATOM    281  CB  TRP A  37     -27.207 -15.412  -4.537  1.00 10.00      A   
ATOM    282  CG  TRP A  37     -28.624 -15.195  -4.074  1.00 10.00      A   
ATOM    283  CD1 TRP A  37     -29.765 -15.581  -4.717  1.00 10.00      A   
ATOM    284  CD2 TRP A  37     -29.047 -14.538  -2.871  1.00 10.00      A   
ATOM    285  NE1 TRP A  37     -30.869 -15.209  -3.990  1.00 10.00      A   
ATOM    286  HE1 TRP A  37     -31.804 -15.377  -4.245  1.00 10.00      A   
ATOM    287  CE2 TRP A  37     -30.457 -14.569  -2.854  1.00 10.00      A   
ATOM    288  CE3 TRP A  37     -28.372 -13.933  -1.807  1.00 10.00      A   
ATOM    289  CZ2 TRP A  37     -31.202 -14.014  -1.815  1.00 10.00      A   
ATOM    290  CZ3 TRP A  37     -29.115 -13.382  -0.780  1.00 10.00      A   
ATOM    291  CH2 TRP A  37     -30.514 -13.428  -0.789  1.00 10.00      A   
ATOM    292  C   TRP A  37     -25.610 -15.205  -6.487  1.00 10.00      A   
ATOM    293  O   TRP A  37     -25.202 -14.066  -6.714  1.00 10.00      A   
ATOM    294  N   TYR A  38     -24.846 -16.288  -6.616  1.00 10.00      A   
ATOM    295  HN  TYR A  38     -25.232 -17.173  -6.425  1.00 10.00      A   
ATOM    296  CA  TYR A  38     -23.451 -16.199  -7.034  1.00 10.00      A   
ATOM    297  CB  TYR A  38     -22.791 -17.586  -7.013  1.00 10.00      A   
ATOM    298  CG  TYR A  38     -21.470 -17.682  -7.757  1.00 10.00      A   
ATOM    299  CD1 TYR A  38     -21.416 -18.200  -9.045  1.00 10.00      A   
ATOM    300  CD2 TYR A  38     -20.280 -17.263  -7.172  1.00 10.00      A   
ATOM    301  CE1 TYR A  38     -20.221 -18.298  -9.728  1.00 10.00      A   
ATOM    302  CE2 TYR A  38     -19.079 -17.356  -7.851  1.00 10.00      A   
ATOM    303  CZ  TYR A  38     -19.057 -17.875  -9.128  1.00 10.00      A   
ATOM    304  OH  TYR A  38     -17.863 -17.976  -9.806  1.00 10.00      A   
ATOM    305  HH  TYR A  38     -17.196 -18.366  -9.223  1.00 10.00      A   
ATOM    306  C   TYR A  38     -23.364 -15.593  -8.427  1.00 10.00      A   
ATOM    307  O   TYR A  38     -22.503 -14.755  -8.697  1.00 10.00      A   
ATOM    308  N   GLU A  39     -24.270 -16.014  -9.303  1.00 10.00      A   
ATOM    309  HN  GLU A  39     -24.927 -16.696  -9.021  1.00 10.00      A   
ATOM    310  CA  GLU A  39     -24.310 -15.515 -10.675  1.00 10.00      A   
ATOM    311  CB  GLU A  39     -25.331 -16.295 -11.502  1.00 10.00      A   
ATOM    312  CG  GLU A  39     -24.828 -17.638 -11.998  1.00 10.00      A   
ATOM    313  CD  GLU A  39     -23.741 -17.500 -13.043  1.00 10.00      A   
ATOM    314  OE1 GLU A  39     -22.573 -17.828 -12.742  1.00 10.00      A   
ATOM    315  OE2 GLU A  39     -24.051 -17.074 -14.175  1.00 10.00      A   
ATOM    316  C   GLU A  39     -24.636 -14.029 -10.727  1.00 10.00      A   
ATOM    317  O   GLU A  39     -24.047 -13.282 -11.507  1.00 10.00      A   
ATOM    318  N   ILE A  40     -25.570 -13.597  -9.893  1.00 10.00      A   
ATOM    319  HN  ILE A  40     -26.007 -14.232  -9.284  1.00 10.00      A   
ATOM    320  CA  ILE A  40     -25.961 -12.196  -9.865  1.00 10.00      A   
ATOM    321  CB  ILE A  40     -27.332 -11.988  -9.182  1.00 10.00      A   
ATOM    322  CG1 ILE A  40     -28.384 -12.909  -9.818  1.00 10.00      A   
ATOM    323  CG2 ILE A  40     -27.774 -10.534  -9.301  1.00 10.00      A   
ATOM    324  CD1 ILE A  40     -29.720 -12.910  -9.104  1.00 10.00      A   
ATOM    325  C   ILE A  40     -24.882 -11.338  -9.198  1.00 10.00      A   
ATOM    326  O   ILE A  40     -24.609 -10.220  -9.634  1.00 10.00      A   
ATOM    327  N   GLU A  41     -24.266 -11.874  -8.150  1.00 10.00      A   
ATOM    328  HN  GLU A  41     -24.546 -12.765  -7.839  1.00 10.00      A   
ATOM    329  CA  GLU A  41     -23.206 -11.172  -7.424  1.00 10.00      A   
ATOM    330  CB  GLU A  41     -22.692 -12.044  -6.271  1.00 10.00      A   
ATOM    331  CG  GLU A  41     -21.957 -11.290  -5.169  1.00 10.00      A   
ATOM    332  CD  GLU A  41     -20.505 -11.000  -5.498  1.00 10.00      A   
ATOM    333  OE1 GLU A  41     -19.696 -11.950  -5.554  1.00 10.00      A   
ATOM    334  OE2 GLU A  41     -20.163  -9.816  -5.689  1.00 10.00      A   
ATOM    335  C   GLU A  41     -22.050 -10.817  -8.354  1.00 10.00      A   
ATOM    336  O   GLU A  41     -21.619  -9.662  -8.417  1.00 10.00      A   
ATOM    337  N   ARG A  42     -21.572 -11.816  -9.091  1.00 10.00      A   
ATOM    338  HN  ARG A  42     -21.983 -12.703  -9.009  1.00 10.00      A   
ATOM    339  CA  ARG A  42     -20.459 -11.634 -10.015  1.00 10.00      A   
ATOM    340  CB  ARG A  42     -19.994 -12.978 -10.584  1.00 10.00      A   
ATOM    341  CG  ARG A  42     -21.081 -13.771 -11.293  1.00 10.00      A   
ATOM    342  CD  ARG A  42     -20.537 -15.047 -11.917  1.00 10.00      A   
ATOM    343  NE  ARG A  42     -19.766 -14.782 -13.131  1.00 10.00      A   
ATOM    344  HE  ARG A  42     -19.103 -14.047 -13.093  1.00 10.00      A   
ATOM    345  CZ  ARG A  42     -19.910 -15.465 -14.272  1.00 10.00      A   
ATOM    346  NH1 ARG A  42     -20.794 -16.451 -14.353  1.00 10.00      A   
ATOM    347 HH11 ARG A  42     -21.383 -16.707 -13.521  1.00 10.00      A   
ATOM    348 HH12 ARG A  42     -20.912 -16.980 -15.244  1.00 10.00      A   
ATOM    349  NH2 ARG A  42     -19.166 -15.165 -15.334  1.00 10.00      A   
ATOM    350 HH21 ARG A  42     -19.278 -15.700 -16.226  1.00 10.00      A   
ATOM    351 HH22 ARG A  42     -18.461 -14.397 -15.285  1.00 10.00      A   
ATOM    352  C   ARG A  42     -20.801 -10.667 -11.145  1.00 10.00      A   
ATOM    353  O   ARG A  42     -19.912 -10.110 -11.791  1.00 10.00      A   
ATOM    354  N   TRP A  43     -22.091 -10.457 -11.370  1.00 10.00      A   
ATOM    355  HN  TRP A  43     -22.758 -10.916 -10.813  1.00 10.00      A   
ATOM    356  CA  TRP A  43     -22.542  -9.562 -12.421  1.00 10.00      A   
ATOM    357  CB  TRP A  43     -23.779 -10.134 -13.122  1.00 10.00      A   
ATOM    358  CG  TRP A  43     -23.475 -10.981 -14.323  1.00 10.00      A   
ATOM    359  CD1 TRP A  43     -23.376 -12.341 -14.366  1.00 10.00      A   
ATOM    360  CD2 TRP A  43     -23.240 -10.522 -15.659  1.00 10.00      A   
ATOM    361  NE1 TRP A  43     -23.100 -12.758 -15.644  1.00 10.00      A   
ATOM    362  HE1 TRP A  43     -22.986 -13.694 -15.927  1.00 10.00      A   
ATOM    363  CE2 TRP A  43     -23.004 -11.661 -16.457  1.00 10.00      A   
ATOM    364  CE3 TRP A  43     -23.199  -9.259 -16.258  1.00 10.00      A   
ATOM    365  CZ2 TRP A  43     -22.740 -11.574 -17.822  1.00 10.00      A   
ATOM    366  CZ3 TRP A  43     -22.937  -9.174 -17.611  1.00 10.00      A   
ATOM    367  CH2 TRP A  43     -22.708 -10.325 -18.378  1.00 10.00      A   
ATOM    368  C   TRP A  43     -22.839  -8.158 -11.890  1.00 10.00      A   
ATOM    369  O   TRP A  43     -23.419  -7.338 -12.601  1.00 10.00      A   
ATOM    370  N   CYS A  44     -22.447  -7.865 -10.651  1.00 10.00      A   
ATOM    371  HN  CYS A  44     -22.001  -8.551 -10.105  1.00 10.00      A   
ATOM    372  CA  CYS A  44     -22.708  -6.539 -10.092  1.00 10.00      A   
ATOM    373  CB  CYS A  44     -24.085  -6.486  -9.433  1.00 10.00      A   
ATOM    374  SG  CYS A  44     -24.326  -7.711  -8.131  1.00 10.00      A   
ATOM    375  HG  CYS A  44     -24.542  -8.885  -8.716  1.00 10.00      A   
ATOM    376  C   CYS A  44     -21.639  -6.041  -9.119  1.00 10.00      A   
ATOM    377  O   CYS A  44     -21.829  -5.006  -8.477  1.00 10.00      A   
ATOM    378  N   ARG A  45     -20.530  -6.759  -8.978  1.00 10.00      A   
ATOM    379  HN  ARG A  45     -20.416  -7.589  -9.483  1.00 10.00      A   
ATOM    380  CA  ARG A  45     -19.475  -6.302  -8.073  1.00 10.00      A   
ATOM    381  CB  ARG A  45     -18.490  -7.417  -7.703  1.00 10.00      A   
ATOM    382  CG  ARG A  45     -17.693  -7.116  -6.437  1.00 10.00      A   
ATOM    383  CD  ARG A  45     -16.716  -8.230  -6.085  1.00 10.00      A   
ATOM    384  NE  ARG A  45     -17.378  -9.403  -5.511  1.00 10.00      A   
ATOM    385  HE  ARG A  45     -18.295  -9.604  -5.826  1.00 10.00      A   
ATOM    386  CZ  ARG A  45     -16.834 -10.196  -4.587  1.00 10.00      A   
ATOM    387  NH1 ARG A  45     -15.618  -9.948  -4.104  1.00 10.00      A   
ATOM    388 HH11 ARG A  45     -15.073  -9.126  -4.445  1.00 10.00      A   
ATOM    389 HH12 ARG A  45     -15.207 -10.575  -3.376  1.00 10.00      A   
ATOM    390  NH2 ARG A  45     -17.496 -11.268  -4.169  1.00 10.00      A   
ATOM    391 HH21 ARG A  45     -18.446 -11.491  -4.570  1.00 10.00      A   
ATOM    392 HH22 ARG A  45     -17.079 -11.895  -3.448  1.00 10.00      A   
ATOM    393  C   ARG A  45     -18.757  -5.097  -8.679  1.00 10.00      A   
ATOM    394  O   ARG A  45     -18.223  -5.176  -9.784  1.00 10.00      A   
ATOM    395  N   ARG A  46     -18.742  -3.990  -7.948  1.00 10.00      A   
ATOM    396  HN  ARG A  46     -19.138  -4.001  -7.053  1.00 10.00      A   
ATOM    397  CA  ARG A  46     -18.133  -2.763  -8.434  1.00 10.00      A   
ATOM    398  CB  ARG A  46     -18.792  -1.540  -7.782  1.00 10.00      A   
ATOM    399  CG  ARG A  46     -20.231  -1.289  -8.212  1.00 10.00      A   
ATOM    400  CD  ARG A  46     -20.818  -0.082  -7.490  1.00 10.00      A   
ATOM    401  NE  ARG A  46     -22.220   0.151  -7.841  1.00 10.00      A   
ATOM    402  HE  ARG A  46     -22.494  -0.047  -8.765  1.00 10.00      A   
ATOM    403  CZ  ARG A  46     -23.132   0.629  -6.995  1.00 10.00      A   
ATOM    404  NH1 ARG A  46     -22.789   0.935  -5.748  1.00 10.00      A   
ATOM    405 HH11 ARG A  46     -23.509   1.307  -5.085  1.00 10.00      A   
ATOM    406 HH12 ARG A  46     -21.806   0.809  -5.422  1.00 10.00      A   
ATOM    407  NH2 ARG A  46     -24.386   0.809  -7.395  1.00 10.00      A   
ATOM    408 HH21 ARG A  46     -24.667   0.580  -8.375  1.00 10.00      A   
ATOM    409 HH22 ARG A  46     -25.097   1.180  -6.730  1.00 10.00      A   
ATOM    410  C   ARG A  46     -16.625  -2.715  -8.224  1.00 10.00      A   
ATOM    411  O   ARG A  46     -15.889  -2.272  -9.101  1.00 10.00      A   
ATOM    412  N   LYS A  47     -16.160  -3.179  -7.079  1.00 10.00      A   
ATOM    413  HN  LYS A  47     -16.781  -3.571  -6.428  1.00 10.00      A   
ATOM    414  CA  LYS A  47     -14.737  -3.129  -6.775  1.00 10.00      A   
ATOM    415  CB  LYS A  47     -14.485  -2.153  -5.618  1.00 10.00      A   
ATOM    416  CG  LYS A  47     -13.018  -1.930  -5.278  1.00 10.00      A   
ATOM    417  CD  LYS A  47     -12.834  -1.669  -3.793  1.00 10.00      A   
ATOM    418  CE  LYS A  47     -13.114  -2.920  -2.975  1.00 10.00      A   
ATOM    419  NZ  LYS A  47     -13.298  -2.614  -1.534  1.00 10.00      A   
ATOM    420  HZ1 LYS A  47     -13.341  -3.503  -0.979  1.00 10.00      A   
ATOM    421  HZ2 LYS A  47     -14.180  -2.088  -1.388  1.00 10.00      A   
ATOM    422  HZ3 LYS A  47     -12.506  -2.039  -1.185  1.00 10.00      A   
ATOM    423  C   LYS A  47     -14.163  -4.497  -6.442  1.00 10.00      A   
ATOM    424  O   LYS A  47     -14.805  -5.312  -5.780  1.00 10.00      A   
ATOM    425  N   VAL A  48     -12.955  -4.740  -6.924  1.00 10.00      A   
ATOM    426  HN  VAL A  48     -12.515  -4.055  -7.476  1.00 10.00      A   
ATOM    427  CA  VAL A  48     -12.252  -5.985  -6.665  1.00 10.00      A   
ATOM    428  CB  VAL A  48     -12.013  -6.811  -7.945  1.00 10.00      A   
ATOM    429  CG1 VAL A  48     -13.310  -7.460  -8.400  1.00 10.00      A   
ATOM    430  CG2 VAL A  48     -11.425  -5.951  -9.054  1.00 10.00      A   
ATOM    431  C   VAL A  48     -10.926  -5.682  -5.974  1.00 10.00      A   
ATOM    432  O   VAL A  48     -10.081  -4.956  -6.510  1.00 10.00      A   
ATOM    433  N   PHE A  49     -10.764  -6.206  -4.772  1.00 10.00      A   
ATOM    434  HN  PHE A  49     -11.475  -6.766  -4.397  1.00 10.00      A   
ATOM    435  CA  PHE A  49      -9.552  -5.977  -3.997  1.00 10.00      A   
ATOM    436  CB  PHE A  49      -9.914  -5.582  -2.564  1.00 10.00      A   
ATOM    437  CG  PHE A  49      -8.732  -5.358  -1.666  1.00 10.00      A   
ATOM    438  CD1 PHE A  49      -8.095  -4.131  -1.633  1.00 10.00      A   
ATOM    439  CD2 PHE A  49      -8.261  -6.377  -0.852  1.00 10.00      A   
ATOM    440  CE1 PHE A  49      -7.011  -3.921  -0.806  1.00 10.00      A   
ATOM    441  CE2 PHE A  49      -7.178  -6.175  -0.023  1.00 10.00      A   
ATOM    442  CZ  PHE A  49      -6.552  -4.945   0.001  1.00 10.00      A   
ATOM    443  C   PHE A  49      -8.650  -7.208  -3.994  1.00 10.00      A   
ATOM    444  O   PHE A  49      -9.035  -8.266  -3.498  1.00 10.00      A   
ATOM    445  N   ILE A  50      -7.450  -7.061  -4.542  1.00 10.00      A   
ATOM    446  HN  ILE A  50      -7.195  -6.187  -4.917  1.00 10.00      A   
ATOM    447  CA  ILE A  50      -6.496  -8.164  -4.601  1.00 10.00      A   
ATOM    448  CB  ILE A  50      -6.207  -8.595  -6.058  1.00 10.00      A   
ATOM    449  CG1 ILE A  50      -7.508  -8.705  -6.867  1.00 10.00      A   
ATOM    450  CG2 ILE A  50      -5.453  -9.916  -6.085  1.00 10.00      A   
ATOM    451  CD1 ILE A  50      -8.361  -9.907  -6.515  1.00 10.00      A   
ATOM    452  C   ILE A  50      -5.183  -7.775  -3.917  1.00 10.00      A   
ATOM    453  O   ILE A  50      -4.444  -6.922  -4.412  1.00 10.00      A   
ATOM    454  N   GLY A  51      -4.907  -8.389  -2.767  1.00 10.00      A   
ATOM    455  HN  GLY A  51      -5.550  -9.037  -2.402  1.00 10.00      A   
ATOM    456  CA  GLY A  51      -3.686  -8.097  -2.030  1.00 10.00      A   
ATOM    457  C   GLY A  51      -2.444  -8.623  -2.722  1.00 10.00      A   
ATOM    458  O   GLY A  51      -1.361  -8.064  -2.577  1.00 10.00      A   
ATOM    459  N   ASN A  52      -2.600  -9.708  -3.464  1.00 10.00      A   
ATOM    460  HN  ASN A  52      -3.485 -10.121  -3.526  1.00 10.00      A   
ATOM    461  CA  ASN A  52      -1.486 -10.299  -4.198  1.00 10.00      A   
ATOM    462  CB  ASN A  52      -0.984 -11.587  -3.528  1.00 10.00      A   
ATOM    463  CG  ASN A  52       0.334 -12.087  -4.108  1.00 10.00      A   
ATOM    464  OD1 ASN A  52       0.575 -12.003  -5.312  1.00 10.00      A   
ATOM    465  ND2 ASN A  52       1.210 -12.586  -3.251  1.00 10.00      A   
ATOM    466 HD21 ASN A  52       0.971 -12.598  -2.299  1.00 10.00      A   
ATOM    467 HD22 ASN A  52       2.064 -12.922  -3.601  1.00 10.00      A   
ATOM    468  C   ASN A  52      -1.906 -10.559  -5.636  1.00 10.00      A   
ATOM    469  O   ASN A  52      -2.697 -11.459  -5.909  1.00 10.00      A   
ATOM    470  N   CYS A  53      -1.371  -9.761  -6.549  1.00 10.00      A   
ATOM    471  HN  CYS A  53      -0.738  -9.067  -6.259  1.00 10.00      A   
ATOM    472  CA  CYS A  53      -1.694  -9.865  -7.972  1.00 10.00      A   
ATOM    473  CB  CYS A  53      -0.974  -8.765  -8.757  1.00 10.00      A   
ATOM    474  SG  CYS A  53       0.766  -8.556  -8.313  1.00 10.00      A   
ATOM    475  HG  CYS A  53       0.964  -7.272  -8.041  1.00 10.00      A   
ATOM    476  C   CYS A  53      -1.368 -11.235  -8.572  1.00 10.00      A   
ATOM    477  O   CYS A  53      -1.908 -11.607  -9.614  1.00 10.00      A   
ATOM    478  N   TYR A  54      -0.495 -11.989  -7.921  1.00 10.00      A   
ATOM    479  HN  TYR A  54      -0.101 -11.662  -7.083  1.00 10.00      A   
ATOM    480  CA  TYR A  54      -0.111 -13.299  -8.430  1.00 10.00      A   
ATOM    481  CB  TYR A  54       1.392 -13.519  -8.295  1.00 10.00      A   
ATOM    482  CG  TYR A  54       2.196 -12.592  -9.174  1.00 10.00      A   
ATOM    483  CD1 TYR A  54       3.252 -11.851  -8.660  1.00 10.00      A   
ATOM    484  CD2 TYR A  54       1.890 -12.448 -10.522  1.00 10.00      A   
ATOM    485  CE1 TYR A  54       3.979 -10.995  -9.464  1.00 10.00      A   
ATOM    486  CE2 TYR A  54       2.613 -11.599 -11.332  1.00 10.00      A   
ATOM    487  CZ  TYR A  54       3.656 -10.873 -10.799  1.00 10.00      A   
ATOM    488  OH  TYR A  54       4.379 -10.024 -11.604  1.00 10.00      A   
ATOM    489  HH  TYR A  54       5.036 -10.548 -12.106  1.00 10.00      A   
ATOM    490  C   TYR A  54      -0.903 -14.425  -7.779  1.00 10.00      A   
ATOM    491  O   TYR A  54      -0.635 -15.605  -8.017  1.00 10.00      A   
ATOM    492  N   ALA A  55      -1.893 -14.057  -6.979  1.00 10.00      A   
ATOM    493  HN  ALA A  55      -2.063 -13.101  -6.834  1.00 10.00      A   
ATOM    494  CA  ALA A  55      -2.729 -15.038  -6.305  1.00 10.00      A   
ATOM    495  CB  ALA A  55      -3.331 -14.451  -5.035  1.00 10.00      A   
ATOM    496  C   ALA A  55      -3.827 -15.547  -7.231  1.00 10.00      A   
ATOM    497  O   ALA A  55      -4.412 -16.601  -6.987  1.00 10.00      A   
ATOM    498  N   VAL A  56      -4.092 -14.804  -8.302  1.00 10.00      A   
ATOM    499  HN  VAL A  56      -3.569 -13.989  -8.466  1.00 10.00      A   
ATOM    500  CA  VAL A  56      -5.129 -15.179  -9.252  1.00 10.00      A   
ATOM    501  CB  VAL A  56      -6.530 -14.722  -8.773  1.00 10.00      A   
ATOM    502  CG1 VAL A  56      -6.617 -13.205  -8.684  1.00 10.00      A   
ATOM    503  CG2 VAL A  56      -7.635 -15.286  -9.656  1.00 10.00      A   
ATOM    504  C   VAL A  56      -4.822 -14.608 -10.637  1.00 10.00      A   
ATOM    505  O   VAL A  56      -4.241 -13.533 -10.757  1.00 10.00      A   
ATOM    506  N   SER A  57      -5.177 -15.351 -11.675  1.00 10.00      A   
ATOM    507  HN  SER A  57      -5.602 -16.218 -11.519  1.00 10.00      A   
ATOM    508  CA  SER A  57      -4.945 -14.918 -13.043  1.00 10.00      A   
ATOM    509  CB  SER A  57      -5.043 -16.117 -13.986  1.00 10.00      A   
ATOM    510  OG  SER A  57      -4.354 -17.236 -13.455  1.00 10.00      A   
ATOM    511  HG  SER A  57      -3.591 -17.434 -14.013  1.00 10.00      A   
ATOM    512  C   SER A  57      -5.961 -13.854 -13.446  1.00 10.00      A   
ATOM    513  O   SER A  57      -7.136 -13.940 -13.080  1.00 10.00      A   
ATOM    514  N   PRO A  58      -5.519 -12.840 -14.213  1.00 10.00      A   
ATOM    515  CA  PRO A  58      -6.387 -11.747 -14.668  1.00 10.00      A   
ATOM    516  CB  PRO A  58      -5.482 -10.937 -15.603  1.00 10.00      A   
ATOM    517  CG  PRO A  58      -4.096 -11.252 -15.161  1.00 10.00      A   
ATOM    518  CD  PRO A  58      -4.129 -12.676 -14.684  1.00 10.00      A   
ATOM    519  C   PRO A  58      -7.597 -12.258 -15.443  1.00 10.00      A   
ATOM    520  O   PRO A  58      -8.718 -11.789 -15.242  1.00 10.00      A   
ATOM    521  N   ALA A  59      -7.360 -13.238 -16.312  1.00 10.00      A   
ATOM    522  HN  ALA A  59      -6.445 -13.582 -16.398  1.00 10.00      A   
ATOM    523  CA  ALA A  59      -8.412 -13.821 -17.139  1.00 10.00      A   
ATOM    524  CB  ALA A  59      -7.829 -14.894 -18.045  1.00 10.00      A   
ATOM    525  C   ALA A  59      -9.545 -14.395 -16.292  1.00 10.00      A   
ATOM    526  O   ALA A  59     -10.718 -14.292 -16.654  1.00 10.00      A   
ATOM    527  N   THR A  60      -9.185 -14.986 -15.159  1.00 10.00      A   
ATOM    528  HN  THR A  60      -8.235 -15.024 -14.923  1.00 10.00      A   
ATOM    529  CA  THR A  60     -10.156 -15.586 -14.256  1.00 10.00      A   
ATOM    530  CB  THR A  60      -9.449 -16.393 -13.151  1.00 10.00      A   
ATOM    531  OG1 THR A  60      -8.362 -17.140 -13.725  1.00 10.00      A   
ATOM    532  HG1 THR A  60      -7.807 -17.493 -13.017  1.00 10.00      A   
ATOM    533  CG2 THR A  60     -10.421 -17.352 -12.480  1.00 10.00      A   
ATOM    534  C   THR A  60     -11.053 -14.526 -13.618  1.00 10.00      A   
ATOM    535  O   THR A  60     -12.276 -14.664 -13.608  1.00 10.00      A   
ATOM    536  N   VAL A  61     -10.439 -13.465 -13.102  1.00 10.00      A   
ATOM    537  HN  VAL A  61      -9.461 -13.412 -13.149  1.00 10.00      A   
ATOM    538  CA  VAL A  61     -11.181 -12.383 -12.459  1.00 10.00      A   
ATOM    539  CB  VAL A  61     -10.241 -11.299 -11.888  1.00 10.00      A   
ATOM    540  CG1 VAL A  61     -11.030 -10.277 -11.085  1.00 10.00      A   
ATOM    541  CG2 VAL A  61      -9.152 -11.923 -11.030  1.00 10.00      A   
ATOM    542  C   VAL A  61     -12.156 -11.733 -13.434  1.00 10.00      A   
ATOM    543  O   VAL A  61     -13.334 -11.550 -13.122  1.00 10.00      A   
ATOM    544  N   ILE A  62     -11.656 -11.407 -14.621  1.00 10.00      A   
ATOM    545  HN  ILE A  62     -10.709 -11.587 -14.799  1.00 10.00      A   
ATOM    546  CA  ILE A  62     -12.466 -10.777 -15.659  1.00 10.00      A   
ATOM    547  CB  ILE A  62     -11.615 -10.420 -16.897  1.00 10.00      A   
ATOM    548  CG1 ILE A  62     -10.466  -9.496 -16.491  1.00 10.00      A   
ATOM    549  CG2 ILE A  62     -12.471  -9.766 -17.975  1.00 10.00      A   
ATOM    550  CD1 ILE A  62      -9.449  -9.255 -17.583  1.00 10.00      A   
ATOM    551  C   ILE A  62     -13.615 -11.680 -16.083  1.00 10.00      A   
ATOM    552  O   ILE A  62     -14.722 -11.210 -16.351  1.00 10.00      A   
ATOM    553  N   ARG A  63     -13.350 -12.978 -16.139  1.00 10.00      A   
ATOM    554  HN  ARG A  63     -12.446 -13.296 -15.910  1.00 10.00      A   
ATOM    555  CA  ARG A  63     -14.361 -13.943 -16.533  1.00 10.00      A   
ATOM    556  CB  ARG A  63     -13.727 -15.316 -16.747  1.00 10.00      A   
ATOM    557  CG  ARG A  63     -14.507 -16.226 -17.681  1.00 10.00      A   
ATOM    558  CD  ARG A  63     -13.579 -16.948 -18.644  1.00 10.00      A   
ATOM    559  NE  ARG A  63     -12.463 -17.584 -17.947  1.00 10.00      A   
ATOM    560  HE  ARG A  63     -12.659 -18.012 -17.083  1.00 10.00      A   
ATOM    561  CZ  ARG A  63     -11.212 -17.605 -18.401  1.00 10.00      A   
ATOM    562  NH1 ARG A  63     -10.914 -17.030 -19.559  1.00 10.00      A   
ATOM    563 HH11 ARG A  63      -9.933 -17.044 -19.920  1.00 10.00      A   
ATOM    564 HH12 ARG A  63     -11.658 -16.559 -20.116  1.00 10.00      A   
ATOM    565  NH2 ARG A  63     -10.260 -18.198 -17.692  1.00 10.00      A   
ATOM    566 HH21 ARG A  63     -10.494 -18.643 -16.779  1.00 10.00      A   
ATOM    567 HH22 ARG A  63      -9.276 -18.224 -18.040  1.00 10.00      A   
ATOM    568  C   ARG A  63     -15.471 -14.019 -15.491  1.00 10.00      A   
ATOM    569  O   ARG A  63     -16.648 -14.140 -15.832  1.00 10.00      A   
ATOM    570  N   ARG A  64     -15.094 -13.934 -14.223  1.00 10.00      A   
ATOM    571  HN  ARG A  64     -14.139 -13.835 -14.012  1.00 10.00      A   
ATOM    572  CA  ARG A  64     -16.061 -13.992 -13.140  1.00 10.00      A   
ATOM    573  CB  ARG A  64     -15.393 -14.388 -11.819  1.00 10.00      A   
ATOM    574  CG  ARG A  64     -16.373 -14.605 -10.673  1.00 10.00      A   
ATOM    575  CD  ARG A  64     -15.681 -15.145  -9.430  1.00 10.00      A   
ATOM    576  NE  ARG A  64     -16.493 -14.937  -8.230  1.00 10.00      A   
ATOM    577  HE  ARG A  64     -17.345 -14.457  -8.343  1.00 10.00      A   
ATOM    578  CZ  ARG A  64     -16.156 -15.353  -7.007  1.00 10.00      A   
ATOM    579  NH1 ARG A  64     -15.024 -16.011  -6.797  1.00 10.00      A   
ATOM    580 HH11 ARG A  64     -14.369 -16.220  -7.597  1.00 10.00      A   
ATOM    581 HH12 ARG A  64     -14.775 -16.328  -5.834  1.00 10.00      A   
ATOM    582  NH2 ARG A  64     -16.962 -15.103  -5.977  1.00 10.00      A   
ATOM    583 HH21 ARG A  64     -16.702 -15.429  -5.018  1.00 10.00      A   
ATOM    584 HH22 ARG A  64     -17.855 -14.581  -6.122  1.00 10.00      A   
ATOM    585  C   ARG A  64     -16.819 -12.673 -13.001  1.00 10.00      A   
ATOM    586  O   ARG A  64     -18.048 -12.658 -13.012  1.00 10.00      A   
ATOM    587  N   PHE A  65     -16.089 -11.571 -12.896  1.00 10.00      A   
ATOM    588  HN  PHE A  65     -15.106 -11.637 -12.931  1.00 10.00      A   
ATOM    589  CA  PHE A  65     -16.704 -10.257 -12.752  1.00 10.00      A   
ATOM    590  CB  PHE A  65     -16.131  -9.530 -11.533  1.00 10.00      A   
ATOM    591  CG  PHE A  65     -16.199 -10.299 -10.247  1.00 10.00      A   
ATOM    592  CD1 PHE A  65     -15.064 -10.883  -9.714  1.00 10.00      A   
ATOM    593  CD2 PHE A  65     -17.395 -10.421  -9.559  1.00 10.00      A   
ATOM    594  CE1 PHE A  65     -15.118 -11.574  -8.522  1.00 10.00      A   
ATOM    595  CE2 PHE A  65     -17.457 -11.114  -8.367  1.00 10.00      A   
ATOM    596  CZ  PHE A  65     -16.317 -11.690  -7.847  1.00 10.00      A   
ATOM    597  C   PHE A  65     -16.473  -9.409 -14.002  1.00 10.00      A   
ATOM    598  O   PHE A  65     -15.425  -8.790 -14.152  1.00 10.00      A   
ATOM    599  N   PRO A  66     -17.451  -9.355 -14.913  1.00 10.00      A   
ATOM    600  CA  PRO A  66     -17.333  -8.584 -16.145  1.00 10.00      A   
ATOM    601  CB  PRO A  66     -18.211  -9.391 -17.098  1.00 10.00      A   
ATOM    602  CG  PRO A  66     -19.297  -9.944 -16.233  1.00 10.00      A   
ATOM    603  CD  PRO A  66     -18.739 -10.060 -14.834  1.00 10.00      A   
ATOM    604  C   PRO A  66     -17.869  -7.156 -16.013  1.00 10.00      A   
ATOM    605  O   PRO A  66     -17.927  -6.412 -16.995  1.00 10.00      A   
ATOM    606  N   LYS A  67     -18.239  -6.762 -14.802  1.00 10.00      A   
ATOM    607  HN  LYS A  67     -18.138  -7.377 -14.046  1.00 10.00      A   
ATOM    608  CA  LYS A  67     -18.786  -5.427 -14.579  1.00 10.00      A   
ATOM    609  CB  LYS A  67     -20.271  -5.506 -14.210  1.00 10.00      A   
ATOM    610  CG  LYS A  67     -21.208  -5.705 -15.391  1.00 10.00      A   
ATOM    611  CD  LYS A  67     -22.638  -5.356 -15.016  1.00 10.00      A   
ATOM    612  CE  LYS A  67     -23.588  -5.569 -16.184  1.00 10.00      A   
ATOM    613  NZ  LYS A  67     -24.989  -5.239 -15.819  1.00 10.00      A   
ATOM    614  HZ1 LYS A  67     -25.308  -5.846 -15.037  1.00 10.00      A   
ATOM    615  HZ2 LYS A  67     -25.618  -5.389 -16.634  1.00 10.00      A   
ATOM    616  HZ3 LYS A  67     -25.057  -4.245 -15.523  1.00 10.00      A   
ATOM    617  C   LYS A  67     -18.022  -4.651 -13.512  1.00 10.00      A   
ATOM    618  O   LYS A  67     -18.588  -3.785 -12.850  1.00 10.00      A   
ATOM    619  N   VAL A  68     -16.741  -4.943 -13.359  1.00 10.00      A   
ATOM    620  HN  VAL A  68     -16.333  -5.628 -13.926  1.00 10.00      A   
ATOM    621  CA  VAL A  68     -15.922  -4.258 -12.363  1.00 10.00      A   
ATOM    622  CB  VAL A  68     -14.557  -4.948 -12.175  1.00 10.00      A   
ATOM    623  CG1 VAL A  68     -13.776  -4.288 -11.052  1.00 10.00      A   
ATOM    624  CG2 VAL A  68     -14.741  -6.426 -11.887  1.00 10.00      A   
ATOM    625  C   VAL A  68     -15.699  -2.797 -12.749  1.00 10.00      A   
ATOM    626  O   VAL A  68     -15.448  -2.484 -13.915  1.00 10.00      A   
ATOM    627  N   ARG A  69     -15.806  -1.910 -11.771  1.00 10.00      A   
ATOM    628  HN  ARG A  69     -16.022  -2.225 -10.863  1.00 10.00      A   
ATOM    629  CA  ARG A  69     -15.619  -0.483 -11.996  1.00 10.00      A   
ATOM    630  CB  ARG A  69     -16.798   0.299 -11.414  1.00 10.00      A   
ATOM    631  CG  ARG A  69     -18.125   0.073 -12.126  1.00 10.00      A   
ATOM    632  CD  ARG A  69     -18.163   0.785 -13.471  1.00 10.00      A   
ATOM    633  NE  ARG A  69     -19.520   0.881 -14.002  1.00 10.00      A   
ATOM    634  HE  ARG A  69     -19.862   0.105 -14.498  1.00 10.00      A   
ATOM    635  CZ  ARG A  69     -20.308   1.951 -13.860  1.00 10.00      A   
ATOM    636  NH1 ARG A  69     -19.873   3.025 -13.216  1.00 10.00      A   
ATOM    637 HH11 ARG A  69     -18.901   3.051 -12.813  1.00 10.00      A   
ATOM    638 HH12 ARG A  69     -20.496   3.853 -13.105  1.00 10.00      A   
ATOM    639  NH2 ARG A  69     -21.535   1.949 -14.365  1.00 10.00      A   
ATOM    640 HH21 ARG A  69     -22.155   2.786 -14.251  1.00 10.00      A   
ATOM    641 HH22 ARG A  69     -21.888   1.112 -14.878  1.00 10.00      A   
ATOM    642  C   ARG A  69     -14.311   0.005 -11.366  1.00 10.00      A   
ATOM    643  O   ARG A  69     -13.648   0.899 -11.896  1.00 10.00      A   
ATOM    644  N   SER A  70     -13.937  -0.592 -10.240  1.00 10.00      A   
ATOM    645  HN  SER A  70     -14.496  -1.303  -9.866  1.00 10.00      A   
ATOM    646  CA  SER A  70     -12.711  -0.216  -9.542  1.00 10.00      A   
ATOM    647  CB  SER A  70     -13.037   0.499  -8.227  1.00 10.00      A   
ATOM    648  OG  SER A  70     -13.959   1.557  -8.432  1.00 10.00      A   
ATOM    649  HG  SER A  70     -14.014   2.090  -7.628  1.00 10.00      A   
ATOM    650  C   SER A  70     -11.840  -1.439  -9.261  1.00 10.00      A   
ATOM    651  O   SER A  70     -12.318  -2.444  -8.728  1.00 10.00      A   
ATOM    652  N   VAL A  71     -10.564  -1.345  -9.612  1.00 10.00      A   
ATOM    653  HN  VAL A  71     -10.241  -0.506 -10.016  1.00 10.00      A   
ATOM    654  CA  VAL A  71      -9.624  -2.443  -9.401  1.00 10.00      A   
ATOM    655  CB  VAL A  71      -9.064  -2.986 -10.739  1.00 10.00      A   
ATOM    656  CG1 VAL A  71      -8.192  -4.211 -10.502  1.00 10.00      A   
ATOM    657  CG2 VAL A  71     -10.189  -3.311 -11.711  1.00 10.00      A   
ATOM    658  C   VAL A  71      -8.453  -1.994  -8.526  1.00 10.00      A   
ATOM    659  O   VAL A  71      -7.868  -0.938  -8.758  1.00 10.00      A   
ATOM    660  N   GLU A  72      -8.120  -2.797  -7.522  1.00 10.00      A   
ATOM    661  HN  GLU A  72      -8.637  -3.622  -7.375  1.00 10.00      A   
ATOM    662  CA  GLU A  72      -7.007  -2.495  -6.628  1.00 10.00      A   
ATOM    663  CB  GLU A  72      -7.520  -2.090  -5.244  1.00 10.00      A   
ATOM    664  CG  GLU A  72      -6.435  -1.608  -4.292  1.00 10.00      A   
ATOM    665  CD  GLU A  72      -6.959  -0.634  -3.257  1.00 10.00      A   
ATOM    666  OE1 GLU A  72      -8.109  -0.802  -2.802  1.00 10.00      A   
ATOM    667  OE2 GLU A  72      -6.222   0.308  -2.894  1.00 10.00      A   
ATOM    668  C   GLU A  72      -6.085  -3.709  -6.541  1.00 10.00      A   
ATOM    669  O   GLU A  72      -6.516  -4.803  -6.162  1.00 10.00      A   
ATOM    670  N   LEU A  73      -4.824  -3.520  -6.902  1.00 10.00      A   
ATOM    671  HN  LEU A  73      -4.533  -2.618  -7.172  1.00 10.00      A   
ATOM    672  CA  LEU A  73      -3.860  -4.616  -6.894  1.00 10.00      A   
ATOM    673  CB  LEU A  73      -3.551  -5.066  -8.326  1.00 10.00      A   
ATOM    674  CG  LEU A  73      -4.726  -5.576  -9.159  1.00 10.00      A   
ATOM    675  CD1 LEU A  73      -4.475  -5.320 -10.635  1.00 10.00      A   
ATOM    676  CD2 LEU A  73      -4.951  -7.058  -8.913  1.00 10.00      A   
ATOM    677  C   LEU A  73      -2.553  -4.245  -6.201  1.00 10.00      A   
ATOM    678  O   LEU A  73      -2.008  -3.157  -6.403  1.00 10.00      A   
ATOM    679  N   LYS A  74      -2.059  -5.162  -5.379  1.00 10.00      A   
ATOM    680  HN  LYS A  74      -2.565  -5.990  -5.228  1.00 10.00      A   
ATOM    681  CA  LYS A  74      -0.792  -4.978  -4.683  1.00 10.00      A   
ATOM    682  CB  LYS A  74      -0.976  -5.103  -3.167  1.00 10.00      A   
ATOM    683  CG  LYS A  74      -2.062  -4.209  -2.594  1.00 10.00      A   
ATOM    684  CD  LYS A  74      -2.213  -4.420  -1.097  1.00 10.00      A   
ATOM    685  CE  LYS A  74      -3.442  -3.708  -0.556  1.00 10.00      A   
ATOM    686  NZ  LYS A  74      -3.504  -3.756   0.925  1.00 10.00      A   
ATOM    687  HZ1 LYS A  74      -4.416  -3.388   1.268  1.00 10.00      A   
ATOM    688  HZ2 LYS A  74      -2.739  -3.182   1.328  1.00 10.00      A   
ATOM    689  HZ3 LYS A  74      -3.385  -4.733   1.266  1.00 10.00      A   
ATOM    690  C   LYS A  74       0.191  -6.032  -5.191  1.00 10.00      A   
ATOM    691  O   LYS A  74      -0.220  -7.135  -5.561  1.00 10.00      A   
ATOM    692  N   GLY A  75       1.471  -5.697  -5.236  1.00 10.00      A   
ATOM    693  HN  GLY A  75       1.752  -4.802  -4.939  1.00 10.00      A   
ATOM    694  CA  GLY A  75       2.451  -6.648  -5.730  1.00 10.00      A   
ATOM    695  C   GLY A  75       3.542  -6.967  -4.734  1.00 10.00      A   
ATOM    696  O   GLY A  75       3.478  -7.985  -4.040  1.00 10.00      A   
ATOM    697  N   LYS A  76       4.545  -6.097  -4.676  1.00 10.00      A   
ATOM    698  HN  LYS A  76       4.519  -5.303  -5.257  1.00 10.00      A   
ATOM    699  CA  LYS A  76       5.677  -6.270  -3.776  1.00 10.00      A   
ATOM    700  CB  LYS A  76       6.712  -5.171  -4.025  1.00 10.00      A   
ATOM    701  CG  LYS A  76       7.443  -5.261  -5.356  1.00 10.00      A   
ATOM    702  CD  LYS A  76       8.335  -4.045  -5.566  1.00 10.00      A   
ATOM    703  CE  LYS A  76       9.103  -4.125  -6.876  1.00 10.00      A   
ATOM    704  NZ  LYS A  76       9.868  -2.878  -7.143  1.00 10.00      A   
ATOM    705  HZ1 LYS A  76      10.493  -2.659  -6.338  1.00 10.00      A   
ATOM    706  HZ2 LYS A  76       9.216  -2.083  -7.285  1.00 10.00      A   
ATOM    707  HZ3 LYS A  76      10.449  -2.992  -7.998  1.00 10.00      A   
ATOM    708  C   LYS A  76       5.235  -6.232  -2.316  1.00 10.00      A   
ATOM    709  O   LYS A  76       4.254  -5.572  -1.980  1.00 10.00      A   
ATOM    710  N   PRO A  77       5.949  -6.952  -1.433  1.00 10.00      A   
ATOM    711  CA  PRO A  77       5.632  -6.981  -0.005  1.00 10.00      A   
ATOM    712  CB  PRO A  77       6.392  -8.216   0.489  1.00 10.00      A   
ATOM    713  CG  PRO A  77       7.565  -8.319  -0.422  1.00 10.00      A   
ATOM    714  CD  PRO A  77       7.104  -7.810  -1.761  1.00 10.00      A   
ATOM    715  C   PRO A  77       6.137  -5.727   0.711  1.00 10.00      A   
ATOM    716  O   PRO A  77       6.835  -4.904   0.122  1.00 10.00      A   
ATOM    717  N   HIS A  78       5.800  -5.607   1.987  1.00 10.00      A   
ATOM    718  HN  HIS A  78       5.258  -6.313   2.402  1.00 10.00      A   
ATOM    719  CA  HIS A  78       6.199  -4.457   2.800  1.00 10.00      A   
ATOM    720  CB  HIS A  78       5.614  -4.595   4.213  1.00 10.00      A   
ATOM    721  CG  HIS A  78       5.987  -3.508   5.176  1.00 10.00      A   
ATOM    722  ND1 HIS A  78       6.541  -3.741   6.413  1.00 10.00      A   
ATOM    723  HD1 HIS A  78       6.755  -4.631   6.797  1.00 10.00      A   
ATOM    724  CD2 HIS A  78       5.865  -2.161   5.070  1.00 10.00      A   
ATOM    725  CE1 HIS A  78       6.727  -2.556   7.012  1.00 10.00      A   
ATOM    726  NE2 HIS A  78       6.333  -1.562   6.236  1.00 10.00      A   
ATOM    727  C   HIS A  78       7.722  -4.294   2.849  1.00 10.00      A   
ATOM    728  O   HIS A  78       8.236  -3.177   2.898  1.00 10.00      A   
ATOM    729  N   PHE A  79       8.436  -5.411   2.792  1.00 10.00      A   
ATOM    730  HN  PHE A  79       7.968  -6.267   2.724  1.00 10.00      A   
ATOM    731  CA  PHE A  79       9.897  -5.399   2.841  1.00 10.00      A   
ATOM    732  CB  PHE A  79      10.443  -6.781   3.217  1.00 10.00      A   
ATOM    733  CG  PHE A  79      10.566  -7.004   4.700  1.00 10.00      A   
ATOM    734  CD1 PHE A  79      10.079  -6.074   5.602  1.00 10.00      A   
ATOM    735  CD2 PHE A  79      11.172  -8.146   5.193  1.00 10.00      A   
ATOM    736  CE1 PHE A  79      10.195  -6.277   6.962  1.00 10.00      A   
ATOM    737  CE2 PHE A  79      11.292  -8.357   6.554  1.00 10.00      A   
ATOM    738  CZ  PHE A  79      10.802  -7.419   7.439  1.00 10.00      A   
ATOM    739  C   PHE A  79      10.532  -4.899   1.541  1.00 10.00      A   
ATOM    740  O   PHE A  79      11.756  -4.781   1.443  1.00 10.00      A   
ATOM    741  N   ALA A  80       9.706  -4.594   0.548  1.00 10.00      A   
ATOM    742  HN  ALA A  80       8.737  -4.696   0.680  1.00 10.00      A   
ATOM    743  CA  ALA A  80      10.209  -4.104  -0.731  1.00 10.00      A   
ATOM    744  CB  ALA A  80       9.146  -4.209  -1.810  1.00 10.00      A   
ATOM    745  C   ALA A  80      10.695  -2.667  -0.606  1.00 10.00      A   
ATOM    746  O   ALA A  80      11.701  -2.289  -1.202  1.00 10.00      A   
ATOM    747  N   ASP A  81       9.988  -1.884   0.202  1.00 10.00      A   
ATOM    748  HN  ASP A  81       9.207  -2.259   0.662  1.00 10.00      A   
ATOM    749  CA  ASP A  81      10.329  -0.477   0.422  1.00 10.00      A   
ATOM    750  CB  ASP A  81       9.154   0.273   1.070  1.00 10.00      A   
ATOM    751  CG  ASP A  81       7.983   0.471   0.123  1.00 10.00      A   
ATOM    752  OD1 ASP A  81       7.796   1.601  -0.378  1.00 10.00      A   
ATOM    753  OD2 ASP A  81       7.246  -0.506  -0.133  1.00 10.00      A   
ATOM    754  C   ASP A  81      11.582  -0.346   1.283  1.00 10.00      A   
ATOM    755  O   ASP A  81      12.115   0.746   1.465  1.00 10.00      A   
ATOM    756  N   PHE A  82      12.053  -1.470   1.804  1.00 10.00      A   
ATOM    757  HN  PHE A  82      11.591  -2.311   1.619  1.00 10.00      A   
ATOM    758  CA  PHE A  82      13.242  -1.486   2.639  1.00 10.00      A   
ATOM    759  CB  PHE A  82      13.038  -2.388   3.856  1.00 10.00      A   
ATOM    760  CG  PHE A  82      11.933  -1.933   4.767  1.00 10.00      A   
ATOM    761  CD1 PHE A  82      11.719  -0.583   4.999  1.00 10.00      A   
ATOM    762  CD2 PHE A  82      11.111  -2.856   5.393  1.00 10.00      A   
ATOM    763  CE1 PHE A  82      10.706  -0.163   5.837  1.00 10.00      A   
ATOM    764  CE2 PHE A  82      10.097  -2.443   6.233  1.00 10.00      A   
ATOM    765  CZ  PHE A  82       9.895  -1.093   6.455  1.00 10.00      A   
ATOM    766  C   PHE A  82      14.461  -1.927   1.837  1.00 10.00      A   
ATOM    767  O   PHE A  82      15.530  -2.177   2.399  1.00 10.00      A   
ATOM    768  N   ASN A  83      14.273  -2.038   0.520  1.00 10.00      A   
ATOM    769  HN  ASN A  83      13.377  -1.857   0.159  1.00 10.00      A   
ATOM    770  CA  ASN A  83      15.343  -2.421  -0.410  1.00 10.00      A   
ATOM    771  CB  ASN A  83      16.525  -1.444  -0.326  1.00 10.00      A   
ATOM    772  CG  ASN A  83      16.167  -0.029  -0.749  1.00 10.00      A   
ATOM    773  OD1 ASN A  83      15.450   0.179  -1.728  1.00 10.00      A   
ATOM    774  ND2 ASN A  83      16.657   0.955  -0.011  1.00 10.00      A   
ATOM    775 HD21 ASN A  83      17.217   0.724   0.763  1.00 10.00      A   
ATOM    776 HD22 ASN A  83      16.440   1.881  -0.264  1.00 10.00      A   
ATOM    777  C   ASN A  83      15.824  -3.859  -0.198  1.00 10.00      A   
ATOM    778  O   ASN A  83      16.962  -4.198  -0.532  1.00 10.00      A   
ATOM    779  N   LEU A  84      14.955  -4.707   0.343  1.00 10.00      A   
ATOM    780  HN  LEU A  84      14.063  -4.388   0.586  1.00 10.00      A   
ATOM    781  CA  LEU A  84      15.308  -6.104   0.591  1.00 10.00      A   
ATOM    782  CB  LEU A  84      14.579  -6.638   1.828  1.00 10.00      A   
ATOM    783  CG  LEU A  84      14.943  -5.978   3.159  1.00 10.00      A   
ATOM    784  CD1 LEU A  84      14.314  -6.732   4.318  1.00 10.00      A   
ATOM    785  CD2 LEU A  84      16.453  -5.904   3.327  1.00 10.00      A   
ATOM    786  C   LEU A  84      14.999  -6.978  -0.618  1.00 10.00      A   
ATOM    787  O   LEU A  84      15.559  -8.063  -0.776  1.00 10.00      A   
ATOM    788  N   VAL A  85      14.116  -6.492  -1.477  1.00 10.00      A   
ATOM    789  HN  VAL A  85      13.723  -5.610  -1.313  1.00 10.00      A   
ATOM    790  CA  VAL A  85      13.727  -7.231  -2.671  1.00 10.00      A   
ATOM    791  CB  VAL A  85      12.236  -7.001  -3.010  1.00 10.00      A   
ATOM    792  CG1 VAL A  85      11.814  -7.843  -4.205  1.00 10.00      A   
ATOM    793  CG2 VAL A  85      11.357  -7.303  -1.808  1.00 10.00      A   
ATOM    794  C   VAL A  85      14.577  -6.799  -3.863  1.00 10.00      A   
ATOM    795  O   VAL A  85      14.633  -5.614  -4.185  1.00 10.00      A   
ATOM    796  N   PRO A  86      15.272  -7.748  -4.510  1.00 10.00      A   
ATOM    797  CA  PRO A  86      16.109  -7.454  -5.679  1.00 10.00      A   
ATOM    798  CB  PRO A  86      16.725  -8.812  -6.036  1.00 10.00      A   
ATOM    799  CG  PRO A  86      16.588  -9.633  -4.801  1.00 10.00      A   
ATOM    800  CD  PRO A  86      15.320  -9.172  -4.146  1.00 10.00      A   
ATOM    801  C   PRO A  86      15.271  -6.934  -6.844  1.00 10.00      A   
ATOM    802  O   PRO A  86      14.207  -7.479  -7.152  1.00 10.00      A   
ATOM    803  N   ASP A  87      15.755  -5.880  -7.485  1.00 10.00      A   
ATOM    804  HN  ASP A  87      16.616  -5.502  -7.199  1.00 10.00      A   
ATOM    805  CA  ASP A  87      15.049  -5.278  -8.608  1.00 10.00      A   
ATOM    806  CB  ASP A  87      15.759  -4.017  -9.089  1.00 10.00      A   
ATOM    807  CG  ASP A  87      15.037  -3.352 -10.245  1.00 10.00      A   
ATOM    808  OD1 ASP A  87      15.711  -2.854 -11.168  1.00 10.00      A   
ATOM    809  OD2 ASP A  87      13.787  -3.319 -10.237  1.00 10.00      A   
ATOM    810  C   ASP A  87      14.889  -6.261  -9.759  1.00 10.00      A   
ATOM    811  O   ASP A  87      15.863  -6.849 -10.229  1.00 10.00      A   
ATOM    812  N   GLY A  88      13.657  -6.421 -10.211  1.00 10.00      A   
ATOM    813  HN  GLY A  88      12.928  -5.902  -9.810  1.00 10.00      A   
ATOM    814  CA  GLY A  88      13.375  -7.333 -11.297  1.00 10.00      A   
ATOM    815  C   GLY A  88      12.579  -8.530 -10.833  1.00 10.00      A   
ATOM    816  O   GLY A  88      12.256  -9.405 -11.630  1.00 10.00      A   
ATOM    817  N   TRP A  89      12.280  -8.574  -9.534  1.00 10.00      A   
ATOM    818  HN  TRP A  89      12.598  -7.853  -8.949  1.00 10.00      A   
ATOM    819  CA  TRP A  89      11.516  -9.675  -8.950  1.00 10.00      A   
ATOM    820  CB  TRP A  89      11.268  -9.439  -7.452  1.00 10.00      A   
ATOM    821  CG  TRP A  89      10.241 -10.360  -6.854  1.00 10.00      A   
ATOM    822  CD1 TRP A  89      10.412 -11.670  -6.495  1.00 10.00      A   
ATOM    823  CD2 TRP A  89       8.881 -10.036  -6.547  1.00 10.00      A   
ATOM    824  NE1 TRP A  89       9.237 -12.179  -5.992  1.00 10.00      A   
ATOM    825  HE1 TRP A  89       9.098 -13.105  -5.672  1.00 10.00      A   
ATOM    826  CE2 TRP A  89       8.285 -11.196  -6.011  1.00 10.00      A   
ATOM    827  CE3 TRP A  89       8.107  -8.880  -6.676  1.00 10.00      A   
ATOM    828  CZ2 TRP A  89       6.955 -11.232  -5.607  1.00 10.00      A   
ATOM    829  CZ3 TRP A  89       6.787  -8.918  -6.270  1.00 10.00      A   
ATOM    830  CH2 TRP A  89       6.226 -10.086  -5.741  1.00 10.00      A   
ATOM    831  C   TRP A  89      10.194  -9.906  -9.682  1.00 10.00      A   
ATOM    832  O   TRP A  89       9.854 -11.044 -10.012  1.00 10.00      A   
ATOM    833  N   GLY A  90       9.451  -8.832  -9.920  1.00 10.00      A   
ATOM    834  HN  GLY A  90       9.760  -7.954  -9.617  1.00 10.00      A   
ATOM    835  CA  GLY A  90       8.186  -8.946 -10.610  1.00 10.00      A   
ATOM    836  C   GLY A  90       7.211  -7.866 -10.195  1.00 10.00      A   
ATOM    837  O   GLY A  90       7.616  -6.796  -9.738  1.00 10.00      A   
ATOM    838  N   GLY A  91       5.928  -8.148 -10.339  1.00 10.00      A   
ATOM    839  HN  GLY A  91       5.661  -9.023 -10.702  1.00 10.00      A   
ATOM    840  CA  GLY A  91       4.914  -7.185  -9.982  1.00 10.00      A   
ATOM    841  C   GLY A  91       4.565  -6.310 -11.162  1.00 10.00      A   
ATOM    842  O   GLY A  91       4.284  -5.125 -11.004  1.00 10.00      A   
ATOM    843  N   TYR A  92       4.589  -6.896 -12.352  1.00 10.00      A   
ATOM    844  HN  TYR A  92       4.802  -7.856 -12.409  1.00 10.00      A   
ATOM    845  CA  TYR A  92       4.284  -6.158 -13.574  1.00 10.00      A   
ATOM    846  CB  TYR A  92       4.954  -6.813 -14.787  1.00 10.00      A   
ATOM    847  CG  TYR A  92       6.436  -7.066 -14.610  1.00 10.00      A   
ATOM    848  CD1 TYR A  92       6.933  -8.361 -14.508  1.00 10.00      A   
ATOM    849  CD2 TYR A  92       7.339  -6.013 -14.537  1.00 10.00      A   
ATOM    850  CE1 TYR A  92       8.285  -8.599 -14.337  1.00 10.00      A   
ATOM    851  CE2 TYR A  92       8.690  -6.242 -14.369  1.00 10.00      A   
ATOM    852  CZ  TYR A  92       9.159  -7.534 -14.269  1.00 10.00      A   
ATOM    853  OH  TYR A  92      10.505  -7.758 -14.089  1.00 10.00      A   
ATOM    854  HH  TYR A  92      10.797  -7.308 -13.287  1.00 10.00      A   
ATOM    855  C   TYR A  92       2.776  -6.071 -13.787  1.00 10.00      A   
ATOM    856  O   TYR A  92       2.073  -7.078 -13.715  1.00 10.00      A   
ATOM    857  N   VAL A  93       2.280  -4.868 -14.048  1.00 10.00      A   
ATOM    858  HN  VAL A  93       2.888  -4.092 -14.094  1.00 10.00      A   
ATOM    859  CA  VAL A  93       0.850  -4.670 -14.256  1.00 10.00      A   
ATOM    860  CB  VAL A  93       0.370  -3.341 -13.632  1.00 10.00      A   
ATOM    861  CG1 VAL A  93       0.752  -2.143 -14.496  1.00 10.00      A   
ATOM    862  CG2 VAL A  93      -1.124  -3.372 -13.349  1.00 10.00      A   
ATOM    863  C   VAL A  93       0.476  -4.730 -15.741  1.00 10.00      A   
ATOM    864  O   VAL A  93      -0.704  -4.704 -16.094  1.00 10.00      A   
ATOM    865  N   TYR A  94       1.485  -4.839 -16.602  1.00 10.00      A   
ATOM    866  HN  TYR A  94       2.400  -4.875 -16.258  1.00 10.00      A   
ATOM    867  CA  TYR A  94       1.270  -4.900 -18.051  1.00 10.00      A   
ATOM    868  CB  TYR A  94       2.592  -5.061 -18.816  1.00 10.00      A   
ATOM    869  CG  TYR A  94       2.477  -4.796 -20.303  1.00 10.00      A   
ATOM    870  CD1 TYR A  94       2.064  -3.558 -20.776  1.00 10.00      A   
ATOM    871  CD2 TYR A  94       2.775  -5.784 -21.232  1.00 10.00      A   
ATOM    872  CE1 TYR A  94       1.949  -3.309 -22.131  1.00 10.00      A   
ATOM    873  CE2 TYR A  94       2.664  -5.543 -22.590  1.00 10.00      A   
ATOM    874  CZ  TYR A  94       2.249  -4.304 -23.032  1.00 10.00      A   
ATOM    875  OH  TYR A  94       2.134  -4.063 -24.381  1.00 10.00      A   
ATOM    876  HH  TYR A  94       1.541  -4.723 -24.769  1.00 10.00      A   
ATOM    877  C   TYR A  94       0.242  -5.963 -18.466  1.00 10.00      A   
ATOM    878  O   TYR A  94      -0.713  -5.639 -19.177  1.00 10.00      A   
ATOM    879  N   PRO A  95       0.401  -7.242 -18.028  1.00 10.00      A   
ATOM    880  CA  PRO A  95      -0.546  -8.313 -18.375  1.00 10.00      A   
ATOM    881  CB  PRO A  95      -0.027  -9.526 -17.595  1.00 10.00      A   
ATOM    882  CG  PRO A  95       1.413  -9.236 -17.371  1.00 10.00      A   
ATOM    883  CD  PRO A  95       1.506  -7.750 -17.190  1.00 10.00      A   
ATOM    884  C   PRO A  95      -1.966  -7.971 -17.934  1.00 10.00      A   
ATOM    885  O   PRO A  95      -2.939  -8.295 -18.619  1.00 10.00      A   
ATOM    886  N   TRP A  96      -2.074  -7.298 -16.794  1.00 10.00      A   
ATOM    887  HN  TRP A  96      -1.262  -7.060 -16.303  1.00 10.00      A   
ATOM    888  CA  TRP A  96      -3.371  -6.894 -16.267  1.00 10.00      A   
ATOM    889  CB  TRP A  96      -3.237  -6.356 -14.838  1.00 10.00      A   
ATOM    890  CG  TRP A  96      -2.969  -7.408 -13.808  1.00 10.00      A   
ATOM    891  CD1 TRP A  96      -1.752  -7.834 -13.372  1.00 10.00      A   
ATOM    892  CD2 TRP A  96      -3.943  -8.160 -13.076  1.00 10.00      A   
ATOM    893  NE1 TRP A  96      -1.903  -8.808 -12.418  1.00 10.00      A   
ATOM    894  HE1 TRP A  96      -1.168  -9.272 -11.952  1.00 10.00      A   
ATOM    895  CE2 TRP A  96      -3.241  -9.027 -12.216  1.00 10.00      A   
ATOM    896  CE3 TRP A  96      -5.341  -8.184 -13.064  1.00 10.00      A   
ATOM    897  CZ2 TRP A  96      -3.888  -9.910 -11.358  1.00 10.00      A   
ATOM    898  CZ3 TRP A  96      -5.980  -9.061 -12.210  1.00 10.00      A   
ATOM    899  CH2 TRP A  96      -5.255  -9.912 -11.368  1.00 10.00      A   
ATOM    900  C   TRP A  96      -3.994  -5.824 -17.155  1.00 10.00      A   
ATOM    901  O   TRP A  96      -5.161  -5.920 -17.533  1.00 10.00      A   
ATOM    902  N   ILE A  97      -3.196  -4.818 -17.494  1.00 10.00      A   
ATOM    903  HN  ILE A  97      -2.268  -4.819 -17.165  1.00 10.00      A   
ATOM    904  CA  ILE A  97      -3.646  -3.712 -18.333  1.00 10.00      A   
ATOM    905  CB  ILE A  97      -2.525  -2.672 -18.560  1.00 10.00      A   
ATOM    906  CG1 ILE A  97      -2.072  -2.076 -17.223  1.00 10.00      A   
ATOM    907  CG2 ILE A  97      -2.979  -1.567 -19.506  1.00 10.00      A   
ATOM    908  CD1 ILE A  97      -3.192  -1.450 -16.419  1.00 10.00      A   
ATOM    909  C   ILE A  97      -4.161  -4.216 -19.673  1.00 10.00      A   
ATOM    910  O   ILE A  97      -5.235  -3.814 -20.120  1.00 10.00      A   
ATOM    911  N   GLU A  98      -3.412  -5.119 -20.290  1.00 10.00      A   
ATOM    912  HN  GLU A  98      -2.581  -5.425 -19.859  1.00 10.00      A   
ATOM    913  CA  GLU A  98      -3.790  -5.674 -21.585  1.00 10.00      A   
ATOM    914  CB  GLU A  98      -2.722  -6.641 -22.095  1.00 10.00      A   
ATOM    915  CG  GLU A  98      -3.008  -7.204 -23.477  1.00 10.00      A   
ATOM    916  CD  GLU A  98      -2.170  -8.422 -23.792  1.00 10.00      A   
ATOM    917  OE1 GLU A  98      -1.000  -8.254 -24.189  1.00 10.00      A   
ATOM    918  OE2 GLU A  98      -2.683  -9.553 -23.650  1.00 10.00      A   
ATOM    919  C   GLU A  98      -5.143  -6.378 -21.517  1.00 10.00      A   
ATOM    920  O   GLU A  98      -6.025  -6.131 -22.342  1.00 10.00      A   
ATOM    921  N   ALA A  99      -5.314  -7.232 -20.518  1.00 10.00      A   
ATOM    922  HN  ALA A  99      -4.585  -7.368 -19.874  1.00 10.00      A   
ATOM    923  CA  ALA A  99      -6.552  -7.980 -20.352  1.00 10.00      A   
ATOM    924  CB  ALA A  99      -6.359  -9.090 -19.331  1.00 10.00      A   
ATOM    925  C   ALA A  99      -7.727  -7.083 -19.960  1.00 10.00      A   
ATOM    926  O   ALA A  99      -8.864  -7.328 -20.364  1.00 10.00      A   
ATOM    927  N   MET A 100      -7.449  -6.039 -19.189  1.00 10.00      A   
ATOM    928  HN  MET A 100      -6.518  -5.881 -18.918  1.00 10.00      A   
ATOM    929  CA  MET A 100      -8.493  -5.127 -18.730  1.00 10.00      A   
ATOM    930  CB  MET A 100      -8.050  -4.361 -17.481  1.00 10.00      A   
ATOM    931  CG  MET A 100      -7.958  -5.211 -16.226  1.00 10.00      A   
ATOM    932  SD  MET A 100      -7.792  -4.224 -14.726  1.00 10.00      A   
ATOM    933  CE  MET A 100      -6.280  -3.327 -15.061  1.00 10.00      A   
ATOM    934  C   MET A 100      -8.944  -4.146 -19.805  1.00 10.00      A   
ATOM    935  O   MET A 100     -10.141  -3.902 -19.961  1.00 10.00      A   
ATOM    936  N   SER A 101      -7.994  -3.601 -20.554  1.00 10.00      A   
ATOM    937  HN  SER A 101      -7.062  -3.868 -20.408  1.00 10.00      A   
ATOM    938  CA  SER A 101      -8.294  -2.611 -21.590  1.00 10.00      A   
ATOM    939  CB  SER A 101      -7.021  -2.152 -22.302  1.00 10.00      A   
ATOM    940  OG  SER A 101      -6.147  -3.241 -22.541  1.00 10.00      A   
ATOM    941  HG  SER A 101      -5.637  -3.424 -21.738  1.00 10.00      A   
ATOM    942  C   SER A 101      -9.354  -3.063 -22.594  1.00 10.00      A   
ATOM    943  O   SER A 101     -10.174  -2.259 -23.037  1.00 10.00      A   
ATOM    944  N   SER A 102      -9.350  -4.341 -22.945  1.00 10.00      A   
ATOM    945  HN  SER A 102      -8.685  -4.946 -22.557  1.00 10.00      A   
ATOM    946  CA  SER A 102     -10.311  -4.860 -23.906  1.00 10.00      A   
ATOM    947  CB  SER A 102      -9.581  -5.698 -24.956  1.00 10.00      A   
ATOM    948  OG  SER A 102      -8.401  -5.036 -25.384  1.00 10.00      A   
ATOM    949  HG  SER A 102      -8.431  -4.116 -25.090  1.00 10.00      A   
ATOM    950  C   SER A 102     -11.414  -5.676 -23.235  1.00 10.00      A   
ATOM    951  O   SER A 102     -12.017  -6.546 -23.862  1.00 10.00      A   
ATOM    952  N   SER A 103     -11.681  -5.395 -21.966  1.00 10.00      A   
ATOM    953  HN  SER A 103     -11.173  -4.691 -21.512  1.00 10.00      A   
ATOM    954  CA  SER A 103     -12.716  -6.114 -21.235  1.00 10.00      A   
ATOM    955  CB  SER A 103     -12.106  -7.272 -20.440  1.00 10.00      A   
ATOM    956  OG  SER A 103     -11.258  -8.062 -21.258  1.00 10.00      A   
ATOM    957  HG  SER A 103     -10.337  -7.909 -20.999  1.00 10.00      A   
ATOM    958  C   SER A 103     -13.503  -5.189 -20.311  1.00 10.00      A   
ATOM    959  O   SER A 103     -14.714  -5.346 -20.144  1.00 10.00      A   
ATOM    960  N   TYR A 104     -12.815  -4.227 -19.712  1.00 10.00      A   
ATOM    961  HN  TYR A 104     -11.850  -4.143 -19.887  1.00 10.00      A   
ATOM    962  CA  TYR A 104     -13.449  -3.288 -18.803  1.00 10.00      A   
ATOM    963  CB  TYR A 104     -12.703  -3.235 -17.469  1.00 10.00      A   
ATOM    964  CG  TYR A 104     -12.703  -4.518 -16.676  1.00 10.00      A   
ATOM    965  CD1 TYR A 104     -11.529  -4.998 -16.119  1.00 10.00      A   
ATOM    966  CD2 TYR A 104     -13.873  -5.239 -16.469  1.00 10.00      A   
ATOM    967  CE1 TYR A 104     -11.513  -6.157 -15.374  1.00 10.00      A   
ATOM    968  CE2 TYR A 104     -13.865  -6.402 -15.728  1.00 10.00      A   
ATOM    969  CZ  TYR A 104     -12.683  -6.855 -15.181  1.00 10.00      A   
ATOM    970  OH  TYR A 104     -12.671  -8.006 -14.437  1.00 10.00      A   
ATOM    971  HH  TYR A 104     -13.173  -7.867 -13.629  1.00 10.00      A   
ATOM    972  C   TYR A 104     -13.478  -1.891 -19.396  1.00 10.00      A   
ATOM    973  O   TYR A 104     -12.608  -1.071 -19.113  1.00 10.00      A   
ATOM    974  N   THR A 105     -14.481  -1.617 -20.207  1.00 10.00      A   
ATOM    975  HN  THR A 105     -15.145  -2.315 -20.407  1.00 10.00      A   
ATOM    976  CA  THR A 105     -14.619  -0.305 -20.822  1.00 10.00      A   
ATOM    977  CB  THR A 105     -15.408  -0.403 -22.141  1.00 10.00      A   
ATOM    978  OG1 THR A 105     -15.132  -1.678 -22.750  1.00 10.00      A   
ATOM    979  HG1 THR A 105     -14.320  -1.614 -23.280  1.00 10.00      A   
ATOM    980  CG2 THR A 105     -14.987   0.703 -23.100  1.00 10.00      A   
ATOM    981  C   THR A 105     -15.314   0.657 -19.856  1.00 10.00      A   
ATOM    982  O   THR A 105     -15.570   1.818 -20.177  1.00 10.00      A   
ATOM    983  N   TRP A 106     -15.610   0.156 -18.661  1.00 10.00      A   
ATOM    984  HN  TRP A 106     -15.391  -0.783 -18.469  1.00 10.00      A   
ATOM    985  CA  TRP A 106     -16.261   0.952 -17.632  1.00 10.00      A   
ATOM    986  CB  TRP A 106     -17.540   0.266 -17.158  1.00 10.00      A   
ATOM    987  CG  TRP A 106     -18.721   0.505 -18.037  1.00 10.00      A   
ATOM    988  CD1 TRP A 106     -19.290  -0.382 -18.902  1.00 10.00      A   
ATOM    989  CD2 TRP A 106     -19.485   1.715 -18.144  1.00 10.00      A   
ATOM    990  NE1 TRP A 106     -20.365   0.195 -19.533  1.00 10.00      A   
ATOM    991  HE1 TRP A 106     -20.942  -0.245 -20.196  1.00 10.00      A   
ATOM    992  CE2 TRP A 106     -20.504   1.483 -19.087  1.00 10.00      A   
ATOM    993  CE3 TRP A 106     -19.412   2.970 -17.528  1.00 10.00      A   
ATOM    994  CZ2 TRP A 106     -21.440   2.456 -19.433  1.00 10.00      A   
ATOM    995  CZ3 TRP A 106     -20.339   3.935 -17.875  1.00 10.00      A   
ATOM    996  CH2 TRP A 106     -21.342   3.671 -18.819  1.00 10.00      A   
ATOM    997  C   TRP A 106     -15.328   1.175 -16.447  1.00 10.00      A   
ATOM    998  O   TRP A 106     -15.761   1.626 -15.389  1.00 10.00      A   
ATOM    999  N   LEU A 107     -14.053   0.852 -16.632  1.00 10.00      A   
ATOM   1000  HN  LEU A 107     -13.774   0.497 -17.500  1.00 10.00      A   
ATOM   1001  CA  LEU A 107     -13.052   1.016 -15.580  1.00 10.00      A   
ATOM   1002  CB  LEU A 107     -11.711   0.430 -16.030  1.00 10.00      A   
ATOM   1003  CG  LEU A 107     -10.608   0.313 -14.974  1.00 10.00      A   
ATOM   1004  CD1 LEU A 107     -11.184  -0.083 -13.625  1.00 10.00      A   
ATOM   1005  CD2 LEU A 107      -9.565  -0.700 -15.412  1.00 10.00      A   
ATOM   1006  C   LEU A 107     -12.910   2.489 -15.192  1.00 10.00      A   
ATOM   1007  O   LEU A 107     -12.532   3.328 -16.015  1.00 10.00      A   
ATOM   1008  N   GLU A 108     -13.228   2.789 -13.937  1.00 10.00      A   
ATOM   1009  HN  GLU A 108     -13.510   2.067 -13.330  1.00 10.00      A   
ATOM   1010  CA  GLU A 108     -13.176   4.155 -13.435  1.00 10.00      A   
ATOM   1011  CB  GLU A 108     -14.464   4.492 -12.673  1.00 10.00      A   
ATOM   1012  CG  GLU A 108     -15.747   4.344 -13.472  1.00 10.00      A   
ATOM   1013  CD  GLU A 108     -16.983   4.571 -12.625  1.00 10.00      A   
ATOM   1014  OE1 GLU A 108     -17.404   5.738 -12.482  1.00 10.00      A   
ATOM   1015  OE2 GLU A 108     -17.549   3.586 -12.106  1.00 10.00      A   
ATOM   1016  C   GLU A 108     -11.990   4.389 -12.506  1.00 10.00      A   
ATOM   1017  O   GLU A 108     -11.289   5.400 -12.618  1.00 10.00      A   
ATOM   1018  N   GLU A 109     -11.774   3.464 -11.581  1.00 10.00      A   
ATOM   1019  HN  GLU A 109     -12.342   2.663 -11.554  1.00 10.00      A   
ATOM   1020  CA  GLU A 109     -10.702   3.615 -10.606  1.00 10.00      A   
ATOM   1021  CB  GLU A 109     -11.286   3.722  -9.191  1.00 10.00      A   
ATOM   1022  CG  GLU A 109     -12.325   4.821  -9.024  1.00 10.00      A   
ATOM   1023  CD  GLU A 109     -12.824   4.951  -7.601  1.00 10.00      A   
ATOM   1024  OE1 GLU A 109     -11.987   5.095  -6.682  1.00 10.00      A   
ATOM   1025  OE2 GLU A 109     -14.054   4.919  -7.392  1.00 10.00      A   
ATOM   1026  C   GLU A 109      -9.677   2.487 -10.658  1.00 10.00      A   
ATOM   1027  O   GLU A 109     -10.022   1.307 -10.562  1.00 10.00      A   
ATOM   1028  N   ILE A 110      -8.414   2.867 -10.792  1.00 10.00      A   
ATOM   1029  HN  ILE A 110      -8.212   3.828 -10.868  1.00 10.00      A   
ATOM   1030  CA  ILE A 110      -7.311   1.917 -10.816  1.00 10.00      A   
ATOM   1031  CB  ILE A 110      -6.530   1.953 -12.154  1.00 10.00      A   
ATOM   1032  CG1 ILE A 110      -7.395   1.400 -13.294  1.00 10.00      A   
ATOM   1033  CG2 ILE A 110      -5.232   1.162 -12.041  1.00 10.00      A   
ATOM   1034  CD1 ILE A 110      -6.736   1.462 -14.659  1.00 10.00      A   
ATOM   1035  C   ILE A 110      -6.365   2.250  -9.671  1.00 10.00      A   
ATOM   1036  O   ILE A 110      -5.814   3.350  -9.614  1.00 10.00      A   
ATOM   1037  N   ARG A 111      -6.210   1.323  -8.743  1.00 10.00      A   
ATOM   1038  HN  ARG A 111      -6.693   0.466  -8.829  1.00 10.00      A   
ATOM   1039  CA  ARG A 111      -5.338   1.539  -7.597  1.00 10.00      A   
ATOM   1040  CB  ARG A 111      -6.164   1.639  -6.310  1.00 10.00      A   
ATOM   1041  CG  ARG A 111      -7.215   2.737  -6.368  1.00 10.00      A   
ATOM   1042  CD  ARG A 111      -8.161   2.706  -5.181  1.00 10.00      A   
ATOM   1043  NE  ARG A 111      -9.182   3.747  -5.306  1.00 10.00      A   
ATOM   1044  HE  ARG A 111      -9.902   3.591  -5.958  1.00 10.00      A   
ATOM   1045  CZ  ARG A 111      -9.200   4.872  -4.591  1.00 10.00      A   
ATOM   1046  NH1 ARG A 111      -8.262   5.104  -3.678  1.00 10.00      A   
ATOM   1047 HH11 ARG A 111      -8.276   5.987  -3.120  1.00 10.00      A   
ATOM   1048 HH12 ARG A 111      -7.510   4.397  -3.508  1.00 10.00      A   
ATOM   1049  NH2 ARG A 111     -10.146   5.779  -4.810  1.00 10.00      A   
ATOM   1050 HH21 ARG A 111     -10.166   6.664  -4.258  1.00 10.00      A   
ATOM   1051 HH22 ARG A 111     -10.880   5.610  -5.546  1.00 10.00      A   
ATOM   1052  C   ARG A 111      -4.280   0.448  -7.499  1.00 10.00      A   
ATOM   1053  O   ARG A 111      -4.599  -0.739  -7.442  1.00 10.00      A   
ATOM   1054  N   LEU A 112      -3.019   0.856  -7.493  1.00 10.00      A   
ATOM   1055  HN  LEU A 112      -2.822   1.825  -7.524  1.00 10.00      A   
ATOM   1056  CA  LEU A 112      -1.915  -0.088  -7.421  1.00 10.00      A   
ATOM   1057  CB  LEU A 112      -1.153  -0.117  -8.747  1.00 10.00      A   
ATOM   1058  CG  LEU A 112      -1.923  -0.612  -9.968  1.00 10.00      A   
ATOM   1059  CD1 LEU A 112      -1.129  -0.336 -11.231  1.00 10.00      A   
ATOM   1060  CD2 LEU A 112      -2.222  -2.095  -9.845  1.00 10.00      A   
ATOM   1061  C   LEU A 112      -0.951   0.282  -6.304  1.00 10.00      A   
ATOM   1062  O   LEU A 112      -0.647   1.460  -6.095  1.00 10.00      A   
ATOM   1063  N   LYS A 113      -0.483  -0.727  -5.583  1.00 10.00      A   
ATOM   1064  HN  LYS A 113      -0.791  -1.641  -5.782  1.00 10.00      A   
ATOM   1065  CA  LYS A 113       0.469  -0.523  -4.502  1.00 10.00      A   
ATOM   1066  CB  LYS A 113      -0.189  -0.739  -3.136  1.00 10.00      A   
ATOM   1067  CG  LYS A 113       0.699  -0.355  -1.963  1.00 10.00      A   
ATOM   1068  CD  LYS A 113       0.031  -0.664  -0.635  1.00 10.00      A   
ATOM   1069  CE  LYS A 113       0.979  -0.416   0.527  1.00 10.00      A   
ATOM   1070  NZ  LYS A 113       0.411  -0.868   1.824  1.00 10.00      A   
ATOM   1071  HZ1 LYS A 113      -0.261  -1.643   1.670  1.00 10.00      A   
ATOM   1072  HZ2 LYS A 113      -0.082  -0.087   2.297  1.00 10.00      A   
ATOM   1073  HZ3 LYS A 113       1.174  -1.210   2.446  1.00 10.00      A   
ATOM   1074  C   LYS A 113       1.655  -1.468  -4.670  1.00 10.00      A   
ATOM   1075  O   LYS A 113       1.481  -2.686  -4.696  1.00 10.00      A   
ATOM   1076  N   ARG A 114       2.849  -0.894  -4.797  1.00 10.00      A   
ATOM   1077  HN  ARG A 114       2.905   0.087  -4.779  1.00 10.00      A   
ATOM   1078  CA  ARG A 114       4.080  -1.669  -4.966  1.00 10.00      A   
ATOM   1079  CB  ARG A 114       4.350  -2.548  -3.737  1.00 10.00      A   
ATOM   1080  CG  ARG A 114       4.655  -1.767  -2.468  1.00 10.00      A   
ATOM   1081  CD  ARG A 114       4.635  -2.659  -1.235  1.00 10.00      A   
ATOM   1082  NE  ARG A 114       5.001  -1.917  -0.029  1.00 10.00      A   
ATOM   1083  HE  ARG A 114       5.802  -1.333  -0.082  1.00 10.00      A   
ATOM   1084  CZ  ARG A 114       4.339  -1.989   1.127  1.00 10.00      A   
ATOM   1085  NH1 ARG A 114       3.287  -2.776   1.253  1.00 10.00      A   
ATOM   1086 HH11 ARG A 114       2.776  -2.818   2.171  1.00 10.00      A   
ATOM   1087 HH12 ARG A 114       2.959  -3.357   0.450  1.00 10.00      A   
ATOM   1088  NH2 ARG A 114       4.727  -1.269   2.165  1.00 10.00      A   
ATOM   1089 HH21 ARG A 114       5.547  -0.640   2.090  1.00 10.00      A   
ATOM   1090 HH22 ARG A 114       4.193  -1.332   3.069  1.00 10.00      A   
ATOM   1091  C   ARG A 114       4.033  -2.504  -6.246  1.00 10.00      A   
ATOM   1092  O   ARG A 114       4.213  -3.724  -6.223  1.00 10.00      A   
ATOM   1093  N   MET A 115       3.781  -1.833  -7.363  1.00 10.00      A   
ATOM   1094  HN  MET A 115       3.661  -0.862  -7.319  1.00 10.00      A   
ATOM   1095  CA  MET A 115       3.690  -2.497  -8.655  1.00 10.00      A   
ATOM   1096  CB  MET A 115       2.229  -2.571  -9.111  1.00 10.00      A   
ATOM   1097  CG  MET A 115       1.374  -3.558  -8.334  1.00 10.00      A   
ATOM   1098  SD  MET A 115       1.674  -5.273  -8.806  1.00 10.00      A   
ATOM   1099  CE  MET A 115       0.862  -5.333 -10.402  1.00 10.00      A   
ATOM   1100  C   MET A 115       4.523  -1.777  -9.710  1.00 10.00      A   
ATOM   1101  O   MET A 115       4.755  -0.570  -9.621  1.00 10.00      A   
ATOM   1102  N   VAL A 116       4.967  -2.525 -10.709  1.00 10.00      A   
ATOM   1103  HN  VAL A 116       4.749  -3.484 -10.723  1.00 10.00      A   
ATOM   1104  CA  VAL A 116       5.755  -1.966 -11.796  1.00 10.00      A   
ATOM   1105  CB  VAL A 116       6.855  -2.937 -12.283  1.00 10.00      A   
ATOM   1106  CG1 VAL A 116       7.700  -2.295 -13.377  1.00 10.00      A   
ATOM   1107  CG2 VAL A 116       7.735  -3.387 -11.128  1.00 10.00      A   
ATOM   1108  C   VAL A 116       4.837  -1.612 -12.962  1.00 10.00      A   
ATOM   1109  O   VAL A 116       4.276  -2.494 -13.623  1.00 10.00      A   
ATOM   1110  N   VAL A 117       4.674  -0.320 -13.183  1.00 10.00      A   
ATOM   1111  HN  VAL A 117       5.159   0.323 -12.618  1.00 10.00      A   
ATOM   1112  CA  VAL A 117       3.827   0.185 -14.253  1.00 10.00      A   
ATOM   1113  CB  VAL A 117       2.798   1.204 -13.713  1.00 10.00      A   
ATOM   1114  CG1 VAL A 117       1.749   1.529 -14.765  1.00 10.00      A   
ATOM   1115  CG2 VAL A 117       2.146   0.696 -12.436  1.00 10.00      A   
ATOM   1116  C   VAL A 117       4.695   0.883 -15.284  1.00 10.00      A   
ATOM   1117  O   VAL A 117       5.227   1.954 -15.019  1.00 10.00      A   
ATOM   1118  N   THR A 118       4.857   0.279 -16.443  1.00 10.00      A   
ATOM   1119  HN  THR A 118       4.415  -0.580 -16.613  1.00 10.00      A   
ATOM   1120  CA  THR A 118       5.675   0.877 -17.477  1.00 10.00      A   
ATOM   1121  CB  THR A 118       6.213  -0.181 -18.453  1.00 10.00      A   
ATOM   1122  OG1 THR A 118       5.364  -1.339 -18.431  1.00 10.00      A   
ATOM   1123  HG1 THR A 118       4.794  -1.331 -19.224  1.00 10.00      A   
ATOM   1124  CG2 THR A 118       7.632  -0.578 -18.074  1.00 10.00      A   
ATOM   1125  C   THR A 118       4.912   1.962 -18.229  1.00 10.00      A   
ATOM   1126  O   THR A 118       3.681   2.038 -18.148  1.00 10.00      A   
ATOM   1127  N   ASP A 119       5.648   2.790 -18.966  1.00 10.00      A   
ATOM   1128  HN  ASP A 119       6.620   2.654 -19.008  1.00 10.00      A   
ATOM   1129  CA  ASP A 119       5.052   3.886 -19.727  1.00 10.00      A   
ATOM   1130  CB  ASP A 119       6.128   4.695 -20.465  1.00 10.00      A   
ATOM   1131  CG  ASP A 119       7.146   5.336 -19.536  1.00 10.00      A   
ATOM   1132  OD1 ASP A 119       6.919   6.483 -19.090  1.00 10.00      A   
ATOM   1133  OD2 ASP A 119       8.184   4.701 -19.252  1.00 10.00      A   
ATOM   1134  C   ASP A 119       4.021   3.365 -20.720  1.00 10.00      A   
ATOM   1135  O   ASP A 119       3.013   4.021 -20.986  1.00 10.00      A   
ATOM   1136  N   ASP A 120       4.284   2.178 -21.259  1.00 10.00      A   
ATOM   1137  HN  ASP A 120       5.114   1.717 -21.008  1.00 10.00      A   
ATOM   1138  CA  ASP A 120       3.384   1.539 -22.217  1.00 10.00      A   
ATOM   1139  CB  ASP A 120       3.948   0.198 -22.713  1.00 10.00      A   
ATOM   1140  CG  ASP A 120       4.595  -0.647 -21.629  1.00 10.00      A   
ATOM   1141  OD1 ASP A 120       5.774  -1.027 -21.799  1.00 10.00      A   
ATOM   1142  OD2 ASP A 120       3.939  -0.932 -20.607  1.00 10.00      A   
ATOM   1143  C   ASP A 120       1.991   1.336 -21.628  1.00 10.00      A   
ATOM   1144  O   ASP A 120       0.985   1.582 -22.291  1.00 10.00      A   
ATOM   1145  N   CYS A 121       1.943   0.896 -20.379  1.00 10.00      A   
ATOM   1146  HN  CYS A 121       2.785   0.720 -19.905  1.00 10.00      A   
ATOM   1147  CA  CYS A 121       0.677   0.655 -19.697  1.00 10.00      A   
ATOM   1148  CB  CYS A 121       0.916   0.059 -18.307  1.00 10.00      A   
ATOM   1149  SG  CYS A 121       2.126  -1.283 -18.268  1.00 10.00      A   
ATOM   1150  HG  CYS A 121       2.809  -1.245 -19.411  1.00 10.00      A   
ATOM   1151  C   CYS A 121      -0.139   1.938 -19.589  1.00 10.00      A   
ATOM   1152  O   CYS A 121      -1.350   1.935 -19.796  1.00 10.00      A   
ATOM   1153  N   LEU A 122       0.539   3.040 -19.286  1.00 10.00      A   
ATOM   1154  HN  LEU A 122       1.511   2.983 -19.153  1.00 10.00      A   
ATOM   1155  CA  LEU A 122      -0.123   4.328 -19.152  1.00 10.00      A   
ATOM   1156  CB  LEU A 122       0.856   5.380 -18.633  1.00 10.00      A   
ATOM   1157  CG  LEU A 122       1.422   5.123 -17.234  1.00 10.00      A   
ATOM   1158  CD1 LEU A 122       2.464   6.166 -16.872  1.00 10.00      A   
ATOM   1159  CD2 LEU A 122       0.307   5.094 -16.202  1.00 10.00      A   
ATOM   1160  C   LEU A 122      -0.743   4.768 -20.473  1.00 10.00      A   
ATOM   1161  O   LEU A 122      -1.884   5.229 -20.508  1.00 10.00      A   
ATOM   1162  N   GLU A 123       0.003   4.606 -21.559  1.00 10.00      A   
ATOM   1163  HN  GLU A 123       0.907   4.232 -21.472  1.00 10.00      A   
ATOM   1164  CA  GLU A 123      -0.492   4.977 -22.878  1.00 10.00      A   
ATOM   1165  CB  GLU A 123       0.606   4.858 -23.938  1.00 10.00      A   
ATOM   1166  CG  GLU A 123       1.788   5.791 -23.717  1.00 10.00      A   
ATOM   1167  CD  GLU A 123       2.735   5.821 -24.898  1.00 10.00      A   
ATOM   1168  OE1 GLU A 123       2.926   4.769 -25.543  1.00 10.00      A   
ATOM   1169  OE2 GLU A 123       3.297   6.899 -25.190  1.00 10.00      A   
ATOM   1170  C   GLU A 123      -1.702   4.124 -23.253  1.00 10.00      A   
ATOM   1171  O   GLU A 123      -2.651   4.613 -23.871  1.00 10.00      A   
ATOM   1172  N   LEU A 124      -1.662   2.851 -22.864  1.00 10.00      A   
ATOM   1173  HN  LEU A 124      -0.867   2.524 -22.388  1.00 10.00      A   
ATOM   1174  CA  LEU A 124      -2.751   1.920 -23.137  1.00 10.00      A   
ATOM   1175  CB  LEU A 124      -2.336   0.492 -22.765  1.00 10.00      A   
ATOM   1176  CG  LEU A 124      -1.603  -0.307 -23.842  1.00 10.00      A   
ATOM   1177  CD1 LEU A 124      -1.009  -1.575 -23.247  1.00 10.00      A   
ATOM   1178  CD2 LEU A 124      -2.553  -0.648 -24.980  1.00 10.00      A   
ATOM   1179  C   LEU A 124      -4.004   2.307 -22.355  1.00 10.00      A   
ATOM   1180  O   LEU A 124      -5.114   2.271 -22.888  1.00 10.00      A   
ATOM   1181  N   ILE A 125      -3.816   2.661 -21.088  1.00 10.00      A   
ATOM   1182  HN  ILE A 125      -2.904   2.649 -20.721  1.00 10.00      A   
ATOM   1183  CA  ILE A 125      -4.920   3.055 -20.219  1.00 10.00      A   
ATOM   1184  CB  ILE A 125      -4.418   3.362 -18.785  1.00 10.00      A   
ATOM   1185  CG1 ILE A 125      -3.944   2.085 -18.092  1.00 10.00      A   
ATOM   1186  CG2 ILE A 125      -5.491   4.054 -17.954  1.00 10.00      A   
ATOM   1187  CD1 ILE A 125      -3.170   2.338 -16.818  1.00 10.00      A   
ATOM   1188  C   ILE A 125      -5.643   4.279 -20.768  1.00 10.00      A   
ATOM   1189  O   ILE A 125      -6.860   4.261 -20.954  1.00 10.00      A   
ATOM   1190  N   ALA A 126      -4.875   5.322 -21.054  1.00 10.00      A   
ATOM   1191  HN  ALA A 126      -3.905   5.246 -20.918  1.00 10.00      A   
ATOM   1192  CA  ALA A 126      -5.418   6.581 -21.560  1.00 10.00      A   
ATOM   1193  CB  ALA A 126      -4.299   7.599 -21.735  1.00 10.00      A   
ATOM   1194  C   ALA A 126      -6.192   6.415 -22.868  1.00 10.00      A   
ATOM   1195  O   ALA A 126      -7.152   7.140 -23.127  1.00 10.00      A   
ATOM   1196  N   LYS A 127      -5.793   5.453 -23.689  1.00 10.00      A   
ATOM   1197  HN  LYS A 127      -5.054   4.867 -23.425  1.00 10.00      A   
ATOM   1198  CA  LYS A 127      -6.452   5.250 -24.970  1.00 10.00      A   
ATOM   1199  CB  LYS A 127      -5.445   4.866 -26.062  1.00 10.00      A   
ATOM   1200  CG  LYS A 127      -5.011   3.405 -26.036  1.00 10.00      A   
ATOM   1201  CD  LYS A 127      -4.759   2.874 -27.441  1.00 10.00      A   
ATOM   1202  CE  LYS A 127      -6.026   2.884 -28.292  1.00 10.00      A   
ATOM   1203  NZ  LYS A 127      -7.137   2.118 -27.659  1.00 10.00      A   
ATOM   1204  HZ1 LYS A 127      -7.780   1.746 -28.388  1.00 10.00      A   
ATOM   1205  HZ2 LYS A 127      -7.683   2.736 -27.021  1.00 10.00      A   
ATOM   1206  HZ3 LYS A 127      -6.755   1.321 -27.110  1.00 10.00      A   
ATOM   1207  C   LYS A 127      -7.578   4.224 -24.902  1.00 10.00      A   
ATOM   1208  O   LYS A 127      -8.277   4.007 -25.888  1.00 10.00      A   
ATOM   1209  N   SER A 128      -7.756   3.587 -23.757  1.00 10.00      A   
ATOM   1210  HN  SER A 128      -7.184   3.801 -22.988  1.00 10.00      A   
ATOM   1211  CA  SER A 128      -8.804   2.579 -23.623  1.00 10.00      A   
ATOM   1212  CB  SER A 128      -8.212   1.223 -23.251  1.00 10.00      A   
ATOM   1213  OG  SER A 128      -7.130   0.894 -24.109  1.00 10.00      A   
ATOM   1214  HG  SER A 128      -6.316   1.293 -23.768  1.00 10.00      A   
ATOM   1215  C   SER A 128      -9.883   2.990 -22.628  1.00 10.00      A   
ATOM   1216  O   SER A 128     -11.075   2.930 -22.936  1.00 10.00      A   
ATOM   1217  N   PHE A 129      -9.469   3.426 -21.451  1.00 10.00      A   
ATOM   1218  HN  PHE A 129      -8.505   3.497 -21.270  1.00 10.00      A   
ATOM   1219  CA  PHE A 129     -10.411   3.827 -20.424  1.00 10.00      A   
ATOM   1220  CB  PHE A 129      -9.884   3.469 -19.032  1.00 10.00      A   
ATOM   1221  CG  PHE A 129      -9.345   2.069 -18.935  1.00 10.00      A   
ATOM   1222  CD1 PHE A 129      -8.075   1.839 -18.439  1.00 10.00      A   
ATOM   1223  CD2 PHE A 129     -10.103   0.986 -19.348  1.00 10.00      A   
ATOM   1224  CE1 PHE A 129      -7.570   0.556 -18.355  1.00 10.00      A   
ATOM   1225  CE2 PHE A 129      -9.605  -0.300 -19.267  1.00 10.00      A   
ATOM   1226  CZ  PHE A 129      -8.336  -0.515 -18.768  1.00 10.00      A   
ATOM   1227  C   PHE A 129     -10.718   5.312 -20.518  1.00 10.00      A   
ATOM   1228  O   PHE A 129      -9.994   6.146 -19.981  1.00 10.00      A   
ATOM   1229  N   LYS A 130     -11.787   5.637 -21.228  1.00 10.00      A   
ATOM   1230  HN  LYS A 130     -12.313   4.928 -21.657  1.00 10.00      A   
ATOM   1231  CA  LYS A 130     -12.198   7.024 -21.389  1.00 10.00      A   
ATOM   1232  CB  LYS A 130     -13.011   7.215 -22.676  1.00 10.00      A   
ATOM   1233  CG  LYS A 130     -12.170   7.357 -23.940  1.00 10.00      A   
ATOM   1234  CD  LYS A 130     -11.818   6.005 -24.550  1.00 10.00      A   
ATOM   1235  CE  LYS A 130     -11.119   6.176 -25.894  1.00 10.00      A   
ATOM   1236  NZ  LYS A 130     -10.907   4.878 -26.595  1.00 10.00      A   
ATOM   1237  HZ1 LYS A 130     -10.669   5.044 -27.593  1.00 10.00      A   
ATOM   1238  HZ2 LYS A 130     -11.769   4.300 -26.552  1.00 10.00      A   
ATOM   1239  HZ3 LYS A 130     -10.127   4.350 -26.152  1.00 10.00      A   
ATOM   1240  C   LYS A 130     -12.998   7.479 -20.171  1.00 10.00      A   
ATOM   1241  O   LYS A 130     -13.163   8.676 -19.928  1.00 10.00      A   
ATOM   1242  N   ASN A 131     -13.481   6.510 -19.403  1.00 10.00      A   
ATOM   1243  HN  ASN A 131     -13.321   5.578 -19.661  1.00 10.00      A   
ATOM   1244  CA  ASN A 131     -14.252   6.784 -18.197  1.00 10.00      A   
ATOM   1245  CB  ASN A 131     -15.381   5.759 -18.039  1.00 10.00      A   
ATOM   1246  CG  ASN A 131     -16.514   6.257 -17.154  1.00 10.00      A   
ATOM   1247  OD1 ASN A 131     -16.885   7.434 -17.200  1.00 10.00      A   
ATOM   1248  ND2 ASN A 131     -17.062   5.374 -16.332  1.00 10.00      A   
ATOM   1249 HD21 ASN A 131     -16.714   4.456 -16.334  1.00 10.00      A   
ATOM   1250 HD22 ASN A 131     -17.796   5.672 -15.753  1.00 10.00      A   
ATOM   1251  C   ASN A 131     -13.341   6.747 -16.973  1.00 10.00      A   
ATOM   1252  O   ASN A 131     -13.802   6.736 -15.832  1.00 10.00      A   
ATOM   1253  N   PHE A 132     -12.040   6.711 -17.231  1.00 10.00      A   
ATOM   1254  HN  PHE A 132     -11.744   6.697 -18.162  1.00 10.00      A   
ATOM   1255  CA  PHE A 132     -11.037   6.683 -16.175  1.00 10.00      A   
ATOM   1256  CB  PHE A 132      -9.647   6.542 -16.796  1.00 10.00      A   
ATOM   1257  CG  PHE A 132      -8.583   6.112 -15.834  1.00 10.00      A   
ATOM   1258  CD1 PHE A 132      -8.846   5.154 -14.868  1.00 10.00      A   
ATOM   1259  CD2 PHE A 132      -7.314   6.660 -15.898  1.00 10.00      A   
ATOM   1260  CE1 PHE A 132      -7.867   4.753 -13.987  1.00 10.00      A   
ATOM   1261  CE2 PHE A 132      -6.330   6.265 -15.019  1.00 10.00      A   
ATOM   1262  CZ  PHE A 132      -6.607   5.310 -14.061  1.00 10.00      A   
ATOM   1263  C   PHE A 132     -11.112   7.965 -15.355  1.00 10.00      A   
ATOM   1264  O   PHE A 132     -11.066   9.061 -15.913  1.00 10.00      A   
ATOM   1265  N   LYS A 133     -11.221   7.827 -14.039  1.00 10.00      A   
ATOM   1266  HN  LYS A 133     -11.226   6.924 -13.648  1.00 10.00      A   
ATOM   1267  CA  LYS A 133     -11.333   8.985 -13.162  1.00 10.00      A   
ATOM   1268  CB  LYS A 133     -12.747   9.071 -12.582  1.00 10.00      A   
ATOM   1269  CG  LYS A 133     -13.848   9.122 -13.625  1.00 10.00      A   
ATOM   1270  CD  LYS A 133     -15.195   8.796 -13.015  1.00 10.00      A   
ATOM   1271  CE  LYS A 133     -16.250   8.628 -14.091  1.00 10.00      A   
ATOM   1272  NZ  LYS A 133     -17.541   8.155 -13.530  1.00 10.00      A   
ATOM   1273  HZ1 LYS A 133     -17.854   8.785 -12.766  1.00 10.00      A   
ATOM   1274  HZ2 LYS A 133     -17.435   7.187 -13.146  1.00 10.00      A   
ATOM   1275  HZ3 LYS A 133     -18.268   8.138 -14.273  1.00 10.00      A   
ATOM   1276  C   LYS A 133     -10.320   8.976 -12.022  1.00 10.00      A   
ATOM   1277  O   LYS A 133      -9.688   9.992 -11.741  1.00 10.00      A   
ATOM   1278  N   VAL A 134     -10.164   7.847 -11.354  1.00 10.00      A   
ATOM   1279  HN  VAL A 134     -10.660   7.044 -11.626  1.00 10.00      A   
ATOM   1280  CA  VAL A 134      -9.244   7.779 -10.225  1.00 10.00      A   
ATOM   1281  CB  VAL A 134      -9.963   7.368  -8.920  1.00 10.00      A   
ATOM   1282  CG1 VAL A 134      -8.990   7.310  -7.751  1.00 10.00      A   
ATOM   1283  CG2 VAL A 134     -11.108   8.325  -8.618  1.00 10.00      A   
ATOM   1284  C   VAL A 134      -8.062   6.852 -10.479  1.00 10.00      A   
ATOM   1285  O   VAL A 134      -8.233   5.677 -10.800  1.00 10.00      A   
ATOM   1286  N   LEU A 135      -6.865   7.399 -10.330  1.00 10.00      A   
ATOM   1287  HN  LEU A 135      -6.803   8.352 -10.092  1.00 10.00      A   
ATOM   1288  CA  LEU A 135      -5.639   6.643 -10.506  1.00 10.00      A   
ATOM   1289  CB  LEU A 135      -4.880   7.108 -11.751  1.00 10.00      A   
ATOM   1290  CG  LEU A 135      -3.550   6.403 -12.039  1.00 10.00      A   
ATOM   1291  CD1 LEU A 135      -3.732   4.892 -12.087  1.00 10.00      A   
ATOM   1292  CD2 LEU A 135      -2.959   6.905 -13.344  1.00 10.00      A   
ATOM   1293  C   LEU A 135      -4.761   6.800  -9.272  1.00 10.00      A   
ATOM   1294  O   LEU A 135      -4.339   7.908  -8.934  1.00 10.00      A   
ATOM   1295  N   VAL A 136      -4.515   5.696  -8.585  1.00 10.00      A   
ATOM   1296  HN  VAL A 136      -4.902   4.843  -8.891  1.00 10.00      A   
ATOM   1297  CA  VAL A 136      -3.688   5.715  -7.390  1.00 10.00      A   
ATOM   1298  CB  VAL A 136      -4.480   5.290  -6.134  1.00 10.00      A   
ATOM   1299  CG1 VAL A 136      -3.573   5.266  -4.910  1.00 10.00      A   
ATOM   1300  CG2 VAL A 136      -5.665   6.218  -5.902  1.00 10.00      A   
ATOM   1301  C   VAL A 136      -2.488   4.794  -7.561  1.00 10.00      A   
ATOM   1302  O   VAL A 136      -2.643   3.585  -7.711  1.00 10.00      A   
ATOM   1303  N   LEU A 137      -1.302   5.376  -7.559  1.00 10.00      A   
ATOM   1304  HN  LEU A 137      -1.247   6.353  -7.452  1.00 10.00      A   
ATOM   1305  CA  LEU A 137      -0.071   4.616  -7.702  1.00 10.00      A   
ATOM   1306  CB  LEU A 137       0.660   5.014  -8.993  1.00 10.00      A   
ATOM   1307  CG  LEU A 137      -0.065   4.701 -10.309  1.00 10.00      A   
ATOM   1308  CD1 LEU A 137       0.698   5.262 -11.501  1.00 10.00      A   
ATOM   1309  CD2 LEU A 137      -0.280   3.203 -10.463  1.00 10.00      A   
ATOM   1310  C   LEU A 137       0.816   4.857  -6.488  1.00 10.00      A   
ATOM   1311  O   LEU A 137       1.477   5.891  -6.386  1.00 10.00      A   
ATOM   1312  N   SER A 138       0.814   3.909  -5.567  1.00 10.00      A   
ATOM   1313  HN  SER A 138       0.272   3.103  -5.712  1.00 10.00      A   
ATOM   1314  CA  SER A 138       1.601   4.018  -4.353  1.00 10.00      A   
ATOM   1315  CB  SER A 138       0.714   3.719  -3.138  1.00 10.00      A   
ATOM   1316  OG  SER A 138       1.067   4.523  -2.024  1.00 10.00      A   
ATOM   1317  HG  SER A 138       1.949   4.276  -1.717  1.00 10.00      A   
ATOM   1318  C   SER A 138       2.772   3.045  -4.398  1.00 10.00      A   
ATOM   1319  O   SER A 138       2.590   1.866  -4.711  1.00 10.00      A   
ATOM   1320  N   SER A 139       3.969   3.551  -4.103  1.00 10.00      A   
ATOM   1321  HN  SER A 139       4.035   4.503  -3.887  1.00 10.00      A   
ATOM   1322  CA  SER A 139       5.190   2.741  -4.096  1.00 10.00      A   
ATOM   1323  CB  SER A 139       5.177   1.752  -2.924  1.00 10.00      A   
ATOM   1324  OG  SER A 139       5.117   2.437  -1.679  1.00 10.00      A   
ATOM   1325  HG  SER A 139       5.947   2.293  -1.197  1.00 10.00      A   
ATOM   1326  C   SER A 139       5.391   2.013  -5.425  1.00 10.00      A   
ATOM   1327  O   SER A 139       5.852   0.870  -5.461  1.00 10.00      A   
ATOM   1328  N   CYS A 140       5.038   2.677  -6.514  1.00 10.00      A   
ATOM   1329  HN  CYS A 140       4.688   3.593  -6.427  1.00 10.00      A   
ATOM   1330  CA  CYS A 140       5.168   2.096  -7.838  1.00 10.00      A   
ATOM   1331  CB  CYS A 140       3.867   2.276  -8.620  1.00 10.00      A   
ATOM   1332  SG  CYS A 140       2.421   1.556  -7.810  1.00 10.00      A   
ATOM   1333  HG  CYS A 140       2.535   1.781  -6.507  1.00 10.00      A   
ATOM   1334  C   CYS A 140       6.335   2.715  -8.596  1.00 10.00      A   
ATOM   1335  O   CYS A 140       6.847   3.770  -8.213  1.00 10.00      A   
ATOM   1336  N   GLU A 141       6.754   2.054  -9.663  1.00 10.00      A   
ATOM   1337  HN  GLU A 141       6.307   1.215  -9.911  1.00 10.00      A   
ATOM   1338  CA  GLU A 141       7.859   2.529 -10.481  1.00 10.00      A   
ATOM   1339  CB  GLU A 141       9.190   2.157  -9.820  1.00 10.00      A   
ATOM   1340  CG  GLU A 141       9.402   0.659  -9.664  1.00 10.00      A   
ATOM   1341  CD  GLU A 141      10.373   0.321  -8.556  1.00 10.00      A   
ATOM   1342  OE1 GLU A 141      11.578   0.142  -8.841  1.00 10.00      A   
ATOM   1343  OE2 GLU A 141       9.931   0.217  -7.394  1.00 10.00      A   
ATOM   1344  C   GLU A 141       7.775   1.912 -11.873  1.00 10.00      A   
ATOM   1345  O   GLU A 141       6.862   1.134 -12.154  1.00 10.00      A   
ATOM   1346  N   GLY A 142       8.718   2.264 -12.738  1.00 10.00      A   
ATOM   1347  HN  GLY A 142       9.410   2.903 -12.462  1.00 10.00      A   
ATOM   1348  CA  GLY A 142       8.738   1.720 -14.081  1.00 10.00      A   
ATOM   1349  C   GLY A 142       8.212   2.684 -15.126  1.00 10.00      A   
ATOM   1350  O   GLY A 142       8.325   2.424 -16.325  1.00 10.00      A   
ATOM   1351  N   PHE A 143       7.666   3.806 -14.683  1.00 10.00      A   
ATOM   1352  HN  PHE A 143       7.647   3.979 -13.718  1.00 10.00      A   
ATOM   1353  CA  PHE A 143       7.110   4.800 -15.597  1.00 10.00      A   
ATOM   1354  CB  PHE A 143       5.594   4.945 -15.414  1.00 10.00      A   
ATOM   1355  CG  PHE A 143       5.150   5.254 -14.008  1.00 10.00      A   
ATOM   1356  CD1 PHE A 143       4.780   6.541 -13.651  1.00 10.00      A   
ATOM   1357  CD2 PHE A 143       5.092   4.256 -13.049  1.00 10.00      A   
ATOM   1358  CE1 PHE A 143       4.362   6.826 -12.365  1.00 10.00      A   
ATOM   1359  CE2 PHE A 143       4.677   4.533 -11.761  1.00 10.00      A   
ATOM   1360  CZ  PHE A 143       4.311   5.822 -11.420  1.00 10.00      A   
ATOM   1361  C   PHE A 143       7.794   6.152 -15.446  1.00 10.00      A   
ATOM   1362  O   PHE A 143       8.233   6.527 -14.356  1.00 10.00      A   
ATOM   1363  N   SER A 144       7.869   6.887 -16.545  1.00 10.00      A   
ATOM   1364  HN  SER A 144       7.480   6.542 -17.383  1.00 10.00      A   
ATOM   1365  CA  SER A 144       8.496   8.194 -16.547  1.00 10.00      A   
ATOM   1366  CB  SER A 144       9.531   8.283 -17.677  1.00 10.00      A   
ATOM   1367  OG  SER A 144       8.920   8.138 -18.952  1.00 10.00      A   
ATOM   1368  HG  SER A 144       8.250   7.426 -18.914  1.00 10.00      A   
ATOM   1369  C   SER A 144       7.451   9.289 -16.709  1.00 10.00      A   
ATOM   1370  O   SER A 144       6.246   9.025 -16.705  1.00 10.00      A   
ATOM   1371  N   THR A 145       7.916  10.518 -16.863  1.00 10.00      A   
ATOM   1372  HN  THR A 145       8.887  10.672 -16.838  1.00 10.00      A   
ATOM   1373  CA  THR A 145       7.026  11.648 -17.042  1.00 10.00      A   
ATOM   1374  CB  THR A 145       7.789  12.974 -16.883  1.00 10.00      A   
ATOM   1375  OG1 THR A 145       9.139  12.803 -17.350  1.00 10.00      A   
ATOM   1376  HG1 THR A 145       9.133  12.672 -18.308  1.00 10.00      A   
ATOM   1377  CG2 THR A 145       7.819  13.379 -15.418  1.00 10.00      A   
ATOM   1378  C   THR A 145       6.341  11.598 -18.408  1.00 10.00      A   
ATOM   1379  O   THR A 145       5.397  12.340 -18.667  1.00 10.00      A   
ATOM   1380  N   ASP A 146       6.813  10.703 -19.271  1.00 10.00      A   
ATOM   1381  HN  ASP A 146       7.561  10.129 -19.001  1.00 10.00      A   
ATOM   1382  CA  ASP A 146       6.248  10.548 -20.606  1.00 10.00      A   
ATOM   1383  CB  ASP A 146       7.152   9.680 -21.477  1.00 10.00      A   
ATOM   1384  CG  ASP A 146       7.451  10.324 -22.817  1.00 10.00      A   
ATOM   1385  OD1 ASP A 146       6.926  11.428 -23.081  1.00 10.00      A   
ATOM   1386  OD2 ASP A 146       8.228   9.742 -23.606  1.00 10.00      A   
ATOM   1387  C   ASP A 146       4.860   9.935 -20.535  1.00 10.00      A   
ATOM   1388  O   ASP A 146       3.913  10.441 -21.142  1.00 10.00      A   
ATOM   1389  N   GLY A 147       4.744   8.842 -19.790  1.00 10.00      A   
ATOM   1390  HN  GLY A 147       5.541   8.468 -19.352  1.00 10.00      A   
ATOM   1391  CA  GLY A 147       3.462   8.182 -19.634  1.00 10.00      A   
ATOM   1392  C   GLY A 147       2.465   9.068 -18.915  1.00 10.00      A   
ATOM   1393  O   GLY A 147       1.266   9.028 -19.195  1.00 10.00      A   
ATOM   1394  N   LEU A 148       2.969   9.883 -17.994  1.00 10.00      A   
ATOM   1395  HN  LEU A 148       3.933   9.854 -17.809  1.00 10.00      A   
ATOM   1396  CA  LEU A 148       2.126  10.806 -17.240  1.00 10.00      A   
ATOM   1397  CB  LEU A 148       2.943  11.532 -16.171  1.00 10.00      A   
ATOM   1398  CG  LEU A 148       3.671  10.644 -15.160  1.00 10.00      A   
ATOM   1399  CD1 LEU A 148       4.471  11.494 -14.190  1.00 10.00      A   
ATOM   1400  CD2 LEU A 148       2.687   9.758 -14.410  1.00 10.00      A   
ATOM   1401  C   LEU A 148       1.479  11.821 -18.176  1.00 10.00      A   
ATOM   1402  O   LEU A 148       0.309  12.172 -18.024  1.00 10.00      A   
ATOM   1403  N   ALA A 149       2.252  12.276 -19.153  1.00 10.00      A   
ATOM   1404  HN  ALA A 149       3.177  11.958 -19.215  1.00 10.00      A   
ATOM   1405  CA  ALA A 149       1.767  13.239 -20.128  1.00 10.00      A   
ATOM   1406  CB  ALA A 149       2.910  13.735 -20.998  1.00 10.00      A   
ATOM   1407  C   ALA A 149       0.666  12.622 -20.986  1.00 10.00      A   
ATOM   1408  O   ALA A 149      -0.281  13.303 -21.382  1.00 10.00      A   
ATOM   1409  N   ALA A 150       0.792  11.324 -21.253  1.00 10.00      A   
ATOM   1410  HN  ALA A 150       1.567  10.838 -20.904  1.00 10.00      A   
ATOM   1411  CA  ALA A 150      -0.190  10.604 -22.049  1.00 10.00      A   
ATOM   1412  CB  ALA A 150       0.283   9.181 -22.308  1.00 10.00      A   
ATOM   1413  C   ALA A 150      -1.542  10.605 -21.346  1.00 10.00      A   
ATOM   1414  O   ALA A 150      -2.577  10.851 -21.965  1.00 10.00      A   
ATOM   1415  N   ILE A 151      -1.524  10.337 -20.046  1.00 10.00      A   
ATOM   1416  HN  ILE A 151      -0.667  10.139 -19.609  1.00 10.00      A   
ATOM   1417  CA  ILE A 151      -2.748  10.325 -19.255  1.00 10.00      A   
ATOM   1418  CB  ILE A 151      -2.490   9.801 -17.826  1.00 10.00      A   
ATOM   1419  CG1 ILE A 151      -1.913   8.380 -17.856  1.00 10.00      A   
ATOM   1420  CG2 ILE A 151      -3.760   9.853 -16.984  1.00 10.00      A   
ATOM   1421  CD1 ILE A 151      -2.904   7.313 -18.274  1.00 10.00      A   
ATOM   1422  C   ILE A 151      -3.323  11.739 -19.172  1.00 10.00      A   
ATOM   1423  O   ILE A 151      -4.507  11.957 -19.420  1.00 10.00      A   
ATOM   1424  N   ALA A 152      -2.458  12.695 -18.861  1.00 10.00      A   
ATOM   1425  HN  ALA A 152      -1.520  12.449 -18.701  1.00 10.00      A   
ATOM   1426  CA  ALA A 152      -2.846  14.095 -18.728  1.00 10.00      A   
ATOM   1427  CB  ALA A 152      -1.634  14.923 -18.331  1.00 10.00      A   
ATOM   1428  C   ALA A 152      -3.483  14.665 -19.997  1.00 10.00      A   
ATOM   1429  O   ALA A 152      -4.520  15.332 -19.940  1.00 10.00      A   
ATOM   1430  N   ALA A 153      -2.878  14.383 -21.142  1.00 10.00      A   
ATOM   1431  HN  ALA A 153      -2.076  13.815 -21.133  1.00 10.00      A   
ATOM   1432  CA  ALA A 153      -3.369  14.901 -22.414  1.00 10.00      A   
ATOM   1433  CB  ALA A 153      -2.229  15.038 -23.410  1.00 10.00      A   
ATOM   1434  C   ALA A 153      -4.494  14.061 -23.014  1.00 10.00      A   
ATOM   1435  O   ALA A 153      -4.989  14.380 -24.097  1.00 10.00      A   
ATOM   1436  N   THR A 154      -4.911  13.005 -22.327  1.00 10.00      A   
ATOM   1437  HN  THR A 154      -4.508  12.802 -21.454  1.00 10.00      A   
ATOM   1438  CA  THR A 154      -5.971  12.150 -22.857  1.00 10.00      A   
ATOM   1439  CB  THR A 154      -5.441  10.767 -23.280  1.00 10.00      A   
ATOM   1440  OG1 THR A 154      -4.224  10.924 -24.031  1.00 10.00      A   
ATOM   1441  HG1 THR A 154      -3.494  11.109 -23.419  1.00 10.00      A   
ATOM   1442  CG2 THR A 154      -6.465  10.055 -24.145  1.00 10.00      A   
ATOM   1443  C   THR A 154      -7.150  11.985 -21.896  1.00 10.00      A   
ATOM   1444  O   THR A 154      -8.297  12.270 -22.254  1.00 10.00      A   
ATOM   1445  N   CYS A 155      -6.873  11.525 -20.686  1.00 10.00      A   
ATOM   1446  HN  CYS A 155      -5.937  11.334 -20.446  1.00 10.00      A   
ATOM   1447  CA  CYS A 155      -7.916  11.312 -19.694  1.00 10.00      A   
ATOM   1448  CB  CYS A 155      -7.394  10.452 -18.540  1.00 10.00      A   
ATOM   1449  SG  CYS A 155      -6.764   8.836 -19.057  1.00 10.00      A   
ATOM   1450  HG  CYS A 155      -7.792   8.104 -19.465  1.00 10.00      A   
ATOM   1451  C   CYS A 155      -8.481  12.638 -19.188  1.00 10.00      A   
ATOM   1452  O   CYS A 155      -7.892  13.298 -18.336  1.00 10.00      A   
ATOM   1453  N   ARG A 156      -9.618  13.033 -19.746  1.00 10.00      A   
ATOM   1454  HN  ARG A 156     -10.025  12.474 -20.442  1.00 10.00      A   
ATOM   1455  CA  ARG A 156     -10.272  14.280 -19.366  1.00 10.00      A   
ATOM   1456  CB  ARG A 156     -10.918  14.934 -20.588  1.00 10.00      A   
ATOM   1457  CG  ARG A 156     -11.988  14.081 -21.249  1.00 10.00      A   
ATOM   1458  CD  ARG A 156     -12.720  14.847 -22.334  1.00 10.00      A   
ATOM   1459  NE  ARG A 156     -14.137  14.499 -22.374  1.00 10.00      A   
ATOM   1460  HE  ARG A 156     -14.528  14.122 -21.550  1.00 10.00      A   
ATOM   1461  CZ  ARG A 156     -14.921  14.658 -23.443  1.00 10.00      A   
ATOM   1462  NH1 ARG A 156     -14.420  15.151 -24.575  1.00 10.00      A   
ATOM   1463 HH11 ARG A 156     -15.033  15.273 -25.413  1.00 10.00      A   
ATOM   1464 HH12 ARG A 156     -13.415  15.416 -24.633  1.00 10.00      A   
ATOM   1465  NH2 ARG A 156     -16.201  14.313 -23.380  1.00 10.00      A   
ATOM   1466 HH21 ARG A 156     -16.600  13.918 -22.500  1.00 10.00      A   
ATOM   1467 HH22 ARG A 156     -16.820  14.441 -24.212  1.00 10.00      A   
ATOM   1468  C   ARG A 156     -11.334  14.024 -18.304  1.00 10.00      A   
ATOM   1469  O   ARG A 156     -11.952  14.955 -17.785  1.00 10.00      A   
ATOM   1470  N   ASN A 157     -11.547  12.753 -18.003  1.00 10.00      A   
ATOM   1471  HN  ASN A 157     -11.029  12.061 -18.465  1.00 10.00      A   
ATOM   1472  CA  ASN A 157     -12.531  12.355 -17.008  1.00 10.00      A   
ATOM   1473  CB  ASN A 157     -13.218  11.060 -17.456  1.00 10.00      A   
ATOM   1474  CG  ASN A 157     -14.713  11.045 -17.203  1.00 10.00      A   
ATOM   1475  OD1 ASN A 157     -15.214  11.689 -16.281  1.00 10.00      A   
ATOM   1476  ND2 ASN A 157     -15.439  10.303 -18.025  1.00 10.00      A   
ATOM   1477 HD21 ASN A 157     -14.976   9.811 -18.737  1.00 10.00      A   
ATOM   1478 HD22 ASN A 157     -16.412  10.276 -17.890  1.00 10.00      A   
ATOM   1479  C   ASN A 157     -11.846  12.123 -15.671  1.00 10.00      A   
ATOM   1480  O   ASN A 157     -12.503  11.971 -14.641  1.00 10.00      A   
ATOM   1481  N   LEU A 158     -10.514  12.105 -15.701  1.00 10.00      A   
ATOM   1482  HN  LEU A 158     -10.056  12.258 -16.550  1.00 10.00      A   
ATOM   1483  CA  LEU A 158      -9.719  11.877 -14.504  1.00 10.00      A   
ATOM   1484  CB  LEU A 158      -8.231  11.777 -14.845  1.00 10.00      A   
ATOM   1485  CG  LEU A 158      -7.322  11.272 -13.724  1.00 10.00      A   
ATOM   1486  CD1 LEU A 158      -6.718   9.927 -14.088  1.00 10.00      A   
ATOM   1487  CD2 LEU A 158      -6.234  12.285 -13.411  1.00 10.00      A   
ATOM   1488  C   LEU A 158      -9.963  12.965 -13.465  1.00 10.00      A   
ATOM   1489  O   LEU A 158     -10.023  14.154 -13.788  1.00 10.00      A   
ATOM   1490  N   LYS A 159     -10.101  12.545 -12.221  1.00 10.00      A   
ATOM   1491  HN  LYS A 159     -10.021  11.581 -12.036  1.00 10.00      A   
ATOM   1492  CA  LYS A 159     -10.358  13.457 -11.122  1.00 10.00      A   
ATOM   1493  CB  LYS A 159     -11.733  13.158 -10.508  1.00 10.00      A   
ATOM   1494  CG  LYS A 159     -12.890  13.193 -11.495  1.00 10.00      A   
ATOM   1495  CD  LYS A 159     -14.111  12.471 -10.940  1.00 10.00      A   
ATOM   1496  CE  LYS A 159     -14.751  13.252  -9.807  1.00 10.00      A   
ATOM   1497  NZ  LYS A 159     -15.856  12.495  -9.162  1.00 10.00      A   
ATOM   1498  HZ1 LYS A 159     -15.467  11.734  -8.565  1.00 10.00      A   
ATOM   1499  HZ2 LYS A 159     -16.473  12.069  -9.883  1.00 10.00      A   
ATOM   1500  HZ3 LYS A 159     -16.429  13.129  -8.568  1.00 10.00      A   
ATOM   1501  C   LYS A 159      -9.284  13.338 -10.045  1.00 10.00      A   
ATOM   1502  O   LYS A 159      -8.925  14.321  -9.399  1.00 10.00      A   
ATOM   1503  N   GLU A 160      -8.761  12.139  -9.857  1.00 10.00      A   
ATOM   1504  HN  GLU A 160      -9.047  11.392 -10.423  1.00 10.00      A   
ATOM   1505  CA  GLU A 160      -7.757  11.913  -8.831  1.00 10.00      A   
ATOM   1506  CB  GLU A 160      -8.317  11.035  -7.712  1.00 10.00      A   
ATOM   1507  CG  GLU A 160      -9.495  11.647  -6.976  1.00 10.00      A   
ATOM   1508  CD  GLU A 160      -9.903  10.839  -5.766  1.00 10.00      A   
ATOM   1509  OE1 GLU A 160     -11.090  10.470  -5.663  1.00 10.00      A   
ATOM   1510  OE2 GLU A 160      -9.040  10.570  -4.906  1.00 10.00      A   
ATOM   1511  C   GLU A 160      -6.490  11.288  -9.383  1.00 10.00      A   
ATOM   1512  O   GLU A 160      -6.521  10.207  -9.974  1.00 10.00      A   
ATOM   1513  N   LEU A 161      -5.379  11.979  -9.191  1.00 10.00      A   
ATOM   1514  HN  LEU A 161      -5.433  12.853  -8.742  1.00 10.00      A   
ATOM   1515  CA  LEU A 161      -4.083  11.494  -9.625  1.00 10.00      A   
ATOM   1516  CB  LEU A 161      -3.518  12.379 -10.740  1.00 10.00      A   
ATOM   1517  CG  LEU A 161      -2.235  11.879 -11.403  1.00 10.00      A   
ATOM   1518  CD1 LEU A 161      -2.495  10.599 -12.180  1.00 10.00      A   
ATOM   1519  CD2 LEU A 161      -1.644  12.950 -12.306  1.00 10.00      A   
ATOM   1520  C   LEU A 161      -3.141  11.476  -8.429  1.00 10.00      A   
ATOM   1521  O   LEU A 161      -2.476  12.473  -8.131  1.00 10.00      A   
ATOM   1522  N   ASP A 162      -3.115  10.352  -7.726  1.00 10.00      A   
ATOM   1523  HN  ASP A 162      -3.660   9.587  -8.020  1.00 10.00      A   
ATOM   1524  CA  ASP A 162      -2.275  10.207  -6.545  1.00 10.00      A   
ATOM   1525  CB  ASP A 162      -3.101   9.653  -5.377  1.00 10.00      A   
ATOM   1526  CG  ASP A 162      -2.435   9.839  -4.027  1.00 10.00      A   
ATOM   1527  OD1 ASP A 162      -1.254  10.231  -3.984  1.00 10.00      A   
ATOM   1528  OD2 ASP A 162      -3.105   9.604  -2.998  1.00 10.00      A   
ATOM   1529  C   ASP A 162      -1.099   9.288  -6.834  1.00 10.00      A   
ATOM   1530  O   ASP A 162      -1.263   8.073  -6.951  1.00 10.00      A   
ATOM   1531  N   LEU A 163       0.083   9.875  -6.959  1.00 10.00      A   
ATOM   1532  HN  LEU A 163       0.145  10.849  -6.852  1.00 10.00      A   
ATOM   1533  CA  LEU A 163       1.294   9.118  -7.239  1.00 10.00      A   
ATOM   1534  CB  LEU A 163       1.952   9.641  -8.522  1.00 10.00      A   
ATOM   1535  CG  LEU A 163       1.013   9.916  -9.705  1.00 10.00      A   
ATOM   1536  CD1 LEU A 163       1.762  10.584 -10.849  1.00 10.00      A   
ATOM   1537  CD2 LEU A 163       0.337   8.639 -10.177  1.00 10.00      A   
ATOM   1538  C   LEU A 163       2.258   9.234  -6.063  1.00 10.00      A   
ATOM   1539  O   LEU A 163       3.449   9.504  -6.239  1.00 10.00      A   
ATOM   1540  N   ARG A 164       1.731   9.028  -4.862  1.00 10.00      A   
ATOM   1541  HN  ARG A 164       0.780   8.814  -4.792  1.00 10.00      A   
ATOM   1542  CA  ARG A 164       2.524   9.122  -3.645  1.00 10.00      A   
ATOM   1543  CB  ARG A 164       1.634   9.352  -2.412  1.00 10.00      A   
ATOM   1544  CG  ARG A 164       1.047   8.094  -1.780  1.00 10.00      A   
ATOM   1545  CD  ARG A 164      -0.289   7.707  -2.396  1.00 10.00      A   
ATOM   1546  NE  ARG A 164      -0.823   6.483  -1.799  1.00 10.00      A   
ATOM   1547  HE  ARG A 164      -0.178   5.749  -1.627  1.00 10.00      A   
ATOM   1548  CZ  ARG A 164      -2.107   6.293  -1.492  1.00 10.00      A   
ATOM   1549  NH1 ARG A 164      -3.011   7.240  -1.728  1.00 10.00      A   
ATOM   1550 HH11 ARG A 164      -2.721   8.155  -2.161  1.00 10.00      A   
ATOM   1551 HH12 ARG A 164      -4.013   7.083  -1.486  1.00 10.00      A   
ATOM   1552  NH2 ARG A 164      -2.482   5.157  -0.922  1.00 10.00      A   
ATOM   1553 HH21 ARG A 164      -3.484   5.000  -0.678  1.00 10.00      A   
ATOM   1554 HH22 ARG A 164      -1.776   4.420  -0.708  1.00 10.00      A   
ATOM   1555  C   ARG A 164       3.444   7.923  -3.436  1.00 10.00      A   
ATOM   1556  O   ARG A 164       3.094   6.784  -3.759  1.00 10.00      A   
ATOM   1557  N   GLU A 165       4.632   8.214  -2.916  1.00 10.00      A   
ATOM   1558  HN  GLU A 165       4.834   9.152  -2.713  1.00 10.00      A   
ATOM   1559  CA  GLU A 165       5.646   7.208  -2.615  1.00 10.00      A   
ATOM   1560  CB  GLU A 165       5.200   6.294  -1.471  1.00 10.00      A   
ATOM   1561  CG  GLU A 165       5.393   6.895  -0.083  1.00 10.00      A   
ATOM   1562  CD  GLU A 165       4.520   8.111   0.178  1.00 10.00      A   
ATOM   1563  OE1 GLU A 165       3.465   7.960   0.828  1.00 10.00      A   
ATOM   1564  OE2 GLU A 165       4.889   9.225  -0.259  1.00 10.00      A   
ATOM   1565  C   GLU A 165       6.108   6.413  -3.836  1.00 10.00      A   
ATOM   1566  O   GLU A 165       6.724   5.359  -3.698  1.00 10.00      A   
ATOM   1567  N   SER A 166       5.828   6.927  -5.022  1.00 10.00      A   
ATOM   1568  HN  SER A 166       5.338   7.773  -5.074  1.00 10.00      A   
ATOM   1569  CA  SER A 166       6.225   6.266  -6.252  1.00 10.00      A   
ATOM   1570  CB  SER A 166       5.052   6.202  -7.229  1.00 10.00      A   
ATOM   1571  OG  SER A 166       4.050   5.321  -6.747  1.00 10.00      A   
ATOM   1572  HG  SER A 166       3.225   5.812  -6.612  1.00 10.00      A   
ATOM   1573  C   SER A 166       7.419   6.968  -6.883  1.00 10.00      A   
ATOM   1574  O   SER A 166       7.386   8.176  -7.124  1.00 10.00      A   
ATOM   1575  N   ASP A 167       8.473   6.207  -7.139  1.00 10.00      A   
ATOM   1576  HN  ASP A 167       8.424   5.250  -6.939  1.00 10.00      A   
ATOM   1577  CA  ASP A 167       9.693   6.750  -7.728  1.00 10.00      A   
ATOM   1578  CB  ASP A 167      10.912   5.894  -7.353  1.00 10.00      A   
ATOM   1579  CG  ASP A 167      12.206   6.688  -7.314  1.00 10.00      A   
ATOM   1580  OD1 ASP A 167      12.576   7.188  -6.230  1.00 10.00      A   
ATOM   1581  OD2 ASP A 167      12.870   6.806  -8.364  1.00 10.00      A   
ATOM   1582  C   ASP A 167       9.552   6.866  -9.242  1.00 10.00      A   
ATOM   1583  O   ASP A 167      10.009   6.008 -10.000  1.00 10.00      A   
ATOM   1584  N   VAL A 168       8.884   7.921  -9.668  1.00 10.00      A   
ATOM   1585  HN  VAL A 168       8.539   8.561  -9.007  1.00 10.00      A   
ATOM   1586  CA  VAL A 168       8.654   8.173 -11.083  1.00 10.00      A   
ATOM   1587  CB  VAL A 168       7.572   9.260 -11.279  1.00 10.00      A   
ATOM   1588  CG1 VAL A 168       7.170   9.375 -12.739  1.00 10.00      A   
ATOM   1589  CG2 VAL A 168       6.358   8.975 -10.405  1.00 10.00      A   
ATOM   1590  C   VAL A 168       9.947   8.630 -11.752  1.00 10.00      A   
ATOM   1591  O   VAL A 168      10.770   9.301 -11.131  1.00 10.00      A   
ATOM   1592  N   ASP A 169      10.142   8.247 -13.004  1.00 10.00      A   
ATOM   1593  HN  ASP A 169       9.468   7.689 -13.451  1.00 10.00      A   
ATOM   1594  CA  ASP A 169      11.342   8.644 -13.724  1.00 10.00      A   
ATOM   1595  CB  ASP A 169      11.664   7.687 -14.871  1.00 10.00      A   
ATOM   1596  CG  ASP A 169      12.293   6.403 -14.382  1.00 10.00      A   
ATOM   1597  OD1 ASP A 169      13.480   6.420 -13.995  1.00 10.00      A   
ATOM   1598  OD2 ASP A 169      11.599   5.373 -14.376  1.00 10.00      A   
ATOM   1599  C   ASP A 169      11.227  10.078 -14.216  1.00 10.00      A   
ATOM   1600  O   ASP A 169      10.634  10.345 -15.263  1.00 10.00      A   
ATOM   1601  N   ASP A 170      11.783  10.996 -13.438  1.00 10.00      A   
ATOM   1602  HN  ASP A 170      12.224  10.711 -12.613  1.00 10.00      A   
ATOM   1603  CA  ASP A 170      11.753  12.412 -13.763  1.00 10.00      A   
ATOM   1604  CB  ASP A 170      12.267  13.243 -12.586  1.00 10.00      A   
ATOM   1605  CG  ASP A 170      11.226  13.459 -11.508  1.00 10.00      A   
ATOM   1606  OD1 ASP A 170      10.672  14.572 -11.431  1.00 10.00      A   
ATOM   1607  OD2 ASP A 170      10.977  12.531 -10.717  1.00 10.00      A   
ATOM   1608  C   ASP A 170      12.588  12.715 -14.997  1.00 10.00      A   
ATOM   1609  O   ASP A 170      13.812  12.600 -14.970  1.00 10.00      A   
ATOM   1610  N   VAL A 171      11.917  13.073 -16.083  1.00 10.00      A   
ATOM   1611  HN  VAL A 171      10.938  13.096 -16.052  1.00 10.00      A   
ATOM   1612  CA  VAL A 171      12.595  13.417 -17.325  1.00 10.00      A   
ATOM   1613  CB  VAL A 171      12.124  12.541 -18.508  1.00 10.00      A   
ATOM   1614  CG1 VAL A 171      12.869  12.905 -19.786  1.00 10.00      A   
ATOM   1615  CG2 VAL A 171      12.306  11.064 -18.188  1.00 10.00      A   
ATOM   1616  C   VAL A 171      12.357  14.887 -17.644  1.00 10.00      A   
ATOM   1617  O   VAL A 171      13.282  15.613 -18.009  1.00 10.00      A   
ATOM   1618  N   SER A 172      11.112  15.323 -17.488  1.00 10.00      A   
ATOM   1619  HN  SER A 172      10.412  14.695 -17.200  1.00 10.00      A   
ATOM   1620  CA  SER A 172      10.749  16.707 -17.743  1.00 10.00      A   
ATOM   1621  CB  SER A 172      10.570  16.946 -19.248  1.00 10.00      A   
ATOM   1622  OG  SER A 172      10.032  15.799 -19.890  1.00 10.00      A   
ATOM   1623  HG  SER A 172      10.635  15.518 -20.591  1.00 10.00      A   
ATOM   1624  C   SER A 172       9.477  17.076 -16.987  1.00 10.00      A   
ATOM   1625  O   SER A 172       8.741  16.200 -16.531  1.00 10.00      A   
ATOM   1626  N   GLY A 173       9.224  18.367 -16.857  1.00 10.00      A   
ATOM   1627  HN  GLY A 173       9.845  19.021 -17.245  1.00 10.00      A   
ATOM   1628  CA  GLY A 173       8.042  18.827 -16.159  1.00 10.00      A   
ATOM   1629  C   GLY A 173       7.068  19.509 -17.096  1.00 10.00      A   
ATOM   1630  O   GLY A 173       6.319  20.402 -16.694  1.00 10.00      A   
ATOM   1631  N   HIS A 174       7.078  19.085 -18.349  1.00 10.00      A   
ATOM   1632  HN  HIS A 174       7.688  18.361 -18.603  1.00 10.00      A   
ATOM   1633  CA  HIS A 174       6.204  19.657 -19.360  1.00 10.00      A   
ATOM   1634  CB  HIS A 174       6.947  19.757 -20.700  1.00 10.00      A   
ATOM   1635  CG  HIS A 174       6.283  20.634 -21.719  1.00 10.00      A   
ATOM   1636  ND1 HIS A 174       6.202  21.997 -21.547  1.00 10.00      A   
ATOM   1637  CD2 HIS A 174       5.701  20.298 -22.897  1.00 10.00      A   
ATOM   1638  CE1 HIS A 174       5.578  22.458 -22.617  1.00 10.00      A   
ATOM   1639  NE2 HIS A 174       5.259  21.467 -23.458  1.00 10.00      A   
ATOM   1640  HE2 HIS A 174       4.792  21.558 -24.320  1.00 10.00      A   
ATOM   1641  C   HIS A 174       4.943  18.817 -19.512  1.00 10.00      A   
ATOM   1642  O   HIS A 174       4.015  19.193 -20.221  1.00 10.00      A   
ATOM   1643  N   TRP A 175       4.909  17.681 -18.821  1.00 10.00      A   
ATOM   1644  HN  TRP A 175       5.681  17.435 -18.270  1.00 10.00      A   
ATOM   1645  CA  TRP A 175       3.764  16.778 -18.883  1.00 10.00      A   
ATOM   1646  CB  TRP A 175       4.041  15.470 -18.134  1.00 10.00      A   
ATOM   1647  CG  TRP A 175       4.122  15.610 -16.645  1.00 10.00      A   
ATOM   1648  CD1 TRP A 175       5.199  16.013 -15.921  1.00 10.00      A   
ATOM   1649  CD2 TRP A 175       3.079  15.339 -15.701  1.00 10.00      A   
ATOM   1650  NE1 TRP A 175       4.895  16.018 -14.583  1.00 10.00      A   
ATOM   1651  HE1 TRP A 175       5.512  16.273 -13.859  1.00 10.00      A   
ATOM   1652  CE2 TRP A 175       3.598  15.605 -14.421  1.00 10.00      A   
ATOM   1653  CE3 TRP A 175       1.757  14.901 -15.817  1.00 10.00      A   
ATOM   1654  CZ2 TRP A 175       2.843  15.445 -13.264  1.00 10.00      A   
ATOM   1655  CZ3 TRP A 175       1.009  14.742 -14.667  1.00 10.00      A   
ATOM   1656  CH2 TRP A 175       1.551  15.013 -13.408  1.00 10.00      A   
ATOM   1657  C   TRP A 175       2.475  17.434 -18.384  1.00 10.00      A   
ATOM   1658  O   TRP A 175       1.388  17.127 -18.866  1.00 10.00      A   
ATOM   1659  N   LEU A 176       2.601  18.342 -17.424  1.00 10.00      A   
ATOM   1660  HN  LEU A 176       3.491  18.556 -17.083  1.00 10.00      A   
ATOM   1661  CA  LEU A 176       1.444  19.033 -16.877  1.00 10.00      A   
ATOM   1662  CB  LEU A 176       1.817  19.743 -15.577  1.00 10.00      A   
ATOM   1663  CG  LEU A 176       1.734  18.893 -14.311  1.00 10.00      A   
ATOM   1664  CD1 LEU A 176       2.384  19.608 -13.145  1.00 10.00      A   
ATOM   1665  CD2 LEU A 176       0.288  18.564 -13.987  1.00 10.00      A   
ATOM   1666  C   LEU A 176       0.887  20.029 -17.884  1.00 10.00      A   
ATOM   1667  O   LEU A 176      -0.285  20.394 -17.836  1.00 10.00      A   
ATOM   1668  N   SER A 177       1.735  20.447 -18.813  1.00 10.00      A   
ATOM   1669  HN  SER A 177       2.652  20.107 -18.809  1.00 10.00      A   
ATOM   1670  CA  SER A 177       1.347  21.395 -19.842  1.00 10.00      A   
ATOM   1671  CB  SER A 177       2.592  22.068 -20.422  1.00 10.00      A   
ATOM   1672  OG  SER A 177       3.603  22.206 -19.437  1.00 10.00      A   
ATOM   1673  HG  SER A 177       4.413  22.512 -19.857  1.00 10.00      A   
ATOM   1674  C   SER A 177       0.552  20.703 -20.951  1.00 10.00      A   
ATOM   1675  O   SER A 177       0.103  21.342 -21.905  1.00 10.00      A   
ATOM   1676  N   HIS A 178       0.387  19.390 -20.821  1.00 10.00      A   
ATOM   1677  HN  HIS A 178       0.785  18.932 -20.051  1.00 10.00      A   
ATOM   1678  CA  HIS A 178      -0.365  18.613 -21.795  1.00 10.00      A   
ATOM   1679  CB  HIS A 178       0.146  17.172 -21.867  1.00 10.00      A   
ATOM   1680  CG  HIS A 178       1.392  17.008 -22.683  1.00 10.00      A   
ATOM   1681  ND1 HIS A 178       1.337  16.669 -24.015  1.00 10.00      A   
ATOM   1682  CD2 HIS A 178       2.688  17.155 -22.315  1.00 10.00      A   
ATOM   1683  CE1 HIS A 178       2.594  16.615 -24.426  1.00 10.00      A   
ATOM   1684  NE2 HIS A 178       3.441  16.902 -23.432  1.00 10.00      A   
ATOM   1685  HE2 HIS A 178       4.423  16.919 -23.487  1.00 10.00      A   
ATOM   1686  C   HIS A 178      -1.845  18.634 -21.450  1.00 10.00      A   
ATOM   1687  O   HIS A 178      -2.692  18.265 -22.267  1.00 10.00      A   
ATOM   1688  N   PHE A 179      -2.143  19.068 -20.229  1.00 10.00      A   
ATOM   1689  HN  PHE A 179      -1.416  19.331 -19.628  1.00 10.00      A   
ATOM   1690  CA  PHE A 179      -3.515  19.166 -19.757  1.00 10.00      A   
ATOM   1691  CB  PHE A 179      -3.545  19.550 -18.275  1.00 10.00      A   
ATOM   1692  CG  PHE A 179      -3.488  18.387 -17.330  1.00 10.00      A   
ATOM   1693  CD1 PHE A 179      -2.373  18.171 -16.540  1.00 10.00      A   
ATOM   1694  CD2 PHE A 179      -4.557  17.514 -17.222  1.00 10.00      A   
ATOM   1695  CE1 PHE A 179      -2.324  17.109 -15.660  1.00 10.00      A   
ATOM   1696  CE2 PHE A 179      -4.514  16.448 -16.347  1.00 10.00      A   
ATOM   1697  CZ  PHE A 179      -3.397  16.244 -15.563  1.00 10.00      A   
ATOM   1698  C   PHE A 179      -4.273  20.210 -20.569  1.00 10.00      A   
ATOM   1699  O   PHE A 179      -3.831  21.357 -20.681  1.00 10.00      A   
ATOM   1700  N   PRO A 180      -5.413  19.822 -21.158  1.00 10.00      A   
ATOM   1701  CA  PRO A 180      -6.236  20.731 -21.963  1.00 10.00      A   
ATOM   1702  CB  PRO A 180      -7.351  19.826 -22.496  1.00 10.00      A   
ATOM   1703  CG  PRO A 180      -7.410  18.695 -21.532  1.00 10.00      A   
ATOM   1704  CD  PRO A 180      -5.998  18.472 -21.079  1.00 10.00      A   
ATOM   1705  C   PRO A 180      -6.825  21.834 -21.094  1.00 10.00      A   
ATOM   1706  O   PRO A 180      -7.052  21.633 -19.899  1.00 10.00      A   
ATOM   1707  N   ASP A 181      -7.084  22.991 -21.686  1.00 10.00      A   
ATOM   1708  HN  ASP A 181      -6.901  23.098 -22.647  1.00 10.00      A   
ATOM   1709  CA  ASP A 181      -7.640  24.112 -20.931  1.00 10.00      A   
ATOM   1710  CB  ASP A 181      -7.556  25.411 -21.734  1.00 10.00      A   
ATOM   1711  CG  ASP A 181      -6.955  26.550 -20.934  1.00 10.00      A   
ATOM   1712  OD1 ASP A 181      -5.712  26.640 -20.861  1.00 10.00      A   
ATOM   1713  OD2 ASP A 181      -7.721  27.367 -20.381  1.00 10.00      A   
ATOM   1714  C   ASP A 181      -9.076  23.826 -20.505  1.00 10.00      A   
ATOM   1715  O   ASP A 181      -9.627  24.492 -19.628  1.00 10.00      A   
ATOM   1716  N   THR A 182      -9.671  22.816 -21.128  1.00 10.00      A   
ATOM   1717  HN  THR A 182      -9.186  22.338 -21.832  1.00 10.00      A   
ATOM   1718  CA  THR A 182     -11.030  22.408 -20.816  1.00 10.00      A   
ATOM   1719  CB  THR A 182     -11.690  21.762 -22.047  1.00 10.00      A   
ATOM   1720  OG1 THR A 182     -10.918  22.077 -23.217  1.00 10.00      A   
ATOM   1721  HG1 THR A 182     -11.353  22.782 -23.711  1.00 10.00      A   
ATOM   1722  CG2 THR A 182     -13.110  22.278 -22.224  1.00 10.00      A   
ATOM   1723  C   THR A 182     -11.036  21.405 -19.659  1.00 10.00      A   
ATOM   1724  O   THR A 182     -12.083  20.866 -19.293  1.00 10.00      A   
ATOM   1725  N   TYR A 183      -9.860  21.156 -19.091  1.00 10.00      A   
ATOM   1726  HN  TYR A 183      -9.061  21.620 -19.425  1.00 10.00      A   
ATOM   1727  CA  TYR A 183      -9.722  20.223 -17.979  1.00 10.00      A   
ATOM   1728  CB  TYR A 183      -8.293  19.681 -17.919  1.00 10.00      A   
ATOM   1729  CG  TYR A 183      -8.137  18.416 -17.111  1.00 10.00      A   
ATOM   1730  CD1 TYR A 183      -8.204  17.173 -17.720  1.00 10.00      A   
ATOM   1731  CD2 TYR A 183      -7.918  18.464 -15.739  1.00 10.00      A   
ATOM   1732  CE1 TYR A 183      -8.060  16.014 -16.986  1.00 10.00      A   
ATOM   1733  CE2 TYR A 183      -7.772  17.310 -14.999  1.00 10.00      A   
ATOM   1734  CZ  TYR A 183      -7.843  16.088 -15.627  1.00 10.00      A   
ATOM   1735  OH  TYR A 183      -7.698  14.934 -14.899  1.00 10.00      A   
ATOM   1736  HH  TYR A 183      -8.458  14.832 -14.308  1.00 10.00      A   
ATOM   1737  C   TYR A 183     -10.081  20.899 -16.661  1.00 10.00      A   
ATOM   1738  O   TYR A 183      -9.328  21.735 -16.161  1.00 10.00      A   
ATOM   1739  N   THR A 184     -11.229  20.536 -16.107  1.00 10.00      A   
ATOM   1740  HN  THR A 184     -11.787  19.870 -16.562  1.00 10.00      A   
ATOM   1741  CA  THR A 184     -11.694  21.111 -14.852  1.00 10.00      A   
ATOM   1742  CB  THR A 184     -12.869  22.076 -15.112  1.00 10.00      A   
ATOM   1743  OG1 THR A 184     -13.835  21.434 -15.956  1.00 10.00      A   
ATOM   1744  HG1 THR A 184     -14.530  21.055 -15.406  1.00 10.00      A   
ATOM   1745  CG2 THR A 184     -12.381  23.348 -15.786  1.00 10.00      A   
ATOM   1746  C   THR A 184     -12.168  20.023 -13.884  1.00 10.00      A   
ATOM   1747  O   THR A 184     -12.791  20.318 -12.862  1.00 10.00      A   
ATOM   1748  N   SER A 185     -11.859  18.768 -14.193  1.00 10.00      A   
ATOM   1749  HN  SER A 185     -11.340  18.582 -15.005  1.00 10.00      A   
ATOM   1750  CA  SER A 185     -12.288  17.655 -13.355  1.00 10.00      A   
ATOM   1751  CB  SER A 185     -12.629  16.439 -14.220  1.00 10.00      A   
ATOM   1752  OG  SER A 185     -11.538  16.085 -15.051  1.00 10.00      A   
ATOM   1753  HG  SER A 185     -11.036  15.369 -14.631  1.00 10.00      A   
ATOM   1754  C   SER A 185     -11.252  17.277 -12.295  1.00 10.00      A   
ATOM   1755  O   SER A 185     -11.456  16.323 -11.549  1.00 10.00      A   
ATOM   1756  N   LEU A 186     -10.154  18.027 -12.219  1.00 10.00      A   
ATOM   1757  HN  LEU A 186     -10.048  18.791 -12.823  1.00 10.00      A   
ATOM   1758  CA  LEU A 186      -9.108  17.736 -11.245  1.00 10.00      A   
ATOM   1759  CB  LEU A 186      -7.828  18.521 -11.547  1.00 10.00      A   
ATOM   1760  CG  LEU A 186      -6.552  18.011 -10.870  1.00 10.00      A   
ATOM   1761  CD1 LEU A 186      -6.331  16.533 -11.175  1.00 10.00      A   
ATOM   1762  CD2 LEU A 186      -5.347  18.831 -11.308  1.00 10.00      A   
ATOM   1763  C   LEU A 186      -9.586  17.995  -9.820  1.00 10.00      A   
ATOM   1764  O   LEU A 186      -9.902  19.129  -9.456  1.00 10.00      A   
ATOM   1765  N   VAL A 187      -9.650  16.930  -9.029  1.00 10.00      A   
ATOM   1766  HN  VAL A 187      -9.398  16.052  -9.393  1.00 10.00      A   
ATOM   1767  CA  VAL A 187     -10.093  17.010  -7.644  1.00 10.00      A   
ATOM   1768  CB  VAL A 187     -11.194  15.957  -7.363  1.00 10.00      A   
ATOM   1769  CG1 VAL A 187     -11.711  16.067  -5.935  1.00 10.00      A   
ATOM   1770  CG2 VAL A 187     -12.336  16.066  -8.361  1.00 10.00      A   
ATOM   1771  C   VAL A 187      -8.929  16.740  -6.695  1.00 10.00      A   
ATOM   1772  O   VAL A 187      -8.748  17.436  -5.690  1.00 10.00      A   
ATOM   1773  N   SER A 188      -8.129  15.739  -7.031  1.00 10.00      A   
ATOM   1774  HN  SER A 188      -8.295  15.246  -7.866  1.00 10.00      A   
ATOM   1775  CA  SER A 188      -7.004  15.360  -6.201  1.00 10.00      A   
ATOM   1776  CB  SER A 188      -7.330  14.046  -5.482  1.00 10.00      A   
ATOM   1777  OG  SER A 188      -6.418  13.778  -4.436  1.00 10.00      A   
ATOM   1778  HG  SER A 188      -6.774  13.075  -3.878  1.00 10.00      A   
ATOM   1779  C   SER A 188      -5.736  15.203  -7.034  1.00 10.00      A   
ATOM   1780  O   SER A 188      -5.707  14.431  -7.995  1.00 10.00      A   
ATOM   1781  N   LEU A 189      -4.698  15.943  -6.667  1.00 10.00      A   
ATOM   1782  HN  LEU A 189      -4.790  16.556  -5.899  1.00 10.00      A   
ATOM   1783  CA  LEU A 189      -3.421  15.878  -7.366  1.00 10.00      A   
ATOM   1784  CB  LEU A 189      -3.224  17.107  -8.260  1.00 10.00      A   
ATOM   1785  CG  LEU A 189      -1.917  17.157  -9.064  1.00 10.00      A   
ATOM   1786  CD1 LEU A 189      -1.871  16.044 -10.098  1.00 10.00      A   
ATOM   1787  CD2 LEU A 189      -1.735  18.515  -9.724  1.00 10.00      A   
ATOM   1788  C   LEU A 189      -2.279  15.773  -6.363  1.00 10.00      A   
ATOM   1789  O   LEU A 189      -2.104  16.652  -5.518  1.00 10.00      A   
ATOM   1790  N   ASN A 190      -1.508  14.698  -6.456  1.00 10.00      A   
ATOM   1791  HN  ASN A 190      -1.698  14.025  -7.150  1.00 10.00      A   
ATOM   1792  CA  ASN A 190      -0.382  14.489  -5.556  1.00 10.00      A   
ATOM   1793  CB  ASN A 190      -0.742  13.478  -4.465  1.00 10.00      A   
ATOM   1794  CG  ASN A 190       0.380  13.259  -3.467  1.00 10.00      A   
ATOM   1795  OD1 ASN A 190       1.269  14.095  -3.305  1.00 10.00      A   
ATOM   1796  ND2 ASN A 190       0.343  12.132  -2.788  1.00 10.00      A   
ATOM   1797 HD21 ASN A 190      -0.397  11.501  -2.973  1.00 10.00      A   
ATOM   1798 HD22 ASN A 190       1.040  11.970  -2.121  1.00 10.00      A   
ATOM   1799  C   ASN A 190       0.850  14.035  -6.323  1.00 10.00      A   
ATOM   1800  O   ASN A 190       0.925  12.895  -6.791  1.00 10.00      A   
ATOM   1801  N   ILE A 191       1.810  14.938  -6.453  1.00 10.00      A   
ATOM   1802  HN  ILE A 191       1.686  15.827  -6.053  1.00 10.00      A   
ATOM   1803  CA  ILE A 191       3.047  14.653  -7.165  1.00 10.00      A   
ATOM   1804  CB  ILE A 191       3.073  15.342  -8.549  1.00 10.00      A   
ATOM   1805  CG1 ILE A 191       2.640  16.809  -8.427  1.00 10.00      A   
ATOM   1806  CG2 ILE A 191       2.186  14.596  -9.540  1.00 10.00      A   
ATOM   1807  CD1 ILE A 191       2.795  17.610  -9.701  1.00 10.00      A   
ATOM   1808  C   ILE A 191       4.251  15.106  -6.338  1.00 10.00      A   
ATOM   1809  O   ILE A 191       5.197  15.698  -6.854  1.00 10.00      A   
ATOM   1810  N   SER A 192       4.217  14.794  -5.052  1.00 10.00      A   
ATOM   1811  HN  SER A 192       3.453  14.283  -4.705  1.00 10.00      A   
ATOM   1812  CA  SER A 192       5.281  15.180  -4.131  1.00 10.00      A   
ATOM   1813  CB  SER A 192       4.823  14.911  -2.699  1.00 10.00      A   
ATOM   1814  OG  SER A 192       3.988  13.764  -2.648  1.00 10.00      A   
ATOM   1815  HG  SER A 192       3.074  14.040  -2.497  1.00 10.00      A   
ATOM   1816  C   SER A 192       6.596  14.449  -4.414  1.00 10.00      A   
ATOM   1817  O   SER A 192       7.678  14.940  -4.078  1.00 10.00      A   
ATOM   1818  N   CYS A 193       6.502  13.287  -5.051  1.00 10.00      A   
ATOM   1819  HN  CYS A 193       5.617  12.961  -5.319  1.00 10.00      A   
ATOM   1820  CA  CYS A 193       7.678  12.481  -5.355  1.00 10.00      A   
ATOM   1821  CB  CYS A 193       7.266  11.033  -5.647  1.00 10.00      A   
ATOM   1822  SG  CYS A 193       5.814  10.474  -4.723  1.00 10.00      A   
ATOM   1823  HG  CYS A 193       4.832  10.247  -5.593  1.00 10.00      A   
ATOM   1824  C   CYS A 193       8.498  13.051  -6.517  1.00 10.00      A   
ATOM   1825  O   CYS A 193       9.675  12.715  -6.671  1.00 10.00      A   
ATOM   1826  N   LEU A 194       7.882  13.912  -7.323  1.00 10.00      A   
ATOM   1827  HN  LEU A 194       6.953  14.160  -7.137  1.00 10.00      A   
ATOM   1828  CA  LEU A 194       8.560  14.509  -8.474  1.00 10.00      A   
ATOM   1829  CB  LEU A 194       7.592  15.354  -9.307  1.00 10.00      A   
ATOM   1830  CG  LEU A 194       6.666  14.589 -10.254  1.00 10.00      A   
ATOM   1831  CD1 LEU A 194       5.785  15.557 -11.030  1.00 10.00      A   
ATOM   1832  CD2 LEU A 194       7.472  13.715 -11.204  1.00 10.00      A   
ATOM   1833  C   LEU A 194       9.758  15.355  -8.050  1.00 10.00      A   
ATOM   1834  O   LEU A 194       9.738  15.997  -7.001  1.00 10.00      A   
ATOM   1835  N   ALA A 195      10.800  15.349  -8.864  1.00 10.00      A   
ATOM   1836  HN  ALA A 195      10.762  14.809  -9.691  1.00 10.00      A   
ATOM   1837  CA  ALA A 195      12.001  16.117  -8.573  1.00 10.00      A   
ATOM   1838  CB  ALA A 195      13.211  15.201  -8.502  1.00 10.00      A   
ATOM   1839  C   ALA A 195      12.221  17.198  -9.622  1.00 10.00      A   
ATOM   1840  O   ALA A 195      12.946  18.169  -9.391  1.00 10.00      A   
ATOM   1841  N   SER A 196      11.602  17.019 -10.777  1.00 10.00      A   
ATOM   1842  HN  SER A 196      11.045  16.217 -10.905  1.00 10.00      A   
ATOM   1843  CA  SER A 196      11.723  17.977 -11.859  1.00 10.00      A   
ATOM   1844  CB  SER A 196      11.451  17.295 -13.205  1.00 10.00      A   
ATOM   1845  OG  SER A 196      10.303  16.462 -13.134  1.00 10.00      A   
ATOM   1846  HG  SER A 196      10.465  15.733 -12.505  1.00 10.00      A   
ATOM   1847  C   SER A 196      10.775  19.152 -11.645  1.00 10.00      A   
ATOM   1848  O   SER A 196       9.738  19.016 -10.988  1.00 10.00      A   
ATOM   1849  N   GLU A 197      11.141  20.306 -12.178  1.00 10.00      A   
ATOM   1850  HN  GLU A 197      11.977  20.356 -12.685  1.00 10.00      A   
ATOM   1851  CA  GLU A 197      10.314  21.491 -12.045  1.00 10.00      A   
ATOM   1852  CB  GLU A 197      11.163  22.767 -12.090  1.00 10.00      A   
ATOM   1853  CG  GLU A 197      10.366  24.043 -11.852  1.00 10.00      A   
ATOM   1854  CD  GLU A 197      11.207  25.296 -11.942  1.00 10.00      A   
ATOM   1855  OE1 GLU A 197      11.731  25.740 -10.900  1.00 10.00      A   
ATOM   1856  OE2 GLU A 197      11.336  25.852 -13.055  1.00 10.00      A   
ATOM   1857  C   GLU A 197       9.266  21.509 -13.144  1.00 10.00      A   
ATOM   1858  O   GLU A 197       9.592  21.401 -14.328  1.00 10.00      A   
ATOM   1859  N   VAL A 198       8.012  21.621 -12.752  1.00 10.00      A   
ATOM   1860  HN  VAL A 198       7.814  21.697 -11.793  1.00 10.00      A   
ATOM   1861  CA  VAL A 198       6.917  21.652 -13.702  1.00 10.00      A   
ATOM   1862  CB  VAL A 198       5.667  20.929 -13.149  1.00 10.00      A   
ATOM   1863  CG1 VAL A 198       5.968  19.455 -12.904  1.00 10.00      A   
ATOM   1864  CG2 VAL A 198       5.181  21.596 -11.869  1.00 10.00      A   
ATOM   1865  C   VAL A 198       6.567  23.093 -14.064  1.00 10.00      A   
ATOM   1866  O   VAL A 198       7.015  24.035 -13.405  1.00 10.00      A   
ATOM   1867  N   SER A 199       5.782  23.265 -15.118  1.00 10.00      A   
ATOM   1868  HN  SER A 199       5.461  22.481 -15.609  1.00 10.00      A   
ATOM   1869  CA  SER A 199       5.379  24.592 -15.557  1.00 10.00      A   
ATOM   1870  CB  SER A 199       4.710  24.524 -16.938  1.00 10.00      A   
ATOM   1871  OG  SER A 199       4.187  25.790 -17.327  1.00 10.00      A   
ATOM   1872  HG  SER A 199       4.608  26.072 -18.150  1.00 10.00      A   
ATOM   1873  C   SER A 199       4.426  25.212 -14.547  1.00 10.00      A   
ATOM   1874  O   SER A 199       3.274  24.791 -14.436  1.00 10.00      A   
ATOM   1875  N   PHE A 200       4.909  26.207 -13.810  1.00 10.00      A   
ATOM   1876  HN  PHE A 200       5.836  26.493 -13.946  1.00 10.00      A   
ATOM   1877  CA  PHE A 200       4.093  26.884 -12.812  1.00 10.00      A   
ATOM   1878  CB  PHE A 200       4.938  27.845 -11.966  1.00 10.00      A   
ATOM   1879  CG  PHE A 200       4.158  28.541 -10.885  1.00 10.00      A   
ATOM   1880  CD1 PHE A 200       3.727  27.845  -9.768  1.00 10.00      A   
ATOM   1881  CD2 PHE A 200       3.847  29.889 -10.990  1.00 10.00      A   
ATOM   1882  CE1 PHE A 200       3.001  28.477  -8.777  1.00 10.00      A   
ATOM   1883  CE2 PHE A 200       3.122  30.529 -10.001  1.00 10.00      A   
ATOM   1884  CZ  PHE A 200       2.698  29.821  -8.893  1.00 10.00      A   
ATOM   1885  C   PHE A 200       2.946  27.628 -13.484  1.00 10.00      A   
ATOM   1886  O   PHE A 200       1.854  27.739 -12.929  1.00 10.00      A   
ATOM   1887  N   SER A 201       3.197  28.112 -14.694  1.00 10.00      A   
ATOM   1888  HN  SER A 201       4.089  27.982 -15.085  1.00 10.00      A   
ATOM   1889  CA  SER A 201       2.186  28.834 -15.456  1.00 10.00      A   
ATOM   1890  CB  SER A 201       2.792  29.366 -16.755  1.00 10.00      A   
ATOM   1891  OG  SER A 201       4.076  29.927 -16.519  1.00 10.00      A   
ATOM   1892  HG  SER A 201       4.755  29.285 -16.763  1.00 10.00      A   
ATOM   1893  C   SER A 201       0.984  27.935 -15.750  1.00 10.00      A   
ATOM   1894  O   SER A 201      -0.162  28.314 -15.502  1.00 10.00      A   
ATOM   1895  N   ALA A 202       1.253  26.735 -16.259  1.00 10.00      A   
ATOM   1896  HN  ALA A 202       2.188  26.484 -16.432  1.00 10.00      A   
ATOM   1897  CA  ALA A 202       0.191  25.782 -16.566  1.00 10.00      A   
ATOM   1898  CB  ALA A 202       0.726  24.646 -17.427  1.00 10.00      A   
ATOM   1899  C   ALA A 202      -0.408  25.241 -15.273  1.00 10.00      A   
ATOM   1900  O   ALA A 202      -1.609  24.985 -15.185  1.00 10.00      A   
ATOM   1901  N   LEU A 203       0.451  25.086 -14.272  1.00 10.00      A   
ATOM   1902  HN  LEU A 203       1.396  25.305 -14.424  1.00 10.00      A   
ATOM   1903  CA  LEU A 203       0.050  24.591 -12.962  1.00 10.00      A   
ATOM   1904  CB  LEU A 203       1.285  24.492 -12.062  1.00 10.00      A   
ATOM   1905  CG  LEU A 203       1.134  23.698 -10.769  1.00 10.00      A   
ATOM   1906  CD1 LEU A 203       0.985  22.216 -11.070  1.00 10.00      A   
ATOM   1907  CD2 LEU A 203       2.328  23.945  -9.859  1.00 10.00      A   
ATOM   1908  C   LEU A 203      -0.977  25.525 -12.328  1.00 10.00      A   
ATOM   1909  O   LEU A 203      -2.051  25.094 -11.910  1.00 10.00      A   
ATOM   1910  N   GLU A 204      -0.637  26.809 -12.272  1.00 10.00      A   
ATOM   1911  HN  GLU A 204       0.240  27.083 -12.626  1.00 10.00      A   
ATOM   1912  CA  GLU A 204      -1.516  27.824 -11.698  1.00 10.00      A   
ATOM   1913  CB  GLU A 204      -0.830  29.192 -11.751  1.00 10.00      A   
ATOM   1914  CG  GLU A 204      -1.651  30.331 -11.178  1.00 10.00      A   
ATOM   1915  CD  GLU A 204      -1.099  31.684 -11.568  1.00 10.00      A   
ATOM   1916  OE1 GLU A 204      -0.903  31.926 -12.779  1.00 10.00      A   
ATOM   1917  OE2 GLU A 204      -0.876  32.520 -10.670  1.00 10.00      A   
ATOM   1918  C   GLU A 204      -2.843  27.877 -12.450  1.00 10.00      A   
ATOM   1919  O   GLU A 204      -3.916  27.942 -11.841  1.00 10.00      A   
ATOM   1920  N   ARG A 205      -2.761  27.832 -13.777  1.00 10.00      A   
ATOM   1921  HN  ARG A 205      -1.875  27.780 -14.195  1.00 10.00      A   
ATOM   1922  CA  ARG A 205      -3.944  27.868 -14.626  1.00 10.00      A   
ATOM   1923  CB  ARG A 205      -3.533  27.856 -16.102  1.00 10.00      A   
ATOM   1924  CG  ARG A 205      -4.538  28.506 -17.040  1.00 10.00      A   
ATOM   1925  CD  ARG A 205      -4.286  28.116 -18.491  1.00 10.00      A   
ATOM   1926  NE  ARG A 205      -2.872  28.184 -18.852  1.00 10.00      A   
ATOM   1927  HE  ARG A 205      -2.294  28.752 -18.298  1.00 10.00      A   
ATOM   1928  CZ  ARG A 205      -2.329  27.529 -19.883  1.00 10.00      A   
ATOM   1929  NH1 ARG A 205      -3.071  26.752 -20.665  1.00 10.00      A   
ATOM   1930 HH11 ARG A 205      -4.104  26.648 -20.487  1.00 10.00      A   
ATOM   1931 HH12 ARG A 205      -2.634  26.246 -21.466  1.00 10.00      A   
ATOM   1932  NH2 ARG A 205      -1.038  27.655 -20.142  1.00 10.00      A   
ATOM   1933 HH21 ARG A 205      -0.613  27.140 -20.946  1.00 10.00      A   
ATOM   1934 HH22 ARG A 205      -0.441  28.272 -19.549  1.00 10.00      A   
ATOM   1935  C   ARG A 205      -4.854  26.679 -14.326  1.00 10.00      A   
ATOM   1936  O   ARG A 205      -6.082  26.793 -14.374  1.00 10.00      A   
ATOM   1937  N   LEU A 206      -4.238  25.543 -14.007  1.00 10.00      A   
ATOM   1938  HN  LEU A 206      -3.254  25.524 -13.994  1.00 10.00      A   
ATOM   1939  CA  LEU A 206      -4.968  24.322 -13.687  1.00 10.00      A   
ATOM   1940  CB  LEU A 206      -4.000  23.138 -13.603  1.00 10.00      A   
ATOM   1941  CG  LEU A 206      -4.263  21.970 -14.550  1.00 10.00      A   
ATOM   1942  CD1 LEU A 206      -3.131  20.963 -14.461  1.00 10.00      A   
ATOM   1943  CD2 LEU A 206      -5.594  21.306 -14.233  1.00 10.00      A   
ATOM   1944  C   LEU A 206      -5.709  24.450 -12.362  1.00 10.00      A   
ATOM   1945  O   LEU A 206      -6.848  23.997 -12.233  1.00 10.00      A   
ATOM   1946  N   VAL A 207      -5.058  25.064 -11.382  1.00 10.00      A   
ATOM   1947  HN  VAL A 207      -4.157  25.416 -11.556  1.00 10.00      A   
ATOM   1948  CA  VAL A 207      -5.638  25.234 -10.055  1.00 10.00      A   
ATOM   1949  CB  VAL A 207      -4.608  25.803  -9.056  1.00 10.00      A   
ATOM   1950  CG1 VAL A 207      -5.187  25.849  -7.653  1.00 10.00      A   
ATOM   1951  CG2 VAL A 207      -3.329  24.984  -9.070  1.00 10.00      A   
ATOM   1952  C   VAL A 207      -6.862  26.146 -10.084  1.00 10.00      A   
ATOM   1953  O   VAL A 207      -7.931  25.780  -9.597  1.00 10.00      A   
ATOM   1954  N   THR A 208      -6.703  27.318 -10.683  1.00 10.00      A   
ATOM   1955  HN  THR A 208      -5.828  27.535 -11.083  1.00 10.00      A   
ATOM   1956  CA  THR A 208      -7.773  28.309 -10.757  1.00 10.00      A   
ATOM   1957  CB  THR A 208      -7.269  29.621 -11.385  1.00 10.00      A   
ATOM   1958  OG1 THR A 208      -5.871  29.770 -11.101  1.00 10.00      A   
ATOM   1959  HG1 THR A 208      -5.365  29.694 -11.917  1.00 10.00      A   
ATOM   1960  CG2 THR A 208      -8.024  30.804 -10.800  1.00 10.00      A   
ATOM   1961  C   THR A 208      -9.008  27.825 -11.518  1.00 10.00      A   
ATOM   1962  O   THR A 208     -10.137  28.161 -11.158  1.00 10.00      A   
ATOM   1963  N   ARG A 209      -8.806  27.027 -12.555  1.00 10.00      A   
ATOM   1964  HN  ARG A 209      -7.891  26.758 -12.787  1.00 10.00      A   
ATOM   1965  CA  ARG A 209      -9.925  26.547 -13.357  1.00 10.00      A   
ATOM   1966  CB  ARG A 209      -9.512  26.290 -14.810  1.00 10.00      A   
ATOM   1967  CG  ARG A 209      -8.686  25.034 -15.027  1.00 10.00      A   
ATOM   1968  CD  ARG A 209      -8.251  24.918 -16.476  1.00 10.00      A   
ATOM   1969  NE  ARG A 209      -7.446  23.724 -16.713  1.00 10.00      A   
ATOM   1970  HE  ARG A 209      -7.804  22.869 -16.371  1.00 10.00      A   
ATOM   1971  CZ  ARG A 209      -6.289  23.724 -17.362  1.00 10.00      A   
ATOM   1972  NH1 ARG A 209      -5.793  24.855 -17.853  1.00 10.00      A   
ATOM   1973 HH11 ARG A 209      -6.310  25.752 -17.727  1.00 10.00      A   
ATOM   1974 HH12 ARG A 209      -4.884  24.848 -18.368  1.00 10.00      A   
ATOM   1975  NH2 ARG A 209      -5.621  22.588 -17.528  1.00 10.00      A   
ATOM   1976 HH21 ARG A 209      -6.004  21.697 -17.148  1.00 10.00      A   
ATOM   1977 HH22 ARG A 209      -4.712  22.583 -18.036  1.00 10.00      A   
ATOM   1978  C   ARG A 209     -10.633  25.333 -12.761  1.00 10.00      A   
ATOM   1979  O   ARG A 209     -11.749  25.012 -13.161  1.00 10.00      A   
ATOM   1980  N   CYS A 210     -10.001  24.662 -11.808  1.00 10.00      A   
ATOM   1981  HN  CYS A 210      -9.122  24.970 -11.500  1.00 10.00      A   
ATOM   1982  CA  CYS A 210     -10.599  23.485 -11.193  1.00 10.00      A   
ATOM   1983  CB  CYS A 210      -9.622  22.306 -11.202  1.00 10.00      A   
ATOM   1984  SG  CYS A 210      -8.926  21.925 -12.825  1.00 10.00      A   
ATOM   1985  HG  CYS A 210      -7.886  22.722 -13.017  1.00 10.00      A   
ATOM   1986  C   CYS A 210     -11.067  23.771  -9.768  1.00 10.00      A   
ATOM   1987  O   CYS A 210     -10.276  23.732  -8.825  1.00 10.00      A   
ATOM   1988  N   PRO A 211     -12.363  24.064  -9.590  1.00 10.00      A   
ATOM   1989  CA  PRO A 211     -12.933  24.346  -8.270  1.00 10.00      A   
ATOM   1990  CB  PRO A 211     -14.261  25.024  -8.609  1.00 10.00      A   
ATOM   1991  CG  PRO A 211     -14.655  24.436  -9.922  1.00 10.00      A   
ATOM   1992  CD  PRO A 211     -13.376  24.153 -10.662  1.00 10.00      A   
ATOM   1993  C   PRO A 211     -13.181  23.051  -7.498  1.00 10.00      A   
ATOM   1994  O   PRO A 211     -13.391  23.056  -6.284  1.00 10.00      A   
ATOM   1995  N   ASN A 212     -13.135  21.938  -8.221  1.00 10.00      A   
ATOM   1996  HN  ASN A 212     -12.957  22.008  -9.183  1.00 10.00      A   
ATOM   1997  CA  ASN A 212     -13.348  20.623  -7.635  1.00 10.00      A   
ATOM   1998  CB  ASN A 212     -13.706  19.612  -8.727  1.00 10.00      A   
ATOM   1999  CG  ASN A 212     -14.751  18.601  -8.284  1.00 10.00      A   
ATOM   2000  OD1 ASN A 212     -14.682  18.045  -7.184  1.00 10.00      A   
ATOM   2001  ND2 ASN A 212     -15.741  18.367  -9.134  1.00 10.00      A   
ATOM   2002 HD21 ASN A 212     -15.743  18.850  -9.986  1.00 10.00      A   
ATOM   2003 HD22 ASN A 212     -16.435  17.733  -8.871  1.00 10.00      A   
ATOM   2004  C   ASN A 212     -12.097  20.176  -6.892  1.00 10.00      A   
ATOM   2005  O   ASN A 212     -12.135  19.242  -6.096  1.00 10.00      A   
ATOM   2006  N   LEU A 213     -10.995  20.875  -7.141  1.00 10.00      A   
ATOM   2007  HN  LEU A 213     -11.041  21.622  -7.767  1.00 10.00      A   
ATOM   2008  CA  LEU A 213      -9.723  20.564  -6.509  1.00 10.00      A   
ATOM   2009  CB  LEU A 213      -8.613  21.443  -7.087  1.00 10.00      A   
ATOM   2010  CG  LEU A 213      -7.192  21.149  -6.601  1.00 10.00      A   
ATOM   2011  CD1 LEU A 213      -6.663  19.869  -7.227  1.00 10.00      A   
ATOM   2012  CD2 LEU A 213      -6.272  22.320  -6.911  1.00 10.00      A   
ATOM   2013  C   LEU A 213      -9.805  20.745  -5.000  1.00 10.00      A   
ATOM   2014  O   LEU A 213     -10.044  21.847  -4.507  1.00 10.00      A   
ATOM   2015  N   LYS A 214      -9.635  19.650  -4.272  1.00 10.00      A   
ATOM   2016  HN  LYS A 214      -9.483  18.792  -4.728  1.00 10.00      A   
ATOM   2017  CA  LYS A 214      -9.684  19.683  -2.818  1.00 10.00      A   
ATOM   2018  CB  LYS A 214     -10.844  18.829  -2.298  1.00 10.00      A   
ATOM   2019  CG  LYS A 214     -12.213  19.220  -2.833  1.00 10.00      A   
ATOM   2020  CD  LYS A 214     -12.567  20.654  -2.473  1.00 10.00      A   
ATOM   2021  CE  LYS A 214     -14.014  20.967  -2.820  1.00 10.00      A   
ATOM   2022  NZ  LYS A 214     -14.273  20.893  -4.283  1.00 10.00      A   
ATOM   2023  HZ1 LYS A 214     -13.964  19.972  -4.654  1.00 10.00      A   
ATOM   2024  HZ2 LYS A 214     -13.761  21.650  -4.780  1.00 10.00      A   
ATOM   2025  HZ3 LYS A 214     -15.291  21.001  -4.469  1.00 10.00      A   
ATOM   2026  C   LYS A 214      -8.370  19.186  -2.227  1.00 10.00      A   
ATOM   2027  O   LYS A 214      -8.025  19.509  -1.090  1.00 10.00      A   
ATOM   2028  N   SER A 215      -7.635  18.406  -3.010  1.00 10.00      A   
ATOM   2029  HN  SER A 215      -7.960  18.185  -3.910  1.00 10.00      A   
ATOM   2030  CA  SER A 215      -6.360  17.863  -2.570  1.00 10.00      A   
ATOM   2031  CB  SER A 215      -6.441  16.338  -2.501  1.00 10.00      A   
ATOM   2032  OG  SER A 215      -6.151  15.866  -1.198  1.00 10.00      A   
ATOM   2033  HG  SER A 215      -6.962  15.860  -0.671  1.00 10.00      A   
ATOM   2034  C   SER A 215      -5.250  18.276  -3.526  1.00 10.00      A   
ATOM   2035  O   SER A 215      -5.267  17.909  -4.702  1.00 10.00      A   
ATOM   2036  N   LEU A 216      -4.290  19.036  -3.024  1.00 10.00      A   
ATOM   2037  HN  LEU A 216      -4.321  19.294  -2.075  1.00 10.00      A   
ATOM   2038  CA  LEU A 216      -3.190  19.495  -3.852  1.00 10.00      A   
ATOM   2039  CB  LEU A 216      -3.425  20.933  -4.311  1.00 10.00      A   
ATOM   2040  CG  LEU A 216      -2.418  21.493  -5.311  1.00 10.00      A   
ATOM   2041  CD1 LEU A 216      -2.483  20.722  -6.617  1.00 10.00      A   
ATOM   2042  CD2 LEU A 216      -2.656  22.975  -5.541  1.00 10.00      A   
ATOM   2043  C   LEU A 216      -1.857  19.374  -3.127  1.00 10.00      A   
ATOM   2044  O   LEU A 216      -1.529  20.186  -2.259  1.00 10.00      A   
ATOM   2045  N   LYS A 217      -1.104  18.347  -3.477  1.00 10.00      A   
ATOM   2046  HN  LYS A 217      -1.431  17.725  -4.169  1.00 10.00      A   
ATOM   2047  CA  LYS A 217       0.200  18.117  -2.887  1.00 10.00      A   
ATOM   2048  CB  LYS A 217       0.244  16.755  -2.195  1.00 10.00      A   
ATOM   2049  CG  LYS A 217      -0.757  16.596  -1.060  1.00 10.00      A   
ATOM   2050  CD  LYS A 217      -1.763  15.495  -1.360  1.00 10.00      A   
ATOM   2051  CE  LYS A 217      -2.628  15.186  -0.150  1.00 10.00      A   
ATOM   2052  NZ  LYS A 217      -3.685  14.189  -0.457  1.00 10.00      A   
ATOM   2053  HZ1 LYS A 217      -4.298  14.052   0.379  1.00 10.00      A   
ATOM   2054  HZ2 LYS A 217      -3.255  13.276  -0.712  1.00 10.00      A   
ATOM   2055  HZ3 LYS A 217      -4.269  14.518  -1.252  1.00 10.00      A   
ATOM   2056  C   LYS A 217       1.268  18.204  -3.970  1.00 10.00      A   
ATOM   2057  O   LYS A 217       1.315  17.370  -4.880  1.00 10.00      A   
ATOM   2058  N   LEU A 218       2.116  19.219  -3.876  1.00 10.00      A   
ATOM   2059  HN  LEU A 218       2.047  19.832  -3.113  1.00 10.00      A   
ATOM   2060  CA  LEU A 218       3.163  19.431  -4.864  1.00 10.00      A   
ATOM   2061  CB  LEU A 218       3.208  20.896  -5.301  1.00 10.00      A   
ATOM   2062  CG  LEU A 218       1.999  21.374  -6.109  1.00 10.00      A   
ATOM   2063  CD1 LEU A 218       2.037  22.879  -6.297  1.00 10.00      A   
ATOM   2064  CD2 LEU A 218       1.939  20.668  -7.456  1.00 10.00      A   
ATOM   2065  C   LEU A 218       4.523  18.955  -4.375  1.00 10.00      A   
ATOM   2066  O   LEU A 218       4.658  18.470  -3.248  1.00 10.00      A   
ATOM   2067  N   ASN A 219       5.523  19.101  -5.231  1.00 10.00      A   
ATOM   2068  HN  ASN A 219       5.349  19.517  -6.103  1.00 10.00      A   
ATOM   2069  CA  ASN A 219       6.875  18.672  -4.921  1.00 10.00      A   
ATOM   2070  CB  ASN A 219       7.495  17.958  -6.126  1.00 10.00      A   
ATOM   2071  CG  ASN A 219       7.669  18.845  -7.349  1.00 10.00      A   
ATOM   2072  OD1 ASN A 219       6.926  19.806  -7.557  1.00 10.00      A   
ATOM   2073  ND2 ASN A 219       8.654  18.522  -8.169  1.00 10.00      A   
ATOM   2074 HD21 ASN A 219       9.208  17.741  -7.945  1.00 10.00      A   
ATOM   2075 HD22 ASN A 219       8.790  19.072  -8.972  1.00 10.00      A   
ATOM   2076  C   ASN A 219       7.754  19.840  -4.478  1.00 10.00      A   
ATOM   2077  O   ASN A 219       7.331  20.995  -4.517  1.00 10.00      A   
ATOM   2078  N   ARG A 220       8.988  19.522  -4.085  1.00 10.00      A   
ATOM   2079  HN  ARG A 220       9.261  18.577  -4.110  1.00 10.00      A   
ATOM   2080  CA  ARG A 220       9.956  20.515  -3.614  1.00 10.00      A   
ATOM   2081  CB  ARG A 220      11.208  19.807  -3.085  1.00 10.00      A   
ATOM   2082  CG  ARG A 220      12.209  20.711  -2.380  1.00 10.00      A   
ATOM   2083  CD  ARG A 220      13.598  20.092  -2.389  1.00 10.00      A   
ATOM   2084  NE  ARG A 220      14.230  20.117  -1.070  1.00 10.00      A   
ATOM   2085  HE  ARG A 220      14.432  21.004  -0.678  1.00 10.00      A   
ATOM   2086  CZ  ARG A 220      14.535  19.026  -0.365  1.00 10.00      A   
ATOM   2087  NH1 ARG A 220      14.264  17.817  -0.847  1.00 10.00      A   
ATOM   2088 HH11 ARG A 220      14.503  16.964  -0.293  1.00 10.00      A   
ATOM   2089 HH12 ARG A 220      13.809  17.713  -1.778  1.00 10.00      A   
ATOM   2090  NH2 ARG A 220      15.127  19.153   0.812  1.00 10.00      A   
ATOM   2091 HH21 ARG A 220      15.369  18.309   1.378  1.00 10.00      A   
ATOM   2092 HH22 ARG A 220      15.353  20.110   1.185  1.00 10.00      A   
ATOM   2093  C   ARG A 220      10.341  21.522  -4.700  1.00 10.00      A   
ATOM   2094  O   ARG A 220      10.883  22.589  -4.405  1.00 10.00      A   
ATOM   2095  N   ALA A 221      10.052  21.190  -5.953  1.00 10.00      A   
ATOM   2096  HN  ALA A 221       9.623  20.326  -6.130  1.00 10.00      A   
ATOM   2097  CA  ALA A 221      10.374  22.071  -7.071  1.00 10.00      A   
ATOM   2098  CB  ALA A 221      10.282  21.326  -8.390  1.00 10.00      A   
ATOM   2099  C   ALA A 221       9.505  23.330  -7.089  1.00 10.00      A   
ATOM   2100  O   ALA A 221       9.683  24.207  -7.936  1.00 10.00      A   
ATOM   2101  N   VAL A 222       8.551  23.410  -6.170  1.00 10.00      A   
ATOM   2102  HN  VAL A 222       8.433  22.671  -5.534  1.00 10.00      A   
ATOM   2103  CA  VAL A 222       7.685  24.577  -6.080  1.00 10.00      A   
ATOM   2104  CB  VAL A 222       6.205  24.188  -5.869  1.00 10.00      A   
ATOM   2105  CG1 VAL A 222       5.310  25.418  -5.938  1.00 10.00      A   
ATOM   2106  CG2 VAL A 222       5.770  23.154  -6.899  1.00 10.00      A   
ATOM   2107  C   VAL A 222       8.151  25.470  -4.932  1.00 10.00      A   
ATOM   2108  O   VAL A 222       8.106  25.067  -3.769  1.00 10.00      A   
ATOM   2109  N   PRO A 223       8.635  26.680  -5.256  1.00 10.00      A   
ATOM   2110  CA  PRO A 223       9.127  27.642  -4.260  1.00 10.00      A   
ATOM   2111  CB  PRO A 223       9.673  28.795  -5.108  1.00 10.00      A   
ATOM   2112  CG  PRO A 223       8.996  28.662  -6.427  1.00 10.00      A   
ATOM   2113  CD  PRO A 223       8.750  27.197  -6.627  1.00 10.00      A   
ATOM   2114  C   PRO A 223       8.031  28.147  -3.321  1.00 10.00      A   
ATOM   2115  O   PRO A 223       6.862  28.256  -3.707  1.00 10.00      A   
ATOM   2116  N   LEU A 224       8.432  28.473  -2.097  1.00 10.00      A   
ATOM   2117  HN  LEU A 224       9.382  28.375  -1.874  1.00 10.00      A   
ATOM   2118  CA  LEU A 224       7.519  28.962  -1.067  1.00 10.00      A   
ATOM   2119  CB  LEU A 224       8.294  29.166   0.241  1.00 10.00      A   
ATOM   2120  CG  LEU A 224       7.481  29.574   1.471  1.00 10.00      A   
ATOM   2121  CD1 LEU A 224       6.428  28.525   1.795  1.00 10.00      A   
ATOM   2122  CD2 LEU A 224       8.402  29.796   2.661  1.00 10.00      A   
ATOM   2123  C   LEU A 224       6.848  30.268  -1.483  1.00 10.00      A   
ATOM   2124  O   LEU A 224       5.674  30.498  -1.187  1.00 10.00      A   
ATOM   2125  N   GLU A 225       7.591  31.109  -2.186  1.00 10.00      A   
ATOM   2126  HN  GLU A 225       8.524  30.860  -2.397  1.00 10.00      A   
ATOM   2127  CA  GLU A 225       7.083  32.398  -2.640  1.00 10.00      A   
ATOM   2128  CB  GLU A 225       8.210  33.252  -3.231  1.00 10.00      A   
ATOM   2129  CG  GLU A 225       9.519  33.205  -2.456  1.00 10.00      A   
ATOM   2130  CD  GLU A 225      10.458  32.137  -2.974  1.00 10.00      A   
ATOM   2131  OE1 GLU A 225      10.245  30.948  -2.655  1.00 10.00      A   
ATOM   2132  OE2 GLU A 225      11.408  32.482  -3.710  1.00 10.00      A   
ATOM   2133  C   GLU A 225       5.955  32.247  -3.661  1.00 10.00      A   
ATOM   2134  O   GLU A 225       5.198  33.186  -3.901  1.00 10.00      A   
ATOM   2135  N   LYS A 226       5.840  31.072  -4.261  1.00 10.00      A   
ATOM   2136  HN  LYS A 226       6.464  30.347  -4.029  1.00 10.00      A   
ATOM   2137  CA  LYS A 226       4.798  30.834  -5.254  1.00 10.00      A   
ATOM   2138  CB  LYS A 226       5.351  30.050  -6.447  1.00 10.00      A   
ATOM   2139  CG  LYS A 226       6.418  30.788  -7.240  1.00 10.00      A   
ATOM   2140  CD  LYS A 226       5.856  32.025  -7.916  1.00 10.00      A   
ATOM   2141  CE  LYS A 226       6.960  32.852  -8.551  1.00 10.00      A   
ATOM   2142  NZ  LYS A 226       7.578  32.172  -9.721  1.00 10.00      A   
ATOM   2143  HZ1 LYS A 226       6.875  32.047 -10.478  1.00 10.00      A   
ATOM   2144  HZ2 LYS A 226       7.948  31.240  -9.447  1.00 10.00      A   
ATOM   2145  HZ3 LYS A 226       8.363  32.747 -10.088  1.00 10.00      A   
ATOM   2146  C   LYS A 226       3.615  30.095  -4.641  1.00 10.00      A   
ATOM   2147  O   LYS A 226       2.557  29.977  -5.259  1.00 10.00      A   
ATOM   2148  N   LEU A 227       3.801  29.614  -3.417  1.00 10.00      A   
ATOM   2149  HN  LEU A 227       4.662  29.763  -2.973  1.00 10.00      A   
ATOM   2150  CA  LEU A 227       2.765  28.873  -2.710  1.00 10.00      A   
ATOM   2151  CB  LEU A 227       3.350  28.262  -1.427  1.00 10.00      A   
ATOM   2152  CG  LEU A 227       2.541  27.161  -0.728  1.00 10.00      A   
ATOM   2153  CD1 LEU A 227       1.625  27.748   0.334  1.00 10.00      A   
ATOM   2154  CD2 LEU A 227       1.755  26.319  -1.728  1.00 10.00      A   
ATOM   2155  C   LEU A 227       1.572  29.772  -2.397  1.00 10.00      A   
ATOM   2156  O   LEU A 227       0.421  29.343  -2.467  1.00 10.00      A   
ATOM   2157  N   ALA A 228       1.856  31.025  -2.071  1.00 10.00      A   
ATOM   2158  HN  ALA A 228       2.793  31.308  -2.041  1.00 10.00      A   
ATOM   2159  CA  ALA A 228       0.810  31.991  -1.747  1.00 10.00      A   
ATOM   2160  CB  ALA A 228       1.416  33.317  -1.321  1.00 10.00      A   
ATOM   2161  C   ALA A 228      -0.150  32.190  -2.920  1.00 10.00      A   
ATOM   2162  O   ALA A 228      -1.361  32.283  -2.729  1.00 10.00      A   
ATOM   2163  N   THR A 229       0.394  32.233  -4.132  1.00 10.00      A   
ATOM   2164  HN  THR A 229       1.365  32.134  -4.229  1.00 10.00      A   
ATOM   2165  CA  THR A 229      -0.417  32.421  -5.323  1.00 10.00      A   
ATOM   2166  CB  THR A 229       0.468  32.608  -6.564  1.00 10.00      A   
ATOM   2167  OG1 THR A 229       1.703  33.228  -6.170  1.00 10.00      A   
ATOM   2168  HG1 THR A 229       2.118  33.625  -6.945  1.00 10.00      A   
ATOM   2169  CG2 THR A 229      -0.240  33.496  -7.577  1.00 10.00      A   
ATOM   2170  C   THR A 229      -1.349  31.234  -5.543  1.00 10.00      A   
ATOM   2171  O   THR A 229      -2.496  31.400  -5.954  1.00 10.00      A   
ATOM   2172  N   LEU A 230      -0.851  30.037  -5.252  1.00 10.00      A   
ATOM   2173  HN  LEU A 230       0.071  29.969  -4.921  1.00 10.00      A   
ATOM   2174  CA  LEU A 230      -1.638  28.821  -5.413  1.00 10.00      A   
ATOM   2175  CB  LEU A 230      -0.766  27.587  -5.172  1.00 10.00      A   
ATOM   2176  CG  LEU A 230       0.373  27.375  -6.171  1.00 10.00      A   
ATOM   2177  CD1 LEU A 230       1.411  26.421  -5.604  1.00 10.00      A   
ATOM   2178  CD2 LEU A 230      -0.168  26.857  -7.496  1.00 10.00      A   
ATOM   2179  C   LEU A 230      -2.833  28.819  -4.466  1.00 10.00      A   
ATOM   2180  O   LEU A 230      -3.936  28.411  -4.840  1.00 10.00      A   
ATOM   2181  N   LEU A 231      -2.616  29.309  -3.250  1.00 10.00      A   
ATOM   2182  HN  LEU A 231      -1.720  29.635  -3.019  1.00 10.00      A   
ATOM   2183  CA  LEU A 231      -3.672  29.366  -2.244  1.00 10.00      A   
ATOM   2184  CB  LEU A 231      -3.087  29.706  -0.875  1.00 10.00      A   
ATOM   2185  CG  LEU A 231      -2.058  28.727  -0.317  1.00 10.00      A   
ATOM   2186  CD1 LEU A 231      -1.506  29.247   1.001  1.00 10.00      A   
ATOM   2187  CD2 LEU A 231      -2.687  27.357  -0.130  1.00 10.00      A   
ATOM   2188  C   LEU A 231      -4.740  30.384  -2.623  1.00 10.00      A   
ATOM   2189  O   LEU A 231      -5.868  30.333  -2.135  1.00 10.00      A   
ATOM   2190  N   GLN A 232      -4.374  31.314  -3.488  1.00 10.00      A   
ATOM   2191  HN  GLN A 232      -3.450  31.320  -3.820  1.00 10.00      A   
ATOM   2192  CA  GLN A 232      -5.303  32.335  -3.947  1.00 10.00      A   
ATOM   2193  CB  GLN A 232      -4.542  33.558  -4.459  1.00 10.00      A   
ATOM   2194  CG  GLN A 232      -3.990  34.456  -3.366  1.00 10.00      A   
ATOM   2195  CD  GLN A 232      -5.077  35.086  -2.521  1.00 10.00      A   
ATOM   2196  OE1 GLN A 232      -6.198  35.304  -2.988  1.00 10.00      A   
ATOM   2197  NE2 GLN A 232      -4.746  35.399  -1.277  1.00 10.00      A   
ATOM   2198 HE21 GLN A 232      -3.826  35.214  -0.982  1.00 10.00      A   
ATOM   2199 HE22 GLN A 232      -5.429  35.801  -0.702  1.00 10.00      A   
ATOM   2200  C   GLN A 232      -6.187  31.789  -5.059  1.00 10.00      A   
ATOM   2201  O   GLN A 232      -7.232  32.356  -5.377  1.00 10.00      A   
ATOM   2202  N   ARG A 233      -5.753  30.683  -5.649  1.00 10.00      A   
ATOM   2203  HN  ARG A 233      -4.914  30.274  -5.340  1.00 10.00      A   
ATOM   2204  CA  ARG A 233      -6.490  30.055  -6.735  1.00 10.00      A   
ATOM   2205  CB  ARG A 233      -5.532  29.424  -7.753  1.00 10.00      A   
ATOM   2206  CG  ARG A 233      -4.383  30.322  -8.201  1.00 10.00      A   
ATOM   2207  CD  ARG A 233      -4.880  31.645  -8.772  1.00 10.00      A   
ATOM   2208  NE  ARG A 233      -3.815  32.394  -9.442  1.00 10.00      A   
ATOM   2209  HE  ARG A 233      -2.918  31.987  -9.456  1.00 10.00      A   
ATOM   2210  CZ  ARG A 233      -3.981  33.583 -10.031  1.00 10.00      A   
ATOM   2211  NH1 ARG A 233      -5.169  34.173 -10.034  1.00 10.00      A   
ATOM   2212 HH11 ARG A 233      -5.298  35.103 -10.495  1.00 10.00      A   
ATOM   2213 HH12 ARG A 233      -5.979  33.713  -9.581  1.00 10.00      A   
ATOM   2214  NH2 ARG A 233      -2.950  34.170 -10.616  1.00 10.00      A   
ATOM   2215 HH21 ARG A 233      -2.009  33.695 -10.620  1.00 10.00      A   
ATOM   2216 HH22 ARG A 233      -3.061  35.097 -11.075  1.00 10.00      A   
ATOM   2217  C   ARG A 233      -7.456  29.000  -6.201  1.00 10.00      A   
ATOM   2218  O   ARG A 233      -8.542  28.813  -6.745  1.00 10.00      A   
ATOM   2219  N   ALA A 234      -7.055  28.312  -5.135  1.00 10.00      A   
ATOM   2220  HN  ALA A 234      -6.178  28.504  -4.742  1.00 10.00      A   
ATOM   2221  CA  ALA A 234      -7.892  27.276  -4.536  1.00 10.00      A   
ATOM   2222  CB  ALA A 234      -7.470  25.895  -5.016  1.00 10.00      A   
ATOM   2223  C   ALA A 234      -7.847  27.344  -3.013  1.00 10.00      A   
ATOM   2224  O   ALA A 234      -7.068  26.634  -2.374  1.00 10.00      A   
ATOM   2225  N   PRO A 235      -8.680  28.210  -2.411  1.00 10.00      A   
ATOM   2226  CA  PRO A 235      -8.741  28.374  -0.959  1.00 10.00      A   
ATOM   2227  CB  PRO A 235      -9.251  29.807  -0.816  1.00 10.00      A   
ATOM   2228  CG  PRO A 235     -10.146  29.999  -1.995  1.00 10.00      A   
ATOM   2229  CD  PRO A 235      -9.621  29.114  -3.101  1.00 10.00      A   
ATOM   2230  C   PRO A 235      -9.722  27.398  -0.307  1.00 10.00      A   
ATOM   2231  O   PRO A 235     -10.042  27.517   0.876  1.00 10.00      A   
ATOM   2232  N   GLN A 236     -10.205  26.438  -1.083  1.00 10.00      A   
ATOM   2233  HN  GLN A 236      -9.923  26.395  -2.020  1.00 10.00      A   
ATOM   2234  CA  GLN A 236     -11.144  25.442  -0.574  1.00 10.00      A   
ATOM   2235  CB  GLN A 236     -12.370  25.308  -1.495  1.00 10.00      A   
ATOM   2236  CG  GLN A 236     -12.142  24.527  -2.785  1.00 10.00      A   
ATOM   2237  CD  GLN A 236     -11.387  25.314  -3.836  1.00 10.00      A   
ATOM   2238  OE1 GLN A 236     -11.449  26.540  -3.873  1.00 10.00      A   
ATOM   2239  NE2 GLN A 236     -10.665  24.616  -4.694  1.00 10.00      A   
ATOM   2240 HE21 GLN A 236     -10.649  23.637  -4.602  1.00 10.00      A   
ATOM   2241 HE22 GLN A 236     -10.184  25.104  -5.398  1.00 10.00      A   
ATOM   2242  C   GLN A 236     -10.448  24.097  -0.400  1.00 10.00      A   
ATOM   2243  O   GLN A 236     -11.090  23.062  -0.239  1.00 10.00      A   
ATOM   2244  N   LEU A 237      -9.128  24.134  -0.424  1.00 10.00      A   
ATOM   2245  HN  LEU A 237      -8.680  24.999  -0.524  1.00 10.00      A   
ATOM   2246  CA  LEU A 237      -8.316  22.934  -0.290  1.00 10.00      A   
ATOM   2247  CB  LEU A 237      -6.856  23.285  -0.584  1.00 10.00      A   
ATOM   2248  CG  LEU A 237      -6.139  22.433  -1.631  1.00 10.00      A   
ATOM   2249  CD1 LEU A 237      -6.800  22.583  -2.992  1.00 10.00      A   
ATOM   2250  CD2 LEU A 237      -4.668  22.812  -1.699  1.00 10.00      A   
ATOM   2251  C   LEU A 237      -8.421  22.329   1.110  1.00 10.00      A   
ATOM   2252  O   LEU A 237      -8.347  23.041   2.112  1.00 10.00      A   
ATOM   2253  N   GLU A 238      -8.590  21.013   1.167  1.00 10.00      A   
ATOM   2254  HN  GLU A 238      -8.653  20.504   0.330  1.00 10.00      A   
ATOM   2255  CA  GLU A 238      -8.676  20.305   2.439  1.00 10.00      A   
ATOM   2256  CB  GLU A 238      -9.629  19.108   2.352  1.00 10.00      A   
ATOM   2257  CG  GLU A 238     -10.790  19.262   1.387  1.00 10.00      A   
ATOM   2258  CD  GLU A 238     -11.598  17.985   1.268  1.00 10.00      A   
ATOM   2259  OE1 GLU A 238     -10.995  16.902   1.117  1.00 10.00      A   
ATOM   2260  OE2 GLU A 238     -12.838  18.055   1.320  1.00 10.00      A   
ATOM   2261  C   GLU A 238      -7.295  19.792   2.823  1.00 10.00      A   
ATOM   2262  O   GLU A 238      -6.881  19.875   3.979  1.00 10.00      A   
ATOM   2263  N   GLU A 239      -6.588  19.259   1.837  1.00 10.00      A   
ATOM   2264  HN  GLU A 239      -6.973  19.231   0.935  1.00 10.00      A   
ATOM   2265  CA  GLU A 239      -5.254  18.721   2.044  1.00 10.00      A   
ATOM   2266  CB  GLU A 239      -5.218  17.240   1.656  1.00 10.00      A   
ATOM   2267  CG  GLU A 239      -6.156  16.352   2.462  1.00 10.00      A   
ATOM   2268  CD  GLU A 239      -6.283  14.961   1.882  1.00 10.00      A   
ATOM   2269  OE1 GLU A 239      -7.419  14.543   1.577  1.00 10.00      A   
ATOM   2270  OE2 GLU A 239      -5.249  14.285   1.711  1.00 10.00      A   
ATOM   2271  C   GLU A 239      -4.250  19.498   1.203  1.00 10.00      A   
ATOM   2272  O   GLU A 239      -4.276  19.430  -0.030  1.00 10.00      A   
ATOM   2273  N   LEU A 240      -3.374  20.237   1.864  1.00 10.00      A   
ATOM   2274  HN  LEU A 240      -3.395  20.243   2.847  1.00 10.00      A   
ATOM   2275  CA  LEU A 240      -2.368  21.026   1.171  1.00 10.00      A   
ATOM   2276  CB  LEU A 240      -2.367  22.475   1.668  1.00 10.00      A   
ATOM   2277  CG  LEU A 240      -1.215  23.357   1.166  1.00 10.00      A   
ATOM   2278  CD1 LEU A 240      -1.376  23.683  -0.310  1.00 10.00      A   
ATOM   2279  CD2 LEU A 240      -1.100  24.626   1.993  1.00 10.00      A   
ATOM   2280  C   LEU A 240      -0.981  20.426   1.338  1.00 10.00      A   
ATOM   2281  O   LEU A 240      -0.538  20.149   2.454  1.00 10.00      A   
ATOM   2282  N   GLY A 241      -0.311  20.207   0.221  1.00 10.00      A   
ATOM   2283  HN  GLY A 241      -0.740  20.402  -0.645  1.00 10.00      A   
ATOM   2284  CA  GLY A 241       1.030  19.672   0.251  1.00 10.00      A   
ATOM   2285  C   GLY A 241       2.019  20.695  -0.258  1.00 10.00      A   
ATOM   2286  O   GLY A 241       2.119  20.921  -1.467  1.00 10.00      A   
ATOM   2287  N   THR A 242       2.725  21.333   0.655  1.00 10.00      A   
ATOM   2288  HN  THR A 242       2.599  21.108   1.603  1.00 10.00      A   
ATOM   2289  CA  THR A 242       3.698  22.346   0.299  1.00 10.00      A   
ATOM   2290  CB  THR A 242       4.050  23.235   1.505  1.00 10.00      A   
ATOM   2291  OG1 THR A 242       3.851  22.501   2.725  1.00 10.00      A   
ATOM   2292  HG1 THR A 242       3.429  23.075   3.378  1.00 10.00      A   
ATOM   2293  CG2 THR A 242       3.163  24.469   1.517  1.00 10.00      A   
ATOM   2294  C   THR A 242       4.966  21.718  -0.263  1.00 10.00      A   
ATOM   2295  O   THR A 242       5.308  20.582   0.071  1.00 10.00      A   
ATOM   2296  N   GLY A 243       5.639  22.452  -1.134  1.00 10.00      A   
ATOM   2297  HN  GLY A 243       5.303  23.341  -1.377  1.00 10.00      A   
ATOM   2298  CA  GLY A 243       6.865  21.962  -1.720  1.00 10.00      A   
ATOM   2299  C   GLY A 243       8.070  22.464  -0.964  1.00 10.00      A   
ATOM   2300  O   GLY A 243       8.389  21.961   0.114  1.00 10.00      A   
ATOM   2301  N   GLY A 244       8.730  23.470  -1.516  1.00 10.00      A   
ATOM   2302  HN  GLY A 244       8.413  23.851  -2.365  1.00 10.00      A   
ATOM   2303  CA  GLY A 244       9.891  24.030  -0.871  1.00 10.00      A   
ATOM   2304  C   GLY A 244       9.487  25.049   0.170  1.00 10.00      A   
ATOM   2305  O   GLY A 244       8.931  26.093  -0.161  1.00 10.00      A   
ATOM   2306  N   TYR A 245       9.755  24.752   1.431  1.00 10.00      A   
ATOM   2307  HN  TYR A 245      10.211  23.904   1.643  1.00 10.00      A   
ATOM   2308  CA  TYR A 245       9.399  25.650   2.516  1.00 10.00      A   
ATOM   2309  CB  TYR A 245       8.823  24.861   3.695  1.00 10.00      A   
ATOM   2310  CG  TYR A 245       7.729  25.582   4.445  1.00 10.00      A   
ATOM   2311  CD1 TYR A 245       6.444  25.651   3.927  1.00 10.00      A   
ATOM   2312  CD2 TYR A 245       7.978  26.195   5.665  1.00 10.00      A   
ATOM   2313  CE1 TYR A 245       5.436  26.310   4.600  1.00 10.00      A   
ATOM   2314  CE2 TYR A 245       6.975  26.854   6.347  1.00 10.00      A   
ATOM   2315  CZ  TYR A 245       5.707  26.910   5.810  1.00 10.00      A   
ATOM   2316  OH  TYR A 245       4.704  27.562   6.487  1.00 10.00      A   
ATOM   2317  HH  TYR A 245       5.071  28.332   6.938  1.00 10.00      A   
ATOM   2318  C   TYR A 245      10.607  26.470   2.951  1.00 10.00      A   
ATOM   2319  O   TYR A 245      10.645  27.010   4.058  1.00 10.00      A   
ATOM   2320  N   THR A 246      11.593  26.552   2.075  1.00 10.00      A   
ATOM   2321  HN  THR A 246      11.503  26.093   1.215  1.00 10.00      A   
ATOM   2322  CA  THR A 246      12.800  27.310   2.352  1.00 10.00      A   
ATOM   2323  CB  THR A 246      14.076  26.451   2.162  1.00 10.00      A   
ATOM   2324  OG1 THR A 246      15.238  27.184   2.576  1.00 10.00      A   
ATOM   2325  HG1 THR A 246      15.561  27.716   1.836  1.00 10.00      A   
ATOM   2326  CG2 THR A 246      14.243  25.995   0.718  1.00 10.00      A   
ATOM   2327  C   THR A 246      12.851  28.548   1.465  1.00 10.00      A   
ATOM   2328  O   THR A 246      12.615  28.463   0.258  1.00 10.00      A   
ATOM   2329  N   ALA A 247      13.132  29.694   2.070  1.00 10.00      A   
ATOM   2330  HN  ALA A 247      13.295  29.698   3.038  1.00 10.00      A   
ATOM   2331  CA  ALA A 247      13.214  30.951   1.339  1.00 10.00      A   
ATOM   2332  CB  ALA A 247      11.832  31.394   0.867  1.00 10.00      A   
ATOM   2333  C   ALA A 247      13.839  32.027   2.212  1.00 10.00      A   
ATOM   2334  O   ALA A 247      14.205  31.769   3.360  1.00 10.00      A   
ATOM   2335  N   GLU A 248      13.956  33.227   1.659  1.00 10.00      A   
ATOM   2336  HN  GLU A 248      13.650  33.353   0.739  1.00 10.00      A   
ATOM   2337  CA  GLU A 248      14.518  34.360   2.375  1.00 10.00      A   
ATOM   2338  CB  GLU A 248      14.877  35.468   1.380  1.00 10.00      A   
ATOM   2339  CG  GLU A 248      15.497  36.707   2.009  1.00 10.00      A   
ATOM   2340  CD  GLU A 248      16.017  37.692   0.980  1.00 10.00      A   
ATOM   2341  OE1 GLU A 248      16.764  37.267   0.074  1.00 10.00      A   
ATOM   2342  OE2 GLU A 248      15.699  38.895   1.082  1.00 10.00      A   
ATOM   2343  C   GLU A 248      13.508  34.878   3.391  1.00 10.00      A   
ATOM   2344  O   GLU A 248      12.309  34.911   3.114  1.00 10.00      A   
ATOM   2345  N   VAL A 249      13.987  35.274   4.561  1.00 10.00      A   
ATOM   2346  HN  VAL A 249      14.955  35.238   4.723  1.00 10.00      A   
ATOM   2347  CA  VAL A 249      13.107  35.783   5.603  1.00 10.00      A   
ATOM   2348  CB  VAL A 249      13.781  35.759   6.993  1.00 10.00      A   
ATOM   2349  CG1 VAL A 249      12.775  36.113   8.078  1.00 10.00      A   
ATOM   2350  CG2 VAL A 249      14.396  34.393   7.267  1.00 10.00      A   
ATOM   2351  C   VAL A 249      12.651  37.197   5.265  1.00 10.00      A   
ATOM   2352  O   VAL A 249      13.362  38.171   5.517  1.00 10.00      A   
ATOM   2353  N   ARG A 250      11.478  37.302   4.660  1.00 10.00      A   
ATOM   2354  HN  ARG A 250      10.965  36.485   4.465  1.00 10.00      A   
ATOM   2355  CA  ARG A 250      10.930  38.589   4.275  1.00 10.00      A   
ATOM   2356  CB  ARG A 250      10.912  38.721   2.755  1.00 10.00      A   
ATOM   2357  CG  ARG A 250      12.292  38.788   2.121  1.00 10.00      A   
ATOM   2358  CD  ARG A 250      12.224  39.344   0.710  1.00 10.00      A   
ATOM   2359  NE  ARG A 250      11.388  40.541   0.659  1.00 10.00      A   
ATOM   2360  HE  ARG A 250      10.424  40.430   0.869  1.00 10.00      A   
ATOM   2361  CZ  ARG A 250      11.827  41.759   0.358  1.00 10.00      A   
ATOM   2362  NH1 ARG A 250      13.109  41.970   0.070  1.00 10.00      A   
ATOM   2363 HH11 ARG A 250      13.442  42.933  -0.171  1.00 10.00      A   
ATOM   2364 HH12 ARG A 250      13.784  41.181   0.076  1.00 10.00      A   
ATOM   2365  NH2 ARG A 250      10.975  42.768   0.370  1.00 10.00      A   
ATOM   2366 HH21 ARG A 250       9.972  42.599   0.609  1.00 10.00      A   
ATOM   2367 HH22 ARG A 250      11.300  43.733   0.140  1.00 10.00      A   
ATOM   2368  C   ARG A 250       9.526  38.782   4.841  1.00 10.00      A   
ATOM   2369  O   ARG A 250       8.682  37.882   4.761  1.00 10.00      A   
ATOM   2370  N   PRO A 251       9.253  39.966   5.410  1.00 10.00      A   
ATOM   2371  CA  PRO A 251       7.947  40.285   6.004  1.00 10.00      A   
ATOM   2372  CB  PRO A 251       8.123  41.716   6.522  1.00 10.00      A   
ATOM   2373  CG  PRO A 251       9.597  41.892   6.646  1.00 10.00      A   
ATOM   2374  CD  PRO A 251      10.198  41.086   5.534  1.00 10.00      A   
ATOM   2375  C   PRO A 251       6.810  40.232   4.987  1.00 10.00      A   
ATOM   2376  O   PRO A 251       5.714  39.762   5.297  1.00 10.00      A   
ATOM   2377  N   ASP A 252       7.079  40.698   3.771  1.00 10.00      A   
ATOM   2378  HN  ASP A 252       7.980  41.036   3.576  1.00 10.00      A   
ATOM   2379  CA  ASP A 252       6.073  40.712   2.713  1.00 10.00      A   
ATOM   2380  CB  ASP A 252       6.561  41.488   1.481  1.00 10.00      A   
ATOM   2381  CG  ASP A 252       7.729  40.830   0.770  1.00 10.00      A   
ATOM   2382  OD1 ASP A 252       8.823  40.758   1.365  1.00 10.00      A   
ATOM   2383  OD2 ASP A 252       7.558  40.387  -0.385  1.00 10.00      A   
ATOM   2384  C   ASP A 252       5.656  39.298   2.331  1.00 10.00      A   
ATOM   2385  O   ASP A 252       4.470  39.013   2.170  1.00 10.00      A   
ATOM   2386  N   VAL A 253       6.632  38.411   2.213  1.00 10.00      A   
ATOM   2387  HN  VAL A 253       7.560  38.699   2.364  1.00 10.00      A   
ATOM   2388  CA  VAL A 253       6.362  37.023   1.856  1.00 10.00      A   
ATOM   2389  CB  VAL A 253       7.664  36.270   1.497  1.00 10.00      A   
ATOM   2390  CG1 VAL A 253       7.373  34.831   1.090  1.00 10.00      A   
ATOM   2391  CG2 VAL A 253       8.413  36.994   0.388  1.00 10.00      A   
ATOM   2392  C   VAL A 253       5.659  36.317   3.013  1.00 10.00      A   
ATOM   2393  O   VAL A 253       4.748  35.514   2.809  1.00 10.00      A   
ATOM   2394  N   TYR A 254       6.084  36.655   4.227  1.00 10.00      A   
ATOM   2395  HN  TYR A 254       6.809  37.313   4.307  1.00 10.00      A   
ATOM   2396  CA  TYR A 254       5.519  36.087   5.443  1.00 10.00      A   
ATOM   2397  CB  TYR A 254       6.279  36.643   6.651  1.00 10.00      A   
ATOM   2398  CG  TYR A 254       5.994  35.944   7.961  1.00 10.00      A   
ATOM   2399  CD1 TYR A 254       6.421  34.642   8.185  1.00 10.00      A   
ATOM   2400  CD2 TYR A 254       5.316  36.595   8.983  1.00 10.00      A   
ATOM   2401  CE1 TYR A 254       6.183  34.007   9.390  1.00 10.00      A   
ATOM   2402  CE2 TYR A 254       5.069  35.966  10.189  1.00 10.00      A   
ATOM   2403  CZ  TYR A 254       5.507  34.673  10.389  1.00 10.00      A   
ATOM   2404  OH  TYR A 254       5.280  34.052  11.596  1.00 10.00      A   
ATOM   2405  HH  TYR A 254       6.115  33.695  11.930  1.00 10.00      A   
ATOM   2406  C   TYR A 254       4.033  36.427   5.554  1.00 10.00      A   
ATOM   2407  O   TYR A 254       3.189  35.544   5.733  1.00 10.00      A   
ATOM   2408  N   SER A 255       3.718  37.706   5.414  1.00 10.00      A   
ATOM   2409  HN  SER A 255       4.434  38.356   5.252  1.00 10.00      A   
ATOM   2410  CA  SER A 255       2.340  38.176   5.495  1.00 10.00      A   
ATOM   2411  CB  SER A 255       2.300  39.703   5.495  1.00 10.00      A   
ATOM   2412  OG  SER A 255       3.261  40.231   6.393  1.00 10.00      A   
ATOM   2413  HG  SER A 255       4.116  40.297   5.944  1.00 10.00      A   
ATOM   2414  C   SER A 255       1.502  37.623   4.344  1.00 10.00      A   
ATOM   2415  O   SER A 255       0.368  37.179   4.550  1.00 10.00      A   
ATOM   2416  N   GLY A 256       2.074  37.640   3.142  1.00 10.00      A   
ATOM   2417  HN  GLY A 256       2.982  38.005   3.046  1.00 10.00      A   
ATOM   2418  CA  GLY A 256       1.375  37.136   1.972  1.00 10.00      A   
ATOM   2419  C   GLY A 256       0.954  35.690   2.146  1.00 10.00      A   
ATOM   2420  O   GLY A 256      -0.143  35.299   1.741  1.00 10.00      A   
ATOM   2421  N   LEU A 257       1.825  34.899   2.762  1.00 10.00      A   
ATOM   2422  HN  LEU A 257       2.686  35.269   3.054  1.00 10.00      A   
ATOM   2423  CA  LEU A 257       1.541  33.495   3.006  1.00 10.00      A   
ATOM   2424  CB  LEU A 257       2.796  32.761   3.480  1.00 10.00      A   
ATOM   2425  CG  LEU A 257       3.815  32.399   2.399  1.00 10.00      A   
ATOM   2426  CD1 LEU A 257       5.100  31.891   3.032  1.00 10.00      A   
ATOM   2427  CD2 LEU A 257       3.237  31.361   1.451  1.00 10.00      A   
ATOM   2428  C   LEU A 257       0.427  33.339   4.031  1.00 10.00      A   
ATOM   2429  O   LEU A 257      -0.543  32.625   3.792  1.00 10.00      A   
ATOM   2430  N   SER A 258       0.562  34.026   5.163  1.00 10.00      A   
ATOM   2431  HN  SER A 258       1.356  34.591   5.291  1.00 10.00      A   
ATOM   2432  CA  SER A 258      -0.435  33.958   6.223  1.00 10.00      A   
ATOM   2433  CB  SER A 258      -0.027  34.839   7.404  1.00 10.00      A   
ATOM   2434  OG  SER A 258       1.122  34.320   8.052  1.00 10.00      A   
ATOM   2435  HG  SER A 258       1.192  33.381   7.862  1.00 10.00      A   
ATOM   2436  C   SER A 258      -1.829  34.340   5.724  1.00 10.00      A   
ATOM   2437  O   SER A 258      -2.808  33.663   6.035  1.00 10.00      A   
ATOM   2438  N   VAL A 259      -1.906  35.409   4.935  1.00 10.00      A   
ATOM   2439  HN  VAL A 259      -1.082  35.899   4.714  1.00 10.00      A   
ATOM   2440  CA  VAL A 259      -3.183  35.875   4.391  1.00 10.00      A   
ATOM   2441  CB  VAL A 259      -3.031  37.209   3.625  1.00 10.00      A   
ATOM   2442  CG1 VAL A 259      -4.331  37.595   2.935  1.00 10.00      A   
ATOM   2443  CG2 VAL A 259      -2.588  38.315   4.571  1.00 10.00      A   
ATOM   2444  C   VAL A 259      -3.821  34.815   3.487  1.00 10.00      A   
ATOM   2445  O   VAL A 259      -5.015  34.525   3.600  1.00 10.00      A   
ATOM   2446  N   ALA A 260      -3.015  34.227   2.610  1.00 10.00      A   
ATOM   2447  HN  ALA A 260      -2.065  34.481   2.585  1.00 10.00      A   
ATOM   2448  CA  ALA A 260      -3.503  33.207   1.691  1.00 10.00      A   
ATOM   2449  CB  ALA A 260      -2.466  32.913   0.619  1.00 10.00      A   
ATOM   2450  C   ALA A 260      -3.876  31.932   2.435  1.00 10.00      A   
ATOM   2451  O   ALA A 260      -4.881  31.293   2.122  1.00 10.00      A   
ATOM   2452  N   LEU A 261      -3.064  31.576   3.427  1.00 10.00      A   
ATOM   2453  HN  LEU A 261      -2.274  32.132   3.619  1.00 10.00      A   
ATOM   2454  CA  LEU A 261      -3.298  30.377   4.227  1.00 10.00      A   
ATOM   2455  CB  LEU A 261      -2.107  30.099   5.150  1.00 10.00      A   
ATOM   2456  CG  LEU A 261      -0.904  29.406   4.504  1.00 10.00      A   
ATOM   2457  CD1 LEU A 261       0.370  29.721   5.268  1.00 10.00      A   
ATOM   2458  CD2 LEU A 261      -1.125  27.902   4.434  1.00 10.00      A   
ATOM   2459  C   LEU A 261      -4.584  30.482   5.041  1.00 10.00      A   
ATOM   2460  O   LEU A 261      -5.390  29.551   5.055  1.00 10.00      A   
ATOM   2461  N   SER A 262      -4.786  31.622   5.698  1.00 10.00      A   
ATOM   2462  HN  SER A 262      -4.112  32.334   5.641  1.00 10.00      A   
ATOM   2463  CA  SER A 262      -5.979  31.838   6.508  1.00 10.00      A   
ATOM   2464  CB  SER A 262      -5.870  33.126   7.329  1.00 10.00      A   
ATOM   2465  OG  SER A 262      -5.310  34.184   6.568  1.00 10.00      A   
ATOM   2466  HG  SER A 262      -4.352  34.055   6.491  1.00 10.00      A   
ATOM   2467  C   SER A 262      -7.249  31.817   5.658  1.00 10.00      A   
ATOM   2468  O   SER A 262      -8.350  31.616   6.173  1.00 10.00      A   
ATOM   2469  N   GLY A 263      -7.083  32.003   4.349  1.00 10.00      A   
ATOM   2470  HN  GLY A 263      -6.183  32.168   4.001  1.00 10.00      A   
ATOM   2471  CA  GLY A 263      -8.211  31.981   3.442  1.00 10.00      A   
ATOM   2472  C   GLY A 263      -8.764  30.580   3.268  1.00 10.00      A   
ATOM   2473  O   GLY A 263      -9.896  30.395   2.819  1.00 10.00      A   
ATOM   2474  N   CYS A 264      -7.963  29.591   3.630  1.00 10.00      A   
ATOM   2475  HN  CYS A 264      -7.073  29.801   3.990  1.00 10.00      A   
ATOM   2476  CA  CYS A 264      -8.368  28.201   3.524  1.00 10.00      A   
ATOM   2477  CB  CYS A 264      -7.174  27.339   3.116  1.00 10.00      A   
ATOM   2478  SG  CYS A 264      -6.175  28.054   1.791  1.00 10.00      A   
ATOM   2479  HG  CYS A 264      -5.712  29.223   2.217  1.00 10.00      A   
ATOM   2480  C   CYS A 264      -8.939  27.719   4.852  1.00 10.00      A   
ATOM   2481  O   CYS A 264      -8.194  27.397   5.784  1.00 10.00      A   
ATOM   2482  N   LYS A 265     -10.261  27.694   4.951  1.00 10.00      A   
ATOM   2483  HN  LYS A 265     -10.807  27.975   4.179  1.00 10.00      A   
ATOM   2484  CA  LYS A 265     -10.923  27.258   6.175  1.00 10.00      A   
ATOM   2485  CB  LYS A 265     -12.245  28.004   6.385  1.00 10.00      A   
ATOM   2486  CG  LYS A 265     -12.130  29.274   7.211  1.00 10.00      A   
ATOM   2487  CD  LYS A 265     -11.511  30.410   6.411  1.00 10.00      A   
ATOM   2488  CE  LYS A 265     -11.509  31.708   7.204  1.00 10.00      A   
ATOM   2489  NZ  LYS A 265     -10.792  32.797   6.489  1.00 10.00      A   
ATOM   2490  HZ1 LYS A 265     -11.283  33.028   5.603  1.00 10.00      A   
ATOM   2491  HZ2 LYS A 265      -9.817  32.500   6.264  1.00 10.00      A   
ATOM   2492  HZ3 LYS A 265     -10.750  33.652   7.085  1.00 10.00      A   
ATOM   2493  C   LYS A 265     -11.176  25.758   6.159  1.00 10.00      A   
ATOM   2494  O   LYS A 265     -11.221  25.115   7.204  1.00 10.00      A   
ATOM   2495  N   GLU A 266     -11.313  25.204   4.963  1.00 10.00      A   
ATOM   2496  HN  GLU A 266     -11.243  25.773   4.166  1.00 10.00      A   
ATOM   2497  CA  GLU A 266     -11.583  23.777   4.800  1.00 10.00      A   
ATOM   2498  CB  GLU A 266     -12.236  23.503   3.442  1.00 10.00      A   
ATOM   2499  CG  GLU A 266     -13.484  24.331   3.179  1.00 10.00      A   
ATOM   2500  CD  GLU A 266     -14.492  24.238   4.305  1.00 10.00      A   
ATOM   2501  OE1 GLU A 266     -14.622  25.208   5.079  1.00 10.00      A   
ATOM   2502  OE2 GLU A 266     -15.171  23.196   4.419  1.00 10.00      A   
ATOM   2503  C   GLU A 266     -10.333  22.919   4.969  1.00 10.00      A   
ATOM   2504  O   GLU A 266     -10.398  21.693   4.861  1.00 10.00      A   
ATOM   2505  N   LEU A 267      -9.206  23.563   5.244  1.00 10.00      A   
ATOM   2506  HN  LEU A 267      -9.221  24.539   5.325  1.00 10.00      A   
ATOM   2507  CA  LEU A 267      -7.947  22.857   5.421  1.00 10.00      A   
ATOM   2508  CB  LEU A 267      -6.785  23.847   5.552  1.00 10.00      A   
ATOM   2509  CG  LEU A 267      -5.381  23.269   5.346  1.00 10.00      A   
ATOM   2510  CD1 LEU A 267      -5.190  22.816   3.907  1.00 10.00      A   
ATOM   2511  CD2 LEU A 267      -4.318  24.283   5.733  1.00 10.00      A   
ATOM   2512  C   LEU A 267      -8.001  21.934   6.637  1.00 10.00      A   
ATOM   2513  O   LEU A 267      -8.328  22.367   7.747  1.00 10.00      A   
ATOM   2514  N   ARG A 268      -7.702  20.660   6.415  1.00 10.00      A   
ATOM   2515  HN  ARG A 268      -7.470  20.378   5.501  1.00 10.00      A   
ATOM   2516  CA  ARG A 268      -7.715  19.665   7.476  1.00 10.00      A   
ATOM   2517  CB  ARG A 268      -8.861  18.667   7.269  1.00 10.00      A   
ATOM   2518  CG  ARG A 268     -10.249  19.284   7.239  1.00 10.00      A   
ATOM   2519  CD  ARG A 268     -10.613  19.909   8.575  1.00 10.00      A   
ATOM   2520  NE  ARG A 268     -11.924  20.558   8.532  1.00 10.00      A   
ATOM   2521  HE  ARG A 268     -12.717  19.973   8.555  1.00 10.00      A   
ATOM   2522  CZ  ARG A 268     -12.102  21.874   8.452  1.00 10.00      A   
ATOM   2523  NH1 ARG A 268     -11.056  22.686   8.405  1.00 10.00      A   
ATOM   2524 HH11 ARG A 268     -10.084  22.295   8.430  1.00 10.00      A   
ATOM   2525 HH12 ARG A 268     -11.195  23.721   8.329  1.00 10.00      A   
ATOM   2526  NH2 ARG A 268     -13.330  22.379   8.421  1.00 10.00      A   
ATOM   2527 HH21 ARG A 268     -13.473  23.410   8.364  1.00 10.00      A   
ATOM   2528 HH22 ARG A 268     -14.161  21.746   8.455  1.00 10.00      A   
ATOM   2529  C   ARG A 268      -6.393  18.901   7.527  1.00 10.00      A   
ATOM   2530  O   ARG A 268      -6.054  18.296   8.545  1.00 10.00      A   
ATOM   2531  N   CYS A 269      -5.644  18.931   6.431  1.00 10.00      A   
ATOM   2532  HN  CYS A 269      -5.944  19.445   5.650  1.00 10.00      A   
ATOM   2533  CA  CYS A 269      -4.379  18.217   6.369  1.00 10.00      A   
ATOM   2534  CB  CYS A 269      -4.559  16.875   5.651  1.00 10.00      A   
ATOM   2535  SG  CYS A 269      -3.044  15.900   5.474  1.00 10.00      A   
ATOM   2536  HG  CYS A 269      -3.275  14.945   4.582  1.00 10.00      A   
ATOM   2537  C   CYS A 269      -3.292  19.042   5.689  1.00 10.00      A   
ATOM   2538  O   CYS A 269      -3.539  19.729   4.697  1.00 10.00      A   
ATOM   2539  N   LEU A 270      -2.092  18.969   6.242  1.00 10.00      A   
ATOM   2540  HN  LEU A 270      -1.972  18.414   7.041  1.00 10.00      A   
ATOM   2541  CA  LEU A 270      -0.944  19.682   5.702  1.00 10.00      A   
ATOM   2542  CB  LEU A 270      -0.617  20.896   6.573  1.00 10.00      A   
ATOM   2543  CG  LEU A 270      -0.675  22.264   5.888  1.00 10.00      A   
ATOM   2544  CD1 LEU A 270      -0.460  23.376   6.904  1.00 10.00      A   
ATOM   2545  CD2 LEU A 270       0.360  22.354   4.778  1.00 10.00      A   
ATOM   2546  C   LEU A 270       0.261  18.749   5.623  1.00 10.00      A   
ATOM   2547  O   LEU A 270       0.566  18.027   6.576  1.00 10.00      A   
ATOM   2548  N   SER A 271       0.923  18.739   4.475  1.00 10.00      A   
ATOM   2549  HN  SER A 271       0.619  19.321   3.739  1.00 10.00      A   
ATOM   2550  CA  SER A 271       2.091  17.890   4.269  1.00 10.00      A   
ATOM   2551  CB  SER A 271       1.677  16.579   3.595  1.00 10.00      A   
ATOM   2552  OG  SER A 271       0.647  15.946   4.337  1.00 10.00      A   
ATOM   2553  HG  SER A 271       0.363  16.536   5.046  1.00 10.00      A   
ATOM   2554  C   SER A 271       3.152  18.618   3.449  1.00 10.00      A   
ATOM   2555  O   SER A 271       2.890  19.694   2.913  1.00 10.00      A   
ATOM   2556  N   GLY A 272       4.342  18.029   3.359  1.00 10.00      A   
ATOM   2557  HN  GLY A 272       4.489  17.175   3.812  1.00 10.00      A   
ATOM   2558  CA  GLY A 272       5.425  18.639   2.610  1.00 10.00      A   
ATOM   2559  C   GLY A 272       6.461  19.252   3.531  1.00 10.00      A   
ATOM   2560  O   GLY A 272       7.173  18.533   4.229  1.00 10.00      A   
ATOM   2561  N   PHE A 273       6.534  20.581   3.538  1.00 10.00      A   
ATOM   2562  HN  PHE A 273       5.932  21.089   2.952  1.00 10.00      A   
ATOM   2563  CA  PHE A 273       7.473  21.312   4.393  1.00 10.00      A   
ATOM   2564  CB  PHE A 273       7.145  21.098   5.881  1.00 10.00      A   
ATOM   2565  CG  PHE A 273       5.851  21.713   6.342  1.00 10.00      A   
ATOM   2566  CD1 PHE A 273       4.672  20.986   6.317  1.00 10.00      A   
ATOM   2567  CD2 PHE A 273       5.819  23.017   6.815  1.00 10.00      A   
ATOM   2568  CE1 PHE A 273       3.488  21.549   6.753  1.00 10.00      A   
ATOM   2569  CE2 PHE A 273       4.638  23.587   7.250  1.00 10.00      A   
ATOM   2570  CZ  PHE A 273       3.471  22.851   7.220  1.00 10.00      A   
ATOM   2571  C   PHE A 273       8.937  20.947   4.119  1.00 10.00      A   
ATOM   2572  O   PHE A 273       9.734  20.836   5.051  1.00 10.00      A   
ATOM   2573  N   TRP A 274       9.294  20.774   2.851  1.00 10.00      A   
ATOM   2574  HN  TRP A 274       8.625  20.885   2.142  1.00 10.00      A   
ATOM   2575  CA  TRP A 274      10.673  20.438   2.495  1.00 10.00      A   
ATOM   2576  CB  TRP A 274      10.780  20.038   1.023  1.00 10.00      A   
ATOM   2577  CG  TRP A 274      10.659  18.564   0.788  1.00 10.00      A   
ATOM   2578  CD1 TRP A 274      11.561  17.604   1.138  1.00 10.00      A   
ATOM   2579  CD2 TRP A 274       9.579  17.881   0.144  1.00 10.00      A   
ATOM   2580  NE1 TRP A 274      11.114  16.366   0.752  1.00 10.00      A   
ATOM   2581  HE1 TRP A 274      11.590  15.519   0.894  1.00 10.00      A   
ATOM   2582  CE2 TRP A 274       9.896  16.507   0.141  1.00 10.00      A   
ATOM   2583  CE3 TRP A 274       8.373  18.297  -0.428  1.00 10.00      A   
ATOM   2584  CZ2 TRP A 274       9.054  15.550  -0.410  1.00 10.00      A   
ATOM   2585  CZ3 TRP A 274       7.538  17.345  -0.976  1.00 10.00      A   
ATOM   2586  CH2 TRP A 274       7.881  15.987  -0.963  1.00 10.00      A   
ATOM   2587  C   TRP A 274      11.591  21.620   2.783  1.00 10.00      A   
ATOM   2588  O   TRP A 274      11.363  22.718   2.273  1.00 10.00      A   
ATOM   2589  N   ASP A 275      12.621  21.390   3.605  1.00 10.00      A   
ATOM   2590  HN  ASP A 275      12.743  20.486   3.972  1.00 10.00      A   
ATOM   2591  CA  ASP A 275      13.573  22.441   3.983  1.00 10.00      A   
ATOM   2592  CB  ASP A 275      14.315  23.014   2.758  1.00 10.00      A   
ATOM   2593  CG  ASP A 275      15.243  22.025   2.073  1.00 10.00      A   
ATOM   2594  OD1 ASP A 275      16.018  21.335   2.769  1.00 10.00      A   
ATOM   2595  OD2 ASP A 275      15.209  21.932   0.825  1.00 10.00      A   
ATOM   2596  C   ASP A 275      12.840  23.561   4.722  1.00 10.00      A   
ATOM   2597  O   ASP A 275      13.207  24.731   4.626  1.00 10.00      A   
ATOM   2598  N   ALA A 276      11.800  23.175   5.455  1.00 10.00      A   
ATOM   2599  HN  ALA A 276      11.578  22.223   5.486  1.00 10.00      A   
ATOM   2600  CA  ALA A 276      10.968  24.106   6.205  1.00 10.00      A   
ATOM   2601  CB  ALA A 276       9.936  23.346   7.018  1.00 10.00      A   
ATOM   2602  C   ALA A 276      11.763  25.031   7.113  1.00 10.00      A   
ATOM   2603  O   ALA A 276      12.402  24.585   8.067  1.00 10.00      A   
ATOM   2604  N   VAL A 277      11.715  26.320   6.806  1.00 10.00      A   
ATOM   2605  HN  VAL A 277      11.210  26.606   6.013  1.00 10.00      A   
ATOM   2606  CA  VAL A 277      12.395  27.322   7.608  1.00 10.00      A   
ATOM   2607  CB  VAL A 277      12.634  28.616   6.796  1.00 10.00      A   
ATOM   2608  CG1 VAL A 277      13.281  29.690   7.659  1.00 10.00      A   
ATOM   2609  CG2 VAL A 277      13.499  28.325   5.582  1.00 10.00      A   
ATOM   2610  C   VAL A 277      11.538  27.633   8.835  1.00 10.00      A   
ATOM   2611  O   VAL A 277      10.384  28.044   8.701  1.00 10.00      A   
ATOM   2612  N   PRO A 278      12.085  27.431  10.045  1.00 10.00      A   
ATOM   2613  CA  PRO A 278      11.360  27.671  11.302  1.00 10.00      A   
ATOM   2614  CB  PRO A 278      12.439  27.500  12.373  1.00 10.00      A   
ATOM   2615  CG  PRO A 278      13.449  26.606  11.745  1.00 10.00      A   
ATOM   2616  CD  PRO A 278      13.459  26.954  10.285  1.00 10.00      A   
ATOM   2617  C   PRO A 278      10.750  29.073  11.381  1.00 10.00      A   
ATOM   2618  O   PRO A 278       9.703  29.273  11.998  1.00 10.00      A   
ATOM   2619  N   ALA A 279      11.399  30.035  10.734  1.00 10.00      A   
ATOM   2620  HN  ALA A 279      12.230  29.810  10.265  1.00 10.00      A   
ATOM   2621  CA  ALA A 279      10.931  31.419  10.726  1.00 10.00      A   
ATOM   2622  CB  ALA A 279      12.023  32.346  10.213  1.00 10.00      A   
ATOM   2623  C   ALA A 279       9.651  31.597   9.911  1.00 10.00      A   
ATOM   2624  O   ALA A 279       9.002  32.639   9.988  1.00 10.00      A   
ATOM   2625  N   TYR A 280       9.291  30.589   9.128  1.00 10.00      A   
ATOM   2626  HN  TYR A 280       9.843  29.774   9.104  1.00 10.00      A   
ATOM   2627  CA  TYR A 280       8.090  30.662   8.305  1.00 10.00      A   
ATOM   2628  CB  TYR A 280       8.430  30.478   6.824  1.00 10.00      A   
ATOM   2629  CG  TYR A 280       8.738  31.775   6.111  1.00 10.00      A   
ATOM   2630  CD1 TYR A 280      10.029  32.282   6.070  1.00 10.00      A   
ATOM   2631  CD2 TYR A 280       7.730  32.496   5.483  1.00 10.00      A   
ATOM   2632  CE1 TYR A 280      10.306  33.473   5.426  1.00 10.00      A   
ATOM   2633  CE2 TYR A 280       8.000  33.685   4.835  1.00 10.00      A   
ATOM   2634  CZ  TYR A 280       9.288  34.168   4.810  1.00 10.00      A   
ATOM   2635  OH  TYR A 280       9.559  35.355   4.170  1.00 10.00      A   
ATOM   2636  HH  TYR A 280       9.020  36.058   4.556  1.00 10.00      A   
ATOM   2637  C   TYR A 280       7.041  29.644   8.742  1.00 10.00      A   
ATOM   2638  O   TYR A 280       6.010  29.484   8.089  1.00 10.00      A   
ATOM   2639  N   LEU A 281       7.305  28.965   9.848  1.00 10.00      A   
ATOM   2640  HN  LEU A 281       8.144  29.138  10.326  1.00 10.00      A   
ATOM   2641  CA  LEU A 281       6.382  27.962  10.377  1.00 10.00      A   
ATOM   2642  CB  LEU A 281       7.068  27.059  11.407  1.00 10.00      A   
ATOM   2643  CG  LEU A 281       7.385  25.628  10.955  1.00 10.00      A   
ATOM   2644  CD1 LEU A 281       6.122  24.912  10.499  1.00 10.00      A   
ATOM   2645  CD2 LEU A 281       8.436  25.622   9.853  1.00 10.00      A   
ATOM   2646  C   LEU A 281       5.085  28.566  10.946  1.00 10.00      A   
ATOM   2647  O   LEU A 281       3.995  28.101  10.613  1.00 10.00      A   
ATOM   2648  N   PRO A 282       5.167  29.617  11.802  1.00 10.00      A   
ATOM   2649  CA  PRO A 282       3.978  30.251  12.406  1.00 10.00      A   
ATOM   2650  CB  PRO A 282       4.567  31.330  13.329  1.00 10.00      A   
ATOM   2651  CG  PRO A 282       5.976  30.913  13.556  1.00 10.00      A   
ATOM   2652  CD  PRO A 282       6.407  30.255  12.281  1.00 10.00      A   
ATOM   2653  C   PRO A 282       3.009  30.886  11.394  1.00 10.00      A   
ATOM   2654  O   PRO A 282       2.004  31.488  11.781  1.00 10.00      A   
ATOM   2655  N   ALA A 283       3.295  30.740  10.107  1.00 10.00      A   
ATOM   2656  HN  ALA A 283       4.094  30.234   9.851  1.00 10.00      A   
ATOM   2657  CA  ALA A 283       2.442  31.297   9.065  1.00 10.00      A   
ATOM   2658  CB  ALA A 283       3.180  31.339   7.732  1.00 10.00      A   
ATOM   2659  C   ALA A 283       1.153  30.493   8.938  1.00 10.00      A   
ATOM   2660  O   ALA A 283       0.134  31.004   8.471  1.00 10.00      A   
ATOM   2661  N   VAL A 284       1.205  29.233   9.367  1.00 10.00      A   
ATOM   2662  HN  VAL A 284       2.051  28.888   9.735  1.00 10.00      A   
ATOM   2663  CA  VAL A 284       0.043  28.344   9.298  1.00 10.00      A   
ATOM   2664  CB  VAL A 284       0.440  26.911   8.879  1.00 10.00      A   
ATOM   2665  CG1 VAL A 284       1.062  26.912   7.495  1.00 10.00      A   
ATOM   2666  CG2 VAL A 284       1.383  26.278   9.893  1.00 10.00      A   
ATOM   2667  C   VAL A 284      -0.708  28.289  10.629  1.00 10.00      A   
ATOM   2668  O   VAL A 284      -1.542  27.411  10.854  1.00 10.00      A   
ATOM   2669  N   TYR A 285      -0.421  29.238  11.505  1.00 10.00      A   
ATOM   2670  HN  TYR A 285       0.239  29.923  11.267  1.00 10.00      A   
ATOM   2671  CA  TYR A 285      -1.063  29.294  12.817  1.00 10.00      A   
ATOM   2672  CB  TYR A 285      -0.452  30.403  13.671  1.00 10.00      A   
ATOM   2673  CG  TYR A 285       0.624  29.938  14.624  1.00 10.00      A   
ATOM   2674  CD1 TYR A 285       0.745  28.600  14.974  1.00 10.00      A   
ATOM   2675  CD2 TYR A 285       1.517  30.843  15.175  1.00 10.00      A   
ATOM   2676  CE1 TYR A 285       1.727  28.178  15.847  1.00 10.00      A   
ATOM   2677  CE2 TYR A 285       2.503  30.431  16.048  1.00 10.00      A   
ATOM   2678  CZ  TYR A 285       2.604  29.096  16.380  1.00 10.00      A   
ATOM   2679  OH  TYR A 285       3.585  28.680  17.249  1.00 10.00      A   
ATOM   2680  HH  TYR A 285       3.591  29.253  18.023  1.00 10.00      A   
ATOM   2681  C   TYR A 285      -2.576  29.497  12.715  1.00 10.00      A   
ATOM   2682  O   TYR A 285      -3.329  29.063  13.586  1.00 10.00      A   
ATOM   2683  N   SER A 286      -3.017  30.149  11.650  1.00 10.00      A   
ATOM   2684  HN  SER A 286      -2.372  30.478  10.988  1.00 10.00      A   
ATOM   2685  CA  SER A 286      -4.431  30.424  11.445  1.00 10.00      A   
ATOM   2686  CB  SER A 286      -4.568  31.602  10.483  1.00 10.00      A   
ATOM   2687  OG  SER A 286      -3.304  32.215  10.271  1.00 10.00      A   
ATOM   2688  HG  SER A 286      -3.362  33.154  10.488  1.00 10.00      A   
ATOM   2689  C   SER A 286      -5.200  29.208  10.913  1.00 10.00      A   
ATOM   2690  O   SER A 286      -6.421  29.257  10.758  1.00 10.00      A   
ATOM   2691  N   VAL A 287      -4.497  28.114  10.637  1.00 10.00      A   
ATOM   2692  HN  VAL A 287      -3.526  28.114  10.770  1.00 10.00      A   
ATOM   2693  CA  VAL A 287      -5.154  26.917  10.118  1.00 10.00      A   
ATOM   2694  CB  VAL A 287      -4.794  26.639   8.640  1.00 10.00      A   
ATOM   2695  CG1 VAL A 287      -5.285  27.769   7.751  1.00 10.00      A   
ATOM   2696  CG2 VAL A 287      -3.297  26.425   8.459  1.00 10.00      A   
ATOM   2697  C   VAL A 287      -4.885  25.672  10.962  1.00 10.00      A   
ATOM   2698  O   VAL A 287      -5.640  24.703  10.893  1.00 10.00      A   
ATOM   2699  N   CYS A 288      -3.834  25.710  11.778  1.00 10.00      A   
ATOM   2700  HN  CYS A 288      -3.286  26.522  11.820  1.00 10.00      A   
ATOM   2701  CA  CYS A 288      -3.471  24.563  12.612  1.00 10.00      A   
ATOM   2702  CB  CYS A 288      -2.153  24.823  13.346  1.00 10.00      A   
ATOM   2703  SG  CYS A 288      -2.230  26.158  14.560  1.00 10.00      A   
ATOM   2704  HG  CYS A 288      -2.814  25.670  15.649  1.00 10.00      A   
ATOM   2705  C   CYS A 288      -4.572  24.207  13.609  1.00 10.00      A   
ATOM   2706  O   CYS A 288      -4.695  23.056  14.028  1.00 10.00      A   
ATOM   2707  N   SER A 289      -5.381  25.198  13.960  1.00 10.00      A   
ATOM   2708  HN  SER A 289      -5.240  26.087  13.574  1.00 10.00      A   
ATOM   2709  CA  SER A 289      -6.470  25.020  14.911  1.00 10.00      A   
ATOM   2710  CB  SER A 289      -7.100  26.380  15.206  1.00 10.00      A   
ATOM   2711  OG  SER A 289      -6.388  27.411  14.537  1.00 10.00      A   
ATOM   2712  HG  SER A 289      -6.089  28.062  15.185  1.00 10.00      A   
ATOM   2713  C   SER A 289      -7.539  24.053  14.395  1.00 10.00      A   
ATOM   2714  O   SER A 289      -8.379  23.583  15.164  1.00 10.00      A   
ATOM   2715  N   ARG A 290      -7.508  23.758  13.099  1.00 10.00      A   
ATOM   2716  HN  ARG A 290      -6.808  24.154  12.533  1.00 10.00      A   
ATOM   2717  CA  ARG A 290      -8.485  22.856  12.497  1.00 10.00      A   
ATOM   2718  CB  ARG A 290      -9.470  23.636  11.621  1.00 10.00      A   
ATOM   2719  CG  ARG A 290      -8.813  24.537  10.589  1.00 10.00      A   
ATOM   2720  CD  ARG A 290      -9.776  25.603  10.099  1.00 10.00      A   
ATOM   2721  NE  ARG A 290      -9.142  26.516   9.153  1.00 10.00      A   
ATOM   2722  HE  ARG A 290      -8.679  26.118   8.384  1.00 10.00      A   
ATOM   2723  CZ  ARG A 290      -9.156  27.841   9.278  1.00 10.00      A   
ATOM   2724  NH1 ARG A 290      -9.776  28.406  10.306  1.00 10.00      A   
ATOM   2725 HH11 ARG A 290      -9.787  29.444  10.406  1.00 10.00      A   
ATOM   2726 HH12 ARG A 290     -10.256  27.816  11.022  1.00 10.00      A   
ATOM   2727  NH2 ARG A 290      -8.565  28.605   8.368  1.00 10.00      A   
ATOM   2728 HH21 ARG A 290      -8.577  29.645   8.472  1.00 10.00      A   
ATOM   2729 HH22 ARG A 290      -8.086  28.171   7.546  1.00 10.00      A   
ATOM   2730  C   ARG A 290      -7.804  21.754  11.689  1.00 10.00      A   
ATOM   2731  O   ARG A 290      -8.418  21.139  10.818  1.00 10.00      A   
ATOM   2732  N   LEU A 291      -6.539  21.501  11.989  1.00 10.00      A   
ATOM   2733  HN  LEU A 291      -6.106  22.003  12.709  1.00 10.00      A   
ATOM   2734  CA  LEU A 291      -5.782  20.474  11.286  1.00 10.00      A   
ATOM   2735  CB  LEU A 291      -4.312  20.870  11.146  1.00 10.00      A   
ATOM   2736  CG  LEU A 291      -4.000  22.028  10.197  1.00 10.00      A   
ATOM   2737  CD1 LEU A 291      -2.498  22.231  10.079  1.00 10.00      A   
ATOM   2738  CD2 LEU A 291      -4.615  21.786   8.828  1.00 10.00      A   
ATOM   2739  C   LEU A 291      -5.878  19.141  12.008  1.00 10.00      A   
ATOM   2740  O   LEU A 291      -5.416  19.001  13.141  1.00 10.00      A   
ATOM   2741  N   THR A 292      -6.482  18.167  11.356  1.00 10.00      A   
ATOM   2742  HN  THR A 292      -6.841  18.337  10.458  1.00 10.00      A   
ATOM   2743  CA  THR A 292      -6.629  16.847  11.934  1.00 10.00      A   
ATOM   2744  CB  THR A 292      -7.938  16.193  11.458  1.00 10.00      A   
ATOM   2745  OG1 THR A 292      -8.191  16.576  10.098  1.00 10.00      A   
ATOM   2746  HG1 THR A 292      -9.072  16.285   9.842  1.00 10.00      A   
ATOM   2747  CG2 THR A 292      -9.104  16.638  12.325  1.00 10.00      A   
ATOM   2748  C   THR A 292      -5.452  15.961  11.536  1.00 10.00      A   
ATOM   2749  O   THR A 292      -5.103  15.010  12.237  1.00 10.00      A   
ATOM   2750  N   THR A 293      -4.845  16.283  10.401  1.00 10.00      A   
ATOM   2751  HN  THR A 293      -5.172  17.056   9.888  1.00 10.00      A   
ATOM   2752  CA  THR A 293      -3.708  15.525   9.891  1.00 10.00      A   
ATOM   2753  CB  THR A 293      -4.102  14.752   8.620  1.00 10.00      A   
ATOM   2754  OG1 THR A 293      -5.461  14.308   8.753  1.00 10.00      A   
ATOM   2755  HG1 THR A 293      -5.837  14.690   9.553  1.00 10.00      A   
ATOM   2756  CG2 THR A 293      -3.193  13.547   8.430  1.00 10.00      A   
ATOM   2757  C   THR A 293      -2.534  16.453   9.580  1.00 10.00      A   
ATOM   2758  O   THR A 293      -2.670  17.409   8.811  1.00 10.00      A   
ATOM   2759  N   LEU A 294      -1.386  16.171  10.177  1.00 10.00      A   
ATOM   2760  HN  LEU A 294      -1.326  15.380  10.766  1.00 10.00      A   
ATOM   2761  CA  LEU A 294      -0.204  16.995   9.971  1.00 10.00      A   
ATOM   2762  CB  LEU A 294      -0.022  17.966  11.145  1.00 10.00      A   
ATOM   2763  CG  LEU A 294       1.117  18.983  11.024  1.00 10.00      A   
ATOM   2764  CD1 LEU A 294       0.903  19.887   9.819  1.00 10.00      A   
ATOM   2765  CD2 LEU A 294       1.233  19.804  12.300  1.00 10.00      A   
ATOM   2766  C   LEU A 294       1.039  16.133   9.789  1.00 10.00      A   
ATOM   2767  O   LEU A 294       1.316  15.244  10.597  1.00 10.00      A   
ATOM   2768  N   ASN A 295       1.781  16.399   8.722  1.00 10.00      A   
ATOM   2769  HN  ASN A 295       1.503  17.122   8.114  1.00 10.00      A   
ATOM   2770  CA  ASN A 295       2.999  15.655   8.425  1.00 10.00      A   
ATOM   2771  CB  ASN A 295       2.890  14.968   7.059  1.00 10.00      A   
ATOM   2772  CG  ASN A 295       4.031  13.998   6.783  1.00 10.00      A   
ATOM   2773  OD1 ASN A 295       5.155  14.176   7.255  1.00 10.00      A   
ATOM   2774  ND2 ASN A 295       3.755  12.962   6.008  1.00 10.00      A   
ATOM   2775 HD21 ASN A 295       2.842  12.874   5.655  1.00 10.00      A   
ATOM   2776 HD22 ASN A 295       4.472  12.322   5.819  1.00 10.00      A   
ATOM   2777  C   ASN A 295       4.200  16.591   8.442  1.00 10.00      A   
ATOM   2778  O   ASN A 295       4.313  17.487   7.604  1.00 10.00      A   
ATOM   2779  N   LEU A 296       5.089  16.382   9.399  1.00 10.00      A   
ATOM   2780  HN  LEU A 296       4.939  15.644  10.037  1.00 10.00      A   
ATOM   2781  CA  LEU A 296       6.285  17.204   9.536  1.00 10.00      A   
ATOM   2782  CB  LEU A 296       6.236  18.003  10.840  1.00 10.00      A   
ATOM   2783  CG  LEU A 296       5.027  18.925  11.011  1.00 10.00      A   
ATOM   2784  CD1 LEU A 296       4.939  19.442  12.439  1.00 10.00      A   
ATOM   2785  CD2 LEU A 296       5.083  20.076  10.018  1.00 10.00      A   
ATOM   2786  C   LEU A 296       7.538  16.339   9.506  1.00 10.00      A   
ATOM   2787  O   LEU A 296       8.535  16.644  10.164  1.00 10.00      A   
ATOM   2788  N   SER A 297       7.492  15.277   8.714  1.00 10.00      A   
ATOM   2789  HN  SER A 297       6.675  15.105   8.193  1.00 10.00      A   
ATOM   2790  CA  SER A 297       8.618  14.356   8.597  1.00 10.00      A   
ATOM   2791  CB  SER A 297       8.150  13.015   8.029  1.00 10.00      A   
ATOM   2792  OG  SER A 297       6.909  12.633   8.603  1.00 10.00      A   
ATOM   2793  HG  SER A 297       6.192  13.137   8.191  1.00 10.00      A   
ATOM   2794  C   SER A 297       9.747  14.941   7.742  1.00 10.00      A   
ATOM   2795  O   SER A 297      10.846  14.383   7.675  1.00 10.00      A   
ATOM   2796  N   TYR A 298       9.476  16.059   7.084  1.00 10.00      A   
ATOM   2797  HN  TYR A 298       8.581  16.455   7.158  1.00 10.00      A   
ATOM   2798  CA  TYR A 298      10.473  16.708   6.247  1.00 10.00      A   
ATOM   2799  CB  TYR A 298       9.936  16.911   4.829  1.00 10.00      A   
ATOM   2800  CG  TYR A 298       9.631  15.628   4.089  1.00 10.00      A   
ATOM   2801  CD1 TYR A 298       8.324  15.277   3.769  1.00 10.00      A   
ATOM   2802  CD2 TYR A 298      10.651  14.771   3.702  1.00 10.00      A   
ATOM   2803  CE1 TYR A 298       8.045  14.107   3.083  1.00 10.00      A   
ATOM   2804  CE2 TYR A 298      10.383  13.600   3.018  1.00 10.00      A   
ATOM   2805  CZ  TYR A 298       9.078  13.273   2.710  1.00 10.00      A   
ATOM   2806  OH  TYR A 298       8.802  12.110   2.022  1.00 10.00      A   
ATOM   2807  HH  TYR A 298       9.474  11.448   2.225  1.00 10.00      A   
ATOM   2808  C   TYR A 298      10.886  18.047   6.840  1.00 10.00      A   
ATOM   2809  O   TYR A 298      11.686  18.777   6.255  1.00 10.00      A   
ATOM   2810  N   ALA A 299      10.352  18.357   8.013  1.00 10.00      A   
ATOM   2811  HN  ALA A 299       9.751  17.717   8.451  1.00 10.00      A   
ATOM   2812  CA  ALA A 299      10.656  19.616   8.676  1.00 10.00      A   
ATOM   2813  CB  ALA A 299       9.436  20.131   9.428  1.00 10.00      A   
ATOM   2814  C   ALA A 299      11.860  19.482   9.604  1.00 10.00      A   
ATOM   2815  O   ALA A 299      11.741  19.005  10.736  1.00 10.00      A   
ATOM   2816  N   THR A 300      13.020  19.900   9.116  1.00 10.00      A   
ATOM   2817  HN  THR A 300      13.052  20.266   8.207  1.00 10.00      A   
ATOM   2818  CA  THR A 300      14.251  19.835   9.891  1.00 10.00      A   
ATOM   2819  CB  THR A 300      15.483  19.841   8.965  1.00 10.00      A   
ATOM   2820  OG1 THR A 300      15.175  19.127   7.758  1.00 10.00      A   
ATOM   2821  HG1 THR A 300      15.005  18.204   7.971  1.00 10.00      A   
ATOM   2822  CG2 THR A 300      16.666  19.168   9.646  1.00 10.00      A   
ATOM   2823  C   THR A 300      14.331  21.011  10.866  1.00 10.00      A   
ATOM   2824  O   THR A 300      15.102  21.956  10.670  1.00 10.00      A   
ATOM   2825  N   VAL A 301      13.507  20.947  11.905  1.00 10.00      A   
ATOM   2826  HN  VAL A 301      12.912  20.171  11.987  1.00 10.00      A   
ATOM   2827  CA  VAL A 301      13.451  21.990  12.922  1.00 10.00      A   
ATOM   2828  CB  VAL A 301      12.022  22.560  13.060  1.00 10.00      A   
ATOM   2829  CG1 VAL A 301      11.672  23.430  11.862  1.00 10.00      A   
ATOM   2830  CG2 VAL A 301      11.007  21.438  13.211  1.00 10.00      A   
ATOM   2831  C   VAL A 301      13.929  21.463  14.278  1.00 10.00      A   
ATOM   2832  O   VAL A 301      14.716  20.522  14.339  1.00 10.00      A   
ATOM   2833  N   GLN A 302      13.449  22.073  15.361  1.00 10.00      A   
ATOM   2834  HN  GLN A 302      12.799  22.797  15.251  1.00 10.00      A   
ATOM   2835  CA  GLN A 302      13.835  21.670  16.710  1.00 10.00      A   
ATOM   2836  CB  GLN A 302      14.695  22.755  17.364  1.00 10.00      A   
ATOM   2837  CG  GLN A 302      15.966  23.080  16.590  1.00 10.00      A   
ATOM   2838  CD  GLN A 302      17.046  22.028  16.762  1.00 10.00      A   
ATOM   2839  OE1 GLN A 302      17.918  22.151  17.626  1.00 10.00      A   
ATOM   2840  NE2 GLN A 302      16.994  20.980  15.954  1.00 10.00      A   
ATOM   2841 HE21 GLN A 302      16.265  20.935  15.290  1.00 10.00      A   
ATOM   2842 HE22 GLN A 302      17.671  20.278  16.061  1.00 10.00      A   
ATOM   2843  C   GLN A 302      12.595  21.378  17.552  1.00 10.00      A   
ATOM   2844  O   GLN A 302      11.477  21.707  17.149  1.00 10.00      A   
ATOM   2845  N   SER A 303      12.802  20.767  18.714  1.00 10.00      A   
ATOM   2846  HN  SER A 303      13.720  20.541  18.975  1.00 10.00      A   
ATOM   2847  CA  SER A 303      11.714  20.407  19.615  1.00 10.00      A   
ATOM   2848  CB  SER A 303      12.277  19.718  20.860  1.00 10.00      A   
ATOM   2849  OG  SER A 303      13.696  19.728  20.839  1.00 10.00      A   
ATOM   2850  HG  SER A 303      14.032  19.028  21.427  1.00 10.00      A   
ATOM   2851  C   SER A 303      10.852  21.605  20.010  1.00 10.00      A   
ATOM   2852  O   SER A 303       9.633  21.579  19.834  1.00 10.00      A   
ATOM   2853  N   TYR A 304      11.490  22.658  20.525  1.00 10.00      A   
ATOM   2854  HN  TYR A 304      12.469  22.622  20.618  1.00 10.00      A   
ATOM   2855  CA  TYR A 304      10.770  23.857  20.958  1.00 10.00      A   
ATOM   2856  CB  TYR A 304      11.741  24.913  21.501  1.00 10.00      A   
ATOM   2857  CG  TYR A 304      11.081  26.010  22.310  1.00 10.00      A   
ATOM   2858  CD1 TYR A 304      10.888  25.865  23.678  1.00 10.00      A   
ATOM   2859  CD2 TYR A 304      10.661  27.191  21.713  1.00 10.00      A   
ATOM   2860  CE1 TYR A 304      10.296  26.864  24.427  1.00 10.00      A   
ATOM   2861  CE2 TYR A 304      10.067  28.195  22.454  1.00 10.00      A   
ATOM   2862  CZ  TYR A 304       9.888  28.028  23.812  1.00 10.00      A   
ATOM   2863  OH  TYR A 304       9.297  29.028  24.557  1.00 10.00      A   
ATOM   2864  HH  TYR A 304       8.378  29.145  24.268  1.00 10.00      A   
ATOM   2865  C   TYR A 304       9.922  24.447  19.831  1.00 10.00      A   
ATOM   2866  O   TYR A 304       8.795  24.887  20.056  1.00 10.00      A   
ATOM   2867  N   ASP A 305      10.463  24.438  18.619  1.00 10.00      A   
ATOM   2868  HN  ASP A 305      11.354  24.048  18.497  1.00 10.00      A   
ATOM   2869  CA  ASP A 305       9.755  24.985  17.465  1.00 10.00      A   
ATOM   2870  CB  ASP A 305      10.666  25.039  16.239  1.00 10.00      A   
ATOM   2871  CG  ASP A 305      10.364  26.231  15.357  1.00 10.00      A   
ATOM   2872  OD1 ASP A 305       9.567  26.088  14.411  1.00 10.00      A   
ATOM   2873  OD2 ASP A 305      10.916  27.322  15.620  1.00 10.00      A   
ATOM   2874  C   ASP A 305       8.505  24.174  17.157  1.00 10.00      A   
ATOM   2875  O   ASP A 305       7.438  24.735  16.903  1.00 10.00      A   
ATOM   2876  N   LEU A 306       8.644  22.852  17.197  1.00 10.00      A   
ATOM   2877  HN  LEU A 306       9.525  22.470  17.406  1.00 10.00      A   
ATOM   2878  CA  LEU A 306       7.526  21.954  16.933  1.00 10.00      A   
ATOM   2879  CB  LEU A 306       7.999  20.499  16.906  1.00 10.00      A   
ATOM   2880  CG  LEU A 306       8.826  20.072  15.693  1.00 10.00      A   
ATOM   2881  CD1 LEU A 306       9.494  18.731  15.952  1.00 10.00      A   
ATOM   2882  CD2 LEU A 306       7.948  19.997  14.454  1.00 10.00      A   
ATOM   2883  C   LEU A 306       6.445  22.121  17.991  1.00 10.00      A   
ATOM   2884  O   LEU A 306       5.261  22.207  17.668  1.00 10.00      A   
ATOM   2885  N   VAL A 307       6.870  22.200  19.250  1.00 10.00      A   
ATOM   2886  HN  VAL A 307       7.836  22.155  19.430  1.00 10.00      A   
ATOM   2887  CA  VAL A 307       5.950  22.353  20.374  1.00 10.00      A   
ATOM   2888  CB  VAL A 307       6.711  22.449  21.719  1.00 10.00      A   
ATOM   2889  CG1 VAL A 307       5.766  22.779  22.864  1.00 10.00      A   
ATOM   2890  CG2 VAL A 307       7.450  21.151  22.009  1.00 10.00      A   
ATOM   2891  C   VAL A 307       5.042  23.571  20.201  1.00 10.00      A   
ATOM   2892  O   VAL A 307       3.851  23.504  20.495  1.00 10.00      A   
ATOM   2893  N   LYS A 308       5.606  24.670  19.703  1.00 10.00      A   
ATOM   2894  HN  LYS A 308       6.559  24.651  19.470  1.00 10.00      A   
ATOM   2895  CA  LYS A 308       4.845  25.902  19.495  1.00 10.00      A   
ATOM   2896  CB  LYS A 308       5.739  27.011  18.929  1.00 10.00      A   
ATOM   2897  CG  LYS A 308       6.860  27.455  19.857  1.00 10.00      A   
ATOM   2898  CD  LYS A 308       7.506  28.752  19.385  1.00 10.00      A   
ATOM   2899  CE  LYS A 308       8.306  28.559  18.105  1.00 10.00      A   
ATOM   2900  NZ  LYS A 308       7.514  28.898  16.890  1.00 10.00      A   
ATOM   2901  HZ1 LYS A 308       6.982  28.069  16.562  1.00 10.00      A   
ATOM   2902  HZ2 LYS A 308       8.146  29.210  16.128  1.00 10.00      A   
ATOM   2903  HZ3 LYS A 308       6.843  29.664  17.103  1.00 10.00      A   
ATOM   2904  C   LYS A 308       3.652  25.670  18.571  1.00 10.00      A   
ATOM   2905  O   LYS A 308       2.541  26.118  18.859  1.00 10.00      A   
ATOM   2906  N   LEU A 309       3.887  24.950  17.479  1.00 10.00      A   
ATOM   2907  HN  LEU A 309       4.792  24.602  17.320  1.00 10.00      A   
ATOM   2908  CA  LEU A 309       2.835  24.655  16.512  1.00 10.00      A   
ATOM   2909  CB  LEU A 309       3.453  24.096  15.223  1.00 10.00      A   
ATOM   2910  CG  LEU A 309       3.072  24.785  13.907  1.00 10.00      A   
ATOM   2911  CD1 LEU A 309       1.563  24.925  13.773  1.00 10.00      A   
ATOM   2912  CD2 LEU A 309       3.761  26.134  13.779  1.00 10.00      A   
ATOM   2913  C   LEU A 309       1.848  23.635  17.081  1.00 10.00      A   
ATOM   2914  O   LEU A 309       0.631  23.770  16.926  1.00 10.00      A   
ATOM   2915  N   LEU A 310       2.386  22.624  17.751  1.00 10.00      A   
ATOM   2916  HN  LEU A 310       3.363  22.591  17.855  1.00 10.00      A   
ATOM   2917  CA  LEU A 310       1.576  21.561  18.333  1.00 10.00      A   
ATOM   2918  CB  LEU A 310       2.459  20.427  18.855  1.00 10.00      A   
ATOM   2919  CG  LEU A 310       3.344  19.737  17.815  1.00 10.00      A   
ATOM   2920  CD1 LEU A 310       4.186  18.653  18.463  1.00 10.00      A   
ATOM   2921  CD2 LEU A 310       2.509  19.166  16.678  1.00 10.00      A   
ATOM   2922  C   LEU A 310       0.656  22.074  19.435  1.00 10.00      A   
ATOM   2923  O   LEU A 310      -0.425  21.531  19.644  1.00 10.00      A   
ATOM   2924  N   CYS A 311       1.082  23.121  20.135  1.00 10.00      A   
ATOM   2925  HN  CYS A 311       1.964  23.507  19.934  1.00 10.00      A   
ATOM   2926  CA  CYS A 311       0.280  23.700  21.211  1.00 10.00      A   
ATOM   2927  CB  CYS A 311       1.095  24.714  22.018  1.00 10.00      A   
ATOM   2928  SG  CYS A 311       2.384  23.987  23.060  1.00 10.00      A   
ATOM   2929  HG  CYS A 311       3.114  23.176  22.302  1.00 10.00      A   
ATOM   2930  C   CYS A 311      -0.991  24.352  20.677  1.00 10.00      A   
ATOM   2931  O   CYS A 311      -1.941  24.595  21.422  1.00 10.00      A   
ATOM   2932  N   GLN A 312      -1.013  24.625  19.382  1.00 10.00      A   
ATOM   2933  HN  GLN A 312      -0.235  24.399  18.826  1.00 10.00      A   
ATOM   2934  CA  GLN A 312      -2.169  25.242  18.768  1.00 10.00      A   
ATOM   2935  CB  GLN A 312      -1.762  26.481  17.966  1.00 10.00      A   
ATOM   2936  CG  GLN A 312      -2.810  27.582  17.971  1.00 10.00      A   
ATOM   2937  CD  GLN A 312      -2.247  28.929  17.577  1.00 10.00      A   
ATOM   2938  OE1 GLN A 312      -1.752  29.677  18.417  1.00 10.00      A   
ATOM   2939  NE2 GLN A 312      -2.315  29.250  16.298  1.00 10.00      A   
ATOM   2940 HE21 GLN A 312      -2.719  28.607  15.674  1.00 10.00      A   
ATOM   2941 HE22 GLN A 312      -1.969  30.121  16.025  1.00 10.00      A   
ATOM   2942  C   GLN A 312      -2.921  24.233  17.903  1.00 10.00      A   
ATOM   2943  O   GLN A 312      -3.667  24.605  16.996  1.00 10.00      A   
ATOM   2944  N   CYS A 313      -2.717  22.951  18.198  1.00 10.00      A   
ATOM   2945  HN  CYS A 313      -2.088  22.717  18.920  1.00 10.00      A   
ATOM   2946  CA  CYS A 313      -3.384  21.876  17.471  1.00 10.00      A   
ATOM   2947  CB  CYS A 313      -2.359  21.030  16.711  1.00 10.00      A   
ATOM   2948  SG  CYS A 313      -1.388  21.950  15.491  1.00 10.00      A   
ATOM   2949  HG  CYS A 313      -0.589  22.783  16.145  1.00 10.00      A   
ATOM   2950  C   CYS A 313      -4.198  21.002  18.433  1.00 10.00      A   
ATOM   2951  O   CYS A 313      -3.725  19.963  18.901  1.00 10.00      A   
ATOM   2952  N   PRO A 314      -5.430  21.430  18.764  1.00 10.00      A   
ATOM   2953  CA  PRO A 314      -6.307  20.700  19.673  1.00 10.00      A   
ATOM   2954  CB  PRO A 314      -7.108  21.833  20.315  1.00 10.00      A   
ATOM   2955  CG  PRO A 314      -7.207  22.885  19.253  1.00 10.00      A   
ATOM   2956  CD  PRO A 314      -6.060  22.673  18.292  1.00 10.00      A   
ATOM   2957  C   PRO A 314      -7.243  19.734  18.939  1.00 10.00      A   
ATOM   2958  O   PRO A 314      -8.041  19.033  19.564  1.00 10.00      A   
ATOM   2959  N   LYS A 315      -7.142  19.698  17.615  1.00 10.00      A   
ATOM   2960  HN  LYS A 315      -6.486  20.282  17.169  1.00 10.00      A   
ATOM   2961  CA  LYS A 315      -7.981  18.824  16.803  1.00 10.00      A   
ATOM   2962  CB  LYS A 315      -8.832  19.659  15.840  1.00 10.00      A   
ATOM   2963  CG  LYS A 315     -10.103  20.233  16.454  1.00 10.00      A   
ATOM   2964  CD  LYS A 315     -10.799  21.191  15.497  1.00 10.00      A   
ATOM   2965  CE  LYS A 315     -12.224  21.502  15.943  1.00 10.00      A   
ATOM   2966  NZ  LYS A 315     -12.279  22.111  17.302  1.00 10.00      A   
ATOM   2967  HZ1 LYS A 315     -11.544  22.843  17.403  1.00 10.00      A   
ATOM   2968  HZ2 LYS A 315     -12.127  21.384  18.030  1.00 10.00      A   
ATOM   2969  HZ3 LYS A 315     -13.209  22.550  17.460  1.00 10.00      A   
ATOM   2970  C   LYS A 315      -7.127  17.830  16.022  1.00 10.00      A   
ATOM   2971  O   LYS A 315      -7.608  17.155  15.114  1.00 10.00      A   
ATOM   2972  N   LEU A 316      -5.859  17.742  16.396  1.00 10.00      A   
ATOM   2973  HN  LEU A 316      -5.547  18.292  17.143  1.00 10.00      A   
ATOM   2974  CA  LEU A 316      -4.918  16.846  15.737  1.00 10.00      A   
ATOM   2975  CB  LEU A 316      -3.490  17.202  16.156  1.00 10.00      A   
ATOM   2976  CG  LEU A 316      -2.364  16.566  15.346  1.00 10.00      A   
ATOM   2977  CD1 LEU A 316      -2.475  16.947  13.877  1.00 10.00      A   
ATOM   2978  CD2 LEU A 316      -1.016  16.983  15.909  1.00 10.00      A   
ATOM   2979  C   LEU A 316      -5.220  15.380  16.054  1.00 10.00      A   
ATOM   2980  O   LEU A 316      -5.335  14.997  17.219  1.00 10.00      A   
ATOM   2981  N   GLN A 317      -5.346  14.568  15.010  1.00 10.00      A   
ATOM   2982  HN  GLN A 317      -5.247  14.935  14.105  1.00 10.00      A   
ATOM   2983  CA  GLN A 317      -5.630  13.147  15.171  1.00 10.00      A   
ATOM   2984  CB  GLN A 317      -6.956  12.779  14.500  1.00 10.00      A   
ATOM   2985  CG  GLN A 317      -8.191  13.281  15.235  1.00 10.00      A   
ATOM   2986  CD  GLN A 317      -9.485  12.874  14.553  1.00 10.00      A   
ATOM   2987  OE1 GLN A 317      -9.537  12.725  13.330  1.00 10.00      A   
ATOM   2988  NE2 GLN A 317     -10.535  12.673  15.333  1.00 10.00      A   
ATOM   2989 HE21 GLN A 317     -10.426  12.796  16.308  1.00 10.00      A   
ATOM   2990 HE22 GLN A 317     -11.381  12.420  14.913  1.00 10.00      A   
ATOM   2991  C   GLN A 317      -4.498  12.289  14.609  1.00 10.00      A   
ATOM   2992  O   GLN A 317      -4.105  11.292  15.211  1.00 10.00      A   
ATOM   2993  N   ARG A 318      -3.988  12.671  13.448  1.00 10.00      A   
ATOM   2994  HN  ARG A 318      -4.350  13.465  13.001  1.00 10.00      A   
ATOM   2995  CA  ARG A 318      -2.902  11.938  12.819  1.00 10.00      A   
ATOM   2996  CB  ARG A 318      -3.332  11.377  11.459  1.00 10.00      A   
ATOM   2997  CG  ARG A 318      -2.329  10.414  10.842  1.00 10.00      A   
ATOM   2998  CD  ARG A 318      -2.958   9.576   9.739  1.00 10.00      A   
ATOM   2999  NE  ARG A 318      -2.449   8.205   9.760  1.00 10.00      A   
ATOM   3000  HE  ARG A 318      -1.766   7.991  10.447  1.00 10.00      A   
ATOM   3001  CZ  ARG A 318      -2.818   7.238   8.915  1.00 10.00      A   
ATOM   3002  NH1 ARG A 318      -3.698   7.478   7.951  1.00 10.00      A   
ATOM   3003 HH11 ARG A 318      -3.983   6.712   7.298  1.00 10.00      A   
ATOM   3004 HH12 ARG A 318      -4.105   8.431   7.837  1.00 10.00      A   
ATOM   3005  NH2 ARG A 318      -2.314   6.018   9.057  1.00 10.00      A   
ATOM   3006 HH21 ARG A 318      -1.633   5.815   9.829  1.00 10.00      A   
ATOM   3007 HH22 ARG A 318      -2.594   5.253   8.402  1.00 10.00      A   
ATOM   3008  C   ARG A 318      -1.687  12.839  12.670  1.00 10.00      A   
ATOM   3009  O   ARG A 318      -1.732  13.844  11.953  1.00 10.00      A   
ATOM   3010  N   LEU A 319      -0.603  12.480  13.343  1.00 10.00      A   
ATOM   3011  HN  LEU A 319      -0.613  11.654  13.877  1.00 10.00      A   
ATOM   3012  CA  LEU A 319       0.609  13.275  13.291  1.00 10.00      A   
ATOM   3013  CB  LEU A 319       0.827  14.018  14.609  1.00 10.00      A   
ATOM   3014  CG  LEU A 319       2.098  14.863  14.696  1.00 10.00      A   
ATOM   3015  CD1 LEU A 319       1.982  16.105  13.827  1.00 10.00      A   
ATOM   3016  CD2 LEU A 319       2.392  15.238  16.136  1.00 10.00      A   
ATOM   3017  C   LEU A 319       1.837  12.446  12.949  1.00 10.00      A   
ATOM   3018  O   LEU A 319       2.138  11.445  13.603  1.00 10.00      A   
ATOM   3019  N   TRP A 320       2.521  12.866  11.900  1.00 10.00      A   
ATOM   3020  HN  TRP A 320       2.191  13.646  11.402  1.00 10.00      A   
ATOM   3021  CA  TRP A 320       3.745  12.218  11.454  1.00 10.00      A   
ATOM   3022  CB  TRP A 320       3.637  11.823   9.976  1.00 10.00      A   
ATOM   3023  CG  TRP A 320       2.727  10.662   9.701  1.00 10.00      A   
ATOM   3024  CD1 TRP A 320       1.803  10.123  10.545  1.00 10.00      A   
ATOM   3025  CD2 TRP A 320       2.654   9.899   8.490  1.00 10.00      A   
ATOM   3026  NE1 TRP A 320       1.161   9.073   9.939  1.00 10.00      A   
ATOM   3027  HE1 TRP A 320       0.453   8.517  10.351  1.00 10.00      A   
ATOM   3028  CE2 TRP A 320       1.666   8.913   8.677  1.00 10.00      A   
ATOM   3029  CE3 TRP A 320       3.332   9.952   7.268  1.00 10.00      A   
ATOM   3030  CZ2 TRP A 320       1.337   7.990   7.685  1.00 10.00      A   
ATOM   3031  CZ3 TRP A 320       3.006   9.036   6.285  1.00 10.00      A   
ATOM   3032  CH2 TRP A 320       2.017   8.067   6.499  1.00 10.00      A   
ATOM   3033  C   TRP A 320       4.881  13.214  11.641  1.00 10.00      A   
ATOM   3034  O   TRP A 320       4.916  14.247  10.975  1.00 10.00      A   
ATOM   3035  N   VAL A 321       5.793  12.923  12.556  1.00 10.00      A   
ATOM   3036  HN  VAL A 321       5.744  12.064  13.033  1.00 10.00      A   
ATOM   3037  CA  VAL A 321       6.898  13.829  12.834  1.00 10.00      A   
ATOM   3038  CB  VAL A 321       6.658  14.655  14.119  1.00 10.00      A   
ATOM   3039  CG1 VAL A 321       5.703  15.804  13.846  1.00 10.00      A   
ATOM   3040  CG2 VAL A 321       6.137  13.773  15.249  1.00 10.00      A   
ATOM   3041  C   VAL A 321       8.214  13.092  12.979  1.00 10.00      A   
ATOM   3042  O   VAL A 321       8.260  11.865  12.946  1.00 10.00      A   
ATOM   3043  N   LEU A 322       9.281  13.857  13.143  1.00 10.00      A   
ATOM   3044  HN  LEU A 322       9.170  14.828  13.155  1.00 10.00      A   
ATOM   3045  CA  LEU A 322      10.609  13.297  13.318  1.00 10.00      A   
ATOM   3046  CB  LEU A 322      11.651  14.177  12.629  1.00 10.00      A   
ATOM   3047  CG  LEU A 322      11.590  14.221  11.106  1.00 10.00      A   
ATOM   3048  CD1 LEU A 322      12.425  15.376  10.579  1.00 10.00      A   
ATOM   3049  CD2 LEU A 322      12.068  12.902  10.521  1.00 10.00      A   
ATOM   3050  C   LEU A 322      10.927  13.187  14.799  1.00 10.00      A   
ATOM   3051  O   LEU A 322      10.171  13.675  15.638  1.00 10.00      A   
ATOM   3052  N   ASP A 323      12.054  12.571  15.114  1.00 10.00      A   
ATOM   3053  HN  ASP A 323      12.621  12.217  14.393  1.00 10.00      A   
ATOM   3054  CA  ASP A 323      12.481  12.397  16.499  1.00 10.00      A   
ATOM   3055  CB  ASP A 323      13.524  11.281  16.640  1.00 10.00      A   
ATOM   3056  CG  ASP A 323      14.702  11.398  15.689  1.00 10.00      A   
ATOM   3057  OD1 ASP A 323      14.801  12.412  14.973  1.00 10.00      A   
ATOM   3058  OD2 ASP A 323      15.532  10.463  15.645  1.00 10.00      A   
ATOM   3059  C   ASP A 323      12.980  13.702  17.110  1.00 10.00      A   
ATOM   3060  O   ASP A 323      13.310  13.755  18.294  1.00 10.00      A   
ATOM   3061  N   TYR A 324      13.000  14.757  16.297  1.00 10.00      A   
ATOM   3062  HN  TYR A 324      12.729  14.636  15.363  1.00 10.00      A   
ATOM   3063  CA  TYR A 324      13.430  16.079  16.743  1.00 10.00      A   
ATOM   3064  CB  TYR A 324      13.453  17.054  15.562  1.00 10.00      A   
ATOM   3065  CG  TYR A 324      14.747  17.060  14.783  1.00 10.00      A   
ATOM   3066  CD1 TYR A 324      14.814  16.531  13.500  1.00 10.00      A   
ATOM   3067  CD2 TYR A 324      15.903  17.602  15.328  1.00 10.00      A   
ATOM   3068  CE1 TYR A 324      15.996  16.541  12.786  1.00 10.00      A   
ATOM   3069  CE2 TYR A 324      17.089  17.616  14.621  1.00 10.00      A   
ATOM   3070  CZ  TYR A 324      17.131  17.084  13.351  1.00 10.00      A   
ATOM   3071  OH  TYR A 324      18.312  17.098  12.644  1.00 10.00      A   
ATOM   3072  HH  TYR A 324      18.149  16.787  11.743  1.00 10.00      A   
ATOM   3073  C   TYR A 324      12.499  16.624  17.820  1.00 10.00      A   
ATOM   3074  O   TYR A 324      12.858  17.543  18.553  1.00 10.00      A   
ATOM   3075  N   ILE A 325      11.295  16.062  17.893  1.00 10.00      A   
ATOM   3076  HN  ILE A 325      11.069  15.344  17.267  1.00 10.00      A   
ATOM   3077  CA  ILE A 325      10.306  16.484  18.879  1.00 10.00      A   
ATOM   3078  CB  ILE A 325       8.913  15.861  18.600  1.00 10.00      A   
ATOM   3079  CG1 ILE A 325       7.851  16.423  19.550  1.00 10.00      A   
ATOM   3080  CG2 ILE A 325       8.957  14.341  18.676  1.00 10.00      A   
ATOM   3081  CD1 ILE A 325       7.654  17.917  19.430  1.00 10.00      A   
ATOM   3082  C   ILE A 325      10.777  16.142  20.293  1.00 10.00      A   
ATOM   3083  O   ILE A 325      10.474  16.858  21.251  1.00 10.00      A   
ATOM   3084  N   GLU A 326      11.541  15.054  20.401  1.00 10.00      A   
ATOM   3085  HN  GLU A 326      11.752  14.543  19.591  1.00 10.00      A   
ATOM   3086  CA  GLU A 326      12.087  14.598  21.676  1.00 10.00      A   
ATOM   3087  CB  GLU A 326      13.062  15.627  22.260  1.00 10.00      A   
ATOM   3088  CG  GLU A 326      14.182  16.000  21.299  1.00 10.00      A   
ATOM   3089  CD  GLU A 326      15.182  16.970  21.887  1.00 10.00      A   
ATOM   3090  OE1 GLU A 326      14.760  17.969  22.503  1.00 10.00      A   
ATOM   3091  OE2 GLU A 326      16.398  16.738  21.727  1.00 10.00      A   
ATOM   3092  C   GLU A 326      11.009  14.203  22.686  1.00 10.00      A   
ATOM   3093  O   GLU A 326       9.810  14.313  22.416  1.00 10.00      A   
ATOM   3094  N   ASP A 327      11.448  13.743  23.852  1.00 10.00      A   
ATOM   3095  HN  ASP A 327      12.418  13.689  24.008  1.00 10.00      A   
ATOM   3096  CA  ASP A 327      10.534  13.313  24.909  1.00 10.00      A   
ATOM   3097  CB  ASP A 327      11.303  12.703  26.088  1.00 10.00      A   
ATOM   3098  CG  ASP A 327      12.093  11.462  25.729  1.00 10.00      A   
ATOM   3099  OD1 ASP A 327      11.553  10.574  25.042  1.00 10.00      A   
ATOM   3100  OD2 ASP A 327      13.265  11.361  26.150  1.00 10.00      A   
ATOM   3101  C   ASP A 327       9.689  14.471  25.421  1.00 10.00      A   
ATOM   3102  O   ASP A 327       8.468  14.348  25.554  1.00 10.00      A   
ATOM   3103  N   ALA A 328      10.348  15.594  25.701  1.00 10.00      A   
ATOM   3104  HN  ALA A 328      11.319  15.625  25.552  1.00 10.00      A   
ATOM   3105  CA  ALA A 328       9.674  16.783  26.218  1.00 10.00      A   
ATOM   3106  CB  ALA A 328      10.680  17.894  26.469  1.00 10.00      A   
ATOM   3107  C   ALA A 328       8.575  17.265  25.278  1.00 10.00      A   
ATOM   3108  O   ALA A 328       7.479  17.616  25.718  1.00 10.00      A   
ATOM   3109  N   GLY A 329       8.869  17.270  23.987  1.00 10.00      A   
ATOM   3110  HN  GLY A 329       9.753  16.966  23.695  1.00 10.00      A   
ATOM   3111  CA  GLY A 329       7.898  17.711  23.004  1.00 10.00      A   
ATOM   3112  C   GLY A 329       6.667  16.831  22.980  1.00 10.00      A   
ATOM   3113  O   GLY A 329       5.540  17.325  22.903  1.00 10.00      A   
ATOM   3114  N   LEU A 330       6.886  15.524  23.061  1.00 10.00      A   
ATOM   3115  HN  LEU A 330       7.810  15.200  23.120  1.00 10.00      A   
ATOM   3116  CA  LEU A 330       5.796  14.559  23.050  1.00 10.00      A   
ATOM   3117  CB  LEU A 330       6.328  13.129  22.927  1.00 10.00      A   
ATOM   3118  CG  LEU A 330       6.938  12.759  21.573  1.00 10.00      A   
ATOM   3119  CD1 LEU A 330       7.508  11.352  21.610  1.00 10.00      A   
ATOM   3120  CD2 LEU A 330       5.906  12.892  20.462  1.00 10.00      A   
ATOM   3121  C   LEU A 330       4.912  14.700  24.280  1.00 10.00      A   
ATOM   3122  O   LEU A 330       3.709  14.445  24.217  1.00 10.00      A   
ATOM   3123  N   GLU A 331       5.506  15.113  25.393  1.00 10.00      A   
ATOM   3124  HN  GLU A 331       6.471  15.293  25.384  1.00 10.00      A   
ATOM   3125  CA  GLU A 331       4.757  15.298  26.627  1.00 10.00      A   
ATOM   3126  CB  GLU A 331       5.685  15.538  27.818  1.00 10.00      A   
ATOM   3127  CG  GLU A 331       4.973  15.495  29.161  1.00 10.00      A   
ATOM   3128  CD  GLU A 331       5.863  15.908  30.310  1.00 10.00      A   
ATOM   3129  OE1 GLU A 331       6.080  17.123  30.492  1.00 10.00      A   
ATOM   3130  OE2 GLU A 331       6.339  15.023  31.046  1.00 10.00      A   
ATOM   3131  C   GLU A 331       3.764  16.449  26.483  1.00 10.00      A   
ATOM   3132  O   GLU A 331       2.604  16.334  26.885  1.00 10.00      A   
ATOM   3133  N   VAL A 332       4.216  17.555  25.899  1.00 10.00      A   
ATOM   3134  HN  VAL A 332       5.150  17.594  25.600  1.00 10.00      A   
ATOM   3135  CA  VAL A 332       3.348  18.709  25.693  1.00 10.00      A   
ATOM   3136  CB  VAL A 332       4.124  19.944  25.183  1.00 10.00      A   
ATOM   3137  CG1 VAL A 332       3.266  21.197  25.299  1.00 10.00      A   
ATOM   3138  CG2 VAL A 332       5.432  20.122  25.939  1.00 10.00      A   
ATOM   3139  C   VAL A 332       2.276  18.344  24.673  1.00 10.00      A   
ATOM   3140  O   VAL A 332       1.111  18.719  24.813  1.00 10.00      A   
ATOM   3141  N   LEU A 333       2.687  17.584  23.662  1.00 10.00      A   
ATOM   3142  HN  LEU A 333       3.635  17.326  23.618  1.00 10.00      A   
ATOM   3143  CA  LEU A 333       1.793  17.133  22.607  1.00 10.00      A   
ATOM   3144  CB  LEU A 333       2.588  16.328  21.570  1.00 10.00      A   
ATOM   3145  CG  LEU A 333       1.785  15.686  20.436  1.00 10.00      A   
ATOM   3146  CD1 LEU A 333       1.262  16.744  19.475  1.00 10.00      A   
ATOM   3147  CD2 LEU A 333       2.624  14.650  19.704  1.00 10.00      A   
ATOM   3148  C   LEU A 333       0.663  16.282  23.180  1.00 10.00      A   
ATOM   3149  O   LEU A 333      -0.510  16.498  22.863  1.00 10.00      A   
ATOM   3150  N   ALA A 334       1.023  15.335  24.042  1.00 10.00      A   
ATOM   3151  HN  ALA A 334       1.978  15.221  24.246  1.00 10.00      A   
ATOM   3152  CA  ALA A 334       0.055  14.438  24.676  1.00 10.00      A   
ATOM   3153  CB  ALA A 334       0.779  13.364  25.472  1.00 10.00      A   
ATOM   3154  C   ALA A 334      -0.911  15.198  25.575  1.00 10.00      A   
ATOM   3155  O   ALA A 334      -2.013  14.728  25.867  1.00 10.00      A   
ATOM   3156  N   SER A 335      -0.495  16.371  26.021  1.00 10.00      A   
ATOM   3157  HN  SER A 335       0.399  16.690  25.776  1.00 10.00      A   
ATOM   3158  CA  SER A 335      -1.332  17.189  26.878  1.00 10.00      A   
ATOM   3159  CB  SER A 335      -0.464  18.026  27.813  1.00 10.00      A   
ATOM   3160  OG  SER A 335       0.541  17.231  28.418  1.00 10.00      A   
ATOM   3161  HG  SER A 335       1.334  17.250  27.867  1.00 10.00      A   
ATOM   3162  C   SER A 335      -2.244  18.087  26.047  1.00 10.00      A   
ATOM   3163  O   SER A 335      -3.268  18.568  26.529  1.00 10.00      A   
ATOM   3164  N   THR A 336      -1.877  18.287  24.792  1.00 10.00      A   
ATOM   3165  HN  THR A 336      -1.066  17.852  24.457  1.00 10.00      A   
ATOM   3166  CA  THR A 336      -2.649  19.130  23.897  1.00 10.00      A   
ATOM   3167  CB  THR A 336      -1.723  19.947  22.980  1.00 10.00      A   
ATOM   3168  OG1 THR A 336      -0.642  20.479  23.763  1.00 10.00      A   
ATOM   3169  HG1 THR A 336      -0.100  19.749  24.100  1.00 10.00      A   
ATOM   3170  CG2 THR A 336      -2.490  21.094  22.336  1.00 10.00      A   
ATOM   3171  C   THR A 336      -3.623  18.312  23.051  1.00 10.00      A   
ATOM   3172  O   THR A 336      -4.826  18.579  23.040  1.00 10.00      A   
ATOM   3173  N   CYS A 337      -3.105  17.312  22.354  1.00 10.00      A   
ATOM   3174  HN  CYS A 337      -2.143  17.124  22.421  1.00 10.00      A   
ATOM   3175  CA  CYS A 337      -3.931  16.471  21.507  1.00 10.00      A   
ATOM   3176  CB  CYS A 337      -3.157  16.069  20.251  1.00 10.00      A   
ATOM   3177  SG  CYS A 337      -2.210  17.419  19.508  1.00 10.00      A   
ATOM   3178  HG  CYS A 337      -3.039  18.438  19.297  1.00 10.00      A   
ATOM   3179  C   CYS A 337      -4.379  15.232  22.272  1.00 10.00      A   
ATOM   3180  O   CYS A 337      -3.587  14.329  22.530  1.00 10.00      A   
ATOM   3181  N   LYS A 338      -5.644  15.211  22.659  1.00 10.00      A   
ATOM   3182  HN  LYS A 338      -6.220  15.974  22.442  1.00 10.00      A   
ATOM   3183  CA  LYS A 338      -6.205  14.091  23.398  1.00 10.00      A   
ATOM   3184  CB  LYS A 338      -7.210  14.599  24.434  1.00 10.00      A   
ATOM   3185  CG  LYS A 338      -6.590  15.449  25.528  1.00 10.00      A   
ATOM   3186  CD  LYS A 338      -5.661  14.621  26.397  1.00 10.00      A   
ATOM   3187  CE  LYS A 338      -5.030  15.458  27.493  1.00 10.00      A   
ATOM   3188  NZ  LYS A 338      -4.285  14.619  28.467  1.00 10.00      A   
ATOM   3189  HZ1 LYS A 338      -3.913  15.213  29.235  1.00 10.00      A   
ATOM   3190  HZ2 LYS A 338      -3.494  14.140  27.996  1.00 10.00      A   
ATOM   3191  HZ3 LYS A 338      -4.916  13.899  28.876  1.00 10.00      A   
ATOM   3192  C   LYS A 338      -6.891  13.115  22.452  1.00 10.00      A   
ATOM   3193  O   LYS A 338      -6.989  11.920  22.738  1.00 10.00      A   
ATOM   3194  N   ASP A 339      -7.348  13.632  21.319  1.00 10.00      A   
ATOM   3195  HN  ASP A 339      -7.222  14.591  21.149  1.00 10.00      A   
ATOM   3196  CA  ASP A 339      -8.039  12.818  20.323  1.00 10.00      A   
ATOM   3197  CB  ASP A 339      -9.148  13.617  19.630  1.00 10.00      A   
ATOM   3198  CG  ASP A 339     -10.352  12.756  19.294  1.00 10.00      A   
ATOM   3199  OD1 ASP A 339     -10.963  12.196  20.227  1.00 10.00      A   
ATOM   3200  OD2 ASP A 339     -10.702  12.636  18.099  1.00 10.00      A   
ATOM   3201  C   ASP A 339      -7.077  12.237  19.293  1.00 10.00      A   
ATOM   3202  O   ASP A 339      -7.499  11.764  18.234  1.00 10.00      A   
ATOM   3203  N   LEU A 340      -5.785  12.269  19.613  1.00 10.00      A   
ATOM   3204  HN  LEU A 340      -5.516  12.661  20.468  1.00 10.00      A   
ATOM   3205  CA  LEU A 340      -4.758  11.731  18.730  1.00 10.00      A   
ATOM   3206  CB  LEU A 340      -3.369  11.968  19.330  1.00 10.00      A   
ATOM   3207  CG  LEU A 340      -2.174  11.605  18.444  1.00 10.00      A   
ATOM   3208  CD1 LEU A 340      -1.856  12.729  17.473  1.00 10.00      A   
ATOM   3209  CD2 LEU A 340      -0.959  11.259  19.287  1.00 10.00      A   
ATOM   3210  C   LEU A 340      -4.986  10.238  18.527  1.00 10.00      A   
ATOM   3211  O   LEU A 340      -5.098   9.486  19.493  1.00 10.00      A   
ATOM   3212  N   ARG A 341      -5.054   9.818  17.273  1.00 10.00      A   
ATOM   3213  HN  ARG A 341      -4.929  10.467  16.547  1.00 10.00      A   
ATOM   3214  CA  ARG A 341      -5.295   8.417  16.940  1.00 10.00      A   
ATOM   3215  CB  ARG A 341      -6.263   8.305  15.757  1.00 10.00      A   
ATOM   3216  CG  ARG A 341      -7.545   9.099  15.912  1.00 10.00      A   
ATOM   3217  CD  ARG A 341      -8.346   8.622  17.110  1.00 10.00      A   
ATOM   3218  NE  ARG A 341      -9.422   9.548  17.438  1.00 10.00      A   
ATOM   3219  HE  ARG A 341      -9.170  10.482  17.623  1.00 10.00      A   
ATOM   3220  CZ  ARG A 341     -10.704   9.209  17.493  1.00 10.00      A   
ATOM   3221  NH1 ARG A 341     -11.081   7.958  17.241  1.00 10.00      A   
ATOM   3222 HH11 ARG A 341     -12.089   7.697  17.294  1.00 10.00      A   
ATOM   3223 HH12 ARG A 341     -10.374   7.232  16.987  1.00 10.00      A   
ATOM   3224  NH2 ARG A 341     -11.615  10.127  17.781  1.00 10.00      A   
ATOM   3225 HH21 ARG A 341     -11.323  11.123  17.963  1.00 10.00      A   
ATOM   3226 HH22 ARG A 341     -12.623   9.868  17.822  1.00 10.00      A   
ATOM   3227  C   ARG A 341      -4.004   7.697  16.587  1.00 10.00      A   
ATOM   3228  O   ARG A 341      -3.762   6.574  17.040  1.00 10.00      A   
ATOM   3229  N   GLU A 342      -3.172   8.344  15.785  1.00 10.00      A   
ATOM   3230  HN  GLU A 342      -3.394   9.253  15.488  1.00 10.00      A   
ATOM   3231  CA  GLU A 342      -1.925   7.742  15.352  1.00 10.00      A   
ATOM   3232  CB  GLU A 342      -2.070   7.200  13.931  1.00 10.00      A   
ATOM   3233  CG  GLU A 342      -0.858   6.436  13.436  1.00 10.00      A   
ATOM   3234  CD  GLU A 342      -0.774   6.414  11.932  1.00 10.00      A   
ATOM   3235  OE1 GLU A 342      -1.029   5.353  11.333  1.00 10.00      A   
ATOM   3236  OE2 GLU A 342      -0.447   7.458  11.337  1.00 10.00      A   
ATOM   3237  C   GLU A 342      -0.767   8.724  15.417  1.00 10.00      A   
ATOM   3238  O   GLU A 342      -0.918   9.909  15.101  1.00 10.00      A   
ATOM   3239  N   LEU A 343       0.388   8.216  15.824  1.00 10.00      A   
ATOM   3240  HN  LEU A 343       0.428   7.265  16.072  1.00 10.00      A   
ATOM   3241  CA  LEU A 343       1.593   9.013  15.921  1.00 10.00      A   
ATOM   3242  CB  LEU A 343       1.853   9.417  17.377  1.00 10.00      A   
ATOM   3243  CG  LEU A 343       3.157  10.171  17.643  1.00 10.00      A   
ATOM   3244  CD1 LEU A 343       3.119  11.554  17.011  1.00 10.00      A   
ATOM   3245  CD2 LEU A 343       3.426  10.262  19.137  1.00 10.00      A   
ATOM   3246  C   LEU A 343       2.782   8.230  15.376  1.00 10.00      A   
ATOM   3247  O   LEU A 343       3.157   7.188  15.921  1.00 10.00      A   
ATOM   3248  N   ARG A 344       3.361   8.720  14.291  1.00 10.00      A   
ATOM   3249  HN  ARG A 344       3.007   9.546  13.890  1.00 10.00      A   
ATOM   3250  CA  ARG A 344       4.512   8.068  13.682  1.00 10.00      A   
ATOM   3251  CB  ARG A 344       4.238   7.687  12.219  1.00 10.00      A   
ATOM   3252  CG  ARG A 344       3.039   6.763  12.045  1.00 10.00      A   
ATOM   3253  CD  ARG A 344       2.987   6.126  10.661  1.00 10.00      A   
ATOM   3254  NE  ARG A 344       1.742   5.378  10.480  1.00 10.00      A   
ATOM   3255  HE  ARG A 344       0.975   5.652  11.032  1.00 10.00      A   
ATOM   3256  CZ  ARG A 344       1.559   4.372   9.620  1.00 10.00      A   
ATOM   3257  NH1 ARG A 344       2.547   3.960   8.834  1.00 10.00      A   
ATOM   3258 HH11 ARG A 344       3.477   4.424   8.874  1.00 10.00      A   
ATOM   3259 HH12 ARG A 344       2.391   3.173   8.165  1.00 10.00      A   
ATOM   3260  NH2 ARG A 344       0.382   3.772   9.578  1.00 10.00      A   
ATOM   3261 HH21 ARG A 344      -0.390   4.088  10.207  1.00 10.00      A   
ATOM   3262 HH22 ARG A 344       0.208   2.975   8.913  1.00 10.00      A   
ATOM   3263  C   ARG A 344       5.747   8.949  13.805  1.00 10.00      A   
ATOM   3264  O   ARG A 344       5.778  10.065  13.287  1.00 10.00      A   
ATOM   3265  N   VAL A 345       6.744   8.445  14.520  1.00 10.00      A   
ATOM   3266  HN  VAL A 345       6.643   7.547  14.909  1.00 10.00      A   
ATOM   3267  CA  VAL A 345       7.989   9.172  14.740  1.00 10.00      A   
ATOM   3268  CB  VAL A 345       8.425   9.107  16.221  1.00 10.00      A   
ATOM   3269  CG1 VAL A 345       9.692   9.916  16.443  1.00 10.00      A   
ATOM   3270  CG2 VAL A 345       7.312   9.609  17.130  1.00 10.00      A   
ATOM   3271  C   VAL A 345       9.103   8.615  13.858  1.00 10.00      A   
ATOM   3272  O   VAL A 345       9.499   7.453  13.990  1.00 10.00      A   
ATOM   3273  N   PHE A 346       9.591   9.440  12.950  1.00 10.00      A   
ATOM   3274  HN  PHE A 346       9.223  10.350  12.887  1.00 10.00      A   
ATOM   3275  CA  PHE A 346      10.649   9.041  12.038  1.00 10.00      A   
ATOM   3276  CB  PHE A 346      10.394   9.632  10.646  1.00 10.00      A   
ATOM   3277  CG  PHE A 346       9.095   9.200  10.016  1.00 10.00      A   
ATOM   3278  CD1 PHE A 346       7.909   9.858  10.311  1.00 10.00      A   
ATOM   3279  CD2 PHE A 346       9.061   8.137   9.131  1.00 10.00      A   
ATOM   3280  CE1 PHE A 346       6.715   9.462   9.735  1.00 10.00      A   
ATOM   3281  CE2 PHE A 346       7.871   7.737   8.551  1.00 10.00      A   
ATOM   3282  CZ  PHE A 346       6.696   8.400   8.853  1.00 10.00      A   
ATOM   3283  C   PHE A 346      12.011   9.496  12.556  1.00 10.00      A   
ATOM   3284  O   PHE A 346      12.137  10.592  13.099  1.00 10.00      A   
ATOM   3285  N   PRO A 347      13.047   8.661  12.404  1.00 10.00      A   
ATOM   3286  CA  PRO A 347      14.400   8.998  12.858  1.00 10.00      A   
ATOM   3287  CB  PRO A 347      15.116   7.649  12.858  1.00 10.00      A   
ATOM   3288  CG  PRO A 347      14.415   6.852  11.809  1.00 10.00      A   
ATOM   3289  CD  PRO A 347      12.985   7.322  11.788  1.00 10.00      A   
ATOM   3290  C   PRO A 347      15.095   9.965  11.900  1.00 10.00      A   
ATOM   3291  O   PRO A 347      15.057   9.782  10.679  1.00 10.00      A   
ATOM   3292  N   SER A 348      15.721  10.993  12.455  1.00 10.00      A   
ATOM   3293  HN  SER A 348      15.705  11.093  13.433  1.00 10.00      A   
ATOM   3294  CA  SER A 348      16.422  11.986  11.654  1.00 10.00      A   
ATOM   3295  CB  SER A 348      16.733  13.220  12.504  1.00 10.00      A   
ATOM   3296  OG  SER A 348      17.099  12.847  13.824  1.00 10.00      A   
ATOM   3297  HG  SER A 348      16.290  12.723  14.356  1.00 10.00      A   
ATOM   3298  C   SER A 348      17.708  11.409  11.071  1.00 10.00      A   
ATOM   3299  O   SER A 348      17.947  11.484   9.863  1.00 10.00      A   
ATOM   3300  N   GLU A 349      18.527  10.822  11.931  1.00 10.00      A   
ATOM   3301  HN  GLU A 349      18.269  10.770  12.877  1.00 10.00      A   
ATOM   3302  CA  GLU A 349      19.790  10.237  11.506  1.00 10.00      A   
ATOM   3303  CB  GLU A 349      20.962  10.985  12.148  1.00 10.00      A   
ATOM   3304  CG  GLU A 349      21.192  12.387  11.609  1.00 10.00      A   
ATOM   3305  CD  GLU A 349      22.070  12.405  10.374  1.00 10.00      A   
ATOM   3306  OE1 GLU A 349      21.529  12.483   9.251  1.00 10.00      A   
ATOM   3307  OE2 GLU A 349      23.308  12.344  10.520  1.00 10.00      A   
ATOM   3308  C   GLU A 349      19.843   8.764  11.895  1.00 10.00      A   
ATOM   3309  O   GLU A 349      20.447   8.410  12.907  1.00 10.00      A   
ATOM   3310  N   PRO A 350      19.221   7.883  11.095  1.00 10.00      A   
ATOM   3311  CA  PRO A 350      19.190   6.442  11.375  1.00 10.00      A   
ATOM   3312  CB  PRO A 350      18.236   5.892  10.311  1.00 10.00      A   
ATOM   3313  CG  PRO A 350      18.298   6.881   9.201  1.00 10.00      A   
ATOM   3314  CD  PRO A 350      18.503   8.220   9.850  1.00 10.00      A   
ATOM   3315  C   PRO A 350      20.559   5.778  11.247  1.00 10.00      A   
ATOM   3316  O   PRO A 350      20.801   4.721  11.831  1.00 10.00      A   
ATOM   3317  N   PHE A 351      21.452   6.391  10.481  1.00 10.00      A   
ATOM   3318  HN  PHE A 351      21.209   7.233  10.037  1.00 10.00      A   
ATOM   3319  CA  PHE A 351      22.789   5.838  10.284  1.00 10.00      A   
ATOM   3320  CB  PHE A 351      23.443   6.396   9.015  1.00 10.00      A   
ATOM   3321  CG  PHE A 351      22.944   5.758   7.746  1.00 10.00      A   
ATOM   3322  CD1 PHE A 351      21.883   6.311   7.044  1.00 10.00      A   
ATOM   3323  CD2 PHE A 351      23.530   4.597   7.262  1.00 10.00      A   
ATOM   3324  CE1 PHE A 351      21.415   5.718   5.886  1.00 10.00      A   
ATOM   3325  CE2 PHE A 351      23.069   4.001   6.103  1.00 10.00      A   
ATOM   3326  CZ  PHE A 351      22.010   4.562   5.415  1.00 10.00      A   
ATOM   3327  C   PHE A 351      23.677   6.080  11.497  1.00 10.00      A   
ATOM   3328  O   PHE A 351      24.664   5.375  11.703  1.00 10.00      A   
ATOM   3329  N   VAL A 352      23.319   7.068  12.303  1.00 10.00      A   
ATOM   3330  HN  VAL A 352      22.504   7.580  12.109  1.00 10.00      A   
ATOM   3331  CA  VAL A 352      24.093   7.390  13.491  1.00 10.00      A   
ATOM   3332  CB  VAL A 352      23.994   8.888  13.855  1.00 10.00      A   
ATOM   3333  CG1 VAL A 352      24.878   9.210  15.052  1.00 10.00      A   
ATOM   3334  CG2 VAL A 352      24.377   9.753  12.664  1.00 10.00      A   
ATOM   3335  C   VAL A 352      23.613   6.549  14.667  1.00 10.00      A   
ATOM   3336  O   VAL A 352      22.441   6.610  15.045  1.00 10.00      A   
ATOM   3337  N   MET A 353      24.518   5.766  15.234  1.00 10.00      A   
ATOM   3338  HN  MET A 353      25.436   5.770  14.887  1.00 10.00      A   
ATOM   3339  CA  MET A 353      24.195   4.904  16.362  1.00 10.00      A   
ATOM   3340  CB  MET A 353      25.317   3.886  16.582  1.00 10.00      A   
ATOM   3341  CG  MET A 353      25.043   2.870  17.678  1.00 10.00      A   
ATOM   3342  SD  MET A 353      26.470   1.814  17.996  1.00 10.00      A   
ATOM   3343  CE  MET A 353      25.782   0.670  19.192  1.00 10.00      A   
ATOM   3344  C   MET A 353      23.969   5.724  17.628  1.00 10.00      A   
ATOM   3345  O   MET A 353      23.068   5.430  18.414  1.00 10.00      A   
ATOM   3346  N   GLU A 354      24.787   6.751  17.815  1.00 10.00      A   
ATOM   3347  HN  GLU A 354      25.483   6.931  17.150  1.00 10.00      A   
ATOM   3348  CA  GLU A 354      24.678   7.615  18.984  1.00 10.00      A   
ATOM   3349  CB  GLU A 354      25.923   8.499  19.129  1.00 10.00      A   
ATOM   3350  CG  GLU A 354      27.241   7.738  19.161  1.00 10.00      A   
ATOM   3351  CD  GLU A 354      27.294   6.670  20.238  1.00 10.00      A   
ATOM   3352  OE1 GLU A 354      27.617   6.999  21.401  1.00 10.00      A   
ATOM   3353  OE2 GLU A 354      27.031   5.493  19.921  1.00 10.00      A   
ATOM   3354  C   GLU A 354      23.422   8.484  18.901  1.00 10.00      A   
ATOM   3355  O   GLU A 354      23.041   8.935  17.818  1.00 10.00      A   
ATOM   3356  N   PRO A 355      22.755   8.721  20.046  1.00 10.00      A   
ATOM   3357  CA  PRO A 355      21.537   9.539  20.101  1.00 10.00      A   
ATOM   3358  CB  PRO A 355      21.070   9.414  21.557  1.00 10.00      A   
ATOM   3359  CG  PRO A 355      21.828   8.254  22.114  1.00 10.00      A   
ATOM   3360  CD  PRO A 355      23.129   8.210  21.372  1.00 10.00      A   
ATOM   3361  C   PRO A 355      21.807  11.001  19.753  1.00 10.00      A   
ATOM   3362  O   PRO A 355      22.492  11.712  20.489  1.00 10.00      A   
ATOM   3363  N   ASN A 356      21.257  11.442  18.629  1.00 10.00      A   
ATOM   3364  HN  ASN A 356      20.716  10.829  18.090  1.00 10.00      A   
ATOM   3365  CA  ASN A 356      21.436  12.818  18.174  1.00 10.00      A   
ATOM   3366  CB  ASN A 356      21.385  12.914  16.640  1.00 10.00      A   
ATOM   3367  CG  ASN A 356      20.031  12.553  16.047  1.00 10.00      A   
ATOM   3368  OD1 ASN A 356      19.336  11.659  16.540  1.00 10.00      A   
ATOM   3369  ND2 ASN A 356      19.647  13.246  14.981  1.00 10.00      A   
ATOM   3370 HD21 ASN A 356      20.251  13.942  14.639  1.00 10.00      A   
ATOM   3371 HD22 ASN A 356      18.770  13.038  14.578  1.00 10.00      A   
ATOM   3372  C   ASN A 356      20.411  13.756  18.812  1.00 10.00      A   
ATOM   3373  O   ASN A 356      20.644  14.960  18.939  1.00 10.00      A   
ATOM   3374  N   VAL A 357      19.282  13.197  19.219  1.00 10.00      A   
ATOM   3375  HN  VAL A 357      19.161  12.232  19.102  1.00 10.00      A   
ATOM   3376  CA  VAL A 357      18.218  13.971  19.847  1.00 10.00      A   
ATOM   3377  CB  VAL A 357      16.962  14.065  18.949  1.00 10.00      A   
ATOM   3378  CG1 VAL A 357      17.204  14.997  17.770  1.00 10.00      A   
ATOM   3379  CG2 VAL A 357      16.549  12.686  18.462  1.00 10.00      A   
ATOM   3380  C   VAL A 357      17.836  13.346  21.184  1.00 10.00      A   
ATOM   3381  O   VAL A 357      18.109  12.166  21.420  1.00 10.00      A   
ATOM   3382  N   ALA A 358      17.205  14.131  22.051  1.00 10.00      A   
ATOM   3383  HN  ALA A 358      17.003  15.065  21.799  1.00 10.00      A   
ATOM   3384  CA  ALA A 358      16.793  13.648  23.363  1.00 10.00      A   
ATOM   3385  CB  ALA A 358      16.765  14.785  24.372  1.00 10.00      A   
ATOM   3386  C   ALA A 358      15.441  12.943  23.297  1.00 10.00      A   
ATOM   3387  O   ALA A 358      14.489  13.320  23.986  1.00 10.00      A   
ATOM   3388  N   LEU A 359      15.365  11.924  22.455  1.00 10.00      A   
ATOM   3389  HN  LEU A 359      16.161  11.675  21.938  1.00 10.00      A   
ATOM   3390  CA  LEU A 359      14.147  11.147  22.295  1.00 10.00      A   
ATOM   3391  CB  LEU A 359      13.682  11.146  20.835  1.00 10.00      A   
ATOM   3392  CG  LEU A 359      12.374  10.400  20.556  1.00 10.00      A   
ATOM   3393  CD1 LEU A 359      11.295  11.359  20.084  1.00 10.00      A   
ATOM   3394  CD2 LEU A 359      12.586   9.288  19.543  1.00 10.00      A   
ATOM   3395  C   LEU A 359      14.387   9.725  22.770  1.00 10.00      A   
ATOM   3396  O   LEU A 359      15.168   8.981  22.168  1.00 10.00      A   
ATOM   3397  N   THR A 360      13.732   9.355  23.857  1.00 10.00      A   
ATOM   3398  HN  THR A 360      13.112   9.993  24.287  1.00 10.00      A   
ATOM   3399  CA  THR A 360      13.879   8.029  24.425  1.00 10.00      A   
ATOM   3400  CB  THR A 360      14.476   8.101  25.847  1.00 10.00      A   
ATOM   3401  OG1 THR A 360      13.588   8.817  26.718  1.00 10.00      A   
ATOM   3402  HG1 THR A 360      13.467   9.724  26.383  1.00 10.00      A   
ATOM   3403  CG2 THR A 360      15.832   8.795  25.828  1.00 10.00      A   
ATOM   3404  C   THR A 360      12.526   7.324  24.466  1.00 10.00      A   
ATOM   3405  O   THR A 360      11.675   7.556  23.605  1.00 10.00      A   
ATOM   3406  N   GLU A 361      12.321   6.469  25.460  1.00 10.00      A   
ATOM   3407  HN  GLU A 361      13.034   6.311  26.128  1.00 10.00      A   
ATOM   3408  CA  GLU A 361      11.066   5.757  25.596  1.00 10.00      A   
ATOM   3409  CB  GLU A 361      11.291   4.399  26.264  1.00 10.00      A   
ATOM   3410  CG  GLU A 361      11.665   4.476  27.740  1.00 10.00      A   
ATOM   3411  CD  GLU A 361      13.157   4.544  27.975  1.00 10.00      A   
ATOM   3412  OE1 GLU A 361      13.709   3.589  28.558  1.00 10.00      A   
ATOM   3413  OE2 GLU A 361      13.786   5.551  27.583  1.00 10.00      A   
ATOM   3414  C   GLU A 361      10.079   6.581  26.413  1.00 10.00      A   
ATOM   3415  O   GLU A 361       8.879   6.295  26.434  1.00 10.00      A   
ATOM   3416  N   GLN A 362      10.596   7.611  27.076  1.00 10.00      A   
ATOM   3417  HN  GLN A 362      11.556   7.793  26.999  1.00 10.00      A   
ATOM   3418  CA  GLN A 362       9.779   8.477  27.907  1.00 10.00      A   
ATOM   3419  CB  GLN A 362      10.644   9.508  28.629  1.00 10.00      A   
ATOM   3420  CG  GLN A 362       9.929  10.237  29.754  1.00 10.00      A   
ATOM   3421  CD  GLN A 362       9.378   9.287  30.798  1.00 10.00      A   
ATOM   3422  OE1 GLN A 362       9.955   8.230  31.062  1.00 10.00      A   
ATOM   3423  NE2 GLN A 362       8.256   9.654  31.390  1.00 10.00      A   
ATOM   3424 HE21 GLN A 362       7.847  10.506  31.119  1.00 10.00      A   
ATOM   3425 HE22 GLN A 362       7.875   9.062  32.072  1.00 10.00      A   
ATOM   3426  C   GLN A 362       8.690   9.161  27.088  1.00 10.00      A   
ATOM   3427  O   GLN A 362       7.546   9.269  27.536  1.00 10.00      A   
ATOM   3428  N   GLY A 363       9.045   9.619  25.890  1.00 10.00      A   
ATOM   3429  HN  GLY A 363       9.983   9.534  25.595  1.00 10.00      A   
ATOM   3430  CA  GLY A 363       8.078  10.266  25.027  1.00 10.00      A   
ATOM   3431  C   GLY A 363       6.914   9.352  24.698  1.00 10.00      A   
ATOM   3432  O   GLY A 363       5.758   9.779  24.698  1.00 10.00      A   
ATOM   3433  N   LEU A 364       7.224   8.085  24.439  1.00 10.00      A   
ATOM   3434  HN  LEU A 364       8.164   7.811  24.470  1.00 10.00      A   
ATOM   3435  CA  LEU A 364       6.207   7.097  24.116  1.00 10.00      A   
ATOM   3436  CB  LEU A 364       6.869   5.751  23.795  1.00 10.00      A   
ATOM   3437  CG  LEU A 364       6.288   4.946  22.625  1.00 10.00      A   
ATOM   3438  CD1 LEU A 364       7.114   3.692  22.384  1.00 10.00      A   
ATOM   3439  CD2 LEU A 364       4.839   4.572  22.885  1.00 10.00      A   
ATOM   3440  C   LEU A 364       5.242   6.934  25.288  1.00 10.00      A   
ATOM   3441  O   LEU A 364       4.027   7.058  25.128  1.00 10.00      A   
ATOM   3442  N   VAL A 365       5.799   6.691  26.466  1.00 10.00      A   
ATOM   3443  HN  VAL A 365       6.781   6.631  26.524  1.00 10.00      A   
ATOM   3444  CA  VAL A 365       5.004   6.501  27.679  1.00 10.00      A   
ATOM   3445  CB  VAL A 365       5.902   6.212  28.900  1.00 10.00      A   
ATOM   3446  CG1 VAL A 365       5.054   5.940  30.132  1.00 10.00      A   
ATOM   3447  CG2 VAL A 365       6.817   5.031  28.616  1.00 10.00      A   
ATOM   3448  C   VAL A 365       4.126   7.717  27.975  1.00 10.00      A   
ATOM   3449  O   VAL A 365       2.934   7.579  28.259  1.00 10.00      A   
ATOM   3450  N   SER A 366       4.721   8.900  27.878  1.00 10.00      A   
ATOM   3451  HN  SER A 366       5.670   8.931  27.620  1.00 10.00      A   
ATOM   3452  CA  SER A 366       4.016  10.149  28.143  1.00 10.00      A   
ATOM   3453  CB  SER A 366       4.960  11.347  28.001  1.00 10.00      A   
ATOM   3454  OG  SER A 366       6.126  11.166  28.788  1.00 10.00      A   
ATOM   3455  HG  SER A 366       6.733  10.568  28.331  1.00 10.00      A   
ATOM   3456  C   SER A 366       2.789  10.313  27.243  1.00 10.00      A   
ATOM   3457  O   SER A 366       1.752  10.817  27.681  1.00 10.00      A   
ATOM   3458  N   VAL A 367       2.907   9.873  25.993  1.00 10.00      A   
ATOM   3459  HN  VAL A 367       3.759   9.480  25.699  1.00 10.00      A   
ATOM   3460  CA  VAL A 367       1.805   9.969  25.046  1.00 10.00      A   
ATOM   3461  CB  VAL A 367       2.285   9.854  23.582  1.00 10.00      A   
ATOM   3462  CG1 VAL A 367       1.102   9.810  22.622  1.00 10.00      A   
ATOM   3463  CG2 VAL A 367       3.198  11.017  23.234  1.00 10.00      A   
ATOM   3464  C   VAL A 367       0.739   8.917  25.331  1.00 10.00      A   
ATOM   3465  O   VAL A 367      -0.454   9.224  25.364  1.00 10.00      A   
ATOM   3466  N   SER A 368       1.169   7.683  25.566  1.00 10.00      A   
ATOM   3467  HN  SER A 368       2.133   7.496  25.539  1.00 10.00      A   
ATOM   3468  CA  SER A 368       0.239   6.596  25.846  1.00 10.00      A   
ATOM   3469  CB  SER A 368       0.980   5.262  25.968  1.00 10.00      A   
ATOM   3470  OG  SER A 368       2.078   5.356  26.860  1.00 10.00      A   
ATOM   3471  HG  SER A 368       2.177   6.267  27.163  1.00 10.00      A   
ATOM   3472  C   SER A 368      -0.604   6.876  27.098  1.00 10.00      A   
ATOM   3473  O   SER A 368      -1.745   6.417  27.210  1.00 10.00      A   
ATOM   3474  N   MET A 369      -0.042   7.638  28.029  1.00 10.00      A   
ATOM   3475  HN  MET A 369       0.868   7.976  27.887  1.00 10.00      A   
ATOM   3476  CA  MET A 369      -0.740   7.981  29.262  1.00 10.00      A   
ATOM   3477  CB  MET A 369       0.227   7.966  30.446  1.00 10.00      A   
ATOM   3478  CG  MET A 369       0.766   6.585  30.789  1.00 10.00      A   
ATOM   3479  SD  MET A 369       2.088   6.627  32.016  1.00 10.00      A   
ATOM   3480  CE  MET A 369       1.212   7.245  33.449  1.00 10.00      A   
ATOM   3481  C   MET A 369      -1.413   9.346  29.148  1.00 10.00      A   
ATOM   3482  O   MET A 369      -2.065   9.812  30.087  1.00 10.00      A   
ATOM   3483  N   GLY A 370      -1.257   9.975  27.990  1.00 10.00      A   
ATOM   3484  HN  GLY A 370      -0.736   9.548  27.278  1.00 10.00      A   
ATOM   3485  CA  GLY A 370      -1.840  11.282  27.768  1.00 10.00      A   
ATOM   3486  C   GLY A 370      -3.005  11.256  26.802  1.00 10.00      A   
ATOM   3487  O   GLY A 370      -4.011  11.932  27.021  1.00 10.00      A   
ATOM   3488  N   CYS A 371      -2.868  10.488  25.733  1.00 10.00      A   
ATOM   3489  HN  CYS A 371      -2.037   9.978  25.614  1.00 10.00      A   
ATOM   3490  CA  CYS A 371      -3.912  10.382  24.726  1.00 10.00      A   
ATOM   3491  CB  CYS A 371      -3.316  10.556  23.328  1.00 10.00      A   
ATOM   3492  SG  CYS A 371      -2.109  11.897  23.206  1.00 10.00      A   
ATOM   3493  HG  CYS A 371      -2.775  13.039  23.053  1.00 10.00      A   
ATOM   3494  C   CYS A 371      -4.647   9.048  24.825  1.00 10.00      A   
ATOM   3495  O   CYS A 371      -4.070   7.990  24.566  1.00 10.00      A   
ATOM   3496  N   PRO A 372      -5.932   9.075  25.213  1.00 10.00      A   
ATOM   3497  CA  PRO A 372      -6.739   7.862  25.341  1.00 10.00      A   
ATOM   3498  CB  PRO A 372      -7.926   8.325  26.184  1.00 10.00      A   
ATOM   3499  CG  PRO A 372      -8.075   9.769  25.850  1.00 10.00      A   
ATOM   3500  CD  PRO A 372      -6.690  10.288  25.580  1.00 10.00      A   
ATOM   3501  C   PRO A 372      -7.216   7.330  23.986  1.00 10.00      A   
ATOM   3502  O   PRO A 372      -7.526   6.145  23.849  1.00 10.00      A   
ATOM   3503  N   LYS A 373      -7.251   8.203  22.982  1.00 10.00      A   
ATOM   3504  HN  LYS A 373      -6.969   9.129  23.145  1.00 10.00      A   
ATOM   3505  CA  LYS A 373      -7.698   7.818  21.647  1.00 10.00      A   
ATOM   3506  CB  LYS A 373      -8.287   9.022  20.908  1.00 10.00      A   
ATOM   3507  CG  LYS A 373      -9.425   9.718  21.638  1.00 10.00      A   
ATOM   3508  CD  LYS A 373     -10.608   8.790  21.851  1.00 10.00      A   
ATOM   3509  CE  LYS A 373     -11.801   9.543  22.414  1.00 10.00      A   
ATOM   3510  NZ  LYS A 373     -12.459  10.386  21.382  1.00 10.00      A   
ATOM   3511  HZ1 LYS A 373     -12.852   9.788  20.631  1.00 10.00      A   
ATOM   3512  HZ2 LYS A 373     -11.768  11.042  20.955  1.00 10.00      A   
ATOM   3513  HZ3 LYS A 373     -13.230  10.942  21.808  1.00 10.00      A   
ATOM   3514  C   LYS A 373      -6.562   7.214  20.830  1.00 10.00      A   
ATOM   3515  O   LYS A 373      -6.766   6.767  19.699  1.00 10.00      A   
ATOM   3516  N   LEU A 374      -5.370   7.206  21.414  1.00 10.00      A   
ATOM   3517  HN  LEU A 374      -5.283   7.569  22.317  1.00 10.00      A   
ATOM   3518  CA  LEU A 374      -4.191   6.664  20.756  1.00 10.00      A   
ATOM   3519  CB  LEU A 374      -2.939   7.022  21.572  1.00 10.00      A   
ATOM   3520  CG  LEU A 374      -1.581   6.918  20.865  1.00 10.00      A   
ATOM   3521  CD1 LEU A 374      -1.106   5.477  20.786  1.00 10.00      A   
ATOM   3522  CD2 LEU A 374      -1.634   7.550  19.483  1.00 10.00      A   
ATOM   3523  C   LEU A 374      -4.321   5.153  20.628  1.00 10.00      A   
ATOM   3524  O   LEU A 374      -4.434   4.453  21.632  1.00 10.00      A   
ATOM   3525  N   GLU A 375      -4.331   4.657  19.396  1.00 10.00      A   
ATOM   3526  HN  GLU A 375      -4.282   5.271  18.631  1.00 10.00      A   
ATOM   3527  CA  GLU A 375      -4.439   3.221  19.157  1.00 10.00      A   
ATOM   3528  CB  GLU A 375      -5.884   2.808  18.865  1.00 10.00      A   
ATOM   3529  CG  GLU A 375      -6.525   3.502  17.675  1.00 10.00      A   
ATOM   3530  CD  GLU A 375      -7.605   2.650  17.045  1.00 10.00      A   
ATOM   3531  OE1 GLU A 375      -7.290   1.891  16.104  1.00 10.00      A   
ATOM   3532  OE2 GLU A 375      -8.770   2.722  17.495  1.00 10.00      A   
ATOM   3533  C   GLU A 375      -3.500   2.745  18.050  1.00 10.00      A   
ATOM   3534  O   GLU A 375      -3.463   1.555  17.718  1.00 10.00      A   
ATOM   3535  N   SER A 376      -2.745   3.673  17.484  1.00 10.00      A   
ATOM   3536  HN  SER A 376      -2.827   4.603  17.782  1.00 10.00      A   
ATOM   3537  CA  SER A 376      -1.803   3.360  16.426  1.00 10.00      A   
ATOM   3538  CB  SER A 376      -2.445   3.635  15.062  1.00 10.00      A   
ATOM   3539  OG  SER A 376      -1.709   3.037  14.009  1.00 10.00      A   
ATOM   3540  HG  SER A 376      -2.190   3.151  13.181  1.00 10.00      A   
ATOM   3541  C   SER A 376      -0.540   4.196  16.600  1.00 10.00      A   
ATOM   3542  O   SER A 376      -0.607   5.425  16.691  1.00 10.00      A   
ATOM   3543  N   VAL A 377       0.608   3.534  16.674  1.00 10.00      A   
ATOM   3544  HN  VAL A 377       0.604   2.551  16.611  1.00 10.00      A   
ATOM   3545  CA  VAL A 377       1.876   4.235  16.847  1.00 10.00      A   
ATOM   3546  CB  VAL A 377       2.263   4.415  18.332  1.00 10.00      A   
ATOM   3547  CG1 VAL A 377       1.813   5.769  18.860  1.00 10.00      A   
ATOM   3548  CG2 VAL A 377       1.714   3.284  19.188  1.00 10.00      A   
ATOM   3549  C   VAL A 377       3.033   3.550  16.133  1.00 10.00      A   
ATOM   3550  O   VAL A 377       3.056   2.330  15.967  1.00 10.00      A   
ATOM   3551  N   LEU A 378       3.986   4.362  15.710  1.00 10.00      A   
ATOM   3552  HN  LEU A 378       3.875   5.329  15.850  1.00 10.00      A   
ATOM   3553  CA  LEU A 378       5.191   3.895  15.044  1.00 10.00      A   
ATOM   3554  CB  LEU A 378       5.097   4.127  13.528  1.00 10.00      A   
ATOM   3555  CG  LEU A 378       6.370   3.893  12.705  1.00 10.00      A   
ATOM   3556  CD1 LEU A 378       7.012   2.558  13.041  1.00 10.00      A   
ATOM   3557  CD2 LEU A 378       6.070   3.980  11.219  1.00 10.00      A   
ATOM   3558  C   LEU A 378       6.356   4.661  15.657  1.00 10.00      A   
ATOM   3559  O   LEU A 378       6.513   5.857  15.420  1.00 10.00      A   
ATOM   3560  N   TYR A 379       7.147   3.981  16.470  1.00 10.00      A   
ATOM   3561  HN  TYR A 379       6.992   3.016  16.600  1.00 10.00      A   
ATOM   3562  CA  TYR A 379       8.251   4.629  17.167  1.00 10.00      A   
ATOM   3563  CB  TYR A 379       8.089   4.410  18.674  1.00 10.00      A   
ATOM   3564  CG  TYR A 379       8.529   5.567  19.544  1.00 10.00      A   
ATOM   3565  CD1 TYR A 379       7.740   6.701  19.680  1.00 10.00      A   
ATOM   3566  CD2 TYR A 379       9.720   5.510  20.256  1.00 10.00      A   
ATOM   3567  CE1 TYR A 379       8.126   7.744  20.499  1.00 10.00      A   
ATOM   3568  CE2 TYR A 379      10.115   6.549  21.073  1.00 10.00      A   
ATOM   3569  CZ  TYR A 379       9.314   7.663  21.193  1.00 10.00      A   
ATOM   3570  OH  TYR A 379       9.691   8.696  22.018  1.00 10.00      A   
ATOM   3571  HH  TYR A 379      10.559   8.507  22.399  1.00 10.00      A   
ATOM   3572  C   TYR A 379       9.618   4.120  16.725  1.00 10.00      A   
ATOM   3573  O   TYR A 379       9.806   2.927  16.480  1.00 10.00      A   
ATOM   3574  N   PHE A 380      10.570   5.043  16.642  1.00 10.00      A   
ATOM   3575  HN  PHE A 380      10.344   5.975  16.844  1.00 10.00      A   
ATOM   3576  CA  PHE A 380      11.939   4.725  16.261  1.00 10.00      A   
ATOM   3577  CB  PHE A 380      12.237   5.236  14.849  1.00 10.00      A   
ATOM   3578  CG  PHE A 380      12.200   4.175  13.788  1.00 10.00      A   
ATOM   3579  CD1 PHE A 380      11.027   3.903  13.102  1.00 10.00      A   
ATOM   3580  CD2 PHE A 380      13.340   3.457  13.471  1.00 10.00      A   
ATOM   3581  CE1 PHE A 380      10.994   2.932  12.118  1.00 10.00      A   
ATOM   3582  CE2 PHE A 380      13.315   2.485  12.489  1.00 10.00      A   
ATOM   3583  CZ  PHE A 380      12.140   2.222  11.811  1.00 10.00      A   
ATOM   3584  C   PHE A 380      12.900   5.369  17.257  1.00 10.00      A   
ATOM   3585  O   PHE A 380      13.138   6.578  17.215  1.00 10.00      A   
ATOM   3586  N   CYS A 381      13.431   4.568  18.166  1.00 10.00      A   
ATOM   3587  HN  CYS A 381      13.206   3.611  18.154  1.00 10.00      A   
ATOM   3588  CA  CYS A 381      14.350   5.072  19.179  1.00 10.00      A   
ATOM   3589  CB  CYS A 381      13.659   5.115  20.543  1.00 10.00      A   
ATOM   3590  SG  CYS A 381      12.796   3.590  20.986  1.00 10.00      A   
ATOM   3591  HG  CYS A 381      13.228   3.218  22.189  1.00 10.00      A   
ATOM   3592  C   CYS A 381      15.614   4.224  19.252  1.00 10.00      A   
ATOM   3593  O   CYS A 381      15.783   3.272  18.490  1.00 10.00      A   
ATOM   3594  N   ARG A 382      16.499   4.572  20.175  1.00 10.00      A   
ATOM   3595  HN  ARG A 382      16.306   5.336  20.762  1.00 10.00      A   
ATOM   3596  CA  ARG A 382      17.748   3.847  20.344  1.00 10.00      A   
ATOM   3597  CB  ARG A 382      18.931   4.810  20.339  1.00 10.00      A   
ATOM   3598  CG  ARG A 382      19.375   5.206  18.946  1.00 10.00      A   
ATOM   3599  CD  ARG A 382      20.131   6.518  18.953  1.00 10.00      A   
ATOM   3600  NE  ARG A 382      20.495   6.923  17.603  1.00 10.00      A   
ATOM   3601  HE  ARG A 382      21.350   6.581  17.244  1.00 10.00      A   
ATOM   3602  CZ  ARG A 382      19.759   7.729  16.843  1.00 10.00      A   
ATOM   3603  NH1 ARG A 382      18.614   8.226  17.300  1.00 10.00      A   
ATOM   3604 HH11 ARG A 382      18.280   7.991  18.259  1.00 10.00      A   
ATOM   3605 HH12 ARG A 382      18.041   8.860  16.697  1.00 10.00      A   
ATOM   3606  NH2 ARG A 382      20.162   8.019  15.614  1.00 10.00      A   
ATOM   3607 HH21 ARG A 382      19.593   8.653  15.005  1.00 10.00      A   
ATOM   3608 HH22 ARG A 382      21.056   7.612  15.243  1.00 10.00      A   
ATOM   3609  C   ARG A 382      17.747   3.026  21.620  1.00 10.00      A   
ATOM   3610  O   ARG A 382      18.661   2.243  21.866  1.00 10.00      A   
ATOM   3611  N   GLN A 383      16.718   3.203  22.428  1.00 10.00      A   
ATOM   3612  HN  GLN A 383      16.010   3.834  22.179  1.00 10.00      A   
ATOM   3613  CA  GLN A 383      16.610   2.476  23.675  1.00 10.00      A   
ATOM   3614  CB  GLN A 383      17.266   3.266  24.809  1.00 10.00      A   
ATOM   3615  CG  GLN A 383      16.451   4.453  25.296  1.00 10.00      A   
ATOM   3616  CD  GLN A 383      17.218   5.337  26.257  1.00 10.00      A   
ATOM   3617  OE1 GLN A 383      18.425   5.536  26.114  1.00 10.00      A   
ATOM   3618  NE2 GLN A 383      16.525   5.868  27.243  1.00 10.00      A   
ATOM   3619 HE21 GLN A 383      15.559   5.660  27.301  1.00 10.00      A   
ATOM   3620 HE22 GLN A 383      16.992   6.444  27.881  1.00 10.00      A   
ATOM   3621  C   GLN A 383      15.154   2.188  24.000  1.00 10.00      A   
ATOM   3622  O   GLN A 383      14.250   2.869  23.505  1.00 10.00      A   
ATOM   3623  N   MET A 384      14.935   1.180  24.823  1.00 10.00      A   
ATOM   3624  HN  MET A 384      15.703   0.680  25.177  1.00 10.00      A   
ATOM   3625  CA  MET A 384      13.594   0.793  25.223  1.00 10.00      A   
ATOM   3626  CB  MET A 384      12.899   0.024  24.096  1.00 10.00      A   
ATOM   3627  CG  MET A 384      11.480  -0.415  24.422  1.00 10.00      A   
ATOM   3628  SD  MET A 384      10.433   0.950  24.965  1.00 10.00      A   
ATOM   3629  CE  MET A 384      10.455   1.991  23.509  1.00 10.00      A   
ATOM   3630  C   MET A 384      13.655  -0.055  26.482  1.00 10.00      A   
ATOM   3631  O   MET A 384      14.491  -0.956  26.589  1.00 10.00      A   
ATOM   3632  N   THR A 385      12.789   0.245  27.437  1.00 10.00      A   
ATOM   3633  HN  THR A 385      12.157   0.981  27.302  1.00 10.00      A   
ATOM   3634  CA  THR A 385      12.752  -0.500  28.679  1.00 10.00      A   
ATOM   3635  CB  THR A 385      12.798   0.431  29.906  1.00 10.00      A   
ATOM   3636  OG1 THR A 385      12.197   1.693  29.587  1.00 10.00      A   
ATOM   3637  HG1 THR A 385      12.862   2.270  29.170  1.00 10.00      A   
ATOM   3638  CG2 THR A 385      14.230   0.657  30.353  1.00 10.00      A   
ATOM   3639  C   THR A 385      11.516  -1.386  28.763  1.00 10.00      A   
ATOM   3640  O   THR A 385      10.444  -1.034  28.258  1.00 10.00      A   
ATOM   3641  N   ASN A 386      11.676  -2.535  29.401  1.00 10.00      A   
ATOM   3642  HN  ASN A 386      12.569  -2.757  29.763  1.00 10.00      A   
ATOM   3643  CA  ASN A 386      10.583  -3.483  29.578  1.00 10.00      A   
ATOM   3644  CB  ASN A 386      11.072  -4.750  30.285  1.00 10.00      A   
ATOM   3645  CG  ASN A 386      11.595  -5.792  29.320  1.00 10.00      A   
ATOM   3646  OD1 ASN A 386      11.062  -5.962  28.226  1.00 10.00      A   
ATOM   3647  ND2 ASN A 386      12.640  -6.495  29.722  1.00 10.00      A   
ATOM   3648 HD21 ASN A 386      13.010  -6.308  30.614  1.00 10.00      A   
ATOM   3649 HD22 ASN A 386      13.008  -7.175  29.111  1.00 10.00      A   
ATOM   3650  C   ASN A 386       9.462  -2.850  30.378  1.00 10.00      A   
ATOM   3651  O   ASN A 386       8.288  -2.974  30.030  1.00 10.00      A   
ATOM   3652  N   ALA A 387       9.840  -2.141  31.437  1.00 10.00      A   
ATOM   3653  HN  ALA A 387      10.798  -2.070  31.643  1.00 10.00      A   
ATOM   3654  CA  ALA A 387       8.878  -1.470  32.299  1.00 10.00      A   
ATOM   3655  CB  ALA A 387       9.590  -0.768  33.448  1.00 10.00      A   
ATOM   3656  C   ALA A 387       8.045  -0.476  31.501  1.00 10.00      A   
ATOM   3657  O   ALA A 387       6.836  -0.362  31.705  1.00 10.00      A   
ATOM   3658  N   ALA A 388       8.696   0.228  30.578  1.00 10.00      A   
ATOM   3659  HN  ALA A 388       9.660   0.082  30.455  1.00 10.00      A   
ATOM   3660  CA  ALA A 388       8.015   1.204  29.742  1.00 10.00      A   
ATOM   3661  CB  ALA A 388       9.015   1.961  28.885  1.00 10.00      A   
ATOM   3662  C   ALA A 388       6.977   0.513  28.869  1.00 10.00      A   
ATOM   3663  O   ALA A 388       5.815   0.915  28.844  1.00 10.00      A   
ATOM   3664  N   LEU A 389       7.405  -0.543  28.181  1.00 10.00      A   
ATOM   3665  HN  LEU A 389       8.350  -0.811  28.260  1.00 10.00      A   
ATOM   3666  CA  LEU A 389       6.525  -1.316  27.309  1.00 10.00      A   
ATOM   3667  CB  LEU A 389       7.277  -2.507  26.716  1.00 10.00      A   
ATOM   3668  CG  LEU A 389       8.325  -2.184  25.650  1.00 10.00      A   
ATOM   3669  CD1 LEU A 389       9.174  -3.408  25.344  1.00 10.00      A   
ATOM   3670  CD2 LEU A 389       7.656  -1.672  24.385  1.00 10.00      A   
ATOM   3671  C   LEU A 389       5.298  -1.802  28.071  1.00 10.00      A   
ATOM   3672  O   LEU A 389       4.169  -1.662  27.600  1.00 10.00      A   
ATOM   3673  N   ILE A 390       5.524  -2.351  29.262  1.00 10.00      A   
ATOM   3674  HN  ILE A 390       6.449  -2.425  29.587  1.00 10.00      A   
ATOM   3675  CA  ILE A 390       4.439  -2.848  30.097  1.00 10.00      A   
ATOM   3676  CB  ILE A 390       4.970  -3.548  31.370  1.00 10.00      A   
ATOM   3677  CG1 ILE A 390       5.861  -4.736  30.986  1.00 10.00      A   
ATOM   3678  CG2 ILE A 390       3.817  -4.019  32.248  1.00 10.00      A   
ATOM   3679  CD1 ILE A 390       6.615  -5.347  32.149  1.00 10.00      A   
ATOM   3680  C   ILE A 390       3.497  -1.709  30.484  1.00 10.00      A   
ATOM   3681  O   ILE A 390       2.280  -1.847  30.411  1.00 10.00      A   
ATOM   3682  N   THR A 391       4.073  -0.572  30.865  1.00 10.00      A   
ATOM   3683  HN  THR A 391       5.051  -0.516  30.873  1.00 10.00      A   
ATOM   3684  CA  THR A 391       3.289   0.595  31.256  1.00 10.00      A   
ATOM   3685  CB  THR A 391       4.193   1.743  31.751  1.00 10.00      A   
ATOM   3686  OG1 THR A 391       5.049   1.260  32.796  1.00 10.00      A   
ATOM   3687  HG1 THR A 391       5.683   0.626  32.429  1.00 10.00      A   
ATOM   3688  CG2 THR A 391       3.354   2.897  32.282  1.00 10.00      A   
ATOM   3689  C   THR A 391       2.425   1.090  30.092  1.00 10.00      A   
ATOM   3690  O   THR A 391       1.251   1.429  30.275  1.00 10.00      A   
ATOM   3691  N   ILE A 392       3.012   1.117  28.899  1.00 10.00      A   
ATOM   3692  HN  ILE A 392       3.954   0.834  28.824  1.00 10.00      A   
ATOM   3693  CA  ILE A 392       2.308   1.558  27.698  1.00 10.00      A   
ATOM   3694  CB  ILE A 392       3.241   1.548  26.464  1.00 10.00      A   
ATOM   3695  CG1 ILE A 392       4.390   2.542  26.659  1.00 10.00      A   
ATOM   3696  CG2 ILE A 392       2.470   1.870  25.189  1.00 10.00      A   
ATOM   3697  CD1 ILE A 392       5.565   2.301  25.736  1.00 10.00      A   
ATOM   3698  C   ILE A 392       1.095   0.671  27.428  1.00 10.00      A   
ATOM   3699  O   ILE A 392      -0.013   1.166  27.227  1.00 10.00      A   
ATOM   3700  N   ALA A 393       1.312  -0.637  27.449  1.00 10.00      A   
ATOM   3701  HN  ALA A 393       2.221  -0.968  27.631  1.00 10.00      A   
ATOM   3702  CA  ALA A 393       0.248  -1.599  27.199  1.00 10.00      A   
ATOM   3703  CB  ALA A 393       0.818  -3.006  27.132  1.00 10.00      A   
ATOM   3704  C   ALA A 393      -0.835  -1.521  28.269  1.00 10.00      A   
ATOM   3705  O   ALA A 393      -2.024  -1.561  27.962  1.00 10.00      A   
ATOM   3706  N   ARG A 394      -0.411  -1.392  29.525  1.00 10.00      A   
ATOM   3707  HN  ARG A 394       0.558  -1.343  29.698  1.00 10.00      A   
ATOM   3708  CA  ARG A 394      -1.340  -1.321  30.648  1.00 10.00      A   
ATOM   3709  CB  ARG A 394      -0.589  -1.328  31.983  1.00 10.00      A   
ATOM   3710  CG  ARG A 394      -0.007  -2.678  32.370  1.00 10.00      A   
ATOM   3711  CD  ARG A 394       0.656  -2.629  33.739  1.00 10.00      A   
ATOM   3712  NE  ARG A 394      -0.319  -2.508  34.821  1.00 10.00      A   
ATOM   3713  HE  ARG A 394      -0.722  -1.623  34.968  1.00 10.00      A   
ATOM   3714  CZ  ARG A 394      -0.685  -3.516  35.611  1.00 10.00      A   
ATOM   3715  NH1 ARG A 394      -0.165  -4.722  35.439  1.00 10.00      A   
ATOM   3716 HH11 ARG A 394       0.529  -4.891  34.680  1.00 10.00      A   
ATOM   3717 HH12 ARG A 394      -0.445  -5.508  36.066  1.00 10.00      A   
ATOM   3718  NH2 ARG A 394      -1.573  -3.312  36.572  1.00 10.00      A   
ATOM   3719 HH21 ARG A 394      -1.868  -4.098  37.193  1.00 10.00      A   
ATOM   3720 HH22 ARG A 394      -1.983  -2.364  36.713  1.00 10.00      A   
ATOM   3721  C   ARG A 394      -2.253  -0.100  30.566  1.00 10.00      A   
ATOM   3722  O   ARG A 394      -3.421  -0.163  30.948  1.00 10.00      A   
ATOM   3723  N   ASN A 395      -1.727   1.005  30.055  1.00 10.00      A   
ATOM   3724  HN  ASN A 395      -0.795   0.997  29.745  1.00 10.00      A   
ATOM   3725  CA  ASN A 395      -2.513   2.230  29.942  1.00 10.00      A   
ATOM   3726  CB  ASN A 395      -1.637   3.474  30.119  1.00 10.00      A   
ATOM   3727  CG  ASN A 395      -2.424   4.665  30.639  1.00 10.00      A   
ATOM   3728  OD1 ASN A 395      -2.619   4.816  31.844  1.00 10.00      A   
ATOM   3729  ND2 ASN A 395      -2.866   5.526  29.737  1.00 10.00      A   
ATOM   3730 HD21 ASN A 395      -2.655   5.359  28.792  1.00 10.00      A   
ATOM   3731 HD22 ASN A 395      -3.388   6.299  30.048  1.00 10.00      A   
ATOM   3732  C   ASN A 395      -3.267   2.299  28.617  1.00 10.00      A   
ATOM   3733  O   ASN A 395      -4.294   2.964  28.513  1.00 10.00      A   
ATOM   3734  N   ARG A 396      -2.757   1.605  27.606  1.00 10.00      A   
ATOM   3735  HN  ARG A 396      -1.938   1.081  27.746  1.00 10.00      A   
ATOM   3736  CA  ARG A 396      -3.385   1.604  26.288  1.00 10.00      A   
ATOM   3737  CB  ARG A 396      -2.481   2.292  25.258  1.00 10.00      A   
ATOM   3738  CG  ARG A 396      -2.288   3.785  25.475  1.00 10.00      A   
ATOM   3739  CD  ARG A 396      -3.343   4.609  24.751  1.00 10.00      A   
ATOM   3740  NE  ARG A 396      -4.706   4.225  25.122  1.00 10.00      A   
ATOM   3741  HE  ARG A 396      -5.153   3.554  24.556  1.00 10.00      A   
ATOM   3742  CZ  ARG A 396      -5.369   4.726  26.166  1.00 10.00      A   
ATOM   3743  NH1 ARG A 396      -4.801   5.645  26.944  1.00 10.00      A   
ATOM   3744 HH11 ARG A 396      -3.833   5.975  26.742  1.00 10.00      A   
ATOM   3745 HH12 ARG A 396      -5.321   6.035  27.764  1.00 10.00      A   
ATOM   3746  NH2 ARG A 396      -6.603   4.315  26.422  1.00 10.00      A   
ATOM   3747 HH21 ARG A 396      -7.055   3.595  25.811  1.00 10.00      A   
ATOM   3748 HH22 ARG A 396      -7.127   4.709  27.231  1.00 10.00      A   
ATOM   3749  C   ARG A 396      -3.717   0.189  25.818  1.00 10.00      A   
ATOM   3750  O   ARG A 396      -3.005  -0.382  24.992  1.00 10.00      A   
ATOM   3751  N   PRO A 397      -4.810  -0.397  26.329  1.00 10.00      A   
ATOM   3752  CA  PRO A 397      -5.233  -1.747  25.956  1.00 10.00      A   
ATOM   3753  CB  PRO A 397      -6.163  -2.167  27.109  1.00 10.00      A   
ATOM   3754  CG  PRO A 397      -6.147  -1.032  28.087  1.00 10.00      A   
ATOM   3755  CD  PRO A 397      -5.713   0.184  27.323  1.00 10.00      A   
ATOM   3756  C   PRO A 397      -6.003  -1.754  24.638  1.00 10.00      A   
ATOM   3757  O   PRO A 397      -6.250  -2.807  24.053  1.00 10.00      A   
ATOM   3758  N   ASN A 398      -6.358  -0.568  24.166  1.00 10.00      A   
ATOM   3759  HN  ASN A 398      -6.100   0.238  24.662  1.00 10.00      A   
ATOM   3760  CA  ASN A 398      -7.118  -0.424  22.927  1.00 10.00      A   
ATOM   3761  CB  ASN A 398      -8.149   0.712  23.049  1.00 10.00      A   
ATOM   3762  CG  ASN A 398      -7.530   2.086  23.262  1.00 10.00      A   
ATOM   3763  OD1 ASN A 398      -7.064   2.412  24.360  1.00 10.00      A   
ATOM   3764  ND2 ASN A 398      -7.548   2.912  22.227  1.00 10.00      A   
ATOM   3765 HD21 ASN A 398      -7.953   2.599  21.389  1.00 10.00      A   
ATOM   3766 HD22 ASN A 398      -7.154   3.802  22.337  1.00 10.00      A   
ATOM   3767  C   ASN A 398      -6.206  -0.214  21.722  1.00 10.00      A   
ATOM   3768  O   ASN A 398      -6.640   0.278  20.679  1.00 10.00      A   
ATOM   3769  N   MET A 399      -4.946  -0.604  21.867  1.00 10.00      A   
ATOM   3770  HN  MET A 399      -4.665  -0.998  22.721  1.00 10.00      A   
ATOM   3771  CA  MET A 399      -3.970  -0.460  20.795  1.00 10.00      A   
ATOM   3772  CB  MET A 399      -2.557  -0.647  21.345  1.00 10.00      A   
ATOM   3773  CG  MET A 399      -1.465  -0.092  20.449  1.00 10.00      A   
ATOM   3774  SD  MET A 399      -1.345   1.704  20.540  1.00 10.00      A   
ATOM   3775  CE  MET A 399      -0.576   1.911  22.146  1.00 10.00      A   
ATOM   3776  C   MET A 399      -4.230  -1.471  19.685  1.00 10.00      A   
ATOM   3777  O   MET A 399      -4.312  -2.671  19.940  1.00 10.00      A   
ATOM   3778  N   THR A 400      -4.360  -0.984  18.458  1.00 10.00      A   
ATOM   3779  HN  THR A 400      -4.288  -0.014  18.310  1.00 10.00      A   
ATOM   3780  CA  THR A 400      -4.611  -1.855  17.322  1.00 10.00      A   
ATOM   3781  CB  THR A 400      -5.758  -1.314  16.446  1.00 10.00      A   
ATOM   3782  OG1 THR A 400      -5.471   0.034  16.052  1.00 10.00      A   
ATOM   3783  HG1 THR A 400      -6.261   0.588  16.187  1.00 10.00      A   
ATOM   3784  CG2 THR A 400      -7.071  -1.342  17.208  1.00 10.00      A   
ATOM   3785  C   THR A 400      -3.358  -2.012  16.468  1.00 10.00      A   
ATOM   3786  O   THR A 400      -3.133  -3.058  15.860  1.00 10.00      A   
ATOM   3787  N   ARG A 401      -2.537  -0.971  16.427  1.00 10.00      A   
ATOM   3788  HN  ARG A 401      -2.757  -0.161  16.942  1.00 10.00      A   
ATOM   3789  CA  ARG A 401      -1.311  -0.997  15.641  1.00 10.00      A   
ATOM   3790  CB  ARG A 401      -1.492  -0.169  14.367  1.00 10.00      A   
ATOM   3791  CG  ARG A 401      -2.443  -0.789  13.351  1.00 10.00      A   
ATOM   3792  CD  ARG A 401      -3.212   0.267  12.571  1.00 10.00      A   
ATOM   3793  NE  ARG A 401      -4.291   0.870  13.359  1.00 10.00      A   
ATOM   3794  HE  ARG A 401      -4.291   0.706  14.329  1.00 10.00      A   
ATOM   3795  CZ  ARG A 401      -5.261   1.614  12.831  1.00 10.00      A   
ATOM   3796  NH1 ARG A 401      -5.298   1.835  11.524  1.00 10.00      A   
ATOM   3797 HH11 ARG A 401      -6.056   2.419  11.114  1.00 10.00      A   
ATOM   3798 HH12 ARG A 401      -4.566   1.422  10.891  1.00 10.00      A   
ATOM   3799  NH2 ARG A 401      -6.216   2.126  13.603  1.00 10.00      A   
ATOM   3800 HH21 ARG A 401      -6.973   2.708  13.179  1.00 10.00      A   
ATOM   3801 HH22 ARG A 401      -6.218   1.949  14.638  1.00 10.00      A   
ATOM   3802  C   ARG A 401      -0.129  -0.475  16.456  1.00 10.00      A   
ATOM   3803  O   ARG A 401      -0.044   0.717  16.750  1.00 10.00      A   
ATOM   3804  N   PHE A 402       0.769  -1.376  16.831  1.00 10.00      A   
ATOM   3805  HN  PHE A 402       0.647  -2.317  16.567  1.00 10.00      A   
ATOM   3806  CA  PHE A 402       1.940  -1.007  17.614  1.00 10.00      A   
ATOM   3807  CB  PHE A 402       1.914  -1.682  18.988  1.00 10.00      A   
ATOM   3808  CG  PHE A 402       2.968  -1.176  19.935  1.00 10.00      A   
ATOM   3809  CD1 PHE A 402       2.798   0.026  20.598  1.00 10.00      A   
ATOM   3810  CD2 PHE A 402       4.128  -1.904  20.162  1.00 10.00      A   
ATOM   3811  CE1 PHE A 402       3.760   0.497  21.470  1.00 10.00      A   
ATOM   3812  CE2 PHE A 402       5.095  -1.436  21.034  1.00 10.00      A   
ATOM   3813  CZ  PHE A 402       4.910  -0.235  21.687  1.00 10.00      A   
ATOM   3814  C   PHE A 402       3.222  -1.369  16.877  1.00 10.00      A   
ATOM   3815  O   PHE A 402       3.613  -2.536  16.818  1.00 10.00      A   
ATOM   3816  N   ARG A 403       3.867  -0.363  16.314  1.00 10.00      A   
ATOM   3817  HN  ARG A 403       3.498   0.545  16.392  1.00 10.00      A   
ATOM   3818  CA  ARG A 403       5.107  -0.558  15.587  1.00 10.00      A   
ATOM   3819  CB  ARG A 403       4.993   0.036  14.184  1.00 10.00      A   
ATOM   3820  CG  ARG A 403       3.942  -0.629  13.313  1.00 10.00      A   
ATOM   3821  CD  ARG A 403       3.564   0.252  12.138  1.00 10.00      A   
ATOM   3822  NE  ARG A 403       4.465   0.097  10.995  1.00 10.00      A   
ATOM   3823  HE  ARG A 403       5.403  -0.168  11.185  1.00 10.00      A   
ATOM   3824  CZ  ARG A 403       4.085   0.279   9.730  1.00 10.00      A   
ATOM   3825  NH1 ARG A 403       2.826   0.622   9.457  1.00 10.00      A   
ATOM   3826 HH11 ARG A 403       2.136   0.744  10.230  1.00 10.00      A   
ATOM   3827 HH12 ARG A 403       2.517   0.759   8.468  1.00 10.00      A   
ATOM   3828  NH2 ARG A 403       4.964   0.137   8.744  1.00 10.00      A   
ATOM   3829 HH21 ARG A 403       4.669   0.278   7.752  1.00 10.00      A   
ATOM   3830 HH22 ARG A 403       5.959  -0.118   8.957  1.00 10.00      A   
ATOM   3831  C   ARG A 403       6.263   0.086  16.339  1.00 10.00      A   
ATOM   3832  O   ARG A 403       6.239   1.284  16.630  1.00 10.00      A   
ATOM   3833  N   LEU A 404       7.266  -0.710  16.655  1.00 10.00      A   
ATOM   3834  HN  LEU A 404       7.236  -1.652  16.381  1.00 10.00      A   
ATOM   3835  CA  LEU A 404       8.428  -0.223  17.382  1.00 10.00      A   
ATOM   3836  CB  LEU A 404       8.292  -0.557  18.871  1.00 10.00      A   
ATOM   3837  CG  LEU A 404       9.467  -0.173  19.776  1.00 10.00      A   
ATOM   3838  CD1 LEU A 404       9.691   1.333  19.770  1.00 10.00      A   
ATOM   3839  CD2 LEU A 404       9.233  -0.673  21.192  1.00 10.00      A   
ATOM   3840  C   LEU A 404       9.694  -0.846  16.818  1.00 10.00      A   
ATOM   3841  O   LEU A 404       9.781  -2.071  16.685  1.00 10.00      A   
ATOM   3842  N   CYS A 405      10.659  -0.009  16.468  1.00 10.00      A   
ATOM   3843  HN  CYS A 405      10.521   0.959  16.571  1.00 10.00      A   
ATOM   3844  CA  CYS A 405      11.915  -0.487  15.923  1.00 10.00      A   
ATOM   3845  CB  CYS A 405      11.901  -0.420  14.395  1.00 10.00      A   
ATOM   3846  SG  CYS A 405      13.329  -1.197  13.599  1.00 10.00      A   
ATOM   3847  HG  CYS A 405      14.423  -0.784  14.226  1.00 10.00      A   
ATOM   3848  C   CYS A 405      13.090   0.303  16.481  1.00 10.00      A   
ATOM   3849  O   CYS A 405      13.187   1.517  16.291  1.00 10.00      A   
ATOM   3850  N   ILE A 406      13.962  -0.390  17.195  1.00 10.00      A   
ATOM   3851  HN  ILE A 406      13.807  -1.345  17.339  1.00 10.00      A   
ATOM   3852  CA  ILE A 406      15.146   0.233  17.771  1.00 10.00      A   
ATOM   3853  CB  ILE A 406      15.669  -0.560  18.993  1.00 10.00      A   
ATOM   3854  CG1 ILE A 406      14.581  -0.671  20.063  1.00 10.00      A   
ATOM   3855  CG2 ILE A 406      16.921   0.083  19.578  1.00 10.00      A   
ATOM   3856  CD1 ILE A 406      15.003  -1.444  21.296  1.00 10.00      A   
ATOM   3857  C   ILE A 406      16.243   0.318  16.712  1.00 10.00      A   
ATOM   3858  O   ILE A 406      16.392  -0.590  15.892  1.00 10.00      A   
ATOM   3859  N   ILE A 407      16.982   1.424  16.717  1.00 10.00      A   
ATOM   3860  HN  ILE A 407      16.779   2.124  17.375  1.00 10.00      A   
ATOM   3861  CA  ILE A 407      18.070   1.642  15.768  1.00 10.00      A   
ATOM   3862  CB  ILE A 407      18.728   3.028  15.978  1.00 10.00      A   
ATOM   3863  CG1 ILE A 407      17.702   4.159  15.801  1.00 10.00      A   
ATOM   3864  CG2 ILE A 407      19.919   3.225  15.048  1.00 10.00      A   
ATOM   3865  CD1 ILE A 407      17.047   4.208  14.433  1.00 10.00      A   
ATOM   3866  C   ILE A 407      19.124   0.539  15.880  1.00 10.00      A   
ATOM   3867  O   ILE A 407      19.644   0.059  14.872  1.00 10.00      A   
ATOM   3868  N   GLU A 408      19.418   0.127  17.109  1.00 10.00      A   
ATOM   3869  HN  GLU A 408      18.955   0.527  17.870  1.00 10.00      A   
ATOM   3870  CA  GLU A 408      20.395  -0.923  17.349  1.00 10.00      A   
ATOM   3871  CB  GLU A 408      21.170  -0.653  18.646  1.00 10.00      A   
ATOM   3872  CG  GLU A 408      22.177  -1.732  19.027  1.00 10.00      A   
ATOM   3873  CD  GLU A 408      23.340  -1.854  18.054  1.00 10.00      A   
ATOM   3874  OE1 GLU A 408      23.394  -1.085  17.073  1.00 10.00      A   
ATOM   3875  OE2 GLU A 408      24.212  -2.724  18.275  1.00 10.00      A   
ATOM   3876  C   GLU A 408      19.695  -2.282  17.405  1.00 10.00      A   
ATOM   3877  O   GLU A 408      18.802  -2.499  18.225  1.00 10.00      A   
ATOM   3878  N   PRO A 409      20.080  -3.208  16.521  1.00 10.00      A   
ATOM   3879  CA  PRO A 409      19.479  -4.545  16.470  1.00 10.00      A   
ATOM   3880  CB  PRO A 409      20.024  -5.123  15.160  1.00 10.00      A   
ATOM   3881  CG  PRO A 409      21.314  -4.408  14.940  1.00 10.00      A   
ATOM   3882  CD  PRO A 409      21.130  -3.027  15.501  1.00 10.00      A   
ATOM   3883  C   PRO A 409      19.900  -5.417  17.657  1.00 10.00      A   
ATOM   3884  O   PRO A 409      21.038  -5.336  18.126  1.00 10.00      A   
ATOM   3885  N   LYS A 410      18.965  -6.233  18.145  1.00 10.00      A   
ATOM   3886  HN  LYS A 410      18.073  -6.227  17.734  1.00 10.00      A   
ATOM   3887  CA  LYS A 410      19.213  -7.142  19.269  1.00 10.00      A   
ATOM   3888  CB  LYS A 410      20.280  -8.188  18.925  1.00 10.00      A   
ATOM   3889  CG  LYS A 410      19.808  -9.244  17.944  1.00 10.00      A   
ATOM   3890  CD  LYS A 410      20.838 -10.347  17.786  1.00 10.00      A   
ATOM   3891  CE  LYS A 410      20.267 -11.521  17.013  1.00 10.00      A   
ATOM   3892  NZ  LYS A 410      21.224 -12.650  16.924  1.00 10.00      A   
ATOM   3893  HZ1 LYS A 410      21.693 -12.792  17.839  1.00 10.00      A   
ATOM   3894  HZ2 LYS A 410      21.945 -12.454  16.203  1.00 10.00      A   
ATOM   3895  HZ3 LYS A 410      20.721 -13.524  16.668  1.00 10.00      A   
ATOM   3896  C   LYS A 410      19.565  -6.407  20.562  1.00 10.00      A   
ATOM   3897  O   LYS A 410      20.220  -6.966  21.442  1.00 10.00      A   
ATOM   3898  N   ALA A 411      19.119  -5.162  20.674  1.00 10.00      A   
ATOM   3899  HN  ALA A 411      18.614  -4.767  19.934  1.00 10.00      A   
ATOM   3900  CA  ALA A 411      19.375  -4.360  21.863  1.00 10.00      A   
ATOM   3901  CB  ALA A 411      19.273  -2.878  21.530  1.00 10.00      A   
ATOM   3902  C   ALA A 411      18.395  -4.721  22.976  1.00 10.00      A   
ATOM   3903  O   ALA A 411      17.180  -4.622  22.797  1.00 10.00      A   
ATOM   3904  N   PRO A 412      18.911  -5.174  24.127  1.00 10.00      A   
ATOM   3905  CA  PRO A 412      18.085  -5.542  25.278  1.00 10.00      A   
ATOM   3906  CB  PRO A 412      19.001  -6.496  26.044  1.00 10.00      A   
ATOM   3907  CG  PRO A 412      20.380  -5.996  25.767  1.00 10.00      A   
ATOM   3908  CD  PRO A 412      20.349  -5.375  24.394  1.00 10.00      A   
ATOM   3909  C   PRO A 412      17.773  -4.332  26.150  1.00 10.00      A   
ATOM   3910  O   PRO A 412      18.156  -3.206  25.825  1.00 10.00      A   
ATOM   3911  N   ASP A 413      17.073  -4.571  27.249  1.00 10.00      A   
ATOM   3912  HN  ASP A 413      16.781  -5.489  27.440  1.00 10.00      A   
ATOM   3913  CA  ASP A 413      16.727  -3.514  28.188  1.00 10.00      A   
ATOM   3914  CB  ASP A 413      15.848  -4.093  29.299  1.00 10.00      A   
ATOM   3915  CG  ASP A 413      15.376  -3.063  30.301  1.00 10.00      A   
ATOM   3916  OD1 ASP A 413      16.190  -2.627  31.135  1.00 10.00      A   
ATOM   3917  OD2 ASP A 413      14.183  -2.709  30.279  1.00 10.00      A   
ATOM   3918  C   ASP A 413      18.010  -2.933  28.777  1.00 10.00      A   
ATOM   3919  O   ASP A 413      18.751  -3.626  29.461  1.00 10.00      A   
ATOM   3920  N   TYR A 414      18.267  -1.665  28.509  1.00 10.00      A   
ATOM   3921  HN  TYR A 414      17.624  -1.152  27.975  1.00 10.00      A   
ATOM   3922  CA  TYR A 414      19.488  -1.010  28.974  1.00 10.00      A   
ATOM   3923  CB  TYR A 414      19.699   0.327  28.255  1.00 10.00      A   
ATOM   3924  CG  TYR A 414      18.702   1.395  28.644  1.00 10.00      A   
ATOM   3925  CD1 TYR A 414      19.027   2.368  29.581  1.00 10.00      A   
ATOM   3926  CD2 TYR A 414      17.436   1.427  28.080  1.00 10.00      A   
ATOM   3927  CE1 TYR A 414      18.119   3.340  29.949  1.00 10.00      A   
ATOM   3928  CE2 TYR A 414      16.523   2.396  28.438  1.00 10.00      A   
ATOM   3929  CZ  TYR A 414      16.868   3.350  29.375  1.00 10.00      A   
ATOM   3930  OH  TYR A 414      15.954   4.312  29.734  1.00 10.00      A   
ATOM   3931  HH  TYR A 414      15.072   4.041  29.418  1.00 10.00      A   
ATOM   3932  C   TYR A 414      19.551  -0.811  30.492  1.00 10.00      A   
ATOM   3933  O   TYR A 414      20.620  -0.529  31.027  1.00 10.00      A   
ATOM   3934  N   LEU A 415      18.432  -0.965  31.188  1.00 10.00      A   
ATOM   3935  HN  LEU A 415      17.605  -1.237  30.728  1.00 10.00      A   
ATOM   3936  CA  LEU A 415      18.416  -0.764  32.634  1.00 10.00      A   
ATOM   3937  CB  LEU A 415      17.101  -0.115  33.085  1.00 10.00      A   
ATOM   3938  CG  LEU A 415      16.977   1.397  32.863  1.00 10.00      A   
ATOM   3939  CD1 LEU A 415      15.669   1.926  33.439  1.00 10.00      A   
ATOM   3940  CD2 LEU A 415      18.169   2.127  33.468  1.00 10.00      A   
ATOM   3941  C   LEU A 415      18.645  -2.059  33.403  1.00 10.00      A   
ATOM   3942  O   LEU A 415      19.438  -2.099  34.346  1.00 10.00      A   
ATOM   3943  N   THR A 416      17.952  -3.109  32.998  1.00 10.00      A   
ATOM   3944  HN  THR A 416      17.339  -3.014  32.229  1.00 10.00      A   
ATOM   3945  CA  THR A 416      18.059  -4.397  33.667  1.00 10.00      A   
ATOM   3946  CB  THR A 416      16.665  -5.017  33.890  1.00 10.00      A   
ATOM   3947  OG1 THR A 416      15.878  -4.895  32.694  1.00 10.00      A   
ATOM   3948  HG1 THR A 416      15.896  -3.976  32.381  1.00 10.00      A   
ATOM   3949  CG2 THR A 416      15.947  -4.319  35.034  1.00 10.00      A   
ATOM   3950  C   THR A 416      18.937  -5.386  32.902  1.00 10.00      A   
ATOM   3951  O   THR A 416      19.347  -6.412  33.450  1.00 10.00      A   
ATOM   3952  N   LEU A 417      19.227  -5.067  31.643  1.00 10.00      A   
ATOM   3953  HN  LEU A 417      18.878  -4.225  31.274  1.00 10.00      A   
ATOM   3954  CA  LEU A 417      20.044  -5.924  30.780  1.00 10.00      A   
ATOM   3955  CB  LEU A 417      21.437  -6.165  31.371  1.00 10.00      A   
ATOM   3956  CG  LEU A 417      22.439  -5.016  31.238  1.00 10.00      A   
ATOM   3957  CD1 LEU A 417      23.748  -5.374  31.926  1.00 10.00      A   
ATOM   3958  CD2 LEU A 417      22.679  -4.686  29.772  1.00 10.00      A   
ATOM   3959  C   LEU A 417      19.330  -7.238  30.485  1.00 10.00      A   
ATOM   3960  O   LEU A 417      19.959  -8.282  30.299  1.00 10.00      A   
ATOM   3961  N   GLU A 418      18.011  -7.169  30.428  1.00 10.00      A   
ATOM   3962  HN  GLU A 418      17.578  -6.300  30.550  1.00 10.00      A   
ATOM   3963  CA  GLU A 418      17.188  -8.338  30.169  1.00 10.00      A   
ATOM   3964  CB  GLU A 418      16.119  -8.466  31.258  1.00 10.00      A   
ATOM   3965  CG  GLU A 418      16.672  -8.457  32.673  1.00 10.00      A   
ATOM   3966  CD  GLU A 418      16.477  -9.775  33.390  1.00 10.00      A   
ATOM   3967  OE1 GLU A 418      17.480 -10.355  33.858  1.00 10.00      A   
ATOM   3968  OE2 GLU A 418      15.319 -10.228  33.509  1.00 10.00      A   
ATOM   3969  C   GLU A 418      16.523  -8.215  28.804  1.00 10.00      A   
ATOM   3970  O   GLU A 418      16.426  -7.116  28.255  1.00 10.00      A   
ATOM   3971  N   PRO A 419      16.083  -9.342  28.221  1.00 10.00      A   
ATOM   3972  CA  PRO A 419      15.411  -9.351  26.915  1.00 10.00      A   
ATOM   3973  CB  PRO A 419      15.177 -10.841  26.640  1.00 10.00      A   
ATOM   3974  CG  PRO A 419      16.125 -11.551  27.544  1.00 10.00      A   
ATOM   3975  CD  PRO A 419      16.221 -10.700  28.771  1.00 10.00      A   
ATOM   3976  C   PRO A 419      14.076  -8.613  26.985  1.00 10.00      A   
ATOM   3977  O   PRO A 419      13.471  -8.517  28.053  1.00 10.00      A   
ATOM   3978  N   LEU A 420      13.612  -8.111  25.848  1.00 10.00      A   
ATOM   3979  HN  LEU A 420      14.117  -8.261  25.015  1.00 10.00      A   
ATOM   3980  CA  LEU A 420      12.357  -7.361  25.794  1.00 10.00      A   
ATOM   3981  CB  LEU A 420      12.403  -6.330  24.663  1.00 10.00      A   
ATOM   3982  CG  LEU A 420      13.505  -5.270  24.757  1.00 10.00      A   
ATOM   3983  CD1 LEU A 420      13.550  -4.421  23.497  1.00 10.00      A   
ATOM   3984  CD2 LEU A 420      13.315  -4.396  25.988  1.00 10.00      A   
ATOM   3985  C   LEU A 420      11.151  -8.285  25.625  1.00 10.00      A   
ATOM   3986  O   LEU A 420      10.042  -7.825  25.334  1.00 10.00      A   
ATOM   3987  N   ASP A 421      11.380  -9.588  25.806  1.00 10.00      A   
ATOM   3988  HN  ASP A 421      12.291  -9.882  26.013  1.00 10.00      A   
ATOM   3989  CA  ASP A 421      10.331 -10.599  25.682  1.00 10.00      A   
ATOM   3990  CB  ASP A 421      10.873 -11.986  26.049  1.00 10.00      A   
ATOM   3991  CG  ASP A 421      11.855 -12.543  25.039  1.00 10.00      A   
ATOM   3992  OD1 ASP A 421      11.513 -13.516  24.339  1.00 10.00      A   
ATOM   3993  OD2 ASP A 421      12.986 -12.034  24.957  1.00 10.00      A   
ATOM   3994  C   ASP A 421       9.130 -10.279  26.564  1.00 10.00      A   
ATOM   3995  O   ASP A 421       7.995 -10.242  26.089  1.00 10.00      A   
ATOM   3996  N   ILE A 422       9.386 -10.033  27.848  1.00 10.00      A   
ATOM   3997  HN  ILE A 422      10.314 -10.056  28.164  1.00 10.00      A   
ATOM   3998  CA  ILE A 422       8.318  -9.724  28.792  1.00 10.00      A   
ATOM   3999  CB  ILE A 422       8.803  -9.714  30.260  1.00 10.00      A   
ATOM   4000  CG1 ILE A 422      10.029  -8.812  30.425  1.00 10.00      A   
ATOM   4001  CG2 ILE A 422       9.101 -11.132  30.741  1.00 10.00      A   
ATOM   4002  CD1 ILE A 422      10.471  -8.628  31.861  1.00 10.00      A   
ATOM   4003  C   ILE A 422       7.628  -8.401  28.450  1.00 10.00      A   
ATOM   4004  O   ILE A 422       6.422  -8.258  28.645  1.00 10.00      A   
ATOM   4005  N   GLY A 423       8.392  -7.445  27.921  1.00 10.00      A   
ATOM   4006  HN  GLY A 423       9.347  -7.613  27.778  1.00 10.00      A   
ATOM   4007  CA  GLY A 423       7.826  -6.160  27.558  1.00 10.00      A   
ATOM   4008  C   GLY A 423       6.797  -6.295  26.456  1.00 10.00      A   
ATOM   4009  O   GLY A 423       5.662  -5.834  26.592  1.00 10.00      A   
ATOM   4010  N   PHE A 424       7.188  -6.942  25.366  1.00 10.00      A   
ATOM   4011  HN  PHE A 424       8.110  -7.287  25.315  1.00 10.00      A   
ATOM   4012  CA  PHE A 424       6.285  -7.146  24.244  1.00 10.00      A   
ATOM   4013  CB  PHE A 424       7.044  -7.626  23.007  1.00 10.00      A   
ATOM   4014  CG  PHE A 424       7.813  -6.540  22.303  1.00 10.00      A   
ATOM   4015  CD1 PHE A 424       9.194  -6.465  22.415  1.00 10.00      A   
ATOM   4016  CD2 PHE A 424       7.156  -5.594  21.528  1.00 10.00      A   
ATOM   4017  CE1 PHE A 424       9.907  -5.473  21.772  1.00 10.00      A   
ATOM   4018  CE2 PHE A 424       7.865  -4.598  20.882  1.00 10.00      A   
ATOM   4019  CZ  PHE A 424       9.242  -4.538  21.004  1.00 10.00      A   
ATOM   4020  C   PHE A 424       5.185  -8.133  24.618  1.00 10.00      A   
ATOM   4021  O   PHE A 424       4.088  -8.108  24.052  1.00 10.00      A   
ATOM   4022  N   GLY A 425       5.481  -9.001  25.577  1.00 10.00      A   
ATOM   4023  HN  GLY A 425       6.382  -8.997  25.970  1.00 10.00      A   
ATOM   4024  CA  GLY A 425       4.506  -9.966  26.029  1.00 10.00      A   
ATOM   4025  C   GLY A 425       3.313  -9.292  26.677  1.00 10.00      A   
ATOM   4026  O   GLY A 425       2.190  -9.793  26.600  1.00 10.00      A   
ATOM   4027  N   ALA A 426       3.557  -8.147  27.311  1.00 10.00      A   
ATOM   4028  HN  ALA A 426       4.478  -7.804  27.342  1.00 10.00      A   
ATOM   4029  CA  ALA A 426       2.502  -7.391  27.970  1.00 10.00      A   
ATOM   4030  CB  ALA A 426       3.102  -6.383  28.937  1.00 10.00      A   
ATOM   4031  C   ALA A 426       1.626  -6.681  26.948  1.00 10.00      A   
ATOM   4032  O   ALA A 426       0.435  -6.475  27.176  1.00 10.00      A   
ATOM   4033  N   ILE A 427       2.223  -6.324  25.816  1.00 10.00      A   
ATOM   4034  HN  ILE A 427       3.172  -6.535  25.695  1.00 10.00      A   
ATOM   4035  CA  ILE A 427       1.504  -5.633  24.747  1.00 10.00      A   
ATOM   4036  CB  ILE A 427       2.428  -5.302  23.550  1.00 10.00      A   
ATOM   4037  CG1 ILE A 427       3.668  -4.518  24.002  1.00 10.00      A   
ATOM   4038  CG2 ILE A 427       1.667  -4.539  22.468  1.00 10.00      A   
ATOM   4039  CD1 ILE A 427       3.371  -3.124  24.516  1.00 10.00      A   
ATOM   4040  C   ILE A 427       0.339  -6.484  24.248  1.00 10.00      A   
ATOM   4041  O   ILE A 427      -0.812  -6.055  24.272  1.00 10.00      A   
ATOM   4042  N   VAL A 428       0.645  -7.703  23.823  1.00 10.00      A   
ATOM   4043  HN  VAL A 428       1.578  -7.997  23.851  1.00 10.00      A   
ATOM   4044  CA  VAL A 428      -0.371  -8.616  23.312  1.00 10.00      A   
ATOM   4045  CB  VAL A 428       0.266  -9.837  22.609  1.00 10.00      A   
ATOM   4046  CG1 VAL A 428       1.038  -9.402  21.373  1.00 10.00      A   
ATOM   4047  CG2 VAL A 428       1.180 -10.595  23.560  1.00 10.00      A   
ATOM   4048  C   VAL A 428      -1.315  -9.090  24.420  1.00 10.00      A   
ATOM   4049  O   VAL A 428      -2.423  -9.547  24.150  1.00 10.00      A   
ATOM   4050  N   GLU A 429      -0.871  -8.966  25.668  1.00 10.00      A   
ATOM   4051  HN  GLU A 429       0.016  -8.581  25.822  1.00 10.00      A   
ATOM   4052  CA  GLU A 429      -1.671  -9.384  26.811  1.00 10.00      A   
ATOM   4053  CB  GLU A 429      -0.781  -9.610  28.032  1.00 10.00      A   
ATOM   4054  CG  GLU A 429      -1.336 -10.619  29.022  1.00 10.00      A   
ATOM   4055  CD  GLU A 429      -1.598 -10.021  30.386  1.00 10.00      A   
ATOM   4056  OE1 GLU A 429      -0.625  -9.682  31.089  1.00 10.00      A   
ATOM   4057  OE2 GLU A 429      -2.780  -9.894  30.764  1.00 10.00      A   
ATOM   4058  C   GLU A 429      -2.750  -8.357  27.136  1.00 10.00      A   
ATOM   4059  O   GLU A 429      -3.859  -8.714  27.529  1.00 10.00      A   
ATOM   4060  N   HIS A 430      -2.425  -7.083  26.970  1.00 10.00      A   
ATOM   4061  HN  HIS A 430      -1.523  -6.852  26.651  1.00 10.00      A   
ATOM   4062  CA  HIS A 430      -3.378  -6.020  27.257  1.00 10.00      A   
ATOM   4063  CB  HIS A 430      -2.695  -4.822  27.927  1.00 10.00      A   
ATOM   4064  CG  HIS A 430      -2.397  -5.043  29.381  1.00 10.00      A   
ATOM   4065  ND1 HIS A 430      -3.182  -4.488  30.369  1.00 10.00      A   
ATOM   4066  CD2 HIS A 430      -1.406  -5.772  29.956  1.00 10.00      A   
ATOM   4067  CE1 HIS A 430      -2.657  -4.889  31.512  1.00 10.00      A   
ATOM   4068  NE2 HIS A 430      -1.583  -5.665  31.312  1.00 10.00      A   
ATOM   4069  HE2 HIS A 430      -1.022  -6.075  32.009  1.00 10.00      A   
ATOM   4070  C   HIS A 430      -4.135  -5.593  26.006  1.00 10.00      A   
ATOM   4071  O   HIS A 430      -5.358  -5.441  26.031  1.00 10.00      A   
ATOM   4072  N   CYS A 431      -3.415  -5.411  24.913  1.00 10.00      A   
ATOM   4073  HN  CYS A 431      -2.442  -5.559  24.942  1.00 10.00      A   
ATOM   4074  CA  CYS A 431      -4.026  -5.001  23.661  1.00 10.00      A   
ATOM   4075  CB  CYS A 431      -3.014  -4.228  22.811  1.00 10.00      A   
ATOM   4076  SG  CYS A 431      -1.952  -3.106  23.759  1.00 10.00      A   
ATOM   4077  HG  CYS A 431      -2.728  -2.233  24.396  1.00 10.00      A   
ATOM   4078  C   CYS A 431      -4.547  -6.219  22.904  1.00 10.00      A   
ATOM   4079  O   CYS A 431      -3.834  -6.822  22.103  1.00 10.00      A   
ATOM   4080  N   LYS A 432      -5.798  -6.583  23.168  1.00 10.00      A   
ATOM   4081  HN  LYS A 432      -6.323  -6.059  23.812  1.00 10.00      A   
ATOM   4082  CA  LYS A 432      -6.405  -7.746  22.527  1.00 10.00      A   
ATOM   4083  CB  LYS A 432      -7.505  -8.335  23.408  1.00 10.00      A   
ATOM   4084  CG  LYS A 432      -7.012  -8.859  24.746  1.00 10.00      A   
ATOM   4085  CD  LYS A 432      -6.211 -10.141  24.583  1.00 10.00      A   
ATOM   4086  CE  LYS A 432      -5.728 -10.661  25.926  1.00 10.00      A   
ATOM   4087  NZ  LYS A 432      -6.840 -10.801  26.904  1.00 10.00      A   
ATOM   4088  HZ1 LYS A 432      -6.481 -11.185  27.804  1.00 10.00      A   
ATOM   4089  HZ2 LYS A 432      -7.566 -11.447  26.533  1.00 10.00      A   
ATOM   4090  HZ3 LYS A 432      -7.278  -9.875  27.084  1.00 10.00      A   
ATOM   4091  C   LYS A 432      -6.956  -7.417  21.144  1.00 10.00      A   
ATOM   4092  O   LYS A 432      -7.441  -8.297  20.435  1.00 10.00      A   
ATOM   4093  N   ASP A 433      -6.896  -6.148  20.768  1.00 10.00      A   
ATOM   4094  HN  ASP A 433      -6.510  -5.485  21.379  1.00 10.00      A   
ATOM   4095  CA  ASP A 433      -7.384  -5.718  19.464  1.00 10.00      A   
ATOM   4096  CB  ASP A 433      -8.344  -4.529  19.603  1.00 10.00      A   
ATOM   4097  CG  ASP A 433      -9.535  -4.615  18.661  1.00 10.00      A   
ATOM   4098  OD1 ASP A 433     -10.162  -3.567  18.389  1.00 10.00      A   
ATOM   4099  OD2 ASP A 433      -9.865  -5.730  18.205  1.00 10.00      A   
ATOM   4100  C   ASP A 433      -6.201  -5.350  18.580  1.00 10.00      A   
ATOM   4101  O   ASP A 433      -6.332  -4.610  17.606  1.00 10.00      A   
ATOM   4102  N   LEU A 434      -5.039  -5.884  18.938  1.00 10.00      A   
ATOM   4103  HN  LEU A 434      -5.007  -6.465  19.725  1.00 10.00      A   
ATOM   4104  CA  LEU A 434      -3.812  -5.633  18.198  1.00 10.00      A   
ATOM   4105  CB  LEU A 434      -2.596  -6.058  19.029  1.00 10.00      A   
ATOM   4106  CG  LEU A 434      -1.224  -5.628  18.504  1.00 10.00      A   
ATOM   4107  CD1 LEU A 434      -1.047  -4.124  18.629  1.00 10.00      A   
ATOM   4108  CD2 LEU A 434      -0.120  -6.361  19.246  1.00 10.00      A   
ATOM   4109  C   LEU A 434      -3.828  -6.373  16.866  1.00 10.00      A   
ATOM   4110  O   LEU A 434      -3.789  -7.602  16.822  1.00 10.00      A   
ATOM   4111  N   ARG A 435      -3.900  -5.614  15.784  1.00 10.00      A   
ATOM   4112  HN  ARG A 435      -3.930  -4.635  15.889  1.00 10.00      A   
ATOM   4113  CA  ARG A 435      -3.921  -6.186  14.446  1.00 10.00      A   
ATOM   4114  CB  ARG A 435      -4.858  -5.401  13.520  1.00 10.00      A   
ATOM   4115  CG  ARG A 435      -6.268  -5.211  14.051  1.00 10.00      A   
ATOM   4116  CD  ARG A 435      -7.207  -4.692  12.967  1.00 10.00      A   
ATOM   4117  NE  ARG A 435      -6.640  -3.552  12.237  1.00 10.00      A   
ATOM   4118  HE  ARG A 435      -5.939  -3.746  11.572  1.00 10.00      A   
ATOM   4119  CZ  ARG A 435      -7.027  -2.288  12.402  1.00 10.00      A   
ATOM   4120  NH1 ARG A 435      -7.991  -1.987  13.270  1.00 10.00      A   
ATOM   4121 HH11 ARG A 435      -8.454  -2.742  13.824  1.00 10.00      A   
ATOM   4122 HH12 ARG A 435      -8.291  -0.993  13.400  1.00 10.00      A   
ATOM   4123  NH2 ARG A 435      -6.449  -1.323  11.695  1.00 10.00      A   
ATOM   4124 HH21 ARG A 435      -6.745  -0.330  11.818  1.00 10.00      A   
ATOM   4125 HH22 ARG A 435      -5.691  -1.554  11.004  1.00 10.00      A   
ATOM   4126  C   ARG A 435      -2.521  -6.198  13.852  1.00 10.00      A   
ATOM   4127  O   ARG A 435      -2.108  -7.179  13.239  1.00 10.00      A   
ATOM   4128  N   ARG A 436      -1.786  -5.111  14.044  1.00 10.00      A   
ATOM   4129  HN  ARG A 436      -2.151  -4.367  14.573  1.00 10.00      A   
ATOM   4130  CA  ARG A 436      -0.438  -5.008  13.507  1.00 10.00      A   
ATOM   4131  CB  ARG A 436      -0.350  -3.885  12.474  1.00 10.00      A   
ATOM   4132  CG  ARG A 436       1.020  -3.753  11.832  1.00 10.00      A   
ATOM   4133  CD  ARG A 436       1.000  -2.803  10.648  1.00 10.00      A   
ATOM   4134  NE  ARG A 436       2.159  -3.003   9.781  1.00 10.00      A   
ATOM   4135  HE  ARG A 436       2.890  -3.560  10.131  1.00 10.00      A   
ATOM   4136  CZ  ARG A 436       2.284  -2.477   8.568  1.00 10.00      A   
ATOM   4137  NH1 ARG A 436       1.326  -1.711   8.065  1.00 10.00      A   
ATOM   4138 HH11 ARG A 436       1.440  -1.303   7.106  1.00 10.00      A   
ATOM   4139 HH12 ARG A 436       0.462  -1.507   8.619  1.00 10.00      A   
ATOM   4140  NH2 ARG A 436       3.368  -2.718   7.846  1.00 10.00      A   
ATOM   4141 HH21 ARG A 436       4.128  -3.318   8.216  1.00 10.00      A   
ATOM   4142 HH22 ARG A 436       3.461  -2.293   6.889  1.00 10.00      A   
ATOM   4143  C   ARG A 436       0.585  -4.784  14.612  1.00 10.00      A   
ATOM   4144  O   ARG A 436       0.390  -3.937  15.487  1.00 10.00      A   
ATOM   4145  N   LEU A 437       1.669  -5.546  14.564  1.00 10.00      A   
ATOM   4146  HN  LEU A 437       1.758  -6.210  13.839  1.00 10.00      A   
ATOM   4147  CA  LEU A 437       2.728  -5.441  15.556  1.00 10.00      A   
ATOM   4148  CB  LEU A 437       2.543  -6.535  16.614  1.00 10.00      A   
ATOM   4149  CG  LEU A 437       3.648  -6.672  17.661  1.00 10.00      A   
ATOM   4150  CD1 LEU A 437       3.619  -5.505  18.637  1.00 10.00      A   
ATOM   4151  CD2 LEU A 437       3.527  -8.000  18.390  1.00 10.00      A   
ATOM   4152  C   LEU A 437       4.101  -5.581  14.898  1.00 10.00      A   
ATOM   4153  O   LEU A 437       4.257  -6.282  13.897  1.00 10.00      A   
ATOM   4154  N   SER A 438       5.081  -4.891  15.454  1.00 10.00      A   
ATOM   4155  HN  SER A 438       4.881  -4.324  16.228  1.00 10.00      A   
ATOM   4156  CA  SER A 438       6.446  -4.942  14.953  1.00 10.00      A   
ATOM   4157  CB  SER A 438       6.805  -3.626  14.264  1.00 10.00      A   
ATOM   4158  OG  SER A 438       5.924  -3.355  13.183  1.00 10.00      A   
ATOM   4159  HG  SER A 438       6.297  -2.644  12.636  1.00 10.00      A   
ATOM   4160  C   SER A 438       7.400  -5.221  16.115  1.00 10.00      A   
ATOM   4161  O   SER A 438       7.302  -4.592  17.169  1.00 10.00      A   
ATOM   4162  N   LEU A 439       8.305  -6.175  15.928  1.00 10.00      A   
ATOM   4163  HN  LEU A 439       8.335  -6.649  15.065  1.00 10.00      A   
ATOM   4164  CA  LEU A 439       9.251  -6.544  16.975  1.00 10.00      A   
ATOM   4165  CB  LEU A 439       9.293  -8.065  17.129  1.00 10.00      A   
ATOM   4166  CG  LEU A 439       7.994  -8.744  17.567  1.00 10.00      A   
ATOM   4167  CD1 LEU A 439       8.196 -10.247  17.663  1.00 10.00      A   
ATOM   4168  CD2 LEU A 439       7.513  -8.182  18.899  1.00 10.00      A   
ATOM   4169  C   LEU A 439      10.654  -6.019  16.694  1.00 10.00      A   
ATOM   4170  O   LEU A 439      11.056  -5.865  15.538  1.00 10.00      A   
ATOM   4171  N   SER A 440      11.389  -5.742  17.763  1.00 10.00      A   
ATOM   4172  HN  SER A 440      10.997  -5.861  18.654  1.00 10.00      A   
ATOM   4173  CA  SER A 440      12.756  -5.255  17.662  1.00 10.00      A   
ATOM   4174  CB  SER A 440      12.778  -3.805  17.176  1.00 10.00      A   
ATOM   4175  OG  SER A 440      11.923  -2.996  17.964  1.00 10.00      A   
ATOM   4176  HG  SER A 440      11.097  -2.836  17.480  1.00 10.00      A   
ATOM   4177  C   SER A 440      13.461  -5.381  19.013  1.00 10.00      A   
ATOM   4178  O   SER A 440      12.808  -5.467  20.053  1.00 10.00      A   
ATOM   4179  N   GLY A 441      14.786  -5.399  18.992  1.00 10.00      A   
ATOM   4180  HN  GLY A 441      15.251  -5.348  18.134  1.00 10.00      A   
ATOM   4181  CA  GLY A 441      15.548  -5.520  20.220  1.00 10.00      A   
ATOM   4182  C   GLY A 441      15.916  -6.958  20.507  1.00 10.00      A   
ATOM   4183  O   GLY A 441      15.776  -7.822  19.637  1.00 10.00      A   
ATOM   4184  N   LEU A 442      16.412  -7.217  21.710  1.00 10.00      A   
ATOM   4185  HN  LEU A 442      16.537  -6.480  22.347  1.00 10.00      A   
ATOM   4186  CA  LEU A 442      16.782  -8.572  22.098  1.00 10.00      A   
ATOM   4187  CB  LEU A 442      17.794  -8.584  23.246  1.00 10.00      A   
ATOM   4188  CG  LEU A 442      18.254  -9.974  23.709  1.00 10.00      A   
ATOM   4189  CD1 LEU A 442      19.115 -10.641  22.647  1.00 10.00      A   
ATOM   4190  CD2 LEU A 442      18.999  -9.886  25.030  1.00 10.00      A   
ATOM   4191  C   LEU A 442      15.544  -9.361  22.482  1.00 10.00      A   
ATOM   4192  O   LEU A 442      14.935  -9.118  23.530  1.00 10.00      A   
ATOM   4193  N   LEU A 443      15.179 -10.296  21.627  1.00 10.00      A   
ATOM   4194  HN  LEU A 443      15.720 -10.441  20.821  1.00 10.00      A   
ATOM   4195  CA  LEU A 443      14.010 -11.119  21.850  1.00 10.00      A   
ATOM   4196  CB  LEU A 443      12.902 -10.739  20.868  1.00 10.00      A   
ATOM   4197  CG  LEU A 443      12.405  -9.295  20.937  1.00 10.00      A   
ATOM   4198  CD1 LEU A 443      11.510  -8.985  19.748  1.00 10.00      A   
ATOM   4199  CD2 LEU A 443      11.663  -9.053  22.239  1.00 10.00      A   
ATOM   4200  C   LEU A 443      14.354 -12.587  21.685  1.00 10.00      A   
ATOM   4201  O   LEU A 443      14.991 -12.984  20.705  1.00 10.00      A   
ATOM   4202  N   THR A 444      13.961 -13.383  22.660  1.00 10.00      A   
ATOM   4203  HN  THR A 444      13.488 -12.994  23.439  1.00 10.00      A   
ATOM   4204  CA  THR A 444      14.208 -14.814  22.614  1.00 10.00      A   
ATOM   4205  CB  THR A 444      14.550 -15.379  24.011  1.00 10.00      A   
ATOM   4206  OG1 THR A 444      13.454 -15.163  24.915  1.00 10.00      A   
ATOM   4207  HG1 THR A 444      12.852 -14.489  24.544  1.00 10.00      A   
ATOM   4208  CG2 THR A 444      15.799 -14.709  24.567  1.00 10.00      A   
ATOM   4209  C   THR A 444      12.988 -15.528  22.036  1.00 10.00      A   
ATOM   4210  O   THR A 444      12.154 -14.902  21.385  1.00 10.00      A   
ATOM   4211  N   ASP A 445      12.871 -16.823  22.283  1.00 10.00      A   
ATOM   4212  HN  ASP A 445      13.552 -17.276  22.823  1.00 10.00      A   
ATOM   4213  CA  ASP A 445      11.737 -17.587  21.770  1.00 10.00      A   
ATOM   4214  CB  ASP A 445      12.107 -19.063  21.589  1.00 10.00      A   
ATOM   4215  CG  ASP A 445      12.701 -19.362  20.227  1.00 10.00      A   
ATOM   4216  OD1 ASP A 445      12.941 -20.547  19.921  1.00 10.00      A   
ATOM   4217  OD2 ASP A 445      12.932 -18.415  19.454  1.00 10.00      A   
ATOM   4218  C   ASP A 445      10.536 -17.463  22.697  1.00 10.00      A   
ATOM   4219  O   ASP A 445       9.458 -17.985  22.407  1.00 10.00      A   
ATOM   4220  N   LYS A 446      10.721 -16.758  23.810  1.00 10.00      A   
ATOM   4221  HN  LYS A 446      11.594 -16.343  23.976  1.00 10.00      A   
ATOM   4222  CA  LYS A 446       9.655 -16.585  24.782  1.00 10.00      A   
ATOM   4223  CB  LYS A 446      10.206 -16.236  26.167  1.00 10.00      A   
ATOM   4224  CG  LYS A 446       9.449 -16.907  27.305  1.00 10.00      A   
ATOM   4225  CD  LYS A 446       9.050 -18.329  26.924  1.00 10.00      A   
ATOM   4226  CE  LYS A 446       8.613 -19.149  28.127  1.00 10.00      A   
ATOM   4227  NZ  LYS A 446       8.317 -20.559  27.759  1.00 10.00      A   
ATOM   4228  HZ1 LYS A 446       9.109 -20.968  27.227  1.00 10.00      A   
ATOM   4229  HZ2 LYS A 446       7.459 -20.603  27.166  1.00 10.00      A   
ATOM   4230  HZ3 LYS A 446       8.161 -21.127  28.617  1.00 10.00      A   
ATOM   4231  C   LYS A 446       8.622 -15.559  24.333  1.00 10.00      A   
ATOM   4232  O   LYS A 446       7.421 -15.779  24.489  1.00 10.00      A   
ATOM   4233  N   VAL A 447       9.087 -14.441  23.788  1.00 10.00      A   
ATOM   4234  HN  VAL A 447      10.063 -14.304  23.726  1.00 10.00      A   
ATOM   4235  CA  VAL A 447       8.189 -13.393  23.313  1.00 10.00      A   
ATOM   4236  CB  VAL A 447       8.954 -12.166  22.749  1.00 10.00      A   
ATOM   4237  CG1 VAL A 447       9.791 -12.536  21.531  1.00 10.00      A   
ATOM   4238  CG2 VAL A 447       7.999 -11.029  22.420  1.00 10.00      A   
ATOM   4239  C   VAL A 447       7.231 -13.950  22.264  1.00 10.00      A   
ATOM   4240  O   VAL A 447       6.060 -13.576  22.209  1.00 10.00      A   
ATOM   4241  N   PHE A 448       7.735 -14.876  21.458  1.00 10.00      A   
ATOM   4242  HN  PHE A 448       8.672 -15.143  21.569  1.00 10.00      A   
ATOM   4243  CA  PHE A 448       6.937 -15.500  20.416  1.00 10.00      A   
ATOM   4244  CB  PHE A 448       7.816 -16.333  19.486  1.00 10.00      A   
ATOM   4245  CG  PHE A 448       8.779 -15.508  18.683  1.00 10.00      A   
ATOM   4246  CD1 PHE A 448      10.110 -15.426  19.046  1.00 10.00      A   
ATOM   4247  CD2 PHE A 448       8.349 -14.807  17.567  1.00 10.00      A   
ATOM   4248  CE1 PHE A 448      10.997 -14.662  18.314  1.00 10.00      A   
ATOM   4249  CE2 PHE A 448       9.231 -14.041  16.828  1.00 10.00      A   
ATOM   4250  CZ  PHE A 448      10.556 -13.969  17.203  1.00 10.00      A   
ATOM   4251  C   PHE A 448       5.830 -16.351  21.022  1.00 10.00      A   
ATOM   4252  O   PHE A 448       4.729 -16.432  20.478  1.00 10.00      A   
ATOM   4253  N   GLU A 449       6.120 -16.972  22.163  1.00 10.00      A   
ATOM   4254  HN  GLU A 449       7.017 -16.874  22.548  1.00 10.00      A   
ATOM   4255  CA  GLU A 449       5.133 -17.792  22.851  1.00 10.00      A   
ATOM   4256  CB  GLU A 449       5.757 -18.571  24.012  1.00 10.00      A   
ATOM   4257  CG  GLU A 449       4.810 -19.582  24.643  1.00 10.00      A   
ATOM   4258  CD  GLU A 449       5.035 -19.741  26.127  1.00 10.00      A   
ATOM   4259  OE1 GLU A 449       5.995 -20.436  26.516  1.00 10.00      A   
ATOM   4260  OE2 GLU A 449       4.251 -19.172  26.913  1.00 10.00      A   
ATOM   4261  C   GLU A 449       4.007 -16.908  23.372  1.00 10.00      A   
ATOM   4262  O   GLU A 449       2.830 -17.251  23.252  1.00 10.00      A   
ATOM   4263  N   TYR A 450       4.382 -15.764  23.943  1.00 10.00      A   
ATOM   4264  HN  TYR A 450       5.339 -15.559  24.014  1.00 10.00      A   
ATOM   4265  CA  TYR A 450       3.413 -14.813  24.467  1.00 10.00      A   
ATOM   4266  CB  TYR A 450       4.121 -13.605  25.098  1.00 10.00      A   
ATOM   4267  CG  TYR A 450       4.936 -13.920  26.333  1.00 10.00      A   
ATOM   4268  CD1 TYR A 450       6.264 -13.524  26.432  1.00 10.00      A   
ATOM   4269  CD2 TYR A 450       4.379 -14.608  27.403  1.00 10.00      A   
ATOM   4270  CE1 TYR A 450       7.017 -13.806  27.557  1.00 10.00      A   
ATOM   4271  CE2 TYR A 450       5.122 -14.894  28.531  1.00 10.00      A   
ATOM   4272  CZ  TYR A 450       6.441 -14.493  28.605  1.00 10.00      A   
ATOM   4273  OH  TYR A 450       7.186 -14.784  29.728  1.00 10.00      A   
ATOM   4274  HH  TYR A 450       7.056 -15.716  29.963  1.00 10.00      A   
ATOM   4275  C   TYR A 450       2.503 -14.340  23.339  1.00 10.00      A   
ATOM   4276  O   TYR A 450       1.285 -14.248  23.497  1.00 10.00      A   
ATOM   4277  N   ILE A 451       3.110 -14.074  22.191  1.00 10.00      A   
ATOM   4278  HN  ILE A 451       4.085 -14.186  22.133  1.00 10.00      A   
ATOM   4279  CA  ILE A 451       2.383 -13.617  21.018  1.00 10.00      A   
ATOM   4280  CB  ILE A 451       3.351 -13.253  19.868  1.00 10.00      A   
ATOM   4281  CG1 ILE A 451       4.136 -11.983  20.213  1.00 10.00      A   
ATOM   4282  CG2 ILE A 451       2.595 -13.076  18.561  1.00 10.00      A   
ATOM   4283  CD1 ILE A 451       5.241 -11.660  19.231  1.00 10.00      A   
ATOM   4284  C   ILE A 451       1.380 -14.669  20.547  1.00 10.00      A   
ATOM   4285  O   ILE A 451       0.206 -14.368  20.345  1.00 10.00      A   
ATOM   4286  N   GLY A 452       1.840 -15.907  20.404  1.00 10.00      A   
ATOM   4287  HN  GLY A 452       2.787 -16.096  20.596  1.00 10.00      A   
ATOM   4288  CA  GLY A 452       0.965 -16.979  19.952  1.00 10.00      A   
ATOM   4289  C   GLY A 452      -0.146 -17.315  20.935  1.00 10.00      A   
ATOM   4290  O   GLY A 452      -1.147 -17.932  20.570  1.00 10.00      A   
ATOM   4291  N   THR A 453       0.016 -16.900  22.181  1.00 10.00      A   
ATOM   4292  HN  THR A 453       0.823 -16.400  22.419  1.00 10.00      A   
ATOM   4293  CA  THR A 453      -0.979 -17.181  23.203  1.00 10.00      A   
ATOM   4294  CB  THR A 453      -0.323 -17.389  24.583  1.00 10.00      A   
ATOM   4295  OG1 THR A 453       0.775 -18.303  24.465  1.00 10.00      A   
ATOM   4296  HG1 THR A 453       1.537 -17.840  24.088  1.00 10.00      A   
ATOM   4297  CG2 THR A 453      -1.327 -17.949  25.575  1.00 10.00      A   
ATOM   4298  C   THR A 453      -2.031 -16.077  23.310  1.00 10.00      A   
ATOM   4299  O   THR A 453      -3.221 -16.360  23.449  1.00 10.00      A   
ATOM   4300  N   TYR A 454      -1.601 -14.822  23.222  1.00 10.00      A   
ATOM   4301  HN  TYR A 454      -0.647 -14.645  23.062  1.00 10.00      A   
ATOM   4302  CA  TYR A 454      -2.526 -13.700  23.370  1.00 10.00      A   
ATOM   4303  CB  TYR A 454      -1.978 -12.688  24.374  1.00 10.00      A   
ATOM   4304  CG  TYR A 454      -1.644 -13.288  25.722  1.00 10.00      A   
ATOM   4305  CD1 TYR A 454      -0.344 -13.268  26.210  1.00 10.00      A   
ATOM   4306  CD2 TYR A 454      -2.628 -13.880  26.505  1.00 10.00      A   
ATOM   4307  CE1 TYR A 454      -0.034 -13.819  27.439  1.00 10.00      A   
ATOM   4308  CE2 TYR A 454      -2.325 -14.433  27.736  1.00 10.00      A   
ATOM   4309  CZ  TYR A 454      -1.028 -14.399  28.198  1.00 10.00      A   
ATOM   4310  OH  TYR A 454      -0.723 -14.949  29.422  1.00 10.00      A   
ATOM   4311  HH  TYR A 454      -0.668 -15.911  29.335  1.00 10.00      A   
ATOM   4312  C   TYR A 454      -2.898 -13.008  22.058  1.00 10.00      A   
ATOM   4313  O   TYR A 454      -4.053 -12.609  21.872  1.00 10.00      A   
ATOM   4314  N   ALA A 455      -1.941 -12.863  21.152  1.00 10.00      A   
ATOM   4315  HN  ALA A 455      -1.048 -13.227  21.327  1.00 10.00      A   
ATOM   4316  CA  ALA A 455      -2.202 -12.194  19.880  1.00 10.00      A   
ATOM   4317  CB  ALA A 455      -0.924 -11.623  19.286  1.00 10.00      A   
ATOM   4318  C   ALA A 455      -2.900 -13.121  18.891  1.00 10.00      A   
ATOM   4319  O   ALA A 455      -2.270 -13.698  18.000  1.00 10.00      A   
ATOM   4320  N   LYS A 456      -4.203 -13.271  19.065  1.00 10.00      A   
ATOM   4321  HN  LYS A 456      -4.642 -12.801  19.811  1.00 10.00      A   
ATOM   4322  CA  LYS A 456      -4.997 -14.124  18.193  1.00 10.00      A   
ATOM   4323  CB  LYS A 456      -6.132 -14.787  18.982  1.00 10.00      A   
ATOM   4324  CG  LYS A 456      -5.668 -15.714  20.096  1.00 10.00      A   
ATOM   4325  CD  LYS A 456      -5.020 -16.967  19.535  1.00 10.00      A   
ATOM   4326  CE  LYS A 456      -4.570 -17.903  20.644  1.00 10.00      A   
ATOM   4327  NZ  LYS A 456      -3.978 -19.151  20.103  1.00 10.00      A   
ATOM   4328  HZ1 LYS A 456      -3.218 -18.921  19.428  1.00 10.00      A   
ATOM   4329  HZ2 LYS A 456      -4.705 -19.707  19.610  1.00 10.00      A   
ATOM   4330  HZ3 LYS A 456      -3.581 -19.726  20.873  1.00 10.00      A   
ATOM   4331  C   LYS A 456      -5.572 -13.320  17.036  1.00 10.00      A   
ATOM   4332  O   LYS A 456      -5.736 -13.833  15.929  1.00 10.00      A   
ATOM   4333  N   LYS A 457      -5.850 -12.048  17.296  1.00 10.00      A   
ATOM   4334  HN  LYS A 457      -5.670 -11.694  18.194  1.00 10.00      A   
ATOM   4335  CA  LYS A 457      -6.424 -11.164  16.287  1.00 10.00      A   
ATOM   4336  CB  LYS A 457      -7.426 -10.204  16.925  1.00 10.00      A   
ATOM   4337  CG  LYS A 457      -8.624 -10.890  17.557  1.00 10.00      A   
ATOM   4338  CD  LYS A 457      -9.544  -9.878  18.213  1.00 10.00      A   
ATOM   4339  CE  LYS A 457     -10.692 -10.557  18.946  1.00 10.00      A   
ATOM   4340  NZ  LYS A 457     -11.687 -11.136  18.006  1.00 10.00      A   
ATOM   4341  HZ1 LYS A 457     -12.229 -10.375  17.547  1.00 10.00      A   
ATOM   4342  HZ2 LYS A 457     -12.349 -11.752  18.519  1.00 10.00      A   
ATOM   4343  HZ3 LYS A 457     -11.208 -11.697  17.273  1.00 10.00      A   
ATOM   4344  C   LYS A 457      -5.361 -10.380  15.524  1.00 10.00      A   
ATOM   4345  O   LYS A 457      -5.680  -9.439  14.797  1.00 10.00      A   
ATOM   4346  N   MET A 458      -4.105 -10.767  15.692  1.00 10.00      A   
ATOM   4347  HN  MET A 458      -3.913 -11.521  16.280  1.00 10.00      A   
ATOM   4348  CA  MET A 458      -3.006 -10.095  15.006  1.00 10.00      A   
ATOM   4349  CB  MET A 458      -1.682 -10.335  15.735  1.00 10.00      A   
ATOM   4350  CG  MET A 458      -0.548  -9.432  15.279  1.00 10.00      A   
ATOM   4351  SD  MET A 458       0.988  -9.763  16.161  1.00 10.00      A   
ATOM   4352  CE  MET A 458       1.278 -11.464  15.696  1.00 10.00      A   
ATOM   4353  C   MET A 458      -2.928 -10.579  13.562  1.00 10.00      A   
ATOM   4354  O   MET A 458      -2.719 -11.767  13.308  1.00 10.00      A   
ATOM   4355  N   GLU A 459      -3.078  -9.652  12.626  1.00 10.00      A   
ATOM   4356  HN  GLU A 459      -3.173  -8.715  12.897  1.00 10.00      A   
ATOM   4357  CA  GLU A 459      -3.080  -9.976  11.207  1.00 10.00      A   
ATOM   4358  CB  GLU A 459      -4.318  -9.355  10.543  1.00 10.00      A   
ATOM   4359  CG  GLU A 459      -5.630  -9.791  11.186  1.00 10.00      A   
ATOM   4360  CD  GLU A 459      -6.827  -8.970  10.743  1.00 10.00      A   
ATOM   4361  OE1 GLU A 459      -7.377  -9.244   9.651  1.00 10.00      A   
ATOM   4362  OE2 GLU A 459      -7.236  -8.056  11.488  1.00 10.00      A   
ATOM   4363  C   GLU A 459      -1.797  -9.533  10.494  1.00 10.00      A   
ATOM   4364  O   GLU A 459      -1.628  -9.790   9.300  1.00 10.00      A   
ATOM   4365  N   MET A 460      -0.900  -8.869  11.217  1.00 10.00      A   
ATOM   4366  HN  MET A 460      -1.092  -8.672  12.160  1.00 10.00      A   
ATOM   4367  CA  MET A 460       0.361  -8.410  10.632  1.00 10.00      A   
ATOM   4368  CB  MET A 460       0.163  -7.054   9.951  1.00 10.00      A   
ATOM   4369  CG  MET A 460       1.419  -6.476   9.319  1.00 10.00      A   
ATOM   4370  SD  MET A 460       2.154  -7.564   8.086  1.00 10.00      A   
ATOM   4371  CE  MET A 460       3.328  -6.446   7.325  1.00 10.00      A   
ATOM   4372  C   MET A 460       1.468  -8.319  11.687  1.00 10.00      A   
ATOM   4373  O   MET A 460       1.274  -7.727  12.752  1.00 10.00      A   
ATOM   4374  N   LEU A 461       2.633  -8.888  11.384  1.00 10.00      A   
ATOM   4375  HN  LEU A 461       2.747  -9.311  10.508  1.00 10.00      A   
ATOM   4376  CA  LEU A 461       3.753  -8.878  12.314  1.00 10.00      A   
ATOM   4377  CB  LEU A 461       3.669 -10.075  13.267  1.00 10.00      A   
ATOM   4378  CG  LEU A 461       4.889 -10.324  14.162  1.00 10.00      A   
ATOM   4379  CD1 LEU A 461       5.058  -9.204  15.176  1.00 10.00      A   
ATOM   4380  CD2 LEU A 461       4.777 -11.668  14.861  1.00 10.00      A   
ATOM   4381  C   LEU A 461       5.095  -8.889  11.584  1.00 10.00      A   
ATOM   4382  O   LEU A 461       5.331  -9.718  10.699  1.00 10.00      A   
ATOM   4383  N   SER A 462       5.967  -7.966  11.965  1.00 10.00      A   
ATOM   4384  HN  SER A 462       5.704  -7.319  12.658  1.00 10.00      A   
ATOM   4385  CA  SER A 462       7.294  -7.868  11.377  1.00 10.00      A   
ATOM   4386  CB  SER A 462       7.565  -6.423  10.947  1.00 10.00      A   
ATOM   4387  OG  SER A 462       6.476  -5.897  10.199  1.00 10.00      A   
ATOM   4388  HG  SER A 462       6.652  -6.010   9.244  1.00 10.00      A   
ATOM   4389  C   SER A 462       8.350  -8.328  12.388  1.00 10.00      A   
ATOM   4390  O   SER A 462       8.414  -7.812  13.506  1.00 10.00      A   
ATOM   4391  N   VAL A 463       9.153  -9.318  12.006  1.00 10.00      A   
ATOM   4392  HN  VAL A 463       9.038  -9.712  11.110  1.00 10.00      A   
ATOM   4393  CA  VAL A 463      10.197  -9.845  12.882  1.00 10.00      A   
ATOM   4394  CB  VAL A 463       9.919 -11.313  13.272  1.00 10.00      A   
ATOM   4395  CG1 VAL A 463      11.058 -11.885  14.106  1.00 10.00      A   
ATOM   4396  CG2 VAL A 463       8.604 -11.421  14.026  1.00 10.00      A   
ATOM   4397  C   VAL A 463      11.581  -9.739  12.239  1.00 10.00      A   
ATOM   4398  O   VAL A 463      11.797 -10.196  11.113  1.00 10.00      A   
ATOM   4399  N   ALA A 464      12.514  -9.128  12.961  1.00 10.00      A   
ATOM   4400  HN  ALA A 464      12.284  -8.776  13.845  1.00 10.00      A   
ATOM   4401  CA  ALA A 464      13.875  -8.966  12.477  1.00 10.00      A   
ATOM   4402  CB  ALA A 464      14.009  -7.664  11.712  1.00 10.00      A   
ATOM   4403  C   ALA A 464      14.863  -9.008  13.636  1.00 10.00      A   
ATOM   4404  O   ALA A 464      14.720  -8.262  14.611  1.00 10.00      A   
ATOM   4405  N   PHE A 465      15.861  -9.882  13.518  1.00 10.00      A   
ATOM   4406  HN  PHE A 465      15.911 -10.435  12.710  1.00 10.00      A   
ATOM   4407  CA  PHE A 465      16.887 -10.045  14.545  1.00 10.00      A   
ATOM   4408  CB  PHE A 465      17.732  -8.776  14.697  1.00 10.00      A   
ATOM   4409  CG  PHE A 465      18.612  -8.474  13.520  1.00 10.00      A   
ATOM   4410  CD1 PHE A 465      18.191  -7.602  12.529  1.00 10.00      A   
ATOM   4411  CD2 PHE A 465      19.862  -9.055  13.409  1.00 10.00      A   
ATOM   4412  CE1 PHE A 465      19.002  -7.315  11.448  1.00 10.00      A   
ATOM   4413  CE2 PHE A 465      20.679  -8.775  12.332  1.00 10.00      A   
ATOM   4414  CZ  PHE A 465      20.248  -7.903  11.350  1.00 10.00      A   
ATOM   4415  C   PHE A 465      16.270 -10.444  15.881  1.00 10.00      A   
ATOM   4416  O   PHE A 465      16.574  -9.856  16.923  1.00 10.00      A   
ATOM   4417  N   ALA A 466      15.404 -11.443  15.842  1.00 10.00      A   
ATOM   4418  HN  ALA A 466      15.208 -11.875  14.983  1.00 10.00      A   
ATOM   4419  CA  ALA A 466      14.740 -11.924  17.038  1.00 10.00      A   
ATOM   4420  CB  ALA A 466      13.407 -11.213  17.216  1.00 10.00      A   
ATOM   4421  C   ALA A 466      14.529 -13.432  16.963  1.00 10.00      A   
ATOM   4422  O   ALA A 466      14.430 -13.998  15.871  1.00 10.00      A   
ATOM   4423  N   GLY A 467      14.476 -14.077  18.121  1.00 10.00      A   
ATOM   4424  HN  GLY A 467      14.591 -13.578  18.961  1.00 10.00      A   
ATOM   4425  CA  GLY A 467      14.269 -15.509  18.161  1.00 10.00      A   
ATOM   4426  C   GLY A 467      15.515 -16.263  18.567  1.00 10.00      A   
ATOM   4427  O   GLY A 467      16.625 -15.725  18.503  1.00 10.00      A   
ATOM   4428  N   ASP A 468      15.329 -17.499  19.006  1.00 10.00      A   
ATOM   4429  HN  ASP A 468      14.406 -17.855  19.056  1.00 10.00      A   
ATOM   4430  CA  ASP A 468      16.434 -18.349  19.423  1.00 10.00      A   
ATOM   4431  CB  ASP A 468      16.335 -18.672  20.914  1.00 10.00      A   
ATOM   4432  CG  ASP A 468      17.468 -19.564  21.381  1.00 10.00      A   
ATOM   4433  OD1 ASP A 468      17.221 -20.754  21.649  1.00 10.00      A   
ATOM   4434  OD2 ASP A 468      18.614 -19.074  21.481  1.00 10.00      A   
ATOM   4435  C   ASP A 468      16.469 -19.638  18.606  1.00 10.00      A   
ATOM   4436  O   ASP A 468      17.542 -20.120  18.228  1.00 10.00      A   
ATOM   4437  N   SER A 469      15.294 -20.194  18.336  1.00 10.00      A   
ATOM   4438  HN  SER A 469      14.467 -19.772  18.674  1.00 10.00      A   
ATOM   4439  CA  SER A 469      15.191 -21.415  17.555  1.00 10.00      A   
ATOM   4440  CB  SER A 469      15.325 -22.655  18.451  1.00 10.00      A   
ATOM   4441  OG  SER A 469      14.571 -22.533  19.649  1.00 10.00      A   
ATOM   4442  HG  SER A 469      14.034 -21.718  19.617  1.00 10.00      A   
ATOM   4443  C   SER A 469      13.883 -21.443  16.767  1.00 10.00      A   
ATOM   4444  O   SER A 469      13.166 -20.447  16.696  1.00 10.00      A   
ATOM   4445  N   ASP A 470      13.573 -22.592  16.185  1.00 10.00      A   
ATOM   4446  HN  ASP A 470      14.182 -23.355  16.284  1.00 10.00      A   
ATOM   4447  CA  ASP A 470      12.354 -22.753  15.394  1.00 10.00      A   
ATOM   4448  CB  ASP A 470      12.370 -24.090  14.646  1.00 10.00      A   
ATOM   4449  CG  ASP A 470      13.334 -24.110  13.474  1.00 10.00      A   
ATOM   4450  OD1 ASP A 470      12.887 -23.919  12.324  1.00 10.00      A   
ATOM   4451  OD2 ASP A 470      14.542 -24.341  13.696  1.00 10.00      A   
ATOM   4452  C   ASP A 470      11.111 -22.657  16.269  1.00 10.00      A   
ATOM   4453  O   ASP A 470      10.015 -22.391  15.776  1.00 10.00      A   
ATOM   4454  N   LEU A 471      11.295 -22.870  17.573  1.00 10.00      A   
ATOM   4455  HN  LEU A 471      12.195 -23.069  17.896  1.00 10.00      A   
ATOM   4456  CA  LEU A 471      10.201 -22.812  18.533  1.00 10.00      A   
ATOM   4457  CB  LEU A 471      10.709 -23.077  19.953  1.00 10.00      A   
ATOM   4458  CG  LEU A 471      11.238 -24.487  20.224  1.00 10.00      A   
ATOM   4459  CD1 LEU A 471      11.868 -24.562  21.605  1.00 10.00      A   
ATOM   4460  CD2 LEU A 471      10.124 -25.513  20.087  1.00 10.00      A   
ATOM   4461  C   LEU A 471       9.488 -21.468  18.471  1.00 10.00      A   
ATOM   4462  O   LEU A 471       8.263 -21.406  18.560  1.00 10.00      A   
ATOM   4463  N   GLY A 472      10.263 -20.401  18.300  1.00 10.00      A   
ATOM   4464  HN  GLY A 472      11.238 -20.518  18.240  1.00 10.00      A   
ATOM   4465  CA  GLY A 472       9.695 -19.072  18.215  1.00 10.00      A   
ATOM   4466  C   GLY A 472       8.735 -18.940  17.048  1.00 10.00      A   
ATOM   4467  O   GLY A 472       7.617 -18.450  17.205  1.00 10.00      A   
ATOM   4468  N   MET A 473       9.162 -19.393  15.877  1.00 10.00      A   
ATOM   4469  HN  MET A 473      10.059 -19.782  15.811  1.00 10.00      A   
ATOM   4470  CA  MET A 473       8.327 -19.327  14.689  1.00 10.00      A   
ATOM   4471  CB  MET A 473       9.131 -19.728  13.455  1.00 10.00      A   
ATOM   4472  CG  MET A 473       8.392 -19.517  12.146  1.00 10.00      A   
ATOM   4473  SD  MET A 473       9.332 -20.097  10.722  1.00 10.00      A   
ATOM   4474  CE  MET A 473       8.191 -19.724   9.392  1.00 10.00      A   
ATOM   4475  C   MET A 473       7.131 -20.254  14.840  1.00 10.00      A   
ATOM   4476  O   MET A 473       6.013 -19.923  14.435  1.00 10.00      A   
ATOM   4477  N   HIS A 474       7.379 -21.412  15.439  1.00 10.00      A   
ATOM   4478  HN  HIS A 474       8.299 -21.606  15.738  1.00 10.00      A   
ATOM   4479  CA  HIS A 474       6.342 -22.409  15.661  1.00 10.00      A   
ATOM   4480  CB  HIS A 474       6.951 -23.652  16.319  1.00 10.00      A   
ATOM   4481  CG  HIS A 474       6.167 -24.911  16.115  1.00 10.00      A   
ATOM   4482  ND1 HIS A 474       6.463 -25.773  15.086  1.00 10.00      A   
ATOM   4483  CD2 HIS A 474       5.132 -25.414  16.837  1.00 10.00      A   
ATOM   4484  CE1 HIS A 474       5.614 -26.777  15.201  1.00 10.00      A   
ATOM   4485  NE2 HIS A 474       4.793 -26.602  16.243  1.00 10.00      A   
ATOM   4486  HE2 HIS A 474       4.084 -27.220  16.536  1.00 10.00      A   
ATOM   4487  C   HIS A 474       5.225 -21.850  16.538  1.00 10.00      A   
ATOM   4488  O   HIS A 474       4.043 -22.054  16.258  1.00 10.00      A   
ATOM   4489  N   HIS A 475       5.607 -21.128  17.588  1.00 10.00      A   
ATOM   4490  HN  HIS A 475       6.571 -20.987  17.747  1.00 10.00      A   
ATOM   4491  CA  HIS A 475       4.640 -20.546  18.514  1.00 10.00      A   
ATOM   4492  CB  HIS A 475       5.335 -19.911  19.717  1.00 10.00      A   
ATOM   4493  CG  HIS A 475       5.630 -20.872  20.821  1.00 10.00      A   
ATOM   4494  ND1 HIS A 475       4.668 -21.612  21.471  1.00 10.00      A   
ATOM   4495  HD1 HIS A 475       3.703 -21.610  21.277  1.00 10.00      A   
ATOM   4496  CD2 HIS A 475       6.812 -21.210  21.391  1.00 10.00      A   
ATOM   4497  CE1 HIS A 475       5.281 -22.359  22.394  1.00 10.00      A   
ATOM   4498  NE2 HIS A 475       6.584 -22.153  22.387  1.00 10.00      A   
ATOM   4499  C   HIS A 475       3.730 -19.529  17.835  1.00 10.00      A   
ATOM   4500  O   HIS A 475       2.578 -19.357  18.233  1.00 10.00      A   
ATOM   4501  N   VAL A 476       4.247 -18.852  16.818  1.00 10.00      A   
ATOM   4502  HN  VAL A 476       5.180 -19.013  16.557  1.00 10.00      A   
ATOM   4503  CA  VAL A 476       3.462 -17.865  16.091  1.00 10.00      A   
ATOM   4504  CB  VAL A 476       4.360 -16.849  15.353  1.00 10.00      A   
ATOM   4505  CG1 VAL A 476       3.518 -15.842  14.579  1.00 10.00      A   
ATOM   4506  CG2 VAL A 476       5.267 -16.135  16.340  1.00 10.00      A   
ATOM   4507  C   VAL A 476       2.533 -18.547  15.093  1.00 10.00      A   
ATOM   4508  O   VAL A 476       1.335 -18.259  15.052  1.00 10.00      A   
ATOM   4509  N   LEU A 477       3.091 -19.462  14.304  1.00 10.00      A   
ATOM   4510  HN  LEU A 477       4.052 -19.650  14.397  1.00 10.00      A   
ATOM   4511  CA  LEU A 477       2.325 -20.192  13.299  1.00 10.00      A   
ATOM   4512  CB  LEU A 477       3.249 -21.102  12.486  1.00 10.00      A   
ATOM   4513  CG  LEU A 477       4.356 -20.408  11.690  1.00 10.00      A   
ATOM   4514  CD1 LEU A 477       5.258 -21.439  11.029  1.00 10.00      A   
ATOM   4515  CD2 LEU A 477       3.759 -19.474  10.649  1.00 10.00      A   
ATOM   4516  C   LEU A 477       1.205 -21.010  13.938  1.00 10.00      A   
ATOM   4517  O   LEU A 477       0.059 -20.970  13.491  1.00 10.00      A   
ATOM   4518  N   SER A 478       1.543 -21.745  14.989  1.00 10.00      A   
ATOM   4519  HN  SER A 478       2.476 -21.733  15.301  1.00 10.00      A   
ATOM   4520  CA  SER A 478       0.569 -22.570  15.700  1.00 10.00      A   
ATOM   4521  CB  SER A 478       1.233 -23.853  16.212  1.00 10.00      A   
ATOM   4522  OG  SER A 478       2.022 -24.472  15.210  1.00 10.00      A   
ATOM   4523  HG  SER A 478       1.761 -24.136  14.340  1.00 10.00      A   
ATOM   4524  C   SER A 478      -0.036 -21.805  16.881  1.00 10.00      A   
ATOM   4525  O   SER A 478      -0.558 -22.402  17.824  1.00 10.00      A   
ATOM   4526  N   GLY A 479       0.045 -20.483  16.823  1.00 10.00      A   
ATOM   4527  HN  GLY A 479       0.472 -20.066  16.049  1.00 10.00      A   
ATOM   4528  CA  GLY A 479      -0.484 -19.656  17.889  1.00 10.00      A   
ATOM   4529  C   GLY A 479      -1.448 -18.596  17.395  1.00 10.00      A   
ATOM   4530  O   GLY A 479      -2.593 -18.541  17.843  1.00 10.00      A   
ATOM   4531  N   CYS A 480      -0.990 -17.749  16.480  1.00 10.00      A   
ATOM   4532  HN  CYS A 480      -0.064 -17.840  16.157  1.00 10.00      A   
ATOM   4533  CA  CYS A 480      -1.831 -16.695  15.936  1.00 10.00      A   
ATOM   4534  CB  CYS A 480      -1.002 -15.691  15.137  1.00 10.00      A   
ATOM   4535  SG  CYS A 480       0.173 -14.760  16.146  1.00 10.00      A   
ATOM   4536  HG  CYS A 480      -0.484 -14.299  17.206  1.00 10.00      A   
ATOM   4537  C   CYS A 480      -2.956 -17.283  15.095  1.00 10.00      A   
ATOM   4538  O   CYS A 480      -2.737 -18.172  14.268  1.00 10.00      A   
ATOM   4539  N   ASP A 481      -4.164 -16.793  15.324  1.00 10.00      A   
ATOM   4540  HN  ASP A 481      -4.272 -16.084  15.989  1.00 10.00      A   
ATOM   4541  CA  ASP A 481      -5.331 -17.283  14.614  1.00 10.00      A   
ATOM   4542  CB  ASP A 481      -6.580 -17.146  15.484  1.00 10.00      A   
ATOM   4543  CG  ASP A 481      -7.633 -18.181  15.151  1.00 10.00      A   
ATOM   4544  OD1 ASP A 481      -7.374 -19.381  15.377  1.00 10.00      A   
ATOM   4545  OD2 ASP A 481      -8.727 -17.799  14.679  1.00 10.00      A   
ATOM   4546  C   ASP A 481      -5.529 -16.561  13.289  1.00 10.00      A   
ATOM   4547  O   ASP A 481      -5.523 -17.190  12.229  1.00 10.00      A   
ATOM   4548  N   SER A 482      -5.677 -15.241  13.352  1.00 10.00      A   
ATOM   4549  HN  SER A 482      -5.650 -14.798  14.229  1.00 10.00      A   
ATOM   4550  CA  SER A 482      -5.894 -14.430  12.156  1.00 10.00      A   
ATOM   4551  CB  SER A 482      -6.659 -13.156  12.511  1.00 10.00      A   
ATOM   4552  OG  SER A 482      -7.829 -13.464  13.252  1.00 10.00      A   
ATOM   4553  HG  SER A 482      -8.389 -12.682  13.296  1.00 10.00      A   
ATOM   4554  C   SER A 482      -4.595 -14.096  11.420  1.00 10.00      A   
ATOM   4555  O   SER A 482      -4.322 -12.938  11.118  1.00 10.00      A   
ATOM   4556  N   LEU A 483      -3.811 -15.121  11.117  1.00 10.00      A   
ATOM   4557  HN  LEU A 483      -4.095 -16.026  11.366  1.00 10.00      A   
ATOM   4558  CA  LEU A 483      -2.548 -14.937  10.408  1.00 10.00      A   
ATOM   4559  CB  LEU A 483      -1.721 -16.224  10.438  1.00 10.00      A   
ATOM   4560  CG  LEU A 483      -0.822 -16.427  11.662  1.00 10.00      A   
ATOM   4561  CD1 LEU A 483      -0.237 -17.832  11.674  1.00 10.00      A   
ATOM   4562  CD2 LEU A 483       0.290 -15.388  11.692  1.00 10.00      A   
ATOM   4563  C   LEU A 483      -2.803 -14.519   8.964  1.00 10.00      A   
ATOM   4564  O   LEU A 483      -3.550 -15.182   8.244  1.00 10.00      A   
ATOM   4565  N   ARG A 484      -2.195 -13.419   8.551  1.00 10.00      A   
ATOM   4566  HN  ARG A 484      -1.612 -12.930   9.170  1.00 10.00      A   
ATOM   4567  CA  ARG A 484      -2.368 -12.920   7.197  1.00 10.00      A   
ATOM   4568  CB  ARG A 484      -3.214 -11.644   7.189  1.00 10.00      A   
ATOM   4569  CG  ARG A 484      -4.716 -11.887   7.129  1.00 10.00      A   
ATOM   4570  CD  ARG A 484      -5.499 -10.602   7.358  1.00 10.00      A   
ATOM   4571  NE  ARG A 484      -4.982  -9.483   6.563  1.00 10.00      A   
ATOM   4572  HE  ARG A 484      -4.374  -9.699   5.822  1.00 10.00      A   
ATOM   4573  CZ  ARG A 484      -5.298  -8.203   6.785  1.00 10.00      A   
ATOM   4574  NH1 ARG A 484      -6.123  -7.879   7.778  1.00 10.00      A   
ATOM   4575 HH11 ARG A 484      -6.369  -6.876   7.956  1.00 10.00      A   
ATOM   4576 HH12 ARG A 484      -6.539  -8.629   8.391  1.00 10.00      A   
ATOM   4577  NH2 ARG A 484      -4.777  -7.248   6.037  1.00 10.00      A   
ATOM   4578 HH21 ARG A 484      -5.025  -6.246   6.206  1.00 10.00      A   
ATOM   4579 HH22 ARG A 484      -4.112  -7.473   5.262  1.00 10.00      A   
ATOM   4580  C   ARG A 484      -1.029 -12.672   6.513  1.00 10.00      A   
ATOM   4581  O   ARG A 484      -0.731 -13.273   5.480  1.00 10.00      A   
ATOM   4582  N   LYS A 485      -0.234 -11.780   7.079  1.00 10.00      A   
ATOM   4583  HN  LYS A 485      -0.521 -11.339   7.909  1.00 10.00      A   
ATOM   4584  CA  LYS A 485       1.069 -11.449   6.516  1.00 10.00      A   
ATOM   4585  CB  LYS A 485       1.055 -10.041   5.916  1.00 10.00      A   
ATOM   4586  CG  LYS A 485       0.236  -9.912   4.642  1.00 10.00      A   
ATOM   4587  CD  LYS A 485       0.264  -8.489   4.096  1.00 10.00      A   
ATOM   4588  CE  LYS A 485      -0.703  -7.582   4.843  1.00 10.00      A   
ATOM   4589  NZ  LYS A 485      -0.876  -6.273   4.160  1.00 10.00      A   
ATOM   4590  HZ1 LYS A 485      -0.651  -5.497   4.813  1.00 10.00      A   
ATOM   4591  HZ2 LYS A 485      -1.864  -6.158   3.836  1.00 10.00      A   
ATOM   4592  HZ3 LYS A 485      -0.248  -6.207   3.329  1.00 10.00      A   
ATOM   4593  C   LYS A 485       2.152 -11.554   7.580  1.00 10.00      A   
ATOM   4594  O   LYS A 485       2.016 -10.999   8.670  1.00 10.00      A   
ATOM   4595  N   LEU A 486       3.222 -12.265   7.268  1.00 10.00      A   
ATOM   4596  HN  LEU A 486       3.286 -12.676   6.378  1.00 10.00      A   
ATOM   4597  CA  LEU A 486       4.315 -12.438   8.213  1.00 10.00      A   
ATOM   4598  CB  LEU A 486       4.251 -13.828   8.853  1.00 10.00      A   
ATOM   4599  CG  LEU A 486       4.858 -13.961  10.251  1.00 10.00      A   
ATOM   4600  CD1 LEU A 486       4.040 -13.179  11.267  1.00 10.00      A   
ATOM   4601  CD2 LEU A 486       4.963 -15.422  10.655  1.00 10.00      A   
ATOM   4602  C   LEU A 486       5.656 -12.230   7.522  1.00 10.00      A   
ATOM   4603  O   LEU A 486       5.983 -12.934   6.564  1.00 10.00      A   
ATOM   4604  N   GLU A 487       6.419 -11.253   7.997  1.00 10.00      A   
ATOM   4605  HN  GLU A 487       6.097 -10.718   8.755  1.00 10.00      A   
ATOM   4606  CA  GLU A 487       7.725 -10.951   7.431  1.00 10.00      A   
ATOM   4607  CB  GLU A 487       7.771  -9.523   6.879  1.00 10.00      A   
ATOM   4608  CG  GLU A 487       6.957  -8.519   7.678  1.00 10.00      A   
ATOM   4609  CD  GLU A 487       6.790  -7.199   6.957  1.00 10.00      A   
ATOM   4610  OE1 GLU A 487       6.920  -6.140   7.609  1.00 10.00      A   
ATOM   4611  OE2 GLU A 487       6.523  -7.215   5.738  1.00 10.00      A   
ATOM   4612  C   GLU A 487       8.828 -11.178   8.460  1.00 10.00      A   
ATOM   4613  O   GLU A 487       8.858 -10.540   9.515  1.00 10.00      A   
ATOM   4614  N   ILE A 488       9.725 -12.102   8.149  1.00 10.00      A   
ATOM   4615  HN  ILE A 488       9.648 -12.573   7.289  1.00 10.00      A   
ATOM   4616  CA  ILE A 488      10.824 -12.443   9.032  1.00 10.00      A   
ATOM   4617  CB  ILE A 488      10.670 -13.890   9.559  1.00 10.00      A   
ATOM   4618  CG1 ILE A 488       9.326 -14.074  10.274  1.00 10.00      A   
ATOM   4619  CG2 ILE A 488      11.828 -14.248  10.478  1.00 10.00      A   
ATOM   4620  CD1 ILE A 488       8.984 -15.516  10.572  1.00 10.00      A   
ATOM   4621  C   ILE A 488      12.160 -12.324   8.292  1.00 10.00      A   
ATOM   4622  O   ILE A 488      12.316 -12.840   7.182  1.00 10.00      A   
ATOM   4623  N   ARG A 489      13.115 -11.625   8.891  1.00 10.00      A   
ATOM   4624  HN  ARG A 489      12.929 -11.201   9.759  1.00 10.00      A   
ATOM   4625  CA  ARG A 489      14.431 -11.463   8.282  1.00 10.00      A   
ATOM   4626  CB  ARG A 489      14.546 -10.130   7.536  1.00 10.00      A   
ATOM   4627  CG  ARG A 489      14.649  -8.911   8.437  1.00 10.00      A   
ATOM   4628  CD  ARG A 489      15.436  -7.795   7.773  1.00 10.00      A   
ATOM   4629  NE  ARG A 489      16.841  -8.149   7.569  1.00 10.00      A   
ATOM   4630  HE  ARG A 489      17.139  -9.023   7.903  1.00 10.00      A   
ATOM   4631  CZ  ARG A 489      17.728  -7.359   6.966  1.00 10.00      A   
ATOM   4632  NH1 ARG A 489      17.364  -6.173   6.506  1.00 10.00      A   
ATOM   4633 HH11 ARG A 489      16.378  -5.848   6.611  1.00 10.00      A   
ATOM   4634 HH12 ARG A 489      18.069  -5.556   6.034  1.00 10.00      A   
ATOM   4635  NH2 ARG A 489      18.980  -7.766   6.815  1.00 10.00      A   
ATOM   4636 HH21 ARG A 489      19.679  -7.153   6.342  1.00 10.00      A   
ATOM   4637 HH22 ARG A 489      19.272  -8.714   7.171  1.00 10.00      A   
ATOM   4638  C   ARG A 489      15.540 -11.577   9.321  1.00 10.00      A   
ATOM   4639  O   ARG A 489      15.385 -11.119  10.456  1.00 10.00      A   
ATOM   4640  N   ASP A 490      16.643 -12.206   8.921  1.00 10.00      A   
ATOM   4641  HN  ASP A 490      16.669 -12.576   8.013  1.00 10.00      A   
ATOM   4642  CA  ASP A 490      17.811 -12.389   9.784  1.00 10.00      A   
ATOM   4643  CB  ASP A 490      18.573 -11.074   9.979  1.00 10.00      A   
ATOM   4644  CG  ASP A 490      19.502 -10.763   8.824  1.00 10.00      A   
ATOM   4645  OD1 ASP A 490      20.708 -11.066   8.929  1.00 10.00      A   
ATOM   4646  OD2 ASP A 490      19.027 -10.216   7.804  1.00 10.00      A   
ATOM   4647  C   ASP A 490      17.444 -13.003  11.127  1.00 10.00      A   
ATOM   4648  O   ASP A 490      17.663 -12.407  12.184  1.00 10.00      A   
ATOM   4649  N   CYS A 491      16.873 -14.192  11.083  1.00 10.00      A   
ATOM   4650  HN  CYS A 491      16.726 -14.622  10.213  1.00 10.00      A   
ATOM   4651  CA  CYS A 491      16.470 -14.888  12.292  1.00 10.00      A   
ATOM   4652  CB  CYS A 491      14.962 -14.748  12.509  1.00 10.00      A   
ATOM   4653  SG  CYS A 491      14.392 -13.034  12.650  1.00 10.00      A   
ATOM   4654  HG  CYS A 491      14.863 -12.356  11.609  1.00 10.00      A   
ATOM   4655  C   CYS A 491      16.874 -16.355  12.207  1.00 10.00      A   
ATOM   4656  O   CYS A 491      16.959 -16.913  11.111  1.00 10.00      A   
ATOM   4657  N   PRO A 492      17.119 -17.000  13.361  1.00 10.00      A   
ATOM   4658  CA  PRO A 492      17.537 -18.409  13.416  1.00 10.00      A   
ATOM   4659  CB  PRO A 492      18.040 -18.560  14.852  1.00 10.00      A   
ATOM   4660  CG  PRO A 492      17.235 -17.579  15.626  1.00 10.00      A   
ATOM   4661  CD  PRO A 492      17.015 -16.406  14.709  1.00 10.00      A   
ATOM   4662  C   PRO A 492      16.394 -19.391  13.152  1.00 10.00      A   
ATOM   4663  O   PRO A 492      16.393 -20.509  13.672  1.00 10.00      A   
ATOM   4664  N   PHE A 493      15.434 -18.977  12.336  1.00 10.00      A   
ATOM   4665  HN  PHE A 493      15.507 -18.092  11.926  1.00 10.00      A   
ATOM   4666  CA  PHE A 493      14.302 -19.824  12.002  1.00 10.00      A   
ATOM   4667  CB  PHE A 493      13.053 -18.983  11.721  1.00 10.00      A   
ATOM   4668  CG  PHE A 493      12.594 -18.144  12.881  1.00 10.00      A   
ATOM   4669  CD1 PHE A 493      12.002 -16.910  12.668  1.00 10.00      A   
ATOM   4670  CD2 PHE A 493      12.749 -18.588  14.185  1.00 10.00      A   
ATOM   4671  CE1 PHE A 493      11.573 -16.135  13.730  1.00 10.00      A   
ATOM   4672  CE2 PHE A 493      12.323 -17.818  15.251  1.00 10.00      A   
ATOM   4673  CZ  PHE A 493      11.734 -16.589  15.024  1.00 10.00      A   
ATOM   4674  C   PHE A 493      14.650 -20.657  10.782  1.00 10.00      A   
ATOM   4675  O   PHE A 493      15.068 -20.119   9.753  1.00 10.00      A   
ATOM   4676  N   GLY A 494      14.497 -21.961  10.900  1.00 10.00      A   
ATOM   4677  HN  GLY A 494      14.145 -22.335  11.735  1.00 10.00      A   
ATOM   4678  CA  GLY A 494      14.815 -22.835   9.802  1.00 10.00      A   
ATOM   4679  C   GLY A 494      13.593 -23.259   9.027  1.00 10.00      A   
ATOM   4680  O   GLY A 494      12.720 -22.445   8.723  1.00 10.00      A   
ATOM   4681  N   ASP A 495      13.528 -24.540   8.718  1.00 10.00      A   
ATOM   4682  HN  ASP A 495      14.259 -25.137   8.998  1.00 10.00      A   
ATOM   4683  CA  ASP A 495      12.410 -25.092   7.966  1.00 10.00      A   
ATOM   4684  CB  ASP A 495      12.929 -25.743   6.685  1.00 10.00      A   
ATOM   4685  CG  ASP A 495      14.048 -26.744   6.933  1.00 10.00      A   
ATOM   4686  OD1 ASP A 495      15.217 -26.424   6.618  1.00 10.00      A   
ATOM   4687  OD2 ASP A 495      13.771 -27.848   7.452  1.00 10.00      A   
ATOM   4688  C   ASP A 495      11.650 -26.122   8.795  1.00 10.00      A   
ATOM   4689  O   ASP A 495      10.702 -26.753   8.320  1.00 10.00      A   
ATOM   4690  N   LYS A 496      12.057 -26.262  10.048  1.00 10.00      A   
ATOM   4691  HN  LYS A 496      12.773 -25.684  10.380  1.00 10.00      A   
ATOM   4692  CA  LYS A 496      11.449 -27.226  10.952  1.00 10.00      A   
ATOM   4693  CB  LYS A 496      12.277 -27.353  12.234  1.00 10.00      A   
ATOM   4694  CG  LYS A 496      13.764 -27.572  11.986  1.00 10.00      A   
ATOM   4695  CD  LYS A 496      14.545 -27.619  13.287  1.00 10.00      A   
ATOM   4696  CE  LYS A 496      16.028 -27.386  13.050  1.00 10.00      A   
ATOM   4697  NZ  LYS A 496      16.314 -25.989  12.625  1.00 10.00      A   
ATOM   4698  HZ1 LYS A 496      17.313 -25.754  12.807  1.00 10.00      A   
ATOM   4699  HZ2 LYS A 496      15.710 -25.316  13.154  1.00 10.00      A   
ATOM   4700  HZ3 LYS A 496      16.123 -25.879  11.612  1.00 10.00      A   
ATOM   4701  C   LYS A 496      10.008 -26.848  11.274  1.00 10.00      A   
ATOM   4702  O   LYS A 496       9.081 -27.612  10.997  1.00 10.00      A   
ATOM   4703  N   ALA A 497       9.824 -25.658  11.827  1.00 10.00      A   
ATOM   4704  HN  ALA A 497      10.604 -25.079  11.986  1.00 10.00      A   
ATOM   4705  CA  ALA A 497       8.495 -25.175  12.190  1.00 10.00      A   
ATOM   4706  CB  ALA A 497       8.609 -23.967  13.103  1.00 10.00      A   
ATOM   4707  C   ALA A 497       7.690 -24.816  10.945  1.00 10.00      A   
ATOM   4708  O   ALA A 497       6.462 -24.928  10.929  1.00 10.00      A   
ATOM   4709  N   LEU A 498       8.402 -24.387   9.910  1.00 10.00      A   
ATOM   4710  HN  LEU A 498       9.376 -24.318  10.004  1.00 10.00      A   
ATOM   4711  CA  LEU A 498       7.796 -24.006   8.644  1.00 10.00      A   
ATOM   4712  CB  LEU A 498       8.873 -23.472   7.691  1.00 10.00      A   
ATOM   4713  CG  LEU A 498       8.432 -23.195   6.250  1.00 10.00      A   
ATOM   4714  CD1 LEU A 498       7.412 -22.069   6.208  1.00 10.00      A   
ATOM   4715  CD2 LEU A 498       9.632 -22.872   5.373  1.00 10.00      A   
ATOM   4716  C   LEU A 498       7.067 -25.185   8.004  1.00 10.00      A   
ATOM   4717  O   LEU A 498       5.870 -25.112   7.729  1.00 10.00      A   
ATOM   4718  N   LEU A 499       7.792 -26.282   7.789  1.00 10.00      A   
ATOM   4719  HN  LEU A 499       8.744 -26.288   8.044  1.00 10.00      A   
ATOM   4720  CA  LEU A 499       7.213 -27.475   7.176  1.00 10.00      A   
ATOM   4721  CB  LEU A 499       8.303 -28.496   6.842  1.00 10.00      A   
ATOM   4722  CG  LEU A 499       9.277 -28.112   5.723  1.00 10.00      A   
ATOM   4723  CD1 LEU A 499      10.437 -29.094   5.672  1.00 10.00      A   
ATOM   4724  CD2 LEU A 499       8.561 -28.064   4.383  1.00 10.00      A   
ATOM   4725  C   LEU A 499       6.151 -28.110   8.065  1.00 10.00      A   
ATOM   4726  O   LEU A 499       5.264 -28.815   7.585  1.00 10.00      A   
ATOM   4727  N   ALA A 500       6.238 -27.844   9.358  1.00 10.00      A   
ATOM   4728  HN  ALA A 500       6.960 -27.262   9.680  1.00 10.00      A   
ATOM   4729  CA  ALA A 500       5.290 -28.393  10.314  1.00 10.00      A   
ATOM   4730  CB  ALA A 500       5.900 -28.404  11.705  1.00 10.00      A   
ATOM   4731  C   ALA A 500       3.976 -27.612  10.310  1.00 10.00      A   
ATOM   4732  O   ALA A 500       2.956 -28.093  10.803  1.00 10.00      A   
ATOM   4733  N   ASN A 501       3.997 -26.416   9.738  1.00 10.00      A   
ATOM   4734  HN  ASN A 501       4.829 -26.087   9.338  1.00 10.00      A   
ATOM   4735  CA  ASN A 501       2.808 -25.579   9.686  1.00 10.00      A   
ATOM   4736  CB  ASN A 501       3.009 -24.313  10.522  1.00 10.00      A   
ATOM   4737  CG  ASN A 501       2.928 -24.571  12.015  1.00 10.00      A   
ATOM   4738  OD1 ASN A 501       1.842 -24.605  12.593  1.00 10.00      A   
ATOM   4739  ND2 ASN A 501       4.076 -24.750  12.648  1.00 10.00      A   
ATOM   4740 HD21 ASN A 501       4.906 -24.708  12.121  1.00 10.00      A   
ATOM   4741 HD22 ASN A 501       4.056 -24.921  13.615  1.00 10.00      A   
ATOM   4742  C   ASN A 501       2.451 -25.213   8.251  1.00 10.00      A   
ATOM   4743  O   ASN A 501       1.911 -24.138   7.985  1.00 10.00      A   
ATOM   4744  N   ALA A 502       2.732 -26.129   7.332  1.00 10.00      A   
ATOM   4745  HN  ALA A 502       3.148 -26.969   7.614  1.00 10.00      A   
ATOM   4746  CA  ALA A 502       2.448 -25.918   5.915  1.00 10.00      A   
ATOM   4747  CB  ALA A 502       2.932 -27.109   5.104  1.00 10.00      A   
ATOM   4748  C   ALA A 502       0.960 -25.678   5.667  1.00 10.00      A   
ATOM   4749  O   ALA A 502       0.585 -24.932   4.765  1.00 10.00      A   
ATOM   4750  N   SER A 503       0.124 -26.296   6.489  1.00 10.00      A   
ATOM   4751  HN  SER A 503       0.487 -26.864   7.201  1.00 10.00      A   
ATOM   4752  CA  SER A 503      -1.322 -26.174   6.366  1.00 10.00      A   
ATOM   4753  CB  SER A 503      -1.981 -27.252   7.220  1.00 10.00      A   
ATOM   4754  OG  SER A 503      -0.996 -27.998   7.923  1.00 10.00      A   
ATOM   4755  HG  SER A 503      -1.134 -27.892   8.875  1.00 10.00      A   
ATOM   4756  C   SER A 503      -1.835 -24.785   6.765  1.00 10.00      A   
ATOM   4757  O   SER A 503      -2.920 -24.373   6.350  1.00 10.00      A   
ATOM   4758  N   LYS A 504      -1.054 -24.056   7.554  1.00 10.00      A   
ATOM   4759  HN  LYS A 504      -0.182 -24.412   7.835  1.00 10.00      A   
ATOM   4760  CA  LYS A 504      -1.461 -22.726   7.998  1.00 10.00      A   
ATOM   4761  CB  LYS A 504      -0.786 -22.362   9.330  1.00 10.00      A   
ATOM   4762  CG  LYS A 504      -1.364 -21.130  10.021  1.00 10.00      A   
ATOM   4763  CD  LYS A 504      -2.777 -21.379  10.527  1.00 10.00      A   
ATOM   4764  CE  LYS A 504      -3.398 -20.109  11.096  1.00 10.00      A   
ATOM   4765  NZ  LYS A 504      -4.709 -20.369  11.763  1.00 10.00      A   
ATOM   4766  HZ1 LYS A 504      -5.257 -19.487  11.840  1.00 10.00      A   
ATOM   4767  HZ2 LYS A 504      -4.555 -20.748  12.721  1.00 10.00      A   
ATOM   4768  HZ3 LYS A 504      -5.262 -21.063  11.216  1.00 10.00      A   
ATOM   4769  C   LYS A 504      -1.155 -21.685   6.924  1.00 10.00      A   
ATOM   4770  O   LYS A 504      -1.749 -20.603   6.901  1.00 10.00      A   
ATOM   4771  N   LEU A 505      -0.251 -22.035   6.013  1.00 10.00      A   
ATOM   4772  HN  LEU A 505       0.167 -22.923   6.072  1.00 10.00      A   
ATOM   4773  CA  LEU A 505       0.140 -21.135   4.933  1.00 10.00      A   
ATOM   4774  CB  LEU A 505       1.373 -21.674   4.201  1.00 10.00      A   
ATOM   4775  CG  LEU A 505       2.658 -21.795   5.030  1.00 10.00      A   
ATOM   4776  CD1 LEU A 505       3.705 -22.604   4.280  1.00 10.00      A   
ATOM   4777  CD2 LEU A 505       3.203 -20.420   5.382  1.00 10.00      A   
ATOM   4778  C   LEU A 505      -1.009 -20.903   3.952  1.00 10.00      A   
ATOM   4779  O   LEU A 505      -1.052 -19.891   3.257  1.00 10.00      A   
ATOM   4780  N   GLU A 506      -1.953 -21.839   3.918  1.00 10.00      A   
ATOM   4781  HN  GLU A 506      -1.867 -22.621   4.499  1.00 10.00      A   
ATOM   4782  CA  GLU A 506      -3.106 -21.735   3.032  1.00 10.00      A   
ATOM   4783  CB  GLU A 506      -3.895 -23.047   3.013  1.00 10.00      A   
ATOM   4784  CG  GLU A 506      -3.259 -24.161   2.199  1.00 10.00      A   
ATOM   4785  CD  GLU A 506      -4.233 -25.285   1.896  1.00 10.00      A   
ATOM   4786  OE1 GLU A 506      -4.838 -25.825   2.843  1.00 10.00      A   
ATOM   4787  OE2 GLU A 506      -4.396 -25.637   0.709  1.00 10.00      A   
ATOM   4788  C   GLU A 506      -4.034 -20.604   3.458  1.00 10.00      A   
ATOM   4789  O   GLU A 506      -4.836 -20.116   2.664  1.00 10.00      A   
ATOM   4790  N   THR A 507      -3.922 -20.193   4.713  1.00 10.00      A   
ATOM   4791  HN  THR A 507      -3.264 -20.618   5.299  1.00 10.00      A   
ATOM   4792  CA  THR A 507      -4.758 -19.133   5.247  1.00 10.00      A   
ATOM   4793  CB  THR A 507      -5.252 -19.491   6.658  1.00 10.00      A   
ATOM   4794  OG1 THR A 507      -4.466 -20.574   7.176  1.00 10.00      A   
ATOM   4795  HG1 THR A 507      -3.539 -20.309   7.217  1.00 10.00      A   
ATOM   4796  CG2 THR A 507      -6.711 -19.908   6.616  1.00 10.00      A   
ATOM   4797  C   THR A 507      -4.021 -17.799   5.289  1.00 10.00      A   
ATOM   4798  O   THR A 507      -4.570 -16.793   5.741  1.00 10.00      A   
ATOM   4799  N   MET A 508      -2.780 -17.791   4.813  1.00 10.00      A   
ATOM   4800  HN  MET A 508      -2.399 -18.617   4.445  1.00 10.00      A   
ATOM   4801  CA  MET A 508      -1.975 -16.580   4.809  1.00 10.00      A   
ATOM   4802  CB  MET A 508      -0.619 -16.838   5.467  1.00 10.00      A   
ATOM   4803  CG  MET A 508      -0.703 -17.170   6.948  1.00 10.00      A   
ATOM   4804  SD  MET A 508       0.913 -17.211   7.746  1.00 10.00      A   
ATOM   4805  CE  MET A 508       1.457 -15.525   7.478  1.00 10.00      A   
ATOM   4806  C   MET A 508      -1.774 -16.058   3.393  1.00 10.00      A   
ATOM   4807  O   MET A 508      -1.680 -16.833   2.442  1.00 10.00      A   
ATOM   4808  N   ARG A 509      -1.695 -14.741   3.264  1.00 10.00      A   
ATOM   4809  HN  ARG A 509      -1.755 -14.179   4.067  1.00 10.00      A   
ATOM   4810  CA  ARG A 509      -1.503 -14.112   1.964  1.00 10.00      A   
ATOM   4811  CB  ARG A 509      -1.796 -12.607   2.025  1.00 10.00      A   
ATOM   4812  CG  ARG A 509      -1.696 -11.903   0.675  1.00 10.00      A   
ATOM   4813  CD  ARG A 509      -1.626 -10.390   0.823  1.00 10.00      A   
ATOM   4814  NE  ARG A 509      -2.805  -9.843   1.490  1.00 10.00      A   
ATOM   4815  HE  ARG A 509      -3.542 -10.462   1.672  1.00 10.00      A   
ATOM   4816  CZ  ARG A 509      -2.937  -8.567   1.857  1.00 10.00      A   
ATOM   4817  NH1 ARG A 509      -1.969  -7.694   1.620  1.00 10.00      A   
ATOM   4818 HH11 ARG A 509      -1.092  -7.995   1.145  1.00 10.00      A   
ATOM   4819 HH12 ARG A 509      -2.081  -6.690   1.911  1.00 10.00      A   
ATOM   4820  NH2 ARG A 509      -4.042  -8.159   2.454  1.00 10.00      A   
ATOM   4821 HH21 ARG A 509      -4.132  -7.152   2.753  1.00 10.00      A   
ATOM   4822 HH22 ARG A 509      -4.822  -8.822   2.638  1.00 10.00      A   
ATOM   4823  C   ARG A 509      -0.078 -14.338   1.477  1.00 10.00      A   
ATOM   4824  O   ARG A 509       0.141 -14.793   0.350  1.00 10.00      A   
ATOM   4825  N   SER A 510       0.890 -14.038   2.338  1.00 10.00      A   
ATOM   4826  HN  SER A 510       0.659 -13.708   3.233  1.00 10.00      A   
ATOM   4827  CA  SER A 510       2.287 -14.195   1.980  1.00 10.00      A   
ATOM   4828  CB  SER A 510       2.742 -13.013   1.124  1.00 10.00      A   
ATOM   4829  OG  SER A 510       2.223 -11.789   1.626  1.00 10.00      A   
ATOM   4830  HG  SER A 510       2.876 -11.376   2.210  1.00 10.00      A   
ATOM   4831  C   SER A 510       3.185 -14.321   3.206  1.00 10.00      A   
ATOM   4832  O   SER A 510       2.911 -13.744   4.261  1.00 10.00      A   
ATOM   4833  N   LEU A 511       4.243 -15.099   3.059  1.00 10.00      A   
ATOM   4834  HN  LEU A 511       4.373 -15.573   2.203  1.00 10.00      A   
ATOM   4835  CA  LEU A 511       5.213 -15.298   4.117  1.00 10.00      A   
ATOM   4836  CB  LEU A 511       5.194 -16.753   4.593  1.00 10.00      A   
ATOM   4837  CG  LEU A 511       6.205 -17.115   5.683  1.00 10.00      A   
ATOM   4838  CD1 LEU A 511       5.684 -16.722   7.055  1.00 10.00      A   
ATOM   4839  CD2 LEU A 511       6.541 -18.595   5.633  1.00 10.00      A   
ATOM   4840  C   LEU A 511       6.594 -14.946   3.587  1.00 10.00      A   
ATOM   4841  O   LEU A 511       7.033 -15.494   2.573  1.00 10.00      A   
ATOM   4842  N   TRP A 512       7.259 -14.013   4.248  1.00 10.00      A   
ATOM   4843  HN  TRP A 512       6.845 -13.597   5.040  1.00 10.00      A   
ATOM   4844  CA  TRP A 512       8.586 -13.589   3.836  1.00 10.00      A   
ATOM   4845  CB  TRP A 512       8.644 -12.059   3.711  1.00 10.00      A   
ATOM   4846  CG  TRP A 512      10.009 -11.530   3.382  1.00 10.00      A   
ATOM   4847  CD1 TRP A 512      11.044 -11.342   4.251  1.00 10.00      A   
ATOM   4848  CD2 TRP A 512      10.490 -11.121   2.096  1.00 10.00      A   
ATOM   4849  NE1 TRP A 512      12.139 -10.855   3.587  1.00 10.00      A   
ATOM   4850  HE1 TRP A 512      13.011 -10.647   3.999  1.00 10.00      A   
ATOM   4851  CE2 TRP A 512      11.827 -10.706   2.264  1.00 10.00      A   
ATOM   4852  CE3 TRP A 512       9.926 -11.067   0.819  1.00 10.00      A   
ATOM   4853  CZ2 TRP A 512      12.607 -10.246   1.207  1.00 10.00      A   
ATOM   4854  CZ3 TRP A 512      10.701 -10.610  -0.230  1.00 10.00      A   
ATOM   4855  CH2 TRP A 512      12.027 -10.205  -0.030  1.00 10.00      A   
ATOM   4856  C   TRP A 512       9.643 -14.072   4.823  1.00 10.00      A   
ATOM   4857  O   TRP A 512       9.524 -13.850   6.028  1.00 10.00      A   
ATOM   4858  N   MET A 513      10.663 -14.746   4.306  1.00 10.00      A   
ATOM   4859  HN  MET A 513      10.676 -14.931   3.345  1.00 10.00      A   
ATOM   4860  CA  MET A 513      11.756 -15.237   5.131  1.00 10.00      A   
ATOM   4861  CB  MET A 513      11.579 -16.725   5.446  1.00 10.00      A   
ATOM   4862  CG  MET A 513      10.380 -17.050   6.318  1.00 10.00      A   
ATOM   4863  SD  MET A 513      10.335 -18.784   6.800  1.00 10.00      A   
ATOM   4864  CE  MET A 513      11.628 -18.814   8.040  1.00 10.00      A   
ATOM   4865  C   MET A 513      13.080 -15.028   4.412  1.00 10.00      A   
ATOM   4866  O   MET A 513      13.386 -15.728   3.442  1.00 10.00      A   
ATOM   4867  N   SER A 514      13.859 -14.061   4.870  1.00 10.00      A   
ATOM   4868  HN  SER A 514      13.561 -13.521   5.639  1.00 10.00      A   
ATOM   4869  CA  SER A 514      15.150 -13.781   4.256  1.00 10.00      A   
ATOM   4870  CB  SER A 514      15.152 -12.399   3.601  1.00 10.00      A   
ATOM   4871  OG  SER A 514      14.699 -11.406   4.504  1.00 10.00      A   
ATOM   4872  HG  SER A 514      15.452 -11.061   4.999  1.00 10.00      A   
ATOM   4873  C   SER A 514      16.278 -13.896   5.272  1.00 10.00      A   
ATOM   4874  O   SER A 514      16.105 -13.545   6.443  1.00 10.00      A   
ATOM   4875  N   SER A 515      17.420 -14.405   4.814  1.00 10.00      A   
ATOM   4876  HN  SER A 515      17.473 -14.672   3.868  1.00 10.00      A   
ATOM   4877  CA  SER A 515      18.601 -14.581   5.660  1.00 10.00      A   
ATOM   4878  CB  SER A 515      19.201 -13.223   6.032  1.00 10.00      A   
ATOM   4879  OG  SER A 515      19.213 -12.358   4.905  1.00 10.00      A   
ATOM   4880  HG  SER A 515      19.842 -12.695   4.252  1.00 10.00      A   
ATOM   4881  C   SER A 515      18.280 -15.406   6.908  1.00 10.00      A   
ATOM   4882  O   SER A 515      18.602 -15.018   8.033  1.00 10.00      A   
ATOM   4883  N   CYS A 516      17.648 -16.549   6.698  1.00 10.00      A   
ATOM   4884  HN  CYS A 516      17.436 -16.819   5.782  1.00 10.00      A   
ATOM   4885  CA  CYS A 516      17.275 -17.427   7.793  1.00 10.00      A   
ATOM   4886  CB  CYS A 516      15.762 -17.666   7.779  1.00 10.00      A   
ATOM   4887  SG  CYS A 516      14.759 -16.161   7.894  1.00 10.00      A   
ATOM   4888  HG  CYS A 516      15.329 -15.227   7.145  1.00 10.00      A   
ATOM   4889  C   CYS A 516      18.041 -18.750   7.707  1.00 10.00      A   
ATOM   4890  O   CYS A 516      19.140 -18.806   7.149  1.00 10.00      A   
ATOM   4891  N   SER A 517      17.470 -19.806   8.263  1.00 10.00      A   
ATOM   4892  HN  SER A 517      16.603 -19.707   8.722  1.00 10.00      A   
ATOM   4893  CA  SER A 517      18.109 -21.113   8.238  1.00 10.00      A   
ATOM   4894  CB  SER A 517      18.299 -21.623   9.670  1.00 10.00      A   
ATOM   4895  OG  SER A 517      18.794 -20.596  10.519  1.00 10.00      A   
ATOM   4896  HG  SER A 517      19.679 -20.829  10.821  1.00 10.00      A   
ATOM   4897  C   SER A 517      17.273 -22.106   7.433  1.00 10.00      A   
ATOM   4898  O   SER A 517      17.297 -23.314   7.692  1.00 10.00      A   
ATOM   4899  N   VAL A 518      16.547 -21.594   6.446  1.00 10.00      A   
ATOM   4900  HN  VAL A 518      16.597 -20.630   6.263  1.00 10.00      A   
ATOM   4901  CA  VAL A 518      15.694 -22.435   5.615  1.00 10.00      A   
ATOM   4902  CB  VAL A 518      14.537 -21.636   4.982  1.00 10.00      A   
ATOM   4903  CG1 VAL A 518      13.463 -22.576   4.454  1.00 10.00      A   
ATOM   4904  CG2 VAL A 518      13.949 -20.652   5.979  1.00 10.00      A   
ATOM   4905  C   VAL A 518      16.503 -23.102   4.510  1.00 10.00      A   
ATOM   4906  O   VAL A 518      17.040 -22.427   3.631  1.00 10.00      A   
ATOM   4907  N   SER A 519      16.589 -24.424   4.568  1.00 10.00      A   
ATOM   4908  HN  SER A 519      16.133 -24.901   5.297  1.00 10.00      A   
ATOM   4909  CA  SER A 519      17.332 -25.192   3.579  1.00 10.00      A   
ATOM   4910  CB  SER A 519      17.510 -26.632   4.069  1.00 10.00      A   
ATOM   4911  OG  SER A 519      16.253 -27.243   4.315  1.00 10.00      A   
ATOM   4912  HG  SER A 519      15.906 -26.941   5.172  1.00 10.00      A   
ATOM   4913  C   SER A 519      16.616 -25.186   2.228  1.00 10.00      A   
ATOM   4914  O   SER A 519      15.395 -25.024   2.166  1.00 10.00      A   
ATOM   4915  N   PHE A 520      17.375 -25.366   1.151  1.00 10.00      A   
ATOM   4916  HN  PHE A 520      18.344 -25.487   1.262  1.00 10.00      A   
ATOM   4917  CA  PHE A 520      16.807 -25.387  -0.191  1.00 10.00      A   
ATOM   4918  CB  PHE A 520      17.917 -25.305  -1.246  1.00 10.00      A   
ATOM   4919  CG  PHE A 520      17.428 -25.377  -2.666  1.00 10.00      A   
ATOM   4920  CD1 PHE A 520      16.510 -24.456  -3.149  1.00 10.00      A   
ATOM   4921  CD2 PHE A 520      17.885 -26.369  -3.517  1.00 10.00      A   
ATOM   4922  CE1 PHE A 520      16.055 -24.524  -4.453  1.00 10.00      A   
ATOM   4923  CE2 PHE A 520      17.437 -26.444  -4.822  1.00 10.00      A   
ATOM   4924  CZ  PHE A 520      16.521 -25.521  -5.289  1.00 10.00      A   
ATOM   4925  C   PHE A 520      15.953 -26.638  -0.399  1.00 10.00      A   
ATOM   4926  O   PHE A 520      14.972 -26.619  -1.146  1.00 10.00      A   
ATOM   4927  N   GLY A 521      16.326 -27.721   0.280  1.00 10.00      A   
ATOM   4928  HN  GLY A 521      17.109 -27.673   0.871  1.00 10.00      A   
ATOM   4929  CA  GLY A 521      15.584 -28.963   0.163  1.00 10.00      A   
ATOM   4930  C   GLY A 521      14.173 -28.820   0.692  1.00 10.00      A   
ATOM   4931  O   GLY A 521      13.233 -29.397   0.144  1.00 10.00      A   
ATOM   4932  N   ALA A 522      14.026 -28.031   1.748  1.00 10.00      A   
ATOM   4933  HN  ALA A 522      14.818 -27.599   2.133  1.00 10.00      A   
ATOM   4934  CA  ALA A 522      12.724 -27.797   2.358  1.00 10.00      A   
ATOM   4935  CB  ALA A 522      12.875 -26.997   3.635  1.00 10.00      A   
ATOM   4936  C   ALA A 522      11.794 -27.074   1.396  1.00 10.00      A   
ATOM   4937  O   ALA A 522      10.607 -27.383   1.321  1.00 10.00      A   
ATOM   4938  N   CYS A 523      12.342 -26.121   0.654  1.00 10.00      A   
ATOM   4939  HN  CYS A 523      13.298 -25.920   0.763  1.00 10.00      A   
ATOM   4940  CA  CYS A 523      11.558 -25.360  -0.311  1.00 10.00      A   
ATOM   4941  CB  CYS A 523      12.434 -24.311  -0.988  1.00 10.00      A   
ATOM   4942  SG  CYS A 523      13.494 -23.402   0.158  1.00 10.00      A   
ATOM   4943  HG  CYS A 523      14.202 -22.528  -0.545  1.00 10.00      A   
ATOM   4944  C   CYS A 523      10.942 -26.282  -1.354  1.00 10.00      A   
ATOM   4945  O   CYS A 523       9.787 -26.110  -1.748  1.00 10.00      A   
ATOM   4946  N   LYS A 524      11.715 -27.269  -1.791  1.00 10.00      A   
ATOM   4947  HN  LYS A 524      12.625 -27.359  -1.435  1.00 10.00      A   
ATOM   4948  CA  LYS A 524      11.240 -28.222  -2.781  1.00 10.00      A   
ATOM   4949  CB  LYS A 524      12.403 -29.021  -3.377  1.00 10.00      A   
ATOM   4950  CG  LYS A 524      13.374 -28.177  -4.185  1.00 10.00      A   
ATOM   4951  CD  LYS A 524      14.267 -29.039  -5.063  1.00 10.00      A   
ATOM   4952  CE  LYS A 524      15.218 -29.891  -4.240  1.00 10.00      A   
ATOM   4953  NZ  LYS A 524      16.097 -30.730  -5.097  1.00 10.00      A   
ATOM   4954  HZ1 LYS A 524      15.523 -31.400  -5.653  1.00 10.00      A   
ATOM   4955  HZ2 LYS A 524      16.764 -31.273  -4.502  1.00 10.00      A   
ATOM   4956  HZ3 LYS A 524      16.641 -30.131  -5.749  1.00 10.00      A   
ATOM   4957  C   LYS A 524      10.196 -29.149  -2.172  1.00 10.00      A   
ATOM   4958  O   LYS A 524       9.205 -29.492  -2.814  1.00 10.00      A   
ATOM   4959  N   LEU A 525      10.418 -29.533  -0.921  1.00 10.00      A   
ATOM   4960  HN  LEU A 525      11.226 -29.217  -0.461  1.00 10.00      A   
ATOM   4961  CA  LEU A 525       9.492 -30.411  -0.214  1.00 10.00      A   
ATOM   4962  CB  LEU A 525      10.092 -30.876   1.118  1.00 10.00      A   
ATOM   4963  CG  LEU A 525       9.222 -31.811   1.966  1.00 10.00      A   
ATOM   4964  CD1 LEU A 525       8.936 -33.106   1.222  1.00 10.00      A   
ATOM   4965  CD2 LEU A 525       9.880 -32.092   3.310  1.00 10.00      A   
ATOM   4966  C   LEU A 525       8.165 -29.698   0.021  1.00 10.00      A   
ATOM   4967  O   LEU A 525       7.093 -30.286  -0.139  1.00 10.00      A   
ATOM   4968  N   LEU A 526       8.246 -28.427   0.388  1.00 10.00      A   
ATOM   4969  HN  LEU A 526       9.134 -28.018   0.511  1.00 10.00      A   
ATOM   4970  CA  LEU A 526       7.060 -27.623   0.635  1.00 10.00      A   
ATOM   4971  CB  LEU A 526       7.450 -26.252   1.192  1.00 10.00      A   
ATOM   4972  CG  LEU A 526       6.316 -25.380   1.731  1.00 10.00      A   
ATOM   4973  CD1 LEU A 526       5.594 -26.078   2.872  1.00 10.00      A   
ATOM   4974  CD2 LEU A 526       6.852 -24.032   2.181  1.00 10.00      A   
ATOM   4975  C   LEU A 526       6.247 -27.460  -0.642  1.00 10.00      A   
ATOM   4976  O   LEU A 526       5.025 -27.625  -0.635  1.00 10.00      A   
ATOM   4977  N   GLY A 527       6.937 -27.153  -1.739  1.00 10.00      A   
ATOM   4978  HN  GLY A 527       7.912 -27.034  -1.674  1.00 10.00      A   
ATOM   4979  CA  GLY A 527       6.274 -26.973  -3.020  1.00 10.00      A   
ATOM   4980  C   GLY A 527       5.661 -28.257  -3.553  1.00 10.00      A   
ATOM   4981  O   GLY A 527       4.706 -28.223  -4.330  1.00 10.00      A   
ATOM   4982  N   GLN A 528       6.216 -29.389  -3.148  1.00 10.00      A   
ATOM   4983  HN  GLN A 528       6.985 -29.355  -2.540  1.00 10.00      A   
ATOM   4984  CA  GLN A 528       5.713 -30.683  -3.586  1.00 10.00      A   
ATOM   4985  CB  GLN A 528       6.819 -31.736  -3.541  1.00 10.00      A   
ATOM   4986  CG  GLN A 528       7.739 -31.711  -4.752  1.00 10.00      A   
ATOM   4987  CD  GLN A 528       7.017 -32.047  -6.044  1.00 10.00      A   
ATOM   4988  OE1 GLN A 528       6.042 -32.796  -6.050  1.00 10.00      A   
ATOM   4989  NE2 GLN A 528       7.492 -31.499  -7.149  1.00 10.00      A   
ATOM   4990 HE21 GLN A 528       8.271 -30.906  -7.076  1.00 10.00      A   
ATOM   4991 HE22 GLN A 528       7.052 -31.715  -8.000  1.00 10.00      A   
ATOM   4992  C   GLN A 528       4.534 -31.122  -2.730  1.00 10.00      A   
ATOM   4993  O   GLN A 528       3.610 -31.779  -3.212  1.00 10.00      A   
ATOM   4994  N   LYS A 529       4.578 -30.758  -1.455  1.00 10.00      A   
ATOM   4995  HN  LYS A 529       5.347 -30.242  -1.133  1.00 10.00      A   
ATOM   4996  CA  LYS A 529       3.517 -31.107  -0.523  1.00 10.00      A   
ATOM   4997  CB  LYS A 529       3.993 -30.958   0.924  1.00 10.00      A   
ATOM   4998  CG  LYS A 529       2.934 -31.273   1.966  1.00 10.00      A   
ATOM   4999  CD  LYS A 529       3.453 -31.045   3.378  1.00 10.00      A   
ATOM   5000  CE  LYS A 529       2.373 -31.322   4.415  1.00 10.00      A   
ATOM   5001  NZ  LYS A 529       1.893 -32.726   4.363  1.00 10.00      A   
ATOM   5002  HZ1 LYS A 529       2.701 -33.375   4.247  1.00 10.00      A   
ATOM   5003  HZ2 LYS A 529       1.243 -32.850   3.566  1.00 10.00      A   
ATOM   5004  HZ3 LYS A 529       1.393 -32.968   5.241  1.00 10.00      A   
ATOM   5005  C   LYS A 529       2.285 -30.245  -0.757  1.00 10.00      A   
ATOM   5006  O   LYS A 529       1.164 -30.749  -0.783  1.00 10.00      A   
ATOM   5007  N   MET A 530       2.498 -28.948  -0.930  1.00 10.00      A   
ATOM   5008  HN  MET A 530       3.419 -28.602  -0.912  1.00 10.00      A   
ATOM   5009  CA  MET A 530       1.399 -28.020  -1.150  1.00 10.00      A   
ATOM   5010  CB  MET A 530       1.403 -26.927  -0.076  1.00 10.00      A   
ATOM   5011  CG  MET A 530       1.536 -27.435   1.353  1.00 10.00      A   
ATOM   5012  SD  MET A 530       0.099 -28.368   1.909  1.00 10.00      A   
ATOM   5013  CE  MET A 530      -1.124 -27.067   2.011  1.00 10.00      A   
ATOM   5014  C   MET A 530       1.488 -27.386  -2.533  1.00 10.00      A   
ATOM   5015  O   MET A 530       2.184 -26.392  -2.724  1.00 10.00      A   
ATOM   5016  N   PRO A 531       0.770 -27.947  -3.515  1.00 10.00      A   
ATOM   5017  CA  PRO A 531       0.770 -27.433  -4.893  1.00 10.00      A   
ATOM   5018  CB  PRO A 531       0.088 -28.555  -5.680  1.00 10.00      A   
ATOM   5019  CG  PRO A 531      -0.800 -29.222  -4.687  1.00 10.00      A   
ATOM   5020  CD  PRO A 531      -0.096 -29.131  -3.363  1.00 10.00      A   
ATOM   5021  C   PRO A 531      -0.032 -26.140  -5.031  1.00 10.00      A   
ATOM   5022  O   PRO A 531      -0.006 -25.488  -6.075  1.00 10.00      A   
ATOM   5023  N   LYS A 532      -0.745 -25.777  -3.973  1.00 10.00      A   
ATOM   5024  HN  LYS A 532      -0.726 -26.341  -3.175  1.00 10.00      A   
ATOM   5025  CA  LYS A 532      -1.560 -24.570  -3.969  1.00 10.00      A   
ATOM   5026  CB  LYS A 532      -2.803 -24.778  -3.105  1.00 10.00      A   
ATOM   5027  CG  LYS A 532      -3.667 -25.948  -3.540  1.00 10.00      A   
ATOM   5028  CD  LYS A 532      -4.738 -26.253  -2.511  1.00 10.00      A   
ATOM   5029  CE  LYS A 532      -5.491 -27.522  -2.868  1.00 10.00      A   
ATOM   5030  NZ  LYS A 532      -6.486 -27.887  -1.828  1.00 10.00      A   
ATOM   5031  HZ1 LYS A 532      -6.969 -27.035  -1.484  1.00 10.00      A   
ATOM   5032  HZ2 LYS A 532      -6.013 -28.356  -1.029  1.00 10.00      A   
ATOM   5033  HZ3 LYS A 532      -7.193 -28.535  -2.224  1.00 10.00      A   
ATOM   5034  C   LYS A 532      -0.758 -23.378  -3.457  1.00 10.00      A   
ATOM   5035  O   LYS A 532      -1.260 -22.252  -3.397  1.00 10.00      A   
ATOM   5036  N   LEU A 533       0.486 -23.635  -3.083  1.00 10.00      A   
ATOM   5037  HN  LEU A 533       0.828 -24.551  -3.153  1.00 10.00      A   
ATOM   5038  CA  LEU A 533       1.366 -22.598  -2.584  1.00 10.00      A   
ATOM   5039  CB  LEU A 533       1.896 -22.964  -1.196  1.00 10.00      A   
ATOM   5040  CG  LEU A 533       0.849 -23.175  -0.101  1.00 10.00      A   
ATOM   5041  CD1 LEU A 533       1.516 -23.617   1.189  1.00 10.00      A   
ATOM   5042  CD2 LEU A 533       0.049 -21.906   0.125  1.00 10.00      A   
ATOM   5043  C   LEU A 533       2.523 -22.401  -3.546  1.00 10.00      A   
ATOM   5044  O   LEU A 533       3.101 -23.367  -4.041  1.00 10.00      A   
ATOM   5045  N   ASN A 534       2.843 -21.154  -3.824  1.00 10.00      A   
ATOM   5046  HN  ASN A 534       2.336 -20.423  -3.409  1.00 10.00      A   
ATOM   5047  CA  ASN A 534       3.940 -20.841  -4.725  1.00 10.00      A   
ATOM   5048  CB  ASN A 534       3.544 -19.730  -5.705  1.00 10.00      A   
ATOM   5049  CG  ASN A 534       4.085 -19.961  -7.104  1.00 10.00      A   
ATOM   5050  OD1 ASN A 534       4.241 -21.103  -7.540  1.00 10.00      A   
ATOM   5051  ND2 ASN A 534       4.367 -18.880  -7.819  1.00 10.00      A   
ATOM   5052 HD21 ASN A 534       4.208 -17.991  -7.412  1.00 10.00      A   
ATOM   5053 HD22 ASN A 534       4.727 -19.004  -8.721  1.00 10.00      A   
ATOM   5054  C   ASN A 534       5.167 -20.440  -3.920  1.00 10.00      A   
ATOM   5055  O   ASN A 534       5.220 -19.343  -3.364  1.00 10.00      A   
ATOM   5056  N   VAL A 535       6.130 -21.347  -3.830  1.00 10.00      A   
ATOM   5057  HN  VAL A 535       6.021 -22.210  -4.287  1.00 10.00      A   
ATOM   5058  CA  VAL A 535       7.354 -21.097  -3.086  1.00 10.00      A   
ATOM   5059  CB  VAL A 535       7.873 -22.388  -2.416  1.00 10.00      A   
ATOM   5060  CG1 VAL A 535       9.031 -22.085  -1.477  1.00 10.00      A   
ATOM   5061  CG2 VAL A 535       6.749 -23.097  -1.674  1.00 10.00      A   
ATOM   5062  C   VAL A 535       8.427 -20.537  -4.009  1.00 10.00      A   
ATOM   5063  O   VAL A 535       9.132 -21.286  -4.685  1.00 10.00      A   
ATOM   5064  N   GLU A 536       8.542 -19.219  -4.038  1.00 10.00      A   
ATOM   5065  HN  GLU A 536       7.953 -18.670  -3.468  1.00 10.00      A   
ATOM   5066  CA  GLU A 536       9.524 -18.566  -4.888  1.00 10.00      A   
ATOM   5067  CB  GLU A 536       9.065 -17.158  -5.264  1.00 10.00      A   
ATOM   5068  CG  GLU A 536       7.752 -17.117  -6.026  1.00 10.00      A   
ATOM   5069  CD  GLU A 536       7.518 -15.793  -6.720  1.00 10.00      A   
ATOM   5070  OE1 GLU A 536       8.317 -14.853  -6.517  1.00 10.00      A   
ATOM   5071  OE2 GLU A 536       6.532 -15.686  -7.478  1.00 10.00      A   
ATOM   5072  C   GLU A 536      10.891 -18.513  -4.224  1.00 10.00      A   
ATOM   5073  O   GLU A 536      11.054 -17.932  -3.146  1.00 10.00      A   
ATOM   5074  N   VAL A 537      11.865 -19.135  -4.865  1.00 10.00      A   
ATOM   5075  HN  VAL A 537      11.661 -19.597  -5.709  1.00 10.00      A   
ATOM   5076  CA  VAL A 537      13.226 -19.150  -4.359  1.00 10.00      A   
ATOM   5077  CB  VAL A 537      13.956 -20.454  -4.738  1.00 10.00      A   
ATOM   5078  CG1 VAL A 537      15.383 -20.450  -4.205  1.00 10.00      A   
ATOM   5079  CG2 VAL A 537      13.190 -21.655  -4.211  1.00 10.00      A   
ATOM   5080  C   VAL A 537      13.988 -17.964  -4.930  1.00 10.00      A   
ATOM   5081  O   VAL A 537      14.147 -17.847  -6.146  1.00 10.00      A   
ATOM   5082  N   ILE A 538      14.445 -17.084  -4.055  1.00 10.00      A   
ATOM   5083  HN  ILE A 538      14.298 -17.237  -3.095  1.00 10.00      A   
ATOM   5084  CA  ILE A 538      15.178 -15.898  -4.479  1.00 10.00      A   
ATOM   5085  CB  ILE A 538      14.527 -14.612  -3.931  1.00 10.00      A   
ATOM   5086  CG1 ILE A 538      13.010 -14.653  -4.135  1.00 10.00      A   
ATOM   5087  CG2 ILE A 538      15.130 -13.378  -4.598  1.00 10.00      A   
ATOM   5088  CD1 ILE A 538      12.261 -13.580  -3.371  1.00 10.00      A   
ATOM   5089  C   ILE A 538      16.631 -15.962  -4.014  1.00 10.00      A   
ATOM   5090  O   ILE A 538      16.930 -15.734  -2.838  1.00 10.00      A   
ATOM   5091  N   ASP A 539      17.528 -16.254  -4.945  1.00 10.00      A   
ATOM   5092  HN  ASP A 539      17.229 -16.387  -5.872  1.00 10.00      A   
ATOM   5093  CA  ASP A 539      18.955 -16.353  -4.638  1.00 10.00      A   
ATOM   5094  CB  ASP A 539      19.363 -17.819  -4.477  1.00 10.00      A   
ATOM   5095  CG  ASP A 539      20.615 -18.001  -3.642  1.00 10.00      A   
ATOM   5096  OD1 ASP A 539      20.498 -18.069  -2.398  1.00 10.00      A   
ATOM   5097  OD2 ASP A 539      21.717 -18.109  -4.224  1.00 10.00      A   
ATOM   5098  C   ASP A 539      19.777 -15.700  -5.744  1.00 10.00      A   
ATOM   5099  O   ASP A 539      19.597 -16.005  -6.925  1.00 10.00      A   
ATOM   5100  N   GLU A 540      20.659 -14.785  -5.366  1.00 10.00      A   
ATOM   5101  HN  GLU A 540      20.746 -14.566  -4.408  1.00 10.00      A   
ATOM   5102  CA  GLU A 540      21.496 -14.079  -6.332  1.00 10.00      A   
ATOM   5103  CB  GLU A 540      21.902 -12.709  -5.784  1.00 10.00      A   
ATOM   5104  CG  GLU A 540      20.749 -11.737  -5.597  1.00 10.00      A   
ATOM   5105  CD  GLU A 540      21.203 -10.399  -5.053  1.00 10.00      A   
ATOM   5106  OE1 GLU A 540      21.224 -10.234  -3.816  1.00 10.00      A   
ATOM   5107  OE2 GLU A 540      21.537  -9.505  -5.864  1.00 10.00      A   
ATOM   5108  C   GLU A 540      22.747 -14.873  -6.699  1.00 10.00      A   
ATOM   5109  O   GLU A 540      23.443 -14.537  -7.657  1.00 10.00      A   
ATOM   5110  N   ARG A 541      23.020 -15.937  -5.955  1.00 10.00      A   
ATOM   5111  HN  ARG A 541      22.403 -16.188  -5.232  1.00 10.00      A   
ATOM   5112  CA  ARG A 541      24.202 -16.757  -6.198  1.00 10.00      A   
ATOM   5113  CB  ARG A 541      24.755 -17.294  -4.882  1.00 10.00      A   
ATOM   5114  CG  ARG A 541      25.522 -16.269  -4.068  1.00 10.00      A   
ATOM   5115  CD  ARG A 541      25.789 -16.767  -2.657  1.00 10.00      A   
ATOM   5116  NE  ARG A 541      26.670 -17.935  -2.626  1.00 10.00      A   
ATOM   5117  HE  ARG A 541      27.190 -18.140  -3.442  1.00 10.00      A   
ATOM   5118  CZ  ARG A 541      26.812 -18.730  -1.566  1.00 10.00      A   
ATOM   5119  NH1 ARG A 541      26.132 -18.489  -0.446  1.00 10.00      A   
ATOM   5120 HH11 ARG A 541      25.482 -17.675  -0.389  1.00 10.00      A   
ATOM   5121 HH12 ARG A 541      26.245 -19.117   0.380  1.00 10.00      A   
ATOM   5122  NH2 ARG A 541      27.647 -19.760  -1.626  1.00 10.00      A   
ATOM   5123 HH21 ARG A 541      27.770 -20.391  -0.801  1.00 10.00      A   
ATOM   5124 HH22 ARG A 541      28.190 -19.941  -2.507  1.00 10.00      A   
ATOM   5125  C   ARG A 541      23.917 -17.904  -7.165  1.00 10.00      A   
ATOM   5126  O   ARG A 541      24.354 -19.041  -6.951  1.00 10.00      A   
ATOM   5127  N   GLY A 542      23.191 -17.592  -8.228  1.00 10.00      A   
ATOM   5128  HN  GLY A 542      22.873 -16.671  -8.332  1.00 10.00      A   
ATOM   5129  CA  GLY A 542      22.861 -18.584  -9.231  1.00 10.00      A   
ATOM   5130  C   GLY A 542      21.875 -19.616  -8.729  1.00 10.00      A   
ATOM   5131  O   GLY A 542      21.273 -19.446  -7.670  1.00 10.00      A   
ATOM   5132  N   ALA A 543      21.717 -20.691  -9.491  1.00 10.00      A   
ATOM   5133  HN  ALA A 543      22.238 -20.770 -10.316  1.00 10.00      A   
ATOM   5134  CA  ALA A 543      20.799 -21.755  -9.131  1.00 10.00      A   
ATOM   5135  CB  ALA A 543      20.643 -22.725 -10.290  1.00 10.00      A   
ATOM   5136  C   ALA A 543      21.273 -22.483  -7.881  1.00 10.00      A   
ATOM   5137  O   ALA A 543      22.406 -22.962  -7.829  1.00 10.00      A   
ATOM   5138  N   PRO A 544      20.412 -22.575  -6.854  1.00 10.00      A   
ATOM   5139  CA  PRO A 544      20.742 -23.248  -5.589  1.00 10.00      A   
ATOM   5140  CB  PRO A 544      19.496 -23.030  -4.722  1.00 10.00      A   
ATOM   5141  CG  PRO A 544      18.773 -21.899  -5.366  1.00 10.00      A   
ATOM   5142  CD  PRO A 544      19.052 -22.016  -6.834  1.00 10.00      A   
ATOM   5143  C   PRO A 544      20.983 -24.739  -5.796  1.00 10.00      A   
ATOM   5144  O   PRO A 544      21.488 -25.425  -4.908  1.00 10.00      A   
ATOM   5145  N   ASP A 545      20.608 -25.228  -6.977  1.00 10.00      A   
ATOM   5146  HN  ASP A 545      20.177 -24.623  -7.620  1.00 10.00      A   
ATOM   5147  CA  ASP A 545      20.786 -26.629  -7.344  1.00 10.00      A   
ATOM   5148  CB  ASP A 545      20.230 -26.884  -8.752  1.00 10.00      A   
ATOM   5149  CG  ASP A 545      18.789 -26.457  -8.937  1.00 10.00      A   
ATOM   5150  OD1 ASP A 545      17.920 -27.341  -9.088  1.00 10.00      A   
ATOM   5151  OD2 ASP A 545      18.526 -25.236  -8.965  1.00 10.00      A   
ATOM   5152  C   ASP A 545      22.269 -26.993  -7.347  1.00 10.00      A   
ATOM   5153  O   ASP A 545      22.638 -28.147  -7.140  1.00 10.00      A   
ATOM   5154  N   SER A 546      23.113 -25.994  -7.583  1.00 10.00      A   
ATOM   5155  HN  SER A 546      22.751 -25.092  -7.732  1.00 10.00      A   
ATOM   5156  CA  SER A 546      24.557 -26.192  -7.635  1.00 10.00      A   
ATOM   5157  CB  SER A 546      25.209 -24.980  -8.306  1.00 10.00      A   
ATOM   5158  OG  SER A 546      24.303 -24.362  -9.213  1.00 10.00      A   
ATOM   5159  HG  SER A 546      23.946 -23.559  -8.809  1.00 10.00      A   
ATOM   5160  C   SER A 546      25.147 -26.408  -6.241  1.00 10.00      A   
ATOM   5161  O   SER A 546      26.270 -26.894  -6.097  1.00 10.00      A   
ATOM   5162  N   ARG A 547      24.378 -26.061  -5.218  1.00 10.00      A   
ATOM   5163  HN  ARG A 547      23.478 -25.710  -5.395  1.00 10.00      A   
ATOM   5164  CA  ARG A 547      24.821 -26.209  -3.841  1.00 10.00      A   
ATOM   5165  CB  ARG A 547      24.710 -24.872  -3.103  1.00 10.00      A   
ATOM   5166  CG  ARG A 547      25.594 -23.773  -3.672  1.00 10.00      A   
ATOM   5167  CD  ARG A 547      25.532 -22.518  -2.818  1.00 10.00      A
[truncated: 216,683 more chars]
