# Supplementary material for: Flexibility of intrinsically disordered degrons in AUX/IAA proteins reinforces auxin co-receptor assemblies
Source: Nat Commun. 2020 May 8;11:2277. doi: 10.1038/s41467-020-16147-2 (PMC7210949; doi:10.1038/s41467-020-16147-2)
Supplement: Supplementary file 9 — Supplementary Data 6 [file 41467_2020_16147_MOESM9_ESM.gz › haddock_files/IAA12/No_disorder_restraint/cluster9_1.pdb]

REMARK FILENAME="complex_318w.pdb0"
REMARK ===============================================================
REMARK HADDOCK run for complex
REMARK initial structure: complex_318.pdb
REMARK final NOE weights: unambig 50 amb: 50
REMARK ===============================================================
REMARK            total,bonds,angles,improper,dihe,vdw,elec,air,cdih,coup,rdcs,vean,dani,xpcs,rg
REMARK energies: -438.085, 0, 0, 0, 0, -23.2116, -419.173, 4.29901, 0, 0, 0, 0, 0, 0, 0
REMARK ===============================================================
REMARK            bonds,angles,impropers,dihe,air,cdih,coup,rdcs,vean,dani,xpcs
REMARK rms-dev.: 0,0,0,0,6.251549E-02,0,0, 0, 0, 0, 0
REMARK ===============================================================
REMARK               air,cdih,coup,rdcs,vean,dani,xpcs
REMARK               >0.3,>5,>1,>0,>5,>0.2,>0.2
REMARK violations.: 0, 0, 0, 0, 0, 0, 0
REMARK ===============================================================
REMARK                        CVpartition#,violations,rms
REMARK AIRs cross-validation: 1, 0, NaN
REMARK ===============================================================
REMARK NCS energy: 0
REMARK ===============================================================
REMARK Symmetry energy: 0
REMARK ===============================================================
REMARK Desolvation energy: 30.0459
REMARK Internal energy free molecules: -22318.6
REMARK Internal energy complex: -33264.5
REMARK Binding energy: -11358.2
REMARK ===============================================================
REMARK buried surface area: 1070.92
REMARK ===============================================================
REMARK water - chain1: 0 0 0
REMARK water - chain2: 0 0 0
REMARK water - chain3: 0 0 0
REMARK water - chain4: 0 0 0
REMARK water - chain5: 0 0 0
REMARK water - chain6: 0 0 0
REMARK ===============================================================
REMARK water - water: 0 0 0
REMARK ===============================================================
REMARK DATE:14-Feb-2019  04:55:25       created by user: enmr022
REMARK VERSION:1.3U
ATOM      1  N   PHE A   9      17.737  30.642  -3.264  1.00 10.00      A   
ATOM      2  HN  PHE A   9      17.448  30.180  -4.087  1.00 10.00      A   
ATOM      3  CA  PHE A   9      18.195  29.843  -2.133  1.00 10.00      A   
ATOM      4  CB  PHE A   9      17.047  29.612  -1.145  1.00 10.00      A   
ATOM      5  CG  PHE A   9      16.577  30.859  -0.455  1.00 10.00      A   
ATOM      6  CD1 PHE A   9      15.528  31.599  -0.974  1.00 10.00      A   
ATOM      7  CD2 PHE A   9      17.185  31.292   0.713  1.00 10.00      A   
ATOM      8  CE1 PHE A   9      15.093  32.748  -0.342  1.00 10.00      A   
ATOM      9  CE2 PHE A   9      16.755  32.438   1.351  1.00 10.00      A   
ATOM     10  CZ  PHE A   9      15.709  33.168   0.822  1.00 10.00      A   
ATOM     11  C   PHE A   9      18.743  28.506  -2.621  1.00 10.00      A   
ATOM     12  O   PHE A   9      18.161  27.885  -3.508  1.00 10.00      A   
ATOM     13  N   PRO A  10      19.880  28.061  -2.058  1.00 10.00      A   
ATOM     14  CA  PRO A  10      20.516  26.793  -2.438  1.00 10.00      A   
ATOM     15  CB  PRO A  10      21.660  26.649  -1.428  1.00 10.00      A   
ATOM     16  CG  PRO A  10      21.959  28.044  -1.003  1.00 10.00      A   
ATOM     17  CD  PRO A  10      20.642  28.765  -1.009  1.00 10.00      A   
ATOM     18  C   PRO A  10      19.565  25.609  -2.307  1.00 10.00      A   
ATOM     19  O   PRO A  10      18.948  25.404  -1.256  1.00 10.00      A   
ATOM     20  N   GLU A  11      19.463  24.823  -3.373  1.00 10.00      A   
ATOM     21  HN  GLU A  11      19.986  25.043  -4.184  1.00 10.00      A   
ATOM     22  CA  GLU A  11      18.589  23.654  -3.393  1.00 10.00      A   
ATOM     23  CB  GLU A  11      18.524  23.025  -4.786  1.00 10.00      A   
ATOM     24  CG  GLU A  11      19.870  22.802  -5.451  1.00 10.00      A   
ATOM     25  CD  GLU A  11      20.268  23.959  -6.341  1.00 10.00      A   
ATOM     26  OE1 GLU A  11      20.287  23.789  -7.579  1.00 10.00      A   
ATOM     27  OE2 GLU A  11      20.562  25.045  -5.807  1.00 10.00      A   
ATOM     28  C   GLU A  11      19.001  22.617  -2.356  1.00 10.00      A   
ATOM     29  O   GLU A  11      18.209  21.756  -1.991  1.00 10.00      A   
ATOM     30  N   GLU A  12      20.238  22.718  -1.881  1.00 10.00      A   
ATOM     31  HN  GLU A  12      20.818  23.425  -2.223  1.00 10.00      A   
ATOM     32  CA  GLU A  12      20.755  21.804  -0.873  1.00 10.00      A   
ATOM     33  CB  GLU A  12      22.200  22.163  -0.526  1.00 10.00      A   
ATOM     34  CG  GLU A  12      23.128  22.222  -1.728  1.00 10.00      A   
ATOM     35  CD  GLU A  12      24.482  22.808  -1.388  1.00 10.00      A   
ATOM     36  OE1 GLU A  12      25.398  22.035  -1.040  1.00 10.00      A   
ATOM     37  OE2 GLU A  12      24.640  24.040  -1.477  1.00 10.00      A   
ATOM     38  C   GLU A  12      19.892  21.862   0.382  1.00 10.00      A   
ATOM     39  O   GLU A  12      19.641  20.841   1.025  1.00 10.00      A   
ATOM     40  N   VAL A  13      19.434  23.065   0.714  1.00 10.00      A   
ATOM     41  HN  VAL A  13      19.668  23.836   0.156  1.00 10.00      A   
ATOM     42  CA  VAL A  13      18.590  23.262   1.882  1.00 10.00      A   
ATOM     43  CB  VAL A  13      18.671  24.703   2.423  1.00 10.00      A   
ATOM     44  CG1 VAL A  13      18.213  24.749   3.871  1.00 10.00      A   
ATOM     45  CG2 VAL A  13      20.079  25.261   2.287  1.00 10.00      A   
ATOM     46  C   VAL A  13      17.137  22.936   1.528  1.00 10.00      A   
ATOM     47  O   VAL A  13      16.419  22.315   2.310  1.00 10.00      A   
ATOM     48  N   LEU A  14      16.722  23.339   0.325  1.00 10.00      A   
ATOM     49  HN  LEU A  14      17.346  23.822  -0.257  1.00 10.00      A   
ATOM     50  CA  LEU A  14      15.360  23.087  -0.149  1.00 10.00      A   
ATOM     51  CB  LEU A  14      15.157  23.701  -1.536  1.00 10.00      A   
ATOM     52  CG  LEU A  14      15.396  25.211  -1.656  1.00 10.00      A   
ATOM     53  CD1 LEU A  14      15.378  25.640  -3.115  1.00 10.00      A   
ATOM     54  CD2 LEU A  14      14.362  25.987  -0.858  1.00 10.00      A   
ATOM     55  C   LEU A  14      15.088  21.590  -0.199  1.00 10.00      A   
ATOM     56  O   LEU A  14      14.003  21.129   0.155  1.00 10.00      A   
ATOM     57  N   GLU A  15      16.092  20.842  -0.632  1.00 10.00      A   
ATOM     58  HN  GLU A  15      16.928  21.284  -0.909  1.00 10.00      A   
ATOM     59  CA  GLU A  15      15.999  19.392  -0.729  1.00 10.00      A   
ATOM     60  CB  GLU A  15      17.317  18.833  -1.269  1.00 10.00      A   
ATOM     61  CG  GLU A  15      17.213  17.468  -1.927  1.00 10.00      A   
ATOM     62  CD  GLU A  15      18.576  16.843  -2.150  1.00 10.00      A   
ATOM     63  OE1 GLU A  15      19.521  17.575  -2.515  1.00 10.00      A   
ATOM     64  OE2 GLU A  15      18.712  15.616  -1.952  1.00 10.00      A   
ATOM     65  C   GLU A  15      15.708  18.790   0.641  1.00 10.00      A   
ATOM     66  O   GLU A  15      14.924  17.848   0.765  1.00 10.00      A   
ATOM     67  N   HIS A  16      16.333  19.353   1.670  1.00 10.00      A   
ATOM     68  HN  HIS A  16      16.934  20.114   1.506  1.00 10.00      A   
ATOM     69  CA  HIS A  16      16.143  18.878   3.033  1.00 10.00      A   
ATOM     70  CB  HIS A  16      17.185  19.485   3.977  1.00 10.00      A   
ATOM     71  CG  HIS A  16      17.394  18.692   5.229  1.00 10.00      A   
ATOM     72  ND1 HIS A  16      17.869  17.404   5.184  1.00 10.00      A   
ATOM     73  CD2 HIS A  16      17.184  19.045   6.523  1.00 10.00      A   
ATOM     74  CE1 HIS A  16      17.942  17.001   6.440  1.00 10.00      A   
ATOM     75  NE2 HIS A  16      17.535  17.957   7.283  1.00 10.00      A   
ATOM     76  HE2 HIS A  16      17.495  17.890   8.270  1.00 10.00      A   
ATOM     77  C   HIS A  16      14.733  19.189   3.522  1.00 10.00      A   
ATOM     78  O   HIS A  16      14.118  18.388   4.221  1.00 10.00      A   
ATOM     79  N   VAL A  17      14.224  20.351   3.134  1.00 10.00      A   
ATOM     80  HN  VAL A  17      14.772  20.948   2.579  1.00 10.00      A   
ATOM     81  CA  VAL A  17      12.880  20.772   3.516  1.00 10.00      A   
ATOM     82  CB  VAL A  17      12.571  22.190   2.981  1.00 10.00      A   
ATOM     83  CG1 VAL A  17      11.126  22.578   3.243  1.00 10.00      A   
ATOM     84  CG2 VAL A  17      13.515  23.213   3.593  1.00 10.00      A   
ATOM     85  C   VAL A  17      11.839  19.795   2.970  1.00 10.00      A   
ATOM     86  O   VAL A  17      10.882  19.428   3.656  1.00 10.00      A   
ATOM     87  N   PHE A  18      12.063  19.342   1.744  1.00 10.00      A   
ATOM     88  HN  PHE A  18      12.866  19.640   1.268  1.00 10.00      A   
ATOM     89  CA  PHE A  18      11.148  18.423   1.083  1.00 10.00      A   
ATOM     90  CB  PHE A  18      11.449  18.326  -0.418  1.00 10.00      A   
ATOM     91  CG  PHE A  18      11.357  19.633  -1.158  1.00 10.00      A   
ATOM     92  CD1 PHE A  18      12.132  19.858  -2.283  1.00 10.00      A   
ATOM     93  CD2 PHE A  18      10.500  20.635  -0.727  1.00 10.00      A   
ATOM     94  CE1 PHE A  18      12.057  21.056  -2.968  1.00 10.00      A   
ATOM     95  CE2 PHE A  18      10.420  21.836  -1.408  1.00 10.00      A   
ATOM     96  CZ  PHE A  18      11.200  22.048  -2.530  1.00 10.00      A   
ATOM     97  C   PHE A  18      11.150  17.031   1.720  1.00 10.00      A   
ATOM     98  O   PHE A  18      10.288  16.209   1.410  1.00 10.00      A   
ATOM     99  N   SER A  19      12.104  16.762   2.610  1.00 10.00      A   
ATOM    100  HN  SER A  19      12.768  17.453   2.831  1.00 10.00      A   
ATOM    101  CA  SER A  19      12.175  15.457   3.261  1.00 10.00      A   
ATOM    102  CB  SER A  19      13.566  15.199   3.855  1.00 10.00      A   
ATOM    103  OG  SER A  19      13.764  15.925   5.058  1.00 10.00      A   
ATOM    104  HG  SER A  19      14.000  16.841   4.847  1.00 10.00      A   
ATOM    105  C   SER A  19      11.095  15.329   4.332  1.00 10.00      A   
ATOM    106  O   SER A  19      10.661  14.227   4.668  1.00 10.00      A   
ATOM    107  N   PHE A  20      10.656  16.473   4.847  1.00 10.00      A   
ATOM    108  HN  PHE A  20      11.040  17.317   4.525  1.00 10.00      A   
ATOM    109  CA  PHE A  20       9.624  16.513   5.874  1.00 10.00      A   
ATOM    110  CB  PHE A  20       9.801  17.743   6.770  1.00 10.00      A   
ATOM    111  CG  PHE A  20      11.149  17.836   7.433  1.00 10.00      A   
ATOM    112  CD1 PHE A  20      12.117  18.690   6.933  1.00 10.00      A   
ATOM    113  CD2 PHE A  20      11.447  17.072   8.552  1.00 10.00      A   
ATOM    114  CE1 PHE A  20      13.359  18.783   7.533  1.00 10.00      A   
ATOM    115  CE2 PHE A  20      12.688  17.160   9.158  1.00 10.00      A   
ATOM    116  CZ  PHE A  20      13.645  18.017   8.648  1.00 10.00      A   
ATOM    117  C   PHE A  20       8.242  16.528   5.230  1.00 10.00      A   
ATOM    118  O   PHE A  20       7.218  16.424   5.908  1.00 10.00      A   
ATOM    119  N   ILE A  21       8.224  16.663   3.915  1.00 10.00      A   
ATOM    120  HN  ILE A  21       9.078  16.748   3.435  1.00 10.00      A   
ATOM    121  CA  ILE A  21       6.984  16.682   3.156  1.00 10.00      A   
ATOM    122  CB  ILE A  21       6.965  17.868   2.163  1.00 10.00      A   
ATOM    123  CG1 ILE A  21       7.238  19.180   2.900  1.00 10.00      A   
ATOM    124  CG2 ILE A  21       5.638  17.934   1.422  1.00 10.00      A   
ATOM    125  CD1 ILE A  21       7.481  20.365   1.986  1.00 10.00      A   
ATOM    126  C   ILE A  21       6.846  15.376   2.380  1.00 10.00      A   
ATOM    127  O   ILE A  21       7.482  15.194   1.342  1.00 10.00      A   
ATOM    128  N   GLN A  22       6.038  14.458   2.892  1.00 10.00      A   
ATOM    129  HN  GLN A  22       5.561  14.647   3.726  1.00 10.00      A   
ATOM    130  CA  GLN A  22       5.842  13.171   2.231  1.00 10.00      A   
ATOM    131  CB  GLN A  22       6.345  12.015   3.096  1.00 10.00      A   
ATOM    132  CG  GLN A  22       7.841  12.042   3.374  1.00 10.00      A   
ATOM    133  CD  GLN A  22       8.685  12.122   2.111  1.00 10.00      A   
ATOM    134  OE1 GLN A  22       8.309  11.613   1.053  1.00 10.00      A   
ATOM    135  NE2 GLN A  22       9.833  12.774   2.214  1.00 10.00      A   
ATOM    136 HE21 GLN A  22      10.066  13.163   3.087  1.00 10.00      A   
ATOM    137 HE22 GLN A  22      10.406  12.832   1.424  1.00 10.00      A   
ATOM    138  C   GLN A  22       4.387  12.955   1.840  1.00 10.00      A   
ATOM    139  O   GLN A  22       4.039  11.940   1.228  1.00 10.00      A   
ATOM    140  N   LEU A  23       3.536  13.908   2.188  1.00 10.00      A   
ATOM    141  HN  LEU A  23       3.866  14.695   2.665  1.00 10.00      A   
ATOM    142  CA  LEU A  23       2.128  13.812   1.857  1.00 10.00      A   
ATOM    143  CB  LEU A  23       1.295  14.772   2.710  1.00 10.00      A   
ATOM    144  CG  LEU A  23      -0.170  14.380   2.928  1.00 10.00      A   
ATOM    145  CD1 LEU A  23      -0.272  13.164   3.837  1.00 10.00      A   
ATOM    146  CD2 LEU A  23      -0.960  15.543   3.504  1.00 10.00      A   
ATOM    147  C   LEU A  23       1.935  14.109   0.379  1.00 10.00      A   
ATOM    148  O   LEU A  23       2.460  15.095  -0.138  1.00 10.00      A   
ATOM    149  N   ASP A  24       1.174  13.250  -0.288  1.00 10.00      A   
ATOM    150  HN  ASP A  24       0.766  12.503   0.202  1.00 10.00      A   
ATOM    151  CA  ASP A  24       0.912  13.376  -1.720  1.00 10.00      A   
ATOM    152  CB  ASP A  24       0.002  12.241  -2.211  1.00 10.00      A   
ATOM    153  CG  ASP A  24       0.633  10.870  -2.049  1.00 10.00      A   
ATOM    154  OD1 ASP A  24       1.508  10.514  -2.863  1.00 10.00      A   
ATOM    155  OD2 ASP A  24       0.267  10.144  -1.097  1.00 10.00      A   
ATOM    156  C   ASP A  24       0.322  14.736  -2.079  1.00 10.00      A   
ATOM    157  O   ASP A  24       0.755  15.377  -3.037  1.00 10.00      A   
ATOM    158  N   LYS A  25      -0.647  15.188  -1.294  1.00 10.00      A   
ATOM    159  HN  LYS A  25      -0.937  14.644  -0.531  1.00 10.00      A   
ATOM    160  CA  LYS A  25      -1.290  16.477  -1.539  1.00 10.00      A   
ATOM    161  CB  LYS A  25      -2.502  16.663  -0.626  1.00 10.00      A   
ATOM    162  CG  LYS A  25      -3.742  15.911  -1.079  1.00 10.00      A   
ATOM    163  CD  LYS A  25      -4.899  16.145  -0.124  1.00 10.00      A   
ATOM    164  CE  LYS A  25      -6.172  15.478  -0.619  1.00 10.00      A   
ATOM    165  NZ  LYS A  25      -6.818  16.241  -1.724  1.00 10.00      A   
ATOM    166  HZ1 LYS A  25      -7.776  15.878  -1.896  1.00 10.00      A   
ATOM    167  HZ2 LYS A  25      -6.265  16.148  -2.606  1.00 10.00      A   
ATOM    168  HZ3 LYS A  25      -6.879  17.248  -1.476  1.00 10.00      A   
ATOM    169  C   LYS A  25      -0.309  17.633  -1.360  1.00 10.00      A   
ATOM    170  O   LYS A  25      -0.242  18.539  -2.192  1.00 10.00      A   
ATOM    171  N   ASP A  26       0.462  17.584  -0.280  1.00 10.00      A   
ATOM    172  HN  ASP A  26       0.378  16.825   0.328  1.00 10.00      A   
ATOM    173  CA  ASP A  26       1.441  18.628   0.019  1.00 10.00      A   
ATOM    174  CB  ASP A  26       2.128  18.364   1.364  1.00 10.00      A   
ATOM    175  CG  ASP A  26       1.212  18.481   2.566  1.00 10.00      A   
ATOM    176  OD1 ASP A  26       1.530  17.876   3.614  1.00 10.00      A   
ATOM    177  OD2 ASP A  26       0.173  19.168   2.474  1.00 10.00      A   
ATOM    178  C   ASP A  26       2.502  18.685  -1.068  1.00 10.00      A   
ATOM    179  O   ASP A  26       2.827  19.753  -1.580  1.00 10.00      A   
ATOM    180  N   ARG A  27       3.028  17.516  -1.420  1.00 10.00      A   
ATOM    181  HN  ARG A  27       2.715  16.700  -0.967  1.00 10.00      A   
ATOM    182  CA  ARG A  27       4.061  17.401  -2.443  1.00 10.00      A   
ATOM    183  CB  ARG A  27       4.484  15.940  -2.600  1.00 10.00      A   
ATOM    184  CG  ARG A  27       5.628  15.516  -1.697  1.00 10.00      A   
ATOM    185  CD  ARG A  27       6.876  16.329  -1.980  1.00 10.00      A   
ATOM    186  NE  ARG A  27       8.033  15.829  -1.248  1.00 10.00      A   
ATOM    187  HE  ARG A  27       7.964  15.794  -0.261  1.00 10.00      A   
ATOM    188  CZ  ARG A  27       9.146  15.400  -1.827  1.00 10.00      A   
ATOM    189  NH1 ARG A  27       9.255  15.395  -3.153  1.00 10.00      A   
ATOM    190 HH11 ARG A  27      10.128  15.059  -3.609  1.00 10.00      A   
ATOM    191 HH12 ARG A  27       8.455  15.727  -3.756  1.00 10.00      A   
ATOM    192  NH2 ARG A  27      10.164  14.998  -1.079  1.00 10.00      A   
ATOM    193 HH21 ARG A  27      10.091  15.031  -0.036  1.00 10.00      A   
ATOM    194 HH22 ARG A  27      11.041  14.649  -1.526  1.00 10.00      A   
ATOM    195  C   ARG A  27       3.587  17.941  -3.786  1.00 10.00      A   
ATOM    196  O   ARG A  27       4.335  18.608  -4.498  1.00 10.00      A   
ATOM    197  N   ASN A  28       2.342  17.652  -4.120  1.00 10.00      A   
ATOM    198  HN  ASN A  28       1.793  17.118  -3.504  1.00 10.00      A   
ATOM    199  CA  ASN A  28       1.765  18.094  -5.381  1.00 10.00      A   
ATOM    200  CB  ASN A  28       0.389  17.469  -5.588  1.00 10.00      A   
ATOM    201  CG  ASN A  28       0.449  16.116  -6.267  1.00 10.00      A   
ATOM    202  OD1 ASN A  28       1.471  15.425  -6.225  1.00 10.00      A   
ATOM    203  ND2 ASN A  28      -0.647  15.730  -6.892  1.00 10.00      A   
ATOM    204 HD21 ASN A  28      -1.422  16.337  -6.881  1.00 10.00      A   
ATOM    205 HD22 ASN A  28      -0.647  14.859  -7.335  1.00 10.00      A   
ATOM    206  C   ASN A  28       1.678  19.613  -5.470  1.00 10.00      A   
ATOM    207  O   ASN A  28       1.931  20.193  -6.524  1.00 10.00      A   
ATOM    208  N   SER A  29       1.329  20.254  -4.362  1.00 10.00      A   
ATOM    209  HN  SER A  29       1.138  19.741  -3.547  1.00 10.00      A   
ATOM    210  CA  SER A  29       1.212  21.706  -4.329  1.00 10.00      A   
ATOM    211  CB  SER A  29       0.505  22.159  -3.049  1.00 10.00      A   
ATOM    212  OG  SER A  29      -0.714  21.451  -2.876  1.00 10.00      A   
ATOM    213  HG  SER A  29      -0.667  20.928  -2.066  1.00 10.00      A   
ATOM    214  C   SER A  29       2.577  22.386  -4.470  1.00 10.00      A   
ATOM    215  O   SER A  29       2.678  23.496  -4.998  1.00 10.00      A   
ATOM    216  N   VAL A  30       3.624  21.708  -4.013  1.00 10.00      A   
ATOM    217  HN  VAL A  30       3.479  20.820  -3.622  1.00 10.00      A   
ATOM    218  CA  VAL A  30       4.980  22.241  -4.078  1.00 10.00      A   
ATOM    219  CB  VAL A  30       5.967  21.345  -3.294  1.00 10.00      A   
ATOM    220  CG1 VAL A  30       7.398  21.830  -3.463  1.00 10.00      A   
ATOM    221  CG2 VAL A  30       5.595  21.300  -1.820  1.00 10.00      A   
ATOM    222  C   VAL A  30       5.459  22.375  -5.526  1.00 10.00      A   
ATOM    223  O   VAL A  30       6.045  23.388  -5.910  1.00 10.00      A   
ATOM    224  N   SER A  31       5.184  21.362  -6.333  1.00 10.00      A   
ATOM    225  HN  SER A  31       4.681  20.592  -5.990  1.00 10.00      A   
ATOM    226  CA  SER A  31       5.610  21.358  -7.727  1.00 10.00      A   
ATOM    227  CB  SER A  31       5.567  19.937  -8.282  1.00 10.00      A   
ATOM    228  OG  SER A  31       4.802  19.086  -7.447  1.00 10.00      A   
ATOM    229  HG  SER A  31       5.396  18.466  -6.994  1.00 10.00      A   
ATOM    230  C   SER A  31       4.777  22.287  -8.607  1.00 10.00      A   
ATOM    231  O   SER A  31       4.941  22.301  -9.828  1.00 10.00      A   
ATOM    232  N   LEU A  32       3.891  23.065  -7.996  1.00 10.00      A   
ATOM    233  HN  LEU A  32       3.809  23.024  -7.018  1.00 10.00      A   
ATOM    234  CA  LEU A  32       3.041  23.979  -8.746  1.00 10.00      A   
ATOM    235  CB  LEU A  32       1.566  23.662  -8.492  1.00 10.00      A   
ATOM    236  CG  LEU A  32       0.971  22.519  -9.312  1.00 10.00      A   
ATOM    237  CD1 LEU A  32      -0.333  22.036  -8.695  1.00 10.00      A   
ATOM    238  CD2 LEU A  32       0.745  22.967 -10.749  1.00 10.00      A   
ATOM    239  C   LEU A  32       3.328  25.441  -8.406  1.00 10.00      A   
ATOM    240  O   LEU A  32       2.602  26.339  -8.833  1.00 10.00      A   
ATOM    241  N   VAL A  33       4.383  25.687  -7.639  1.00 10.00      A   
ATOM    242  HN  VAL A  33       4.935  24.941  -7.318  1.00 10.00      A   
ATOM    243  CA  VAL A  33       4.725  27.052  -7.265  1.00 10.00      A   
ATOM    244  CB  VAL A  33       5.318  27.162  -5.839  1.00 10.00      A   
ATOM    245  CG1 VAL A  33       4.367  26.565  -4.814  1.00 10.00      A   
ATOM    246  CG2 VAL A  33       6.683  26.501  -5.752  1.00 10.00      A   
ATOM    247  C   VAL A  33       5.640  27.725  -8.293  1.00 10.00      A   
ATOM    248  O   VAL A  33       5.457  28.904  -8.607  1.00 10.00      A   
ATOM    249  N   CYS A  34       6.610  26.976  -8.815  1.00 10.00      A   
ATOM    250  HN  CYS A  34       6.696  26.040  -8.532  1.00 10.00      A   
ATOM    251  CA  CYS A  34       7.549  27.499  -9.803  1.00 10.00      A   
ATOM    252  CB  CYS A  34       8.516  28.494  -9.157  1.00 10.00      A   
ATOM    253  SG  CYS A  34       9.531  27.791  -7.837  1.00 10.00      A   
ATOM    254  HG  CYS A  34       9.239  28.438  -6.716  1.00 10.00      A   
ATOM    255  C   CYS A  34       8.334  26.357 -10.439  1.00 10.00      A   
ATOM    256  O   CYS A  34       8.329  25.234  -9.926  1.00 10.00      A   
ATOM    257  N   LYS A  35       9.015  26.650 -11.541  1.00 10.00      A   
ATOM    258  HN  LYS A  35       8.990  27.581 -11.886  1.00 10.00      A   
ATOM    259  CA  LYS A  35       9.795  25.647 -12.256  1.00 10.00      A   
ATOM    260  CB  LYS A  35      10.341  26.220 -13.568  1.00 10.00      A   
ATOM    261  CG  LYS A  35      11.146  25.233 -14.403  1.00 10.00      A   
ATOM    262  CD  LYS A  35      10.272  24.103 -14.927  1.00 10.00      A   
ATOM    263  CE  LYS A  35      11.114  22.971 -15.500  1.00 10.00      A   
ATOM    264  NZ  LYS A  35      11.768  23.337 -16.786  1.00 10.00      A   
ATOM    265  HZ1 LYS A  35      12.283  24.236 -16.686  1.00 10.00      A   
ATOM    266  HZ2 LYS A  35      11.055  23.444 -17.534  1.00 10.00      A   
ATOM    267  HZ3 LYS A  35      12.438  22.597 -17.070  1.00 10.00      A   
ATOM    268  C   LYS A  35      10.931  25.089 -11.398  1.00 10.00      A   
ATOM    269  O   LYS A  35      11.199  23.887 -11.420  1.00 10.00      A   
ATOM    270  N   SER A  36      11.581  25.962 -10.632  1.00 10.00      A   
ATOM    271  HN  SER A  36      11.302  26.902 -10.640  1.00 10.00      A   
ATOM    272  CA  SER A  36      12.691  25.559  -9.774  1.00 10.00      A   
ATOM    273  CB  SER A  36      13.259  26.773  -9.039  1.00 10.00      A   
ATOM    274  OG  SER A  36      13.428  27.861  -9.928  1.00 10.00      A   
ATOM    275  HG  SER A  36      13.515  27.527 -10.831  1.00 10.00      A   
ATOM    276  C   SER A  36      12.268  24.490  -8.769  1.00 10.00      A   
ATOM    277  O   SER A  36      12.811  23.384  -8.758  1.00 10.00      A   
ATOM    278  N   TRP A  37      11.285  24.817  -7.941  1.00 10.00      A   
ATOM    279  HN  TRP A  37      10.874  25.707  -8.013  1.00 10.00      A   
ATOM    280  CA  TRP A  37      10.798  23.891  -6.927  1.00 10.00      A   
ATOM    281  CB  TRP A  37       9.713  24.544  -6.068  1.00 10.00      A   
ATOM    282  CG  TRP A  37      10.248  25.506  -5.047  1.00 10.00      A   
ATOM    283  CD1 TRP A  37      11.277  26.388  -5.211  1.00 10.00      A   
ATOM    284  CD2 TRP A  37       9.774  25.692  -3.704  1.00 10.00      A   
ATOM    285  NE1 TRP A  37      11.476  27.107  -4.060  1.00 10.00      A   
ATOM    286  HE1 TRP A  37      12.161  27.800  -3.932  1.00 10.00      A   
ATOM    287  CE2 TRP A  37      10.567  26.699  -3.117  1.00 10.00      A   
ATOM    288  CE3 TRP A  37       8.759  25.105  -2.942  1.00 10.00      A   
ATOM    289  CZ2 TRP A  37      10.377  27.130  -1.806  1.00 10.00      A   
ATOM    290  CZ3 TRP A  37       8.571  25.534  -1.641  1.00 10.00      A   
ATOM    291  CH2 TRP A  37       9.375  26.537  -1.086  1.00 10.00      A   
ATOM    292  C   TRP A  37      10.279  22.601  -7.554  1.00 10.00      A   
ATOM    293  O   TRP A  37      10.477  21.517  -7.013  1.00 10.00      A   
ATOM    294  N   TYR A  38       9.627  22.727  -8.703  1.00 10.00      A   
ATOM    295  HN  TYR A  38       9.497  23.623  -9.088  1.00 10.00      A   
ATOM    296  CA  TYR A  38       9.091  21.572  -9.406  1.00 10.00      A   
ATOM    297  CB  TYR A  38       8.279  22.026 -10.626  1.00 10.00      A   
ATOM    298  CG  TYR A  38       8.072  20.960 -11.677  1.00 10.00      A   
ATOM    299  CD1 TYR A  38       8.756  21.013 -12.885  1.00 10.00      A   
ATOM    300  CD2 TYR A  38       7.208  19.896 -11.460  1.00 10.00      A   
ATOM    301  CE1 TYR A  38       8.585  20.040 -13.844  1.00 10.00      A   
ATOM    302  CE2 TYR A  38       7.028  18.916 -12.418  1.00 10.00      A   
ATOM    303  CZ  TYR A  38       7.721  18.992 -13.607  1.00 10.00      A   
ATOM    304  OH  TYR A  38       7.561  18.009 -14.562  1.00 10.00      A   
ATOM    305  HH  TYR A  38       6.621  17.801 -14.666  1.00 10.00      A   
ATOM    306  C   TYR A  38      10.205  20.613  -9.822  1.00 10.00      A   
ATOM    307  O   TYR A  38      10.083  19.396  -9.652  1.00 10.00      A   
ATOM    308  N   GLU A  39      11.292  21.168 -10.347  1.00 10.00      A   
ATOM    309  HN  GLU A  39      11.331  22.148 -10.437  1.00 10.00      A   
ATOM    310  CA  GLU A  39      12.432  20.374 -10.796  1.00 10.00      A   
ATOM    311  CB  GLU A  39      13.438  21.251 -11.551  1.00 10.00      A   
ATOM    312  CG  GLU A  39      13.176  21.338 -13.045  1.00 10.00      A   
ATOM    313  CD  GLU A  39      13.269  19.986 -13.720  1.00 10.00      A   
ATOM    314  OE1 GLU A  39      12.220  19.333 -13.897  1.00 10.00      A   
ATOM    315  OE2 GLU A  39      14.390  19.565 -14.070  1.00 10.00      A   
ATOM    316  C   GLU A  39      13.118  19.654  -9.639  1.00 10.00      A   
ATOM    317  O   GLU A  39      13.650  18.556  -9.809  1.00 10.00      A   
ATOM    318  N   ILE A  40      13.105  20.270  -8.463  1.00 10.00      A   
ATOM    319  HN  ILE A  40      12.680  21.151  -8.387  1.00 10.00      A   
ATOM    320  CA  ILE A  40      13.722  19.667  -7.286  1.00 10.00      A   
ATOM    321  CB  ILE A  40      14.097  20.731  -6.231  1.00 10.00      A   
ATOM    322  CG1 ILE A  40      14.896  21.866  -6.882  1.00 10.00      A   
ATOM    323  CG2 ILE A  40      14.901  20.103  -5.095  1.00 10.00      A   
ATOM    324  CD1 ILE A  40      15.004  23.111  -6.032  1.00 10.00      A   
ATOM    325  C   ILE A  40      12.784  18.640  -6.656  1.00 10.00      A   
ATOM    326  O   ILE A  40      13.200  17.539  -6.295  1.00 10.00      A   
ATOM    327  N   GLU A  41      11.510  19.003  -6.561  1.00 10.00      A   
ATOM    328  HN  GLU A  41      11.244  19.892  -6.895  1.00 10.00      A   
ATOM    329  CA  GLU A  41      10.492  18.140  -5.970  1.00 10.00      A   
ATOM    330  CB  GLU A  41       9.119  18.827  -6.042  1.00 10.00      A   
ATOM    331  CG  GLU A  41       8.075  18.282  -5.074  1.00 10.00      A   
ATOM    332  CD  GLU A  41       7.326  17.078  -5.611  1.00 10.00      A   
ATOM    333  OE1 GLU A  41       6.561  17.229  -6.588  1.00 10.00      A   
ATOM    334  OE2 GLU A  41       7.491  15.979  -5.051  1.00 10.00      A   
ATOM    335  C   GLU A  41      10.432  16.784  -6.666  1.00 10.00      A   
ATOM    336  O   GLU A  41      10.388  15.746  -6.004  1.00 10.00      A   
ATOM    337  N   ARG A  42      10.459  16.802  -7.997  1.00 10.00      A   
ATOM    338  HN  ARG A  42      10.547  17.664  -8.461  1.00 10.00      A   
ATOM    339  CA  ARG A  42      10.370  15.573  -8.782  1.00 10.00      A   
ATOM    340  CB  ARG A  42      10.261  15.864 -10.278  1.00 10.00      A   
ATOM    341  CG  ARG A  42      11.397  16.695 -10.844  1.00 10.00      A   
ATOM    342  CD  ARG A  42      11.290  16.827 -12.353  1.00 10.00      A   
ATOM    343  NE  ARG A  42      11.774  15.634 -13.048  1.00 10.00      A   
ATOM    344  HE  ARG A  42      11.429  14.759 -12.739  1.00 10.00      A   
ATOM    345  CZ  ARG A  42      12.646  15.666 -14.056  1.00 10.00      A   
ATOM    346  NH1 ARG A  42      13.137  16.820 -14.491  1.00 10.00      A   
ATOM    347 HH11 ARG A  42      12.838  17.729 -14.048  1.00 10.00      A   
ATOM    348 HH12 ARG A  42      13.821  16.839 -15.279  1.00 10.00      A   
ATOM    349  NH2 ARG A  42      13.022  14.537 -14.649  1.00 10.00      A   
ATOM    350 HH21 ARG A  42      13.707  14.561 -15.437  1.00 10.00      A   
ATOM    351 HH22 ARG A  42      12.628  13.619 -14.337  1.00 10.00      A   
ATOM    352  C   ARG A  42      11.503  14.590  -8.490  1.00 10.00      A   
ATOM    353  O   ARG A  42      11.305  13.379  -8.525  1.00 10.00      A   
ATOM    354  N   TRP A  43      12.685  15.114  -8.193  1.00 10.00      A   
ATOM    355  HN  TRP A  43      12.784  16.090  -8.163  1.00 10.00      A   
ATOM    356  CA  TRP A  43      13.838  14.274  -7.899  1.00 10.00      A   
ATOM    357  CB  TRP A  43      15.131  14.963  -8.347  1.00 10.00      A   
ATOM    358  CG  TRP A  43      15.374  14.903  -9.827  1.00 10.00      A   
ATOM    359  CD1 TRP A  43      14.877  15.749 -10.776  1.00 10.00      A   
ATOM    360  CD2 TRP A  43      16.182  13.947 -10.526  1.00 10.00      A   
ATOM    361  NE1 TRP A  43      15.318  15.378 -12.020  1.00 10.00      A   
ATOM    362  HE1 TRP A  43      15.096  15.833 -12.862  1.00 10.00      A   
ATOM    363  CE2 TRP A  43      16.122  14.275 -11.894  1.00 10.00      A   
ATOM    364  CE3 TRP A  43      16.949  12.845 -10.130  1.00 10.00      A   
ATOM    365  CZ2 TRP A  43      16.799  13.543 -12.867  1.00 10.00      A   
ATOM    366  CZ3 TRP A  43      17.621  12.122 -11.097  1.00 10.00      A   
ATOM    367  CH2 TRP A  43      17.540  12.472 -12.449  1.00 10.00      A   
ATOM    368  C   TRP A  43      13.914  13.947  -6.413  1.00 10.00      A   
ATOM    369  O   TRP A  43      14.660  13.063  -6.002  1.00 10.00      A   
ATOM    370  N   CYS A  44      13.127  14.655  -5.613  1.00 10.00      A   
ATOM    371  HN  CYS A  44      12.537  15.334  -6.003  1.00 10.00      A   
ATOM    372  CA  CYS A  44      13.127  14.455  -4.172  1.00 10.00      A   
ATOM    373  CB  CYS A  44      13.134  15.809  -3.450  1.00 10.00      A   
ATOM    374  SG  CYS A  44      13.530  15.720  -1.686  1.00 10.00      A   
ATOM    375  HG  CYS A  44      14.747  16.218  -1.521  1.00 10.00      A   
ATOM    376  C   CYS A  44      11.948  13.607  -3.698  1.00 10.00      A   
ATOM    377  O   CYS A  44      11.863  13.267  -2.517  1.00 10.00      A   
ATOM    378  N   ARG A  45      11.022  13.284  -4.596  1.00 10.00      A   
ATOM    379  HN  ARG A  45      11.117  13.592  -5.525  1.00 10.00      A   
ATOM    380  CA  ARG A  45       9.866  12.472  -4.213  1.00 10.00      A   
ATOM    381  CB  ARG A  45       8.733  12.543  -5.245  1.00 10.00      A   
ATOM    382  CG  ARG A  45       7.365  12.187  -4.669  1.00 10.00      A   
ATOM    383  CD  ARG A  45       6.232  12.435  -5.658  1.00 10.00      A   
ATOM    384  NE  ARG A  45       5.895  13.859  -5.788  1.00 10.00      A   
ATOM    385  HE  ARG A  45       6.647  14.505  -5.779  1.00 10.00      A   
ATOM    386  CZ  ARG A  45       4.650  14.326  -5.891  1.00 10.00      A   
ATOM    387  NH1 ARG A  45       3.608  13.509  -5.869  1.00 10.00      A   
ATOM    388 HH11 ARG A  45       3.752  12.478  -5.770  1.00 10.00      A   
ATOM    389 HH12 ARG A  45       2.639  13.889  -5.950  1.00 10.00      A   
ATOM    390  NH2 ARG A  45       4.442  15.625  -6.051  1.00 10.00      A   
ATOM    391 HH21 ARG A  45       5.258  16.288  -6.100  1.00 10.00      A   
ATOM    392 HH22 ARG A  45       3.469  15.996  -6.133  1.00 10.00      A   
ATOM    393  C   ARG A  45      10.292  11.033  -3.928  1.00 10.00      A   
ATOM    394  O   ARG A  45      11.159  10.486  -4.612  1.00 10.00      A   
ATOM    395  N   ARG A  46       9.700  10.433  -2.901  1.00 10.00      A   
ATOM    396  HN  ARG A  46       9.012  10.917  -2.394  1.00 10.00      A   
ATOM    397  CA  ARG A  46      10.046   9.071  -2.515  1.00 10.00      A   
ATOM    398  CB  ARG A  46      10.322   8.992  -1.013  1.00 10.00      A   
ATOM    399  CG  ARG A  46      11.423   9.914  -0.526  1.00 10.00      A   
ATOM    400  CD  ARG A  46      11.627   9.767   0.969  1.00 10.00      A   
ATOM    401  NE  ARG A  46      12.656  10.664   1.481  1.00 10.00      A   
ATOM    402  HE  ARG A  46      13.329  10.990   0.841  1.00 10.00      A   
ATOM    403  CZ  ARG A  46      12.729  11.055   2.751  1.00 10.00      A   
ATOM    404  NH1 ARG A  46      11.826  10.626   3.625  1.00 10.00      A   
ATOM    405 HH11 ARG A  46      11.873  10.926   4.625  1.00 10.00      A   
ATOM    406 HH12 ARG A  46      11.060   9.982   3.317  1.00 10.00      A   
ATOM    407  NH2 ARG A  46      13.703  11.867   3.145  1.00 10.00      A   
ATOM    408 HH21 ARG A  46      14.417  12.201   2.459  1.00 10.00      A   
ATOM    409 HH22 ARG A  46      13.762  12.175   4.139  1.00 10.00      A   
ATOM    410  C   ARG A  46       8.954   8.074  -2.873  1.00 10.00      A   
ATOM    411  O   ARG A  46       9.237   7.005  -3.420  1.00 10.00      A   
ATOM    412  N   LYS A  47       7.716   8.417  -2.558  1.00 10.00      A   
ATOM    413  HN  LYS A  47       7.548   9.291  -2.141  1.00 10.00      A   
ATOM    414  CA  LYS A  47       6.594   7.532  -2.829  1.00 10.00      A   
ATOM    415  CB  LYS A  47       5.832   7.208  -1.537  1.00 10.00      A   
ATOM    416  CG  LYS A  47       5.590   8.403  -0.625  1.00 10.00      A   
ATOM    417  CD  LYS A  47       4.693   8.038   0.547  1.00 10.00      A   
ATOM    418  CE  LYS A  47       3.227   8.006   0.138  1.00 10.00      A   
ATOM    419  NZ  LYS A  47       2.666   9.374  -0.026  1.00 10.00      A   
ATOM    420  HZ1 LYS A  47       3.296   9.954  -0.615  1.00 10.00      A   
ATOM    421  HZ2 LYS A  47       2.558   9.829   0.901  1.00 10.00      A   
ATOM    422  HZ3 LYS A  47       1.728   9.327  -0.484  1.00 10.00      A   
ATOM    423  C   LYS A  47       5.646   8.109  -3.871  1.00 10.00      A   
ATOM    424  O   LYS A  47       5.439   9.321  -3.931  1.00 10.00      A   
ATOM    425  N   VAL A  48       5.085   7.233  -4.695  1.00 10.00      A   
ATOM    426  HN  VAL A  48       5.317   6.282  -4.608  1.00 10.00      A   
ATOM    427  CA  VAL A  48       4.136   7.637  -5.724  1.00 10.00      A   
ATOM    428  CB  VAL A  48       4.702   7.509  -7.157  1.00 10.00      A   
ATOM    429  CG1 VAL A  48       5.710   8.611  -7.438  1.00 10.00      A   
ATOM    430  CG2 VAL A  48       5.324   6.142  -7.391  1.00 10.00      A   
ATOM    431  C   VAL A  48       2.842   6.840  -5.597  1.00 10.00      A   
ATOM    432  O   VAL A  48       2.834   5.612  -5.723  1.00 10.00      A   
ATOM    433  N   PHE A  49       1.757   7.539  -5.316  1.00 10.00      A   
ATOM    434  HN  PHE A  49       1.827   8.511  -5.209  1.00 10.00      A   
ATOM    435  CA  PHE A  49       0.457   6.910  -5.164  1.00 10.00      A   
ATOM    436  CB  PHE A  49      -0.236   7.417  -3.893  1.00 10.00      A   
ATOM    437  CG  PHE A  49      -1.669   6.988  -3.753  1.00 10.00      A   
ATOM    438  CD1 PHE A  49      -2.022   5.650  -3.828  1.00 10.00      A   
ATOM    439  CD2 PHE A  49      -2.665   7.928  -3.542  1.00 10.00      A   
ATOM    440  CE1 PHE A  49      -3.339   5.257  -3.697  1.00 10.00      A   
ATOM    441  CE2 PHE A  49      -3.985   7.544  -3.410  1.00 10.00      A   
ATOM    442  CZ  PHE A  49      -4.324   6.205  -3.487  1.00 10.00      A   
ATOM    443  C   PHE A  49      -0.409   7.174  -6.387  1.00 10.00      A   
ATOM    444  O   PHE A  49      -0.754   8.319  -6.675  1.00 10.00      A   
ATOM    445  N   ILE A  50      -0.741   6.114  -7.108  1.00 10.00      A   
ATOM    446  HN  ILE A  50      -0.420   5.223  -6.831  1.00 10.00      A   
ATOM    447  CA  ILE A  50      -1.566   6.224  -8.296  1.00 10.00      A   
ATOM    448  CB  ILE A  50      -0.841   5.681  -9.543  1.00 10.00      A   
ATOM    449  CG1 ILE A  50       0.612   6.174  -9.605  1.00 10.00      A   
ATOM    450  CG2 ILE A  50      -1.597   6.070 -10.803  1.00 10.00      A   
ATOM    451  CD1 ILE A  50       0.756   7.668  -9.795  1.00 10.00      A   
ATOM    452  C   ILE A  50      -2.863   5.449  -8.100  1.00 10.00      A   
ATOM    453  O   ILE A  50      -2.847   4.222  -7.975  1.00 10.00      A   
ATOM    454  N   GLY A  51      -3.976   6.173  -8.055  1.00 10.00      A   
ATOM    455  HN  GLY A  51      -3.916   7.146  -8.144  1.00 10.00      A   
ATOM    456  CA  GLY A  51      -5.272   5.545  -7.870  1.00 10.00      A   
ATOM    457  C   GLY A  51      -5.637   4.624  -9.015  1.00 10.00      A   
ATOM    458  O   GLY A  51      -6.011   3.473  -8.796  1.00 10.00      A   
ATOM    459  N   ASN A  52      -5.528   5.126 -10.234  1.00 10.00      A   
ATOM    460  HN  ASN A  52      -5.218   6.052 -10.348  1.00 10.00      A   
ATOM    461  CA  ASN A  52      -5.846   4.333 -11.413  1.00 10.00      A   
ATOM    462  CB  ASN A  52      -6.859   5.068 -12.299  1.00 10.00      A   
ATOM    463  CG  ASN A  52      -7.465   4.186 -13.379  1.00 10.00      A   
ATOM    464  OD1 ASN A  52      -6.791   3.344 -13.969  1.00 10.00      A   
ATOM    465  ND2 ASN A  52      -8.750   4.371 -13.640  1.00 10.00      A   
ATOM    466 HD21 ASN A  52      -9.233   5.057 -13.131  1.00 10.00      A   
ATOM    467 HD22 ASN A  52      -9.165   3.816 -14.332  1.00 10.00      A   
ATOM    468  C   ASN A  52      -4.573   4.016 -12.187  1.00 10.00      A   
ATOM    469  O   ASN A  52      -3.892   4.919 -12.671  1.00 10.00      A   
ATOM    470  N   CYS A  53      -4.259   2.733 -12.300  1.00 10.00      A   
ATOM    471  HN  CYS A  53      -4.849   2.059 -11.893  1.00 10.00      A   
ATOM    472  CA  CYS A  53      -3.055   2.285 -12.997  1.00 10.00      A   
ATOM    473  CB  CYS A  53      -2.914   0.766 -12.885  1.00 10.00      A   
ATOM    474  SG  CYS A  53      -4.276  -0.163 -13.626  1.00 10.00      A   
ATOM    475  HG  CYS A  53      -3.856  -0.638 -14.789  1.00 10.00      A   
ATOM    476  C   CYS A  53      -3.034   2.700 -14.469  1.00 10.00      A   
ATOM    477  O   CYS A  53      -1.974   2.749 -15.087  1.00 10.00      A   
ATOM    478  N   TYR A  54      -4.201   2.997 -15.023  1.00 10.00      A   
ATOM    479  HN  TYR A  54      -5.022   2.940 -14.480  1.00 10.00      A   
ATOM    480  CA  TYR A  54      -4.297   3.396 -16.420  1.00 10.00      A   
ATOM    481  CB  TYR A  54      -5.418   2.636 -17.125  1.00 10.00      A   
ATOM    482  CG  TYR A  54      -5.138   1.156 -17.274  1.00 10.00      A   
ATOM    483  CD1 TYR A  54      -6.052   0.205 -16.839  1.00 10.00      A   
ATOM    484  CD2 TYR A  54      -3.952   0.708 -17.844  1.00 10.00      A   
ATOM    485  CE1 TYR A  54      -5.794  -1.147 -16.970  1.00 10.00      A   
ATOM    486  CE2 TYR A  54      -3.683  -0.640 -17.979  1.00 10.00      A   
ATOM    487  CZ  TYR A  54      -4.608  -1.563 -17.541  1.00 10.00      A   
ATOM    488  OH  TYR A  54      -4.345  -2.912 -17.673  1.00 10.00      A   
ATOM    489  HH  TYR A  54      -4.380  -3.152 -18.619  1.00 10.00      A   
ATOM    490  C   TYR A  54      -4.475   4.903 -16.567  1.00 10.00      A   
ATOM    491  O   TYR A  54      -4.708   5.410 -17.665  1.00 10.00      A   
ATOM    492  N   ALA A  55      -4.354   5.620 -15.460  1.00 10.00      A   
ATOM    493  HN  ALA A  55      -4.173   5.163 -14.609  1.00 10.00      A   
ATOM    494  CA  ALA A  55      -4.488   7.070 -15.478  1.00 10.00      A   
ATOM    495  CB  ALA A  55      -4.917   7.583 -14.114  1.00 10.00      A   
ATOM    496  C   ALA A  55      -3.172   7.708 -15.901  1.00 10.00      A   
ATOM    497  O   ALA A  55      -3.124   8.880 -16.277  1.00 10.00      A   
ATOM    498  N   VAL A  56      -2.109   6.922 -15.838  1.00 10.00      A   
ATOM    499  HN  VAL A  56      -2.217   5.995 -15.532  1.00 10.00      A   
ATOM    500  CA  VAL A  56      -0.785   7.386 -16.213  1.00 10.00      A   
ATOM    501  CB  VAL A  56      -0.103   8.138 -15.042  1.00 10.00      A   
ATOM    502  CG1 VAL A  56       0.234   7.198 -13.891  1.00 10.00      A   
ATOM    503  CG2 VAL A  56       1.125   8.902 -15.509  1.00 10.00      A   
ATOM    504  C   VAL A  56       0.064   6.191 -16.646  1.00 10.00      A   
ATOM    505  O   VAL A  56      -0.118   5.081 -16.148  1.00 10.00      A   
ATOM    506  N   SER A  57       0.956   6.411 -17.597  1.00 10.00      A   
ATOM    507  HN  SER A  57       1.033   7.303 -17.985  1.00 10.00      A   
ATOM    508  CA  SER A  57       1.821   5.352 -18.089  1.00 10.00      A   
ATOM    509  CB  SER A  57       2.158   5.604 -19.564  1.00 10.00      A   
ATOM    510  OG  SER A  57       1.726   6.896 -19.968  1.00 10.00      A   
ATOM    511  HG  SER A  57       2.345   7.559 -19.626  1.00 10.00      A   
ATOM    512  C   SER A  57       3.094   5.257 -17.244  1.00 10.00      A   
ATOM    513  O   SER A  57       3.494   6.236 -16.606  1.00 10.00      A   
ATOM    514  N   PRO A  58       3.735   4.074 -17.222  1.00 10.00      A   
ATOM    515  CA  PRO A  58       4.963   3.851 -16.451  1.00 10.00      A   
ATOM    516  CB  PRO A  58       5.413   2.452 -16.885  1.00 10.00      A   
ATOM    517  CG  PRO A  58       4.171   1.780 -17.356  1.00 10.00      A   
ATOM    518  CD  PRO A  58       3.306   2.860 -17.941  1.00 10.00      A   
ATOM    519  C   PRO A  58       6.049   4.873 -16.782  1.00 10.00      A   
ATOM    520  O   PRO A  58       6.582   5.536 -15.889  1.00 10.00      A   
ATOM    521  N   ALA A  59       6.350   5.010 -18.072  1.00 10.00      A   
ATOM    522  HN  ALA A  59       5.868   4.459 -18.732  1.00 10.00      A   
ATOM    523  CA  ALA A  59       7.379   5.935 -18.542  1.00 10.00      A   
ATOM    524  CB  ALA A  59       7.483   5.878 -20.057  1.00 10.00      A   
ATOM    525  C   ALA A  59       7.133   7.371 -18.081  1.00 10.00      A   
ATOM    526  O   ALA A  59       8.076   8.099 -17.778  1.00 10.00      A   
ATOM    527  N   THR A  60       5.868   7.767 -18.026  1.00 10.00      A   
ATOM    528  HN  THR A  60       5.158   7.138 -18.268  1.00 10.00      A   
ATOM    529  CA  THR A  60       5.500   9.113 -17.612  1.00 10.00      A   
ATOM    530  CB  THR A  60       3.979   9.312 -17.720  1.00 10.00      A   
ATOM    531  OG1 THR A  60       3.489   8.604 -18.874  1.00 10.00      A   
ATOM    532  HG1 THR A  60       3.367   9.229 -19.608  1.00 10.00      A   
ATOM    533  CG2 THR A  60       3.640  10.787 -17.854  1.00 10.00      A   
ATOM    534  C   THR A  60       5.966   9.400 -16.184  1.00 10.00      A   
ATOM    535  O   THR A  60       6.499  10.476 -15.897  1.00 10.00      A   
ATOM    536  N   VAL A  61       5.780   8.429 -15.297  1.00 10.00      A   
ATOM    537  HN  VAL A  61       5.359   7.591 -15.586  1.00 10.00      A   
ATOM    538  CA  VAL A  61       6.186   8.581 -13.904  1.00 10.00      A   
ATOM    539  CB  VAL A  61       5.504   7.535 -12.997  1.00 10.00      A   
ATOM    540  CG1 VAL A  61       5.856   7.771 -11.535  1.00 10.00      A   
ATOM    541  CG2 VAL A  61       3.997   7.562 -13.197  1.00 10.00      A   
ATOM    542  C   VAL A  61       7.702   8.445 -13.780  1.00 10.00      A   
ATOM    543  O   VAL A  61       8.339   9.175 -13.024  1.00 10.00      A   
ATOM    544  N   ILE A  62       8.265   7.515 -14.548  1.00 10.00      A   
ATOM    545  HN  ILE A  62       7.695   6.979 -15.136  1.00 10.00      A   
ATOM    546  CA  ILE A  62       9.704   7.258 -14.544  1.00 10.00      A   
ATOM    547  CB  ILE A  62      10.053   6.112 -15.520  1.00 10.00      A   
ATOM    548  CG1 ILE A  62       9.508   4.783 -15.003  1.00 10.00      A   
ATOM    549  CG2 ILE A  62      11.554   6.019 -15.752  1.00 10.00      A   
ATOM    550  CD1 ILE A  62       9.637   3.641 -15.985  1.00 10.00      A   
ATOM    551  C   ILE A  62      10.493   8.505 -14.935  1.00 10.00      A   
ATOM    552  O   ILE A  62      11.544   8.802 -14.359  1.00 10.00      A   
ATOM    553  N   ARG A  63       9.973   9.227 -15.915  1.00 10.00      A   
ATOM    554  HN  ARG A  63       9.129   8.936 -16.324  1.00 10.00      A   
ATOM    555  CA  ARG A  63      10.615  10.436 -16.407  1.00 10.00      A   
ATOM    556  CB  ARG A  63       9.914  10.908 -17.682  1.00 10.00      A   
ATOM    557  CG  ARG A  63      10.686  11.949 -18.468  1.00 10.00      A   
ATOM    558  CD  ARG A  63      10.944  11.474 -19.889  1.00 10.00      A   
ATOM    559  NE  ARG A  63       9.710  11.341 -20.660  1.00 10.00      A   
ATOM    560  HE  ARG A  63       9.101  12.112 -20.665  1.00 10.00      A   
ATOM    561  CZ  ARG A  63       9.384  10.258 -21.355  1.00 10.00      A   
ATOM    562  NH1 ARG A  63      10.194   9.205 -21.374  1.00 10.00      A   
ATOM    563 HH11 ARG A  63       9.943   8.355 -21.922  1.00 10.00      A   
ATOM    564 HH12 ARG A  63      11.092   9.226 -20.836  1.00 10.00      A   
ATOM    565  NH2 ARG A  63       8.243  10.225 -22.034  1.00 10.00      A   
ATOM    566 HH21 ARG A  63       7.605  11.050 -22.026  1.00 10.00      A   
ATOM    567 HH22 ARG A  63       7.983   9.376 -22.581  1.00 10.00      A   
ATOM    568  C   ARG A  63      10.598  11.546 -15.359  1.00 10.00      A   
ATOM    569  O   ARG A  63      11.622  12.182 -15.094  1.00 10.00      A   
ATOM    570  N   ARG A  64       9.440  11.765 -14.757  1.00 10.00      A   
ATOM    571  HN  ARG A  64       8.666  11.207 -14.990  1.00 10.00      A   
ATOM    572  CA  ARG A  64       9.288  12.810 -13.756  1.00 10.00      A   
ATOM    573  CB  ARG A  64       7.812  13.136 -13.522  1.00 10.00      A   
ATOM    574  CG  ARG A  64       7.582  14.405 -12.719  1.00 10.00      A   
ATOM    575  CD  ARG A  64       6.129  14.845 -12.775  1.00 10.00      A   
ATOM    576  NE  ARG A  64       5.803  15.783 -11.704  1.00 10.00      A   
ATOM    577  HE  ARG A  64       6.541  16.091 -11.130  1.00 10.00      A   
ATOM    578  CZ  ARG A  64       4.578  16.245 -11.461  1.00 10.00      A   
ATOM    579  NH1 ARG A  64       3.551  15.864 -12.212  1.00 10.00      A   
ATOM    580 HH11 ARG A  64       3.687  15.191 -13.011  1.00 10.00      A   
ATOM    581 HH12 ARG A  64       2.598  16.233 -12.007  1.00 10.00      A   
ATOM    582  NH2 ARG A  64       4.376  17.087 -10.459  1.00 10.00      A   
ATOM    583 HH21 ARG A  64       3.413  17.447 -10.268  1.00 10.00      A   
ATOM    584 HH22 ARG A  64       5.173  17.394  -9.860  1.00 10.00      A   
ATOM    585  C   ARG A  64       9.988  12.467 -12.439  1.00 10.00      A   
ATOM    586  O   ARG A  64      10.804  13.249 -11.951  1.00 10.00      A   
ATOM    587  N   PHE A  65       9.684  11.301 -11.879  1.00 10.00      A   
ATOM    588  HN  PHE A  65       9.066  10.691 -12.342  1.00 10.00      A   
ATOM    589  CA  PHE A  65      10.275  10.882 -10.611  1.00 10.00      A   
ATOM    590  CB  PHE A  65       9.189  10.569  -9.575  1.00 10.00      A   
ATOM    591  CG  PHE A  65       8.087  11.585  -9.498  1.00 10.00      A   
ATOM    592  CD1 PHE A  65       6.832  11.296  -9.997  1.00 10.00      A   
ATOM    593  CD2 PHE A  65       8.306  12.827  -8.929  1.00 10.00      A   
ATOM    594  CE1 PHE A  65       5.816  12.224  -9.931  1.00 10.00      A   
ATOM    595  CE2 PHE A  65       7.293  13.761  -8.859  1.00 10.00      A   
ATOM    596  CZ  PHE A  65       6.046  13.459  -9.361  1.00 10.00      A   
ATOM    597  C   PHE A  65      11.169   9.660 -10.802  1.00 10.00      A   
ATOM    598  O   PHE A  65      10.683   8.531 -10.856  1.00 10.00      A   
ATOM    599  N   PRO A  66      12.489   9.871 -10.908  1.00 10.00      A   
ATOM    600  CA  PRO A  66      13.460   8.796 -11.098  1.00 10.00      A   
ATOM    601  CB  PRO A  66      14.597   9.493 -11.868  1.00 10.00      A   
ATOM    602  CG  PRO A  66      14.260  10.957 -11.889  1.00 10.00      A   
ATOM    603  CD  PRO A  66      13.152  11.171 -10.898  1.00 10.00      A   
ATOM    604  C   PRO A  66      14.009   8.249  -9.780  1.00 10.00      A   
ATOM    605  O   PRO A  66      14.753   7.269  -9.775  1.00 10.00      A   
ATOM    606  N   LYS A  67      13.637   8.871  -8.663  1.00 10.00      A   
ATOM    607  HN  LYS A  67      13.015   9.626  -8.721  1.00 10.00      A   
ATOM    608  CA  LYS A  67      14.131   8.446  -7.352  1.00 10.00      A   
ATOM    609  CB  LYS A  67      14.816   9.606  -6.626  1.00 10.00      A   
ATOM    610  CG  LYS A  67      16.113  10.079  -7.266  1.00 10.00      A   
ATOM    611  CD  LYS A  67      16.947  10.881  -6.276  1.00 10.00      A   
ATOM    612  CE  LYS A  67      18.145  11.532  -6.949  1.00 10.00      A   
ATOM    613  NZ  LYS A  67      18.994  12.276  -5.982  1.00 10.00      A   
ATOM    614  HZ1 LYS A  67      18.414  12.936  -5.426  1.00 10.00      A   
ATOM    615  HZ2 LYS A  67      19.721  12.820  -6.486  1.00 10.00      A   
ATOM    616  HZ3 LYS A  67      19.463  11.614  -5.331  1.00 10.00      A   
ATOM    617  C   LYS A  67      13.029   7.852  -6.478  1.00 10.00      A   
ATOM    618  O   LYS A  67      13.072   7.959  -5.248  1.00 10.00      A   
ATOM    619  N   VAL A  68      12.057   7.214  -7.115  1.00 10.00      A   
ATOM    620  HN  VAL A  68      12.091   7.154  -8.088  1.00 10.00      A   
ATOM    621  CA  VAL A  68      10.943   6.594  -6.402  1.00 10.00      A   
ATOM    622  CB  VAL A  68       9.781   6.239  -7.357  1.00 10.00      A   
ATOM    623  CG1 VAL A  68       8.692   5.470  -6.624  1.00 10.00      A   
ATOM    624  CG2 VAL A  68       9.207   7.494  -7.988  1.00 10.00      A   
ATOM    625  C   VAL A  68      11.397   5.333  -5.668  1.00 10.00      A   
ATOM    626  O   VAL A  68      12.082   4.481  -6.235  1.00 10.00      A   
ATOM    627  N   ARG A  69      11.027   5.235  -4.400  1.00 10.00      A   
ATOM    628  HN  ARG A  69      10.498   5.963  -4.004  1.00 10.00      A   
ATOM    629  CA  ARG A  69      11.380   4.089  -3.577  1.00 10.00      A   
ATOM    630  CB  ARG A  69      12.112   4.547  -2.312  1.00 10.00      A   
ATOM    631  CG  ARG A  69      13.478   5.164  -2.562  1.00 10.00      A   
ATOM    632  CD  ARG A  69      14.145   5.564  -1.256  1.00 10.00      A   
ATOM    633  NE  ARG A  69      15.507   6.055  -1.461  1.00 10.00      A   
ATOM    634  HE  ARG A  69      15.612   6.869  -2.007  1.00 10.00      A   
ATOM    635  CZ  ARG A  69      16.598   5.465  -0.965  1.00 10.00      A   
ATOM    636  NH1 ARG A  69      16.495   4.357  -0.241  1.00 10.00      A   
ATOM    637 HH11 ARG A  69      15.552   3.934  -0.050  1.00 10.00      A   
ATOM    638 HH12 ARG A  69      17.353   3.900   0.143  1.00 10.00      A   
ATOM    639  NH2 ARG A  69      17.795   5.988  -1.188  1.00 10.00      A   
ATOM    640 HH21 ARG A  69      18.649   5.529  -0.801  1.00 10.00      A   
ATOM    641 HH22 ARG A  69      17.892   6.861  -1.753  1.00 10.00      A   
ATOM    642  C   ARG A  69      10.133   3.300  -3.192  1.00 10.00      A   
ATOM    643  O   ARG A  69      10.200   2.096  -2.946  1.00 10.00      A   
ATOM    644  N   SER A  70       8.995   3.981  -3.149  1.00 10.00      A   
ATOM    645  HN  SER A  70       9.000   4.934  -3.375  1.00 10.00      A   
ATOM    646  CA  SER A  70       7.738   3.346  -2.786  1.00 10.00      A   
ATOM    647  CB  SER A  70       7.266   3.860  -1.421  1.00 10.00      A   
ATOM    648  OG  SER A  70       6.111   3.169  -0.974  1.00 10.00      A   
ATOM    649  HG  SER A  70       6.293   2.763  -0.104  1.00 10.00      A   
ATOM    650  C   SER A  70       6.679   3.607  -3.853  1.00 10.00      A   
ATOM    651  O   SER A  70       6.441   4.754  -4.236  1.00 10.00      A   
ATOM    652  N   VAL A  71       6.058   2.538  -4.342  1.00 10.00      A   
ATOM    653  HN  VAL A  71       6.301   1.649  -4.003  1.00 10.00      A   
ATOM    654  CA  VAL A  71       5.028   2.650  -5.367  1.00 10.00      A   
ATOM    655  CB  VAL A  71       5.452   1.941  -6.674  1.00 10.00      A   
ATOM    656  CG1 VAL A  71       4.623   2.426  -7.856  1.00 10.00      A   
ATOM    657  CG2 VAL A  71       6.937   2.131  -6.947  1.00 10.00      A   
ATOM    658  C   VAL A  71       3.716   2.047  -4.871  1.00 10.00      A   
ATOM    659  O   VAL A  71       3.720   1.037  -4.169  1.00 10.00      A   
ATOM    660  N   GLU A  72       2.606   2.682  -5.222  1.00 10.00      A   
ATOM    661  HN  GLU A  72       2.675   3.501  -5.761  1.00 10.00      A   
ATOM    662  CA  GLU A  72       1.281   2.218  -4.828  1.00 10.00      A   
ATOM    663  CB  GLU A  72       0.791   3.040  -3.634  1.00 10.00      A   
ATOM    664  CG  GLU A  72      -0.339   2.411  -2.837  1.00 10.00      A   
ATOM    665  CD  GLU A  72      -0.514   3.070  -1.480  1.00 10.00      A   
ATOM    666  OE1 GLU A  72      -0.044   4.217  -1.307  1.00 10.00      A   
ATOM    667  OE2 GLU A  72      -1.107   2.442  -0.576  1.00 10.00      A   
ATOM    668  C   GLU A  72       0.331   2.388  -6.010  1.00 10.00      A   
ATOM    669  O   GLU A  72       0.148   3.502  -6.505  1.00 10.00      A   
ATOM    670  N   LEU A  73      -0.254   1.290  -6.478  1.00 10.00      A   
ATOM    671  HN  LEU A  73      -0.079   0.426  -6.042  1.00 10.00      A   
ATOM    672  CA  LEU A  73      -1.159   1.343  -7.621  1.00 10.00      A   
ATOM    673  CB  LEU A  73      -0.426   0.911  -8.893  1.00 10.00      A   
ATOM    674  CG  LEU A  73       0.582   1.898  -9.475  1.00 10.00      A   
ATOM    675  CD1 LEU A  73       1.874   1.180  -9.821  1.00 10.00      A   
ATOM    676  CD2 LEU A  73       0.002   2.570 -10.707  1.00 10.00      A   
ATOM    677  C   LEU A  73      -2.380   0.452  -7.447  1.00 10.00      A   
ATOM    678  O   LEU A  73      -2.305  -0.626  -6.853  1.00 10.00      A   
ATOM    679  N   LYS A  74      -3.501   0.913  -7.981  1.00 10.00      A   
ATOM    680  HN  LYS A  74      -3.493   1.789  -8.423  1.00 10.00      A   
ATOM    681  CA  LYS A  74      -4.746   0.162  -7.941  1.00 10.00      A   
ATOM    682  CB  LYS A  74      -5.800   0.889  -7.101  1.00 10.00      A   
ATOM    683  CG  LYS A  74      -5.297   1.382  -5.756  1.00 10.00      A   
ATOM    684  CD  LYS A  74      -6.422   1.983  -4.934  1.00 10.00      A   
ATOM    685  CE  LYS A  74      -5.873   2.854  -3.817  1.00 10.00      A   
ATOM    686  NZ  LYS A  74      -6.893   3.173  -2.789  1.00 10.00      A   
ATOM    687  HZ1 LYS A  74      -7.034   2.363  -2.161  1.00 10.00      A   
ATOM    688  HZ2 LYS A  74      -7.805   3.394  -3.243  1.00 10.00      A   
ATOM    689  HZ3 LYS A  74      -6.592   3.993  -2.221  1.00 10.00      A   
ATOM    690  C   LYS A  74      -5.239  -0.019  -9.373  1.00 10.00      A   
ATOM    691  O   LYS A  74      -5.051   0.868 -10.209  1.00 10.00      A   
ATOM    692  N   GLY A  75      -5.851  -1.152  -9.668  1.00 10.00      A   
ATOM    693  HN  GLY A  75      -5.987  -1.830  -8.972  1.00 10.00      A   
ATOM    694  CA  GLY A  75      -6.313  -1.391 -11.020  1.00 10.00      A   
ATOM    695  C   GLY A  75      -7.812  -1.517 -11.156  1.00 10.00      A   
ATOM    696  O   GLY A  75      -8.499  -0.531 -11.417  1.00 10.00      A   
ATOM    697  N   LYS A  76      -8.310  -2.738 -11.000  1.00 10.00      A   
ATOM    698  HN  LYS A  76      -7.699  -3.473 -10.778  1.00 10.00      A   
ATOM    699  CA  LYS A  76      -9.735  -3.021 -11.130  1.00 10.00      A   
ATOM    700  CB  LYS A  76      -9.993  -4.526 -11.009  1.00 10.00      A   
ATOM    701  CG  LYS A  76      -9.418  -5.357 -12.146  1.00 10.00      A   
ATOM    702  CD  LYS A  76      -9.746  -6.833 -11.964  1.00 10.00      A   
ATOM    703  CE  LYS A  76      -9.043  -7.414 -10.745  1.00 10.00      A   
ATOM    704  NZ  LYS A  76      -9.498  -8.795 -10.436  1.00 10.00      A   
ATOM    705  HZ1 LYS A  76      -9.478  -9.379 -11.295  1.00 10.00      A   
ATOM    706  HZ2 LYS A  76     -10.470  -8.778 -10.066  1.00 10.00      A   
ATOM    707  HZ3 LYS A  76      -8.877  -9.228  -9.722  1.00 10.00      A   
ATOM    708  C   LYS A  76     -10.564  -2.264 -10.096  1.00 10.00      A   
ATOM    709  O   LYS A  76     -10.110  -2.042  -8.974  1.00 10.00      A   
ATOM    710  N   PRO A  77     -11.791  -1.854 -10.470  1.00 10.00      A   
ATOM    711  CA  PRO A  77     -12.694  -1.124  -9.571  1.00 10.00      A   
ATOM    712  CB  PRO A  77     -13.858  -0.717 -10.480  1.00 10.00      A   
ATOM    713  CG  PRO A  77     -13.840  -1.714 -11.584  1.00 10.00      A   
ATOM    714  CD  PRO A  77     -12.394  -2.061 -11.801  1.00 10.00      A   
ATOM    715  C   PRO A  77     -13.206  -1.991  -8.425  1.00 10.00      A   
ATOM    716  O   PRO A  77     -13.047  -3.211  -8.433  1.00 10.00      A   
ATOM    717  N   HIS A  78     -13.835  -1.342  -7.459  1.00 10.00      A   
ATOM    718  HN  HIS A  78     -13.927  -0.368  -7.533  1.00 10.00      A   
ATOM    719  CA  HIS A  78     -14.387  -2.005  -6.277  1.00 10.00      A   
ATOM    720  CB  HIS A  78     -15.089  -0.955  -5.403  1.00 10.00      A   
ATOM    721  CG  HIS A  78     -15.745  -1.475  -4.163  1.00 10.00      A   
ATOM    722  ND1 HIS A  78     -16.975  -1.047  -3.713  1.00 10.00      A   
ATOM    723  HD1 HIS A  78     -17.561  -0.378  -4.153  1.00 10.00      A   
ATOM    724  CD2 HIS A  78     -15.307  -2.374  -3.251  1.00 10.00      A   
ATOM    725  CE1 HIS A  78     -17.239  -1.689  -2.572  1.00 10.00      A   
ATOM    726  NE2 HIS A  78     -16.255  -2.508  -2.245  1.00 10.00      A   
ATOM    727  C   HIS A  78     -15.366  -3.121  -6.644  1.00 10.00      A   
ATOM    728  O   HIS A  78     -15.338  -4.206  -6.061  1.00 10.00      A   
ATOM    729  N   PHE A  79     -16.208  -2.858  -7.631  1.00 10.00      A   
ATOM    730  HN  PHE A  79     -16.166  -1.980  -8.072  1.00 10.00      A   
ATOM    731  CA  PHE A  79     -17.204  -3.833  -8.064  1.00 10.00      A   
ATOM    732  CB  PHE A  79     -18.293  -3.181  -8.912  1.00 10.00      A   
ATOM    733  CG  PHE A  79     -19.471  -2.709  -8.104  1.00 10.00      A   
ATOM    734  CD1 PHE A  79     -19.348  -1.642  -7.230  1.00 10.00      A   
ATOM    735  CD2 PHE A  79     -20.700  -3.336  -8.214  1.00 10.00      A   
ATOM    736  CE1 PHE A  79     -20.429  -1.208  -6.484  1.00 10.00      A   
ATOM    737  CE2 PHE A  79     -21.784  -2.908  -7.472  1.00 10.00      A   
ATOM    738  CZ  PHE A  79     -21.649  -1.843  -6.606  1.00 10.00      A   
ATOM    739  C   PHE A  79     -16.602  -5.052  -8.763  1.00 10.00      A   
ATOM    740  O   PHE A  79     -17.307  -6.024  -9.046  1.00 10.00      A   
ATOM    741  N   ALA A  80     -15.299  -5.016  -9.025  1.00 10.00      A   
ATOM    742  HN  ALA A  80     -14.775  -4.224  -8.766  1.00 10.00      A   
ATOM    743  CA  ALA A  80     -14.631  -6.139  -9.673  1.00 10.00      A   
ATOM    744  CB  ALA A  80     -13.262  -5.736 -10.192  1.00 10.00      A   
ATOM    745  C   ALA A  80     -14.515  -7.305  -8.702  1.00 10.00      A   
ATOM    746  O   ALA A  80     -14.503  -8.467  -9.109  1.00 10.00      A   
ATOM    747  N   ASP A  81     -14.463  -6.981  -7.411  1.00 10.00      A   
ATOM    748  HN  ASP A  81     -14.490  -6.033  -7.154  1.00 10.00      A   
ATOM    749  CA  ASP A  81     -14.354  -7.995  -6.365  1.00 10.00      A   
ATOM    750  CB  ASP A  81     -13.947  -7.364  -5.024  1.00 10.00      A   
ATOM    751  CG  ASP A  81     -12.475  -7.003  -4.943  1.00 10.00      A   
ATOM    752  OD1 ASP A  81     -11.634  -7.800  -5.410  1.00 10.00      A   
ATOM    753  OD2 ASP A  81     -12.152  -5.921  -4.404  1.00 10.00      A   
ATOM    754  C   ASP A  81     -15.665  -8.762  -6.208  1.00 10.00      A   
ATOM    755  O   ASP A  81     -15.706  -9.828  -5.591  1.00 10.00      A   
ATOM    756  N   PHE A  82     -16.735  -8.222  -6.785  1.00 10.00      A   
ATOM    757  HN  PHE A  82     -16.638  -7.380  -7.278  1.00 10.00      A   
ATOM    758  CA  PHE A  82     -18.047  -8.855  -6.708  1.00 10.00      A   
ATOM    759  CB  PHE A  82     -19.149  -7.808  -6.519  1.00 10.00      A   
ATOM    760  CG  PHE A  82     -18.903  -6.859  -5.380  1.00 10.00      A   
ATOM    761  CD1 PHE A  82     -18.436  -7.319  -4.158  1.00 10.00      A   
ATOM    762  CD2 PHE A  82     -19.138  -5.503  -5.533  1.00 10.00      A   
ATOM    763  CE1 PHE A  82     -18.207  -6.444  -3.114  1.00 10.00      A   
ATOM    764  CE2 PHE A  82     -18.912  -4.623  -4.493  1.00 10.00      A   
ATOM    765  CZ  PHE A  82     -18.446  -5.094  -3.282  1.00 10.00      A   
ATOM    766  C   PHE A  82     -18.319  -9.702  -7.951  1.00 10.00      A   
ATOM    767  O   PHE A  82     -19.445 -10.155  -8.173  1.00 10.00      A   
ATOM    768  N   ASN A  83     -17.274  -9.907  -8.754  1.00 10.00      A   
ATOM    769  HN  ASN A  83     -16.410  -9.516  -8.509  1.00 10.00      A   
ATOM    770  CA  ASN A  83     -17.362 -10.702  -9.984  1.00 10.00      A   
ATOM    771  CB  ASN A  83     -17.710 -12.164  -9.680  1.00 10.00      A   
ATOM    772  CG  ASN A  83     -17.247 -13.126 -10.760  1.00 10.00      A   
ATOM    773  OD1 ASN A  83     -17.035 -12.745 -11.912  1.00 10.00      A   
ATOM    774  ND2 ASN A  83     -17.090 -14.387 -10.391  1.00 10.00      A   
ATOM    775 HD21 ASN A  83     -17.275 -14.626  -9.453  1.00 10.00      A   
ATOM    776 HD22 ASN A  83     -16.806 -15.034 -11.069  1.00 10.00      A   
ATOM    777  C   ASN A  83     -18.349 -10.097 -10.986  1.00 10.00      A   
ATOM    778  O   ASN A  83     -19.186 -10.790 -11.564  1.00 10.00      A   
ATOM    779  N   LEU A  84     -18.248  -8.790 -11.174  1.00 10.00      A   
ATOM    780  HN  LEU A  84     -17.583  -8.286 -10.662  1.00 10.00      A   
ATOM    781  CA  LEU A  84     -19.107  -8.079 -12.110  1.00 10.00      A   
ATOM    782  CB  LEU A  84     -19.904  -6.991 -11.385  1.00 10.00      A   
ATOM    783  CG  LEU A  84     -21.054  -7.500 -10.514  1.00 10.00      A   
ATOM    784  CD1 LEU A  84     -21.457  -6.460  -9.481  1.00 10.00      A   
ATOM    785  CD2 LEU A  84     -22.245  -7.887 -11.374  1.00 10.00      A   
ATOM    786  C   LEU A  84     -18.272  -7.499 -13.244  1.00 10.00      A   
ATOM    787  O   LEU A  84     -18.744  -6.691 -14.047  1.00 10.00      A   
ATOM    788  N   VAL A  85     -17.023  -7.943 -13.301  1.00 10.00      A   
ATOM    789  HN  VAL A  85     -16.727  -8.604 -12.641  1.00 10.00      A   
ATOM    790  CA  VAL A  85     -16.080  -7.507 -14.318  1.00 10.00      A   
ATOM    791  CB  VAL A  85     -14.951  -6.646 -13.702  1.00 10.00      A   
ATOM    792  CG1 VAL A  85     -13.877  -6.325 -14.733  1.00 10.00      A   
ATOM    793  CG2 VAL A  85     -15.522  -5.364 -13.112  1.00 10.00      A   
ATOM    794  C   VAL A  85     -15.479  -8.736 -15.000  1.00 10.00      A   
ATOM    795  O   VAL A  85     -14.870  -9.583 -14.336  1.00 10.00      A   
ATOM    796  N   PRO A  86     -15.678  -8.865 -16.325  1.00 10.00      A   
ATOM    797  CA  PRO A  86     -15.161  -9.993 -17.108  1.00 10.00      A   
ATOM    798  CB  PRO A  86     -15.477  -9.601 -18.552  1.00 10.00      A   
ATOM    799  CG  PRO A  86     -16.642  -8.684 -18.439  1.00 10.00      A   
ATOM    800  CD  PRO A  86     -16.438  -7.923 -17.163  1.00 10.00      A   
ATOM    801  C   PRO A  86     -13.660 -10.192 -16.931  1.00 10.00      A   
ATOM    802  O   PRO A  86     -12.887  -9.230 -16.929  1.00 10.00      A   
ATOM    803  N   ASP A  87     -13.260 -11.447 -16.781  1.00 10.00      A   
ATOM    804  HN  ASP A  87     -13.931 -12.164 -16.806  1.00 10.00      A   
ATOM    805  CA  ASP A  87     -11.850 -11.792 -16.594  1.00 10.00      A   
ATOM    806  CB  ASP A  87     -11.694 -13.289 -16.316  1.00 10.00      A   
ATOM    807  CG  ASP A  87     -12.216 -13.703 -14.959  1.00 10.00      A   
ATOM    808  OD1 ASP A  87     -13.060 -14.622 -14.904  1.00 10.00      A   
ATOM    809  OD2 ASP A  87     -11.777 -13.124 -13.940  1.00 10.00      A   
ATOM    810  C   ASP A  87     -11.031 -11.433 -17.823  1.00 10.00      A   
ATOM    811  O   ASP A  87     -11.343 -11.864 -18.933  1.00 10.00      A   
ATOM    812  N   GLY A  88      -9.982 -10.650 -17.620  1.00 10.00      A   
ATOM    813  HN  GLY A  88      -9.781 -10.339 -16.712  1.00 10.00      A   
ATOM    814  CA  GLY A  88      -9.135 -10.255 -18.725  1.00 10.00      A   
ATOM    815  C   GLY A  88      -9.364  -8.818 -19.133  1.00 10.00      A   
ATOM    816  O   GLY A  88      -8.828  -8.364 -20.144  1.00 10.00      A   
ATOM    817  N   TRP A  89     -10.173  -8.105 -18.352  1.00 10.00      A   
ATOM    818  HN  TRP A  89     -10.592  -8.538 -17.578  1.00 10.00      A   
ATOM    819  CA  TRP A  89     -10.463  -6.701 -18.625  1.00 10.00      A   
ATOM    820  CB  TRP A  89     -11.415  -6.123 -17.568  1.00 10.00      A   
ATOM    821  CG  TRP A  89     -11.532  -4.623 -17.611  1.00 10.00      A   
ATOM    822  CD1 TRP A  89     -12.258  -3.878 -18.496  1.00 10.00      A   
ATOM    823  CD2 TRP A  89     -10.891  -3.687 -16.733  1.00 10.00      A   
ATOM    824  NE1 TRP A  89     -12.109  -2.540 -18.227  1.00 10.00      A   
ATOM    825  HE1 TRP A  89     -12.527  -1.805 -18.731  1.00 10.00      A   
ATOM    826  CE2 TRP A  89     -11.272  -2.395 -17.147  1.00 10.00      A   
ATOM    827  CE3 TRP A  89     -10.033  -3.817 -15.641  1.00 10.00      A   
ATOM    828  CZ2 TRP A  89     -10.822  -1.244 -16.503  1.00 10.00      A   
ATOM    829  CZ3 TRP A  89      -9.589  -2.675 -15.004  1.00 10.00      A   
ATOM    830  CH2 TRP A  89      -9.981  -1.405 -15.438  1.00 10.00      A   
ATOM    831  C   TRP A  89      -9.174  -5.891 -18.663  1.00 10.00      A   
ATOM    832  O   TRP A  89      -8.937  -5.121 -19.593  1.00 10.00      A   
ATOM    833  N   GLY A  90      -8.342  -6.089 -17.648  1.00 10.00      A   
ATOM    834  HN  GLY A  90      -8.586  -6.733 -16.951  1.00 10.00      A   
ATOM    835  CA  GLY A  90      -7.086  -5.378 -17.557  1.00 10.00      A   
ATOM    836  C   GLY A  90      -6.519  -5.419 -16.154  1.00 10.00      A   
ATOM    837  O   GLY A  90      -6.852  -6.316 -15.373  1.00 10.00      A   
ATOM    838  N   GLY A  91      -5.672  -4.450 -15.833  1.00 10.00      A   
ATOM    839  HN  GLY A  91      -5.440  -3.767 -16.505  1.00 10.00      A   
ATOM    840  CA  GLY A  91      -5.066  -4.389 -14.521  1.00 10.00      A   
ATOM    841  C   GLY A  91      -3.737  -5.110 -14.499  1.00 10.00      A   
ATOM    842  O   GLY A  91      -3.363  -5.715 -13.496  1.00 10.00      A   
ATOM    843  N   TYR A  92      -3.019  -5.046 -15.611  1.00 10.00      A   
ATOM    844  HN  TYR A  92      -3.359  -4.526 -16.371  1.00 10.00      A   
ATOM    845  CA  TYR A  92      -1.729  -5.711 -15.724  1.00 10.00      A   
ATOM    846  CB  TYR A  92      -1.479  -6.168 -17.164  1.00 10.00      A   
ATOM    847  CG  TYR A  92      -2.485  -7.180 -17.658  1.00 10.00      A   
ATOM    848  CD1 TYR A  92      -3.483  -6.819 -18.554  1.00 10.00      A   
ATOM    849  CD2 TYR A  92      -2.443  -8.500 -17.225  1.00 10.00      A   
ATOM    850  CE1 TYR A  92      -4.408  -7.739 -19.005  1.00 10.00      A   
ATOM    851  CE2 TYR A  92      -3.363  -9.429 -17.670  1.00 10.00      A   
ATOM    852  CZ  TYR A  92      -4.343  -9.043 -18.560  1.00 10.00      A   
ATOM    853  OH  TYR A  92      -5.263  -9.966 -19.007  1.00 10.00      A   
ATOM    854  HH  TYR A  92      -5.469 -10.584 -18.291  1.00 10.00      A   
ATOM    855  C   TYR A  92      -0.604  -4.801 -15.249  1.00 10.00      A   
ATOM    856  O   TYR A  92      -0.455  -3.679 -15.732  1.00 10.00      A   
ATOM    857  N   VAL A  93       0.178  -5.286 -14.291  1.00 10.00      A   
ATOM    858  HN  VAL A  93      -0.009  -6.180 -13.925  1.00 10.00      A   
ATOM    859  CA  VAL A  93       1.290  -4.513 -13.747  1.00 10.00      A   
ATOM    860  CB  VAL A  93       1.441  -4.735 -12.223  1.00 10.00      A   
ATOM    861  CG1 VAL A  93       2.026  -6.108 -11.914  1.00 10.00      A   
ATOM    862  CG2 VAL A  93       2.254  -3.623 -11.572  1.00 10.00      A   
ATOM    863  C   VAL A  93       2.601  -4.843 -14.467  1.00 10.00      A   
ATOM    864  O   VAL A  93       3.621  -4.190 -14.249  1.00 10.00      A   
ATOM    865  N   TYR A  94       2.547  -5.844 -15.346  1.00 10.00      A   
ATOM    866  HN  TYR A  94       1.695  -6.301 -15.487  1.00 10.00      A   
ATOM    867  CA  TYR A  94       3.719  -6.277 -16.109  1.00 10.00      A   
ATOM    868  CB  TYR A  94       3.369  -7.379 -17.119  1.00 10.00      A   
ATOM    869  CG  TYR A  94       4.543  -7.814 -17.967  1.00 10.00      A   
ATOM    870  CD1 TYR A  94       5.481  -8.718 -17.484  1.00 10.00      A   
ATOM    871  CD2 TYR A  94       4.722  -7.309 -19.249  1.00 10.00      A   
ATOM    872  CE1 TYR A  94       6.562  -9.106 -18.252  1.00 10.00      A   
ATOM    873  CE2 TYR A  94       5.799  -7.691 -20.024  1.00 10.00      A   
ATOM    874  CZ  TYR A  94       6.715  -8.589 -19.522  1.00 10.00      A   
ATOM    875  OH  TYR A  94       7.792  -8.964 -20.290  1.00 10.00      A   
ATOM    876  HH  TYR A  94       8.385  -8.198 -20.405  1.00 10.00      A   
ATOM    877  C   TYR A  94       4.448  -5.111 -16.793  1.00 10.00      A   
ATOM    878  O   TYR A  94       5.664  -4.985 -16.640  1.00 10.00      A   
ATOM    879  N   PRO A  95       3.737  -4.247 -17.563  1.00 10.00      A   
ATOM    880  CA  PRO A  95       4.368  -3.102 -18.234  1.00 10.00      A   
ATOM    881  CB  PRO A  95       3.178  -2.303 -18.764  1.00 10.00      A   
ATOM    882  CG  PRO A  95       2.116  -3.318 -18.975  1.00 10.00      A   
ATOM    883  CD  PRO A  95       2.293  -4.327 -17.875  1.00 10.00      A   
ATOM    884  C   PRO A  95       5.168  -2.240 -17.261  1.00 10.00      A   
ATOM    885  O   PRO A  95       6.225  -1.709 -17.607  1.00 10.00      A   
ATOM    886  N   TRP A  96       4.657  -2.116 -16.043  1.00 10.00      A   
ATOM    887  HN  TRP A  96       3.822  -2.581 -15.828  1.00 10.00      A   
ATOM    888  CA  TRP A  96       5.316  -1.327 -15.013  1.00 10.00      A   
ATOM    889  CB  TRP A  96       4.356  -1.027 -13.855  1.00 10.00      A   
ATOM    890  CG  TRP A  96       3.300  -0.022 -14.202  1.00 10.00      A   
ATOM    891  CD1 TRP A  96       2.243  -0.203 -15.045  1.00 10.00      A   
ATOM    892  CD2 TRP A  96       3.201   1.325 -13.716  1.00 10.00      A   
ATOM    893  NE1 TRP A  96       1.492   0.943 -15.115  1.00 10.00      A   
ATOM    894  HE1 TRP A  96       0.678   1.061 -15.658  1.00 10.00      A   
ATOM    895  CE2 TRP A  96       2.059   1.897 -14.312  1.00 10.00      A   
ATOM    896  CE3 TRP A  96       3.965   2.104 -12.839  1.00 10.00      A   
ATOM    897  CZ2 TRP A  96       1.661   3.210 -14.059  1.00 10.00      A   
ATOM    898  CZ3 TRP A  96       3.569   3.404 -12.590  1.00 10.00      A   
ATOM    899  CH2 TRP A  96       2.428   3.945 -13.197  1.00 10.00      A   
ATOM    900  C   TRP A  96       6.558  -2.044 -14.506  1.00 10.00      A   
ATOM    901  O   TRP A  96       7.610  -1.437 -14.359  1.00 10.00      A   
ATOM    902  N   ILE A  97       6.432  -3.345 -14.265  1.00 10.00      A   
ATOM    903  HN  ILE A  97       5.564  -3.774 -14.423  1.00 10.00      A   
ATOM    904  CA  ILE A  97       7.544  -4.155 -13.770  1.00 10.00      A   
ATOM    905  CB  ILE A  97       7.131  -5.633 -13.566  1.00 10.00      A   
ATOM    906  CG1 ILE A  97       5.842  -5.754 -12.739  1.00 10.00      A   
ATOM    907  CG2 ILE A  97       8.260  -6.435 -12.932  1.00 10.00      A   
ATOM    908  CD1 ILE A  97       5.930  -5.182 -11.340  1.00 10.00      A   
ATOM    909  C   ILE A  97       8.723  -4.109 -14.744  1.00 10.00      A   
ATOM    910  O   ILE A  97       9.874  -3.939 -14.339  1.00 10.00      A   
ATOM    911  N   GLU A  98       8.417  -4.234 -16.028  1.00 10.00      A   
ATOM    912  HN  GLU A  98       7.473  -4.344 -16.282  1.00 10.00      A   
ATOM    913  CA  GLU A  98       9.436  -4.226 -17.074  1.00 10.00      A   
ATOM    914  CB  GLU A  98       8.824  -4.638 -18.415  1.00 10.00      A   
ATOM    915  CG  GLU A  98       9.835  -4.825 -19.534  1.00 10.00      A   
ATOM    916  CD  GLU A  98       9.321  -5.740 -20.630  1.00 10.00      A   
ATOM    917  OE1 GLU A  98       9.479  -6.972 -20.502  1.00 10.00      A   
ATOM    918  OE2 GLU A  98       8.752  -5.235 -21.620  1.00 10.00      A   
ATOM    919  C   GLU A  98      10.148  -2.874 -17.194  1.00 10.00      A   
ATOM    920  O   GLU A  98      11.365  -2.822 -17.383  1.00 10.00      A   
ATOM    921  N   ALA A  99       9.398  -1.790 -17.064  1.00 10.00      A   
ATOM    922  HN  ALA A  99       8.442  -1.888 -16.878  1.00 10.00      A   
ATOM    923  CA  ALA A  99       9.967  -0.453 -17.182  1.00 10.00      A   
ATOM    924  CB  ALA A  99       8.895   0.538 -17.603  1.00 10.00      A   
ATOM    925  C   ALA A  99      10.641  -0.002 -15.887  1.00 10.00      A   
ATOM    926  O   ALA A  99      11.688   0.647 -15.912  1.00 10.00      A   
ATOM    927  N   MET A 100      10.037  -0.356 -14.762  1.00 10.00      A   
ATOM    928  HN  MET A 100       9.204  -0.883 -14.811  1.00 10.00      A   
ATOM    929  CA  MET A 100      10.551   0.023 -13.447  1.00 10.00      A   
ATOM    930  CB  MET A 100       9.543  -0.366 -12.361  1.00 10.00      A   
ATOM    931  CG  MET A 100       9.931   0.027 -10.947  1.00 10.00      A   
ATOM    932  SD  MET A 100       8.591  -0.247  -9.770  1.00 10.00      A   
ATOM    933  CE  MET A 100       7.336   0.846 -10.434  1.00 10.00      A   
ATOM    934  C   MET A 100      11.906  -0.606 -13.148  1.00 10.00      A   
ATOM    935  O   MET A 100      12.801   0.056 -12.622  1.00 10.00      A   
ATOM    936  N   SER A 101      12.064  -1.871 -13.507  1.00 10.00      A   
ATOM    937  HN  SER A 101      11.329  -2.331 -13.961  1.00 10.00      A   
ATOM    938  CA  SER A 101      13.304  -2.600 -13.251  1.00 10.00      A   
ATOM    939  CB  SER A 101      13.168  -4.050 -13.723  1.00 10.00      A   
ATOM    940  OG  SER A 101      12.474  -4.115 -14.956  1.00 10.00      A   
ATOM    941  HG  SER A 101      11.523  -4.204 -14.786  1.00 10.00      A   
ATOM    942  C   SER A 101      14.530  -1.945 -13.886  1.00 10.00      A   
ATOM    943  O   SER A 101      15.589  -1.864 -13.265  1.00 10.00      A   
ATOM    944  N   SER A 102      14.381  -1.456 -15.109  1.00 10.00      A   
ATOM    945  HN  SER A 102      13.507  -1.512 -15.551  1.00 10.00      A   
ATOM    946  CA  SER A 102      15.496  -0.842 -15.822  1.00 10.00      A   
ATOM    947  CB  SER A 102      15.381  -1.155 -17.314  1.00 10.00      A   
ATOM    948  OG  SER A 102      14.042  -1.491 -17.651  1.00 10.00      A   
ATOM    949  HG  SER A 102      13.942  -2.451 -17.639  1.00 10.00      A   
ATOM    950  C   SER A 102      15.586   0.667 -15.597  1.00 10.00      A   
ATOM    951  O   SER A 102      16.373   1.351 -16.254  1.00 10.00      A   
ATOM    952  N   SER A 103      14.797   1.188 -14.665  1.00 10.00      A   
ATOM    953  HN  SER A 103      14.200   0.601 -14.156  1.00 10.00      A   
ATOM    954  CA  SER A 103      14.808   2.618 -14.388  1.00 10.00      A   
ATOM    955  CB  SER A 103      13.498   3.260 -14.835  1.00 10.00      A   
ATOM    956  OG  SER A 103      13.193   2.906 -16.176  1.00 10.00      A   
ATOM    957  HG  SER A 103      12.659   2.099 -16.182  1.00 10.00      A   
ATOM    958  C   SER A 103      15.091   2.925 -12.916  1.00 10.00      A   
ATOM    959  O   SER A 103      15.830   3.861 -12.600  1.00 10.00      A   
ATOM    960  N   TYR A 104      14.500   2.148 -12.020  1.00 10.00      A   
ATOM    961  HN  TYR A 104      13.914   1.419 -12.323  1.00 10.00      A   
ATOM    962  CA  TYR A 104      14.701   2.351 -10.593  1.00 10.00      A   
ATOM    963  CB  TYR A 104      13.366   2.312  -9.851  1.00 10.00      A   
ATOM    964  CG  TYR A 104      12.362   3.338 -10.325  1.00 10.00      A   
ATOM    965  CD1 TYR A 104      11.399   3.011 -11.271  1.00 10.00      A   
ATOM    966  CD2 TYR A 104      12.361   4.629  -9.813  1.00 10.00      A   
ATOM    967  CE1 TYR A 104      10.466   3.934 -11.693  1.00 10.00      A   
ATOM    968  CE2 TYR A 104      11.433   5.560 -10.233  1.00 10.00      A   
ATOM    969  CZ  TYR A 104      10.487   5.208 -11.172  1.00 10.00      A   
ATOM    970  OH  TYR A 104       9.545   6.128 -11.581  1.00 10.00      A   
ATOM    971  HH  TYR A 104       9.896   7.026 -11.468  1.00 10.00      A   
ATOM    972  C   TYR A 104      15.632   1.290 -10.033  1.00 10.00      A   
ATOM    973  O   TYR A 104      15.283   0.112  -9.979  1.00 10.00      A   
ATOM    974  N   THR A 105      16.815   1.704  -9.624  1.00 10.00      A   
ATOM    975  HN  THR A 105      17.048   2.654  -9.701  1.00 10.00      A   
ATOM    976  CA  THR A 105      17.789   0.785  -9.069  1.00 10.00      A   
ATOM    977  CB  THR A 105      19.215   1.255  -9.397  1.00 10.00      A   
ATOM    978  OG1 THR A 105      19.197   2.670  -9.641  1.00 10.00      A   
ATOM    979  HG1 THR A 105      20.097   2.977  -9.793  1.00 10.00      A   
ATOM    980  CG2 THR A 105      19.744   0.537 -10.630  1.00 10.00      A   
ATOM    981  C   THR A 105      17.629   0.669  -7.558  1.00 10.00      A   
ATOM    982  O   THR A 105      17.940  -0.365  -6.964  1.00 10.00      A   
ATOM    983  N   TRP A 106      17.126   1.729  -6.944  1.00 10.00      A   
ATOM    984  HN  TRP A 106      16.869   2.513  -7.475  1.00 10.00      A   
ATOM    985  CA  TRP A 106      16.945   1.751  -5.503  1.00 10.00      A   
ATOM    986  CB  TRP A 106      17.711   2.922  -4.878  1.00 10.00      A   
ATOM    987  CG  TRP A 106      19.192   2.703  -4.812  1.00 10.00      A   
ATOM    988  CD1 TRP A 106      20.101   2.930  -5.804  1.00 10.00      A   
ATOM    989  CD2 TRP A 106      19.936   2.216  -3.690  1.00 10.00      A   
ATOM    990  NE1 TRP A 106      21.367   2.617  -5.368  1.00 10.00      A   
ATOM    991  HE1 TRP A 106      22.195   2.695  -5.899  1.00 10.00      A   
ATOM    992  CE2 TRP A 106      21.292   2.176  -4.074  1.00 10.00      A   
ATOM    993  CE3 TRP A 106      19.587   1.811  -2.400  1.00 10.00      A   
ATOM    994  CZ2 TRP A 106      22.298   1.749  -3.212  1.00 10.00      A   
ATOM    995  CZ3 TRP A 106      20.587   1.386  -1.544  1.00 10.00      A   
ATOM    996  CH2 TRP A 106      21.926   1.358  -1.954  1.00 10.00      A   
ATOM    997  C   TRP A 106      15.473   1.794  -5.100  1.00 10.00      A   
ATOM    998  O   TRP A 106      14.984   2.806  -4.594  1.00 10.00      A   
ATOM    999  N   LEU A 107      14.768   0.703  -5.345  1.00 10.00      A   
ATOM   1000  HN  LEU A 107      15.203  -0.057  -5.781  1.00 10.00      A   
ATOM   1001  CA  LEU A 107      13.362   0.606  -4.979  1.00 10.00      A   
ATOM   1002  CB  LEU A 107      12.584  -0.157  -6.048  1.00 10.00      A   
ATOM   1003  CG  LEU A 107      11.060  -0.048  -5.984  1.00 10.00      A   
ATOM   1004  CD1 LEU A 107      10.599   1.323  -6.458  1.00 10.00      A   
ATOM   1005  CD2 LEU A 107      10.412  -1.149  -6.799  1.00 10.00      A   
ATOM   1006  C   LEU A 107      13.259  -0.110  -3.640  1.00 10.00      A   
ATOM   1007  O   LEU A 107      14.153  -0.881  -3.286  1.00 10.00      A   
ATOM   1008  N   GLU A 108      12.184   0.133  -2.899  1.00 10.00      A   
ATOM   1009  HN  GLU A 108      11.482   0.729  -3.243  1.00 10.00      A   
ATOM   1010  CA  GLU A 108      12.025  -0.484  -1.589  1.00 10.00      A   
ATOM   1011  CB  GLU A 108      12.212   0.542  -0.468  1.00 10.00      A   
ATOM   1012  CG  GLU A 108      13.594   1.169  -0.435  1.00 10.00      A   
ATOM   1013  CD  GLU A 108      13.826   2.015   0.797  1.00 10.00      A   
ATOM   1014  OE1 GLU A 108      13.545   1.544   1.916  1.00 10.00      A   
ATOM   1015  OE2 GLU A 108      14.316   3.153   0.663  1.00 10.00      A   
ATOM   1016  C   GLU A 108      10.703  -1.219  -1.414  1.00 10.00      A   
ATOM   1017  O   GLU A 108      10.692  -2.381  -1.008  1.00 10.00      A   
ATOM   1018  N   GLU A 109       9.587  -0.560  -1.707  1.00 10.00      A   
ATOM   1019  HN  GLU A 109       9.634   0.358  -2.058  1.00 10.00      A   
ATOM   1020  CA  GLU A 109       8.288  -1.194  -1.521  1.00 10.00      A   
ATOM   1021  CB  GLU A 109       7.635  -0.731  -0.213  1.00 10.00      A   
ATOM   1022  CG  GLU A 109       8.251   0.512   0.414  1.00 10.00      A   
ATOM   1023  CD  GLU A 109       7.387   1.084   1.515  1.00 10.00      A   
ATOM   1024  OE1 GLU A 109       6.455   1.847   1.201  1.00 10.00      A   
ATOM   1025  OE2 GLU A 109       7.625   0.766   2.699  1.00 10.00      A   
ATOM   1026  C   GLU A 109       7.329  -0.983  -2.690  1.00 10.00      A   
ATOM   1027  O   GLU A 109       7.370   0.045  -3.370  1.00 10.00      A   
ATOM   1028  N   ILE A 110       6.466  -1.974  -2.901  1.00 10.00      A   
ATOM   1029  HN  ILE A 110       6.502  -2.764  -2.312  1.00 10.00      A   
ATOM   1030  CA  ILE A 110       5.456  -1.933  -3.955  1.00 10.00      A   
ATOM   1031  CB  ILE A 110       5.850  -2.804  -5.179  1.00 10.00      A   
ATOM   1032  CG1 ILE A 110       6.935  -2.110  -6.000  1.00 10.00      A   
ATOM   1033  CG2 ILE A 110       4.637  -3.108  -6.055  1.00 10.00      A   
ATOM   1034  CD1 ILE A 110       7.359  -2.882  -7.235  1.00 10.00      A   
ATOM   1035  C   ILE A 110       4.119  -2.420  -3.402  1.00 10.00      A   
ATOM   1036  O   ILE A 110       4.035  -3.516  -2.840  1.00 10.00      A   
ATOM   1037  N   ARG A 111       3.091  -1.594  -3.539  1.00 10.00      A   
ATOM   1038  HN  ARG A 111       3.231  -0.720  -3.973  1.00 10.00      A   
ATOM   1039  CA  ARG A 111       1.756  -1.941  -3.062  1.00 10.00      A   
ATOM   1040  CB  ARG A 111       1.305  -0.969  -1.969  1.00 10.00      A   
ATOM   1041  CG  ARG A 111       2.254  -0.879  -0.787  1.00 10.00      A   
ATOM   1042  CD  ARG A 111       1.956   0.340   0.067  1.00 10.00      A   
ATOM   1043  NE  ARG A 111       3.143   0.796   0.799  1.00 10.00      A   
ATOM   1044  HE  ARG A 111       4.003   0.767   0.320  1.00 10.00      A   
ATOM   1045  CZ  ARG A 111       3.122   1.244   2.053  1.00 10.00      A   
ATOM   1046  NH1 ARG A 111       1.980   1.300   2.723  1.00 10.00      A   
ATOM   1047 HH11 ARG A 111       1.961   1.653   3.702  1.00 10.00      A   
ATOM   1048 HH12 ARG A 111       1.092   0.994   2.266  1.00 10.00      A   
ATOM   1049  NH2 ARG A 111       4.250   1.653   2.632  1.00 10.00      A   
ATOM   1050 HH21 ARG A 111       4.239   2.003   3.616  1.00 10.00      A   
ATOM   1051 HH22 ARG A 111       5.158   1.631   2.099  1.00 10.00      A   
ATOM   1052  C   ARG A 111       0.766  -1.922  -4.222  1.00 10.00      A   
ATOM   1053  O   ARG A 111       0.654  -0.922  -4.933  1.00 10.00      A   
ATOM   1054  N   LEU A 112       0.067  -3.029  -4.422  1.00 10.00      A   
ATOM   1055  HN  LEU A 112       0.200  -3.798  -3.822  1.00 10.00      A   
ATOM   1056  CA  LEU A 112      -0.897  -3.138  -5.506  1.00 10.00      A   
ATOM   1057  CB  LEU A 112      -0.331  -4.018  -6.630  1.00 10.00      A   
ATOM   1058  CG  LEU A 112       0.992  -3.572  -7.268  1.00 10.00      A   
ATOM   1059  CD1 LEU A 112       1.594  -4.701  -8.085  1.00 10.00      A   
ATOM   1060  CD2 LEU A 112       0.784  -2.345  -8.137  1.00 10.00      A   
ATOM   1061  C   LEU A 112      -2.210  -3.737  -5.017  1.00 10.00      A   
ATOM   1062  O   LEU A 112      -2.214  -4.723  -4.279  1.00 10.00      A   
ATOM   1063  N   LYS A 113      -3.322  -3.138  -5.423  1.00 10.00      A   
ATOM   1064  HN  LYS A 113      -3.257  -2.343  -5.997  1.00 10.00      A   
ATOM   1065  CA  LYS A 113      -4.637  -3.636  -5.041  1.00 10.00      A   
ATOM   1066  CB  LYS A 113      -5.349  -2.708  -4.050  1.00 10.00      A   
ATOM   1067  CG  LYS A 113      -6.604  -3.329  -3.442  1.00 10.00      A   
ATOM   1068  CD  LYS A 113      -7.416  -2.327  -2.637  1.00 10.00      A   
ATOM   1069  CE  LYS A 113      -8.713  -2.954  -2.142  1.00 10.00      A   
ATOM   1070  NZ  LYS A 113      -9.579  -1.966  -1.451  1.00 10.00      A   
ATOM   1071  HZ1 LYS A 113      -9.652  -1.097  -2.021  1.00 10.00      A   
ATOM   1072  HZ2 LYS A 113      -9.180  -1.728  -0.521  1.00 10.00      A   
ATOM   1073  HZ3 LYS A 113     -10.536  -2.358  -1.311  1.00 10.00      A   
ATOM   1074  C   LYS A 113      -5.504  -3.866  -6.271  1.00 10.00      A   
ATOM   1075  O   LYS A 113      -5.587  -3.007  -7.153  1.00 10.00      A   
ATOM   1076  N   ARG A 114      -6.134  -5.038  -6.325  1.00 10.00      A   
ATOM   1077  HN  ARG A 114      -6.001  -5.677  -5.589  1.00 10.00      A   
ATOM   1078  CA  ARG A 114      -7.007  -5.416  -7.437  1.00 10.00      A   
ATOM   1079  CB  ARG A 114      -8.253  -4.522  -7.501  1.00 10.00      A   
ATOM   1080  CG  ARG A 114      -9.167  -4.631  -6.289  1.00 10.00      A   
ATOM   1081  CD  ARG A 114     -10.354  -3.688  -6.410  1.00 10.00      A   
ATOM   1082  NE  ARG A 114     -11.116  -3.583  -5.166  1.00 10.00      A   
ATOM   1083  HE  ARG A 114     -11.493  -4.426  -4.790  1.00 10.00      A   
ATOM   1084  CZ  ARG A 114     -11.333  -2.433  -4.525  1.00 10.00      A   
ATOM   1085  NH1 ARG A 114     -10.841  -1.301  -5.010  1.00 10.00      A   
ATOM   1086 HH11 ARG A 114     -11.010  -0.394  -4.510  1.00 10.00      A   
ATOM   1087 HH12 ARG A 114     -10.276  -1.302  -5.890  1.00 10.00      A   
ATOM   1088  NH2 ARG A 114     -12.034  -2.416  -3.397  1.00 10.00      A   
ATOM   1089 HH21 ARG A 114     -12.420  -3.302  -3.000  1.00 10.00      A   
ATOM   1090 HH22 ARG A 114     -12.208  -1.508  -2.896  1.00 10.00      A   
ATOM   1091  C   ARG A 114      -6.247  -5.384  -8.761  1.00 10.00      A   
ATOM   1092  O   ARG A 114      -6.744  -4.872  -9.767  1.00 10.00      A   
ATOM   1093  N   MET A 115      -5.043  -5.940  -8.750  1.00 10.00      A   
ATOM   1094  HN  MET A 115      -4.716  -6.349  -7.923  1.00 10.00      A   
ATOM   1095  CA  MET A 115      -4.197  -5.965  -9.937  1.00 10.00      A   
ATOM   1096  CB  MET A 115      -2.928  -5.143  -9.694  1.00 10.00      A   
ATOM   1097  CG  MET A 115      -3.146  -3.639  -9.710  1.00 10.00      A   
ATOM   1098  SD  MET A 115      -3.390  -2.997 -11.375  1.00 10.00      A   
ATOM   1099  CE  MET A 115      -1.748  -3.196 -12.053  1.00 10.00      A   
ATOM   1100  C   MET A 115      -3.816  -7.389 -10.315  1.00 10.00      A   
ATOM   1101  O   MET A 115      -4.009  -8.324  -9.533  1.00 10.00      A   
ATOM   1102  N   VAL A 116      -3.286  -7.547 -11.519  1.00 10.00      A   
ATOM   1103  HN  VAL A 116      -3.175  -6.760 -12.102  1.00 10.00      A   
ATOM   1104  CA  VAL A 116      -2.860  -8.847 -12.011  1.00 10.00      A   
ATOM   1105  CB  VAL A 116      -3.386  -9.121 -13.437  1.00 10.00      A   
ATOM   1106  CG1 VAL A 116      -2.908 -10.477 -13.939  1.00 10.00      A   
ATOM   1107  CG2 VAL A 116      -4.905  -9.041 -13.478  1.00 10.00      A   
ATOM   1108  C   VAL A 116      -1.340  -8.922 -12.013  1.00 10.00      A   
ATOM   1109  O   VAL A 116      -0.668  -8.145 -12.699  1.00 10.00      A   
ATOM   1110  N   VAL A 117      -0.811  -9.846 -11.233  1.00 10.00      A   
ATOM   1111  HN  VAL A 117      -1.409 -10.439 -10.726  1.00 10.00      A   
ATOM   1112  CA  VAL A 117       0.626 -10.043 -11.124  1.00 10.00      A   
ATOM   1113  CB  VAL A 117       1.118  -9.797  -9.682  1.00 10.00      A   
ATOM   1114  CG1 VAL A 117       2.636  -9.871  -9.606  1.00 10.00      A   
ATOM   1115  CG2 VAL A 117       0.617  -8.459  -9.155  1.00 10.00      A   
ATOM   1116  C   VAL A 117       0.960 -11.474 -11.511  1.00 10.00      A   
ATOM   1117  O   VAL A 117       0.382 -12.411 -10.969  1.00 10.00      A   
ATOM   1118  N   THR A 118       1.880 -11.647 -12.443  1.00 10.00      A   
ATOM   1119  HN  THR A 118       2.324 -10.869 -12.839  1.00 10.00      A   
ATOM   1120  CA  THR A 118       2.253 -12.980 -12.884  1.00 10.00      A   
ATOM   1121  CB  THR A 118       2.415 -13.044 -14.412  1.00 10.00      A   
ATOM   1122  OG1 THR A 118       3.180 -11.920 -14.873  1.00 10.00      A   
ATOM   1123  HG1 THR A 118       3.550 -12.123 -15.743  1.00 10.00      A   
ATOM   1124  CG2 THR A 118       1.058 -13.042 -15.091  1.00 10.00      A   
ATOM   1125  C   THR A 118       3.529 -13.466 -12.201  1.00 10.00      A   
ATOM   1126  O   THR A 118       4.252 -12.681 -11.582  1.00 10.00      A   
ATOM   1127  N   ASP A 119       3.790 -14.763 -12.326  1.00 10.00      A   
ATOM   1128  HN  ASP A 119       3.160 -15.324 -12.831  1.00 10.00      A   
ATOM   1129  CA  ASP A 119       4.964 -15.397 -11.739  1.00 10.00      A   
ATOM   1130  CB  ASP A 119       4.992 -16.870 -12.151  1.00 10.00      A   
ATOM   1131  CG  ASP A 119       4.823 -17.827 -10.994  1.00 10.00      A   
ATOM   1132  OD1 ASP A 119       5.601 -18.798 -10.917  1.00 10.00      A   
ATOM   1133  OD2 ASP A 119       3.909 -17.626 -10.169  1.00 10.00      A   
ATOM   1134  C   ASP A 119       6.239 -14.722 -12.218  1.00 10.00      A   
ATOM   1135  O   ASP A 119       7.147 -14.448 -11.432  1.00 10.00      A   
ATOM   1136  N   ASP A 120       6.287 -14.440 -13.514  1.00 10.00      A   
ATOM   1137  HN  ASP A 120       5.523 -14.679 -14.078  1.00 10.00      A   
ATOM   1138  CA  ASP A 120       7.449 -13.798 -14.128  1.00 10.00      A   
ATOM   1139  CB  ASP A 120       7.263 -13.668 -15.644  1.00 10.00      A   
ATOM   1140  CG  ASP A 120       7.544 -14.956 -16.394  1.00 10.00      A   
ATOM   1141  OD1 ASP A 120       8.729 -15.305 -16.568  1.00 10.00      A   
ATOM   1142  OD2 ASP A 120       6.573 -15.618 -16.827  1.00 10.00      A   
ATOM   1143  C   ASP A 120       7.722 -12.429 -13.514  1.00 10.00      A   
ATOM   1144  O   ASP A 120       8.875 -12.056 -13.312  1.00 10.00      A   
ATOM   1145  N   CYS A 121       6.657 -11.694 -13.199  1.00 10.00      A   
ATOM   1146  HN  CYS A 121       5.764 -12.056 -13.364  1.00 10.00      A   
ATOM   1147  CA  CYS A 121       6.789 -10.367 -12.610  1.00 10.00      A   
ATOM   1148  CB  CYS A 121       5.415  -9.722 -12.407  1.00 10.00      A   
ATOM   1149  SG  CYS A 121       4.475  -9.456 -13.929  1.00 10.00      A   
ATOM   1150  HG  CYS A 121       4.003 -10.633 -14.328  1.00 10.00      A   
ATOM   1151  C   CYS A 121       7.547 -10.419 -11.287  1.00 10.00      A   
ATOM   1152  O   CYS A 121       8.410  -9.583 -11.028  1.00 10.00      A   
ATOM   1153  N   LEU A 122       7.240 -11.417 -10.468  1.00 10.00      A   
ATOM   1154  HN  LEU A 122       6.564 -12.074 -10.743  1.00 10.00      A   
ATOM   1155  CA  LEU A 122       7.893 -11.569  -9.175  1.00 10.00      A   
ATOM   1156  CB  LEU A 122       7.204 -12.656  -8.347  1.00 10.00      A   
ATOM   1157  CG  LEU A 122       5.750 -12.385  -7.952  1.00 10.00      A   
ATOM   1158  CD1 LEU A 122       5.155 -13.593  -7.243  1.00 10.00      A   
ATOM   1159  CD2 LEU A 122       5.643 -11.139  -7.078  1.00 10.00      A   
ATOM   1160  C   LEU A 122       9.370 -11.892  -9.358  1.00 10.00      A   
ATOM   1161  O   LEU A 122      10.231 -11.309  -8.699  1.00 10.00      A   
ATOM   1162  N   GLU A 123       9.655 -12.816 -10.268  1.00 10.00      A   
ATOM   1163  HN  GLU A 123       8.919 -13.248 -10.754  1.00 10.00      A   
ATOM   1164  CA  GLU A 123      11.031 -13.214 -10.549  1.00 10.00      A   
ATOM   1165  CB  GLU A 123      11.076 -14.409 -11.502  1.00 10.00      A   
ATOM   1166  CG  GLU A 123      10.395 -15.656 -10.959  1.00 10.00      A   
ATOM   1167  CD  GLU A 123      10.597 -16.865 -11.846  1.00 10.00      A   
ATOM   1168  OE1 GLU A 123       9.651 -17.240 -12.573  1.00 10.00      A   
ATOM   1169  OE2 GLU A 123      11.702 -17.452 -11.821  1.00 10.00      A   
ATOM   1170  C   GLU A 123      11.830 -12.039 -11.109  1.00 10.00      A   
ATOM   1171  O   GLU A 123      12.994 -11.845 -10.755  1.00 10.00      A   
ATOM   1172  N   LEU A 124      11.194 -11.249 -11.972  1.00 10.00      A   
ATOM   1173  HN  LEU A 124      10.271 -11.470 -12.232  1.00 10.00      A   
ATOM   1174  CA  LEU A 124      11.838 -10.080 -12.567  1.00 10.00      A   
ATOM   1175  CB  LEU A 124      10.918  -9.417 -13.591  1.00 10.00      A   
ATOM   1176  CG  LEU A 124      10.763 -10.145 -14.923  1.00 10.00      A   
ATOM   1177  CD1 LEU A 124       9.650  -9.516 -15.741  1.00 10.00      A   
ATOM   1178  CD2 LEU A 124      12.073 -10.130 -15.696  1.00 10.00      A   
ATOM   1179  C   LEU A 124      12.218  -9.069 -11.496  1.00 10.00      A   
ATOM   1180  O   LEU A 124      13.312  -8.509 -11.517  1.00 10.00      A   
ATOM   1181  N   ILE A 125      11.303  -8.841 -10.563  1.00 10.00      A   
ATOM   1182  HN  ILE A 125      10.442  -9.315 -10.615  1.00 10.00      A   
ATOM   1183  CA  ILE A 125      11.536  -7.904  -9.470  1.00 10.00      A   
ATOM   1184  CB  ILE A 125      10.265  -7.719  -8.604  1.00 10.00      A   
ATOM   1185  CG1 ILE A 125       9.200  -6.931  -9.372  1.00 10.00      A   
ATOM   1186  CG2 ILE A 125      10.592  -7.031  -7.284  1.00 10.00      A   
ATOM   1187  CD1 ILE A 125       7.884  -6.805  -8.637  1.00 10.00      A   
ATOM   1188  C   ILE A 125      12.688  -8.381  -8.589  1.00 10.00      A   
ATOM   1189  O   ILE A 125      13.601  -7.616  -8.271  1.00 10.00      A   
ATOM   1190  N   ALA A 126      12.652  -9.659  -8.232  1.00 10.00      A   
ATOM   1191  HN  ALA A 126      11.904 -10.219  -8.543  1.00 10.00      A   
ATOM   1192  CA  ALA A 126      13.674 -10.262  -7.381  1.00 10.00      A   
ATOM   1193  CB  ALA A 126      13.315 -11.703  -7.059  1.00 10.00      A   
ATOM   1194  C   ALA A 126      15.072 -10.185  -7.993  1.00 10.00      A   
ATOM   1195  O   ALA A 126      16.054  -9.975  -7.282  1.00 10.00      A   
ATOM   1196  N   LYS A 127      15.164 -10.337  -9.309  1.00 10.00      A   
ATOM   1197  HN  LYS A 127      14.348 -10.486  -9.836  1.00 10.00      A   
ATOM   1198  CA  LYS A 127      16.460 -10.300  -9.982  1.00 10.00      A   
ATOM   1199  CB  LYS A 127      16.478 -11.233 -11.202  1.00 10.00      A   
ATOM   1200  CG  LYS A 127      15.757 -10.701 -12.434  1.00 10.00      A   
ATOM   1201  CD  LYS A 127      15.541 -11.798 -13.470  1.00 10.00      A   
ATOM   1202  CE  LYS A 127      16.860 -12.376 -13.970  1.00 10.00      A   
ATOM   1203  NZ  LYS A 127      17.386 -11.645 -15.155  1.00 10.00      A   
ATOM   1204  HZ1 LYS A 127      18.230 -12.138 -15.534  1.00 10.00      A   
ATOM   1205  HZ2 LYS A 127      17.657 -10.677 -14.889  1.00 10.00      A   
ATOM   1206  HZ3 LYS A 127      16.660 -11.597 -15.899  1.00 10.00      A   
ATOM   1207  C   LYS A 127      16.887  -8.882 -10.367  1.00 10.00      A   
ATOM   1208  O   LYS A 127      17.958  -8.683 -10.943  1.00 10.00      A   
ATOM   1209  N   SER A 128      16.068  -7.894 -10.032  1.00 10.00      A   
ATOM   1210  HN  SER A 128      15.236  -8.098  -9.556  1.00 10.00      A   
ATOM   1211  CA  SER A 128      16.388  -6.512 -10.367  1.00 10.00      A   
ATOM   1212  CB  SER A 128      15.325  -5.932 -11.298  1.00 10.00      A   
ATOM   1213  OG  SER A 128      15.136  -6.766 -12.433  1.00 10.00      A   
ATOM   1214  HG  SER A 128      14.478  -7.447 -12.224  1.00 10.00      A   
ATOM   1215  C   SER A 128      16.554  -5.625  -9.132  1.00 10.00      A   
ATOM   1216  O   SER A 128      17.538  -4.893  -9.010  1.00 10.00      A   
ATOM   1217  N   PHE A 129      15.605  -5.701  -8.207  1.00 10.00      A   
ATOM   1218  HN  PHE A 129      14.870  -6.345  -8.319  1.00 10.00      A   
ATOM   1219  CA  PHE A 129      15.648  -4.872  -7.009  1.00 10.00      A   
ATOM   1220  CB  PHE A 129      14.245  -4.389  -6.627  1.00 10.00      A   
ATOM   1221  CG  PHE A 129      13.489  -3.763  -7.766  1.00 10.00      A   
ATOM   1222  CD1 PHE A 129      12.418  -4.420  -8.347  1.00 10.00      A   
ATOM   1223  CD2 PHE A 129      13.850  -2.522  -8.262  1.00 10.00      A   
ATOM   1224  CE1 PHE A 129      11.723  -3.855  -9.398  1.00 10.00      A   
ATOM   1225  CE2 PHE A 129      13.159  -1.952  -9.312  1.00 10.00      A   
ATOM   1226  CZ  PHE A 129      12.095  -2.619  -9.880  1.00 10.00      A   
ATOM   1227  C   PHE A 129      16.307  -5.595  -5.842  1.00 10.00      A   
ATOM   1228  O   PHE A 129      15.687  -6.424  -5.174  1.00 10.00      A   
ATOM   1229  N   LYS A 130      17.573  -5.272  -5.605  1.00 10.00      A   
ATOM   1230  HN  LYS A 130      18.012  -4.620  -6.190  1.00 10.00      A   
ATOM   1231  CA  LYS A 130      18.337  -5.875  -4.518  1.00 10.00      A   
ATOM   1232  CB  LYS A 130      19.844  -5.755  -4.792  1.00 10.00      A   
ATOM   1233  CG  LYS A 130      20.315  -6.353  -6.115  1.00 10.00      A   
ATOM   1234  CD  LYS A 130      20.479  -5.281  -7.184  1.00 10.00      A   
ATOM   1235  CE  LYS A 130      21.261  -5.798  -8.384  1.00 10.00      A   
ATOM   1236  NZ  LYS A 130      21.377  -4.774  -9.458  1.00 10.00      A   
ATOM   1237  HZ1 LYS A 130      22.340  -4.783  -9.865  1.00 10.00      A   
ATOM   1238  HZ2 LYS A 130      21.190  -3.827  -9.074  1.00 10.00      A   
ATOM   1239  HZ3 LYS A 130      20.692  -4.967 -10.214  1.00 10.00      A   
ATOM   1240  C   LYS A 130      17.999  -5.209  -3.181  1.00 10.00      A   
ATOM   1241  O   LYS A 130      18.390  -5.688  -2.117  1.00 10.00      A   
ATOM   1242  N   ASN A 131      17.261  -4.107  -3.243  1.00 10.00      A   
ATOM   1243  HN  ASN A 131      16.963  -3.785  -4.115  1.00 10.00      A   
ATOM   1244  CA  ASN A 131      16.884  -3.361  -2.045  1.00 10.00      A   
ATOM   1245  CB  ASN A 131      17.241  -1.878  -2.208  1.00 10.00      A   
ATOM   1246  CG  ASN A 131      17.417  -1.160  -0.880  1.00 10.00      A   
ATOM   1247  OD1 ASN A 131      18.074  -1.667   0.032  1.00 10.00      A   
ATOM   1248  ND2 ASN A 131      16.820   0.019  -0.756  1.00 10.00      A   
ATOM   1249 HD21 ASN A 131      16.302   0.360  -1.517  1.00 10.00      A   
ATOM   1250 HD22 ASN A 131      16.920   0.502   0.092  1.00 10.00      A   
ATOM   1251  C   ASN A 131      15.394  -3.505  -1.738  1.00 10.00      A   
ATOM   1252  O   ASN A 131      14.839  -2.744  -0.945  1.00 10.00      A   
ATOM   1253  N   PHE A 132      14.748  -4.487  -2.360  1.00 10.00      A   
ATOM   1254  HN  PHE A 132      15.240  -5.076  -2.968  1.00 10.00      A   
ATOM   1255  CA  PHE A 132      13.326  -4.713  -2.143  1.00 10.00      A   
ATOM   1256  CB  PHE A 132      12.777  -5.717  -3.154  1.00 10.00      A   
ATOM   1257  CG  PHE A 132      11.355  -5.443  -3.538  1.00 10.00      A   
ATOM   1258  CD1 PHE A 132      11.056  -4.467  -4.472  1.00 10.00      A   
ATOM   1259  CD2 PHE A 132      10.321  -6.155  -2.962  1.00 10.00      A   
ATOM   1260  CE1 PHE A 132       9.749  -4.207  -4.825  1.00 10.00      A   
ATOM   1261  CE2 PHE A 132       9.012  -5.902  -3.311  1.00 10.00      A   
ATOM   1262  CZ  PHE A 132       8.725  -4.926  -4.243  1.00 10.00      A   
ATOM   1263  C   PHE A 132      13.065  -5.185  -0.716  1.00 10.00      A   
ATOM   1264  O   PHE A 132      13.711  -6.121  -0.238  1.00 10.00      A   
ATOM   1265  N   LYS A 133      12.118  -4.538  -0.043  1.00 10.00      A   
ATOM   1266  HN  LYS A 133      11.625  -3.812  -0.488  1.00 10.00      A   
ATOM   1267  CA  LYS A 133      11.801  -4.872   1.337  1.00 10.00      A   
ATOM   1268  CB  LYS A 133      12.194  -3.718   2.266  1.00 10.00      A   
ATOM   1269  CG  LYS A 133      13.593  -3.166   2.048  1.00 10.00      A   
ATOM   1270  CD  LYS A 133      13.806  -1.890   2.846  1.00 10.00      A   
ATOM   1271  CE  LYS A 133      15.135  -1.245   2.501  1.00 10.00      A   
ATOM   1272  NZ  LYS A 133      15.335   0.048   3.204  1.00 10.00      A   
ATOM   1273  HZ1 LYS A 133      15.260  -0.083   4.232  1.00 10.00      A   
ATOM   1274  HZ2 LYS A 133      14.611   0.737   2.899  1.00 10.00      A   
ATOM   1275  HZ3 LYS A 133      16.277   0.433   2.982  1.00 10.00      A   
ATOM   1276  C   LYS A 133      10.324  -5.180   1.551  1.00 10.00      A   
ATOM   1277  O   LYS A 133       9.979  -6.161   2.203  1.00 10.00      A   
ATOM   1278  N   VAL A 134       9.451  -4.343   1.018  1.00 10.00      A   
ATOM   1279  HN  VAL A 134       9.770  -3.594   0.466  1.00 10.00      A   
ATOM   1280  CA  VAL A 134       8.017  -4.534   1.226  1.00 10.00      A   
ATOM   1281  CB  VAL A 134       7.391  -3.329   1.968  1.00 10.00      A   
ATOM   1282  CG1 VAL A 134       5.902  -3.541   2.202  1.00 10.00      A   
ATOM   1283  CG2 VAL A 134       8.111  -3.075   3.285  1.00 10.00      A   
ATOM   1284  C   VAL A 134       7.245  -4.791  -0.067  1.00 10.00      A   
ATOM   1285  O   VAL A 134       7.362  -4.043  -1.039  1.00 10.00      A   
ATOM   1286  N   LEU A 135       6.456  -5.855  -0.059  1.00 10.00      A   
ATOM   1287  HN  LEU A 135       6.429  -6.421   0.744  1.00 10.00      A   
ATOM   1288  CA  LEU A 135       5.629  -6.217  -1.195  1.00 10.00      A   
ATOM   1289  CB  LEU A 135       6.201  -7.439  -1.910  1.00 10.00      A   
ATOM   1290  CG  LEU A 135       5.429  -7.927  -3.140  1.00 10.00      A   
ATOM   1291  CD1 LEU A 135       5.406  -6.855  -4.217  1.00 10.00      A   
ATOM   1292  CD2 LEU A 135       6.037  -9.208  -3.678  1.00 10.00      A   
ATOM   1293  C   LEU A 135       4.212  -6.507  -0.714  1.00 10.00      A   
ATOM   1294  O   LEU A 135       3.979  -7.470   0.020  1.00 10.00      A   
ATOM   1295  N   VAL A 136       3.278  -5.657  -1.104  1.00 10.00      A   
ATOM   1296  HN  VAL A 136       3.527  -4.899  -1.684  1.00 10.00      A   
ATOM   1297  CA  VAL A 136       1.886  -5.814  -0.704  1.00 10.00      A   
ATOM   1298  CB  VAL A 136       1.385  -4.610   0.126  1.00 10.00      A   
ATOM   1299  CG1 VAL A 136      -0.052  -4.819   0.581  1.00 10.00      A   
ATOM   1300  CG2 VAL A 136       2.295  -4.373   1.321  1.00 10.00      A   
ATOM   1301  C   VAL A 136       0.983  -6.007  -1.915  1.00 10.00      A   
ATOM   1302  O   VAL A 136       0.769  -5.084  -2.702  1.00 10.00      A   
ATOM   1303  N   LEU A 137       0.467  -7.212  -2.064  1.00 10.00      A   
ATOM   1304  HN  LEU A 137       0.685  -7.911  -1.406  1.00 10.00      A   
ATOM   1305  CA  LEU A 137      -0.424  -7.533  -3.163  1.00 10.00      A   
ATOM   1306  CB  LEU A 137       0.129  -8.703  -3.984  1.00 10.00      A   
ATOM   1307  CG  LEU A 137       1.538  -8.528  -4.557  1.00 10.00      A   
ATOM   1308  CD1 LEU A 137       1.961  -9.774  -5.317  1.00 10.00      A   
ATOM   1309  CD2 LEU A 137       1.603  -7.311  -5.461  1.00 10.00      A   
ATOM   1310  C   LEU A 137      -1.803  -7.875  -2.620  1.00 10.00      A   
ATOM   1311  O   LEU A 137      -2.045  -8.996  -2.170  1.00 10.00      A   
ATOM   1312  N   SER A 138      -2.696  -6.900  -2.640  1.00 10.00      A   
ATOM   1313  HN  SER A 138      -2.442  -6.023  -3.010  1.00 10.00      A   
ATOM   1314  CA  SER A 138      -4.049  -7.091  -2.144  1.00 10.00      A   
ATOM   1315  CB  SER A 138      -4.475  -5.869  -1.329  1.00 10.00      A   
ATOM   1316  OG  SER A 138      -3.395  -5.390  -0.547  1.00 10.00      A   
ATOM   1317  HG  SER A 138      -2.607  -5.903  -0.747  1.00 10.00      A   
ATOM   1318  C   SER A 138      -5.013  -7.316  -3.302  1.00 10.00      A   
ATOM   1319  O   SER A 138      -4.993  -6.569  -4.283  1.00 10.00      A   
ATOM   1320  N   SER A 139      -5.835  -8.355  -3.189  1.00 10.00      A   
ATOM   1321  HN  SER A 139      -5.785  -8.914  -2.381  1.00 10.00      A   
ATOM   1322  CA  SER A 139      -6.816  -8.689  -4.220  1.00 10.00      A   
ATOM   1323  CB  SER A 139      -7.906  -7.612  -4.280  1.00 10.00      A   
ATOM   1324  OG  SER A 139      -8.321  -7.230  -2.974  1.00 10.00      A   
ATOM   1325  HG  SER A 139      -9.258  -7.000  -2.987  1.00 10.00      A   
ATOM   1326  C   SER A 139      -6.157  -8.880  -5.593  1.00 10.00      A   
ATOM   1327  O   SER A 139      -6.692  -8.460  -6.621  1.00 10.00      A   
ATOM   1328  N   CYS A 140      -4.987  -9.503  -5.602  1.00 10.00      A   
ATOM   1329  HN  CYS A 140      -4.600  -9.812  -4.749  1.00 10.00      A   
ATOM   1330  CA  CYS A 140      -4.259  -9.745  -6.836  1.00 10.00      A   
ATOM   1331  CB  CYS A 140      -2.786  -9.373  -6.663  1.00 10.00      A   
ATOM   1332  SG  CYS A 140      -2.518  -7.637  -6.231  1.00 10.00      A   
ATOM   1333  HG  CYS A 140      -3.309  -7.345  -5.206  1.00 10.00      A   
ATOM   1334  C   CYS A 140      -4.412 -11.195  -7.287  1.00 10.00      A   
ATOM   1335  O   CYS A 140      -4.778 -12.058  -6.495  1.00 10.00      A   
ATOM   1336  N   GLU A 141      -4.144 -11.455  -8.560  1.00 10.00      A   
ATOM   1337  HN  GLU A 141      -3.855 -10.724  -9.149  1.00 10.00      A   
ATOM   1338  CA  GLU A 141      -4.261 -12.799  -9.114  1.00 10.00      A   
ATOM   1339  CB  GLU A 141      -5.692 -13.027  -9.615  1.00 10.00      A   
ATOM   1340  CG  GLU A 141      -6.122 -12.051 -10.703  1.00 10.00      A   
ATOM   1341  CD  GLU A 141      -7.461 -12.397 -11.322  1.00 10.00      A   
ATOM   1342  OE1 GLU A 141      -7.528 -13.374 -12.099  1.00 10.00      A   
ATOM   1343  OE2 GLU A 141      -8.448 -11.683 -11.052  1.00 10.00      A   
ATOM   1344  C   GLU A 141      -3.282 -12.974 -10.274  1.00 10.00      A   
ATOM   1345  O   GLU A 141      -2.725 -11.991 -10.773  1.00 10.00      A   
ATOM   1346  N   GLY A 142      -3.073 -14.222 -10.690  1.00 10.00      A   
ATOM   1347  HN  GLY A 142      -3.534 -14.962 -10.237  1.00 10.00      A   
ATOM   1348  CA  GLY A 142      -2.182 -14.504 -11.804  1.00 10.00      A   
ATOM   1349  C   GLY A 142      -0.932 -15.281 -11.419  1.00 10.00      A   
ATOM   1350  O   GLY A 142      -0.431 -16.093 -12.203  1.00 10.00      A   
ATOM   1351  N   PHE A 143      -0.425 -15.031 -10.222  1.00 10.00      A   
ATOM   1352  HN  PHE A 143      -0.872 -14.382  -9.644  1.00 10.00      A   
ATOM   1353  CA  PHE A 143       0.788 -15.694  -9.750  1.00 10.00      A   
ATOM   1354  CB  PHE A 143       1.665 -14.745  -8.914  1.00 10.00      A   
ATOM   1355  CG  PHE A 143       0.977 -14.132  -7.725  1.00 10.00      A   
ATOM   1356  CD1 PHE A 143       1.170 -14.643  -6.449  1.00 10.00      A   
ATOM   1357  CD2 PHE A 143       0.134 -13.039  -7.877  1.00 10.00      A   
ATOM   1358  CE1 PHE A 143       0.541 -14.080  -5.357  1.00 10.00      A   
ATOM   1359  CE2 PHE A 143      -0.499 -12.473  -6.790  1.00 10.00      A   
ATOM   1360  CZ  PHE A 143      -0.295 -12.993  -5.527  1.00 10.00      A   
ATOM   1361  C   PHE A 143       0.499 -16.989  -9.000  1.00 10.00      A   
ATOM   1362  O   PHE A 143      -0.612 -17.212  -8.504  1.00 10.00      A   
ATOM   1363  N   SER A 144       1.508 -17.844  -8.928  1.00 10.00      A   
ATOM   1364  HN  SER A 144       2.371 -17.602  -9.344  1.00 10.00      A   
ATOM   1365  CA  SER A 144       1.390 -19.121  -8.251  1.00 10.00      A   
ATOM   1366  CB  SER A 144       1.619 -20.258  -9.247  1.00 10.00      A   
ATOM   1367  OG  SER A 144       2.884 -20.137  -9.882  1.00 10.00      A   
ATOM   1368  HG  SER A 144       3.134 -19.200  -9.949  1.00 10.00      A   
ATOM   1369  C   SER A 144       2.397 -19.203  -7.108  1.00 10.00      A   
ATOM   1370  O   SER A 144       3.113 -18.237  -6.834  1.00 10.00      A   
ATOM   1371  N   THR A 145       2.460 -20.351  -6.441  1.00 10.00      A   
ATOM   1372  HN  THR A 145       1.863 -21.090  -6.691  1.00 10.00      A   
ATOM   1373  CA  THR A 145       3.391 -20.533  -5.337  1.00 10.00      A   
ATOM   1374  CB  THR A 145       3.058 -21.801  -4.524  1.00 10.00      A   
ATOM   1375  OG1 THR A 145       2.678 -22.861  -5.413  1.00 10.00      A   
ATOM   1376  HG1 THR A 145       3.455 -23.154  -5.909  1.00 10.00      A   
ATOM   1377  CG2 THR A 145       1.918 -21.520  -3.558  1.00 10.00      A   
ATOM   1378  C   THR A 145       4.839 -20.585  -5.831  1.00 10.00      A   
ATOM   1379  O   THR A 145       5.775 -20.374  -5.061  1.00 10.00      A   
ATOM   1380  N   ASP A 146       5.010 -20.858  -7.122  1.00 10.00      A   
ATOM   1381  HN  ASP A 146       4.224 -21.008  -7.688  1.00 10.00      A   
ATOM   1382  CA  ASP A 146       6.335 -20.933  -7.727  1.00 10.00      A   
ATOM   1383  CB  ASP A 146       6.241 -21.422  -9.177  1.00 10.00      A   
ATOM   1384  CG  ASP A 146       5.997 -22.916  -9.306  1.00 10.00      A   
ATOM   1385  OD1 ASP A 146       6.645 -23.555 -10.164  1.00 10.00      A   
ATOM   1386  OD2 ASP A 146       5.149 -23.459  -8.566  1.00 10.00      A   
ATOM   1387  C   ASP A 146       7.016 -19.567  -7.671  1.00 10.00      A   
ATOM   1388  O   ASP A 146       8.161 -19.445  -7.236  1.00 10.00      A   
ATOM   1389  N   GLY A 147       6.290 -18.537  -8.094  1.00 10.00      A   
ATOM   1390  HN  GLY A 147       5.383 -18.701  -8.444  1.00 10.00      A   
ATOM   1391  CA  GLY A 147       6.818 -17.184  -8.076  1.00 10.00      A   
ATOM   1392  C   GLY A 147       7.122 -16.714  -6.665  1.00 10.00      A   
ATOM   1393  O   GLY A 147       8.082 -15.975  -6.436  1.00 10.00      A   
ATOM   1394  N   LEU A 148       6.304 -17.154  -5.712  1.00 10.00      A   
ATOM   1395  HN  LEU A 148       5.553 -17.736  -5.959  1.00 10.00      A   
ATOM   1396  CA  LEU A 148       6.492 -16.788  -4.311  1.00 10.00      A   
ATOM   1397  CB  LEU A 148       5.324 -17.297  -3.462  1.00 10.00      A   
ATOM   1398  CG  LEU A 148       3.936 -16.764  -3.828  1.00 10.00      A   
ATOM   1399  CD1 LEU A 148       2.875 -17.361  -2.913  1.00 10.00      A   
ATOM   1400  CD2 LEU A 148       3.909 -15.245  -3.767  1.00 10.00      A   
ATOM   1401  C   LEU A 148       7.804 -17.363  -3.790  1.00 10.00      A   
ATOM   1402  O   LEU A 148       8.483 -16.752  -2.962  1.00 10.00      A   
ATOM   1403  N   ALA A 149       8.162 -18.537  -4.296  1.00 10.00      A   
ATOM   1404  HN  ALA A 149       7.576 -18.970  -4.954  1.00 10.00      A   
ATOM   1405  CA  ALA A 149       9.396 -19.204  -3.901  1.00 10.00      A   
ATOM   1406  CB  ALA A 149       9.439 -20.614  -4.465  1.00 10.00      A   
ATOM   1407  C   ALA A 149      10.607 -18.408  -4.372  1.00 10.00      A   
ATOM   1408  O   ALA A 149      11.610 -18.308  -3.666  1.00 10.00      A   
ATOM   1409  N   ALA A 150      10.497 -17.832  -5.565  1.00 10.00      A   
ATOM   1410  HN  ALA A 150       9.670 -17.954  -6.077  1.00 10.00      A   
ATOM   1411  CA  ALA A 150      11.570 -17.031  -6.133  1.00 10.00      A   
ATOM   1412  CB  ALA A 150      11.210 -16.579  -7.538  1.00 10.00      A   
ATOM   1413  C   ALA A 150      11.864 -15.829  -5.244  1.00 10.00      A   
ATOM   1414  O   ALA A 150      13.016 -15.430  -5.082  1.00 10.00      A   
ATOM   1415  N   ILE A 151      10.811 -15.270  -4.660  1.00 10.00      A   
ATOM   1416  HN  ILE A 151       9.918 -15.640  -4.831  1.00 10.00      A   
ATOM   1417  CA  ILE A 151      10.944 -14.125  -3.775  1.00 10.00      A   
ATOM   1418  CB  ILE A 151       9.556 -13.572  -3.371  1.00 10.00      A   
ATOM   1419  CG1 ILE A 151       8.802 -13.047  -4.598  1.00 10.00      A   
ATOM   1420  CG2 ILE A 151       9.673 -12.500  -2.298  1.00 10.00      A   
ATOM   1421  CD1 ILE A 151       9.594 -12.065  -5.434  1.00 10.00      A   
ATOM   1422  C   ILE A 151      11.707 -14.526  -2.518  1.00 10.00      A   
ATOM   1423  O   ILE A 151      12.692 -13.891  -2.145  1.00 10.00      A   
ATOM   1424  N   ALA A 152      11.263 -15.613  -1.901  1.00 10.00      A   
ATOM   1425  HN  ALA A 152      10.497 -16.095  -2.282  1.00 10.00      A   
ATOM   1426  CA  ALA A 152      11.869 -16.117  -0.678  1.00 10.00      A   
ATOM   1427  CB  ALA A 152      11.100 -17.337  -0.193  1.00 10.00      A   
ATOM   1428  C   ALA A 152      13.343 -16.468  -0.867  1.00 10.00      A   
ATOM   1429  O   ALA A 152      14.175 -16.154  -0.018  1.00 10.00      A   
ATOM   1430  N   ALA A 153      13.662 -17.089  -1.996  1.00 10.00      A   
ATOM   1431  HN  ALA A 153      12.955 -17.274  -2.654  1.00 10.00      A   
ATOM   1432  CA  ALA A 153      15.030 -17.519  -2.282  1.00 10.00      A   
ATOM   1433  CB  ALA A 153      15.014 -18.713  -3.226  1.00 10.00      A   
ATOM   1434  C   ALA A 153      15.927 -16.415  -2.843  1.00 10.00      A   
ATOM   1435  O   ALA A 153      17.092 -16.670  -3.169  1.00 10.00      A   
ATOM   1436  N   THR A 154      15.412 -15.201  -2.958  1.00 10.00      A   
ATOM   1437  HN  THR A 154      14.489 -15.036  -2.677  1.00 10.00      A   
ATOM   1438  CA  THR A 154      16.217 -14.109  -3.497  1.00 10.00      A   
ATOM   1439  CB  THR A 154      15.756 -13.687  -4.906  1.00 10.00      A   
ATOM   1440  OG1 THR A 154      15.533 -14.858  -5.706  1.00 10.00      A   
ATOM   1441  HG1 THR A 154      14.647 -15.204  -5.524  1.00 10.00      A   
ATOM   1442  CG2 THR A 154      16.819 -12.825  -5.573  1.00 10.00      A   
ATOM   1443  C   THR A 154      16.253 -12.891  -2.576  1.00 10.00      A   
ATOM   1444  O   THR A 154      17.328 -12.371  -2.274  1.00 10.00      A   
ATOM   1445  N   CYS A 155      15.085 -12.451  -2.122  1.00 10.00      A   
ATOM   1446  HN  CYS A 155      14.264 -12.929  -2.370  1.00 10.00      A   
ATOM   1447  CA  CYS A 155      14.989 -11.283  -1.257  1.00 10.00      A   
ATOM   1448  CB  CYS A 155      13.530 -10.934  -0.973  1.00 10.00      A   
ATOM   1449  SG  CYS A 155      12.595 -10.463  -2.444  1.00 10.00      A   
ATOM   1450  HG  CYS A 155      12.609  -9.139  -2.526  1.00 10.00      A   
ATOM   1451  C   CYS A 155      15.781 -11.445   0.035  1.00 10.00      A   
ATOM   1452  O   CYS A 155      15.486 -12.306   0.864  1.00 10.00      A   
ATOM   1453  N   ARG A 156      16.794 -10.605   0.185  1.00 10.00      A   
ATOM   1454  HN  ARG A 156      16.972  -9.950  -0.527  1.00 10.00      A   
ATOM   1455  CA  ARG A 156      17.654 -10.624   1.360  1.00 10.00      A   
ATOM   1456  CB  ARG A 156      19.127 -10.635   0.936  1.00 10.00      A   
ATOM   1457  CG  ARG A 156      19.520  -9.497   0.002  1.00 10.00      A   
ATOM   1458  CD  ARG A 156      21.029  -9.286  -0.015  1.00 10.00      A   
ATOM   1459  NE  ARG A 156      21.568  -9.163   1.336  1.00 10.00      A   
ATOM   1460  HE  ARG A 156      21.079  -8.586   1.962  1.00 10.00      A   
ATOM   1461  CZ  ARG A 156      22.670  -9.772   1.770  1.00 10.00      A   
ATOM   1462  NH1 ARG A 156      23.380 -10.547   0.960  1.00 10.00      A   
ATOM   1463 HH11 ARG A 156      24.240 -11.017   1.318  1.00 10.00      A   
ATOM   1464 HH12 ARG A 156      23.087 -10.689  -0.033  1.00 10.00      A   
ATOM   1465  NH2 ARG A 156      23.055  -9.623   3.031  1.00 10.00      A   
ATOM   1466 HH21 ARG A 156      22.499  -9.030   3.686  1.00 10.00      A   
ATOM   1467 HH22 ARG A 156      23.918 -10.116   3.379  1.00 10.00      A   
ATOM   1468  C   ARG A 156      17.378  -9.413   2.244  1.00 10.00      A   
ATOM   1469  O   ARG A 156      17.913  -9.296   3.344  1.00 10.00      A   
ATOM   1470  N   ASN A 157      16.537  -8.514   1.750  1.00 10.00      A   
ATOM   1471  HN  ASN A 157      16.140  -8.664   0.866  1.00 10.00      A   
ATOM   1472  CA  ASN A 157      16.190  -7.303   2.483  1.00 10.00      A   
ATOM   1473  CB  ASN A 157      16.643  -6.067   1.701  1.00 10.00      A   
ATOM   1474  CG  ASN A 157      18.127  -5.788   1.832  1.00 10.00      A   
ATOM   1475  OD1 ASN A 157      18.703  -5.908   2.912  1.00 10.00      A   
ATOM   1476  ND2 ASN A 157      18.761  -5.422   0.729  1.00 10.00      A   
ATOM   1477 HD21 ASN A 157      18.247  -5.353  -0.106  1.00 10.00      A   
ATOM   1478 HD22 ASN A 157      19.723  -5.240   0.787  1.00 10.00      A   
ATOM   1479  C   ASN A 157      14.690  -7.229   2.721  1.00 10.00      A   
ATOM   1480  O   ASN A 157      14.177  -6.212   3.190  1.00 10.00      A   
ATOM   1481  N   LEU A 158      13.993  -8.313   2.398  1.00 10.00      A   
ATOM   1482  HN  LEU A 158      14.466  -9.094   2.048  1.00 10.00      A   
ATOM   1483  CA  LEU A 158      12.543  -8.378   2.563  1.00 10.00      A   
ATOM   1484  CB  LEU A 158      12.006  -9.707   2.029  1.00 10.00      A   
ATOM   1485  CG  LEU A 158      10.507  -9.764   1.729  1.00 10.00      A   
ATOM   1486  CD1 LEU A 158      10.179  -8.960   0.483  1.00 10.00      A   
ATOM   1487  CD2 LEU A 158      10.043 -11.204   1.576  1.00 10.00      A   
ATOM   1488  C   LEU A 158      12.144  -8.200   4.025  1.00 10.00      A   
ATOM   1489  O   LEU A 158      12.826  -8.688   4.930  1.00 10.00      A   
ATOM   1490  N   LYS A 159      11.045  -7.489   4.242  1.00 10.00      A   
ATOM   1491  HN  LYS A 159      10.558  -7.126   3.469  1.00 10.00      A   
ATOM   1492  CA  LYS A 159      10.541  -7.227   5.581  1.00 10.00      A   
ATOM   1493  CB  LYS A 159      10.787  -5.764   5.957  1.00 10.00      A   
ATOM   1494  CG  LYS A 159      12.244  -5.409   6.206  1.00 10.00      A   
ATOM   1495  CD  LYS A 159      12.404  -3.931   6.522  1.00 10.00      A   
ATOM   1496  CE  LYS A 159      11.541  -3.517   7.707  1.00 10.00      A   
ATOM   1497  NZ  LYS A 159      11.634  -2.058   7.983  1.00 10.00      A   
ATOM   1498  HZ1 LYS A 159      11.609  -1.522   7.092  1.00 10.00      A   
ATOM   1499  HZ2 LYS A 159      12.522  -1.840   8.479  1.00 10.00      A   
ATOM   1500  HZ3 LYS A 159      10.834  -1.758   8.575  1.00 10.00      A   
ATOM   1501  C   LYS A 159       9.046  -7.525   5.678  1.00 10.00      A   
ATOM   1502  O   LYS A 159       8.594  -8.208   6.599  1.00 10.00      A   
ATOM   1503  N   GLU A 160       8.277  -7.014   4.726  1.00 10.00      A   
ATOM   1504  HN  GLU A 160       8.687  -6.497   4.000  1.00 10.00      A   
ATOM   1505  CA  GLU A 160       6.835  -7.212   4.732  1.00 10.00      A   
ATOM   1506  CB  GLU A 160       6.114  -5.887   4.995  1.00 10.00      A   
ATOM   1507  CG  GLU A 160       6.226  -5.375   6.424  1.00 10.00      A   
ATOM   1508  CD  GLU A 160       5.285  -4.219   6.695  1.00 10.00      A   
ATOM   1509  OE1 GLU A 160       5.755  -3.163   7.169  1.00 10.00      A   
ATOM   1510  OE2 GLU A 160       4.072  -4.364   6.437  1.00 10.00      A   
ATOM   1511  C   GLU A 160       6.329  -7.840   3.434  1.00 10.00      A   
ATOM   1512  O   GLU A 160       6.670  -7.393   2.334  1.00 10.00      A   
ATOM   1513  N   LEU A 161       5.507  -8.867   3.577  1.00 10.00      A   
ATOM   1514  HN  LEU A 161       5.267  -9.160   4.486  1.00 10.00      A   
ATOM   1515  CA  LEU A 161       4.933  -9.570   2.438  1.00 10.00      A   
ATOM   1516  CB  LEU A 161       5.694 -10.874   2.178  1.00 10.00      A   
ATOM   1517  CG  LEU A 161       5.612 -11.437   0.757  1.00 10.00      A   
ATOM   1518  CD1 LEU A 161       6.425 -10.584  -0.204  1.00 10.00      A   
ATOM   1519  CD2 LEU A 161       6.082 -12.882   0.722  1.00 10.00      A   
ATOM   1520  C   LEU A 161       3.458  -9.862   2.702  1.00 10.00      A   
ATOM   1521  O   LEU A 161       3.117 -10.847   3.367  1.00 10.00      A   
ATOM   1522  N   ASP A 162       2.595  -8.993   2.198  1.00 10.00      A   
ATOM   1523  HN  ASP A 162       2.935  -8.228   1.677  1.00 10.00      A   
ATOM   1524  CA  ASP A 162       1.151  -9.143   2.381  1.00 10.00      A   
ATOM   1525  CB  ASP A 162       0.532  -7.844   2.929  1.00 10.00      A   
ATOM   1526  CG  ASP A 162      -0.936  -7.972   3.321  1.00 10.00      A   
ATOM   1527  OD1 ASP A 162      -1.504  -9.079   3.203  1.00 10.00      A   
ATOM   1528  OD2 ASP A 162      -1.527  -6.958   3.758  1.00 10.00      A   
ATOM   1529  C   ASP A 162       0.482  -9.540   1.068  1.00 10.00      A   
ATOM   1530  O   ASP A 162       0.770  -8.970   0.012  1.00 10.00      A   
ATOM   1531  N   LEU A 163      -0.408 -10.519   1.143  1.00 10.00      A   
ATOM   1532  HN  LEU A 163      -0.601 -10.915   2.020  1.00 10.00      A   
ATOM   1533  CA  LEU A 163      -1.127 -11.008  -0.026  1.00 10.00      A   
ATOM   1534  CB  LEU A 163      -0.543 -12.350  -0.483  1.00 10.00      A   
ATOM   1535  CG  LEU A 163       0.944 -12.366  -0.843  1.00 10.00      A   
ATOM   1536  CD1 LEU A 163       1.455 -13.798  -0.933  1.00 10.00      A   
ATOM   1537  CD2 LEU A 163       1.195 -11.627  -2.149  1.00 10.00      A   
ATOM   1538  C   LEU A 163      -2.606 -11.186   0.306  1.00 10.00      A   
ATOM   1539  O   LEU A 163      -3.273 -12.062  -0.237  1.00 10.00      A   
ATOM   1540  N   ARG A 164      -3.110 -10.343   1.198  1.00 10.00      A   
ATOM   1541  HN  ARG A 164      -2.523  -9.654   1.585  1.00 10.00      A   
ATOM   1542  CA  ARG A 164      -4.503 -10.407   1.636  1.00 10.00      A   
ATOM   1543  CB  ARG A 164      -4.783  -9.352   2.705  1.00 10.00      A   
ATOM   1544  CG  ARG A 164      -4.757  -7.912   2.209  1.00 10.00      A   
ATOM   1545  CD  ARG A 164      -4.605  -6.943   3.369  1.00 10.00      A   
ATOM   1546  NE  ARG A 164      -5.076  -5.597   3.046  1.00 10.00      A   
ATOM   1547  HE  ARG A 164      -6.015  -5.507   2.758  1.00 10.00      A   
ATOM   1548  CZ  ARG A 164      -4.313  -4.504   3.099  1.00 10.00      A   
ATOM   1549  NH1 ARG A 164      -3.025  -4.587   3.440  1.00 10.00      A   
ATOM   1550 HH11 ARG A 164      -2.588  -5.520   3.664  1.00 10.00      A   
ATOM   1551 HH12 ARG A 164      -2.439  -3.725   3.483  1.00 10.00      A   
ATOM   1552  NH2 ARG A 164      -4.844  -3.317   2.819  1.00 10.00      A   
ATOM   1553 HH21 ARG A 164      -4.257  -2.456   2.865  1.00 10.00      A   
ATOM   1554 HH22 ARG A 164      -5.854  -3.239   2.549  1.00 10.00      A   
ATOM   1555  C   ARG A 164      -5.524 -10.312   0.499  1.00 10.00      A   
ATOM   1556  O   ARG A 164      -5.361  -9.538  -0.453  1.00 10.00      A   
ATOM   1557  N   GLU A 165      -6.572 -11.133   0.622  1.00 10.00      A   
ATOM   1558  HN  GLU A 165      -6.608 -11.729   1.401  1.00 10.00      A   
ATOM   1559  CA  GLU A 165      -7.676 -11.184  -0.335  1.00 10.00      A   
ATOM   1560  CB  GLU A 165      -8.549  -9.925  -0.236  1.00 10.00      A   
ATOM   1561  CG  GLU A 165      -9.729 -10.048   0.725  1.00 10.00      A   
ATOM   1562  CD  GLU A 165      -9.326 -10.473   2.124  1.00 10.00      A   
ATOM   1563  OE1 GLU A 165      -9.023  -9.594   2.957  1.00 10.00      A   
ATOM   1564  OE2 GLU A 165      -9.317 -11.688   2.401  1.00 10.00      A   
ATOM   1565  C   GLU A 165      -7.223 -11.432  -1.772  1.00 10.00      A   
ATOM   1566  O   GLU A 165      -7.927 -11.082  -2.719  1.00 10.00      A   
ATOM   1567  N   SER A 166      -6.059 -12.042  -1.934  1.00 10.00      A   
ATOM   1568  HN  SER A 166      -5.539 -12.304  -1.144  1.00 10.00      A   
ATOM   1569  CA  SER A 166      -5.533 -12.327  -3.259  1.00 10.00      A   
ATOM   1570  CB  SER A 166      -4.038 -12.001  -3.327  1.00 10.00      A   
ATOM   1571  OG  SER A 166      -3.830 -10.600  -3.341  1.00 10.00      A   
ATOM   1572  HG  SER A 166      -3.218 -10.357  -2.631  1.00 10.00      A   
ATOM   1573  C   SER A 166      -5.789 -13.776  -3.668  1.00 10.00      A   
ATOM   1574  O   SER A 166      -6.030 -14.640  -2.821  1.00 10.00      A   
ATOM   1575  N   ASP A 167      -5.747 -14.024  -4.967  1.00 10.00      A   
ATOM   1576  HN  ASP A 167      -5.560 -13.280  -5.589  1.00 10.00      A   
ATOM   1577  CA  ASP A 167      -5.953 -15.357  -5.512  1.00 10.00      A   
ATOM   1578  CB  ASP A 167      -6.970 -15.320  -6.655  1.00 10.00      A   
ATOM   1579  CG  ASP A 167      -7.113 -16.657  -7.356  1.00 10.00      A   
ATOM   1580  OD1 ASP A 167      -7.607 -17.613  -6.726  1.00 10.00      A   
ATOM   1581  OD2 ASP A 167      -6.733 -16.751  -8.547  1.00 10.00      A   
ATOM   1582  C   ASP A 167      -4.626 -15.919  -6.004  1.00 10.00      A   
ATOM   1583  O   ASP A 167      -4.072 -15.458  -7.002  1.00 10.00      A   
ATOM   1584  N   VAL A 168      -4.107 -16.896  -5.283  1.00 10.00      A   
ATOM   1585  HN  VAL A 168      -4.592 -17.218  -4.495  1.00 10.00      A   
ATOM   1586  CA  VAL A 168      -2.838 -17.508  -5.634  1.00 10.00      A   
ATOM   1587  CB  VAL A 168      -1.871 -17.513  -4.430  1.00 10.00      A   
ATOM   1588  CG1 VAL A 168      -0.454 -17.857  -4.873  1.00 10.00      A   
ATOM   1589  CG2 VAL A 168      -1.900 -16.172  -3.710  1.00 10.00      A   
ATOM   1590  C   VAL A 168      -3.041 -18.939  -6.107  1.00 10.00      A   
ATOM   1591  O   VAL A 168      -3.894 -19.658  -5.590  1.00 10.00      A   
ATOM   1592  N   ASP A 169      -2.271 -19.341  -7.107  1.00 10.00      A   
ATOM   1593  HN  ASP A 169      -1.638 -18.709  -7.513  1.00 10.00      A   
ATOM   1594  CA  ASP A 169      -2.355 -20.697  -7.622  1.00 10.00      A   
ATOM   1595  CB  ASP A 169      -1.861 -20.772  -9.066  1.00 10.00      A   
ATOM   1596  CG  ASP A 169      -2.366 -22.007  -9.780  1.00 10.00      A   
ATOM   1597  OD1 ASP A 169      -3.562 -22.049 -10.131  1.00 10.00      A   
ATOM   1598  OD2 ASP A 169      -1.569 -22.937 -10.007  1.00 10.00      A   
ATOM   1599  C   ASP A 169      -1.555 -21.636  -6.726  1.00 10.00      A   
ATOM   1600  O   ASP A 169      -0.341 -21.792  -6.885  1.00 10.00      A   
ATOM   1601  N   ASP A 170      -2.250 -22.213  -5.754  1.00 10.00      A   
ATOM   1602  HN  ASP A 170      -3.206 -22.004  -5.676  1.00 10.00      A   
ATOM   1603  CA  ASP A 170      -1.654 -23.131  -4.789  1.00 10.00      A   
ATOM   1604  CB  ASP A 170      -2.677 -23.515  -3.717  1.00 10.00      A   
ATOM   1605  CG  ASP A 170      -3.090 -22.362  -2.828  1.00 10.00      A   
ATOM   1606  OD1 ASP A 170      -2.467 -22.180  -1.765  1.00 10.00      A   
ATOM   1607  OD2 ASP A 170      -4.054 -21.651  -3.176  1.00 10.00      A   
ATOM   1608  C   ASP A 170      -1.144 -24.397  -5.455  1.00 10.00      A   
ATOM   1609  O   ASP A 170      -1.931 -25.230  -5.910  1.00 10.00      A   
ATOM   1610  N   VAL A 171       0.173 -24.535  -5.515  1.00 10.00      A   
ATOM   1611  HN  VAL A 171       0.743 -23.821  -5.161  1.00 10.00      A   
ATOM   1612  CA  VAL A 171       0.791 -25.712  -6.112  1.00 10.00      A   
ATOM   1613  CB  VAL A 171       1.723 -25.350  -7.290  1.00 10.00      A   
ATOM   1614  CG1 VAL A 171       2.279 -26.611  -7.933  1.00 10.00      A   
ATOM   1615  CG2 VAL A 171       0.994 -24.501  -8.320  1.00 10.00      A   
ATOM   1616  C   VAL A 171       1.586 -26.490  -5.066  1.00 10.00      A   
ATOM   1617  O   VAL A 171       1.529 -27.721  -5.013  1.00 10.00      A   
ATOM   1618  N   SER A 172       2.329 -25.772  -4.234  1.00 10.00      A   
ATOM   1619  HN  SER A 172       2.339 -24.793  -4.314  1.00 10.00      A   
ATOM   1620  CA  SER A 172       3.133 -26.403  -3.197  1.00 10.00      A   
ATOM   1621  CB  SER A 172       4.450 -26.926  -3.796  1.00 10.00      A   
ATOM   1622  OG  SER A 172       5.291 -27.485  -2.802  1.00 10.00      A   
ATOM   1623  HG  SER A 172       5.783 -28.229  -3.176  1.00 10.00      A   
ATOM   1624  C   SER A 172       3.414 -25.430  -2.057  1.00 10.00      A   
ATOM   1625  O   SER A 172       3.345 -24.213  -2.234  1.00 10.00      A   
ATOM   1626  N   GLY A 173       3.713 -25.980  -0.888  1.00 10.00      A   
ATOM   1627  HN  GLY A 173       3.722 -26.959  -0.809  1.00 10.00      A   
ATOM   1628  CA  GLY A 173       4.023 -25.163   0.269  1.00 10.00      A   
ATOM   1629  C   GLY A 173       5.514 -25.160   0.542  1.00 10.00      A   
ATOM   1630  O   GLY A 173       5.966 -24.746   1.616  1.00 10.00      A   
ATOM   1631  N   HIS A 174       6.275 -25.622  -0.446  1.00 10.00      A   
ATOM   1632  HN  HIS A 174       5.840 -25.924  -1.274  1.00 10.00      A   
ATOM   1633  CA  HIS A 174       7.728 -25.704  -0.352  1.00 10.00      A   
ATOM   1634  CB  HIS A 174       8.275 -26.658  -1.429  1.00 10.00      A   
ATOM   1635  CG  HIS A 174       9.760 -26.865  -1.387  1.00 10.00      A   
ATOM   1636  ND1 HIS A 174      10.361 -27.563  -0.366  1.00 10.00      A   
ATOM   1637  CD2 HIS A 174      10.714 -26.433  -2.250  1.00 10.00      A   
ATOM   1638  CE1 HIS A 174      11.658 -27.538  -0.623  1.00 10.00      A   
ATOM   1639  NE2 HIS A 174      11.915 -26.867  -1.752  1.00 10.00      A   
ATOM   1640  HE2 HIS A 174      12.802 -26.717  -2.154  1.00 10.00      A   
ATOM   1641  C   HIS A 174       8.379 -24.327  -0.474  1.00 10.00      A   
ATOM   1642  O   HIS A 174       9.535 -24.142  -0.091  1.00 10.00      A   
ATOM   1643  N   TRP A 175       7.627 -23.359  -0.995  1.00 10.00      A   
ATOM   1644  HN  TRP A 175       6.712 -23.566  -1.278  1.00 10.00      A   
ATOM   1645  CA  TRP A 175       8.137 -22.002  -1.171  1.00 10.00      A   
ATOM   1646  CB  TRP A 175       7.100 -21.114  -1.871  1.00 10.00      A   
ATOM   1647  CG  TRP A 175       5.961 -20.690  -0.995  1.00 10.00      A   
ATOM   1648  CD1 TRP A 175       4.834 -21.403  -0.715  1.00 10.00      A   
ATOM   1649  CD2 TRP A 175       5.840 -19.450  -0.284  1.00 10.00      A   
ATOM   1650  NE1 TRP A 175       4.019 -20.689   0.128  1.00 10.00      A   
ATOM   1651  HE1 TRP A 175       3.149 -20.995   0.474  1.00 10.00      A   
ATOM   1652  CE2 TRP A 175       4.614 -19.485   0.407  1.00 10.00      A   
ATOM   1653  CE3 TRP A 175       6.650 -18.314  -0.166  1.00 10.00      A   
ATOM   1654  CZ2 TRP A 175       4.182 -18.431   1.208  1.00 10.00      A   
ATOM   1655  CZ3 TRP A 175       6.218 -17.269   0.630  1.00 10.00      A   
ATOM   1656  CH2 TRP A 175       4.994 -17.334   1.304  1.00 10.00      A   
ATOM   1657  C   TRP A 175       8.566 -21.382   0.160  1.00 10.00      A   
ATOM   1658  O   TRP A 175       9.450 -20.525   0.204  1.00 10.00      A   
ATOM   1659  N   LEU A 176       7.949 -21.841   1.248  1.00 10.00      A   
ATOM   1660  HN  LEU A 176       7.269 -22.538   1.150  1.00 10.00      A   
ATOM   1661  CA  LEU A 176       8.257 -21.334   2.576  1.00 10.00      A   
ATOM   1662  CB  LEU A 176       7.190 -21.785   3.579  1.00 10.00      A   
ATOM   1663  CG  LEU A 176       7.095 -20.971   4.870  1.00 10.00      A   
ATOM   1664  CD1 LEU A 176       6.466 -19.613   4.603  1.00 10.00      A   
ATOM   1665  CD2 LEU A 176       6.309 -21.733   5.926  1.00 10.00      A   
ATOM   1666  C   LEU A 176       9.643 -21.791   3.035  1.00 10.00      A   
ATOM   1667  O   LEU A 176      10.250 -21.181   3.914  1.00 10.00      A   
ATOM   1668  N   SER A 177      10.142 -22.858   2.429  1.00 10.00      A   
ATOM   1669  HN  SER A 177       9.619 -23.306   1.731  1.00 10.00      A   
ATOM   1670  CA  SER A 177      11.450 -23.391   2.781  1.00 10.00      A   
ATOM   1671  CB  SER A 177      11.432 -24.920   2.709  1.00 10.00      A   
ATOM   1672  OG  SER A 177      10.205 -25.387   2.164  1.00 10.00      A   
ATOM   1673  HG  SER A 177      10.217 -25.272   1.204  1.00 10.00      A   
ATOM   1674  C   SER A 177      12.552 -22.817   1.886  1.00 10.00      A   
ATOM   1675  O   SER A 177      13.715 -23.216   1.978  1.00 10.00      A   
ATOM   1676  N   HIS A 178      12.191 -21.869   1.031  1.00 10.00      A   
ATOM   1677  HN  HIS A 178      11.254 -21.582   1.001  1.00 10.00      A   
ATOM   1678  CA  HIS A 178      13.157 -21.246   0.132  1.00 10.00      A   
ATOM   1679  CB  HIS A 178      12.485 -20.771  -1.155  1.00 10.00      A   
ATOM   1680  CG  HIS A 178      12.497 -21.788  -2.254  1.00 10.00      A   
ATOM   1681  ND1 HIS A 178      13.558 -21.889  -3.120  1.00 10.00      A   
ATOM   1682  CD2 HIS A 178      11.558 -22.706  -2.589  1.00 10.00      A   
ATOM   1683  CE1 HIS A 178      13.244 -22.855  -3.963  1.00 10.00      A   
ATOM   1684  NE2 HIS A 178      12.045 -23.377  -3.678  1.00 10.00      A   
ATOM   1685  HE2 HIS A 178      11.591 -24.093  -4.169  1.00 10.00      A   
ATOM   1686  C   HIS A 178      13.896 -20.093   0.809  1.00 10.00      A   
ATOM   1687  O   HIS A 178      14.901 -19.602   0.294  1.00 10.00      A   
ATOM   1688  N   PHE A 179      13.393 -19.670   1.964  1.00 10.00      A   
ATOM   1689  HN  PHE A 179      12.587 -20.099   2.318  1.00 10.00      A   
ATOM   1690  CA  PHE A 179      14.009 -18.582   2.716  1.00 10.00      A   
ATOM   1691  CB  PHE A 179      13.133 -18.188   3.910  1.00 10.00      A   
ATOM   1692  CG  PHE A 179      11.864 -17.470   3.542  1.00 10.00      A   
ATOM   1693  CD1 PHE A 179      10.668 -18.160   3.416  1.00 10.00      A   
ATOM   1694  CD2 PHE A 179      11.867 -16.103   3.334  1.00 10.00      A   
ATOM   1695  CE1 PHE A 179       9.499 -17.498   3.091  1.00 10.00      A   
ATOM   1696  CE2 PHE A 179      10.703 -15.432   3.005  1.00 10.00      A   
ATOM   1697  CZ  PHE A 179       9.516 -16.131   2.885  1.00 10.00      A   
ATOM   1698  C   PHE A 179      15.409 -18.969   3.203  1.00 10.00      A   
ATOM   1699  O   PHE A 179      15.590 -20.022   3.822  1.00 10.00      A   
ATOM   1700  N   PRO A 180      16.415 -18.123   2.920  1.00 10.00      A   
ATOM   1701  CA  PRO A 180      17.807 -18.360   3.330  1.00 10.00      A   
ATOM   1702  CB  PRO A 180      18.579 -17.200   2.686  1.00 10.00      A   
ATOM   1703  CG  PRO A 180      17.667 -16.649   1.646  1.00 10.00      A   
ATOM   1704  CD  PRO A 180      16.279 -16.870   2.162  1.00 10.00      A   
ATOM   1705  C   PRO A 180      17.972 -18.309   4.844  1.00 10.00      A   
ATOM   1706  O   PRO A 180      17.194 -17.654   5.540  1.00 10.00      A   
ATOM   1707  N   ASP A 181      19.005 -18.982   5.342  1.00 10.00      A   
ATOM   1708  HN  ASP A 181      19.606 -19.451   4.723  1.00 10.00      A   
ATOM   1709  CA  ASP A 181      19.279 -19.037   6.779  1.00 10.00      A   
ATOM   1710  CB  ASP A 181      20.409 -20.029   7.080  1.00 10.00      A   
ATOM   1711  CG  ASP A 181      19.920 -21.405   7.500  1.00 10.00      A   
ATOM   1712  OD1 ASP A 181      19.367 -21.537   8.616  1.00 10.00      A   
ATOM   1713  OD2 ASP A 181      20.104 -22.368   6.723  1.00 10.00      A   
ATOM   1714  C   ASP A 181      19.650 -17.669   7.333  1.00 10.00      A   
ATOM   1715  O   ASP A 181      19.346 -17.351   8.481  1.00 10.00      A   
ATOM   1716  N   THR A 182      20.314 -16.866   6.514  1.00 10.00      A   
ATOM   1717  HN  THR A 182      20.545 -17.180   5.614  1.00 10.00      A   
ATOM   1718  CA  THR A 182      20.730 -15.531   6.916  1.00 10.00      A   
ATOM   1719  CB  THR A 182      21.810 -14.993   5.966  1.00 10.00      A   
ATOM   1720  OG1 THR A 182      21.782 -15.755   4.751  1.00 10.00      A   
ATOM   1721  HG1 THR A 182      22.307 -15.305   4.081  1.00 10.00      A   
ATOM   1722  CG2 THR A 182      23.186 -15.115   6.603  1.00 10.00      A   
ATOM   1723  C   THR A 182      19.553 -14.559   6.954  1.00 10.00      A   
ATOM   1724  O   THR A 182      19.595 -13.544   7.659  1.00 10.00      A   
ATOM   1725  N   TYR A 183      18.507 -14.873   6.196  1.00 10.00      A   
ATOM   1726  HN  TYR A 183      18.531 -15.698   5.670  1.00 10.00      A   
ATOM   1727  CA  TYR A 183      17.319 -14.026   6.142  1.00 10.00      A   
ATOM   1728  CB  TYR A 183      16.331 -14.537   5.088  1.00 10.00      A   
ATOM   1729  CG  TYR A 183      15.044 -13.749   5.017  1.00 10.00      A   
ATOM   1730  CD1 TYR A 183      14.985 -12.531   4.351  1.00 10.00      A   
ATOM   1731  CD2 TYR A 183      13.889 -14.222   5.624  1.00 10.00      A   
ATOM   1732  CE1 TYR A 183      13.809 -11.810   4.291  1.00 10.00      A   
ATOM   1733  CE2 TYR A 183      12.710 -13.507   5.569  1.00 10.00      A   
ATOM   1734  CZ  TYR A 183      12.675 -12.304   4.902  1.00 10.00      A   
ATOM   1735  OH  TYR A 183      11.502 -11.592   4.843  1.00 10.00      A   
ATOM   1736  HH  TYR A 183      11.348 -11.310   3.937  1.00 10.00      A   
ATOM   1737  C   TYR A 183      16.659 -13.957   7.512  1.00 10.00      A   
ATOM   1738  O   TYR A 183      16.132 -14.955   8.013  1.00 10.00      A   
ATOM   1739  N   THR A 184      16.704 -12.778   8.118  1.00 10.00      A   
ATOM   1740  HN  THR A 184      17.152 -12.026   7.667  1.00 10.00      A   
ATOM   1741  CA  THR A 184      16.131 -12.579   9.440  1.00 10.00      A   
ATOM   1742  CB  THR A 184      17.236 -12.718  10.503  1.00 10.00      A   
ATOM   1743  OG1 THR A 184      18.453 -12.153   9.992  1.00 10.00      A   
ATOM   1744  HG1 THR A 184      18.729 -12.647   9.208  1.00 10.00      A   
ATOM   1745  CG2 THR A 184      17.480 -14.180  10.836  1.00 10.00      A   
ATOM   1746  C   THR A 184      15.486 -11.199   9.572  1.00 10.00      A   
ATOM   1747  O   THR A 184      15.230 -10.727  10.681  1.00 10.00      A   
ATOM   1748  N   SER A 185      15.204 -10.568   8.440  1.00 10.00      A   
ATOM   1749  HN  SER A 185      15.402 -11.004   7.586  1.00 10.00      A   
ATOM   1750  CA  SER A 185      14.611  -9.233   8.434  1.00 10.00      A   
ATOM   1751  CB  SER A 185      15.225  -8.398   7.309  1.00 10.00      A   
ATOM   1752  OG  SER A 185      15.257  -9.131   6.096  1.00 10.00      A   
ATOM   1753  HG  SER A 185      14.425  -8.991   5.615  1.00 10.00      A   
ATOM   1754  C   SER A 185      13.085  -9.263   8.312  1.00 10.00      A   
ATOM   1755  O   SER A 185      12.455  -8.221   8.110  1.00 10.00      A   
ATOM   1756  N   LEU A 186      12.494 -10.447   8.452  1.00 10.00      A   
ATOM   1757  HN  LEU A 186      13.041 -11.234   8.637  1.00 10.00      A   
ATOM   1758  CA  LEU A 186      11.045 -10.596   8.345  1.00 10.00      A   
ATOM   1759  CB  LEU A 186      10.644 -12.076   8.325  1.00 10.00      A   
ATOM   1760  CG  LEU A 186       9.170 -12.378   8.027  1.00 10.00      A   
ATOM   1761  CD1 LEU A 186       8.730 -11.725   6.721  1.00 10.00      A   
ATOM   1762  CD2 LEU A 186       8.924 -13.883   7.988  1.00 10.00      A   
ATOM   1763  C   LEU A 186      10.326  -9.859   9.473  1.00 10.00      A   
ATOM   1764  O   LEU A 186      10.628 -10.060  10.650  1.00 10.00      A   
ATOM   1765  N   VAL A 187       9.399  -8.986   9.096  1.00 10.00      A   
ATOM   1766  HN  VAL A 187       9.238  -8.846   8.136  1.00 10.00      A   
ATOM   1767  CA  VAL A 187       8.626  -8.213  10.062  1.00 10.00      A   
ATOM   1768  CB  VAL A 187       8.789  -6.693   9.834  1.00 10.00      A   
ATOM   1769  CG1 VAL A 187       8.034  -5.897  10.890  1.00 10.00      A   
ATOM   1770  CG2 VAL A 187      10.258  -6.306   9.828  1.00 10.00      A   
ATOM   1771  C   VAL A 187       7.144  -8.571   9.984  1.00 10.00      A   
ATOM   1772  O   VAL A 187       6.477  -8.719  11.008  1.00 10.00      A   
ATOM   1773  N   SER A 188       6.635  -8.715   8.769  1.00 10.00      A   
ATOM   1774  HN  SER A 188       7.215  -8.601   7.988  1.00 10.00      A   
ATOM   1775  CA  SER A 188       5.237  -9.043   8.570  1.00 10.00      A   
ATOM   1776  CB  SER A 188       4.418  -7.764   8.368  1.00 10.00      A   
ATOM   1777  OG  SER A 188       3.029  -8.042   8.305  1.00 10.00      A   
ATOM   1778  HG  SER A 188       2.698  -7.828   7.420  1.00 10.00      A   
ATOM   1779  C   SER A 188       5.059  -9.976   7.380  1.00 10.00      A   
ATOM   1780  O   SER A 188       5.582  -9.721   6.291  1.00 10.00      A   
ATOM   1781  N   LEU A 189       4.332 -11.062   7.599  1.00 10.00      A   
ATOM   1782  HN  LEU A 189       3.955 -11.210   8.493  1.00 10.00      A   
ATOM   1783  CA  LEU A 189       4.067 -12.037   6.554  1.00 10.00      A   
ATOM   1784  CB  LEU A 189       5.026 -13.227   6.657  1.00 10.00      A   
ATOM   1785  CG  LEU A 189       5.172 -14.064   5.386  1.00 10.00      A   
ATOM   1786  CD1 LEU A 189       6.231 -13.474   4.472  1.00 10.00      A   
ATOM   1787  CD2 LEU A 189       5.493 -15.510   5.717  1.00 10.00      A   
ATOM   1788  C   LEU A 189       2.625 -12.524   6.644  1.00 10.00      A   
ATOM   1789  O   LEU A 189       2.201 -13.052   7.676  1.00 10.00      A   
ATOM   1790  N   ASN A 190       1.877 -12.341   5.570  1.00 10.00      A   
ATOM   1791  HN  ASN A 190       2.274 -11.913   4.779  1.00 10.00      A   
ATOM   1792  CA  ASN A 190       0.481 -12.766   5.526  1.00 10.00      A   
ATOM   1793  CB  ASN A 190      -0.447 -11.563   5.327  1.00 10.00      A   
ATOM   1794  CG  ASN A 190      -1.899 -11.964   5.152  1.00 10.00      A   
ATOM   1795  OD1 ASN A 190      -2.333 -13.004   5.643  1.00 10.00      A   
ATOM   1796  ND2 ASN A 190      -2.657 -11.148   4.442  1.00 10.00      A   
ATOM   1797 HD21 ASN A 190      -2.241 -10.330   4.065  1.00 10.00      A   
ATOM   1798 HD22 ASN A 190      -3.602 -11.377   4.330  1.00 10.00      A   
ATOM   1799  C   ASN A 190       0.257 -13.789   4.420  1.00 10.00      A   
ATOM   1800  O   ASN A 190       0.504 -13.512   3.245  1.00 10.00      A   
ATOM   1801  N   ILE A 191      -0.214 -14.971   4.797  1.00 10.00      A   
ATOM   1802  HN  ILE A 191      -0.404 -15.134   5.751  1.00 10.00      A   
ATOM   1803  CA  ILE A 191      -0.462 -16.037   3.837  1.00 10.00      A   
ATOM   1804  CB  ILE A 191       0.547 -17.196   4.001  1.00 10.00      A   
ATOM   1805  CG1 ILE A 191       0.478 -17.780   5.416  1.00 10.00      A   
ATOM   1806  CG2 ILE A 191       1.961 -16.731   3.676  1.00 10.00      A   
ATOM   1807  CD1 ILE A 191       1.188 -19.109   5.567  1.00 10.00      A   
ATOM   1808  C   ILE A 191      -1.878 -16.595   3.987  1.00 10.00      A   
ATOM   1809  O   ILE A 191      -2.146 -17.732   3.599  1.00 10.00      A   
ATOM   1810  N   SER A 192      -2.786 -15.783   4.521  1.00 10.00      A   
ATOM   1811  HN  SER A 192      -2.523 -14.872   4.778  1.00 10.00      A   
ATOM   1812  CA  SER A 192      -4.167 -16.208   4.738  1.00 10.00      A   
ATOM   1813  CB  SER A 192      -4.943 -15.114   5.480  1.00 10.00      A   
ATOM   1814  OG  SER A 192      -4.859 -13.873   4.801  1.00 10.00      A   
ATOM   1815  HG  SER A 192      -5.669 -13.726   4.296  1.00 10.00      A   
ATOM   1816  C   SER A 192      -4.887 -16.571   3.436  1.00 10.00      A   
ATOM   1817  O   SER A 192      -5.871 -17.313   3.442  1.00 10.00      A   
ATOM   1818  N   CYS A 193      -4.392 -16.054   2.321  1.00 10.00      A   
ATOM   1819  HN  CYS A 193      -3.595 -15.485   2.372  1.00 10.00      A   
ATOM   1820  CA  CYS A 193      -4.997 -16.306   1.019  1.00 10.00      A   
ATOM   1821  CB  CYS A 193      -4.556 -15.219   0.046  1.00 10.00      A   
ATOM   1822  SG  CYS A 193      -2.771 -14.933   0.067  1.00 10.00      A   
ATOM   1823  HG  CYS A 193      -2.569 -13.633  -0.104  1.00 10.00      A   
ATOM   1824  C   CYS A 193      -4.605 -17.672   0.461  1.00 10.00      A   
ATOM   1825  O   CYS A 193      -5.227 -18.165  -0.480  1.00 10.00      A   
ATOM   1826  N   LEU A 194      -3.572 -18.276   1.030  1.00 10.00      A   
ATOM   1827  HN  LEU A 194      -3.119 -17.850   1.790  1.00 10.00      A   
ATOM   1828  CA  LEU A 194      -3.110 -19.575   0.561  1.00 10.00      A   
ATOM   1829  CB  LEU A 194      -1.663 -19.825   0.990  1.00 10.00      A   
ATOM   1830  CG  LEU A 194      -0.599 -18.968   0.300  1.00 10.00      A   
ATOM   1831  CD1 LEU A 194       0.782 -19.316   0.821  1.00 10.00      A   
ATOM   1832  CD2 LEU A 194      -0.663 -19.143  -1.208  1.00 10.00      A   
ATOM   1833  C   LEU A 194      -4.003 -20.691   1.074  1.00 10.00      A   
ATOM   1834  O   LEU A 194      -4.447 -20.664   2.223  1.00 10.00      A   
ATOM   1835  N   ALA A 195      -4.265 -21.665   0.224  1.00 10.00      A   
ATOM   1836  HN  ALA A 195      -3.884 -21.625  -0.688  1.00 10.00      A   
ATOM   1837  CA  ALA A 195      -5.090 -22.799   0.599  1.00 10.00      A   
ATOM   1838  CB  ALA A 195      -6.124 -23.087  -0.475  1.00 10.00      A   
ATOM   1839  C   ALA A 195      -4.206 -24.015   0.835  1.00 10.00      A   
ATOM   1840  O   ALA A 195      -4.611 -24.981   1.486  1.00 10.00      A   
ATOM   1841  N   SER A 196      -2.990 -23.948   0.307  1.00 10.00      A   
ATOM   1842  HN  SER A 196      -2.734 -23.145  -0.198  1.00 10.00      A   
ATOM   1843  CA  SER A 196      -2.025 -25.022   0.444  1.00 10.00      A   
ATOM   1844  CB  SER A 196      -0.933 -24.882  -0.622  1.00 10.00      A   
ATOM   1845  OG  SER A 196      -0.513 -23.532  -0.753  1.00 10.00      A   
ATOM   1846  HG  SER A 196      -1.220 -23.012  -1.176  1.00 10.00      A   
ATOM   1847  C   SER A 196      -1.408 -25.030   1.838  1.00 10.00      A   
ATOM   1848  O   SER A 196      -1.491 -24.043   2.574  1.00 10.00      A   
ATOM   1849  N   GLU A 197      -0.789 -26.145   2.191  1.00 10.00      A   
ATOM   1850  HN  GLU A 197      -0.748 -26.890   1.556  1.00 10.00      A   
ATOM   1851  CA  GLU A 197      -0.164 -26.294   3.490  1.00 10.00      A   
ATOM   1852  CB  GLU A 197      -0.395 -27.702   4.034  1.00 10.00      A   
ATOM   1853  CG  GLU A 197      -0.117 -27.843   5.520  1.00 10.00      A   
ATOM   1854  CD  GLU A 197      -0.035 -29.286   5.961  1.00 10.00      A   
ATOM   1855  OE1 GLU A 197      -0.962 -30.063   5.655  1.00 10.00      A   
ATOM   1856  OE2 GLU A 197       0.960 -29.653   6.618  1.00 10.00      A   
ATOM   1857  C   GLU A 197       1.325 -26.000   3.422  1.00 10.00      A   
ATOM   1858  O   GLU A 197       2.090 -26.755   2.819  1.00 10.00      A   
ATOM   1859  N   VAL A 198       1.726 -24.895   4.035  1.00 10.00      A   
ATOM   1860  HN  VAL A 198       1.060 -24.327   4.473  1.00 10.00      A   
ATOM   1861  CA  VAL A 198       3.126 -24.502   4.067  1.00 10.00      A   
ATOM   1862  CB  VAL A 198       3.304 -23.028   4.492  1.00 10.00      A   
ATOM   1863  CG1 VAL A 198       2.818 -22.090   3.398  1.00 10.00      A   
ATOM   1864  CG2 VAL A 198       2.581 -22.742   5.803  1.00 10.00      A   
ATOM   1865  C   VAL A 198       3.908 -25.411   5.013  1.00 10.00      A   
ATOM   1866  O   VAL A 198       3.350 -25.938   5.976  1.00 10.00      A   
ATOM   1867  N   SER A 199       5.186 -25.604   4.726  1.00 10.00      A   
ATOM   1868  HN  SER A 199       5.571 -25.168   3.937  1.00 10.00      A   
ATOM   1869  CA  SER A 199       6.033 -26.454   5.548  1.00 10.00      A   
ATOM   1870  CB  SER A 199       7.397 -26.643   4.877  1.00 10.00      A   
ATOM   1871  OG  SER A 199       8.215 -27.544   5.606  1.00 10.00      A   
ATOM   1872  HG  SER A 199       8.146 -28.425   5.216  1.00 10.00      A   
ATOM   1873  C   SER A 199       6.211 -25.873   6.949  1.00 10.00      A   
ATOM   1874  O   SER A 199       6.861 -24.841   7.122  1.00 10.00      A   
ATOM   1875  N   PHE A 200       5.633 -26.539   7.946  1.00 10.00      A   
ATOM   1876  HN  PHE A 200       5.112 -27.346   7.743  1.00 10.00      A   
ATOM   1877  CA  PHE A 200       5.742 -26.091   9.330  1.00 10.00      A   
ATOM   1878  CB  PHE A 200       4.831 -26.915  10.246  1.00 10.00      A   
ATOM   1879  CG  PHE A 200       4.638 -26.314  11.607  1.00 10.00      A   
ATOM   1880  CD1 PHE A 200       3.742 -25.274  11.797  1.00 10.00      A   
ATOM   1881  CD2 PHE A 200       5.354 -26.783  12.697  1.00 10.00      A   
ATOM   1882  CE1 PHE A 200       3.564 -24.712  13.044  1.00 10.00      A   
ATOM   1883  CE2 PHE A 200       5.181 -26.227  13.949  1.00 10.00      A   
ATOM   1884  CZ  PHE A 200       4.285 -25.190  14.123  1.00 10.00      A   
ATOM   1885  C   PHE A 200       7.190 -26.189   9.799  1.00 10.00      A   
ATOM   1886  O   PHE A 200       7.635 -25.418  10.649  1.00 10.00      A   
ATOM   1887  N   SER A 201       7.921 -27.125   9.210  1.00 10.00      A   
ATOM   1888  HN  SER A 201       7.501 -27.700   8.536  1.00 10.00      A   
ATOM   1889  CA  SER A 201       9.321 -27.338   9.540  1.00 10.00      A   
ATOM   1890  CB  SER A 201       9.841 -28.553   8.773  1.00 10.00      A   
ATOM   1891  OG  SER A 201       8.897 -29.614   8.834  1.00 10.00      A   
ATOM   1892  HG  SER A 201       8.863 -29.955   9.737  1.00 10.00      A   
ATOM   1893  C   SER A 201      10.146 -26.098   9.201  1.00 10.00      A   
ATOM   1894  O   SER A 201      11.166 -25.818   9.835  1.00 10.00      A   
ATOM   1895  N   ALA A 202       9.701 -25.360   8.193  1.00 10.00      A   
ATOM   1896  HN  ALA A 202       8.892 -25.643   7.711  1.00 10.00      A   
ATOM   1897  CA  ALA A 202      10.378 -24.140   7.785  1.00 10.00      A   
ATOM   1898  CB  ALA A 202      10.251 -23.945   6.283  1.00 10.00      A   
ATOM   1899  C   ALA A 202       9.763 -22.962   8.523  1.00 10.00      A   
ATOM   1900  O   ALA A 202      10.461 -22.033   8.939  1.00 10.00      A   
ATOM   1901  N   LEU A 203       8.450 -23.036   8.702  1.00 10.00      A   
ATOM   1902  HN  LEU A 203       7.972 -23.817   8.350  1.00 10.00      A   
ATOM   1903  CA  LEU A 203       7.686 -21.999   9.383  1.00 10.00      A   
ATOM   1904  CB  LEU A 203       6.206 -22.401   9.438  1.00 10.00      A   
ATOM   1905  CG  LEU A 203       5.243 -21.442  10.149  1.00 10.00      A   
ATOM   1906  CD1 LEU A 203       5.345 -20.038   9.570  1.00 10.00      A   
ATOM   1907  CD2 LEU A 203       3.815 -21.957  10.057  1.00 10.00      A   
ATOM   1908  C   LEU A 203       8.219 -21.740  10.790  1.00 10.00      A   
ATOM   1909  O   LEU A 203       8.469 -20.593  11.164  1.00 10.00      A   
ATOM   1910  N   GLU A 204       8.403 -22.809  11.557  1.00 10.00      A   
ATOM   1911  HN  GLU A 204       8.193 -23.700  11.197  1.00 10.00      A   
ATOM   1912  CA  GLU A 204       8.901 -22.689  12.919  1.00 10.00      A   
ATOM   1913  CB  GLU A 204       8.992 -24.057  13.597  1.00 10.00      A   
ATOM   1914  CG  GLU A 204       8.979 -23.985  15.116  1.00 10.00      A   
ATOM   1915  CD  GLU A 204       9.588 -25.204  15.771  1.00 10.00      A   
ATOM   1916  OE1 GLU A 204       9.155 -26.334  15.461  1.00 10.00      A   
ATOM   1917  OE2 GLU A 204      10.499 -25.036  16.610  1.00 10.00      A   
ATOM   1918  C   GLU A 204      10.259 -22.002  12.940  1.00 10.00      A   
ATOM   1919  O   GLU A 204      10.466 -21.051  13.690  1.00 10.00      A   
ATOM   1920  N   ARG A 205      11.173 -22.476  12.097  1.00 10.00      A   
ATOM   1921  HN  ARG A 205      10.936 -23.227  11.513  1.00 10.00      A   
ATOM   1922  CA  ARG A 205      12.516 -21.909  12.022  1.00 10.00      A   
ATOM   1923  CB  ARG A 205      13.391 -22.694  11.048  1.00 10.00      A   
ATOM   1924  CG  ARG A 205      14.112 -23.871  11.680  1.00 10.00      A   
ATOM   1925  CD  ARG A 205      14.915 -24.647  10.650  1.00 10.00      A   
ATOM   1926  NE  ARG A 205      14.059 -25.479   9.808  1.00 10.00      A   
ATOM   1927  HE  ARG A 205      13.126 -25.618  10.105  1.00 10.00      A   
ATOM   1928  CZ  ARG A 205      14.457 -26.060   8.678  1.00 10.00      A   
ATOM   1929  NH1 ARG A 205      15.699 -25.904   8.246  1.00 10.00      A   
ATOM   1930 HH11 ARG A 205      16.379 -25.323   8.784  1.00 10.00      A   
ATOM   1931 HH12 ARG A 205      16.004 -26.365   7.359  1.00 10.00      A   
ATOM   1932  NH2 ARG A 205      13.609 -26.813   7.990  1.00 10.00      A   
ATOM   1933 HH21 ARG A 205      13.914 -27.274   7.103  1.00 10.00      A   
ATOM   1934 HH22 ARG A 205      12.634 -26.953   8.330  1.00 10.00      A   
ATOM   1935  C   ARG A 205      12.481 -20.439  11.629  1.00 10.00      A   
ATOM   1936  O   ARG A 205      13.265 -19.637  12.136  1.00 10.00      A   
ATOM   1937  N   LEU A 206      11.563 -20.089  10.735  1.00 10.00      A   
ATOM   1938  HN  LEU A 206      10.961 -20.778  10.370  1.00 10.00      A   
ATOM   1939  CA  LEU A 206      11.422 -18.713  10.279  1.00 10.00      A   
ATOM   1940  CB  LEU A 206      10.374 -18.623   9.170  1.00 10.00      A   
ATOM   1941  CG  LEU A 206      10.862 -18.933   7.758  1.00 10.00      A   
ATOM   1942  CD1 LEU A 206       9.680 -19.111   6.818  1.00 10.00      A   
ATOM   1943  CD2 LEU A 206      11.768 -17.821   7.261  1.00 10.00      A   
ATOM   1944  C   LEU A 206      11.044 -17.798  11.437  1.00 10.00      A   
ATOM   1945  O   LEU A 206      11.653 -16.746  11.632  1.00 10.00      A   
ATOM   1946  N   VAL A 207      10.055 -18.219  12.215  1.00 10.00      A   
ATOM   1947  HN  VAL A 207       9.617 -19.075  12.009  1.00 10.00      A   
ATOM   1948  CA  VAL A 207       9.588 -17.441  13.360  1.00 10.00      A   
ATOM   1949  CB  VAL A 207       8.249 -17.991  13.912  1.00 10.00      A   
ATOM   1950  CG1 VAL A 207       7.673 -17.059  14.964  1.00 10.00      A   
ATOM   1951  CG2 VAL A 207       7.246 -18.197  12.788  1.00 10.00      A   
ATOM   1952  C   VAL A 207      10.632 -17.425  14.480  1.00 10.00      A   
ATOM   1953  O   VAL A 207      10.714 -16.478  15.261  1.00 10.00      A   
ATOM   1954  N   THR A 208      11.442 -18.470  14.539  1.00 10.00      A   
ATOM   1955  HN  THR A 208      11.344 -19.186  13.875  1.00 10.00      A   
ATOM   1956  CA  THR A 208      12.467 -18.583  15.568  1.00 10.00      A   
ATOM   1957  CB  THR A 208      12.996 -20.027  15.685  1.00 10.00      A   
ATOM   1958  OG1 THR A 208      11.897 -20.935  15.839  1.00 10.00      A   
ATOM   1959  HG1 THR A 208      11.293 -20.843  15.089  1.00 10.00      A   
ATOM   1960  CG2 THR A 208      13.920 -20.165  16.885  1.00 10.00      A   
ATOM   1961  C   THR A 208      13.643 -17.629  15.333  1.00 10.00      A   
ATOM   1962  O   THR A 208      14.155 -17.024  16.275  1.00 10.00      A   
ATOM   1963  N   ARG A 209      14.065 -17.475  14.083  1.00 10.00      A   
ATOM   1964  HN  ARG A 209      13.610 -17.951  13.349  1.00 10.00      A   
ATOM   1965  CA  ARG A 209      15.206 -16.612  13.787  1.00 10.00      A   
ATOM   1966  CB  ARG A 209      16.105 -17.209  12.700  1.00 10.00      A   
ATOM   1967  CG  ARG A 209      15.490 -17.248  11.310  1.00 10.00      A   
ATOM   1968  CD  ARG A 209      16.478 -17.808  10.296  1.00 10.00      A   
ATOM   1969  NE  ARG A 209      15.934 -17.832   8.935  1.00 10.00      A   
ATOM   1970  HE  ARG A 209      15.808 -16.962   8.485  1.00 10.00      A   
ATOM   1971  CZ  ARG A 209      15.629 -18.953   8.274  1.00 10.00      A   
ATOM   1972  NH1 ARG A 209      15.806 -20.137   8.850  1.00 10.00      A   
ATOM   1973 HH11 ARG A 209      16.184 -20.194   9.822  1.00 10.00      A   
ATOM   1974 HH12 ARG A 209      15.576 -21.013   8.338  1.00 10.00      A   
ATOM   1975  NH2 ARG A 209      15.146 -18.886   7.036  1.00 10.00      A   
ATOM   1976 HH21 ARG A 209      15.008 -17.957   6.581  1.00 10.00      A   
ATOM   1977 HH22 ARG A 209      14.913 -19.753   6.509  1.00 10.00      A   
ATOM   1978  C   ARG A 209      14.834 -15.165  13.470  1.00 10.00      A   
ATOM   1979  O   ARG A 209      15.714 -14.313  13.370  1.00 10.00      A   
ATOM   1980  N   CYS A 210      13.551 -14.874  13.316  1.00 10.00      A   
ATOM   1981  HN  CYS A 210      12.875 -15.576  13.416  1.00 10.00      A   
ATOM   1982  CA  CYS A 210      13.130 -13.510  13.010  1.00 10.00      A   
ATOM   1983  CB  CYS A 210      12.320 -13.446  11.712  1.00 10.00      A   
ATOM   1984  SG  CYS A 210      13.064 -14.330  10.318  1.00 10.00      A   
ATOM   1985  HG  CYS A 210      12.635 -15.584  10.361  1.00 10.00      A   
ATOM   1986  C   CYS A 210      12.355 -12.880  14.169  1.00 10.00      A   
ATOM   1987  O   CYS A 210      11.133 -12.990  14.245  1.00 10.00      A   
ATOM   1988  N   PRO A 211      13.063 -12.214  15.098  1.00 10.00      A   
ATOM   1989  CA  PRO A 211      12.435 -11.555  16.242  1.00 10.00      A   
ATOM   1990  CB  PRO A 211      13.600 -11.377  17.217  1.00 10.00      A   
ATOM   1991  CG  PRO A 211      14.797 -11.236  16.341  1.00 10.00      A   
ATOM   1992  CD  PRO A 211      14.531 -12.071  15.117  1.00 10.00      A   
ATOM   1993  C   PRO A 211      11.858 -10.198  15.848  1.00 10.00      A   
ATOM   1994  O   PRO A 211      11.311  -9.472  16.682  1.00 10.00      A   
ATOM   1995  N   ASN A 212      11.995  -9.861  14.572  1.00 10.00      A   
ATOM   1996  HN  ASN A 212      12.457 -10.477  13.966  1.00 10.00      A   
ATOM   1997  CA  ASN A 212      11.485  -8.605  14.046  1.00 10.00      A   
ATOM   1998  CB  ASN A 212      12.337  -8.150  12.857  1.00 10.00      A   
ATOM   1999  CG  ASN A 212      12.798  -6.711  12.986  1.00 10.00      A   
ATOM   2000  OD1 ASN A 212      12.064  -5.778  12.664  1.00 10.00      A   
ATOM   2001  ND2 ASN A 212      14.030  -6.522  13.440  1.00 10.00      A   
ATOM   2002 HD21 ASN A 212      14.566  -7.312  13.667  1.00 10.00      A   
ATOM   2003 HD22 ASN A 212      14.352  -5.602  13.533  1.00 10.00      A   
ATOM   2004  C   ASN A 212      10.046  -8.791  13.595  1.00 10.00      A   
ATOM   2005  O   ASN A 212       9.361  -7.829  13.258  1.00 10.00      A   
ATOM   2006  N   LEU A 213       9.599 -10.044  13.592  1.00 10.00      A   
ATOM   2007  HN  LEU A 213      10.202 -10.765  13.871  1.00 10.00      A   
ATOM   2008  CA  LEU A 213       8.248 -10.381  13.184  1.00 10.00      A   
ATOM   2009  CB  LEU A 213       8.098 -11.897  13.052  1.00 10.00      A   
ATOM   2010  CG  LEU A 213       6.780 -12.402  12.461  1.00 10.00      A   
ATOM   2011  CD1 LEU A 213       6.768 -12.233  10.951  1.00 10.00      A   
ATOM   2012  CD2 LEU A 213       6.554 -13.852  12.844  1.00 10.00      A   
ATOM   2013  C   LEU A 213       7.238  -9.840  14.187  1.00 10.00      A   
ATOM   2014  O   LEU A 213       7.109 -10.358  15.298  1.00 10.00      A   
ATOM   2015  N   LYS A 214       6.550  -8.776  13.802  1.00 10.00      A   
ATOM   2016  HN  LYS A 214       6.729  -8.389  12.916  1.00 10.00      A   
ATOM   2017  CA  LYS A 214       5.549  -8.161  14.662  1.00 10.00      A   
ATOM   2018  CB  LYS A 214       5.788  -6.654  14.788  1.00 10.00      A   
ATOM   2019  CG  LYS A 214       7.161  -6.273  15.326  1.00 10.00      A   
ATOM   2020  CD  LYS A 214       7.316  -6.636  16.796  1.00 10.00      A   
ATOM   2021  CE  LYS A 214       6.674  -5.594  17.701  1.00 10.00      A   
ATOM   2022  NZ  LYS A 214       7.529  -4.390  17.868  1.00 10.00      A   
ATOM   2023  HZ1 LYS A 214       7.772  -3.991  16.939  1.00 10.00      A   
ATOM   2024  HZ2 LYS A 214       8.409  -4.641  18.367  1.00 10.00      A   
ATOM   2025  HZ3 LYS A 214       7.026  -3.668  18.421  1.00 10.00      A   
ATOM   2026  C   LYS A 214       4.149  -8.427  14.123  1.00 10.00      A   
ATOM   2027  O   LYS A 214       3.151  -8.154  14.789  1.00 10.00      A   
ATOM   2028  N   SER A 215       4.076  -8.969  12.918  1.00 10.00      A   
ATOM   2029  HN  SER A 215       4.905  -9.172  12.428  1.00 10.00      A   
ATOM   2030  CA  SER A 215       2.801  -9.267  12.297  1.00 10.00      A   
ATOM   2031  CB  SER A 215       2.416  -8.127  11.346  1.00 10.00      A   
ATOM   2032  OG  SER A 215       1.351  -8.486  10.486  1.00 10.00      A   
ATOM   2033  HG  SER A 215       1.684  -8.538   9.575  1.00 10.00      A   
ATOM   2034  C   SER A 215       2.874 -10.606  11.568  1.00 10.00      A   
ATOM   2035  O   SER A 215       3.720 -10.800  10.692  1.00 10.00      A   
ATOM   2036  N   LEU A 216       2.001 -11.531  11.942  1.00 10.00      A   
ATOM   2037  HN  LEU A 216       1.341 -11.316  12.640  1.00 10.00      A   
ATOM   2038  CA  LEU A 216       1.984 -12.850  11.332  1.00 10.00      A   
ATOM   2039  CB  LEU A 216       2.772 -13.841  12.195  1.00 10.00      A   
ATOM   2040  CG  LEU A 216       2.926 -15.255  11.638  1.00 10.00      A   
ATOM   2041  CD1 LEU A 216       3.867 -15.259  10.441  1.00 10.00      A   
ATOM   2042  CD2 LEU A 216       3.422 -16.205  12.717  1.00 10.00      A   
ATOM   2043  C   LEU A 216       0.557 -13.345  11.139  1.00 10.00      A   
ATOM   2044  O   LEU A 216      -0.158 -13.614  12.106  1.00 10.00      A   
ATOM   2045  N   LYS A 217       0.144 -13.450   9.885  1.00 10.00      A   
ATOM   2046  HN  LYS A 217       0.760 -13.206   9.156  1.00 10.00      A   
ATOM   2047  CA  LYS A 217      -1.191 -13.928   9.551  1.00 10.00      A   
ATOM   2048  CB  LYS A 217      -1.932 -12.912   8.683  1.00 10.00      A   
ATOM   2049  CG  LYS A 217      -2.488 -11.714   9.439  1.00 10.00      A   
ATOM   2050  CD  LYS A 217      -3.105 -10.711   8.479  1.00 10.00      A   
ATOM   2051  CE  LYS A 217      -3.996  -9.710   9.201  1.00 10.00      A   
ATOM   2052  NZ  LYS A 217      -4.619  -8.751   8.248  1.00 10.00      A   
ATOM   2053  HZ1 LYS A 217      -5.306  -8.147   8.741  1.00 10.00      A   
ATOM   2054  HZ2 LYS A 217      -5.111  -9.269   7.491  1.00 10.00      A   
ATOM   2055  HZ3 LYS A 217      -3.889  -8.146   7.819  1.00 10.00      A   
ATOM   2056  C   LYS A 217      -1.084 -15.265   8.830  1.00 10.00      A   
ATOM   2057  O   LYS A 217      -0.567 -15.338   7.711  1.00 10.00      A   
ATOM   2058  N   LEU A 218      -1.553 -16.319   9.481  1.00 10.00      A   
ATOM   2059  HN  LEU A 218      -1.965 -16.191  10.366  1.00 10.00      A   
ATOM   2060  CA  LEU A 218      -1.496 -17.662   8.920  1.00 10.00      A   
ATOM   2061  CB  LEU A 218      -1.327 -18.687  10.043  1.00 10.00      A   
ATOM   2062  CG  LEU A 218      -0.150 -18.449  10.995  1.00 10.00      A   
ATOM   2063  CD1 LEU A 218      -0.279 -19.316  12.236  1.00 10.00      A   
ATOM   2064  CD2 LEU A 218       1.170 -18.714  10.287  1.00 10.00      A   
ATOM   2065  C   LEU A 218      -2.742 -17.991   8.104  1.00 10.00      A   
ATOM   2066  O   LEU A 218      -3.630 -17.155   7.939  1.00 10.00      A   
ATOM   2067  N   ASN A 219      -2.798 -19.220   7.602  1.00 10.00      A   
ATOM   2068  HN  ASN A 219      -2.064 -19.840   7.779  1.00 10.00      A   
ATOM   2069  CA  ASN A 219      -3.928 -19.681   6.806  1.00 10.00      A   
ATOM   2070  CB  ASN A 219      -3.508 -19.979   5.362  1.00 10.00      A   
ATOM   2071  CG  ASN A 219      -2.688 -21.250   5.201  1.00 10.00      A   
ATOM   2072  OD1 ASN A 219      -1.935 -21.648   6.093  1.00 10.00      A   
ATOM   2073  ND2 ASN A 219      -2.828 -21.893   4.054  1.00 10.00      A   
ATOM   2074 HD21 ASN A 219      -3.444 -21.516   3.383  1.00 10.00      A   
ATOM   2075 HD22 ASN A 219      -2.309 -22.719   3.909  1.00 10.00      A   
ATOM   2076  C   ASN A 219      -4.584 -20.901   7.450  1.00 10.00      A   
ATOM   2077  O   ASN A 219      -4.075 -21.437   8.435  1.00 10.00      A   
ATOM   2078  N   ARG A 220      -5.696 -21.348   6.874  1.00 10.00      A   
ATOM   2079  HN  ARG A 220      -6.027 -20.895   6.067  1.00 10.00      A   
ATOM   2080  CA  ARG A 220      -6.447 -22.490   7.402  1.00 10.00      A   
ATOM   2081  CB  ARG A 220      -7.731 -22.700   6.598  1.00 10.00      A   
ATOM   2082  CG  ARG A 220      -8.769 -23.570   7.293  1.00 10.00      A   
ATOM   2083  CD  ARG A 220     -10.010 -23.738   6.432  1.00 10.00      A   
ATOM   2084  NE  ARG A 220     -11.127 -24.318   7.178  1.00 10.00      A   
ATOM   2085  HE  ARG A 220     -10.918 -25.044   7.807  1.00 10.00      A   
ATOM   2086  CZ  ARG A 220     -12.398 -23.937   7.033  1.00 10.00      A   
ATOM   2087  NH1 ARG A 220     -12.714 -22.976   6.167  1.00 10.00      A   
ATOM   2088 HH11 ARG A 220     -13.708 -22.677   6.055  1.00 10.00      A   
ATOM   2089 HH12 ARG A 220     -11.973 -22.519   5.589  1.00 10.00      A   
ATOM   2090  NH2 ARG A 220     -13.356 -24.512   7.758  1.00 10.00      A   
ATOM   2091 HH21 ARG A 220     -14.349 -24.212   7.646  1.00 10.00      A   
ATOM   2092 HH22 ARG A 220     -13.119 -25.266   8.442  1.00 10.00      A   
ATOM   2093  C   ARG A 220      -5.632 -23.786   7.432  1.00 10.00      A   
ATOM   2094  O   ARG A 220      -5.995 -24.736   8.125  1.00 10.00      A   
ATOM   2095  N   ALA A 221      -4.535 -23.820   6.693  1.00 10.00      A   
ATOM   2096  HN  ALA A 221      -4.280 -23.029   6.178  1.00 10.00      A   
ATOM   2097  CA  ALA A 221      -3.691 -25.006   6.641  1.00 10.00      A   
ATOM   2098  CB  ALA A 221      -2.704 -24.906   5.491  1.00 10.00      A   
ATOM   2099  C   ALA A 221      -2.957 -25.230   7.959  1.00 10.00      A   
ATOM   2100  O   ALA A 221      -2.557 -26.349   8.275  1.00 10.00      A   
ATOM   2101  N   VAL A 222      -2.786 -24.158   8.727  1.00 10.00      A   
ATOM   2102  HN  VAL A 222      -3.141 -23.292   8.430  1.00 10.00      A   
ATOM   2103  CA  VAL A 222      -2.103 -24.245  10.010  1.00 10.00      A   
ATOM   2104  CB  VAL A 222      -1.457 -22.898  10.415  1.00 10.00      A   
ATOM   2105  CG1 VAL A 222      -0.656 -23.048  11.702  1.00 10.00      A   
ATOM   2106  CG2 VAL A 222      -0.568 -22.370   9.298  1.00 10.00      A   
ATOM   2107  C   VAL A 222      -3.085 -24.692  11.093  1.00 10.00      A   
ATOM   2108  O   VAL A 222      -4.075 -24.008  11.369  1.00 10.00      A   
ATOM   2109  N   PRO A 223      -2.836 -25.864  11.697  1.00 10.00      A   
ATOM   2110  CA  PRO A 223      -3.691 -26.425  12.750  1.00 10.00      A   
ATOM   2111  CB  PRO A 223      -3.073 -27.804  13.025  1.00 10.00      A   
ATOM   2112  CG  PRO A 223      -2.216 -28.081  11.840  1.00 10.00      A   
ATOM   2113  CD  PRO A 223      -1.705 -26.746  11.396  1.00 10.00      A   
ATOM   2114  C   PRO A 223      -3.671 -25.592  14.023  1.00 10.00      A   
ATOM   2115  O   PRO A 223      -2.774 -24.767  14.234  1.00 10.00      A   
ATOM   2116  N   LEU A 224      -4.660 -25.828  14.873  1.00 10.00      A   
ATOM   2117  HN  LEU A 224      -5.329 -26.511  14.645  1.00 10.00      A   
ATOM   2118  CA  LEU A 224      -4.789 -25.110  16.133  1.00 10.00      A   
ATOM   2119  CB  LEU A 224      -6.210 -25.280  16.687  1.00 10.00      A   
ATOM   2120  CG  LEU A 224      -6.585 -24.408  17.883  1.00 10.00      A   
ATOM   2121  CD1 LEU A 224      -6.410 -22.935  17.549  1.00 10.00      A   
ATOM   2122  CD2 LEU A 224      -8.014 -24.691  18.318  1.00 10.00      A   
ATOM   2123  C   LEU A 224      -3.768 -25.611  17.148  1.00 10.00      A   
ATOM   2124  O   LEU A 224      -3.245 -24.841  17.955  1.00 10.00      A   
ATOM   2125  N   GLU A 225      -3.473 -26.900  17.083  1.00 10.00      A   
ATOM   2126  HN  GLU A 225      -3.919 -27.459  16.398  1.00 10.00      A   
ATOM   2127  CA  GLU A 225      -2.524 -27.524  18.001  1.00 10.00      A   
ATOM   2128  CB  GLU A 225      -2.574 -29.049  17.870  1.00 10.00      A   
ATOM   2129  CG  GLU A 225      -3.975 -29.616  17.705  1.00 10.00      A   
ATOM   2130  CD  GLU A 225      -4.370 -29.781  16.251  1.00 10.00      A   
ATOM   2131  OE1 GLU A 225      -4.789 -28.785  15.626  1.00 10.00      A   
ATOM   2132  OE2 GLU A 225      -4.257 -30.910  15.728  1.00 10.00      A   
ATOM   2133  C   GLU A 225      -1.097 -27.029  17.779  1.00 10.00      A   
ATOM   2134  O   GLU A 225      -0.291 -27.006  18.705  1.00 10.00      A   
ATOM   2135  N   LYS A 226      -0.796 -26.608  16.558  1.00 10.00      A   
ATOM   2136  HN  LYS A 226      -1.489 -26.609  15.863  1.00 10.00      A   
ATOM   2137  CA  LYS A 226       0.547 -26.137  16.228  1.00 10.00      A   
ATOM   2138  CB  LYS A 226       0.928 -26.547  14.803  1.00 10.00      A   
ATOM   2139  CG  LYS A 226       0.816 -28.038  14.541  1.00 10.00      A   
ATOM   2140  CD  LYS A 226       1.403 -28.405  13.192  1.00 10.00      A   
ATOM   2141  CE  LYS A 226       1.067 -29.838  12.820  1.00 10.00      A   
ATOM   2142  NZ  LYS A 226       1.669 -30.227  11.518  1.00 10.00      A   
ATOM   2143  HZ1 LYS A 226       1.321 -31.162  11.230  1.00 10.00      A   
ATOM   2144  HZ2 LYS A 226       2.704 -30.267  11.600  1.00 10.00      A   
ATOM   2145  HZ3 LYS A 226       1.415 -29.535  10.785  1.00 10.00      A   
ATOM   2146  C   LYS A 226       0.692 -24.625  16.407  1.00 10.00      A   
ATOM   2147  O   LYS A 226       1.757 -24.060  16.159  1.00 10.00      A   
ATOM   2148  N   LEU A 227      -0.376 -23.976  16.856  1.00 10.00      A   
ATOM   2149  HN  LEU A 227      -1.193 -24.481  17.058  1.00 10.00      A   
ATOM   2150  CA  LEU A 227      -0.362 -22.528  17.058  1.00 10.00      A   
ATOM   2151  CB  LEU A 227      -1.782 -22.000  17.278  1.00 10.00      A   
ATOM   2152  CG  LEU A 227      -2.297 -20.968  16.268  1.00 10.00      A   
ATOM   2153  CD1 LEU A 227      -3.744 -20.614  16.561  1.00 10.00      A   
ATOM   2154  CD2 LEU A 227      -1.433 -19.718  16.286  1.00 10.00      A   
ATOM   2155  C   LEU A 227       0.529 -22.137  18.238  1.00 10.00      A   
ATOM   2156  O   LEU A 227       1.266 -21.150  18.171  1.00 10.00      A   
ATOM   2157  N   ALA A 228       0.461 -22.921  19.309  1.00 10.00      A   
ATOM   2158  HN  ALA A 228      -0.135 -23.697  19.290  1.00 10.00      A   
ATOM   2159  CA  ALA A 228       1.246 -22.657  20.513  1.00 10.00      A   
ATOM   2160  CB  ALA A 228       0.949 -23.694  21.583  1.00 10.00      A   
ATOM   2161  C   ALA A 228       2.739 -22.611  20.210  1.00 10.00      A   
ATOM   2162  O   ALA A 228       3.455 -21.743  20.709  1.00 10.00      A   
ATOM   2163  N   THR A 229       3.187 -23.537  19.375  1.00 10.00      A   
ATOM   2164  HN  THR A 229       2.556 -24.194  19.011  1.00 10.00      A   
ATOM   2165  CA  THR A 229       4.584 -23.629  18.990  1.00 10.00      A   
ATOM   2166  CB  THR A 229       4.771 -24.792  18.000  1.00 10.00      A   
ATOM   2167  OG1 THR A 229       3.906 -25.874  18.388  1.00 10.00      A   
ATOM   2168  HG1 THR A 229       3.841 -26.512  17.669  1.00 10.00      A   
ATOM   2169  CG2 THR A 229       6.211 -25.277  18.008  1.00 10.00      A   
ATOM   2170  C   THR A 229       5.085 -22.332  18.354  1.00 10.00      A   
ATOM   2171  O   THR A 229       6.209 -21.898  18.610  1.00 10.00      A   
ATOM   2172  N   LEU A 230       4.241 -21.700  17.547  1.00 10.00      A   
ATOM   2173  HN  LEU A 230       3.350 -22.081  17.396  1.00 10.00      A   
ATOM   2174  CA  LEU A 230       4.611 -20.455  16.878  1.00 10.00      A   
ATOM   2175  CB  LEU A 230       3.722 -20.213  15.657  1.00 10.00      A   
ATOM   2176  CG  LEU A 230       3.798 -21.271  14.555  1.00 10.00      A   
ATOM   2177  CD1 LEU A 230       2.761 -20.998  13.478  1.00 10.00      A   
ATOM   2178  CD2 LEU A 230       5.197 -21.331  13.959  1.00 10.00      A   
ATOM   2179  C   LEU A 230       4.547 -19.263  17.832  1.00 10.00      A   
ATOM   2180  O   LEU A 230       5.407 -18.381  17.800  1.00 10.00      A   
ATOM   2181  N   LEU A 231       3.539 -19.262  18.693  1.00 10.00      A   
ATOM   2182  HN  LEU A 231       2.899 -20.009  18.678  1.00 10.00      A   
ATOM   2183  CA  LEU A 231       3.351 -18.186  19.664  1.00 10.00      A   
ATOM   2184  CB  LEU A 231       2.042 -18.379  20.426  1.00 10.00      A   
ATOM   2185  CG  LEU A 231       0.756 -18.195  19.612  1.00 10.00      A   
ATOM   2186  CD1 LEU A 231      -0.452 -18.662  20.409  1.00 10.00      A   
ATOM   2187  CD2 LEU A 231       0.593 -16.742  19.196  1.00 10.00      A   
ATOM   2188  C   LEU A 231       4.521 -18.115  20.637  1.00 10.00      A   
ATOM   2189  O   LEU A 231       4.876 -17.038  21.119  1.00 10.00      A   
ATOM   2190  N   GLN A 232       5.123 -19.269  20.917  1.00 10.00      A   
ATOM   2191  HN  GLN A 232       4.784 -20.096  20.509  1.00 10.00      A   
ATOM   2192  CA  GLN A 232       6.260 -19.340  21.825  1.00 10.00      A   
ATOM   2193  CB  GLN A 232       6.493 -20.788  22.260  1.00 10.00      A   
ATOM   2194  CG  GLN A 232       5.477 -21.320  23.256  1.00 10.00      A   
ATOM   2195  CD  GLN A 232       5.706 -20.788  24.656  1.00 10.00      A   
ATOM   2196  OE1 GLN A 232       6.832 -20.449  25.024  1.00 10.00      A   
ATOM   2197  NE2 GLN A 232       4.657 -20.748  25.458  1.00 10.00      A   
ATOM   2198 HE21 GLN A 232       3.793 -21.065  25.111  1.00 10.00      A   
ATOM   2199 HE22 GLN A 232       4.782 -20.402  26.367  1.00 10.00      A   
ATOM   2200  C   GLN A 232       7.521 -18.793  21.163  1.00 10.00      A   
ATOM   2201  O   GLN A 232       8.464 -18.384  21.840  1.00 10.00      A   
ATOM   2202  N   ARG A 233       7.526 -18.777  19.835  1.00 10.00      A   
ATOM   2203  HN  ARG A 233       6.734 -19.089  19.347  1.00 10.00      A   
ATOM   2204  CA  ARG A 233       8.676 -18.295  19.091  1.00 10.00      A   
ATOM   2205  CB  ARG A 233       8.796 -19.000  17.736  1.00 10.00      A   
ATOM   2206  CG  ARG A 233       8.958 -20.513  17.819  1.00 10.00      A   
ATOM   2207  CD  ARG A 233      10.148 -20.910  18.684  1.00 10.00      A   
ATOM   2208  NE  ARG A 233      10.545 -22.300  18.456  1.00 10.00      A   
ATOM   2209  HE  ARG A 233       9.978 -22.839  17.861  1.00 10.00      A   
ATOM   2210  CZ  ARG A 233      11.619 -22.872  19.003  1.00 10.00      A   
ATOM   2211  NH1 ARG A 233      12.409 -22.177  19.815  1.00 10.00      A   
ATOM   2212 HH11 ARG A 233      13.248 -22.628  20.244  1.00 10.00      A   
ATOM   2213 HH12 ARG A 233      12.196 -21.181  20.029  1.00 10.00      A   
ATOM   2214  NH2 ARG A 233      11.913 -24.131  18.717  1.00 10.00      A   
ATOM   2215 HH21 ARG A 233      11.303 -24.679  18.059  1.00 10.00      A   
ATOM   2216 HH22 ARG A 233      12.755 -24.584  19.138  1.00 10.00      A   
ATOM   2217  C   ARG A 233       8.639 -16.781  18.904  1.00 10.00      A   
ATOM   2218  O   ARG A 233       9.684 -16.124  18.910  1.00 10.00      A   
ATOM   2219  N   ALA A 234       7.442 -16.230  18.740  1.00 10.00      A   
ATOM   2220  HN  ALA A 234       6.643 -16.800  18.757  1.00 10.00      A   
ATOM   2221  CA  ALA A 234       7.284 -14.792  18.544  1.00 10.00      A   
ATOM   2222  CB  ALA A 234       6.845 -14.487  17.119  1.00 10.00      A   
ATOM   2223  C   ALA A 234       6.301 -14.185  19.542  1.00 10.00      A   
ATOM   2224  O   ALA A 234       5.128 -13.977  19.228  1.00 10.00      A   
ATOM   2225  N   PRO A 235       6.766 -13.889  20.766  1.00 10.00      A   
ATOM   2226  CA  PRO A 235       5.933 -13.294  21.807  1.00 10.00      A   
ATOM   2227  CB  PRO A 235       6.703 -13.596  23.106  1.00 10.00      A   
ATOM   2228  CG  PRO A 235       7.882 -14.427  22.705  1.00 10.00      A   
ATOM   2229  CD  PRO A 235       8.125 -14.135  21.255  1.00 10.00      A   
ATOM   2230  C   PRO A 235       5.784 -11.787  21.622  1.00 10.00      A   
ATOM   2231  O   PRO A 235       5.033 -11.134  22.345  1.00 10.00      A   
ATOM   2232  N   GLN A 236       6.497 -11.242  20.643  1.00 10.00      A   
ATOM   2233  HN  GLN A 236       7.069 -11.818  20.094  1.00 10.00      A   
ATOM   2234  CA  GLN A 236       6.456  -9.811  20.367  1.00 10.00      A   
ATOM   2235  CB  GLN A 236       7.858  -9.297  20.012  1.00 10.00      A   
ATOM   2236  CG  GLN A 236       8.317  -9.617  18.592  1.00 10.00      A   
ATOM   2237  CD  GLN A 236       8.866 -11.019  18.442  1.00 10.00      A   
ATOM   2238  OE1 GLN A 236       9.437 -11.578  19.379  1.00 10.00      A   
ATOM   2239  NE2 GLN A 236       8.699 -11.599  17.265  1.00 10.00      A   
ATOM   2240 HE21 GLN A 236       8.229 -11.095  16.561  1.00 10.00      A   
ATOM   2241 HE22 GLN A 236       9.059 -12.506  17.137  1.00 10.00      A   
ATOM   2242  C   GLN A 236       5.477  -9.492  19.243  1.00 10.00      A   
ATOM   2243  O   GLN A 236       5.450  -8.378  18.726  1.00 10.00      A   
ATOM   2244  N   LEU A 237       4.681 -10.479  18.868  1.00 10.00      A   
ATOM   2245  HN  LEU A 237       4.745 -11.343  19.324  1.00 10.00      A   
ATOM   2246  CA  LEU A 237       3.708 -10.311  17.797  1.00 10.00      A   
ATOM   2247  CB  LEU A 237       3.131 -11.668  17.400  1.00 10.00      A   
ATOM   2248  CG  LEU A 237       2.811 -11.852  15.920  1.00 10.00      A   
ATOM   2249  CD1 LEU A 237       4.090 -11.909  15.096  1.00 10.00      A   
ATOM   2250  CD2 LEU A 237       1.987 -13.108  15.712  1.00 10.00      A   
ATOM   2251  C   LEU A 237       2.580  -9.364  18.201  1.00 10.00      A   
ATOM   2252  O   LEU A 237       2.033  -9.473  19.296  1.00 10.00      A   
ATOM   2253  N   GLU A 238       2.245  -8.432  17.310  1.00 10.00      A   
ATOM   2254  HN  GLU A 238       2.735  -8.388  16.456  1.00 10.00      A   
ATOM   2255  CA  GLU A 238       1.176  -7.470  17.559  1.00 10.00      A   
ATOM   2256  CB  GLU A 238       1.562  -6.075  17.052  1.00 10.00      A   
ATOM   2257  CG  GLU A 238       2.856  -5.517  17.622  1.00 10.00      A   
ATOM   2258  CD  GLU A 238       3.109  -4.091  17.175  1.00 10.00      A   
ATOM   2259  OE1 GLU A 238       3.323  -3.873  15.964  1.00 10.00      A   
ATOM   2260  OE2 GLU A 238       3.086  -3.179  18.030  1.00 10.00      A   
ATOM   2261  C   GLU A 238      -0.103  -7.919  16.862  1.00 10.00      A   
ATOM   2262  O   GLU A 238      -1.159  -8.033  17.484  1.00 10.00      A   
ATOM   2263  N   GLU A 239      -0.004  -8.163  15.562  1.00 10.00      A   
ATOM   2264  HN  GLU A 239       0.862  -8.049  15.116  1.00 10.00      A   
ATOM   2265  CA  GLU A 239      -1.147  -8.610  14.784  1.00 10.00      A   
ATOM   2266  CB  GLU A 239      -1.272  -7.803  13.488  1.00 10.00      A   
ATOM   2267  CG  GLU A 239      -1.439  -6.307  13.712  1.00 10.00      A   
ATOM   2268  CD  GLU A 239      -2.015  -5.586  12.507  1.00 10.00      A   
ATOM   2269  OE1 GLU A 239      -3.114  -4.999  12.628  1.00 10.00      A   
ATOM   2270  OE2 GLU A 239      -1.372  -5.594  11.433  1.00 10.00      A   
ATOM   2271  C   GLU A 239      -1.004 -10.094  14.481  1.00 10.00      A   
ATOM   2272  O   GLU A 239      -0.104 -10.499  13.741  1.00 10.00      A   
ATOM   2273  N   LEU A 240      -1.870 -10.903  15.074  1.00 10.00      A   
ATOM   2274  HN  LEU A 240      -2.560 -10.520  15.663  1.00 10.00      A   
ATOM   2275  CA  LEU A 240      -1.823 -12.344  14.877  1.00 10.00      A   
ATOM   2276  CB  LEU A 240      -1.710 -13.070  16.220  1.00 10.00      A   
ATOM   2277  CG  LEU A 240      -1.979 -14.580  16.205  1.00 10.00      A   
ATOM   2278  CD1 LEU A 240      -0.849 -15.330  15.512  1.00 10.00      A   
ATOM   2279  CD2 LEU A 240      -2.187 -15.096  17.616  1.00 10.00      A   
ATOM   2280  C   LEU A 240      -3.029 -12.867  14.106  1.00 10.00      A   
ATOM   2281  O   LEU A 240      -4.180 -12.640  14.486  1.00 10.00      A   
ATOM   2282  N   GLY A 241      -2.746 -13.563  13.018  1.00 10.00      A   
ATOM   2283  HN  GLY A 241      -1.804 -13.675  12.754  1.00 10.00      A   
ATOM   2284  CA  GLY A 241      -3.787 -14.156  12.212  1.00 10.00      A   
ATOM   2285  C   GLY A 241      -3.778 -15.656  12.390  1.00 10.00      A   
ATOM   2286  O   GLY A 241      -2.866 -16.331  11.919  1.00 10.00      A   
ATOM   2287  N   THR A 242      -4.768 -16.179  13.088  1.00 10.00      A   
ATOM   2288  HN  THR A 242      -5.480 -15.594  13.431  1.00 10.00      A   
ATOM   2289  CA  THR A 242      -4.844 -17.608  13.340  1.00 10.00      A   
ATOM   2290  CB  THR A 242      -5.698 -17.904  14.583  1.00 10.00      A   
ATOM   2291  OG1 THR A 242      -6.975 -17.268  14.449  1.00 10.00      A   
ATOM   2292  HG1 THR A 242      -6.873 -16.313  14.535  1.00 10.00      A   
ATOM   2293  CG2 THR A 242      -5.010 -17.368  15.831  1.00 10.00      A   
ATOM   2294  C   THR A 242      -5.411 -18.345  12.132  1.00 10.00      A   
ATOM   2295  O   THR A 242      -6.134 -17.758  11.329  1.00 10.00      A   
ATOM   2296  N   GLY A 243      -5.073 -19.620  11.999  1.00 10.00      A   
ATOM   2297  HN  GLY A 243      -4.486 -20.039  12.666  1.00 10.00      A   
ATOM   2298  CA  GLY A 243      -5.563 -20.400  10.885  1.00 10.00      A   
ATOM   2299  C   GLY A 243      -6.727 -21.288  11.270  1.00 10.00      A   
ATOM   2300  O   GLY A 243      -7.815 -20.798  11.579  1.00 10.00      A   
ATOM   2301  N   GLY A 244      -6.500 -22.592  11.258  1.00 10.00      A   
ATOM   2302  HN  GLY A 244      -5.605 -22.927  11.021  1.00 10.00      A   
ATOM   2303  CA  GLY A 244      -7.545 -23.528  11.613  1.00 10.00      A   
ATOM   2304  C   GLY A 244      -7.787 -23.537  13.106  1.00 10.00      A   
ATOM   2305  O   GLY A 244      -7.025 -24.135  13.859  1.00 10.00      A   
ATOM   2306  N   TYR A 245      -8.848 -22.878  13.535  1.00 10.00      A   
ATOM   2307  HN  TYR A 245      -9.432 -22.430  12.878  1.00 10.00      A   
ATOM   2308  CA  TYR A 245      -9.180 -22.793  14.951  1.00 10.00      A   
ATOM   2309  CB  TYR A 245      -9.833 -21.440  15.234  1.00 10.00      A   
ATOM   2310  CG  TYR A 245      -9.521 -20.862  16.598  1.00 10.00      A   
ATOM   2311  CD1 TYR A 245      -8.377 -20.104  16.805  1.00 10.00      A   
ATOM   2312  CD2 TYR A 245     -10.376 -21.065  17.671  1.00 10.00      A   
ATOM   2313  CE1 TYR A 245      -8.094 -19.565  18.046  1.00 10.00      A   
ATOM   2314  CE2 TYR A 245     -10.101 -20.534  18.913  1.00 10.00      A   
ATOM   2315  CZ  TYR A 245      -8.959 -19.783  19.098  1.00 10.00      A   
ATOM   2316  OH  TYR A 245      -8.686 -19.243  20.335  1.00 10.00      A   
ATOM   2317  HH  TYR A 245      -9.028 -19.827  21.029  1.00 10.00      A   
ATOM   2318  C   TYR A 245     -10.106 -23.937  15.372  1.00 10.00      A   
ATOM   2319  O   TYR A 245     -10.963 -23.780  16.246  1.00 10.00      A   
ATOM   2320  N   THR A 246      -9.911 -25.094  14.763  1.00 10.00      A   
ATOM   2321  HN  THR A 246      -9.192 -25.170  14.103  1.00 10.00      A   
ATOM   2322  CA  THR A 246     -10.721 -26.260  15.058  1.00 10.00      A   
ATOM   2323  CB  THR A 246     -11.717 -26.566  13.910  1.00 10.00      A   
ATOM   2324  OG1 THR A 246     -12.414 -27.792  14.166  1.00 10.00      A   
ATOM   2325  HG1 THR A 246     -13.179 -27.613  14.725  1.00 10.00      A   
ATOM   2326  CG2 THR A 246     -11.005 -26.655  12.568  1.00 10.00      A   
ATOM   2327  C   THR A 246      -9.839 -27.475  15.342  1.00 10.00      A   
ATOM   2328  O   THR A 246      -8.939 -27.799  14.563  1.00 10.00      A   
ATOM   2329  N   ALA A 247     -10.096 -28.124  16.469  1.00 10.00      A   
ATOM   2330  HN  ALA A 247     -10.828 -27.810  17.039  1.00 10.00      A   
ATOM   2331  CA  ALA A 247      -9.342 -29.301  16.886  1.00 10.00      A   
ATOM   2332  CB  ALA A 247      -7.946 -28.906  17.351  1.00 10.00      A   
ATOM   2333  C   ALA A 247     -10.088 -30.015  18.010  1.00 10.00      A   
ATOM   2334  O   ALA A 247     -11.190 -29.603  18.384  1.00 10.00      A   
ATOM   2335  N   GLU A 248      -9.488 -31.074  18.543  1.00 10.00      A   
ATOM   2336  HN  GLU A 248      -8.608 -31.347  18.200  1.00 10.00      A   
ATOM   2337  CA  GLU A 248     -10.090 -31.838  19.628  1.00 10.00      A   
ATOM   2338  CB  GLU A 248      -9.345 -33.162  19.815  1.00 10.00      A   
ATOM   2339  CG  GLU A 248     -10.055 -34.160  20.715  1.00 10.00      A   
ATOM   2340  CD  GLU A 248      -9.315 -35.478  20.837  1.00 10.00      A   
ATOM   2341  OE1 GLU A 248      -8.665 -35.897  19.856  1.00 10.00      A   
ATOM   2342  OE2 GLU A 248      -9.396 -36.112  21.909  1.00 10.00      A   
ATOM   2343  C   GLU A 248     -10.050 -31.036  20.919  1.00 10.00      A   
ATOM   2344  O   GLU A 248      -9.011 -30.485  21.279  1.00 10.00      A   
ATOM   2345  N   VAL A 249     -11.181 -30.969  21.610  1.00 10.00      A   
ATOM   2346  HN  VAL A 249     -11.974 -31.436  21.274  1.00 10.00      A   
ATOM   2347  CA  VAL A 249     -11.266 -30.224  22.859  1.00 10.00      A   
ATOM   2348  CB  VAL A 249     -12.724 -29.920  23.258  1.00 10.00      A   
ATOM   2349  CG1 VAL A 249     -12.759 -28.924  24.407  1.00 10.00      A   
ATOM   2350  CG2 VAL A 249     -13.511 -29.391  22.069  1.00 10.00      A   
ATOM   2351  C   VAL A 249     -10.573 -30.975  23.992  1.00 10.00      A   
ATOM   2352  O   VAL A 249     -11.179 -31.815  24.663  1.00 10.00      A   
ATOM   2353  N   ARG A 250      -9.299 -30.674  24.197  1.00 10.00      A   
ATOM   2354  HN  ARG A 250      -8.869 -29.998  23.623  1.00 10.00      A   
ATOM   2355  CA  ARG A 250      -8.517 -31.311  25.244  1.00 10.00      A   
ATOM   2356  CB  ARG A 250      -7.360 -32.104  24.638  1.00 10.00      A   
ATOM   2357  CG  ARG A 250      -7.756 -33.465  24.089  1.00 10.00      A   
ATOM   2358  CD  ARG A 250      -6.581 -34.151  23.412  1.00 10.00      A   
ATOM   2359  NE  ARG A 250      -5.378 -34.147  24.244  1.00 10.00      A   
ATOM   2360  HE  ARG A 250      -5.129 -33.293  24.678  1.00 10.00      A   
ATOM   2361  CZ  ARG A 250      -4.617 -35.217  24.465  1.00 10.00      A   
ATOM   2362  NH1 ARG A 250      -4.933 -36.392  23.934  1.00 10.00      A   
ATOM   2363 HH11 ARG A 250      -4.336 -37.224  24.110  1.00 10.00      A   
ATOM   2364 HH12 ARG A 250      -5.784 -36.485  23.339  1.00 10.00      A   
ATOM   2365  NH2 ARG A 250      -3.517 -35.102  25.198  1.00 10.00      A   
ATOM   2366 HH21 ARG A 250      -3.246 -34.166  25.596  1.00 10.00      A   
ATOM   2367 HH22 ARG A 250      -2.917 -35.934  25.380  1.00 10.00      A   
ATOM   2368  C   ARG A 250      -7.988 -30.268  26.220  1.00 10.00      A   
ATOM   2369  O   ARG A 250      -7.574 -29.183  25.808  1.00 10.00      A   
ATOM   2370  N   PRO A 251      -8.005 -30.584  27.525  1.00 10.00      A   
ATOM   2371  CA  PRO A 251      -7.532 -29.674  28.578  1.00 10.00      A   
ATOM   2372  CB  PRO A 251      -7.698 -30.492  29.866  1.00 10.00      A   
ATOM   2373  CG  PRO A 251      -8.714 -31.527  29.529  1.00 10.00      A   
ATOM   2374  CD  PRO A 251      -8.497 -31.857  28.083  1.00 10.00      A   
ATOM   2375  C   PRO A 251      -6.067 -29.280  28.395  1.00 10.00      A   
ATOM   2376  O   PRO A 251      -5.716 -28.104  28.498  1.00 10.00      A   
ATOM   2377  N   ASP A 252      -5.225 -30.268  28.104  1.00 10.00      A   
ATOM   2378  HN  ASP A 252      -5.573 -31.177  28.007  1.00 10.00      A   
ATOM   2379  CA  ASP A 252      -3.794 -30.038  27.913  1.00 10.00      A   
ATOM   2380  CB  ASP A 252      -3.027 -31.366  27.801  1.00 10.00      A   
ATOM   2381  CG  ASP A 252      -3.347 -32.162  26.546  1.00 10.00      A   
ATOM   2382  OD1 ASP A 252      -2.421 -32.776  25.976  1.00 10.00      A   
ATOM   2383  OD2 ASP A 252      -4.523 -32.179  26.120  1.00 10.00      A   
ATOM   2384  C   ASP A 252      -3.531 -29.149  26.705  1.00 10.00      A   
ATOM   2385  O   ASP A 252      -2.723 -28.220  26.769  1.00 10.00      A   
ATOM   2386  N   VAL A 253      -4.241 -29.416  25.620  1.00 10.00      A   
ATOM   2387  HN  VAL A 253      -4.870 -30.171  25.639  1.00 10.00      A   
ATOM   2388  CA  VAL A 253      -4.098 -28.639  24.400  1.00 10.00      A   
ATOM   2389  CB  VAL A 253      -4.816 -29.314  23.212  1.00 10.00      A   
ATOM   2390  CG1 VAL A 253      -4.503 -28.590  21.915  1.00 10.00      A   
ATOM   2391  CG2 VAL A 253      -4.410 -30.775  23.103  1.00 10.00      A   
ATOM   2392  C   VAL A 253      -4.645 -27.224  24.601  1.00 10.00      A   
ATOM   2393  O   VAL A 253      -4.067 -26.248  24.118  1.00 10.00      A   
ATOM   2394  N   TYR A 254      -5.752 -27.122  25.331  1.00 10.00      A   
ATOM   2395  HN  TYR A 254      -6.166 -27.938  25.691  1.00 10.00      A   
ATOM   2396  CA  TYR A 254      -6.373 -25.832  25.610  1.00 10.00      A   
ATOM   2397  CB  TYR A 254      -7.714 -26.026  26.330  1.00 10.00      A   
ATOM   2398  CG  TYR A 254      -8.421 -24.736  26.703  1.00 10.00      A   
ATOM   2399  CD1 TYR A 254      -8.961 -23.903  25.729  1.00 10.00      A   
ATOM   2400  CD2 TYR A 254      -8.548 -24.358  28.032  1.00 10.00      A   
ATOM   2401  CE1 TYR A 254      -9.604 -22.730  26.073  1.00 10.00      A   
ATOM   2402  CE2 TYR A 254      -9.189 -23.188  28.383  1.00 10.00      A   
ATOM   2403  CZ  TYR A 254      -9.715 -22.377  27.403  1.00 10.00      A   
ATOM   2404  OH  TYR A 254     -10.352 -21.212  27.754  1.00 10.00      A   
ATOM   2405  HH  TYR A 254     -10.062 -20.943  28.634  1.00 10.00      A   
ATOM   2406  C   TYR A 254      -5.441 -24.963  26.445  1.00 10.00      A   
ATOM   2407  O   TYR A 254      -5.229 -23.790  26.139  1.00 10.00      A   
ATOM   2408  N   SER A 255      -4.872 -25.555  27.490  1.00 10.00      A   
ATOM   2409  HN  SER A 255      -5.075 -26.499  27.672  1.00 10.00      A   
ATOM   2410  CA  SER A 255      -3.957 -24.844  28.369  1.00 10.00      A   
ATOM   2411  CB  SER A 255      -3.551 -25.735  29.552  1.00 10.00      A   
ATOM   2412  OG  SER A 255      -2.747 -25.029  30.484  1.00 10.00      A   
ATOM   2413  HG  SER A 255      -1.821 -25.076  30.203  1.00 10.00      A   
ATOM   2414  C   SER A 255      -2.725 -24.374  27.598  1.00 10.00      A   
ATOM   2415  O   SER A 255      -2.245 -23.259  27.804  1.00 10.00      A   
ATOM   2416  N   GLY A 256      -2.238 -25.221  26.692  1.00 10.00      A   
ATOM   2417  HN  GLY A 256      -2.671 -26.094  26.569  1.00 10.00      A   
ATOM   2418  CA  GLY A 256      -1.071 -24.878  25.895  1.00 10.00      A   
ATOM   2419  C   GLY A 256      -1.266 -23.602  25.094  1.00 10.00      A   
ATOM   2420  O   GLY A 256      -0.335 -22.806  24.942  1.00 10.00      A   
ATOM   2421  N   LEU A 257      -2.481 -23.403  24.591  1.00 10.00      A   
ATOM   2422  HN  LEU A 257      -3.178 -24.074  24.746  1.00 10.00      A   
ATOM   2423  CA  LEU A 257      -2.801 -22.212  23.817  1.00 10.00      A   
ATOM   2424  CB  LEU A 257      -4.164 -22.353  23.138  1.00 10.00      A   
ATOM   2425  CG  LEU A 257      -4.159 -22.893  21.709  1.00 10.00      A   
ATOM   2426  CD1 LEU A 257      -5.577 -22.962  21.170  1.00 10.00      A   
ATOM   2427  CD2 LEU A 257      -3.287 -22.027  20.812  1.00 10.00      A   
ATOM   2428  C   LEU A 257      -2.797 -20.978  24.707  1.00 10.00      A   
ATOM   2429  O   LEU A 257      -2.153 -19.978  24.390  1.00 10.00      A   
ATOM   2430  N   SER A 258      -3.503 -21.069  25.827  1.00 10.00      A   
ATOM   2431  HN  SER A 258      -3.992 -21.901  26.017  1.00 10.00      A   
ATOM   2432  CA  SER A 258      -3.595 -19.968  26.779  1.00 10.00      A   
ATOM   2433  CB  SER A 258      -4.503 -20.350  27.948  1.00 10.00      A   
ATOM   2434  OG  SER A 258      -5.659 -21.034  27.488  1.00 10.00      A   
ATOM   2435  HG  SER A 258      -5.869 -21.745  28.102  1.00 10.00      A   
ATOM   2436  C   SER A 258      -2.216 -19.541  27.284  1.00 10.00      A   
ATOM   2437  O   SER A 258      -1.913 -18.350  27.336  1.00 10.00      A   
ATOM   2438  N   VAL A 259      -1.379 -20.521  27.628  1.00 10.00      A   
ATOM   2439  HN  VAL A 259      -1.677 -21.455  27.541  1.00 10.00      A   
ATOM   2440  CA  VAL A 259      -0.034 -20.249  28.131  1.00 10.00      A   
ATOM   2441  CB  VAL A 259       0.677 -21.559  28.562  1.00 10.00      A   
ATOM   2442  CG1 VAL A 259       2.141 -21.311  28.893  1.00 10.00      A   
ATOM   2443  CG2 VAL A 259      -0.031 -22.178  29.758  1.00 10.00      A   
ATOM   2444  C   VAL A 259       0.809 -19.516  27.088  1.00 10.00      A   
ATOM   2445  O   VAL A 259       1.573 -18.602  27.413  1.00 10.00      A   
ATOM   2446  N   ALA A 260       0.657 -19.908  25.833  1.00 10.00      A   
ATOM   2447  HN  ALA A 260       0.024 -20.632  25.628  1.00 10.00      A   
ATOM   2448  CA  ALA A 260       1.405 -19.289  24.749  1.00 10.00      A   
ATOM   2449  CB  ALA A 260       1.370 -20.166  23.514  1.00 10.00      A   
ATOM   2450  C   ALA A 260       0.868 -17.896  24.436  1.00 10.00      A   
ATOM   2451  O   ALA A 260       1.636 -16.963  24.201  1.00 10.00      A   
ATOM   2452  N   LEU A 261      -0.452 -17.761  24.459  1.00 10.00      A   
ATOM   2453  HN  LEU A 261      -1.006 -18.542  24.678  1.00 10.00      A   
ATOM   2454  CA  LEU A 261      -1.104 -16.493  24.166  1.00 10.00      A   
ATOM   2455  CB  LEU A 261      -2.610 -16.681  23.999  1.00 10.00      A   
ATOM   2456  CG  LEU A 261      -3.066 -17.159  22.619  1.00 10.00      A   
ATOM   2457  CD1 LEU A 261      -4.428 -17.824  22.706  1.00 10.00      A   
ATOM   2458  CD2 LEU A 261      -3.095 -15.994  21.640  1.00 10.00      A   
ATOM   2459  C   LEU A 261      -0.799 -15.428  25.215  1.00 10.00      A   
ATOM   2460  O   LEU A 261      -0.641 -14.254  24.881  1.00 10.00      A   
ATOM   2461  N   SER A 262      -0.697 -15.828  26.476  1.00 10.00      A   
ATOM   2462  HN  SER A 262      -0.834 -16.777  26.699  1.00 10.00      A   
ATOM   2463  CA  SER A 262      -0.394 -14.879  27.540  1.00 10.00      A   
ATOM   2464  CB  SER A 262      -0.674 -15.489  28.910  1.00 10.00      A   
ATOM   2465  OG  SER A 262      -0.217 -16.829  28.976  1.00 10.00      A   
ATOM   2466  HG  SER A 262       0.653 -16.850  29.392  1.00 10.00      A   
ATOM   2467  C   SER A 262       1.055 -14.414  27.453  1.00 10.00      A   
ATOM   2468  O   SER A 262       1.442 -13.427  28.079  1.00 10.00      A   
ATOM   2469  N   GLY A 263       1.854 -15.143  26.681  1.00 10.00      A   
ATOM   2470  HN  GLY A 263       1.488 -15.930  26.222  1.00 10.00      A   
ATOM   2471  CA  GLY A 263       3.250 -14.798  26.515  1.00 10.00      A   
ATOM   2472  C   GLY A 263       3.439 -13.593  25.619  1.00 10.00      A   
ATOM   2473  O   GLY A 263       4.421 -12.861  25.749  1.00 10.00      A   
ATOM   2474  N   CYS A 264       2.499 -13.387  24.710  1.00 10.00      A   
ATOM   2475  HN  CYS A 264       1.745 -14.009  24.650  1.00 10.00      A   
ATOM   2476  CA  CYS A 264       2.557 -12.263  23.792  1.00 10.00      A   
ATOM   2477  CB  CYS A 264       1.935 -12.647  22.450  1.00 10.00      A   
ATOM   2478  SG  CYS A 264       2.554 -14.206  21.772  1.00 10.00      A   
ATOM   2479  HG  CYS A 264       3.030 -13.963  20.560  1.00 10.00      A   
ATOM   2480  C   CYS A 264       1.847 -11.051  24.386  1.00 10.00      A   
ATOM   2481  O   CYS A 264       0.621 -11.034  24.524  1.00 10.00      A   
ATOM   2482  N   LYS A 265       2.621 -10.038  24.750  1.00 10.00      A   
ATOM   2483  HN  LYS A 265       3.597 -10.100  24.615  1.00 10.00      A   
ATOM   2484  CA  LYS A 265       2.058  -8.831  25.344  1.00 10.00      A   
ATOM   2485  CB  LYS A 265       2.948  -8.301  26.470  1.00 10.00      A   
ATOM   2486  CG  LYS A 265       2.564  -8.791  27.860  1.00 10.00      A   
ATOM   2487  CD  LYS A 265       3.001 -10.230  28.098  1.00 10.00      A   
ATOM   2488  CE  LYS A 265       2.753 -10.646  29.539  1.00 10.00      A   
ATOM   2489  NZ  LYS A 265       3.077 -12.079  29.780  1.00 10.00      A   
ATOM   2490  HZ1 LYS A 265       4.084 -12.256  29.594  1.00 10.00      A   
ATOM   2491  HZ2 LYS A 265       2.509 -12.688  29.152  1.00 10.00      A   
ATOM   2492  HZ3 LYS A 265       2.868 -12.334  30.768  1.00 10.00      A   
ATOM   2493  C   LYS A 265       1.822  -7.742  24.306  1.00 10.00      A   
ATOM   2494  O   LYS A 265       0.990  -6.858  24.503  1.00 10.00      A   
ATOM   2495  N   GLU A 266       2.552  -7.816  23.202  1.00 10.00      A   
ATOM   2496  HN  GLU A 266       3.200  -8.546  23.109  1.00 10.00      A   
ATOM   2497  CA  GLU A 266       2.435  -6.831  22.130  1.00 10.00      A   
ATOM   2498  CB  GLU A 266       3.677  -6.855  21.237  1.00 10.00      A   
ATOM   2499  CG  GLU A 266       4.930  -6.298  21.891  1.00 10.00      A   
ATOM   2500  CD  GLU A 266       4.730  -4.900  22.437  1.00 10.00      A   
ATOM   2501  OE1 GLU A 266       4.851  -4.716  23.664  1.00 10.00      A   
ATOM   2502  OE2 GLU A 266       4.459  -3.978  21.643  1.00 10.00      A   
ATOM   2503  C   GLU A 266       1.183  -7.043  21.286  1.00 10.00      A   
ATOM   2504  O   GLU A 266       0.856  -6.215  20.440  1.00 10.00      A   
ATOM   2505  N   LEU A 267       0.490  -8.148  21.521  1.00 10.00      A   
ATOM   2506  HN  LEU A 267       0.808  -8.771  22.202  1.00 10.00      A   
ATOM   2507  CA  LEU A 267      -0.725  -8.465  20.781  1.00 10.00      A   
ATOM   2508  CB  LEU A 267      -1.328  -9.785  21.268  1.00 10.00      A   
ATOM   2509  CG  LEU A 267      -0.721 -11.063  20.690  1.00 10.00      A   
ATOM   2510  CD1 LEU A 267      -1.416 -12.291  21.257  1.00 10.00      A   
ATOM   2511  CD2 LEU A 267      -0.802 -11.058  19.171  1.00 10.00      A   
ATOM   2512  C   LEU A 267      -1.752  -7.335  20.873  1.00 10.00      A   
ATOM   2513  O   LEU A 267      -2.106  -6.895  21.968  1.00 10.00      A   
ATOM   2514  N   ARG A 268      -2.193  -6.848  19.716  1.00 10.00      A   
ATOM   2515  HN  ARG A 268      -1.832  -7.219  18.879  1.00 10.00      A   
ATOM   2516  CA  ARG A 268      -3.182  -5.774  19.645  1.00 10.00      A   
ATOM   2517  CB  ARG A 268      -2.521  -4.474  19.171  1.00 10.00      A   
ATOM   2518  CG  ARG A 268      -1.468  -3.915  20.110  1.00 10.00      A   
ATOM   2519  CD  ARG A 268      -2.065  -3.542  21.456  1.00 10.00      A   
ATOM   2520  NE  ARG A 268      -1.064  -2.963  22.348  1.00 10.00      A   
ATOM   2521  HE  ARG A 268      -0.920  -1.989  22.287  1.00 10.00      A   
ATOM   2522  CZ  ARG A 268      -0.338  -3.668  23.216  1.00 10.00      A   
ATOM   2523  NH1 ARG A 268      -0.506  -4.979  23.310  1.00 10.00      A   
ATOM   2524 HH11 ARG A 268      -1.207  -5.463  22.703  1.00 10.00      A   
ATOM   2525 HH12 ARG A 268       0.065  -5.538  23.986  1.00 10.00      A   
ATOM   2526  NH2 ARG A 268       0.563  -3.061  23.978  1.00 10.00      A   
ATOM   2527 HH21 ARG A 268       1.132  -3.611  24.661  1.00 10.00      A   
ATOM   2528 HH22 ARG A 268       0.712  -2.032  23.899  1.00 10.00      A   
ATOM   2529  C   ARG A 268      -4.309  -6.142  18.684  1.00 10.00      A   
ATOM   2530  O   ARG A 268      -5.433  -5.649  18.805  1.00 10.00      A   
ATOM   2531  N   CYS A 269      -3.999  -7.006  17.723  1.00 10.00      A   
ATOM   2532  HN  CYS A 269      -3.094  -7.378  17.687  1.00 10.00      A   
ATOM   2533  CA  CYS A 269      -4.976  -7.427  16.734  1.00 10.00      A   
ATOM   2534  CB  CYS A 269      -4.665  -6.794  15.376  1.00 10.00      A   
ATOM   2535  SG  CYS A 269      -5.761  -7.316  14.035  1.00 10.00      A   
ATOM   2536  HG  CYS A 269      -5.357  -6.713  12.924  1.00 10.00      A   
ATOM   2537  C   CYS A 269      -5.022  -8.945  16.606  1.00 10.00      A   
ATOM   2538  O   CYS A 269      -3.986  -9.615  16.618  1.00 10.00      A   
ATOM   2539  N   LEU A 270      -6.231  -9.477  16.508  1.00 10.00      A   
ATOM   2540  HN  LEU A 270      -7.016  -8.882  16.540  1.00 10.00      A   
ATOM   2541  CA  LEU A 270      -6.438 -10.912  16.356  1.00 10.00      A   
ATOM   2542  CB  LEU A 270      -7.059 -11.517  17.617  1.00 10.00      A   
ATOM   2543  CG  LEU A 270      -6.105 -11.801  18.776  1.00 10.00      A   
ATOM   2544  CD1 LEU A 270      -6.864 -12.356  19.971  1.00 10.00      A   
ATOM   2545  CD2 LEU A 270      -5.013 -12.769  18.349  1.00 10.00      A   
ATOM   2546  C   LEU A 270      -7.327 -11.185  15.146  1.00 10.00      A   
ATOM   2547  O   LEU A 270      -8.436 -10.655  15.046  1.00 10.00      A   
ATOM   2548  N   SER A 271      -6.827 -11.988  14.219  1.00 10.00      A   
ATOM   2549  HN  SER A 271      -5.925 -12.366  14.348  1.00 10.00      A   
ATOM   2550  CA  SER A 271      -7.570 -12.329  13.011  1.00 10.00      A   
ATOM   2551  CB  SER A 271      -6.963 -11.600  11.810  1.00 10.00      A   
ATOM   2552  OG  SER A 271      -6.686 -10.248  12.137  1.00 10.00      A   
ATOM   2553  HG  SER A 271      -6.747 -10.132  13.092  1.00 10.00      A   
ATOM   2554  C   SER A 271      -7.557 -13.840  12.780  1.00 10.00      A   
ATOM   2555  O   SER A 271      -6.982 -14.589  13.576  1.00 10.00      A   
ATOM   2556  N   GLY A 272      -8.196 -14.282  11.701  1.00 10.00      A   
ATOM   2557  HN  GLY A 272      -8.649 -13.641  11.114  1.00 10.00      A   
ATOM   2558  CA  GLY A 272      -8.241 -15.697  11.390  1.00 10.00      A   
ATOM   2559  C   GLY A 272      -9.474 -16.362  11.963  1.00 10.00      A   
ATOM   2560  O   GLY A 272     -10.591 -16.055  11.551  1.00 10.00      A   
ATOM   2561  N   PHE A 273      -9.267 -17.268  12.915  1.00 10.00      A   
ATOM   2562  HN  PHE A 273      -8.340 -17.460  13.188  1.00 10.00      A   
ATOM   2563  CA  PHE A 273     -10.357 -17.982  13.582  1.00 10.00      A   
ATOM   2564  CB  PHE A 273     -11.224 -17.024  14.408  1.00 10.00      A   
ATOM   2565  CG  PHE A 273     -10.472 -16.287  15.481  1.00 10.00      A   
ATOM   2566  CD1 PHE A 273      -9.998 -15.005  15.259  1.00 10.00      A   
ATOM   2567  CD2 PHE A 273     -10.244 -16.875  16.713  1.00 10.00      A   
ATOM   2568  CE1 PHE A 273      -9.313 -14.322  16.245  1.00 10.00      A   
ATOM   2569  CE2 PHE A 273      -9.558 -16.199  17.704  1.00 10.00      A   
ATOM   2570  CZ  PHE A 273      -9.092 -14.920  17.470  1.00 10.00      A   
ATOM   2571  C   PHE A 273     -11.218 -18.799  12.615  1.00 10.00      A   
ATOM   2572  O   PHE A 273     -12.438 -18.887  12.774  1.00 10.00      A   
ATOM   2573  N   TRP A 274     -10.583 -19.407  11.621  1.00 10.00      A   
ATOM   2574  HN  TRP A 274      -9.610 -19.313  11.543  1.00 10.00      A   
ATOM   2575  CA  TRP A 274     -11.305 -20.225  10.652  1.00 10.00      A   
ATOM   2576  CB  TRP A 274     -10.409 -20.586   9.462  1.00 10.00      A   
ATOM   2577  CG  TRP A 274     -10.334 -19.508   8.425  1.00 10.00      A   
ATOM   2578  CD1 TRP A 274     -11.288 -19.200   7.501  1.00 10.00      A   
ATOM   2579  CD2 TRP A 274      -9.250 -18.598   8.202  1.00 10.00      A   
ATOM   2580  NE1 TRP A 274     -10.871 -18.155   6.720  1.00 10.00      A   
ATOM   2581  HE1 TRP A 274     -11.386 -17.753   5.987  1.00 10.00      A   
ATOM   2582  CE2 TRP A 274      -9.621 -17.765   7.128  1.00 10.00      A   
ATOM   2583  CE3 TRP A 274      -8.005 -18.407   8.803  1.00 10.00      A   
ATOM   2584  CZ2 TRP A 274      -8.791 -16.756   6.645  1.00 10.00      A   
ATOM   2585  CZ3 TRP A 274      -7.184 -17.407   8.321  1.00 10.00      A   
ATOM   2586  CH2 TRP A 274      -7.581 -16.594   7.254  1.00 10.00      A   
ATOM   2587  C   TRP A 274     -11.839 -21.485  11.325  1.00 10.00      A   
ATOM   2588  O   TRP A 274     -11.064 -22.302  11.830  1.00 10.00      A   
ATOM   2589  N   ASP A 275     -13.165 -21.621  11.342  1.00 10.00      A   
ATOM   2590  HN  ASP A 275     -13.715 -20.931  10.917  1.00 10.00      A   
ATOM   2591  CA  ASP A 275     -13.832 -22.767  11.971  1.00 10.00      A   
ATOM   2592  CB  ASP A 275     -13.396 -24.085  11.326  1.00 10.00      A   
ATOM   2593  CG  ASP A 275     -14.532 -25.073  11.180  1.00 10.00      A   
ATOM   2594  OD1 ASP A 275     -15.367 -25.181  12.101  1.00 10.00      A   
ATOM   2595  OD2 ASP A 275     -14.604 -25.745  10.131  1.00 10.00      A   
ATOM   2596  C   ASP A 275     -13.550 -22.787  13.471  1.00 10.00      A   
ATOM   2597  O   ASP A 275     -13.382 -23.849  14.079  1.00 10.00      A   
ATOM   2598  N   ALA A 276     -13.507 -21.594  14.052  1.00 10.00      A   
ATOM   2599  HN  ALA A 276     -13.659 -20.799  13.500  1.00 10.00      A   
ATOM   2600  CA  ALA A 276     -13.230 -21.417  15.473  1.00 10.00      A   
ATOM   2601  CB  ALA A 276     -13.226 -19.937  15.824  1.00 10.00      A   
ATOM   2602  C   ALA A 276     -14.212 -22.163  16.369  1.00 10.00      A   
ATOM   2603  O   ALA A 276     -15.411 -21.895  16.356  1.00 10.00      A   
ATOM   2604  N   VAL A 277     -13.685 -23.104  17.143  1.00 10.00      A   
ATOM   2605  HN  VAL A 277     -12.720 -23.280  17.084  1.00 10.00      A   
ATOM   2606  CA  VAL A 277     -14.496 -23.874  18.072  1.00 10.00      A   
ATOM   2607  CB  VAL A 277     -13.789 -25.191  18.477  1.00 10.00      A   
ATOM   2608  CG1 VAL A 277     -14.668 -26.012  19.412  1.00 10.00      A   
ATOM   2609  CG2 VAL A 277     -13.419 -26.001  17.247  1.00 10.00      A   
ATOM   2610  C   VAL A 277     -14.748 -23.036  19.322  1.00 10.00      A   
ATOM   2611  O   VAL A 277     -13.803 -22.551  19.946  1.00 10.00      A   
ATOM   2612  N   PRO A 278     -16.025 -22.859  19.703  1.00 10.00      A   
ATOM   2613  CA  PRO A 278     -16.412 -22.061  20.878  1.00 10.00      A   
ATOM   2614  CB  PRO A 278     -17.912 -22.326  21.007  1.00 10.00      A   
ATOM   2615  CG  PRO A 278     -18.348 -22.670  19.625  1.00 10.00      A   
ATOM   2616  CD  PRO A 278     -17.200 -23.412  19.005  1.00 10.00      A   
ATOM   2617  C   PRO A 278     -15.691 -22.481  22.158  1.00 10.00      A   
ATOM   2618  O   PRO A 278     -15.424 -21.652  23.030  1.00 10.00      A   
ATOM   2619  N   ALA A 279     -15.368 -23.765  22.260  1.00 10.00      A   
ATOM   2620  HN  ALA A 279     -15.608 -24.373  21.531  1.00 10.00      A   
ATOM   2621  CA  ALA A 279     -14.681 -24.300  23.431  1.00 10.00      A   
ATOM   2622  CB  ALA A 279     -14.706 -25.820  23.409  1.00 10.00      A   
ATOM   2623  C   ALA A 279     -13.244 -23.792  23.534  1.00 10.00      A   
ATOM   2624  O   ALA A 279     -12.625 -23.868  24.596  1.00 10.00      A   
ATOM   2625  N   TYR A 280     -12.715 -23.277  22.432  1.00 10.00      A   
ATOM   2626  HN  TYR A 280     -13.255 -23.231  21.610  1.00 10.00      A   
ATOM   2627  CA  TYR A 280     -11.351 -22.767  22.416  1.00 10.00      A   
ATOM   2628  CB  TYR A 280     -10.531 -23.432  21.309  1.00 10.00      A   
ATOM   2629  CG  TYR A 280      -9.897 -24.732  21.741  1.00 10.00      A   
ATOM   2630  CD1 TYR A 280     -10.593 -25.932  21.658  1.00 10.00      A   
ATOM   2631  CD2 TYR A 280      -8.606 -24.759  22.248  1.00 10.00      A   
ATOM   2632  CE1 TYR A 280     -10.021 -27.120  22.069  1.00 10.00      A   
ATOM   2633  CE2 TYR A 280      -8.023 -25.942  22.657  1.00 10.00      A   
ATOM   2634  CZ  TYR A 280      -8.735 -27.118  22.567  1.00 10.00      A   
ATOM   2635  OH  TYR A 280      -8.160 -28.297  22.986  1.00 10.00      A   
ATOM   2636  HH  TYR A 280      -7.749 -28.162  23.847  1.00 10.00      A   
ATOM   2637  C   TYR A 280     -11.312 -21.247  22.293  1.00 10.00      A   
ATOM   2638  O   TYR A 280     -10.243 -20.649  22.169  1.00 10.00      A   
ATOM   2639  N   LEU A 281     -12.483 -20.626  22.347  1.00 10.00      A   
ATOM   2640  HN  LEU A 281     -13.300 -21.156  22.458  1.00 10.00      A   
ATOM   2641  CA  LEU A 281     -12.590 -19.172  22.250  1.00 10.00      A   
ATOM   2642  CB  LEU A 281     -14.039 -18.720  22.039  1.00 10.00      A   
ATOM   2643  CG  LEU A 281     -14.663 -19.034  20.679  1.00 10.00      A   
ATOM   2644  CD1 LEU A 281     -16.078 -18.477  20.600  1.00 10.00      A   
ATOM   2645  CD2 LEU A 281     -13.805 -18.486  19.548  1.00 10.00      A   
ATOM   2646  C   LEU A 281     -11.971 -18.452  23.455  1.00 10.00      A   
ATOM   2647  O   LEU A 281     -11.192 -17.516  23.273  1.00 10.00      A   
ATOM   2648  N   PRO A 282     -12.289 -18.870  24.705  1.00 10.00      A   
ATOM   2649  CA  PRO A 282     -11.750 -18.232  25.920  1.00 10.00      A   
ATOM   2650  CB  PRO A 282     -12.429 -18.984  27.067  1.00 10.00      A   
ATOM   2651  CG  PRO A 282     -13.621 -19.623  26.451  1.00 10.00      A   
ATOM   2652  CD  PRO A 282     -13.212 -19.969  25.052  1.00 10.00      A   
ATOM   2653  C   PRO A 282     -10.229 -18.325  26.053  1.00 10.00      A   
ATOM   2654  O   PRO A 282      -9.649 -17.783  26.995  1.00 10.00      A   
ATOM   2655  N   ALA A 283      -9.579 -19.000  25.113  1.00 10.00      A   
ATOM   2656  HN  ALA A 283     -10.088 -19.415  24.384  1.00 10.00      A   
ATOM   2657  CA  ALA A 283      -8.131 -19.141  25.139  1.00 10.00      A   
ATOM   2658  CB  ALA A 283      -7.668 -20.162  24.110  1.00 10.00      A   
ATOM   2659  C   ALA A 283      -7.443 -17.797  24.910  1.00 10.00      A   
ATOM   2660  O   ALA A 283      -6.330 -17.576  25.378  1.00 10.00      A   
ATOM   2661  N   VAL A 284      -8.120 -16.895  24.204  1.00 10.00      A   
ATOM   2662  HN  VAL A 284      -9.016 -17.119  23.872  1.00 10.00      A   
ATOM   2663  CA  VAL A 284      -7.559 -15.575  23.914  1.00 10.00      A   
ATOM   2664  CB  VAL A 284      -7.919 -15.095  22.489  1.00 10.00      A   
ATOM   2665  CG1 VAL A 284      -7.412 -16.081  21.447  1.00 10.00      A   
ATOM   2666  CG2 VAL A 284      -9.416 -14.876  22.345  1.00 10.00      A   
ATOM   2667  C   VAL A 284      -8.012 -14.526  24.926  1.00 10.00      A   
ATOM   2668  O   VAL A 284      -7.740 -13.336  24.758  1.00 10.00      A   
ATOM   2669  N   TYR A 285      -8.682 -14.968  25.982  1.00 10.00      A   
ATOM   2670  HN  TYR A 285      -8.844 -15.931  26.074  1.00 10.00      A   
ATOM   2671  CA  TYR A 285      -9.177 -14.058  27.016  1.00 10.00      A   
ATOM   2672  CB  TYR A 285      -9.920 -14.825  28.116  1.00 10.00      A   
ATOM   2673  CG  TYR A 285     -11.394 -15.050  27.847  1.00 10.00      A   
ATOM   2674  CD1 TYR A 285     -12.017 -14.523  26.720  1.00 10.00      A   
ATOM   2675  CD2 TYR A 285     -12.163 -15.795  28.728  1.00 10.00      A   
ATOM   2676  CE1 TYR A 285     -13.361 -14.735  26.482  1.00 10.00      A   
ATOM   2677  CE2 TYR A 285     -13.508 -16.012  28.499  1.00 10.00      A   
ATOM   2678  CZ  TYR A 285     -14.103 -15.483  27.378  1.00 10.00      A   
ATOM   2679  OH  TYR A 285     -15.442 -15.710  27.147  1.00 10.00      A   
ATOM   2680  HH  TYR A 285     -15.927 -15.626  27.976  1.00 10.00      A   
ATOM   2681  C   TYR A 285      -8.050 -13.237  27.635  1.00 10.00      A   
ATOM   2682  O   TYR A 285      -8.246 -12.085  28.021  1.00 10.00      A   
ATOM   2683  N   SER A 286      -6.868 -13.828  27.705  1.00 10.00      A   
ATOM   2684  HN  SER A 286      -6.770 -14.743  27.367  1.00 10.00      A   
ATOM   2685  CA  SER A 286      -5.708 -13.168  28.279  1.00 10.00      A   
ATOM   2686  CB  SER A 286      -4.648 -14.220  28.613  1.00 10.00      A   
ATOM   2687  OG  SER A 286      -4.876 -15.411  27.867  1.00 10.00      A   
ATOM   2688  HG  SER A 286      -4.312 -16.116  28.209  1.00 10.00      A   
ATOM   2689  C   SER A 286      -5.134 -12.095  27.347  1.00 10.00      A   
ATOM   2690  O   SER A 286      -4.178 -11.404  27.700  1.00 10.00      A   
ATOM   2691  N   VAL A 287      -5.725 -11.949  26.165  1.00 10.00      A   
ATOM   2692  HN  VAL A 287      -6.499 -12.515  25.945  1.00 10.00      A   
ATOM   2693  CA  VAL A 287      -5.262 -10.970  25.188  1.00 10.00      A   
ATOM   2694  CB  VAL A 287      -5.036 -11.627  23.808  1.00 10.00      A   
ATOM   2695  CG1 VAL A 287      -4.394 -10.648  22.837  1.00 10.00      A   
ATOM   2696  CG2 VAL A 287      -4.186 -12.882  23.942  1.00 10.00      A   
ATOM   2697  C   VAL A 287      -6.275  -9.835  25.034  1.00 10.00      A   
ATOM   2698  O   VAL A 287      -5.924  -8.719  24.647  1.00 10.00      A   
ATOM   2699  N   CYS A 288      -7.529 -10.120  25.375  1.00 10.00      A   
ATOM   2700  HN  CYS A 288      -7.735 -11.019  25.711  1.00 10.00      A   
ATOM   2701  CA  CYS A 288      -8.622  -9.149  25.256  1.00 10.00      A   
ATOM   2702  CB  CYS A 288      -9.918  -9.770  25.765  1.00 10.00      A   
ATOM   2703  SG  CYS A 288     -10.307 -11.375  25.029  1.00 10.00      A   
ATOM   2704  HG  CYS A 288     -10.820 -11.156  23.825  1.00 10.00      A   
ATOM   2705  C   CYS A 288      -8.352  -7.841  25.997  1.00 10.00      A   
ATOM   2706  O   CYS A 288      -8.904  -6.796  25.646  1.00 10.00      A   
ATOM   2707  N   SER A 289      -7.487  -7.900  27.002  1.00 10.00      A   
ATOM   2708  HN  SER A 289      -7.062  -8.758  27.215  1.00 10.00      A   
ATOM   2709  CA  SER A 289      -7.148  -6.736  27.809  1.00 10.00      A   
ATOM   2710  CB  SER A 289      -6.289  -7.177  28.995  1.00 10.00      A   
ATOM   2711  OG  SER A 289      -5.821  -8.509  28.811  1.00 10.00      A   
ATOM   2712  HG  SER A 289      -5.463  -8.839  29.648  1.00 10.00      A   
ATOM   2713  C   SER A 289      -6.442  -5.637  27.008  1.00 10.00      A   
ATOM   2714  O   SER A 289      -6.366  -4.492  27.454  1.00 10.00      A   
ATOM   2715  N   ARG A 290      -5.939  -5.978  25.825  1.00 10.00      A   
ATOM   2716  HN  ARG A 290      -6.041  -6.899  25.505  1.00 10.00      A   
ATOM   2717  CA  ARG A 290      -5.241  -5.009  24.992  1.00 10.00      A   
ATOM   2718  CB  ARG A 290      -3.728  -5.170  25.162  1.00 10.00      A   
ATOM   2719  CG  ARG A 290      -3.229  -6.586  24.933  1.00 10.00      A   
ATOM   2720  CD  ARG A 290      -1.991  -6.879  25.765  1.00 10.00      A   
ATOM   2721  NE  ARG A 290      -1.556  -8.264  25.611  1.00 10.00      A   
ATOM   2722  HE  ARG A 290      -0.886  -8.448  24.913  1.00 10.00      A   
ATOM   2723  CZ  ARG A 290      -2.008  -9.270  26.354  1.00 10.00      A   
ATOM   2724  NH1 ARG A 290      -2.906  -9.042  27.309  1.00 10.00      A   
ATOM   2725 HH11 ARG A 290      -3.272  -9.831  27.890  1.00 10.00      A   
ATOM   2726 HH12 ARG A 290      -3.250  -8.072  27.484  1.00 10.00      A   
ATOM   2727  NH2 ARG A 290      -1.567 -10.507  26.147  1.00 10.00      A   
ATOM   2728 HH21 ARG A 290      -1.924 -11.292  26.732  1.00 10.00      A   
ATOM   2729 HH22 ARG A 290      -0.860 -10.699  25.397  1.00 10.00      A   
ATOM   2730  C   ARG A 290      -5.640  -5.150  23.524  1.00 10.00      A   
ATOM   2731  O   ARG A 290      -4.926  -4.699  22.628  1.00 10.00      A   
ATOM   2732  N   LEU A 291      -6.790  -5.763  23.286  1.00 10.00      A   
ATOM   2733  HN  LEU A 291      -7.327  -6.083  24.038  1.00 10.00      A   
ATOM   2734  CA  LEU A 291      -7.281  -5.958  21.927  1.00 10.00      A   
ATOM   2735  CB  LEU A 291      -8.318  -7.081  21.869  1.00 10.00      A   
ATOM   2736  CG  LEU A 291      -7.788  -8.474  21.519  1.00 10.00      A   
ATOM   2737  CD1 LEU A 291      -8.907  -9.503  21.582  1.00 10.00      A   
ATOM   2738  CD2 LEU A 291      -7.143  -8.468  20.143  1.00 10.00      A   
ATOM   2739  C   LEU A 291      -7.862  -4.669  21.352  1.00 10.00      A   
ATOM   2740  O   LEU A 291      -8.813  -4.106  21.893  1.00 10.00      A   
ATOM   2741  N   THR A 292      -7.276  -4.206  20.259  1.00 10.00      A   
ATOM   2742  HN  THR A 292      -6.513  -4.698  19.880  1.00 10.00      A   
ATOM   2743  CA  THR A 292      -7.727  -2.993  19.604  1.00 10.00      A   
ATOM   2744  CB  THR A 292      -6.534  -2.061  19.307  1.00 10.00      A   
ATOM   2745  OG1 THR A 292      -5.437  -2.407  20.168  1.00 10.00      A   
ATOM   2746  HG1 THR A 292      -5.746  -3.000  20.859  1.00 10.00      A   
ATOM   2747  CG2 THR A 292      -6.916  -0.611  19.555  1.00 10.00      A   
ATOM   2748  C   THR A 292      -8.446  -3.331  18.296  1.00 10.00      A   
ATOM   2749  O   THR A 292      -9.343  -2.604  17.855  1.00 10.00      A   
ATOM   2750  N   THR A 293      -8.043  -4.436  17.682  1.00 10.00      A   
ATOM   2751  HN  THR A 293      -7.325  -4.972  18.087  1.00 10.00      A   
ATOM   2752  CA  THR A 293      -8.636  -4.888  16.433  1.00 10.00      A   
ATOM   2753  CB  THR A 293      -7.686  -4.631  15.246  1.00 10.00      A   
ATOM   2754  OG1 THR A 293      -7.145  -3.306  15.351  1.00 10.00      A   
ATOM   2755  HG1 THR A 293      -7.541  -2.853  16.106  1.00 10.00      A   
ATOM   2756  CG2 THR A 293      -8.431  -4.761  13.925  1.00 10.00      A   
ATOM   2757  C   THR A 293      -8.951  -6.379  16.512  1.00 10.00      A   
ATOM   2758  O   THR A 293      -8.090  -7.183  16.867  1.00 10.00      A   
ATOM   2759  N   LEU A 294     -10.182  -6.746  16.197  1.00 10.00      A   
ATOM   2760  HN  LEU A 294     -10.842  -6.065  15.932  1.00 10.00      A   
ATOM   2761  CA  LEU A 294     -10.581  -8.143  16.243  1.00 10.00      A   
ATOM   2762  CB  LEU A 294     -11.348  -8.443  17.533  1.00 10.00      A   
ATOM   2763  CG  LEU A 294     -11.779  -9.895  17.751  1.00 10.00      A   
ATOM   2764  CD1 LEU A 294     -10.576 -10.826  17.761  1.00 10.00      A   
ATOM   2765  CD2 LEU A 294     -12.568 -10.027  19.042  1.00 10.00      A   
ATOM   2766  C   LEU A 294     -11.407  -8.528  15.020  1.00 10.00      A   
ATOM   2767  O   LEU A 294     -12.409  -7.883  14.703  1.00 10.00      A   
ATOM   2768  N   ASN A 295     -10.968  -9.569  14.326  1.00 10.00      A   
ATOM   2769  HN  ASN A 295     -10.146 -10.030  14.617  1.00 10.00      A   
ATOM   2770  CA  ASN A 295     -11.665 -10.053  13.145  1.00 10.00      A   
ATOM   2771  CB  ASN A 295     -10.699 -10.151  11.954  1.00 10.00      A   
ATOM   2772  CG  ASN A 295     -11.402 -10.352  10.622  1.00 10.00      A   
ATOM   2773  OD1 ASN A 295     -12.507 -10.896  10.557  1.00 10.00      A   
ATOM   2774  ND2 ASN A 295     -10.759  -9.929   9.543  1.00 10.00      A   
ATOM   2775 HD21 ASN A 295      -9.873  -9.518   9.657  1.00 10.00      A   
ATOM   2776 HD22 ASN A 295     -11.196 -10.034   8.672  1.00 10.00      A   
ATOM   2777  C   ASN A 295     -12.276 -11.417  13.438  1.00 10.00      A   
ATOM   2778  O   ASN A 295     -11.559 -12.403  13.597  1.00 10.00      A   
ATOM   2779  N   LEU A 296     -13.599 -11.467  13.513  1.00 10.00      A   
ATOM   2780  HN  LEU A 296     -14.117 -10.642  13.370  1.00 10.00      A   
ATOM   2781  CA  LEU A 296     -14.314 -12.705  13.791  1.00 10.00      A   
ATOM   2782  CB  LEU A 296     -15.027 -12.627  15.144  1.00 10.00      A   
ATOM   2783  CG  LEU A 296     -14.134 -12.638  16.388  1.00 10.00      A   
ATOM   2784  CD1 LEU A 296     -14.961 -12.400  17.643  1.00 10.00      A   
ATOM   2785  CD2 LEU A 296     -13.371 -13.950  16.496  1.00 10.00      A   
ATOM   2786  C   LEU A 296     -15.315 -13.006  12.678  1.00 10.00      A   
ATOM   2787  O   LEU A 296     -16.300 -13.714  12.886  1.00 10.00      A   
ATOM   2788  N   SER A 297     -15.038 -12.475  11.489  1.00 10.00      A   
ATOM   2789  HN  SER A 297     -14.231 -11.928  11.389  1.00 10.00      A   
ATOM   2790  CA  SER A 297     -15.904 -12.679  10.331  1.00 10.00      A   
ATOM   2791  CB  SER A 297     -15.527 -11.705   9.212  1.00 10.00      A   
ATOM   2792  OG  SER A 297     -15.087 -10.463   9.743  1.00 10.00      A   
ATOM   2793  HG  SER A 297     -14.147 -10.523   9.961  1.00 10.00      A   
ATOM   2794  C   SER A 297     -15.821 -14.122   9.823  1.00 10.00      A   
ATOM   2795  O   SER A 297     -16.648 -14.569   9.026  1.00 10.00      A   
ATOM   2796  N   TYR A 298     -14.815 -14.847  10.284  1.00 10.00      A   
ATOM   2797  HN  TYR A 298     -14.185 -14.441  10.915  1.00 10.00      A   
ATOM   2798  CA  TYR A 298     -14.623 -16.231   9.880  1.00 10.00      A   
ATOM   2799  CB  TYR A 298     -13.174 -16.480   9.460  1.00 10.00      A   
ATOM   2800  CG  TYR A 298     -12.609 -15.445   8.509  1.00 10.00      A   
ATOM   2801  CD1 TYR A 298     -11.752 -14.450   8.963  1.00 10.00      A   
ATOM   2802  CD2 TYR A 298     -12.926 -15.469   7.157  1.00 10.00      A   
ATOM   2803  CE1 TYR A 298     -11.228 -13.508   8.096  1.00 10.00      A   
ATOM   2804  CE2 TYR A 298     -12.408 -14.530   6.283  1.00 10.00      A   
ATOM   2805  CZ  TYR A 298     -11.558 -13.552   6.758  1.00 10.00      A   
ATOM   2806  OH  TYR A 298     -11.035 -12.620   5.890  1.00 10.00      A   
ATOM   2807  HH  TYR A 298     -11.569 -12.597   5.086  1.00 10.00      A   
ATOM   2808  C   TYR A 298     -15.017 -17.182  11.008  1.00 10.00      A   
ATOM   2809  O   TYR A 298     -15.035 -18.402  10.831  1.00 10.00      A   
ATOM   2810  N   ALA A 299     -15.344 -16.614  12.163  1.00 10.00      A   
ATOM   2811  HN  ALA A 299     -15.336 -15.636  12.235  1.00 10.00      A   
ATOM   2812  CA  ALA A 299     -15.738 -17.403  13.321  1.00 10.00      A   
ATOM   2813  CB  ALA A 299     -15.268 -16.747  14.613  1.00 10.00      A   
ATOM   2814  C   ALA A 299     -17.247 -17.613  13.343  1.00 10.00      A   
ATOM   2815  O   ALA A 299     -17.998 -16.772  13.840  1.00 10.00      A   
ATOM   2816  N   THR A 300     -17.686 -18.730  12.786  1.00 10.00      A   
ATOM   2817  HN  THR A 300     -17.040 -19.350  12.380  1.00 10.00      A   
ATOM   2818  CA  THR A 300     -19.100 -19.061  12.733  1.00 10.00      A   
ATOM   2819  CB  THR A 300     -19.358 -20.100  11.629  1.00 10.00      A   
ATOM   2820  OG1 THR A 300     -18.140 -20.823  11.375  1.00 10.00      A   
ATOM   2821  HG1 THR A 300     -18.085 -21.578  11.978  1.00 10.00      A   
ATOM   2822  CG2 THR A 300     -19.801 -19.412  10.349  1.00 10.00      A   
ATOM   2823  C   THR A 300     -19.606 -19.597  14.073  1.00 10.00      A   
ATOM   2824  O   THR A 300     -19.863 -20.793  14.220  1.00 10.00      A   
ATOM   2825  N   VAL A 301     -19.730 -18.708  15.050  1.00 10.00      A   
ATOM   2826  HN  VAL A 301     -19.494 -17.770  14.873  1.00 10.00      A   
ATOM   2827  CA  VAL A 301     -20.208 -19.081  16.376  1.00 10.00      A   
ATOM   2828  CB  VAL A 301     -19.177 -18.760  17.484  1.00 10.00      A   
ATOM   2829  CG1 VAL A 301     -17.951 -19.652  17.356  1.00 10.00      A   
ATOM   2830  CG2 VAL A 301     -18.778 -17.292  17.451  1.00 10.00      A   
ATOM   2831  C   VAL A 301     -21.528 -18.382  16.682  1.00 10.00      A   
ATOM   2832  O   VAL A 301     -22.004 -17.570  15.892  1.00 10.00      A   
ATOM   2833  N   GLN A 302     -22.118 -18.699  17.826  1.00 10.00      A   
ATOM   2834  HN  GLN A 302     -21.690 -19.354  18.421  1.00 10.00      A   
ATOM   2835  CA  GLN A 302     -23.387 -18.098  18.219  1.00 10.00      A   
ATOM   2836  CB  GLN A 302     -24.177 -19.033  19.132  1.00 10.00      A   
ATOM   2837  CG  GLN A 302     -24.864 -20.178  18.407  1.00 10.00      A   
ATOM   2838  CD  GLN A 302     -25.772 -19.701  17.289  1.00 10.00      A   
ATOM   2839  OE1 GLN A 302     -26.937 -19.377  17.515  1.00 10.00      A   
ATOM   2840  NE2 GLN A 302     -25.245 -19.662  16.074  1.00 10.00      A   
ATOM   2841 HE21 GLN A 302     -24.309 -19.937  15.966  1.00 10.00      A   
ATOM   2842 HE22 GLN A 302     -25.816 -19.364  15.330  1.00 10.00      A   
ATOM   2843  C   GLN A 302     -23.199 -16.741  18.887  1.00 10.00      A   
ATOM   2844  O   GLN A 302     -22.092 -16.381  19.296  1.00 10.00      A   
ATOM   2845  N   SER A 303     -24.301 -16.008  19.011  1.00 10.00      A   
ATOM   2846  HN  SER A 303     -25.148 -16.375  18.682  1.00 10.00      A   
ATOM   2847  CA  SER A 303     -24.304 -14.679  19.618  1.00 10.00      A   
ATOM   2848  CB  SER A 303     -25.726 -14.101  19.617  1.00 10.00      A   
ATOM   2849  OG  SER A 303     -25.770 -12.801  20.190  1.00 10.00      A   
ATOM   2850  HG  SER A 303     -25.703 -12.136  19.488  1.00 10.00      A   
ATOM   2851  C   SER A 303     -23.752 -14.701  21.040  1.00 10.00      A   
ATOM   2852  O   SER A 303     -22.848 -13.934  21.370  1.00 10.00      A   
ATOM   2853  N   TYR A 304     -24.283 -15.595  21.872  1.00 10.00      A   
ATOM   2854  HN  TYR A 304     -24.986 -16.195  21.539  1.00 10.00      A   
ATOM   2855  CA  TYR A 304     -23.856 -15.702  23.264  1.00 10.00      A   
ATOM   2856  CB  TYR A 304     -24.668 -16.772  23.999  1.00 10.00      A   
ATOM   2857  CG  TYR A 304     -24.765 -16.546  25.493  1.00 10.00      A   
ATOM   2858  CD1 TYR A 304     -25.164 -15.316  26.002  1.00 10.00      A   
ATOM   2859  CD2 TYR A 304     -24.461 -17.560  26.394  1.00 10.00      A   
ATOM   2860  CE1 TYR A 304     -25.256 -15.103  27.365  1.00 10.00      A   
ATOM   2861  CE2 TYR A 304     -24.551 -17.355  27.760  1.00 10.00      A   
ATOM   2862  CZ  TYR A 304     -24.950 -16.122  28.240  1.00 10.00      A   
ATOM   2863  OH  TYR A 304     -25.038 -15.906  29.599  1.00 10.00      A   
ATOM   2864  HH  TYR A 304     -25.875 -15.461  29.799  1.00 10.00      A   
ATOM   2865  C   TYR A 304     -22.357 -15.983  23.381  1.00 10.00      A   
ATOM   2866  O   TYR A 304     -21.698 -15.509  24.308  1.00 10.00      A   
ATOM   2867  N   ASP A 305     -21.819 -16.738  22.433  1.00 10.00      A   
ATOM   2868  HN  ASP A 305     -22.386 -17.075  21.707  1.00 10.00      A   
ATOM   2869  CA  ASP A 305     -20.397 -17.061  22.442  1.00 10.00      A   
ATOM   2870  CB  ASP A 305     -20.077 -18.220  21.499  1.00 10.00      A   
ATOM   2871  CG  ASP A 305     -20.268 -19.570  22.163  1.00 10.00      A   
ATOM   2872  OD1 ASP A 305     -19.537 -19.873  23.132  1.00 10.00      A   
ATOM   2873  OD2 ASP A 305     -21.157 -20.334  21.729  1.00 10.00      A   
ATOM   2874  C   ASP A 305     -19.572 -15.832  22.096  1.00 10.00      A   
ATOM   2875  O   ASP A 305     -18.484 -15.632  22.632  1.00 10.00      A   
ATOM   2876  N   LEU A 306     -20.104 -15.008  21.205  1.00 10.00      A   
ATOM   2877  HN  LEU A 306     -20.973 -15.233  20.805  1.00 10.00      A   
ATOM   2878  CA  LEU A 306     -19.430 -13.783  20.799  1.00 10.00      A   
ATOM   2879  CB  LEU A 306     -20.114 -13.183  19.566  1.00 10.00      A   
ATOM   2880  CG  LEU A 306     -19.858 -13.892  18.234  1.00 10.00      A   
ATOM   2881  CD1 LEU A 306     -20.936 -13.538  17.222  1.00 10.00      A   
ATOM   2882  CD2 LEU A 306     -18.481 -13.532  17.696  1.00 10.00      A   
ATOM   2883  C   LEU A 306     -19.449 -12.774  21.942  1.00 10.00      A   
ATOM   2884  O   LEU A 306     -18.426 -12.183  22.285  1.00 10.00      A   
ATOM   2885  N   VAL A 307     -20.625 -12.610  22.540  1.00 10.00      A   
ATOM   2886  HN  VAL A 307     -21.393 -13.132  22.217  1.00 10.00      A   
ATOM   2887  CA  VAL A 307     -20.823 -11.676  23.650  1.00 10.00      A   
ATOM   2888  CB  VAL A 307     -22.270 -11.739  24.191  1.00 10.00      A   
ATOM   2889  CG1 VAL A 307     -22.435 -10.870  25.431  1.00 10.00      A   
ATOM   2890  CG2 VAL A 307     -23.258 -11.314  23.117  1.00 10.00      A   
ATOM   2891  C   VAL A 307     -19.832 -11.919  24.790  1.00 10.00      A   
ATOM   2892  O   VAL A 307     -19.279 -10.971  25.353  1.00 10.00      A   
ATOM   2893  N   LYS A 308     -19.598 -13.184  25.112  1.00 10.00      A   
ATOM   2894  HN  LYS A 308     -20.057 -13.896  24.614  1.00 10.00      A   
ATOM   2895  CA  LYS A 308     -18.674 -13.550  26.184  1.00 10.00      A   
ATOM   2896  CB  LYS A 308     -18.624 -15.072  26.361  1.00 10.00      A   
ATOM   2897  CG  LYS A 308     -19.843 -15.660  27.059  1.00 10.00      A   
ATOM   2898  CD  LYS A 308     -19.757 -17.180  27.148  1.00 10.00      A   
ATOM   2899  CE  LYS A 308     -19.883 -17.824  25.774  1.00 10.00      A   
ATOM   2900  NZ  LYS A 308     -19.512 -19.264  25.782  1.00 10.00      A   
ATOM   2901  HZ1 LYS A 308     -19.568 -19.653  24.814  1.00 10.00      A   
ATOM   2902  HZ2 LYS A 308     -20.157 -19.798  26.396  1.00 10.00      A   
ATOM   2903  HZ3 LYS A 308     -18.539 -19.381  26.132  1.00 10.00      A   
ATOM   2904  C   LYS A 308     -17.269 -12.991  25.949  1.00 10.00      A   
ATOM   2905  O   LYS A 308     -16.580 -12.606  26.894  1.00 10.00      A   
ATOM   2906  N   LEU A 309     -16.854 -12.946  24.691  1.00 10.00      A   
ATOM   2907  HN  LEU A 309     -17.452 -13.259  23.977  1.00 10.00      A   
ATOM   2908  CA  LEU A 309     -15.536 -12.435  24.339  1.00 10.00      A   
ATOM   2909  CB  LEU A 309     -15.078 -13.031  22.998  1.00 10.00      A   
ATOM   2910  CG  LEU A 309     -13.579 -13.319  22.848  1.00 10.00      A   
ATOM   2911  CD1 LEU A 309     -13.345 -14.410  21.809  1.00 10.00      A   
ATOM   2912  CD2 LEU A 309     -12.814 -12.059  22.471  1.00 10.00      A   
ATOM   2913  C   LEU A 309     -15.561 -10.910  24.258  1.00 10.00      A   
ATOM   2914  O   LEU A 309     -14.645 -10.236  24.725  1.00 10.00      A   
ATOM   2915  N   LEU A 310     -16.638 -10.376  23.694  1.00 10.00      A   
ATOM   2916  HN  LEU A 310     -17.346 -10.976  23.364  1.00 10.00      A   
ATOM   2917  CA  LEU A 310     -16.799  -8.932  23.527  1.00 10.00      A   
ATOM   2918  CB  LEU A 310     -18.132  -8.619  22.843  1.00 10.00      A   
ATOM   2919  CG  LEU A 310     -18.388  -9.287  21.491  1.00 10.00      A   
ATOM   2920  CD1 LEU A 310     -19.817  -9.038  21.040  1.00 10.00      A   
ATOM   2921  CD2 LEU A 310     -17.405  -8.787  20.442  1.00 10.00      A   
ATOM   2922  C   LEU A 310     -16.721  -8.172  24.853  1.00 10.00      A   
ATOM   2923  O   LEU A 310     -16.221  -7.047  24.905  1.00 10.00      A   
ATOM   2924  N   CYS A 311     -17.200  -8.797  25.922  1.00 10.00      A   
ATOM   2925  HN  CYS A 311     -17.561  -9.705  25.823  1.00 10.00      A   
ATOM   2926  CA  CYS A 311     -17.207  -8.169  27.240  1.00 10.00      A   
ATOM   2927  CB  CYS A 311     -18.130  -8.931  28.188  1.00 10.00      A   
ATOM   2928  SG  CYS A 311     -19.820  -9.123  27.576  1.00 10.00      A   
ATOM   2929  HG  CYS A 311     -19.783  -9.960  26.543  1.00 10.00      A   
ATOM   2930  C   CYS A 311     -15.810  -8.033  27.850  1.00 10.00      A   
ATOM   2931  O   CYS A 311     -15.645  -7.416  28.904  1.00 10.00      A   
ATOM   2932  N   GLN A 312     -14.803  -8.590  27.195  1.00 10.00      A   
ATOM   2933  HN  GLN A 312     -14.972  -9.057  26.345  1.00 10.00      A   
ATOM   2934  CA  GLN A 312     -13.450  -8.519  27.719  1.00 10.00      A   
ATOM   2935  CB  GLN A 312     -12.807  -9.903  27.791  1.00 10.00      A   
ATOM   2936  CG  GLN A 312     -13.309 -10.748  28.952  1.00 10.00      A   
ATOM   2937  CD  GLN A 312     -12.267 -11.717  29.477  1.00 10.00      A   
ATOM   2938  OE1 GLN A 312     -12.602 -12.783  29.998  1.00 10.00      A   
ATOM   2939  NE2 GLN A 312     -10.999 -11.358  29.347  1.00 10.00      A   
ATOM   2940 HE21 GLN A 312     -10.801 -10.502  28.919  1.00 10.00      A   
ATOM   2941 HE22 GLN A 312     -10.307 -11.961  29.695  1.00 10.00      A   
ATOM   2942  C   GLN A 312     -12.571  -7.543  26.948  1.00 10.00      A   
ATOM   2943  O   GLN A 312     -11.443  -7.265  27.359  1.00 10.00      A   
ATOM   2944  N   CYS A 313     -13.090  -7.007  25.851  1.00 10.00      A   
ATOM   2945  HN  CYS A 313     -14.000  -7.251  25.580  1.00 10.00      A   
ATOM   2946  CA  CYS A 313     -12.331  -6.060  25.040  1.00 10.00      A   
ATOM   2947  CB  CYS A 313     -12.153  -6.589  23.614  1.00 10.00      A   
ATOM   2948  SG  CYS A 313     -11.972  -8.382  23.495  1.00 10.00      A   
ATOM   2949  HG  CYS A 313     -12.963  -8.839  22.742  1.00 10.00      A   
ATOM   2950  C   CYS A 313     -13.006  -4.689  25.011  1.00 10.00      A   
ATOM   2951  O   CYS A 313     -13.755  -4.375  24.088  1.00 10.00      A   
ATOM   2952  N   PRO A 314     -12.758  -3.846  26.025  1.00 10.00      A   
ATOM   2953  CA  PRO A 314     -13.349  -2.510  26.095  1.00 10.00      A   
ATOM   2954  CB  PRO A 314     -13.296  -2.201  27.590  1.00 10.00      A   
ATOM   2955  CG  PRO A 314     -12.096  -2.938  28.089  1.00 10.00      A   
ATOM   2956  CD  PRO A 314     -11.900  -4.129  27.189  1.00 10.00      A   
ATOM   2957  C   PRO A 314     -12.543  -1.475  25.311  1.00 10.00      A   
ATOM   2958  O   PRO A 314     -13.042  -0.396  24.989  1.00 10.00      A   
ATOM   2959  N   LYS A 315     -11.303  -1.820  24.990  1.00 10.00      A   
ATOM   2960  HN  LYS A 315     -10.975  -2.702  25.256  1.00 10.00      A   
ATOM   2961  CA  LYS A 315     -10.415  -0.927  24.253  1.00 10.00      A   
ATOM   2962  CB  LYS A 315      -8.986  -1.041  24.797  1.00 10.00      A   
ATOM   2963  CG  LYS A 315      -8.878  -0.858  26.307  1.00 10.00      A   
ATOM   2964  CD  LYS A 315      -7.429  -0.882  26.773  1.00 10.00      A   
ATOM   2965  CE  LYS A 315      -6.654   0.300  26.223  1.00 10.00      A   
ATOM   2966  NZ  LYS A 315      -7.155   1.594  26.755  1.00 10.00      A   
ATOM   2967  HZ1 LYS A 315      -6.833   1.723  27.734  1.00 10.00      A   
ATOM   2968  HZ2 LYS A 315      -8.195   1.607  26.742  1.00 10.00      A   
ATOM   2969  HZ3 LYS A 315      -6.802   2.383  26.175  1.00 10.00      A   
ATOM   2970  C   LYS A 315     -10.445  -1.243  22.757  1.00 10.00      A   
ATOM   2971  O   LYS A 315      -9.562  -0.837  22.002  1.00 10.00      A   
ATOM   2972  N   LEU A 316     -11.473  -1.972  22.347  1.00 10.00      A   
ATOM   2973  HN  LEU A 316     -12.140  -2.258  23.003  1.00 10.00      A   
ATOM   2974  CA  LEU A 316     -11.643  -2.362  20.956  1.00 10.00      A   
ATOM   2975  CB  LEU A 316     -12.698  -3.463  20.867  1.00 10.00      A   
ATOM   2976  CG  LEU A 316     -12.855  -4.162  19.518  1.00 10.00      A   
ATOM   2977  CD1 LEU A 316     -11.619  -4.988  19.191  1.00 10.00      A   
ATOM   2978  CD2 LEU A 316     -14.094  -5.036  19.537  1.00 10.00      A   
ATOM   2979  C   LEU A 316     -12.062  -1.166  20.105  1.00 10.00      A   
ATOM   2980  O   LEU A 316     -13.023  -0.469  20.431  1.00 10.00      A   
ATOM   2981  N   GLN A 317     -11.334  -0.935  19.021  1.00 10.00      A   
ATOM   2982  HN  GLN A 317     -10.577  -1.528  18.819  1.00 10.00      A   
ATOM   2983  CA  GLN A 317     -11.624   0.180  18.130  1.00 10.00      A   
ATOM   2984  CB  GLN A 317     -10.392   1.073  17.964  1.00 10.00      A   
ATOM   2985  CG  GLN A 317      -9.962   1.778  19.239  1.00 10.00      A   
ATOM   2986  CD  GLN A 317      -8.848   2.775  19.003  1.00 10.00      A   
ATOM   2987  OE1 GLN A 317      -8.033   2.616  18.093  1.00 10.00      A   
ATOM   2988  NE2 GLN A 317      -8.809   3.819  19.816  1.00 10.00      A   
ATOM   2989 HE21 GLN A 317      -9.501   3.884  20.518  1.00 10.00      A   
ATOM   2990 HE22 GLN A 317      -8.097   4.475  19.689  1.00 10.00      A   
ATOM   2991  C   GLN A 317     -12.110  -0.301  16.766  1.00 10.00      A   
ATOM   2992  O   GLN A 317     -12.966   0.326  16.147  1.00 10.00      A   
ATOM   2993  N   ARG A 318     -11.568  -1.415  16.304  1.00 10.00      A   
ATOM   2994  HN  ARG A 318     -10.900  -1.887  16.849  1.00 10.00      A   
ATOM   2995  CA  ARG A 318     -11.948  -1.966  15.008  1.00 10.00      A   
ATOM   2996  CB  ARG A 318     -10.758  -1.925  14.044  1.00 10.00      A   
ATOM   2997  CG  ARG A 318     -11.093  -2.314  12.612  1.00 10.00      A   
ATOM   2998  CD  ARG A 318      -9.974  -1.931  11.650  1.00 10.00      A   
ATOM   2999  NE  ARG A 318     -10.516  -1.326  10.435  1.00 10.00      A   
ATOM   3000  HE  ARG A 318     -11.503  -1.374  10.316  1.00 10.00      A   
ATOM   3001  CZ  ARG A 318      -9.789  -0.744   9.477  1.00 10.00      A   
ATOM   3002  NH1 ARG A 318      -8.466  -0.690   9.578  1.00 10.00      A   
ATOM   3003 HH11 ARG A 318      -7.898  -0.233   8.829  1.00 10.00      A   
ATOM   3004 HH12 ARG A 318      -7.987  -1.108  10.405  1.00 10.00      A   
ATOM   3005  NH2 ARG A 318     -10.403  -0.192   8.440  1.00 10.00      A   
ATOM   3006 HH21 ARG A 318     -11.447  -0.216   8.380  1.00 10.00      A   
ATOM   3007 HH22 ARG A 318      -9.853   0.260   7.668  1.00 10.00      A   
ATOM   3008  C   ARG A 318     -12.464  -3.391  15.164  1.00 10.00      A   
ATOM   3009  O   ARG A 318     -11.714  -4.291  15.556  1.00 10.00      A   
ATOM   3010  N   LEU A 319     -13.742  -3.597  14.868  1.00 10.00      A   
ATOM   3011  HN  LEU A 319     -14.298  -2.845  14.557  1.00 10.00      A   
ATOM   3012  CA  LEU A 319     -14.337  -4.919  14.995  1.00 10.00      A   
ATOM   3013  CB  LEU A 319     -15.333  -4.964  16.156  1.00 10.00      A   
ATOM   3014  CG  LEU A 319     -15.991  -6.320  16.429  1.00 10.00      A   
ATOM   3015  CD1 LEU A 319     -14.959  -7.336  16.897  1.00 10.00      A   
ATOM   3016  CD2 LEU A 319     -17.102  -6.179  17.456  1.00 10.00      A   
ATOM   3017  C   LEU A 319     -15.010  -5.401  13.715  1.00 10.00      A   
ATOM   3018  O   LEU A 319     -15.859  -4.718  13.140  1.00 10.00      A   
ATOM   3019  N   TRP A 320     -14.612  -6.584  13.281  1.00 10.00      A   
ATOM   3020  HN  TRP A 320     -13.909  -7.061  13.779  1.00 10.00      A   
ATOM   3021  CA  TRP A 320     -15.175  -7.214  12.099  1.00 10.00      A   
ATOM   3022  CB  TRP A 320     -14.066  -7.542  11.093  1.00 10.00      A   
ATOM   3023  CG  TRP A 320     -13.585  -6.368  10.298  1.00 10.00      A   
ATOM   3024  CD1 TRP A 320     -13.595  -5.059  10.674  1.00 10.00      A   
ATOM   3025  CD2 TRP A 320     -13.012  -6.403   8.987  1.00 10.00      A   
ATOM   3026  NE1 TRP A 320     -13.069  -4.276   9.680  1.00 10.00      A   
ATOM   3027  HE1 TRP A 320     -12.973  -3.289   9.718  1.00 10.00      A   
ATOM   3028  CE2 TRP A 320     -12.703  -5.077   8.631  1.00 10.00      A   
ATOM   3029  CE3 TRP A 320     -12.732  -7.428   8.080  1.00 10.00      A   
ATOM   3030  CZ2 TRP A 320     -12.128  -4.750   7.405  1.00 10.00      A   
ATOM   3031  CZ3 TRP A 320     -12.163  -7.102   6.865  1.00 10.00      A   
ATOM   3032  CH2 TRP A 320     -11.864  -5.774   6.538  1.00 10.00      A   
ATOM   3033  C   TRP A 320     -15.846  -8.501  12.547  1.00 10.00      A   
ATOM   3034  O   TRP A 320     -15.167  -9.468  12.875  1.00 10.00      A   
ATOM   3035  N   VAL A 321     -17.166  -8.508  12.599  1.00 10.00      A   
ATOM   3036  HN  VAL A 321     -17.668  -7.711  12.311  1.00 10.00      A   
ATOM   3037  CA  VAL A 321     -17.894  -9.694  13.045  1.00 10.00      A   
ATOM   3038  CB  VAL A 321     -18.528  -9.500  14.444  1.00 10.00      A   
ATOM   3039  CG1 VAL A 321     -17.477  -9.608  15.539  1.00 10.00      A   
ATOM   3040  CG2 VAL A 321     -19.266  -8.170  14.534  1.00 10.00      A   
ATOM   3041  C   VAL A 321     -18.981 -10.095  12.063  1.00 10.00      A   
ATOM   3042  O   VAL A 321     -19.208  -9.426  11.056  1.00 10.00      A   
ATOM   3043  N   LEU A 322     -19.644 -11.201  12.366  1.00 10.00      A   
ATOM   3044  HN  LEU A 322     -19.405 -11.690  13.175  1.00 10.00      A   
ATOM   3045  CA  LEU A 322     -20.721 -11.705  11.541  1.00 10.00      A   
ATOM   3046  CB  LEU A 322     -20.674 -13.234  11.494  1.00 10.00      A   
ATOM   3047  CG  LEU A 322     -19.558 -13.840  10.646  1.00 10.00      A   
ATOM   3048  CD1 LEU A 322     -19.402 -15.321  10.948  1.00 10.00      A   
ATOM   3049  CD2 LEU A 322     -19.833 -13.620   9.166  1.00 10.00      A   
ATOM   3050  C   LEU A 322     -22.056 -11.255  12.111  1.00 10.00      A   
ATOM   3051  O   LEU A 322     -22.122 -10.744  13.231  1.00 10.00      A   
ATOM   3052  N   ASP A 323     -23.117 -11.471  11.351  1.00 10.00      A   
ATOM   3053  HN  ASP A 323     -22.997 -11.896  10.472  1.00 10.00      A   
ATOM   3054  CA  ASP A 323     -24.465 -11.102  11.773  1.00 10.00      A   
ATOM   3055  CB  ASP A 323     -25.446 -11.123  10.592  1.00 10.00      A   
ATOM   3056  CG  ASP A 323     -25.601 -12.486   9.943  1.00 10.00      A   
ATOM   3057  OD1 ASP A 323     -24.700 -13.335  10.104  1.00 10.00      A   
ATOM   3058  OD2 ASP A 323     -26.612 -12.707   9.245  1.00 10.00      A   
ATOM   3059  C   ASP A 323     -24.952 -12.006  12.901  1.00 10.00      A   
ATOM   3060  O   ASP A 323     -26.016 -11.781  13.480  1.00 10.00      A   
ATOM   3061  N   TYR A 324     -24.153 -13.024  13.213  1.00 10.00      A   
ATOM   3062  HN  TYR A 324     -23.335 -13.159  12.689  1.00 10.00      A   
ATOM   3063  CA  TYR A 324     -24.462 -13.960  14.288  1.00 10.00      A   
ATOM   3064  CB  TYR A 324     -23.398 -15.053  14.362  1.00 10.00      A   
ATOM   3065  CG  TYR A 324     -23.556 -16.158  13.348  1.00 10.00      A   
ATOM   3066  CD1 TYR A 324     -22.525 -16.468  12.472  1.00 10.00      A   
ATOM   3067  CD2 TYR A 324     -24.727 -16.900  13.272  1.00 10.00      A   
ATOM   3068  CE1 TYR A 324     -22.654 -17.483  11.547  1.00 10.00      A   
ATOM   3069  CE2 TYR A 324     -24.866 -17.918  12.348  1.00 10.00      A   
ATOM   3070  CZ  TYR A 324     -23.826 -18.204  11.488  1.00 10.00      A   
ATOM   3071  OH  TYR A 324     -23.958 -19.217  10.567  1.00 10.00      A   
ATOM   3072  HH  TYR A 324     -24.891 -19.374  10.399  1.00 10.00      A   
ATOM   3073  C   TYR A 324     -24.515 -13.240  15.629  1.00 10.00      A   
ATOM   3074  O   TYR A 324     -25.077 -13.751  16.596  1.00 10.00      A   
ATOM   3075  N   ILE A 325     -23.907 -12.060  15.677  1.00 10.00      A   
ATOM   3076  HN  ILE A 325     -23.467 -11.723  14.870  1.00 10.00      A   
ATOM   3077  CA  ILE A 325     -23.877 -11.254  16.889  1.00 10.00      A   
ATOM   3078  CB  ILE A 325     -22.956 -10.018  16.726  1.00 10.00      A   
ATOM   3079  CG1 ILE A 325     -22.699  -9.341  18.074  1.00 10.00      A   
ATOM   3080  CG2 ILE A 325     -23.515  -9.027  15.712  1.00 10.00      A   
ATOM   3081  CD1 ILE A 325     -21.627  -8.273  18.029  1.00 10.00      A   
ATOM   3082  C   ILE A 325     -25.291 -10.832  17.296  1.00 10.00      A   
ATOM   3083  O   ILE A 325     -25.593 -10.715  18.486  1.00 10.00      A   
ATOM   3084  N   GLU A 326     -26.153 -10.637  16.295  1.00 10.00      A   
ATOM   3085  HN  GLU A 326     -25.842 -10.773  15.373  1.00 10.00      A   
ATOM   3086  CA  GLU A 326     -27.547 -10.243  16.516  1.00 10.00      A   
ATOM   3087  CB  GLU A 326     -28.313 -11.333  17.273  1.00 10.00      A   
ATOM   3088  CG  GLU A 326     -28.288 -12.687  16.581  1.00 10.00      A   
ATOM   3089  CD  GLU A 326     -29.144 -13.719  17.283  1.00 10.00      A   
ATOM   3090  OE1 GLU A 326     -29.038 -13.847  18.520  1.00 10.00      A   
ATOM   3091  OE2 GLU A 326     -29.930 -14.409  16.600  1.00 10.00      A   
ATOM   3092  C   GLU A 326     -27.672  -8.890  17.216  1.00 10.00      A   
ATOM   3093  O   GLU A 326     -26.672  -8.256  17.567  1.00 10.00      A   
ATOM   3094  N   ASP A 327     -28.911  -8.451  17.408  1.00 10.00      A   
ATOM   3095  HN  ASP A 327     -29.666  -8.998  17.092  1.00 10.00      A   
ATOM   3096  CA  ASP A 327     -29.181  -7.173  18.066  1.00 10.00      A   
ATOM   3097  CB  ASP A 327     -30.687  -6.873  18.083  1.00 10.00      A   
ATOM   3098  CG  ASP A 327     -31.306  -6.691  16.709  1.00 10.00      A   
ATOM   3099  OD1 ASP A 327     -30.734  -5.969  15.873  1.00 10.00      A   
ATOM   3100  OD2 ASP A 327     -32.394  -7.263  16.467  1.00 10.00      A   
ATOM   3101  C   ASP A 327     -28.675  -7.198  19.502  1.00 10.00      A   
ATOM   3102  O   ASP A 327     -28.079  -6.233  19.983  1.00 10.00      A   
ATOM   3103  N   ALA A 328     -28.922  -8.317  20.176  1.00 10.00      A   
ATOM   3104  HN  ALA A 328     -29.398  -9.044  19.723  1.00 10.00      A   
ATOM   3105  CA  ALA A 328     -28.516  -8.500  21.563  1.00 10.00      A   
ATOM   3106  CB  ALA A 328     -28.978  -9.861  22.063  1.00 10.00      A   
ATOM   3107  C   ALA A 328     -27.008  -8.343  21.740  1.00 10.00      A   
ATOM   3108  O   ALA A 328     -26.552  -7.674  22.666  1.00 10.00      A   
ATOM   3109  N   GLY A 329     -26.240  -8.950  20.842  1.00 10.00      A   
ATOM   3110  HN  GLY A 329     -26.655  -9.457  20.113  1.00 10.00      A   
ATOM   3111  CA  GLY A 329     -24.800  -8.864  20.928  1.00 10.00      A   
ATOM   3112  C   GLY A 329     -24.300  -7.445  20.765  1.00 10.00      A   
ATOM   3113  O   GLY A 329     -23.458  -6.984  21.535  1.00 10.00      A   
ATOM   3114  N   LEU A 330     -24.832  -6.747  19.767  1.00 10.00      A   
ATOM   3115  HN  LEU A 330     -25.506  -7.173  19.191  1.00 10.00      A   
ATOM   3116  CA  LEU A 330     -24.441  -5.370  19.497  1.00 10.00      A   
ATOM   3117  CB  LEU A 330     -25.050  -4.886  18.180  1.00 10.00      A   
ATOM   3118  CG  LEU A 330     -24.459  -5.503  16.910  1.00 10.00      A   
ATOM   3119  CD1 LEU A 330     -25.241  -5.065  15.684  1.00 10.00      A   
ATOM   3120  CD2 LEU A 330     -22.988  -5.134  16.770  1.00 10.00      A   
ATOM   3121  C   LEU A 330     -24.832  -4.455  20.651  1.00 10.00      A   
ATOM   3122  O   LEU A 330     -24.123  -3.496  20.965  1.00 10.00      A   
ATOM   3123  N   GLU A 331     -25.957  -4.766  21.283  1.00 10.00      A   
ATOM   3124  HN  GLU A 331     -26.483  -5.536  20.966  1.00 10.00      A   
ATOM   3125  CA  GLU A 331     -26.444  -3.993  22.417  1.00 10.00      A   
ATOM   3126  CB  GLU A 331     -27.804  -4.536  22.868  1.00 10.00      A   
ATOM   3127  CG  GLU A 331     -28.490  -3.715  23.947  1.00 10.00      A   
ATOM   3128  CD  GLU A 331     -29.856  -4.262  24.302  1.00 10.00      A   
ATOM   3129  OE1 GLU A 331     -29.929  -5.195  25.131  1.00 10.00      A   
ATOM   3130  OE2 GLU A 331     -30.865  -3.760  23.759  1.00 10.00      A   
ATOM   3131  C   GLU A 331     -25.439  -4.048  23.566  1.00 10.00      A   
ATOM   3132  O   GLU A 331     -25.097  -3.022  24.158  1.00 10.00      A   
ATOM   3133  N   VAL A 332     -24.957  -5.248  23.861  1.00 10.00      A   
ATOM   3134  HN  VAL A 332     -25.264  -6.027  23.346  1.00 10.00      A   
ATOM   3135  CA  VAL A 332     -23.982  -5.441  24.930  1.00 10.00      A   
ATOM   3136  CB  VAL A 332     -23.803  -6.937  25.272  1.00 10.00      A   
ATOM   3137  CG1 VAL A 332     -22.880  -7.113  26.468  1.00 10.00      A   
ATOM   3138  CG2 VAL A 332     -25.149  -7.594  25.534  1.00 10.00      A   
ATOM   3139  C   VAL A 332     -22.633  -4.854  24.525  1.00 10.00      A   
ATOM   3140  O   VAL A 332     -21.939  -4.235  25.334  1.00 10.00      A   
ATOM   3141  N   LEU A 333     -22.278  -5.046  23.260  1.00 10.00      A   
ATOM   3142  HN  LEU A 333     -22.881  -5.551  22.670  1.00 10.00      A   
ATOM   3143  CA  LEU A 333     -21.020  -4.544  22.721  1.00 10.00      A   
ATOM   3144  CB  LEU A 333     -20.908  -4.901  21.238  1.00 10.00      A   
ATOM   3145  CG  LEU A 333     -19.664  -4.394  20.508  1.00 10.00      A   
ATOM   3146  CD1 LEU A 333     -18.439  -5.204  20.899  1.00 10.00      A   
ATOM   3147  CD2 LEU A 333     -19.879  -4.426  19.005  1.00 10.00      A   
ATOM   3148  C   LEU A 333     -20.903  -3.035  22.901  1.00 10.00      A   
ATOM   3149  O   LEU A 333     -19.906  -2.539  23.425  1.00 10.00      A   
ATOM   3150  N   ALA A 334     -21.935  -2.314  22.477  1.00 10.00      A   
ATOM   3151  HN  ALA A 334     -22.704  -2.777  22.073  1.00 10.00      A   
ATOM   3152  CA  ALA A 334     -21.954  -0.858  22.577  1.00 10.00      A   
ATOM   3153  CB  ALA A 334     -23.180  -0.303  21.880  1.00 10.00      A   
ATOM   3154  C   ALA A 334     -21.907  -0.390  24.028  1.00 10.00      A   
ATOM   3155  O   ALA A 334     -21.468   0.721  24.322  1.00 10.00      A   
ATOM   3156  N   SER A 335     -22.346  -1.246  24.932  1.00 10.00      A   
ATOM   3157  HN  SER A 335     -22.672  -2.123  24.644  1.00 10.00      A   
ATOM   3158  CA  SER A 335     -22.352  -0.919  26.347  1.00 10.00      A   
ATOM   3159  CB  SER A 335     -23.490  -1.663  27.051  1.00 10.00      A   
ATOM   3160  OG  SER A 335     -24.728  -1.442  26.386  1.00 10.00      A   
ATOM   3161  HG  SER A 335     -24.833  -2.092  25.678  1.00 10.00      A   
ATOM   3162  C   SER A 335     -21.005  -1.263  26.985  1.00 10.00      A   
ATOM   3163  O   SER A 335     -20.787  -1.018  28.170  1.00 10.00      A   
ATOM   3164  N   THR A 336     -20.101  -1.816  26.181  1.00 10.00      A   
ATOM   3165  HN  THR A 336     -20.331  -1.972  25.239  1.00 10.00      A   
ATOM   3166  CA  THR A 336     -18.782  -2.196  26.659  1.00 10.00      A   
ATOM   3167  CB  THR A 336     -18.553  -3.715  26.507  1.00 10.00      A   
ATOM   3168  OG1 THR A 336     -19.671  -4.426  27.064  1.00 10.00      A   
ATOM   3169  HG1 THR A 336     -20.440  -4.314  26.489  1.00 10.00      A   
ATOM   3170  CG2 THR A 336     -17.281  -4.144  27.225  1.00 10.00      A   
ATOM   3171  C   THR A 336     -17.678  -1.419  25.930  1.00 10.00      A   
ATOM   3172  O   THR A 336     -16.816  -0.807  26.560  1.00 10.00      A   
ATOM   3173  N   CYS A 337     -17.711  -1.436  24.602  1.00 10.00      A   
ATOM   3174  HN  CYS A 337     -18.426  -1.935  24.144  1.00 10.00      A   
ATOM   3175  CA  CYS A 337     -16.713  -0.733  23.807  1.00 10.00      A   
ATOM   3176  CB  CYS A 337     -16.410  -1.513  22.529  1.00 10.00      A   
ATOM   3177  SG  CYS A 337     -16.166  -3.283  22.793  1.00 10.00      A   
ATOM   3178  HG  CYS A 337     -15.014  -3.447  23.436  1.00 10.00      A   
ATOM   3179  C   CYS A 337     -17.181   0.680  23.467  1.00 10.00      A   
ATOM   3180  O   CYS A 337     -17.977   0.878  22.552  1.00 10.00      A   
ATOM   3181  N   LYS A 338     -16.685   1.657  24.212  1.00 10.00      A   
ATOM   3182  HN  LYS A 338     -16.052   1.438  24.929  1.00 10.00      A   
ATOM   3183  CA  LYS A 338     -17.059   3.050  23.995  1.00 10.00      A   
ATOM   3184  CB  LYS A 338     -17.074   3.814  25.323  1.00 10.00      A   
ATOM   3185  CG  LYS A 338     -18.078   3.282  26.335  1.00 10.00      A   
ATOM   3186  CD  LYS A 338     -19.494   3.359  25.792  1.00 10.00      A   
ATOM   3187  CE  LYS A 338     -20.502   2.829  26.797  1.00 10.00      A   
ATOM   3188  NZ  LYS A 338     -21.881   2.835  26.245  1.00 10.00      A   
ATOM   3189  HZ1 LYS A 338     -22.571   2.631  26.995  1.00 10.00      A   
ATOM   3190  HZ2 LYS A 338     -21.976   2.113  25.500  1.00 10.00      A   
ATOM   3191  HZ3 LYS A 338     -22.097   3.767  25.836  1.00 10.00      A   
ATOM   3192  C   LYS A 338     -16.112   3.733  23.017  1.00 10.00      A   
ATOM   3193  O   LYS A 338     -16.427   4.784  22.459  1.00 10.00      A   
ATOM   3194  N   ASP A 339     -14.952   3.132  22.799  1.00 10.00      A   
ATOM   3195  HN  ASP A 339     -14.758   2.287  23.253  1.00 10.00      A   
ATOM   3196  CA  ASP A 339     -13.961   3.708  21.898  1.00 10.00      A   
ATOM   3197  CB  ASP A 339     -12.564   3.651  22.518  1.00 10.00      A   
ATOM   3198  CG  ASP A 339     -11.713   4.843  22.124  1.00 10.00      A   
ATOM   3199  OD1 ASP A 339     -12.170   5.994  22.304  1.00 10.00      A   
ATOM   3200  OD2 ASP A 339     -10.583   4.641  21.632  1.00 10.00      A   
ATOM   3201  C   ASP A 339     -13.976   3.033  20.530  1.00 10.00      A   
ATOM   3202  O   ASP A 339     -13.025   3.155  19.757  1.00 10.00      A   
ATOM   3203  N   LEU A 340     -15.066   2.334  20.236  1.00 10.00      A   
ATOM   3204  HN  LEU A 340     -15.794   2.294  20.885  1.00 10.00      A   
ATOM   3205  CA  LEU A 340     -15.211   1.641  18.962  1.00 10.00      A   
ATOM   3206  CB  LEU A 340     -16.460   0.750  18.976  1.00 10.00      A   
ATOM   3207  CG  LEU A 340     -16.633  -0.203  17.787  1.00 10.00      A   
ATOM   3208  CD1 LEU A 340     -15.557  -1.279  17.797  1.00 10.00      A   
ATOM   3209  CD2 LEU A 340     -18.020  -0.829  17.795  1.00 10.00      A   
ATOM   3210  C   LEU A 340     -15.302   2.660  17.828  1.00 10.00      A   
ATOM   3211  O   LEU A 340     -16.125   3.570  17.879  1.00 10.00      A   
ATOM   3212  N   ARG A 341     -14.454   2.502  16.813  1.00 10.00      A   
ATOM   3213  HN  ARG A 341     -13.841   1.737  16.820  1.00 10.00      A   
ATOM   3214  CA  ARG A 341     -14.422   3.422  15.682  1.00 10.00      A   
ATOM   3215  CB  ARG A 341     -12.973   3.781  15.327  1.00 10.00      A   
ATOM   3216  CG  ARG A 341     -12.068   4.043  16.519  1.00 10.00      A   
ATOM   3217  CD  ARG A 341     -12.461   5.314  17.248  1.00 10.00      A   
ATOM   3218  NE  ARG A 341     -11.700   5.493  18.481  1.00 10.00      A   
ATOM   3219  HE  ARG A 341     -11.795   4.801  19.175  1.00 10.00      A   
ATOM   3220  CZ  ARG A 341     -10.900   6.528  18.706  1.00 10.00      A   
ATOM   3221  NH1 ARG A 341     -10.757   7.471  17.789  1.00 10.00      A   
ATOM   3222 HH11 ARG A 341     -10.128   8.283  17.966  1.00 10.00      A   
ATOM   3223 HH12 ARG A 341     -11.275   7.408  16.883  1.00 10.00      A   
ATOM   3224  NH2 ARG A 341     -10.249   6.627  19.854  1.00 10.00      A   
ATOM   3225 HH21 ARG A 341     -10.365   5.887  20.596  1.00 10.00      A   
ATOM   3226 HH22 ARG A 341      -9.616   7.438  20.028  1.00 10.00      A   
ATOM   3227  C   ARG A 341     -15.087   2.808  14.459  1.00 10.00      A   
ATOM   3228  O   ARG A 341     -15.927   3.440  13.810  1.00 10.00      A   
ATOM   3229  N   GLU A 342     -14.712   1.570  14.156  1.00 10.00      A   
ATOM   3230  HN  GLU A 342     -14.071   1.105  14.740  1.00 10.00      A   
ATOM   3231  CA  GLU A 342     -15.245   0.872  12.998  1.00 10.00      A   
ATOM   3232  CB  GLU A 342     -14.138   0.587  11.982  1.00 10.00      A   
ATOM   3233  CG  GLU A 342     -14.649   0.036  10.661  1.00 10.00      A   
ATOM   3234  CD  GLU A 342     -13.558  -0.569   9.810  1.00 10.00      A   
ATOM   3235  OE1 GLU A 342     -13.162   0.049   8.804  1.00 10.00      A   
ATOM   3236  OE2 GLU A 342     -13.102  -1.679  10.124  1.00 10.00      A   
ATOM   3237  C   GLU A 342     -15.930  -0.431  13.396  1.00 10.00      A   
ATOM   3238  O   GLU A 342     -15.373  -1.241  14.143  1.00 10.00      A   
ATOM   3239  N   LEU A 343     -17.133  -0.627  12.879  1.00 10.00      A   
ATOM   3240  HN  LEU A 343     -17.510   0.058  12.283  1.00 10.00      A   
ATOM   3241  CA  LEU A 343     -17.906  -1.828  13.151  1.00 10.00      A   
ATOM   3242  CB  LEU A 343     -19.059  -1.531  14.112  1.00 10.00      A   
ATOM   3243  CG  LEU A 343     -19.999  -2.704  14.415  1.00 10.00      A   
ATOM   3244  CD1 LEU A 343     -19.298  -3.760  15.257  1.00 10.00      A   
ATOM   3245  CD2 LEU A 343     -21.267  -2.220  15.095  1.00 10.00      A   
ATOM   3246  C   LEU A 343     -18.452  -2.392  11.847  1.00 10.00      A   
ATOM   3247  O   LEU A 343     -19.299  -1.771  11.199  1.00 10.00      A   
ATOM   3248  N   ARG A 344     -17.954  -3.553  11.451  1.00 10.00      A   
ATOM   3249  HN  ARG A 344     -17.270  -3.999  12.002  1.00 10.00      A   
ATOM   3250  CA  ARG A 344     -18.399  -4.191  10.222  1.00 10.00      A   
ATOM   3251  CB  ARG A 344     -17.233  -4.400   9.249  1.00 10.00      A   
ATOM   3252  CG  ARG A 344     -16.570  -3.112   8.791  1.00 10.00      A   
ATOM   3253  CD  ARG A 344     -15.716  -3.325   7.550  1.00 10.00      A   
ATOM   3254  NE  ARG A 344     -14.699  -2.285   7.431  1.00 10.00      A   
ATOM   3255  HE  ARG A 344     -14.466  -1.790   8.248  1.00 10.00      A   
ATOM   3256  CZ  ARG A 344     -14.056  -1.972   6.309  1.00 10.00      A   
ATOM   3257  NH1 ARG A 344     -14.306  -2.610   5.178  1.00 10.00      A   
ATOM   3258 HH11 ARG A 344     -15.013  -3.372   5.146  1.00 10.00      A   
ATOM   3259 HH12 ARG A 344     -13.786  -2.346   4.307  1.00 10.00      A   
ATOM   3260  NH2 ARG A 344     -13.176  -0.999   6.331  1.00 10.00      A   
ATOM   3261 HH21 ARG A 344     -12.987  -0.479   7.219  1.00 10.00      A   
ATOM   3262 HH22 ARG A 344     -12.647  -0.740   5.460  1.00 10.00      A   
ATOM   3263  C   ARG A 344     -19.086  -5.516  10.522  1.00 10.00      A   
ATOM   3264  O   ARG A 344     -18.474  -6.433  11.071  1.00 10.00      A   
ATOM   3265  N   VAL A 345     -20.360  -5.598  10.176  1.00 10.00      A   
ATOM   3266  HN  VAL A 345     -20.793  -4.825   9.752  1.00 10.00      A   
ATOM   3267  CA  VAL A 345     -21.141  -6.800  10.398  1.00 10.00      A   
ATOM   3268  CB  VAL A 345     -22.487  -6.476  11.082  1.00 10.00      A   
ATOM   3269  CG1 VAL A 345     -23.290  -7.742  11.324  1.00 10.00      A   
ATOM   3270  CG2 VAL A 345     -22.253  -5.734  12.390  1.00 10.00      A   
ATOM   3271  C   VAL A 345     -21.392  -7.505   9.071  1.00 10.00      A   
ATOM   3272  O   VAL A 345     -22.158  -7.024   8.234  1.00 10.00      A   
ATOM   3273  N   PHE A 346     -20.721  -8.629   8.878  1.00 10.00      A   
ATOM   3274  HN  PHE A 346     -20.120  -8.954   9.586  1.00 10.00      A   
ATOM   3275  CA  PHE A 346     -20.855  -9.404   7.654  1.00 10.00      A   
ATOM   3276  CB  PHE A 346     -19.514 -10.036   7.274  1.00 10.00      A   
ATOM   3277  CG  PHE A 346     -18.415  -9.034   7.067  1.00 10.00      A   
ATOM   3278  CD1 PHE A 346     -17.496  -8.772   8.072  1.00 10.00      A   
ATOM   3279  CD2 PHE A 346     -18.304  -8.348   5.870  1.00 10.00      A   
ATOM   3280  CE1 PHE A 346     -16.490  -7.843   7.888  1.00 10.00      A   
ATOM   3281  CE2 PHE A 346     -17.301  -7.420   5.676  1.00 10.00      A   
ATOM   3282  CZ  PHE A 346     -16.392  -7.166   6.686  1.00 10.00      A   
ATOM   3283  C   PHE A 346     -21.922 -10.476   7.820  1.00 10.00      A   
ATOM   3284  O   PHE A 346     -22.005 -11.121   8.861  1.00 10.00      A   
ATOM   3285  N   PRO A 347     -22.754 -10.683   6.799  1.00 10.00      A   
ATOM   3286  CA  PRO A 347     -23.827 -11.675   6.860  1.00 10.00      A   
ATOM   3287  CB  PRO A 347     -24.709 -11.305   5.666  1.00 10.00      A   
ATOM   3288  CG  PRO A 347     -23.773 -10.672   4.691  1.00 10.00      A   
ATOM   3289  CD  PRO A 347     -22.712  -9.980   5.505  1.00 10.00      A   
ATOM   3290  C   PRO A 347     -23.314 -13.107   6.722  1.00 10.00      A   
ATOM   3291  O   PRO A 347     -22.464 -13.403   5.876  1.00 10.00      A   
ATOM   3292  N   SER A 348     -23.815 -13.987   7.577  1.00 10.00      A   
ATOM   3293  HN  SER A 348     -24.451 -13.683   8.265  1.00 10.00      A   
ATOM   3294  CA  SER A 348     -23.434 -15.387   7.541  1.00 10.00      A   
ATOM   3295  CB  SER A 348     -23.987 -16.108   8.771  1.00 10.00      A   
ATOM   3296  OG  SER A 348     -25.280 -15.627   9.107  1.00 10.00      A   
ATOM   3297  HG  SER A 348     -25.194 -14.760   9.552  1.00 10.00      A   
ATOM   3298  C   SER A 348     -23.955 -16.036   6.267  1.00 10.00      A   
ATOM   3299  O   SER A 348     -23.179 -16.507   5.439  1.00 10.00      A   
ATOM   3300  N   GLU A 349     -25.271 -16.027   6.108  1.00 10.00      A   
ATOM   3301  HN  GLU A 349     -25.832 -15.623   6.805  1.00 10.00      A   
ATOM   3302  CA  GLU A 349     -25.910 -16.596   4.931  1.00 10.00      A   
ATOM   3303  CB  GLU A 349     -26.956 -17.637   5.342  1.00 10.00      A   
ATOM   3304  CG  GLU A 349     -26.405 -18.791   6.170  1.00 10.00      A   
ATOM   3305  CD  GLU A 349     -25.329 -19.572   5.445  1.00 10.00      A   
ATOM   3306  OE1 GLU A 349     -25.320 -19.565   4.196  1.00 10.00      A   
ATOM   3307  OE2 GLU A 349     -24.492 -20.210   6.123  1.00 10.00      A   
ATOM   3308  C   GLU A 349     -26.569 -15.482   4.120  1.00 10.00      A   
ATOM   3309  O   GLU A 349     -27.733 -15.152   4.339  1.00 10.00      A   
ATOM   3310  N   PRO A 350     -25.827 -14.880   3.174  1.00 10.00      A   
ATOM   3311  CA  PRO A 350     -26.330 -13.781   2.347  1.00 10.00      A   
ATOM   3312  CB  PRO A 350     -25.057 -13.173   1.729  1.00 10.00      A   
ATOM   3313  CG  PRO A 350     -23.905 -13.901   2.348  1.00 10.00      A   
ATOM   3314  CD  PRO A 350     -24.440 -15.215   2.834  1.00 10.00      A   
ATOM   3315  C   PRO A 350     -27.265 -14.245   1.238  1.00 10.00      A   
ATOM   3316  O   PRO A 350     -27.956 -13.435   0.620  1.00 10.00      A   
ATOM   3317  N   PHE A 351     -27.288 -15.542   0.979  1.00 10.00      A   
ATOM   3318  HN  PHE A 351     -26.726 -16.151   1.507  1.00 10.00      A   
ATOM   3319  CA  PHE A 351     -28.134 -16.082  -0.074  1.00 10.00      A   
ATOM   3320  CB  PHE A 351     -27.384 -17.132  -0.894  1.00 10.00      A   
ATOM   3321  CG  PHE A 351     -26.210 -16.566  -1.639  1.00 10.00      A   
ATOM   3322  CD1 PHE A 351     -24.918 -16.805  -1.207  1.00 10.00      A   
ATOM   3323  CD2 PHE A 351     -26.401 -15.781  -2.766  1.00 10.00      A   
ATOM   3324  CE1 PHE A 351     -23.836 -16.277  -1.882  1.00 10.00      A   
ATOM   3325  CE2 PHE A 351     -25.323 -15.250  -3.447  1.00 10.00      A   
ATOM   3326  CZ  PHE A 351     -24.039 -15.499  -3.004  1.00 10.00      A   
ATOM   3327  C   PHE A 351     -29.440 -16.636   0.477  1.00 10.00      A   
ATOM   3328  O   PHE A 351     -30.183 -17.313  -0.230  1.00 10.00      A   
ATOM   3329  N   VAL A 352     -29.719 -16.332   1.734  1.00 10.00      A   
ATOM   3330  HN  VAL A 352     -29.086 -15.784   2.243  1.00 10.00      A   
ATOM   3331  CA  VAL A 352     -30.943 -16.783   2.378  1.00 10.00      A   
ATOM   3332  CB  VAL A 352     -30.659 -17.487   3.722  1.00 10.00      A   
ATOM   3333  CG1 VAL A 352     -31.956 -17.918   4.392  1.00 10.00      A   
ATOM   3334  CG2 VAL A 352     -29.749 -18.685   3.510  1.00 10.00      A   
ATOM   3335  C   VAL A 352     -31.873 -15.595   2.599  1.00 10.00      A   
ATOM   3336  O   VAL A 352     -31.503 -14.627   3.271  1.00 10.00      A   
ATOM   3337  N   MET A 353     -33.069 -15.676   2.028  1.00 10.00      A   
ATOM   3338  HN  MET A 353     -33.296 -16.483   1.515  1.00 10.00      A   
ATOM   3339  CA  MET A 353     -34.057 -14.606   2.134  1.00 10.00      A   
ATOM   3340  CB  MET A 353     -35.222 -14.873   1.178  1.00 10.00      A   
ATOM   3341  CG  MET A 353     -36.251 -13.757   1.106  1.00 10.00      A   
ATOM   3342  SD  MET A 353     -37.628 -14.164   0.014  1.00 10.00      A   
ATOM   3343  CE  MET A 353     -38.523 -12.612   0.000  1.00 10.00      A   
ATOM   3344  C   MET A 353     -34.576 -14.443   3.559  1.00 10.00      A   
ATOM   3345  O   MET A 353     -34.712 -13.324   4.060  1.00 10.00      A   
ATOM   3346  N   GLU A 354     -34.877 -15.559   4.203  1.00 10.00      A   
ATOM   3347  HN  GLU A 354     -34.746 -16.420   3.753  1.00 10.00      A   
ATOM   3348  CA  GLU A 354     -35.390 -15.537   5.565  1.00 10.00      A   
ATOM   3349  CB  GLU A 354     -36.021 -16.886   5.924  1.00 10.00      A   
ATOM   3350  CG  GLU A 354     -37.206 -17.276   5.051  1.00 10.00      A   
ATOM   3351  CD  GLU A 354     -38.211 -16.154   4.894  1.00 10.00      A   
ATOM   3352  OE1 GLU A 354     -39.073 -15.995   5.776  1.00 10.00      A   
ATOM   3353  OE2 GLU A 354     -38.144 -15.429   3.877  1.00 10.00      A   
ATOM   3354  C   GLU A 354     -34.287 -15.184   6.559  1.00 10.00      A   
ATOM   3355  O   GLU A 354     -33.143 -15.609   6.398  1.00 10.00      A   
ATOM   3356  N   PRO A 355     -34.615 -14.381   7.583  1.00 10.00      A   
ATOM   3357  CA  PRO A 355     -33.650 -13.975   8.611  1.00 10.00      A   
ATOM   3358  CB  PRO A 355     -34.467 -13.054   9.530  1.00 10.00      A   
ATOM   3359  CG  PRO A 355     -35.646 -12.637   8.718  1.00 10.00      A   
ATOM   3360  CD  PRO A 355     -35.950 -13.796   7.816  1.00 10.00      A   
ATOM   3361  C   PRO A 355     -33.153 -15.176   9.400  1.00 10.00      A   
ATOM   3362  O   PRO A 355     -33.878 -15.733  10.221  1.00 10.00      A   
ATOM   3363  N   ASN A 356     -31.921 -15.581   9.141  1.00 10.00      A   
ATOM   3364  HN  ASN A 356     -31.390 -15.102   8.465  1.00 10.00      A   
ATOM   3365  CA  ASN A 356     -31.337 -16.730   9.825  1.00 10.00      A   
ATOM   3366  CB  ASN A 356     -30.118 -17.274   9.068  1.00 10.00      A   
ATOM   3367  CG  ASN A 356     -28.969 -16.287   8.975  1.00 10.00      A   
ATOM   3368  OD1 ASN A 356     -29.032 -15.311   8.226  1.00 10.00      A   
ATOM   3369  ND2 ASN A 356     -27.904 -16.549   9.719  1.00 10.00      A   
ATOM   3370 HD21 ASN A 356     -27.921 -17.351  10.283  1.00 10.00      A   
ATOM   3371 HD22 ASN A 356     -27.137 -15.934   9.664  1.00 10.00      A   
ATOM   3372  C   ASN A 356     -30.998 -16.418  11.280  1.00 10.00      A   
ATOM   3373  O   ASN A 356     -30.919 -17.319  12.115  1.00 10.00      A   
ATOM   3374  N   VAL A 357     -30.811 -15.140  11.577  1.00 10.00      A   
ATOM   3375  HN  VAL A 357     -30.888 -14.471  10.866  1.00 10.00      A   
ATOM   3376  CA  VAL A 357     -30.496 -14.701  12.929  1.00 10.00      A   
ATOM   3377  CB  VAL A 357     -29.017 -14.288  13.079  1.00 10.00      A   
ATOM   3378  CG1 VAL A 357     -28.124 -15.516  13.161  1.00 10.00      A   
ATOM   3379  CG2 VAL A 357     -28.585 -13.374  11.944  1.00 10.00      A   
ATOM   3380  C   VAL A 357     -31.384 -13.529  13.323  1.00 10.00      A   
ATOM   3381  O   VAL A 357     -32.138 -13.010  12.496  1.00 10.00      A   
ATOM   3382  N   ALA A 358     -31.293 -13.110  14.579  1.00 10.00      A   
ATOM   3383  HN  ALA A 358     -30.670 -13.565  15.199  1.00 10.00      A   
ATOM   3384  CA  ALA A 358     -32.090 -11.993  15.070  1.00 10.00      A   
ATOM   3385  CB  ALA A 358     -32.605 -12.268  16.473  1.00 10.00      A   
ATOM   3386  C   ALA A 358     -31.301 -10.689  15.024  1.00 10.00      A   
ATOM   3387  O   ALA A 358     -31.041 -10.064  16.054  1.00 10.00      A   
ATOM   3388  N   LEU A 359     -30.898 -10.304  13.823  1.00 10.00      A   
ATOM   3389  HN  LEU A 359     -31.110 -10.862  13.049  1.00 10.00      A   
ATOM   3390  CA  LEU A 359     -30.156  -9.070  13.622  1.00 10.00      A   
ATOM   3391  CB  LEU A 359     -28.815  -9.348  12.937  1.00 10.00      A   
ATOM   3392  CG  LEU A 359     -27.932  -8.122  12.678  1.00 10.00      A   
ATOM   3393  CD1 LEU A 359     -26.773  -8.076  13.661  1.00 10.00      A   
ATOM   3394  CD2 LEU A 359     -27.432  -8.110  11.242  1.00 10.00      A   
ATOM   3395  C   LEU A 359     -30.984  -8.109  12.777  1.00 10.00      A   
ATOM   3396  O   LEU A 359     -31.062  -8.255  11.556  1.00 10.00      A   
ATOM   3397  N   THR A 360     -31.607  -7.145  13.427  1.00 10.00      A   
ATOM   3398  HN  THR A 360     -31.487  -7.067  14.403  1.00 10.00      A   
ATOM   3399  CA  THR A 360     -32.438  -6.172  12.739  1.00 10.00      A   
ATOM   3400  CB  THR A 360     -33.761  -5.941  13.501  1.00 10.00      A   
ATOM   3401  OG1 THR A 360     -33.487  -5.444  14.822  1.00 10.00      A   
ATOM   3402  HG1 THR A 360     -32.946  -6.092  15.309  1.00 10.00      A   
ATOM   3403  CG2 THR A 360     -34.549  -7.238  13.609  1.00 10.00      A   
ATOM   3404  C   THR A 360     -31.689  -4.851  12.613  1.00 10.00      A   
ATOM   3405  O   THR A 360     -30.458  -4.823  12.675  1.00 10.00      A   
ATOM   3406  N   GLU A 361     -32.422  -3.761  12.428  1.00 10.00      A   
ATOM   3407  HN  GLU A 361     -33.404  -3.842  12.360  1.00 10.00      A   
ATOM   3408  CA  GLU A 361     -31.809  -2.448  12.322  1.00 10.00      A   
ATOM   3409  CB  GLU A 361     -32.713  -1.485  11.549  1.00 10.00      A   
ATOM   3410  CG  GLU A 361     -34.037  -1.184  12.233  1.00 10.00      A   
ATOM   3411  CD  GLU A 361     -35.153  -2.107  11.796  1.00 10.00      A   
ATOM   3412  OE1 GLU A 361     -36.099  -1.626  11.146  1.00 10.00      A   
ATOM   3413  OE2 GLU A 361     -35.090  -3.316  12.107  1.00 10.00      A   
ATOM   3414  C   GLU A 361     -31.533  -1.904  13.720  1.00 10.00      A   
ATOM   3415  O   GLU A 361     -30.804  -0.924  13.890  1.00 10.00      A   
ATOM   3416  N   GLN A 362     -32.115  -2.565  14.720  1.00 10.00      A   
ATOM   3417  HN  GLN A 362     -32.655  -3.362  14.514  1.00 10.00      A   
ATOM   3418  CA  GLN A 362     -31.959  -2.160  16.108  1.00 10.00      A   
ATOM   3419  CB  GLN A 362     -32.841  -3.005  17.028  1.00 10.00      A   
ATOM   3420  CG  GLN A 362     -32.917  -2.493  18.457  1.00 10.00      A   
ATOM   3421  CD  GLN A 362     -33.371  -1.045  18.532  1.00 10.00      A   
ATOM   3422  OE1 GLN A 362     -34.169  -0.587  17.714  1.00 10.00      A   
ATOM   3423  NE2 GLN A 362     -32.857  -0.311  19.508  1.00 10.00      A   
ATOM   3424 HE21 GLN A 362     -32.218  -0.739  20.122  1.00 10.00      A   
ATOM   3425 HE22 GLN A 362     -33.136   0.625  19.582  1.00 10.00      A   
ATOM   3426  C   GLN A 362     -30.501  -2.242  16.540  1.00 10.00      A   
ATOM   3427  O   GLN A 362     -30.034  -1.403  17.311  1.00 10.00      A   
ATOM   3428  N   GLY A 363     -29.795  -3.256  16.048  1.00 10.00      A   
ATOM   3429  HN  GLY A 363     -30.241  -3.920  15.472  1.00 10.00      A   
ATOM   3430  CA  GLY A 363     -28.390  -3.418  16.374  1.00 10.00      A   
ATOM   3431  C   GLY A 363     -27.586  -2.176  16.033  1.00 10.00      A   
ATOM   3432  O   GLY A 363     -26.818  -1.678  16.853  1.00 10.00      A   
ATOM   3433  N   LEU A 364     -27.797  -1.662  14.828  1.00 10.00      A   
ATOM   3434  HN  LEU A 364     -28.443  -2.102  14.234  1.00 10.00      A   
ATOM   3435  CA  LEU A 364     -27.103  -0.470  14.359  1.00 10.00      A   
ATOM   3436  CB  LEU A 364     -27.547  -0.127  12.933  1.00 10.00      A   
ATOM   3437  CG  LEU A 364     -26.447   0.285  11.949  1.00 10.00      A   
ATOM   3438  CD1 LEU A 364     -27.035   0.557  10.571  1.00 10.00      A   
ATOM   3439  CD2 LEU A 364     -25.696   1.504  12.455  1.00 10.00      A   
ATOM   3440  C   LEU A 364     -27.373   0.711  15.290  1.00 10.00      A   
ATOM   3441  O   LEU A 364     -26.454   1.435  15.678  1.00 10.00      A   
ATOM   3442  N   VAL A 365     -28.636   0.886  15.660  1.00 10.00      A   
ATOM   3443  HN  VAL A 365     -29.318   0.261  15.333  1.00 10.00      A   
ATOM   3444  CA  VAL A 365     -29.041   1.980  16.543  1.00 10.00      A   
ATOM   3445  CB  VAL A 365     -30.581   2.058  16.675  1.00 10.00      A   
ATOM   3446  CG1 VAL A 365     -30.986   3.241  17.542  1.00 10.00      A   
ATOM   3447  CG2 VAL A 365     -31.234   2.149  15.304  1.00 10.00      A   
ATOM   3448  C   VAL A 365     -28.427   1.831  17.935  1.00 10.00      A   
ATOM   3449  O   VAL A 365     -27.981   2.808  18.543  1.00 10.00      A   
ATOM   3450  N   SER A 366     -28.391   0.599  18.425  1.00 10.00      A   
ATOM   3451  HN  SER A 366     -28.744  -0.137  17.883  1.00 10.00      A   
ATOM   3452  CA  SER A 366     -27.850   0.313  19.747  1.00 10.00      A   
ATOM   3453  CB  SER A 366     -28.082  -1.157  20.113  1.00 10.00      A   
ATOM   3454  OG  SER A 366     -29.442  -1.517  19.936  1.00 10.00      A   
ATOM   3455  HG  SER A 366     -29.650  -1.530  18.991  1.00 10.00      A   
ATOM   3456  C   SER A 366     -26.366   0.647  19.839  1.00 10.00      A   
ATOM   3457  O   SER A 366     -25.880   1.050  20.896  1.00 10.00      A   
ATOM   3458  N   VAL A 367     -25.650   0.483  18.731  1.00 10.00      A   
ATOM   3459  HN  VAL A 367     -26.093   0.158  17.915  1.00 10.00      A   
ATOM   3460  CA  VAL A 367     -24.220   0.761  18.708  1.00 10.00      A   
ATOM   3461  CB  VAL A 367     -23.460  -0.099  17.675  1.00 10.00      A   
ATOM   3462  CG1 VAL A 367     -21.960   0.014  17.896  1.00 10.00      A   
ATOM   3463  CG2 VAL A 367     -23.886  -1.552  17.776  1.00 10.00      A   
ATOM   3464  C   VAL A 367     -23.927   2.241  18.475  1.00 10.00      A   
ATOM   3465  O   VAL A 367     -23.035   2.805  19.108  1.00 10.00      A   
ATOM   3466  N   SER A 368     -24.679   2.875  17.581  1.00 10.00      A   
ATOM   3467  HN  SER A 368     -25.387   2.387  17.107  1.00 10.00      A   
ATOM   3468  CA  SER A 368     -24.472   4.290  17.283  1.00 10.00      A   
ATOM   3469  CB  SER A 368     -25.389   4.746  16.149  1.00 10.00      A   
ATOM   3470  OG  SER A 368     -26.628   4.061  16.191  1.00 10.00      A   
ATOM   3471  HG  SER A 368     -26.548   3.225  15.718  1.00 10.00      A   
ATOM   3472  C   SER A 368     -24.677   5.157  18.522  1.00 10.00      A   
ATOM   3473  O   SER A 368     -23.941   6.119  18.748  1.00 10.00      A   
ATOM   3474  N   MET A 369     -25.665   4.790  19.329  1.00 10.00      A   
ATOM   3475  HN  MET A 369     -26.208   4.005  19.092  1.00 10.00      A   
ATOM   3476  CA  MET A 369     -25.973   5.525  20.550  1.00 10.00      A   
ATOM   3477  CB  MET A 369     -27.469   5.428  20.870  1.00 10.00      A   
ATOM   3478  CG  MET A 369     -28.384   5.918  19.757  1.00 10.00      A   
ATOM   3479  SD  MET A 369     -30.121   5.944  20.246  1.00 10.00      A   
ATOM   3480  CE  MET A 369     -30.092   7.218  21.504  1.00 10.00      A   
ATOM   3481  C   MET A 369     -25.153   5.002  21.729  1.00 10.00      A   
ATOM   3482  O   MET A 369     -25.344   5.425  22.872  1.00 10.00      A   
ATOM   3483  N   GLY A 370     -24.238   4.083  21.445  1.00 10.00      A   
ATOM   3484  HN  GLY A 370     -24.126   3.792  20.516  1.00 10.00      A   
ATOM   3485  CA  GLY A 370     -23.401   3.516  22.483  1.00 10.00      A   
ATOM   3486  C   GLY A 370     -21.948   3.914  22.326  1.00 10.00      A   
ATOM   3487  O   GLY A 370     -21.291   4.284  23.301  1.00 10.00      A   
ATOM   3488  N   CYS A 371     -21.447   3.845  21.099  1.00 10.00      A   
ATOM   3489  HN  CYS A 371     -22.025   3.548  20.361  1.00 10.00      A   
ATOM   3490  CA  CYS A 371     -20.068   4.201  20.809  1.00 10.00      A   
ATOM   3491  CB  CYS A 371     -19.433   3.131  19.920  1.00 10.00      A   
ATOM   3492  SG  CYS A 371     -19.881   1.438  20.371  1.00 10.00      A   
ATOM   3493  HG  CYS A 371     -19.058   1.049  21.339  1.00 10.00      A   
ATOM   3494  C   CYS A 371     -20.014   5.565  20.120  1.00 10.00      A   
ATOM   3495  O   CYS A 371     -20.377   5.698  18.951  1.00 10.00      A   
ATOM   3496  N   PRO A 372     -19.564   6.599  20.847  1.00 10.00      A   
ATOM   3497  CA  PRO A 372     -19.469   7.964  20.316  1.00 10.00      A   
ATOM   3498  CB  PRO A 372     -19.304   8.812  21.579  1.00 10.00      A   
ATOM   3499  CG  PRO A 372     -18.629   7.908  22.548  1.00 10.00      A   
ATOM   3500  CD  PRO A 372     -19.124   6.520  22.254  1.00 10.00      A   
ATOM   3501  C   PRO A 372     -18.271   8.164  19.388  1.00 10.00      A   
ATOM   3502  O   PRO A 372     -18.093   9.239  18.812  1.00 10.00      A   
ATOM   3503  N   LYS A 373     -17.459   7.129  19.241  1.00 10.00      A   
ATOM   3504  HN  LYS A 373     -17.658   6.297  19.718  1.00 10.00      A   
ATOM   3505  CA  LYS A 373     -16.275   7.201  18.390  1.00 10.00      A   
ATOM   3506  CB  LYS A 373     -15.070   6.580  19.107  1.00 10.00      A   
ATOM   3507  CG  LYS A 373     -14.661   7.286  20.390  1.00 10.00      A   
ATOM   3508  CD  LYS A 373     -13.971   8.614  20.112  1.00 10.00      A   
ATOM   3509  CE  LYS A 373     -13.525   9.292  21.398  1.00 10.00      A   
ATOM   3510  NZ  LYS A 373     -12.324   8.645  22.001  1.00 10.00      A   
ATOM   3511  HZ1 LYS A 373     -11.471   8.907  21.467  1.00 10.00      A   
ATOM   3512  HZ2 LYS A 373     -12.426   7.604  21.992  1.00 10.00      A   
ATOM   3513  HZ3 LYS A 373     -12.210   8.958  22.989  1.00 10.00      A   
ATOM   3514  C   LYS A 373     -16.505   6.498  17.055  1.00 10.00      A   
ATOM   3515  O   LYS A 373     -15.577   6.321  16.269  1.00 10.00      A   
ATOM   3516  N   LEU A 374     -17.746   6.099  16.811  1.00 10.00      A   
ATOM   3517  HN  LEU A 374     -18.442   6.273  17.478  1.00 10.00      A   
ATOM   3518  CA  LEU A 374     -18.095   5.405  15.578  1.00 10.00      A   
ATOM   3519  CB  LEU A 374     -19.485   4.779  15.687  1.00 10.00      A   
ATOM   3520  CG  LEU A 374     -19.576   3.402  16.341  1.00 10.00      A   
ATOM   3521  CD1 LEU A 374     -21.011   2.913  16.317  1.00 10.00      A   
ATOM   3522  CD2 LEU A 374     -18.665   2.411  15.633  1.00 10.00      A   
ATOM   3523  C   LEU A 374     -18.049   6.340  14.375  1.00 10.00      A   
ATOM   3524  O   LEU A 374     -18.745   7.353  14.341  1.00 10.00      A   
ATOM   3525  N   GLU A 375     -17.222   5.993  13.395  1.00 10.00      A   
ATOM   3526  HN  GLU A 375     -16.674   5.181  13.498  1.00 10.00      A   
ATOM   3527  CA  GLU A 375     -17.094   6.791  12.184  1.00 10.00      A   
ATOM   3528  CB  GLU A 375     -15.825   7.653  12.224  1.00 10.00      A   
ATOM   3529  CG  GLU A 375     -14.558   6.898  12.586  1.00 10.00      A   
ATOM   3530  CD  GLU A 375     -13.724   6.548  11.372  1.00 10.00      A   
ATOM   3531  OE1 GLU A 375     -13.818   7.267  10.351  1.00 10.00      A   
ATOM   3532  OE2 GLU A 375     -12.954   5.568  11.433  1.00 10.00      A   
ATOM   3533  C   GLU A 375     -17.135   5.918  10.931  1.00 10.00      A   
ATOM   3534  O   GLU A 375     -17.244   6.421   9.810  1.00 10.00      A   
ATOM   3535  N   SER A 376     -17.055   4.609  11.127  1.00 10.00      A   
ATOM   3536  HN  SER A 376     -16.972   4.265  12.041  1.00 10.00      A   
ATOM   3537  CA  SER A 376     -17.089   3.669  10.018  1.00 10.00      A   
ATOM   3538  CB  SER A 376     -15.671   3.200   9.679  1.00 10.00      A   
ATOM   3539  OG  SER A 376     -15.540   2.893   8.302  1.00 10.00      A   
ATOM   3540  HG  SER A 376     -14.616   3.006   8.040  1.00 10.00      A   
ATOM   3541  C   SER A 376     -17.978   2.481  10.379  1.00 10.00      A   
ATOM   3542  O   SER A 376     -17.615   1.644  11.208  1.00 10.00      A   
ATOM   3543  N   VAL A 377     -19.153   2.413   9.770  1.00 10.00      A   
ATOM   3544  HN  VAL A 377     -19.395   3.098   9.110  1.00 10.00      A   
ATOM   3545  CA  VAL A 377     -20.092   1.341  10.063  1.00 10.00      A   
ATOM   3546  CB  VAL A 377     -21.303   1.866  10.864  1.00 10.00      A   
ATOM   3547  CG1 VAL A 377     -22.359   0.786  11.039  1.00 10.00      A   
ATOM   3548  CG2 VAL A 377     -20.855   2.394  12.219  1.00 10.00      A   
ATOM   3549  C   VAL A 377     -20.581   0.628   8.806  1.00 10.00      A   
ATOM   3550  O   VAL A 377     -21.145   1.246   7.901  1.00 10.00      A   
ATOM   3551  N   LEU A 378     -20.345  -0.678   8.763  1.00 10.00      A   
ATOM   3552  HN  LEU A 378     -19.860  -1.096   9.510  1.00 10.00      A   
ATOM   3553  CA  LEU A 378     -20.787  -1.515   7.659  1.00 10.00      A   
ATOM   3554  CB  LEU A 378     -19.615  -2.320   7.088  1.00 10.00      A   
ATOM   3555  CG  LEU A 378     -19.949  -3.332   5.989  1.00 10.00      A   
ATOM   3556  CD1 LEU A 378     -18.993  -3.179   4.819  1.00 10.00      A   
ATOM   3557  CD2 LEU A 378     -19.895  -4.750   6.537  1.00 10.00      A   
ATOM   3558  C   LEU A 378     -21.869  -2.448   8.184  1.00 10.00      A   
ATOM   3559  O   LEU A 378     -21.629  -3.224   9.113  1.00 10.00      A   
ATOM   3560  N   TYR A 379     -23.055  -2.367   7.608  1.00 10.00      A   
ATOM   3561  HN  TYR A 379     -23.184  -1.747   6.856  1.00 10.00      A   
ATOM   3562  CA  TYR A 379     -24.170  -3.179   8.069  1.00 10.00      A   
ATOM   3563  CB  TYR A 379     -25.175  -2.281   8.793  1.00 10.00      A   
ATOM   3564  CG  TYR A 379     -25.876  -2.925   9.966  1.00 10.00      A   
ATOM   3565  CD1 TYR A 379     -25.159  -3.424  11.045  1.00 10.00      A   
ATOM   3566  CD2 TYR A 379     -27.261  -3.016  10.004  1.00 10.00      A   
ATOM   3567  CE1 TYR A 379     -25.800  -3.997  12.128  1.00 10.00      A   
ATOM   3568  CE2 TYR A 379     -27.911  -3.590  11.081  1.00 10.00      A   
ATOM   3569  CZ  TYR A 379     -27.177  -4.079  12.142  1.00 10.00      A   
ATOM   3570  OH  TYR A 379     -27.817  -4.639  13.224  1.00 10.00      A   
ATOM   3571  HH  TYR A 379     -28.700  -4.938  12.963  1.00 10.00      A   
ATOM   3572  C   TYR A 379     -24.861  -3.916   6.925  1.00 10.00      A   
ATOM   3573  O   TYR A 379     -25.160  -3.336   5.879  1.00 10.00      A   
ATOM   3574  N   PHE A 380     -25.103  -5.203   7.139  1.00 10.00      A   
ATOM   3575  HN  PHE A 380     -24.816  -5.603   7.986  1.00 10.00      A   
ATOM   3576  CA  PHE A 380     -25.782  -6.041   6.161  1.00 10.00      A   
ATOM   3577  CB  PHE A 380     -24.842  -7.143   5.660  1.00 10.00      A   
ATOM   3578  CG  PHE A 380     -23.986  -6.750   4.488  1.00 10.00      A   
ATOM   3579  CD1 PHE A 380     -22.782  -6.092   4.679  1.00 10.00      A   
ATOM   3580  CD2 PHE A 380     -24.381  -7.051   3.194  1.00 10.00      A   
ATOM   3581  CE1 PHE A 380     -21.991  -5.737   3.604  1.00 10.00      A   
ATOM   3582  CE2 PHE A 380     -23.593  -6.699   2.114  1.00 10.00      A   
ATOM   3583  CZ  PHE A 380     -22.396  -6.041   2.320  1.00 10.00      A   
ATOM   3584  C   PHE A 380     -27.003  -6.675   6.816  1.00 10.00      A   
ATOM   3585  O   PHE A 380     -26.880  -7.643   7.567  1.00 10.00      A   
ATOM   3586  N   CYS A 381     -28.175  -6.122   6.551  1.00 10.00      A   
ATOM   3587  HN  CYS A 381     -28.218  -5.351   5.942  1.00 10.00      A   
ATOM   3588  CA  CYS A 381     -29.401  -6.640   7.139  1.00 10.00      A   
ATOM   3589  CB  CYS A 381     -29.949  -5.657   8.175  1.00 10.00      A   
ATOM   3590  SG  CYS A 381     -30.132  -3.962   7.576  1.00 10.00      A   
ATOM   3591  HG  CYS A 381     -31.394  -3.599   7.781  1.00 10.00      A   
ATOM   3592  C   CYS A 381     -30.454  -6.940   6.076  1.00 10.00      A   
ATOM   3593  O   CYS A 381     -30.258  -6.662   4.892  1.00 10.00      A   
ATOM   3594  N   ARG A 382     -31.569  -7.515   6.504  1.00 10.00      A   
ATOM   3595  HN  ARG A 382     -31.664  -7.716   7.461  1.00 10.00      A   
ATOM   3596  CA  ARG A 382     -32.655  -7.854   5.598  1.00 10.00      A   
ATOM   3597  CB  ARG A 382     -33.158  -9.268   5.885  1.00 10.00      A   
ATOM   3598  CG  ARG A 382     -32.184 -10.363   5.499  1.00 10.00      A   
ATOM   3599  CD  ARG A 382     -32.532 -11.670   6.184  1.00 10.00      A   
ATOM   3600  NE  ARG A 382     -31.765 -12.786   5.642  1.00 10.00      A   
ATOM   3601  HE  ARG A 382     -32.084 -13.182   4.798  1.00 10.00      A   
ATOM   3602  CZ  ARG A 382     -30.684 -13.302   6.221  1.00 10.00      A   
ATOM   3603  NH1 ARG A 382     -30.229 -12.797   7.362  1.00 10.00      A   
ATOM   3604 HH11 ARG A 382     -30.719 -11.997   7.818  1.00 10.00      A   
ATOM   3605 HH12 ARG A 382     -29.378 -13.204   7.814  1.00 10.00      A   
ATOM   3606  NH2 ARG A 382     -30.050 -14.309   5.647  1.00 10.00      A   
ATOM   3607 HH21 ARG A 382     -29.198 -14.716   6.093  1.00 10.00      A   
ATOM   3608 HH22 ARG A 382     -30.400 -14.702   4.744  1.00 10.00      A   
ATOM   3609  C   ARG A 382     -33.799  -6.863   5.733  1.00 10.00      A   
ATOM   3610  O   ARG A 382     -34.667  -6.782   4.868  1.00 10.00      A   
ATOM   3611  N   GLN A 383     -33.791  -6.109   6.822  1.00 10.00      A   
ATOM   3612  HN  GLN A 383     -33.070  -6.215   7.473  1.00 10.00      A   
ATOM   3613  CA  GLN A 383     -34.828  -5.124   7.076  1.00 10.00      A   
ATOM   3614  CB  GLN A 383     -35.831  -5.655   8.104  1.00 10.00      A   
ATOM   3615  CG  GLN A 383     -35.199  -6.105   9.413  1.00 10.00      A   
ATOM   3616  CD  GLN A 383     -36.210  -6.679  10.385  1.00 10.00      A   
ATOM   3617  OE1 GLN A 383     -36.518  -7.870  10.346  1.00 10.00      A   
ATOM   3618  NE2 GLN A 383     -36.723  -5.845  11.271  1.00 10.00      A   
ATOM   3619 HE21 GLN A 383     -36.420  -4.907  11.264  1.00 10.00      A   
ATOM   3620 HE22 GLN A 383     -37.386  -6.191  11.907  1.00 10.00      A   
ATOM   3621  C   GLN A 383     -34.225  -3.808   7.549  1.00 10.00      A   
ATOM   3622  O   GLN A 383     -33.115  -3.779   8.089  1.00 10.00      A   
ATOM   3623  N   MET A 384     -34.957  -2.727   7.330  1.00 10.00      A   
ATOM   3624  HN  MET A 384     -35.827  -2.820   6.887  1.00 10.00      A   
ATOM   3625  CA  MET A 384     -34.518  -1.398   7.724  1.00 10.00      A   
ATOM   3626  CB  MET A 384     -33.431  -0.887   6.765  1.00 10.00      A   
ATOM   3627  CG  MET A 384     -32.945   0.531   7.038  1.00 10.00      A   
ATOM   3628  SD  MET A 384     -32.302   0.746   8.711  1.00 10.00      A   
ATOM   3629  CE  MET A 384     -30.787  -0.207   8.620  1.00 10.00      A   
ATOM   3630  C   MET A 384     -35.710  -0.450   7.722  1.00 10.00      A   
ATOM   3631  O   MET A 384     -36.635  -0.614   6.926  1.00 10.00      A   
ATOM   3632  N   THR A 385     -35.697   0.516   8.626  1.00 10.00      A   
ATOM   3633  HN  THR A 385     -34.947   0.574   9.256  1.00 10.00      A   
ATOM   3634  CA  THR A 385     -36.767   1.490   8.715  1.00 10.00      A   
ATOM   3635  CB  THR A 385     -37.574   1.323  10.013  1.00 10.00      A   
ATOM   3636  OG1 THR A 385     -36.700   0.923  11.074  1.00 10.00      A   
ATOM   3637  HG1 THR A 385     -36.482  -0.022  10.974  1.00 10.00      A   
ATOM   3638  CG2 THR A 385     -38.662   0.278   9.831  1.00 10.00      A   
ATOM   3639  C   THR A 385     -36.213   2.905   8.639  1.00 10.00      A   
ATOM   3640  O   THR A 385     -35.075   3.161   9.039  1.00 10.00      A   
ATOM   3641  N   ASN A 386     -37.022   3.820   8.125  1.00 10.00      A   
ATOM   3642  HN  ASN A 386     -37.925   3.548   7.824  1.00 10.00      A   
ATOM   3643  CA  ASN A 386     -36.619   5.212   7.990  1.00 10.00      A   
ATOM   3644  CB  ASN A 386     -37.710   6.022   7.287  1.00 10.00      A   
ATOM   3645  CG  ASN A 386     -37.591   5.981   5.775  1.00 10.00      A   
ATOM   3646  OD1 ASN A 386     -36.487   5.945   5.225  1.00 10.00      A   
ATOM   3647  ND2 ASN A 386     -38.723   5.997   5.091  1.00 10.00      A   
ATOM   3648 HD21 ASN A 386     -39.568   6.039   5.590  1.00 10.00      A   
ATOM   3649 HD22 ASN A 386     -38.673   5.961   4.109  1.00 10.00      A   
ATOM   3650  C   ASN A 386     -36.299   5.821   9.348  1.00 10.00      A   
ATOM   3651  O   ASN A 386     -35.363   6.606   9.482  1.00 10.00      A   
ATOM   3652  N   ALA A 387     -37.076   5.438  10.358  1.00 10.00      A   
ATOM   3653  HN  ALA A 387     -37.796   4.795  10.183  1.00 10.00      A   
ATOM   3654  CA  ALA A 387     -36.887   5.940  11.714  1.00 10.00      A   
ATOM   3655  CB  ALA A 387     -37.966   5.394  12.634  1.00 10.00      A   
ATOM   3656  C   ALA A 387     -35.504   5.582  12.249  1.00 10.00      A   
ATOM   3657  O   ALA A 387     -34.825   6.413  12.853  1.00 10.00      A   
ATOM   3658  N   ALA A 388     -35.092   4.340  12.017  1.00 10.00      A   
ATOM   3659  HN  ALA A 388     -35.678   3.728  11.526  1.00 10.00      A   
ATOM   3660  CA  ALA A 388     -33.795   3.864  12.474  1.00 10.00      A   
ATOM   3661  CB  ALA A 388     -33.622   2.394  12.137  1.00 10.00      A   
ATOM   3662  C   ALA A 388     -32.667   4.684  11.863  1.00 10.00      A   
ATOM   3663  O   ALA A 388     -31.803   5.191  12.576  1.00 10.00      A   
ATOM   3664  N   LEU A 389     -32.693   4.817  10.539  1.00 10.00      A   
ATOM   3665  HN  LEU A 389     -33.423   4.395  10.034  1.00 10.00      A   
ATOM   3666  CA  LEU A 389     -31.677   5.574   9.815  1.00 10.00      A   
ATOM   3667  CB  LEU A 389     -32.004   5.599   8.321  1.00 10.00      A   
ATOM   3668  CG  LEU A 389     -31.638   4.342   7.529  1.00 10.00      A   
ATOM   3669  CD1 LEU A 389     -32.208   4.414   6.119  1.00 10.00      A   
ATOM   3670  CD2 LEU A 389     -30.132   4.166   7.488  1.00 10.00      A   
ATOM   3671  C   LEU A 389     -31.560   6.997  10.349  1.00 10.00      A   
ATOM   3672  O   LEU A 389     -30.456   7.488  10.600  1.00 10.00      A   
ATOM   3673  N   ILE A 390     -32.701   7.647  10.534  1.00 10.00      A   
ATOM   3674  HN  ILE A 390     -33.551   7.202  10.319  1.00 10.00      A   
ATOM   3675  CA  ILE A 390     -32.726   9.014  11.046  1.00 10.00      A   
ATOM   3676  CB  ILE A 390     -34.165   9.577  11.085  1.00 10.00      A   
ATOM   3677  CG1 ILE A 390     -34.728   9.702   9.665  1.00 10.00      A   
ATOM   3678  CG2 ILE A 390     -34.208  10.922  11.798  1.00 10.00      A   
ATOM   3679  CD1 ILE A 390     -36.185  10.111   9.616  1.00 10.00      A   
ATOM   3680  C   ILE A 390     -32.105   9.078  12.442  1.00 10.00      A   
ATOM   3681  O   ILE A 390     -31.291   9.956  12.732  1.00 10.00      A   
ATOM   3682  N   THR A 391     -32.471   8.123  13.290  1.00 10.00      A   
ATOM   3683  HN  THR A 391     -33.102   7.432  12.985  1.00 10.00      A   
ATOM   3684  CA  THR A 391     -31.960   8.067  14.655  1.00 10.00      A   
ATOM   3685  CB  THR A 391     -32.614   6.921  15.453  1.00 10.00      A   
ATOM   3686  OG1 THR A 391     -34.038   7.100  15.447  1.00 10.00      A   
ATOM   3687  HG1 THR A 391     -34.362   7.077  14.536  1.00 10.00      A   
ATOM   3688  CG2 THR A 391     -32.120   6.907  16.896  1.00 10.00      A   
ATOM   3689  C   THR A 391     -30.438   7.926  14.681  1.00 10.00      A   
ATOM   3690  O   THR A 391     -29.761   8.611  15.450  1.00 10.00      A   
ATOM   3691  N   ILE A 392     -29.913   7.061  13.824  1.00 10.00      A   
ATOM   3692  HN  ILE A 392     -30.509   6.564  13.221  1.00 10.00      A   
ATOM   3693  CA  ILE A 392     -28.472   6.830  13.749  1.00 10.00      A   
ATOM   3694  CB  ILE A 392     -28.140   5.689  12.762  1.00 10.00      A   
ATOM   3695  CG1 ILE A 392     -28.813   4.387  13.205  1.00 10.00      A   
ATOM   3696  CG2 ILE A 392     -26.632   5.497  12.637  1.00 10.00      A   
ATOM   3697  CD1 ILE A 392     -28.963   3.367  12.095  1.00 10.00      A   
ATOM   3698  C   ILE A 392     -27.738   8.101  13.322  1.00 10.00      A   
ATOM   3699  O   ILE A 392     -26.761   8.511  13.953  1.00 10.00      A   
ATOM   3700  N   ALA A 393     -28.228   8.729  12.259  1.00 10.00      A   
ATOM   3701  HN  ALA A 393     -29.016   8.354  11.806  1.00 10.00      A   
ATOM   3702  CA  ALA A 393     -27.627   9.951  11.737  1.00 10.00      A   
ATOM   3703  CB  ALA A 393     -28.319  10.374  10.453  1.00 10.00      A   
ATOM   3704  C   ALA A 393     -27.678  11.079  12.759  1.00 10.00      A   
ATOM   3705  O   ALA A 393     -26.708  11.819  12.931  1.00 10.00      A   
ATOM   3706  N   ARG A 394     -28.807  11.194  13.447  1.00 10.00      A   
ATOM   3707  HN  ARG A 394     -29.539  10.565  13.272  1.00 10.00      A   
ATOM   3708  CA  ARG A 394     -28.991  12.238  14.449  1.00 10.00      A   
ATOM   3709  CB  ARG A 394     -30.458  12.353  14.864  1.00 10.00      A   
ATOM   3710  CG  ARG A 394     -31.362  12.953  13.804  1.00 10.00      A   
ATOM   3711  CD  ARG A 394     -32.775  13.137  14.326  1.00 10.00      A   
ATOM   3712  NE  ARG A 394     -32.829  14.102  15.423  1.00 10.00      A   
ATOM   3713  HE  ARG A 394     -32.318  13.887  16.236  1.00 10.00      A   
ATOM   3714  CZ  ARG A 394     -33.518  15.240  15.382  1.00 10.00      A   
ATOM   3715  NH1 ARG A 394     -34.218  15.570  14.300  1.00 10.00      A   
ATOM   3716 HH11 ARG A 394     -34.233  14.936  13.471  1.00 10.00      A   
ATOM   3717 HH12 ARG A 394     -34.752  16.465  14.276  1.00 10.00      A   
ATOM   3718  NH2 ARG A 394     -33.498  16.051  16.431  1.00 10.00      A   
ATOM   3719 HH21 ARG A 394     -34.032  16.947  16.417  1.00 10.00      A   
ATOM   3720 HH22 ARG A 394     -32.943  15.793  17.278  1.00 10.00      A   
ATOM   3721  C   ARG A 394     -28.118  12.019  15.679  1.00 10.00      A   
ATOM   3722  O   ARG A 394     -27.881  12.946  16.452  1.00 10.00      A   
ATOM   3723  N   ASN A 395     -27.647  10.797  15.873  1.00 10.00      A   
ATOM   3724  HN  ASN A 395     -27.862  10.087  15.231  1.00 10.00      A   
ATOM   3725  CA  ASN A 395     -26.810  10.493  17.023  1.00 10.00      A   
ATOM   3726  CB  ASN A 395     -27.168   9.140  17.637  1.00 10.00      A   
ATOM   3727  CG  ASN A 395     -26.707   9.019  19.077  1.00 10.00      A   
ATOM   3728  OD1 ASN A 395     -25.571   8.638  19.355  1.00 10.00      A   
ATOM   3729  ND2 ASN A 395     -27.587   9.350  20.006  1.00 10.00      A   
ATOM   3730 HD21 ASN A 395     -28.478   9.646  19.718  1.00 10.00      A   
ATOM   3731 HD22 ASN A 395     -27.317   9.274  20.947  1.00 10.00      A   
ATOM   3732  C   ASN A 395     -25.334  10.530  16.661  1.00 10.00      A   
ATOM   3733  O   ASN A 395     -24.507  11.002  17.441  1.00 10.00      A   
ATOM   3734  N   ARG A 396     -25.002  10.036  15.477  1.00 10.00      A   
ATOM   3735  HN  ARG A 396     -25.703   9.684  14.887  1.00 10.00      A   
ATOM   3736  CA  ARG A 396     -23.616  10.012  15.029  1.00 10.00      A   
ATOM   3737  CB  ARG A 396     -23.196   8.584  14.666  1.00 10.00      A   
ATOM   3738  CG  ARG A 396     -23.144   7.624  15.844  1.00 10.00      A   
ATOM   3739  CD  ARG A 396     -21.776   7.614  16.513  1.00 10.00      A   
ATOM   3740  NE  ARG A 396     -21.418   8.920  17.068  1.00 10.00      A   
ATOM   3741  HE  ARG A 396     -20.848   9.506  16.510  1.00 10.00      A   
ATOM   3742  CZ  ARG A 396     -21.799   9.354  18.272  1.00 10.00      A   
ATOM   3743  NH1 ARG A 396     -22.551   8.588  19.060  1.00 10.00      A   
ATOM   3744 HH11 ARG A 396     -22.853   7.639  18.742  1.00 10.00      A   
ATOM   3745 HH12 ARG A 396     -22.847   8.931  20.000  1.00 10.00      A   
ATOM   3746  NH2 ARG A 396     -21.427  10.557  18.683  1.00 10.00      A   
ATOM   3747 HH21 ARG A 396     -20.840  11.165  18.068  1.00 10.00      A   
ATOM   3748 HH22 ARG A 396     -21.717  10.905  19.622  1.00 10.00      A   
ATOM   3749  C   ARG A 396     -23.405  10.924  13.825  1.00 10.00      A   
ATOM   3750  O   ARG A 396     -23.469  10.471  12.684  1.00 10.00      A   
ATOM   3751  N   PRO A 397     -23.142  12.220  14.054  1.00 10.00      A   
ATOM   3752  CA  PRO A 397     -22.912  13.179  12.976  1.00 10.00      A   
ATOM   3753  CB  PRO A 397     -23.348  14.494  13.619  1.00 10.00      A   
ATOM   3754  CG  PRO A 397     -22.998  14.342  15.063  1.00 10.00      A   
ATOM   3755  CD  PRO A 397     -23.052  12.866  15.378  1.00 10.00      A   
ATOM   3756  C   PRO A 397     -21.432  13.245  12.606  1.00 10.00      A   
ATOM   3757  O   PRO A 397     -20.994  14.144  11.885  1.00 10.00      A   
ATOM   3758  N   ASN A 398     -20.667  12.288  13.112  1.00 10.00      A   
ATOM   3759  HN  ASN A 398     -21.080  11.605  13.681  1.00 10.00      A   
ATOM   3760  CA  ASN A 398     -19.230  12.223  12.858  1.00 10.00      A   
ATOM   3761  CB  ASN A 398     -18.465  12.128  14.183  1.00 10.00      A   
ATOM   3762  CG  ASN A 398     -18.659  10.799  14.893  1.00 10.00      A   
ATOM   3763  OD1 ASN A 398     -19.692  10.561  15.527  1.00 10.00      A   
ATOM   3764  ND2 ASN A 398     -17.668   9.926  14.797  1.00 10.00      A   
ATOM   3765 HD21 ASN A 398     -16.876  10.182  14.283  1.00 10.00      A   
ATOM   3766 HD22 ASN A 398     -17.774   9.055  15.238  1.00 10.00      A   
ATOM   3767  C   ASN A 398     -18.888  11.035  11.965  1.00 10.00      A   
ATOM   3768  O   ASN A 398     -17.723  10.683  11.802  1.00 10.00      A   
ATOM   3769  N   MET A 399     -19.916  10.421  11.397  1.00 10.00      A   
ATOM   3770  HN  MET A 399     -20.818  10.751  11.572  1.00 10.00      A   
ATOM   3771  CA  MET A 399     -19.740   9.271  10.521  1.00 10.00      A   
ATOM   3772  CB  MET A 399     -21.104   8.652  10.204  1.00 10.00      A   
ATOM   3773  CG  MET A 399     -21.049   7.246   9.624  1.00 10.00      A   
ATOM   3774  SD  MET A 399     -20.504   6.010  10.820  1.00 10.00      A   
ATOM   3775  CE  MET A 399     -21.751   6.187  12.096  1.00 10.00      A   
ATOM   3776  C   MET A 399     -19.039   9.679   9.227  1.00 10.00      A   
ATOM   3777  O   MET A 399     -19.431  10.653   8.581  1.00 10.00      A   
ATOM   3778  N   THR A 400     -18.007   8.932   8.854  1.00 10.00      A   
ATOM   3779  HN  THR A 400     -17.746   8.162   9.407  1.00 10.00      A   
ATOM   3780  CA  THR A 400     -17.256   9.223   7.643  1.00 10.00      A   
ATOM   3781  CB  THR A 400     -15.734   9.239   7.907  1.00 10.00      A   
ATOM   3782  OG1 THR A 400     -15.279   7.922   8.264  1.00 10.00      A   
ATOM   3783  HG1 THR A 400     -14.852   7.943   9.139  1.00 10.00      A   
ATOM   3784  CG2 THR A 400     -15.391  10.217   9.020  1.00 10.00      A   
ATOM   3785  C   THR A 400     -17.568   8.198   6.555  1.00 10.00      A   
ATOM   3786  O   THR A 400     -17.708   8.543   5.378  1.00 10.00      A   
ATOM   3787  N   ARG A 401     -17.681   6.938   6.960  1.00 10.00      A   
ATOM   3788  HN  ARG A 401     -17.565   6.734   7.914  1.00 10.00      A   
ATOM   3789  CA  ARG A 401     -17.967   5.850   6.038  1.00 10.00      A   
ATOM   3790  CB  ARG A 401     -16.735   4.954   5.867  1.00 10.00      A   
ATOM   3791  CG  ARG A 401     -15.584   5.614   5.124  1.00 10.00      A   
ATOM   3792  CD  ARG A 401     -14.248   5.052   5.569  1.00 10.00      A   
ATOM   3793  NE  ARG A 401     -13.859   5.549   6.887  1.00 10.00      A   
ATOM   3794  HE  ARG A 401     -14.541   6.036   7.409  1.00 10.00      A   
ATOM   3795  CZ  ARG A 401     -12.645   5.391   7.403  1.00 10.00      A   
ATOM   3796  NH1 ARG A 401     -11.706   4.758   6.713  1.00 10.00      A   
ATOM   3797 HH11 ARG A 401     -10.753   4.629   7.112  1.00 10.00      A   
ATOM   3798 HH12 ARG A 401     -11.913   4.380   5.754  1.00 10.00      A   
ATOM   3799  NH2 ARG A 401     -12.367   5.854   8.612  1.00 10.00      A   
ATOM   3800 HH21 ARG A 401     -11.416   5.728   9.012  1.00 10.00      A   
ATOM   3801 HH22 ARG A 401     -13.105   6.351   9.181  1.00 10.00      A   
ATOM   3802  C   ARG A 401     -19.156   5.029   6.525  1.00 10.00      A   
ATOM   3803  O   ARG A 401     -19.081   4.347   7.550  1.00 10.00      A   
ATOM   3804  N   PHE A 402     -20.253   5.108   5.785  1.00 10.00      A   
ATOM   3805  HN  PHE A 402     -20.245   5.669   4.977  1.00 10.00      A   
ATOM   3806  CA  PHE A 402     -21.468   4.381   6.128  1.00 10.00      A   
ATOM   3807  CB  PHE A 402     -22.614   5.363   6.391  1.00 10.00      A   
ATOM   3808  CG  PHE A 402     -23.756   4.785   7.177  1.00 10.00      A   
ATOM   3809  CD1 PHE A 402     -23.575   4.373   8.488  1.00 10.00      A   
ATOM   3810  CD2 PHE A 402     -25.014   4.662   6.609  1.00 10.00      A   
ATOM   3811  CE1 PHE A 402     -24.626   3.849   9.218  1.00 10.00      A   
ATOM   3812  CE2 PHE A 402     -26.071   4.139   7.331  1.00 10.00      A   
ATOM   3813  CZ  PHE A 402     -25.877   3.732   8.638  1.00 10.00      A   
ATOM   3814  C   PHE A 402     -21.847   3.408   5.012  1.00 10.00      A   
ATOM   3815  O   PHE A 402     -22.531   3.773   4.053  1.00 10.00      A   
ATOM   3816  N   ARG A 403     -21.387   2.174   5.142  1.00 10.00      A   
ATOM   3817  HN  ARG A 403     -20.849   1.946   5.932  1.00 10.00      A   
ATOM   3818  CA  ARG A 403     -21.663   1.143   4.151  1.00 10.00      A   
ATOM   3819  CB  ARG A 403     -20.416   0.287   3.912  1.00 10.00      A   
ATOM   3820  CG  ARG A 403     -19.213   1.080   3.433  1.00 10.00      A   
ATOM   3821  CD  ARG A 403     -17.920   0.326   3.687  1.00 10.00      A   
ATOM   3822  NE  ARG A 403     -17.475  -0.418   2.516  1.00 10.00      A   
ATOM   3823  HE  ARG A 403     -18.176  -0.815   1.932  1.00 10.00      A   
ATOM   3824  CZ  ARG A 403     -16.198  -0.570   2.171  1.00 10.00      A   
ATOM   3825  NH1 ARG A 403     -15.234  -0.026   2.898  1.00 10.00      A   
ATOM   3826 HH11 ARG A 403     -15.463   0.528   3.740  1.00 10.00      A   
ATOM   3827 HH12 ARG A 403     -14.232  -0.157   2.613  1.00 10.00      A   
ATOM   3828  NH2 ARG A 403     -15.883  -1.262   1.096  1.00 10.00      A   
ATOM   3829 HH21 ARG A 403     -14.875  -1.376   0.823  1.00 10.00      A   
ATOM   3830 HH22 ARG A 403     -16.637  -1.692   0.514  1.00 10.00      A   
ATOM   3831  C   ARG A 403     -22.834   0.270   4.588  1.00 10.00      A   
ATOM   3832  O   ARG A 403     -22.650  -0.739   5.269  1.00 10.00      A   
ATOM   3833  N   LEU A 404     -24.036   0.671   4.212  1.00 10.00      A   
ATOM   3834  HN  LEU A 404     -24.124   1.488   3.677  1.00 10.00      A   
ATOM   3835  CA  LEU A 404     -25.234  -0.076   4.561  1.00 10.00      A   
ATOM   3836  CB  LEU A 404     -26.312   0.869   5.096  1.00 10.00      A   
ATOM   3837  CG  LEU A 404     -27.659   0.238   5.457  1.00 10.00      A   
ATOM   3838  CD1 LEU A 404     -27.485  -0.820   6.534  1.00 10.00      A   
ATOM   3839  CD2 LEU A 404     -28.634   1.308   5.914  1.00 10.00      A   
ATOM   3840  C   LEU A 404     -25.748  -0.831   3.343  1.00 10.00      A   
ATOM   3841  O   LEU A 404     -25.835  -0.269   2.249  1.00 10.00      A   
ATOM   3842  N   CYS A 405     -26.072  -2.103   3.519  1.00 10.00      A   
ATOM   3843  HN  CYS A 405     -25.967  -2.514   4.411  1.00 10.00      A   
ATOM   3844  CA  CYS A 405     -26.569  -2.907   2.415  1.00 10.00      A   
ATOM   3845  CB  CYS A 405     -25.421  -3.659   1.743  1.00 10.00      A   
ATOM   3846  SG  CYS A 405     -25.887  -4.531   0.229  1.00 10.00      A   
ATOM   3847  HG  CYS A 405     -26.925  -5.306   0.508  1.00 10.00      A   
ATOM   3848  C   CYS A 405     -27.643  -3.893   2.856  1.00 10.00      A   
ATOM   3849  O   CYS A 405     -27.414  -4.727   3.733  1.00 10.00      A   
ATOM   3850  N   ILE A 406     -28.814  -3.786   2.247  1.00 10.00      A   
ATOM   3851  HN  ILE A 406     -28.944  -3.081   1.582  1.00 10.00      A   
ATOM   3852  CA  ILE A 406     -29.916  -4.683   2.541  1.00 10.00      A   
ATOM   3853  CB  ILE A 406     -31.287  -3.988   2.366  1.00 10.00      A   
ATOM   3854  CG1 ILE A 406     -31.358  -2.724   3.229  1.00 10.00      A   
ATOM   3855  CG2 ILE A 406     -32.426  -4.940   2.716  1.00 10.00      A   
ATOM   3856  CD1 ILE A 406     -32.666  -1.968   3.107  1.00 10.00      A   
ATOM   3857  C   ILE A 406     -29.829  -5.887   1.604  1.00 10.00      A   
ATOM   3858  O   ILE A 406     -29.551  -5.731   0.414  1.00 10.00      A   
ATOM   3859  N   ILE A 407     -30.041  -7.077   2.154  1.00 10.00      A   
ATOM   3860  HN  ILE A 407     -30.226  -7.127   3.118  1.00 10.00      A   
ATOM   3861  CA  ILE A 407     -29.985  -8.313   1.380  1.00 10.00      A   
ATOM   3862  CB  ILE A 407     -30.223  -9.552   2.275  1.00 10.00      A   
ATOM   3863  CG1 ILE A 407     -29.212  -9.580   3.427  1.00 10.00      A   
ATOM   3864  CG2 ILE A 407     -30.139 -10.839   1.462  1.00 10.00      A   
ATOM   3865  CD1 ILE A 407     -27.766  -9.630   2.980  1.00 10.00      A   
ATOM   3866  C   ILE A 407     -30.991  -8.301   0.230  1.00 10.00      A   
ATOM   3867  O   ILE A 407     -30.676  -8.705  -0.890  1.00 10.00      A   
ATOM   3868  N   GLU A 408     -32.197  -7.830   0.502  1.00 10.00      A   
ATOM   3869  HN  GLU A 408     -32.396  -7.514   1.409  1.00 10.00      A   
ATOM   3870  CA  GLU A 408     -33.234  -7.770  -0.515  1.00 10.00      A   
ATOM   3871  CB  GLU A 408     -34.621  -7.845   0.134  1.00 10.00      A   
ATOM   3872  CG  GLU A 408     -35.704  -8.410  -0.772  1.00 10.00      A   
ATOM   3873  CD  GLU A 408     -35.320  -9.756  -1.355  1.00 10.00      A   
ATOM   3874  OE1 GLU A 408     -34.730 -10.579  -0.622  1.00 10.00      A   
ATOM   3875  OE2 GLU A 408     -35.586  -9.991  -2.551  1.00 10.00      A   
ATOM   3876  C   GLU A 408     -33.100  -6.487  -1.336  1.00 10.00      A   
ATOM   3877  O   GLU A 408     -33.036  -5.387  -0.783  1.00 10.00      A   
ATOM   3878  N   PRO A 409     -33.020  -6.612  -2.668  1.00 10.00      A   
ATOM   3879  CA  PRO A 409     -32.900  -5.461  -3.566  1.00 10.00      A   
ATOM   3880  CB  PRO A 409     -32.548  -6.084  -4.926  1.00 10.00      A   
ATOM   3881  CG  PRO A 409     -32.288  -7.531  -4.662  1.00 10.00      A   
ATOM   3882  CD  PRO A 409     -33.032  -7.878  -3.409  1.00 10.00      A   
ATOM   3883  C   PRO A 409     -34.220  -4.702  -3.668  1.00 10.00      A   
ATOM   3884  O   PRO A 409     -35.286  -5.310  -3.792  1.00 10.00      A   
ATOM   3885  N   LYS A 410     -34.142  -3.375  -3.599  1.00 10.00      A   
ATOM   3886  HN  LYS A 410     -33.264  -2.960  -3.488  1.00 10.00      A   
ATOM   3887  CA  LYS A 410     -35.324  -2.515  -3.687  1.00 10.00      A   
ATOM   3888  CB  LYS A 410     -36.051  -2.695  -5.026  1.00 10.00      A   
ATOM   3889  CG  LYS A 410     -35.270  -2.184  -6.229  1.00 10.00      A   
ATOM   3890  CD  LYS A 410     -35.945  -2.571  -7.535  1.00 10.00      A   
ATOM   3891  CE  LYS A 410     -35.224  -1.967  -8.731  1.00 10.00      A   
ATOM   3892  NZ  LYS A 410     -35.690  -2.551 -10.016  1.00 10.00      A   
ATOM   3893  HZ1 LYS A 410     -36.704  -2.360 -10.152  1.00 10.00      A   
ATOM   3894  HZ2 LYS A 410     -35.541  -3.581 -10.016  1.00 10.00      A   
ATOM   3895  HZ3 LYS A 410     -35.159  -2.133 -10.810  1.00 10.00      A   
ATOM   3896  C   LYS A 410     -36.280  -2.726  -2.510  1.00 10.00      A   
ATOM   3897  O   LYS A 410     -37.486  -2.501  -2.630  1.00 10.00      A   
ATOM   3898  N   ALA A 411     -35.735  -3.159  -1.374  1.00 10.00      A   
ATOM   3899  HN  ALA A 411     -34.773  -3.340  -1.345  1.00 10.00      A   
ATOM   3900  CA  ALA A 411     -36.537  -3.382  -0.176  1.00 10.00      A   
ATOM   3901  CB  ALA A 411     -35.819  -4.319   0.778  1.00 10.00      A   
ATOM   3902  C   ALA A 411     -36.848  -2.056   0.516  1.00 10.00      A   
ATOM   3903  O   ALA A 411     -35.936  -1.304   0.872  1.00 10.00      A   
ATOM   3904  N   PRO A 412     -38.138  -1.740   0.694  1.00 10.00      A   
ATOM   3905  CA  PRO A 412     -38.568  -0.503   1.331  1.00 10.00      A   
ATOM   3906  CB  PRO A 412     -39.913  -0.260   0.652  1.00 10.00      A   
ATOM   3907  CG  PRO A 412     -40.464  -1.627   0.394  1.00 10.00      A   
ATOM   3908  CD  PRO A 412     -39.286  -2.562   0.274  1.00 10.00      A   
ATOM   3909  C   PRO A 412     -38.774  -0.655   2.837  1.00 10.00      A   
ATOM   3910  O   PRO A 412     -38.505  -1.712   3.417  1.00 10.00      A   
ATOM   3911  N   ASP A 413     -39.241   0.423   3.459  1.00 10.00      A   
ATOM   3912  HN  ASP A 413     -39.406   1.242   2.935  1.00 10.00      A   
ATOM   3913  CA  ASP A 413     -39.523   0.437   4.891  1.00 10.00      A   
ATOM   3914  CB  ASP A 413     -39.911   1.864   5.310  1.00 10.00      A   
ATOM   3915  CG  ASP A 413     -40.211   2.022   6.786  1.00 10.00      A   
ATOM   3916  OD1 ASP A 413     -41.266   1.540   7.232  1.00 10.00      A   
ATOM   3917  OD2 ASP A 413     -39.409   2.666   7.501  1.00 10.00      A   
ATOM   3918  C   ASP A 413     -40.669  -0.537   5.164  1.00 10.00      A   
ATOM   3919  O   ASP A 413     -41.746  -0.409   4.588  1.00 10.00      A   
ATOM   3920  N   TYR A 414     -40.441  -1.512   6.031  1.00 10.00      A   
ATOM   3921  HN  TYR A 414     -39.570  -1.558   6.482  1.00 10.00      A   
ATOM   3922  CA  TYR A 414     -41.459  -2.523   6.326  1.00 10.00      A   
ATOM   3923  CB  TYR A 414     -40.827  -3.805   6.877  1.00 10.00      A   
ATOM   3924  CG  TYR A 414     -40.123  -3.629   8.203  1.00 10.00      A   
ATOM   3925  CD1 TYR A 414     -40.812  -3.755   9.405  1.00 10.00      A   
ATOM   3926  CD2 TYR A 414     -38.770  -3.333   8.256  1.00 10.00      A   
ATOM   3927  CE1 TYR A 414     -40.173  -3.590  10.618  1.00 10.00      A   
ATOM   3928  CE2 TYR A 414     -38.122  -3.167   9.462  1.00 10.00      A   
ATOM   3929  CZ  TYR A 414     -38.826  -3.295  10.639  1.00 10.00      A   
ATOM   3930  OH  TYR A 414     -38.174  -3.123  11.843  1.00 10.00      A   
ATOM   3931  HH  TYR A 414     -37.391  -2.555  11.705  1.00 10.00      A   
ATOM   3932  C   TYR A 414     -42.569  -2.026   7.253  1.00 10.00      A   
ATOM   3933  O   TYR A 414     -43.559  -2.725   7.469  1.00 10.00      A   
ATOM   3934  N   LEU A 415     -42.419  -0.827   7.792  1.00 10.00      A   
ATOM   3935  HN  LEU A 415     -41.629  -0.286   7.566  1.00 10.00      A   
ATOM   3936  CA  LEU A 415     -43.423  -0.280   8.694  1.00 10.00      A   
ATOM   3937  CB  LEU A 415     -42.787   0.569   9.795  1.00 10.00      A   
ATOM   3938  CG  LEU A 415     -42.094  -0.191  10.931  1.00 10.00      A   
ATOM   3939  CD1 LEU A 415     -41.523   0.786  11.949  1.00 10.00      A   
ATOM   3940  CD2 LEU A 415     -43.061  -1.163  11.593  1.00 10.00      A   
ATOM   3941  C   LEU A 415     -44.473   0.527   7.944  1.00 10.00      A   
ATOM   3942  O   LEU A 415     -45.660   0.192   7.969  1.00 10.00      A   
ATOM   3943  N   THR A 416     -44.039   1.577   7.265  1.00 10.00      A   
ATOM   3944  HN  THR A 416     -43.072   1.781   7.255  1.00 10.00      A   
ATOM   3945  CA  THR A 416     -44.958   2.431   6.529  1.00 10.00      A   
ATOM   3946  CB  THR A 416     -44.620   3.923   6.724  1.00 10.00      A   
ATOM   3947  OG1 THR A 416     -43.233   4.143   6.447  1.00 10.00      A   
ATOM   3948  HG1 THR A 416     -43.145   4.963   5.934  1.00 10.00      A   
ATOM   3949  CG2 THR A 416     -44.914   4.359   8.152  1.00 10.00      A   
ATOM   3950  C   THR A 416     -44.981   2.091   5.041  1.00 10.00      A   
ATOM   3951  O   THR A 416     -45.765   2.663   4.279  1.00 10.00      A   
ATOM   3952  N   LEU A 417     -44.124   1.151   4.640  1.00 10.00      A   
ATOM   3953  HN  LEU A 417     -43.530   0.740   5.304  1.00 10.00      A   
ATOM   3954  CA  LEU A 417     -44.028   0.717   3.244  1.00 10.00      A   
ATOM   3955  CB  LEU A 417     -45.326   0.047   2.768  1.00 10.00      A   
ATOM   3956  CG  LEU A 417     -45.702  -1.264   3.464  1.00 10.00      A   
ATOM   3957  CD1 LEU A 417     -47.017  -1.800   2.926  1.00 10.00      A   
ATOM   3958  CD2 LEU A 417     -44.594  -2.296   3.311  1.00 10.00      A   
ATOM   3959  C   LEU A 417     -43.641   1.876   2.334  1.00 10.00      A   
ATOM   3960  O   LEU A 417     -44.244   2.087   1.276  1.00 10.00      A   
ATOM   3961  N   GLU A 418     -42.625   2.617   2.750  1.00 10.00      A   
ATOM   3962  HN  GLU A 418     -42.179   2.382   3.592  1.00 10.00      A   
ATOM   3963  CA  GLU A 418     -42.146   3.765   1.997  1.00 10.00      A   
ATOM   3964  CB  GLU A 418     -42.260   5.021   2.855  1.00 10.00      A   
ATOM   3965  CG  GLU A 418     -43.662   5.364   3.305  1.00 10.00      A   
ATOM   3966  CD  GLU A 418     -43.682   6.652   4.089  1.00 10.00      A   
ATOM   3967  OE1 GLU A 418     -43.922   7.713   3.476  1.00 10.00      A   
ATOM   3968  OE2 GLU A 418     -43.434   6.612   5.312  1.00 10.00      A   
ATOM   3969  C   GLU A 418     -40.684   3.589   1.617  1.00 10.00      A   
ATOM   3970  O   GLU A 418     -39.992   2.747   2.184  1.00 10.00      A   
ATOM   3971  N   PRO A 419     -40.196   4.369   0.639  1.00 10.00      A   
ATOM   3972  CA  PRO A 419     -38.792   4.319   0.230  1.00 10.00      A   
ATOM   3973  CB  PRO A 419     -38.739   5.208  -1.021  1.00 10.00      A   
ATOM   3974  CG  PRO A 419     -40.161   5.412  -1.426  1.00 10.00      A   
ATOM   3975  CD  PRO A 419     -40.966   5.331  -0.163  1.00 10.00      A   
ATOM   3976  C   PRO A 419     -37.904   4.904   1.328  1.00 10.00      A   
ATOM   3977  O   PRO A 419     -38.374   5.670   2.178  1.00 10.00      A   
ATOM   3978  N   LEU A 420     -36.626   4.570   1.302  1.00 10.00      A   
ATOM   3979  HN  LEU A 420     -36.295   3.988   0.577  1.00 10.00      A   
ATOM   3980  CA  LEU A 420     -35.691   5.048   2.313  1.00 10.00      A   
ATOM   3981  CB  LEU A 420     -34.617   3.991   2.586  1.00 10.00      A   
ATOM   3982  CG  LEU A 420     -35.121   2.600   2.980  1.00 10.00      A   
ATOM   3983  CD1 LEU A 420     -33.961   1.623   3.102  1.00 10.00      A   
ATOM   3984  CD2 LEU A 420     -35.919   2.652   4.277  1.00 10.00      A   
ATOM   3985  C   LEU A 420     -35.051   6.374   1.902  1.00 10.00      A   
ATOM   3986  O   LEU A 420     -33.943   6.702   2.335  1.00 10.00      A   
ATOM   3987  N   ASP A 421     -35.769   7.141   1.078  1.00 10.00      A   
ATOM   3988  HN  ASP A 421     -36.649   6.827   0.786  1.00 10.00      A   
ATOM   3989  CA  ASP A 421     -35.283   8.436   0.597  1.00 10.00      A   
ATOM   3990  CB  ASP A 421     -36.313   9.109  -0.320  1.00 10.00      A   
ATOM   3991  CG  ASP A 421     -36.469   8.440  -1.672  1.00 10.00      A   
ATOM   3992  OD1 ASP A 421     -35.463   8.283  -2.392  1.00 10.00      A   
ATOM   3993  OD2 ASP A 421     -37.609   8.082  -2.031  1.00 10.00      A   
ATOM   3994  C   ASP A 421     -34.968   9.368   1.763  1.00 10.00      A   
ATOM   3995  O   ASP A 421     -33.862   9.901   1.867  1.00 10.00      A   
ATOM   3996  N   ILE A 422     -35.948   9.557   2.641  1.00 10.00      A   
ATOM   3997  HN  ILE A 422     -36.811   9.110   2.499  1.00 10.00      A   
ATOM   3998  CA  ILE A 422     -35.773  10.422   3.800  1.00 10.00      A   
ATOM   3999  CB  ILE A 422     -37.103  10.736   4.515  1.00 10.00      A   
ATOM   4000  CG1 ILE A 422     -37.878   9.451   4.816  1.00 10.00      A   
ATOM   4001  CG2 ILE A 422     -37.941  11.690   3.676  1.00 10.00      A   
ATOM   4002  CD1 ILE A 422     -39.103   9.661   5.678  1.00 10.00      A   
ATOM   4003  C   ILE A 422     -34.774   9.834   4.791  1.00 10.00      A   
ATOM   4004  O   ILE A 422     -34.092  10.572   5.503  1.00 10.00      A   
ATOM   4005  N   GLY A 423     -34.685   8.506   4.824  1.00 10.00      A   
ATOM   4006  HN  GLY A 423     -35.251   7.971   4.228  1.00 10.00      A   
ATOM   4007  CA  GLY A 423     -33.764   7.842   5.725  1.00 10.00      A   
ATOM   4008  C   GLY A 423     -32.329   8.208   5.418  1.00 10.00      A   
ATOM   4009  O   GLY A 423     -31.602   8.696   6.285  1.00 10.00      A   
ATOM   4010  N   PHE A 424     -31.920   7.993   4.173  1.00 10.00      A   
ATOM   4011  HN  PHE A 424     -32.543   7.605   3.519  1.00 10.00      A   
ATOM   4012  CA  PHE A 424     -30.563   8.322   3.758  1.00 10.00      A   
ATOM   4013  CB  PHE A 424     -30.180   7.609   2.460  1.00 10.00      A   
ATOM   4014  CG  PHE A 424     -29.663   6.214   2.666  1.00 10.00      A   
ATOM   4015  CD1 PHE A 424     -30.472   5.118   2.416  1.00 10.00      A   
ATOM   4016  CD2 PHE A 424     -28.366   5.997   3.108  1.00 10.00      A   
ATOM   4017  CE1 PHE A 424     -29.998   3.832   2.603  1.00 10.00      A   
ATOM   4018  CE2 PHE A 424     -27.887   4.715   3.297  1.00 10.00      A   
ATOM   4019  CZ  PHE A 424     -28.704   3.631   3.044  1.00 10.00      A   
ATOM   4020  C   PHE A 424     -30.392   9.830   3.623  1.00 10.00      A   
ATOM   4021  O   PHE A 424     -29.276  10.349   3.702  1.00 10.00      A   
ATOM   4022  N   GLY A 425     -31.506  10.527   3.429  1.00 10.00      A   
ATOM   4023  HN  GLY A 425     -32.360  10.052   3.356  1.00 10.00      A   
ATOM   4024  CA  GLY A 425     -31.477  11.970   3.312  1.00 10.00      A   
ATOM   4025  C   GLY A 425     -31.001  12.611   4.599  1.00 10.00      A   
ATOM   4026  O   GLY A 425     -30.242  13.576   4.579  1.00 10.00      A   
ATOM   4027  N   ALA A 426     -31.446  12.059   5.723  1.00 10.00      A   
ATOM   4028  HN  ALA A 426     -32.069  11.300   5.670  1.00 10.00      A   
ATOM   4029  CA  ALA A 426     -31.049  12.560   7.031  1.00 10.00      A   
ATOM   4030  CB  ALA A 426     -31.949  11.981   8.112  1.00 10.00      A   
ATOM   4031  C   ALA A 426     -29.588  12.219   7.304  1.00 10.00      A   
ATOM   4032  O   ALA A 426     -28.885  12.949   8.003  1.00 10.00      A   
ATOM   4033  N   ILE A 427     -29.137  11.108   6.730  1.00 10.00      A   
ATOM   4034  HN  ILE A 427     -29.755  10.574   6.184  1.00 10.00      A   
ATOM   4035  CA  ILE A 427     -27.757  10.658   6.888  1.00 10.00      A   
ATOM   4036  CB  ILE A 427     -27.507   9.317   6.150  1.00 10.00      A   
ATOM   4037  CG1 ILE A 427     -28.430   8.213   6.684  1.00 10.00      A   
ATOM   4038  CG2 ILE A 427     -26.045   8.898   6.254  1.00 10.00      A   
ATOM   4039  CD1 ILE A 427     -28.081   7.721   8.074  1.00 10.00      A   
ATOM   4040  C   ILE A 427     -26.786  11.714   6.357  1.00 10.00      A   
ATOM   4041  O   ILE A 427     -25.910  12.191   7.078  1.00 10.00      A   
ATOM   4042  N   VAL A 428     -26.983  12.107   5.105  1.00 10.00      A   
ATOM   4043  HN  VAL A 428     -27.733  11.725   4.597  1.00 10.00      A   
ATOM   4044  CA  VAL A 428     -26.114  13.098   4.466  1.00 10.00      A   
ATOM   4045  CB  VAL A 428     -26.279  13.112   2.931  1.00 10.00      A   
ATOM   4046  CG1 VAL A 428     -25.907  11.759   2.351  1.00 10.00      A   
ATOM   4047  CG2 VAL A 428     -27.699  13.492   2.535  1.00 10.00      A   
ATOM   4048  C   VAL A 428     -26.330  14.504   5.027  1.00 10.00      A   
ATOM   4049  O   VAL A 428     -25.520  15.406   4.806  1.00 10.00      A   
ATOM   4050  N   GLU A 429     -27.422  14.689   5.751  1.00 10.00      A   
ATOM   4051  HN  GLU A 429     -28.038  13.939   5.888  1.00 10.00      A   
ATOM   4052  CA  GLU A 429     -27.732  15.982   6.341  1.00 10.00      A   
ATOM   4053  CB  GLU A 429     -29.232  16.115   6.590  1.00 10.00      A   
ATOM   4054  CG  GLU A 429     -29.694  17.543   6.818  1.00 10.00      A   
ATOM   4055  CD  GLU A 429     -30.636  17.674   7.995  1.00 10.00      A   
ATOM   4056  OE1 GLU A 429     -31.772  17.160   7.913  1.00 10.00      A   
ATOM   4057  OE2 GLU A 429     -30.249  18.298   9.007  1.00 10.00      A   
ATOM   4058  C   GLU A 429     -26.965  16.187   7.645  1.00 10.00      A   
ATOM   4059  O   GLU A 429     -26.427  17.268   7.900  1.00 10.00      A   
ATOM   4060  N   HIS A 430     -26.912  15.146   8.464  1.00 10.00      A   
ATOM   4061  HN  HIS A 430     -27.357  14.309   8.208  1.00 10.00      A   
ATOM   4062  CA  HIS A 430     -26.222  15.219   9.745  1.00 10.00      A   
ATOM   4063  CB  HIS A 430     -26.890  14.306  10.777  1.00 10.00      A   
ATOM   4064  CG  HIS A 430     -28.219  14.812  11.252  1.00 10.00      A   
ATOM   4065  ND1 HIS A 430     -28.330  15.549  12.408  1.00 10.00      A   
ATOM   4066  CD2 HIS A 430     -29.449  14.675  10.687  1.00 10.00      A   
ATOM   4067  CE1 HIS A 430     -29.611  15.846  12.522  1.00 10.00      A   
ATOM   4068  NE2 HIS A 430     -30.323  15.340  11.509  1.00 10.00      A   
ATOM   4069  HE2 HIS A 430     -31.291  15.434  11.372  1.00 10.00      A   
ATOM   4070  C   HIS A 430     -24.736  14.897   9.621  1.00 10.00      A   
ATOM   4071  O   HIS A 430     -23.893  15.568  10.225  1.00 10.00      A   
ATOM   4072  N   CYS A 431     -24.411  13.880   8.838  1.00 10.00      A   
ATOM   4073  HN  CYS A 431     -25.118  13.384   8.368  1.00 10.00      A   
ATOM   4074  CA  CYS A 431     -23.022  13.487   8.649  1.00 10.00      A   
ATOM   4075  CB  CYS A 431     -22.925  12.022   8.222  1.00 10.00      A   
ATOM   4076  SG  CYS A 431     -23.793  10.872   9.319  1.00 10.00      A   
ATOM   4077  HG  CYS A 431     -24.533  11.587  10.154  1.00 10.00      A   
ATOM   4078  C   CYS A 431     -22.338  14.405   7.637  1.00 10.00      A   
ATOM   4079  O   CYS A 431     -22.291  14.117   6.445  1.00 10.00      A   
ATOM   4080  N   LYS A 432     -21.822  15.521   8.135  1.00 10.00      A   
ATOM   4081  HN  LYS A 432     -21.908  15.692   9.099  1.00 10.00      A   
ATOM   4082  CA  LYS A 432     -21.147  16.510   7.299  1.00 10.00      A   
ATOM   4083  CB  LYS A 432     -20.890  17.786   8.105  1.00 10.00      A   
ATOM   4084  CG  LYS A 432     -22.128  18.386   8.750  1.00 10.00      A   
ATOM   4085  CD  LYS A 432     -23.038  19.021   7.715  1.00 10.00      A   
ATOM   4086  CE  LYS A 432     -24.123  19.860   8.370  1.00 10.00      A   
ATOM   4087  NZ  LYS A 432     -23.552  20.967   9.183  1.00 10.00      A   
ATOM   4088  HZ1 LYS A 432     -24.324  21.554   9.571  1.00 10.00      A   
ATOM   4089  HZ2 LYS A 432     -22.938  21.568   8.597  1.00 10.00      A   
ATOM   4090  HZ3 LYS A 432     -22.994  20.584   9.972  1.00 10.00      A   
ATOM   4091  C   LYS A 432     -19.819  15.982   6.761  1.00 10.00      A   
ATOM   4092  O   LYS A 432     -19.343  16.423   5.714  1.00 10.00      A   
ATOM   4093  N   ASP A 433     -19.224  15.039   7.480  1.00 10.00      A   
ATOM   4094  HN  ASP A 433     -19.657  14.718   8.297  1.00 10.00      A   
ATOM   4095  CA  ASP A 433     -17.942  14.472   7.080  1.00 10.00      A   
ATOM   4096  CB  ASP A 433     -16.976  14.396   8.260  1.00 10.00      A   
ATOM   4097  CG  ASP A 433     -16.217  15.690   8.438  1.00 10.00      A   
ATOM   4098  OD1 ASP A 433     -16.587  16.481   9.327  1.00 10.00      A   
ATOM   4099  OD2 ASP A 433     -15.252  15.930   7.676  1.00 10.00      A   
ATOM   4100  C   ASP A 433     -18.087  13.117   6.412  1.00 10.00      A   
ATOM   4101  O   ASP A 433     -17.136  12.334   6.366  1.00 10.00      A   
ATOM   4102  N   LEU A 434     -19.272  12.849   5.890  1.00 10.00      A   
ATOM   4103  HN  LEU A 434     -19.987  13.516   5.957  1.00 10.00      A   
ATOM   4104  CA  LEU A 434     -19.536  11.594   5.208  1.00 10.00      A   
ATOM   4105  CB  LEU A 434     -21.042  11.387   5.044  1.00 10.00      A   
ATOM   4106  CG  LEU A 434     -21.486  10.003   4.567  1.00 10.00      A   
ATOM   4107  CD1 LEU A 434     -21.278   8.968   5.661  1.00 10.00      A   
ATOM   4108  CD2 LEU A 434     -22.936  10.034   4.120  1.00 10.00      A   
ATOM   4109  C   LEU A 434     -18.849  11.606   3.847  1.00 10.00      A   
ATOM   4110  O   LEU A 434     -19.266  12.318   2.935  1.00 10.00      A   
ATOM   4111  N   ARG A 435     -17.788  10.822   3.721  1.00 10.00      A   
ATOM   4112  HN  ARG A 435     -17.513  10.271   4.484  1.00 10.00      A   
ATOM   4113  CA  ARG A 435     -17.024  10.760   2.480  1.00 10.00      A   
ATOM   4114  CB  ARG A 435     -15.517  10.861   2.758  1.00 10.00      A   
ATOM   4115  CG  ARG A 435     -14.887   9.600   3.332  1.00 10.00      A   
ATOM   4116  CD  ARG A 435     -13.387   9.760   3.503  1.00 10.00      A   
ATOM   4117  NE  ARG A 435     -12.713   8.471   3.615  1.00 10.00      A   
ATOM   4118  HE  ARG A 435     -12.755   7.869   2.832  1.00 10.00      A   
ATOM   4119  CZ  ARG A 435     -12.049   8.067   4.696  1.00 10.00      A   
ATOM   4120  NH1 ARG A 435     -11.975   8.854   5.772  1.00 10.00      A   
ATOM   4121 HH11 ARG A 435     -12.434   9.790   5.776  1.00 10.00      A   
ATOM   4122 HH12 ARG A 435     -11.451   8.535   6.619  1.00 10.00      A   
ATOM   4123  NH2 ARG A 435     -11.477   6.872   4.703  1.00 10.00      A   
ATOM   4124 HH21 ARG A 435     -10.955   6.543   5.543  1.00 10.00      A   
ATOM   4125 HH22 ARG A 435     -11.543   6.245   3.868  1.00 10.00      A   
ATOM   4126  C   ARG A 435     -17.333   9.500   1.681  1.00 10.00      A   
ATOM   4127  O   ARG A 435     -17.073   9.442   0.481  1.00 10.00      A   
ATOM   4128  N   ARG A 436     -17.895   8.500   2.337  1.00 10.00      A   
ATOM   4129  HN  ARG A 436     -18.114   8.608   3.288  1.00 10.00      A   
ATOM   4130  CA  ARG A 436     -18.217   7.246   1.673  1.00 10.00      A   
ATOM   4131  CB  ARG A 436     -17.129   6.206   1.952  1.00 10.00      A   
ATOM   4132  CG  ARG A 436     -17.159   5.000   1.029  1.00 10.00      A   
ATOM   4133  CD  ARG A 436     -15.942   4.116   1.248  1.00 10.00      A   
ATOM   4134  NE  ARG A 436     -15.934   2.969   0.348  1.00 10.00      A   
ATOM   4135  HE  ARG A 436     -16.698   2.872  -0.267  1.00 10.00      A   
ATOM   4136  CZ  ARG A 436     -14.971   2.042   0.321  1.00 10.00      A   
ATOM   4137  NH1 ARG A 436     -13.932   2.120   1.143  1.00 10.00      A   
ATOM   4138 HH11 ARG A 436     -13.190   1.378   1.111  1.00 10.00      A   
ATOM   4139 HH12 ARG A 436     -13.851   2.905   1.823  1.00 10.00      A   
ATOM   4140  NH2 ARG A 436     -15.039   1.037  -0.538  1.00 10.00      A   
ATOM   4141 HH21 ARG A 436     -15.843   0.956  -1.193  1.00 10.00      A   
ATOM   4142 HH22 ARG A 436     -14.278   0.310  -0.554  1.00 10.00      A   
ATOM   4143  C   ARG A 436     -19.573   6.736   2.137  1.00 10.00      A   
ATOM   4144  O   ARG A 436     -19.775   6.484   3.326  1.00 10.00      A   
ATOM   4145  N   LEU A 437     -20.496   6.590   1.197  1.00 10.00      A   
ATOM   4146  HN  LEU A 437     -20.269   6.798   0.262  1.00 10.00      A   
ATOM   4147  CA  LEU A 437     -21.836   6.119   1.503  1.00 10.00      A   
ATOM   4148  CB  LEU A 437     -22.828   7.287   1.469  1.00 10.00      A   
ATOM   4149  CG  LEU A 437     -24.292   6.940   1.759  1.00 10.00      A   
ATOM   4150  CD1 LEU A 437     -24.485   6.567   3.220  1.00 10.00      A   
ATOM   4151  CD2 LEU A 437     -25.210   8.090   1.366  1.00 10.00      A   
ATOM   4152  C   LEU A 437     -22.263   5.041   0.517  1.00 10.00      A   
ATOM   4153  O   LEU A 437     -21.955   5.115  -0.674  1.00 10.00      A   
ATOM   4154  N   SER A 438     -22.952   4.035   1.023  1.00 10.00      A   
ATOM   4155  HN  SER A 438     -23.130   4.016   1.989  1.00 10.00      A   
ATOM   4156  CA  SER A 438     -23.442   2.946   0.199  1.00 10.00      A   
ATOM   4157  CB  SER A 438     -22.853   1.626   0.690  1.00 10.00      A   
ATOM   4158  OG  SER A 438     -21.483   1.785   1.027  1.00 10.00      A   
ATOM   4159  HG  SER A 438     -20.980   1.021   0.706  1.00 10.00      A   
ATOM   4160  C   SER A 438     -24.964   2.909   0.266  1.00 10.00      A   
ATOM   4161  O   SER A 438     -25.542   2.842   1.350  1.00 10.00      A   
ATOM   4162  N   LEU A 439     -25.607   2.966  -0.888  1.00 10.00      A   
ATOM   4163  HN  LEU A 439     -25.090   3.000  -1.727  1.00 10.00      A   
ATOM   4164  CA  LEU A 439     -27.062   2.966  -0.952  1.00 10.00      A   
ATOM   4165  CB  LEU A 439     -27.542   3.867  -2.093  1.00 10.00      A   
ATOM   4166  CG  LEU A 439     -27.228   5.360  -1.959  1.00 10.00      A   
ATOM   4167  CD1 LEU A 439     -27.679   6.109  -3.203  1.00 10.00      A   
ATOM   4168  CD2 LEU A 439     -27.895   5.938  -0.721  1.00 10.00      A   
ATOM   4169  C   LEU A 439     -27.618   1.562  -1.140  1.00 10.00      A   
ATOM   4170  O   LEU A 439     -27.042   0.744  -1.858  1.00 10.00      A   
ATOM   4171  N   SER A 440     -28.741   1.295  -0.493  1.00 10.00      A   
ATOM   4172  HN  SER A 440     -29.150   1.988   0.063  1.00 10.00      A   
ATOM   4173  CA  SER A 440     -29.393   0.002  -0.588  1.00 10.00      A   
ATOM   4174  CB  SER A 440     -28.696  -1.010   0.325  1.00 10.00      A   
ATOM   4175  OG  SER A 440     -28.468  -0.470   1.618  1.00 10.00      A   
ATOM   4176  HG  SER A 440     -27.540  -0.196   1.698  1.00 10.00      A   
ATOM   4177  C   SER A 440     -30.868   0.125  -0.222  1.00 10.00      A   
ATOM   4178  O   SER A 440     -31.252   1.025   0.528  1.00 10.00      A   
ATOM   4179  N   GLY A 441     -31.689  -0.770  -0.755  1.00 10.00      A   
ATOM   4180  HN  GLY A 441     -31.329  -1.454  -1.357  1.00 10.00      A   
ATOM   4181  CA  GLY A 441     -33.108  -0.740  -0.466  1.00 10.00      A   
ATOM   4182  C   GLY A 441     -33.877   0.035  -1.511  1.00 10.00      A   
ATOM   4183  O   GLY A 441     -33.351   0.325  -2.584  1.00 10.00      A   
ATOM   4184  N   LEU A 442     -35.127   0.362  -1.212  1.00 10.00      A   
ATOM   4185  HN  LEU A 442     -35.502   0.093  -0.343  1.00 10.00      A   
ATOM   4186  CA  LEU A 442     -35.952   1.113  -2.146  1.00 10.00      A   
ATOM   4187  CB  LEU A 442     -37.438   0.854  -1.912  1.00 10.00      A   
ATOM   4188  CG  LEU A 442     -38.391   1.503  -2.917  1.00 10.00      A   
ATOM   4189  CD1 LEU A 442     -38.370   0.759  -4.243  1.00 10.00      A   
ATOM   4190  CD2 LEU A 442     -39.799   1.581  -2.356  1.00 10.00      A   
ATOM   4191  C   LEU A 442     -35.659   2.600  -2.044  1.00 10.00      A   
ATOM   4192  O   LEU A 442     -35.978   3.244  -1.042  1.00 10.00      A   
ATOM   4193  N   LEU A 443     -35.053   3.137  -3.085  1.00 10.00      A   
ATOM   4194  HN  LEU A 443     -34.839   2.567  -3.858  1.00 10.00      A   
ATOM   4195  CA  LEU A 443     -34.706   4.548  -3.135  1.00 10.00      A   
ATOM   4196  CB  LEU A 443     -33.197   4.729  -2.951  1.00 10.00      A   
ATOM   4197  CG  LEU A 443     -32.585   4.097  -1.697  1.00 10.00      A   
ATOM   4198  CD1 LEU A 443     -31.094   3.882  -1.881  1.00 10.00      A   
ATOM   4199  CD2 LEU A 443     -32.851   4.957  -0.473  1.00 10.00      A   
ATOM   4200  C   LEU A 443     -35.139   5.126  -4.472  1.00 10.00      A   
ATOM   4201  O   LEU A 443     -35.116   4.429  -5.491  1.00 10.00      A   
ATOM   4202  N   THR A 444     -35.539   6.386  -4.475  1.00 10.00      A   
ATOM   4203  HN  THR A 444     -35.527   6.904  -3.632  1.00 10.00      A   
ATOM   4204  CA  THR A 444     -35.976   7.038  -5.696  1.00 10.00      A   
ATOM   4205  CB  THR A 444     -37.427   7.557  -5.572  1.00 10.00      A   
ATOM   4206  OG1 THR A 444     -37.473   8.677  -4.677  1.00 10.00      A   
ATOM   4207  HG1 THR A 444     -37.453   8.359  -3.755  1.00 10.00      A   
ATOM   4208  CG2 THR A 444     -38.360   6.468  -5.057  1.00 10.00      A   
ATOM   4209  C   THR A 444     -35.040   8.201  -6.018  1.00 10.00      A   
ATOM   4210  O   THR A 444     -33.968   8.320  -5.424  1.00 10.00      A   
ATOM   4211  N   ASP A 445     -35.449   9.066  -6.939  1.00 10.00      A   
ATOM   4212  HN  ASP A 445     -36.310   8.921  -7.380  1.00 10.00      A   
ATOM   4213  CA  ASP A 445     -34.639  10.225  -7.314  1.00 10.00      A   
ATOM   4214  CB  ASP A 445     -35.104  10.820  -8.652  1.00 10.00      A   
ATOM   4215  CG  ASP A 445     -34.531  10.103  -9.861  1.00 10.00      A   
ATOM   4216  OD1 ASP A 445     -34.721  10.590 -10.996  1.00 10.00      A   
ATOM   4217  OD2 ASP A 445     -33.902   9.043  -9.686  1.00 10.00      A   
ATOM   4218  C   ASP A 445     -34.684  11.290  -6.222  1.00 10.00      A   
ATOM   4219  O   ASP A 445     -34.014  12.320  -6.308  1.00 10.00      A   
ATOM   4220  N   LYS A 446     -35.482  11.037  -5.192  1.00 10.00      A   
ATOM   4221  HN  LYS A 446     -35.987  10.195  -5.173  1.00 10.00      A   
ATOM   4222  CA  LYS A 446     -35.615  11.969  -4.085  1.00 10.00      A   
ATOM   4223  CB  LYS A 446     -36.882  11.689  -3.277  1.00 10.00      A   
ATOM   4224  CG  LYS A 446     -37.281  12.822  -2.345  1.00 10.00      A   
ATOM   4225  CD  LYS A 446     -37.526  14.106  -3.121  1.00 10.00      A   
ATOM   4226  CE  LYS A 446     -37.703  15.292  -2.191  1.00 10.00      A   
ATOM   4227  NZ  LYS A 446     -37.798  16.572  -2.940  1.00 10.00      A   
ATOM   4228  HZ1 LYS A 446     -38.656  16.583  -3.524  1.00 10.00      A   
ATOM   4229  HZ2 LYS A 446     -36.969  16.685  -3.564  1.00 10.00      A   
ATOM   4230  HZ3 LYS A 446     -37.833  17.371  -2.273  1.00 10.00      A   
ATOM   4231  C   LYS A 446     -34.384  11.922  -3.189  1.00 10.00      A   
ATOM   4232  O   LYS A 446     -33.837  12.964  -2.826  1.00 10.00      A   
ATOM   4233  N   VAL A 447     -33.939  10.716  -2.843  1.00 10.00      A   
ATOM   4234  HN  VAL A 447     -34.424   9.914  -3.151  1.00 10.00      A   
ATOM   4235  CA  VAL A 447     -32.758  10.558  -1.993  1.00 10.00      A   
ATOM   4236  CB  VAL A 447     -32.506   9.087  -1.578  1.00 10.00      A   
ATOM   4237  CG1 VAL A 447     -32.132   8.217  -2.770  1.00 10.00      A   
ATOM   4238  CG2 VAL A 447     -31.448   9.002  -0.489  1.00 10.00      A   
ATOM   4239  C   VAL A 447     -31.520  11.141  -2.672  1.00 10.00      A   
ATOM   4240  O   VAL A 447     -30.658  11.730  -2.020  1.00 10.00      A   
ATOM   4241  N   PHE A 448     -31.451  10.992  -3.992  1.00 10.00      A   
ATOM   4242  HN  PHE A 448     -32.168  10.509  -4.455  1.00 10.00      A   
ATOM   4243  CA  PHE A 448     -30.332  11.510  -4.763  1.00 10.00      A   
ATOM   4244  CB  PHE A 448     -30.401  11.028  -6.211  1.00 10.00      A   
ATOM   4245  CG  PHE A 448     -30.177   9.552  -6.364  1.00 10.00      A   
ATOM   4246  CD1 PHE A 448     -31.227   8.703  -6.666  1.00 10.00      A   
ATOM   4247  CD2 PHE A 448     -28.914   9.014  -6.195  1.00 10.00      A   
ATOM   4248  CE1 PHE A 448     -31.023   7.343  -6.795  1.00 10.00      A   
ATOM   4249  CE2 PHE A 448     -28.701   7.656  -6.325  1.00 10.00      A   
ATOM   4250  CZ  PHE A 448     -29.758   6.818  -6.624  1.00 10.00      A   
ATOM   4251  C   PHE A 448     -30.303  13.030  -4.699  1.00 10.00      A   
ATOM   4252  O   PHE A 448     -29.233  13.642  -4.679  1.00 10.00      A   
ATOM   4253  N   GLU A 449     -31.486  13.633  -4.646  1.00 10.00      A   
ATOM   4254  HN  GLU A 449     -32.303  13.089  -4.663  1.00 10.00      A   
ATOM   4255  CA  GLU A 449     -31.597  15.078  -4.559  1.00 10.00      A   
ATOM   4256  CB  GLU A 449     -33.059  15.513  -4.643  1.00 10.00      A   
ATOM   4257  CG  GLU A 449     -33.243  17.016  -4.741  1.00 10.00      A   
ATOM   4258  CD  GLU A 449     -34.618  17.470  -4.303  1.00 10.00      A   
ATOM   4259  OE1 GLU A 449     -35.595  16.714  -4.491  1.00 10.00      A   
ATOM   4260  OE2 GLU A 449     -34.733  18.597  -3.781  1.00 10.00      A   
ATOM   4261  C   GLU A 449     -30.985  15.552  -3.249  1.00 10.00      A   
ATOM   4262  O   GLU A 449     -30.257  16.543  -3.213  1.00 10.00      A   
ATOM   4263  N   TYR A 450     -31.277  14.822  -2.176  1.00 10.00      A   
ATOM   4264  HN  TYR A 450     -31.864  14.039  -2.275  1.00 10.00      A   
ATOM   4265  CA  TYR A 450     -30.744  15.150  -0.859  1.00 10.00      A   
ATOM   4266  CB  TYR A 450     -31.313  14.213   0.206  1.00 10.00      A   
ATOM   4267  CG  TYR A 450     -32.776  14.429   0.510  1.00 10.00      A   
ATOM   4268  CD1 TYR A 450     -33.690  13.389   0.403  1.00 10.00      A   
ATOM   4269  CD2 TYR A 450     -33.246  15.675   0.912  1.00 10.00      A   
ATOM   4270  CE1 TYR A 450     -35.029  13.584   0.685  1.00 10.00      A   
ATOM   4271  CE2 TYR A 450     -34.581  15.878   1.194  1.00 10.00      A   
ATOM   4272  CZ  TYR A 450     -35.467  14.829   1.080  1.00 10.00      A   
ATOM   4273  OH  TYR A 450     -36.798  15.024   1.364  1.00 10.00      A   
ATOM   4274  HH  TYR A 450     -37.062  15.910   1.079  1.00 10.00      A   
ATOM   4275  C   TYR A 450     -29.228  15.038  -0.873  1.00 10.00      A   
ATOM   4276  O   TYR A 450     -28.522  15.904  -0.361  1.00 10.00      A   
ATOM   4277  N   ILE A 451     -28.738  13.972  -1.488  1.00 10.00      A   
ATOM   4278  HN  ILE A 451     -29.360  13.322  -1.880  1.00 10.00      A   
ATOM   4279  CA  ILE A 451     -27.309  13.729  -1.593  1.00 10.00      A   
ATOM   4280  CB  ILE A 451     -27.021  12.381  -2.289  1.00 10.00      A   
ATOM   4281  CG1 ILE A 451     -27.520  11.221  -1.422  1.00 10.00      A   
ATOM   4282  CG2 ILE A 451     -25.537  12.225  -2.585  1.00 10.00      A   
ATOM   4283  CD1 ILE A 451     -27.484   9.876  -2.115  1.00 10.00      A   
ATOM   4284  C   ILE A 451     -26.615  14.861  -2.350  1.00 10.00      A   
ATOM   4285  O   ILE A 451     -25.575  15.353  -1.922  1.00 10.00      A   
ATOM   4286  N   GLY A 452     -27.220  15.299  -3.447  1.00 10.00      A   
ATOM   4287  HN  GLY A 452     -28.067  14.892  -3.729  1.00 10.00      A   
ATOM   4288  CA  GLY A 452     -26.635  16.362  -4.241  1.00 10.00      A   
ATOM   4289  C   GLY A 452     -26.783  17.741  -3.622  1.00 10.00      A   
ATOM   4290  O   GLY A 452     -26.269  18.725  -4.155  1.00 10.00      A   
ATOM   4291  N   THR A 453     -27.479  17.828  -2.502  1.00 10.00      A   
ATOM   4292  HN  THR A 453     -27.876  17.019  -2.116  1.00 10.00      A   
ATOM   4293  CA  THR A 453     -27.670  19.110  -1.842  1.00 10.00      A   
ATOM   4294  CB  THR A 453     -29.170  19.437  -1.687  1.00 10.00      A   
ATOM   4295  OG1 THR A 453     -29.857  19.126  -2.908  1.00 10.00      A   
ATOM   4296  HG1 THR A 453     -29.877  18.163  -3.027  1.00 10.00      A   
ATOM   4297  CG2 THR A 453     -29.379  20.909  -1.375  1.00 10.00      A   
ATOM   4298  C   THR A 453     -26.975  19.158  -0.477  1.00 10.00      A   
ATOM   4299  O   THR A 453     -26.647  20.237   0.022  1.00 10.00      A   
ATOM   4300  N   TYR A 454     -26.740  17.996   0.123  1.00 10.00      A   
ATOM   4301  HN  TYR A 454     -27.010  17.162  -0.317  1.00 10.00      A   
ATOM   4302  CA  TYR A 454     -26.103  17.942   1.434  1.00 10.00      A   
ATOM   4303  CB  TYR A 454     -27.034  17.299   2.462  1.00 10.00      A   
ATOM   4304  CG  TYR A 454     -28.283  18.108   2.737  1.00 10.00      A   
ATOM   4305  CD1 TYR A 454     -29.529  17.676   2.297  1.00 10.00      A   
ATOM   4306  CD2 TYR A 454     -28.213  19.306   3.434  1.00 10.00      A   
ATOM   4307  CE1 TYR A 454     -30.668  18.417   2.545  1.00 10.00      A   
ATOM   4308  CE2 TYR A 454     -29.347  20.052   3.687  1.00 10.00      A   
ATOM   4309  CZ  TYR A 454     -30.570  19.604   3.241  1.00 10.00      A   
ATOM   4310  OH  TYR A 454     -31.697  20.349   3.485  1.00 10.00      A   
ATOM   4311  HH  TYR A 454     -31.635  21.188   3.009  1.00 10.00      A   
ATOM   4312  C   TYR A 454     -24.739  17.248   1.421  1.00 10.00      A   
ATOM   4313  O   TYR A 454     -23.802  17.708   2.072  1.00 10.00      A   
ATOM   4314  N   ALA A 455     -24.621  16.151   0.683  1.00 10.00      A   
ATOM   4315  HN  ALA A 455     -25.390  15.834   0.164  1.00 10.00      A   
ATOM   4316  CA  ALA A 455     -23.360  15.414   0.620  1.00 10.00      A   
ATOM   4317  CB  ALA A 455     -23.603  13.954   0.272  1.00 10.00      A   
ATOM   4318  C   ALA A 455     -22.392  16.060  -0.366  1.00 10.00      A   
ATOM   4319  O   ALA A 455     -22.290  15.649  -1.522  1.00 10.00      A   
ATOM   4320  N   LYS A 456     -21.686  17.076   0.102  1.00 10.00      A   
ATOM   4321  HN  LYS A 456     -21.810  17.352   1.041  1.00 10.00      A   
ATOM   4322  CA  LYS A 456     -20.732  17.795  -0.727  1.00 10.00      A   
ATOM   4323  CB  LYS A 456     -20.698  19.270  -0.327  1.00 10.00      A   
ATOM   4324  CG  LYS A 456     -21.694  20.144  -1.072  1.00 10.00      A   
ATOM   4325  CD  LYS A 456     -21.263  20.370  -2.511  1.00 10.00      A   
ATOM   4326  CE  LYS A 456     -22.112  21.435  -3.187  1.00 10.00      A   
ATOM   4327  NZ  LYS A 456     -21.888  21.460  -4.657  1.00 10.00      A   
ATOM   4328  HZ1 LYS A 456     -22.448  22.217  -5.095  1.00 10.00      A   
ATOM   4329  HZ2 LYS A 456     -22.172  20.550  -5.073  1.00 10.00      A   
ATOM   4330  HZ3 LYS A 456     -20.878  21.620  -4.863  1.00 10.00      A   
ATOM   4331  C   LYS A 456     -19.334  17.192  -0.632  1.00 10.00      A   
ATOM   4332  O   LYS A 456     -18.611  17.125  -1.627  1.00 10.00      A   
ATOM   4333  N   LYS A 457     -18.974  16.731   0.561  1.00 10.00      A   
ATOM   4334  HN  LYS A 457     -19.613  16.785   1.306  1.00 10.00      A   
ATOM   4335  CA  LYS A 457     -17.655  16.152   0.803  1.00 10.00      A   
ATOM   4336  CB  LYS A 457     -17.186  16.449   2.231  1.00 10.00      A   
ATOM   4337  CG  LYS A 457     -16.591  17.836   2.413  1.00 10.00      A   
ATOM   4338  CD  LYS A 457     -15.292  17.988   1.633  1.00 10.00      A   
ATOM   4339  CE  LYS A 457     -14.648  19.341   1.877  1.00 10.00      A   
ATOM   4340  NZ  LYS A 457     -15.487  20.460   1.373  1.00 10.00      A   
ATOM   4341  HZ1 LYS A 457     -15.415  20.525   0.338  1.00 10.00      A   
ATOM   4342  HZ2 LYS A 457     -15.175  21.360   1.789  1.00 10.00      A   
ATOM   4343  HZ3 LYS A 457     -16.481  20.303   1.628  1.00 10.00      A   
ATOM   4344  C   LYS A 457     -17.608  14.652   0.533  1.00 10.00      A   
ATOM   4345  O   LYS A 457     -16.576  14.012   0.742  1.00 10.00      A   
ATOM   4346  N   MET A 458     -18.718  14.093   0.075  1.00 10.00      A   
ATOM   4347  HN  MET A 458     -19.507  14.651  -0.074  1.00 10.00      A   
ATOM   4348  CA  MET A 458     -18.775  12.670  -0.225  1.00 10.00      A   
ATOM   4349  CB  MET A 458     -20.220  12.202  -0.413  1.00 10.00      A   
ATOM   4350  CG  MET A 458     -20.396  10.694  -0.316  1.00 10.00      A   
ATOM   4351  SD  MET A 458     -22.102  10.167  -0.567  1.00 10.00      A   
ATOM   4352  CE  MET A 458     -22.371  10.708  -2.252  1.00 10.00      A   
ATOM   4353  C   MET A 458     -17.941  12.378  -1.468  1.00 10.00      A   
ATOM   4354  O   MET A 458     -18.182  12.944  -2.532  1.00 10.00      A   
ATOM   4355  N   GLU A 459     -16.962  11.497  -1.325  1.00 10.00      A   
ATOM   4356  HN  GLU A 459     -16.836  11.057  -0.457  1.00 10.00      A   
ATOM   4357  CA  GLU A 459     -16.073  11.160  -2.426  1.00 10.00      A   
ATOM   4358  CB  GLU A 459     -14.615  11.162  -1.959  1.00 10.00      A   
ATOM   4359  CG  GLU A 459     -14.140  12.510  -1.438  1.00 10.00      A   
ATOM   4360  CD  GLU A 459     -12.657  12.543  -1.149  1.00 10.00      A   
ATOM   4361  OE1 GLU A 459     -12.274  12.369   0.025  1.00 10.00      A   
ATOM   4362  OE2 GLU A 459     -11.867  12.752  -2.092  1.00 10.00      A   
ATOM   4363  C   GLU A 459     -16.426   9.829  -3.079  1.00 10.00      A   
ATOM   4364  O   GLU A 459     -16.171   9.634  -4.266  1.00 10.00      A   
ATOM   4365  N   MET A 460     -17.022   8.922  -2.324  1.00 10.00      A   
ATOM   4366  HN  MET A 460     -17.233   9.133  -1.387  1.00 10.00      A   
ATOM   4367  CA  MET A 460     -17.381   7.615  -2.862  1.00 10.00      A   
ATOM   4368  CB  MET A 460     -16.429   6.536  -2.339  1.00 10.00      A   
ATOM   4369  CG  MET A 460     -16.548   5.200  -3.055  1.00 10.00      A   
ATOM   4370  SD  MET A 460     -15.162   4.100  -2.698  1.00 10.00      A   
ATOM   4371  CE  MET A 460     -15.659   2.628  -3.586  1.00 10.00      A   
ATOM   4372  C   MET A 460     -18.823   7.251  -2.544  1.00 10.00      A   
ATOM   4373  O   MET A 460     -19.267   7.372  -1.399  1.00 10.00      A   
ATOM   4374  N   LEU A 461     -19.549   6.806  -3.564  1.00 10.00      A   
ATOM   4375  HN  LEU A 461     -19.136   6.742  -4.456  1.00 10.00      A   
ATOM   4376  CA  LEU A 461     -20.941   6.417  -3.398  1.00 10.00      A   
ATOM   4377  CB  LEU A 461     -21.871   7.564  -3.804  1.00 10.00      A   
ATOM   4378  CG  LEU A 461     -23.376   7.271  -3.758  1.00 10.00      A   
ATOM   4379  CD1 LEU A 461     -23.872   7.172  -2.324  1.00 10.00      A   
ATOM   4380  CD2 LEU A 461     -24.153   8.329  -4.531  1.00 10.00      A   
ATOM   4381  C   LEU A 461     -21.266   5.173  -4.219  1.00 10.00      A   
ATOM   4382  O   LEU A 461     -21.091   5.161  -5.440  1.00 10.00      A   
ATOM   4383  N   SER A 462     -21.720   4.129  -3.543  1.00 10.00      A   
ATOM   4384  HN  SER A 462     -21.805   4.193  -2.567  1.00 10.00      A   
ATOM   4385  CA  SER A 462     -22.093   2.888  -4.205  1.00 10.00      A   
ATOM   4386  CB  SER A 462     -21.593   1.683  -3.396  1.00 10.00      A   
ATOM   4387  OG  SER A 462     -20.240   1.863  -3.001  1.00 10.00      A   
ATOM   4388  HG  SER A 462     -19.651   1.469  -3.670  1.00 10.00      A   
ATOM   4389  C   SER A 462     -23.614   2.845  -4.368  1.00 10.00      A   
ATOM   4390  O   SER A 462     -24.350   2.873  -3.380  1.00 10.00      A   
ATOM   4391  N   VAL A 463     -24.083   2.813  -5.613  1.00 10.00      A   
ATOM   4392  HN  VAL A 463     -23.447   2.804  -6.367  1.00 10.00      A   
ATOM   4393  CA  VAL A 463     -25.515   2.788  -5.895  1.00 10.00      A   
ATOM   4394  CB  VAL A 463     -25.930   3.960  -6.812  1.00 10.00      A   
ATOM   4395  CG1 VAL A 463     -27.446   4.089  -6.877  1.00 10.00      A   
ATOM   4396  CG2 VAL A 463     -25.299   5.264  -6.358  1.00 10.00      A   
ATOM   4397  C   VAL A 463     -25.914   1.481  -6.573  1.00 10.00      A   
ATOM   4398  O   VAL A 463     -25.239   1.022  -7.497  1.00 10.00      A   
ATOM   4399  N   ALA A 464     -27.015   0.890  -6.119  1.00 10.00      A   
ATOM   4400  HN  ALA A 464     -27.513   1.303  -5.382  1.00 10.00      A   
ATOM   4401  CA  ALA A 464     -27.502  -0.357  -6.686  1.00 10.00      A   
ATOM   4402  CB  ALA A 464     -26.793  -1.540  -6.047  1.00 10.00      A   
ATOM   4403  C   ALA A 464     -29.011  -0.490  -6.516  1.00 10.00      A   
ATOM   4404  O   ALA A 464     -29.528  -0.380  -5.403  1.00 10.00      A   
ATOM   4405  N   PHE A 465     -29.705  -0.708  -7.635  1.00 10.00      A   
ATOM   4406  HN  PHE A 465     -29.218  -0.748  -8.489  1.00 10.00      A   
ATOM   4407  CA  PHE A 465     -31.159  -0.888  -7.645  1.00 10.00      A   
ATOM   4408  CB  PHE A 465     -31.551  -2.189  -6.930  1.00 10.00      A   
ATOM   4409  CG  PHE A 465     -31.031  -3.441  -7.580  1.00 10.00      A   
ATOM   4410  CD1 PHE A 465     -29.803  -3.972  -7.215  1.00 10.00      A   
ATOM   4411  CD2 PHE A 465     -31.775  -4.091  -8.550  1.00 10.00      A   
ATOM   4412  CE1 PHE A 465     -29.328  -5.129  -7.805  1.00 10.00      A   
ATOM   4413  CE2 PHE A 465     -31.308  -5.246  -9.146  1.00 10.00      A   
ATOM   4414  CZ  PHE A 465     -30.081  -5.767  -8.774  1.00 10.00      A   
ATOM   4415  C   PHE A 465     -31.897   0.296  -7.022  1.00 10.00      A   
ATOM   4416  O   PHE A 465     -32.901   0.119  -6.331  1.00 10.00      A   
ATOM   4417  N   ALA A 466     -31.424   1.500  -7.289  1.00 10.00      A   
ATOM   4418  HN  ALA A 466     -30.640   1.594  -7.867  1.00 10.00      A   
ATOM   4419  CA  ALA A 466     -32.046   2.691  -6.731  1.00 10.00      A   
ATOM   4420  CB  ALA A 466     -31.237   3.188  -5.544  1.00 10.00      A   
ATOM   4421  C   ALA A 466     -32.179   3.790  -7.776  1.00 10.00      A   
ATOM   4422  O   ALA A 466     -31.338   3.913  -8.667  1.00 10.00      A   
ATOM   4423  N   GLY A 467     -33.239   4.581  -7.671  1.00 10.00      A   
ATOM   4424  HN  GLY A 467     -33.895   4.425  -6.953  1.00 10.00      A   
ATOM   4425  CA  GLY A 467     -33.447   5.662  -8.610  1.00 10.00      A   
ATOM   4426  C   GLY A 467     -34.850   5.668  -9.179  1.00 10.00      A   
ATOM   4427  O   GLY A 467     -35.613   4.719  -8.980  1.00 10.00      A   
ATOM   4428  N   ASP A 468     -35.190   6.744  -9.872  1.00 10.00      A   
ATOM   4429  HN  ASP A 468     -34.533   7.481  -9.964  1.00 10.00      A   
ATOM   4430  CA  ASP A 468     -36.505   6.888 -10.490  1.00 10.00      A   
ATOM   4431  CB  ASP A 468     -37.288   8.007  -9.804  1.00 10.00      A   
ATOM   4432  CG  ASP A 468     -38.731   7.643  -9.540  1.00 10.00      A   
ATOM   4433  OD1 ASP A 468     -39.456   7.295 -10.494  1.00 10.00      A   
ATOM   4434  OD2 ASP A 468     -39.151   7.715  -8.368  1.00 10.00      A   
ATOM   4435  C   ASP A 468     -36.352   7.218 -11.969  1.00 10.00      A   
ATOM   4436  O   ASP A 468     -37.002   6.615 -12.827  1.00 10.00      A   
ATOM   4437  N   SER A 469     -35.485   8.177 -12.258  1.00 10.00      A   
ATOM   4438  HN  SER A 469     -34.999   8.625 -11.526  1.00 10.00      A   
ATOM   4439  CA  SER A 469     -35.231   8.598 -13.625  1.00 10.00      A   
ATOM   4440  CB  SER A 469     -36.175   9.743 -14.012  1.00 10.00      A   
ATOM   4441  OG  SER A 469     -36.497  10.558 -12.894  1.00 10.00      A   
ATOM   4442  HG  SER A 469     -35.798  10.478 -12.218  1.00 10.00      A   
ATOM   4443  C   SER A 469     -33.767   9.006 -13.798  1.00 10.00      A   
ATOM   4444  O   SER A 469     -32.914   8.611 -13.005  1.00 10.00      A   
ATOM   4445  N   ASP A 470     -33.482   9.794 -14.829  1.00 10.00      A   
ATOM   4446  HN  ASP A 470     -34.204  10.078 -15.426  1.00 10.00      A   
ATOM   4447  CA  ASP A 470     -32.120  10.244 -15.101  1.00 10.00      A   
ATOM   4448  CB  ASP A 470     -31.995  10.707 -16.557  1.00 10.00      A   
ATOM   4449  CG  ASP A 470     -31.143   9.789 -17.413  1.00 10.00      A   
ATOM   4450  OD1 ASP A 470     -29.898   9.881 -17.333  1.00 10.00      A   
ATOM   4451  OD2 ASP A 470     -31.717   8.983 -18.183  1.00 10.00      A   
ATOM   4452  C   ASP A 470     -31.724  11.386 -14.168  1.00 10.00      A   
ATOM   4453  O   ASP A 470     -30.540  11.640 -13.943  1.00 10.00      A   
ATOM   4454  N   LEU A 471     -32.725  12.049 -13.606  1.00 10.00      A   
ATOM   4455  HN  LEU A 471     -33.643  11.767 -13.797  1.00 10.00      A   
ATOM   4456  CA  LEU A 471     -32.512  13.178 -12.709  1.00 10.00      A   
ATOM   4457  CB  LEU A 471     -33.851  13.803 -12.324  1.00 10.00      A   
ATOM   4458  CG  LEU A 471     -34.675  14.368 -13.478  1.00 10.00      A   
ATOM   4459  CD1 LEU A 471     -36.114  14.587 -13.045  1.00 10.00      A   
ATOM   4460  CD2 LEU A 471     -34.065  15.664 -13.989  1.00 10.00      A   
ATOM   4461  C   LEU A 471     -31.738  12.786 -11.454  1.00 10.00      A   
ATOM   4462  O   LEU A 471     -30.983  13.593 -10.908  1.00 10.00      A   
ATOM   4463  N   GLY A 472     -31.924  11.550 -11.008  1.00 10.00      A   
ATOM   4464  HN  GLY A 472     -32.542  10.956 -11.487  1.00 10.00      A   
ATOM   4465  CA  GLY A 472     -31.245  11.068  -9.819  1.00 10.00      A   
ATOM   4466  C   GLY A 472     -29.741  11.227  -9.890  1.00 10.00      A   
ATOM   4467  O   GLY A 472     -29.133  11.841  -9.013  1.00 10.00      A   
ATOM   4468  N   MET A 473     -29.137  10.698 -10.945  1.00 10.00      A   
ATOM   4469  HN  MET A 473     -29.677  10.247 -11.630  1.00 10.00      A   
ATOM   4470  CA  MET A 473     -27.690  10.788 -11.110  1.00 10.00      A   
ATOM   4471  CB  MET A 473     -27.204   9.874 -12.234  1.00 10.00      A   
ATOM   4472  CG  MET A 473     -25.693   9.721 -12.293  1.00 10.00      A   
ATOM   4473  SD  MET A 473     -25.147   8.554 -13.556  1.00 10.00      A   
ATOM   4474  CE  MET A 473     -25.686   9.388 -15.047  1.00 10.00      A   
ATOM   4475  C   MET A 473     -27.259  12.230 -11.365  1.00 10.00      A   
ATOM   4476  O   MET A 473     -26.162  12.637 -10.983  1.00 10.00      A   
ATOM   4477  N   HIS A 474     -28.138  13.000 -11.992  1.00 10.00      A   
ATOM   4478  HN  HIS A 474     -29.001  12.617 -12.262  1.00 10.00      A   
ATOM   4479  CA  HIS A 474     -27.859  14.400 -12.288  1.00 10.00      A   
ATOM   4480  CB  HIS A 474     -29.012  15.013 -13.091  1.00 10.00      A   
ATOM   4481  CG  HIS A 474     -28.714  16.364 -13.667  1.00 10.00      A   
ATOM   4482  ND1 HIS A 474     -27.795  16.526 -14.678  1.00 10.00      A   
ATOM   4483  CD2 HIS A 474     -29.238  17.572 -13.340  1.00 10.00      A   
ATOM   4484  CE1 HIS A 474     -27.780  17.820 -14.944  1.00 10.00      A   
ATOM   4485  NE2 HIS A 474     -28.633  18.489 -14.165  1.00 10.00      A   
ATOM   4486  HE2 HIS A 474     -28.802  19.458 -14.183  1.00 10.00      A   
ATOM   4487  C   HIS A 474     -27.641  15.176 -10.994  1.00 10.00      A   
ATOM   4488  O   HIS A 474     -26.719  15.982 -10.889  1.00 10.00      A   
ATOM   4489  N   HIS A 475     -28.478  14.897 -10.002  1.00 10.00      A   
ATOM   4490  HN  HIS A 475     -29.183  14.227 -10.147  1.00 10.00      A   
ATOM   4491  CA  HIS A 475     -28.382  15.563  -8.709  1.00 10.00      A   
ATOM   4492  CB  HIS A 475     -29.577  15.217  -7.822  1.00 10.00      A   
ATOM   4493  CG  HIS A 475     -30.745  16.138  -8.000  1.00 10.00      A   
ATOM   4494  ND1 HIS A 475     -30.786  17.432  -7.532  1.00 10.00      A   
ATOM   4495  HD1 HIS A 475     -30.075  17.890  -7.026  1.00 10.00      A   
ATOM   4496  CD2 HIS A 475     -31.931  15.935  -8.629  1.00 10.00      A   
ATOM   4497  CE1 HIS A 475     -31.965  17.964  -7.883  1.00 10.00      A   
ATOM   4498  NE2 HIS A 475     -32.698  17.094  -8.552  1.00 10.00      A   
ATOM   4499  C   HIS A 475     -27.079  15.216  -8.000  1.00 10.00      A   
ATOM   4500  O   HIS A 475     -26.502  16.052  -7.314  1.00 10.00      A   
ATOM   4501  N   VAL A 476     -26.616  13.989  -8.181  1.00 10.00      A   
ATOM   4502  HN  VAL A 476     -27.118  13.365  -8.745  1.00 10.00      A   
ATOM   4503  CA  VAL A 476     -25.378  13.546  -7.556  1.00 10.00      A   
ATOM   4504  CB  VAL A 476     -25.248  12.008  -7.573  1.00 10.00      A   
ATOM   4505  CG1 VAL A 476     -23.960  11.564  -6.894  1.00 10.00      A   
ATOM   4506  CG2 VAL A 476     -26.451  11.364  -6.900  1.00 10.00      A   
ATOM   4507  C   VAL A 476     -24.167  14.180  -8.243  1.00 10.00      A   
ATOM   4508  O   VAL A 476     -23.300  14.756  -7.587  1.00 10.00      A   
ATOM   4509  N   LEU A 477     -24.128  14.087  -9.567  1.00 10.00      A   
ATOM   4510  HN  LEU A 477     -24.865  13.633 -10.036  1.00 10.00      A   
ATOM   4511  CA  LEU A 477     -23.024  14.637 -10.348  1.00 10.00      A   
ATOM   4512  CB  LEU A 477     -23.175  14.255 -11.822  1.00 10.00      A   
ATOM   4513  CG  LEU A 477     -23.026  12.767 -12.153  1.00 10.00      A   
ATOM   4514  CD1 LEU A 477     -23.414  12.502 -13.599  1.00 10.00      A   
ATOM   4515  CD2 LEU A 477     -21.602  12.306 -11.893  1.00 10.00      A   
ATOM   4516  C   LEU A 477     -22.938  16.154 -10.202  1.00 10.00      A   
ATOM   4517  O   LEU A 477     -21.851  16.718 -10.078  1.00 10.00      A   
ATOM   4518  N   SER A 478     -24.093  16.802 -10.193  1.00 10.00      A   
ATOM   4519  HN  SER A 478     -24.930  16.290 -10.274  1.00 10.00      A   
ATOM   4520  CA  SER A 478     -24.168  18.248 -10.068  1.00 10.00      A   
ATOM   4521  CB  SER A 478     -25.384  18.761 -10.850  1.00 10.00      A   
ATOM   4522  OG  SER A 478     -25.336  20.163 -11.036  1.00 10.00      A   
ATOM   4523  HG  SER A 478     -24.441  20.422 -11.287  1.00 10.00      A   
ATOM   4524  C   SER A 478     -24.271  18.663  -8.599  1.00 10.00      A   
ATOM   4525  O   SER A 478     -24.499  19.833  -8.288  1.00 10.00      A   
ATOM   4526  N   GLY A 479     -24.082  17.707  -7.700  1.00 10.00      A   
ATOM   4527  HN  GLY A 479     -23.885  16.794  -8.000  1.00 10.00      A   
ATOM   4528  CA  GLY A 479     -24.177  18.000  -6.285  1.00 10.00      A   
ATOM   4529  C   GLY A 479     -22.896  17.727  -5.525  1.00 10.00      A   
ATOM   4530  O   GLY A 479     -22.333  18.630  -4.905  1.00 10.00      A   
ATOM   4531  N   CYS A 480     -22.432  16.487  -5.576  1.00 10.00      A   
ATOM   4532  HN  CYS A 480     -22.914  15.818  -6.109  1.00 10.00      A   
ATOM   4533  CA  CYS A 480     -21.218  16.091  -4.877  1.00 10.00      A   
ATOM   4534  CB  CYS A 480     -21.078  14.569  -4.868  1.00 10.00      A   
ATOM   4535  SG  CYS A 480     -22.429  13.721  -4.017  1.00 10.00      A   
ATOM   4536  HG  CYS A 480     -22.706  14.413  -2.912  1.00 10.00      A   
ATOM   4537  C   CYS A 480     -19.984  16.744  -5.484  1.00 10.00      A   
ATOM   4538  O   CYS A 480     -19.492  16.330  -6.536  1.00 10.00      A   
ATOM   4539  N   ASP A 481     -19.491  17.765  -4.805  1.00 10.00      A   
ATOM   4540  HN  ASP A 481     -19.931  18.038  -3.973  1.00 10.00      A   
ATOM   4541  CA  ASP A 481     -18.320  18.497  -5.261  1.00 10.00      A   
ATOM   4542  CB  ASP A 481     -18.112  19.750  -4.414  1.00 10.00      A   
ATOM   4543  CG  ASP A 481     -18.103  21.012  -5.248  1.00 10.00      A   
ATOM   4544  OD1 ASP A 481     -19.162  21.675  -5.331  1.00 10.00      A   
ATOM   4545  OD2 ASP A 481     -17.047  21.346  -5.822  1.00 10.00      A   
ATOM   4546  C   ASP A 481     -17.076  17.628  -5.200  1.00 10.00      A   
ATOM   4547  O   ASP A 481     -16.276  17.604  -6.137  1.00 10.00      A   
ATOM   4548  N   SER A 482     -16.939  16.890  -4.103  1.00 10.00      A   
ATOM   4549  HN  SER A 482     -17.631  16.933  -3.409  1.00 10.00      A   
ATOM   4550  CA  SER A 482     -15.789  16.022  -3.897  1.00 10.00      A   
ATOM   4551  CB  SER A 482     -15.449  15.935  -2.407  1.00 10.00      A   
ATOM   4552  OG  SER A 482     -15.309  17.232  -1.844  1.00 10.00      A   
ATOM   4553  HG  SER A 482     -15.335  17.893  -2.549  1.00 10.00      A   
ATOM   4554  C   SER A 482     -15.993  14.625  -4.486  1.00 10.00      A   
ATOM   4555  O   SER A 482     -15.315  13.679  -4.090  1.00 10.00      A   
ATOM   4556  N   LEU A 483     -16.926  14.501  -5.429  1.00 10.00      A   
ATOM   4557  HN  LEU A 483     -17.439  15.289  -5.699  1.00 10.00      A   
ATOM   4558  CA  LEU A 483     -17.199  13.217  -6.074  1.00 10.00      A   
ATOM   4559  CB  LEU A 483     -18.275  13.373  -7.153  1.00 10.00      A   
ATOM   4560  CG  LEU A 483     -19.295  12.236  -7.270  1.00 10.00      A   
ATOM   4561  CD1 LEU A 483     -20.387  12.588  -8.268  1.00 10.00      A   
ATOM   4562  CD2 LEU A 483     -18.617  10.931  -7.657  1.00 10.00      A   
ATOM   4563  C   LEU A 483     -15.914  12.678  -6.693  1.00 10.00      A   
ATOM   4564  O   LEU A 483     -15.314  13.318  -7.560  1.00 10.00      A   
ATOM   4565  N   ARG A 484     -15.481  11.515  -6.240  1.00 10.00      A   
ATOM   4566  HN  ARG A 484     -16.003  11.040  -5.552  1.00 10.00      A   
ATOM   4567  CA  ARG A 484     -14.253  10.924  -6.736  1.00 10.00      A   
ATOM   4568  CB  ARG A 484     -13.235  10.808  -5.603  1.00 10.00      A   
ATOM   4569  CG  ARG A 484     -11.792  10.967  -6.039  1.00 10.00      A   
ATOM   4570  CD  ARG A 484     -10.851  10.915  -4.847  1.00 10.00      A   
ATOM   4571  NE  ARG A 484     -10.710   9.559  -4.311  1.00 10.00      A   
ATOM   4572  HE  ARG A 484     -10.840   8.812  -4.930  1.00 10.00      A   
ATOM   4573  CZ  ARG A 484     -10.415   9.291  -3.042  1.00 10.00      A   
ATOM   4574  NH1 ARG A 484     -10.239  10.280  -2.176  1.00 10.00      A   
ATOM   4575 HH11 ARG A 484     -10.002  10.071  -1.185  1.00 10.00      A   
ATOM   4576 HH12 ARG A 484     -10.341  11.280  -2.480  1.00 10.00      A   
ATOM   4577  NH2 ARG A 484     -10.301   8.029  -2.635  1.00 10.00      A   
ATOM   4578 HH21 ARG A 484     -10.065   7.809  -1.636  1.00 10.00      A   
ATOM   4579 HH22 ARG A 484     -10.437   7.230  -3.304  1.00 10.00      A   
ATOM   4580  C   ARG A 484     -14.498   9.556  -7.356  1.00 10.00      A   
ATOM   4581  O   ARG A 484     -14.056   9.282  -8.469  1.00 10.00      A   
ATOM   4582  N   LYS A 485     -15.194   8.698  -6.631  1.00 10.00      A   
ATOM   4583  HN  LYS A 485     -15.534   8.976  -5.748  1.00 10.00      A   
ATOM   4584  CA  LYS A 485     -15.481   7.353  -7.108  1.00 10.00      A   
ATOM   4585  CB  LYS A 485     -14.744   6.318  -6.250  1.00 10.00      A   
ATOM   4586  CG  LYS A 485     -13.232   6.490  -6.229  1.00 10.00      A   
ATOM   4587  CD  LYS A 485     -12.610   5.833  -5.006  1.00 10.00      A   
ATOM   4588  CE  LYS A 485     -12.507   4.323  -5.156  1.00 10.00      A   
ATOM   4589  NZ  LYS A 485     -11.909   3.694  -3.948  1.00 10.00      A   
ATOM   4590  HZ1 LYS A 485     -12.472   3.925  -3.107  1.00 10.00      A   
ATOM   4591  HZ2 LYS A 485     -10.937   4.040  -3.803  1.00 10.00      A   
ATOM   4592  HZ3 LYS A 485     -11.878   2.662  -4.062  1.00 10.00      A   
ATOM   4593  C   LYS A 485     -16.980   7.085  -7.084  1.00 10.00      A   
ATOM   4594  O   LYS A 485     -17.602   7.066  -6.018  1.00 10.00      A   
ATOM   4595  N   LEU A 486     -17.560   6.887  -8.256  1.00 10.00      A   
ATOM   4596  HN  LEU A 486     -17.016   6.907  -9.074  1.00 10.00      A   
ATOM   4597  CA  LEU A 486     -18.984   6.625  -8.356  1.00 10.00      A   
ATOM   4598  CB  LEU A 486     -19.686   7.748  -9.120  1.00 10.00      A   
ATOM   4599  CG  LEU A 486     -21.213   7.738  -9.070  1.00 10.00      A   
ATOM   4600  CD1 LEU A 486     -21.708   7.899  -7.641  1.00 10.00      A   
ATOM   4601  CD2 LEU A 486     -21.781   8.834  -9.959  1.00 10.00      A   
ATOM   4602  C   LEU A 486     -19.237   5.286  -9.029  1.00 10.00      A   
ATOM   4603  O   LEU A 486     -18.870   5.085 -10.187  1.00 10.00      A   
ATOM   4604  N   GLU A 487     -19.854   4.374  -8.291  1.00 10.00      A   
ATOM   4605  HN  GLU A 487     -20.126   4.606  -7.376  1.00 10.00      A   
ATOM   4606  CA  GLU A 487     -20.160   3.044  -8.794  1.00 10.00      A   
ATOM   4607  CB  GLU A 487     -19.423   1.984  -7.973  1.00 10.00      A   
ATOM   4608  CG  GLU A 487     -19.118   2.416  -6.545  1.00 10.00      A   
ATOM   4609  CD  GLU A 487     -18.142   1.494  -5.847  1.00 10.00      A   
ATOM   4610  OE1 GLU A 487     -18.538   0.839  -4.860  1.00 10.00      A   
ATOM   4611  OE2 GLU A 487     -16.971   1.426  -6.282  1.00 10.00      A   
ATOM   4612  C   GLU A 487     -21.665   2.808  -8.753  1.00 10.00      A   
ATOM   4613  O   GLU A 487     -22.280   2.845  -7.687  1.00 10.00      A   
ATOM   4614  N   ILE A 488     -22.256   2.595  -9.916  1.00 10.00      A   
ATOM   4615  HN  ILE A 488     -21.710   2.586 -10.737  1.00 10.00      A   
ATOM   4616  CA  ILE A 488     -23.691   2.374 -10.019  1.00 10.00      A   
ATOM   4617  CB  ILE A 488     -24.375   3.561 -10.730  1.00 10.00      A   
ATOM   4618  CG1 ILE A 488     -23.887   4.896 -10.160  1.00 10.00      A   
ATOM   4619  CG2 ILE A 488     -25.884   3.454 -10.614  1.00 10.00      A   
ATOM   4620  CD1 ILE A 488     -24.250   6.095 -11.013  1.00 10.00      A   
ATOM   4621  C   ILE A 488     -24.003   1.101 -10.805  1.00 10.00      A   
ATOM   4622  O   ILE A 488     -23.427   0.863 -11.868  1.00 10.00      A   
ATOM   4623  N   ARG A 489     -24.921   0.293 -10.281  1.00 10.00      A   
ATOM   4624  HN  ARG A 489     -25.334   0.532  -9.420  1.00 10.00      A   
ATOM   4625  CA  ARG A 489     -25.323  -0.938 -10.944  1.00 10.00      A   
ATOM   4626  CB  ARG A 489     -24.604  -2.159 -10.353  1.00 10.00      A   
ATOM   4627  CG  ARG A 489     -25.103  -2.606  -8.986  1.00 10.00      A   
ATOM   4628  CD  ARG A 489     -24.988  -4.115  -8.818  1.00 10.00      A   
ATOM   4629  NE  ARG A 489     -25.768  -4.842  -9.821  1.00 10.00      A   
ATOM   4630  HE  ARG A 489     -26.371  -4.313 -10.391  1.00 10.00      A   
ATOM   4631  CZ  ARG A 489     -25.710  -6.159 -10.006  1.00 10.00      A   
ATOM   4632  NH1 ARG A 489     -24.913  -6.909  -9.258  1.00 10.00      A   
ATOM   4633 HH11 ARG A 489     -24.325  -6.475  -8.516  1.00 10.00      A   
ATOM   4634 HH12 ARG A 489     -24.874  -7.944  -9.413  1.00 10.00      A   
ATOM   4635  NH2 ARG A 489     -26.458  -6.724 -10.943  1.00 10.00      A   
ATOM   4636 HH21 ARG A 489     -26.420  -7.755 -11.105  1.00 10.00      A   
ATOM   4637 HH22 ARG A 489     -27.099  -6.128 -11.532  1.00 10.00      A   
ATOM   4638  C   ARG A 489     -26.837  -1.129 -10.890  1.00 10.00      A   
ATOM   4639  O   ARG A 489     -27.463  -0.908  -9.849  1.00 10.00      A   
ATOM   4640  N   ASP A 490     -27.412  -1.526 -12.023  1.00 10.00      A   
ATOM   4641  HN  ASP A 490     -26.849  -1.654 -12.817  1.00 10.00      A   
ATOM   4642  CA  ASP A 490     -28.852  -1.773 -12.137  1.00 10.00      A   
ATOM   4643  CB  ASP A 490     -29.272  -2.999 -11.326  1.00 10.00      A   
ATOM   4644  CG  ASP A 490     -28.919  -4.303 -12.007  1.00 10.00      A   
ATOM   4645  OD1 ASP A 490     -29.826  -4.950 -12.571  1.00 10.00      A   
ATOM   4646  OD2 ASP A 490     -27.732  -4.688 -11.982  1.00 10.00      A   
ATOM   4647  C   ASP A 490     -29.682  -0.556 -11.741  1.00 10.00      A   
ATOM   4648  O   ASP A 490     -30.438  -0.589 -10.766  1.00 10.00      A   
ATOM   4649  N   CYS A 491     -29.542   0.513 -12.500  1.00 10.00      A   
ATOM   4650  HN  CYS A 491     -28.935   0.480 -13.265  1.00 10.00      A   
ATOM   4651  CA  CYS A 491     -30.277   1.738 -12.231  1.00 10.00      A   
ATOM   4652  CB  CYS A 491     -29.367   2.774 -11.569  1.00 10.00      A   
ATOM   4653  SG  CYS A 491     -29.065   2.486  -9.811  1.00 10.00      A   
ATOM   4654  HG  CYS A 491     -29.890   3.273  -9.127  1.00 10.00      A   
ATOM   4655  C   CYS A 491     -30.887   2.289 -13.512  1.00 10.00      A   
ATOM   4656  O   CYS A 491     -30.370   2.037 -14.603  1.00 10.00      A   
ATOM   4657  N   PRO A 492     -31.990   3.049 -13.400  1.00 10.00      A   
ATOM   4658  CA  PRO A 492     -32.675   3.633 -14.558  1.00 10.00      A   
ATOM   4659  CB  PRO A 492     -34.030   4.051 -13.981  1.00 10.00      A   
ATOM   4660  CG  PRO A 492     -33.743   4.354 -12.555  1.00 10.00      A   
ATOM   4661  CD  PRO A 492     -32.670   3.390 -12.132  1.00 10.00      A   
ATOM   4662  C   PRO A 492     -31.946   4.854 -15.121  1.00 10.00      A   
ATOM   4663  O   PRO A 492     -32.497   5.587 -15.944  1.00 10.00      A   
ATOM   4664  N   PHE A 493     -30.709   5.062 -14.682  1.00 10.00      A   
ATOM   4665  HN  PHE A 493     -30.320   4.435 -14.043  1.00 10.00      A   
ATOM   4666  CA  PHE A 493     -29.909   6.185 -15.150  1.00 10.00      A   
ATOM   4667  CB  PHE A 493     -28.674   6.364 -14.268  1.00 10.00      A   
ATOM   4668  CG  PHE A 493     -28.976   6.587 -12.815  1.00 10.00      A   
ATOM   4669  CD1 PHE A 493     -28.116   6.118 -11.837  1.00 10.00      A   
ATOM   4670  CD2 PHE A 493     -30.120   7.268 -12.422  1.00 10.00      A   
ATOM   4671  CE1 PHE A 493     -28.385   6.321 -10.498  1.00 10.00      A   
ATOM   4672  CE2 PHE A 493     -30.396   7.475 -11.084  1.00 10.00      A   
ATOM   4673  CZ  PHE A 493     -29.527   7.000 -10.120  1.00 10.00      A   
ATOM   4674  C   PHE A 493     -29.474   5.932 -16.581  1.00 10.00      A   
ATOM   4675  O   PHE A 493     -29.267   4.781 -16.976  1.00 10.00      A   
ATOM   4676  N   GLY A 494     -29.339   6.995 -17.356  1.00 10.00      A   
ATOM   4677  HN  GLY A 494     -29.505   7.891 -16.992  1.00 10.00      A   
ATOM   4678  CA  GLY A 494     -28.940   6.843 -18.732  1.00 10.00      A   
ATOM   4679  C   GLY A 494     -27.915   7.858 -19.175  1.00 10.00      A   
ATOM   4680  O   GLY A 494     -27.099   8.332 -18.382  1.00 10.00      A   
ATOM   4681  N   ASP A 495     -27.974   8.201 -20.450  1.00 10.00      A   
ATOM   4682  HN  ASP A 495     -28.672   7.803 -21.018  1.00 10.00      A   
ATOM   4683  CA  ASP A 495     -27.041   9.148 -21.039  1.00 10.00      A   
ATOM   4684  CB  ASP A 495     -26.788   8.808 -22.507  1.00 10.00      A   
ATOM   4685  CG  ASP A 495     -28.061   8.699 -23.330  1.00 10.00      A   
ATOM   4686  OD1 ASP A 495     -28.586   7.571 -23.473  1.00 10.00      A   
ATOM   4687  OD2 ASP A 495     -28.541   9.737 -23.838  1.00 10.00      A   
ATOM   4688  C   ASP A 495     -27.521  10.586 -20.915  1.00 10.00      A   
ATOM   4689  O   ASP A 495     -26.767  11.522 -21.184  1.00 10.00      A   
ATOM   4690  N   LYS A 496     -28.765  10.758 -20.491  1.00 10.00      A   
ATOM   4691  HN  LYS A 496     -29.304   9.971 -20.264  1.00 10.00      A   
ATOM   4692  CA  LYS A 496     -29.344  12.090 -20.347  1.00 10.00      A   
ATOM   4693  CB  LYS A 496     -30.809  12.013 -19.920  1.00 10.00      A   
ATOM   4694  CG  LYS A 496     -31.676  11.129 -20.797  1.00 10.00      A   
ATOM   4695  CD  LYS A 496     -33.139  11.230 -20.396  1.00 10.00      A   
ATOM   4696  CE  LYS A 496     -33.941  10.053 -20.925  1.00 10.00      A   
ATOM   4697  NZ  LYS A 496     -33.569   8.779 -20.251  1.00 10.00      A   
ATOM   4698  HZ1 LYS A 496     -34.379   8.402 -19.718  1.00 10.00      A   
ATOM   4699  HZ2 LYS A 496     -32.778   8.938 -19.586  1.00 10.00      A   
ATOM   4700  HZ3 LYS A 496     -33.275   8.069 -20.959  1.00 10.00      A   
ATOM   4701  C   LYS A 496     -28.555  12.939 -19.357  1.00 10.00      A   
ATOM   4702  O   LYS A 496     -28.086  14.030 -19.695  1.00 10.00      A   
ATOM   4703  N   ALA A 497     -28.409  12.442 -18.139  1.00 10.00      A   
ATOM   4704  HN  ALA A 497     -28.812  11.567 -17.923  1.00 10.00      A   
ATOM   4705  CA  ALA A 497     -27.676  13.161 -17.106  1.00 10.00      A   
ATOM   4706  CB  ALA A 497     -28.100  12.690 -15.729  1.00 10.00      A   
ATOM   4707  C   ALA A 497     -26.173  12.990 -17.283  1.00 10.00      A   
ATOM   4708  O   ALA A 497     -25.389  13.838 -16.866  1.00 10.00      A   
ATOM   4709  N   LEU A 498     -25.784  11.888 -17.913  1.00 10.00      A   
ATOM   4710  HN  LEU A 498     -26.464  11.259 -18.231  1.00 10.00      A   
ATOM   4711  CA  LEU A 498     -24.376  11.586 -18.140  1.00 10.00      A   
ATOM   4712  CB  LEU A 498     -24.229  10.201 -18.773  1.00 10.00      A   
ATOM   4713  CG  LEU A 498     -22.806   9.663 -18.891  1.00 10.00      A   
ATOM   4714  CD1 LEU A 498     -22.201   9.463 -17.511  1.00 10.00      A   
ATOM   4715  CD2 LEU A 498     -22.788   8.365 -19.681  1.00 10.00      A   
ATOM   4716  C   LEU A 498     -23.715  12.641 -19.023  1.00 10.00      A   
ATOM   4717  O   LEU A 498     -22.692  13.218 -18.659  1.00 10.00      A   
ATOM   4718  N   LEU A 499     -24.326  12.916 -20.168  1.00 10.00      A   
ATOM   4719  HN  LEU A 499     -25.162  12.447 -20.391  1.00 10.00      A   
ATOM   4720  CA  LEU A 499     -23.789  13.896 -21.104  1.00 10.00      A   
ATOM   4721  CB  LEU A 499     -24.499  13.791 -22.452  1.00 10.00      A   
ATOM   4722  CG  LEU A 499     -24.204  12.531 -23.266  1.00 10.00      A   
ATOM   4723  CD1 LEU A 499     -25.101  12.462 -24.491  1.00 10.00      A   
ATOM   4724  CD2 LEU A 499     -22.740  12.486 -23.673  1.00 10.00      A   
ATOM   4725  C   LEU A 499     -23.886  15.318 -20.557  1.00 10.00      A   
ATOM   4726  O   LEU A 499     -23.084  16.186 -20.905  1.00 10.00      A   
ATOM   4727  N   ALA A 500     -24.859  15.547 -19.686  1.00 10.00      A   
ATOM   4728  HN  ALA A 500     -25.450  14.810 -19.427  1.00 10.00      A   
ATOM   4729  CA  ALA A 500     -25.063  16.867 -19.099  1.00 10.00      A   
ATOM   4730  CB  ALA A 500     -26.421  16.938 -18.413  1.00 10.00      A   
ATOM   4731  C   ALA A 500     -23.946  17.211 -18.115  1.00 10.00      A   
ATOM   4732  O   ALA A 500     -23.654  18.381 -17.874  1.00 10.00      A   
ATOM   4733  N   ASN A 501     -23.315  16.183 -17.561  1.00 10.00      A   
ATOM   4734  HN  ASN A 501     -23.575  15.271 -17.815  1.00 10.00      A   
ATOM   4735  CA  ASN A 501     -22.242  16.370 -16.593  1.00 10.00      A   
ATOM   4736  CB  ASN A 501     -22.632  15.780 -15.235  1.00 10.00      A   
ATOM   4737  CG  ASN A 501     -23.888  16.403 -14.660  1.00 10.00      A   
ATOM   4738  OD1 ASN A 501     -23.836  17.431 -13.987  1.00 10.00      A   
ATOM   4739  ND2 ASN A 501     -25.024  15.783 -14.919  1.00 10.00      A   
ATOM   4740 HD21 ASN A 501     -24.994  14.965 -15.465  1.00 10.00      A   
ATOM   4741 HD22 ASN A 501     -25.858  16.163 -14.560  1.00 10.00      A   
ATOM   4742  C   ASN A 501     -20.951  15.730 -17.093  1.00 10.00      A   
ATOM   4743  O   ASN A 501     -20.148  15.224 -16.308  1.00 10.00      A   
ATOM   4744  N   ALA A 502     -20.761  15.767 -18.409  1.00 10.00      A   
ATOM   4745  HN  ALA A 502     -21.443  16.190 -18.971  1.00 10.00      A   
ATOM   4746  CA  ALA A 502     -19.579  15.192 -19.046  1.00 10.00      A   
ATOM   4747  CB  ALA A 502     -19.661  15.370 -20.554  1.00 10.00      A   
ATOM   4748  C   ALA A 502     -18.288  15.811 -18.516  1.00 10.00      A   
ATOM   4749  O   ALA A 502     -17.336  15.100 -18.197  1.00 10.00      A   
ATOM   4750  N   SER A 503     -18.266  17.136 -18.417  1.00 10.00      A   
ATOM   4751  HN  SER A 503     -19.056  17.649 -18.679  1.00 10.00      A   
ATOM   4752  CA  SER A 503     -17.090  17.845 -17.936  1.00 10.00      A   
ATOM   4753  CB  SER A 503     -17.240  19.342 -18.200  1.00 10.00      A   
ATOM   4754  OG  SER A 503     -18.154  19.576 -19.263  1.00 10.00      A   
ATOM   4755  HG  SER A 503     -18.876  20.136 -18.946  1.00 10.00      A   
ATOM   4756  C   SER A 503     -16.842  17.574 -16.452  1.00 10.00      A   
ATOM   4757  O   SER A 503     -15.704  17.643 -15.982  1.00 10.00      A   
ATOM   4758  N   LYS A 504     -17.908  17.257 -15.721  1.00 10.00      A   
ATOM   4759  HN  LYS A 504     -18.794  17.231 -16.153  1.00 10.00      A   
ATOM   4760  CA  LYS A 504     -17.806  16.965 -14.292  1.00 10.00      A   
ATOM   4761  CB  LYS A 504     -19.207  16.809 -13.679  1.00 10.00      A   
ATOM   4762  CG  LYS A 504     -19.228  16.289 -12.247  1.00 10.00      A   
ATOM   4763  CD  LYS A 504     -18.539  17.243 -11.285  1.00 10.00      A   
ATOM   4764  CE  LYS A 504     -18.366  16.602  -9.915  1.00 10.00      A   
ATOM   4765  NZ  LYS A 504     -17.562  17.458  -9.002  1.00 10.00      A   
ATOM   4766  HZ1 LYS A 504     -16.583  17.528  -9.348  1.00 10.00      A   
ATOM   4767  HZ2 LYS A 504     -17.554  17.053  -8.046  1.00 10.00      A   
ATOM   4768  HZ3 LYS A 504     -17.972  18.414  -8.955  1.00 10.00      A   
ATOM   4769  C   LYS A 504     -16.973  15.708 -14.059  1.00 10.00      A   
ATOM   4770  O   LYS A 504     -16.275  15.585 -13.048  1.00 10.00      A   
ATOM   4771  N   LEU A 505     -17.023  14.794 -15.019  1.00 10.00      A   
ATOM   4772  HN  LEU A 505     -17.575  14.970 -15.813  1.00 10.00      A   
ATOM   4773  CA  LEU A 505     -16.286  13.537 -14.935  1.00 10.00      A   
ATOM   4774  CB  LEU A 505     -16.593  12.657 -16.149  1.00 10.00      A   
ATOM   4775  CG  LEU A 505     -18.072  12.350 -16.416  1.00 10.00      A   
ATOM   4776  CD1 LEU A 505     -18.229  11.584 -17.723  1.00 10.00      A   
ATOM   4777  CD2 LEU A 505     -18.695  11.584 -15.258  1.00 10.00      A   
ATOM   4778  C   LEU A 505     -14.778  13.762 -14.808  1.00 10.00      A   
ATOM   4779  O   LEU A 505     -14.061  12.913 -14.279  1.00 10.00      A   
ATOM   4780  N   GLU A 506     -14.305  14.921 -15.268  1.00 10.00      A   
ATOM   4781  HN  GLU A 506     -14.928  15.567 -15.663  1.00 10.00      A   
ATOM   4782  CA  GLU A 506     -12.882  15.253 -15.202  1.00 10.00      A   
ATOM   4783  CB  GLU A 506     -12.569  16.502 -16.027  1.00 10.00      A   
ATOM   4784  CG  GLU A 506     -12.855  16.351 -17.511  1.00 10.00      A   
ATOM   4785  CD  GLU A 506     -12.143  17.392 -18.351  1.00 10.00      A   
ATOM   4786  OE1 GLU A 506     -12.207  18.592 -18.005  1.00 10.00      A   
ATOM   4787  OE2 GLU A 506     -11.527  17.016 -19.369  1.00 10.00      A   
ATOM   4788  C   GLU A 506     -12.407  15.442 -13.764  1.00 10.00      A   
ATOM   4789  O   GLU A 506     -11.213  15.343 -13.478  1.00 10.00      A   
ATOM   4790  N   THR A 507     -13.339  15.715 -12.857  1.00 10.00      A   
ATOM   4791  HN  THR A 507     -14.278  15.782 -13.135  1.00 10.00      A   
ATOM   4792  CA  THR A 507     -12.988  15.910 -11.454  1.00 10.00      A   
ATOM   4793  CB  THR A 507     -13.804  17.040 -10.792  1.00 10.00      A   
ATOM   4794  OG1 THR A 507     -15.212  16.781 -10.907  1.00 10.00      A   
ATOM   4795  HG1 THR A 507     -15.374  16.195 -11.657  1.00 10.00      A   
ATOM   4796  CG2 THR A 507     -13.483  18.377 -11.440  1.00 10.00      A   
ATOM   4797  C   THR A 507     -13.150  14.617 -10.661  1.00 10.00      A   
ATOM   4798  O   THR A 507     -12.913  14.579  -9.452  1.00 10.00      A   
ATOM   4799  N   MET A 508     -13.543  13.559 -11.355  1.00 10.00      A   
ATOM   4800  HN  MET A 508     -13.678  13.645 -12.326  1.00 10.00      A   
ATOM   4801  CA  MET A 508     -13.747  12.262 -10.731  1.00 10.00      A   
ATOM   4802  CB  MET A 508     -15.086  11.667 -11.180  1.00 10.00      A   
ATOM   4803  CG  MET A 508     -16.307  12.457 -10.736  1.00 10.00      A   
ATOM   4804  SD  MET A 508     -17.798  12.001 -11.645  1.00 10.00      A   
ATOM   4805  CE  MET A 508     -17.867  10.236 -11.340  1.00 10.00      A   
ATOM   4806  C   MET A 508     -12.608  11.324 -11.105  1.00 10.00      A   
ATOM   4807  O   MET A 508     -12.049  11.429 -12.193  1.00 10.00      A   
ATOM   4808  N   ARG A 509     -12.270  10.407 -10.209  1.00 10.00      A   
ATOM   4809  HN  ARG A 509     -12.770  10.356  -9.365  1.00 10.00      A   
ATOM   4810  CA  ARG A 509     -11.192   9.458 -10.456  1.00 10.00      A   
ATOM   4811  CB  ARG A 509     -10.764   8.767  -9.155  1.00 10.00      A   
ATOM   4812  CG  ARG A 509      -9.606   7.790  -9.326  1.00 10.00      A   
ATOM   4813  CD  ARG A 509      -9.458   6.867  -8.124  1.00 10.00      A   
ATOM   4814  NE  ARG A 509      -8.581   7.419  -7.083  1.00 10.00      A   
ATOM   4815  HE  ARG A 509      -7.993   8.168  -7.337  1.00 10.00      A   
ATOM   4816  CZ  ARG A 509      -8.529   6.948  -5.831  1.00 10.00      A   
ATOM   4817  NH1 ARG A 509      -9.298   5.923  -5.472  1.00 10.00      A   
ATOM   4818 HH11 ARG A 509      -9.935   5.475  -6.162  1.00 10.00      A   
ATOM   4819 HH12 ARG A 509      -9.266   5.554  -4.484  1.00 10.00      A   
ATOM   4820  NH2 ARG A 509      -7.692   7.482  -4.946  1.00 10.00      A   
ATOM   4821 HH21 ARG A 509      -7.659   7.108  -3.964  1.00 10.00      A   
ATOM   4822 HH22 ARG A 509      -7.061   8.267  -5.221  1.00 10.00      A   
ATOM   4823  C   ARG A 509     -11.620   8.419 -11.485  1.00 10.00      A   
ATOM   4824  O   ARG A 509     -10.856   8.081 -12.392  1.00 10.00      A   
ATOM   4825  N   SER A 510     -12.845   7.930 -11.337  1.00 10.00      A   
ATOM   4826  HN  SER A 510     -13.404   8.254 -10.600  1.00 10.00      A   
ATOM   4827  CA  SER A 510     -13.388   6.930 -12.238  1.00 10.00      A   
ATOM   4828  CB  SER A 510     -12.695   5.582 -12.012  1.00 10.00      A   
ATOM   4829  OG  SER A 510     -12.166   5.493 -10.696  1.00 10.00      A   
ATOM   4830  HG  SER A 510     -12.310   4.605 -10.353  1.00 10.00      A   
ATOM   4831  C   SER A 510     -14.896   6.785 -12.049  1.00 10.00      A   
ATOM   4832  O   SER A 510     -15.427   7.053 -10.968  1.00 10.00      A   
ATOM   4833  N   LEU A 511     -15.583   6.389 -13.112  1.00 10.00      A   
ATOM   4834  HN  LEU A 511     -15.108   6.235 -13.961  1.00 10.00      A   
ATOM   4835  CA  LEU A 511     -17.024   6.187 -13.067  1.00 10.00      A   
ATOM   4836  CB  LEU A 511     -17.739   7.226 -13.935  1.00 10.00      A   
ATOM   4837  CG  LEU A 511     -19.246   7.028 -14.120  1.00 10.00      A   
ATOM   4838  CD1 LEU A 511     -19.983   7.189 -12.796  1.00 10.00      A   
ATOM   4839  CD2 LEU A 511     -19.788   7.989 -15.165  1.00 10.00      A   
ATOM   4840  C   LEU A 511     -17.375   4.778 -13.534  1.00 10.00      A   
ATOM   4841  O   LEU A 511     -16.948   4.346 -14.606  1.00 10.00      A   
ATOM   4842  N   TRP A 512     -18.139   4.066 -12.716  1.00 10.00      A   
ATOM   4843  HN  TRP A 512     -18.442   4.467 -11.867  1.00 10.00      A   
ATOM   4844  CA  TRP A 512     -18.548   2.711 -13.035  1.00 10.00      A   
ATOM   4845  CB  TRP A 512     -17.993   1.739 -11.988  1.00 10.00      A   
ATOM   4846  CG  TRP A 512     -18.614   0.374 -12.023  1.00 10.00      A   
ATOM   4847  CD1 TRP A 512     -19.504  -0.145 -11.128  1.00 10.00      A   
ATOM   4848  CD2 TRP A 512     -18.391  -0.645 -13.002  1.00 10.00      A   
ATOM   4849  NE1 TRP A 512     -19.853  -1.418 -11.493  1.00 10.00      A   
ATOM   4850  HE1 TRP A 512     -20.483  -1.999 -11.007  1.00 10.00      A   
ATOM   4851  CE2 TRP A 512     -19.181  -1.751 -12.638  1.00 10.00      A   
ATOM   4852  CE3 TRP A 512     -17.600  -0.728 -14.153  1.00 10.00      A   
ATOM   4853  CZ2 TRP A 512     -19.203  -2.927 -13.384  1.00 10.00      A   
ATOM   4854  CZ3 TRP A 512     -17.624  -1.893 -14.888  1.00 10.00      A   
ATOM   4855  CH2 TRP A 512     -18.420  -2.976 -14.502  1.00 10.00      A   
ATOM   4856  C   TRP A 512     -20.068   2.613 -13.105  1.00 10.00      A   
ATOM   4857  O   TRP A 512     -20.764   2.935 -12.144  1.00 10.00      A   
ATOM   4858  N   MET A 513     -20.576   2.199 -14.259  1.00 10.00      A   
ATOM   4859  HN  MET A 513     -19.967   1.993 -15.000  1.00 10.00      A   
ATOM   4860  CA  MET A 513     -22.012   2.049 -14.461  1.00 10.00      A   
ATOM   4861  CB  MET A 513     -22.588   3.257 -15.210  1.00 10.00      A   
ATOM   4862  CG  MET A 513     -22.544   4.560 -14.433  1.00 10.00      A   
ATOM   4863  SD  MET A 513     -22.934   5.992 -15.455  1.00 10.00      A   
ATOM   4864  CE  MET A 513     -24.677   5.716 -15.763  1.00 10.00      A   
ATOM   4865  C   MET A 513     -22.297   0.776 -15.247  1.00 10.00      A   
ATOM   4866  O   MET A 513     -21.797   0.600 -16.361  1.00 10.00      A   
ATOM   4867  N   SER A 514     -23.082  -0.118 -14.667  1.00 10.00      A   
ATOM   4868  HN  SER A 514     -23.431   0.057 -13.765  1.00 10.00      A   
ATOM   4869  CA  SER A 514     -23.419  -1.365 -15.335  1.00 10.00      A   
ATOM   4870  CB  SER A 514     -22.697  -2.533 -14.670  1.00 10.00      A   
ATOM   4871  OG  SER A 514     -22.958  -2.562 -13.281  1.00 10.00      A   
ATOM   4872  HG  SER A 514     -23.869  -2.853 -13.133  1.00 10.00      A   
ATOM   4873  C   SER A 514     -24.924  -1.612 -15.348  1.00 10.00      A   
ATOM   4874  O   SER A 514     -25.632  -1.251 -14.402  1.00 10.00      A   
ATOM   4875  N   SER A 515     -25.400  -2.213 -16.436  1.00 10.00      A   
ATOM   4876  HN  SER A 515     -24.771  -2.454 -17.154  1.00 10.00      A   
ATOM   4877  CA  SER A 515     -26.813  -2.536 -16.611  1.00 10.00      A   
ATOM   4878  CB  SER A 515     -27.240  -3.624 -15.624  1.00 10.00      A   
ATOM   4879  OG  SER A 515     -26.255  -4.647 -15.542  1.00 10.00      A   
ATOM   4880  HG  SER A 515     -26.553  -5.418 -16.039  1.00 10.00      A   
ATOM   4881  C   SER A 515     -27.696  -1.295 -16.491  1.00 10.00      A   
ATOM   4882  O   SER A 515     -28.774  -1.335 -15.895  1.00 10.00      A   
ATOM   4883  N   CYS A 516     -27.227  -0.194 -17.056  1.00 10.00      A   
ATOM   4884  HN  CYS A 516     -26.359  -0.225 -17.516  1.00 10.00      A   
ATOM   4885  CA  CYS A 516     -27.960   1.057 -17.021  1.00 10.00      A   
ATOM   4886  CB  CYS A 516     -27.063   2.180 -16.499  1.00 10.00      A   
ATOM   4887  SG  CYS A 516     -26.397   1.874 -14.842  1.00 10.00      A   
ATOM   4888  HG  CYS A 516     -26.097   0.582 -14.753  1.00 10.00      A   
ATOM   4889  C   CYS A 516     -28.518   1.386 -18.402  1.00 10.00      A   
ATOM   4890  O   CYS A 516     -28.154   0.744 -19.394  1.00 10.00      A   
ATOM   4891  N   SER A 517     -29.378   2.393 -18.467  1.00 10.00      A   
ATOM   4892  HN  SER A 517     -29.594   2.892 -17.650  1.00 10.00      A   
ATOM   4893  CA  SER A 517     -30.012   2.797 -19.711  1.00 10.00      A   
ATOM   4894  CB  SER A 517     -31.357   3.452 -19.395  1.00 10.00      A   
ATOM   4895  OG  SER A 517     -32.077   2.680 -18.450  1.00 10.00      A   
ATOM   4896  HG  SER A 517     -32.065   1.755 -18.719  1.00 10.00      A   
ATOM   4897  C   SER A 517     -29.130   3.748 -20.526  1.00 10.00      A   
ATOM   4898  O   SER A 517     -29.612   4.742 -21.077  1.00 10.00      A   
ATOM   4899  N   VAL A 518     -27.841   3.435 -20.606  1.00 10.00      A   
ATOM   4900  HN  VAL A 518     -27.518   2.630 -20.146  1.00 10.00      A   
ATOM   4901  CA  VAL A 518     -26.897   4.250 -21.366  1.00 10.00      A   
ATOM   4902  CB  VAL A 518     -25.519   4.331 -20.679  1.00 10.00      A   
ATOM   4903  CG1 VAL A 518     -24.604   5.292 -21.424  1.00 10.00      A   
ATOM   4904  CG2 VAL A 518     -25.667   4.751 -19.227  1.00 10.00      A   
ATOM   4905  C   VAL A 518     -26.728   3.669 -22.763  1.00 10.00      A   
ATOM   4906  O   VAL A 518     -26.222   2.553 -22.923  1.00 10.00      A   
ATOM   4907  N   SER A 519     -27.163   4.422 -23.761  1.00 10.00      A   
ATOM   4908  HN  SER A 519     -27.539   5.307 -23.563  1.00 10.00      A   
ATOM   4909  CA  SER A 519     -27.088   3.983 -25.146  1.00 10.00      A   
ATOM   4910  CB  SER A 519     -28.017   4.846 -26.007  1.00 10.00      A   
ATOM   4911  OG  SER A 519     -27.822   6.230 -25.749  1.00 10.00      A   
ATOM   4912  HG  SER A 519     -28.279   6.479 -24.930  1.00 10.00      A   
ATOM   4913  C   SER A 519     -25.660   4.024 -25.691  1.00 10.00      A   
ATOM   4914  O   SER A 519     -24.875   4.911 -25.345  1.00 10.00      A   
ATOM   4915  N   PHE A 520     -25.341   3.062 -26.552  1.00 10.00      A   
ATOM   4916  HN  PHE A 520     -26.018   2.385 -26.779  1.00 10.00      A   
ATOM   4917  CA  PHE A 520     -24.020   2.971 -27.167  1.00 10.00      A   
ATOM   4918  CB  PHE A 520     -23.946   1.730 -28.068  1.00 10.00      A   
ATOM   4919  CG  PHE A 520     -22.731   1.666 -28.949  1.00 10.00      A   
ATOM   4920  CD1 PHE A 520     -21.464   1.521 -28.407  1.00 10.00      A   
ATOM   4921  CD2 PHE A 520     -22.858   1.745 -30.327  1.00 10.00      A   
ATOM   4922  CE1 PHE A 520     -20.347   1.455 -29.217  1.00 10.00      A   
ATOM   4923  CE2 PHE A 520     -21.746   1.682 -31.144  1.00 10.00      A   
ATOM   4924  CZ  PHE A 520     -20.489   1.536 -30.589  1.00 10.00      A   
ATOM   4925  C   PHE A 520     -23.704   4.226 -27.975  1.00 10.00      A   
ATOM   4926  O   PHE A 520     -22.559   4.685 -28.010  1.00 10.00      A   
ATOM   4927  N   GLY A 521     -24.728   4.787 -28.609  1.00 10.00      A   
ATOM   4928  HN  GLY A 521     -25.621   4.380 -28.535  1.00 10.00      A   
ATOM   4929  CA  GLY A 521     -24.544   5.986 -29.403  1.00 10.00      A   
ATOM   4930  C   GLY A 521     -24.058   7.150 -28.568  1.00 10.00      A   
ATOM   4931  O   GLY A 521     -23.260   7.968 -29.029  1.00 10.00      A   
ATOM   4932  N   ALA A 522     -24.525   7.211 -27.330  1.00 10.00      A   
ATOM   4933  HN  ALA A 522     -25.150   6.522 -27.019  1.00 10.00      A   
ATOM   4934  CA  ALA A 522     -24.132   8.272 -26.423  1.00 10.00      A   
ATOM   4935  CB  ALA A 522     -25.068   8.324 -25.234  1.00 10.00      A   
ATOM   4936  C   ALA A 522     -22.697   8.074 -25.963  1.00 10.00      A   
ATOM   4937  O   ALA A 522     -21.959   9.041 -25.787  1.00 10.00      A   
ATOM   4938  N   CYS A 523     -22.306   6.814 -25.773  1.00 10.00      A   
ATOM   4939  HN  CYS A 523     -22.950   6.087 -25.907  1.00 10.00      A   
ATOM   4940  CA  CYS A 523     -20.948   6.491 -25.353  1.00 10.00      A   
ATOM   4941  CB  CYS A 523     -20.777   4.979 -25.185  1.00 10.00      A   
ATOM   4942  SG  CYS A 523     -21.907   4.231 -23.991  1.00 10.00      A   
ATOM   4943  HG  CYS A 523     -21.377   3.083 -23.594  1.00 10.00      A   
ATOM   4944  C   CYS A 523     -19.948   7.020 -26.371  1.00 10.00      A   
ATOM   4945  O   CYS A 523     -18.908   7.574 -26.009  1.00 10.00      A   
ATOM   4946  N   LYS A 524     -20.281   6.858 -27.647  1.00 10.00      A   
ATOM   4947  HN  LYS A 524     -21.122   6.404 -27.864  1.00 10.00      A   
ATOM   4948  CA  LYS A 524     -19.432   7.333 -28.728  1.00 10.00      A   
ATOM   4949  CB  LYS A 524     -19.978   6.882 -30.084  1.00 10.00      A   
ATOM   4950  CG  LYS A 524     -19.889   5.387 -30.329  1.00 10.00      A   
ATOM   4951  CD  LYS A 524     -19.934   5.070 -31.815  1.00 10.00      A   
ATOM   4952  CE  LYS A 524     -21.238   5.529 -32.444  1.00 10.00      A   
ATOM   4953  NZ  LYS A 524     -21.277   5.269 -33.906  1.00 10.00      A   
ATOM   4954  HZ1 LYS A 524     -20.558   5.838 -34.393  1.00 10.00      A   
ATOM   4955  HZ2 LYS A 524     -22.218   5.520 -34.285  1.00 10.00      A   
ATOM   4956  HZ3 LYS A 524     -21.094   4.263 -34.095  1.00 10.00      A   
ATOM   4957  C   LYS A 524     -19.344   8.851 -28.685  1.00 10.00      A   
ATOM   4958  O   LYS A 524     -18.257   9.426 -28.804  1.00 10.00      A   
ATOM   4959  N   LEU A 525     -20.496   9.491 -28.499  1.00 10.00      A   
ATOM   4960  HN  LEU A 525     -21.319   8.966 -28.407  1.00 10.00      A   
ATOM   4961  CA  LEU A 525     -20.571  10.943 -28.430  1.00 10.00      A   
ATOM   4962  CB  LEU A 525     -22.029  11.396 -28.303  1.00 10.00      A   
ATOM   4963  CG  LEU A 525     -22.270  12.908 -28.282  1.00 10.00      A   
ATOM   4964  CD1 LEU A 525     -21.833  13.538 -29.595  1.00 10.00      A   
ATOM   4965  CD2 LEU A 525     -23.732  13.212 -28.005  1.00 10.00      A   
ATOM   4966  C   LEU A 525     -19.753  11.465 -27.252  1.00 10.00      A   
ATOM   4967  O   LEU A 525     -19.038  12.457 -27.373  1.00 10.00      A   
ATOM   4968  N   LEU A 526     -19.857  10.777 -26.121  1.00 10.00      A   
ATOM   4969  HN  LEU A 526     -20.451   9.994 -26.092  1.00 10.00      A   
ATOM   4970  CA  LEU A 526     -19.127  11.151 -24.919  1.00 10.00      A   
ATOM   4971  CB  LEU A 526     -19.578  10.293 -23.734  1.00 10.00      A   
ATOM   4972  CG  LEU A 526     -18.938  10.619 -22.384  1.00 10.00      A   
ATOM   4973  CD1 LEU A 526     -19.257  12.047 -21.970  1.00 10.00      A   
ATOM   4974  CD2 LEU A 526     -19.402   9.636 -21.323  1.00 10.00      A   
ATOM   4975  C   LEU A 526     -17.626  11.010 -25.137  1.00 10.00      A   
ATOM   4976  O   LEU A 526     -16.850  11.883 -24.747  1.00 10.00      A   
ATOM   4977  N   GLY A 527     -17.225   9.917 -25.782  1.00 10.00      A   
ATOM   4978  HN  GLY A 527     -17.894   9.258 -26.075  1.00 10.00      A   
ATOM   4979  CA  GLY A 527     -15.819   9.684 -26.050  1.00 10.00      A   
ATOM   4980  C   GLY A 527     -15.239  10.727 -26.983  1.00 10.00      A   
ATOM   4981  O   GLY A 527     -14.053  11.051 -26.906  1.00 10.00      A   
ATOM   4982  N   GLN A 528     -16.081  11.254 -27.861  1.00 10.00      A   
ATOM   4983  HN  GLN A 528     -17.014  10.945 -27.876  1.00 10.00      A   
ATOM   4984  CA  GLN A 528     -15.661  12.278 -28.806  1.00 10.00      A   
ATOM   4985  CB  GLN A 528     -16.512  12.221 -30.076  1.00 10.00      A   
ATOM   4986  CG  GLN A 528     -15.822  11.536 -31.244  1.00 10.00      A   
ATOM   4987  CD  GLN A 528     -14.506  12.192 -31.606  1.00 10.00      A   
ATOM   4988  OE1 GLN A 528     -14.343  13.406 -31.467  1.00 10.00      A   
ATOM   4989  NE2 GLN A 528     -13.553  11.394 -32.057  1.00 10.00      A   
ATOM   4990 HE21 GLN A 528     -13.747  10.432 -32.132  1.00 10.00      A   
ATOM   4991 HE22 GLN A 528     -12.693  11.793 -32.303  1.00 10.00      A   
ATOM   4992  C   GLN A 528     -15.748  13.661 -28.175  1.00 10.00      A   
ATOM   4993  O   GLN A 528     -15.190  14.631 -28.690  1.00 10.00      A   
ATOM   4994  N   LYS A 529     -16.459  13.748 -27.065  1.00 10.00      A   
ATOM   4995  HN  LYS A 529     -16.890  12.944 -26.709  1.00 10.00      A   
ATOM   4996  CA  LYS A 529     -16.619  15.004 -26.362  1.00 10.00      A   
ATOM   4997  CB  LYS A 529     -17.985  15.055 -25.678  1.00 10.00      A   
ATOM   4998  CG  LYS A 529     -18.462  16.456 -25.338  1.00 10.00      A   
ATOM   4999  CD  LYS A 529     -19.860  16.420 -24.747  1.00 10.00      A   
ATOM   5000  CE  LYS A 529     -20.427  17.819 -24.566  1.00 10.00      A   
ATOM   5001  NZ  LYS A 529     -20.753  18.467 -25.865  1.00 10.00      A   
ATOM   5002  HZ1 LYS A 529     -21.301  17.820 -26.466  1.00 10.00      A   
ATOM   5003  HZ2 LYS A 529     -19.885  18.736 -26.364  1.00 10.00      A   
ATOM   5004  HZ3 LYS A 529     -21.318  19.327 -25.700  1.00 10.00      A   
ATOM   5005  C   LYS A 529     -15.511  15.170 -25.333  1.00 10.00      A   
ATOM   5006  O   LYS A 529     -15.004  16.270 -25.126  1.00 10.00      A   
ATOM   5007  N   MET A 530     -15.140  14.070 -24.689  1.00 10.00      A   
ATOM   5008  HN  MET A 530     -15.580  13.217 -24.902  1.00 10.00      A   
ATOM   5009  CA  MET A 530     -14.090  14.087 -23.680  1.00 10.00      A   
ATOM   5010  CB  MET A 530     -14.625  13.583 -22.333  1.00 10.00      A   
ATOM   5011  CG  MET A 530     -15.989  14.135 -21.939  1.00 10.00      A   
ATOM   5012  SD  MET A 530     -16.026  15.936 -21.848  1.00 10.00      A   
ATOM   5013  CE  MET A 530     -14.952  16.224 -20.444  1.00 10.00      A   
ATOM   5014  C   MET A 530     -12.925  13.209 -24.131  1.00 10.00      A   
ATOM   5015  O   MET A 530     -12.877  12.023 -23.811  1.00 10.00      A   
ATOM   5016  N   PRO A 531     -11.967  13.782 -24.877  1.00 10.00      A   
ATOM   5017  CA  PRO A 531     -10.810  13.040 -25.392  1.00 10.00      A   
ATOM   5018  CB  PRO A 531     -10.212  14.001 -26.419  1.00 10.00      A   
ATOM   5019  CG  PRO A 531     -10.589  15.353 -25.927  1.00 10.00      A   
ATOM   5020  CD  PRO A 531     -11.937  15.200 -25.284  1.00 10.00      A   
ATOM   5021  C   PRO A 531      -9.776  12.702 -24.316  1.00 10.00      A   
ATOM   5022  O   PRO A 531      -8.883  11.883 -24.544  1.00 10.00      A   
ATOM   5023  N   LYS A 532      -9.886  13.335 -23.152  1.00 10.00      A   
ATOM   5024  HN  LYS A 532     -10.609  13.985 -23.022  1.00 10.00      A   
ATOM   5025  CA  LYS A 532      -8.951  13.088 -22.066  1.00 10.00      A   
ATOM   5026  CB  LYS A 532      -8.677  14.368 -21.279  1.00 10.00      A   
ATOM   5027  CG  LYS A 532      -8.040  15.476 -22.105  1.00 10.00      A   
ATOM   5028  CD  LYS A 532      -7.524  16.594 -21.214  1.00 10.00      A   
ATOM   5029  CE  LYS A 532      -7.032  17.783 -22.027  1.00 10.00      A   
ATOM   5030  NZ  LYS A 532      -8.134  18.466 -22.755  1.00 10.00      A   
ATOM   5031  HZ1 LYS A 532      -8.961  18.581 -22.132  1.00 10.00      A   
ATOM   5032  HZ2 LYS A 532      -8.418  17.908 -23.585  1.00 10.00      A   
ATOM   5033  HZ3 LYS A 532      -7.823  19.405 -23.076  1.00 10.00      A   
ATOM   5034  C   LYS A 532      -9.452  11.982 -21.143  1.00 10.00      A   
ATOM   5035  O   LYS A 532      -8.791  11.618 -20.170  1.00 10.00      A   
ATOM   5036  N   LEU A 533     -10.624  11.454 -21.452  1.00 10.00      A   
ATOM   5037  HN  LEU A 533     -11.108  11.784 -22.238  1.00 10.00      A   
ATOM   5038  CA  LEU A 533     -11.203  10.383 -20.659  1.00 10.00      A   
ATOM   5039  CB  LEU A 533     -12.525  10.822 -20.022  1.00 10.00      A   
ATOM   5040  CG  LEU A 533     -12.421  11.737 -18.798  1.00 10.00      A   
ATOM   5041  CD1 LEU A 533     -12.398  13.201 -19.214  1.00 10.00      A   
ATOM   5042  CD2 LEU A 533     -13.560  11.465 -17.827  1.00 10.00      A   
ATOM   5043  C   LEU A 533     -11.415   9.144 -21.517  1.00 10.00      A   
ATOM   5044  O   LEU A 533     -11.773   9.247 -22.693  1.00 10.00      A   
ATOM   5045  N   ASN A 534     -11.190   7.979 -20.931  1.00 10.00      A   
ATOM   5046  HN  ASN A 534     -10.909   7.959 -19.988  1.00 10.00      A   
ATOM   5047  CA  ASN A 534     -11.362   6.727 -21.651  1.00 10.00      A   
ATOM   5048  CB  ASN A 534     -10.248   5.730 -21.317  1.00 10.00      A   
ATOM   5049  CG  ASN A 534      -8.923   6.063 -21.969  1.00 10.00      A   
ATOM   5050  OD1 ASN A 534      -8.851   6.892 -22.878  1.00 10.00      A   
ATOM   5051  ND2 ASN A 534      -7.864   5.404 -21.524  1.00 10.00      A   
ATOM   5052 HD21 ASN A 534      -7.993   4.741 -20.809  1.00 10.00      A   
ATOM   5053 HD22 ASN A 534      -6.987   5.607 -21.924  1.00 10.00      A   
ATOM   5054  C   ASN A 534     -12.707   6.100 -21.328  1.00 10.00      A   
ATOM   5055  O   ASN A 534     -12.933   5.645 -20.206  1.00 10.00      A   
ATOM   5056  N   VAL A 535     -13.602   6.103 -22.301  1.00 10.00      A   
ATOM   5057  HN  VAL A 535     -13.370   6.509 -23.163  1.00 10.00      A   
ATOM   5058  CA  VAL A 535     -14.917   5.509 -22.135  1.00 10.00      A   
ATOM   5059  CB  VAL A 535     -15.990   6.254 -22.959  1.00 10.00      A   
ATOM   5060  CG1 VAL A 535     -17.377   5.702 -22.665  1.00 10.00      A   
ATOM   5061  CG2 VAL A 535     -15.939   7.747 -22.673  1.00 10.00      A   
ATOM   5062  C   VAL A 535     -14.841   4.064 -22.599  1.00 10.00      A   
ATOM   5063  O   VAL A 535     -15.019   3.774 -23.784  1.00 10.00      A   
ATOM   5064  N   GLU A 536     -14.534   3.170 -21.669  1.00 10.00      A   
ATOM   5065  HN  GLU A 536     -14.398   3.469 -20.740  1.00 10.00      A   
ATOM   5066  CA  GLU A 536     -14.398   1.758 -21.979  1.00 10.00      A   
ATOM   5067  CB  GLU A 536     -13.477   1.068 -20.971  1.00 10.00      A   
ATOM   5068  CG  GLU A 536     -12.133   1.762 -20.792  1.00 10.00      A   
ATOM   5069  CD  GLU A 536     -11.007   0.800 -20.466  1.00 10.00      A   
ATOM   5070  OE1 GLU A 536     -11.287  -0.299 -19.942  1.00 10.00      A   
ATOM   5071  OE2 GLU A 536      -9.831   1.142 -20.735  1.00 10.00      A   
ATOM   5072  C   GLU A 536     -15.750   1.059 -22.040  1.00 10.00      A   
ATOM   5073  O   GLU A 536     -16.507   1.039 -21.064  1.00 10.00      A   
ATOM   5074  N   VAL A 537     -16.049   0.507 -23.204  1.00 10.00      A   
ATOM   5075  HN  VAL A 537     -15.410   0.591 -23.949  1.00 10.00      A   
ATOM   5076  CA  VAL A 537     -17.290  -0.211 -23.421  1.00 10.00      A   
ATOM   5077  CB  VAL A 537     -17.810  -0.011 -24.862  1.00 10.00      A   
ATOM   5078  CG1 VAL A 537     -19.160  -0.692 -25.051  1.00 10.00      A   
ATOM   5079  CG2 VAL A 537     -17.900   1.466 -25.204  1.00 10.00      A   
ATOM   5080  C   VAL A 537     -17.063  -1.697 -23.189  1.00 10.00      A   
ATOM   5081  O   VAL A 537     -16.430  -2.367 -24.004  1.00 10.00      A   
ATOM   5082  N   ILE A 538     -17.558  -2.197 -22.069  1.00 10.00      A   
ATOM   5083  HN  ILE A 538     -18.052  -1.608 -21.458  1.00 10.00      A   
ATOM   5084  CA  ILE A 538     -17.415  -3.605 -21.735  1.00 10.00      A   
ATOM   5085  CB  ILE A 538     -17.108  -3.813 -20.234  1.00 10.00      A   
ATOM   5086  CG1 ILE A 538     -15.936  -2.928 -19.803  1.00 10.00      A   
ATOM   5087  CG2 ILE A 538     -16.790  -5.275 -19.951  1.00 10.00      A   
ATOM   5088  CD1 ILE A 538     -16.286  -1.926 -18.724  1.00 10.00      A   
ATOM   5089  C   ILE A 538     -18.703  -4.329 -22.098  1.00 10.00      A   
ATOM   5090  O   ILE A 538     -19.721  -4.189 -21.412  1.00 10.00      A   
ATOM   5091  N   ASP A 539     -18.657  -5.089 -23.181  1.00 10.00      A   
ATOM   5092  HN  ASP A 539     -17.807  -5.176 -23.673  1.00 10.00      A   
ATOM   5093  CA  ASP A 539     -19.825  -5.814 -23.658  1.00 10.00      A   
ATOM   5094  CB  ASP A 539     -20.448  -5.048 -24.826  1.00 10.00      A   
ATOM   5095  CG  ASP A 539     -21.877  -5.460 -25.100  1.00 10.00      A   
ATOM   5096  OD1 ASP A 539     -22.810  -4.746 -24.652  1.00 10.00      A   
ATOM   5097  OD2 ASP A 539     -22.078  -6.486 -25.772  1.00 10.00      A   
ATOM   5098  C   ASP A 539     -19.444  -7.228 -24.094  1.00 10.00      A   
ATOM   5099  O   ASP A 539     -18.469  -7.418 -24.827  1.00 10.00      A   
ATOM   5100  N   GLU A 540     -20.202  -8.219 -23.633  1.00 10.00      A   
ATOM   5101  HN  GLU A 540     -20.970  -8.011 -23.047  1.00 10.00      A   
ATOM   5102  CA  GLU A 540     -19.924  -9.613 -23.970  1.00 10.00      A   
ATOM   5103  CB  GLU A 540     -20.124 -10.513 -22.746  1.00 10.00      A   
ATOM   5104  CG  GLU A 540     -19.255 -10.157 -21.551  1.00 10.00      A   
ATOM   5105  CD  GLU A 540     -19.698 -10.865 -20.285  1.00 10.00      A   
ATOM   5106  OE1 GLU A 540     -20.598 -10.349 -19.594  1.00 10.00      A   
ATOM   5107  OE2 GLU A 540     -19.145 -11.936 -19.968  1.00 10.00      A   
ATOM   5108  C   GLU A 540     -20.811 -10.110 -25.110  1.00 10.00      A   
ATOM   5109  O   GLU A 540     -20.810 -11.298 -25.430  1.00 10.00      A   
ATOM   5110  N   ARG A 541     -21.558  -9.211 -25.733  1.00 10.00      A   
ATOM   5111  HN  ARG A 541     -21.510  -8.263 -25.459  1.00 10.00      A   
ATOM   5112  CA  ARG A 541     -22.451  -9.596 -26.822  1.00 10.00      A   
ATOM   5113  CB  ARG A 541     -23.820  -8.919 -26.669  1.00 10.00      A   
ATOM   5114  CG  ARG A 541     -24.406  -9.009 -25.269  1.00 10.00      A   
ATOM   5115  CD  ARG A 541     -24.666  -7.627 -24.687  1.00 10.00      A   
ATOM   5116  NE  ARG A 541     -26.033  -7.171 -24.922  1.00 10.00      A   
ATOM   5117  HE  ARG A 541     -26.714  -7.861 -25.072  1.00 10.00      A   
ATOM   5118  CZ  ARG A 541     -26.400  -5.888 -24.949  1.00 10.00      A   
ATOM   5119  NH1 ARG A 541     -25.501  -4.925 -24.757  1.00 10.00      A   
ATOM   5120 HH11 ARG A 541     -24.489  -5.164 -24.590  1.00 10.00      A   
ATOM   5121 HH12 ARG A 541     -25.799  -3.926 -24.777  1.00 10.00      A   
ATOM   5122  NH2 ARG A 541     -27.671  -5.568 -25.148  1.00 10.00      A   
ATOM   5123 HH21 ARG A 541     -27.965  -4.567 -25.170  1.00 10.00      A   
ATOM   5124 HH22 ARG A 541     -28.389  -6.315 -25.281  1.00 10.00      A   
ATOM   5125  C   ARG A 541     -21.844  -9.270 -28.184  1.00 10.00      A   
ATOM   5126  O   ARG A 541     -22.560  -9.122 -29.178  1.00 10.00      A   
ATOM   5127  N   GLY A 542     -20.529  -9.155 -28.226  1.00 10.00      A   
ATOM   5128  HN  GLY A 542     -20.008  -9.273 -27.406  1.00 10.00      A   
ATOM   5129  CA  GLY A 542     -19.856  -8.854 -29.467  1.00 10.00      A   
ATOM   5130  C   GLY A 542     -19.761  -7.367 -29.719  1.00 10.00      A   
ATOM   5131  O   GLY A 542     -20.095  -6.564 -28.848  1.00 10.00      A   
ATOM   5132  N   ALA A 543     -19.324  -7.003 -30.914  1.00 10.00      A   
ATOM   5133  HN  ALA A 543     -19.103  -7.697 -31.570  1.00 10.00      A   
ATOM   5134  CA  ALA A 543     -19.173  -5.602 -31.283  1.00 10.00      A   
ATOM   5135  CB  ALA A 543     -18.499  -5.480 -32.641  1.00 10.00      A   
ATOM   5136  C   ALA A 543     -20.516  -4.882 -31.286  1.00 10.00      A   
ATOM   5137  O   ALA A 543     -21.418  -5.238 -32.047  1.00 10.00      A   
ATOM   5138  N   PRO A 544     -20.662  -3.847 -30.442  1.00 10.00      A   
ATOM   5139  CA  PRO A 544     -21.901  -3.064 -30.343  1.00 10.00      A   
ATOM   5140  CB  PRO A 544     -21.584  -2.007 -29.279  1.00 10.00      A   
ATOM   5141  CG  PRO A 544     -20.428  -2.561 -28.519  1.00 10.00      A   
ATOM   5142  CD  PRO A 544     -19.632  -3.362 -29.507  1.00 10.00      A   
ATOM   5143  C   PRO A 544     -22.255  -2.392 -31.665  1.00 10.00      A   
ATOM   5144  O   PRO A 544     -23.385  -1.953 -31.867  1.00 10.00      A   
ATOM   5145  N   ASP A 545     -21.278  -2.326 -32.565  1.00 10.00      A   
ATOM   5146  HN  ASP A 545     -20.393  -2.683 -32.330  1.00 10.00      A   
ATOM   5147  CA  ASP A 545     -21.466  -1.723 -33.882  1.00 10.00      A   
ATOM   5148  CB  ASP A 545     -20.142  -1.727 -34.657  1.00 10.00      A   
ATOM   5149  CG  ASP A 545     -18.979  -1.191 -33.849  1.00 10.00      A   
ATOM   5150  OD1 ASP A 545     -18.441  -1.937 -33.005  1.00 10.00      A   
ATOM   5151  OD2 ASP A 545     -18.587  -0.023 -34.059  1.00 10.00      A   
ATOM   5152  C   ASP A 545     -22.514  -2.489 -34.683  1.00 10.00      A   
ATOM   5153  O   ASP A 545     -23.128  -1.950 -35.603  1.00 10.00      A   
ATOM   5154  N   SER A 546     -22.717  -3.750 -34.323  1.00 10.00      A   
ATOM   5155  HN  SER A 546     -22.200  -4.124 -33.580  1.00 10.00      A   
ATOM   5156  CA  SER A 546     -23.687  -4.591 -35.011  1.00 10.00      A   
ATOM   5157  CB  SER A 546     -23.286  -6.065 -34.915  1.00 10.00      A   
ATOM   5158  OG  SER A 546     -23.170  -6.485 -33.564  1.00 10.00      A   
ATOM   5159  HG  SER A 546     -22.484  -5.966 -33.119  1.00 10.00      A   
ATOM   5160  C   SER A 546     -25.102  -4.371 -34.471  1.00 10.00      A   
ATOM   5161  O   SER A 546     -26.062  -4.984 -34.939  1.00 10.00      A   
ATOM   5162  N   ARG A 547     -25.218  -3.488 -33.490  1.00 10.00      A   
ATOM   5163  HN  ARG A 547     -24.417  -3.013 -33.179  1.00 10.00      A   
ATOM   5164  CA  ARG A 547     -26.496  -3.177 -32.877  1.00 10.00      A   
ATOM   5165  CB  ARG A 547     -26.482  -3.575 -31.399  1.00 10.00      A   
ATOM   5166  CG  ARG A 547     -26.586  -5.069 -31.161  1.00 10.00      A   
ATOM   5167  CD  ARG A 547     -26.606  -5.396 -29.679  1.00 10.00      A
[truncated: 216,683 more chars]
