# Supplementary material for: Flexibility of intrinsically disordered degrons in AUX/IAA proteins reinforces auxin co-receptor assemblies
Source: Nat Commun. 2020 May 8;11:2277. doi: 10.1038/s41467-020-16147-2 (PMC7210949; doi:10.1038/s41467-020-16147-2)
Supplement: Supplementary file 9 — Supplementary Data 6 [file 41467_2020_16147_MOESM9_ESM.gz › haddock_files/IAA12/No_disorder_restraint/cluster9_2.pdb]

REMARK FILENAME="complex_118w.pdb0"
REMARK ===============================================================
REMARK HADDOCK run for complex
REMARK initial structure: complex_118.pdb
REMARK final NOE weights: unambig 50 amb: 50
REMARK ===============================================================
REMARK            total,bonds,angles,improper,dihe,vdw,elec,air,cdih,coup,rdcs,vean,dani,xpcs,rg
REMARK energies: -426.129, 0, 0, 0, 0, -25.2619, -403.587, 2.72023, 0, 0, 0, 0, 0, 0, 0
REMARK ===============================================================
REMARK            bonds,angles,impropers,dihe,air,cdih,coup,rdcs,vean,dani,xpcs
REMARK rms-dev.: 0,0,0,0,4.972867E-02,0,0, 0, 0, 0, 0
REMARK ===============================================================
REMARK               air,cdih,coup,rdcs,vean,dani,xpcs
REMARK               >0.3,>5,>1,>0,>5,>0.2,>0.2
REMARK violations.: 0, 0, 0, 0, 0, 0, 0
REMARK ===============================================================
REMARK                        CVpartition#,violations,rms
REMARK AIRs cross-validation: 1, 0, NaN
REMARK ===============================================================
REMARK NCS energy: 0
REMARK ===============================================================
REMARK Symmetry energy: 0
REMARK ===============================================================
REMARK Desolvation energy: 29.4043
REMARK Internal energy free molecules: -22141.8
REMARK Internal energy complex: -33116.1
REMARK Binding energy: -11373.8
REMARK ===============================================================
REMARK buried surface area: 1092.02
REMARK ===============================================================
REMARK water - chain1: 0 0 0
REMARK water - chain2: 0 0 0
REMARK water - chain3: 0 0 0
REMARK water - chain4: 0 0 0
REMARK water - chain5: 0 0 0
REMARK water - chain6: 0 0 0
REMARK ===============================================================
REMARK water - water: 0 0 0
REMARK ===============================================================
REMARK DATE:14-Feb-2019  05:50:25       created by user: enmr049
REMARK VERSION:1.3U
ATOM      1  N   PHE A   9      16.291  30.703  -1.982  1.00 10.00      A   
ATOM      2  HN  PHE A   9      16.369  30.644  -2.960  1.00 10.00      A   
ATOM      3  CA  PHE A   9      16.973  29.711  -1.159  1.00 10.00      A   
ATOM      4  CB  PHE A   9      15.967  28.963  -0.284  1.00 10.00      A   
ATOM      5  CG  PHE A   9      15.793  29.560   1.079  1.00 10.00      A   
ATOM      6  CD1 PHE A   9      14.637  30.244   1.410  1.00 10.00      A   
ATOM      7  CD2 PHE A   9      16.787  29.436   2.035  1.00 10.00      A   
ATOM      8  CE1 PHE A   9      14.476  30.794   2.664  1.00 10.00      A   
ATOM      9  CE2 PHE A   9      16.634  29.983   3.290  1.00 10.00      A   
ATOM     10  CZ  PHE A   9      15.476  30.663   3.606  1.00 10.00      A   
ATOM     11  C   PHE A   9      17.742  28.718  -2.024  1.00 10.00      A   
ATOM     12  O   PHE A   9      17.316  28.400  -3.136  1.00 10.00      A   
ATOM     13  N   PRO A  10      18.898  28.238  -1.540  1.00 10.00      A   
ATOM     14  CA  PRO A  10      19.713  27.264  -2.270  1.00 10.00      A   
ATOM     15  CB  PRO A  10      20.906  27.014  -1.341  1.00 10.00      A   
ATOM     16  CG  PRO A  10      20.939  28.192  -0.433  1.00 10.00      A   
ATOM     17  CD  PRO A  10      19.512  28.620  -0.259  1.00 10.00      A   
ATOM     18  C   PRO A  10      18.951  25.964  -2.495  1.00 10.00      A   
ATOM     19  O   PRO A  10      18.152  25.547  -1.652  1.00 10.00      A   
ATOM     20  N   GLU A  11      19.220  25.321  -3.622  1.00 10.00      A   
ATOM     21  HN  GLU A  11      19.899  25.698  -4.236  1.00 10.00      A   
ATOM     22  CA  GLU A  11      18.560  24.071  -3.990  1.00 10.00      A   
ATOM     23  CB  GLU A  11      19.053  23.584  -5.360  1.00 10.00      A   
ATOM     24  CG  GLU A  11      20.555  23.720  -5.580  1.00 10.00      A   
ATOM     25  CD  GLU A  11      20.951  25.069  -6.152  1.00 10.00      A   
ATOM     26  OE1 GLU A  11      21.122  25.170  -7.382  1.00 10.00      A   
ATOM     27  OE2 GLU A  11      21.078  26.040  -5.374  1.00 10.00      A   
ATOM     28  C   GLU A  11      18.757  22.989  -2.932  1.00 10.00      A   
ATOM     29  O   GLU A  11      17.840  22.214  -2.641  1.00 10.00      A   
ATOM     30  N   GLU A  12      19.947  22.963  -2.341  1.00 10.00      A   
ATOM     31  HN  GLU A  12      20.625  23.613  -2.616  1.00 10.00      A   
ATOM     32  CA  GLU A  12      20.279  21.985  -1.310  1.00 10.00      A   
ATOM     33  CB  GLU A  12      21.770  22.048  -0.961  1.00 10.00      A   
ATOM     34  CG  GLU A  12      22.265  23.415  -0.521  1.00 10.00      A   
ATOM     35  CD  GLU A  12      23.726  23.408  -0.111  1.00 10.00      A   
ATOM     36  OE1 GLU A  12      24.257  22.324   0.216  1.00 10.00      A   
ATOM     37  OE2 GLU A  12      24.348  24.491  -0.112  1.00 10.00      A   
ATOM     38  C   GLU A  12      19.420  22.159  -0.056  1.00 10.00      A   
ATOM     39  O   GLU A  12      19.112  21.184   0.630  1.00 10.00      A   
ATOM     40  N   VAL A  13      19.033  23.397   0.235  1.00 10.00      A   
ATOM     41  HN  VAL A  13      19.300  24.127  -0.357  1.00 10.00      A   
ATOM     42  CA  VAL A  13      18.204  23.693   1.398  1.00 10.00      A   
ATOM     43  CB  VAL A  13      18.186  25.205   1.694  1.00 10.00      A   
ATOM     44  CG1 VAL A  13      17.164  25.534   2.772  1.00 10.00      A   
ATOM     45  CG2 VAL A  13      19.569  25.678   2.107  1.00 10.00      A   
ATOM     46  C   VAL A  13      16.783  23.217   1.132  1.00 10.00      A   
ATOM     47  O   VAL A  13      16.190  22.506   1.941  1.00 10.00      A   
ATOM     48  N   LEU A  14      16.267  23.578  -0.038  1.00 10.00      A   
ATOM     49  HN  LEU A  14      16.816  24.105  -0.657  1.00 10.00      A   
ATOM     50  CA  LEU A  14      14.915  23.207  -0.433  1.00 10.00      A   
ATOM     51  CB  LEU A  14      14.576  23.806  -1.801  1.00 10.00      A   
ATOM     52  CG  LEU A  14      14.392  25.324  -1.834  1.00 10.00      A   
ATOM     53  CD1 LEU A  14      14.457  25.842  -3.261  1.00 10.00      A   
ATOM     54  CD2 LEU A  14      13.078  25.724  -1.176  1.00 10.00      A   
ATOM     55  C   LEU A  14      14.742  21.692  -0.450  1.00 10.00      A   
ATOM     56  O   LEU A  14      13.676  21.176  -0.106  1.00 10.00      A   
ATOM     57  N   GLU A  15      15.802  20.985  -0.832  1.00 10.00      A   
ATOM     58  HN  GLU A  15      16.622  21.459  -1.095  1.00 10.00      A   
ATOM     59  CA  GLU A  15      15.777  19.531  -0.885  1.00 10.00      A   
ATOM     60  CB  GLU A  15      17.102  18.984  -1.426  1.00 10.00      A   
ATOM     61  CG  GLU A  15      17.069  17.495  -1.746  1.00 10.00      A   
ATOM     62  CD  GLU A  15      18.448  16.877  -1.823  1.00 10.00      A   
ATOM     63  OE1 GLU A  15      18.837  16.157  -0.881  1.00 10.00      A   
ATOM     64  OE2 GLU A  15      19.149  17.102  -2.829  1.00 10.00      A   
ATOM     65  C   GLU A  15      15.488  18.936   0.489  1.00 10.00      A   
ATOM     66  O   GLU A  15      14.743  17.958   0.607  1.00 10.00      A   
ATOM     67  N   HIS A  16      16.065  19.535   1.526  1.00 10.00      A   
ATOM     68  HN  HIS A  16      16.635  20.318   1.374  1.00 10.00      A   
ATOM     69  CA  HIS A  16      15.859  19.056   2.886  1.00 10.00      A   
ATOM     70  CB  HIS A  16      16.950  19.551   3.839  1.00 10.00      A   
ATOM     71  CG  HIS A  16      16.981  18.801   5.138  1.00 10.00      A   
ATOM     72  ND1 HIS A  16      17.257  17.454   5.176  1.00 10.00      A   
ATOM     73  CD2 HIS A  16      16.742  19.241   6.402  1.00 10.00      A   
ATOM     74  CE1 HIS A  16      17.181  17.106   6.449  1.00 10.00      A   
ATOM     75  NE2 HIS A  16      16.874  18.149   7.222  1.00 10.00      A   
ATOM     76  HE2 HIS A  16      16.757  18.135   8.203  1.00 10.00      A   
ATOM     77  C   HIS A  16      14.479  19.457   3.392  1.00 10.00      A   
ATOM     78  O   HIS A  16      13.824  18.690   4.094  1.00 10.00      A   
ATOM     79  N   VAL A  17      14.035  20.652   3.023  1.00 10.00      A   
ATOM     80  HN  VAL A  17      14.611  21.230   2.472  1.00 10.00      A   
ATOM     81  CA  VAL A  17      12.719  21.137   3.436  1.00 10.00      A   
ATOM     82  CB  VAL A  17      12.442  22.572   2.926  1.00 10.00      A   
ATOM     83  CG1 VAL A  17      11.093  23.074   3.420  1.00 10.00      A   
ATOM     84  CG2 VAL A  17      13.546  23.523   3.354  1.00 10.00      A   
ATOM     85  C   VAL A  17      11.624  20.203   2.925  1.00 10.00      A   
ATOM     86  O   VAL A  17      10.666  19.894   3.637  1.00 10.00      A   
ATOM     87  N   PHE A  18      11.798  19.723   1.699  1.00 10.00      A   
ATOM     88  HN  PHE A  18      12.594  19.991   1.189  1.00 10.00      A   
ATOM     89  CA  PHE A  18      10.827  18.829   1.078  1.00 10.00      A   
ATOM     90  CB  PHE A  18      11.046  18.757  -0.438  1.00 10.00      A   
ATOM     91  CG  PHE A  18      10.910  20.077  -1.156  1.00 10.00      A   
ATOM     92  CD1 PHE A  18      11.518  20.270  -2.384  1.00 10.00      A   
ATOM     93  CD2 PHE A  18      10.184  21.121  -0.605  1.00 10.00      A   
ATOM     94  CE1 PHE A  18      11.404  21.475  -3.052  1.00 10.00      A   
ATOM     95  CE2 PHE A  18      10.065  22.329  -1.267  1.00 10.00      A   
ATOM     96  CZ  PHE A  18      10.678  22.508  -2.493  1.00 10.00      A   
ATOM     97  C   PHE A  18      10.852  17.423   1.684  1.00 10.00      A   
ATOM     98  O   PHE A  18       9.925  16.642   1.480  1.00 10.00      A   
ATOM     99  N   SER A  19      11.896  17.102   2.443  1.00 10.00      A   
ATOM    100  HN  SER A  19      12.598  17.765   2.599  1.00 10.00      A   
ATOM    101  CA  SER A  19      12.008  15.779   3.055  1.00 10.00      A   
ATOM    102  CB  SER A  19      13.432  15.505   3.552  1.00 10.00      A   
ATOM    103  OG  SER A  19      13.706  16.187   4.765  1.00 10.00      A   
ATOM    104  HG  SER A  19      13.838  17.131   4.584  1.00 10.00      A   
ATOM    105  C   SER A  19      10.990  15.599   4.180  1.00 10.00      A   
ATOM    106  O   SER A  19      10.634  14.476   4.538  1.00 10.00      A   
ATOM    107  N   PHE A  20      10.507  16.716   4.717  1.00 10.00      A   
ATOM    108  HN  PHE A  20      10.814  17.585   4.377  1.00 10.00      A   
ATOM    109  CA  PHE A  20       9.530  16.683   5.794  1.00 10.00      A   
ATOM    110  CB  PHE A  20       9.742  17.861   6.744  1.00 10.00      A   
ATOM    111  CG  PHE A  20      11.084  17.854   7.423  1.00 10.00      A   
ATOM    112  CD1 PHE A  20      12.071  18.747   7.041  1.00 10.00      A   
ATOM    113  CD2 PHE A  20      11.358  16.953   8.438  1.00 10.00      A   
ATOM    114  CE1 PHE A  20      13.307  18.742   7.662  1.00 10.00      A   
ATOM    115  CE2 PHE A  20      12.591  16.942   9.063  1.00 10.00      A   
ATOM    116  CZ  PHE A  20      13.568  17.839   8.674  1.00 10.00      A   
ATOM    117  C   PHE A  20       8.110  16.686   5.235  1.00 10.00      A   
ATOM    118  O   PHE A  20       7.129  16.609   5.977  1.00 10.00      A   
ATOM    119  N   ILE A  21       8.011  16.767   3.918  1.00 10.00      A   
ATOM    120  HN  ILE A  21       8.832  16.813   3.380  1.00 10.00      A   
ATOM    121  CA  ILE A  21       6.724  16.769   3.243  1.00 10.00      A   
ATOM    122  CB  ILE A  21       6.591  17.978   2.293  1.00 10.00      A   
ATOM    123  CG1 ILE A  21       6.774  19.292   3.068  1.00 10.00      A   
ATOM    124  CG2 ILE A  21       5.241  17.957   1.591  1.00 10.00      A   
ATOM    125  CD1 ILE A  21       6.853  20.523   2.188  1.00 10.00      A   
ATOM    126  C   ILE A  21       6.567  15.473   2.453  1.00 10.00      A   
ATOM    127  O   ILE A  21       7.163  15.313   1.387  1.00 10.00      A   
ATOM    128  N   GLN A  22       5.780  14.546   2.985  1.00 10.00      A   
ATOM    129  HN  GLN A  22       5.333  14.728   3.841  1.00 10.00      A   
ATOM    130  CA  GLN A  22       5.570  13.260   2.331  1.00 10.00      A   
ATOM    131  CB  GLN A  22       5.927  12.103   3.268  1.00 10.00      A   
ATOM    132  CG  GLN A  22       7.373  12.097   3.732  1.00 10.00      A   
ATOM    133  CD  GLN A  22       8.363  12.000   2.585  1.00 10.00      A   
ATOM    134  OE1 GLN A  22       8.082  11.402   1.546  1.00 10.00      A   
ATOM    135  NE2 GLN A  22       9.529  12.598   2.760  1.00 10.00      A   
ATOM    136 HE21 GLN A  22       9.687  13.070   3.609  1.00 10.00      A   
ATOM    137 HE22 GLN A  22      10.189  12.540   2.042  1.00 10.00      A   
ATOM    138  C   GLN A  22       4.149  13.098   1.802  1.00 10.00      A   
ATOM    139  O   GLN A  22       3.906  12.277   0.917  1.00 10.00      A   
ATOM    140  N   LEU A  23       3.213  13.874   2.338  1.00 10.00      A   
ATOM    141  HN  LEU A  23       3.457  14.517   3.036  1.00 10.00      A   
ATOM    142  CA  LEU A  23       1.825  13.792   1.894  1.00 10.00      A   
ATOM    143  CB  LEU A  23       0.917  14.621   2.801  1.00 10.00      A   
ATOM    144  CG  LEU A  23      -0.567  14.253   2.783  1.00 10.00      A   
ATOM    145  CD1 LEU A  23      -0.792  12.896   3.432  1.00 10.00      A   
ATOM    146  CD2 LEU A  23      -1.397  15.325   3.471  1.00 10.00      A   
ATOM    147  C   LEU A  23       1.705  14.264   0.450  1.00 10.00      A   
ATOM    148  O   LEU A  23       2.172  15.352   0.102  1.00 10.00      A   
ATOM    149  N   ASP A  24       1.075  13.444  -0.381  1.00 10.00      A   
ATOM    150  HN  ASP A  24       0.706  12.606  -0.031  1.00 10.00      A   
ATOM    151  CA  ASP A  24       0.906  13.751  -1.801  1.00 10.00      A   
ATOM    152  CB  ASP A  24       0.177  12.613  -2.522  1.00 10.00      A   
ATOM    153  CG  ASP A  24       0.985  11.328  -2.549  1.00 10.00      A   
ATOM    154  OD1 ASP A  24       0.584  10.358  -1.872  1.00 10.00      A   
ATOM    155  OD2 ASP A  24       2.020  11.284  -3.245  1.00 10.00      A   
ATOM    156  C   ASP A  24       0.178  15.071  -2.014  1.00 10.00      A   
ATOM    157  O   ASP A  24       0.489  15.814  -2.944  1.00 10.00      A   
ATOM    158  N   LYS A  25      -0.787  15.363  -1.148  1.00 10.00      A   
ATOM    159  HN  LYS A  25      -0.994  14.727  -0.430  1.00 10.00      A   
ATOM    160  CA  LYS A  25      -1.551  16.603  -1.246  1.00 10.00      A   
ATOM    161  CB  LYS A  25      -2.587  16.689  -0.126  1.00 10.00      A   
ATOM    162  CG  LYS A  25      -3.704  15.666  -0.216  1.00 10.00      A   
ATOM    163  CD  LYS A  25      -4.725  15.884   0.888  1.00 10.00      A   
ATOM    164  CE  LYS A  25      -5.832  14.843   0.842  1.00 10.00      A   
ATOM    165  NZ  LYS A  25      -6.673  14.974  -0.372  1.00 10.00      A   
ATOM    166  HZ1 LYS A  25      -7.432  14.262  -0.364  1.00 10.00      A   
ATOM    167  HZ2 LYS A  25      -6.094  14.836  -1.225  1.00 10.00      A   
ATOM    168  HZ3 LYS A  25      -7.103  15.920  -0.408  1.00 10.00      A   
ATOM    169  C   LYS A  25      -0.621  17.810  -1.181  1.00 10.00      A   
ATOM    170  O   LYS A  25      -0.699  18.717  -2.012  1.00 10.00      A   
ATOM    171  N   ASP A  26       0.277  17.802  -0.202  1.00 10.00      A   
ATOM    172  HN  ASP A  26       0.303  17.042   0.416  1.00 10.00      A   
ATOM    173  CA  ASP A  26       1.228  18.897  -0.028  1.00 10.00      A   
ATOM    174  CB  ASP A  26       1.908  18.829   1.342  1.00 10.00      A   
ATOM    175  CG  ASP A  26       0.946  18.848   2.511  1.00 10.00      A   
ATOM    176  OD1 ASP A  26       0.117  19.778   2.595  1.00 10.00      A   
ATOM    177  OD2 ASP A  26       1.031  17.940   3.368  1.00 10.00      A   
ATOM    178  C   ASP A  26       2.284  18.863  -1.126  1.00 10.00      A   
ATOM    179  O   ASP A  26       2.614  19.891  -1.717  1.00 10.00      A   
ATOM    180  N   ARG A  27       2.791  17.664  -1.405  1.00 10.00      A   
ATOM    181  HN  ARG A  27       2.471  16.886  -0.897  1.00 10.00      A   
ATOM    182  CA  ARG A  27       3.810  17.464  -2.435  1.00 10.00      A   
ATOM    183  CB  ARG A  27       4.134  15.975  -2.581  1.00 10.00      A   
ATOM    184  CG  ARG A  27       5.274  15.493  -1.704  1.00 10.00      A   
ATOM    185  CD  ARG A  27       6.598  16.078  -2.163  1.00 10.00      A   
ATOM    186  NE  ARG A  27       7.704  15.701  -1.288  1.00 10.00      A   
ATOM    187  HE  ARG A  27       7.523  15.679  -0.316  1.00 10.00      A   
ATOM    188  CZ  ARG A  27       8.923  15.398  -1.720  1.00 10.00      A   
ATOM    189  NH1 ARG A  27       9.197  15.422  -3.018  1.00 10.00      A   
ATOM    190 HH11 ARG A  27      10.152  15.186  -3.353  1.00 10.00      A   
ATOM    191 HH12 ARG A  27       8.450  15.681  -3.718  1.00 10.00      A   
ATOM    192  NH2 ARG A  27       9.875  15.088  -0.851  1.00 10.00      A   
ATOM    193 HH21 ARG A  27       9.668  15.093   0.173  1.00 10.00      A   
ATOM    194 HH22 ARG A  27      10.838  14.839  -1.182  1.00 10.00      A   
ATOM    195  C   ARG A  27       3.365  18.031  -3.780  1.00 10.00      A   
ATOM    196  O   ARG A  27       4.101  18.775  -4.430  1.00 10.00      A   
ATOM    197  N   ASN A  28       2.150  17.687  -4.179  1.00 10.00      A   
ATOM    198  HN  ASN A  28       1.608  17.094  -3.606  1.00 10.00      A   
ATOM    199  CA  ASN A  28       1.592  18.153  -5.442  1.00 10.00      A   
ATOM    200  CB  ASN A  28       0.229  17.509  -5.690  1.00 10.00      A   
ATOM    201  CG  ASN A  28       0.327  16.105  -6.257  1.00 10.00      A   
ATOM    202  OD1 ASN A  28       1.384  15.462  -6.212  1.00 10.00      A   
ATOM    203  ND2 ASN A  28      -0.779  15.615  -6.782  1.00 10.00      A   
ATOM    204 HD21 ASN A  28      -1.589  16.182  -6.771  1.00 10.00      A   
ATOM    205 HD22 ASN A  28      -0.754  14.715  -7.163  1.00 10.00      A   
ATOM    206  C   ASN A  28       1.460  19.669  -5.463  1.00 10.00      A   
ATOM    207  O   ASN A  28       1.715  20.308  -6.486  1.00 10.00      A   
ATOM    208  N   SER A  29       1.074  20.242  -4.329  1.00 10.00      A   
ATOM    209  HN  SER A  29       0.893  19.681  -3.545  1.00 10.00      A   
ATOM    210  CA  SER A  29       0.915  21.684  -4.216  1.00 10.00      A   
ATOM    211  CB  SER A  29       0.260  22.042  -2.879  1.00 10.00      A   
ATOM    212  OG  SER A  29      -0.977  21.360  -2.724  1.00 10.00      A   
ATOM    213  HG  SER A  29      -0.809  20.453  -2.433  1.00 10.00      A   
ATOM    214  C   SER A  29       2.262  22.391  -4.375  1.00 10.00      A   
ATOM    215  O   SER A  29       2.341  23.469  -4.962  1.00 10.00      A   
ATOM    216  N   VAL A  30       3.321  21.766  -3.865  1.00 10.00      A   
ATOM    217  HN  VAL A  30       3.190  20.906  -3.406  1.00 10.00      A   
ATOM    218  CA  VAL A  30       4.667  22.323  -3.961  1.00 10.00      A   
ATOM    219  CB  VAL A  30       5.686  21.471  -3.173  1.00 10.00      A   
ATOM    220  CG1 VAL A  30       7.112  21.938  -3.431  1.00 10.00      A   
ATOM    221  CG2 VAL A  30       5.376  21.502  -1.685  1.00 10.00      A   
ATOM    222  C   VAL A  30       5.107  22.414  -5.425  1.00 10.00      A   
ATOM    223  O   VAL A  30       5.652  23.427  -5.864  1.00 10.00      A   
ATOM    224  N   SER A  31       4.832  21.361  -6.181  1.00 10.00      A   
ATOM    225  HN  SER A  31       4.382  20.589  -5.777  1.00 10.00      A   
ATOM    226  CA  SER A  31       5.197  21.308  -7.591  1.00 10.00      A   
ATOM    227  CB  SER A  31       5.179  19.859  -8.083  1.00 10.00      A   
ATOM    228  OG  SER A  31       4.043  19.157  -7.590  1.00 10.00      A   
ATOM    229  HG  SER A  31       3.313  19.775  -7.463  1.00 10.00      A   
ATOM    230  C   SER A  31       4.286  22.181  -8.460  1.00 10.00      A   
ATOM    231  O   SER A  31       4.367  22.147  -9.689  1.00 10.00      A   
ATOM    232  N   LEU A  32       3.428  22.964  -7.820  1.00 10.00      A   
ATOM    233  HN  LEU A  32       3.414  22.959  -6.840  1.00 10.00      A   
ATOM    234  CA  LEU A  32       2.501  23.825  -8.541  1.00 10.00      A   
ATOM    235  CB  LEU A  32       1.063  23.402  -8.260  1.00 10.00      A   
ATOM    236  CG  LEU A  32       0.348  22.659  -9.385  1.00 10.00      A   
ATOM    237  CD1 LEU A  32      -0.916  22.002  -8.859  1.00 10.00      A   
ATOM    238  CD2 LEU A  32       0.030  23.612 -10.527  1.00 10.00      A   
ATOM    239  C   LEU A  32       2.686  25.299  -8.191  1.00 10.00      A   
ATOM    240  O   LEU A  32       1.917  26.148  -8.642  1.00 10.00      A   
ATOM    241  N   VAL A  33       3.698  25.605  -7.389  1.00 10.00      A   
ATOM    242  HN  VAL A  33       4.280  24.892  -7.052  1.00 10.00      A   
ATOM    243  CA  VAL A  33       3.954  26.986  -7.000  1.00 10.00      A   
ATOM    244  CB  VAL A  33       4.575  27.117  -5.588  1.00 10.00      A   
ATOM    245  CG1 VAL A  33       3.683  26.454  -4.554  1.00 10.00      A   
ATOM    246  CG2 VAL A  33       5.978  26.535  -5.535  1.00 10.00      A   
ATOM    247  C   VAL A  33       4.804  27.721  -8.034  1.00 10.00      A   
ATOM    248  O   VAL A  33       4.550  28.887  -8.335  1.00 10.00      A   
ATOM    249  N   CYS A  34       5.793  27.028  -8.584  1.00 10.00      A   
ATOM    250  HN  CYS A  34       5.928  26.098  -8.317  1.00 10.00      A   
ATOM    251  CA  CYS A  34       6.682  27.607  -9.579  1.00 10.00      A   
ATOM    252  CB  CYS A  34       7.627  28.630  -8.937  1.00 10.00      A   
ATOM    253  SG  CYS A  34       8.671  27.964  -7.621  1.00 10.00      A   
ATOM    254  HG  CYS A  34       8.286  28.516  -6.478  1.00 10.00      A   
ATOM    255  C   CYS A  34       7.484  26.512 -10.269  1.00 10.00      A   
ATOM    256  O   CYS A  34       7.592  25.397  -9.755  1.00 10.00      A   
ATOM    257  N   LYS A  35       8.046  26.843 -11.422  1.00 10.00      A   
ATOM    258  HN  LYS A  35       7.929  27.767 -11.759  1.00 10.00      A   
ATOM    259  CA  LYS A  35       8.835  25.902 -12.205  1.00 10.00      A   
ATOM    260  CB  LYS A  35       9.247  26.554 -13.532  1.00 10.00      A   
ATOM    261  CG  LYS A  35      10.078  25.677 -14.455  1.00 10.00      A   
ATOM    262  CD  LYS A  35       9.324  24.425 -14.868  1.00 10.00      A   
ATOM    263  CE  LYS A  35       9.826  23.896 -16.199  1.00 10.00      A   
ATOM    264  NZ  LYS A  35       9.469  22.471 -16.400  1.00 10.00      A   
ATOM    265  HZ1 LYS A  35       9.491  22.234 -17.411  1.00 10.00      A   
ATOM    266  HZ2 LYS A  35       8.514  22.287 -16.036  1.00 10.00      A   
ATOM    267  HZ3 LYS A  35      10.151  21.861 -15.895  1.00 10.00      A   
ATOM    268  C   LYS A  35      10.062  25.431 -11.427  1.00 10.00      A   
ATOM    269  O   LYS A  35      10.416  24.251 -11.466  1.00 10.00      A   
ATOM    270  N   SER A  36      10.694  26.356 -10.711  1.00 10.00      A   
ATOM    271  HN  SER A  36      10.363  27.279 -10.723  1.00 10.00      A   
ATOM    272  CA  SER A  36      11.879  26.049  -9.923  1.00 10.00      A   
ATOM    273  CB  SER A  36      12.372  27.313  -9.218  1.00 10.00      A   
ATOM    274  OG  SER A  36      11.929  28.466  -9.917  1.00 10.00      A   
ATOM    275  HG  SER A  36      11.704  29.156  -9.286  1.00 10.00      A   
ATOM    276  C   SER A  36      11.611  24.937  -8.906  1.00 10.00      A   
ATOM    277  O   SER A  36      12.297  23.914  -8.904  1.00 10.00      A   
ATOM    278  N   TRP A  37      10.594  25.126  -8.064  1.00 10.00      A   
ATOM    279  HN  TRP A  37      10.060  25.947  -8.129  1.00 10.00      A   
ATOM    280  CA  TRP A  37      10.253  24.132  -7.048  1.00 10.00      A   
ATOM    281  CB  TRP A  37       9.203  24.672  -6.071  1.00 10.00      A   
ATOM    282  CG  TRP A  37       9.736  25.679  -5.088  1.00 10.00      A   
ATOM    283  CD1 TRP A  37      10.796  26.524  -5.265  1.00 10.00      A   
ATOM    284  CD2 TRP A  37       9.230  25.945  -3.774  1.00 10.00      A   
ATOM    285  NE1 TRP A  37      10.979  27.298  -4.144  1.00 10.00      A   
ATOM    286  HE1 TRP A  37      11.673  27.979  -4.028  1.00 10.00      A   
ATOM    287  CE2 TRP A  37      10.030  26.962  -3.215  1.00 10.00      A   
ATOM    288  CE3 TRP A  37       8.177  25.420  -3.017  1.00 10.00      A   
ATOM    289  CZ2 TRP A  37       9.808  27.466  -1.936  1.00 10.00      A   
ATOM    290  CZ3 TRP A  37       7.959  25.921  -1.748  1.00 10.00      A   
ATOM    291  CH2 TRP A  37       8.768  26.934  -1.221  1.00 10.00      A   
ATOM    292  C   TRP A  37       9.771  22.836  -7.685  1.00 10.00      A   
ATOM    293  O   TRP A  37       9.992  21.755  -7.149  1.00 10.00      A   
ATOM    294  N   TYR A  38       9.128  22.954  -8.840  1.00 10.00      A   
ATOM    295  HN  TYR A  38       8.992  23.852  -9.221  1.00 10.00      A   
ATOM    296  CA  TYR A  38       8.616  21.790  -9.559  1.00 10.00      A   
ATOM    297  CB  TYR A  38       7.842  22.238 -10.806  1.00 10.00      A   
ATOM    298  CG  TYR A  38       7.579  21.143 -11.823  1.00 10.00      A   
ATOM    299  CD1 TYR A  38       8.304  21.088 -13.008  1.00 10.00      A   
ATOM    300  CD2 TYR A  38       6.605  20.173 -11.606  1.00 10.00      A   
ATOM    301  CE1 TYR A  38       8.071  20.099 -13.947  1.00 10.00      A   
ATOM    302  CE2 TYR A  38       6.366  19.180 -12.541  1.00 10.00      A   
ATOM    303  CZ  TYR A  38       7.102  19.148 -13.710  1.00 10.00      A   
ATOM    304  OH  TYR A  38       6.866  18.164 -14.644  1.00 10.00      A   
ATOM    305  HH  TYR A  38       5.910  18.063 -14.776  1.00 10.00      A   
ATOM    306  C   TYR A  38       9.744  20.833  -9.942  1.00 10.00      A   
ATOM    307  O   TYR A  38       9.633  19.618  -9.748  1.00 10.00      A   
ATOM    308  N   GLU A  39      10.830  21.391 -10.468  1.00 10.00      A   
ATOM    309  HN  GLU A  39      10.858  22.368 -10.577  1.00 10.00      A   
ATOM    310  CA  GLU A  39      11.979  20.598 -10.885  1.00 10.00      A   
ATOM    311  CB  GLU A  39      12.960  21.444 -11.702  1.00 10.00      A   
ATOM    312  CG  GLU A  39      12.361  22.070 -12.956  1.00 10.00      A   
ATOM    313  CD  GLU A  39      11.996  21.054 -14.026  1.00 10.00      A   
ATOM    314  OE1 GLU A  39      11.584  21.469 -15.132  1.00 10.00      A   
ATOM    315  OE2 GLU A  39      12.117  19.841 -13.773  1.00 10.00      A   
ATOM    316  C   GLU A  39      12.678  19.962  -9.684  1.00 10.00      A   
ATOM    317  O   GLU A  39      13.146  18.828  -9.760  1.00 10.00      A   
ATOM    318  N   ILE A  40      12.725  20.681  -8.573  1.00 10.00      A   
ATOM    319  HN  ILE A  40      12.328  21.577  -8.565  1.00 10.00      A   
ATOM    320  CA  ILE A  40      13.363  20.169  -7.368  1.00 10.00      A   
ATOM    321  CB  ILE A  40      13.617  21.289  -6.337  1.00 10.00      A   
ATOM    322  CG1 ILE A  40      14.376  22.446  -6.995  1.00 10.00      A   
ATOM    323  CG2 ILE A  40      14.402  20.750  -5.150  1.00 10.00      A   
ATOM    324  CD1 ILE A  40      14.485  23.680  -6.131  1.00 10.00      A   
ATOM    325  C   ILE A  40      12.515  19.067  -6.736  1.00 10.00      A   
ATOM    326  O   ILE A  40      13.039  18.042  -6.295  1.00 10.00      A   
ATOM    327  N   GLU A  41      11.201  19.277  -6.718  1.00 10.00      A   
ATOM    328  HN  GLU A  41      10.847  20.116  -7.095  1.00 10.00      A   
ATOM    329  CA  GLU A  41      10.265  18.314  -6.147  1.00 10.00      A   
ATOM    330  CB  GLU A  41       8.839  18.883  -6.187  1.00 10.00      A   
ATOM    331  CG  GLU A  41       7.861  18.234  -5.216  1.00 10.00      A   
ATOM    332  CD  GLU A  41       7.310  16.914  -5.717  1.00 10.00      A   
ATOM    333  OE1 GLU A  41       6.602  16.910  -6.742  1.00 10.00      A   
ATOM    334  OE2 GLU A  41       7.582  15.876  -5.084  1.00 10.00      A   
ATOM    335  C   GLU A  41      10.328  16.978  -6.888  1.00 10.00      A   
ATOM    336  O   GLU A  41      10.418  15.914  -6.270  1.00 10.00      A   
ATOM    337  N   ARG A  42      10.317  17.043  -8.216  1.00 10.00      A   
ATOM    338  HN  ARG A  42      10.292  17.923  -8.650  1.00 10.00      A   
ATOM    339  CA  ARG A  42      10.349  15.839  -9.045  1.00 10.00      A   
ATOM    340  CB  ARG A  42      10.076  16.173 -10.516  1.00 10.00      A   
ATOM    341  CG  ARG A  42      11.216  16.896 -11.214  1.00 10.00      A   
ATOM    342  CD  ARG A  42      10.813  17.367 -12.602  1.00 10.00      A   
ATOM    343  NE  ARG A  42      10.921  16.310 -13.610  1.00 10.00      A   
ATOM    344  HE  ARG A  42      10.749  15.385 -13.316  1.00 10.00      A   
ATOM    345  CZ  ARG A  42      11.243  16.532 -14.888  1.00 10.00      A   
ATOM    346  NH1 ARG A  42      11.494  17.765 -15.309  1.00 10.00      A   
ATOM    347 HH11 ARG A  42      11.449  18.575 -14.636  1.00 10.00      A   
ATOM    348 HH12 ARG A  42      11.740  17.940 -16.308  1.00 10.00      A   
ATOM    349  NH2 ARG A  42      11.316  15.521 -15.745  1.00 10.00      A   
ATOM    350 HH21 ARG A  42      11.568  15.695 -16.741  1.00 10.00      A   
ATOM    351 HH22 ARG A  42      11.121  14.540 -15.431  1.00 10.00      A   
ATOM    352  C   ARG A  42      11.665  15.075  -8.901  1.00 10.00      A   
ATOM    353  O   ARG A  42      11.785  13.935  -9.344  1.00 10.00      A   
ATOM    354  N   TRP A  43      12.647  15.700  -8.272  1.00 10.00      A   
ATOM    355  HN  TRP A  43      12.502  16.611  -7.932  1.00 10.00      A   
ATOM    356  CA  TRP A  43      13.940  15.066  -8.078  1.00 10.00      A   
ATOM    357  CB  TRP A  43      15.073  15.991  -8.527  1.00 10.00      A   
ATOM    358  CG  TRP A  43      15.394  15.871  -9.984  1.00 10.00      A   
ATOM    359  CD1 TRP A  43      15.145  16.790 -10.960  1.00 10.00      A   
ATOM    360  CD2 TRP A  43      16.020  14.759 -10.631  1.00 10.00      A   
ATOM    361  NE1 TRP A  43      15.576  16.319 -12.176  1.00 10.00      A   
ATOM    362  HE1 TRP A  43      15.508  16.800 -13.029  1.00 10.00      A   
ATOM    363  CE2 TRP A  43      16.122  15.075 -12.000  1.00 10.00      A   
ATOM    364  CE3 TRP A  43      16.507  13.529 -10.185  1.00 10.00      A   
ATOM    365  CZ2 TRP A  43      16.688  14.205 -12.925  1.00 10.00      A   
ATOM    366  CZ3 TRP A  43      17.071  12.667 -11.105  1.00 10.00      A   
ATOM    367  CH2 TRP A  43      17.157  13.009 -12.458  1.00 10.00      A   
ATOM    368  C   TRP A  43      14.141  14.628  -6.630  1.00 10.00      A   
ATOM    369  O   TRP A  43      15.224  14.176  -6.256  1.00 10.00      A   
ATOM    370  N   CYS A  44      13.098  14.742  -5.812  1.00 10.00      A   
ATOM    371  HN  CYS A  44      12.249  15.099  -6.151  1.00 10.00      A   
ATOM    372  CA  CYS A  44      13.212  14.354  -4.411  1.00 10.00      A   
ATOM    373  CB  CYS A  44      13.587  15.553  -3.537  1.00 10.00      A   
ATOM    374  SG  CYS A  44      12.435  16.942  -3.633  1.00 10.00      A   
ATOM    375  HG  CYS A  44      12.666  17.578  -4.775  1.00 10.00      A   
ATOM    376  C   CYS A  44      11.962  13.662  -3.869  1.00 10.00      A   
ATOM    377  O   CYS A  44      11.828  13.493  -2.656  1.00 10.00      A   
ATOM    378  N   ARG A  45      11.040  13.270  -4.744  1.00 10.00      A   
ATOM    379  HN  ARG A  45      11.174  13.430  -5.698  1.00 10.00      A   
ATOM    380  CA  ARG A  45       9.837  12.586  -4.285  1.00 10.00      A   
ATOM    381  CB  ARG A  45       8.712  12.603  -5.328  1.00 10.00      A   
ATOM    382  CG  ARG A  45       7.336  12.323  -4.728  1.00 10.00      A   
ATOM    383  CD  ARG A  45       6.209  12.493  -5.740  1.00 10.00      A   
ATOM    384  NE  ARG A  45       5.821  13.895  -5.926  1.00 10.00      A   
ATOM    385  HE  ARG A  45       6.546  14.572  -5.927  1.00 10.00      A   
ATOM    386  CZ  ARG A  45       4.560  14.313  -6.079  1.00 10.00      A   
ATOM    387  NH1 ARG A  45       3.549  13.448  -6.048  1.00 10.00      A   
ATOM    388 HH11 ARG A  45       3.726  12.432  -5.909  1.00 10.00      A   
ATOM    389 HH12 ARG A  45       2.567  13.791  -6.167  1.00 10.00      A   
ATOM    390  NH2 ARG A  45       4.310  15.600  -6.287  1.00 10.00      A   
ATOM    391 HH21 ARG A  45       5.104  16.290  -6.342  1.00 10.00      A   
ATOM    392 HH22 ARG A  45       3.326  15.933  -6.405  1.00 10.00      A   
ATOM    393  C   ARG A  45      10.187  11.163  -3.855  1.00 10.00      A   
ATOM    394  O   ARG A  45      10.799  10.410  -4.615  1.00 10.00      A   
ATOM    395  N   ARG A  46       9.815  10.808  -2.633  1.00 10.00      A   
ATOM    396  HN  ARG A  46       9.304  11.445  -2.082  1.00 10.00      A   
ATOM    397  CA  ARG A  46      10.126   9.493  -2.091  1.00 10.00      A   
ATOM    398  CB  ARG A  46      10.263   9.543  -0.566  1.00 10.00      A   
ATOM    399  CG  ARG A  46      11.433  10.368  -0.052  1.00 10.00      A   
ATOM    400  CD  ARG A  46      11.661  10.126   1.432  1.00 10.00      A   
ATOM    401  NE  ARG A  46      12.760  10.929   1.962  1.00 10.00      A   
ATOM    402  HE  ARG A  46      13.299  11.440   1.314  1.00 10.00      A   
ATOM    403  CZ  ARG A  46      13.077  10.996   3.254  1.00 10.00      A   
ATOM    404  NH1 ARG A  46      12.379  10.309   4.149  1.00 10.00      A   
ATOM    405 HH11 ARG A  46      12.628  10.362   5.161  1.00 10.00      A   
ATOM    406 HH12 ARG A  46      11.575   9.713   3.847  1.00 10.00      A   
ATOM    407  NH2 ARG A  46      14.095  11.750   3.652  1.00 10.00      A   
ATOM    408 HH21 ARG A  46      14.655  12.291   2.954  1.00 10.00      A   
ATOM    409 HH22 ARG A  46      14.343  11.802   4.664  1.00 10.00      A   
ATOM    410  C   ARG A  46       9.105   8.433  -2.483  1.00 10.00      A   
ATOM    411  O   ARG A  46       9.471   7.293  -2.761  1.00 10.00      A   
ATOM    412  N   LYS A  47       7.833   8.797  -2.519  1.00 10.00      A   
ATOM    413  HN  LYS A  47       7.585   9.729  -2.329  1.00 10.00      A   
ATOM    414  CA  LYS A  47       6.795   7.833  -2.848  1.00 10.00      A   
ATOM    415  CB  LYS A  47       6.102   7.343  -1.573  1.00 10.00      A   
ATOM    416  CG  LYS A  47       5.856   8.436  -0.541  1.00 10.00      A   
ATOM    417  CD  LYS A  47       4.465   8.340   0.065  1.00 10.00      A   
ATOM    418  CE  LYS A  47       3.400   8.811  -0.911  1.00 10.00      A   
ATOM    419  NZ  LYS A  47       2.069   8.921  -0.260  1.00 10.00      A   
ATOM    420  HZ1 LYS A  47       2.145   9.474   0.616  1.00 10.00      A   
ATOM    421  HZ2 LYS A  47       1.704   7.978  -0.031  1.00 10.00      A   
ATOM    422  HZ3 LYS A  47       1.391   9.399  -0.898  1.00 10.00      A   
ATOM    423  C   LYS A  47       5.767   8.393  -3.818  1.00 10.00      A   
ATOM    424  O   LYS A  47       5.627   9.607  -3.962  1.00 10.00      A   
ATOM    425  N   VAL A  48       5.063   7.487  -4.486  1.00 10.00      A   
ATOM    426  HN  VAL A  48       5.249   6.533  -4.326  1.00 10.00      A   
ATOM    427  CA  VAL A  48       4.014   7.848  -5.438  1.00 10.00      A   
ATOM    428  CB  VAL A  48       4.447   7.651  -6.911  1.00 10.00      A   
ATOM    429  CG1 VAL A  48       5.428   8.732  -7.337  1.00 10.00      A   
ATOM    430  CG2 VAL A  48       5.034   6.263  -7.139  1.00 10.00      A   
ATOM    431  C   VAL A  48       2.772   7.010  -5.165  1.00 10.00      A   
ATOM    432  O   VAL A  48       2.874   5.811  -4.885  1.00 10.00      A   
ATOM    433  N   PHE A  49       1.610   7.636  -5.231  1.00 10.00      A   
ATOM    434  HN  PHE A  49       1.592   8.592  -5.458  1.00 10.00      A   
ATOM    435  CA  PHE A  49       0.357   6.943  -4.976  1.00 10.00      A   
ATOM    436  CB  PHE A  49      -0.236   7.424  -3.648  1.00 10.00      A   
ATOM    437  CG  PHE A  49      -1.337   6.559  -3.110  1.00 10.00      A   
ATOM    438  CD1 PHE A  49      -1.141   5.201  -2.922  1.00 10.00      A   
ATOM    439  CD2 PHE A  49      -2.568   7.103  -2.788  1.00 10.00      A   
ATOM    440  CE1 PHE A  49      -2.152   4.401  -2.423  1.00 10.00      A   
ATOM    441  CE2 PHE A  49      -3.583   6.310  -2.290  1.00 10.00      A   
ATOM    442  CZ  PHE A  49      -3.376   4.956  -2.108  1.00 10.00      A   
ATOM    443  C   PHE A  49      -0.628   7.177  -6.116  1.00 10.00      A   
ATOM    444  O   PHE A  49      -1.190   8.262  -6.255  1.00 10.00      A   
ATOM    445  N   ILE A  50      -0.824   6.157  -6.935  1.00 10.00      A   
ATOM    446  HN  ILE A  50      -0.347   5.311  -6.772  1.00 10.00      A   
ATOM    447  CA  ILE A  50      -1.733   6.256  -8.067  1.00 10.00      A   
ATOM    448  CB  ILE A  50      -1.050   5.815  -9.379  1.00 10.00      A   
ATOM    449  CG1 ILE A  50       0.353   6.427  -9.496  1.00 10.00      A   
ATOM    450  CG2 ILE A  50      -1.904   6.193 -10.580  1.00 10.00      A   
ATOM    451  CD1 ILE A  50       0.360   7.921  -9.741  1.00 10.00      A   
ATOM    452  C   ILE A  50      -2.978   5.405  -7.835  1.00 10.00      A   
ATOM    453  O   ILE A  50      -2.898   4.176  -7.766  1.00 10.00      A   
ATOM    454  N   GLY A  51      -4.125   6.065  -7.716  1.00 10.00      A   
ATOM    455  HN  GLY A  51      -4.128   7.045  -7.789  1.00 10.00      A   
ATOM    456  CA  GLY A  51      -5.374   5.364  -7.482  1.00 10.00      A   
ATOM    457  C   GLY A  51      -5.812   4.523  -8.667  1.00 10.00      A   
ATOM    458  O   GLY A  51      -6.415   3.464  -8.500  1.00 10.00      A   
ATOM    459  N   ASN A  52      -5.521   4.992  -9.870  1.00 10.00      A   
ATOM    460  HN  ASN A  52      -5.048   5.845  -9.952  1.00 10.00      A   
ATOM    461  CA  ASN A  52      -5.893   4.259 -11.076  1.00 10.00      A   
ATOM    462  CB  ASN A  52      -7.019   4.981 -11.826  1.00 10.00      A   
ATOM    463  CG  ASN A  52      -7.660   4.133 -12.913  1.00 10.00      A   
ATOM    464  OD1 ASN A  52      -6.995   3.338 -13.578  1.00 10.00      A   
ATOM    465  ND2 ASN A  52      -8.959   4.304 -13.107  1.00 10.00      A   
ATOM    466 HD21 ASN A  52      -9.430   4.960 -12.549  1.00 10.00      A   
ATOM    467 HD22 ASN A  52      -9.402   3.762 -13.791  1.00 10.00      A   
ATOM    468  C   ASN A  52      -4.677   4.076 -11.966  1.00 10.00      A   
ATOM    469  O   ASN A  52      -4.130   5.046 -12.486  1.00 10.00      A   
ATOM    470  N   CYS A  53      -4.263   2.831 -12.138  1.00 10.00      A   
ATOM    471  HN  CYS A  53      -4.754   2.103 -11.699  1.00 10.00      A   
ATOM    472  CA  CYS A  53      -3.099   2.499 -12.952  1.00 10.00      A   
ATOM    473  CB  CYS A  53      -2.790   1.009 -12.842  1.00 10.00      A   
ATOM    474  SG  CYS A  53      -4.223  -0.066 -13.090  1.00 10.00      A   
ATOM    475  HG  CYS A  53      -4.747  -0.319 -11.898  1.00 10.00      A   
ATOM    476  C   CYS A  53      -3.275   2.886 -14.417  1.00 10.00      A   
ATOM    477  O   CYS A  53      -2.297   3.043 -15.144  1.00 10.00      A   
ATOM    478  N   TYR A  54      -4.514   3.042 -14.851  1.00 10.00      A   
ATOM    479  HN  TYR A  54      -5.265   2.916 -14.228  1.00 10.00      A   
ATOM    480  CA  TYR A  54      -4.787   3.397 -16.230  1.00 10.00      A   
ATOM    481  CB  TYR A  54      -5.954   2.577 -16.776  1.00 10.00      A   
ATOM    482  CG  TYR A  54      -5.618   1.112 -16.951  1.00 10.00      A   
ATOM    483  CD1 TYR A  54      -6.511   0.117 -16.575  1.00 10.00      A   
ATOM    484  CD2 TYR A  54      -4.398   0.725 -17.496  1.00 10.00      A   
ATOM    485  CE1 TYR A  54      -6.197  -1.220 -16.741  1.00 10.00      A   
ATOM    486  CE2 TYR A  54      -4.077  -0.605 -17.662  1.00 10.00      A   
ATOM    487  CZ  TYR A  54      -4.979  -1.574 -17.284  1.00 10.00      A   
ATOM    488  OH  TYR A  54      -4.665  -2.904 -17.460  1.00 10.00      A   
ATOM    489  HH  TYR A  54      -4.743  -3.125 -18.409  1.00 10.00      A   
ATOM    490  C   TYR A  54      -5.023   4.893 -16.398  1.00 10.00      A   
ATOM    491  O   TYR A  54      -5.344   5.360 -17.488  1.00 10.00      A   
ATOM    492  N   ALA A  55      -4.838   5.646 -15.322  1.00 10.00      A   
ATOM    493  HN  ALA A  55      -4.570   5.220 -14.477  1.00 10.00      A   
ATOM    494  CA  ALA A  55      -5.020   7.094 -15.364  1.00 10.00      A   
ATOM    495  CB  ALA A  55      -5.451   7.624 -14.004  1.00 10.00      A   
ATOM    496  C   ALA A  55      -3.737   7.780 -15.826  1.00 10.00      A   
ATOM    497  O   ALA A  55      -3.749   8.940 -16.251  1.00 10.00      A   
ATOM    498  N   VAL A  56      -2.636   7.049 -15.740  1.00 10.00      A   
ATOM    499  HN  VAL A  56      -2.703   6.129 -15.413  1.00 10.00      A   
ATOM    500  CA  VAL A  56      -1.336   7.558 -16.139  1.00 10.00      A   
ATOM    501  CB  VAL A  56      -0.631   8.301 -14.973  1.00 10.00      A   
ATOM    502  CG1 VAL A  56      -0.174   7.341 -13.885  1.00 10.00      A   
ATOM    503  CG2 VAL A  56       0.525   9.157 -15.472  1.00 10.00      A   
ATOM    504  C   VAL A  56      -0.458   6.413 -16.648  1.00 10.00      A   
ATOM    505  O   VAL A  56      -0.596   5.274 -16.206  1.00 10.00      A   
ATOM    506  N   SER A  57       0.414   6.712 -17.599  1.00 10.00      A   
ATOM    507  HN  SER A  57       0.449   7.624 -17.947  1.00 10.00      A   
ATOM    508  CA  SER A  57       1.314   5.717 -18.157  1.00 10.00      A   
ATOM    509  CB  SER A  57       1.658   6.110 -19.593  1.00 10.00      A   
ATOM    510  OG  SER A  57       1.352   7.478 -19.819  1.00 10.00      A   
ATOM    511  HG  SER A  57       2.026   8.034 -19.396  1.00 10.00      A   
ATOM    512  C   SER A  57       2.584   5.616 -17.314  1.00 10.00      A   
ATOM    513  O   SER A  57       3.020   6.608 -16.728  1.00 10.00      A   
ATOM    514  N   PRO A  58       3.185   4.417 -17.233  1.00 10.00      A   
ATOM    515  CA  PRO A  58       4.412   4.191 -16.454  1.00 10.00      A   
ATOM    516  CB  PRO A  58       4.807   2.759 -16.830  1.00 10.00      A   
ATOM    517  CG  PRO A  58       3.537   2.107 -17.253  1.00 10.00      A   
ATOM    518  CD  PRO A  58       2.701   3.183 -17.880  1.00 10.00      A   
ATOM    519  C   PRO A  58       5.526   5.161 -16.847  1.00 10.00      A   
ATOM    520  O   PRO A  58       6.273   5.650 -15.998  1.00 10.00      A   
ATOM    521  N   ALA A  59       5.599   5.462 -18.139  1.00 10.00      A   
ATOM    522  HN  ALA A  59       4.945   5.068 -18.750  1.00 10.00      A   
ATOM    523  CA  ALA A  59       6.611   6.361 -18.677  1.00 10.00      A   
ATOM    524  CB  ALA A  59       6.522   6.400 -20.196  1.00 10.00      A   
ATOM    525  C   ALA A  59       6.486   7.771 -18.101  1.00 10.00      A   
ATOM    526  O   ALA A  59       7.491   8.445 -17.880  1.00 10.00      A   
ATOM    527  N   THR A  60       5.257   8.206 -17.843  1.00 10.00      A   
ATOM    528  HN  THR A  60       4.491   7.615 -18.011  1.00 10.00      A   
ATOM    529  CA  THR A  60       5.012   9.539 -17.306  1.00 10.00      A   
ATOM    530  CB  THR A  60       3.506   9.853 -17.305  1.00 10.00      A   
ATOM    531  OG1 THR A  60       2.906   9.256 -18.463  1.00 10.00      A   
ATOM    532  HG1 THR A  60       2.725   9.947 -19.118  1.00 10.00      A   
ATOM    533  CG2 THR A  60       3.277  11.359 -17.342  1.00 10.00      A   
ATOM    534  C   THR A  60       5.566   9.681 -15.888  1.00 10.00      A   
ATOM    535  O   THR A  60       6.126  10.722 -15.530  1.00 10.00      A   
ATOM    536  N   VAL A  61       5.419   8.630 -15.089  1.00 10.00      A   
ATOM    537  HN  VAL A  61       4.980   7.823 -15.436  1.00 10.00      A   
ATOM    538  CA  VAL A  61       5.904   8.644 -13.714  1.00 10.00      A   
ATOM    539  CB  VAL A  61       5.433   7.396 -12.936  1.00 10.00      A   
ATOM    540  CG1 VAL A  61       5.710   7.551 -11.448  1.00 10.00      A   
ATOM    541  CG2 VAL A  61       3.954   7.132 -13.182  1.00 10.00      A   
ATOM    542  C   VAL A  61       7.430   8.715 -13.697  1.00 10.00      A   
ATOM    543  O   VAL A  61       8.020   9.524 -12.976  1.00 10.00      A   
ATOM    544  N   ILE A  62       8.054   7.882 -14.525  1.00 10.00      A   
ATOM    545  HN  ILE A  62       7.519   7.281 -15.085  1.00 10.00      A   
ATOM    546  CA  ILE A  62       9.509   7.832 -14.622  1.00 10.00      A   
ATOM    547  CB  ILE A  62       9.968   6.661 -15.522  1.00 10.00      A   
ATOM    548  CG1 ILE A  62       9.394   5.337 -15.010  1.00 10.00      A   
ATOM    549  CG2 ILE A  62      11.489   6.592 -15.588  1.00 10.00      A   
ATOM    550  CD1 ILE A  62       9.580   4.178 -15.966  1.00 10.00      A   
ATOM    551  C   ILE A  62      10.056   9.138 -15.188  1.00 10.00      A   
ATOM    552  O   ILE A  62      11.122   9.606 -14.785  1.00 10.00      A   
ATOM    553  N   ARG A  63       9.316   9.718 -16.127  1.00 10.00      A   
ATOM    554  HN  ARG A  63       8.481   9.283 -16.410  1.00 10.00      A   
ATOM    555  CA  ARG A  63       9.708  10.971 -16.759  1.00 10.00      A   
ATOM    556  CB  ARG A  63       8.710  11.347 -17.856  1.00 10.00      A   
ATOM    557  CG  ARG A  63       9.241  12.360 -18.856  1.00 10.00      A   
ATOM    558  CD  ARG A  63      10.135  11.694 -19.889  1.00 10.00      A   
ATOM    559  NE  ARG A  63       9.375  10.845 -20.805  1.00 10.00      A   
ATOM    560  HE  ARG A  63       8.757  11.296 -21.423  1.00 10.00      A   
ATOM    561  CZ  ARG A  63       9.470   9.516 -20.852  1.00 10.00      A   
ATOM    562  NH1 ARG A  63      10.298   8.866 -20.034  1.00 10.00      A   
ATOM    563 HH11 ARG A  63      10.367   7.825 -20.077  1.00 10.00      A   
ATOM    564 HH12 ARG A  63      10.883   9.393 -19.347  1.00 10.00      A   
ATOM    565  NH2 ARG A  63       8.745   8.834 -21.734  1.00 10.00      A   
ATOM    566 HH21 ARG A  63       8.107   9.334 -22.388  1.00 10.00      A   
ATOM    567 HH22 ARG A  63       8.814   7.789 -21.778  1.00 10.00      A   
ATOM    568  C   ARG A  63       9.785  12.095 -15.737  1.00 10.00      A   
ATOM    569  O   ARG A  63      10.698  12.919 -15.772  1.00 10.00      A   
ATOM    570  N   ARG A  64       8.835  12.120 -14.822  1.00 10.00      A   
ATOM    571  HN  ARG A  64       8.136  11.430 -14.830  1.00 10.00      A   
ATOM    572  CA  ARG A  64       8.810  13.159 -13.806  1.00 10.00      A   
ATOM    573  CB  ARG A  64       7.392  13.418 -13.297  1.00 10.00      A   
ATOM    574  CG  ARG A  64       7.258  14.725 -12.533  1.00 10.00      A   
ATOM    575  CD  ARG A  64       5.814  15.185 -12.466  1.00 10.00      A   
ATOM    576  NE  ARG A  64       5.534  15.903 -11.224  1.00 10.00      A   
ATOM    577  HE  ARG A  64       6.309  16.206 -10.693  1.00 10.00      A   
ATOM    578  CZ  ARG A  64       4.313  16.179 -10.780  1.00 10.00      A   
ATOM    579  NH1 ARG A  64       3.248  15.812 -11.481  1.00 10.00      A   
ATOM    580 HH11 ARG A  64       3.364  15.310 -12.398  1.00 10.00      A   
ATOM    581 HH12 ARG A  64       2.291  16.026 -11.131  1.00 10.00      A   
ATOM    582  NH2 ARG A  64       4.161  16.825  -9.632  1.00 10.00      A   
ATOM    583 HH21 ARG A  64       3.201  17.044  -9.269  1.00 10.00      A   
ATOM    584 HH22 ARG A  64       4.997  17.119  -9.081  1.00 10.00      A   
ATOM    585  C   ARG A  64       9.775  12.877 -12.656  1.00 10.00      A   
ATOM    586  O   ARG A  64      10.722  13.637 -12.449  1.00 10.00      A   
ATOM    587  N   PHE A  65       9.547  11.790 -11.920  1.00 10.00      A   
ATOM    588  HN  PHE A  65       8.795  11.202 -12.151  1.00 10.00      A   
ATOM    589  CA  PHE A  65      10.410  11.439 -10.793  1.00 10.00      A   
ATOM    590  CB  PHE A  65       9.700  11.565  -9.432  1.00 10.00      A   
ATOM    591  CG  PHE A  65       8.252  11.962  -9.488  1.00 10.00      A   
ATOM    592  CD1 PHE A  65       7.279  11.040  -9.838  1.00 10.00      A   
ATOM    593  CD2 PHE A  65       7.863  13.254  -9.177  1.00 10.00      A   
ATOM    594  CE1 PHE A  65       5.947  11.398  -9.877  1.00 10.00      A   
ATOM    595  CE2 PHE A  65       6.532  13.619  -9.215  1.00 10.00      A   
ATOM    596  CZ  PHE A  65       5.571  12.690  -9.566  1.00 10.00      A   
ATOM    597  C   PHE A  65      11.020  10.048 -10.937  1.00 10.00      A   
ATOM    598  O   PHE A  65      10.358   9.040 -10.702  1.00 10.00      A   
ATOM    599  N   PRO A  66      12.297   9.977 -11.327  1.00 10.00      A   
ATOM    600  CA  PRO A  66      13.006   8.720 -11.484  1.00 10.00      A   
ATOM    601  CB  PRO A  66      13.922   9.033 -12.664  1.00 10.00      A   
ATOM    602  CG  PRO A  66      14.250  10.488 -12.520  1.00 10.00      A   
ATOM    603  CD  PRO A  66      13.152  11.118 -11.690  1.00 10.00      A   
ATOM    604  C   PRO A  66      13.836   8.399 -10.239  1.00 10.00      A   
ATOM    605  O   PRO A  66      14.829   7.677 -10.309  1.00 10.00      A   
ATOM    606  N   LYS A  67      13.410   8.935  -9.098  1.00 10.00      A   
ATOM    607  HN  LYS A  67      12.600   9.489  -9.105  1.00 10.00      A   
ATOM    608  CA  LYS A  67      14.122   8.732  -7.839  1.00 10.00      A   
ATOM    609  CB  LYS A  67      14.783  10.046  -7.411  1.00 10.00      A   
ATOM    610  CG  LYS A  67      16.241   9.922  -6.995  1.00 10.00      A   
ATOM    611  CD  LYS A  67      16.848  11.292  -6.741  1.00 10.00      A   
ATOM    612  CE  LYS A  67      18.247  11.185  -6.154  1.00 10.00      A   
ATOM    613  NZ  LYS A  67      18.822  12.522  -5.831  1.00 10.00      A   
ATOM    614  HZ1 LYS A  67      18.150  13.071  -5.255  1.00 10.00      A   
ATOM    615  HZ2 LYS A  67      19.028  13.047  -6.705  1.00 10.00      A   
ATOM    616  HZ3 LYS A  67      19.707  12.412  -5.294  1.00 10.00      A   
ATOM    617  C   LYS A  67      13.177   8.245  -6.738  1.00 10.00      A   
ATOM    618  O   LYS A  67      13.462   8.397  -5.550  1.00 10.00      A   
ATOM    619  N   VAL A  68      12.063   7.655  -7.140  1.00 10.00      A   
ATOM    620  HN  VAL A  68      11.904   7.550  -8.098  1.00 10.00      A   
ATOM    621  CA  VAL A  68      11.066   7.154  -6.197  1.00 10.00      A   
ATOM    622  CB  VAL A  68       9.705   6.934  -6.897  1.00 10.00      A   
ATOM    623  CG1 VAL A  68       8.632   6.530  -5.901  1.00 10.00      A   
ATOM    624  CG2 VAL A  68       9.284   8.191  -7.642  1.00 10.00      A   
ATOM    625  C   VAL A  68      11.529   5.859  -5.516  1.00 10.00      A   
ATOM    626  O   VAL A  68      12.219   5.040  -6.124  1.00 10.00      A   
ATOM    627  N   ARG A  69      11.161   5.697  -4.244  1.00 10.00      A   
ATOM    628  HN  ARG A  69      10.623   6.394  -3.807  1.00 10.00      A   
ATOM    629  CA  ARG A  69      11.538   4.515  -3.476  1.00 10.00      A   
ATOM    630  CB  ARG A  69      12.209   4.923  -2.157  1.00 10.00      A   
ATOM    631  CG  ARG A  69      13.542   5.640  -2.319  1.00 10.00      A   
ATOM    632  CD  ARG A  69      14.662   4.672  -2.665  1.00 10.00      A   
ATOM    633  NE  ARG A  69      15.950   5.354  -2.787  1.00 10.00      A   
ATOM    634  HE  ARG A  69      16.084   5.919  -3.581  1.00 10.00      A   
ATOM    635  CZ  ARG A  69      16.938   5.253  -1.899  1.00 10.00      A   
ATOM    636  NH1 ARG A  69      16.797   4.486  -0.826  1.00 10.00      A   
ATOM    637 HH11 ARG A  69      15.904   3.954  -0.666  1.00 10.00      A   
ATOM    638 HH12 ARG A  69      17.572   4.408  -0.132  1.00 10.00      A   
ATOM    639  NH2 ARG A  69      18.067   5.923  -2.082  1.00 10.00      A   
ATOM    640 HH21 ARG A  69      18.840   5.845  -1.384  1.00 10.00      A   
ATOM    641 HH22 ARG A  69      18.188   6.533  -2.920  1.00 10.00      A   
ATOM    642  C   ARG A  69      10.325   3.633  -3.190  1.00 10.00      A   
ATOM    643  O   ARG A  69      10.444   2.410  -3.101  1.00 10.00      A   
ATOM    644  N   SER A  70       9.158   4.252  -3.046  1.00 10.00      A   
ATOM    645  HN  SER A  70       9.114   5.227  -3.140  1.00 10.00      A   
ATOM    646  CA  SER A  70       7.939   3.509  -2.759  1.00 10.00      A   
ATOM    647  CB  SER A  70       7.373   3.923  -1.395  1.00 10.00      A   
ATOM    648  OG  SER A  70       6.138   3.279  -1.124  1.00 10.00      A   
ATOM    649  HG  SER A  70       5.431   3.732  -1.606  1.00 10.00      A   
ATOM    650  C   SER A  70       6.898   3.712  -3.860  1.00 10.00      A   
ATOM    651  O   SER A  70       6.587   4.844  -4.232  1.00 10.00      A   
ATOM    652  N   VAL A  71       6.374   2.606  -4.389  1.00 10.00      A   
ATOM    653  HN  VAL A  71       6.677   1.727  -4.060  1.00 10.00      A   
ATOM    654  CA  VAL A  71       5.363   2.657  -5.443  1.00 10.00      A   
ATOM    655  CB  VAL A  71       5.880   2.012  -6.754  1.00 10.00      A   
ATOM    656  CG1 VAL A  71       4.781   1.950  -7.803  1.00 10.00      A   
ATOM    657  CG2 VAL A  71       7.075   2.781  -7.295  1.00 10.00      A   
ATOM    658  C   VAL A  71       4.077   1.950  -4.998  1.00 10.00      A   
ATOM    659  O   VAL A  71       4.106   0.781  -4.600  1.00 10.00      A   
ATOM    660  N   GLU A  72       2.957   2.670  -5.046  1.00 10.00      A   
ATOM    661  HN  GLU A  72       2.999   3.602  -5.348  1.00 10.00      A   
ATOM    662  CA  GLU A  72       1.663   2.112  -4.659  1.00 10.00      A   
ATOM    663  CB  GLU A  72       1.223   2.648  -3.295  1.00 10.00      A   
ATOM    664  CG  GLU A  72       2.110   2.209  -2.141  1.00 10.00      A   
ATOM    665  CD  GLU A  72       1.885   3.025  -0.885  1.00 10.00      A   
ATOM    666  OE1 GLU A  72       2.063   4.260  -0.934  1.00 10.00      A   
ATOM    667  OE2 GLU A  72       1.542   2.433   0.158  1.00 10.00      A   
ATOM    668  C   GLU A  72       0.614   2.424  -5.721  1.00 10.00      A   
ATOM    669  O   GLU A  72       0.430   3.582  -6.100  1.00 10.00      A   
ATOM    670  N   LEU A  73      -0.068   1.388  -6.205  1.00 10.00      A   
ATOM    671  HN  LEU A  73       0.109   0.489  -5.852  1.00 10.00      A   
ATOM    672  CA  LEU A  73      -1.083   1.562  -7.236  1.00 10.00      A   
ATOM    673  CB  LEU A  73      -0.477   1.359  -8.631  1.00 10.00      A   
ATOM    674  CG  LEU A  73       0.118   2.594  -9.308  1.00 10.00      A   
ATOM    675  CD1 LEU A  73       1.635   2.590  -9.203  1.00 10.00      A   
ATOM    676  CD2 LEU A  73      -0.315   2.660 -10.761  1.00 10.00      A   
ATOM    677  C   LEU A  73      -2.266   0.612  -7.057  1.00 10.00      A   
ATOM    678  O   LEU A  73      -2.208  -0.347  -6.279  1.00 10.00      A   
ATOM    679  N   LYS A  74      -3.343   0.909  -7.775  1.00 10.00      A   
ATOM    680  HN  LYS A  74      -3.326   1.711  -8.338  1.00 10.00      A   
ATOM    681  CA  LYS A  74      -4.557   0.099  -7.755  1.00 10.00      A   
ATOM    682  CB  LYS A  74      -5.678   0.818  -7.005  1.00 10.00      A   
ATOM    683  CG  LYS A  74      -5.288   1.345  -5.636  1.00 10.00      A   
ATOM    684  CD  LYS A  74      -6.487   1.968  -4.946  1.00 10.00      A   
ATOM    685  CE  LYS A  74      -6.083   2.711  -3.685  1.00 10.00      A   
ATOM    686  NZ  LYS A  74      -7.268   3.224  -2.952  1.00 10.00      A   
ATOM    687  HZ1 LYS A  74      -7.786   2.438  -2.519  1.00 10.00      A   
ATOM    688  HZ2 LYS A  74      -7.906   3.718  -3.604  1.00 10.00      A   
ATOM    689  HZ3 LYS A  74      -6.971   3.885  -2.203  1.00 10.00      A   
ATOM    690  C   LYS A  74      -4.997  -0.153  -9.191  1.00 10.00      A   
ATOM    691  O   LYS A  74      -4.616   0.601 -10.093  1.00 10.00      A   
ATOM    692  N   GLY A  75      -5.785  -1.199  -9.413  1.00 10.00      A   
ATOM    693  HN  GLY A  75      -6.055  -1.776  -8.661  1.00 10.00      A   
ATOM    694  CA  GLY A  75      -6.235  -1.502 -10.762  1.00 10.00      A   
ATOM    695  C   GLY A  75      -7.720  -1.800 -10.861  1.00 10.00      A   
ATOM    696  O   GLY A  75      -8.515  -0.926 -11.211  1.00 10.00      A   
ATOM    697  N   LYS A  76      -8.083  -3.043 -10.567  1.00 10.00      A   
ATOM    698  HN  LYS A  76      -7.390  -3.686 -10.290  1.00 10.00      A   
ATOM    699  CA  LYS A  76      -9.472  -3.484 -10.630  1.00 10.00      A   
ATOM    700  CB  LYS A  76      -9.595  -4.953 -10.214  1.00 10.00      A   
ATOM    701  CG  LYS A  76      -9.116  -5.969 -11.239  1.00 10.00      A   
ATOM    702  CD  LYS A  76      -9.265  -7.381 -10.688  1.00 10.00      A   
ATOM    703  CE  LYS A  76      -9.001  -8.443 -11.743  1.00 10.00      A   
ATOM    704  NZ  LYS A  76      -9.136  -9.823 -11.188  1.00 10.00      A   
ATOM    705  HZ1 LYS A  76     -10.054  -9.931 -10.707  1.00 10.00      A   
ATOM    706  HZ2 LYS A  76      -8.374 -10.015 -10.501  1.00 10.00      A   
ATOM    707  HZ3 LYS A  76      -9.075 -10.526 -11.955  1.00 10.00      A   
ATOM    708  C   LYS A  76     -10.359  -2.636  -9.724  1.00 10.00      A   
ATOM    709  O   LYS A  76      -9.969  -2.298  -8.604  1.00 10.00      A   
ATOM    710  N   PRO A  77     -11.554  -2.261 -10.206  1.00 10.00      A   
ATOM    711  CA  PRO A  77     -12.504  -1.464  -9.424  1.00 10.00      A   
ATOM    712  CB  PRO A  77     -13.623  -1.151 -10.420  1.00 10.00      A   
ATOM    713  CG  PRO A  77     -13.520  -2.207 -11.466  1.00 10.00      A   
ATOM    714  CD  PRO A  77     -12.067  -2.574 -11.553  1.00 10.00      A   
ATOM    715  C   PRO A  77     -13.051  -2.262  -8.246  1.00 10.00      A   
ATOM    716  O   PRO A  77     -12.930  -3.485  -8.210  1.00 10.00      A   
ATOM    717  N   HIS A  78     -13.666  -1.564  -7.305  1.00 10.00      A   
ATOM    718  HN  HIS A  78     -13.749  -0.592  -7.414  1.00 10.00      A   
ATOM    719  CA  HIS A  78     -14.229  -2.184  -6.107  1.00 10.00      A   
ATOM    720  CB  HIS A  78     -14.868  -1.090  -5.233  1.00 10.00      A   
ATOM    721  CG  HIS A  78     -15.885  -1.541  -4.233  1.00 10.00      A   
ATOM    722  ND1 HIS A  78     -17.158  -1.032  -4.174  1.00 10.00      A   
ATOM    723  HD1 HIS A  78     -17.531  -0.329  -4.768  1.00 10.00      A   
ATOM    724  CD2 HIS A  78     -15.796  -2.450  -3.229  1.00 10.00      A   
ATOM    725  CE1 HIS A  78     -17.793  -1.630  -3.161  1.00 10.00      A   
ATOM    726  NE2 HIS A  78     -17.010  -2.503  -2.552  1.00 10.00      A   
ATOM    727  C   HIS A  78     -15.215  -3.316  -6.439  1.00 10.00      A   
ATOM    728  O   HIS A  78     -15.231  -4.351  -5.773  1.00 10.00      A   
ATOM    729  N   PHE A  79     -16.001  -3.137  -7.493  1.00 10.00      A   
ATOM    730  HN  PHE A  79     -15.930  -2.304  -8.009  1.00 10.00      A   
ATOM    731  CA  PHE A  79     -16.984  -4.140  -7.890  1.00 10.00      A   
ATOM    732  CB  PHE A  79     -18.020  -3.558  -8.857  1.00 10.00      A   
ATOM    733  CG  PHE A  79     -19.158  -2.842  -8.177  1.00 10.00      A   
ATOM    734  CD1 PHE A  79     -18.985  -2.249  -6.938  1.00 10.00      A   
ATOM    735  CD2 PHE A  79     -20.399  -2.761  -8.781  1.00 10.00      A   
ATOM    736  CE1 PHE A  79     -20.025  -1.589  -6.315  1.00 10.00      A   
ATOM    737  CE2 PHE A  79     -21.446  -2.102  -8.164  1.00 10.00      A   
ATOM    738  CZ  PHE A  79     -21.259  -1.515  -6.929  1.00 10.00      A   
ATOM    739  C   PHE A  79     -16.341  -5.407  -8.463  1.00 10.00      A   
ATOM    740  O   PHE A  79     -17.026  -6.399  -8.711  1.00 10.00      A   
ATOM    741  N   ALA A  80     -15.025  -5.386  -8.653  1.00 10.00      A   
ATOM    742  HN  ALA A  80     -14.516  -4.577  -8.423  1.00 10.00      A   
ATOM    743  CA  ALA A  80     -14.323  -6.550  -9.180  1.00 10.00      A   
ATOM    744  CB  ALA A  80     -12.937  -6.177  -9.677  1.00 10.00      A   
ATOM    745  C   ALA A  80     -14.241  -7.643  -8.122  1.00 10.00      A   
ATOM    746  O   ALA A  80     -14.209  -8.831  -8.443  1.00 10.00      A   
ATOM    747  N   ASP A  81     -14.254  -7.232  -6.857  1.00 10.00      A   
ATOM    748  HN  ASP A  81     -14.304  -6.269  -6.669  1.00 10.00      A   
ATOM    749  CA  ASP A  81     -14.189  -8.170  -5.739  1.00 10.00      A   
ATOM    750  CB  ASP A  81     -13.874  -7.443  -4.423  1.00 10.00      A   
ATOM    751  CG  ASP A  81     -12.381  -7.225  -4.215  1.00 10.00      A   
ATOM    752  OD1 ASP A  81     -11.585  -8.107  -4.610  1.00 10.00      A   
ATOM    753  OD2 ASP A  81     -11.995  -6.170  -3.660  1.00 10.00      A   
ATOM    754  C   ASP A  81     -15.489  -8.967  -5.618  1.00 10.00      A   
ATOM    755  O   ASP A  81     -15.571  -9.945  -4.873  1.00 10.00      A   
ATOM    756  N   PHE A  82     -16.503  -8.538  -6.359  1.00 10.00      A   
ATOM    757  HN  PHE A  82     -16.377  -7.748  -6.926  1.00 10.00      A   
ATOM    758  CA  PHE A  82     -17.797  -9.208  -6.355  1.00 10.00      A   
ATOM    759  CB  PHE A  82     -18.930  -8.194  -6.187  1.00 10.00      A   
ATOM    760  CG  PHE A  82     -18.734  -7.254  -5.033  1.00 10.00      A   
ATOM    761  CD1 PHE A  82     -18.393  -7.735  -3.777  1.00 10.00      A   
ATOM    762  CD2 PHE A  82     -18.895  -5.890  -5.204  1.00 10.00      A   
ATOM    763  CE1 PHE A  82     -18.215  -6.871  -2.713  1.00 10.00      A   
ATOM    764  CE2 PHE A  82     -18.720  -5.020  -4.144  1.00 10.00      A   
ATOM    765  CZ  PHE A  82     -18.379  -5.512  -2.898  1.00 10.00      A   
ATOM    766  C   PHE A  82     -17.990  -9.999  -7.643  1.00 10.00      A   
ATOM    767  O   PHE A  82     -19.080 -10.501  -7.924  1.00 10.00      A   
ATOM    768  N   ASN A  83     -16.917 -10.089  -8.425  1.00 10.00      A   
ATOM    769  HN  ASN A  83     -16.088  -9.647  -8.135  1.00 10.00      A   
ATOM    770  CA  ASN A  83     -16.917 -10.816  -9.699  1.00 10.00      A   
ATOM    771  CB  ASN A  83     -17.145 -12.321  -9.498  1.00 10.00      A   
ATOM    772  CG  ASN A  83     -16.482 -13.165 -10.572  1.00 10.00      A   
ATOM    773  OD1 ASN A  83     -16.629 -12.906 -11.767  1.00 10.00      A   
ATOM    774  ND2 ASN A  83     -15.733 -14.179 -10.160  1.00 10.00      A   
ATOM    775 HD21 ASN A  83     -15.648 -14.335  -9.196  1.00 10.00      A   
ATOM    776 HD22 ASN A  83     -15.279 -14.724 -10.839  1.00 10.00      A   
ATOM    777  C   ASN A  83     -17.916 -10.222 -10.693  1.00 10.00      A   
ATOM    778  O   ASN A  83     -18.675 -10.942 -11.347  1.00 10.00      A   
ATOM    779  N   LEU A  84     -17.908  -8.904 -10.795  1.00 10.00      A   
ATOM    780  HN  LEU A  84     -17.304  -8.384 -10.224  1.00 10.00      A   
ATOM    781  CA  LEU A  84     -18.790  -8.206 -11.718  1.00 10.00      A   
ATOM    782  CB  LEU A  84     -19.550  -7.095 -10.989  1.00 10.00      A   
ATOM    783  CG  LEU A  84     -20.562  -7.555  -9.937  1.00 10.00      A   
ATOM    784  CD1 LEU A  84     -21.089  -6.369  -9.150  1.00 10.00      A   
ATOM    785  CD2 LEU A  84     -21.709  -8.309 -10.595  1.00 10.00      A   
ATOM    786  C   LEU A  84     -17.978  -7.633 -12.871  1.00 10.00      A   
ATOM    787  O   LEU A  84     -18.450  -6.793 -13.636  1.00 10.00      A   
ATOM    788  N   VAL A  85     -16.742  -8.103 -12.980  1.00 10.00      A   
ATOM    789  HN  VAL A  85     -16.440  -8.786 -12.346  1.00 10.00      A   
ATOM    790  CA  VAL A  85     -15.826  -7.668 -14.022  1.00 10.00      A   
ATOM    791  CB  VAL A  85     -14.644  -6.870 -13.423  1.00 10.00      A   
ATOM    792  CG1 VAL A  85     -13.657  -6.451 -14.502  1.00 10.00      A   
ATOM    793  CG2 VAL A  85     -15.146  -5.651 -12.660  1.00 10.00      A   
ATOM    794  C   VAL A  85     -15.292  -8.889 -14.763  1.00 10.00      A   
ATOM    795  O   VAL A  85     -14.780  -9.816 -14.134  1.00 10.00      A   
ATOM    796  N   PRO A  86     -15.434  -8.916 -16.100  1.00 10.00      A   
ATOM    797  CA  PRO A  86     -14.964 -10.034 -16.935  1.00 10.00      A   
ATOM    798  CB  PRO A  86     -15.189  -9.533 -18.364  1.00 10.00      A   
ATOM    799  CG  PRO A  86     -16.270  -8.516 -18.239  1.00 10.00      A   
ATOM    800  CD  PRO A  86     -16.069  -7.861 -16.904  1.00 10.00      A   
ATOM    801  C   PRO A  86     -13.485 -10.343 -16.715  1.00 10.00      A   
ATOM    802  O   PRO A  86     -12.664  -9.434 -16.544  1.00 10.00      A   
ATOM    803  N   ASP A  87     -13.154 -11.629 -16.722  1.00 10.00      A   
ATOM    804  HN  ASP A  87     -13.855 -12.299 -16.874  1.00 10.00      A   
ATOM    805  CA  ASP A  87     -11.780 -12.076 -16.514  1.00 10.00      A   
ATOM    806  CB  ASP A  87     -11.709 -13.597 -16.351  1.00 10.00      A   
ATOM    807  CG  ASP A  87     -11.947 -14.053 -14.926  1.00 10.00      A   
ATOM    808  OD1 ASP A  87     -13.114 -14.338 -14.572  1.00 10.00      A   
ATOM    809  OD2 ASP A  87     -10.970 -14.145 -14.156  1.00 10.00      A   
ATOM    810  C   ASP A  87     -10.870 -11.637 -17.651  1.00 10.00      A   
ATOM    811  O   ASP A  87     -11.086 -11.997 -18.809  1.00 10.00      A   
ATOM    812  N   GLY A  88      -9.863 -10.845 -17.315  1.00 10.00      A   
ATOM    813  HN  GLY A  88      -9.762 -10.571 -16.380  1.00 10.00      A   
ATOM    814  CA  GLY A  88      -8.922 -10.379 -18.310  1.00 10.00      A   
ATOM    815  C   GLY A  88      -9.226  -8.981 -18.806  1.00 10.00      A   
ATOM    816  O   GLY A  88      -8.649  -8.539 -19.799  1.00 10.00      A   
ATOM    817  N   TRP A  89     -10.129  -8.287 -18.121  1.00 10.00      A   
ATOM    818  HN  TRP A  89     -10.566  -8.703 -17.344  1.00 10.00      A   
ATOM    819  CA  TRP A  89     -10.495  -6.922 -18.498  1.00 10.00      A   
ATOM    820  CB  TRP A  89     -11.608  -6.377 -17.588  1.00 10.00      A   
ATOM    821  CG  TRP A  89     -11.756  -4.880 -17.612  1.00 10.00      A   
ATOM    822  CD1 TRP A  89     -12.439  -4.136 -18.528  1.00 10.00      A   
ATOM    823  CD2 TRP A  89     -11.207  -3.946 -16.670  1.00 10.00      A   
ATOM    824  NE1 TRP A  89     -12.342  -2.799 -18.223  1.00 10.00      A   
ATOM    825  HE1 TRP A  89     -12.744  -2.061 -18.739  1.00 10.00      A   
ATOM    826  CE2 TRP A  89     -11.591  -2.656 -17.086  1.00 10.00      A   
ATOM    827  CE3 TRP A  89     -10.426  -4.076 -15.520  1.00 10.00      A   
ATOM    828  CZ2 TRP A  89     -11.219  -1.506 -16.391  1.00 10.00      A   
ATOM    829  CZ3 TRP A  89     -10.058  -2.937 -14.831  1.00 10.00      A   
ATOM    830  CH2 TRP A  89     -10.455  -1.669 -15.267  1.00 10.00      A   
ATOM    831  C   TRP A  89      -9.276  -6.004 -18.472  1.00 10.00      A   
ATOM    832  O   TRP A  89      -9.061  -5.217 -19.393  1.00 10.00      A   
ATOM    833  N   GLY A  90      -8.480  -6.114 -17.415  1.00 10.00      A   
ATOM    834  HN  GLY A  90      -8.702  -6.760 -16.710  1.00 10.00      A   
ATOM    835  CA  GLY A  90      -7.297  -5.291 -17.287  1.00 10.00      A   
ATOM    836  C   GLY A  90      -6.654  -5.432 -15.926  1.00 10.00      A   
ATOM    837  O   GLY A  90      -6.994  -6.341 -15.165  1.00 10.00      A   
ATOM    838  N   GLY A  91      -5.727  -4.531 -15.621  1.00 10.00      A   
ATOM    839  HN  GLY A  91      -5.503  -3.830 -16.276  1.00 10.00      A   
ATOM    840  CA  GLY A  91      -5.037  -4.566 -14.349  1.00 10.00      A   
ATOM    841  C   GLY A  91      -3.672  -5.210 -14.474  1.00 10.00      A   
ATOM    842  O   GLY A  91      -3.139  -5.753 -13.505  1.00 10.00      A   
ATOM    843  N   TYR A  92      -3.103  -5.147 -15.670  1.00 10.00      A   
ATOM    844  HN  TYR A  92      -3.565  -4.679 -16.398  1.00 10.00      A   
ATOM    845  CA  TYR A  92      -1.798  -5.737 -15.923  1.00 10.00      A   
ATOM    846  CB  TYR A  92      -1.583  -5.935 -17.424  1.00 10.00      A   
ATOM    847  CG  TYR A  92      -2.718  -6.655 -18.121  1.00 10.00      A   
ATOM    848  CD1 TYR A  92      -3.468  -6.016 -19.098  1.00 10.00      A   
ATOM    849  CD2 TYR A  92      -3.040  -7.970 -17.805  1.00 10.00      A   
ATOM    850  CE1 TYR A  92      -4.505  -6.664 -19.742  1.00 10.00      A   
ATOM    851  CE2 TYR A  92      -4.075  -8.626 -18.444  1.00 10.00      A   
ATOM    852  CZ  TYR A  92      -4.803  -7.967 -19.412  1.00 10.00      A   
ATOM    853  OH  TYR A  92      -5.835  -8.613 -20.055  1.00 10.00      A   
ATOM    854  HH  TYR A  92      -6.670  -8.410 -19.616  1.00 10.00      A   
ATOM    855  C   TYR A  92      -0.698  -4.859 -15.340  1.00 10.00      A   
ATOM    856  O   TYR A  92      -0.632  -3.663 -15.622  1.00 10.00      A   
ATOM    857  N   VAL A  93       0.155  -5.450 -14.513  1.00 10.00      A   
ATOM    858  HN  VAL A  93       0.049  -6.407 -14.314  1.00 10.00      A   
ATOM    859  CA  VAL A  93       1.245  -4.708 -13.886  1.00 10.00      A   
ATOM    860  CB  VAL A  93       1.424  -5.114 -12.405  1.00 10.00      A   
ATOM    861  CG1 VAL A  93       2.072  -6.486 -12.280  1.00 10.00      A   
ATOM    862  CG2 VAL A  93       2.208  -4.062 -11.635  1.00 10.00      A   
ATOM    863  C   VAL A  93       2.555  -4.906 -14.653  1.00 10.00      A   
ATOM    864  O   VAL A  93       3.555  -4.235 -14.380  1.00 10.00      A   
ATOM    865  N   TYR A  94       2.532  -5.812 -15.626  1.00 10.00      A   
ATOM    866  HN  TYR A  94       1.698  -6.300 -15.801  1.00 10.00      A   
ATOM    867  CA  TYR A  94       3.711  -6.111 -16.437  1.00 10.00      A   
ATOM    868  CB  TYR A  94       3.406  -7.136 -17.534  1.00 10.00      A   
ATOM    869  CG  TYR A  94       4.639  -7.797 -18.104  1.00 10.00      A   
ATOM    870  CD1 TYR A  94       5.186  -8.921 -17.502  1.00 10.00      A   
ATOM    871  CD2 TYR A  94       5.259  -7.296 -19.241  1.00 10.00      A   
ATOM    872  CE1 TYR A  94       6.314  -9.530 -18.015  1.00 10.00      A   
ATOM    873  CE2 TYR A  94       6.389  -7.898 -19.762  1.00 10.00      A   
ATOM    874  CZ  TYR A  94       6.911  -9.015 -19.146  1.00 10.00      A   
ATOM    875  OH  TYR A  94       8.033  -9.617 -19.666  1.00 10.00      A   
ATOM    876  HH  TYR A  94       8.678  -8.936 -19.899  1.00 10.00      A   
ATOM    877  C   TYR A  94       4.376  -4.858 -17.020  1.00 10.00      A   
ATOM    878  O   TYR A  94       5.578  -4.673 -16.841  1.00 10.00      A   
ATOM    879  N   PRO A  95       3.623  -3.976 -17.723  1.00 10.00      A   
ATOM    880  CA  PRO A  95       4.193  -2.750 -18.303  1.00 10.00      A   
ATOM    881  CB  PRO A  95       2.967  -1.989 -18.805  1.00 10.00      A   
ATOM    882  CG  PRO A  95       1.964  -3.050 -19.087  1.00 10.00      A   
ATOM    883  CD  PRO A  95       2.182  -4.103 -18.036  1.00 10.00      A   
ATOM    884  C   PRO A  95       4.936  -1.907 -17.266  1.00 10.00      A   
ATOM    885  O   PRO A  95       5.979  -1.317 -17.560  1.00 10.00      A   
ATOM    886  N   TRP A  96       4.398  -1.865 -16.048  1.00 10.00      A   
ATOM    887  HN  TRP A  96       3.577  -2.372 -15.871  1.00 10.00      A   
ATOM    888  CA  TRP A  96       5.003  -1.099 -14.968  1.00 10.00      A   
ATOM    889  CB  TRP A  96       4.051  -1.011 -13.770  1.00 10.00      A   
ATOM    890  CG  TRP A  96       2.818  -0.204 -14.045  1.00 10.00      A   
ATOM    891  CD1 TRP A  96       1.647  -0.648 -14.592  1.00 10.00      A   
ATOM    892  CD2 TRP A  96       2.635   1.192 -13.790  1.00 10.00      A   
ATOM    893  NE1 TRP A  96       0.748   0.385 -14.688  1.00 10.00      A   
ATOM    894  HE1 TRP A  96      -0.166   0.314 -15.049  1.00 10.00      A   
ATOM    895  CE2 TRP A  96       1.331   1.527 -14.205  1.00 10.00      A   
ATOM    896  CE3 TRP A  96       3.447   2.192 -13.249  1.00 10.00      A   
ATOM    897  CZ2 TRP A  96       0.823   2.821 -14.099  1.00 10.00      A   
ATOM    898  CZ3 TRP A  96       2.940   3.473 -13.144  1.00 10.00      A   
ATOM    899  CH2 TRP A  96       1.642   3.777 -13.568  1.00 10.00      A   
ATOM    900  C   TRP A  96       6.323  -1.723 -14.550  1.00 10.00      A   
ATOM    901  O   TRP A  96       7.347  -1.046 -14.501  1.00 10.00      A   
ATOM    902  N   ILE A  97       6.294  -3.025 -14.295  1.00 10.00      A   
ATOM    903  HN  ILE A  97       5.447  -3.511 -14.401  1.00 10.00      A   
ATOM    904  CA  ILE A  97       7.481  -3.758 -13.875  1.00 10.00      A   
ATOM    905  CB  ILE A  97       7.144  -5.236 -13.572  1.00 10.00      A   
ATOM    906  CG1 ILE A  97       5.983  -5.354 -12.570  1.00 10.00      A   
ATOM    907  CG2 ILE A  97       8.371  -5.992 -13.081  1.00 10.00      A   
ATOM    908  CD1 ILE A  97       6.199  -4.626 -11.259  1.00 10.00      A   
ATOM    909  C   ILE A  97       8.554  -3.708 -14.959  1.00 10.00      A   
ATOM    910  O   ILE A  97       9.734  -3.517 -14.668  1.00 10.00      A   
ATOM    911  N   GLU A  98       8.124  -3.859 -16.208  1.00 10.00      A   
ATOM    912  HN  GLU A  98       7.161  -3.996 -16.366  1.00 10.00      A   
ATOM    913  CA  GLU A  98       9.030  -3.847 -17.353  1.00 10.00      A   
ATOM    914  CB  GLU A  98       8.264  -4.197 -18.634  1.00 10.00      A   
ATOM    915  CG  GLU A  98       9.126  -4.338 -19.879  1.00 10.00      A   
ATOM    916  CD  GLU A  98       8.323  -4.789 -21.083  1.00 10.00      A   
ATOM    917  OE1 GLU A  98       8.374  -5.989 -21.422  1.00 10.00      A   
ATOM    918  OE2 GLU A  98       7.632  -3.943 -21.690  1.00 10.00      A   
ATOM    919  C   GLU A  98       9.745  -2.505 -17.514  1.00 10.00      A   
ATOM    920  O   GLU A  98      10.890  -2.451 -17.962  1.00 10.00      A   
ATOM    921  N   ALA A  99       9.074  -1.426 -17.143  1.00 10.00      A   
ATOM    922  HN  ALA A  99       8.165  -1.521 -16.784  1.00 10.00      A   
ATOM    923  CA  ALA A  99       9.658  -0.099 -17.272  1.00 10.00      A   
ATOM    924  CB  ALA A  99       8.592   0.916 -17.650  1.00 10.00      A   
ATOM    925  C   ALA A  99      10.399   0.339 -16.009  1.00 10.00      A   
ATOM    926  O   ALA A  99      11.447   0.979 -16.090  1.00 10.00      A   
ATOM    927  N   MET A 100       9.861  -0.012 -14.847  1.00 10.00      A   
ATOM    928  HN  MET A 100       9.031  -0.544 -14.841  1.00 10.00      A   
ATOM    929  CA  MET A 100      10.466   0.378 -13.575  1.00 10.00      A   
ATOM    930  CB  MET A 100       9.484   0.200 -12.415  1.00 10.00      A   
ATOM    931  CG  MET A 100       8.310   1.167 -12.450  1.00 10.00      A   
ATOM    932  SD  MET A 100       7.401   1.228 -10.893  1.00 10.00      A   
ATOM    933  CE  MET A 100       6.691  -0.413 -10.857  1.00 10.00      A   
ATOM    934  C   MET A 100      11.777  -0.349 -13.283  1.00 10.00      A   
ATOM    935  O   MET A 100      12.662   0.212 -12.639  1.00 10.00      A   
ATOM    936  N   SER A 101      11.906  -1.578 -13.773  1.00 10.00      A   
ATOM    937  HN  SER A 101      11.175  -1.960 -14.306  1.00 10.00      A   
ATOM    938  CA  SER A 101      13.106  -2.378 -13.536  1.00 10.00      A   
ATOM    939  CB  SER A 101      12.967  -3.762 -14.168  1.00 10.00      A   
ATOM    940  OG  SER A 101      12.267  -3.686 -15.398  1.00 10.00      A   
ATOM    941  HG  SER A 101      11.325  -3.830 -15.237  1.00 10.00      A   
ATOM    942  C   SER A 101      14.380  -1.690 -14.022  1.00 10.00      A   
ATOM    943  O   SER A 101      15.416  -1.740 -13.353  1.00 10.00      A   
ATOM    944  N   SER A 102      14.298  -1.040 -15.172  1.00 10.00      A   
ATOM    945  HN  SER A 102      13.448  -1.039 -15.658  1.00 10.00      A   
ATOM    946  CA  SER A 102      15.444  -0.350 -15.744  1.00 10.00      A   
ATOM    947  CB  SER A 102      15.524  -0.637 -17.243  1.00 10.00      A   
ATOM    948  OG  SER A 102      15.450  -2.035 -17.495  1.00 10.00      A   
ATOM    949  HG  SER A 102      15.756  -2.216 -18.390  1.00 10.00      A   
ATOM    950  C   SER A 102      15.386   1.156 -15.478  1.00 10.00      A   
ATOM    951  O   SER A 102      15.958   1.953 -16.221  1.00 10.00      A   
ATOM    952  N   SER A 103      14.708   1.543 -14.406  1.00 10.00      A   
ATOM    953  HN  SER A 103      14.290   0.863 -13.832  1.00 10.00      A   
ATOM    954  CA  SER A 103      14.583   2.953 -14.058  1.00 10.00      A   
ATOM    955  CB  SER A 103      13.234   3.496 -14.531  1.00 10.00      A   
ATOM    956  OG  SER A 103      12.992   3.144 -15.883  1.00 10.00      A   
ATOM    957  HG  SER A 103      12.488   2.317 -15.913  1.00 10.00      A   
ATOM    958  C   SER A 103      14.746   3.174 -12.556  1.00 10.00      A   
ATOM    959  O   SER A 103      15.645   3.891 -12.115  1.00 10.00      A   
ATOM    960  N   TYR A 104      13.877   2.547 -11.773  1.00 10.00      A   
ATOM    961  HN  TYR A 104      13.203   1.958 -12.181  1.00 10.00      A   
ATOM    962  CA  TYR A 104      13.915   2.677 -10.325  1.00 10.00      A   
ATOM    963  CB  TYR A 104      12.506   2.594  -9.739  1.00 10.00      A   
ATOM    964  CG  TYR A 104      11.581   3.704 -10.176  1.00 10.00      A   
ATOM    965  CD1 TYR A 104      10.582   3.473 -11.110  1.00 10.00      A   
ATOM    966  CD2 TYR A 104      11.702   4.982  -9.652  1.00 10.00      A   
ATOM    967  CE1 TYR A 104       9.727   4.484 -11.509  1.00 10.00      A   
ATOM    968  CE2 TYR A 104      10.855   6.000 -10.047  1.00 10.00      A   
ATOM    969  CZ  TYR A 104       9.867   5.746 -10.975  1.00 10.00      A   
ATOM    970  OH  TYR A 104       9.019   6.751 -11.369  1.00 10.00      A   
ATOM    971  HH  TYR A 104       9.444   7.606 -11.225  1.00 10.00      A   
ATOM    972  C   TYR A 104      14.791   1.593  -9.720  1.00 10.00      A   
ATOM    973  O   TYR A 104      14.309   0.717  -9.010  1.00 10.00      A   
ATOM    974  N   THR A 105      16.085   1.670  -9.994  1.00 10.00      A   
ATOM    975  HN  THR A 105      16.413   2.416 -10.542  1.00 10.00      A   
ATOM    976  CA  THR A 105      17.049   0.696  -9.500  1.00 10.00      A   
ATOM    977  CB  THR A 105      18.453   1.021 -10.044  1.00 10.00      A   
ATOM    978  OG1 THR A 105      18.522   2.423 -10.350  1.00 10.00      A   
ATOM    979  HG1 THR A 105      19.432   2.732 -10.256  1.00 10.00      A   
ATOM    980  CG2 THR A 105      18.727   0.222 -11.311  1.00 10.00      A   
ATOM    981  C   THR A 105      17.094   0.669  -7.974  1.00 10.00      A   
ATOM    982  O   THR A 105      17.507  -0.325  -7.373  1.00 10.00      A   
ATOM    983  N   TRP A 106      16.647   1.754  -7.352  1.00 10.00      A   
ATOM    984  HN  TRP A 106      16.301   2.499  -7.884  1.00 10.00      A   
ATOM    985  CA  TRP A 106      16.647   1.859  -5.903  1.00 10.00      A   
ATOM    986  CB  TRP A 106      17.169   3.232  -5.470  1.00 10.00      A   
ATOM    987  CG  TRP A 106      18.659   3.355  -5.551  1.00 10.00      A   
ATOM    988  CD1 TRP A 106      19.397   3.769  -6.624  1.00 10.00      A   
ATOM    989  CD2 TRP A 106      19.597   3.054  -4.513  1.00 10.00      A   
ATOM    990  NE1 TRP A 106      20.737   3.740  -6.315  1.00 10.00      A   
ATOM    991  HE1 TRP A 106      21.471   3.991  -6.920  1.00 10.00      A   
ATOM    992  CE2 TRP A 106      20.885   3.305  -5.024  1.00 10.00      A   
ATOM    993  CE3 TRP A 106      19.470   2.595  -3.199  1.00 10.00      A   
ATOM    994  CZ2 TRP A 106      22.039   3.112  -4.267  1.00 10.00      A   
ATOM    995  CZ3 TRP A 106      20.615   2.405  -2.450  1.00 10.00      A   
ATOM    996  CH2 TRP A 106      21.883   2.662  -2.985  1.00 10.00      A   
ATOM    997  C   TRP A 106      15.258   1.614  -5.315  1.00 10.00      A   
ATOM    998  O   TRP A 106      14.995   1.994  -4.176  1.00 10.00      A   
ATOM    999  N   LEU A 107      14.377   0.981  -6.091  1.00 10.00      A   
ATOM   1000  HN  LEU A 107      14.649   0.698  -6.991  1.00 10.00      A   
ATOM   1001  CA  LEU A 107      13.020   0.689  -5.633  1.00 10.00      A   
ATOM   1002  CB  LEU A 107      12.209   0.030  -6.749  1.00 10.00      A   
ATOM   1003  CG  LEU A 107      10.696   0.246  -6.705  1.00 10.00      A   
ATOM   1004  CD1 LEU A 107      10.375   1.714  -6.478  1.00 10.00      A   
ATOM   1005  CD2 LEU A 107      10.057  -0.244  -7.994  1.00 10.00      A   
ATOM   1006  C   LEU A 107      13.054  -0.209  -4.403  1.00 10.00      A   
ATOM   1007  O   LEU A 107      13.787  -1.200  -4.372  1.00 10.00      A   
ATOM   1008  N   GLU A 108      12.266   0.139  -3.393  1.00 10.00      A   
ATOM   1009  HN  GLU A 108      11.680   0.921  -3.483  1.00 10.00      A   
ATOM   1010  CA  GLU A 108      12.249  -0.621  -2.155  1.00 10.00      A   
ATOM   1011  CB  GLU A 108      12.636   0.275  -0.977  1.00 10.00      A   
ATOM   1012  CG  GLU A 108      13.966   0.989  -1.111  1.00 10.00      A   
ATOM   1013  CD  GLU A 108      14.293   1.801   0.119  1.00 10.00      A   
ATOM   1014  OE1 GLU A 108      13.972   1.349   1.237  1.00 10.00      A   
ATOM   1015  OE2 GLU A 108      14.886   2.889  -0.017  1.00 10.00      A   
ATOM   1016  C   GLU A 108      10.890  -1.236  -1.855  1.00 10.00      A   
ATOM   1017  O   GLU A 108      10.788  -2.435  -1.588  1.00 10.00      A   
ATOM   1018  N   GLU A 109       9.850  -0.415  -1.888  1.00 10.00      A   
ATOM   1019  HN  GLU A 109       9.980   0.521  -2.156  1.00 10.00      A   
ATOM   1020  CA  GLU A 109       8.512  -0.881  -1.546  1.00 10.00      A   
ATOM   1021  CB  GLU A 109       7.985  -0.081  -0.352  1.00 10.00      A   
ATOM   1022  CG  GLU A 109       8.977   0.035   0.796  1.00 10.00      A   
ATOM   1023  CD  GLU A 109       8.528   1.000   1.867  1.00 10.00      A   
ATOM   1024  OE1 GLU A 109       7.467   0.762   2.482  1.00 10.00      A   
ATOM   1025  OE2 GLU A 109       9.248   1.987   2.119  1.00 10.00      A   
ATOM   1026  C   GLU A 109       7.523  -0.798  -2.706  1.00 10.00      A   
ATOM   1027  O   GLU A 109       7.426   0.223  -3.388  1.00 10.00      A   
ATOM   1028  N   ILE A 110       6.799  -1.895  -2.922  1.00 10.00      A   
ATOM   1029  HN  ILE A 110       6.961  -2.687  -2.364  1.00 10.00      A   
ATOM   1030  CA  ILE A 110       5.782  -1.977  -3.966  1.00 10.00      A   
ATOM   1031  CB  ILE A 110       6.230  -2.867  -5.149  1.00 10.00      A   
ATOM   1032  CG1 ILE A 110       7.472  -2.279  -5.828  1.00 10.00      A   
ATOM   1033  CG2 ILE A 110       5.099  -3.039  -6.157  1.00 10.00      A   
ATOM   1034  CD1 ILE A 110       7.990  -3.106  -6.984  1.00 10.00      A   
ATOM   1035  C   ILE A 110       4.503  -2.557  -3.367  1.00 10.00      A   
ATOM   1036  O   ILE A 110       4.489  -3.692  -2.884  1.00 10.00      A   
ATOM   1037  N   ARG A 111       3.440  -1.767  -3.373  1.00 10.00      A   
ATOM   1038  HN  ARG A 111       3.518  -0.863  -3.752  1.00 10.00      A   
ATOM   1039  CA  ARG A 111       2.158  -2.203  -2.832  1.00 10.00      A   
ATOM   1040  CB  ARG A 111       1.851  -1.474  -1.514  1.00 10.00      A   
ATOM   1041  CG  ARG A 111       2.910  -1.701  -0.441  1.00 10.00      A   
ATOM   1042  CD  ARG A 111       2.640  -0.892   0.821  1.00 10.00      A   
ATOM   1043  NE  ARG A 111       3.889  -0.575   1.522  1.00 10.00      A   
ATOM   1044  HE  ARG A 111       4.474   0.096   1.100  1.00 10.00      A   
ATOM   1045  CZ  ARG A 111       4.273  -1.127   2.677  1.00 10.00      A   
ATOM   1046  NH1 ARG A 111       3.509  -2.036   3.275  1.00 10.00      A   
ATOM   1047 HH11 ARG A 111       3.823  -2.470   4.180  1.00 10.00      A   
ATOM   1048 HH12 ARG A 111       2.599  -2.317   2.856  1.00 10.00      A   
ATOM   1049  NH2 ARG A 111       5.436  -0.790   3.227  1.00 10.00      A   
ATOM   1050 HH21 ARG A 111       5.737  -1.231   4.131  1.00 10.00      A   
ATOM   1051 HH22 ARG A 111       6.061  -0.082   2.762  1.00 10.00      A   
ATOM   1052  C   ARG A 111       1.043  -1.997  -3.860  1.00 10.00      A   
ATOM   1053  O   ARG A 111       0.777  -0.872  -4.287  1.00 10.00      A   
ATOM   1054  N   LEU A 112       0.403  -3.088  -4.267  1.00 10.00      A   
ATOM   1055  HN  LEU A 112       0.650  -3.965  -3.883  1.00 10.00      A   
ATOM   1056  CA  LEU A 112      -0.662  -3.024  -5.260  1.00 10.00      A   
ATOM   1057  CB  LEU A 112      -0.256  -3.801  -6.513  1.00 10.00      A   
ATOM   1058  CG  LEU A 112       1.080  -3.406  -7.148  1.00 10.00      A   
ATOM   1059  CD1 LEU A 112       1.508  -4.441  -8.174  1.00 10.00      A   
ATOM   1060  CD2 LEU A 112       0.978  -2.031  -7.784  1.00 10.00      A   
ATOM   1061  C   LEU A 112      -1.971  -3.588  -4.725  1.00 10.00      A   
ATOM   1062  O   LEU A 112      -1.975  -4.504  -3.902  1.00 10.00      A   
ATOM   1063  N   LYS A 113      -3.079  -3.039  -5.200  1.00 10.00      A   
ATOM   1064  HN  LYS A 113      -3.008  -2.308  -5.850  1.00 10.00      A   
ATOM   1065  CA  LYS A 113      -4.401  -3.488  -4.783  1.00 10.00      A   
ATOM   1066  CB  LYS A 113      -5.094  -2.425  -3.915  1.00 10.00      A   
ATOM   1067  CG  LYS A 113      -6.351  -2.923  -3.208  1.00 10.00      A   
ATOM   1068  CD  LYS A 113      -7.122  -1.792  -2.536  1.00 10.00      A   
ATOM   1069  CE  LYS A 113      -8.326  -2.328  -1.767  1.00 10.00      A   
ATOM   1070  NZ  LYS A 113      -9.184  -1.243  -1.214  1.00 10.00      A   
ATOM   1071  HZ1 LYS A 113      -9.506  -0.612  -1.978  1.00 10.00      A   
ATOM   1072  HZ2 LYS A 113      -8.661  -0.684  -0.514  1.00 10.00      A   
ATOM   1073  HZ3 LYS A 113     -10.022  -1.650  -0.748  1.00 10.00      A   
ATOM   1074  C   LYS A 113      -5.260  -3.808  -6.001  1.00 10.00      A   
ATOM   1075  O   LYS A 113      -5.448  -2.959  -6.873  1.00 10.00      A   
ATOM   1076  N   ARG A 114      -5.758  -5.041  -6.055  1.00 10.00      A   
ATOM   1077  HN  ARG A 114      -5.538  -5.668  -5.327  1.00 10.00      A   
ATOM   1078  CA  ARG A 114      -6.607  -5.512  -7.151  1.00 10.00      A   
ATOM   1079  CB  ARG A 114      -7.952  -4.764  -7.183  1.00 10.00      A   
ATOM   1080  CG  ARG A 114      -8.773  -4.868  -5.902  1.00 10.00      A   
ATOM   1081  CD  ARG A 114     -10.117  -4.162  -6.048  1.00 10.00      A   
ATOM   1082  NE  ARG A 114     -10.801  -3.989  -4.765  1.00 10.00      A   
ATOM   1083  HE  ARG A 114     -11.147  -4.809  -4.322  1.00 10.00      A   
ATOM   1084  CZ  ARG A 114     -10.988  -2.807  -4.168  1.00 10.00      A   
ATOM   1085  NH1 ARG A 114     -10.548  -1.686  -4.735  1.00 10.00      A   
ATOM   1086 HH11 ARG A 114     -10.702  -0.760  -4.257  1.00 10.00      A   
ATOM   1087 HH12 ARG A 114     -10.052  -1.716  -5.648  1.00 10.00      A   
ATOM   1088  NH2 ARG A 114     -11.625  -2.739  -3.006  1.00 10.00      A   
ATOM   1089 HH21 ARG A 114     -11.985  -3.606  -2.552  1.00 10.00      A   
ATOM   1090 HH22 ARG A 114     -11.766  -1.810  -2.537  1.00 10.00      A   
ATOM   1091  C   ARG A 114      -5.890  -5.407  -8.496  1.00 10.00      A   
ATOM   1092  O   ARG A 114      -6.268  -4.606  -9.348  1.00 10.00      A   
ATOM   1093  N   MET A 115      -4.849  -6.217  -8.677  1.00 10.00      A   
ATOM   1094  HN  MET A 115      -4.589  -6.840  -7.960  1.00 10.00      A   
ATOM   1095  CA  MET A 115      -4.081  -6.202  -9.921  1.00 10.00      A   
ATOM   1096  CB  MET A 115      -2.775  -5.425  -9.735  1.00 10.00      A   
ATOM   1097  CG  MET A 115      -2.944  -3.919  -9.595  1.00 10.00      A   
ATOM   1098  SD  MET A 115      -3.233  -3.092 -11.172  1.00 10.00      A   
ATOM   1099  CE  MET A 115      -1.585  -3.083 -11.868  1.00 10.00      A   
ATOM   1100  C   MET A 115      -3.767  -7.614 -10.412  1.00 10.00      A   
ATOM   1101  O   MET A 115      -4.010  -8.598  -9.710  1.00 10.00      A   
ATOM   1102  N   VAL A 116      -3.245  -7.703 -11.630  1.00 10.00      A   
ATOM   1103  HN  VAL A 116      -3.107  -6.879 -12.153  1.00 10.00      A   
ATOM   1104  CA  VAL A 116      -2.870  -8.976 -12.223  1.00 10.00      A   
ATOM   1105  CB  VAL A 116      -3.450  -9.147 -13.646  1.00 10.00      A   
ATOM   1106  CG1 VAL A 116      -3.115 -10.526 -14.200  1.00 10.00      A   
ATOM   1107  CG2 VAL A 116      -4.956  -8.930 -13.639  1.00 10.00      A   
ATOM   1108  C   VAL A 116      -1.348  -9.073 -12.276  1.00 10.00      A   
ATOM   1109  O   VAL A 116      -0.704  -8.493 -13.156  1.00 10.00      A   
ATOM   1110  N   VAL A 117      -0.776  -9.779 -11.315  1.00 10.00      A   
ATOM   1111  HN  VAL A 117      -1.342 -10.217 -10.644  1.00 10.00      A   
ATOM   1112  CA  VAL A 117       0.668  -9.943 -11.242  1.00 10.00      A   
ATOM   1113  CB  VAL A 117       1.194  -9.673  -9.814  1.00 10.00      A   
ATOM   1114  CG1 VAL A 117       2.715  -9.618  -9.793  1.00 10.00      A   
ATOM   1115  CG2 VAL A 117       0.602  -8.387  -9.258  1.00 10.00      A   
ATOM   1116  C   VAL A 117       1.066 -11.352 -11.667  1.00 10.00      A   
ATOM   1117  O   VAL A 117       0.669 -12.331 -11.039  1.00 10.00      A   
ATOM   1118  N   THR A 118       1.817 -11.446 -12.752  1.00 10.00      A   
ATOM   1119  HN  THR A 118       2.069 -10.631 -13.231  1.00 10.00      A   
ATOM   1120  CA  THR A 118       2.270 -12.729 -13.260  1.00 10.00      A   
ATOM   1121  CB  THR A 118       2.524 -12.638 -14.775  1.00 10.00      A   
ATOM   1122  OG1 THR A 118       2.735 -11.262 -15.143  1.00 10.00      A   
ATOM   1123  HG1 THR A 118       2.261 -11.075 -15.964  1.00 10.00      A   
ATOM   1124  CG2 THR A 118       1.329 -13.180 -15.538  1.00 10.00      A   
ATOM   1125  C   THR A 118       3.554 -13.160 -12.554  1.00 10.00      A   
ATOM   1126  O   THR A 118       4.261 -12.323 -11.987  1.00 10.00      A   
ATOM   1127  N   ASP A 119       3.847 -14.462 -12.584  1.00 10.00      A   
ATOM   1128  HN  ASP A 119       3.229 -15.078 -13.035  1.00 10.00      A   
ATOM   1129  CA  ASP A 119       5.057 -15.004 -11.956  1.00 10.00      A   
ATOM   1130  CB  ASP A 119       5.147 -16.523 -12.156  1.00 10.00      A   
ATOM   1131  CG  ASP A 119       4.172 -17.298 -11.291  1.00 10.00      A   
ATOM   1132  OD1 ASP A 119       4.472 -17.529 -10.104  1.00 10.00      A   
ATOM   1133  OD2 ASP A 119       3.099 -17.683 -11.797  1.00 10.00      A   
ATOM   1134  C   ASP A 119       6.304 -14.342 -12.531  1.00 10.00      A   
ATOM   1135  O   ASP A 119       7.274 -14.086 -11.816  1.00 10.00      A   
ATOM   1136  N   ASP A 120       6.254 -14.046 -13.828  1.00 10.00      A   
ATOM   1137  HN  ASP A 120       5.438 -14.262 -14.329  1.00 10.00      A   
ATOM   1138  CA  ASP A 120       7.369 -13.414 -14.528  1.00 10.00      A   
ATOM   1139  CB  ASP A 120       7.067 -13.262 -16.023  1.00 10.00      A   
ATOM   1140  CG  ASP A 120       7.127 -14.569 -16.787  1.00 10.00      A   
ATOM   1141  OD1 ASP A 120       8.222 -15.167 -16.876  1.00 10.00      A   
ATOM   1142  OD2 ASP A 120       6.076 -15.006 -17.304  1.00 10.00      A   
ATOM   1143  C   ASP A 120       7.689 -12.050 -13.932  1.00 10.00      A   
ATOM   1144  O   ASP A 120       8.853 -11.676 -13.810  1.00 10.00      A   
ATOM   1145  N   CYS A 121       6.648 -11.314 -13.554  1.00 10.00      A   
ATOM   1146  HN  CYS A 121       5.745 -11.675 -13.665  1.00 10.00      A   
ATOM   1147  CA  CYS A 121       6.821  -9.987 -12.970  1.00 10.00      A   
ATOM   1148  CB  CYS A 121       5.464  -9.336 -12.686  1.00 10.00      A   
ATOM   1149  SG  CYS A 121       4.461  -9.008 -14.156  1.00 10.00      A   
ATOM   1150  HG  CYS A 121       3.884 -10.149 -14.528  1.00 10.00      A   
ATOM   1151  C   CYS A 121       7.648 -10.059 -11.690  1.00 10.00      A   
ATOM   1152  O   CYS A 121       8.567  -9.268 -11.486  1.00 10.00      A   
ATOM   1153  N   LEU A 122       7.329 -11.032 -10.847  1.00 10.00      A   
ATOM   1154  HN  LEU A 122       6.609 -11.652 -11.084  1.00 10.00      A   
ATOM   1155  CA  LEU A 122       8.032 -11.216  -9.586  1.00 10.00      A   
ATOM   1156  CB  LEU A 122       7.367 -12.326  -8.766  1.00 10.00      A   
ATOM   1157  CG  LEU A 122       5.884 -12.124  -8.438  1.00 10.00      A   
ATOM   1158  CD1 LEU A 122       5.320 -13.355  -7.753  1.00 10.00      A   
ATOM   1159  CD2 LEU A 122       5.691 -10.893  -7.565  1.00 10.00      A   
ATOM   1160  C   LEU A 122       9.499 -11.543  -9.833  1.00 10.00      A   
ATOM   1161  O   LEU A 122      10.391 -10.985  -9.188  1.00 10.00      A   
ATOM   1162  N   GLU A 123       9.743 -12.437 -10.785  1.00 10.00      A   
ATOM   1163  HN  GLU A 123       8.988 -12.836 -11.269  1.00 10.00      A   
ATOM   1164  CA  GLU A 123      11.102 -12.840 -11.126  1.00 10.00      A   
ATOM   1165  CB  GLU A 123      11.097 -14.014 -12.111  1.00 10.00      A   
ATOM   1166  CG  GLU A 123      10.335 -15.228 -11.605  1.00 10.00      A   
ATOM   1167  CD  GLU A 123      10.563 -16.467 -12.443  1.00 10.00      A   
ATOM   1168  OE1 GLU A 123       9.731 -16.752 -13.330  1.00 10.00      A   
ATOM   1169  OE2 GLU A 123      11.572 -17.166 -12.216  1.00 10.00      A   
ATOM   1170  C   GLU A 123      11.903 -11.667 -11.680  1.00 10.00      A   
ATOM   1171  O   GLU A 123      13.099 -11.539 -11.404  1.00 10.00      A   
ATOM   1172  N   LEU A 124      11.237 -10.812 -12.454  1.00 10.00      A   
ATOM   1173  HN  LEU A 124      10.287 -10.983 -12.649  1.00 10.00      A   
ATOM   1174  CA  LEU A 124      11.878  -9.638 -13.032  1.00 10.00      A   
ATOM   1175  CB  LEU A 124      10.952  -8.947 -14.037  1.00 10.00      A   
ATOM   1176  CG  LEU A 124      10.832  -9.609 -15.411  1.00 10.00      A   
ATOM   1177  CD1 LEU A 124       9.776  -8.908 -16.251  1.00 10.00      A   
ATOM   1178  CD2 LEU A 124      12.176  -9.598 -16.128  1.00 10.00      A   
ATOM   1179  C   LEU A 124      12.291  -8.659 -11.941  1.00 10.00      A   
ATOM   1180  O   LEU A 124      13.378  -8.086 -11.990  1.00 10.00      A   
ATOM   1181  N   ILE A 125      11.421  -8.484 -10.952  1.00 10.00      A   
ATOM   1182  HN  ILE A 125      10.571  -8.979 -10.970  1.00 10.00      A   
ATOM   1183  CA  ILE A 125      11.694  -7.580  -9.841  1.00 10.00      A   
ATOM   1184  CB  ILE A 125      10.464  -7.444  -8.915  1.00 10.00      A   
ATOM   1185  CG1 ILE A 125       9.303  -6.768  -9.651  1.00 10.00      A   
ATOM   1186  CG2 ILE A 125      10.814  -6.672  -7.649  1.00 10.00      A   
ATOM   1187  CD1 ILE A 125       7.981  -6.844  -8.918  1.00 10.00      A   
ATOM   1188  C   ILE A 125      12.885  -8.079  -9.023  1.00 10.00      A   
ATOM   1189  O   ILE A 125      13.802  -7.313  -8.708  1.00 10.00      A   
ATOM   1190  N   ALA A 126      12.876  -9.372  -8.716  1.00 10.00      A   
ATOM   1191  HN  ALA A 126      12.127  -9.928  -9.031  1.00 10.00      A   
ATOM   1192  CA  ALA A 126      13.928  -9.995  -7.918  1.00 10.00      A   
ATOM   1193  CB  ALA A 126      13.582 -11.447  -7.626  1.00 10.00      A   
ATOM   1194  C   ALA A 126      15.305  -9.902  -8.570  1.00 10.00      A   
ATOM   1195  O   ALA A 126      16.321  -9.826  -7.878  1.00 10.00      A   
ATOM   1196  N   LYS A 127      15.345  -9.900  -9.894  1.00 10.00      A   
ATOM   1197  HN  LYS A 127      14.509  -9.955 -10.405  1.00 10.00      A   
ATOM   1198  CA  LYS A 127      16.616  -9.831 -10.604  1.00 10.00      A   
ATOM   1199  CB  LYS A 127      16.588 -10.710 -11.857  1.00 10.00      A   
ATOM   1200  CG  LYS A 127      15.719 -10.170 -12.980  1.00 10.00      A   
ATOM   1201  CD  LYS A 127      16.203 -10.660 -14.337  1.00 10.00      A   
ATOM   1202  CE  LYS A 127      17.613 -10.173 -14.637  1.00 10.00      A   
ATOM   1203  NZ  LYS A 127      18.037 -10.511 -16.018  1.00 10.00      A   
ATOM   1204  HZ1 LYS A 127      18.880 -11.136 -15.994  1.00 10.00      A   
ATOM   1205  HZ2 LYS A 127      18.269  -9.645 -16.541  1.00 10.00      A   
ATOM   1206  HZ3 LYS A 127      17.271 -11.003 -16.520  1.00 10.00      A   
ATOM   1207  C   LYS A 127      17.001  -8.399 -10.973  1.00 10.00      A   
ATOM   1208  O   LYS A 127      18.004  -8.183 -11.652  1.00 10.00      A   
ATOM   1209  N   SER A 128      16.217  -7.427 -10.525  1.00 10.00      A   
ATOM   1210  HN  SER A 128      15.436  -7.649  -9.976  1.00 10.00      A   
ATOM   1211  CA  SER A 128      16.506  -6.035 -10.838  1.00 10.00      A   
ATOM   1212  CB  SER A 128      15.364  -5.414 -11.643  1.00 10.00      A   
ATOM   1213  OG  SER A 128      15.057  -6.202 -12.779  1.00 10.00      A   
ATOM   1214  HG  SER A 128      14.465  -6.922 -12.520  1.00 10.00      A   
ATOM   1215  C   SER A 128      16.799  -5.209  -9.586  1.00 10.00      A   
ATOM   1216  O   SER A 128      17.860  -4.593  -9.472  1.00 10.00      A   
ATOM   1217  N   PHE A 129      15.874  -5.221  -8.632  1.00 10.00      A   
ATOM   1218  HN  PHE A 129      15.067  -5.772  -8.748  1.00 10.00      A   
ATOM   1219  CA  PHE A 129      16.037  -4.447  -7.408  1.00 10.00      A   
ATOM   1220  CB  PHE A 129      14.706  -3.824  -6.973  1.00 10.00      A   
ATOM   1221  CG  PHE A 129      13.858  -3.338  -8.113  1.00 10.00      A   
ATOM   1222  CD1 PHE A 129      12.549  -3.761  -8.241  1.00 10.00      A   
ATOM   1223  CD2 PHE A 129      14.370  -2.464  -9.054  1.00 10.00      A   
ATOM   1224  CE1 PHE A 129      11.760  -3.325  -9.287  1.00 10.00      A   
ATOM   1225  CE2 PHE A 129      13.588  -2.022 -10.101  1.00 10.00      A   
ATOM   1226  CZ  PHE A 129      12.281  -2.451 -10.219  1.00 10.00      A   
ATOM   1227  C   PHE A 129      16.598  -5.295  -6.278  1.00 10.00      A   
ATOM   1228  O   PHE A 129      15.941  -6.215  -5.792  1.00 10.00      A   
ATOM   1229  N   LYS A 130      17.810  -4.971  -5.860  1.00 10.00      A   
ATOM   1230  HN  LYS A 130      18.283  -4.231  -6.297  1.00 10.00      A   
ATOM   1231  CA  LYS A 130      18.459  -5.680  -4.767  1.00 10.00      A   
ATOM   1232  CB  LYS A 130      19.980  -5.699  -4.958  1.00 10.00      A   
ATOM   1233  CG  LYS A 130      20.446  -6.356  -6.254  1.00 10.00      A   
ATOM   1234  CD  LYS A 130      20.525  -5.351  -7.395  1.00 10.00      A   
ATOM   1235  CE  LYS A 130      20.814  -6.032  -8.724  1.00 10.00      A   
ATOM   1236  NZ  LYS A 130      20.839  -5.058  -9.850  1.00 10.00      A   
ATOM   1237  HZ1 LYS A 130      20.823  -5.562 -10.759  1.00 10.00      A   
ATOM   1238  HZ2 LYS A 130      21.708  -4.477  -9.808  1.00 10.00      A   
ATOM   1239  HZ3 LYS A 130      20.010  -4.430  -9.799  1.00 10.00      A   
ATOM   1240  C   LYS A 130      18.096  -4.999  -3.451  1.00 10.00      A   
ATOM   1241  O   LYS A 130      18.292  -5.547  -2.365  1.00 10.00      A   
ATOM   1242  N   ASN A 131      17.549  -3.795  -3.573  1.00 10.00      A   
ATOM   1243  HN  ASN A 131      17.421  -3.424  -4.470  1.00 10.00      A   
ATOM   1244  CA  ASN A 131      17.137  -3.004  -2.417  1.00 10.00      A   
ATOM   1245  CB  ASN A 131      17.437  -1.520  -2.660  1.00 10.00      A   
ATOM   1246  CG  ASN A 131      17.682  -0.745  -1.376  1.00 10.00      A   
ATOM   1247  OD1 ASN A 131      18.245  -1.269  -0.414  1.00 10.00      A   
ATOM   1248  ND2 ASN A 131      17.261   0.508  -1.348  1.00 10.00      A   
ATOM   1249 HD21 ASN A 131      16.815   0.867  -2.145  1.00 10.00      A   
ATOM   1250 HD22 ASN A 131      17.412   1.029  -0.530  1.00 10.00      A   
ATOM   1251  C   ASN A 131      15.647  -3.199  -2.152  1.00 10.00      A   
ATOM   1252  O   ASN A 131      15.043  -2.475  -1.361  1.00 10.00      A   
ATOM   1253  N   PHE A 132      15.066  -4.182  -2.832  1.00 10.00      A   
ATOM   1254  HN  PHE A 132      15.608  -4.716  -3.444  1.00 10.00      A   
ATOM   1255  CA  PHE A 132      13.652  -4.501  -2.689  1.00 10.00      A   
ATOM   1256  CB  PHE A 132      13.255  -5.526  -3.752  1.00 10.00      A   
ATOM   1257  CG  PHE A 132      11.784  -5.783  -3.842  1.00 10.00      A   
ATOM   1258  CD1 PHE A 132      10.931  -4.821  -4.348  1.00 10.00      A   
ATOM   1259  CD2 PHE A 132      11.258  -6.992  -3.429  1.00 10.00      A   
ATOM   1260  CE1 PHE A 132       9.577  -5.059  -4.439  1.00 10.00      A   
ATOM   1261  CE2 PHE A 132       9.904  -7.238  -3.517  1.00 10.00      A   
ATOM   1262  CZ  PHE A 132       9.063  -6.268  -4.024  1.00 10.00      A   
ATOM   1263  C   PHE A 132      13.393  -5.052  -1.290  1.00 10.00      A   
ATOM   1264  O   PHE A 132      14.055  -5.998  -0.860  1.00 10.00      A   
ATOM   1265  N   LYS A 133      12.442  -4.457  -0.581  1.00 10.00      A   
ATOM   1266  HN  LYS A 133      11.932  -3.718  -0.982  1.00 10.00      A   
ATOM   1267  CA  LYS A 133      12.139  -4.878   0.780  1.00 10.00      A   
ATOM   1268  CB  LYS A 133      12.574  -3.786   1.769  1.00 10.00      A   
ATOM   1269  CG  LYS A 133      14.012  -3.316   1.616  1.00 10.00      A   
ATOM   1270  CD  LYS A 133      14.262  -2.041   2.405  1.00 10.00      A   
ATOM   1271  CE  LYS A 133      15.617  -1.440   2.072  1.00 10.00      A   
ATOM   1272  NZ  LYS A 133      15.763  -0.078   2.644  1.00 10.00      A   
ATOM   1273  HZ1 LYS A 133      15.657  -0.111   3.679  1.00 10.00      A   
ATOM   1274  HZ2 LYS A 133      15.030   0.557   2.248  1.00 10.00      A   
ATOM   1275  HZ3 LYS A 133      16.699   0.312   2.413  1.00 10.00      A   
ATOM   1276  C   LYS A 133      10.655  -5.164   0.996  1.00 10.00      A   
ATOM   1277  O   LYS A 133      10.296  -6.040   1.781  1.00 10.00      A   
ATOM   1278  N   VAL A 134       9.787  -4.447   0.302  1.00 10.00      A   
ATOM   1279  HN  VAL A 134      10.105  -3.806  -0.372  1.00 10.00      A   
ATOM   1280  CA  VAL A 134       8.359  -4.624   0.512  1.00 10.00      A   
ATOM   1281  CB  VAL A 134       7.721  -3.352   1.105  1.00 10.00      A   
ATOM   1282  CG1 VAL A 134       6.220  -3.517   1.257  1.00 10.00      A   
ATOM   1283  CG2 VAL A 134       8.359  -3.001   2.441  1.00 10.00      A   
ATOM   1284  C   VAL A 134       7.599  -5.035  -0.742  1.00 10.00      A   
ATOM   1285  O   VAL A 134       7.705  -4.394  -1.786  1.00 10.00      A   
ATOM   1286  N   LEU A 135       6.822  -6.104  -0.606  1.00 10.00      A   
ATOM   1287  HN  LEU A 135       6.802  -6.567   0.263  1.00 10.00      A   
ATOM   1288  CA  LEU A 135       5.993  -6.621  -1.683  1.00 10.00      A   
ATOM   1289  CB  LEU A 135       6.599  -7.891  -2.286  1.00 10.00      A   
ATOM   1290  CG  LEU A 135       5.806  -8.528  -3.429  1.00 10.00      A   
ATOM   1291  CD1 LEU A 135       5.711  -7.579  -4.616  1.00 10.00      A   
ATOM   1292  CD2 LEU A 135       6.425  -9.856  -3.840  1.00 10.00      A   
ATOM   1293  C   LEU A 135       4.604  -6.920  -1.131  1.00 10.00      A   
ATOM   1294  O   LEU A 135       4.393  -7.937  -0.466  1.00 10.00      A   
ATOM   1295  N   VAL A 136       3.673  -6.010  -1.367  1.00 10.00      A   
ATOM   1296  HN  VAL A 136       3.908  -5.206  -1.887  1.00 10.00      A   
ATOM   1297  CA  VAL A 136       2.306  -6.174  -0.887  1.00 10.00      A   
ATOM   1298  CB  VAL A 136       1.895  -5.043   0.086  1.00 10.00      A   
ATOM   1299  CG1 VAL A 136       0.428  -5.163   0.484  1.00 10.00      A   
ATOM   1300  CG2 VAL A 136       2.782  -5.058   1.319  1.00 10.00      A   
ATOM   1301  C   VAL A 136       1.334  -6.229  -2.055  1.00 10.00      A   
ATOM   1302  O   VAL A 136       1.182  -5.262  -2.803  1.00 10.00      A   
ATOM   1303  N   LEU A 137       0.695  -7.370  -2.211  1.00 10.00      A   
ATOM   1304  HN  LEU A 137       0.863  -8.104  -1.575  1.00 10.00      A   
ATOM   1305  CA  LEU A 137      -0.264  -7.569  -3.277  1.00 10.00      A   
ATOM   1306  CB  LEU A 137       0.197  -8.687  -4.221  1.00 10.00      A   
ATOM   1307  CG  LEU A 137       1.571  -8.510  -4.875  1.00 10.00      A   
ATOM   1308  CD1 LEU A 137       1.927  -9.729  -5.711  1.00 10.00      A   
ATOM   1309  CD2 LEU A 137       1.604  -7.252  -5.728  1.00 10.00      A   
ATOM   1310  C   LEU A 137      -1.624  -7.921  -2.690  1.00 10.00      A   
ATOM   1311  O   LEU A 137      -1.837  -9.037  -2.222  1.00 10.00      A   
ATOM   1312  N   SER A 138      -2.529  -6.961  -2.695  1.00 10.00      A   
ATOM   1313  HN  SER A 138      -2.295  -6.079  -3.068  1.00 10.00      A   
ATOM   1314  CA  SER A 138      -3.866  -7.174  -2.174  1.00 10.00      A   
ATOM   1315  CB  SER A 138      -4.351  -5.928  -1.421  1.00 10.00      A   
ATOM   1316  OG  SER A 138      -5.624  -6.142  -0.828  1.00 10.00      A   
ATOM   1317  HG  SER A 138      -6.213  -6.555  -1.473  1.00 10.00      A   
ATOM   1318  C   SER A 138      -4.808  -7.489  -3.324  1.00 10.00      A   
ATOM   1319  O   SER A 138      -4.820  -6.771  -4.321  1.00 10.00      A   
ATOM   1320  N   SER A 139      -5.557  -8.582  -3.196  1.00 10.00      A   
ATOM   1321  HN  SER A 139      -5.454  -9.133  -2.388  1.00 10.00      A   
ATOM   1322  CA  SER A 139      -6.523  -9.001  -4.217  1.00 10.00      A   
ATOM   1323  CB  SER A 139      -7.727  -8.051  -4.220  1.00 10.00      A   
ATOM   1324  OG  SER A 139      -7.906  -7.467  -2.935  1.00 10.00      A   
ATOM   1325  HG  SER A 139      -8.768  -7.032  -2.897  1.00 10.00      A   
ATOM   1326  C   SER A 139      -5.890  -9.094  -5.612  1.00 10.00      A   
ATOM   1327  O   SER A 139      -6.453  -8.617  -6.601  1.00 10.00      A   
ATOM   1328  N   CYS A 140      -4.714  -9.703  -5.682  1.00 10.00      A   
ATOM   1329  HN  CYS A 140      -4.315 -10.065  -4.858  1.00 10.00      A   
ATOM   1330  CA  CYS A 140      -4.001  -9.857  -6.943  1.00 10.00      A   
ATOM   1331  CB  CYS A 140      -2.615  -9.216  -6.849  1.00 10.00      A   
ATOM   1332  SG  CYS A 140      -2.650  -7.468  -6.387  1.00 10.00      A   
ATOM   1333  HG  CYS A 140      -3.627  -7.305  -5.503  1.00 10.00      A   
ATOM   1334  C   CYS A 140      -3.886 -11.328  -7.331  1.00 10.00      A   
ATOM   1335  O   CYS A 140      -3.624 -12.184  -6.488  1.00 10.00      A   
ATOM   1336  N   GLU A 141      -4.080 -11.612  -8.606  1.00 10.00      A   
ATOM   1337  HN  GLU A 141      -4.270 -10.884  -9.233  1.00 10.00      A   
ATOM   1338  CA  GLU A 141      -4.007 -12.977  -9.102  1.00 10.00      A   
ATOM   1339  CB  GLU A 141      -5.414 -13.506  -9.382  1.00 10.00      A   
ATOM   1340  CG  GLU A 141      -6.189 -12.685 -10.402  1.00 10.00      A   
ATOM   1341  CD  GLU A 141      -7.684 -12.768 -10.200  1.00 10.00      A   
ATOM   1342  OE1 GLU A 141      -8.241 -11.905  -9.495  1.00 10.00      A   
ATOM   1343  OE2 GLU A 141      -8.312 -13.690 -10.761  1.00 10.00      A   
ATOM   1344  C   GLU A 141      -3.153 -13.044 -10.363  1.00 10.00      A   
ATOM   1345  O   GLU A 141      -2.775 -12.009 -10.912  1.00 10.00      A   
ATOM   1346  N   GLY A 142      -2.845 -14.257 -10.814  1.00 10.00      A   
ATOM   1347  HN  GLY A 142      -3.166 -15.051 -10.332  1.00 10.00      A   
ATOM   1348  CA  GLY A 142      -2.045 -14.415 -12.013  1.00 10.00      A   
ATOM   1349  C   GLY A 142      -0.701 -15.063 -11.747  1.00 10.00      A   
ATOM   1350  O   GLY A 142       0.025 -15.401 -12.685  1.00 10.00      A   
ATOM   1351  N   PHE A 143      -0.367 -15.243 -10.473  1.00 10.00      A   
ATOM   1352  HN  PHE A 143      -0.989 -14.968  -9.773  1.00 10.00      A   
ATOM   1353  CA  PHE A 143       0.908 -15.849 -10.096  1.00 10.00      A   
ATOM   1354  CB  PHE A 143       1.820 -14.857  -9.354  1.00 10.00      A   
ATOM   1355  CG  PHE A 143       1.257 -14.296  -8.075  1.00 10.00      A   
ATOM   1356  CD1 PHE A 143       1.793 -14.658  -6.850  1.00 10.00      A   
ATOM   1357  CD2 PHE A 143       0.200 -13.401  -8.098  1.00 10.00      A   
ATOM   1358  CE1 PHE A 143       1.285 -14.139  -5.676  1.00 10.00      A   
ATOM   1359  CE2 PHE A 143      -0.314 -12.879  -6.928  1.00 10.00      A   
ATOM   1360  CZ  PHE A 143       0.229 -13.248  -5.714  1.00 10.00      A   
ATOM   1361  C   PHE A 143       0.719 -17.144  -9.307  1.00 10.00      A   
ATOM   1362  O   PHE A 143      -0.383 -17.447  -8.838  1.00 10.00      A   
ATOM   1363  N   SER A 144       1.794 -17.902  -9.175  1.00 10.00      A   
ATOM   1364  HN  SER A 144       2.648 -17.599  -9.569  1.00 10.00      A   
ATOM   1365  CA  SER A 144       1.767 -19.168  -8.468  1.00 10.00      A   
ATOM   1366  CB  SER A 144       2.026 -20.292  -9.469  1.00 10.00      A   
ATOM   1367  OG  SER A 144       1.757 -19.857 -10.795  1.00 10.00      A   
ATOM   1368  HG  SER A 144       2.333 -19.101 -11.007  1.00 10.00      A   
ATOM   1369  C   SER A 144       2.823 -19.186  -7.363  1.00 10.00      A   
ATOM   1370  O   SER A 144       3.384 -18.143  -7.018  1.00 10.00      A   
ATOM   1371  N   THR A 145       3.084 -20.365  -6.808  1.00 10.00      A   
ATOM   1372  HN  THR A 145       2.594 -21.159  -7.114  1.00 10.00      A   
ATOM   1373  CA  THR A 145       4.076 -20.512  -5.749  1.00 10.00      A   
ATOM   1374  CB  THR A 145       3.994 -21.913  -5.112  1.00 10.00      A   
ATOM   1375  OG1 THR A 145       3.805 -22.901  -6.135  1.00 10.00      A   
ATOM   1376  HG1 THR A 145       4.513 -22.832  -6.791  1.00 10.00      A   
ATOM   1377  CG2 THR A 145       2.837 -21.993  -4.134  1.00 10.00      A   
ATOM   1378  C   THR A 145       5.485 -20.296  -6.300  1.00 10.00      A   
ATOM   1379  O   THR A 145       6.404 -19.920  -5.571  1.00 10.00      A   
ATOM   1380  N   ASP A 146       5.633 -20.539  -7.600  1.00 10.00      A   
ATOM   1381  HN  ASP A 146       4.855 -20.845  -8.112  1.00 10.00      A   
ATOM   1382  CA  ASP A 146       6.904 -20.391  -8.302  1.00 10.00      A   
ATOM   1383  CB  ASP A 146       6.715 -20.688  -9.795  1.00 10.00      A   
ATOM   1384  CG  ASP A 146       6.253 -22.107 -10.078  1.00 10.00      A   
ATOM   1385  OD1 ASP A 146       6.757 -22.716 -11.047  1.00 10.00      A   
ATOM   1386  OD2 ASP A 146       5.373 -22.613  -9.348  1.00 10.00      A   
ATOM   1387  C   ASP A 146       7.470 -18.987  -8.131  1.00 10.00      A   
ATOM   1388  O   ASP A 146       8.607 -18.811  -7.683  1.00 10.00      A   
ATOM   1389  N   GLY A 147       6.672 -17.988  -8.488  1.00 10.00      A   
ATOM   1390  HN  GLY A 147       5.777 -18.188  -8.848  1.00 10.00      A   
ATOM   1391  CA  GLY A 147       7.099 -16.611  -8.364  1.00 10.00      A   
ATOM   1392  C   GLY A 147       7.451 -16.257  -6.936  1.00 10.00      A   
ATOM   1393  O   GLY A 147       8.398 -15.510  -6.687  1.00 10.00      A   
ATOM   1394  N   LEU A 148       6.695 -16.807  -5.996  1.00 10.00      A   
ATOM   1395  HN  LEU A 148       5.958 -17.398  -6.263  1.00 10.00      A   
ATOM   1396  CA  LEU A 148       6.930 -16.561  -4.582  1.00 10.00      A   
ATOM   1397  CB  LEU A 148       5.796 -17.156  -3.745  1.00 10.00      A   
ATOM   1398  CG  LEU A 148       4.413 -16.535  -3.941  1.00 10.00      A   
ATOM   1399  CD1 LEU A 148       3.368 -17.286  -3.131  1.00 10.00      A   
ATOM   1400  CD2 LEU A 148       4.435 -15.063  -3.559  1.00 10.00      A   
ATOM   1401  C   LEU A 148       8.269 -17.147  -4.154  1.00 10.00      A   
ATOM   1402  O   LEU A 148       9.008 -16.538  -3.379  1.00 10.00      A   
ATOM   1403  N   ALA A 149       8.583 -18.324  -4.680  1.00 10.00      A   
ATOM   1404  HN  ALA A 149       7.949 -18.755  -5.295  1.00 10.00      A   
ATOM   1405  CA  ALA A 149       9.838 -18.996  -4.371  1.00 10.00      A   
ATOM   1406  CB  ALA A 149       9.844 -20.404  -4.942  1.00 10.00      A   
ATOM   1407  C   ALA A 149      11.016 -18.196  -4.909  1.00 10.00      A   
ATOM   1408  O   ALA A 149      12.045 -18.059  -4.246  1.00 10.00      A   
ATOM   1409  N   ALA A 150      10.848 -17.661  -6.114  1.00 10.00      A   
ATOM   1410  HN  ALA A 150      10.007 -17.825  -6.593  1.00 10.00      A   
ATOM   1411  CA  ALA A 150      11.878 -16.852  -6.753  1.00 10.00      A   
ATOM   1412  CB  ALA A 150      11.413 -16.407  -8.130  1.00 10.00      A   
ATOM   1413  C   ALA A 150      12.197 -15.639  -5.890  1.00 10.00      A   
ATOM   1414  O   ALA A 150      13.347 -15.215  -5.791  1.00 10.00      A   
ATOM   1415  N   ILE A 151      11.164 -15.084  -5.272  1.00 10.00      A   
ATOM   1416  HN  ILE A 151      10.269 -15.460  -5.415  1.00 10.00      A   
ATOM   1417  CA  ILE A 151      11.319 -13.930  -4.399  1.00 10.00      A   
ATOM   1418  CB  ILE A 151       9.944 -13.306  -4.057  1.00 10.00      A   
ATOM   1419  CG1 ILE A 151       9.297 -12.718  -5.312  1.00 10.00      A   
ATOM   1420  CG2 ILE A 151      10.066 -12.246  -2.967  1.00 10.00      A   
ATOM   1421  CD1 ILE A 151      10.144 -11.671  -6.004  1.00 10.00      A   
ATOM   1422  C   ILE A 151      12.020 -14.343  -3.107  1.00 10.00      A   
ATOM   1423  O   ILE A 151      12.973 -13.699  -2.668  1.00 10.00      A   
ATOM   1424  N   ALA A 152      11.554 -15.443  -2.534  1.00 10.00      A   
ATOM   1425  HN  ALA A 152      10.811 -15.921  -2.966  1.00 10.00      A   
ATOM   1426  CA  ALA A 152      12.094 -15.974  -1.289  1.00 10.00      A   
ATOM   1427  CB  ALA A 152      11.322 -17.223  -0.891  1.00 10.00      A   
ATOM   1428  C   ALA A 152      13.586 -16.283  -1.384  1.00 10.00      A   
ATOM   1429  O   ALA A 152      14.340 -16.029  -0.444  1.00 10.00      A   
ATOM   1430  N   ALA A 153      14.016 -16.807  -2.523  1.00 10.00      A   
ATOM   1431  HN  ALA A 153      13.373 -16.965  -3.249  1.00 10.00      A   
ATOM   1432  CA  ALA A 153      15.416 -17.167  -2.712  1.00 10.00      A   
ATOM   1433  CB  ALA A 153      15.536 -18.406  -3.584  1.00 10.00      A   
ATOM   1434  C   ALA A 153      16.265 -16.026  -3.277  1.00 10.00      A   
ATOM   1435  O   ALA A 153      17.434 -16.229  -3.610  1.00 10.00      A   
ATOM   1436  N   THR A 154      15.697 -14.831  -3.382  1.00 10.00      A   
ATOM   1437  HN  THR A 154      14.769 -14.707  -3.094  1.00 10.00      A   
ATOM   1438  CA  THR A 154      16.448 -13.700  -3.920  1.00 10.00      A   
ATOM   1439  CB  THR A 154      16.002 -13.345  -5.351  1.00 10.00      A   
ATOM   1440  OG1 THR A 154      15.917 -14.542  -6.138  1.00 10.00      A   
ATOM   1441  HG1 THR A 154      15.078 -14.987  -5.947  1.00 10.00      A   
ATOM   1442  CG2 THR A 154      16.996 -12.398  -6.003  1.00 10.00      A   
ATOM   1443  C   THR A 154      16.374 -12.460  -3.029  1.00 10.00      A   
ATOM   1444  O   THR A 154      17.393 -11.822  -2.760  1.00 10.00      A   
ATOM   1445  N   CYS A 155      15.178 -12.126  -2.561  1.00 10.00      A   
ATOM   1446  HN  CYS A 155      14.400 -12.688  -2.776  1.00 10.00      A   
ATOM   1447  CA  CYS A 155      14.988 -10.953  -1.721  1.00 10.00      A   
ATOM   1448  CB  CYS A 155      13.515 -10.542  -1.680  1.00 10.00      A   
ATOM   1449  SG  CYS A 155      12.848 -10.052  -3.288  1.00 10.00      A   
ATOM   1450  HG  CYS A 155      13.600  -9.065  -3.760  1.00 10.00      A   
ATOM   1451  C   CYS A 155      15.554 -11.153  -0.316  1.00 10.00      A   
ATOM   1452  O   CYS A 155      14.847 -11.555   0.609  1.00 10.00      A   
ATOM   1453  N   ARG A 156      16.843 -10.863  -0.178  1.00 10.00      A   
ATOM   1454  HN  ARG A 156      17.344 -10.564  -0.968  1.00 10.00      A   
ATOM   1455  CA  ARG A 156      17.544 -10.994   1.093  1.00 10.00      A   
ATOM   1456  CB  ARG A 156      19.055 -11.121   0.847  1.00 10.00      A   
ATOM   1457  CG  ARG A 156      19.674  -9.925   0.131  1.00 10.00      A   
ATOM   1458  CD  ARG A 156      20.906 -10.317  -0.673  1.00 10.00      A   
ATOM   1459  NE  ARG A 156      22.047 -10.654   0.181  1.00 10.00      A   
ATOM   1460  HE  ARG A 156      21.905 -11.338   0.872  1.00 10.00      A   
ATOM   1461  CZ  ARG A 156      23.257 -10.106   0.060  1.00 10.00      A   
ATOM   1462  NH1 ARG A 156      23.490  -9.198  -0.885  1.00 10.00      A   
ATOM   1463 HH11 ARG A 156      24.436  -8.770  -0.979  1.00 10.00      A   
ATOM   1464 HH12 ARG A 156      22.727  -8.911  -1.537  1.00 10.00      A   
ATOM   1465  NH2 ARG A 156      24.233 -10.463   0.885  1.00 10.00      A   
ATOM   1466 HH21 ARG A 156      24.055 -11.179   1.636  1.00 10.00      A   
ATOM   1467 HH22 ARG A 156      25.184 -10.040   0.795  1.00 10.00      A   
ATOM   1468  C   ARG A 156      17.249  -9.800   2.002  1.00 10.00      A   
ATOM   1469  O   ARG A 156      17.546  -9.823   3.195  1.00 10.00      A   
ATOM   1470  N   ASN A 157      16.656  -8.760   1.424  1.00 10.00      A   
ATOM   1471  HN  ASN A 157      16.441  -8.807   0.467  1.00 10.00      A   
ATOM   1472  CA  ASN A 157      16.320  -7.550   2.167  1.00 10.00      A   
ATOM   1473  CB  ASN A 157      16.892  -6.312   1.470  1.00 10.00      A   
ATOM   1474  CG  ASN A 157      18.407  -6.231   1.563  1.00 10.00      A   
ATOM   1475  OD1 ASN A 157      18.999  -6.577   2.587  1.00 10.00      A   
ATOM   1476  ND2 ASN A 157      19.048  -5.794   0.484  1.00 10.00      A   
ATOM   1477 HD21 ASN A 157      18.516  -5.555  -0.309  1.00 10.00      A   
ATOM   1478 HD22 ASN A 157      20.021  -5.726   0.525  1.00 10.00      A   
ATOM   1479  C   ASN A 157      14.811  -7.409   2.335  1.00 10.00      A   
ATOM   1480  O   ASN A 157      14.319  -6.357   2.749  1.00 10.00      A   
ATOM   1481  N   LEU A 158      14.082  -8.475   2.014  1.00 10.00      A   
ATOM   1482  HN  LEU A 158      14.535  -9.286   1.701  1.00 10.00      A   
ATOM   1483  CA  LEU A 158      12.628  -8.467   2.130  1.00 10.00      A   
ATOM   1484  CB  LEU A 158      12.032  -9.758   1.559  1.00 10.00      A   
ATOM   1485  CG  LEU A 158      10.511  -9.780   1.368  1.00 10.00      A   
ATOM   1486  CD1 LEU A 158      10.103  -8.956   0.157  1.00 10.00      A   
ATOM   1487  CD2 LEU A 158      10.003 -11.208   1.248  1.00 10.00      A   
ATOM   1488  C   LEU A 158      12.215  -8.291   3.589  1.00 10.00      A   
ATOM   1489  O   LEU A 158      12.834  -8.858   4.488  1.00 10.00      A   
ATOM   1490  N   LYS A 159      11.188  -7.484   3.817  1.00 10.00      A   
ATOM   1491  HN  LYS A 159      10.744  -7.048   3.054  1.00 10.00      A   
ATOM   1492  CA  LYS A 159      10.704  -7.223   5.165  1.00 10.00      A   
ATOM   1493  CB  LYS A 159      11.135  -5.828   5.639  1.00 10.00      A   
ATOM   1494  CG  LYS A 159      12.638  -5.583   5.584  1.00 10.00      A   
ATOM   1495  CD  LYS A 159      13.003  -4.185   6.057  1.00 10.00      A   
ATOM   1496  CE  LYS A 159      12.821  -4.035   7.561  1.00 10.00      A   
ATOM   1497  NZ  LYS A 159      13.385  -2.755   8.066  1.00 10.00      A   
ATOM   1498  HZ1 LYS A 159      12.950  -1.948   7.571  1.00 10.00      A   
ATOM   1499  HZ2 LYS A 159      14.414  -2.727   7.910  1.00 10.00      A   
ATOM   1500  HZ3 LYS A 159      13.202  -2.660   9.082  1.00 10.00      A   
ATOM   1501  C   LYS A 159       9.187  -7.369   5.257  1.00 10.00      A   
ATOM   1502  O   LYS A 159       8.674  -7.961   6.206  1.00 10.00      A   
ATOM   1503  N   GLU A 160       8.470  -6.829   4.275  1.00 10.00      A   
ATOM   1504  HN  GLU A 160       8.929  -6.375   3.535  1.00 10.00      A   
ATOM   1505  CA  GLU A 160       7.012  -6.898   4.276  1.00 10.00      A   
ATOM   1506  CB  GLU A 160       6.405  -5.490   4.240  1.00 10.00      A   
ATOM   1507  CG  GLU A 160       6.556  -4.687   5.525  1.00 10.00      A   
ATOM   1508  CD  GLU A 160       6.006  -3.280   5.402  1.00 10.00      A   
ATOM   1509  OE1 GLU A 160       6.804  -2.345   5.179  1.00 10.00      A   
ATOM   1510  OE2 GLU A 160       4.776  -3.096   5.526  1.00 10.00      A   
ATOM   1511  C   GLU A 160       6.482  -7.710   3.098  1.00 10.00      A   
ATOM   1512  O   GLU A 160       6.714  -7.363   1.939  1.00 10.00      A   
ATOM   1513  N   LEU A 161       5.786  -8.794   3.405  1.00 10.00      A   
ATOM   1514  HN  LEU A 161       5.672  -9.036   4.353  1.00 10.00      A   
ATOM   1515  CA  LEU A 161       5.194  -9.649   2.386  1.00 10.00      A   
ATOM   1516  CB  LEU A 161       5.946 -10.981   2.302  1.00 10.00      A   
ATOM   1517  CG  LEU A 161       5.565 -11.900   1.137  1.00 10.00      A   
ATOM   1518  CD1 LEU A 161       5.954 -11.272  -0.194  1.00 10.00      A   
ATOM   1519  CD2 LEU A 161       6.216 -13.263   1.299  1.00 10.00      A   
ATOM   1520  C   LEU A 161       3.722  -9.891   2.714  1.00 10.00      A   
ATOM   1521  O   LEU A 161       3.394 -10.730   3.555  1.00 10.00      A   
ATOM   1522  N   ASP A 162       2.846  -9.145   2.054  1.00 10.00      A   
ATOM   1523  HN  ASP A 162       3.174  -8.509   1.380  1.00 10.00      A   
ATOM   1524  CA  ASP A 162       1.409  -9.259   2.278  1.00 10.00      A   
ATOM   1525  CB  ASP A 162       0.854  -7.924   2.803  1.00 10.00      A   
ATOM   1526  CG  ASP A 162      -0.563  -8.015   3.355  1.00 10.00      A   
ATOM   1527  OD1 ASP A 162      -1.311  -8.932   2.965  1.00 10.00      A   
ATOM   1528  OD2 ASP A 162      -0.934  -7.157   4.188  1.00 10.00      A   
ATOM   1529  C   ASP A 162       0.714  -9.631   0.975  1.00 10.00      A   
ATOM   1530  O   ASP A 162       0.966  -9.017  -0.062  1.00 10.00      A   
ATOM   1531  N   LEU A 163      -0.153 -10.635   1.030  1.00 10.00      A   
ATOM   1532  HN  LEU A 163      -0.310 -11.078   1.890  1.00 10.00      A   
ATOM   1533  CA  LEU A 163      -0.887 -11.089  -0.147  1.00 10.00      A   
ATOM   1534  CB  LEU A 163      -0.346 -12.442  -0.621  1.00 10.00      A   
ATOM   1535  CG  LEU A 163       1.133 -12.487  -1.014  1.00 10.00      A   
ATOM   1536  CD1 LEU A 163       1.581 -13.924  -1.216  1.00 10.00      A   
ATOM   1537  CD2 LEU A 163       1.374 -11.678  -2.277  1.00 10.00      A   
ATOM   1538  C   LEU A 163      -2.380 -11.212   0.162  1.00 10.00      A   
ATOM   1539  O   LEU A 163      -3.080 -12.033  -0.432  1.00 10.00      A   
ATOM   1540  N   ARG A 164      -2.861 -10.381   1.081  1.00 10.00      A   
ATOM   1541  HN  ARG A 164      -2.251  -9.728   1.502  1.00 10.00      A   
ATOM   1542  CA  ARG A 164      -4.264 -10.401   1.495  1.00 10.00      A   
ATOM   1543  CB  ARG A 164      -4.558  -9.267   2.483  1.00 10.00      A   
ATOM   1544  CG  ARG A 164      -4.325  -7.868   1.934  1.00 10.00      A   
ATOM   1545  CD  ARG A 164      -4.175  -6.864   3.061  1.00 10.00      A   
ATOM   1546  NE  ARG A 164      -4.391  -5.489   2.620  1.00 10.00      A   
ATOM   1547  HE  ARG A 164      -5.233  -5.297   2.145  1.00 10.00      A   
ATOM   1548  CZ  ARG A 164      -3.524  -4.493   2.819  1.00 10.00      A   
ATOM   1549  NH1 ARG A 164      -2.373  -4.713   3.446  1.00 10.00      A   
ATOM   1550 HH11 ARG A 164      -2.128  -5.674   3.785  1.00 10.00      A   
ATOM   1551 HH12 ARG A 164      -1.705  -3.926   3.601  1.00 10.00      A   
ATOM   1552  NH2 ARG A 164      -3.818  -3.264   2.398  1.00 10.00      A   
ATOM   1553 HH21 ARG A 164      -3.146  -2.479   2.551  1.00 10.00      A   
ATOM   1554 HH22 ARG A 164      -4.726  -3.076   1.914  1.00 10.00      A   
ATOM   1555  C   ARG A 164      -5.261 -10.375   0.334  1.00 10.00      A   
ATOM   1556  O   ARG A 164      -5.135  -9.576  -0.596  1.00 10.00      A   
ATOM   1557  N   GLU A 165      -6.233 -11.289   0.402  1.00 10.00      A   
ATOM   1558  HN  GLU A 165      -6.233 -11.911   1.162  1.00 10.00      A   
ATOM   1559  CA  GLU A 165      -7.306 -11.404  -0.596  1.00 10.00      A   
ATOM   1560  CB  GLU A 165      -8.135 -10.113  -0.663  1.00 10.00      A   
ATOM   1561  CG  GLU A 165      -9.310 -10.057   0.302  1.00 10.00      A   
ATOM   1562  CD  GLU A 165      -8.890 -10.170   1.751  1.00 10.00      A   
ATOM   1563  OE1 GLU A 165      -8.515  -9.137   2.352  1.00 10.00      A   
ATOM   1564  OE2 GLU A 165      -8.931 -11.290   2.299  1.00 10.00      A   
ATOM   1565  C   GLU A 165      -6.819 -11.798  -1.992  1.00 10.00      A   
ATOM   1566  O   GLU A 165      -7.592 -11.773  -2.946  1.00 10.00      A   
ATOM   1567  N   SER A 166      -5.554 -12.163  -2.111  1.00 10.00      A   
ATOM   1568  HN  SER A 166      -4.978 -12.174  -1.317  1.00 10.00      A   
ATOM   1569  CA  SER A 166      -4.993 -12.543  -3.398  1.00 10.00      A   
ATOM   1570  CB  SER A 166      -3.534 -12.101  -3.491  1.00 10.00      A   
ATOM   1571  OG  SER A 166      -3.441 -10.687  -3.469  1.00 10.00      A   
ATOM   1572  HG  SER A 166      -2.765 -10.418  -2.828  1.00 10.00      A   
ATOM   1573  C   SER A 166      -5.119 -14.041  -3.668  1.00 10.00      A   
ATOM   1574  O   SER A 166      -4.703 -14.868  -2.855  1.00 10.00      A   
ATOM   1575  N   ASP A 167      -5.700 -14.375  -4.817  1.00 10.00      A   
ATOM   1576  HN  ASP A 167      -6.014 -13.662  -5.418  1.00 10.00      A   
ATOM   1577  CA  ASP A 167      -5.875 -15.767  -5.219  1.00 10.00      A   
ATOM   1578  CB  ASP A 167      -7.110 -15.927  -6.116  1.00 10.00      A   
ATOM   1579  CG  ASP A 167      -7.492 -17.379  -6.339  1.00 10.00      A   
ATOM   1580  OD1 ASP A 167      -7.923 -18.039  -5.370  1.00 10.00      A   
ATOM   1581  OD2 ASP A 167      -7.379 -17.865  -7.487  1.00 10.00      A   
ATOM   1582  C   ASP A 167      -4.631 -16.246  -5.952  1.00 10.00      A   
ATOM   1583  O   ASP A 167      -4.419 -15.918  -7.122  1.00 10.00      A   
ATOM   1584  N   VAL A 168      -3.808 -17.014  -5.258  1.00 10.00      A   
ATOM   1585  HN  VAL A 168      -4.047 -17.257  -4.336  1.00 10.00      A   
ATOM   1586  CA  VAL A 168      -2.567 -17.519  -5.827  1.00 10.00      A   
ATOM   1587  CB  VAL A 168      -1.403 -17.386  -4.817  1.00 10.00      A   
ATOM   1588  CG1 VAL A 168      -0.057 -17.602  -5.492  1.00 10.00      A   
ATOM   1589  CG2 VAL A 168      -1.445 -16.035  -4.117  1.00 10.00      A   
ATOM   1590  C   VAL A 168      -2.713 -18.980  -6.242  1.00 10.00      A   
ATOM   1591  O   VAL A 168      -3.414 -19.749  -5.586  1.00 10.00      A   
ATOM   1592  N   ASP A 169      -2.062 -19.356  -7.340  1.00 10.00      A   
ATOM   1593  HN  ASP A 169      -1.535 -18.691  -7.840  1.00 10.00      A   
ATOM   1594  CA  ASP A 169      -2.114 -20.731  -7.821  1.00 10.00      A   
ATOM   1595  CB  ASP A 169      -1.587 -20.837  -9.253  1.00 10.00      A   
ATOM   1596  CG  ASP A 169      -1.911 -22.171  -9.897  1.00 10.00      A   
ATOM   1597  OD1 ASP A 169      -3.091 -22.403 -10.230  1.00 10.00      A   
ATOM   1598  OD2 ASP A 169      -0.986 -22.990 -10.089  1.00 10.00      A   
ATOM   1599  C   ASP A 169      -1.315 -21.634  -6.890  1.00 10.00      A   
ATOM   1600  O   ASP A 169      -0.082 -21.660  -6.934  1.00 10.00      A   
ATOM   1601  N   ASP A 170      -2.032 -22.342  -6.030  1.00 10.00      A   
ATOM   1602  HN  ASP A 170      -3.009 -22.262  -6.053  1.00 10.00      A   
ATOM   1603  CA  ASP A 170      -1.423 -23.237  -5.057  1.00 10.00      A   
ATOM   1604  CB  ASP A 170      -2.462 -23.692  -4.021  1.00 10.00      A   
ATOM   1605  CG  ASP A 170      -2.979 -22.567  -3.145  1.00 10.00      A   
ATOM   1606  OD1 ASP A 170      -2.346 -22.269  -2.108  1.00 10.00      A   
ATOM   1607  OD2 ASP A 170      -4.019 -21.972  -3.485  1.00 10.00      A   
ATOM   1608  C   ASP A 170      -0.811 -24.456  -5.733  1.00 10.00      A   
ATOM   1609  O   ASP A 170      -1.520 -25.254  -6.348  1.00 10.00      A   
ATOM   1610  N   VAL A 171       0.508 -24.579  -5.639  1.00 10.00      A   
ATOM   1611  HN  VAL A 171       1.020 -23.887  -5.170  1.00 10.00      A   
ATOM   1612  CA  VAL A 171       1.213 -25.714  -6.225  1.00 10.00      A   
ATOM   1613  CB  VAL A 171       2.263 -25.275  -7.271  1.00 10.00      A   
ATOM   1614  CG1 VAL A 171       2.816 -26.482  -8.011  1.00 10.00      A   
ATOM   1615  CG2 VAL A 171       1.677 -24.268  -8.252  1.00 10.00      A   
ATOM   1616  C   VAL A 171       1.902 -26.526  -5.129  1.00 10.00      A   
ATOM   1617  O   VAL A 171       1.459 -27.621  -4.780  1.00 10.00      A   
ATOM   1618  N   SER A 172       2.983 -25.981  -4.588  1.00 10.00      A   
ATOM   1619  HN  SER A 172       3.292 -25.106  -4.910  1.00 10.00      A   
ATOM   1620  CA  SER A 172       3.728 -26.651  -3.532  1.00 10.00      A   
ATOM   1621  CB  SER A 172       5.003 -27.283  -4.102  1.00 10.00      A   
ATOM   1622  OG  SER A 172       4.814 -27.706  -5.442  1.00 10.00      A   
ATOM   1623  HG  SER A 172       5.023 -28.646  -5.513  1.00 10.00      A   
ATOM   1624  C   SER A 172       4.086 -25.668  -2.423  1.00 10.00      A   
ATOM   1625  O   SER A 172       4.562 -24.565  -2.694  1.00 10.00      A   
ATOM   1626  N   GLY A 173       3.873 -26.075  -1.179  1.00 10.00      A   
ATOM   1627  HN  GLY A 173       3.509 -26.973  -1.023  1.00 10.00      A   
ATOM   1628  CA  GLY A 173       4.181 -25.218  -0.047  1.00 10.00      A   
ATOM   1629  C   GLY A 173       5.635 -25.324   0.377  1.00 10.00      A   
ATOM   1630  O   GLY A 173       5.939 -25.471   1.562  1.00 10.00      A   
ATOM   1631  N   HIS A 174       6.530 -25.252  -0.596  1.00 10.00      A   
ATOM   1632  HN  HIS A 174       6.217 -25.139  -1.517  1.00 10.00      A   
ATOM   1633  CA  HIS A 174       7.960 -25.341  -0.338  1.00 10.00      A   
ATOM   1634  CB  HIS A 174       8.549 -26.567  -1.045  1.00 10.00      A   
ATOM   1635  CG  HIS A 174       9.880 -27.014  -0.515  1.00 10.00      A   
ATOM   1636  ND1 HIS A 174       9.989 -27.668   0.690  1.00 10.00      A   
ATOM   1637  CD2 HIS A 174      11.111 -26.892  -1.069  1.00 10.00      A   
ATOM   1638  CE1 HIS A 174      11.276 -27.930   0.844  1.00 10.00      A   
ATOM   1639  NE2 HIS A 174      11.989 -27.479  -0.196  1.00 10.00      A   
ATOM   1640  HE2 HIS A 174      12.959 -27.570  -0.318  1.00 10.00      A   
ATOM   1641  C   HIS A 174       8.658 -24.064  -0.795  1.00 10.00      A   
ATOM   1642  O   HIS A 174       9.885 -23.958  -0.758  1.00 10.00      A   
ATOM   1643  N   TRP A 175       7.863 -23.089  -1.207  1.00 10.00      A   
ATOM   1644  HN  TRP A 175       6.895 -23.233  -1.201  1.00 10.00      A   
ATOM   1645  CA  TRP A 175       8.389 -21.815  -1.670  1.00 10.00      A   
ATOM   1646  CB  TRP A 175       7.295 -20.989  -2.363  1.00 10.00      A   
ATOM   1647  CG  TRP A 175       6.151 -20.610  -1.471  1.00 10.00      A   
ATOM   1648  CD1 TRP A 175       5.038 -21.352  -1.208  1.00 10.00      A   
ATOM   1649  CD2 TRP A 175       6.008 -19.394  -0.723  1.00 10.00      A   
ATOM   1650  NE1 TRP A 175       4.211 -20.678  -0.344  1.00 10.00      A   
ATOM   1651  HE1 TRP A 175       3.348 -21.005  -0.004  1.00 10.00      A   
ATOM   1652  CE2 TRP A 175       4.783 -19.474  -0.031  1.00 10.00      A   
ATOM   1653  CE3 TRP A 175       6.795 -18.245  -0.570  1.00 10.00      A   
ATOM   1654  CZ2 TRP A 175       4.328 -18.454   0.799  1.00 10.00      A   
ATOM   1655  CZ3 TRP A 175       6.341 -17.234   0.255  1.00 10.00      A   
ATOM   1656  CH2 TRP A 175       5.118 -17.345   0.930  1.00 10.00      A   
ATOM   1657  C   TRP A 175       9.022 -21.024  -0.527  1.00 10.00      A   
ATOM   1658  O   TRP A 175      10.012 -20.320  -0.724  1.00 10.00      A   
ATOM   1659  N   LEU A 176       8.458 -21.159   0.669  1.00 10.00      A   
ATOM   1660  HN  LEU A 176       7.674 -21.739   0.765  1.00 10.00      A   
ATOM   1661  CA  LEU A 176       8.969 -20.451   1.839  1.00 10.00      A   
ATOM   1662  CB  LEU A 176       7.930 -20.459   2.964  1.00 10.00      A   
ATOM   1663  CG  LEU A 176       8.144 -19.445   4.091  1.00 10.00      A   
ATOM   1664  CD1 LEU A 176       6.936 -18.536   4.226  1.00 10.00      A   
ATOM   1665  CD2 LEU A 176       8.433 -20.152   5.407  1.00 10.00      A   
ATOM   1666  C   LEU A 176      10.276 -21.073   2.316  1.00 10.00      A   
ATOM   1667  O   LEU A 176      11.063 -20.442   3.023  1.00 10.00      A   
ATOM   1668  N   SER A 177      10.509 -22.310   1.903  1.00 10.00      A   
ATOM   1669  HN  SER A 177       9.847 -22.759   1.333  1.00 10.00      A   
ATOM   1670  CA  SER A 177      11.716 -23.026   2.271  1.00 10.00      A   
ATOM   1671  CB  SER A 177      11.516 -24.523   2.039  1.00 10.00      A   
ATOM   1672  OG  SER A 177      10.164 -24.887   2.266  1.00 10.00      A   
ATOM   1673  HG  SER A 177       9.988 -25.739   1.852  1.00 10.00      A   
ATOM   1674  C   SER A 177      12.909 -22.517   1.463  1.00 10.00      A   
ATOM   1675  O   SER A 177      14.056 -22.880   1.730  1.00 10.00      A   
ATOM   1676  N   HIS A 178      12.625 -21.669   0.474  1.00 10.00      A   
ATOM   1677  HN  HIS A 178      11.688 -21.429   0.307  1.00 10.00      A   
ATOM   1678  CA  HIS A 178      13.660 -21.094  -0.373  1.00 10.00      A   
ATOM   1679  CB  HIS A 178      13.087 -20.658  -1.721  1.00 10.00      A   
ATOM   1680  CG  HIS A 178      13.149 -21.718  -2.773  1.00 10.00      A   
ATOM   1681  ND1 HIS A 178      14.336 -22.052  -3.377  1.00 10.00      A   
ATOM   1682  CD2 HIS A 178      12.152 -22.470  -3.300  1.00 10.00      A   
ATOM   1683  CE1 HIS A 178      14.040 -22.992  -4.256  1.00 10.00      A   
ATOM   1684  NE2 HIS A 178      12.732 -23.274  -4.244  1.00 10.00      A   
ATOM   1685  HE2 HIS A 178      12.270 -23.933  -4.811  1.00 10.00      A   
ATOM   1686  C   HIS A 178      14.339 -19.923   0.318  1.00 10.00      A   
ATOM   1687  O   HIS A 178      15.387 -19.458  -0.128  1.00 10.00      A   
ATOM   1688  N   PHE A 179      13.724 -19.442   1.398  1.00 10.00      A   
ATOM   1689  HN  PHE A 179      12.881 -19.846   1.687  1.00 10.00      A   
ATOM   1690  CA  PHE A 179      14.281 -18.338   2.168  1.00 10.00      A   
ATOM   1691  CB  PHE A 179      13.299 -17.883   3.259  1.00 10.00      A   
ATOM   1692  CG  PHE A 179      12.266 -16.890   2.799  1.00 10.00      A   
ATOM   1693  CD1 PHE A 179      10.923 -17.236   2.753  1.00 10.00      A   
ATOM   1694  CD2 PHE A 179      12.635 -15.609   2.423  1.00 10.00      A   
ATOM   1695  CE1 PHE A 179       9.970 -16.324   2.340  1.00 10.00      A   
ATOM   1696  CE2 PHE A 179      11.688 -14.691   2.006  1.00 10.00      A   
ATOM   1697  CZ  PHE A 179      10.352 -15.050   1.965  1.00 10.00      A   
ATOM   1698  C   PHE A 179      15.590 -18.779   2.811  1.00 10.00      A   
ATOM   1699  O   PHE A 179      15.602 -19.703   3.626  1.00 10.00      A   
ATOM   1700  N   PRO A 180      16.709 -18.136   2.444  1.00 10.00      A   
ATOM   1701  CA  PRO A 180      18.028 -18.476   2.980  1.00 10.00      A   
ATOM   1702  CB  PRO A 180      18.977 -17.486   2.289  1.00 10.00      A   
ATOM   1703  CG  PRO A 180      18.104 -16.392   1.779  1.00 10.00      A   
ATOM   1704  CD  PRO A 180      16.775 -17.023   1.481  1.00 10.00      A   
ATOM   1705  C   PRO A 180      18.096 -18.302   4.492  1.00 10.00      A   
ATOM   1706  O   PRO A 180      17.373 -17.482   5.068  1.00 10.00      A   
ATOM   1707  N   ASP A 181      18.984 -19.062   5.128  1.00 10.00      A   
ATOM   1708  HN  ASP A 181      19.539 -19.681   4.609  1.00 10.00      A   
ATOM   1709  CA  ASP A 181      19.157 -19.002   6.577  1.00 10.00      A   
ATOM   1710  CB  ASP A 181      20.103 -20.110   7.054  1.00 10.00      A   
ATOM   1711  CG  ASP A 181      19.864 -20.503   8.499  1.00 10.00      A   
ATOM   1712  OD1 ASP A 181      20.698 -20.152   9.363  1.00 10.00      A   
ATOM   1713  OD2 ASP A 181      18.849 -21.180   8.774  1.00 10.00      A   
ATOM   1714  C   ASP A 181      19.687 -17.634   6.999  1.00 10.00      A   
ATOM   1715  O   ASP A 181      19.534 -17.218   8.146  1.00 10.00      A   
ATOM   1716  N   THR A 182      20.306 -16.933   6.059  1.00 10.00      A   
ATOM   1717  HN  THR A 182      20.419 -17.323   5.165  1.00 10.00      A   
ATOM   1718  CA  THR A 182      20.843 -15.610   6.319  1.00 10.00      A   
ATOM   1719  CB  THR A 182      21.853 -15.226   5.227  1.00 10.00      A   
ATOM   1720  OG1 THR A 182      21.778 -16.199   4.170  1.00 10.00      A   
ATOM   1721  HG1 THR A 182      22.661 -16.348   3.808  1.00 10.00      A   
ATOM   1722  CG2 THR A 182      23.261 -15.218   5.801  1.00 10.00      A   
ATOM   1723  C   THR A 182      19.724 -14.565   6.377  1.00 10.00      A   
ATOM   1724  O   THR A 182      19.869 -13.515   7.008  1.00 10.00      A   
ATOM   1725  N   TYR A 183      18.604 -14.868   5.720  1.00 10.00      A   
ATOM   1726  HN  TYR A 183      18.547 -15.725   5.249  1.00 10.00      A   
ATOM   1727  CA  TYR A 183      17.456 -13.971   5.692  1.00 10.00      A   
ATOM   1728  CB  TYR A 183      16.396 -14.505   4.724  1.00 10.00      A   
ATOM   1729  CG  TYR A 183      15.113 -13.712   4.706  1.00 10.00      A   
ATOM   1730  CD1 TYR A 183      15.027 -12.510   4.020  1.00 10.00      A   
ATOM   1731  CD2 TYR A 183      13.984 -14.170   5.372  1.00 10.00      A   
ATOM   1732  CE1 TYR A 183      13.855 -11.786   3.996  1.00 10.00      A   
ATOM   1733  CE2 TYR A 183      12.807 -13.450   5.354  1.00 10.00      A   
ATOM   1734  CZ  TYR A 183      12.748 -12.258   4.664  1.00 10.00      A   
ATOM   1735  OH  TYR A 183      11.577 -11.540   4.638  1.00 10.00      A   
ATOM   1736  HH  TYR A 183      11.537 -11.029   3.824  1.00 10.00      A   
ATOM   1737  C   TYR A 183      16.877 -13.819   7.096  1.00 10.00      A   
ATOM   1738  O   TYR A 183      16.376 -14.784   7.682  1.00 10.00      A   
ATOM   1739  N   THR A 184      16.963 -12.610   7.636  1.00 10.00      A   
ATOM   1740  HN  THR A 184      17.373 -11.884   7.117  1.00 10.00      A   
ATOM   1741  CA  THR A 184      16.476 -12.333   8.981  1.00 10.00      A   
ATOM   1742  CB  THR A 184      17.651 -12.381   9.983  1.00 10.00      A   
ATOM   1743  OG1 THR A 184      18.790 -11.728   9.405  1.00 10.00      A   
ATOM   1744  HG1 THR A 184      19.221 -12.325   8.778  1.00 10.00      A   
ATOM   1745  CG2 THR A 184      18.019 -13.814  10.323  1.00 10.00      A   
ATOM   1746  C   THR A 184      15.817 -10.953   9.068  1.00 10.00      A   
ATOM   1747  O   THR A 184      15.825 -10.319  10.124  1.00 10.00      A   
ATOM   1748  N   SER A 185      15.225 -10.498   7.968  1.00 10.00      A   
ATOM   1749  HN  SER A 185      15.217 -11.050   7.157  1.00 10.00      A   
ATOM   1750  CA  SER A 185      14.595  -9.180   7.942  1.00 10.00      A   
ATOM   1751  CB  SER A 185      15.165  -8.356   6.787  1.00 10.00      A   
ATOM   1752  OG  SER A 185      15.357  -9.175   5.644  1.00 10.00      A   
ATOM   1753  HG  SER A 185      14.558  -9.147   5.095  1.00 10.00      A   
ATOM   1754  C   SER A 185      13.066  -9.242   7.848  1.00 10.00      A   
ATOM   1755  O   SER A 185      12.417  -8.217   7.644  1.00 10.00      A   
ATOM   1756  N   LEU A 186      12.490 -10.423   8.022  1.00 10.00      A   
ATOM   1757  HN  LEU A 186      13.045 -11.205   8.220  1.00 10.00      A   
ATOM   1758  CA  LEU A 186      11.042 -10.573   7.940  1.00 10.00      A   
ATOM   1759  CB  LEU A 186      10.641 -12.051   7.913  1.00 10.00      A   
ATOM   1760  CG  LEU A 186       9.168 -12.355   7.611  1.00 10.00      A   
ATOM   1761  CD1 LEU A 186       8.719 -11.645   6.340  1.00 10.00      A   
ATOM   1762  CD2 LEU A 186       8.953 -13.854   7.481  1.00 10.00      A   
ATOM   1763  C   LEU A 186      10.336  -9.846   9.082  1.00 10.00      A   
ATOM   1764  O   LEU A 186      10.576 -10.127  10.257  1.00 10.00      A   
ATOM   1765  N   VAL A 187       9.475  -8.899   8.720  1.00 10.00      A   
ATOM   1766  HN  VAL A 187       9.347  -8.716   7.764  1.00 10.00      A   
ATOM   1767  CA  VAL A 187       8.720  -8.117   9.695  1.00 10.00      A   
ATOM   1768  CB  VAL A 187       8.962  -6.601   9.511  1.00 10.00      A   
ATOM   1769  CG1 VAL A 187       8.161  -5.790  10.521  1.00 10.00      A   
ATOM   1770  CG2 VAL A 187      10.443  -6.277   9.621  1.00 10.00      A   
ATOM   1771  C   VAL A 187       7.225  -8.401   9.576  1.00 10.00      A   
ATOM   1772  O   VAL A 187       6.546  -8.624  10.580  1.00 10.00      A   
ATOM   1773  N   SER A 188       6.718  -8.403   8.352  1.00 10.00      A   
ATOM   1774  HN  SER A 188       7.311  -8.250   7.582  1.00 10.00      A   
ATOM   1775  CA  SER A 188       5.305  -8.641   8.120  1.00 10.00      A   
ATOM   1776  CB  SER A 188       4.649  -7.365   7.583  1.00 10.00      A   
ATOM   1777  OG  SER A 188       3.264  -7.326   7.881  1.00 10.00      A   
ATOM   1778  HG  SER A 188       2.762  -7.230   7.059  1.00 10.00      A   
ATOM   1779  C   SER A 188       5.113  -9.784   7.131  1.00 10.00      A   
ATOM   1780  O   SER A 188       5.642  -9.744   6.020  1.00 10.00      A   
ATOM   1781  N   LEU A 189       4.366 -10.800   7.539  1.00 10.00      A   
ATOM   1782  HN  LEU A 189       3.974 -10.777   8.446  1.00 10.00      A   
ATOM   1783  CA  LEU A 189       4.101 -11.951   6.685  1.00 10.00      A   
ATOM   1784  CB  LEU A 189       4.968 -13.141   7.108  1.00 10.00      A   
ATOM   1785  CG  LEU A 189       4.834 -14.407   6.257  1.00 10.00      A   
ATOM   1786  CD1 LEU A 189       5.369 -14.170   4.855  1.00 10.00      A   
ATOM   1787  CD2 LEU A 189       5.544 -15.582   6.913  1.00 10.00      A   
ATOM   1788  C   LEU A 189       2.628 -12.337   6.744  1.00 10.00      A   
ATOM   1789  O   LEU A 189       2.125 -12.745   7.793  1.00 10.00      A   
ATOM   1790  N   ASN A 190       1.939 -12.212   5.621  1.00 10.00      A   
ATOM   1791  HN  ASN A 190       2.395 -11.888   4.811  1.00 10.00      A   
ATOM   1792  CA  ASN A 190       0.523 -12.552   5.549  1.00 10.00      A   
ATOM   1793  CB  ASN A 190      -0.337 -11.296   5.406  1.00 10.00      A   
ATOM   1794  CG  ASN A 190      -1.803 -11.630   5.189  1.00 10.00      A   
ATOM   1795  OD1 ASN A 190      -2.296 -12.654   5.658  1.00 10.00      A   
ATOM   1796  ND2 ASN A 190      -2.507 -10.778   4.472  1.00 10.00      A   
ATOM   1797 HD21 ASN A 190      -2.050  -9.977   4.112  1.00 10.00      A   
ATOM   1798 HD22 ASN A 190      -3.455 -10.970   4.331  1.00 10.00      A   
ATOM   1799  C   ASN A 190       0.252 -13.491   4.383  1.00 10.00      A   
ATOM   1800  O   ASN A 190       0.393 -13.105   3.222  1.00 10.00      A   
ATOM   1801  N   ILE A 191      -0.130 -14.722   4.698  1.00 10.00      A   
ATOM   1802  HN  ILE A 191      -0.221 -14.966   5.644  1.00 10.00      A   
ATOM   1803  CA  ILE A 191      -0.415 -15.725   3.681  1.00 10.00      A   
ATOM   1804  CB  ILE A 191       0.735 -16.756   3.574  1.00 10.00      A   
ATOM   1805  CG1 ILE A 191       1.004 -17.423   4.929  1.00 10.00      A   
ATOM   1806  CG2 ILE A 191       2.003 -16.107   3.026  1.00 10.00      A   
ATOM   1807  CD1 ILE A 191       1.866 -18.666   4.845  1.00 10.00      A   
ATOM   1808  C   ILE A 191      -1.722 -16.457   3.990  1.00 10.00      A   
ATOM   1809  O   ILE A 191      -1.889 -17.624   3.639  1.00 10.00      A   
ATOM   1810  N   SER A 192      -2.659 -15.759   4.619  1.00 10.00      A   
ATOM   1811  HN  SER A 192      -2.485 -14.817   4.845  1.00 10.00      A   
ATOM   1812  CA  SER A 192      -3.944 -16.350   4.995  1.00 10.00      A   
ATOM   1813  CB  SER A 192      -4.714 -15.368   5.879  1.00 10.00      A   
ATOM   1814  OG  SER A 192      -4.755 -14.082   5.289  1.00 10.00      A   
ATOM   1815  HG  SER A 192      -5.278 -14.121   4.480  1.00 10.00      A   
ATOM   1816  C   SER A 192      -4.802 -16.743   3.785  1.00 10.00      A   
ATOM   1817  O   SER A 192      -5.760 -17.502   3.914  1.00 10.00      A   
ATOM   1818  N   CYS A 193      -4.449 -16.236   2.615  1.00 10.00      A   
ATOM   1819  HN  CYS A 193      -3.659 -15.655   2.565  1.00 10.00      A   
ATOM   1820  CA  CYS A 193      -5.201 -16.508   1.397  1.00 10.00      A   
ATOM   1821  CB  CYS A 193      -4.987 -15.349   0.435  1.00 10.00      A   
ATOM   1822  SG  CYS A 193      -3.274 -14.779   0.406  1.00 10.00      A   
ATOM   1823  HG  CYS A 193      -3.241 -13.631  -0.259  1.00 10.00      A   
ATOM   1824  C   CYS A 193      -4.766 -17.808   0.722  1.00 10.00      A   
ATOM   1825  O   CYS A 193      -5.461 -18.313  -0.162  1.00 10.00      A   
ATOM   1826  N   LEU A 194      -3.629 -18.353   1.133  1.00 10.00      A   
ATOM   1827  HN  LEU A 194      -3.132 -17.934   1.867  1.00 10.00      A   
ATOM   1828  CA  LEU A 194      -3.117 -19.581   0.528  1.00 10.00      A   
ATOM   1829  CB  LEU A 194      -1.631 -19.758   0.836  1.00 10.00      A   
ATOM   1830  CG  LEU A 194      -0.751 -18.519   0.651  1.00 10.00      A   
ATOM   1831  CD1 LEU A 194       0.706 -18.863   0.900  1.00 10.00      A   
ATOM   1832  CD2 LEU A 194      -0.937 -17.914  -0.733  1.00 10.00      A   
ATOM   1833  C   LEU A 194      -3.908 -20.797   0.996  1.00 10.00      A   
ATOM   1834  O   LEU A 194      -4.324 -20.868   2.154  1.00 10.00      A   
ATOM   1835  N   ALA A 195      -4.115 -21.752   0.099  1.00 10.00      A   
ATOM   1836  HN  ALA A 195      -3.744 -21.651  -0.809  1.00 10.00      A   
ATOM   1837  CA  ALA A 195      -4.872 -22.952   0.429  1.00 10.00      A   
ATOM   1838  CB  ALA A 195      -5.968 -23.197  -0.598  1.00 10.00      A   
ATOM   1839  C   ALA A 195      -3.961 -24.169   0.543  1.00 10.00      A   
ATOM   1840  O   ALA A 195      -4.367 -25.211   1.055  1.00 10.00      A   
ATOM   1841  N   SER A 196      -2.733 -24.032   0.066  1.00 10.00      A   
ATOM   1842  HN  SER A 196      -2.467 -23.177  -0.332  1.00 10.00      A   
ATOM   1843  CA  SER A 196      -1.768 -25.122   0.120  1.00 10.00      A   
ATOM   1844  CB  SER A 196      -0.709 -24.951  -0.970  1.00 10.00      A   
ATOM   1845  OG  SER A 196      -0.344 -23.589  -1.115  1.00 10.00      A   
ATOM   1846  HG  SER A 196      -1.070 -23.102  -1.548  1.00 10.00      A   
ATOM   1847  C   SER A 196      -1.116 -25.211   1.501  1.00 10.00      A   
ATOM   1848  O   SER A 196      -1.206 -24.273   2.301  1.00 10.00      A   
ATOM   1849  N   GLU A 197      -0.475 -26.339   1.783  1.00 10.00      A   
ATOM   1850  HN  GLU A 197      -0.445 -27.053   1.114  1.00 10.00      A   
ATOM   1851  CA  GLU A 197       0.183 -26.545   3.064  1.00 10.00      A   
ATOM   1852  CB  GLU A 197       0.034 -28.004   3.500  1.00 10.00      A   
ATOM   1853  CG  GLU A 197       0.769 -28.364   4.781  1.00 10.00      A   
ATOM   1854  CD  GLU A 197       1.673 -29.566   4.603  1.00 10.00      A   
ATOM   1855  OE1 GLU A 197       1.422 -30.370   3.680  1.00 10.00      A   
ATOM   1856  OE2 GLU A 197       2.636 -29.714   5.381  1.00 10.00      A   
ATOM   1857  C   GLU A 197       1.657 -26.161   2.986  1.00 10.00      A   
ATOM   1858  O   GLU A 197       2.426 -26.737   2.210  1.00 10.00      A   
ATOM   1859  N   VAL A 198       2.038 -25.168   3.771  1.00 10.00      A   
ATOM   1860  HN  VAL A 198       1.377 -24.730   4.341  1.00 10.00      A   
ATOM   1861  CA  VAL A 198       3.412 -24.713   3.813  1.00 10.00      A   
ATOM   1862  CB  VAL A 198       3.532 -23.218   4.174  1.00 10.00      A   
ATOM   1863  CG1 VAL A 198       3.480 -22.358   2.919  1.00 10.00      A   
ATOM   1864  CG2 VAL A 198       2.450 -22.805   5.159  1.00 10.00      A   
ATOM   1865  C   VAL A 198       4.219 -25.539   4.805  1.00 10.00      A   
ATOM   1866  O   VAL A 198       3.684 -26.037   5.798  1.00 10.00      A   
ATOM   1867  N   SER A 199       5.504 -25.679   4.523  1.00 10.00      A   
ATOM   1868  HN  SER A 199       5.861 -25.251   3.717  1.00 10.00      A   
ATOM   1869  CA  SER A 199       6.407 -26.435   5.375  1.00 10.00      A   
ATOM   1870  CB  SER A 199       7.779 -26.522   4.705  1.00 10.00      A   
ATOM   1871  OG  SER A 199       7.667 -27.051   3.392  1.00 10.00      A   
ATOM   1872  HG  SER A 199       6.996 -26.562   2.903  1.00 10.00      A   
ATOM   1873  C   SER A 199       6.534 -25.787   6.752  1.00 10.00      A   
ATOM   1874  O   SER A 199       7.114 -24.705   6.888  1.00 10.00      A   
ATOM   1875  N   PHE A 200       5.999 -26.453   7.769  1.00 10.00      A   
ATOM   1876  HN  PHE A 200       5.567 -27.320   7.600  1.00 10.00      A   
ATOM   1877  CA  PHE A 200       6.046 -25.939   9.129  1.00 10.00      A   
ATOM   1878  CB  PHE A 200       5.192 -26.792  10.071  1.00 10.00      A   
ATOM   1879  CG  PHE A 200       4.928 -26.135  11.397  1.00 10.00      A   
ATOM   1880  CD1 PHE A 200       3.970 -25.145  11.507  1.00 10.00      A   
ATOM   1881  CD2 PHE A 200       5.647 -26.495  12.527  1.00 10.00      A   
ATOM   1882  CE1 PHE A 200       3.729 -24.524  12.716  1.00 10.00      A   
ATOM   1883  CE2 PHE A 200       5.411 -25.881  13.742  1.00 10.00      A   
ATOM   1884  CZ  PHE A 200       4.452 -24.891  13.836  1.00 10.00      A   
ATOM   1885  C   PHE A 200       7.486 -25.848   9.635  1.00 10.00      A   
ATOM   1886  O   PHE A 200       7.840 -24.914  10.354  1.00 10.00      A   
ATOM   1887  N   SER A 201       8.318 -26.807   9.241  1.00 10.00      A   
ATOM   1888  HN  SER A 201       7.982 -27.534   8.669  1.00 10.00      A   
ATOM   1889  CA  SER A 201       9.716 -26.819   9.651  1.00 10.00      A   
ATOM   1890  CB  SER A 201      10.401 -28.063   9.089  1.00 10.00      A   
ATOM   1891  OG  SER A 201       9.513 -29.175   9.101  1.00 10.00      A   
ATOM   1892  HG  SER A 201       9.702 -29.748   8.346  1.00 10.00      A   
ATOM   1893  C   SER A 201      10.426 -25.552   9.172  1.00 10.00      A   
ATOM   1894  O   SER A 201      11.162 -24.912   9.925  1.00 10.00      A   
ATOM   1895  N   ALA A 202      10.165 -25.180   7.924  1.00 10.00      A   
ATOM   1896  HN  ALA A 202       9.547 -25.719   7.387  1.00 10.00      A   
ATOM   1897  CA  ALA A 202      10.759 -23.991   7.337  1.00 10.00      A   
ATOM   1898  CB  ALA A 202      10.538 -23.978   5.830  1.00 10.00      A   
ATOM   1899  C   ALA A 202      10.169 -22.740   7.977  1.00 10.00      A   
ATOM   1900  O   ALA A 202      10.869 -21.746   8.183  1.00 10.00      A   
ATOM   1901  N   LEU A 203       8.878 -22.811   8.295  1.00 10.00      A   
ATOM   1902  HN  LEU A 203       8.385 -23.641   8.098  1.00 10.00      A   
ATOM   1903  CA  LEU A 203       8.168 -21.699   8.922  1.00 10.00      A   
ATOM   1904  CB  LEU A 203       6.664 -21.996   8.984  1.00 10.00      A   
ATOM   1905  CG  LEU A 203       5.781 -20.965   9.695  1.00 10.00      A   
ATOM   1906  CD1 LEU A 203       5.853 -19.613   8.999  1.00 10.00      A   
ATOM   1907  CD2 LEU A 203       4.342 -21.452   9.758  1.00 10.00      A   
ATOM   1908  C   LEU A 203       8.717 -21.428  10.321  1.00 10.00      A   
ATOM   1909  O   LEU A 203       9.078 -20.297  10.644  1.00 10.00      A   
ATOM   1910  N   GLU A 204       8.796 -22.477  11.135  1.00 10.00      A   
ATOM   1911  HN  GLU A 204       8.494 -23.357  10.810  1.00 10.00      A   
ATOM   1912  CA  GLU A 204       9.303 -22.358  12.498  1.00 10.00      A   
ATOM   1913  CB  GLU A 204       9.270 -23.715  13.206  1.00 10.00      A   
ATOM   1914  CG  GLU A 204       9.413 -23.616  14.718  1.00 10.00      A   
ATOM   1915  CD  GLU A 204      10.002 -24.865  15.342  1.00 10.00      A   
ATOM   1916  OE1 GLU A 204       9.661 -25.981  14.897  1.00 10.00      A   
ATOM   1917  OE2 GLU A 204      10.810 -24.735  16.290  1.00 10.00      A   
ATOM   1918  C   GLU A 204      10.728 -21.814  12.502  1.00 10.00      A   
ATOM   1919  O   GLU A 204      11.046 -20.885  13.244  1.00 10.00      A   
ATOM   1920  N   ARG A 205      11.576 -22.391  11.654  1.00 10.00      A   
ATOM   1921  HN  ARG A 205      11.249 -23.118  11.075  1.00 10.00      A   
ATOM   1922  CA  ARG A 205      12.973 -21.978  11.562  1.00 10.00      A   
ATOM   1923  CB  ARG A 205      13.736 -22.857  10.570  1.00 10.00      A   
ATOM   1924  CG  ARG A 205      15.184 -23.114  10.959  1.00 10.00      A   
ATOM   1925  CD  ARG A 205      15.938 -23.841   9.856  1.00 10.00      A   
ATOM   1926  NE  ARG A 205      15.307 -25.112   9.494  1.00 10.00      A   
ATOM   1927  HE  ARG A 205      15.058 -25.718  10.227  1.00 10.00      A   
ATOM   1928  CZ  ARG A 205      15.061 -25.493   8.240  1.00 10.00      A   
ATOM   1929  NH1 ARG A 205      15.393 -24.707   7.220  1.00 10.00      A   
ATOM   1930 HH11 ARG A 205      15.850 -23.783   7.393  1.00 10.00      A   
ATOM   1931 HH12 ARG A 205      15.199 -25.011   6.240  1.00 10.00      A   
ATOM   1932  NH2 ARG A 205      14.484 -26.661   8.011  1.00 10.00      A   
ATOM   1933 HH21 ARG A 205      14.287 -26.967   7.032  1.00 10.00      A   
ATOM   1934 HH22 ARG A 205      14.223 -27.277   8.809  1.00 10.00      A   
ATOM   1935  C   ARG A 205      13.088 -20.507  11.169  1.00 10.00      A   
ATOM   1936  O   ARG A 205      13.944 -19.783  11.683  1.00 10.00      A   
ATOM   1937  N   LEU A 206      12.210 -20.065  10.271  1.00 10.00      A   
ATOM   1938  HN  LEU A 206      11.546 -20.688   9.902  1.00 10.00      A   
ATOM   1939  CA  LEU A 206      12.216 -18.677   9.820  1.00 10.00      A   
ATOM   1940  CB  LEU A 206      11.264 -18.484   8.635  1.00 10.00      A   
ATOM   1941  CG  LEU A 206      11.860 -17.823   7.386  1.00 10.00      A   
ATOM   1942  CD1 LEU A 206      10.770 -17.521   6.370  1.00 10.00      A   
ATOM   1943  CD2 LEU A 206      12.611 -16.552   7.748  1.00 10.00      A   
ATOM   1944  C   LEU A 206      11.838 -17.730  10.955  1.00 10.00      A   
ATOM   1945  O   LEU A 206      12.521 -16.732  11.197  1.00 10.00      A   
ATOM   1946  N   VAL A 207      10.758 -18.052  11.653  1.00 10.00      A   
ATOM   1947  HN  VAL A 207      10.262 -18.866  11.415  1.00 10.00      A   
ATOM   1948  CA  VAL A 207      10.283 -17.225  12.760  1.00 10.00      A   
ATOM   1949  CB  VAL A 207       8.933 -17.731  13.317  1.00 10.00      A   
ATOM   1950  CG1 VAL A 207       8.441 -16.837  14.445  1.00 10.00      A   
ATOM   1951  CG2 VAL A 207       7.888 -17.808  12.215  1.00 10.00      A   
ATOM   1952  C   VAL A 207      11.309 -17.169  13.893  1.00 10.00      A   
ATOM   1953  O   VAL A 207      11.531 -16.118  14.490  1.00 10.00      A   
ATOM   1954  N   THR A 208      11.957 -18.300  14.157  1.00 10.00      A   
ATOM   1955  HN  THR A 208      11.759 -19.094  13.612  1.00 10.00      A   
ATOM   1956  CA  THR A 208      12.951 -18.398  15.229  1.00 10.00      A   
ATOM   1957  CB  THR A 208      13.484 -19.838  15.385  1.00 10.00      A   
ATOM   1958  OG1 THR A 208      12.389 -20.760  15.450  1.00 10.00      A   
ATOM   1959  HG1 THR A 208      11.893 -20.737  14.622  1.00 10.00      A   
ATOM   1960  CG2 THR A 208      14.318 -19.971  16.652  1.00 10.00      A   
ATOM   1961  C   THR A 208      14.133 -17.442  15.029  1.00 10.00      A   
ATOM   1962  O   THR A 208      14.760 -17.000  15.996  1.00 10.00      A   
ATOM   1963  N   ARG A 209      14.430 -17.108  13.780  1.00 10.00      A   
ATOM   1964  HN  ARG A 209      13.885 -17.460  13.043  1.00 10.00      A   
ATOM   1965  CA  ARG A 209      15.555 -16.221  13.488  1.00 10.00      A   
ATOM   1966  CB  ARG A 209      16.486 -16.830  12.429  1.00 10.00      A   
ATOM   1967  CG  ARG A 209      15.914 -16.893  11.023  1.00 10.00      A   
ATOM   1968  CD  ARG A 209      16.927 -17.484  10.060  1.00 10.00      A   
ATOM   1969  NE  ARG A 209      16.429 -17.534   8.690  1.00 10.00      A   
ATOM   1970  HE  ARG A 209      16.546 -16.723   8.137  1.00 10.00      A   
ATOM   1971  CZ  ARG A 209      15.829 -18.596   8.160  1.00 10.00      A   
ATOM   1972  NH1 ARG A 209      15.638 -19.690   8.885  1.00 10.00      A   
ATOM   1973 HH11 ARG A 209      15.962 -19.726   9.877  1.00 10.00      A   
ATOM   1974 HH12 ARG A 209      15.171 -20.523   8.463  1.00 10.00      A   
ATOM   1975  NH2 ARG A 209      15.452 -18.579   6.895  1.00 10.00      A   
ATOM   1976 HH21 ARG A 209      15.630 -17.738   6.306  1.00 10.00      A   
ATOM   1977 HH22 ARG A 209      14.975 -19.410   6.481  1.00 10.00      A   
ATOM   1978  C   ARG A 209      15.115 -14.817  13.083  1.00 10.00      A   
ATOM   1979  O   ARG A 209      15.933 -14.005  12.655  1.00 10.00      A   
ATOM   1980  N   CYS A 210      13.836 -14.515  13.229  1.00 10.00      A   
ATOM   1981  HN  CYS A 210      13.219 -15.178  13.611  1.00 10.00      A   
ATOM   1982  CA  CYS A 210      13.340 -13.197  12.859  1.00 10.00      A   
ATOM   1983  CB  CYS A 210      12.391 -13.271  11.662  1.00 10.00      A   
ATOM   1984  SG  CYS A 210      13.126 -13.958  10.161  1.00 10.00      A   
ATOM   1985  HG  CYS A 210      13.141 -15.283  10.285  1.00 10.00      A   
ATOM   1986  C   CYS A 210      12.668 -12.478  14.028  1.00 10.00      A   
ATOM   1987  O   CYS A 210      11.452 -12.554  14.199  1.00 10.00      A   
ATOM   1988  N   PRO A 211      13.452 -11.754  14.844  1.00 10.00      A   
ATOM   1989  CA  PRO A 211      12.917 -11.002  15.988  1.00 10.00      A   
ATOM   1990  CB  PRO A 211      14.169 -10.660  16.792  1.00 10.00      A   
ATOM   1991  CG  PRO A 211      15.257 -10.596  15.776  1.00 10.00      A   
ATOM   1992  CD  PRO A 211      14.916 -11.622  14.730  1.00 10.00      A   
ATOM   1993  C   PRO A 211      12.234  -9.720  15.512  1.00 10.00      A   
ATOM   1994  O   PRO A 211      11.532  -9.042  16.267  1.00 10.00      A   
ATOM   1995  N   ASN A 212      12.443  -9.408  14.239  1.00 10.00      A   
ATOM   1996  HN  ASN A 212      13.002 -10.001  13.697  1.00 10.00      A   
ATOM   1997  CA  ASN A 212      11.863  -8.222  13.623  1.00 10.00      A   
ATOM   1998  CB  ASN A 212      12.667  -7.810  12.385  1.00 10.00      A   
ATOM   1999  CG  ASN A 212      13.875  -6.954  12.715  1.00 10.00      A   
ATOM   2000  OD1 ASN A 212      13.875  -6.201  13.688  1.00 10.00      A   
ATOM   2001  ND2 ASN A 212      14.920  -7.061  11.906  1.00 10.00      A   
ATOM   2002 HD21 ASN A 212      14.861  -7.679  11.150  1.00 10.00      A   
ATOM   2003 HD22 ASN A 212      15.712  -6.512  12.101  1.00 10.00      A   
ATOM   2004  C   ASN A 212      10.411  -8.470  13.244  1.00 10.00      A   
ATOM   2005  O   ASN A 212       9.673  -7.536  12.943  1.00 10.00      A   
ATOM   2006  N   LEU A 213      10.007  -9.731  13.288  1.00 10.00      A   
ATOM   2007  HN  LEU A 213      10.644 -10.425  13.562  1.00 10.00      A   
ATOM   2008  CA  LEU A 213       8.645 -10.114  12.948  1.00 10.00      A   
ATOM   2009  CB  LEU A 213       8.497 -11.635  12.986  1.00 10.00      A   
ATOM   2010  CG  LEU A 213       7.175 -12.203  12.464  1.00 10.00      A   
ATOM   2011  CD1 LEU A 213       7.050 -11.984  10.964  1.00 10.00      A   
ATOM   2012  CD2 LEU A 213       7.059 -13.680  12.807  1.00 10.00      A   
ATOM   2013  C   LEU A 213       7.644  -9.464  13.897  1.00 10.00      A   
ATOM   2014  O   LEU A 213       7.749  -9.612  15.115  1.00 10.00      A   
ATOM   2015  N   LYS A 214       6.689  -8.737  13.330  1.00 10.00      A   
ATOM   2016  HN  LYS A 214       6.670  -8.658  12.348  1.00 10.00      A   
ATOM   2017  CA  LYS A 214       5.669  -8.057  14.117  1.00 10.00      A   
ATOM   2018  CB  LYS A 214       5.789  -6.540  13.959  1.00 10.00      A   
ATOM   2019  CG  LYS A 214       7.066  -5.950  14.531  1.00 10.00      A   
ATOM   2020  CD  LYS A 214       7.224  -6.289  16.005  1.00 10.00      A   
ATOM   2021  CE  LYS A 214       8.513  -5.717  16.563  1.00 10.00      A   
ATOM   2022  NZ  LYS A 214       9.701  -6.155  15.784  1.00 10.00      A   
ATOM   2023  HZ1 LYS A 214      10.539  -5.604  16.068  1.00 10.00      A   
ATOM   2024  HZ2 LYS A 214       9.538  -6.008  14.764  1.00 10.00      A   
ATOM   2025  HZ3 LYS A 214       9.892  -7.165  15.954  1.00 10.00      A   
ATOM   2026  C   LYS A 214       4.279  -8.515  13.702  1.00 10.00      A   
ATOM   2027  O   LYS A 214       3.378  -8.622  14.532  1.00 10.00      A   
ATOM   2028  N   SER A 215       4.110  -8.793  12.420  1.00 10.00      A   
ATOM   2029  HN  SER A 215       4.868  -8.708  11.803  1.00 10.00      A   
ATOM   2030  CA  SER A 215       2.827  -9.237  11.903  1.00 10.00      A   
ATOM   2031  CB  SER A 215       2.283  -8.219  10.898  1.00 10.00      A   
ATOM   2032  OG  SER A 215       0.884  -8.359  10.730  1.00 10.00      A   
ATOM   2033  HG  SER A 215       0.433  -7.571  11.088  1.00 10.00      A   
ATOM   2034  C   SER A 215       2.968 -10.604  11.249  1.00 10.00      A   
ATOM   2035  O   SER A 215       3.691 -10.759  10.262  1.00 10.00      A   
ATOM   2036  N   LEU A 216       2.288 -11.596  11.809  1.00 10.00      A   
ATOM   2037  HN  LEU A 216       1.734 -11.413  12.600  1.00 10.00      A   
ATOM   2038  CA  LEU A 216       2.341 -12.949  11.280  1.00 10.00      A   
ATOM   2039  CB  LEU A 216       3.156 -13.849  12.210  1.00 10.00      A   
ATOM   2040  CG  LEU A 216       3.353 -15.294  11.754  1.00 10.00      A   
ATOM   2041  CD1 LEU A 216       4.309 -15.363  10.573  1.00 10.00      A   
ATOM   2042  CD2 LEU A 216       3.850 -16.155  12.906  1.00 10.00      A   
ATOM   2043  C   LEU A 216       0.939 -13.517  11.092  1.00 10.00      A   
ATOM   2044  O   LEU A 216       0.257 -13.850  12.063  1.00 10.00      A   
ATOM   2045  N   LYS A 217       0.509 -13.609   9.843  1.00 10.00      A   
ATOM   2046  HN  LYS A 217       1.094 -13.303   9.113  1.00 10.00      A   
ATOM   2047  CA  LYS A 217      -0.803 -14.145   9.518  1.00 10.00      A   
ATOM   2048  CB  LYS A 217      -1.607 -13.171   8.659  1.00 10.00      A   
ATOM   2049  CG  LYS A 217      -2.296 -12.071   9.447  1.00 10.00      A   
ATOM   2050  CD  LYS A 217      -3.064 -11.125   8.539  1.00 10.00      A   
ATOM   2051  CE  LYS A 217      -3.551  -9.905   9.301  1.00 10.00      A   
ATOM   2052  NZ  LYS A 217      -4.159  -8.880   8.406  1.00 10.00      A   
ATOM   2053  HZ1 LYS A 217      -3.626  -8.818   7.515  1.00 10.00      A   
ATOM   2054  HZ2 LYS A 217      -4.137  -7.949   8.871  1.00 10.00      A   
ATOM   2055  HZ3 LYS A 217      -5.149  -9.126   8.195  1.00 10.00      A   
ATOM   2056  C   LYS A 217      -0.671 -15.484   8.813  1.00 10.00      A   
ATOM   2057  O   LYS A 217      -0.090 -15.580   7.728  1.00 10.00      A   
ATOM   2058  N   LEU A 218      -1.202 -16.515   9.445  1.00 10.00      A   
ATOM   2059  HN  LEU A 218      -1.652 -16.364  10.309  1.00 10.00      A   
ATOM   2060  CA  LEU A 218      -1.152 -17.861   8.908  1.00 10.00      A   
ATOM   2061  CB  LEU A 218      -1.002 -18.866  10.056  1.00 10.00      A   
ATOM   2062  CG  LEU A 218       0.039 -18.518  11.125  1.00 10.00      A   
ATOM   2063  CD1 LEU A 218      -0.200 -19.332  12.388  1.00 10.00      A   
ATOM   2064  CD2 LEU A 218       1.452 -18.729  10.599  1.00 10.00      A   
ATOM   2065  C   LEU A 218      -2.419 -18.163   8.118  1.00 10.00      A   
ATOM   2066  O   LEU A 218      -3.340 -17.344   8.066  1.00 10.00      A   
ATOM   2067  N   ASN A 219      -2.467 -19.342   7.516  1.00 10.00      A   
ATOM   2068  HN  ASN A 219      -1.711 -19.959   7.605  1.00 10.00      A   
ATOM   2069  CA  ASN A 219      -3.621 -19.749   6.728  1.00 10.00      A   
ATOM   2070  CB  ASN A 219      -3.219 -20.074   5.281  1.00 10.00      A   
ATOM   2071  CG  ASN A 219      -2.454 -21.380   5.129  1.00 10.00      A   
ATOM   2072  OD1 ASN A 219      -1.767 -21.827   6.043  1.00 10.00      A   
ATOM   2073  ND2 ASN A 219      -2.578 -22.006   3.969  1.00 10.00      A   
ATOM   2074 HD21 ASN A 219      -3.155 -21.602   3.281  1.00 10.00      A   
ATOM   2075 HD22 ASN A 219      -2.072 -22.836   3.834  1.00 10.00      A   
ATOM   2076  C   ASN A 219      -4.355 -20.922   7.376  1.00 10.00      A   
ATOM   2077  O   ASN A 219      -3.911 -21.460   8.393  1.00 10.00      A   
ATOM   2078  N   ARG A 220      -5.470 -21.319   6.763  1.00 10.00      A   
ATOM   2079  HN  ARG A 220      -5.742 -20.861   5.938  1.00 10.00      A   
ATOM   2080  CA  ARG A 220      -6.309 -22.410   7.262  1.00 10.00      A   
ATOM   2081  CB  ARG A 220      -7.539 -22.560   6.358  1.00 10.00      A   
ATOM   2082  CG  ARG A 220      -8.827 -22.936   7.072  1.00 10.00      A   
ATOM   2083  CD  ARG A 220      -9.990 -22.962   6.092  1.00 10.00      A   
ATOM   2084  NE  ARG A 220     -11.293 -23.014   6.757  1.00 10.00      A   
ATOM   2085  HE  ARG A 220     -11.351 -23.518   7.609  1.00 10.00      A   
ATOM   2086  CZ  ARG A 220     -12.395 -22.426   6.287  1.00 10.00      A   
ATOM   2087  NH1 ARG A 220     -12.360 -21.744   5.145  1.00 10.00      A   
ATOM   2088 HH11 ARG A 220     -13.226 -21.290   4.776  1.00 10.00      A   
ATOM   2089 HH12 ARG A 220     -11.466 -21.650   4.617  1.00 10.00      A   
ATOM   2090  NH2 ARG A 220     -13.535 -22.522   6.956  1.00 10.00      A   
ATOM   2091 HH21 ARG A 220     -14.400 -22.066   6.591  1.00 10.00      A   
ATOM   2092 HH22 ARG A 220     -13.576 -23.059   7.860  1.00 10.00      A   
ATOM   2093  C   ARG A 220      -5.554 -23.740   7.332  1.00 10.00      A   
ATOM   2094  O   ARG A 220      -5.945 -24.644   8.071  1.00 10.00      A   
ATOM   2095  N   ALA A 221      -4.475 -23.858   6.567  1.00 10.00      A   
ATOM   2096  HN  ALA A 221      -4.198 -23.101   6.013  1.00 10.00      A   
ATOM   2097  CA  ALA A 221      -3.685 -25.086   6.541  1.00 10.00      A   
ATOM   2098  CB  ALA A 221      -2.771 -25.113   5.325  1.00 10.00      A   
ATOM   2099  C   ALA A 221      -2.889 -25.286   7.830  1.00 10.00      A   
ATOM   2100  O   ALA A 221      -2.521 -26.409   8.164  1.00 10.00      A   
ATOM   2101  N   VAL A 222      -2.631 -24.202   8.552  1.00 10.00      A   
ATOM   2102  HN  VAL A 222      -2.955 -23.331   8.240  1.00 10.00      A   
ATOM   2103  CA  VAL A 222      -1.886 -24.280   9.804  1.00 10.00      A   
ATOM   2104  CB  VAL A 222      -1.232 -22.930  10.167  1.00 10.00      A   
ATOM   2105  CG1 VAL A 222      -0.376 -23.063  11.420  1.00 10.00      A   
ATOM   2106  CG2 VAL A 222      -0.399 -22.407   9.004  1.00 10.00      A   
ATOM   2107  C   VAL A 222      -2.801 -24.727  10.941  1.00 10.00      A   
ATOM   2108  O   VAL A 222      -3.778 -24.048  11.259  1.00 10.00      A   
ATOM   2109  N   PRO A 223      -2.487 -25.878  11.562  1.00 10.00      A   
ATOM   2110  CA  PRO A 223      -3.281 -26.437  12.668  1.00 10.00      A   
ATOM   2111  CB  PRO A 223      -2.631 -27.802  12.919  1.00 10.00      A   
ATOM   2112  CG  PRO A 223      -1.242 -27.661  12.398  1.00 10.00      A   
ATOM   2113  CD  PRO A 223      -1.334 -26.730  11.224  1.00 10.00      A   
ATOM   2114  C   PRO A 223      -3.246 -25.578  13.940  1.00 10.00      A   
ATOM   2115  O   PRO A 223      -2.418 -24.671  14.081  1.00 10.00      A   
ATOM   2116  N   LEU A 224      -4.143 -25.885  14.867  1.00 10.00      A   
ATOM   2117  HN  LEU A 224      -4.759 -26.632  14.703  1.00 10.00      A   
ATOM   2118  CA  LEU A 224      -4.243 -25.155  16.124  1.00 10.00      A   
ATOM   2119  CB  LEU A 224      -5.664 -25.299  16.687  1.00 10.00      A   
ATOM   2120  CG  LEU A 224      -5.989 -24.511  17.959  1.00 10.00      A   
ATOM   2121  CD1 LEU A 224      -5.852 -23.018  17.714  1.00 10.00      A   
ATOM   2122  CD2 LEU A 224      -7.388 -24.846  18.453  1.00 10.00      A   
ATOM   2123  C   LEU A 224      -3.224 -25.672  17.136  1.00 10.00      A   
ATOM   2124  O   LEU A 224      -2.706 -24.915  17.962  1.00 10.00      A   
ATOM   2125  N   GLU A 225      -2.925 -26.959  17.061  1.00 10.00      A   
ATOM   2126  HN  GLU A 225      -3.366 -27.516  16.372  1.00 10.00      A   
ATOM   2127  CA  GLU A 225      -1.976 -27.579  17.977  1.00 10.00      A   
ATOM   2128  CB  GLU A 225      -2.032 -29.107  17.901  1.00 10.00      A   
ATOM   2129  CG  GLU A 225      -3.400 -29.677  17.558  1.00 10.00      A   
ATOM   2130  CD  GLU A 225      -3.642 -29.734  16.062  1.00 10.00      A   
ATOM   2131  OE1 GLU A 225      -4.288 -28.807  15.525  1.00 10.00      A   
ATOM   2132  OE2 GLU A 225      -3.170 -30.695  15.422  1.00 10.00      A   
ATOM   2133  C   GLU A 225      -0.553 -27.087  17.724  1.00 10.00      A   
ATOM   2134  O   GLU A 225       0.296 -27.144  18.613  1.00 10.00      A   
ATOM   2135  N   LYS A 226      -0.296 -26.587  16.520  1.00 10.00      A   
ATOM   2136  HN  LYS A 226      -1.012 -26.555  15.850  1.00 10.00      A   
ATOM   2137  CA  LYS A 226       1.033 -26.095  16.170  1.00 10.00      A   
ATOM   2138  CB  LYS A 226       1.381 -26.431  14.718  1.00 10.00      A   
ATOM   2139  CG  LYS A 226       1.848 -27.863  14.496  1.00 10.00      A   
ATOM   2140  CD  LYS A 226       3.104 -28.173  15.297  1.00 10.00      A   
ATOM   2141  CE  LYS A 226       3.566 -29.604  15.073  1.00 10.00      A   
ATOM   2142  NZ  LYS A 226       4.101 -29.819  13.704  1.00 10.00      A   
ATOM   2143  HZ1 LYS A 226       3.401 -29.527  12.993  1.00 10.00      A   
ATOM   2144  HZ2 LYS A 226       4.320 -30.824  13.561  1.00 10.00      A   
ATOM   2145  HZ3 LYS A 226       4.973 -29.268  13.565  1.00 10.00      A   
ATOM   2146  C   LYS A 226       1.171 -24.594  16.412  1.00 10.00      A   
ATOM   2147  O   LYS A 226       2.266 -24.038  16.298  1.00 10.00      A   
ATOM   2148  N   LEU A 227       0.067 -23.943  16.755  1.00 10.00      A   
ATOM   2149  HN  LEU A 227      -0.772 -24.441  16.847  1.00 10.00      A   
ATOM   2150  CA  LEU A 227       0.071 -22.503  17.000  1.00 10.00      A   
ATOM   2151  CB  LEU A 227      -1.355 -21.979  17.190  1.00 10.00      A   
ATOM   2152  CG  LEU A 227      -1.863 -20.991  16.137  1.00 10.00      A   
ATOM   2153  CD1 LEU A 227      -3.348 -20.724  16.331  1.00 10.00      A   
ATOM   2154  CD2 LEU A 227      -1.078 -19.688  16.203  1.00 10.00      A   
ATOM   2155  C   LEU A 227       0.927 -22.156  18.214  1.00 10.00      A   
ATOM   2156  O   LEU A 227       1.578 -21.111  18.252  1.00 10.00      A   
ATOM   2157  N   ALA A 228       0.933 -23.052  19.197  1.00 10.00      A   
ATOM   2158  HN  ALA A 228       0.405 -23.871  19.097  1.00 10.00      A   
ATOM   2159  CA  ALA A 228       1.703 -22.850  20.420  1.00 10.00      A   
ATOM   2160  CB  ALA A 228       1.427 -23.966  21.415  1.00 10.00      A   
ATOM   2161  C   ALA A 228       3.196 -22.741  20.125  1.00 10.00      A   
ATOM   2162  O   ALA A 228       3.911 -21.985  20.780  1.00 10.00      A   
ATOM   2163  N   THR A 229       3.657 -23.485  19.126  1.00 10.00      A   
ATOM   2164  HN  THR A 229       3.039 -24.061  18.631  1.00 10.00      A   
ATOM   2165  CA  THR A 229       5.062 -23.469  18.747  1.00 10.00      A   
ATOM   2166  CB  THR A 229       5.363 -24.557  17.696  1.00 10.00      A   
ATOM   2167  OG1 THR A 229       4.682 -25.772  18.051  1.00 10.00      A   
ATOM   2168  HG1 THR A 229       4.478 -25.760  18.994  1.00 10.00      A   
ATOM   2169  CG2 THR A 229       6.858 -24.827  17.614  1.00 10.00      A   
ATOM   2170  C   THR A 229       5.453 -22.102  18.188  1.00 10.00      A   
ATOM   2171  O   THR A 229       6.487 -21.545  18.548  1.00 10.00      A   
ATOM   2172  N   LEU A 230       4.603 -21.554  17.329  1.00 10.00      A   
ATOM   2173  HN  LEU A 230       3.772 -22.030  17.106  1.00 10.00      A   
ATOM   2174  CA  LEU A 230       4.867 -20.262  16.714  1.00 10.00      A   
ATOM   2175  CB  LEU A 230       3.930 -20.037  15.528  1.00 10.00      A   
ATOM   2176  CG  LEU A 230       4.118 -20.984  14.340  1.00 10.00      A   
ATOM   2177  CD1 LEU A 230       2.970 -20.842  13.356  1.00 10.00      A   
ATOM   2178  CD2 LEU A 230       5.453 -20.739  13.655  1.00 10.00      A   
ATOM   2179  C   LEU A 230       4.744 -19.122  17.721  1.00 10.00      A   
ATOM   2180  O   LEU A 230       5.512 -18.159  17.679  1.00 10.00      A   
ATOM   2181  N   LEU A 231       3.789 -19.245  18.634  1.00 10.00      A   
ATOM   2182  HN  LEU A 231       3.212 -20.040  18.621  1.00 10.00      A   
ATOM   2183  CA  LEU A 231       3.567 -18.221  19.651  1.00 10.00      A   
ATOM   2184  CB  LEU A 231       2.307 -18.521  20.464  1.00 10.00      A   
ATOM   2185  CG  LEU A 231       0.978 -18.319  19.732  1.00 10.00      A   
ATOM   2186  CD1 LEU A 231      -0.176 -18.848  20.563  1.00 10.00      A   
ATOM   2187  CD2 LEU A 231       0.771 -16.853  19.391  1.00 10.00      A   
ATOM   2188  C   LEU A 231       4.777 -18.068  20.567  1.00 10.00      A   
ATOM   2189  O   LEU A 231       5.090 -16.968  21.019  1.00 10.00      A   
ATOM   2190  N   GLN A 232       5.465 -19.175  20.825  1.00 10.00      A   
ATOM   2191  HN  GLN A 232       5.166 -20.024  20.439  1.00 10.00      A   
ATOM   2192  CA  GLN A 232       6.645 -19.163  21.679  1.00 10.00      A   
ATOM   2193  CB  GLN A 232       6.875 -20.540  22.308  1.00 10.00      A   
ATOM   2194  CG  GLN A 232       5.925 -20.890  23.449  1.00 10.00      A   
ATOM   2195  CD  GLN A 232       5.990 -19.899  24.597  1.00 10.00      A   
ATOM   2196  OE1 GLN A 232       6.987 -19.196  24.776  1.00 10.00      A   
ATOM   2197  NE2 GLN A 232       4.938 -19.853  25.398  1.00 10.00      A   
ATOM   2198 HE21 GLN A 232       4.187 -20.455  25.211  1.00 10.00      A   
ATOM   2199 HE22 GLN A 232       4.955 -19.220  26.148  1.00 10.00      A   
ATOM   2200  C   GLN A 232       7.887 -18.723  20.905  1.00 10.00      A   
ATOM   2201  O   GLN A 232       8.963 -18.534  21.485  1.00 10.00      A   
ATOM   2202  N   ARG A 233       7.734 -18.564  19.595  1.00 10.00      A   
ATOM   2203  HN  ARG A 233       6.857 -18.730  19.194  1.00 10.00      A   
ATOM   2204  CA  ARG A 233       8.836 -18.145  18.744  1.00 10.00      A   
ATOM   2205  CB  ARG A 233       8.805 -18.891  17.408  1.00 10.00      A   
ATOM   2206  CG  ARG A 233       9.169 -20.363  17.493  1.00 10.00      A   
ATOM   2207  CD  ARG A 233      10.562 -20.561  18.064  1.00 10.00      A   
ATOM   2208  NE  ARG A 233      11.021 -21.939  17.910  1.00 10.00      A   
ATOM   2209  HE  ARG A 233      10.585 -22.485  17.217  1.00 10.00      A   
ATOM   2210  CZ  ARG A 233      11.983 -22.489  18.647  1.00 10.00      A   
ATOM   2211  NH1 ARG A 233      12.591 -21.780  19.595  1.00 10.00      A   
ATOM   2212 HH11 ARG A 233      13.346 -22.210  20.170  1.00 10.00      A   
ATOM   2213 HH12 ARG A 233      12.314 -20.792  19.769  1.00 10.00      A   
ATOM   2214  NH2 ARG A 233      12.340 -23.750  18.429  1.00 10.00      A   
ATOM   2215 HH21 ARG A 233      11.862 -24.305  17.679  1.00 10.00      A   
ATOM   2216 HH22 ARG A 233      13.095 -24.190  19.002  1.00 10.00      A   
ATOM   2217  C   ARG A 233       8.805 -16.640  18.505  1.00 10.00      A   
ATOM   2218  O   ARG A 233       9.840 -16.025  18.246  1.00 10.00      A   
ATOM   2219  N   ALA A 234       7.622 -16.047  18.599  1.00 10.00      A   
ATOM   2220  HN  ALA A 234       6.828 -16.582  18.822  1.00 10.00      A   
ATOM   2221  CA  ALA A 234       7.481 -14.617  18.388  1.00 10.00      A   
ATOM   2222  CB  ALA A 234       6.943 -14.337  16.993  1.00 10.00      A   
ATOM   2223  C   ALA A 234       6.590 -13.975  19.451  1.00 10.00      A   
ATOM   2224  O   ALA A 234       5.405 -13.734  19.216  1.00 10.00      A   
ATOM   2225  N   PRO A 235       7.144 -13.699  20.643  1.00 10.00      A   
ATOM   2226  CA  PRO A 235       6.398 -13.065  21.731  1.00 10.00      A   
ATOM   2227  CB  PRO A 235       7.269 -13.322  22.973  1.00 10.00      A   
ATOM   2228  CG  PRO A 235       8.381 -14.215  22.520  1.00 10.00      A   
ATOM   2229  CD  PRO A 235       8.523 -14.000  21.042  1.00 10.00      A   
ATOM   2230  C   PRO A 235       6.243 -11.560  21.503  1.00 10.00      A   
ATOM   2231  O   PRO A 235       5.366 -10.918  22.078  1.00 10.00      A   
ATOM   2232  N   GLN A 236       7.097 -11.007  20.648  1.00 10.00      A   
ATOM   2233  HN  GLN A 236       7.771 -11.574  20.213  1.00 10.00      A   
ATOM   2234  CA  GLN A 236       7.065  -9.582  20.340  1.00 10.00      A   
ATOM   2235  CB  GLN A 236       8.470  -9.080  19.982  1.00 10.00      A   
ATOM   2236  CG  GLN A 236       8.928  -9.387  18.557  1.00 10.00      A   
ATOM   2237  CD  GLN A 236       9.203 -10.858  18.308  1.00 10.00      A   
ATOM   2238  OE1 GLN A 236       9.574 -11.596  19.220  1.00 10.00      A   
ATOM   2239  NE2 GLN A 236       9.018 -11.293  17.072  1.00 10.00      A   
ATOM   2240 HE21 GLN A 236       8.711 -10.647  16.393  1.00 10.00      A   
ATOM   2241 HE22 GLN A 236       9.206 -12.236  16.876  1.00 10.00      A   
ATOM   2242  C   GLN A 236       6.084  -9.281  19.210  1.00 10.00      A   
ATOM   2243  O   GLN A 236       6.050  -8.172  18.678  1.00 10.00      A   
ATOM   2244  N   LEU A 237       5.289 -10.280  18.854  1.00 10.00      A   
ATOM   2245  HN  LEU A 237       5.358 -11.134  19.330  1.00 10.00      A   
ATOM   2246  CA  LEU A 237       4.311 -10.140  17.788  1.00 10.00      A   
ATOM   2247  CB  LEU A 237       3.681 -11.495  17.473  1.00 10.00      A   
ATOM   2248  CG  LEU A 237       3.299 -11.742  16.013  1.00 10.00      A   
ATOM   2249  CD1 LEU A 237       4.543 -11.798  15.141  1.00 10.00      A   
ATOM   2250  CD2 LEU A 237       2.497 -13.026  15.888  1.00 10.00      A   
ATOM   2251  C   LEU A 237       3.226  -9.143  18.175  1.00 10.00      A   
ATOM   2252  O   LEU A 237       2.686  -9.197  19.282  1.00 10.00      A   
ATOM   2253  N   GLU A 238       2.924  -8.232  17.260  1.00 10.00      A   
ATOM   2254  HN  GLU A 238       3.402  -8.238  16.401  1.00 10.00      A   
ATOM   2255  CA  GLU A 238       1.903  -7.223  17.492  1.00 10.00      A   
ATOM   2256  CB  GLU A 238       2.356  -5.859  16.961  1.00 10.00      A   
ATOM   2257  CG  GLU A 238       3.632  -5.326  17.595  1.00 10.00      A   
ATOM   2258  CD  GLU A 238       3.943  -3.902  17.178  1.00 10.00      A   
ATOM   2259  OE1 GLU A 238       3.213  -2.981  17.606  1.00 10.00      A   
ATOM   2260  OE2 GLU A 238       4.925  -3.691  16.433  1.00 10.00      A   
ATOM   2261  C   GLU A 238       0.589  -7.630  16.835  1.00 10.00      A   
ATOM   2262  O   GLU A 238      -0.492  -7.338  17.347  1.00 10.00      A   
ATOM   2263  N   GLU A 239       0.682  -8.305  15.699  1.00 10.00      A   
ATOM   2264  HN  GLU A 239       1.571  -8.522  15.337  1.00 10.00      A   
ATOM   2265  CA  GLU A 239      -0.504  -8.745  14.978  1.00 10.00      A   
ATOM   2266  CB  GLU A 239      -0.629  -7.966  13.668  1.00 10.00      A   
ATOM   2267  CG  GLU A 239      -0.668  -6.454  13.842  1.00 10.00      A   
ATOM   2268  CD  GLU A 239      -0.259  -5.715  12.584  1.00 10.00      A   
ATOM   2269  OE1 GLU A 239      -0.487  -6.247  11.474  1.00 10.00      A   
ATOM   2270  OE2 GLU A 239       0.298  -4.604  12.696  1.00 10.00      A   
ATOM   2271  C   GLU A 239      -0.410 -10.238  14.694  1.00 10.00      A   
ATOM   2272  O   GLU A 239       0.511 -10.686  14.006  1.00 10.00      A   
ATOM   2273  N   LEU A 240      -1.360 -11.002  15.215  1.00 10.00      A   
ATOM   2274  HN  LEU A 240      -2.087 -10.584  15.727  1.00 10.00      A   
ATOM   2275  CA  LEU A 240      -1.363 -12.443  15.027  1.00 10.00      A   
ATOM   2276  CB  LEU A 240      -1.355 -13.161  16.379  1.00 10.00      A   
ATOM   2277  CG  LEU A 240      -1.601 -14.675  16.349  1.00 10.00      A   
ATOM   2278  CD1 LEU A 240      -0.395 -15.413  15.787  1.00 10.00      A   
ATOM   2279  CD2 LEU A 240      -1.949 -15.186  17.738  1.00 10.00      A   
ATOM   2280  C   LEU A 240      -2.554 -12.915  14.207  1.00 10.00      A   
ATOM   2281  O   LEU A 240      -3.710 -12.684  14.568  1.00 10.00      A   
ATOM   2282  N   GLY A 241      -2.257 -13.579  13.108  1.00 10.00      A   
ATOM   2283  HN  GLY A 241      -1.311 -13.706  12.865  1.00 10.00      A   
ATOM   2284  CA  GLY A 241      -3.285 -14.119  12.253  1.00 10.00      A   
ATOM   2285  C   GLY A 241      -3.322 -15.624  12.379  1.00 10.00      A   
ATOM   2286  O   GLY A 241      -2.486 -16.320  11.808  1.00 10.00      A   
ATOM   2287  N   THR A 242      -4.268 -16.124  13.154  1.00 10.00      A   
ATOM   2288  HN  THR A 242      -4.900 -15.513  13.586  1.00 10.00      A   
ATOM   2289  CA  THR A 242      -4.404 -17.556  13.369  1.00 10.00      A   
ATOM   2290  CB  THR A 242      -5.328 -17.847  14.568  1.00 10.00      A   
ATOM   2291  OG1 THR A 242      -6.571 -17.149  14.406  1.00 10.00      A   
ATOM   2292  HG1 THR A 242      -6.399 -16.209  14.252  1.00 10.00      A   
ATOM   2293  CG2 THR A 242      -4.671 -17.390  15.860  1.00 10.00      A   
ATOM   2294  C   THR A 242      -4.953 -18.245  12.124  1.00 10.00      A   
ATOM   2295  O   THR A 242      -5.592 -17.609  11.284  1.00 10.00      A   
ATOM   2296  N   GLY A 243      -4.687 -19.532  11.996  1.00 10.00      A   
ATOM   2297  HN  GLY A 243      -4.146 -19.988  12.677  1.00 10.00      A   
ATOM   2298  CA  GLY A 243      -5.181 -20.273  10.857  1.00 10.00      A   
ATOM   2299  C   GLY A 243      -6.337 -21.173  11.239  1.00 10.00      A   
ATOM   2300  O   GLY A 243      -7.434 -20.696  11.543  1.00 10.00      A   
ATOM   2301  N   GLY A 244      -6.090 -22.472  11.246  1.00 10.00      A   
ATOM   2302  HN  GLY A 244      -5.193 -22.799  11.009  1.00 10.00      A   
ATOM   2303  CA  GLY A 244      -7.123 -23.414  11.606  1.00 10.00      A   
ATOM   2304  C   GLY A 244      -7.339 -23.459  13.105  1.00 10.00      A   
ATOM   2305  O   GLY A 244      -6.612 -24.142  13.823  1.00 10.00      A   
ATOM   2306  N   TYR A 245      -8.346 -22.737  13.579  1.00 10.00      A   
ATOM   2307  HN  TYR A 245      -8.904 -22.223  12.953  1.00 10.00      A   
ATOM   2308  CA  TYR A 245      -8.652 -22.691  15.003  1.00 10.00      A   
ATOM   2309  CB  TYR A 245      -9.333 -21.361  15.339  1.00 10.00      A   
ATOM   2310  CG  TYR A 245      -9.014 -20.821  16.716  1.00 10.00      A   
ATOM   2311  CD1 TYR A 245      -7.849 -20.101  16.944  1.00 10.00      A   
ATOM   2312  CD2 TYR A 245      -9.878 -21.027  17.784  1.00 10.00      A   
ATOM   2313  CE1 TYR A 245      -7.553 -19.603  18.200  1.00 10.00      A   
ATOM   2314  CE2 TYR A 245      -9.590 -20.532  19.041  1.00 10.00      A   
ATOM   2315  CZ  TYR A 245      -8.428 -19.822  19.245  1.00 10.00      A   
ATOM   2316  OH  TYR A 245      -8.141 -19.324  20.492  1.00 10.00      A   
ATOM   2317  HH  TYR A 245      -8.636 -19.824  21.158  1.00 10.00      A   
ATOM   2318  C   TYR A 245      -9.546 -23.865  15.401  1.00 10.00      A   
ATOM   2319  O   TYR A 245     -10.462 -23.723  16.214  1.00 10.00      A   
ATOM   2320  N   THR A 246      -9.259 -25.026  14.840  1.00 10.00      A   
ATOM   2321  HN  THR A 246      -8.488 -25.087  14.235  1.00 10.00      A   
ATOM   2322  CA  THR A 246     -10.032 -26.217  15.116  1.00 10.00      A   
ATOM   2323  CB  THR A 246     -10.900 -26.617  13.893  1.00 10.00      A   
ATOM   2324  OG1 THR A 246     -11.847 -27.631  14.254  1.00 10.00      A   
ATOM   2325  HG1 THR A 246     -11.888 -28.295  13.553  1.00 10.00      A   
ATOM   2326  CG2 THR A 246     -10.050 -27.101  12.725  1.00 10.00      A   
ATOM   2327  C   THR A 246      -9.108 -27.358  15.547  1.00 10.00      A   
ATOM   2328  O   THR A 246      -8.059 -27.585  14.936  1.00 10.00      A   
ATOM   2329  N   ALA A 247      -9.482 -28.046  16.625  1.00 10.00      A   
ATOM   2330  HN  ALA A 247     -10.320 -27.807  17.078  1.00 10.00      A   
ATOM   2331  CA  ALA A 247      -8.693 -29.155  17.152  1.00 10.00      A   
ATOM   2332  CB  ALA A 247      -7.446 -28.632  17.854  1.00 10.00      A   
ATOM   2333  C   ALA A 247      -9.523 -29.974  18.130  1.00 10.00      A   
ATOM   2334  O   ALA A 247     -10.693 -29.668  18.363  1.00 10.00      A   
ATOM   2335  N   GLU A 248      -8.919 -31.011  18.691  1.00 10.00      A   
ATOM   2336  HN  GLU A 248      -7.989 -31.207  18.452  1.00 10.00      A   
ATOM   2337  CA  GLU A 248      -9.594 -31.867  19.655  1.00 10.00      A   
ATOM   2338  CB  GLU A 248      -8.855 -33.202  19.772  1.00 10.00      A   
ATOM   2339  CG  GLU A 248      -9.648 -34.298  20.462  1.00 10.00      A   
ATOM   2340  CD  GLU A 248      -8.765 -35.332  21.129  1.00 10.00      A   
ATOM   2341  OE1 GLU A 248      -7.680 -35.641  20.589  1.00 10.00      A   
ATOM   2342  OE2 GLU A 248      -9.155 -35.851  22.195  1.00 10.00      A   
ATOM   2343  C   GLU A 248      -9.631 -31.176  21.013  1.00 10.00      A   
ATOM   2344  O   GLU A 248      -8.657 -30.541  21.410  1.00 10.00      A   
ATOM   2345  N   VAL A 249     -10.747 -31.305  21.724  1.00 10.00      A   
ATOM   2346  HN  VAL A 249     -11.489 -31.839  21.363  1.00 10.00      A   
ATOM   2347  CA  VAL A 249     -10.892 -30.680  23.034  1.00 10.00      A   
ATOM   2348  CB  VAL A 249     -12.356 -30.718  23.532  1.00 10.00      A   
ATOM   2349  CG1 VAL A 249     -12.516 -29.883  24.795  1.00 10.00      A   
ATOM   2350  CG2 VAL A 249     -13.307 -30.235  22.448  1.00 10.00      A   
ATOM   2351  C   VAL A 249      -9.987 -31.360  24.060  1.00 10.00      A   
ATOM   2352  O   VAL A 249     -10.352 -32.377  24.656  1.00 10.00      A   
ATOM   2353  N   ARG A 250      -8.798 -30.804  24.245  1.00 10.00      A   
ATOM   2354  HN  ARG A 250      -8.557 -30.001  23.719  1.00 10.00      A   
ATOM   2355  CA  ARG A 250      -7.832 -31.345  25.194  1.00 10.00      A   
ATOM   2356  CB  ARG A 250      -6.674 -32.020  24.458  1.00 10.00      A   
ATOM   2357  CG  ARG A 250      -7.011 -33.393  23.904  1.00 10.00      A   
ATOM   2358  CD  ARG A 250      -5.781 -34.067  23.327  1.00 10.00      A   
ATOM   2359  NE  ARG A 250      -4.679 -34.094  24.286  1.00 10.00      A   
ATOM   2360  HE  ARG A 250      -4.368 -33.222  24.652  1.00 10.00      A   
ATOM   2361  CZ  ARG A 250      -4.080 -35.207  24.703  1.00 10.00      A   
ATOM   2362  NH1 ARG A 250      -4.470 -36.392  24.248  1.00 10.00      A   
ATOM   2363 HH11 ARG A 250      -4.001 -37.262  24.575  1.00 10.00      A   
ATOM   2364 HH12 ARG A 250      -5.246 -36.457  23.555  1.00 10.00      A   
ATOM   2365  NH2 ARG A 250      -3.075 -35.129  25.559  1.00 10.00      A   
ATOM   2366 HH21 ARG A 250      -2.751 -34.191  25.903  1.00 10.00      A   
ATOM   2367 HH22 ARG A 250      -2.599 -35.993  25.893  1.00 10.00      A   
ATOM   2368  C   ARG A 250      -7.300 -30.253  26.120  1.00 10.00      A   
ATOM   2369  O   ARG A 250      -6.964 -29.151  25.670  1.00 10.00      A   
ATOM   2370  N   PRO A 251      -7.209 -30.557  27.426  1.00 10.00      A   
ATOM   2371  CA  PRO A 251      -6.727 -29.607  28.439  1.00 10.00      A   
ATOM   2372  CB  PRO A 251      -6.823 -30.393  29.756  1.00 10.00      A   
ATOM   2373  CG  PRO A 251      -7.758 -31.516  29.468  1.00 10.00      A   
ATOM   2374  CD  PRO A 251      -7.568 -31.854  28.019  1.00 10.00      A   
ATOM   2375  C   PRO A 251      -5.283 -29.181  28.191  1.00 10.00      A   
ATOM   2376  O   PRO A 251      -4.940 -28.005  28.331  1.00 10.00      A   
ATOM   2377  N   ASP A 252      -4.446 -30.140  27.808  1.00 10.00      A   
ATOM   2378  HN  ASP A 252      -4.791 -31.049  27.686  1.00 10.00      A   
ATOM   2379  CA  ASP A 252      -3.033 -29.870  27.546  1.00 10.00      A   
ATOM   2380  CB  ASP A 252      -2.215 -31.159  27.373  1.00 10.00      A   
ATOM   2381  CG  ASP A 252      -2.601 -31.997  26.168  1.00 10.00      A   
ATOM   2382  OD1 ASP A 252      -1.732 -32.734  25.650  1.00 10.00      A   
ATOM   2383  OD2 ASP A 252      -3.776 -31.951  25.751  1.00 10.00      A   
ATOM   2384  C   ASP A 252      -2.854 -28.925  26.362  1.00 10.00      A   
ATOM   2385  O   ASP A 252      -2.067 -27.978  26.427  1.00 10.00      A   
ATOM   2386  N   VAL A 253      -3.595 -29.172  25.292  1.00 10.00      A   
ATOM   2387  HN  VAL A 253      -4.186 -29.959  25.292  1.00 10.00      A   
ATOM   2388  CA  VAL A 253      -3.531 -28.324  24.105  1.00 10.00      A   
ATOM   2389  CB  VAL A 253      -4.388 -28.902  22.957  1.00 10.00      A   
ATOM   2390  CG1 VAL A 253      -4.294 -28.032  21.712  1.00 10.00      A   
ATOM   2391  CG2 VAL A 253      -3.966 -30.329  22.642  1.00 10.00      A   
ATOM   2392  C   VAL A 253      -4.010 -26.917  24.455  1.00 10.00      A   
ATOM   2393  O   VAL A 253      -3.409 -25.918  24.052  1.00 10.00      A   
ATOM   2394  N   TYR A 254      -5.075 -26.851  25.246  1.00 10.00      A   
ATOM   2395  HN  TYR A 254      -5.493 -27.688  25.550  1.00 10.00      A   
ATOM   2396  CA  TYR A 254      -5.641 -25.579  25.676  1.00 10.00      A   
ATOM   2397  CB  TYR A 254      -6.930 -25.828  26.467  1.00 10.00      A   
ATOM   2398  CG  TYR A 254      -7.686 -24.576  26.864  1.00 10.00      A   
ATOM   2399  CD1 TYR A 254      -8.679 -24.050  26.047  1.00 10.00      A   
ATOM   2400  CD2 TYR A 254      -7.419 -23.927  28.062  1.00 10.00      A   
ATOM   2401  CE1 TYR A 254      -9.382 -22.916  26.415  1.00 10.00      A   
ATOM   2402  CE2 TYR A 254      -8.112 -22.794  28.437  1.00 10.00      A   
ATOM   2403  CZ  TYR A 254      -9.094 -22.294  27.611  1.00 10.00      A   
ATOM   2404  OH  TYR A 254      -9.794 -21.171  27.988  1.00 10.00      A   
ATOM   2405  HH  TYR A 254     -10.689 -21.428  28.240  1.00 10.00      A   
ATOM   2406  C   TYR A 254      -4.631 -24.824  26.536  1.00 10.00      A   
ATOM   2407  O   TYR A 254      -4.404 -23.627  26.341  1.00 10.00      A   
ATOM   2408  N   SER A 255      -4.023 -25.542  27.475  1.00 10.00      A   
ATOM   2409  HN  SER A 255      -4.259 -26.492  27.575  1.00 10.00      A   
ATOM   2410  CA  SER A 255      -3.028 -24.971  28.369  1.00 10.00      A   
ATOM   2411  CB  SER A 255      -2.544 -26.038  29.365  1.00 10.00      A   
ATOM   2412  OG  SER A 255      -1.621 -25.505  30.302  1.00 10.00      A   
ATOM   2413  HG  SER A 255      -0.723 -25.603  29.954  1.00 10.00      A   
ATOM   2414  C   SER A 255      -1.852 -24.411  27.574  1.00 10.00      A   
ATOM   2415  O   SER A 255      -1.461 -23.257  27.762  1.00 10.00      A   
ATOM   2416  N   GLY A 256      -1.309 -25.230  26.675  1.00 10.00      A   
ATOM   2417  HN  GLY A 256      -1.672 -26.140  26.573  1.00 10.00      A   
ATOM   2418  CA  GLY A 256      -0.187 -24.808  25.857  1.00 10.00      A   
ATOM   2419  C   GLY A 256      -0.478 -23.536  25.090  1.00 10.00      A   
ATOM   2420  O   GLY A 256       0.371 -22.648  25.010  1.00 10.00      A   
ATOM   2421  N   LEU A 257      -1.683 -23.447  24.536  1.00 10.00      A   
ATOM   2422  HN  LEU A 257      -2.314 -24.194  24.640  1.00 10.00      A   
ATOM   2423  CA  LEU A 257      -2.094 -22.275  23.775  1.00 10.00      A   
ATOM   2424  CB  LEU A 257      -3.400 -22.552  23.030  1.00 10.00      A   
ATOM   2425  CG  LEU A 257      -3.269 -23.312  21.712  1.00 10.00      A   
ATOM   2426  CD1 LEU A 257      -4.620 -23.848  21.275  1.00 10.00      A   
ATOM   2427  CD2 LEU A 257      -2.673 -22.414  20.642  1.00 10.00      A   
ATOM   2428  C   LEU A 257      -2.257 -21.061  24.679  1.00 10.00      A   
ATOM   2429  O   LEU A 257      -1.714 -19.995  24.398  1.00 10.00      A   
ATOM   2430  N   SER A 258      -2.975 -21.242  25.781  1.00 10.00      A   
ATOM   2431  HN  SER A 258      -3.344 -22.131  25.967  1.00 10.00      A   
ATOM   2432  CA  SER A 258      -3.228 -20.161  26.728  1.00 10.00      A   
ATOM   2433  CB  SER A 258      -4.126 -20.652  27.863  1.00 10.00      A   
ATOM   2434  OG  SER A 258      -5.358 -21.137  27.359  1.00 10.00      A   
ATOM   2435  HG  SER A 258      -5.191 -21.874  26.762  1.00 10.00      A   
ATOM   2436  C   SER A 258      -1.932 -19.577  27.281  1.00 10.00      A   
ATOM   2437  O   SER A 258      -1.770 -18.358  27.341  1.00 10.00      A   
ATOM   2438  N   VAL A 259      -1.004 -20.449  27.667  1.00 10.00      A   
ATOM   2439  HN  VAL A 259      -1.188 -21.413  27.586  1.00 10.00      A   
ATOM   2440  CA  VAL A 259       0.276 -20.008  28.209  1.00 10.00      A   
ATOM   2441  CB  VAL A 259       1.099 -21.182  28.790  1.00 10.00      A   
ATOM   2442  CG1 VAL A 259       2.463 -20.706  29.269  1.00 10.00      A   
ATOM   2443  CG2 VAL A 259       0.345 -21.840  29.936  1.00 10.00      A   
ATOM   2444  C   VAL A 259       1.088 -19.272  27.141  1.00 10.00      A   
ATOM   2445  O   VAL A 259       1.732 -18.263  27.423  1.00 10.00      A   
ATOM   2446  N   ALA A 260       1.030 -19.770  25.913  1.00 10.00      A   
ATOM   2447  HN  ALA A 260       0.483 -20.563  25.745  1.00 10.00      A   
ATOM   2448  CA  ALA A 260       1.755 -19.164  24.805  1.00 10.00      A   
ATOM   2449  CB  ALA A 260       1.739 -20.082  23.595  1.00 10.00      A   
ATOM   2450  C   ALA A 260       1.180 -17.795  24.449  1.00 10.00      A   
ATOM   2451  O   ALA A 260       1.925 -16.842  24.223  1.00 10.00      A   
ATOM   2452  N   LEU A 261      -0.143 -17.701  24.414  1.00 10.00      A   
ATOM   2453  HN  LEU A 261      -0.686 -18.502  24.597  1.00 10.00      A   
ATOM   2454  CA  LEU A 261      -0.817 -16.447  24.087  1.00 10.00      A   
ATOM   2455  CB  LEU A 261      -2.318 -16.668  23.897  1.00 10.00      A   
ATOM   2456  CG  LEU A 261      -2.732 -17.232  22.539  1.00 10.00      A   
ATOM   2457  CD1 LEU A 261      -4.006 -18.055  22.661  1.00 10.00      A   
ATOM   2458  CD2 LEU A 261      -2.906 -16.112  21.522  1.00 10.00      A   
ATOM   2459  C   LEU A 261      -0.558 -15.370  25.134  1.00 10.00      A   
ATOM   2460  O   LEU A 261      -0.388 -14.196  24.802  1.00 10.00      A   
ATOM   2461  N   SER A 262      -0.510 -15.779  26.397  1.00 10.00      A   
ATOM   2462  HN  SER A 262      -0.656 -16.726  26.602  1.00 10.00      A   
ATOM   2463  CA  SER A 262      -0.262 -14.851  27.489  1.00 10.00      A   
ATOM   2464  CB  SER A 262      -0.629 -15.496  28.829  1.00 10.00      A   
ATOM   2465  OG  SER A 262      -1.958 -15.999  28.809  1.00 10.00      A   
ATOM   2466  HG  SER A 262      -1.959 -16.909  29.128  1.00 10.00      A   
ATOM   2467  C   SER A 262       1.196 -14.394  27.495  1.00 10.00      A   
ATOM   2468  O   SER A 262       1.571 -13.499  28.253  1.00 10.00      A   
ATOM   2469  N   GLY A 263       2.017 -15.016  26.654  1.00 10.00      A   
ATOM   2470  HN  GLY A 263       1.666 -15.733  26.082  1.00 10.00      A   
ATOM   2471  CA  GLY A 263       3.414 -14.648  26.570  1.00 10.00      A   
ATOM   2472  C   GLY A 263       3.607 -13.420  25.704  1.00 10.00      A   
ATOM   2473  O   GLY A 263       4.530 -12.634  25.921  1.00 10.00      A   
ATOM   2474  N   CYS A 264       2.723 -13.248  24.730  1.00 10.00      A   
ATOM   2475  HN  CYS A 264       1.998 -13.901  24.620  1.00 10.00      A   
ATOM   2476  CA  CYS A 264       2.792 -12.113  23.824  1.00 10.00      A   
ATOM   2477  CB  CYS A 264       2.296 -12.511  22.432  1.00 10.00      A   
ATOM   2478  SG  CYS A 264       2.993 -14.053  21.796  1.00 10.00      A   
ATOM   2479  HG  CYS A 264       3.699 -13.768  20.707  1.00 10.00      A   
ATOM   2480  C   CYS A 264       1.979 -10.938  24.363  1.00 10.00      A   
ATOM   2481  O   CYS A 264       0.746 -10.922  24.293  1.00 10.00      A   
ATOM   2482  N   LYS A 265       2.675  -9.962  24.921  1.00 10.00      A   
ATOM   2483  HN  LYS A 265       3.653 -10.039  24.964  1.00 10.00      A   
ATOM   2484  CA  LYS A 265       2.031  -8.781  25.476  1.00 10.00      A   
ATOM   2485  CB  LYS A 265       2.741  -8.321  26.751  1.00 10.00      A   
ATOM   2486  CG  LYS A 265       2.368  -9.105  28.000  1.00 10.00      A   
ATOM   2487  CD  LYS A 265       3.155 -10.398  28.109  1.00 10.00      A   
ATOM   2488  CE  LYS A 265       3.060 -10.982  29.507  1.00 10.00      A   
ATOM   2489  NZ  LYS A 265       3.692 -12.324  29.588  1.00 10.00      A   
ATOM   2490  HZ1 LYS A 265       4.586 -12.331  29.054  1.00 10.00      A   
ATOM   2491  HZ2 LYS A 265       3.052 -13.043  29.189  1.00 10.00      A   
ATOM   2492  HZ3 LYS A 265       3.889 -12.567  30.576  1.00 10.00      A   
ATOM   2493  C   LYS A 265       2.010  -7.651  24.454  1.00 10.00      A   
ATOM   2494  O   LYS A 265       1.366  -6.625  24.663  1.00 10.00      A   
ATOM   2495  N   GLU A 266       2.711  -7.842  23.343  1.00 10.00      A   
ATOM   2496  HN  GLU A 266       3.213  -8.675  23.229  1.00 10.00      A   
ATOM   2497  CA  GLU A 266       2.765  -6.825  22.299  1.00 10.00      A   
ATOM   2498  CB  GLU A 266       4.107  -6.862  21.568  1.00 10.00      A   
ATOM   2499  CG  GLU A 266       4.842  -5.530  21.568  1.00 10.00      A   
ATOM   2500  CD  GLU A 266       5.142  -5.026  22.966  1.00 10.00      A   
ATOM   2501  OE1 GLU A 266       6.277  -5.237  23.448  1.00 10.00      A   
ATOM   2502  OE2 GLU A 266       4.257  -4.403  23.585  1.00 10.00      A   
ATOM   2503  C   GLU A 266       1.603  -6.964  21.318  1.00 10.00      A   
ATOM   2504  O   GLU A 266       1.388  -6.103  20.463  1.00 10.00      A   
ATOM   2505  N   LEU A 267       0.847  -8.048  21.459  1.00 10.00      A   
ATOM   2506  HN  LEU A 267       1.073  -8.696  22.154  1.00 10.00      A   
ATOM   2507  CA  LEU A 267      -0.296  -8.303  20.593  1.00 10.00      A   
ATOM   2508  CB  LEU A 267      -0.900  -9.682  20.879  1.00 10.00      A   
ATOM   2509  CG  LEU A 267      -0.171 -10.886  20.279  1.00 10.00      A   
ATOM   2510  CD1 LEU A 267      -0.837 -12.186  20.712  1.00 10.00      A   
ATOM   2511  CD2 LEU A 267      -0.130 -10.790  18.764  1.00 10.00      A   
ATOM   2512  C   LEU A 267      -1.362  -7.222  20.736  1.00 10.00      A   
ATOM   2513  O   LEU A 267      -1.753  -6.857  21.850  1.00 10.00      A   
ATOM   2514  N   ARG A 268      -1.790  -6.687  19.602  1.00 10.00      A   
ATOM   2515  HN  ARG A 268      -1.375  -6.979  18.758  1.00 10.00      A   
ATOM   2516  CA  ARG A 268      -2.824  -5.659  19.559  1.00 10.00      A   
ATOM   2517  CB  ARG A 268      -2.221  -4.308  19.159  1.00 10.00      A   
ATOM   2518  CG  ARG A 268      -1.187  -3.761  20.126  1.00 10.00      A   
ATOM   2519  CD  ARG A 268      -1.800  -3.428  21.476  1.00 10.00      A   
ATOM   2520  NE  ARG A 268      -0.802  -2.887  22.400  1.00 10.00      A   
ATOM   2521  HE  ARG A 268      -0.687  -1.910  22.415  1.00 10.00      A   
ATOM   2522  CZ  ARG A 268      -0.051  -3.636  23.206  1.00 10.00      A   
ATOM   2523  NH1 ARG A 268      -0.180  -4.956  23.204  1.00 10.00      A   
ATOM   2524 HH11 ARG A 268      -0.872  -5.417  22.568  1.00 10.00      A   
ATOM   2525 HH12 ARG A 268       0.415  -5.545  23.836  1.00 10.00      A   
ATOM   2526  NH2 ARG A 268       0.832  -3.067  24.013  1.00 10.00      A   
ATOM   2527 HH21 ARG A 268       1.423  -3.651  24.645  1.00 10.00      A   
ATOM   2528 HH22 ARG A 268       0.940  -2.028  24.022  1.00 10.00      A   
ATOM   2529  C   ARG A 268      -3.916  -6.038  18.559  1.00 10.00      A   
ATOM   2530  O   ARG A 268      -5.061  -5.599  18.675  1.00 10.00      A   
ATOM   2531  N   CYS A 269      -3.561  -6.862  17.578  1.00 10.00      A   
ATOM   2532  HN  CYS A 269      -2.641  -7.202  17.541  1.00 10.00      A   
ATOM   2533  CA  CYS A 269      -4.510  -7.282  16.558  1.00 10.00      A   
ATOM   2534  CB  CYS A 269      -4.149  -6.641  15.213  1.00 10.00      A   
ATOM   2535  SG  CYS A 269      -5.242  -7.063  13.835  1.00 10.00      A   
ATOM   2536  HG  CYS A 269      -4.922  -6.279  12.813  1.00 10.00      A   
ATOM   2537  C   CYS A 269      -4.555  -8.801  16.437  1.00 10.00      A   
ATOM   2538  O   CYS A 269      -3.517  -9.462  16.351  1.00 10.00      A   
ATOM   2539  N   LEU A 270      -5.763  -9.346  16.452  1.00 10.00      A   
ATOM   2540  HN  LEU A 270      -6.549  -8.764  16.553  1.00 10.00      A   
ATOM   2541  CA  LEU A 270      -5.964 -10.779  16.327  1.00 10.00      A   
ATOM   2542  CB  LEU A 270      -6.548 -11.367  17.614  1.00 10.00      A   
ATOM   2543  CG  LEU A 270      -5.624 -11.399  18.832  1.00 10.00      A   
ATOM   2544  CD1 LEU A 270      -6.343 -12.005  20.029  1.00 10.00      A   
ATOM   2545  CD2 LEU A 270      -4.358 -12.178  18.520  1.00 10.00      A   
ATOM   2546  C   LEU A 270      -6.890 -11.072  15.158  1.00 10.00      A   
ATOM   2547  O   LEU A 270      -7.962 -10.477  15.037  1.00 10.00      A   
ATOM   2548  N   SER A 271      -6.471 -11.977  14.289  1.00 10.00      A   
ATOM   2549  HN  SER A 271      -5.599 -12.412  14.431  1.00 10.00      A   
ATOM   2550  CA  SER A 271      -7.265 -12.339  13.126  1.00 10.00      A   
ATOM   2551  CB  SER A 271      -6.793 -11.540  11.910  1.00 10.00      A   
ATOM   2552  OG  SER A 271      -6.832 -10.145  12.178  1.00 10.00      A   
ATOM   2553  HG  SER A 271      -7.043 -10.009  13.110  1.00 10.00      A   
ATOM   2554  C   SER A 271      -7.198 -13.840  12.856  1.00 10.00      A   
ATOM   2555  O   SER A 271      -6.513 -14.573  13.567  1.00 10.00      A   
ATOM   2556  N   GLY A 272      -7.914 -14.290  11.833  1.00 10.00      A   
ATOM   2557  HN  GLY A 272      -8.439 -13.659  11.301  1.00 10.00      A   
ATOM   2558  CA  GLY A 272      -7.931 -15.700  11.493  1.00 10.00      A   
ATOM   2559  C   GLY A 272      -9.159 -16.386  12.048  1.00 10.00      A   
ATOM   2560  O   GLY A 272     -10.267 -16.146  11.575  1.00 10.00      A   
ATOM   2561  N   PHE A 273      -8.959 -17.235  13.056  1.00 10.00      A   
ATOM   2562  HN  PHE A 273      -8.039 -17.380  13.376  1.00 10.00      A   
ATOM   2563  CA  PHE A 273     -10.050 -17.955  13.713  1.00 10.00      A   
ATOM   2564  CB  PHE A 273     -10.924 -16.996  14.530  1.00 10.00      A   
ATOM   2565  CG  PHE A 273     -10.211 -16.359  15.691  1.00 10.00      A   
ATOM   2566  CD1 PHE A 273      -9.518 -15.170  15.529  1.00 10.00      A   
ATOM   2567  CD2 PHE A 273     -10.239 -16.946  16.946  1.00 10.00      A   
ATOM   2568  CE1 PHE A 273      -8.864 -14.578  16.594  1.00 10.00      A   
ATOM   2569  CE2 PHE A 273      -9.587 -16.361  18.016  1.00 10.00      A   
ATOM   2570  CZ  PHE A 273      -8.898 -15.175  17.840  1.00 10.00      A   
ATOM   2571  C   PHE A 273     -10.896 -18.776  12.740  1.00 10.00      A   
ATOM   2572  O   PHE A 273     -12.112 -18.889  12.900  1.00 10.00      A   
ATOM   2573  N   TRP A 274     -10.248 -19.366  11.746  1.00 10.00      A   
ATOM   2574  HN  TRP A 274      -9.275 -19.261  11.674  1.00 10.00      A   
ATOM   2575  CA  TRP A 274     -10.951 -20.177  10.764  1.00 10.00      A   
ATOM   2576  CB  TRP A 274     -10.034 -20.532   9.592  1.00 10.00      A   
ATOM   2577  CG  TRP A 274     -10.114 -19.566   8.451  1.00 10.00      A   
ATOM   2578  CD1 TRP A 274     -11.108 -19.476   7.522  1.00 10.00      A   
ATOM   2579  CD2 TRP A 274      -9.158 -18.557   8.115  1.00 10.00      A   
ATOM   2580  NE1 TRP A 274     -10.829 -18.475   6.627  1.00 10.00      A   
ATOM   2581  HE1 TRP A 274     -11.393 -18.217   5.865  1.00 10.00      A   
ATOM   2582  CE2 TRP A 274      -9.638 -17.892   6.971  1.00 10.00      A   
ATOM   2583  CE3 TRP A 274      -7.944 -18.151   8.675  1.00 10.00      A   
ATOM   2584  CZ2 TRP A 274      -8.946 -16.842   6.374  1.00 10.00      A   
ATOM   2585  CZ3 TRP A 274      -7.260 -17.108   8.082  1.00 10.00      A   
ATOM   2586  CH2 TRP A 274      -7.761 -16.465   6.945  1.00 10.00      A   
ATOM   2587  C   TRP A 274     -11.479 -21.446  11.413  1.00 10.00      A   
ATOM   2588  O   TRP A 274     -10.704 -22.238  11.955  1.00 10.00      A   
ATOM   2589  N   ASP A 275     -12.798 -21.620  11.368  1.00 10.00      A   
ATOM   2590  HN  ASP A 275     -13.350 -20.939  10.927  1.00 10.00      A   
ATOM   2591  CA  ASP A 275     -13.455 -22.785  11.959  1.00 10.00      A   
ATOM   2592  CB  ASP A 275     -13.022 -24.091  11.274  1.00 10.00      A   
ATOM   2593  CG  ASP A 275     -13.153 -24.055   9.762  1.00 10.00      A   
ATOM   2594  OD1 ASP A 275     -14.275 -23.850   9.253  1.00 10.00      A   
ATOM   2595  OD2 ASP A 275     -12.125 -24.227   9.068  1.00 10.00      A   
ATOM   2596  C   ASP A 275     -13.162 -22.841  13.453  1.00 10.00      A   
ATOM   2597  O   ASP A 275     -13.023 -23.918  14.036  1.00 10.00      A   
ATOM   2598  N   ALA A 276     -13.078 -21.660  14.056  1.00 10.00      A   
ATOM   2599  HN  ALA A 276     -13.209 -20.851  13.521  1.00 10.00      A   
ATOM   2600  CA  ALA A 276     -12.787 -21.515  15.475  1.00 10.00      A   
ATOM   2601  CB  ALA A 276     -12.793 -20.047  15.869  1.00 10.00      A   
ATOM   2602  C   ALA A 276     -13.750 -22.297  16.358  1.00 10.00      A   
ATOM   2603  O   ALA A 276     -14.960 -22.065  16.336  1.00 10.00      A   
ATOM   2604  N   VAL A 277     -13.204 -23.227  17.123  1.00 10.00      A   
ATOM   2605  HN  VAL A 277     -12.238 -23.388  17.060  1.00 10.00      A   
ATOM   2606  CA  VAL A 277     -14.000 -24.021  18.046  1.00 10.00      A   
ATOM   2607  CB  VAL A 277     -13.294 -25.347  18.414  1.00 10.00      A   
ATOM   2608  CG1 VAL A 277     -14.127 -26.152  19.402  1.00 10.00      A   
ATOM   2609  CG2 VAL A 277     -13.018 -26.168  17.165  1.00 10.00      A   
ATOM   2610  C   VAL A 277     -14.240 -23.198  19.309  1.00 10.00      A   
ATOM   2611  O   VAL A 277     -13.287 -22.763  19.958  1.00 10.00      A   
ATOM   2612  N   PRO A 278     -15.516 -22.969  19.662  1.00 10.00      A   
ATOM   2613  CA  PRO A 278     -15.902 -22.176  20.841  1.00 10.00      A   
ATOM   2614  CB  PRO A 278     -17.401 -22.442  20.966  1.00 10.00      A   
ATOM   2615  CG  PRO A 278     -17.840 -22.723  19.575  1.00 10.00      A   
ATOM   2616  CD  PRO A 278     -16.700 -23.455  18.924  1.00 10.00      A   
ATOM   2617  C   PRO A 278     -15.188 -22.596  22.123  1.00 10.00      A   
ATOM   2618  O   PRO A 278     -14.945 -21.771  23.002  1.00 10.00      A   
ATOM   2619  N   ALA A 279     -14.849 -23.875  22.219  1.00 10.00      A   
ATOM   2620  HN  ALA A 279     -15.066 -24.480  21.477  1.00 10.00      A   
ATOM   2621  CA  ALA A 279     -14.170 -24.408  23.399  1.00 10.00      A   
ATOM   2622  CB  ALA A 279     -14.119 -25.929  23.338  1.00 10.00      A   
ATOM   2623  C   ALA A 279     -12.765 -23.831  23.575  1.00 10.00      A   
ATOM   2624  O   ALA A 279     -12.211 -23.860  24.669  1.00 10.00      A   
ATOM   2625  N   TYR A 280     -12.191 -23.302  22.501  1.00 10.00      A   
ATOM   2626  HN  TYR A 280     -12.679 -23.292  21.647  1.00 10.00      A   
ATOM   2627  CA  TYR A 280     -10.849 -22.736  22.562  1.00 10.00      A   
ATOM   2628  CB  TYR A 280      -9.938 -23.372  21.511  1.00 10.00      A   
ATOM   2629  CG  TYR A 280      -9.377 -24.706  21.946  1.00 10.00      A   
ATOM   2630  CD1 TYR A 280     -10.155 -25.857  21.907  1.00 10.00      A   
ATOM   2631  CD2 TYR A 280      -8.073 -24.814  22.406  1.00 10.00      A   
ATOM   2632  CE1 TYR A 280      -9.652 -27.074  22.318  1.00 10.00      A   
ATOM   2633  CE2 TYR A 280      -7.558 -26.030  22.815  1.00 10.00      A   
ATOM   2634  CZ  TYR A 280      -8.352 -27.156  22.772  1.00 10.00      A   
ATOM   2635  OH  TYR A 280      -7.845 -28.367  23.188  1.00 10.00      A   
ATOM   2636  HH  TYR A 280      -7.437 -28.264  24.056  1.00 10.00      A   
ATOM   2637  C   TYR A 280     -10.862 -21.217  22.433  1.00 10.00      A   
ATOM   2638  O   TYR A 280      -9.816 -20.585  22.278  1.00 10.00      A   
ATOM   2639  N   LEU A 281     -12.051 -20.635  22.510  1.00 10.00      A   
ATOM   2640  HN  LEU A 281     -12.849 -21.193  22.642  1.00 10.00      A   
ATOM   2641  CA  LEU A 281     -12.202 -19.186  22.413  1.00 10.00      A   
ATOM   2642  CB  LEU A 281     -13.665 -18.782  22.213  1.00 10.00      A   
ATOM   2643  CG  LEU A 281     -14.191 -18.826  20.778  1.00 10.00      A   
ATOM   2644  CD1 LEU A 281     -15.647 -18.388  20.731  1.00 10.00      A   
ATOM   2645  CD2 LEU A 281     -13.339 -17.952  19.867  1.00 10.00      A   
ATOM   2646  C   LEU A 281     -11.593 -18.441  23.609  1.00 10.00      A   
ATOM   2647  O   LEU A 281     -10.855 -17.476  23.413  1.00 10.00      A   
ATOM   2648  N   PRO A 282     -11.876 -18.866  24.867  1.00 10.00      A   
ATOM   2649  CA  PRO A 282     -11.338 -18.199  26.066  1.00 10.00      A   
ATOM   2650  CB  PRO A 282     -12.014 -18.933  27.233  1.00 10.00      A   
ATOM   2651  CG  PRO A 282     -13.183 -19.624  26.624  1.00 10.00      A   
ATOM   2652  CD  PRO A 282     -12.756 -19.990  25.237  1.00 10.00      A   
ATOM   2653  C   PRO A 282      -9.816 -18.303  26.196  1.00 10.00      A   
ATOM   2654  O   PRO A 282      -9.235 -17.787  27.151  1.00 10.00      A   
ATOM   2655  N   ALA A 283      -9.173 -18.955  25.236  1.00 10.00      A   
ATOM   2656  HN  ALA A 283      -9.686 -19.346  24.497  1.00 10.00      A   
ATOM   2657  CA  ALA A 283      -7.725 -19.109  25.258  1.00 10.00      A   
ATOM   2658  CB  ALA A 283      -7.285 -20.163  24.253  1.00 10.00      A   
ATOM   2659  C   ALA A 283      -7.021 -17.780  24.985  1.00 10.00      A   
ATOM   2660  O   ALA A 283      -5.883 -17.573  25.402  1.00 10.00      A   
ATOM   2661  N   VAL A 284      -7.713 -16.873  24.296  1.00 10.00      A   
ATOM   2662  HN  VAL A 284      -8.626 -17.092  24.004  1.00 10.00      A   
ATOM   2663  CA  VAL A 284      -7.150 -15.565  23.965  1.00 10.00      A   
ATOM   2664  CB  VAL A 284      -7.466 -15.152  22.509  1.00 10.00      A   
ATOM   2665  CG1 VAL A 284      -6.804 -16.096  21.521  1.00 10.00      A   
ATOM   2666  CG2 VAL A 284      -8.967 -15.090  22.268  1.00 10.00      A   
ATOM   2667  C   VAL A 284      -7.671 -14.484  24.912  1.00 10.00      A   
ATOM   2668  O   VAL A 284      -7.553 -13.290  24.631  1.00 10.00      A   
ATOM   2669  N   TYR A 285      -8.226 -14.916  26.043  1.00 10.00      A   
ATOM   2670  HN  TYR A 285      -8.259 -15.880  26.216  1.00 10.00      A   
ATOM   2671  CA  TYR A 285      -8.788 -14.002  27.037  1.00 10.00      A   
ATOM   2672  CB  TYR A 285      -9.402 -14.775  28.206  1.00 10.00      A   
ATOM   2673  CG  TYR A 285     -10.895 -14.959  28.104  1.00 10.00      A   
ATOM   2674  CD1 TYR A 285     -11.618 -14.370  27.073  1.00 10.00      A   
ATOM   2675  CD2 TYR A 285     -11.589 -15.723  29.034  1.00 10.00      A   
ATOM   2676  CE1 TYR A 285     -12.981 -14.533  26.972  1.00 10.00      A   
ATOM   2677  CE2 TYR A 285     -12.958 -15.892  28.940  1.00 10.00      A   
ATOM   2678  CZ  TYR A 285     -13.647 -15.293  27.906  1.00 10.00      A   
ATOM   2679  OH  TYR A 285     -15.011 -15.459  27.802  1.00 10.00      A   
ATOM   2680  HH  TYR A 285     -15.431 -15.160  28.616  1.00 10.00      A   
ATOM   2681  C   TYR A 285      -7.775 -12.989  27.561  1.00 10.00      A   
ATOM   2682  O   TYR A 285      -8.088 -11.806  27.689  1.00 10.00      A   
ATOM   2683  N   SER A 286      -6.563 -13.443  27.847  1.00 10.00      A   
ATOM   2684  HN  SER A 286      -6.355 -14.394  27.703  1.00 10.00      A   
ATOM   2685  CA  SER A 286      -5.529 -12.562  28.379  1.00 10.00      A   
ATOM   2686  CB  SER A 286      -4.424 -13.379  29.049  1.00 10.00      A   
ATOM   2687  OG  SER A 286      -4.983 -14.386  29.881  1.00 10.00      A   
ATOM   2688  HG  SER A 286      -5.033 -15.213  29.386  1.00 10.00      A   
ATOM   2689  C   SER A 286      -4.950 -11.619  27.322  1.00 10.00      A   
ATOM   2690  O   SER A 286      -4.049 -10.834  27.609  1.00 10.00      A   
ATOM   2691  N   VAL A 287      -5.465 -11.698  26.100  1.00 10.00      A   
ATOM   2692  HN  VAL A 287      -6.170 -12.355  25.917  1.00 10.00      A   
ATOM   2693  CA  VAL A 287      -4.998 -10.836  25.021  1.00 10.00      A   
ATOM   2694  CB  VAL A 287      -4.627 -11.652  23.760  1.00 10.00      A   
ATOM   2695  CG1 VAL A 287      -3.723 -10.840  22.844  1.00 10.00      A   
ATOM   2696  CG2 VAL A 287      -3.960 -12.967  24.138  1.00 10.00      A   
ATOM   2697  C   VAL A 287      -6.070  -9.807  24.659  1.00 10.00      A   
ATOM   2698  O   VAL A 287      -5.809  -8.844  23.933  1.00 10.00      A   
ATOM   2699  N   CYS A 288      -7.272 -10.005  25.191  1.00 10.00      A   
ATOM   2700  HN  CYS A 288      -7.408 -10.775  25.781  1.00 10.00      A   
ATOM   2701  CA  CYS A 288      -8.393  -9.111  24.919  1.00 10.00      A   
ATOM   2702  CB  CYS A 288      -9.707  -9.741  25.386  1.00 10.00      A   
ATOM   2703  SG  CYS A 288     -10.018 -11.406  24.752  1.00 10.00      A   
ATOM   2704  HG  CYS A 288      -9.003 -11.747  23.971  1.00 10.00      A   
ATOM   2705  C   CYS A 288      -8.209  -7.742  25.572  1.00 10.00      A   
ATOM   2706  O   CYS A 288      -8.759  -6.743  25.106  1.00 10.00      A   
ATOM   2707  N   SER A 289      -7.421  -7.700  26.637  1.00 10.00      A   
ATOM   2708  HN  SER A 289      -6.992  -8.524  26.946  1.00 10.00      A   
ATOM   2709  CA  SER A 289      -7.165  -6.465  27.364  1.00 10.00      A   
ATOM   2710  CB  SER A 289      -6.255  -6.766  28.551  1.00 10.00      A   
ATOM   2711  OG  SER A 289      -5.508  -7.951  28.314  1.00 10.00      A   
ATOM   2712  HG  SER A 289      -5.213  -8.316  29.159  1.00 10.00      A   
ATOM   2713  C   SER A 289      -6.522  -5.409  26.466  1.00 10.00      A   
ATOM   2714  O   SER A 289      -6.750  -4.209  26.634  1.00 10.00      A   
ATOM   2715  N   ARG A 290      -5.728  -5.866  25.508  1.00 10.00      A   
ATOM   2716  HN  ARG A 290      -5.602  -6.835  25.417  1.00 10.00      A   
ATOM   2717  CA  ARG A 290      -5.044  -4.970  24.588  1.00 10.00      A   
ATOM   2718  CB  ARG A 290      -3.532  -5.167  24.689  1.00 10.00      A   
ATOM   2719  CG  ARG A 290      -3.104  -6.627  24.664  1.00 10.00      A   
ATOM   2720  CD  ARG A 290      -1.790  -6.834  25.397  1.00 10.00      A   
ATOM   2721  NE  ARG A 290      -1.401  -8.241  25.433  1.00 10.00      A   
ATOM   2722  HE  ARG A 290      -1.037  -8.631  24.607  1.00 10.00      A   
ATOM   2723  CZ  ARG A 290      -1.514  -9.009  26.516  1.00 10.00      A   
ATOM   2724  NH1 ARG A 290      -2.011  -8.504  27.637  1.00 10.00      A   
ATOM   2725 HH11 ARG A 290      -2.103  -9.105  28.487  1.00 10.00      A   
ATOM   2726 HH12 ARG A 290      -2.313  -7.503  27.679  1.00 10.00      A   
ATOM   2727  NH2 ARG A 290      -1.117 -10.276  26.486  1.00 10.00      A   
ATOM   2728 HH21 ARG A 290      -1.215 -10.874  27.338  1.00 10.00      A   
ATOM   2729 HH22 ARG A 290      -0.700 -10.681  25.615  1.00 10.00      A   
ATOM   2730  C   ARG A 290      -5.514  -5.193  23.154  1.00 10.00      A   
ATOM   2731  O   ARG A 290      -4.836  -4.809  22.199  1.00 10.00      A   
ATOM   2732  N   LEU A 291      -6.681  -5.807  23.012  1.00 10.00      A   
ATOM   2733  HN  LEU A 291      -7.185  -6.066  23.812  1.00 10.00      A   
ATOM   2734  CA  LEU A 291      -7.245  -6.085  21.700  1.00 10.00      A   
ATOM   2735  CB  LEU A 291      -8.355  -7.135  21.795  1.00 10.00      A   
ATOM   2736  CG  LEU A 291      -8.052  -8.494  21.161  1.00 10.00      A   
ATOM   2737  CD1 LEU A 291      -9.200  -9.464  21.395  1.00 10.00      A   
ATOM   2738  CD2 LEU A 291      -7.784  -8.337  19.674  1.00 10.00      A   
ATOM   2739  C   LEU A 291      -7.775  -4.811  21.059  1.00 10.00      A   
ATOM   2740  O   LEU A 291      -8.808  -4.283  21.464  1.00 10.00      A   
ATOM   2741  N   THR A 292      -7.048  -4.317  20.071  1.00 10.00      A   
ATOM   2742  HN  THR A 292      -6.218  -4.782  19.809  1.00 10.00      A   
ATOM   2743  CA  THR A 292      -7.430  -3.106  19.362  1.00 10.00      A   
ATOM   2744  CB  THR A 292      -6.180  -2.282  18.996  1.00 10.00      A   
ATOM   2745  OG1 THR A 292      -5.135  -2.572  19.940  1.00 10.00      A   
ATOM   2746  HG1 THR A 292      -5.511  -3.026  20.702  1.00 10.00      A   
ATOM   2747  CG2 THR A 292      -6.492  -0.794  19.045  1.00 10.00      A   
ATOM   2748  C   THR A 292      -8.203  -3.452  18.091  1.00 10.00      A   
ATOM   2749  O   THR A 292      -9.157  -2.766  17.720  1.00 10.00      A   
ATOM   2750  N   THR A 293      -7.790  -4.525  17.432  1.00 10.00      A   
ATOM   2751  HN  THR A 293      -7.029  -5.035  17.782  1.00 10.00      A   
ATOM   2752  CA  THR A 293      -8.432  -4.977  16.206  1.00 10.00      A   
ATOM   2753  CB  THR A 293      -7.521  -4.742  14.987  1.00 10.00      A   
ATOM   2754  OG1 THR A 293      -6.878  -3.469  15.116  1.00 10.00      A   
ATOM   2755  HG1 THR A 293      -7.348  -2.946  15.770  1.00 10.00      A   
ATOM   2756  CG2 THR A 293      -8.334  -4.769  13.701  1.00 10.00      A   
ATOM   2757  C   THR A 293      -8.753  -6.465  16.307  1.00 10.00      A   
ATOM   2758  O   THR A 293      -7.858  -7.287  16.505  1.00 10.00      A   
ATOM   2759  N   LEU A 294     -10.029  -6.804  16.172  1.00 10.00      A   
ATOM   2760  HN  LEU A 294     -10.695  -6.104  16.000  1.00 10.00      A   
ATOM   2761  CA  LEU A 294     -10.466  -8.188  16.264  1.00 10.00      A   
ATOM   2762  CB  LEU A 294     -11.325  -8.401  17.516  1.00 10.00      A   
ATOM   2763  CG  LEU A 294     -11.766  -9.839  17.802  1.00 10.00      A   
ATOM   2764  CD1 LEU A 294     -10.560 -10.754  17.930  1.00 10.00      A   
ATOM   2765  CD2 LEU A 294     -12.612  -9.892  19.063  1.00 10.00      A   
ATOM   2766  C   LEU A 294     -11.240  -8.606  15.019  1.00 10.00      A   
ATOM   2767  O   LEU A 294     -12.246  -7.986  14.655  1.00 10.00      A   
ATOM   2768  N   ASN A 295     -10.757  -9.653  14.369  1.00 10.00      A   
ATOM   2769  HN  ASN A 295      -9.938 -10.085  14.701  1.00 10.00      A   
ATOM   2770  CA  ASN A 295     -11.394 -10.183  13.170  1.00 10.00      A   
ATOM   2771  CB  ASN A 295     -10.379 -10.315  12.028  1.00 10.00      A   
ATOM   2772  CG  ASN A 295     -11.003 -10.710  10.691  1.00 10.00      A   
ATOM   2773  OD1 ASN A 295     -12.062 -11.342  10.629  1.00 10.00      A   
ATOM   2774  ND2 ASN A 295     -10.331 -10.356   9.607  1.00 10.00      A   
ATOM   2775 HD21 ASN A 295      -9.487  -9.875   9.724  1.00 10.00      A   
ATOM   2776 HD22 ASN A 295     -10.706 -10.589   8.731  1.00 10.00      A   
ATOM   2777  C   ASN A 295     -12.020 -11.539  13.462  1.00 10.00      A   
ATOM   2778  O   ASN A 295     -11.317 -12.529  13.683  1.00 10.00      A   
ATOM   2779  N   LEU A 296     -13.338 -11.577  13.458  1.00 10.00      A   
ATOM   2780  HN  LEU A 296     -13.835 -10.750  13.267  1.00 10.00      A   
ATOM   2781  CA  LEU A 296     -14.079 -12.802  13.715  1.00 10.00      A   
ATOM   2782  CB  LEU A 296     -14.784 -12.733  15.071  1.00 10.00      A   
ATOM   2783  CG  LEU A 296     -13.872 -12.705  16.301  1.00 10.00      A   
ATOM   2784  CD1 LEU A 296     -14.696 -12.518  17.563  1.00 10.00      A   
ATOM   2785  CD2 LEU A 296     -13.045 -13.980  16.387  1.00 10.00      A   
ATOM   2786  C   LEU A 296     -15.086 -13.057  12.598  1.00 10.00      A   
ATOM   2787  O   LEU A 296     -16.181 -13.561  12.832  1.00 10.00      A   
ATOM   2788  N   SER A 297     -14.696 -12.719  11.379  1.00 10.00      A   
ATOM   2789  HN  SER A 297     -13.798 -12.335  11.251  1.00 10.00      A   
ATOM   2790  CA  SER A 297     -15.560 -12.905  10.223  1.00 10.00      A   
ATOM   2791  CB  SER A 297     -15.207 -11.884   9.142  1.00 10.00      A   
ATOM   2792  OG  SER A 297     -15.043 -10.592   9.708  1.00 10.00      A   
ATOM   2793  HG  SER A 297     -15.121 -10.646  10.667  1.00 10.00      A   
ATOM   2794  C   SER A 297     -15.457 -14.328   9.671  1.00 10.00      A   
ATOM   2795  O   SER A 297     -16.212 -14.718   8.780  1.00 10.00      A   
ATOM   2796  N   TYR A 298     -14.521 -15.100  10.203  1.00 10.00      A   
ATOM   2797  HN  TYR A 298     -13.945 -14.735  10.906  1.00 10.00      A   
ATOM   2798  CA  TYR A 298     -14.321 -16.475   9.770  1.00 10.00      A   
ATOM   2799  CB  TYR A 298     -12.881 -16.683   9.288  1.00 10.00      A   
ATOM   2800  CG  TYR A 298     -12.352 -15.596   8.374  1.00 10.00      A   
ATOM   2801  CD1 TYR A 298     -11.498 -14.615   8.861  1.00 10.00      A   
ATOM   2802  CD2 TYR A 298     -12.699 -15.552   7.027  1.00 10.00      A   
ATOM   2803  CE1 TYR A 298     -11.004 -13.622   8.034  1.00 10.00      A   
ATOM   2804  CE2 TYR A 298     -12.211 -14.562   6.196  1.00 10.00      A   
ATOM   2805  CZ  TYR A 298     -11.363 -13.600   6.703  1.00 10.00      A   
ATOM   2806  OH  TYR A 298     -10.872 -12.613   5.878  1.00 10.00      A   
ATOM   2807  HH  TYR A 298     -11.411 -12.569   5.076  1.00 10.00      A   
ATOM   2808  C   TYR A 298     -14.626 -17.436  10.919  1.00 10.00      A   
ATOM   2809  O   TYR A 298     -14.546 -18.658  10.767  1.00 10.00      A   
ATOM   2810  N   ALA A 299     -14.981 -16.873  12.068  1.00 10.00      A   
ATOM   2811  HN  ALA A 299     -15.047 -15.896  12.123  1.00 10.00      A   
ATOM   2812  CA  ALA A 299     -15.291 -17.670  13.247  1.00 10.00      A   
ATOM   2813  CB  ALA A 299     -14.845 -16.950  14.509  1.00 10.00      A   
ATOM   2814  C   ALA A 299     -16.777 -17.992  13.315  1.00 10.00      A   
ATOM   2815  O   ALA A 299     -17.592 -17.147  13.689  1.00 10.00      A   
ATOM   2816  N   THR A 300     -17.127 -19.203  12.931  1.00 10.00      A   
ATOM   2817  HN  THR A 300     -16.439 -19.821  12.607  1.00 10.00      A   
ATOM   2818  CA  THR A 300     -18.509 -19.642  12.953  1.00 10.00      A   
ATOM   2819  CB  THR A 300     -18.711 -20.823  11.986  1.00 10.00      A   
ATOM   2820  OG1 THR A 300     -17.429 -21.370  11.628  1.00 10.00      A   
ATOM   2821  HG1 THR A 300     -17.454 -21.673  10.710  1.00 10.00      A   
ATOM   2822  CG2 THR A 300     -19.433 -20.362  10.728  1.00 10.00      A   
ATOM   2823  C   THR A 300     -18.941 -20.048  14.365  1.00 10.00      A   
ATOM   2824  O   THR A 300     -19.042 -21.234  14.679  1.00 10.00      A   
ATOM   2825  N   VAL A 301     -19.174 -19.056  15.218  1.00 10.00      A   
ATOM   2826  HN  VAL A 301     -19.049 -18.130  14.917  1.00 10.00      A   
ATOM   2827  CA  VAL A 301     -19.597 -19.303  16.591  1.00 10.00      A   
ATOM   2828  CB  VAL A 301     -18.610 -18.696  17.611  1.00 10.00      A   
ATOM   2829  CG1 VAL A 301     -17.293 -19.457  17.587  1.00 10.00      A   
ATOM   2830  CG2 VAL A 301     -18.375 -17.219  17.322  1.00 10.00      A   
ATOM   2831  C   VAL A 301     -21.008 -18.763  16.834  1.00 10.00      A   
ATOM   2832  O   VAL A 301     -21.645 -18.249  15.916  1.00 10.00      A   
ATOM   2833  N   GLN A 302     -21.492 -18.879  18.066  1.00 10.00      A   
ATOM   2834  HN  GLN A 302     -20.933 -19.280  18.768  1.00 10.00      A   
ATOM   2835  CA  GLN A 302     -22.826 -18.401  18.402  1.00 10.00      A   
ATOM   2836  CB  GLN A 302     -23.535 -19.368  19.353  1.00 10.00      A   
ATOM   2837  CG  GLN A 302     -23.841 -20.737  18.757  1.00 10.00      A   
ATOM   2838  CD  GLN A 302     -24.683 -20.670  17.494  1.00 10.00      A   
ATOM   2839  OE1 GLN A 302     -25.907 -20.554  17.553  1.00 10.00      A   
ATOM   2840  NE2 GLN A 302     -24.040 -20.775  16.342  1.00 10.00      A   
ATOM   2841 HE21 GLN A 302     -23.063 -20.895  16.363  1.00 10.00      A   
ATOM   2842 HE22 GLN A 302     -24.562 -20.727  15.514  1.00 10.00      A   
ATOM   2843  C   GLN A 302     -22.765 -17.002  19.006  1.00 10.00      A   
ATOM   2844  O   GLN A 302     -21.681 -16.465  19.247  1.00 10.00      A   
ATOM   2845  N   SER A 303     -23.929 -16.429  19.267  1.00 10.00      A   
ATOM   2846  HN  SER A 303     -24.755 -16.927  19.086  1.00 10.00      A   
ATOM   2847  CA  SER A 303     -24.026 -15.084  19.820  1.00 10.00      A   
ATOM   2848  CB  SER A 303     -25.488 -14.635  19.855  1.00 10.00      A   
ATOM   2849  OG  SER A 303     -25.609 -13.285  20.271  1.00 10.00      A   
ATOM   2850  HG  SER A 303     -25.279 -12.703  19.573  1.00 10.00      A   
ATOM   2851  C   SER A 303     -23.395 -14.975  21.209  1.00 10.00      A   
ATOM   2852  O   SER A 303     -22.556 -14.105  21.448  1.00 10.00      A   
ATOM   2853  N   TYR A 304     -23.784 -15.865  22.117  1.00 10.00      A   
ATOM   2854  HN  TYR A 304     -24.448 -16.546  21.868  1.00 10.00      A   
ATOM   2855  CA  TYR A 304     -23.257 -15.839  23.479  1.00 10.00      A   
ATOM   2856  CB  TYR A 304     -23.947 -16.875  24.367  1.00 10.00      A   
ATOM   2857  CG  TYR A 304     -23.662 -16.692  25.842  1.00 10.00      A   
ATOM   2858  CD1 TYR A 304     -24.011 -15.517  26.499  1.00 10.00      A   
ATOM   2859  CD2 TYR A 304     -23.046 -17.695  26.578  1.00 10.00      A   
ATOM   2860  CE1 TYR A 304     -23.752 -15.351  27.844  1.00 10.00      A   
ATOM   2861  CE2 TYR A 304     -22.787 -17.535  27.924  1.00 10.00      A   
ATOM   2862  CZ  TYR A 304     -23.141 -16.363  28.549  1.00 10.00      A   
ATOM   2863  OH  TYR A 304     -22.878 -16.200  29.889  1.00 10.00      A   
ATOM   2864  HH  TYR A 304     -21.939 -16.361  30.051  1.00 10.00      A   
ATOM   2865  C   TYR A 304     -21.739 -16.015  23.514  1.00 10.00      A   
ATOM   2866  O   TYR A 304     -21.062 -15.445  24.373  1.00 10.00      A   
ATOM   2867  N   ASP A 305     -21.211 -16.796  22.576  1.00 10.00      A   
ATOM   2868  HN  ASP A 305     -21.804 -17.221  21.923  1.00 10.00      A   
ATOM   2869  CA  ASP A 305     -19.773 -17.035  22.497  1.00 10.00      A   
ATOM   2870  CB  ASP A 305     -19.440 -18.044  21.392  1.00 10.00      A   
ATOM   2871  CG  ASP A 305     -19.895 -19.453  21.711  1.00 10.00      A   
ATOM   2872  OD1 ASP A 305     -19.288 -20.095  22.596  1.00 10.00      A   
ATOM   2873  OD2 ASP A 305     -20.870 -19.926  21.083  1.00 10.00      A   
ATOM   2874  C   ASP A 305     -19.043 -15.726  22.230  1.00 10.00      A   
ATOM   2875  O   ASP A 305     -18.011 -15.435  22.839  1.00 10.00      A   
ATOM   2876  N   LEU A 306     -19.603 -14.930  21.330  1.00 10.00      A   
ATOM   2877  HN  LEU A 306     -20.431 -15.215  20.888  1.00 10.00      A   
ATOM   2878  CA  LEU A 306     -19.021 -13.646  20.975  1.00 10.00      A   
ATOM   2879  CB  LEU A 306     -19.725 -13.066  19.747  1.00 10.00      A   
ATOM   2880  CG  LEU A 306     -19.571 -13.854  18.449  1.00 10.00      A   
ATOM   2881  CD1 LEU A 306     -20.708 -13.528  17.498  1.00 10.00      A   
ATOM   2882  CD2 LEU A 306     -18.233 -13.552  17.793  1.00 10.00      A   
ATOM   2883  C   LEU A 306     -19.118 -12.664  22.137  1.00 10.00      A   
ATOM   2884  O   LEU A 306     -18.179 -11.911  22.405  1.00 10.00      A   
ATOM   2885  N   VAL A 307     -20.258 -12.678  22.822  1.00 10.00      A   
ATOM   2886  HN  VAL A 307     -20.964 -13.304  22.551  1.00 10.00      A   
ATOM   2887  CA  VAL A 307     -20.498 -11.789  23.958  1.00 10.00      A   
ATOM   2888  CB  VAL A 307     -21.894 -12.018  24.585  1.00 10.00      A   
ATOM   2889  CG1 VAL A 307     -22.086 -11.149  25.823  1.00 10.00      A   
ATOM   2890  CG2 VAL A 307     -22.987 -11.734  23.569  1.00 10.00      A   
ATOM   2891  C   VAL A 307     -19.426 -11.947  25.037  1.00 10.00      A   
ATOM   2892  O   VAL A 307     -18.882 -10.958  25.531  1.00 10.00      A   
ATOM   2893  N   LYS A 308     -19.118 -13.193  25.381  1.00 10.00      A   
ATOM   2894  HN  LYS A 308     -19.572 -13.937  24.928  1.00 10.00      A   
ATOM   2895  CA  LYS A 308     -18.125 -13.489  26.413  1.00 10.00      A   
ATOM   2896  CB  LYS A 308     -18.021 -14.999  26.645  1.00 10.00      A   
ATOM   2897  CG  LYS A 308     -19.296 -15.645  27.167  1.00 10.00      A   
ATOM   2898  CD  LYS A 308     -19.092 -17.125  27.463  1.00 10.00      A   
ATOM   2899  CE  LYS A 308     -18.738 -17.904  26.207  1.00 10.00      A   
ATOM   2900  NZ  LYS A 308     -18.683 -19.369  26.458  1.00 10.00      A   
ATOM   2901  HZ1 LYS A 308     -19.636 -19.736  26.663  1.00 10.00      A   
ATOM   2902  HZ2 LYS A 308     -18.068 -19.572  27.272  1.00 10.00      A   
ATOM   2903  HZ3 LYS A 308     -18.308 -19.864  25.622  1.00 10.00      A   
ATOM   2904  C   LYS A 308     -16.752 -12.916  26.072  1.00 10.00      A   
ATOM   2905  O   LYS A 308     -16.089 -12.332  26.924  1.00 10.00      A   
ATOM   2906  N   LEU A 309     -16.342 -13.064  24.820  1.00 10.00      A   
ATOM   2907  HN  LEU A 309     -16.928 -13.513  24.174  1.00 10.00      A   
ATOM   2908  CA  LEU A 309     -15.041 -12.575  24.382  1.00 10.00      A   
ATOM   2909  CB  LEU A 309     -14.660 -13.215  23.045  1.00 10.00      A   
ATOM   2910  CG  LEU A 309     -13.178 -13.165  22.661  1.00 10.00      A   
ATOM   2911  CD1 LEU A 309     -12.376 -14.150  23.494  1.00 10.00      A   
ATOM   2912  CD2 LEU A 309     -12.994 -13.445  21.176  1.00 10.00      A   
ATOM   2913  C   LEU A 309     -15.014 -11.047  24.272  1.00 10.00      A   
ATOM   2914  O   LEU A 309     -14.023 -10.404  24.620  1.00 10.00      A   
ATOM   2915  N   LEU A 310     -16.115 -10.470  23.806  1.00 10.00      A   
ATOM   2916  HN  LEU A 310     -16.888 -11.029  23.574  1.00 10.00      A   
ATOM   2917  CA  LEU A 310     -16.204  -9.024  23.631  1.00 10.00      A   
ATOM   2918  CB  LEU A 310     -17.402  -8.641  22.762  1.00 10.00      A   
ATOM   2919  CG  LEU A 310     -17.326  -9.065  21.296  1.00 10.00      A   
ATOM   2920  CD1 LEU A 310     -18.579  -8.648  20.546  1.00 10.00      A   
ATOM   2921  CD2 LEU A 310     -16.082  -8.496  20.631  1.00 10.00      A   
ATOM   2922  C   LEU A 310     -16.235  -8.272  24.957  1.00 10.00      A   
ATOM   2923  O   LEU A 310     -15.768  -7.137  25.038  1.00 10.00      A   
ATOM   2924  N   CYS A 311     -16.764  -8.911  25.998  1.00 10.00      A   
ATOM   2925  HN  CYS A 311     -17.112  -9.823  25.878  1.00 10.00      A   
ATOM   2926  CA  CYS A 311     -16.845  -8.281  27.315  1.00 10.00      A   
ATOM   2927  CB  CYS A 311     -17.659  -9.140  28.286  1.00 10.00      A   
ATOM   2928  SG  CYS A 311     -19.414  -9.269  27.880  1.00 10.00      A   
ATOM   2929  HG  CYS A 311     -19.522 -10.100  26.851  1.00 10.00      A   
ATOM   2930  C   CYS A 311     -15.466  -8.000  27.902  1.00 10.00      A   
ATOM   2931  O   CYS A 311     -15.328  -7.193  28.823  1.00 10.00      A   
ATOM   2932  N   GLN A 312     -14.447  -8.664  27.371  1.00 10.00      A   
ATOM   2933  HN  GLN A 312     -14.612  -9.287  26.633  1.00 10.00      A   
ATOM   2934  CA  GLN A 312     -13.090  -8.478  27.856  1.00 10.00      A   
ATOM   2935  CB  GLN A 312     -12.404  -9.821  28.112  1.00 10.00      A   
ATOM   2936  CG  GLN A 312     -13.020 -10.605  29.262  1.00 10.00      A   
ATOM   2937  CD  GLN A 312     -12.156 -11.764  29.724  1.00 10.00      A   
ATOM   2938  OE1 GLN A 312     -12.663 -12.786  30.182  1.00 10.00      A   
ATOM   2939  NE2 GLN A 312     -10.848 -11.613  29.613  1.00 10.00      A   
ATOM   2940 HE21 GLN A 312     -10.506 -10.772  29.240  1.00 10.00      A   
ATOM   2941 HE22 GLN A 312     -10.269 -12.340  29.923  1.00 10.00      A   
ATOM   2942  C   GLN A 312     -12.266  -7.597  26.923  1.00 10.00      A   
ATOM   2943  O   GLN A 312     -11.052  -7.485  27.078  1.00 10.00      A   
ATOM   2944  N   CYS A 313     -12.929  -6.969  25.960  1.00 10.00      A   
ATOM   2945  HN  CYS A 313     -13.898  -7.098  25.879  1.00 10.00      A   
ATOM   2946  CA  CYS A 313     -12.252  -6.082  25.019  1.00 10.00      A   
ATOM   2947  CB  CYS A 313     -12.632  -6.433  23.577  1.00 10.00      A   
ATOM   2948  SG  CYS A 313     -12.331  -8.157  23.115  1.00 10.00      A   
ATOM   2949  HG  CYS A 313     -13.022  -8.934  23.942  1.00 10.00      A   
ATOM   2950  C   CYS A 313     -12.609  -4.626  25.327  1.00 10.00      A   
ATOM   2951  O   CYS A 313     -13.603  -4.104  24.825  1.00 10.00      A   
ATOM   2952  N   PRO A 314     -11.803  -3.950  26.164  1.00 10.00      A   
ATOM   2953  CA  PRO A 314     -12.053  -2.571  26.567  1.00 10.00      A   
ATOM   2954  CB  PRO A 314     -11.271  -2.434  27.884  1.00 10.00      A   
ATOM   2955  CG  PRO A 314     -10.587  -3.749  28.107  1.00 10.00      A   
ATOM   2956  CD  PRO A 314     -10.587  -4.467  26.790  1.00 10.00      A   
ATOM   2957  C   PRO A 314     -11.546  -1.541  25.563  1.00 10.00      A   
ATOM   2958  O   PRO A 314     -12.102  -0.450  25.455  1.00 10.00      A   
ATOM   2959  N   LYS A 315     -10.502  -1.880  24.822  1.00 10.00      A   
ATOM   2960  HN  LYS A 315     -10.117  -2.778  24.910  1.00 10.00      A   
ATOM   2961  CA  LYS A 315      -9.937  -0.939  23.860  1.00 10.00      A   
ATOM   2962  CB  LYS A 315      -8.472  -0.633  24.174  1.00 10.00      A   
ATOM   2963  CG  LYS A 315      -8.291   0.346  25.322  1.00 10.00      A   
ATOM   2964  CD  LYS A 315      -6.825   0.672  25.550  1.00 10.00      A   
ATOM   2965  CE  LYS A 315      -6.655   1.718  26.643  1.00 10.00      A   
ATOM   2966  NZ  LYS A 315      -7.272   1.291  27.929  1.00 10.00      A   
ATOM   2967  HZ1 LYS A 315      -7.130   0.269  28.077  1.00 10.00      A   
ATOM   2968  HZ2 LYS A 315      -8.293   1.491  27.922  1.00 10.00      A   
ATOM   2969  HZ3 LYS A 315      -6.838   1.805  28.721  1.00 10.00      A   
ATOM   2970  C   LYS A 315     -10.108  -1.394  22.419  1.00 10.00      A   
ATOM   2971  O   LYS A 315      -9.300  -1.066  21.550  1.00 10.00      A   
ATOM   2972  N   LEU A 316     -11.175  -2.130  22.165  1.00 10.00      A   
ATOM   2973  HN  LEU A 316     -11.793  -2.344  22.893  1.00 10.00      A   
ATOM   2974  CA  LEU A 316     -11.455  -2.614  20.822  1.00 10.00      A   
ATOM   2975  CB  LEU A 316     -12.515  -3.715  20.867  1.00 10.00      A   
ATOM   2976  CG  LEU A 316     -12.779  -4.449  19.554  1.00 10.00      A   
ATOM   2977  CD1 LEU A 316     -11.525  -5.173  19.089  1.00 10.00      A   
ATOM   2978  CD2 LEU A 316     -13.929  -5.427  19.718  1.00 10.00      A   
ATOM   2979  C   LEU A 316     -11.924  -1.452  19.948  1.00 10.00      A   
ATOM   2980  O   LEU A 316     -12.974  -0.865  20.197  1.00 10.00      A   
ATOM   2981  N   GLN A 317     -11.137  -1.112  18.936  1.00 10.00      A   
ATOM   2982  HN  GLN A 317     -10.307  -1.618  18.779  1.00 10.00      A   
ATOM   2983  CA  GLN A 317     -11.473  -0.001  18.052  1.00 10.00      A   
ATOM   2984  CB  GLN A 317     -10.248   0.879  17.817  1.00 10.00      A   
ATOM   2985  CG  GLN A 317      -9.808   1.664  19.044  1.00 10.00      A   
ATOM   2986  CD  GLN A 317      -8.648   2.599  18.753  1.00 10.00      A   
ATOM   2987  OE1 GLN A 317      -7.801   2.310  17.909  1.00 10.00      A   
ATOM   2988  NE2 GLN A 317      -8.610   3.736  19.436  1.00 10.00      A   
ATOM   2989 HE21 GLN A 317      -9.334   3.916  20.086  1.00 10.00      A   
ATOM   2990 HE22 GLN A 317      -7.863   4.347  19.273  1.00 10.00      A   
ATOM   2991  C   GLN A 317     -12.054  -0.478  16.726  1.00 10.00      A   
ATOM   2992  O   GLN A 317     -12.960   0.148  16.174  1.00 10.00      A   
ATOM   2993  N   ARG A 318     -11.529  -1.579  16.212  1.00 10.00      A   
ATOM   2994  HN  ARG A 318     -10.802  -2.029  16.688  1.00 10.00      A   
ATOM   2995  CA  ARG A 318     -12.002  -2.137  14.950  1.00 10.00      A   
ATOM   2996  CB  ARG A 318     -10.907  -2.069  13.882  1.00 10.00      A   
ATOM   2997  CG  ARG A 318     -10.698  -0.681  13.296  1.00 10.00      A   
ATOM   2998  CD  ARG A 318     -10.914  -0.678  11.788  1.00 10.00      A   
ATOM   2999  NE  ARG A 318      -9.654  -0.692  11.047  1.00 10.00      A   
ATOM   3000  HE  ARG A 318      -8.821  -0.676  11.572  1.00 10.00      A   
ATOM   3001  CZ  ARG A 318      -9.570  -0.713   9.710  1.00 10.00      A   
ATOM   3002  NH1 ARG A 318     -10.669  -0.729   8.962  1.00 10.00      A   
ATOM   3003 HH11 ARG A 318     -10.600  -0.736   7.920  1.00 10.00      A   
ATOM   3004 HH12 ARG A 318     -11.618  -0.731   9.416  1.00 10.00      A   
ATOM   3005  NH2 ARG A 318      -8.377  -0.726   9.124  1.00 10.00      A   
ATOM   3006 HH21 ARG A 318      -7.510  -0.720   9.704  1.00 10.00      A   
ATOM   3007 HH22 ARG A 318      -8.299  -0.743   8.081  1.00 10.00      A   
ATOM   3008  C   ARG A 318     -12.486  -3.571  15.138  1.00 10.00      A   
ATOM   3009  O   ARG A 318     -11.712  -4.459  15.509  1.00 10.00      A   
ATOM   3010  N   LEU A 319     -13.768  -3.790  14.894  1.00 10.00      A   
ATOM   3011  HN  LEU A 319     -14.341  -3.043  14.608  1.00 10.00      A   
ATOM   3012  CA  LEU A 319     -14.345  -5.111  15.043  1.00 10.00      A   
ATOM   3013  CB  LEU A 319     -15.341  -5.147  16.203  1.00 10.00      A   
ATOM   3014  CG  LEU A 319     -16.009  -6.500  16.463  1.00 10.00      A   
ATOM   3015  CD1 LEU A 319     -14.989  -7.529  16.929  1.00 10.00      A   
ATOM   3016  CD2 LEU A 319     -17.133  -6.356  17.473  1.00 10.00      A   
ATOM   3017  C   LEU A 319     -15.025  -5.575  13.766  1.00 10.00      A   
ATOM   3018  O   LEU A 319     -15.940  -4.922  13.256  1.00 10.00      A   
ATOM   3019  N   TRP A 320     -14.557  -6.699  13.251  1.00 10.00      A   
ATOM   3020  HN  TRP A 320     -13.805  -7.148  13.698  1.00 10.00      A   
ATOM   3021  CA  TRP A 320     -15.119  -7.293  12.050  1.00 10.00      A   
ATOM   3022  CB  TRP A 320     -14.043  -7.456  10.972  1.00 10.00      A   
ATOM   3023  CG  TRP A 320     -13.377  -6.173  10.557  1.00 10.00      A   
ATOM   3024  CD1 TRP A 320     -13.898  -4.910  10.616  1.00 10.00      A   
ATOM   3025  CD2 TRP A 320     -12.065  -6.035  10.001  1.00 10.00      A   
ATOM   3026  NE1 TRP A 320     -12.989  -3.996  10.135  1.00 10.00      A   
ATOM   3027  HE1 TRP A 320     -13.130  -3.018  10.075  1.00 10.00      A   
ATOM   3028  CE2 TRP A 320     -11.855  -4.663   9.753  1.00 10.00      A   
ATOM   3029  CE3 TRP A 320     -11.044  -6.940   9.692  1.00 10.00      A   
ATOM   3030  CZ2 TRP A 320     -10.670  -4.176   9.210  1.00 10.00      A   
ATOM   3031  CZ3 TRP A 320      -9.868  -6.455   9.153  1.00 10.00      A   
ATOM   3032  CH2 TRP A 320      -9.692  -5.087   8.917  1.00 10.00      A   
ATOM   3033  C   TRP A 320     -15.705  -8.651  12.417  1.00 10.00      A   
ATOM   3034  O   TRP A 320     -14.981  -9.640  12.511  1.00 10.00      A   
ATOM   3035  N   VAL A 321     -17.009  -8.694  12.639  1.00 10.00      A   
ATOM   3036  HN  VAL A 321     -17.547  -7.883  12.501  1.00 10.00      A   
ATOM   3037  CA  VAL A 321     -17.671  -9.932  13.038  1.00 10.00      A   
ATOM   3038  CB  VAL A 321     -18.274  -9.833  14.461  1.00 10.00      A   
ATOM   3039  CG1 VAL A 321     -17.190  -9.983  15.516  1.00 10.00      A   
ATOM   3040  CG2 VAL A 321     -19.030  -8.521  14.646  1.00 10.00      A   
ATOM   3041  C   VAL A 321     -18.766 -10.342  12.065  1.00 10.00      A   
ATOM   3042  O   VAL A 321     -19.018  -9.663  11.069  1.00 10.00      A   
ATOM   3043  N   LEU A 322     -19.410 -11.457  12.369  1.00 10.00      A   
ATOM   3044  HN  LEU A 322     -19.159 -11.943  13.180  1.00 10.00      A   
ATOM   3045  CA  LEU A 322     -20.484 -11.976  11.543  1.00 10.00      A   
ATOM   3046  CB  LEU A 322     -20.411 -13.505  11.460  1.00 10.00      A   
ATOM   3047  CG  LEU A 322     -19.259 -14.089  10.640  1.00 10.00      A   
ATOM   3048  CD1 LEU A 322     -19.219 -15.606  10.783  1.00 10.00      A   
ATOM   3049  CD2 LEU A 322     -19.390 -13.694   9.173  1.00 10.00      A   
ATOM   3050  C   LEU A 322     -21.837 -11.552  12.101  1.00 10.00      A   
ATOM   3051  O   LEU A 322     -21.921 -10.955  13.177  1.00 10.00      A   
ATOM   3052  N   ASP A 323     -22.890 -11.891  11.375  1.00 10.00      A   
ATOM   3053  HN  ASP A 323     -22.748 -12.386  10.534  1.00 10.00      A   
ATOM   3054  CA  ASP A 323     -24.254 -11.563  11.767  1.00 10.00      A   
ATOM   3055  CB  ASP A 323     -25.215 -11.844  10.606  1.00 10.00      A   
ATOM   3056  CG  ASP A 323     -25.158 -13.278  10.110  1.00 10.00      A   
ATOM   3057  OD1 ASP A 323     -24.044 -13.792   9.883  1.00 10.00      A   
ATOM   3058  OD2 ASP A 323     -26.226 -13.888   9.924  1.00 10.00      A   
ATOM   3059  C   ASP A 323     -24.670 -12.347  13.007  1.00 10.00      A   
ATOM   3060  O   ASP A 323     -25.673 -12.033  13.647  1.00 10.00      A   
ATOM   3061  N   TYR A 324     -23.866 -13.349  13.353  1.00 10.00      A   
ATOM   3062  HN  TYR A 324     -23.077 -13.524  12.803  1.00 10.00      A   
ATOM   3063  CA  TYR A 324     -24.122 -14.201  14.514  1.00 10.00      A   
ATOM   3064  CB  TYR A 324     -23.118 -15.354  14.557  1.00 10.00      A   
ATOM   3065  CG  TYR A 324     -23.588 -16.607  13.860  1.00 10.00      A   
ATOM   3066  CD1 TYR A 324     -23.202 -16.893  12.556  1.00 10.00      A   
ATOM   3067  CD2 TYR A 324     -24.414 -17.514  14.509  1.00 10.00      A   
ATOM   3068  CE1 TYR A 324     -23.627 -18.042  11.921  1.00 10.00      A   
ATOM   3069  CE2 TYR A 324     -24.844 -18.665  13.882  1.00 10.00      A   
ATOM   3070  CZ  TYR A 324     -24.449 -18.924  12.590  1.00 10.00      A   
ATOM   3071  OH  TYR A 324     -24.877 -20.073  11.964  1.00 10.00      A   
ATOM   3072  HH  TYR A 324     -24.198 -20.369  11.345  1.00 10.00      A   
ATOM   3073  C   TYR A 324     -24.068 -13.425  15.827  1.00 10.00      A   
ATOM   3074  O   TYR A 324     -24.439 -13.952  16.875  1.00 10.00      A   
ATOM   3075  N   ILE A 325     -23.593 -12.186  15.774  1.00 10.00      A   
ATOM   3076  HN  ILE A 325     -23.296 -11.822  14.914  1.00 10.00      A   
ATOM   3077  CA  ILE A 325     -23.501 -11.357  16.967  1.00 10.00      A   
ATOM   3078  CB  ILE A 325     -22.719 -10.051  16.689  1.00 10.00      A   
ATOM   3079  CG1 ILE A 325     -22.538  -9.225  17.966  1.00 10.00      A   
ATOM   3080  CG2 ILE A 325     -23.377  -9.227  15.592  1.00 10.00      A   
ATOM   3081  CD1 ILE A 325     -21.699  -9.909  19.024  1.00 10.00      A   
ATOM   3082  C   ILE A 325     -24.894 -11.049  17.522  1.00 10.00      A   
ATOM   3083  O   ILE A 325     -25.089 -10.994  18.740  1.00 10.00      A   
ATOM   3084  N   GLU A 326     -25.857 -10.888  16.613  1.00 10.00      A   
ATOM   3085  HN  GLU A 326     -25.623 -10.976  15.667  1.00 10.00      A   
ATOM   3086  CA  GLU A 326     -27.246 -10.592  16.961  1.00 10.00      A   
ATOM   3087  CB  GLU A 326     -27.880 -11.716  17.790  1.00 10.00      A   
ATOM   3088  CG  GLU A 326     -27.871 -13.074  17.104  1.00 10.00      A   
ATOM   3089  CD  GLU A 326     -28.949 -14.001  17.622  1.00 10.00      A   
ATOM   3090  OE1 GLU A 326     -29.308 -13.903  18.820  1.00 10.00      A   
ATOM   3091  OE2 GLU A 326     -29.447 -14.836  16.835  1.00 10.00      A   
ATOM   3092  C   GLU A 326     -27.400  -9.234  17.648  1.00 10.00      A   
ATOM   3093  O   GLU A 326     -26.417  -8.612  18.056  1.00 10.00      A   
ATOM   3094  N   ASP A 327     -28.641  -8.779  17.774  1.00 10.00      A   
ATOM   3095  HN  ASP A 327     -29.386  -9.319  17.426  1.00 10.00      A   
ATOM   3096  CA  ASP A 327     -28.927  -7.491  18.405  1.00 10.00      A   
ATOM   3097  CB  ASP A 327     -30.421  -7.153  18.320  1.00 10.00      A   
ATOM   3098  CG  ASP A 327     -30.936  -7.056  16.899  1.00 10.00      A   
ATOM   3099  OD1 ASP A 327     -30.804  -5.984  16.278  1.00 10.00      A   
ATOM   3100  OD2 ASP A 327     -31.499  -8.048  16.399  1.00 10.00      A   
ATOM   3101  C   ASP A 327     -28.486  -7.489  19.862  1.00 10.00      A   
ATOM   3102  O   ASP A 327     -27.932  -6.503  20.354  1.00 10.00      A   
ATOM   3103  N   ALA A 328     -28.727  -8.604  20.542  1.00 10.00      A   
ATOM   3104  HN  ALA A 328     -29.170  -9.351  20.086  1.00 10.00      A   
ATOM   3105  CA  ALA A 328     -28.362  -8.746  21.948  1.00 10.00      A   
ATOM   3106  CB  ALA A 328     -28.826 -10.093  22.480  1.00 10.00      A   
ATOM   3107  C   ALA A 328     -26.859  -8.581  22.160  1.00 10.00      A   
ATOM   3108  O   ALA A 328     -26.426  -7.855  23.057  1.00 10.00      A   
ATOM   3109  N   GLY A 329     -26.068  -9.247  21.324  1.00 10.00      A   
ATOM   3110  HN  GLY A 329     -26.467  -9.800  20.618  1.00 10.00      A   
ATOM   3111  CA  GLY A 329     -24.622  -9.157  21.442  1.00 10.00      A   
ATOM   3112  C   GLY A 329     -24.107  -7.771  21.114  1.00 10.00      A   
ATOM   3113  O   GLY A 329     -23.184  -7.274  21.762  1.00 10.00      A   
ATOM   3114  N   LEU A 330     -24.716  -7.145  20.113  1.00 10.00      A   
ATOM   3115  HN  LEU A 330     -25.445  -7.604  19.637  1.00 10.00      A   
ATOM   3116  CA  LEU A 330     -24.322  -5.805  19.689  1.00 10.00      A   
ATOM   3117  CB  LEU A 330     -25.065  -5.385  18.418  1.00 10.00      A   
ATOM   3118  CG  LEU A 330     -24.567  -6.015  17.116  1.00 10.00      A   
ATOM   3119  CD1 LEU A 330     -25.463  -5.626  15.954  1.00 10.00      A   
ATOM   3120  CD2 LEU A 330     -23.126  -5.606  16.842  1.00 10.00      A   
ATOM   3121  C   LEU A 330     -24.524  -4.777  20.800  1.00 10.00      A   
ATOM   3122  O   LEU A 330     -23.712  -3.865  20.966  1.00 10.00      A   
ATOM   3123  N   GLU A 331     -25.598  -4.931  21.566  1.00 10.00      A   
ATOM   3124  HN  GLU A 331     -26.222  -5.667  21.380  1.00 10.00      A   
ATOM   3125  CA  GLU A 331     -25.875  -4.013  22.661  1.00 10.00      A   
ATOM   3126  CB  GLU A 331     -27.260  -4.256  23.256  1.00 10.00      A   
ATOM   3127  CG  GLU A 331     -27.684  -3.183  24.244  1.00 10.00      A   
ATOM   3128  CD  GLU A 331     -29.126  -3.312  24.673  1.00 10.00      A   
ATOM   3129  OE1 GLU A 331     -29.420  -4.189  25.510  1.00 10.00      A   
ATOM   3130  OE2 GLU A 331     -29.970  -2.532  24.188  1.00 10.00      A   
ATOM   3131  C   GLU A 331     -24.795  -4.118  23.736  1.00 10.00      A   
ATOM   3132  O   GLU A 331     -24.307  -3.103  24.241  1.00 10.00      A   
ATOM   3133  N   VAL A 332     -24.417  -5.350  24.069  1.00 10.00      A   
ATOM   3134  HN  VAL A 332     -24.852  -6.116  23.634  1.00 10.00      A   
ATOM   3135  CA  VAL A 332     -23.383  -5.589  25.072  1.00 10.00      A   
ATOM   3136  CB  VAL A 332     -23.222  -7.093  25.380  1.00 10.00      A   
ATOM   3137  CG1 VAL A 332     -22.228  -7.311  26.512  1.00 10.00      A   
ATOM   3138  CG2 VAL A 332     -24.565  -7.715  25.727  1.00 10.00      A   
ATOM   3139  C   VAL A 332     -22.054  -5.019  24.586  1.00 10.00      A   
ATOM   3140  O   VAL A 332     -21.262  -4.485  25.368  1.00 10.00      A   
ATOM   3141  N   LEU A 333     -21.831  -5.120  23.282  1.00 10.00      A   
ATOM   3142  HN  LEU A 333     -22.504  -5.564  22.718  1.00 10.00      A   
ATOM   3143  CA  LEU A 333     -20.620  -4.602  22.661  1.00 10.00      A   
ATOM   3144  CB  LEU A 333     -20.629  -4.921  21.163  1.00 10.00      A   
ATOM   3145  CG  LEU A 333     -19.550  -4.247  20.319  1.00 10.00      A   
ATOM   3146  CD1 LEU A 333     -18.204  -4.900  20.559  1.00 10.00      A   
ATOM   3147  CD2 LEU A 333     -19.917  -4.299  18.844  1.00 10.00      A   
ATOM   3148  C   LEU A 333     -20.532  -3.092  22.867  1.00 10.00      A   
ATOM   3149  O   LEU A 333     -19.506  -2.572  23.307  1.00 10.00      A   
ATOM   3150  N   ALA A 334     -21.629  -2.400  22.581  1.00 10.00      A   
ATOM   3151  HN  ALA A 334     -22.421  -2.882  22.252  1.00 10.00      A   
ATOM   3152  CA  ALA A 334     -21.691  -0.949  22.728  1.00 10.00      A   
ATOM   3153  CB  ALA A 334     -22.993  -0.419  22.153  1.00 10.00      A   
ATOM   3154  C   ALA A 334     -21.553  -0.532  24.190  1.00 10.00      A   
ATOM   3155  O   ALA A 334     -21.195   0.606  24.494  1.00 10.00      A   
ATOM   3156  N   SER A 335     -21.836  -1.463  25.090  1.00 10.00      A   
ATOM   3157  HN  SER A 335     -22.123  -2.350  24.786  1.00 10.00      A   
ATOM   3158  CA  SER A 335     -21.744  -1.201  26.516  1.00 10.00      A   
ATOM   3159  CB  SER A 335     -22.757  -2.066  27.277  1.00 10.00      A   
ATOM   3160  OG  SER A 335     -22.766  -1.762  28.664  1.00 10.00      A   
ATOM   3161  HG  SER A 335     -21.876  -1.882  29.024  1.00 10.00      A   
ATOM   3162  C   SER A 335     -20.327  -1.462  27.029  1.00 10.00      A   
ATOM   3163  O   SER A 335     -20.003  -1.140  28.173  1.00 10.00      A   
ATOM   3164  N   THR A 336     -19.477  -2.022  26.176  1.00 10.00      A   
ATOM   3165  HN  THR A 336     -19.779  -2.231  25.264  1.00 10.00      A   
ATOM   3166  CA  THR A 336     -18.106  -2.328  26.563  1.00 10.00      A   
ATOM   3167  CB  THR A 336     -17.813  -3.834  26.421  1.00 10.00      A   
ATOM   3168  OG1 THR A 336     -18.899  -4.580  26.990  1.00 10.00      A   
ATOM   3169  HG1 THR A 336     -19.660  -4.545  26.392  1.00 10.00      A   
ATOM   3170  CG2 THR A 336     -16.524  -4.203  27.139  1.00 10.00      A   
ATOM   3171  C   THR A 336     -17.090  -1.530  25.747  1.00 10.00      A   
ATOM   3172  O   THR A 336     -16.275  -0.790  26.304  1.00 10.00      A   
ATOM   3173  N   CYS A 337     -17.151  -1.668  24.430  1.00 10.00      A   
ATOM   3174  HN  CYS A 337     -17.840  -2.252  24.035  1.00 10.00      A   
ATOM   3175  CA  CYS A 337     -16.228  -0.971  23.552  1.00 10.00      A   
ATOM   3176  CB  CYS A 337     -16.071  -1.731  22.240  1.00 10.00      A   
ATOM   3177  SG  CYS A 337     -15.750  -3.496  22.456  1.00 10.00      A   
ATOM   3178  HG  CYS A 337     -14.674  -3.808  21.743  1.00 10.00      A   
ATOM   3179  C   CYS A 337     -16.684   0.459  23.292  1.00 10.00      A   
ATOM   3180  O   CYS A 337     -17.263   0.761  22.253  1.00 10.00      A   
ATOM   3181  N   LYS A 338     -16.421   1.339  24.249  1.00 10.00      A   
ATOM   3182  HN  LYS A 338     -15.969   1.035  25.066  1.00 10.00      A   
ATOM   3183  CA  LYS A 338     -16.804   2.737  24.129  1.00 10.00      A   
ATOM   3184  CB  LYS A 338     -16.815   3.411  25.504  1.00 10.00      A   
ATOM   3185  CG  LYS A 338     -17.913   2.912  26.427  1.00 10.00      A   
ATOM   3186  CD  LYS A 338     -19.283   3.155  25.821  1.00 10.00      A   
ATOM   3187  CE  LYS A 338     -20.391   2.784  26.787  1.00 10.00      A   
ATOM   3188  NZ  LYS A 338     -21.733   3.012  26.197  1.00 10.00      A   
ATOM   3189  HZ1 LYS A 338     -21.782   3.962  25.780  1.00 10.00      A   
ATOM   3190  HZ2 LYS A 338     -22.469   2.931  26.931  1.00 10.00      A   
ATOM   3191  HZ3 LYS A 338     -21.924   2.308  25.456  1.00 10.00      A   
ATOM   3192  C   LYS A 338     -15.877   3.486  23.183  1.00 10.00      A   
ATOM   3193  O   LYS A 338     -16.151   4.624  22.802  1.00 10.00      A   
ATOM   3194  N   ASP A 339     -14.785   2.846  22.800  1.00 10.00      A   
ATOM   3195  HN  ASP A 339     -14.625   1.934  23.122  1.00 10.00      A   
ATOM   3196  CA  ASP A 339     -13.826   3.470  21.903  1.00 10.00      A   
ATOM   3197  CB  ASP A 339     -12.413   3.436  22.489  1.00 10.00      A   
ATOM   3198  CG  ASP A 339     -11.573   4.589  21.996  1.00 10.00      A   
ATOM   3199  OD1 ASP A 339     -11.918   5.750  22.304  1.00 10.00      A   
ATOM   3200  OD2 ASP A 339     -10.571   4.346  21.291  1.00 10.00      A   
ATOM   3201  C   ASP A 339     -13.858   2.841  20.518  1.00 10.00      A   
ATOM   3202  O   ASP A 339     -12.953   3.046  19.710  1.00 10.00      A   
ATOM   3203  N   LEU A 340     -14.915   2.080  20.249  1.00 10.00      A   
ATOM   3204  HN  LEU A 340     -15.605   1.962  20.933  1.00 10.00      A   
ATOM   3205  CA  LEU A 340     -15.079   1.424  18.958  1.00 10.00      A   
ATOM   3206  CB  LEU A 340     -16.310   0.515  18.978  1.00 10.00      A   
ATOM   3207  CG  LEU A 340     -16.480  -0.430  17.786  1.00 10.00      A   
ATOM   3208  CD1 LEU A 340     -15.446  -1.546  17.826  1.00 10.00      A   
ATOM   3209  CD2 LEU A 340     -17.888  -1.006  17.757  1.00 10.00      A   
ATOM   3210  C   LEU A 340     -15.210   2.474  17.860  1.00 10.00      A   
ATOM   3211  O   LEU A 340     -16.094   3.328  17.908  1.00 10.00      A   
ATOM   3212  N   ARG A 341     -14.317   2.410  16.886  1.00 10.00      A   
ATOM   3213  HN  ARG A 341     -13.644   1.694  16.903  1.00 10.00      A   
ATOM   3214  CA  ARG A 341     -14.308   3.363  15.786  1.00 10.00      A   
ATOM   3215  CB  ARG A 341     -12.866   3.723  15.414  1.00 10.00      A   
ATOM   3216  CG  ARG A 341     -11.960   3.990  16.602  1.00 10.00      A   
ATOM   3217  CD  ARG A 341     -12.270   5.322  17.256  1.00 10.00      A   
ATOM   3218  NE  ARG A 341     -11.535   5.495  18.509  1.00 10.00      A   
ATOM   3219  HE  ARG A 341     -11.632   4.786  19.188  1.00 10.00      A   
ATOM   3220  CZ  ARG A 341     -10.751   6.537  18.772  1.00 10.00      A   
ATOM   3221  NH1 ARG A 341     -10.590   7.499  17.870  1.00 10.00      A   
ATOM   3222 HH11 ARG A 341      -9.976   8.319  18.080  1.00 10.00      A   
ATOM   3223 HH12 ARG A 341     -11.075   7.442  16.943  1.00 10.00      A   
ATOM   3224  NH2 ARG A 341     -10.130   6.618  19.940  1.00 10.00      A   
ATOM   3225 HH21 ARG A 341     -10.259   5.860  20.660  1.00 10.00      A   
ATOM   3226 HH22 ARG A 341      -9.510   7.431  20.152  1.00 10.00      A   
ATOM   3227  C   ARG A 341     -15.014   2.802  14.562  1.00 10.00      A   
ATOM   3228  O   ARG A 341     -15.750   3.518  13.873  1.00 10.00      A   
ATOM   3229  N   GLU A 342     -14.796   1.521  14.297  1.00 10.00      A   
ATOM   3230  HN  GLU A 342     -14.226   0.992  14.898  1.00 10.00      A   
ATOM   3231  CA  GLU A 342     -15.395   0.877  13.146  1.00 10.00      A   
ATOM   3232  CB  GLU A 342     -14.374   0.734  12.015  1.00 10.00      A   
ATOM   3233  CG  GLU A 342     -14.949   0.091  10.763  1.00 10.00      A   
ATOM   3234  CD  GLU A 342     -13.916  -0.141   9.689  1.00 10.00      A   
ATOM   3235  OE1 GLU A 342     -13.805   0.696   8.773  1.00 10.00      A   
ATOM   3236  OE2 GLU A 342     -13.231  -1.184   9.740  1.00 10.00      A   
ATOM   3237  C   GLU A 342     -15.976  -0.488  13.489  1.00 10.00      A   
ATOM   3238  O   GLU A 342     -15.346  -1.291  14.182  1.00 10.00      A   
ATOM   3239  N   LEU A 343     -17.174  -0.739  12.983  1.00 10.00      A   
ATOM   3240  HN  LEU A 343     -17.614  -0.046  12.440  1.00 10.00      A   
ATOM   3241  CA  LEU A 343     -17.858  -2.001  13.203  1.00 10.00      A   
ATOM   3242  CB  LEU A 343     -19.024  -1.809  14.173  1.00 10.00      A   
ATOM   3243  CG  LEU A 343     -19.912  -3.032  14.417  1.00 10.00      A   
ATOM   3244  CD1 LEU A 343     -19.136  -4.143  15.105  1.00 10.00      A   
ATOM   3245  CD2 LEU A 343     -21.145  -2.650  15.220  1.00 10.00      A   
ATOM   3246  C   LEU A 343     -18.371  -2.546  11.875  1.00 10.00      A   
ATOM   3247  O   LEU A 343     -19.221  -1.932  11.231  1.00 10.00      A   
ATOM   3248  N   ARG A 344     -17.839  -3.685  11.458  1.00 10.00      A   
ATOM   3249  HN  ARG A 344     -17.157  -4.130  12.015  1.00 10.00      A   
ATOM   3250  CA  ARG A 344     -18.251  -4.311  10.210  1.00 10.00      A   
ATOM   3251  CB  ARG A 344     -17.063  -4.473   9.250  1.00 10.00      A   
ATOM   3252  CG  ARG A 344     -16.402  -3.167   8.827  1.00 10.00      A   
ATOM   3253  CD  ARG A 344     -15.455  -3.361   7.645  1.00 10.00      A   
ATOM   3254  NE  ARG A 344     -14.540  -2.224   7.495  1.00 10.00      A   
ATOM   3255  HE  ARG A 344     -14.404  -1.644   8.282  1.00 10.00      A   
ATOM   3256  CZ  ARG A 344     -13.856  -1.941   6.386  1.00 10.00      A   
ATOM   3257  NH1 ARG A 344     -13.968  -2.707   5.310  1.00 10.00      A   
ATOM   3258 HH11 ARG A 344     -14.590  -3.544   5.323  1.00 10.00      A   
ATOM   3259 HH12 ARG A 344     -13.429  -2.478   4.445  1.00 10.00      A   
ATOM   3260  NH2 ARG A 344     -13.071  -0.872   6.355  1.00 10.00      A   
ATOM   3261 HH21 ARG A 344     -12.991  -0.253   7.199  1.00 10.00      A   
ATOM   3262 HH22 ARG A 344     -12.520  -0.643   5.492  1.00 10.00      A   
ATOM   3263  C   ARG A 344     -18.897  -5.663  10.488  1.00 10.00      A   
ATOM   3264  O   ARG A 344     -18.249  -6.581  10.989  1.00 10.00      A   
ATOM   3265  N   VAL A 345     -20.177  -5.769  10.179  1.00 10.00      A   
ATOM   3266  HN  VAL A 345     -20.641  -4.996   9.788  1.00 10.00      A   
ATOM   3267  CA  VAL A 345     -20.919  -7.003  10.390  1.00 10.00      A   
ATOM   3268  CB  VAL A 345     -22.255  -6.746  11.119  1.00 10.00      A   
ATOM   3269  CG1 VAL A 345     -23.034  -8.042  11.293  1.00 10.00      A   
ATOM   3270  CG2 VAL A 345     -22.016  -6.081  12.469  1.00 10.00      A   
ATOM   3271  C   VAL A 345     -21.191  -7.683   9.053  1.00 10.00      A   
ATOM   3272  O   VAL A 345     -21.938  -7.163   8.222  1.00 10.00      A   
ATOM   3273  N   PHE A 346     -20.574  -8.837   8.854  1.00 10.00      A   
ATOM   3274  HN  PHE A 346     -19.993  -9.196   9.564  1.00 10.00      A   
ATOM   3275  CA  PHE A 346     -20.732  -9.594   7.621  1.00 10.00      A   
ATOM   3276  CB  PHE A 346     -19.385 -10.169   7.178  1.00 10.00      A   
ATOM   3277  CG  PHE A 346     -18.309  -9.138   7.001  1.00 10.00      A   
ATOM   3278  CD1 PHE A 346     -17.445  -8.836   8.039  1.00 10.00      A   
ATOM   3279  CD2 PHE A 346     -18.161  -8.474   5.794  1.00 10.00      A   
ATOM   3280  CE1 PHE A 346     -16.454  -7.887   7.880  1.00 10.00      A   
ATOM   3281  CE2 PHE A 346     -17.174  -7.524   5.627  1.00 10.00      A   
ATOM   3282  CZ  PHE A 346     -16.318  -7.231   6.672  1.00 10.00      A   
ATOM   3283  C   PHE A 346     -21.731 -10.730   7.810  1.00 10.00      A   
ATOM   3284  O   PHE A 346     -21.747 -11.378   8.853  1.00 10.00      A   
ATOM   3285  N   PRO A 347     -22.574 -10.995   6.802  1.00 10.00      A   
ATOM   3286  CA  PRO A 347     -23.571 -12.058   6.878  1.00 10.00      A   
ATOM   3287  CB  PRO A 347     -24.599 -11.630   5.833  1.00 10.00      A   
ATOM   3288  CG  PRO A 347     -23.808 -10.891   4.804  1.00 10.00      A   
ATOM   3289  CD  PRO A 347     -22.623 -10.279   5.515  1.00 10.00      A   
ATOM   3290  C   PRO A 347     -22.984 -13.428   6.525  1.00 10.00      A   
ATOM   3291  O   PRO A 347     -22.372 -13.602   5.466  1.00 10.00      A   
ATOM   3292  N   SER A 348     -23.156 -14.387   7.423  1.00 10.00      A   
ATOM   3293  HN  SER A 348     -23.622 -14.176   8.268  1.00 10.00      A   
ATOM   3294  CA  SER A 348     -22.659 -15.738   7.210  1.00 10.00      A   
ATOM   3295  CB  SER A 348     -22.853 -16.567   8.482  1.00 10.00      A   
ATOM   3296  OG  SER A 348     -24.112 -16.289   9.081  1.00 10.00      A   
ATOM   3297  HG  SER A 348     -24.092 -15.405   9.492  1.00 10.00      A   
ATOM   3298  C   SER A 348     -23.376 -16.391   6.025  1.00 10.00      A   
ATOM   3299  O   SER A 348     -22.740 -16.888   5.092  1.00 10.00      A   
ATOM   3300  N   GLU A 349     -24.702 -16.361   6.067  1.00 10.00      A   
ATOM   3301  HN  GLU A 349     -25.142 -15.952   6.844  1.00 10.00      A   
ATOM   3302  CA  GLU A 349     -25.526 -16.923   5.006  1.00 10.00      A   
ATOM   3303  CB  GLU A 349     -26.478 -17.974   5.583  1.00 10.00      A   
ATOM   3304  CG  GLU A 349     -25.790 -19.248   6.044  1.00 10.00      A   
ATOM   3305  CD  GLU A 349     -25.357 -20.122   4.886  1.00 10.00      A   
ATOM   3306  OE1 GLU A 349     -24.203 -19.991   4.428  1.00 10.00      A   
ATOM   3307  OE2 GLU A 349     -26.166 -20.954   4.432  1.00 10.00      A   
ATOM   3308  C   GLU A 349     -26.316 -15.808   4.323  1.00 10.00      A   
ATOM   3309  O   GLU A 349     -27.427 -15.480   4.739  1.00 10.00      A   
ATOM   3310  N   PRO A 350     -25.740 -15.189   3.278  1.00 10.00      A   
ATOM   3311  CA  PRO A 350     -26.379 -14.092   2.557  1.00 10.00      A   
ATOM   3312  CB  PRO A 350     -25.172 -13.307   2.048  1.00 10.00      A   
ATOM   3313  CG  PRO A 350     -24.145 -14.355   1.769  1.00 10.00      A   
ATOM   3314  CD  PRO A 350     -24.407 -15.493   2.728  1.00 10.00      A   
ATOM   3315  C   PRO A 350     -27.237 -14.555   1.379  1.00 10.00      A   
ATOM   3316  O   PRO A 350     -27.924 -13.754   0.755  1.00 10.00      A   
ATOM   3317  N   PHE A 351     -27.202 -15.844   1.078  1.00 10.00      A   
ATOM   3318  HN  PHE A 351     -26.653 -16.453   1.620  1.00 10.00      A   
ATOM   3319  CA  PHE A 351     -27.979 -16.379  -0.035  1.00 10.00      A   
ATOM   3320  CB  PHE A 351     -27.197 -17.461  -0.786  1.00 10.00      A   
ATOM   3321  CG  PHE A 351     -25.911 -16.972  -1.387  1.00 10.00      A   
ATOM   3322  CD1 PHE A 351     -24.692 -17.323  -0.828  1.00 10.00      A   
ATOM   3323  CD2 PHE A 351     -25.921 -16.155  -2.506  1.00 10.00      A   
ATOM   3324  CE1 PHE A 351     -23.506 -16.869  -1.374  1.00 10.00      A   
ATOM   3325  CE2 PHE A 351     -24.740 -15.698  -3.057  1.00 10.00      A   
ATOM   3326  CZ  PHE A 351     -23.531 -16.053  -2.490  1.00 10.00      A   
ATOM   3327  C   PHE A 351     -29.320 -16.922   0.441  1.00 10.00      A   
ATOM   3328  O   PHE A 351     -30.157 -17.340  -0.362  1.00 10.00      A   
ATOM   3329  N   VAL A 352     -29.516 -16.916   1.750  1.00 10.00      A   
ATOM   3330  HN  VAL A 352     -28.810 -16.571   2.334  1.00 10.00      A   
ATOM   3331  CA  VAL A 352     -30.751 -17.400   2.342  1.00 10.00      A   
ATOM   3332  CB  VAL A 352     -30.491 -18.107   3.691  1.00 10.00      A   
ATOM   3333  CG1 VAL A 352     -31.780 -18.684   4.258  1.00 10.00      A   
ATOM   3334  CG2 VAL A 352     -29.443 -19.199   3.535  1.00 10.00      A   
ATOM   3335  C   VAL A 352     -31.718 -16.239   2.567  1.00 10.00      A   
ATOM   3336  O   VAL A 352     -31.359 -15.240   3.191  1.00 10.00      A   
ATOM   3337  N   MET A 353     -32.938 -16.378   2.058  1.00 10.00      A   
ATOM   3338  HN  MET A 353     -33.159 -17.201   1.568  1.00 10.00      A   
ATOM   3339  CA  MET A 353     -33.961 -15.345   2.195  1.00 10.00      A   
ATOM   3340  CB  MET A 353     -35.195 -15.702   1.360  1.00 10.00      A   
ATOM   3341  CG  MET A 353     -36.303 -14.660   1.402  1.00 10.00      A   
ATOM   3342  SD  MET A 353     -37.800 -15.194   0.545  1.00 10.00      A   
ATOM   3343  CE  MET A 353     -38.817 -13.732   0.731  1.00 10.00      A   
ATOM   3344  C   MET A 353     -34.364 -15.156   3.653  1.00 10.00      A   
ATOM   3345  O   MET A 353     -34.369 -14.035   4.161  1.00 10.00      A   
ATOM   3346  N   GLU A 354     -34.696 -16.256   4.317  1.00 10.00      A   
ATOM   3347  HN  GLU A 354     -34.654 -17.121   3.860  1.00 10.00      A   
ATOM   3348  CA  GLU A 354     -35.115 -16.212   5.714  1.00 10.00      A   
ATOM   3349  CB  GLU A 354     -35.739 -17.545   6.126  1.00 10.00      A   
ATOM   3350  CG  GLU A 354     -37.014 -17.896   5.380  1.00 10.00      A   
ATOM   3351  CD  GLU A 354     -38.137 -16.913   5.634  1.00 10.00      A   
ATOM   3352  OE1 GLU A 354     -38.234 -16.386   6.762  1.00 10.00      A   
ATOM   3353  OE2 GLU A 354     -38.940 -16.673   4.710  1.00 10.00      A   
ATOM   3354  C   GLU A 354     -33.946 -15.883   6.638  1.00 10.00      A   
ATOM   3355  O   GLU A 354     -32.828 -16.359   6.427  1.00 10.00      A   
ATOM   3356  N   PRO A 355     -34.191 -15.056   7.669  1.00 10.00      A   
ATOM   3357  CA  PRO A 355     -33.162 -14.665   8.639  1.00 10.00      A   
ATOM   3358  CB  PRO A 355     -33.911 -13.752   9.620  1.00 10.00      A   
ATOM   3359  CG  PRO A 355     -35.115 -13.293   8.873  1.00 10.00      A   
ATOM   3360  CD  PRO A 355     -35.489 -14.430   7.965  1.00 10.00      A   
ATOM   3361  C   PRO A 355     -32.588 -15.874   9.379  1.00 10.00      A   
ATOM   3362  O   PRO A 355     -33.311 -16.611  10.050  1.00 10.00      A   
ATOM   3363  N   ASN A 356     -31.282 -16.072   9.252  1.00 10.00      A   
ATOM   3364  HN  ASN A 356     -30.752 -15.447   8.715  1.00 10.00      A   
ATOM   3365  CA  ASN A 356     -30.613 -17.194   9.903  1.00 10.00      A   
ATOM   3366  CB  ASN A 356     -29.268 -17.511   9.236  1.00 10.00      A   
ATOM   3367  CG  ASN A 356     -28.346 -16.309   9.152  1.00 10.00      A   
ATOM   3368  OD1 ASN A 356     -28.669 -15.309   8.510  1.00 10.00      A   
ATOM   3369  ND2 ASN A 356     -27.193 -16.402   9.790  1.00 10.00      A   
ATOM   3370 HD21 ASN A 356     -26.995 -17.232  10.274  1.00 10.00      A   
ATOM   3371 HD22 ASN A 356     -26.579 -15.626   9.761  1.00 10.00      A   
ATOM   3372  C   ASN A 356     -30.435 -16.938  11.393  1.00 10.00      A   
ATOM   3373  O   ASN A 356     -30.506 -17.861  12.203  1.00 10.00      A   
ATOM   3374  N   VAL A 357     -30.215 -15.683  11.752  1.00 10.00      A   
ATOM   3375  HN  VAL A 357     -30.177 -14.989  11.063  1.00 10.00      A   
ATOM   3376  CA  VAL A 357     -30.039 -15.304  13.146  1.00 10.00      A   
ATOM   3377  CB  VAL A 357     -28.567 -14.971  13.473  1.00 10.00      A   
ATOM   3378  CG1 VAL A 357     -27.695 -16.217  13.396  1.00 10.00      A   
ATOM   3379  CG2 VAL A 357     -28.042 -13.883  12.548  1.00 10.00      A   
ATOM   3380  C   VAL A 357     -30.905 -14.092  13.462  1.00 10.00      A   
ATOM   3381  O   VAL A 357     -31.530 -13.516  12.563  1.00 10.00      A   
ATOM   3382  N   ALA A 358     -30.930 -13.701  14.725  1.00 10.00      A   
ATOM   3383  HN  ALA A 358     -30.391 -14.189  15.392  1.00 10.00      A   
ATOM   3384  CA  ALA A 358     -31.721 -12.563  15.155  1.00 10.00      A   
ATOM   3385  CB  ALA A 358     -32.244 -12.785  16.564  1.00 10.00      A   
ATOM   3386  C   ALA A 358     -30.899 -11.287  15.077  1.00 10.00      A   
ATOM   3387  O   ALA A 358     -30.361 -10.815  16.078  1.00 10.00      A   
ATOM   3388  N   LEU A 359     -30.804 -10.743  13.877  1.00 10.00      A   
ATOM   3389  HN  LEU A 359     -31.283 -11.161  13.127  1.00 10.00      A   
ATOM   3390  CA  LEU A 359     -30.040  -9.527  13.644  1.00 10.00      A   
ATOM   3391  CB  LEU A 359     -28.777  -9.825  12.828  1.00 10.00      A   
ATOM   3392  CG  LEU A 359     -27.849  -8.634  12.574  1.00 10.00      A   
ATOM   3393  CD1 LEU A 359     -26.844  -8.486  13.704  1.00 10.00      A   
ATOM   3394  CD2 LEU A 359     -27.148  -8.772  11.231  1.00 10.00      A   
ATOM   3395  C   LEU A 359     -30.891  -8.496  12.921  1.00 10.00      A   
ATOM   3396  O   LEU A 359     -31.067  -8.564  11.701  1.00 10.00      A   
ATOM   3397  N   THR A 360     -31.448  -7.567  13.675  1.00 10.00      A   
ATOM   3398  HN  THR A 360     -31.304  -7.589  14.651  1.00 10.00      A   
ATOM   3399  CA  THR A 360     -32.271  -6.516  13.101  1.00 10.00      A   
ATOM   3400  CB  THR A 360     -33.553  -6.276  13.932  1.00 10.00      A   
ATOM   3401  OG1 THR A 360     -33.215  -5.878  15.270  1.00 10.00      A   
ATOM   3402  HG1 THR A 360     -32.277  -6.081  15.450  1.00 10.00      A   
ATOM   3403  CG2 THR A 360     -34.397  -7.539  13.989  1.00 10.00      A   
ATOM   3404  C   THR A 360     -31.465  -5.223  12.995  1.00 10.00      A   
ATOM   3405  O   THR A 360     -30.236  -5.240  13.086  1.00 10.00      A   
ATOM   3406  N   GLU A 361     -32.147  -4.109  12.795  1.00 10.00      A   
ATOM   3407  HN  GLU A 361     -33.131  -4.149  12.711  1.00 10.00      A   
ATOM   3408  CA  GLU A 361     -31.477  -2.821  12.698  1.00 10.00      A   
ATOM   3409  CB  GLU A 361     -32.255  -1.852  11.802  1.00 10.00      A   
ATOM   3410  CG  GLU A 361     -33.622  -1.466  12.333  1.00 10.00      A   
ATOM   3411  CD  GLU A 361     -34.706  -2.449  11.947  1.00 10.00      A   
ATOM   3412  OE1 GLU A 361     -35.573  -2.085  11.134  1.00 10.00      A   
ATOM   3413  OE2 GLU A 361     -34.706  -3.585  12.467  1.00 10.00      A   
ATOM   3414  C   GLU A 361     -31.274  -2.222  14.087  1.00 10.00      A   
ATOM   3415  O   GLU A 361     -30.507  -1.274  14.265  1.00 10.00      A   
ATOM   3416  N   GLN A 362     -31.955  -2.796  15.074  1.00 10.00      A   
ATOM   3417  HN  GLN A 362     -32.546  -3.557  14.872  1.00 10.00      A   
ATOM   3418  CA  GLN A 362     -31.850  -2.327  16.444  1.00 10.00      A   
ATOM   3419  CB  GLN A 362     -32.816  -3.080  17.359  1.00 10.00      A   
ATOM   3420  CG  GLN A 362     -32.763  -2.622  18.808  1.00 10.00      A   
ATOM   3421  CD  GLN A 362     -33.014  -1.132  18.974  1.00 10.00      A   
ATOM   3422  OE1 GLN A 362     -33.823  -0.536  18.261  1.00 10.00      A   
ATOM   3423  NE2 GLN A 362     -32.304  -0.515  19.907  1.00 10.00      A   
ATOM   3424 HE21 GLN A 362     -31.664  -1.048  20.429  1.00 10.00      A   
ATOM   3425 HE22 GLN A 362     -32.450   0.445  20.040  1.00 10.00      A   
ATOM   3426  C   GLN A 362     -30.412  -2.441  16.947  1.00 10.00      A   
ATOM   3427  O   GLN A 362     -29.941  -1.578  17.688  1.00 10.00      A   
ATOM   3428  N   GLY A 363     -29.724  -3.504  16.540  1.00 10.00      A   
ATOM   3429  HN  GLY A 363     -30.170  -4.189  15.990  1.00 10.00      A   
ATOM   3430  CA  GLY A 363     -28.339  -3.685  16.926  1.00 10.00      A   
ATOM   3431  C   GLY A 363     -27.506  -2.489  16.512  1.00 10.00      A   
ATOM   3432  O   GLY A 363     -26.725  -1.961  17.303  1.00 10.00      A   
ATOM   3433  N   LEU A 364     -27.708  -2.045  15.277  1.00 10.00      A   
ATOM   3434  HN  LEU A 364     -28.353  -2.514  14.704  1.00 10.00      A   
ATOM   3435  CA  LEU A 364     -26.995  -0.886  14.748  1.00 10.00      A   
ATOM   3436  CB  LEU A 364     -27.421  -0.617  13.299  1.00 10.00      A   
ATOM   3437  CG  LEU A 364     -26.308  -0.308  12.288  1.00 10.00      A   
ATOM   3438  CD1 LEU A 364     -26.910   0.024  10.934  1.00 10.00      A   
ATOM   3439  CD2 LEU A 364     -25.430   0.837  12.766  1.00 10.00      A   
ATOM   3440  C   LEU A 364     -27.291   0.343  15.607  1.00 10.00      A   
ATOM   3441  O   LEU A 364     -26.382   1.084  15.982  1.00 10.00      A   
ATOM   3442  N   VAL A 365     -28.570   0.542  15.922  1.00 10.00      A   
ATOM   3443  HN  VAL A 365     -29.246  -0.090  15.590  1.00 10.00      A   
ATOM   3444  CA  VAL A 365     -29.003   1.668  16.739  1.00 10.00      A   
ATOM   3445  CB  VAL A 365     -30.538   1.670  16.913  1.00 10.00      A   
ATOM   3446  CG1 VAL A 365     -30.992   2.837  17.779  1.00 10.00      A   
ATOM   3447  CG2 VAL A 365     -31.231   1.708  15.557  1.00 10.00      A   
ATOM   3448  C   VAL A 365     -28.337   1.622  18.112  1.00 10.00      A   
ATOM   3449  O   VAL A 365     -27.776   2.617  18.570  1.00 10.00      A   
ATOM   3450  N   SER A 366     -28.378   0.451  18.740  1.00 10.00      A   
ATOM   3451  HN  SER A 366     -28.822  -0.309  18.302  1.00 10.00      A   
ATOM   3452  CA  SER A 366     -27.795   0.255  20.061  1.00 10.00      A   
ATOM   3453  CB  SER A 366     -28.032  -1.180  20.532  1.00 10.00      A   
ATOM   3454  OG  SER A 366     -29.387  -1.550  20.348  1.00 10.00      A   
ATOM   3455  HG  SER A 366     -29.503  -1.917  19.462  1.00 10.00      A   
ATOM   3456  C   SER A 366     -26.307   0.598  20.090  1.00 10.00      A   
ATOM   3457  O   SER A 366     -25.855   1.326  20.974  1.00 10.00      A   
ATOM   3458  N   VAL A 367     -25.553   0.109  19.107  1.00 10.00      A   
ATOM   3459  HN  VAL A 367     -25.971  -0.439  18.403  1.00 10.00      A   
ATOM   3460  CA  VAL A 367     -24.120   0.375  19.051  1.00 10.00      A   
ATOM   3461  CB  VAL A 367     -23.395  -0.510  18.015  1.00 10.00      A   
ATOM   3462  CG1 VAL A 367     -21.886  -0.393  18.171  1.00 10.00      A   
ATOM   3463  CG2 VAL A 367     -23.818  -1.959  18.175  1.00 10.00      A   
ATOM   3464  C   VAL A 367     -23.850   1.848  18.764  1.00 10.00      A   
ATOM   3465  O   VAL A 367     -22.941   2.446  19.340  1.00 10.00      A   
ATOM   3466  N   SER A 368     -24.668   2.435  17.897  1.00 10.00      A   
ATOM   3467  HN  SER A 368     -25.384   1.907  17.478  1.00 10.00      A   
ATOM   3468  CA  SER A 368     -24.526   3.841  17.540  1.00 10.00      A   
ATOM   3469  CB  SER A 368     -25.497   4.201  16.416  1.00 10.00      A   
ATOM   3470  OG  SER A 368     -25.280   3.381  15.285  1.00 10.00      A   
ATOM   3471  HG  SER A 368     -25.730   2.534  15.409  1.00 10.00      A   
ATOM   3472  C   SER A 368     -24.752   4.746  18.752  1.00 10.00      A   
ATOM   3473  O   SER A 368     -24.143   5.814  18.867  1.00 10.00      A   
ATOM   3474  N   MET A 369     -25.620   4.308  19.655  1.00 10.00      A   
ATOM   3475  HN  MET A 369     -26.069   3.446  19.509  1.00 10.00      A   
ATOM   3476  CA  MET A 369     -25.925   5.073  20.858  1.00 10.00      A   
ATOM   3477  CB  MET A 369     -27.374   4.836  21.300  1.00 10.00      A   
ATOM   3478  CG  MET A 369     -28.419   5.251  20.278  1.00 10.00      A   
ATOM   3479  SD  MET A 369     -30.107   5.013  20.871  1.00 10.00      A   
ATOM   3480  CE  MET A 369     -30.220   6.321  22.094  1.00 10.00      A   
ATOM   3481  C   MET A 369     -24.985   4.699  21.995  1.00 10.00      A   
ATOM   3482  O   MET A 369     -25.060   5.265  23.083  1.00 10.00      A   
ATOM   3483  N   GLY A 370     -24.107   3.741  21.746  1.00 10.00      A   
ATOM   3484  HN  GLY A 370     -24.087   3.320  20.859  1.00 10.00      A   
ATOM   3485  CA  GLY A 370     -23.181   3.310  22.772  1.00 10.00      A   
ATOM   3486  C   GLY A 370     -21.766   3.782  22.526  1.00 10.00      A   
ATOM   3487  O   GLY A 370     -21.112   4.291  23.434  1.00 10.00      A   
ATOM   3488  N   CYS A 371     -21.297   3.623  21.298  1.00 10.00      A   
ATOM   3489  HN  CYS A 371     -21.878   3.233  20.605  1.00 10.00      A   
ATOM   3490  CA  CYS A 371     -19.946   4.020  20.944  1.00 10.00      A   
ATOM   3491  CB  CYS A 371     -19.323   2.972  20.016  1.00 10.00      A   
ATOM   3492  SG  CYS A 371     -19.635   1.262  20.510  1.00 10.00      A   
ATOM   3493  HG  CYS A 371     -18.617   0.864  21.263  1.00 10.00      A   
ATOM   3494  C   CYS A 371     -19.929   5.396  20.277  1.00 10.00      A   
ATOM   3495  O   CYS A 371     -20.386   5.549  19.145  1.00 10.00      A   
ATOM   3496  N   PRO A 372     -19.399   6.417  20.975  1.00 10.00      A   
ATOM   3497  CA  PRO A 372     -19.319   7.788  20.460  1.00 10.00      A   
ATOM   3498  CB  PRO A 372     -19.051   8.634  21.715  1.00 10.00      A   
ATOM   3499  CG  PRO A 372     -19.154   7.692  22.873  1.00 10.00      A   
ATOM   3500  CD  PRO A 372     -18.852   6.330  22.329  1.00 10.00      A   
ATOM   3501  C   PRO A 372     -18.167   7.961  19.478  1.00 10.00      A   
ATOM   3502  O   PRO A 372     -18.032   8.996  18.827  1.00 10.00      A   
ATOM   3503  N   LYS A 373     -17.334   6.942  19.383  1.00 10.00      A   
ATOM   3504  HN  LYS A 373     -17.497   6.143  19.927  1.00 10.00      A   
ATOM   3505  CA  LYS A 373     -16.185   6.977  18.494  1.00 10.00      A   
ATOM   3506  CB  LYS A 373     -14.980   6.307  19.162  1.00 10.00      A   
ATOM   3507  CG  LYS A 373     -14.489   6.993  20.430  1.00 10.00      A   
ATOM   3508  CD  LYS A 373     -13.800   8.315  20.125  1.00 10.00      A   
ATOM   3509  CE  LYS A 373     -13.226   8.948  21.385  1.00 10.00      A   
ATOM   3510  NZ  LYS A 373     -11.941   8.327  21.800  1.00 10.00      A   
ATOM   3511  HZ1 LYS A 373     -11.244   8.402  21.037  1.00 10.00      A   
ATOM   3512  HZ2 LYS A 373     -12.081   7.319  22.030  1.00 10.00      A   
ATOM   3513  HZ3 LYS A 373     -11.567   8.811  22.641  1.00 10.00      A   
ATOM   3514  C   LYS A 373     -16.499   6.290  17.168  1.00 10.00      A   
ATOM   3515  O   LYS A 373     -15.632   6.171  16.305  1.00 10.00      A   
ATOM   3516  N   LEU A 374     -17.736   5.841  17.014  1.00 10.00      A   
ATOM   3517  HN  LEU A 374     -18.387   5.977  17.732  1.00 10.00      A   
ATOM   3518  CA  LEU A 374     -18.151   5.155  15.798  1.00 10.00      A   
ATOM   3519  CB  LEU A 374     -19.489   4.449  16.000  1.00 10.00      A   
ATOM   3520  CG  LEU A 374     -19.429   2.986  16.422  1.00 10.00      A   
ATOM   3521  CD1 LEU A 374     -20.827   2.390  16.426  1.00 10.00      A   
ATOM   3522  CD2 LEU A 374     -18.513   2.197  15.497  1.00 10.00      A   
ATOM   3523  C   LEU A 374     -18.250   6.109  14.619  1.00 10.00      A   
ATOM   3524  O   LEU A 374     -19.118   6.980  14.583  1.00 10.00      A   
ATOM   3525  N   GLU A 375     -17.350   5.955  13.662  1.00 10.00      A   
ATOM   3526  HN  GLU A 375     -16.652   5.267  13.759  1.00 10.00      A   
ATOM   3527  CA  GLU A 375     -17.360   6.803  12.480  1.00 10.00      A   
ATOM   3528  CB  GLU A 375     -16.175   7.765  12.491  1.00 10.00      A   
ATOM   3529  CG  GLU A 375     -14.816   7.091  12.418  1.00 10.00      A   
ATOM   3530  CD  GLU A 375     -13.729   8.056  12.004  1.00 10.00      A   
ATOM   3531  OE1 GLU A 375     -13.990   8.897  11.119  1.00 10.00      A   
ATOM   3532  OE2 GLU A 375     -12.608   7.972  12.547  1.00 10.00      A   
ATOM   3533  C   GLU A 375     -17.369   5.969  11.205  1.00 10.00      A   
ATOM   3534  O   GLU A 375     -17.511   6.499  10.106  1.00 10.00      A   
ATOM   3535  N   SER A 376     -17.211   4.667  11.358  1.00 10.00      A   
ATOM   3536  HN  SER A 376     -17.089   4.304  12.260  1.00 10.00      A   
ATOM   3537  CA  SER A 376     -17.209   3.756  10.224  1.00 10.00      A   
ATOM   3538  CB  SER A 376     -15.769   3.368   9.857  1.00 10.00      A   
ATOM   3539  OG  SER A 376     -15.712   2.666   8.625  1.00 10.00      A   
ATOM   3540  HG  SER A 376     -14.964   2.038   8.644  1.00 10.00      A   
ATOM   3541  C   SER A 376     -18.034   2.523  10.572  1.00 10.00      A   
ATOM   3542  O   SER A 376     -17.697   1.778  11.491  1.00 10.00      A   
ATOM   3543  N   VAL A 377     -19.128   2.320   9.862  1.00 10.00      A   
ATOM   3544  HN  VAL A 377     -19.359   2.945   9.135  1.00 10.00      A   
ATOM   3545  CA  VAL A 377     -19.995   1.186  10.133  1.00 10.00      A   
ATOM   3546  CB  VAL A 377     -21.253   1.617  10.925  1.00 10.00      A   
ATOM   3547  CG1 VAL A 377     -22.258   0.479  11.024  1.00 10.00      A   
ATOM   3548  CG2 VAL A 377     -20.874   2.107  12.314  1.00 10.00      A   
ATOM   3549  C   VAL A 377     -20.426   0.470   8.855  1.00 10.00      A   
ATOM   3550  O   VAL A 377     -20.925   1.092   7.917  1.00 10.00      A   
ATOM   3551  N   LEU A 378     -20.216  -0.838   8.829  1.00 10.00      A   
ATOM   3552  HN  LEU A 378     -19.770  -1.262   9.597  1.00 10.00      A   
ATOM   3553  CA  LEU A 378     -20.620  -1.670   7.706  1.00 10.00      A   
ATOM   3554  CB  LEU A 378     -19.403  -2.392   7.115  1.00 10.00      A   
ATOM   3555  CG  LEU A 378     -19.628  -3.192   5.828  1.00 10.00      A   
ATOM   3556  CD1 LEU A 378     -18.426  -3.061   4.901  1.00 10.00      A   
ATOM   3557  CD2 LEU A 378     -19.892  -4.658   6.144  1.00 10.00      A   
ATOM   3558  C   LEU A 378     -21.645  -2.670   8.225  1.00 10.00      A   
ATOM   3559  O   LEU A 378     -21.337  -3.485   9.094  1.00 10.00      A   
ATOM   3560  N   TYR A 379     -22.859  -2.598   7.705  1.00 10.00      A   
ATOM   3561  HN  TYR A 379     -23.034  -1.956   6.981  1.00 10.00      A   
ATOM   3562  CA  TYR A 379     -23.935  -3.465   8.162  1.00 10.00      A   
ATOM   3563  CB  TYR A 379     -24.975  -2.618   8.900  1.00 10.00      A   
ATOM   3564  CG  TYR A 379     -25.646  -3.282  10.081  1.00 10.00      A   
ATOM   3565  CD1 TYR A 379     -24.937  -3.570  11.242  1.00 10.00      A   
ATOM   3566  CD2 TYR A 379     -26.998  -3.591  10.047  1.00 10.00      A   
ATOM   3567  CE1 TYR A 379     -25.557  -4.151  12.331  1.00 10.00      A   
ATOM   3568  CE2 TYR A 379     -27.625  -4.175  11.129  1.00 10.00      A   
ATOM   3569  CZ  TYR A 379     -26.902  -4.451  12.268  1.00 10.00      A   
ATOM   3570  OH  TYR A 379     -27.530  -5.023  13.348  1.00 10.00      A   
ATOM   3571  HH  TYR A 379     -28.405  -5.341  13.080  1.00 10.00      A   
ATOM   3572  C   TYR A 379     -24.599  -4.205   7.005  1.00 10.00      A   
ATOM   3573  O   TYR A 379     -24.830  -3.638   5.936  1.00 10.00      A   
ATOM   3574  N   PHE A 380     -24.897  -5.473   7.239  1.00 10.00      A   
ATOM   3575  HN  PHE A 380     -24.659  -5.859   8.108  1.00 10.00      A   
ATOM   3576  CA  PHE A 380     -25.552  -6.320   6.255  1.00 10.00      A   
ATOM   3577  CB  PHE A 380     -24.561  -7.353   5.716  1.00 10.00      A   
ATOM   3578  CG  PHE A 380     -23.896  -6.985   4.421  1.00 10.00      A   
ATOM   3579  CD1 PHE A 380     -22.851  -6.075   4.393  1.00 10.00      A   
ATOM   3580  CD2 PHE A 380     -24.305  -7.567   3.234  1.00 10.00      A   
ATOM   3581  CE1 PHE A 380     -22.230  -5.751   3.202  1.00 10.00      A   
ATOM   3582  CE2 PHE A 380     -23.692  -7.248   2.040  1.00 10.00      A   
ATOM   3583  CZ  PHE A 380     -22.650  -6.338   2.024  1.00 10.00      A   
ATOM   3584  C   PHE A 380     -26.721  -7.050   6.914  1.00 10.00      A   
ATOM   3585  O   PHE A 380     -26.518  -8.021   7.643  1.00 10.00      A   
ATOM   3586  N   CYS A 381     -27.936  -6.573   6.681  1.00 10.00      A   
ATOM   3587  HN  CYS A 381     -28.042  -5.787   6.102  1.00 10.00      A   
ATOM   3588  CA  CYS A 381     -29.119  -7.196   7.263  1.00 10.00      A   
ATOM   3589  CB  CYS A 381     -29.621  -6.396   8.469  1.00 10.00      A   
ATOM   3590  SG  CYS A 381     -29.912  -4.645   8.141  1.00 10.00      A   
ATOM   3591  HG  CYS A 381     -31.171  -4.370   8.476  1.00 10.00      A   
ATOM   3592  C   CYS A 381     -30.225  -7.379   6.223  1.00 10.00      A   
ATOM   3593  O   CYS A 381     -30.082  -6.970   5.069  1.00 10.00      A   
ATOM   3594  N   ARG A 382     -31.317  -8.008   6.631  1.00 10.00      A   
ATOM   3595  HN  ARG A 382     -31.366  -8.325   7.561  1.00 10.00      A   
ATOM   3596  CA  ARG A 382     -32.440  -8.259   5.733  1.00 10.00      A   
ATOM   3597  CB  ARG A 382     -32.969  -9.680   5.940  1.00 10.00      A   
ATOM   3598  CG  ARG A 382     -31.962 -10.769   5.619  1.00 10.00      A   
ATOM   3599  CD  ARG A 382     -32.421 -12.117   6.145  1.00 10.00      A   
ATOM   3600  NE  ARG A 382     -31.666 -13.220   5.555  1.00 10.00      A   
ATOM   3601  HE  ARG A 382     -31.999 -13.585   4.700  1.00 10.00      A   
ATOM   3602  CZ  ARG A 382     -30.578 -13.757   6.103  1.00 10.00      A   
ATOM   3603  NH1 ARG A 382     -30.114 -13.305   7.261  1.00 10.00      A   
ATOM   3604 HH11 ARG A 382     -30.600 -12.526   7.749  1.00 10.00      A   
ATOM   3605 HH12 ARG A 382     -29.257 -13.733   7.692  1.00 10.00      A   
ATOM   3606  NH2 ARG A 382     -29.953 -14.744   5.488  1.00 10.00      A   
ATOM   3607 HH21 ARG A 382     -29.094 -15.167   5.906  1.00 10.00      A   
ATOM   3608 HH22 ARG A 382     -30.315 -15.103   4.575  1.00 10.00      A   
ATOM   3609  C   ARG A 382     -33.569  -7.258   5.944  1.00 10.00      A   
ATOM   3610  O   ARG A 382     -34.497  -7.182   5.140  1.00 10.00      A   
ATOM   3611  N   GLN A 383     -33.490  -6.486   7.014  1.00 10.00      A   
ATOM   3612  HN  GLN A 383     -32.713  -6.561   7.605  1.00 10.00      A   
ATOM   3613  CA  GLN A 383     -34.532  -5.513   7.316  1.00 10.00      A   
ATOM   3614  CB  GLN A 383     -35.496  -6.069   8.370  1.00 10.00      A   
ATOM   3615  CG  GLN A 383     -34.821  -6.529   9.653  1.00 10.00      A   
ATOM   3616  CD  GLN A 383     -35.779  -7.244  10.585  1.00 10.00      A   
ATOM   3617  OE1 GLN A 383     -35.962  -8.457  10.494  1.00 10.00      A   
ATOM   3618  NE2 GLN A 383     -36.390  -6.500  11.492  1.00 10.00      A   
ATOM   3619 HE21 GLN A 383     -36.194  -5.534  11.514  1.00 10.00      A   
ATOM   3620 HE22 GLN A 383     -37.010  -6.941  12.109  1.00 10.00      A   
ATOM   3621  C   GLN A 383     -33.947  -4.182   7.767  1.00 10.00      A   
ATOM   3622  O   GLN A 383     -32.852  -4.138   8.333  1.00 10.00      A   
ATOM   3623  N   MET A 384     -34.678  -3.106   7.505  1.00 10.00      A   
ATOM   3624  HN  MET A 384     -35.541  -3.213   7.049  1.00 10.00      A   
ATOM   3625  CA  MET A 384     -34.245  -1.768   7.874  1.00 10.00      A   
ATOM   3626  CB  MET A 384     -33.267  -1.227   6.824  1.00 10.00      A   
ATOM   3627  CG  MET A 384     -32.638   0.113   7.175  1.00 10.00      A   
ATOM   3628  SD  MET A 384     -31.782   0.089   8.761  1.00 10.00      A   
ATOM   3629  CE  MET A 384     -30.472  -1.089   8.426  1.00 10.00      A   
ATOM   3630  C   MET A 384     -35.452  -0.843   7.981  1.00 10.00      A   
ATOM   3631  O   MET A 384     -36.430  -1.008   7.249  1.00 10.00      A   
ATOM   3632  N   THR A 385     -35.387   0.112   8.896  1.00 10.00      A   
ATOM   3633  HN  THR A 385     -34.589   0.182   9.463  1.00 10.00      A   
ATOM   3634  CA  THR A 385     -36.473   1.060   9.084  1.00 10.00      A   
ATOM   3635  CB  THR A 385     -37.173   0.867  10.445  1.00 10.00      A   
ATOM   3636  OG1 THR A 385     -36.219   0.445  11.431  1.00 10.00      A   
ATOM   3637  HG1 THR A 385     -35.973  -0.484  11.267  1.00 10.00      A   
ATOM   3638  CG2 THR A 385     -38.287  -0.161  10.341  1.00 10.00      A   
ATOM   3639  C   THR A 385     -35.979   2.497   8.960  1.00 10.00      A   
ATOM   3640  O   THR A 385     -34.826   2.798   9.280  1.00 10.00      A   
ATOM   3641  N   ASN A 386     -36.855   3.374   8.492  1.00 10.00      A   
ATOM   3642  HN  ASN A 386     -37.763   3.057   8.251  1.00 10.00      A   
ATOM   3643  CA  ASN A 386     -36.526   4.784   8.322  1.00 10.00      A   
ATOM   3644  CB  ASN A 386     -37.690   5.535   7.671  1.00 10.00      A   
ATOM   3645  CG  ASN A 386     -37.582   5.600   6.160  1.00 10.00      A   
ATOM   3646  OD1 ASN A 386     -36.496   5.785   5.606  1.00 10.00      A   
ATOM   3647  ND2 ASN A 386     -38.708   5.457   5.483  1.00 10.00      A   
ATOM   3648 HD21 ASN A 386     -39.540   5.322   5.988  1.00 10.00      A   
ATOM   3649 HD22 ASN A 386     -38.668   5.484   4.500  1.00 10.00      A   
ATOM   3650  C   ASN A 386     -36.190   5.425   9.658  1.00 10.00      A   
ATOM   3651  O   ASN A 386     -35.201   6.150   9.781  1.00 10.00      A   
ATOM   3652  N   ALA A 387     -37.012   5.131  10.659  1.00 10.00      A   
ATOM   3653  HN  ALA A 387     -37.765   4.522  10.490  1.00 10.00      A   
ATOM   3654  CA  ALA A 387     -36.833   5.674  11.999  1.00 10.00      A   
ATOM   3655  CB  ALA A 387     -37.946   5.194  12.912  1.00 10.00      A   
ATOM   3656  C   ALA A 387     -35.482   5.289  12.579  1.00 10.00      A   
ATOM   3657  O   ALA A 387     -34.839   6.086  13.267  1.00 10.00      A   
ATOM   3658  N   ALA A 388     -35.051   4.066  12.302  1.00 10.00      A   
ATOM   3659  HN  ALA A 388     -35.605   3.475  11.746  1.00 10.00      A   
ATOM   3660  CA  ALA A 388     -33.775   3.579  12.803  1.00 10.00      A   
ATOM   3661  CB  ALA A 388     -33.600   2.104  12.485  1.00 10.00      A   
ATOM   3662  C   ALA A 388     -32.621   4.397  12.235  1.00 10.00      A   
ATOM   3663  O   ALA A 388     -31.755   4.867  12.980  1.00 10.00      A   
ATOM   3664  N   LEU A 389     -32.633   4.585  10.920  1.00 10.00      A   
ATOM   3665  HN  LEU A 389     -33.359   4.199  10.388  1.00 10.00      A   
ATOM   3666  CA  LEU A 389     -31.591   5.353  10.247  1.00 10.00      A   
ATOM   3667  CB  LEU A 389     -31.829   5.375   8.737  1.00 10.00      A   
ATOM   3668  CG  LEU A 389     -31.661   4.040   8.011  1.00 10.00      A   
ATOM   3669  CD1 LEU A 389     -32.055   4.178   6.552  1.00 10.00      A   
ATOM   3670  CD2 LEU A 389     -30.226   3.552   8.129  1.00 10.00      A   
ATOM   3671  C   LEU A 389     -31.534   6.773  10.793  1.00 10.00      A   
ATOM   3672  O   LEU A 389     -30.453   7.309  11.049  1.00 10.00      A   
ATOM   3673  N   ILE A 390     -32.709   7.371  10.984  1.00 10.00      A   
ATOM   3674  HN  ILE A 390     -33.535   6.888  10.750  1.00 10.00      A   
ATOM   3675  CA  ILE A 390     -32.808   8.725  11.518  1.00 10.00      A   
ATOM   3676  CB  ILE A 390     -34.278   9.203  11.572  1.00 10.00      A   
ATOM   3677  CG1 ILE A 390     -34.839   9.332  10.151  1.00 10.00      A   
ATOM   3678  CG2 ILE A 390     -34.398  10.523  12.324  1.00 10.00      A   
ATOM   3679  CD1 ILE A 390     -36.316   9.651  10.096  1.00 10.00      A   
ATOM   3680  C   ILE A 390     -32.189   8.795  12.913  1.00 10.00      A   
ATOM   3681  O   ILE A 390     -31.454   9.728  13.231  1.00 10.00      A   
ATOM   3682  N   THR A 391     -32.477   7.785  13.727  1.00 10.00      A   
ATOM   3683  HN  THR A 391     -33.060   7.065  13.405  1.00 10.00      A   
ATOM   3684  CA  THR A 391     -31.951   7.716  15.083  1.00 10.00      A   
ATOM   3685  CB  THR A 391     -32.544   6.515  15.847  1.00 10.00      A   
ATOM   3686  OG1 THR A 391     -33.980   6.577  15.787  1.00 10.00      A   
ATOM   3687  HG1 THR A 391     -34.273   6.428  14.876  1.00 10.00      A   
ATOM   3688  CG2 THR A 391     -32.104   6.538  17.304  1.00 10.00      A   
ATOM   3689  C   THR A 391     -30.422   7.632  15.075  1.00 10.00      A   
ATOM   3690  O   THR A 391     -29.750   8.326  15.842  1.00 10.00      A   
ATOM   3691  N   ILE A 392     -29.881   6.795  14.192  1.00 10.00      A   
ATOM   3692  HN  ILE A 392     -30.475   6.271  13.608  1.00 10.00      A   
ATOM   3693  CA  ILE A 392     -28.437   6.626  14.071  1.00 10.00      A   
ATOM   3694  CB  ILE A 392     -28.079   5.469  13.108  1.00 10.00      A   
ATOM   3695  CG1 ILE A 392     -28.609   4.141  13.660  1.00 10.00      A   
ATOM   3696  CG2 ILE A 392     -26.574   5.387  12.875  1.00 10.00      A   
ATOM   3697  CD1 ILE A 392     -28.467   2.980  12.702  1.00 10.00      A   
ATOM   3698  C   ILE A 392     -27.780   7.918  13.600  1.00 10.00      A   
ATOM   3699  O   ILE A 392     -26.761   8.338  14.148  1.00 10.00      A   
ATOM   3700  N   ALA A 393     -28.381   8.557  12.604  1.00 10.00      A   
ATOM   3701  HN  ALA A 393     -29.204   8.176  12.218  1.00 10.00      A   
ATOM   3702  CA  ALA A 393     -27.851   9.803  12.060  1.00 10.00      A   
ATOM   3703  CB  ALA A 393     -28.684  10.262  10.874  1.00 10.00      A   
ATOM   3704  C   ALA A 393     -27.797  10.894  13.123  1.00 10.00      A   
ATOM   3705  O   ALA A 393     -26.796  11.597  13.253  1.00 10.00      A   
ATOM   3706  N   ARG A 394     -28.874  11.030  13.885  1.00 10.00      A   
ATOM   3707  HN  ARG A 394     -29.646  10.441  13.734  1.00 10.00      A   
ATOM   3708  CA  ARG A 394     -28.942  12.043  14.933  1.00 10.00      A   
ATOM   3709  CB  ARG A 394     -30.371  12.207  15.454  1.00 10.00      A   
ATOM   3710  CG  ARG A 394     -31.369  12.650  14.400  1.00 10.00      A   
ATOM   3711  CD  ARG A 394     -32.714  12.991  15.016  1.00 10.00      A   
ATOM   3712  NE  ARG A 394     -32.706  14.293  15.683  1.00 10.00      A   
ATOM   3713  HE  ARG A 394     -32.203  14.364  16.529  1.00 10.00      A   
ATOM   3714  CZ  ARG A 394     -33.334  15.374  15.217  1.00 10.00      A   
ATOM   3715  NH1 ARG A 394     -34.022  15.310  14.081  1.00 10.00      A   
ATOM   3716 HH11 ARG A 394     -34.075  14.415  13.546  1.00 10.00      A   
ATOM   3717 HH12 ARG A 394     -34.506  16.158  13.712  1.00 10.00      A   
ATOM   3718  NH2 ARG A 394     -33.280  16.516  15.896  1.00 10.00      A   
ATOM   3719 HH21 ARG A 394     -33.770  17.367  15.538  1.00 10.00      A   
ATOM   3720 HH22 ARG A 394     -32.745  16.569  16.791  1.00 10.00      A   
ATOM   3721  C   ARG A 394     -28.006  11.724  16.093  1.00 10.00      A   
ATOM   3722  O   ARG A 394     -27.570  12.622  16.811  1.00 10.00      A   
ATOM   3723  N   ASN A 395     -27.701  10.446  16.276  1.00 10.00      A   
ATOM   3724  HN  ASN A 395     -28.077   9.771  15.669  1.00 10.00      A   
ATOM   3725  CA  ASN A 395     -26.826  10.020  17.361  1.00 10.00      A   
ATOM   3726  CB  ASN A 395     -27.174   8.611  17.838  1.00 10.00      A   
ATOM   3727  CG  ASN A 395     -27.868   8.606  19.182  1.00 10.00      A   
ATOM   3728  OD1 ASN A 395     -29.096   8.620  19.258  1.00 10.00      A   
ATOM   3729  ND2 ASN A 395     -27.087   8.581  20.252  1.00 10.00      A   
ATOM   3730 HD21 ASN A 395     -26.116   8.567  20.117  1.00 10.00      A   
ATOM   3731 HD22 ASN A 395     -27.515   8.581  21.138  1.00 10.00      A   
ATOM   3732  C   ASN A 395     -25.358  10.080  16.972  1.00 10.00      A   
ATOM   3733  O   ASN A 395     -24.522  10.492  17.769  1.00 10.00      A   
ATOM   3734  N   ARG A 396     -25.048   9.668  15.748  1.00 10.00      A   
ATOM   3735  HN  ARG A 396     -25.766   9.359  15.149  1.00 10.00      A   
ATOM   3736  CA  ARG A 396     -23.668   9.664  15.267  1.00 10.00      A   
ATOM   3737  CB  ARG A 396     -23.245   8.251  14.853  1.00 10.00      A   
ATOM   3738  CG  ARG A 396     -23.243   7.234  15.984  1.00 10.00      A   
ATOM   3739  CD  ARG A 396     -21.883   7.143  16.660  1.00 10.00      A   
ATOM   3740  NE  ARG A 396     -21.422   8.440  17.156  1.00 10.00      A   
ATOM   3741  HE  ARG A 396     -20.830   8.967  16.561  1.00 10.00      A   
ATOM   3742  CZ  ARG A 396     -21.733   8.940  18.354  1.00 10.00      A   
ATOM   3743  NH1 ARG A 396     -22.508   8.254  19.193  1.00 10.00      A   
ATOM   3744 HH11 ARG A 396     -22.876   7.314  18.921  1.00 10.00      A   
ATOM   3745 HH12 ARG A 396     -22.749   8.650  20.130  1.00 10.00      A   
ATOM   3746  NH2 ARG A 396     -21.282  10.136  18.703  1.00 10.00      A   
ATOM   3747 HH21 ARG A 396     -20.685  10.686  18.044  1.00 10.00      A   
ATOM   3748 HH22 ARG A 396     -21.522  10.539  19.635  1.00 10.00      A   
ATOM   3749  C   ARG A 396     -23.475  10.624  14.097  1.00 10.00      A   
ATOM   3750  O   ARG A 396     -23.543  10.225  12.938  1.00 10.00      A   
ATOM   3751  N   PRO A 397     -23.231  11.909  14.379  1.00 10.00      A   
ATOM   3752  CA  PRO A 397     -23.007  12.906  13.332  1.00 10.00      A   
ATOM   3753  CB  PRO A 397     -23.296  14.223  14.053  1.00 10.00      A   
ATOM   3754  CG  PRO A 397     -22.922  13.963  15.473  1.00 10.00      A   
ATOM   3755  CD  PRO A 397     -23.174  12.500  15.729  1.00 10.00      A   
ATOM   3756  C   PRO A 397     -21.560  12.870  12.841  1.00 10.00      A   
ATOM   3757  O   PRO A 397     -21.220  13.457  11.818  1.00 10.00      A   
ATOM   3758  N   ASN A 398     -20.725  12.144  13.574  1.00 10.00      A   
ATOM   3759  HN  ASN A 398     -21.073  11.683  14.367  1.00 10.00      A   
ATOM   3760  CA  ASN A 398     -19.310  12.010  13.245  1.00 10.00      A   
ATOM   3761  CB  ASN A 398     -18.494  11.761  14.518  1.00 10.00      A   
ATOM   3762  CG  ASN A 398     -18.715  10.378  15.106  1.00 10.00      A   
ATOM   3763  OD1 ASN A 398     -19.753  10.109  15.714  1.00 10.00      A   
ATOM   3764  ND2 ASN A 398     -17.743   9.495  14.936  1.00 10.00      A   
ATOM   3765 HD21 ASN A 398     -16.937   9.776  14.450  1.00 10.00      A   
ATOM   3766 HD22 ASN A 398     -17.876   8.587  15.288  1.00 10.00      A   
ATOM   3767  C   ASN A 398     -19.081  10.875  12.251  1.00 10.00      A   
ATOM   3768  O   ASN A 398     -17.940  10.560  11.915  1.00 10.00      A   
ATOM   3769  N   MET A 399     -20.171  10.268  11.786  1.00 10.00      A   
ATOM   3770  HN  MET A 399     -21.051  10.575  12.087  1.00 10.00      A   
ATOM   3771  CA  MET A 399     -20.094   9.166  10.828  1.00 10.00      A   
ATOM   3772  CB  MET A 399     -21.497   8.618  10.544  1.00 10.00      A   
ATOM   3773  CG  MET A 399     -21.536   7.483   9.533  1.00 10.00      A   
ATOM   3774  SD  MET A 399     -20.673   6.011  10.112  1.00 10.00      A   
ATOM   3775  CE  MET A 399     -21.643   5.592  11.556  1.00 10.00      A   
ATOM   3776  C   MET A 399     -19.437   9.627   9.526  1.00 10.00      A   
ATOM   3777  O   MET A 399     -19.905  10.567   8.886  1.00 10.00      A   
ATOM   3778  N   THR A 400     -18.343   8.978   9.152  1.00 10.00      A   
ATOM   3779  HN  THR A 400     -18.000   8.247   9.710  1.00 10.00      A   
ATOM   3780  CA  THR A 400     -17.628   9.330   7.938  1.00 10.00      A   
ATOM   3781  CB  THR A 400     -16.131   9.563   8.236  1.00 10.00      A   
ATOM   3782  OG1 THR A 400     -15.645   8.510   9.083  1.00 10.00      A   
ATOM   3783  HG1 THR A 400     -15.233   8.899   9.874  1.00 10.00      A   
ATOM   3784  CG2 THR A 400     -15.918  10.898   8.934  1.00 10.00      A   
ATOM   3785  C   THR A 400     -17.768   8.231   6.883  1.00 10.00      A   
ATOM   3786  O   THR A 400     -17.657   8.486   5.684  1.00 10.00      A   
ATOM   3787  N   ARG A 401     -18.019   7.008   7.331  1.00 10.00      A   
ATOM   3788  HN  ARG A 401     -18.109   6.854   8.300  1.00 10.00      A   
ATOM   3789  CA  ARG A 401     -18.163   5.880   6.421  1.00 10.00      A   
ATOM   3790  CB  ARG A 401     -16.887   5.035   6.421  1.00 10.00      A   
ATOM   3791  CG  ARG A 401     -15.690   5.721   5.786  1.00 10.00      A   
ATOM   3792  CD  ARG A 401     -14.406   5.401   6.529  1.00 10.00      A   
ATOM   3793  NE  ARG A 401     -14.138   6.343   7.616  1.00 10.00      A   
ATOM   3794  HE  ARG A 401     -14.909   6.664   8.140  1.00 10.00      A   
ATOM   3795  CZ  ARG A 401     -12.918   6.789   7.916  1.00 10.00      A   
ATOM   3796  NH1 ARG A 401     -11.870   6.393   7.204  1.00 10.00      A   
ATOM   3797 HH11 ARG A 401     -10.914   6.735   7.435  1.00 10.00      A   
ATOM   3798 HH12 ARG A 401     -11.999   5.737   6.393  1.00 10.00      A   
ATOM   3799  NH2 ARG A 401     -12.744   7.630   8.931  1.00 10.00      A   
ATOM   3800 HH21 ARG A 401     -11.788   7.978   9.165  1.00 10.00      A   
ATOM   3801 HH22 ARG A 401     -13.561   7.946   9.505  1.00 10.00      A   
ATOM   3802  C   ARG A 401     -19.356   5.010   6.802  1.00 10.00      A   
ATOM   3803  O   ARG A 401     -19.288   4.232   7.754  1.00 10.00      A   
ATOM   3804  N   PHE A 402     -20.446   5.140   6.058  1.00 10.00      A   
ATOM   3805  HN  PHE A 402     -20.443   5.765   5.300  1.00 10.00      A   
ATOM   3806  CA  PHE A 402     -21.646   4.361   6.330  1.00 10.00      A   
ATOM   3807  CB  PHE A 402     -22.845   5.277   6.593  1.00 10.00      A   
ATOM   3808  CG  PHE A 402     -24.019   4.583   7.229  1.00 10.00      A   
ATOM   3809  CD1 PHE A 402     -23.952   4.144   8.542  1.00 10.00      A   
ATOM   3810  CD2 PHE A 402     -25.190   4.372   6.518  1.00 10.00      A   
ATOM   3811  CE1 PHE A 402     -25.027   3.510   9.132  1.00 10.00      A   
ATOM   3812  CE2 PHE A 402     -26.269   3.737   7.103  1.00 10.00      A   
ATOM   3813  CZ  PHE A 402     -26.186   3.306   8.412  1.00 10.00      A   
ATOM   3814  C   PHE A 402     -21.939   3.411   5.178  1.00 10.00      A   
ATOM   3815  O   PHE A 402     -22.545   3.801   4.176  1.00 10.00      A   
ATOM   3816  N   ARG A 403     -21.495   2.170   5.327  1.00 10.00      A   
ATOM   3817  HN  ARG A 403     -21.028   1.927   6.157  1.00 10.00      A   
ATOM   3818  CA  ARG A 403     -21.700   1.149   4.310  1.00 10.00      A   
ATOM   3819  CB  ARG A 403     -20.409   0.349   4.081  1.00 10.00      A   
ATOM   3820  CG  ARG A 403     -19.189   1.212   3.781  1.00 10.00      A   
ATOM   3821  CD  ARG A 403     -17.938   0.378   3.544  1.00 10.00      A   
ATOM   3822  NE  ARG A 403     -17.713   0.108   2.127  1.00 10.00      A   
ATOM   3823  HE  ARG A 403     -18.511   0.083   1.539  1.00 10.00      A   
ATOM   3824  CZ  ARG A 403     -16.513  -0.099   1.586  1.00 10.00      A   
ATOM   3825  NH1 ARG A 403     -15.423  -0.063   2.343  1.00 10.00      A   
ATOM   3826 HH11 ARG A 403     -15.498   0.134   3.359  1.00 10.00      A   
ATOM   3827 HH12 ARG A 403     -14.476  -0.224   1.919  1.00 10.00      A   
ATOM   3828  NH2 ARG A 403     -16.404  -0.314   0.280  1.00 10.00      A   
ATOM   3829 HH21 ARG A 403     -15.470  -0.482  -0.149  1.00 10.00      A   
ATOM   3830 HH22 ARG A 403     -17.263  -0.308  -0.325  1.00 10.00      A   
ATOM   3831  C   ARG A 403     -22.844   0.227   4.728  1.00 10.00      A   
ATOM   3832  O   ARG A 403     -22.660  -0.692   5.529  1.00 10.00      A   
ATOM   3833  N   LEU A 404     -24.031   0.498   4.202  1.00 10.00      A   
ATOM   3834  HN  LEU A 404     -24.112   1.243   3.568  1.00 10.00      A   
ATOM   3835  CA  LEU A 404     -25.219  -0.284   4.531  1.00 10.00      A   
ATOM   3836  CB  LEU A 404     -26.342   0.650   4.981  1.00 10.00      A   
ATOM   3837  CG  LEU A 404     -27.488   0.000   5.752  1.00 10.00      A   
ATOM   3838  CD1 LEU A 404     -27.007  -0.493   7.103  1.00 10.00      A   
ATOM   3839  CD2 LEU A 404     -28.639   0.970   5.917  1.00 10.00      A   
ATOM   3840  C   LEU A 404     -25.680  -1.114   3.337  1.00 10.00      A   
ATOM   3841  O   LEU A 404     -25.647  -0.647   2.196  1.00 10.00      A   
ATOM   3842  N   CYS A 405     -26.099  -2.344   3.597  1.00 10.00      A   
ATOM   3843  HN  CYS A 405     -26.096  -2.670   4.527  1.00 10.00      A   
ATOM   3844  CA  CYS A 405     -26.567  -3.223   2.540  1.00 10.00      A   
ATOM   3845  CB  CYS A 405     -25.409  -4.014   1.943  1.00 10.00      A   
ATOM   3846  SG  CYS A 405     -25.834  -4.937   0.448  1.00 10.00      A   
ATOM   3847  HG  CYS A 405     -26.920  -5.656   0.707  1.00 10.00      A   
ATOM   3848  C   CYS A 405     -27.642  -4.175   3.043  1.00 10.00      A   
ATOM   3849  O   CYS A 405     -27.500  -4.786   4.102  1.00 10.00      A   
ATOM   3850  N   ILE A 406     -28.724  -4.279   2.288  1.00 10.00      A   
ATOM   3851  HN  ILE A 406     -28.794  -3.739   1.475  1.00 10.00      A   
ATOM   3852  CA  ILE A 406     -29.814  -5.173   2.631  1.00 10.00      A   
ATOM   3853  CB  ILE A 406     -31.193  -4.494   2.447  1.00 10.00      A   
ATOM   3854  CG1 ILE A 406     -31.271  -3.196   3.263  1.00 10.00      A   
ATOM   3855  CG2 ILE A 406     -32.316  -5.437   2.849  1.00 10.00      A   
ATOM   3856  CD1 ILE A 406     -32.592  -2.468   3.139  1.00 10.00      A   
ATOM   3857  C   ILE A 406     -29.729  -6.411   1.746  1.00 10.00      A   
ATOM   3858  O   ILE A 406     -29.416  -6.310   0.559  1.00 10.00      A   
ATOM   3859  N   ILE A 407     -29.971  -7.575   2.332  1.00 10.00      A   
ATOM   3860  HN  ILE A 407     -30.174  -7.589   3.295  1.00 10.00      A   
ATOM   3861  CA  ILE A 407     -29.920  -8.838   1.598  1.00 10.00      A   
ATOM   3862  CB  ILE A 407     -30.045 -10.049   2.553  1.00 10.00      A   
ATOM   3863  CG1 ILE A 407     -28.991  -9.974   3.667  1.00 10.00      A   
ATOM   3864  CG2 ILE A 407     -29.935 -11.365   1.795  1.00 10.00      A   
ATOM   3865  CD1 ILE A 407     -27.561  -9.926   3.168  1.00 10.00      A   
ATOM   3866  C   ILE A 407     -31.010  -8.904   0.522  1.00 10.00      A   
ATOM   3867  O   ILE A 407     -30.826  -9.515  -0.533  1.00 10.00      A   
ATOM   3868  N   GLU A 408     -32.134  -8.259   0.782  1.00 10.00      A   
ATOM   3869  HN  GLU A 408     -32.220  -7.767   1.622  1.00 10.00      A   
ATOM   3870  CA  GLU A 408     -33.243  -8.250  -0.161  1.00 10.00      A   
ATOM   3871  CB  GLU A 408     -34.570  -8.383   0.591  1.00 10.00      A   
ATOM   3872  CG  GLU A 408     -35.801  -8.413  -0.304  1.00 10.00      A   
ATOM   3873  CD  GLU A 408     -36.081  -9.786  -0.882  1.00 10.00      A   
ATOM   3874  OE1 GLU A 408     -35.141 -10.441  -1.385  1.00 10.00      A   
ATOM   3875  OE2 GLU A 408     -37.250 -10.215  -0.841  1.00 10.00      A   
ATOM   3876  C   GLU A 408     -33.232  -6.966  -0.992  1.00 10.00      A   
ATOM   3877  O   GLU A 408     -33.194  -5.862  -0.444  1.00 10.00      A   
ATOM   3878  N   PRO A 409     -33.250  -7.097  -2.328  1.00 10.00      A   
ATOM   3879  CA  PRO A 409     -33.252  -5.952  -3.239  1.00 10.00      A   
ATOM   3880  CB  PRO A 409     -32.955  -6.567  -4.617  1.00 10.00      A   
ATOM   3881  CG  PRO A 409     -32.620  -8.002  -4.362  1.00 10.00      A   
ATOM   3882  CD  PRO A 409     -33.271  -8.367  -3.061  1.00 10.00      A   
ATOM   3883  C   PRO A 409     -34.616  -5.266  -3.262  1.00 10.00      A   
ATOM   3884  O   PRO A 409     -35.654  -5.931  -3.341  1.00 10.00      A   
ATOM   3885  N   LYS A 410     -34.600  -3.938  -3.193  1.00 10.00      A   
ATOM   3886  HN  LYS A 410     -33.735  -3.484  -3.140  1.00 10.00      A   
ATOM   3887  CA  LYS A 410     -35.818  -3.128  -3.203  1.00 10.00      A   
ATOM   3888  CB  LYS A 410     -36.647  -3.351  -4.473  1.00 10.00      A   
ATOM   3889  CG  LYS A 410     -36.027  -2.772  -5.735  1.00 10.00      A   
ATOM   3890  CD  LYS A 410     -36.954  -2.958  -6.922  1.00 10.00      A   
ATOM   3891  CE  LYS A 410     -36.378  -2.343  -8.185  1.00 10.00      A   
ATOM   3892  NZ  LYS A 410     -37.170  -2.721  -9.384  1.00 10.00      A   
ATOM   3893  HZ1 LYS A 410     -37.164  -3.756  -9.505  1.00 10.00      A   
ATOM   3894  HZ2 LYS A 410     -36.765  -2.285 -10.237  1.00 10.00      A   
ATOM   3895  HZ3 LYS A 410     -38.157  -2.402  -9.279  1.00 10.00      A   
ATOM   3896  C   LYS A 410     -36.663  -3.318  -1.943  1.00 10.00      A   
ATOM   3897  O   LYS A 410     -37.882  -3.139  -1.965  1.00 10.00      A   
ATOM   3898  N   ALA A 411     -36.010  -3.675  -0.845  1.00 10.00      A   
ATOM   3899  HN  ALA A 411     -35.044  -3.825  -0.893  1.00 10.00      A   
ATOM   3900  CA  ALA A 411     -36.698  -3.870   0.425  1.00 10.00      A   
ATOM   3901  CB  ALA A 411     -35.885  -4.777   1.335  1.00 10.00      A   
ATOM   3902  C   ALA A 411     -36.948  -2.524   1.103  1.00 10.00      A   
ATOM   3903  O   ALA A 411     -36.004  -1.805   1.441  1.00 10.00      A   
ATOM   3904  N   PRO A 412     -38.220  -2.155   1.291  1.00 10.00      A   
ATOM   3905  CA  PRO A 412     -38.591  -0.895   1.922  1.00 10.00      A   
ATOM   3906  CB  PRO A 412     -39.933  -0.600   1.254  1.00 10.00      A   
ATOM   3907  CG  PRO A 412     -40.544  -1.944   1.022  1.00 10.00      A   
ATOM   3908  CD  PRO A 412     -39.408  -2.933   0.894  1.00 10.00      A   
ATOM   3909  C   PRO A 412     -38.781  -1.034   3.431  1.00 10.00      A   
ATOM   3910  O   PRO A 412     -38.504  -2.087   4.012  1.00 10.00      A   
ATOM   3911  N   ASP A 413     -39.228   0.047   4.060  1.00 10.00      A   
ATOM   3912  HN  ASP A 413     -39.383   0.870   3.543  1.00 10.00      A   
ATOM   3913  CA  ASP A 413     -39.494   0.058   5.491  1.00 10.00      A   
ATOM   3914  CB  ASP A 413     -39.880   1.480   5.914  1.00 10.00      A   
ATOM   3915  CG  ASP A 413     -40.127   1.626   7.397  1.00 10.00      A   
ATOM   3916  OD1 ASP A 413     -41.223   1.252   7.856  1.00 10.00      A   
ATOM   3917  OD2 ASP A 413     -39.239   2.140   8.103  1.00 10.00      A   
ATOM   3918  C   ASP A 413     -40.644  -0.903   5.769  1.00 10.00      A   
ATOM   3919  O   ASP A 413     -41.763  -0.678   5.324  1.00 10.00      A   
ATOM   3920  N   TYR A 414     -40.367  -1.971   6.499  1.00 10.00      A   
ATOM   3921  HN  TYR A 414     -39.463  -2.081   6.860  1.00 10.00      A   
ATOM   3922  CA  TYR A 414     -41.376  -2.994   6.776  1.00 10.00      A   
ATOM   3923  CB  TYR A 414     -40.731  -4.299   7.257  1.00 10.00      A   
ATOM   3924  CG  TYR A 414     -39.878  -4.147   8.497  1.00 10.00      A   
ATOM   3925  CD1 TYR A 414     -40.419  -4.327   9.763  1.00 10.00      A   
ATOM   3926  CD2 TYR A 414     -38.533  -3.819   8.401  1.00 10.00      A   
ATOM   3927  CE1 TYR A 414     -39.643  -4.185  10.897  1.00 10.00      A   
ATOM   3928  CE2 TYR A 414     -37.750  -3.675   9.528  1.00 10.00      A   
ATOM   3929  CZ  TYR A 414     -38.309  -3.858  10.774  1.00 10.00      A   
ATOM   3930  OH  TYR A 414     -37.531  -3.716  11.898  1.00 10.00      A   
ATOM   3931  HH  TYR A 414     -36.771  -3.138  11.691  1.00 10.00      A   
ATOM   3932  C   TYR A 414     -42.497  -2.554   7.724  1.00 10.00      A   
ATOM   3933  O   TYR A 414     -43.450  -3.304   7.949  1.00 10.00      A   
ATOM   3934  N   LEU A 415     -42.405  -1.353   8.275  1.00 10.00      A   
ATOM   3935  HN  LEU A 415     -41.644  -0.770   8.053  1.00 10.00      A   
ATOM   3936  CA  LEU A 415     -43.435  -0.875   9.195  1.00 10.00      A   
ATOM   3937  CB  LEU A 415     -42.802  -0.227  10.435  1.00 10.00      A   
ATOM   3938  CG  LEU A 415     -41.984  -1.146  11.347  1.00 10.00      A   
ATOM   3939  CD1 LEU A 415     -41.343  -0.351  12.475  1.00 10.00      A   
ATOM   3940  CD2 LEU A 415     -42.851  -2.264  11.902  1.00 10.00      A   
ATOM   3941  C   LEU A 415     -44.382   0.109   8.512  1.00 10.00      A   
ATOM   3942  O   LEU A 415     -45.605  -0.002   8.620  1.00 10.00      A   
ATOM   3943  N   THR A 416     -43.810   1.060   7.800  1.00 10.00      A   
ATOM   3944  HN  THR A 416     -42.824   1.085   7.738  1.00 10.00      A   
ATOM   3945  CA  THR A 416     -44.591   2.080   7.118  1.00 10.00      A   
ATOM   3946  CB  THR A 416     -43.931   3.457   7.300  1.00 10.00      A   
ATOM   3947  OG1 THR A 416     -42.929   3.356   8.329  1.00 10.00      A   
ATOM   3948  HG1 THR A 416     -42.279   2.685   8.077  1.00 10.00      A   
ATOM   3949  CG2 THR A 416     -44.967   4.494   7.718  1.00 10.00      A   
ATOM   3950  C   THR A 416     -44.750   1.775   5.629  1.00 10.00      A   
ATOM   3951  O   THR A 416     -45.552   2.410   4.940  1.00 10.00      A   
ATOM   3952  N   LEU A 417     -43.990   0.792   5.145  1.00 10.00      A   
ATOM   3953  HN  LEU A 417     -43.378   0.321   5.754  1.00 10.00      A   
ATOM   3954  CA  LEU A 417     -44.030   0.383   3.741  1.00 10.00      A   
ATOM   3955  CB  LEU A 417     -45.394  -0.203   3.356  1.00 10.00      A   
ATOM   3956  CG  LEU A 417     -45.776  -1.516   4.050  1.00 10.00      A   
ATOM   3957  CD1 LEU A 417     -47.133  -2.009   3.565  1.00 10.00      A   
ATOM   3958  CD2 LEU A 417     -44.705  -2.575   3.837  1.00 10.00      A   
ATOM   3959  C   LEU A 417     -43.620   1.525   2.809  1.00 10.00      A   
ATOM   3960  O   LEU A 417     -44.224   1.741   1.761  1.00 10.00      A   
ATOM   3961  N   GLU A 418     -42.581   2.246   3.209  1.00 10.00      A   
ATOM   3962  HN  GLU A 418     -42.141   2.011   4.049  1.00 10.00      A   
ATOM   3963  CA  GLU A 418     -42.069   3.372   2.436  1.00 10.00      A   
ATOM   3964  CB  GLU A 418     -42.260   4.672   3.221  1.00 10.00      A   
ATOM   3965  CG  GLU A 418     -43.707   5.036   3.494  1.00 10.00      A   
ATOM   3966  CD  GLU A 418     -43.830   6.395   4.143  1.00 10.00      A   
ATOM   3967  OE1 GLU A 418     -44.008   7.393   3.412  1.00 10.00      A   
ATOM   3968  OE2 GLU A 418     -43.732   6.479   5.384  1.00 10.00      A   
ATOM   3969  C   GLU A 418     -40.586   3.182   2.141  1.00 10.00      A   
ATOM   3970  O   GLU A 418     -39.910   2.416   2.829  1.00 10.00      A   
ATOM   3971  N   PRO A 419     -40.058   3.859   1.107  1.00 10.00      A   
ATOM   3972  CA  PRO A 419     -38.642   3.770   0.753  1.00 10.00      A   
ATOM   3973  CB  PRO A 419     -38.543   4.545  -0.567  1.00 10.00      A   
ATOM   3974  CG  PRO A 419     -39.949   4.709  -1.040  1.00 10.00      A   
ATOM   3975  CD  PRO A 419     -40.794   4.748   0.194  1.00 10.00      A   
ATOM   3976  C   PRO A 419     -37.769   4.433   1.820  1.00 10.00      A   
ATOM   3977  O   PRO A 419     -38.264   5.198   2.653  1.00 10.00      A   
ATOM   3978  N   LEU A 420     -36.471   4.154   1.789  1.00 10.00      A   
ATOM   3979  HN  LEU A 420     -36.124   3.560   1.084  1.00 10.00      A   
ATOM   3980  CA  LEU A 420     -35.546   4.718   2.768  1.00 10.00      A   
ATOM   3981  CB  LEU A 420     -34.401   3.745   3.068  1.00 10.00      A   
ATOM   3982  CG  LEU A 420     -34.771   2.437   3.777  1.00 10.00      A   
ATOM   3983  CD1 LEU A 420     -33.561   1.520   3.862  1.00 10.00      A   
ATOM   3984  CD2 LEU A 420     -35.350   2.699   5.159  1.00 10.00      A   
ATOM   3985  C   LEU A 420     -34.987   6.056   2.300  1.00 10.00      A   
ATOM   3986  O   LEU A 420     -33.896   6.458   2.711  1.00 10.00      A   
ATOM   3987  N   ASP A 421     -35.749   6.747   1.453  1.00 10.00      A   
ATOM   3988  HN  ASP A 421     -36.613   6.371   1.176  1.00 10.00      A   
ATOM   3989  CA  ASP A 421     -35.342   8.048   0.916  1.00 10.00      A   
ATOM   3990  CB  ASP A 421     -36.417   8.622  -0.010  1.00 10.00      A   
ATOM   3991  CG  ASP A 421     -36.483   7.934  -1.360  1.00 10.00      A   
ATOM   3992  OD1 ASP A 421     -35.538   8.073  -2.157  1.00 10.00      A   
ATOM   3993  OD2 ASP A 421     -37.497   7.269  -1.642  1.00 10.00      A   
ATOM   3994  C   ASP A 421     -35.056   9.043   2.034  1.00 10.00      A   
ATOM   3995  O   ASP A 421     -33.996   9.672   2.068  1.00 10.00      A   
ATOM   3996  N   ILE A 422     -36.005   9.176   2.953  1.00 10.00      A   
ATOM   3997  HN  ILE A 422     -36.821   8.643   2.876  1.00 10.00      A   
ATOM   3998  CA  ILE A 422     -35.858  10.096   4.073  1.00 10.00      A   
ATOM   3999  CB  ILE A 422     -37.205  10.416   4.760  1.00 10.00      A   
ATOM   4000  CG1 ILE A 422     -37.949   9.128   5.120  1.00 10.00      A   
ATOM   4001  CG2 ILE A 422     -38.065  11.309   3.875  1.00 10.00      A   
ATOM   4002  CD1 ILE A 422     -39.126   9.335   6.048  1.00 10.00      A   
ATOM   4003  C   ILE A 422     -34.856   9.564   5.101  1.00 10.00      A   
ATOM   4004  O   ILE A 422     -34.195  10.344   5.787  1.00 10.00      A   
ATOM   4005  N   GLY A 423     -34.741   8.238   5.193  1.00 10.00      A   
ATOM   4006  HN  GLY A 423     -35.298   7.665   4.624  1.00 10.00      A   
ATOM   4007  CA  GLY A 423     -33.813   7.633   6.129  1.00 10.00      A   
ATOM   4008  C   GLY A 423     -32.378   7.965   5.787  1.00 10.00      A   
ATOM   4009  O   GLY A 423     -31.644   8.507   6.610  1.00 10.00      A   
ATOM   4010  N   PHE A 424     -31.983   7.656   4.561  1.00 10.00      A   
ATOM   4011  HN  PHE A 424     -32.618   7.231   3.941  1.00 10.00      A   
ATOM   4012  CA  PHE A 424     -30.630   7.940   4.114  1.00 10.00      A   
ATOM   4013  CB  PHE A 424     -30.329   7.239   2.797  1.00 10.00      A   
ATOM   4014  CG  PHE A 424     -29.892   5.815   2.954  1.00 10.00      A   
ATOM   4015  CD1 PHE A 424     -30.694   4.781   2.508  1.00 10.00      A   
ATOM   4016  CD2 PHE A 424     -28.675   5.512   3.540  1.00 10.00      A   
ATOM   4017  CE1 PHE A 424     -30.296   3.467   2.642  1.00 10.00      A   
ATOM   4018  CE2 PHE A 424     -28.267   4.200   3.677  1.00 10.00      A   
ATOM   4019  CZ  PHE A 424     -29.078   3.176   3.226  1.00 10.00      A   
ATOM   4020  C   PHE A 424     -30.429   9.437   3.973  1.00 10.00      A   
ATOM   4021  O   PHE A 424     -29.309   9.934   4.064  1.00 10.00      A   
ATOM   4022  N   GLY A 425     -31.528  10.147   3.745  1.00 10.00      A   
ATOM   4023  HN  GLY A 425     -32.388   9.684   3.651  1.00 10.00      A   
ATOM   4024  CA  GLY A 425     -31.469  11.586   3.614  1.00 10.00      A   
ATOM   4025  C   GLY A 425     -31.046  12.242   4.910  1.00 10.00      A   
ATOM   4026  O   GLY A 425     -30.406  13.293   4.904  1.00 10.00      A   
ATOM   4027  N   ALA A 426     -31.413  11.620   6.025  1.00 10.00      A   
ATOM   4028  HN  ALA A 426     -31.940  10.792   5.959  1.00 10.00      A   
ATOM   4029  CA  ALA A 426     -31.061  12.131   7.341  1.00 10.00      A   
ATOM   4030  CB  ALA A 426     -31.938  11.495   8.406  1.00 10.00      A   
ATOM   4031  C   ALA A 426     -29.590  11.862   7.628  1.00 10.00      A   
ATOM   4032  O   ALA A 426     -28.935  12.621   8.343  1.00 10.00      A   
ATOM   4033  N   ILE A 427     -29.078  10.779   7.047  1.00 10.00      A   
ATOM   4034  HN  ILE A 427     -29.660  10.224   6.486  1.00 10.00      A   
ATOM   4035  CA  ILE A 427     -27.682  10.397   7.217  1.00 10.00      A   
ATOM   4036  CB  ILE A 427     -27.361   9.060   6.504  1.00 10.00      A   
ATOM   4037  CG1 ILE A 427     -28.233   7.920   7.051  1.00 10.00      A   
ATOM   4038  CG2 ILE A 427     -25.882   8.714   6.621  1.00 10.00      A   
ATOM   4039  CD1 ILE A 427     -27.931   7.534   8.485  1.00 10.00      A   
ATOM   4040  C   ILE A 427     -26.766  11.492   6.681  1.00 10.00      A   
ATOM   4041  O   ILE A 427     -25.905  11.994   7.396  1.00 10.00      A   
ATOM   4042  N   VAL A 428     -26.981  11.879   5.431  1.00 10.00      A   
ATOM   4043  HN  VAL A 428     -27.701  11.459   4.914  1.00 10.00      A   
ATOM   4044  CA  VAL A 428     -26.166  12.916   4.807  1.00 10.00      A   
ATOM   4045  CB  VAL A 428     -26.370  12.973   3.276  1.00 10.00      A   
ATOM   4046  CG1 VAL A 428     -25.869  11.691   2.627  1.00 10.00      A   
ATOM   4047  CG2 VAL A 428     -27.833  13.212   2.927  1.00 10.00      A   
ATOM   4048  C   VAL A 428     -26.432  14.293   5.418  1.00 10.00      A   
ATOM   4049  O   VAL A 428     -25.579  15.179   5.366  1.00 10.00      A   
ATOM   4050  N   GLU A 429     -27.616  14.467   6.000  1.00 10.00      A   
ATOM   4051  HN  GLU A 429     -28.254  13.720   6.018  1.00 10.00      A   
ATOM   4052  CA  GLU A 429     -27.984  15.737   6.613  1.00 10.00      A   
ATOM   4053  CB  GLU A 429     -29.499  15.824   6.842  1.00 10.00      A   
ATOM   4054  CG  GLU A 429     -29.989  17.204   7.258  1.00 10.00      A   
ATOM   4055  CD  GLU A 429     -31.492  17.272   7.458  1.00 10.00      A   
ATOM   4056  OE1 GLU A 429     -32.241  16.706   6.634  1.00 10.00      A   
ATOM   4057  OE2 GLU A 429     -31.938  17.913   8.434  1.00 10.00      A   
ATOM   4058  C   GLU A 429     -27.231  15.948   7.925  1.00 10.00      A   
ATOM   4059  O   GLU A 429     -26.758  17.051   8.213  1.00 10.00      A   
ATOM   4060  N   HIS A 430     -27.118  14.887   8.718  1.00 10.00      A   
ATOM   4061  HN  HIS A 430     -27.510  14.029   8.434  1.00 10.00      A   
ATOM   4062  CA  HIS A 430     -26.426  14.970  10.001  1.00 10.00      A   
ATOM   4063  CB  HIS A 430     -27.033  14.009  11.025  1.00 10.00      A   
ATOM   4064  CG  HIS A 430     -28.354  14.460  11.561  1.00 10.00      A   
ATOM   4065  ND1 HIS A 430     -28.437  15.363  12.595  1.00 10.00      A   
ATOM   4066  CD2 HIS A 430     -29.601  14.119  11.164  1.00 10.00      A   
ATOM   4067  CE1 HIS A 430     -29.726  15.554  12.804  1.00 10.00      A   
ATOM   4068  NE2 HIS A 430     -30.465  14.825  11.961  1.00 10.00      A   
ATOM   4069  HE2 HIS A 430     -31.445  14.812  11.908  1.00 10.00      A   
ATOM   4070  C   HIS A 430     -24.932  14.721   9.854  1.00 10.00      A   
ATOM   4071  O   HIS A 430     -24.115  15.544  10.259  1.00 10.00      A   
ATOM   4072  N   CYS A 431     -24.580  13.586   9.279  1.00 10.00      A   
ATOM   4073  HN  CYS A 431     -25.277  12.964   8.973  1.00 10.00      A   
ATOM   4074  CA  CYS A 431     -23.185  13.231   9.080  1.00 10.00      A   
ATOM   4075  CB  CYS A 431     -23.050  11.709   8.987  1.00 10.00      A   
ATOM   4076  SG  CYS A 431     -24.237  10.802  10.011  1.00 10.00      A   
ATOM   4077  HG  CYS A 431     -23.795  10.807  11.263  1.00 10.00      A   
ATOM   4078  C   CYS A 431     -22.641  13.897   7.818  1.00 10.00      A   
ATOM   4079  O   CYS A 431     -22.563  13.282   6.753  1.00 10.00      A   
ATOM   4080  N   LYS A 432     -22.266  15.164   7.946  1.00 10.00      A   
ATOM   4081  HN  LYS A 432     -22.337  15.599   8.826  1.00 10.00      A   
ATOM   4082  CA  LYS A 432     -21.748  15.924   6.815  1.00 10.00      A   
ATOM   4083  CB  LYS A 432     -21.908  17.432   7.036  1.00 10.00      A   
ATOM   4084  CG  LYS A 432     -23.355  17.901   7.059  1.00 10.00      A   
ATOM   4085  CD  LYS A 432     -23.456  19.416   6.981  1.00 10.00      A   
ATOM   4086  CE  LYS A 432     -24.904  19.883   7.053  1.00 10.00      A   
ATOM   4087  NZ  LYS A 432     -25.529  19.594   8.371  1.00 10.00      A   
ATOM   4088  HZ1 LYS A 432     -26.394  20.163   8.491  1.00 10.00      A   
ATOM   4089  HZ2 LYS A 432     -24.869  19.824   9.139  1.00 10.00      A   
ATOM   4090  HZ3 LYS A 432     -25.782  18.585   8.436  1.00 10.00      A   
ATOM   4091  C   LYS A 432     -20.298  15.569   6.507  1.00 10.00      A   
ATOM   4092  O   LYS A 432     -19.798  15.866   5.423  1.00 10.00      A   
ATOM   4093  N   ASP A 433     -19.630  14.921   7.455  1.00 10.00      A   
ATOM   4094  HN  ASP A 433     -20.086  14.698   8.294  1.00 10.00      A   
ATOM   4095  CA  ASP A 433     -18.236  14.521   7.270  1.00 10.00      A   
ATOM   4096  CB  ASP A 433     -17.511  14.403   8.618  1.00 10.00      A   
ATOM   4097  CG  ASP A 433     -16.127  15.032   8.607  1.00 10.00      A   
ATOM   4098  OD1 ASP A 433     -16.001  16.204   9.029  1.00 10.00      A   
ATOM   4099  OD2 ASP A 433     -15.152  14.360   8.191  1.00 10.00      A   
ATOM   4100  C   ASP A 433     -18.173  13.192   6.532  1.00 10.00      A   
ATOM   4101  O   ASP A 433     -17.095  12.659   6.278  1.00 10.00      A   
ATOM   4102  N   LEU A 434     -19.346  12.672   6.189  1.00 10.00      A   
ATOM   4103  HN  LEU A 434     -20.161  13.167   6.413  1.00 10.00      A   
ATOM   4104  CA  LEU A 434     -19.469  11.406   5.481  1.00 10.00      A   
ATOM   4105  CB  LEU A 434     -20.949  11.095   5.248  1.00 10.00      A   
ATOM   4106  CG  LEU A 434     -21.280   9.737   4.629  1.00 10.00      A   
ATOM   4107  CD1 LEU A 434     -21.336   8.661   5.703  1.00 10.00      A   
ATOM   4108  CD2 LEU A 434     -22.589   9.808   3.862  1.00 10.00      A   
ATOM   4109  C   LEU A 434     -18.738  11.456   4.146  1.00 10.00      A   
ATOM   4110  O   LEU A 434     -19.044  12.289   3.292  1.00 10.00      A   
ATOM   4111  N   ARG A 435     -17.766  10.570   3.978  1.00 10.00      A   
ATOM   4112  HN  ARG A 435     -17.565   9.936   4.706  1.00 10.00      A   
ATOM   4113  CA  ARG A 435     -16.989  10.507   2.747  1.00 10.00      A   
ATOM   4114  CB  ARG A 435     -15.495  10.318   3.045  1.00 10.00      A   
ATOM   4115  CG  ARG A 435     -14.934  11.221   4.133  1.00 10.00      A   
ATOM   4116  CD  ARG A 435     -13.428  11.408   3.987  1.00 10.00      A   
ATOM   4117  NE  ARG A 435     -12.702  10.140   3.830  1.00 10.00      A   
ATOM   4118  HE  ARG A 435     -12.847   9.639   2.994  1.00 10.00      A   
ATOM   4119  CZ  ARG A 435     -11.863   9.641   4.742  1.00 10.00      A   
ATOM   4120  NH1 ARG A 435     -11.646  10.296   5.876  1.00 10.00      A   
ATOM   4121 HH11 ARG A 435     -12.133  11.202   6.060  1.00 10.00      A   
ATOM   4122 HH12 ARG A 435     -10.991   9.909   6.589  1.00 10.00      A   
ATOM   4123  NH2 ARG A 435     -11.235   8.490   4.517  1.00 10.00      A   
ATOM   4124 HH21 ARG A 435     -10.582   8.095   5.230  1.00 10.00      A   
ATOM   4125 HH22 ARG A 435     -11.393   7.964   3.620  1.00 10.00      A   
ATOM   4126  C   ARG A 435     -17.472   9.362   1.865  1.00 10.00      A   
ATOM   4127  O   ARG A 435     -17.416   9.435   0.640  1.00 10.00      A   
ATOM   4128  N   ARG A 436     -17.954   8.299   2.489  1.00 10.00      A   
ATOM   4129  HN  ARG A 436     -18.009   8.297   3.471  1.00 10.00      A   
ATOM   4130  CA  ARG A 436     -18.421   7.138   1.745  1.00 10.00      A   
ATOM   4131  CB  ARG A 436     -17.441   5.978   1.901  1.00 10.00      A   
ATOM   4132  CG  ARG A 436     -16.024   6.318   1.471  1.00 10.00      A   
ATOM   4133  CD  ARG A 436     -15.061   5.200   1.817  1.00 10.00      A   
ATOM   4134  NE  ARG A 436     -15.061   4.141   0.815  1.00 10.00      A   
ATOM   4135  HE  ARG A 436     -15.545   4.309  -0.026  1.00 10.00      A   
ATOM   4136  CZ  ARG A 436     -14.442   2.976   0.976  1.00 10.00      A   
ATOM   4137  NH1 ARG A 436     -13.788   2.718   2.094  1.00 10.00      A   
ATOM   4138 HH11 ARG A 436     -13.298   1.794   2.211  1.00 10.00      A   
ATOM   4139 HH12 ARG A 436     -13.745   3.424   2.861  1.00 10.00      A   
ATOM   4140  NH2 ARG A 436     -14.467   2.074   0.010  1.00 10.00      A   
ATOM   4141 HH21 ARG A 436     -14.969   2.269  -0.882  1.00 10.00      A   
ATOM   4142 HH22 ARG A 436     -13.976   1.156   0.139  1.00 10.00      A   
ATOM   4143  C   ARG A 436     -19.805   6.714   2.194  1.00 10.00      A   
ATOM   4144  O   ARG A 436     -20.083   6.642   3.394  1.00 10.00      A   
ATOM   4145  N   LEU A 437     -20.665   6.433   1.236  1.00 10.00      A   
ATOM   4146  HN  LEU A 437     -20.382   6.499   0.295  1.00 10.00      A   
ATOM   4147  CA  LEU A 437     -22.023   6.021   1.539  1.00 10.00      A   
ATOM   4148  CB  LEU A 437     -22.973   7.217   1.437  1.00 10.00      A   
ATOM   4149  CG  LEU A 437     -24.439   6.954   1.791  1.00 10.00      A   
ATOM   4150  CD1 LEU A 437     -24.584   6.585   3.259  1.00 10.00      A   
ATOM   4151  CD2 LEU A 437     -25.294   8.163   1.453  1.00 10.00      A   
ATOM   4152  C   LEU A 437     -22.474   4.909   0.604  1.00 10.00      A   
ATOM   4153  O   LEU A 437     -22.257   4.974  -0.609  1.00 10.00      A   
ATOM   4154  N   SER A 438     -23.084   3.888   1.174  1.00 10.00      A   
ATOM   4155  HN  SER A 438     -23.192   3.879   2.149  1.00 10.00      A   
ATOM   4156  CA  SER A 438     -23.582   2.768   0.396  1.00 10.00      A   
ATOM   4157  CB  SER A 438     -22.888   1.485   0.837  1.00 10.00      A   
ATOM   4158  OG  SER A 438     -21.556   1.759   1.238  1.00 10.00      A   
ATOM   4159  HG  SER A 438     -20.973   1.050   0.926  1.00 10.00      A   
ATOM   4160  C   SER A 438     -25.090   2.658   0.574  1.00 10.00      A   
ATOM   4161  O   SER A 438     -25.588   2.610   1.701  1.00 10.00      A   
ATOM   4162  N   LEU A 439     -25.813   2.638  -0.533  1.00 10.00      A   
ATOM   4163  HN  LEU A 439     -25.358   2.654  -1.407  1.00 10.00      A   
ATOM   4164  CA  LEU A 439     -27.264   2.575  -0.488  1.00 10.00      A   
ATOM   4165  CB  LEU A 439     -27.861   3.582  -1.473  1.00 10.00      A   
ATOM   4166  CG  LEU A 439     -27.395   5.033  -1.332  1.00 10.00      A   
ATOM   4167  CD1 LEU A 439     -28.066   5.913  -2.372  1.00 10.00      A   
ATOM   4168  CD2 LEU A 439     -27.668   5.557   0.068  1.00 10.00      A   
ATOM   4169  C   LEU A 439     -27.781   1.180  -0.799  1.00 10.00      A   
ATOM   4170  O   LEU A 439     -27.128   0.410  -1.499  1.00 10.00      A   
ATOM   4171  N   SER A 440     -28.956   0.861  -0.269  1.00 10.00      A   
ATOM   4172  HN  SER A 440     -29.419   1.515   0.294  1.00 10.00      A   
ATOM   4173  CA  SER A 440     -29.579  -0.434  -0.490  1.00 10.00      A   
ATOM   4174  CB  SER A 440     -28.863  -1.510   0.325  1.00 10.00      A   
ATOM   4175  OG  SER A 440     -28.492  -1.014   1.602  1.00 10.00      A   
ATOM   4176  HG  SER A 440     -27.604  -0.632   1.551  1.00 10.00      A   
ATOM   4177  C   SER A 440     -31.059  -0.386  -0.114  1.00 10.00      A   
ATOM   4178  O   SER A 440     -31.473   0.454   0.691  1.00 10.00      A   
ATOM   4179  N   GLY A 441     -31.848  -1.283  -0.692  1.00 10.00      A   
ATOM   4180  HN  GLY A 441     -31.466  -1.920  -1.330  1.00 10.00      A   
ATOM   4181  CA  GLY A 441     -33.266  -1.318  -0.403  1.00 10.00      A   
ATOM   4182  C   GLY A 441     -34.075  -0.602  -1.460  1.00 10.00      A   
ATOM   4183  O   GLY A 441     -33.702  -0.585  -2.634  1.00 10.00      A   
ATOM   4184  N   LEU A 442     -35.183  -0.011  -1.046  1.00 10.00      A   
ATOM   4185  HN  LEU A 442     -35.419  -0.053  -0.096  1.00 10.00      A   
ATOM   4186  CA  LEU A 442     -36.044   0.722  -1.959  1.00 10.00      A   
ATOM   4187  CB  LEU A 442     -37.522   0.447  -1.661  1.00 10.00      A   
ATOM   4188  CG  LEU A 442     -38.528   1.017  -2.668  1.00 10.00      A   
ATOM   4189  CD1 LEU A 442     -38.410   0.307  -4.007  1.00 10.00      A   
ATOM   4190  CD2 LEU A 442     -39.947   0.921  -2.131  1.00 10.00      A   
ATOM   4191  C   LEU A 442     -35.751   2.211  -1.851  1.00 10.00      A   
ATOM   4192  O   LEU A 442     -35.887   2.805  -0.778  1.00 10.00      A   
ATOM   4193  N   LEU A 443     -35.333   2.809  -2.956  1.00 10.00      A   
ATOM   4194  HN  LEU A 443     -35.242   2.283  -3.781  1.00 10.00      A   
ATOM   4195  CA  LEU A 443     -35.010   4.227  -2.983  1.00 10.00      A   
ATOM   4196  CB  LEU A 443     -33.498   4.424  -2.838  1.00 10.00      A   
ATOM   4197  CG  LEU A 443     -32.850   3.820  -1.591  1.00 10.00      A   
ATOM   4198  CD1 LEU A 443     -31.365   3.602  -1.815  1.00 10.00      A   
ATOM   4199  CD2 LEU A 443     -33.083   4.709  -0.384  1.00 10.00      A   
ATOM   4200  C   LEU A 443     -35.477   4.851  -4.288  1.00 10.00      A   
ATOM   4201  O   LEU A 443     -35.337   4.249  -5.358  1.00 10.00      A   
ATOM   4202  N   THR A 444     -36.024   6.053  -4.204  1.00 10.00      A   
ATOM   4203  HN  THR A 444     -36.082   6.496  -3.326  1.00 10.00      A   
ATOM   4204  CA  THR A 444     -36.502   6.751  -5.385  1.00 10.00      A   
ATOM   4205  CB  THR A 444     -37.906   7.359  -5.169  1.00 10.00      A   
ATOM   4206  OG1 THR A 444     -37.880   8.287  -4.081  1.00 10.00      A   
ATOM   4207  HG1 THR A 444     -37.637   7.817  -3.262  1.00 10.00      A   
ATOM   4208  CG2 THR A 444     -38.931   6.273  -4.885  1.00 10.00      A   
ATOM   4209  C   THR A 444     -35.514   7.850  -5.756  1.00 10.00      A   
ATOM   4210  O   THR A 444     -34.337   7.773  -5.405  1.00 10.00      A   
ATOM   4211  N   ASP A 445     -35.984   8.876  -6.447  1.00 10.00      A   
ATOM   4212  HN  ASP A 445     -36.934   8.894  -6.701  1.00 10.00      A   
ATOM   4213  CA  ASP A 445     -35.110   9.977  -6.834  1.00 10.00      A   
ATOM   4214  CB  ASP A 445     -35.573  10.633  -8.140  1.00 10.00      A   
ATOM   4215  CG  ASP A 445     -35.659   9.661  -9.299  1.00 10.00      A   
ATOM   4216  OD1 ASP A 445     -36.677   9.685 -10.016  1.00 10.00      A   
ATOM   4217  OD2 ASP A 445     -34.716   8.869  -9.498  1.00 10.00      A   
ATOM   4218  C   ASP A 445     -35.052  11.016  -5.721  1.00 10.00      A   
ATOM   4219  O   ASP A 445     -34.396  12.054  -5.852  1.00 10.00      A   
ATOM   4220  N   LYS A 446     -35.726  10.717  -4.613  1.00 10.00      A   
ATOM   4221  HN  LYS A 446     -36.208   9.861  -4.562  1.00 10.00      A   
ATOM   4222  CA  LYS A 446     -35.763  11.618  -3.470  1.00 10.00      A   
ATOM   4223  CB  LYS A 446     -36.970  11.321  -2.578  1.00 10.00      A   
ATOM   4224  CG  LYS A 446     -37.365  12.480  -1.676  1.00 10.00      A   
ATOM   4225  CD  LYS A 446     -37.698  13.713  -2.498  1.00 10.00      A   
ATOM   4226  CE  LYS A 446     -37.952  14.930  -1.628  1.00 10.00      A   
ATOM   4227  NZ  LYS A 446     -38.230  16.133  -2.454  1.00 10.00      A   
ATOM   4228  HZ1 LYS A 446     -39.054  15.961  -3.069  1.00 10.00      A   
ATOM   4229  HZ2 LYS A 446     -37.402  16.354  -3.055  1.00 10.00      A   
ATOM   4230  HZ3 LYS A 446     -38.433  16.952  -1.840  1.00 10.00      A   
ATOM   4231  C   LYS A 446     -34.474  11.533  -2.662  1.00 10.00      A   
ATOM   4232  O   LYS A 446     -33.879  12.558  -2.328  1.00 10.00      A   
ATOM   4233  N   VAL A 447     -34.046  10.313  -2.357  1.00 10.00      A   
ATOM   4234  HN  VAL A 447     -34.584   9.530  -2.632  1.00 10.00      A   
ATOM   4235  CA  VAL A 447     -32.821  10.101  -1.595  1.00 10.00      A   
ATOM   4236  CB  VAL A 447     -32.550   8.600  -1.323  1.00 10.00      A   
ATOM   4237  CG1 VAL A 447     -32.275   7.833  -2.610  1.00 10.00      A   
ATOM   4238  CG2 VAL A 447     -31.412   8.421  -0.332  1.00 10.00      A   
ATOM   4239  C   VAL A 447     -31.627  10.734  -2.304  1.00 10.00      A   
ATOM   4240  O   VAL A 447     -30.721  11.271  -1.667  1.00 10.00      A   
ATOM   4241  N   PHE A 448     -31.652  10.696  -3.631  1.00 10.00      A   
ATOM   4242  HN  PHE A 448     -32.408  10.260  -4.080  1.00 10.00      A   
ATOM   4243  CA  PHE A 448     -30.580  11.267  -4.429  1.00 10.00      A   
ATOM   4244  CB  PHE A 448     -30.669  10.788  -5.876  1.00 10.00      A   
ATOM   4245  CG  PHE A 448     -30.408   9.315  -6.034  1.00 10.00      A   
ATOM   4246  CD1 PHE A 448     -31.363   8.483  -6.596  1.00 10.00      A   
ATOM   4247  CD2 PHE A 448     -29.210   8.761  -5.616  1.00 10.00      A   
ATOM   4248  CE1 PHE A 448     -31.125   7.128  -6.739  1.00 10.00      A   
ATOM   4249  CE2 PHE A 448     -28.968   7.408  -5.757  1.00 10.00      A   
ATOM   4250  CZ  PHE A 448     -29.927   6.590  -6.319  1.00 10.00      A   
ATOM   4251  C   PHE A 448     -30.599  12.787  -4.350  1.00 10.00      A   
ATOM   4252  O   PHE A 448     -29.551  13.432  -4.395  1.00 10.00      A   
ATOM   4253  N   GLU A 449     -31.794  13.352  -4.215  1.00 10.00      A   
ATOM   4254  HN  GLU A 449     -32.592  12.783  -4.185  1.00 10.00      A   
ATOM   4255  CA  GLU A 449     -31.944  14.793  -4.104  1.00 10.00      A   
ATOM   4256  CB  GLU A 449     -33.422  15.188  -4.092  1.00 10.00      A   
ATOM   4257  CG  GLU A 449     -33.656  16.683  -4.216  1.00 10.00      A   
ATOM   4258  CD  GLU A 449     -35.048  17.102  -3.789  1.00 10.00      A   
ATOM   4259  OE1 GLU A 449     -36.015  16.357  -4.061  1.00 10.00      A   
ATOM   4260  OE2 GLU A 449     -35.186  18.188  -3.188  1.00 10.00      A   
ATOM   4261  C   GLU A 449     -31.264  15.272  -2.830  1.00 10.00      A   
ATOM   4262  O   GLU A 449     -30.569  16.287  -2.829  1.00 10.00      A   
ATOM   4263  N   TYR A 450     -31.454  14.515  -1.753  1.00 10.00      A   
ATOM   4264  HN  TYR A 450     -32.016  13.713  -1.827  1.00 10.00      A   
ATOM   4265  CA  TYR A 450     -30.853  14.848  -0.467  1.00 10.00      A   
ATOM   4266  CB  TYR A 450     -31.398  13.944   0.641  1.00 10.00      A   
ATOM   4267  CG  TYR A 450     -32.808  14.275   1.070  1.00 10.00      A   
ATOM   4268  CD1 TYR A 450     -33.784  13.289   1.132  1.00 10.00      A   
ATOM   4269  CD2 TYR A 450     -33.163  15.573   1.415  1.00 10.00      A   
ATOM   4270  CE1 TYR A 450     -35.074  13.588   1.526  1.00 10.00      A   
ATOM   4271  CE2 TYR A 450     -34.449  15.880   1.811  1.00 10.00      A   
ATOM   4272  CZ  TYR A 450     -35.400  14.885   1.863  1.00 10.00      A   
ATOM   4273  OH  TYR A 450     -36.682  15.189   2.255  1.00 10.00      A   
ATOM   4274  HH  TYR A 450     -36.871  14.759   3.100  1.00 10.00      A   
ATOM   4275  C   TYR A 450     -29.336  14.732  -0.542  1.00 10.00      A   
ATOM   4276  O   TYR A 450     -28.612  15.592  -0.038  1.00 10.00      A   
ATOM   4277  N   ILE A 451     -28.864  13.672  -1.193  1.00 10.00      A   
ATOM   4278  HN  ILE A 451     -29.498  13.022  -1.569  1.00 10.00      A   
ATOM   4279  CA  ILE A 451     -27.429  13.442  -1.355  1.00 10.00      A   
ATOM   4280  CB  ILE A 451     -27.151  12.147  -2.153  1.00 10.00      A   
ATOM   4281  CG1 ILE A 451     -27.616  10.930  -1.353  1.00 10.00      A   
ATOM   4282  CG2 ILE A 451     -25.672  12.021  -2.490  1.00 10.00      A   
ATOM   4283  CD1 ILE A 451     -27.555   9.629  -2.119  1.00 10.00      A   
ATOM   4284  C   ILE A 451     -26.778  14.628  -2.063  1.00 10.00      A   
ATOM   4285  O   ILE A 451     -25.742  15.133  -1.634  1.00 10.00      A   
ATOM   4286  N   GLY A 452     -27.419  15.095  -3.126  1.00 10.00      A   
ATOM   4287  HN  GLY A 452     -28.258  14.669  -3.411  1.00 10.00      A   
ATOM   4288  CA  GLY A 452     -26.887  16.211  -3.880  1.00 10.00      A   
ATOM   4289  C   GLY A 452     -27.088  17.555  -3.204  1.00 10.00      A   
ATOM   4290  O   GLY A 452     -26.741  18.594  -3.766  1.00 10.00      A   
ATOM   4291  N   THR A 453     -27.642  17.547  -2.003  1.00 10.00      A   
ATOM   4292  HN  THR A 453     -27.902  16.693  -1.597  1.00 10.00      A   
ATOM   4293  CA  THR A 453     -27.876  18.782  -1.277  1.00 10.00      A   
ATOM   4294  CB  THR A 453     -29.377  18.977  -0.979  1.00 10.00      A   
ATOM   4295  OG1 THR A 453     -30.122  18.784  -2.188  1.00 10.00      A   
ATOM   4296  HG1 THR A 453     -30.208  17.834  -2.368  1.00 10.00      A   
ATOM   4297  CG2 THR A 453     -29.648  20.376  -0.440  1.00 10.00      A   
ATOM   4298  C   THR A 453     -27.082  18.827   0.026  1.00 10.00      A   
ATOM   4299  O   THR A 453     -26.728  19.900   0.509  1.00 10.00      A   
ATOM   4300  N   TYR A 454     -26.794  17.664   0.591  1.00 10.00      A   
ATOM   4301  HN  TYR A 454     -27.074  16.830   0.155  1.00 10.00      A   
ATOM   4302  CA  TYR A 454     -26.065  17.607   1.854  1.00 10.00      A   
ATOM   4303  CB  TYR A 454     -26.896  16.892   2.923  1.00 10.00      A   
ATOM   4304  CG  TYR A 454     -28.129  17.647   3.352  1.00 10.00      A   
ATOM   4305  CD1 TYR A 454     -29.397  17.224   2.970  1.00 10.00      A   
ATOM   4306  CD2 TYR A 454     -28.029  18.786   4.138  1.00 10.00      A   
ATOM   4307  CE1 TYR A 454     -30.526  17.915   3.360  1.00 10.00      A   
ATOM   4308  CE2 TYR A 454     -29.153  19.484   4.533  1.00 10.00      A   
ATOM   4309  CZ  TYR A 454     -30.398  19.043   4.140  1.00 10.00      A   
ATOM   4310  OH  TYR A 454     -31.524  19.732   4.530  1.00 10.00      A   
ATOM   4311  HH  TYR A 454     -31.398  20.673   4.358  1.00 10.00      A   
ATOM   4312  C   TYR A 454     -24.694  16.952   1.731  1.00 10.00      A   
ATOM   4313  O   TYR A 454     -23.728  17.393   2.359  1.00 10.00      A   
ATOM   4314  N   ALA A 455     -24.605  15.905   0.930  1.00 10.00      A   
ATOM   4315  HN  ALA A 455     -25.398  15.609   0.435  1.00 10.00      A   
ATOM   4316  CA  ALA A 455     -23.350  15.190   0.755  1.00 10.00      A   
ATOM   4317  CB  ALA A 455     -23.590  13.793   0.200  1.00 10.00      A   
ATOM   4318  C   ALA A 455     -22.362  15.971  -0.109  1.00 10.00      A   
ATOM   4319  O   ALA A 455     -22.291  15.787  -1.324  1.00 10.00      A   
ATOM   4320  N   LYS A 456     -21.611  16.856   0.531  1.00 10.00      A   
ATOM   4321  HN  LYS A 456     -21.742  16.979   1.495  1.00 10.00      A   
ATOM   4322  CA  LYS A 456     -20.613  17.659  -0.158  1.00 10.00      A   
ATOM   4323  CB  LYS A 456     -20.662  19.113   0.318  1.00 10.00      A   
ATOM   4324  CG  LYS A 456     -21.866  19.895  -0.188  1.00 10.00      A   
ATOM   4325  CD  LYS A 456     -21.824  20.063  -1.698  1.00 10.00      A   
ATOM   4326  CE  LYS A 456     -22.863  21.067  -2.170  1.00 10.00      A   
ATOM   4327  NZ  LYS A 456     -22.818  21.248  -3.641  1.00 10.00      A   
ATOM   4328  HZ1 LYS A 456     -21.838  21.457  -3.949  1.00 10.00      A   
ATOM   4329  HZ2 LYS A 456     -23.433  22.034  -3.923  1.00 10.00      A   
ATOM   4330  HZ3 LYS A 456     -23.139  20.380  -4.120  1.00 10.00      A   
ATOM   4331  C   LYS A 456     -19.222  17.077   0.050  1.00 10.00      A   
ATOM   4332  O   LYS A 456     -18.321  17.282  -0.765  1.00 10.00      A   
ATOM   4333  N   LYS A 457     -19.066  16.330   1.137  1.00 10.00      A   
ATOM   4334  HN  LYS A 457     -19.834  16.187   1.728  1.00 10.00      A   
ATOM   4335  CA  LYS A 457     -17.793  15.706   1.474  1.00 10.00      A   
ATOM   4336  CB  LYS A 457     -17.534  15.792   2.981  1.00 10.00      A   
ATOM   4337  CG  LYS A 457     -16.778  17.036   3.426  1.00 10.00      A   
ATOM   4338  CD  LYS A 457     -15.360  17.051   2.873  1.00 10.00      A   
ATOM   4339  CE  LYS A 457     -14.430  17.903   3.728  1.00 10.00      A   
ATOM   4340  NZ  LYS A 457     -14.826  19.336   3.731  1.00 10.00      A   
ATOM   4341  HZ1 LYS A 457     -14.622  19.770   2.810  1.00 10.00      A   
ATOM   4342  HZ2 LYS A 457     -14.302  19.851   4.467  1.00 10.00      A   
ATOM   4343  HZ3 LYS A 457     -15.842  19.425   3.927  1.00 10.00      A   
ATOM   4344  C   LYS A 457     -17.773  14.249   1.032  1.00 10.00      A   
ATOM   4345  O   LYS A 457     -16.776  13.550   1.207  1.00 10.00      A   
ATOM   4346  N   MET A 458     -18.881  13.795   0.464  1.00 10.00      A   
ATOM   4347  HN  MET A 458     -19.638  14.397   0.344  1.00 10.00      A   
ATOM   4348  CA  MET A 458     -18.980  12.422   0.002  1.00 10.00      A   
ATOM   4349  CB  MET A 458     -20.431  12.037  -0.262  1.00 10.00      A   
ATOM   4350  CG  MET A 458     -20.661  10.537  -0.338  1.00 10.00      A   
ATOM   4351  SD  MET A 458     -22.296  10.122  -0.960  1.00 10.00      A   
ATOM   4352  CE  MET A 458     -22.173  10.757  -2.627  1.00 10.00      A   
ATOM   4353  C   MET A 458     -18.144  12.229  -1.252  1.00 10.00      A   
ATOM   4354  O   MET A 458     -18.400  12.845  -2.286  1.00 10.00      A   
ATOM   4355  N   GLU A 459     -17.146  11.372  -1.147  1.00 10.00      A   
ATOM   4356  HN  GLU A 459     -17.012  10.905  -0.294  1.00 10.00      A   
ATOM   4357  CA  GLU A 459     -16.236  11.098  -2.244  1.00 10.00      A   
ATOM   4358  CB  GLU A 459     -14.795  11.108  -1.723  1.00 10.00      A   
ATOM   4359  CG  GLU A 459     -14.462  12.369  -0.937  1.00 10.00      A   
ATOM   4360  CD  GLU A 459     -13.071  12.376  -0.350  1.00 10.00      A   
ATOM   4361  OE1 GLU A 459     -12.129  12.809  -1.045  1.00 10.00      A   
ATOM   4362  OE2 GLU A 459     -12.907  11.958   0.812  1.00 10.00      A   
ATOM   4363  C   GLU A 459     -16.568   9.777  -2.938  1.00 10.00      A   
ATOM   4364  O   GLU A 459     -16.286   9.605  -4.122  1.00 10.00      A   
ATOM   4365  N   MET A 460     -17.174   8.845  -2.210  1.00 10.00      A   
ATOM   4366  HN  MET A 460     -17.384   9.027  -1.265  1.00 10.00      A   
ATOM   4367  CA  MET A 460     -17.535   7.553  -2.790  1.00 10.00      A   
ATOM   4368  CB  MET A 460     -16.616   6.441  -2.284  1.00 10.00      A   
ATOM   4369  CG  MET A 460     -16.888   5.086  -2.925  1.00 10.00      A   
ATOM   4370  SD  MET A 460     -16.069   3.721  -2.078  1.00 10.00      A   
ATOM   4371  CE  MET A 460     -16.606   2.336  -3.082  1.00 10.00      A   
ATOM   4372  C   MET A 460     -18.985   7.198  -2.496  1.00 10.00      A   
ATOM   4373  O   MET A 460     -19.454   7.353  -1.367  1.00 10.00      A   
ATOM   4374  N   LEU A 461     -19.684   6.714  -3.511  1.00 10.00      A   
ATOM   4375  HN  LEU A 461     -19.248   6.608  -4.386  1.00 10.00      A   
ATOM   4376  CA  LEU A 461     -21.080   6.333  -3.368  1.00 10.00      A   
ATOM   4377  CB  LEU A 461     -21.994   7.442  -3.903  1.00 10.00      A   
ATOM   4378  CG  LEU A 461     -23.511   7.210  -3.796  1.00 10.00      A   
ATOM   4379  CD1 LEU A 461     -23.954   7.156  -2.343  1.00 10.00      A   
ATOM   4380  CD2 LEU A 461     -24.282   8.284  -4.551  1.00 10.00      A   
ATOM   4381  C   LEU A 461     -21.361   5.020  -4.098  1.00 10.00      A   
ATOM   4382  O   LEU A 461     -21.249   4.942  -5.325  1.00 10.00      A   
ATOM   4383  N   SER A 462     -21.701   3.995  -3.338  1.00 10.00      A   
ATOM   4384  HN  SER A 462     -21.729   4.116  -2.364  1.00 10.00      A   
ATOM   4385  CA  SER A 462     -22.016   2.689  -3.894  1.00 10.00      A   
ATOM   4386  CB  SER A 462     -21.354   1.608  -3.041  1.00 10.00      A   
ATOM   4387  OG  SER A 462     -20.073   2.028  -2.604  1.00 10.00      A   
ATOM   4388  HG  SER A 462     -19.697   1.357  -2.017  1.00 10.00      A   
ATOM   4389  C   SER A 462     -23.530   2.487  -3.911  1.00 10.00      A   
ATOM   4390  O   SER A 462     -24.160   2.389  -2.857  1.00 10.00      A   
ATOM   4391  N   VAL A 463     -24.119   2.444  -5.102  1.00 10.00      A   
ATOM   4392  HN  VAL A 463     -23.570   2.522  -5.916  1.00 10.00      A   
ATOM   4393  CA  VAL A 463     -25.567   2.277  -5.226  1.00 10.00      A   
ATOM   4394  CB  VAL A 463     -26.252   3.553  -5.764  1.00 10.00      A   
ATOM   4395  CG1 VAL A 463     -27.726   3.574  -5.383  1.00 10.00      A   
ATOM   4396  CG2 VAL A 463     -25.554   4.807  -5.263  1.00 10.00      A   
ATOM   4397  C   VAL A 463     -25.939   1.095  -6.125  1.00 10.00      A   
ATOM   4398  O   VAL A 463     -25.277   0.825  -7.132  1.00 10.00      A   
ATOM   4399  N   ALA A 464     -27.009   0.403  -5.753  1.00 10.00      A   
ATOM   4400  HN  ALA A 464     -27.490   0.673  -4.942  1.00 10.00      A   
ATOM   4401  CA  ALA A 464     -27.496  -0.740  -6.506  1.00 10.00      A   
ATOM   4402  CB  ALA A 464     -26.785  -2.008  -6.058  1.00 10.00      A   
ATOM   4403  C   ALA A 464     -29.001  -0.883  -6.319  1.00 10.00      A   
ATOM   4404  O   ALA A 464     -29.494  -0.879  -5.190  1.00 10.00      A   
ATOM   4405  N   PHE A 465     -29.720  -1.004  -7.431  1.00 10.00      A   
ATOM   4406  HN  PHE A 465     -29.255  -0.999  -8.295  1.00 10.00      A   
ATOM   4407  CA  PHE A 465     -31.177  -1.149  -7.415  1.00 10.00      A   
ATOM   4408  CB  PHE A 465     -31.599  -2.469  -6.756  1.00 10.00      A   
ATOM   4409  CG  PHE A 465     -31.285  -3.701  -7.555  1.00 10.00      A   
ATOM   4410  CD1 PHE A 465     -30.134  -4.431  -7.302  1.00 10.00      A   
ATOM   4411  CD2 PHE A 465     -32.145  -4.136  -8.548  1.00 10.00      A   
ATOM   4412  CE1 PHE A 465     -29.843  -5.574  -8.024  1.00 10.00      A   
ATOM   4413  CE2 PHE A 465     -31.861  -5.278  -9.276  1.00 10.00      A   
ATOM   4414  CZ  PHE A 465     -30.709  -5.998  -9.012  1.00 10.00      A   
ATOM   4415  C   PHE A 465     -31.863   0.029  -6.723  1.00 10.00      A   
ATOM   4416  O   PHE A 465     -32.557  -0.144  -5.717  1.00 10.00      A   
ATOM   4417  N   ALA A 466     -31.656   1.226  -7.249  1.00 10.00      A   
ATOM   4418  HN  ALA A 466     -31.071   1.313  -8.031  1.00 10.00      A   
ATOM   4419  CA  ALA A 466     -32.259   2.422  -6.681  1.00 10.00      A   
ATOM   4420  CB  ALA A 466     -31.394   2.963  -5.556  1.00 10.00      A   
ATOM   4421  C   ALA A 466     -32.461   3.493  -7.744  1.00 10.00      A   
ATOM   4422  O   ALA A 466     -31.760   3.509  -8.760  1.00 10.00      A   
ATOM   4423  N   GLY A 467     -33.403   4.391  -7.494  1.00 10.00      A   
ATOM   4424  HN  GLY A 467     -33.919   4.327  -6.659  1.00 10.00      A   
ATOM   4425  CA  GLY A 467     -33.689   5.459  -8.430  1.00 10.00      A   
ATOM   4426  C   GLY A 467     -34.916   5.158  -9.258  1.00 10.00      A   
ATOM   4427  O   GLY A 467     -35.310   3.996  -9.386  1.00 10.00      A   
ATOM   4428  N   ASP A 468     -35.526   6.191  -9.815  1.00 10.00      A   
ATOM   4429  HN  ASP A 468     -35.167   7.102  -9.675  1.00 10.00      A   
ATOM   4430  CA  ASP A 468     -36.719   6.007 -10.636  1.00 10.00      A   
ATOM   4431  CB  ASP A 468     -37.967   6.577  -9.954  1.00 10.00      A   
ATOM   4432  CG  ASP A 468     -39.054   5.534  -9.772  1.00 10.00      A   
ATOM   4433  OD1 ASP A 468     -39.656   5.111 -10.783  1.00 10.00      A   
ATOM   4434  OD2 ASP A 468     -39.310   5.126  -8.616  1.00 10.00      A   
ATOM   4435  C   ASP A 468     -36.533   6.613 -12.022  1.00 10.00      A   
ATOM   4436  O   ASP A 468     -36.990   6.052 -13.021  1.00 10.00      A   
ATOM   4437  N   SER A 469     -35.849   7.749 -12.081  1.00 10.00      A   
ATOM   4438  HN  SER A 469     -35.502   8.147 -11.249  1.00 10.00      A   
ATOM   4439  CA  SER A 469     -35.600   8.423 -13.347  1.00 10.00      A   
ATOM   4440  CB  SER A 469     -36.564   9.600 -13.524  1.00 10.00      A   
ATOM   4441  OG  SER A 469     -36.447  10.529 -12.457  1.00 10.00      A   
ATOM   4442  HG  SER A 469     -36.525  10.057 -11.604  1.00 10.00      A   
ATOM   4443  C   SER A 469     -34.152   8.899 -13.434  1.00 10.00      A   
ATOM   4444  O   SER A 469     -33.348   8.640 -12.536  1.00 10.00      A   
ATOM   4445  N   ASP A 470     -33.826   9.599 -14.514  1.00 10.00      A   
ATOM   4446  HN  ASP A 470     -34.510   9.764 -15.197  1.00 10.00      A   
ATOM   4447  CA  ASP A 470     -32.472  10.116 -14.722  1.00 10.00      A   
ATOM   4448  CB  ASP A 470     -32.305  10.644 -16.145  1.00 10.00      A   
ATOM   4449  CG  ASP A 470     -31.590   9.661 -17.042  1.00 10.00      A   
ATOM   4450  OD1 ASP A 470     -30.454   9.951 -17.470  1.00 10.00      A   
ATOM   4451  OD2 ASP A 470     -32.162   8.588 -17.320  1.00 10.00      A   
ATOM   4452  C   ASP A 470     -32.143  11.216 -13.725  1.00 10.00      A   
ATOM   4453  O   ASP A 470     -30.973  11.554 -13.517  1.00 10.00      A   
ATOM   4454  N   LEU A 471     -33.180  11.758 -13.100  1.00 10.00      A   
ATOM   4455  HN  LEU A 471     -34.082  11.430 -13.304  1.00 10.00      A   
ATOM   4456  CA  LEU A 471     -33.020  12.821 -12.121  1.00 10.00      A   
ATOM   4457  CB  LEU A 471     -34.381  13.306 -11.622  1.00 10.00      A   
ATOM   4458  CG  LEU A 471     -35.317  13.896 -12.681  1.00 10.00      A   
ATOM   4459  CD1 LEU A 471     -36.666  14.231 -12.068  1.00 10.00      A   
ATOM   4460  CD2 LEU A 471     -34.695  15.125 -13.325  1.00 10.00      A   
ATOM   4461  C   LEU A 471     -32.158  12.359 -10.953  1.00 10.00      A   
ATOM   4462  O   LEU A 471     -31.392  13.141 -10.393  1.00 10.00      A   
ATOM   4463  N   GLY A 472     -32.272  11.079 -10.609  1.00 10.00      A   
ATOM   4464  HN  GLY A 472     -32.892  10.501 -11.102  1.00 10.00      A   
ATOM   4465  CA  GLY A 472     -31.498  10.527  -9.516  1.00 10.00      A   
ATOM   4466  C   GLY A 472     -30.001  10.636  -9.749  1.00 10.00      A   
ATOM   4467  O   GLY A 472     -29.244  10.971  -8.837  1.00 10.00      A   
ATOM   4468  N   MET A 473     -29.571  10.373 -10.974  1.00 10.00      A   
ATOM   4469  HN  MET A 473     -30.218  10.127 -11.668  1.00 10.00      A   
ATOM   4470  CA  MET A 473     -28.156  10.450 -11.313  1.00 10.00      A   
ATOM   4471  CB  MET A 473     -27.892   9.738 -12.642  1.00 10.00      A   
ATOM   4472  CG  MET A 473     -26.432   9.713 -13.063  1.00 10.00      A   
ATOM   4473  SD  MET A 473     -26.197   8.920 -14.665  1.00 10.00      A   
ATOM   4474  CE  MET A 473     -24.438   9.154 -14.905  1.00 10.00      A   
ATOM   4475  C   MET A 473     -27.707  11.906 -11.397  1.00 10.00      A   
ATOM   4476  O   MET A 473     -26.600  12.258 -10.978  1.00 10.00      A   
ATOM   4477  N   HIS A 474     -28.591  12.747 -11.913  1.00 10.00      A   
ATOM   4478  HN  HIS A 474     -29.459  12.400 -12.207  1.00 10.00      A   
ATOM   4479  CA  HIS A 474     -28.315  14.168 -12.068  1.00 10.00      A   
ATOM   4480  CB  HIS A 474     -29.479  14.828 -12.811  1.00 10.00      A   
ATOM   4481  CG  HIS A 474     -29.229  16.239 -13.236  1.00 10.00      A   
ATOM   4482  ND1 HIS A 474     -28.724  16.531 -14.481  1.00 10.00      A   
ATOM   4483  CD2 HIS A 474     -29.453  17.392 -12.559  1.00 10.00      A   
ATOM   4484  CE1 HIS A 474     -28.652  17.847 -14.534  1.00 10.00      A   
ATOM   4485  NE2 HIS A 474     -29.082  18.405 -13.399  1.00 10.00      A   
ATOM   4486  HE2 HIS A 474     -29.127  19.368 -13.203  1.00 10.00      A   
ATOM   4487  C   HIS A 474     -28.094  14.848 -10.718  1.00 10.00      A   
ATOM   4488  O   HIS A 474     -27.149  15.620 -10.548  1.00 10.00      A   
ATOM   4489  N   HIS A 475     -28.960  14.539  -9.758  1.00 10.00      A   
ATOM   4490  HN  HIS A 475     -29.684  13.907  -9.958  1.00 10.00      A   
ATOM   4491  CA  HIS A 475     -28.881  15.122  -8.418  1.00 10.00      A   
ATOM   4492  CB  HIS A 475     -30.023  14.603  -7.530  1.00 10.00      A   
ATOM   4493  CG  HIS A 475     -31.378  15.151  -7.871  1.00 10.00      A   
ATOM   4494  ND1 HIS A 475     -32.548  14.435  -7.751  1.00 10.00      A   
ATOM   4495  HD1 HIS A 475     -32.629  13.509  -7.446  1.00 10.00      A   
ATOM   4496  CD2 HIS A 475     -31.735  16.376  -8.329  1.00 10.00      A   
ATOM   4497  CE1 HIS A 475     -33.558  15.230  -8.136  1.00 10.00      A   
ATOM   4498  NE2 HIS A 475     -33.115  16.422  -8.497  1.00 10.00      A   
ATOM   4499  C   HIS A 475     -27.537  14.851  -7.743  1.00 10.00      A   
ATOM   4500  O   HIS A 475     -27.035  15.679  -6.986  1.00 10.00      A   
ATOM   4501  N   VAL A 476     -26.955  13.694  -8.031  1.00 10.00      A   
ATOM   4502  HN  VAL A 476     -27.388  13.084  -8.663  1.00 10.00      A   
ATOM   4503  CA  VAL A 476     -25.681  13.319  -7.434  1.00 10.00      A   
ATOM   4504  CB  VAL A 476     -25.433  11.800  -7.533  1.00 10.00      A   
ATOM   4505  CG1 VAL A 476     -24.079  11.431  -6.946  1.00 10.00      A   
ATOM   4506  CG2 VAL A 476     -26.538  11.037  -6.823  1.00 10.00      A   
ATOM   4507  C   VAL A 476     -24.519  14.072  -8.077  1.00 10.00      A   
ATOM   4508  O   VAL A 476     -23.740  14.729  -7.388  1.00 10.00      A   
ATOM   4509  N   LEU A 477     -24.430  14.003  -9.400  1.00 10.00      A   
ATOM   4510  HN  LEU A 477     -25.110  13.498  -9.900  1.00 10.00      A   
ATOM   4511  CA  LEU A 477     -23.350  14.659 -10.132  1.00 10.00      A   
ATOM   4512  CB  LEU A 477     -23.311  14.211 -11.595  1.00 10.00      A   
ATOM   4513  CG  LEU A 477     -23.008  12.727 -11.830  1.00 10.00      A   
ATOM   4514  CD1 LEU A 477     -22.788  12.444 -13.306  1.00 10.00      A   
ATOM   4515  CD2 LEU A 477     -21.803  12.284 -11.016  1.00 10.00      A   
ATOM   4516  C   LEU A 477     -23.391  16.181 -10.009  1.00 10.00      A   
ATOM   4517  O   LEU A 477     -22.349  16.829  -9.904  1.00 10.00      A   
ATOM   4518  N   SER A 478     -24.585  16.750 -10.008  1.00 10.00      A   
ATOM   4519  HN  SER A 478     -25.392  16.192 -10.099  1.00 10.00      A   
ATOM   4520  CA  SER A 478     -24.729  18.193  -9.883  1.00 10.00      A   
ATOM   4521  CB  SER A 478     -25.918  18.690 -10.707  1.00 10.00      A   
ATOM   4522  OG  SER A 478     -25.693  18.465 -12.087  1.00 10.00      A   
ATOM   4523  HG  SER A 478     -24.835  18.032 -12.201  1.00 10.00      A   
ATOM   4524  C   SER A 478     -24.878  18.607  -8.423  1.00 10.00      A   
ATOM   4525  O   SER A 478     -25.079  19.782  -8.121  1.00 10.00      A   
ATOM   4526  N   GLY A 479     -24.759  17.642  -7.520  1.00 10.00      A   
ATOM   4527  HN  GLY A 479     -24.576  16.725  -7.813  1.00 10.00      A   
ATOM   4528  CA  GLY A 479     -24.903  17.936  -6.109  1.00 10.00      A   
ATOM   4529  C   GLY A 479     -23.620  17.773  -5.316  1.00 10.00      A   
ATOM   4530  O   GLY A 479     -23.160  18.719  -4.672  1.00 10.00      A   
ATOM   4531  N   CYS A 480     -23.043  16.577  -5.355  1.00 10.00      A   
ATOM   4532  HN  CYS A 480     -23.454  15.864  -5.892  1.00 10.00      A   
ATOM   4533  CA  CYS A 480     -21.814  16.294  -4.625  1.00 10.00      A   
ATOM   4534  CB  CYS A 480     -21.575  14.789  -4.556  1.00 10.00      A   
ATOM   4535  SG  CYS A 480     -22.992  13.859  -3.930  1.00 10.00      A   
ATOM   4536  HG  CYS A 480     -23.371  14.414  -2.788  1.00 10.00      A   
ATOM   4537  C   CYS A 480     -20.626  17.002  -5.264  1.00 10.00      A   
ATOM   4538  O   CYS A 480     -20.348  16.831  -6.452  1.00 10.00      A   
ATOM   4539  N   ASP A 481     -19.921  17.790  -4.469  1.00 10.00      A   
ATOM   4540  HN  ASP A 481     -20.169  17.865  -3.526  1.00 10.00      A   
ATOM   4541  CA  ASP A 481     -18.783  18.542  -4.966  1.00 10.00      A   
ATOM   4542  CB  ASP A 481     -18.618  19.847  -4.189  1.00 10.00      A   
ATOM   4543  CG  ASP A 481     -19.245  21.026  -4.898  1.00 10.00      A   
ATOM   4544  OD1 ASP A 481     -20.336  21.461  -4.480  1.00 10.00      A   
ATOM   4545  OD2 ASP A 481     -18.651  21.522  -5.878  1.00 10.00      A   
ATOM   4546  C   ASP A 481     -17.494  17.736  -4.913  1.00 10.00      A   
ATOM   4547  O   ASP A 481     -16.816  17.574  -5.927  1.00 10.00      A   
ATOM   4548  N   SER A 482     -17.169  17.207  -3.744  1.00 10.00      A   
ATOM   4549  HN  SER A 482     -17.765  17.329  -2.973  1.00 10.00      A   
ATOM   4550  CA  SER A 482     -15.939  16.446  -3.573  1.00 10.00      A   
ATOM   4551  CB  SER A 482     -15.440  16.603  -2.136  1.00 10.00      A   
ATOM   4552  OG  SER A 482     -15.781  17.887  -1.636  1.00 10.00      A   
ATOM   4553  HG  SER A 482     -16.540  17.805  -1.045  1.00 10.00      A   
ATOM   4554  C   SER A 482     -16.102  14.968  -3.931  1.00 10.00      A   
ATOM   4555  O   SER A 482     -15.727  14.094  -3.161  1.00 10.00      A   
ATOM   4556  N   LEU A 483     -16.643  14.691  -5.108  1.00 10.00      A   
ATOM   4557  HN  LEU A 483     -16.916  15.427  -5.696  1.00 10.00      A   
ATOM   4558  CA  LEU A 483     -16.833  13.312  -5.544  1.00 10.00      A   
ATOM   4559  CB  LEU A 483     -17.948  13.213  -6.590  1.00 10.00      A   
ATOM   4560  CG  LEU A 483     -19.269  12.591  -6.126  1.00 10.00      A   
ATOM   4561  CD1 LEU A 483     -20.268  12.546  -7.271  1.00 10.00      A   
ATOM   4562  CD2 LEU A 483     -19.042  11.196  -5.560  1.00 10.00      A   
ATOM   4563  C   LEU A 483     -15.537  12.737  -6.108  1.00 10.00      A   
ATOM   4564  O   LEU A 483     -14.768  13.442  -6.769  1.00 10.00      A   
ATOM   4565  N   ARG A 484     -15.297  11.460  -5.841  1.00 10.00      A   
ATOM   4566  HN  ARG A 484     -15.942  10.955  -5.292  1.00 10.00      A   
ATOM   4567  CA  ARG A 484     -14.097  10.786  -6.324  1.00 10.00      A   
ATOM   4568  CB  ARG A 484     -13.209  10.359  -5.150  1.00 10.00      A   
ATOM   4569  CG  ARG A 484     -11.984  11.235  -4.949  1.00 10.00      A   
ATOM   4570  CD  ARG A 484     -11.468  11.156  -3.520  1.00 10.00      A   
ATOM   4571  NE  ARG A 484     -11.040   9.807  -3.141  1.00 10.00      A   
ATOM   4572  HE  ARG A 484     -10.941   9.147  -3.865  1.00 10.00      A   
ATOM   4573  CZ  ARG A 484     -10.796   9.423  -1.884  1.00 10.00      A   
ATOM   4574  NH1 ARG A 484     -10.935  10.285  -0.884  1.00 10.00      A   
ATOM   4575 HH11 ARG A 484     -10.743   9.985   0.097  1.00 10.00      A   
ATOM   4576 HH12 ARG A 484     -11.249  11.269  -1.071  1.00 10.00      A   
ATOM   4577  NH2 ARG A 484     -10.391   8.185  -1.628  1.00 10.00      A   
ATOM   4578 HH21 ARG A 484     -10.199   7.884  -0.644  1.00 10.00      A   
ATOM   4579 HH22 ARG A 484     -10.259   7.497  -2.413  1.00 10.00      A   
ATOM   4580  C   ARG A 484     -14.454   9.577  -7.185  1.00 10.00      A   
ATOM   4581  O   ARG A 484     -14.046   9.494  -8.348  1.00 10.00      A   
ATOM   4582  N   LYS A 485     -15.219   8.651  -6.613  1.00 10.00      A   
ATOM   4583  HN  LYS A 485     -15.528   8.790  -5.688  1.00 10.00      A   
ATOM   4584  CA  LYS A 485     -15.628   7.439  -7.328  1.00 10.00      A   
ATOM   4585  CB  LYS A 485     -14.894   6.204  -6.785  1.00 10.00      A   
ATOM   4586  CG  LYS A 485     -13.399   6.175  -7.062  1.00 10.00      A   
ATOM   4587  CD  LYS A 485     -12.772   4.845  -6.656  1.00 10.00      A   
ATOM   4588  CE  LYS A 485     -12.932   4.577  -5.166  1.00 10.00      A   
ATOM   4589  NZ  LYS A 485     -11.773   3.836  -4.604  1.00 10.00      A   
ATOM   4590  HZ1 LYS A 485     -10.909   4.059  -5.138  1.00 10.00      A   
ATOM   4591  HZ2 LYS A 485     -11.933   2.810  -4.647  1.00 10.00      A   
ATOM   4592  HZ3 LYS A 485     -11.624   4.115  -3.613  1.00 10.00      A   
ATOM   4593  C   LYS A 485     -17.132   7.215  -7.226  1.00 10.00      A   
ATOM   4594  O   LYS A 485     -17.723   7.395  -6.159  1.00 10.00      A   
ATOM   4595  N   LEU A 486     -17.737   6.812  -8.337  1.00 10.00      A   
ATOM   4596  HN  LEU A 486     -17.199   6.674  -9.150  1.00 10.00      A   
ATOM   4597  CA  LEU A 486     -19.171   6.550  -8.384  1.00 10.00      A   
ATOM   4598  CB  LEU A 486     -19.924   7.699  -9.062  1.00 10.00      A   
ATOM   4599  CG  LEU A 486     -21.449   7.555  -9.150  1.00 10.00      A   
ATOM   4600  CD1 LEU A 486     -22.074   7.464  -7.764  1.00 10.00      A   
ATOM   4601  CD2 LEU A 486     -22.053   8.706  -9.942  1.00 10.00      A   
ATOM   4602  C   LEU A 486     -19.435   5.232  -9.102  1.00 10.00      A   
ATOM   4603  O   LEU A 486     -19.004   5.034 -10.241  1.00 10.00      A   
ATOM   4604  N   GLU A 487     -20.119   4.328  -8.423  1.00 10.00      A   
ATOM   4605  HN  GLU A 487     -20.418   4.539  -7.510  1.00 10.00      A   
ATOM   4606  CA  GLU A 487     -20.436   3.027  -8.988  1.00 10.00      A   
ATOM   4607  CB  GLU A 487     -19.545   1.950  -8.375  1.00 10.00      A   
ATOM   4608  CG  GLU A 487     -19.067   2.262  -6.970  1.00 10.00      A   
ATOM   4609  CD  GLU A 487     -17.620   1.879  -6.775  1.00 10.00      A   
ATOM   4610  OE1 GLU A 487     -17.359   0.832  -6.150  1.00 10.00      A   
ATOM   4611  OE2 GLU A 487     -16.737   2.610  -7.271  1.00 10.00      A   
ATOM   4612  C   GLU A 487     -21.903   2.676  -8.793  1.00 10.00      A   
ATOM   4613  O   GLU A 487     -22.410   2.672  -7.669  1.00 10.00      A   
ATOM   4614  N   ILE A 488     -22.577   2.376  -9.893  1.00 10.00      A   
ATOM   4615  HN  ILE A 488     -22.108   2.385 -10.761  1.00 10.00      A   
ATOM   4616  CA  ILE A 488     -23.986   2.021  -9.855  1.00 10.00      A   
ATOM   4617  CB  ILE A 488     -24.892   3.192 -10.296  1.00 10.00      A   
ATOM   4618  CG1 ILE A 488     -24.349   3.845 -11.571  1.00 10.00      A   
ATOM   4619  CG2 ILE A 488     -25.032   4.211  -9.173  1.00 10.00      A   
ATOM   4620  CD1 ILE A 488     -25.241   4.920 -12.142  1.00 10.00      A   
ATOM   4621  C   ILE A 488     -24.278   0.805 -10.725  1.00 10.00      A   
ATOM   4622  O   ILE A 488     -23.812   0.705 -11.864  1.00 10.00      A   
ATOM   4623  N   ARG A 489     -25.051  -0.117 -10.182  1.00 10.00      A   
ATOM   4624  HN  ARG A 489     -25.393   0.022  -9.272  1.00 10.00      A   
ATOM   4625  CA  ARG A 489     -25.426  -1.317 -10.903  1.00 10.00      A   
ATOM   4626  CB  ARG A 489     -24.685  -2.549 -10.374  1.00 10.00      A   
ATOM   4627  CG  ARG A 489     -24.963  -2.876  -8.916  1.00 10.00      A   
ATOM   4628  CD  ARG A 489     -24.868  -4.371  -8.658  1.00 10.00      A   
ATOM   4629  NE  ARG A 489     -25.814  -5.133  -9.473  1.00 10.00      A   
ATOM   4630  HE  ARG A 489     -26.535  -4.630  -9.927  1.00 10.00      A   
ATOM   4631  CZ  ARG A 489     -25.761  -6.450  -9.638  1.00 10.00      A   
ATOM   4632  NH1 ARG A 489     -24.814  -7.162  -9.048  1.00 10.00      A   
ATOM   4633 HH11 ARG A 489     -24.102  -6.697  -8.448  1.00 10.00      A   
ATOM   4634 HH12 ARG A 489     -24.779  -8.201  -9.186  1.00 10.00      A   
ATOM   4635  NH2 ARG A 489     -26.655  -7.051 -10.407  1.00 10.00      A   
ATOM   4636 HH21 ARG A 489     -26.624  -8.084 -10.545  1.00 10.00      A   
ATOM   4637 HH22 ARG A 489     -27.399  -6.482 -10.889  1.00 10.00      A   
ATOM   4638  C   ARG A 489     -26.934  -1.515 -10.832  1.00 10.00      A   
ATOM   4639  O   ARG A 489     -27.531  -1.375  -9.760  1.00 10.00      A   
ATOM   4640  N   ASP A 490     -27.535  -1.809 -11.977  1.00 10.00      A   
ATOM   4641  HN  ASP A 490     -26.989  -1.875 -12.793  1.00 10.00      A   
ATOM   4642  CA  ASP A 490     -28.979  -2.019 -12.075  1.00 10.00      A   
ATOM   4643  CB  ASP A 490     -29.438  -3.198 -11.218  1.00 10.00      A   
ATOM   4644  CG  ASP A 490     -29.137  -4.531 -11.865  1.00 10.00      A   
ATOM   4645  OD1 ASP A 490     -29.956  -4.991 -12.689  1.00 10.00      A   
ATOM   4646  OD2 ASP A 490     -28.085  -5.128 -11.555  1.00 10.00      A   
ATOM   4647  C   ASP A 490     -29.731  -0.747 -11.705  1.00 10.00      A   
ATOM   4648  O   ASP A 490     -30.314  -0.637 -10.624  1.00 10.00      A   
ATOM   4649  N   CYS A 491     -29.693   0.222 -12.606  1.00 10.00      A   
ATOM   4650  HN  CYS A 491     -29.225   0.070 -13.451  1.00 10.00      A   
ATOM   4651  CA  CYS A 491     -30.344   1.498 -12.379  1.00 10.00      A   
ATOM   4652  CB  CYS A 491     -29.296   2.550 -12.023  1.00 10.00      A   
ATOM   4653  SG  CYS A 491     -28.004   1.974 -10.899  1.00 10.00      A   
ATOM   4654  HG  CYS A 491     -28.543   1.077 -10.079  1.00 10.00      A   
ATOM   4655  C   CYS A 491     -31.103   1.937 -13.623  1.00 10.00      A   
ATOM   4656  O   CYS A 491     -30.690   1.649 -14.746  1.00 10.00      A   
ATOM   4657  N   PRO A 492     -32.234   2.635 -13.440  1.00 10.00      A   
ATOM   4658  CA  PRO A 492     -33.058   3.125 -14.550  1.00 10.00      A   
ATOM   4659  CB  PRO A 492     -34.379   3.530 -13.875  1.00 10.00      A   
ATOM   4660  CG  PRO A 492     -34.291   3.027 -12.472  1.00 10.00      A   
ATOM   4661  CD  PRO A 492     -32.829   2.968 -12.139  1.00 10.00      A   
ATOM   4662  C   PRO A 492     -32.437   4.334 -15.256  1.00 10.00      A   
ATOM   4663  O   PRO A 492     -32.994   4.852 -16.228  1.00 10.00      A   
ATOM   4664  N   PHE A 493     -31.278   4.771 -14.768  1.00 10.00      A   
ATOM   4665  HN  PHE A 493     -30.882   4.306 -14.005  1.00 10.00      A   
ATOM   4666  CA  PHE A 493     -30.577   5.914 -15.342  1.00 10.00      A   
ATOM   4667  CB  PHE A 493     -29.334   6.260 -14.514  1.00 10.00      A   
ATOM   4668  CG  PHE A 493     -29.583   6.368 -13.033  1.00 10.00      A   
ATOM   4669  CD1 PHE A 493     -28.656   5.877 -12.129  1.00 10.00      A   
ATOM   4670  CD2 PHE A 493     -30.738   6.959 -12.542  1.00 10.00      A   
ATOM   4671  CE1 PHE A 493     -28.874   5.970 -10.771  1.00 10.00      A   
ATOM   4672  CE2 PHE A 493     -30.964   7.055 -11.182  1.00 10.00      A   
ATOM   4673  CZ  PHE A 493     -30.029   6.560 -10.296  1.00 10.00      A   
ATOM   4674  C   PHE A 493     -30.182   5.625 -16.785  1.00 10.00      A   
ATOM   4675  O   PHE A 493     -29.592   4.581 -17.078  1.00 10.00      A   
ATOM   4676  N   GLY A 494     -30.535   6.537 -17.675  1.00 10.00      A   
ATOM   4677  HN  GLY A 494     -31.023   7.344 -17.376  1.00 10.00      A   
ATOM   4678  CA  GLY A 494     -30.227   6.367 -19.075  1.00 10.00      A   
ATOM   4679  C   GLY A 494     -29.015   7.159 -19.520  1.00 10.00      A   
ATOM   4680  O   GLY A 494     -27.910   6.946 -19.029  1.00 10.00      A   
ATOM   4681  N   ASP A 495     -29.228   8.082 -20.442  1.00 10.00      A   
ATOM   4682  HN  ASP A 495     -30.142   8.223 -20.779  1.00 10.00      A   
ATOM   4683  CA  ASP A 495     -28.139   8.898 -20.969  1.00 10.00      A   
ATOM   4684  CB  ASP A 495     -27.753   8.442 -22.377  1.00 10.00      A   
ATOM   4685  CG  ASP A 495     -28.948   8.147 -23.266  1.00 10.00      A   
ATOM   4686  OD1 ASP A 495     -29.074   6.993 -23.727  1.00 10.00      A   
ATOM   4687  OD2 ASP A 495     -29.772   9.056 -23.504  1.00 10.00      A   
ATOM   4688  C   ASP A 495     -28.486  10.381 -20.980  1.00 10.00      A   
ATOM   4689  O   ASP A 495     -27.861  11.169 -21.691  1.00 10.00      A   
ATOM   4690  N   LYS A 496     -29.461  10.767 -20.173  1.00 10.00      A   
ATOM   4691  HN  LYS A 496     -29.898  10.105 -19.593  1.00 10.00      A   
ATOM   4692  CA  LYS A 496     -29.882  12.158 -20.105  1.00 10.00      A   
ATOM   4693  CB  LYS A 496     -31.322  12.256 -19.591  1.00 10.00      A   
ATOM   4694  CG  LYS A 496     -32.366  11.624 -20.502  1.00 10.00      A   
ATOM   4695  CD  LYS A 496     -33.742  11.650 -19.852  1.00 10.00      A   
ATOM   4696  CE  LYS A 496     -34.831  11.225 -20.824  1.00 10.00      A   
ATOM   4697  NZ  LYS A 496     -34.647   9.832 -21.304  1.00 10.00      A   
ATOM   4698  HZ1 LYS A 496     -35.533   9.480 -21.727  1.00 10.00      A   
ATOM   4699  HZ2 LYS A 496     -34.383   9.212 -20.515  1.00 10.00      A   
ATOM   4700  HZ3 LYS A 496     -33.895   9.794 -22.021  1.00 10.00      A   
ATOM   4701  C   LYS A 496     -28.956  12.944 -19.185  1.00 10.00      A   
ATOM   4702  O   LYS A 496     -28.335  13.934 -19.591  1.00 10.00      A   
ATOM   4703  N   ALA A 497     -28.846  12.474 -17.951  1.00 10.00      A   
ATOM   4704  HN  ALA A 497     -29.331  11.651 -17.709  1.00 10.00      A   
ATOM   4705  CA  ALA A 497     -28.015  13.122 -16.949  1.00 10.00      A   
ATOM   4706  CB  ALA A 497     -28.374  12.604 -15.567  1.00 10.00      A   
ATOM   4707  C   ALA A 497     -26.532  12.912 -17.239  1.00 10.00      A   
ATOM   4708  O   ALA A 497     -25.697  13.762 -16.919  1.00 10.00      A   
ATOM   4709  N   LEU A 498     -26.218  11.783 -17.858  1.00 10.00      A   
ATOM   4710  HN  LEU A 498     -26.937  11.149 -18.083  1.00 10.00      A   
ATOM   4711  CA  LEU A 498     -24.846  11.436 -18.201  1.00 10.00      A   
ATOM   4712  CB  LEU A 498     -24.809  10.070 -18.893  1.00 10.00      A   
ATOM   4713  CG  LEU A 498     -23.448   9.608 -19.421  1.00 10.00      A   
ATOM   4714  CD1 LEU A 498     -22.506   9.279 -18.275  1.00 10.00      A   
ATOM   4715  CD2 LEU A 498     -23.610   8.413 -20.351  1.00 10.00      A   
ATOM   4716  C   LEU A 498     -24.212  12.492 -19.099  1.00 10.00      A   
ATOM   4717  O   LEU A 498     -23.120  12.984 -18.820  1.00 10.00      A   
ATOM   4718  N   LEU A 499     -24.909  12.845 -20.169  1.00 10.00      A   
ATOM   4719  HN  LEU A 499     -25.785  12.432 -20.331  1.00 10.00      A   
ATOM   4720  CA  LEU A 499     -24.405  13.835 -21.106  1.00 10.00      A   
ATOM   4721  CB  LEU A 499     -25.160  13.753 -22.432  1.00 10.00      A   
ATOM   4722  CG  LEU A 499     -25.109  12.402 -23.153  1.00 10.00      A   
ATOM   4723  CD1 LEU A 499     -25.925  12.450 -24.437  1.00 10.00      A   
ATOM   4724  CD2 LEU A 499     -23.672  11.990 -23.441  1.00 10.00      A   
ATOM   4725  C   LEU A 499     -24.494  15.241 -20.526  1.00 10.00      A   
ATOM   4726  O   LEU A 499     -23.672  16.097 -20.841  1.00 10.00      A   
ATOM   4727  N   ALA A 500     -25.485  15.472 -19.666  1.00 10.00      A   
ATOM   4728  HN  ALA A 500     -26.101  14.745 -19.439  1.00 10.00      A   
ATOM   4729  CA  ALA A 500     -25.676  16.783 -19.050  1.00 10.00      A   
ATOM   4730  CB  ALA A 500     -27.014  16.848 -18.332  1.00 10.00      A   
ATOM   4731  C   ALA A 500     -24.538  17.120 -18.089  1.00 10.00      A   
ATOM   4732  O   ALA A 500     -24.112  18.272 -17.998  1.00 10.00      A   
ATOM   4733  N   ASN A 501     -24.047  16.109 -17.384  1.00 10.00      A   
ATOM   4734  HN  ASN A 501     -24.430  15.213 -17.504  1.00 10.00      A   
ATOM   4735  CA  ASN A 501     -22.955  16.292 -16.436  1.00 10.00      A   
ATOM   4736  CB  ASN A 501     -23.326  15.735 -15.058  1.00 10.00      A   
ATOM   4737  CG  ASN A 501     -24.067  16.738 -14.192  1.00 10.00      A   
ATOM   4738  OD1 ASN A 501     -23.454  17.540 -13.485  1.00 10.00      A   
ATOM   4739  ND2 ASN A 501     -25.391  16.689 -14.221  1.00 10.00      A   
ATOM   4740 HD21 ASN A 501     -25.819  16.014 -14.792  1.00 10.00      A   
ATOM   4741 HD22 ASN A 501     -25.890  17.330 -13.672  1.00 10.00      A   
ATOM   4742  C   ASN A 501     -21.677  15.635 -16.949  1.00 10.00      A   
ATOM   4743  O   ASN A 501     -20.997  14.896 -16.225  1.00 10.00      A   
ATOM   4744  N   ALA A 502     -21.347  15.919 -18.201  1.00 10.00      A   
ATOM   4745  HN  ALA A 502     -21.920  16.522 -18.719  1.00 10.00      A   
ATOM   4746  CA  ALA A 502     -20.158  15.359 -18.822  1.00 10.00      A   
ATOM   4747  CB  ALA A 502     -20.216  15.525 -20.333  1.00 10.00      A   
ATOM   4748  C   ALA A 502     -18.894  16.002 -18.261  1.00 10.00      A   
ATOM   4749  O   ALA A 502     -17.817  15.410 -18.292  1.00 10.00      A   
ATOM   4750  N   SER A 503     -19.034  17.207 -17.728  1.00 10.00      A   
ATOM   4751  HN  SER A 503     -19.925  17.624 -17.713  1.00 10.00      A   
ATOM   4752  CA  SER A 503     -17.901  17.924 -17.169  1.00 10.00      A   
ATOM   4753  CB  SER A 503     -18.185  19.421 -17.143  1.00 10.00      A   
ATOM   4754  OG  SER A 503     -18.814  19.836 -18.344  1.00 10.00      A   
ATOM   4755  HG  SER A 503     -19.714  20.128 -18.149  1.00 10.00      A   
ATOM   4756  C   SER A 503     -17.558  17.422 -15.769  1.00 10.00      A   
ATOM   4757  O   SER A 503     -16.415  17.530 -15.325  1.00 10.00      A   
ATOM   4758  N   LYS A 504     -18.547  16.860 -15.086  1.00 10.00      A   
ATOM   4759  HN  LYS A 504     -19.439  16.807 -15.494  1.00 10.00      A   
ATOM   4760  CA  LYS A 504     -18.348  16.331 -13.741  1.00 10.00      A   
ATOM   4761  CB  LYS A 504     -19.690  15.907 -13.141  1.00 10.00      A   
ATOM   4762  CG  LYS A 504     -19.612  15.430 -11.700  1.00 10.00      A   
ATOM   4763  CD  LYS A 504     -18.975  16.475 -10.803  1.00 10.00      A   
ATOM   4764  CE  LYS A 504     -18.923  16.005  -9.362  1.00 10.00      A   
ATOM   4765  NZ  LYS A 504     -18.513  17.094  -8.443  1.00 10.00      A   
ATOM   4766  HZ1 LYS A 504     -17.507  16.998  -8.201  1.00 10.00      A   
ATOM   4767  HZ2 LYS A 504     -19.076  17.053  -7.571  1.00 10.00      A   
ATOM   4768  HZ3 LYS A 504     -18.663  18.021  -8.893  1.00 10.00      A   
ATOM   4769  C   LYS A 504     -17.385  15.146 -13.766  1.00 10.00      A   
ATOM   4770  O   LYS A 504     -16.654  14.890 -12.807  1.00 10.00      A   
ATOM   4771  N   LEU A 505     -17.368  14.447 -14.886  1.00 10.00      A   
ATOM   4772  HN  LEU A 505     -17.950  14.722 -15.627  1.00 10.00      A   
ATOM   4773  CA  LEU A 505     -16.511  13.282 -15.054  1.00 10.00      A   
ATOM   4774  CB  LEU A 505     -16.941  12.492 -16.288  1.00 10.00      A   
ATOM   4775  CG  LEU A 505     -18.426  12.130 -16.371  1.00 10.00      A   
ATOM   4776  CD1 LEU A 505     -18.737  11.421 -17.679  1.00 10.00      A   
ATOM   4777  CD2 LEU A 505     -18.838  11.277 -15.181  1.00 10.00      A   
ATOM   4778  C   LEU A 505     -15.040  13.676 -15.150  1.00 10.00      A   
ATOM   4779  O   LEU A 505     -14.152  12.829 -15.072  1.00 10.00      A   
ATOM   4780  N   GLU A 506     -14.787  14.968 -15.313  1.00 10.00      A   
ATOM   4781  HN  GLU A 506     -15.536  15.602 -15.366  1.00 10.00      A   
ATOM   4782  CA  GLU A 506     -13.423  15.469 -15.405  1.00 10.00      A   
ATOM   4783  CB  GLU A 506     -13.396  16.847 -16.084  1.00 10.00      A   
ATOM   4784  CG  GLU A 506     -12.002  17.431 -16.290  1.00 10.00      A   
ATOM   4785  CD  GLU A 506     -12.017  18.788 -16.972  1.00 10.00      A   
ATOM   4786  OE1 GLU A 506     -13.105  19.396 -17.087  1.00 10.00      A   
ATOM   4787  OE2 GLU A 506     -10.939  19.262 -17.394  1.00 10.00      A   
ATOM   4788  C   GLU A 506     -12.790  15.530 -14.017  1.00 10.00      A   
ATOM   4789  O   GLU A 506     -11.611  15.225 -13.844  1.00 10.00      A   
ATOM   4790  N   THR A 507     -13.589  15.892 -13.022  1.00 10.00      A   
ATOM   4791  HN  THR A 507     -14.530  16.106 -13.212  1.00 10.00      A   
ATOM   4792  CA  THR A 507     -13.112  15.995 -11.651  1.00 10.00      A   
ATOM   4793  CB  THR A 507     -13.913  17.064 -10.896  1.00 10.00      A   
ATOM   4794  OG1 THR A 507     -15.128  17.328 -11.618  1.00 10.00      A   
ATOM   4795  HG1 THR A 507     -15.333  18.270 -11.572  1.00 10.00      A   
ATOM   4796  CG2 THR A 507     -13.105  18.346 -10.788  1.00 10.00      A   
ATOM   4797  C   THR A 507     -13.215  14.662 -10.910  1.00 10.00      A   
ATOM   4798  O   THR A 507     -12.668  14.498  -9.816  1.00 10.00      A   
ATOM   4799  N   MET A 508     -13.913  13.714 -11.508  1.00 10.00      A   
ATOM   4800  HN  MET A 508     -14.315  13.899 -12.382  1.00 10.00      A   
ATOM   4801  CA  MET A 508     -14.082  12.399 -10.912  1.00 10.00      A   
ATOM   4802  CB  MET A 508     -15.488  11.860 -11.190  1.00 10.00      A   
ATOM   4803  CG  MET A 508     -16.565  12.410 -10.266  1.00 10.00      A   
ATOM   4804  SD  MET A 508     -18.237  12.070 -10.854  1.00 10.00      A   
ATOM   4805  CE  MET A 508     -18.138  10.311 -11.182  1.00 10.00      A   
ATOM   4806  C   MET A 508     -13.033  11.444 -11.459  1.00 10.00      A   
ATOM   4807  O   MET A 508     -12.539  11.634 -12.570  1.00 10.00      A   
ATOM   4808  N   ARG A 509     -12.690  10.426 -10.679  1.00 10.00      A   
ATOM   4809  HN  ARG A 509     -13.124  10.321  -9.807  1.00 10.00      A   
ATOM   4810  CA  ARG A 509     -11.692   9.451 -11.102  1.00 10.00      A   
ATOM   4811  CB  ARG A 509     -11.129   8.668  -9.911  1.00 10.00      A   
ATOM   4812  CG  ARG A 509      -9.934   7.796 -10.274  1.00 10.00      A   
ATOM   4813  CD  ARG A 509      -9.635   6.762  -9.201  1.00 10.00      A   
ATOM   4814  NE  ARG A 509      -9.133   7.365  -7.973  1.00 10.00      A   
ATOM   4815  HE  ARG A 509      -8.923   8.326  -7.999  1.00 10.00      A   
ATOM   4816  CZ  ARG A 509      -8.948   6.694  -6.831  1.00 10.00      A   
ATOM   4817  NH1 ARG A 509      -9.219   5.397  -6.752  1.00 10.00      A   
ATOM   4818 HH11 ARG A 509      -9.579   4.882  -7.580  1.00 10.00      A   
ATOM   4819 HH12 ARG A 509      -9.071   4.881  -5.847  1.00 10.00      A   
ATOM   4820  NH2 ARG A 509      -8.487   7.324  -5.765  1.00 10.00      A   
ATOM   4821 HH21 ARG A 509      -8.345   6.803  -4.865  1.00 10.00      A   
ATOM   4822 HH22 ARG A 509      -8.267   8.341  -5.808  1.00 10.00      A   
ATOM   4823  C   ARG A 509     -12.266   8.489 -12.131  1.00 10.00      A   
ATOM   4824  O   ARG A 509     -11.835   8.475 -13.289  1.00 10.00      A   
ATOM   4825  N   SER A 510     -13.248   7.698 -11.714  1.00 10.00      A   
ATOM   4826  HN  SER A 510     -13.574   7.774 -10.794  1.00 10.00      A   
ATOM   4827  CA  SER A 510     -13.863   6.723 -12.600  1.00 10.00      A   
ATOM   4828  CB  SER A 510     -13.189   5.353 -12.429  1.00 10.00      A   
ATOM   4829  OG  SER A 510     -11.867   5.482 -11.921  1.00 10.00      A   
ATOM   4830  HG  SER A 510     -11.789   4.964 -11.108  1.00 10.00      A   
ATOM   4831  C   SER A 510     -15.365   6.592 -12.336  1.00 10.00      A   
ATOM   4832  O   SER A 510     -15.819   6.690 -11.191  1.00 10.00      A   
ATOM   4833  N   LEU A 511     -16.123   6.395 -13.407  1.00 10.00      A   
ATOM   4834  HN  LEU A 511     -15.696   6.381 -14.294  1.00 10.00      A   
ATOM   4835  CA  LEU A 511     -17.561   6.217 -13.327  1.00 10.00      A   
ATOM   4836  CB  LEU A 511     -18.273   7.219 -14.239  1.00 10.00      A   
ATOM   4837  CG  LEU A 511     -19.792   7.070 -14.350  1.00 10.00      A   
ATOM   4838  CD1 LEU A 511     -20.460   7.408 -13.030  1.00 10.00      A   
ATOM   4839  CD2 LEU A 511     -20.333   7.945 -15.468  1.00 10.00      A   
ATOM   4840  C   LEU A 511     -17.903   4.797 -13.757  1.00 10.00      A   
ATOM   4841  O   LEU A 511     -17.607   4.393 -14.883  1.00 10.00      A   
ATOM   4842  N   TRP A 512     -18.499   4.040 -12.853  1.00 10.00      A   
ATOM   4843  HN  TRP A 512     -18.706   4.418 -11.970  1.00 10.00      A   
ATOM   4844  CA  TRP A 512     -18.858   2.664 -13.131  1.00 10.00      A   
ATOM   4845  CB  TRP A 512     -18.236   1.746 -12.075  1.00 10.00      A   
ATOM   4846  CG  TRP A 512     -18.598   0.303 -12.226  1.00 10.00      A   
ATOM   4847  CD1 TRP A 512     -19.068  -0.524 -11.252  1.00 10.00      A   
ATOM   4848  CD2 TRP A 512     -18.518  -0.488 -13.418  1.00 10.00      A   
ATOM   4849  NE1 TRP A 512     -19.288  -1.776 -11.760  1.00 10.00      A   
ATOM   4850  HE1 TRP A 512     -19.630  -2.543 -11.254  1.00 10.00      A   
ATOM   4851  CE2 TRP A 512     -18.957  -1.781 -13.088  1.00 10.00      A   
ATOM   4852  CE3 TRP A 512     -18.120  -0.227 -14.730  1.00 10.00      A   
ATOM   4853  CZ2 TRP A 512     -19.009  -2.810 -14.018  1.00 10.00      A   
ATOM   4854  CZ3 TRP A 512     -18.174  -1.247 -15.653  1.00 10.00      A   
ATOM   4855  CH2 TRP A 512     -18.612  -2.523 -15.291  1.00 10.00      A   
ATOM   4856  C   TRP A 512     -20.372   2.481 -13.180  1.00 10.00      A   
ATOM   4857  O   TRP A 512     -21.067   2.677 -12.182  1.00 10.00      A   
ATOM   4858  N   MET A 513     -20.873   2.128 -14.352  1.00 10.00      A   
ATOM   4859  HN  MET A 513     -20.265   2.021 -15.119  1.00 10.00      A   
ATOM   4860  CA  MET A 513     -22.301   1.903 -14.542  1.00 10.00      A   
ATOM   4861  CB  MET A 513     -22.907   2.986 -15.438  1.00 10.00      A   
ATOM   4862  CG  MET A 513     -22.665   4.410 -14.970  1.00 10.00      A   
ATOM   4863  SD  MET A 513     -23.406   5.632 -16.068  1.00 10.00      A   
ATOM   4864  CE  MET A 513     -25.145   5.382 -15.725  1.00 10.00      A   
ATOM   4865  C   MET A 513     -22.536   0.532 -15.168  1.00 10.00      A   
ATOM   4866  O   MET A 513     -21.942   0.199 -16.194  1.00 10.00      A   
ATOM   4867  N   SER A 514     -23.387  -0.266 -14.547  1.00 10.00      A   
ATOM   4868  HN  SER A 514     -23.832   0.048 -13.726  1.00 10.00      A   
ATOM   4869  CA  SER A 514     -23.684  -1.596 -15.064  1.00 10.00      A   
ATOM   4870  CB  SER A 514     -22.972  -2.659 -14.226  1.00 10.00      A   
ATOM   4871  OG  SER A 514     -22.324  -2.073 -13.107  1.00 10.00      A   
ATOM   4872  HG  SER A 514     -22.395  -1.113 -13.162  1.00 10.00      A   
ATOM   4873  C   SER A 514     -25.187  -1.855 -15.085  1.00 10.00      A   
ATOM   4874  O   SER A 514     -25.907  -1.445 -14.169  1.00 10.00      A   
ATOM   4875  N   SER A 515     -25.651  -2.515 -16.144  1.00 10.00      A   
ATOM   4876  HN  SER A 515     -25.018  -2.791 -16.850  1.00 10.00      A   
ATOM   4877  CA  SER A 515     -27.064  -2.852 -16.304  1.00 10.00      A   
ATOM   4878  CB  SER A 515     -27.471  -3.952 -15.314  1.00 10.00      A   
ATOM   4879  OG  SER A 515     -26.536  -5.023 -15.335  1.00 10.00      A   
ATOM   4880  HG  SER A 515     -26.850  -5.714 -15.934  1.00 10.00      A   
ATOM   4881  C   SER A 515     -27.969  -1.624 -16.174  1.00 10.00      A   
ATOM   4882  O   SER A 515     -28.974  -1.642 -15.461  1.00 10.00      A   
ATOM   4883  N   CYS A 516     -27.603  -0.551 -16.861  1.00 10.00      A   
ATOM   4884  HN  CYS A 516     -26.792  -0.587 -17.412  1.00 10.00      A   
ATOM   4885  CA  CYS A 516     -28.376   0.676 -16.833  1.00 10.00      A   
ATOM   4886  CB  CYS A 516     -27.465   1.858 -16.493  1.00 10.00      A   
ATOM   4887  SG  CYS A 516     -26.532   1.646 -14.956  1.00 10.00      A   
ATOM   4888  HG  CYS A 516     -26.522   0.352 -14.659  1.00 10.00      A   
ATOM   4889  C   CYS A 516     -29.066   0.886 -18.177  1.00 10.00      A   
ATOM   4890  O   CYS A 516     -29.181  -0.047 -18.973  1.00 10.00      A   
ATOM   4891  N   SER A 517     -29.530   2.100 -18.427  1.00 10.00      A   
ATOM   4892  HN  SER A 517     -29.429   2.807 -17.750  1.00 10.00      A   
ATOM   4893  CA  SER A 517     -30.207   2.409 -19.675  1.00 10.00      A   
ATOM   4894  CB  SER A 517     -31.530   3.124 -19.382  1.00 10.00      A   
ATOM   4895  OG  SER A 517     -32.083   2.672 -18.153  1.00 10.00      A   
ATOM   4896  HG  SER A 517     -32.362   3.432 -17.636  1.00 10.00      A   
ATOM   4897  C   SER A 517     -29.314   3.257 -20.583  1.00 10.00      A   
ATOM   4898  O   SER A 517     -29.801   4.005 -21.427  1.00 10.00      A   
ATOM   4899  N   VAL A 518     -28.003   3.117 -20.412  1.00 10.00      A   
ATOM   4900  HN  VAL A 518     -27.674   2.476 -19.748  1.00 10.00      A   
ATOM   4901  CA  VAL A 518     -27.042   3.873 -21.205  1.00 10.00      A   
ATOM   4902  CB  VAL A 518     -25.645   3.876 -20.551  1.00 10.00      A   
ATOM   4903  CG1 VAL A 518     -24.693   4.797 -21.301  1.00 10.00      A   
ATOM   4904  CG2 VAL A 518     -25.734   4.272 -19.086  1.00 10.00      A   
ATOM   4905  C   VAL A 518     -26.935   3.279 -22.605  1.00 10.00      A   
ATOM   4906  O   VAL A 518     -26.417   2.174 -22.775  1.00 10.00      A   
ATOM   4907  N   SER A 519     -27.437   4.005 -23.593  1.00 10.00      A   
ATOM   4908  HN  SER A 519     -27.840   4.876 -23.391  1.00 10.00      A   
ATOM   4909  CA  SER A 519     -27.402   3.549 -24.973  1.00 10.00      A   
ATOM   4910  CB  SER A 519     -28.285   4.448 -25.841  1.00 10.00      A   
ATOM   4911  OG  SER A 519     -27.891   5.806 -25.723  1.00 10.00      A   
ATOM   4912  HG  SER A 519     -28.393   6.228 -25.004  1.00 10.00      A   
ATOM   4913  C   SER A 519     -25.974   3.533 -25.519  1.00 10.00      A   
ATOM   4914  O   SER A 519     -25.110   4.287 -25.061  1.00 10.00      A   
ATOM   4915  N   PHE A 520     -25.732   2.671 -26.504  1.00 10.00      A   
ATOM   4916  HN  PHE A 520     -26.459   2.088 -26.820  1.00 10.00      A   
ATOM   4917  CA  PHE A 520     -24.415   2.565 -27.125  1.00 10.00      A   
ATOM   4918  CB  PHE A 520     -24.409   1.437 -28.167  1.00 10.00      A   
ATOM   4919  CG  PHE A 520     -23.132   1.329 -28.956  1.00 10.00      A   
ATOM   4920  CD1 PHE A 520     -21.918   1.150 -28.313  1.00 10.00      A   
ATOM   4921  CD2 PHE A 520     -23.150   1.404 -30.341  1.00 10.00      A   
ATOM   4922  CE1 PHE A 520     -20.743   1.051 -29.033  1.00 10.00      A   
ATOM   4923  CE2 PHE A 520     -21.978   1.304 -31.068  1.00 10.00      A   
ATOM   4924  CZ  PHE A 520     -20.774   1.127 -30.413  1.00 10.00      A   
ATOM   4925  C   PHE A 520     -24.024   3.891 -27.771  1.00 10.00      A   
ATOM   4926  O   PHE A 520     -22.846   4.254 -27.819  1.00 10.00      A   
ATOM   4927  N   GLY A 521     -25.027   4.615 -28.256  1.00 10.00      A   
ATOM   4928  HN  GLY A 521     -25.942   4.266 -28.188  1.00 10.00      A   
ATOM   4929  CA  GLY A 521     -24.787   5.900 -28.882  1.00 10.00      A   
ATOM   4930  C   GLY A 521     -24.239   6.916 -27.906  1.00 10.00      A   
ATOM   4931  O   GLY A 521     -23.382   7.727 -28.256  1.00 10.00      A   
ATOM   4932  N   ALA A 522     -24.716   6.853 -26.671  1.00 10.00      A   
ATOM   4933  HN  ALA A 522     -25.386   6.168 -26.451  1.00 10.00      A   
ATOM   4934  CA  ALA A 522     -24.272   7.769 -25.629  1.00 10.00      A   
ATOM   4935  CB  ALA A 522     -25.062   7.542 -24.352  1.00 10.00      A   
ATOM   4936  C   ALA A 522     -22.783   7.603 -25.365  1.00 10.00      A   
ATOM   4937  O   ALA A 522     -22.065   8.585 -25.188  1.00 10.00      A   
ATOM   4938  N   CYS A 523     -22.322   6.354 -25.355  1.00 10.00      A   
ATOM   4939  HN  CYS A 523     -22.948   5.610 -25.506  1.00 10.00      A   
ATOM   4940  CA  CYS A 523     -20.914   6.057 -25.120  1.00 10.00      A   
ATOM   4941  CB  CYS A 523     -20.688   4.545 -25.072  1.00 10.00      A   
ATOM   4942  SG  CYS A 523     -21.768   3.680 -23.910  1.00 10.00      A   
ATOM   4943  HG  CYS A 523     -21.018   2.836 -23.215  1.00 10.00      A   
ATOM   4944  C   CYS A 523     -20.032   6.686 -26.191  1.00 10.00      A   
ATOM   4945  O   CYS A 523     -18.943   7.183 -25.903  1.00 10.00      A   
ATOM   4946  N   LYS A 524     -20.518   6.674 -27.425  1.00 10.00      A   
ATOM   4947  HN  LYS A 524     -21.401   6.282 -27.585  1.00 10.00      A   
ATOM   4948  CA  LYS A 524     -19.780   7.242 -28.542  1.00 10.00      A   
ATOM   4949  CB  LYS A 524     -20.356   6.751 -29.868  1.00 10.00      A   
ATOM   4950  CG  LYS A 524     -20.280   5.248 -30.076  1.00 10.00      A   
ATOM   4951  CD  LYS A 524     -20.709   4.881 -31.485  1.00 10.00      A   
ATOM   4952  CE  LYS A 524     -22.125   5.354 -31.771  1.00 10.00      A   
ATOM   4953  NZ  LYS A 524     -22.453   5.300 -33.219  1.00 10.00      A   
ATOM   4954  HZ1 LYS A 524     -21.844   5.956 -33.747  1.00 10.00      A   
ATOM   4955  HZ2 LYS A 524     -23.452   5.570 -33.375  1.00 10.00      A   
ATOM   4956  HZ3 LYS A 524     -22.304   4.338 -33.584  1.00 10.00      A   
ATOM   4957  C   LYS A 524     -19.822   8.764 -28.494  1.00 10.00      A   
ATOM   4958  O   LYS A 524     -18.792   9.428 -28.619  1.00 10.00      A   
ATOM   4959  N   LEU A 525     -21.019   9.308 -28.289  1.00 10.00      A   
ATOM   4960  HN  LEU A 525     -21.802   8.719 -28.186  1.00 10.00      A   
ATOM   4961  CA  LEU A 525     -21.207  10.753 -28.224  1.00 10.00      A   
ATOM   4962  CB  LEU A 525     -22.685  11.099 -28.046  1.00 10.00      A   
ATOM   4963  CG  LEU A 525     -23.082  12.545 -28.355  1.00 10.00      A   
ATOM   4964  CD1 LEU A 525     -22.837  12.864 -29.820  1.00 10.00      A   
ATOM   4965  CD2 LEU A 525     -24.536  12.785 -27.992  1.00 10.00      A   
ATOM   4966  C   LEU A 525     -20.377  11.372 -27.101  1.00 10.00      A   
ATOM   4967  O   LEU A 525     -19.833  12.467 -27.248  1.00 10.00      A   
ATOM   4968  N   LEU A 526     -20.287  10.669 -25.980  1.00 10.00      A   
ATOM   4969  HN  LEU A 526     -20.769   9.814 -25.909  1.00 10.00      A   
ATOM   4970  CA  LEU A 526     -19.509  11.146 -24.844  1.00 10.00      A   
ATOM   4971  CB  LEU A 526     -19.874  10.371 -23.577  1.00 10.00      A   
ATOM   4972  CG  LEU A 526     -19.202  10.840 -22.286  1.00 10.00      A   
ATOM   4973  CD1 LEU A 526     -19.536  12.297 -22.005  1.00 10.00      A   
ATOM   4974  CD2 LEU A 526     -19.617   9.957 -21.121  1.00 10.00      A   
ATOM   4975  C   LEU A 526     -18.013  11.029 -25.128  1.00 10.00      A   
ATOM   4976  O   LEU A 526     -17.234  11.918 -24.779  1.00 10.00      A   
ATOM   4977  N   GLY A 527     -17.624   9.938 -25.776  1.00 10.00      A   
ATOM   4978  HN  GLY A 527     -18.292   9.267 -26.029  1.00 10.00      A   
ATOM   4979  CA  GLY A 527     -16.224   9.723 -26.106  1.00 10.00      A   
ATOM   4980  C   GLY A 527     -15.694  10.753 -27.085  1.00 10.00      A   
ATOM   4981  O   GLY A 527     -14.495  11.035 -27.116  1.00 10.00      A   
ATOM   4982  N   GLN A 528     -16.590  11.302 -27.896  1.00 10.00      A   
ATOM   4983  HN  GLN A 528     -17.526  11.008 -27.845  1.00 10.00      A   
ATOM   4984  CA  GLN A 528     -16.221  12.316 -28.871  1.00 10.00      A   
ATOM   4985  CB  GLN A 528     -17.165  12.268 -30.075  1.00 10.00      A   
ATOM   4986  CG  GLN A 528     -16.973  11.050 -30.968  1.00 10.00      A   
ATOM   4987  CD  GLN A 528     -15.726  11.138 -31.830  1.00 10.00      A   
ATOM   4988  OE1 GLN A 528     -14.724  11.740 -31.444  1.00 10.00      A   
ATOM   4989  NE2 GLN A 528     -15.779  10.531 -33.008  1.00 10.00      A   
ATOM   4990 HE21 GLN A 528     -16.608  10.063 -33.254  1.00 10.00      A   
ATOM   4991 HE22 GLN A 528     -14.994  10.579 -33.588  1.00 10.00      A   
ATOM   4992  C   GLN A 528     -16.256  13.697 -28.231  1.00 10.00      A   
ATOM   4993  O   GLN A 528     -15.604  14.630 -28.696  1.00 10.00      A   
ATOM   4994  N   LYS A 529     -17.026  13.819 -27.156  1.00 10.00      A   
ATOM   4995  HN  LYS A 529     -17.516  13.035 -26.828  1.00 10.00      A   
ATOM   4996  CA  LYS A 529     -17.151  15.086 -26.450  1.00 10.00      A   
ATOM   4997  CB  LYS A 529     -18.476  15.148 -25.686  1.00 10.00      A   
ATOM   4998  CG  LYS A 529     -18.755  16.488 -25.027  1.00 10.00      A   
ATOM   4999  CD  LYS A 529     -20.179  16.569 -24.500  1.00 10.00      A   
ATOM   5000  CE  LYS A 529     -20.389  17.816 -23.656  1.00 10.00      A   
ATOM   5001  NZ  LYS A 529     -20.194  19.070 -24.437  1.00 10.00      A   
ATOM   5002  HZ1 LYS A 529     -20.839  19.090 -25.255  1.00 10.00      A   
ATOM   5003  HZ2 LYS A 529     -19.213  19.127 -24.784  1.00 10.00      A   
ATOM   5004  HZ3 LYS A 529     -20.389  19.895 -23.835  1.00 10.00      A   
ATOM   5005  C   LYS A 529     -15.975  15.291 -25.500  1.00 10.00      A   
ATOM   5006  O   LYS A 529     -15.496  16.408 -25.319  1.00 10.00      A   
ATOM   5007  N   MET A 530     -15.515  14.204 -24.893  1.00 10.00      A   
ATOM   5008  HN  MET A 530     -15.936  13.335 -25.077  1.00 10.00      A   
ATOM   5009  CA  MET A 530     -14.398  14.270 -23.960  1.00 10.00      A   
ATOM   5010  CB  MET A 530     -14.865  13.964 -22.533  1.00 10.00      A   
ATOM   5011  CG  MET A 530     -15.861  14.962 -21.959  1.00 10.00      A   
ATOM   5012  SD  MET A 530     -15.165  16.615 -21.761  1.00 10.00      A   
ATOM   5013  CE  MET A 530     -13.961  16.333 -20.463  1.00 10.00      A   
ATOM   5014  C   MET A 530     -13.285  13.309 -24.369  1.00 10.00      A   
ATOM   5015  O   MET A 530     -13.289  12.145 -23.975  1.00 10.00      A   
ATOM   5016  N   PRO A 531     -12.310  13.786 -25.165  1.00 10.00      A   
ATOM   5017  CA  PRO A 531     -11.182  12.959 -25.627  1.00 10.00      A   
ATOM   5018  CB  PRO A 531     -10.457  13.866 -26.622  1.00 10.00      A   
ATOM   5019  CG  PRO A 531     -10.829  15.248 -26.212  1.00 10.00      A   
ATOM   5020  CD  PRO A 531     -12.235  15.162 -25.690  1.00 10.00      A   
ATOM   5021  C   PRO A 531     -10.245  12.566 -24.483  1.00 10.00      A   
ATOM   5022  O   PRO A 531      -9.502  11.594 -24.580  1.00 10.00      A   
ATOM   5023  N   LYS A 532     -10.299  13.325 -23.396  1.00 10.00      A   
ATOM   5024  HN  LYS A 532     -10.919  14.078 -23.376  1.00 10.00      A   
ATOM   5025  CA  LYS A 532      -9.462  13.058 -22.230  1.00 10.00      A   
ATOM   5026  CB  LYS A 532      -9.209  14.346 -21.439  1.00 10.00      A   
ATOM   5027  CG  LYS A 532      -8.254  15.325 -22.110  1.00 10.00      A   
ATOM   5028  CD  LYS A 532      -7.944  16.507 -21.200  1.00 10.00      A   
ATOM   5029  CE  LYS A 532      -6.825  17.366 -21.772  1.00 10.00      A   
ATOM   5030  NZ  LYS A 532      -7.294  18.235 -22.880  1.00 10.00      A   
ATOM   5031  HZ1 LYS A 532      -8.027  18.889 -22.537  1.00 10.00      A   
ATOM   5032  HZ2 LYS A 532      -7.695  17.660 -23.648  1.00 10.00      A   
ATOM   5033  HZ3 LYS A 532      -6.501  18.791 -23.259  1.00 10.00      A   
ATOM   5034  C   LYS A 532     -10.117  12.012 -21.332  1.00 10.00      A   
ATOM   5035  O   LYS A 532      -9.596  11.670 -20.270  1.00 10.00      A   
ATOM   5036  N   LEU A 533     -11.269  11.512 -21.760  1.00 10.00      A   
ATOM   5037  HN  LEU A 533     -11.634  11.814 -22.622  1.00 10.00      A   
ATOM   5038  CA  LEU A 533     -11.998  10.506 -20.998  1.00 10.00      A   
ATOM   5039  CB  LEU A 533     -13.431  10.971 -20.722  1.00 10.00      A   
ATOM   5040  CG  LEU A 533     -13.715  11.549 -19.331  1.00 10.00      A   
ATOM   5041  CD1 LEU A 533     -12.843  12.765 -19.055  1.00 10.00      A   
ATOM   5042  CD2 LEU A 533     -15.184  11.906 -19.205  1.00 10.00      A   
ATOM   5043  C   LEU A 533     -12.021   9.193 -21.764  1.00 10.00      A   
ATOM   5044  O   LEU A 533     -12.201   9.180 -22.984  1.00 10.00      A   
ATOM   5045  N   ASN A 534     -11.829   8.096 -21.058  1.00 10.00      A   
ATOM   5046  HN  ASN A 534     -11.685   8.166 -20.088  1.00 10.00      A   
ATOM   5047  CA  ASN A 534     -11.827   6.784 -21.682  1.00 10.00      A   
ATOM   5048  CB  ASN A 534     -10.650   5.942 -21.180  1.00 10.00      A   
ATOM   5049  CG  ASN A 534      -9.355   6.217 -21.921  1.00 10.00      A   
ATOM   5050  OD1 ASN A 534      -9.204   7.248 -22.581  1.00 10.00      A   
ATOM   5051  ND2 ASN A 534      -8.407   5.300 -21.811  1.00 10.00      A   
ATOM   5052 HD21 ASN A 534      -8.593   4.502 -21.268  1.00 10.00      A   
ATOM   5053 HD22 ASN A 534      -7.552   5.460 -22.271  1.00 10.00      A   
ATOM   5054  C   ASN A 534     -13.134   6.061 -21.409  1.00 10.00      A   
ATOM   5055  O   ASN A 534     -13.339   5.517 -20.322  1.00 10.00      A   
ATOM   5056  N   VAL A 535     -14.027   6.083 -22.386  1.00 10.00      A   
ATOM   5057  HN  VAL A 535     -13.811   6.549 -23.222  1.00 10.00      A   
ATOM   5058  CA  VAL A 535     -15.317   5.423 -22.255  1.00 10.00      A   
ATOM   5059  CB  VAL A 535     -16.418   6.160 -23.046  1.00 10.00      A   
ATOM   5060  CG1 VAL A 535     -17.792   5.588 -22.728  1.00 10.00      A   
ATOM   5061  CG2 VAL A 535     -16.375   7.658 -22.778  1.00 10.00      A   
ATOM   5062  C   VAL A 535     -15.207   3.991 -22.761  1.00 10.00      A   
ATOM   5063  O   VAL A 535     -15.410   3.718 -23.945  1.00 10.00      A   
ATOM   5064  N   GLU A 536     -14.872   3.084 -21.862  1.00 10.00      A   
ATOM   5065  HN  GLU A 536     -14.733   3.363 -20.930  1.00 10.00      A   
ATOM   5066  CA  GLU A 536     -14.717   1.683 -22.214  1.00 10.00      A   
ATOM   5067  CB  GLU A 536     -13.770   0.975 -21.239  1.00 10.00      A   
ATOM   5068  CG  GLU A 536     -12.412   1.644 -21.107  1.00 10.00      A   
ATOM   5069  CD  GLU A 536     -11.335   0.719 -20.578  1.00 10.00      A   
ATOM   5070  OE1 GLU A 536     -11.671  -0.334 -19.990  1.00 10.00      A   
ATOM   5071  OE2 GLU A 536     -10.140   1.040 -20.759  1.00 10.00      A   
ATOM   5072  C   GLU A 536     -16.062   0.971 -22.263  1.00 10.00      A   
ATOM   5073  O   GLU A 536     -16.805   0.946 -21.278  1.00 10.00      A   
ATOM   5074  N   VAL A 537     -16.384   0.427 -23.426  1.00 10.00      A   
ATOM   5075  HN  VAL A 537     -15.763   0.524 -24.186  1.00 10.00      A   
ATOM   5076  CA  VAL A 537     -17.619  -0.309 -23.618  1.00 10.00      A   
ATOM   5077  CB  VAL A 537     -18.137  -0.185 -25.067  1.00 10.00      A   
ATOM   5078  CG1 VAL A 537     -19.472  -0.897 -25.220  1.00 10.00      A   
ATOM   5079  CG2 VAL A 537     -18.264   1.277 -25.468  1.00 10.00      A   
ATOM   5080  C   VAL A 537     -17.377  -1.777 -23.294  1.00 10.00      A   
ATOM   5081  O   VAL A 537     -16.616  -2.457 -23.983  1.00 10.00      A   
ATOM   5082  N   ILE A 538     -18.007  -2.250 -22.234  1.00 10.00      A   
ATOM   5083  HN  ILE A 538     -18.606  -1.658 -21.725  1.00 10.00      A   
ATOM   5084  CA  ILE A 538     -17.858  -3.630 -21.810  1.00 10.00      A   
ATOM   5085  CB  ILE A 538     -17.538  -3.715 -20.303  1.00 10.00      A   
ATOM   5086  CG1 ILE A 538     -16.385  -2.766 -19.960  1.00 10.00      A   
ATOM   5087  CG2 ILE A 538     -17.188  -5.144 -19.904  1.00 10.00      A   
ATOM   5088  CD1 ILE A 538     -16.175  -2.569 -18.476  1.00 10.00      A   
ATOM   5089  C   ILE A 538     -19.135  -4.407 -22.111  1.00 10.00      A   
ATOM   5090  O   ILE A 538     -20.139  -4.270 -21.410  1.00 10.00      A   
ATOM   5091  N   ASP A 539     -19.090  -5.202 -23.168  1.00 10.00      A   
ATOM   5092  HN  ASP A 539     -18.258  -5.259 -23.686  1.00 10.00      A   
ATOM   5093  CA  ASP A 539     -20.238  -5.999 -23.588  1.00 10.00      A   
ATOM   5094  CB  ASP A 539     -20.881  -5.358 -24.824  1.00 10.00      A   
ATOM   5095  CG  ASP A 539     -22.291  -5.844 -25.091  1.00 10.00      A   
ATOM   5096  OD1 ASP A 539     -23.252  -5.130 -24.728  1.00 10.00      A   
ATOM   5097  OD2 ASP A 539     -22.448  -6.918 -25.700  1.00 10.00      A   
ATOM   5098  C   ASP A 539     -19.791  -7.427 -23.903  1.00 10.00      A   
ATOM   5099  O   ASP A 539     -18.737  -7.630 -24.507  1.00 10.00      A   
ATOM   5100  N   GLU A 540     -20.571  -8.407 -23.468  1.00 10.00      A   
ATOM   5101  HN  GLU A 540     -21.398  -8.183 -22.968  1.00 10.00      A   
ATOM   5102  CA  GLU A 540     -20.240  -9.810 -23.696  1.00 10.00      A   
ATOM   5103  CB  GLU A 540     -20.386 -10.613 -22.401  1.00 10.00      A   
ATOM   5104  CG  GLU A 540     -19.431 -10.203 -21.292  1.00 10.00      A   
ATOM   5105  CD  GLU A 540     -19.749 -10.889 -19.982  1.00 10.00      A   
ATOM   5106  OE1 GLU A 540     -20.776 -10.539 -19.363  1.00 10.00      A   
ATOM   5107  OE2 GLU A 540     -18.976 -11.773 -19.562  1.00 10.00      A   
ATOM   5108  C   GLU A 540     -21.122 -10.427 -24.778  1.00 10.00      A   
ATOM   5109  O   GLU A 540     -21.190 -11.652 -24.914  1.00 10.00      A   
ATOM   5110  N   ARG A 541     -21.803  -9.587 -25.541  1.00 10.00      A   
ATOM   5111  HN  ARG A 541     -21.726  -8.614 -25.382  1.00 10.00      A   
ATOM   5112  CA  ARG A 541     -22.672 -10.069 -26.604  1.00 10.00      A   
ATOM   5113  CB  ARG A 541     -24.086  -9.496 -26.460  1.00 10.00      A   
ATOM   5114  CG  ARG A 541     -24.648  -9.566 -25.050  1.00 10.00      A   
ATOM   5115  CD  ARG A 541     -25.046  -8.190 -24.543  1.00 10.00      A   
ATOM   5116  NE  ARG A 541     -26.385  -7.793 -24.977  1.00 10.00      A   
ATOM   5117  HE  ARG A 541     -27.001  -8.515 -25.238  1.00 10.00      A   
ATOM   5118  CZ  ARG A 541     -26.813  -6.533 -25.042  1.00 10.00      A   
ATOM   5119  NH1 ARG A 541     -26.006  -5.528 -24.711  1.00 10.00      A   
ATOM   5120 HH11 ARG A 541     -25.021  -5.717 -24.402  1.00 10.00      A   
ATOM   5121 HH12 ARG A 541     -26.350  -4.547 -24.761  1.00 10.00      A   
ATOM   5122  NH2 ARG A 541     -28.050  -6.277 -25.447  1.00 10.00      A   
ATOM   5123 HH21 ARG A 541     -28.397  -5.294 -25.499  1.00 10.00      A   
ATOM   5124 HH22 ARG A 541     -28.686  -7.059 -25.714  1.00 10.00      A   
ATOM   5125  C   ARG A 541     -22.092  -9.723 -27.970  1.00 10.00      A   
ATOM   5126  O   ARG A 541     -22.800  -9.725 -28.980  1.00 10.00      A   
ATOM   5127  N   GLY A 542     -20.805  -9.415 -27.990  1.00 10.00      A   
ATOM   5128  HN  GLY A 542     -20.304  -9.404 -27.148  1.00 10.00      A   
ATOM   5129  CA  GLY A 542     -20.140  -9.081 -29.231  1.00 10.00      A   
ATOM   5130  C   GLY A 542     -20.113  -7.592 -29.490  1.00 10.00      A   
ATOM   5131  O   GLY A 542     -20.493  -6.804 -28.624  1.00 10.00      A   
ATOM   5132  N   ALA A 543     -19.687  -7.213 -30.690  1.00 10.00      A   
ATOM   5133  HN  ALA A 543     -19.435  -7.901 -31.344  1.00 10.00      A   
ATOM   5134  CA  ALA A 543     -19.600  -5.808 -31.069  1.00 10.00      A   
ATOM   5135  CB  ALA A 543     -18.940  -5.665 -32.430  1.00 10.00      A   
ATOM   5136  C   ALA A 543     -20.980  -5.155 -31.071  1.00 10.00      A   
ATOM   5137  O   ALA A 543     -21.885  -5.594 -31.787  1.00 10.00      A   
ATOM   5138  N   PRO A 544     -21.159  -4.100 -30.259  1.00 10.00      A   
ATOM   5139  CA  PRO A 544     -22.428  -3.374 -30.157  1.00 10.00      A   
ATOM   5140  CB  PRO A 544     -22.189  -2.360 -29.027  1.00 10.00      A   
ATOM   5141  CG  PRO A 544     -20.972  -2.847 -28.318  1.00 10.00      A   
ATOM   5142  CD  PRO A 544     -20.141  -3.540 -29.356  1.00 10.00      A   
ATOM   5143  C   PRO A 544     -22.776  -2.641 -31.450  1.00 10.00      A   
ATOM   5144  O   PRO A 544     -23.927  -2.276 -31.674  1.00 10.00      A   
ATOM   5145  N   ASP A 545     -21.774  -2.447 -32.306  1.00 10.00      A   
ATOM   5146  HN  ASP A 545     -20.878  -2.766 -32.066  1.00 10.00      A   
ATOM   5147  CA  ASP A 545     -21.965  -1.762 -33.584  1.00 10.00      A   
ATOM   5148  CB  ASP A 545     -20.619  -1.529 -34.271  1.00 10.00      A   
ATOM   5149  CG  ASP A 545     -20.470  -0.128 -34.830  1.00 10.00      A   
ATOM   5150  OD1 ASP A 545     -21.440   0.395 -35.420  1.00 10.00      A   
ATOM   5151  OD2 ASP A 545     -19.374   0.452 -34.692  1.00 10.00      A   
ATOM   5152  C   ASP A 545     -22.874  -2.565 -34.510  1.00 10.00      A   
ATOM   5153  O   ASP A 545     -23.462  -2.022 -35.445  1.00 10.00      A   
ATOM   5154  N   SER A 546     -22.986  -3.862 -34.246  1.00 10.00      A   
ATOM   5155  HN  SER A 546     -22.486  -4.242 -33.492  1.00 10.00      A   
ATOM   5156  CA  SER A 546     -23.828  -4.738 -35.049  1.00 10.00      A   
ATOM   5157  CB  SER A 546     -23.239  -6.148 -35.052  1.00 10.00      A   
ATOM   5158  OG  SER A 546     -21.829  -6.105 -35.219  1.00 10.00      A   
ATOM   5159  HG  SER A 546     -21.603  -5.407 -35.851  1.00 10.00      A   
ATOM   5160  C   SER A 546     -25.252  -4.762 -34.497  1.00 10.00      A   
ATOM   5161  O   SER A 546     -26.105  -5.519 -34.965  1.00 10.00      A   
ATOM   5162  N   ARG A 547     -25.497  -3.923 -33.501  1.00 10.00      A   
ATOM   5163  HN  ARG A 547     -24.777  -3.325 -33.190  1.00 10.00      A   
ATOM   5164  CA  ARG A 547     -26.802  -3.840 -32.864  1.00 10.00      A   
ATOM   5165  CB  ARG A 547     -26.700  -4.342 -31.418  1.00 10.00      A   
ATOM   5166  CG  ARG A 547     -26.003  -5.687 -31.276  1.00 10.00      A   
ATOM   5167  CD  ARG A 547     -25.976  -6.161 -29.835  1.00 10.00      A
[truncated: 216,683 more chars]
