# Supplementary material for: Flexibility of intrinsically disordered degrons in AUX/IAA proteins reinforces auxin co-receptor assemblies
Source: Nat Commun. 2020 May 8;11:2277. doi: 10.1038/s41467-020-16147-2 (PMC7210949; doi:10.1038/s41467-020-16147-2)
Supplement: Supplementary file 9 — Supplementary Data 6 [file 41467_2020_16147_MOESM9_ESM.gz › haddock_files/IAA12/No_disorder_restraint/cluster9_3.pdb]

REMARK FILENAME="complex_28w.pdb0"
REMARK ===============================================================
REMARK HADDOCK run for complex
REMARK initial structure: complex_28.pdb
REMARK final NOE weights: unambig 50 amb: 50
REMARK ===============================================================
REMARK            total,bonds,angles,improper,dihe,vdw,elec,air,cdih,coup,rdcs,vean,dani,xpcs,rg
REMARK energies: -390.21, 0, 0, 0, 0, -21.9915, -372.494, 4.27464, 0, 0, 0, 0, 0, 0, 0
REMARK ===============================================================
REMARK            bonds,angles,impropers,dihe,air,cdih,coup,rdcs,vean,dani,xpcs
REMARK rms-dev.: 0,0,0,0,6.233809E-02,0,0, 0, 0, 0, 0
REMARK ===============================================================
REMARK               air,cdih,coup,rdcs,vean,dani,xpcs
REMARK               >0.3,>5,>1,>0,>5,>0.2,>0.2
REMARK violations.: 0, 0, 0, 0, 0, 0, 0
REMARK ===============================================================
REMARK                        CVpartition#,violations,rms
REMARK AIRs cross-validation: 1, 0, NaN
REMARK ===============================================================
REMARK NCS energy: 0
REMARK ===============================================================
REMARK Symmetry energy: 0
REMARK ===============================================================
REMARK Desolvation energy: 34.3233
REMARK Internal energy free molecules: -22336
REMARK Internal energy complex: -33501.4
REMARK Binding energy: -11525.6
REMARK ===============================================================
REMARK buried surface area: 1150.52
REMARK ===============================================================
REMARK water - chain1: 0 0 0
REMARK water - chain2: 0 0 0
REMARK water - chain3: 0 0 0
REMARK water - chain4: 0 0 0
REMARK water - chain5: 0 0 0
REMARK water - chain6: 0 0 0
REMARK ===============================================================
REMARK water - water: 0 0 0
REMARK ===============================================================
REMARK DATE:14-Feb-2019  04:52:47       created by user: enmr022
REMARK VERSION:1.3U
ATOM      1  N   PHE A   9      17.023 -31.121   2.571  1.00 10.00      A   
ATOM      2  HN  PHE A   9      17.847 -31.448   2.998  1.00 10.00      A   
ATOM      3  CA  PHE A   9      17.096 -29.956   1.701  1.00 10.00      A   
ATOM      4  CB  PHE A   9      15.694 -29.500   1.298  1.00 10.00      A   
ATOM      5  CG  PHE A   9      15.381 -29.706  -0.157  1.00 10.00      A   
ATOM      6  CD1 PHE A   9      15.471 -30.967  -0.730  1.00 10.00      A   
ATOM      7  CD2 PHE A   9      14.992 -28.640  -0.950  1.00 10.00      A   
ATOM      8  CE1 PHE A   9      15.178 -31.154  -2.065  1.00 10.00      A   
ATOM      9  CE2 PHE A   9      14.697 -28.823  -2.284  1.00 10.00      A   
ATOM     10  CZ  PHE A   9      14.790 -30.082  -2.845  1.00 10.00      A   
ATOM     11  C   PHE A   9      17.848 -28.817   2.385  1.00 10.00      A   
ATOM     12  O   PHE A   9      17.459 -28.369   3.467  1.00 10.00      A   
ATOM     13  N   PRO A  10      18.949 -28.351   1.769  1.00 10.00      A   
ATOM     14  CA  PRO A  10      19.764 -27.258   2.316  1.00 10.00      A   
ATOM     15  CB  PRO A  10      20.881 -27.085   1.278  1.00 10.00      A   
ATOM     16  CG  PRO A  10      20.916 -28.377   0.538  1.00 10.00      A   
ATOM     17  CD  PRO A  10      19.496 -28.860   0.501  1.00 10.00      A   
ATOM     18  C   PRO A  10      18.965 -25.965   2.442  1.00 10.00      A   
ATOM     19  O   PRO A  10      18.265 -25.559   1.508  1.00 10.00      A   
ATOM     20  N   GLU A  11      19.092 -25.318   3.592  1.00 10.00      A   
ATOM     21  HN  GLU A  11      19.687 -25.687   4.282  1.00 10.00      A   
ATOM     22  CA  GLU A  11      18.386 -24.073   3.871  1.00 10.00      A   
ATOM     23  CB  GLU A  11      18.711 -23.592   5.288  1.00 10.00      A   
ATOM     24  CG  GLU A  11      18.711 -24.699   6.336  1.00 10.00      A   
ATOM     25  CD  GLU A  11      17.480 -24.684   7.220  1.00 10.00      A   
ATOM     26  OE1 GLU A  11      17.464 -23.917   8.208  1.00 10.00      A   
ATOM     27  OE2 GLU A  11      16.530 -25.448   6.943  1.00 10.00      A   
ATOM     28  C   GLU A  11      18.750 -22.992   2.849  1.00 10.00      A   
ATOM     29  O   GLU A  11      17.918 -22.158   2.491  1.00 10.00      A   
ATOM     30  N   GLU A  12      19.994 -23.031   2.372  1.00 10.00      A   
ATOM     31  HN  GLU A  12      20.607 -23.720   2.705  1.00 10.00      A   
ATOM     32  CA  GLU A  12      20.479 -22.068   1.387  1.00 10.00      A   
ATOM     33  CB  GLU A  12      21.979 -22.253   1.127  1.00 10.00      A   
ATOM     34  CG  GLU A  12      22.383 -23.662   0.726  1.00 10.00      A   
ATOM     35  CD  GLU A  12      23.883 -23.862   0.728  1.00 10.00      A   
ATOM     36  OE1 GLU A  12      24.606 -22.998   0.188  1.00 10.00      A   
ATOM     37  OE2 GLU A  12      24.350 -24.889   1.263  1.00 10.00      A   
ATOM     38  C   GLU A  12      19.674 -22.132   0.086  1.00 10.00      A   
ATOM     39  O   GLU A  12      19.310 -21.102  -0.484  1.00 10.00      A   
ATOM     40  N   VAL A  13      19.375 -23.346  -0.367  1.00 10.00      A   
ATOM     41  HN  VAL A  13      19.673 -24.131   0.136  1.00 10.00      A   
ATOM     42  CA  VAL A  13      18.601 -23.529  -1.592  1.00 10.00      A   
ATOM     43  CB  VAL A  13      18.658 -24.980  -2.107  1.00 10.00      A   
ATOM     44  CG1 VAL A  13      18.143 -25.051  -3.536  1.00 10.00      A   
ATOM     45  CG2 VAL A  13      20.073 -25.530  -2.017  1.00 10.00      A   
ATOM     46  C   VAL A  13      17.150 -23.151  -1.327  1.00 10.00      A   
ATOM     47  O   VAL A  13      16.482 -22.558  -2.173  1.00 10.00      A   
ATOM     48  N   LEU A  14      16.688 -23.471  -0.122  1.00 10.00      A   
ATOM     49  HN  LEU A  14      17.285 -23.928   0.510  1.00 10.00      A   
ATOM     50  CA  LEU A  14      15.321 -23.169   0.287  1.00 10.00      A   
ATOM     51  CB  LEU A  14      15.026 -23.743   1.676  1.00 10.00      A   
ATOM     52  CG  LEU A  14      14.940 -25.271   1.759  1.00 10.00      A   
ATOM     53  CD1 LEU A  14      14.890 -25.744   3.204  1.00 10.00      A   
ATOM     54  CD2 LEU A  14      13.731 -25.780   0.988  1.00 10.00      A   
ATOM     55  C   LEU A  14      15.037 -21.669   0.227  1.00 10.00      A   
ATOM     56  O   LEU A  14      13.929 -21.258  -0.118  1.00 10.00      A   
ATOM     57  N   GLU A  15      16.041 -20.855   0.550  1.00 10.00      A   
ATOM     58  HN  GLU A  15      16.899 -21.238   0.836  1.00 10.00      A   
ATOM     59  CA  GLU A  15      15.887 -19.407   0.506  1.00 10.00      A   
ATOM     60  CB  GLU A  15      17.144 -18.697   1.018  1.00 10.00      A   
ATOM     61  CG  GLU A  15      17.105 -17.184   0.841  1.00 10.00      A   
ATOM     62  CD  GLU A  15      18.314 -16.475   1.420  1.00 10.00      A   
ATOM     63  OE1 GLU A  15      19.450 -16.975   1.253  1.00 10.00      A   
ATOM     64  OE2 GLU A  15      18.133 -15.403   2.035  1.00 10.00      A   
ATOM     65  C   GLU A  15      15.572 -18.951  -0.914  1.00 10.00      A   
ATOM     66  O   GLU A  15      14.673 -18.140  -1.125  1.00 10.00      A   
ATOM     67  N   HIS A  16      16.303 -19.501  -1.882  1.00 10.00      A   
ATOM     68  HN  HIS A  16      16.983 -20.168  -1.644  1.00 10.00      A   
ATOM     69  CA  HIS A  16      16.110 -19.148  -3.286  1.00 10.00      A   
ATOM     70  CB  HIS A  16      17.180 -19.790  -4.175  1.00 10.00      A   
ATOM     71  CG  HIS A  16      17.412 -19.063  -5.469  1.00 10.00      A   
ATOM     72  ND1 HIS A  16      18.503 -18.243  -5.639  1.00 10.00      A   
ATOM     73  CD2 HIS A  16      16.674 -19.061  -6.609  1.00 10.00      A   
ATOM     74  CE1 HIS A  16      18.410 -17.762  -6.868  1.00 10.00      A   
ATOM     75  NE2 HIS A  16      17.320 -18.227  -7.490  1.00 10.00      A   
ATOM     76  HE2 HIS A  16      17.026 -18.001  -8.409  1.00 10.00      A   
ATOM     77  C   HIS A  16      14.712 -19.529  -3.765  1.00 10.00      A   
ATOM     78  O   HIS A  16      14.093 -18.803  -4.544  1.00 10.00      A   
ATOM     79  N   VAL A  17      14.215 -20.662  -3.289  1.00 10.00      A   
ATOM     80  HN  VAL A  17      14.760 -21.205  -2.676  1.00 10.00      A   
ATOM     81  CA  VAL A  17      12.885 -21.124  -3.666  1.00 10.00      A   
ATOM     82  CB  VAL A  17      12.625 -22.567  -3.178  1.00 10.00      A   
ATOM     83  CG1 VAL A  17      11.299 -23.082  -3.708  1.00 10.00      A   
ATOM     84  CG2 VAL A  17      13.756 -23.494  -3.596  1.00 10.00      A   
ATOM     85  C   VAL A  17      11.809 -20.203  -3.090  1.00 10.00      A   
ATOM     86  O   VAL A  17      10.843 -19.852  -3.770  1.00 10.00      A   
ATOM     87  N   PHE A  18      12.006 -19.790  -1.845  1.00 10.00      A   
ATOM     88  HN  PHE A  18      12.813 -20.080  -1.367  1.00 10.00      A   
ATOM     89  CA  PHE A  18      11.047 -18.929  -1.161  1.00 10.00      A   
ATOM     90  CB  PHE A  18      11.321 -18.879   0.345  1.00 10.00      A   
ATOM     91  CG  PHE A  18      11.105 -20.188   1.062  1.00 10.00      A   
ATOM     92  CD1 PHE A  18      11.590 -20.367   2.348  1.00 10.00      A   
ATOM     93  CD2 PHE A  18      10.426 -21.237   0.455  1.00 10.00      A   
ATOM     94  CE1 PHE A  18      11.405 -21.564   3.013  1.00 10.00      A   
ATOM     95  CE2 PHE A  18      10.238 -22.436   1.116  1.00 10.00      A   
ATOM     96  CZ  PHE A  18      10.729 -22.598   2.397  1.00 10.00      A   
ATOM     97  C   PHE A  18      10.985 -17.518  -1.747  1.00 10.00      A   
ATOM     98  O   PHE A  18       9.999 -16.806  -1.551  1.00 10.00      A   
ATOM     99  N   SER A  19      12.027 -17.105  -2.461  1.00 10.00      A   
ATOM    100  HN  SER A  19      12.808 -17.692  -2.569  1.00 10.00      A   
ATOM    101  CA  SER A  19      12.042 -15.772  -3.064  1.00 10.00      A   
ATOM    102  CB  SER A  19      13.415 -15.440  -3.653  1.00 10.00      A   
ATOM    103  OG  SER A  19      14.348 -16.463  -3.367  1.00 10.00      A   
ATOM    104  HG  SER A  19      14.144 -17.242  -3.906  1.00 10.00      A   
ATOM    105  C   SER A  19      10.960 -15.622  -4.133  1.00 10.00      A   
ATOM    106  O   SER A  19      10.529 -14.510  -4.437  1.00 10.00      A   
ATOM    107  N   PHE A  20      10.529 -16.741  -4.702  1.00 10.00      A   
ATOM    108  HN  PHE A  20      10.910 -17.600  -4.419  1.00 10.00      A   
ATOM    109  CA  PHE A  20       9.498 -16.727  -5.735  1.00 10.00      A   
ATOM    110  CB  PHE A  20       9.634 -17.945  -6.651  1.00 10.00      A   
ATOM    111  CG  PHE A  20      10.928 -17.983  -7.418  1.00 10.00      A   
ATOM    112  CD1 PHE A  20      11.927 -18.888  -7.084  1.00 10.00      A   
ATOM    113  CD2 PHE A  20      11.146 -17.115  -8.474  1.00 10.00      A   
ATOM    114  CE1 PHE A  20      13.115 -18.925  -7.789  1.00 10.00      A   
ATOM    115  CE2 PHE A  20      12.332 -17.147  -9.181  1.00 10.00      A   
ATOM    116  CZ  PHE A  20      13.317 -18.053  -8.838  1.00 10.00      A   
ATOM    117  C   PHE A  20       8.104 -16.668  -5.116  1.00 10.00      A   
ATOM    118  O   PHE A  20       7.096 -16.556  -5.823  1.00 10.00      A   
ATOM    119  N   ILE A  21       8.055 -16.765  -3.795  1.00 10.00      A   
ATOM    120  HN  ILE A  21       8.893 -16.874  -3.292  1.00 10.00      A   
ATOM    121  CA  ILE A  21       6.804 -16.708  -3.063  1.00 10.00      A   
ATOM    122  CB  ILE A  21       6.659 -17.912  -2.109  1.00 10.00      A   
ATOM    123  CG1 ILE A  21       6.911 -19.224  -2.860  1.00 10.00      A   
ATOM    124  CG2 ILE A  21       5.278 -17.920  -1.476  1.00 10.00      A   
ATOM    125  CD1 ILE A  21       7.055 -20.431  -1.955  1.00 10.00      A   
ATOM    126  C   ILE A  21       6.762 -15.426  -2.245  1.00 10.00      A   
ATOM    127  O   ILE A  21       7.465 -15.298  -1.248  1.00 10.00      A   
ATOM    128  N   GLN A  22       5.971 -14.465  -2.692  1.00 10.00      A   
ATOM    129  HN  GLN A  22       5.469 -14.607  -3.523  1.00 10.00      A   
ATOM    130  CA  GLN A  22       5.846 -13.196  -1.984  1.00 10.00      A   
ATOM    131  CB  GLN A  22       6.252 -12.021  -2.872  1.00 10.00      A   
ATOM    132  CG  GLN A  22       7.707 -12.052  -3.321  1.00 10.00      A   
ATOM    133  CD  GLN A  22       8.691 -11.995  -2.164  1.00 10.00      A   
ATOM    134  OE1 GLN A  22       8.440 -11.354  -1.142  1.00 10.00      A   
ATOM    135  NE2 GLN A  22       9.818 -12.674  -2.319  1.00 10.00      A   
ATOM    136 HE21 GLN A  22       9.949 -13.171  -3.158  1.00 10.00      A   
ATOM    137 HE22 GLN A  22      10.475 -12.659  -1.591  1.00 10.00      A   
ATOM    138  C   GLN A  22       4.436 -13.002  -1.436  1.00 10.00      A   
ATOM    139  O   GLN A  22       4.213 -12.192  -0.537  1.00 10.00      A   
ATOM    140  N   LEU A  23       3.489 -13.757  -1.970  1.00 10.00      A   
ATOM    141  HN  LEU A  23       3.721 -14.391  -2.680  1.00 10.00      A   
ATOM    142  CA  LEU A  23       2.111 -13.665  -1.524  1.00 10.00      A   
ATOM    143  CB  LEU A  23       1.193 -14.454  -2.447  1.00 10.00      A   
ATOM    144  CG  LEU A  23       0.292 -13.620  -3.353  1.00 10.00      A   
ATOM    145  CD1 LEU A  23       1.102 -12.935  -4.443  1.00 10.00      A   
ATOM    146  CD2 LEU A  23      -0.813 -14.476  -3.944  1.00 10.00      A   
ATOM    147  C   LEU A  23       1.978 -14.158  -0.092  1.00 10.00      A   
ATOM    148  O   LEU A  23       2.373 -15.280   0.225  1.00 10.00      A   
ATOM    149  N   ASP A  24       1.421 -13.313   0.761  1.00 10.00      A   
ATOM    150  HN  ASP A  24       1.126 -12.436   0.432  1.00 10.00      A   
ATOM    151  CA  ASP A  24       1.239 -13.632   2.178  1.00 10.00      A   
ATOM    152  CB  ASP A  24       0.527 -12.489   2.904  1.00 10.00      A   
ATOM    153  CG  ASP A  24       1.108 -11.134   2.565  1.00 10.00      A   
ATOM    154  OD1 ASP A  24       2.131 -10.747   3.170  1.00 10.00      A   
ATOM    155  OD2 ASP A  24       0.550 -10.456   1.679  1.00 10.00      A   
ATOM    156  C   ASP A  24       0.469 -14.931   2.371  1.00 10.00      A   
ATOM    157  O   ASP A  24       0.839 -15.761   3.196  1.00 10.00      A   
ATOM    158  N   LYS A  25      -0.590 -15.109   1.591  1.00 10.00      A   
ATOM    159  HN  LYS A  25      -0.822 -14.413   0.943  1.00 10.00      A   
ATOM    160  CA  LYS A  25      -1.419 -16.309   1.674  1.00 10.00      A   
ATOM    161  CB  LYS A  25      -2.561 -16.240   0.661  1.00 10.00      A   
ATOM    162  CG  LYS A  25      -3.686 -15.298   1.053  1.00 10.00      A   
ATOM    163  CD  LYS A  25      -4.702 -15.164  -0.068  1.00 10.00      A   
ATOM    164  CE  LYS A  25      -5.968 -14.478   0.412  1.00 10.00      A   
ATOM    165  NZ  LYS A  25      -6.836 -15.406   1.178  1.00 10.00      A   
ATOM    166  HZ1 LYS A  25      -6.265 -15.973   1.836  1.00 10.00      A   
ATOM    167  HZ2 LYS A  25      -7.335 -16.047   0.530  1.00 10.00      A   
ATOM    168  HZ3 LYS A  25      -7.542 -14.869   1.727  1.00 10.00      A   
ATOM    169  C   LYS A  25      -0.600 -17.581   1.461  1.00 10.00      A   
ATOM    170  O   LYS A  25      -0.782 -18.576   2.167  1.00 10.00      A   
ATOM    171  N   ASP A  26       0.304 -17.539   0.495  1.00 10.00      A   
ATOM    172  HN  ASP A  26       0.407 -16.718  -0.026  1.00 10.00      A   
ATOM    173  CA  ASP A  26       1.153 -18.681   0.191  1.00 10.00      A   
ATOM    174  CB  ASP A  26       1.774 -18.545  -1.201  1.00 10.00      A   
ATOM    175  CG  ASP A  26       0.769 -18.782  -2.310  1.00 10.00      A   
ATOM    176  OD1 ASP A  26       0.095 -19.831  -2.288  1.00 10.00      A   
ATOM    177  OD2 ASP A  26       0.651 -17.921  -3.210  1.00 10.00      A   
ATOM    178  C   ASP A  26       2.237 -18.839   1.248  1.00 10.00      A   
ATOM    179  O   ASP A  26       2.503 -19.945   1.721  1.00 10.00      A   
ATOM    180  N   ARG A  27       2.837 -17.718   1.637  1.00 10.00      A   
ATOM    181  HN  ARG A  27       2.563 -16.868   1.233  1.00 10.00      A   
ATOM    182  CA  ARG A  27       3.892 -17.714   2.641  1.00 10.00      A   
ATOM    183  CB  ARG A  27       4.455 -16.306   2.832  1.00 10.00      A   
ATOM    184  CG  ARG A  27       5.334 -15.835   1.691  1.00 10.00      A   
ATOM    185  CD  ARG A  27       6.493 -15.003   2.205  1.00 10.00      A   
ATOM    186  NE  ARG A  27       7.697 -15.214   1.410  1.00 10.00      A   
ATOM    187  HE  ARG A  27       7.616 -15.098   0.432  1.00 10.00      A   
ATOM    188  CZ  ARG A  27       8.877 -15.552   1.917  1.00 10.00      A   
ATOM    189  NH1 ARG A  27       9.020 -15.716   3.226  1.00 10.00      A   
ATOM    190 HH11 ARG A  27       9.946 -15.980   3.623  1.00 10.00      A   
ATOM    191 HH12 ARG A  27       8.198 -15.583   3.874  1.00 10.00      A   
ATOM    192  NH2 ARG A  27       9.912 -15.758   1.112  1.00 10.00      A   
ATOM    193 HH21 ARG A  27       9.799 -15.659   0.077  1.00 10.00      A   
ATOM    194 HH22 ARG A  27      10.841 -16.022   1.507  1.00 10.00      A   
ATOM    195  C   ARG A  27       3.389 -18.258   3.970  1.00 10.00      A   
ATOM    196  O   ARG A  27       4.088 -19.008   4.652  1.00 10.00      A   
ATOM    197  N   ASN A  28       2.171 -17.874   4.335  1.00 10.00      A   
ATOM    198  HN  ASN A  28       1.673 -17.250   3.756  1.00 10.00      A   
ATOM    199  CA  ASN A  28       1.566 -18.334   5.580  1.00 10.00      A   
ATOM    200  CB  ASN A  28       0.185 -17.710   5.785  1.00 10.00      A   
ATOM    201  CG  ASN A  28       0.249 -16.236   6.133  1.00 10.00      A   
ATOM    202  OD1 ASN A  28       1.259 -15.747   6.647  1.00 10.00      A   
ATOM    203  ND2 ASN A  28      -0.831 -15.522   5.861  1.00 10.00      A   
ATOM    204 HD21 ASN A  28      -1.604 -15.978   5.454  1.00 10.00      A   
ATOM    205 HD22 ASN A  28      -0.818 -14.561   6.078  1.00 10.00      A   
ATOM    206  C   ASN A  28       1.461 -19.854   5.604  1.00 10.00      A   
ATOM    207  O   ASN A  28       1.744 -20.492   6.618  1.00 10.00      A   
ATOM    208  N   SER A  29       1.066 -20.428   4.477  1.00 10.00      A   
ATOM    209  HN  SER A  29       0.851 -19.865   3.703  1.00 10.00      A   
ATOM    210  CA  SER A  29       0.937 -21.874   4.361  1.00 10.00      A   
ATOM    211  CB  SER A  29       0.291 -22.233   3.022  1.00 10.00      A   
ATOM    212  OG  SER A  29      -0.874 -21.450   2.813  1.00 10.00      A   
ATOM    213  HG  SER A  29      -0.631 -20.612   2.406  1.00 10.00      A   
ATOM    214  C   SER A  29       2.303 -22.544   4.499  1.00 10.00      A   
ATOM    215  O   SER A  29       2.425 -23.616   5.094  1.00 10.00      A   
ATOM    216  N   VAL A  30       3.329 -21.884   3.970  1.00 10.00      A   
ATOM    217  HN  VAL A  30       3.161 -21.027   3.519  1.00 10.00      A   
ATOM    218  CA  VAL A  30       4.694 -22.392   4.032  1.00 10.00      A   
ATOM    219  CB  VAL A  30       5.646 -21.522   3.182  1.00 10.00      A   
ATOM    220  CG1 VAL A  30       7.090 -21.968   3.343  1.00 10.00      A   
ATOM    221  CG2 VAL A  30       5.237 -21.558   1.719  1.00 10.00      A   
ATOM    222  C   VAL A  30       5.190 -22.426   5.476  1.00 10.00      A   
ATOM    223  O   VAL A  30       5.801 -23.401   5.912  1.00 10.00      A   
ATOM    224  N   SER A  31       4.893 -21.371   6.224  1.00 10.00      A   
ATOM    225  HN  SER A  31       4.388 -20.629   5.821  1.00 10.00      A   
ATOM    226  CA  SER A  31       5.318 -21.274   7.618  1.00 10.00      A   
ATOM    227  CB  SER A  31       5.194 -19.829   8.117  1.00 10.00      A   
ATOM    228  OG  SER A  31       3.888 -19.317   7.894  1.00 10.00      A   
ATOM    229  HG  SER A  31       3.366 -19.967   7.405  1.00 10.00      A   
ATOM    230  C   SER A  31       4.544 -22.219   8.544  1.00 10.00      A   
ATOM    231  O   SER A  31       4.724 -22.187   9.760  1.00 10.00      A   
ATOM    232  N   LEU A  32       3.695 -23.064   7.974  1.00 10.00      A   
ATOM    233  HN  LEU A  32       3.604 -23.073   6.996  1.00 10.00      A   
ATOM    234  CA  LEU A  32       2.902 -23.985   8.779  1.00 10.00      A   
ATOM    235  CB  LEU A  32       1.418 -23.624   8.698  1.00 10.00      A   
ATOM    236  CG  LEU A  32       0.919 -22.596   9.715  1.00 10.00      A   
ATOM    237  CD1 LEU A  32      -0.364 -21.946   9.226  1.00 10.00      A   
ATOM    238  CD2 LEU A  32       0.703 -23.254  11.070  1.00 10.00      A   
ATOM    239  C   LEU A  32       3.121 -25.442   8.391  1.00 10.00      A   
ATOM    240  O   LEU A  32       2.357 -26.316   8.798  1.00 10.00      A   
ATOM    241  N   VAL A  33       4.159 -25.710   7.611  1.00 10.00      A   
ATOM    242  HN  VAL A  33       4.738 -24.977   7.307  1.00 10.00      A   
ATOM    243  CA  VAL A  33       4.444 -27.082   7.195  1.00 10.00      A   
ATOM    244  CB  VAL A  33       4.978 -27.195   5.749  1.00 10.00      A   
ATOM    245  CG1 VAL A  33       3.962 -26.646   4.759  1.00 10.00      A   
ATOM    246  CG2 VAL A  33       6.312 -26.489   5.593  1.00 10.00      A   
ATOM    247  C   VAL A  33       5.371 -27.795   8.177  1.00 10.00      A   
ATOM    248  O   VAL A  33       5.144 -28.955   8.514  1.00 10.00      A   
ATOM    249  N   CYS A  34       6.399 -27.089   8.633  1.00 10.00      A   
ATOM    250  HN  CYS A  34       6.519 -26.167   8.320  1.00 10.00      A   
ATOM    251  CA  CYS A  34       7.363 -27.636   9.578  1.00 10.00      A   
ATOM    252  CB  CYS A  34       8.304 -28.634   8.894  1.00 10.00      A   
ATOM    253  SG  CYS A  34       9.265 -27.945   7.529  1.00 10.00      A   
ATOM    254  HG  CYS A  34       9.837 -28.955   6.888  1.00 10.00      A   
ATOM    255  C   CYS A  34       8.160 -26.502  10.216  1.00 10.00      A   
ATOM    256  O   CYS A  34       8.131 -25.368   9.730  1.00 10.00      A   
ATOM    257  N   LYS A  35       8.866 -26.813  11.293  1.00 10.00      A   
ATOM    258  HN  LYS A  35       8.846 -27.746  11.621  1.00 10.00      A   
ATOM    259  CA  LYS A  35       9.659 -25.820  12.018  1.00 10.00      A   
ATOM    260  CB  LYS A  35      10.274 -26.424  13.280  1.00 10.00      A   
ATOM    261  CG  LYS A  35       9.733 -25.849  14.581  1.00 10.00      A   
ATOM    262  CD  LYS A  35       8.213 -25.925  14.636  1.00 10.00      A   
ATOM    263  CE  LYS A  35       7.682 -25.575  16.017  1.00 10.00      A   
ATOM    264  NZ  LYS A  35       7.940 -24.156  16.384  1.00 10.00      A   
ATOM    265  HZ1 LYS A  35       7.593 -23.971  17.352  1.00 10.00      A   
ATOM    266  HZ2 LYS A  35       7.446 -23.517  15.728  1.00 10.00      A   
ATOM    267  HZ3 LYS A  35       8.959 -23.951  16.346  1.00 10.00      A   
ATOM    268  C   LYS A  35      10.746 -25.176  11.160  1.00 10.00      A   
ATOM    269  O   LYS A  35      10.863 -23.949  11.124  1.00 10.00      A   
ATOM    270  N   SER A  36      11.534 -25.996  10.470  1.00 10.00      A   
ATOM    271  HN  SER A  36      11.393 -26.965  10.534  1.00 10.00      A   
ATOM    272  CA  SER A  36      12.615 -25.487   9.631  1.00 10.00      A   
ATOM    273  CB  SER A  36      13.389 -26.624   8.949  1.00 10.00      A   
ATOM    274  OG  SER A  36      14.790 -26.384   8.999  1.00 10.00      A   
ATOM    275  HG  SER A  36      15.112 -26.127   8.118  1.00 10.00      A   
ATOM    276  C   SER A  36      12.119 -24.472   8.606  1.00 10.00      A   
ATOM    277  O   SER A  36      12.675 -23.377   8.493  1.00 10.00      A   
ATOM    278  N   TRP A  37      11.056 -24.814   7.883  1.00 10.00      A   
ATOM    279  HN  TRP A  37      10.624 -25.681   8.040  1.00 10.00      A   
ATOM    280  CA  TRP A  37      10.513 -23.918   6.868  1.00 10.00      A   
ATOM    281  CB  TRP A  37       9.436 -24.615   6.036  1.00 10.00      A   
ATOM    282  CG  TRP A  37       9.988 -25.532   4.986  1.00 10.00      A   
ATOM    283  CD1 TRP A  37      11.103 -26.316   5.084  1.00 10.00      A   
ATOM    284  CD2 TRP A  37       9.450 -25.767   3.679  1.00 10.00      A   
ATOM    285  NE1 TRP A  37      11.292 -27.020   3.921  1.00 10.00      A   
ATOM    286  HE1 TRP A  37      12.025 -27.653   3.748  1.00 10.00      A   
ATOM    287  CE2 TRP A  37      10.290 -26.703   3.044  1.00 10.00      A   
ATOM    288  CE3 TRP A  37       8.339 -25.279   2.986  1.00 10.00      A   
ATOM    289  CZ2 TRP A  37      10.054 -27.158   1.749  1.00 10.00      A   
ATOM    290  CZ3 TRP A  37       8.105 -25.732   1.701  1.00 10.00      A   
ATOM    291  CH2 TRP A  37       8.958 -26.664   1.097  1.00 10.00      A   
ATOM    292  C   TRP A  37       9.965 -22.643   7.493  1.00 10.00      A   
ATOM    293  O   TRP A  37      10.112 -21.555   6.939  1.00 10.00      A   
ATOM    294  N   TYR A  38       9.347 -22.784   8.656  1.00 10.00      A   
ATOM    295  HN  TYR A  38       9.262 -23.684   9.043  1.00 10.00      A   
ATOM    296  CA  TYR A  38       8.785 -21.644   9.373  1.00 10.00      A   
ATOM    297  CB  TYR A  38       8.036 -22.126  10.626  1.00 10.00      A   
ATOM    298  CG  TYR A  38       7.881 -21.093  11.726  1.00 10.00      A   
ATOM    299  CD1 TYR A  38       8.673 -21.147  12.866  1.00 10.00      A   
ATOM    300  CD2 TYR A  38       6.945 -20.070  11.627  1.00 10.00      A   
ATOM    301  CE1 TYR A  38       8.539 -20.213  13.873  1.00 10.00      A   
ATOM    302  CE2 TYR A  38       6.805 -19.130  12.633  1.00 10.00      A   
ATOM    303  CZ  TYR A  38       7.606 -19.207  13.755  1.00 10.00      A   
ATOM    304  OH  TYR A  38       7.474 -18.277  14.765  1.00 10.00      A   
ATOM    305  HH  TYR A  38       6.551 -18.234  15.055  1.00 10.00      A   
ATOM    306  C   TYR A  38       9.882 -20.644   9.737  1.00 10.00      A   
ATOM    307  O   TYR A  38       9.701 -19.429   9.600  1.00 10.00      A   
ATOM    308  N   GLU A  39      11.019 -21.170  10.185  1.00 10.00      A   
ATOM    309  HN  GLU A  39      11.088 -22.148  10.272  1.00 10.00      A   
ATOM    310  CA  GLU A  39      12.157 -20.345  10.567  1.00 10.00      A   
ATOM    311  CB  GLU A  39      13.188 -21.173  11.336  1.00 10.00      A   
ATOM    312  CG  GLU A  39      12.687 -21.696  12.676  1.00 10.00      A   
ATOM    313  CD  GLU A  39      12.399 -20.590  13.680  1.00 10.00      A   
ATOM    314  OE1 GLU A  39      11.882 -20.894  14.778  1.00 10.00      A   
ATOM    315  OE2 GLU A  39      12.696 -19.416  13.384  1.00 10.00      A   
ATOM    316  C   GLU A  39      12.798 -19.670   9.354  1.00 10.00      A   
ATOM    317  O   GLU A  39      13.260 -18.538   9.438  1.00 10.00      A   
ATOM    318  N   ILE A  40      12.837 -20.363   8.223  1.00 10.00      A   
ATOM    319  HN  ILE A  40      12.489 -21.283   8.205  1.00 10.00      A   
ATOM    320  CA  ILE A  40      13.415 -19.778   7.011  1.00 10.00      A   
ATOM    321  CB  ILE A  40      13.665 -20.832   5.910  1.00 10.00      A   
ATOM    322  CG1 ILE A  40      14.522 -21.972   6.448  1.00 10.00      A   
ATOM    323  CG2 ILE A  40      14.343 -20.187   4.705  1.00 10.00      A   
ATOM    324  CD1 ILE A  40      14.545 -23.188   5.553  1.00 10.00      A   
ATOM    325  C   ILE A  40      12.485 -18.705   6.459  1.00 10.00      A   
ATOM    326  O   ILE A  40      12.924 -17.632   6.037  1.00 10.00      A   
ATOM    327  N   GLU A  41      11.193 -19.005   6.490  1.00 10.00      A   
ATOM    328  HN  GLU A  41      10.918 -19.876   6.857  1.00 10.00      A   
ATOM    329  CA  GLU A  41      10.164 -18.102   5.992  1.00 10.00      A   
ATOM    330  CB  GLU A  41       8.782 -18.735   6.188  1.00 10.00      A   
ATOM    331  CG  GLU A  41       7.691 -18.197   5.274  1.00 10.00      A   
ATOM    332  CD  GLU A  41       7.075 -16.916   5.794  1.00 10.00      A   
ATOM    333  OE1 GLU A  41       6.411 -16.956   6.849  1.00 10.00      A   
ATOM    334  OE2 GLU A  41       7.253 -15.862   5.154  1.00 10.00      A   
ATOM    335  C   GLU A  41      10.234 -16.734   6.665  1.00 10.00      A   
ATOM    336  O   GLU A  41      10.272 -15.702   5.990  1.00 10.00      A   
ATOM    337  N   ARG A  42      10.294 -16.731   7.988  1.00 10.00      A   
ATOM    338  HN  ARG A  42      10.314 -17.587   8.467  1.00 10.00      A   
ATOM    339  CA  ARG A  42      10.339 -15.489   8.754  1.00 10.00      A   
ATOM    340  CB  ARG A  42      10.236 -15.768  10.257  1.00 10.00      A   
ATOM    341  CG  ARG A  42      11.377 -16.595  10.823  1.00 10.00      A   
ATOM    342  CD  ARG A  42      11.158 -16.924  12.288  1.00 10.00      A   
ATOM    343  NE  ARG A  42      11.478 -15.803  13.173  1.00 10.00      A   
ATOM    344  HE  ARG A  42      11.201 -14.899  12.879  1.00 10.00      A   
ATOM    345  CZ  ARG A  42      12.129 -15.943  14.333  1.00 10.00      A   
ATOM    346  NH1 ARG A  42      12.532 -17.147  14.734  1.00 10.00      A   
ATOM    347 HH11 ARG A  42      12.347 -17.999  14.139  1.00 10.00      A   
ATOM    348 HH12 ARG A  42      13.039 -17.257  15.639  1.00 10.00      A   
ATOM    349  NH2 ARG A  42      12.360 -14.885  15.106  1.00 10.00      A   
ATOM    350 HH21 ARG A  42      12.867 -14.999  16.016  1.00 10.00      A   
ATOM    351 HH22 ARG A  42      12.039 -13.933  14.812  1.00 10.00      A   
ATOM    352  C   ARG A  42      11.575 -14.644   8.433  1.00 10.00      A   
ATOM    353  O   ARG A  42      11.541 -13.417   8.528  1.00 10.00      A   
ATOM    354  N   TRP A  43      12.653 -15.296   8.029  1.00 10.00      A   
ATOM    355  HN  TRP A  43      12.622 -16.272   7.940  1.00 10.00      A   
ATOM    356  CA  TRP A  43      13.886 -14.588   7.714  1.00 10.00      A   
ATOM    357  CB  TRP A  43      15.112 -15.381   8.179  1.00 10.00      A   
ATOM    358  CG  TRP A  43      15.310 -15.381   9.668  1.00 10.00      A   
ATOM    359  CD1 TRP A  43      14.827 -16.295  10.556  1.00 10.00      A   
ATOM    360  CD2 TRP A  43      16.049 -14.426  10.441  1.00 10.00      A   
ATOM    361  NE1 TRP A  43      15.211 -15.972  11.832  1.00 10.00      A   
ATOM    362  HE1 TRP A  43      14.983 -16.481  12.644  1.00 10.00      A   
ATOM    363  CE2 TRP A  43      15.962 -14.825  11.790  1.00 10.00      A   
ATOM    364  CE3 TRP A  43      16.772 -13.272  10.125  1.00 10.00      A   
ATOM    365  CZ2 TRP A  43      16.572 -14.111  12.819  1.00 10.00      A   
ATOM    366  CZ3 TRP A  43      17.376 -12.566  11.148  1.00 10.00      A   
ATOM    367  CH2 TRP A  43      17.272 -12.987  12.478  1.00 10.00      A   
ATOM    368  C   TRP A  43      13.996 -14.250   6.229  1.00 10.00      A   
ATOM    369  O   TRP A  43      15.040 -13.783   5.772  1.00 10.00      A   
ATOM    370  N   CYS A  44      12.932 -14.485   5.470  1.00 10.00      A   
ATOM    371  HN  CYS A  44      12.125 -14.878   5.872  1.00 10.00      A   
ATOM    372  CA  CYS A  44      12.957 -14.177   4.042  1.00 10.00      A   
ATOM    373  CB  CYS A  44      13.158 -15.425   3.179  1.00 10.00      A   
ATOM    374  SG  CYS A  44      11.925 -16.719   3.423  1.00 10.00      A   
ATOM    375  HG  CYS A  44      12.275 -17.394   4.515  1.00 10.00      A   
ATOM    376  C   CYS A  44      11.744 -13.373   3.580  1.00 10.00      A   
ATOM    377  O   CYS A  44      11.711 -12.904   2.440  1.00 10.00      A   
ATOM    378  N   ARG A  45      10.740 -13.231   4.442  1.00 10.00      A   
ATOM    379  HN  ARG A  45      10.793 -13.658   5.321  1.00 10.00      A   
ATOM    380  CA  ARG A  45       9.556 -12.450   4.093  1.00 10.00      A   
ATOM    381  CB  ARG A  45       8.401 -12.684   5.076  1.00 10.00      A   
ATOM    382  CG  ARG A  45       7.047 -12.257   4.523  1.00 10.00      A   
ATOM    383  CD  ARG A  45       5.917 -12.416   5.533  1.00 10.00      A   
ATOM    384  NE  ARG A  45       5.590 -13.818   5.816  1.00 10.00      A   
ATOM    385  HE  ARG A  45       6.333 -14.471   5.791  1.00 10.00      A   
ATOM    386  CZ  ARG A  45       4.361 -14.265   6.091  1.00 10.00      A   
ATOM    387  NH1 ARG A  45       3.325 -13.433   6.107  1.00 10.00      A   
ATOM    388 HH11 ARG A  45       3.457 -12.417   5.907  1.00 10.00      A   
ATOM    389 HH12 ARG A  45       2.372 -13.795   6.322  1.00 10.00      A   
ATOM    390  NH2 ARG A  45       4.175 -15.546   6.385  1.00 10.00      A   
ATOM    391 HH21 ARG A  45       4.997 -16.207   6.409  1.00 10.00      A   
ATOM    392 HH22 ARG A  45       3.215 -15.903   6.596  1.00 10.00      A   
ATOM    393  C   ARG A  45       9.937 -10.975   4.039  1.00 10.00      A   
ATOM    394  O   ARG A  45      10.334 -10.390   5.050  1.00 10.00      A   
ATOM    395  N   ARG A  46       9.823 -10.386   2.862  1.00 10.00      A   
ATOM    396  HN  ARG A  46       9.455 -10.895   2.106  1.00 10.00      A   
ATOM    397  CA  ARG A  46      10.208  -8.999   2.661  1.00 10.00      A   
ATOM    398  CB  ARG A  46      10.798  -8.815   1.265  1.00 10.00      A   
ATOM    399  CG  ARG A  46      12.077  -9.601   1.045  1.00 10.00      A   
ATOM    400  CD  ARG A  46      12.506  -9.559  -0.409  1.00 10.00      A   
ATOM    401  NE  ARG A  46      13.715 -10.352  -0.646  1.00 10.00      A   
ATOM    402  HE  ARG A  46      14.299 -10.521   0.131  1.00 10.00      A   
ATOM    403  CZ  ARG A  46      14.070 -10.838  -1.840  1.00 10.00      A   
ATOM    404  NH1 ARG A  46      13.312 -10.622  -2.916  1.00 10.00      A   
ATOM    405 HH11 ARG A  46      13.587 -11.009  -3.845  1.00 10.00      A   
ATOM    406 HH12 ARG A  46      12.440 -10.052  -2.838  1.00 10.00      A   
ATOM    407  NH2 ARG A  46      15.183 -11.552  -1.954  1.00 10.00      A   
ATOM    408 HH21 ARG A  46      15.775 -11.726  -1.114  1.00 10.00      A   
ATOM    409 HH22 ARG A  46      15.478 -11.931  -2.882  1.00 10.00      A   
ATOM    410  C   ARG A  46       9.065  -8.018   2.888  1.00 10.00      A   
ATOM    411  O   ARG A  46       9.301  -6.819   3.053  1.00 10.00      A   
ATOM    412  N   LYS A  47       7.836  -8.503   2.892  1.00 10.00      A   
ATOM    413  HN  LYS A  47       7.689  -9.464   2.753  1.00 10.00      A   
ATOM    414  CA  LYS A  47       6.697  -7.626   3.101  1.00 10.00      A   
ATOM    415  CB  LYS A  47       6.006  -7.279   1.773  1.00 10.00      A   
ATOM    416  CG  LYS A  47       4.971  -8.290   1.304  1.00 10.00      A   
ATOM    417  CD  LYS A  47       4.181  -7.758   0.120  1.00 10.00      A   
ATOM    418  CE  LYS A  47       2.864  -8.502  -0.048  1.00 10.00      A   
ATOM    419  NZ  LYS A  47       1.934  -8.248   1.086  1.00 10.00      A   
ATOM    420  HZ1 LYS A  47       1.633  -7.244   1.093  1.00 10.00      A   
ATOM    421  HZ2 LYS A  47       2.402  -8.466   1.984  1.00 10.00      A   
ATOM    422  HZ3 LYS A  47       1.087  -8.851   1.000  1.00 10.00      A   
ATOM    423  C   LYS A  47       5.707  -8.190   4.113  1.00 10.00      A   
ATOM    424  O   LYS A  47       5.478  -9.398   4.175  1.00 10.00      A   
ATOM    425  N   VAL A  48       5.147  -7.307   4.924  1.00 10.00      A   
ATOM    426  HN  VAL A  48       5.405  -6.361   4.849  1.00 10.00      A   
ATOM    427  CA  VAL A  48       4.161  -7.694   5.920  1.00 10.00      A   
ATOM    428  CB  VAL A  48       4.658  -7.505   7.371  1.00 10.00      A   
ATOM    429  CG1 VAL A  48       5.594  -8.640   7.758  1.00 10.00      A   
ATOM    430  CG2 VAL A  48       5.346  -6.158   7.551  1.00 10.00      A   
ATOM    431  C   VAL A  48       2.865  -6.927   5.701  1.00 10.00      A   
ATOM    432  O   VAL A  48       2.842  -5.699   5.755  1.00 10.00      A   
ATOM    433  N   PHE A  49       1.799  -7.655   5.420  1.00 10.00      A   
ATOM    434  HN  PHE A  49       1.883  -8.631   5.383  1.00 10.00      A   
ATOM    435  CA  PHE A  49       0.502  -7.047   5.179  1.00 10.00      A   
ATOM    436  CB  PHE A  49      -0.148  -7.645   3.926  1.00 10.00      A   
ATOM    437  CG  PHE A  49      -1.552  -7.168   3.665  1.00 10.00      A   
ATOM    438  CD1 PHE A  49      -1.795  -5.859   3.279  1.00 10.00      A   
ATOM    439  CD2 PHE A  49      -2.627  -8.032   3.806  1.00 10.00      A   
ATOM    440  CE1 PHE A  49      -3.084  -5.423   3.039  1.00 10.00      A   
ATOM    441  CE2 PHE A  49      -3.918  -7.603   3.567  1.00 10.00      A   
ATOM    442  CZ  PHE A  49      -4.147  -6.296   3.183  1.00 10.00      A   
ATOM    443  C   PHE A  49      -0.403  -7.226   6.387  1.00 10.00      A   
ATOM    444  O   PHE A  49      -0.865  -8.332   6.672  1.00 10.00      A   
ATOM    445  N   ILE A  50      -0.638  -6.138   7.103  1.00 10.00      A   
ATOM    446  HN  ILE A  50      -0.229  -5.284   6.835  1.00 10.00      A   
ATOM    447  CA  ILE A  50      -1.486  -6.175   8.281  1.00 10.00      A   
ATOM    448  CB  ILE A  50      -0.758  -5.633   9.531  1.00 10.00      A   
ATOM    449  CG1 ILE A  50       0.696  -6.119   9.580  1.00 10.00      A   
ATOM    450  CG2 ILE A  50      -1.498  -6.039  10.800  1.00 10.00      A   
ATOM    451  CD1 ILE A  50       0.847  -7.603   9.839  1.00 10.00      A   
ATOM    452  C   ILE A  50      -2.748  -5.350   8.045  1.00 10.00      A   
ATOM    453  O   ILE A  50      -2.686  -4.127   7.918  1.00 10.00      A   
ATOM    454  N   GLY A  51      -3.888  -6.022   7.979  1.00 10.00      A   
ATOM    455  HN  GLY A  51      -3.877  -7.000   8.080  1.00 10.00      A   
ATOM    456  CA  GLY A  51      -5.148  -5.332   7.753  1.00 10.00      A   
ATOM    457  C   GLY A  51      -5.639  -4.571   8.975  1.00 10.00      A   
ATOM    458  O   GLY A  51      -6.438  -3.642   8.859  1.00 10.00      A   
ATOM    459  N   ASN A  52      -5.162  -4.969  10.147  1.00 10.00      A   
ATOM    460  HN  ASN A  52      -4.516  -5.707  10.175  1.00 10.00      A   
ATOM    461  CA  ASN A  52      -5.556  -4.325  11.394  1.00 10.00      A   
ATOM    462  CB  ASN A  52      -6.577  -5.189  12.149  1.00 10.00      A   
ATOM    463  CG  ASN A  52      -7.266  -4.440  13.276  1.00 10.00      A   
ATOM    464  OD1 ASN A  52      -6.634  -3.693  14.020  1.00 10.00      A   
ATOM    465  ND2 ASN A  52      -8.572  -4.625  13.407  1.00 10.00      A   
ATOM    466 HD21 ASN A  52      -9.024  -5.231  12.778  1.00 10.00      A   
ATOM    467 HD22 ASN A  52      -9.037  -4.139  14.121  1.00 10.00      A   
ATOM    468  C   ASN A  52      -4.331  -4.037  12.257  1.00 10.00      A   
ATOM    469  O   ASN A  52      -3.695  -4.954  12.777  1.00 10.00      A   
ATOM    470  N   CYS A  53      -4.016  -2.757  12.413  1.00 10.00      A   
ATOM    471  HN  CYS A  53      -4.585  -2.073  11.995  1.00 10.00      A   
ATOM    472  CA  CYS A  53      -2.853  -2.324  13.183  1.00 10.00      A   
ATOM    473  CB  CYS A  53      -2.647  -0.824  12.996  1.00 10.00      A   
ATOM    474  SG  CYS A  53      -4.171   0.142  13.083  1.00 10.00      A   
ATOM    475  HG  CYS A  53      -4.542   0.422  11.841  1.00 10.00      A   
ATOM    476  C   CYS A  53      -2.958  -2.657  14.674  1.00 10.00      A   
ATOM    477  O   CYS A  53      -1.966  -2.593  15.395  1.00 10.00      A   
ATOM    478  N   TYR A  54      -4.148  -3.015  15.132  1.00 10.00      A   
ATOM    479  HN  TYR A  54      -4.913  -3.057  14.513  1.00 10.00      A   
ATOM    480  CA  TYR A  54      -4.350  -3.342  16.535  1.00 10.00      A   
ATOM    481  CB  TYR A  54      -5.489  -2.504  17.115  1.00 10.00      A   
ATOM    482  CG  TYR A  54      -5.157  -1.033  17.229  1.00 10.00      A   
ATOM    483  CD1 TYR A  54      -6.030  -0.057  16.759  1.00 10.00      A   
ATOM    484  CD2 TYR A  54      -3.966  -0.620  17.810  1.00 10.00      A   
ATOM    485  CE1 TYR A  54      -5.722   1.287  16.870  1.00 10.00      A   
ATOM    486  CE2 TYR A  54      -3.651   0.718  17.923  1.00 10.00      A   
ATOM    487  CZ  TYR A  54      -4.530   1.667  17.453  1.00 10.00      A   
ATOM    488  OH  TYR A  54      -4.221   3.002  17.577  1.00 10.00      A   
ATOM    489  HH  TYR A  54      -4.376   3.277  18.502  1.00 10.00      A   
ATOM    490  C   TYR A  54      -4.616  -4.834  16.742  1.00 10.00      A   
ATOM    491  O   TYR A  54      -4.949  -5.272  17.845  1.00 10.00      A   
ATOM    492  N   ALA A  55      -4.457  -5.614  15.682  1.00 10.00      A   
ATOM    493  HN  ALA A  55      -4.188  -5.212  14.829  1.00 10.00      A   
ATOM    494  CA  ALA A  55      -4.680  -7.052  15.752  1.00 10.00      A   
ATOM    495  CB  ALA A  55      -5.132  -7.591  14.403  1.00 10.00      A   
ATOM    496  C   ALA A  55      -3.429  -7.783  16.225  1.00 10.00      A   
ATOM    497  O   ALA A  55      -3.502  -8.933  16.659  1.00 10.00      A   
ATOM    498  N   VAL A  56      -2.289  -7.110  16.154  1.00 10.00      A   
ATOM    499  HN  VAL A  56      -2.297  -6.183  15.825  1.00 10.00      A   
ATOM    500  CA  VAL A  56      -1.019  -7.697  16.567  1.00 10.00      A   
ATOM    501  CB  VAL A  56      -0.356  -8.469  15.397  1.00 10.00      A   
ATOM    502  CG1 VAL A  56      -0.080  -7.552  14.215  1.00 10.00      A   
ATOM    503  CG2 VAL A  56       0.910  -9.185  15.841  1.00 10.00      A   
ATOM    504  C   VAL A  56      -0.086  -6.601  17.081  1.00 10.00      A   
ATOM    505  O   VAL A  56      -0.115  -5.477  16.584  1.00 10.00      A   
ATOM    506  N   SER A  57       0.712  -6.921  18.090  1.00 10.00      A   
ATOM    507  HN  SER A  57       0.678  -7.831  18.467  1.00 10.00      A   
ATOM    508  CA  SER A  57       1.643  -5.952  18.654  1.00 10.00      A   
ATOM    509  CB  SER A  57       2.087  -6.383  20.055  1.00 10.00      A   
ATOM    510  OG  SER A  57       1.843  -7.765  20.268  1.00 10.00      A   
ATOM    511  HG  SER A  57       2.399  -8.284  19.668  1.00 10.00      A   
ATOM    512  C   SER A  57       2.850  -5.747  17.738  1.00 10.00      A   
ATOM    513  O   SER A  57       3.383  -6.707  17.176  1.00 10.00      A   
ATOM    514  N   PRO A  58       3.290  -4.490  17.580  1.00 10.00      A   
ATOM    515  CA  PRO A  58       4.434  -4.138  16.727  1.00 10.00      A   
ATOM    516  CB  PRO A  58       4.696  -2.675  17.083  1.00 10.00      A   
ATOM    517  CG  PRO A  58       3.377  -2.153  17.534  1.00 10.00      A   
ATOM    518  CD  PRO A  58       2.690  -3.300  18.217  1.00 10.00      A   
ATOM    519  C   PRO A  58       5.682  -4.973  17.012  1.00 10.00      A   
ATOM    520  O   PRO A  58       6.337  -5.457  16.087  1.00 10.00      A   
ATOM    521  N   ALA A  59       5.997  -5.146  18.295  1.00 10.00      A   
ATOM    522  HN  ALA A  59       5.433  -4.726  18.982  1.00 10.00      A   
ATOM    523  CA  ALA A  59       7.166  -5.917  18.713  1.00 10.00      A   
ATOM    524  CB  ALA A  59       7.331  -5.863  20.225  1.00 10.00      A   
ATOM    525  C   ALA A  59       7.102  -7.368  18.238  1.00 10.00      A   
ATOM    526  O   ALA A  59       8.129  -7.966  17.908  1.00 10.00      A   
ATOM    527  N   THR A  60       5.900  -7.928  18.205  1.00 10.00      A   
ATOM    528  HN  THR A  60       5.119  -7.404  18.482  1.00 10.00      A   
ATOM    529  CA  THR A  60       5.713  -9.308  17.770  1.00 10.00      A   
ATOM    530  CB  THR A  60       4.259  -9.764  17.986  1.00 10.00      A   
ATOM    531  OG1 THR A  60       3.785  -9.215  19.223  1.00 10.00      A   
ATOM    532  HG1 THR A  60       4.185  -9.696  19.960  1.00 10.00      A   
ATOM    533  CG2 THR A  60       4.180 -11.280  18.061  1.00 10.00      A   
ATOM    534  C   THR A  60       6.097  -9.476  16.301  1.00 10.00      A   
ATOM    535  O   THR A  60       6.834 -10.395  15.943  1.00 10.00      A   
ATOM    536  N   VAL A  61       5.621  -8.568  15.462  1.00 10.00      A   
ATOM    537  HN  VAL A  61       5.051  -7.849  15.810  1.00 10.00      A   
ATOM    538  CA  VAL A  61       5.921  -8.612  14.035  1.00 10.00      A   
ATOM    539  CB  VAL A  61       5.208  -7.466  13.290  1.00 10.00      A   
ATOM    540  CG1 VAL A  61       5.372  -7.618  11.784  1.00 10.00      A   
ATOM    541  CG2 VAL A  61       3.732  -7.424  13.667  1.00 10.00      A   
ATOM    542  C   VAL A  61       7.427  -8.497  13.807  1.00 10.00      A   
ATOM    543  O   VAL A  61       8.005  -9.217  12.989  1.00 10.00      A   
ATOM    544  N   ILE A  62       8.052  -7.602  14.558  1.00 10.00      A   
ATOM    545  HN  ILE A  62       7.527  -7.074  15.199  1.00 10.00      A   
ATOM    546  CA  ILE A  62       9.490  -7.372  14.463  1.00 10.00      A   
ATOM    547  CB  ILE A  62       9.921  -6.181  15.344  1.00 10.00      A   
ATOM    548  CG1 ILE A  62       9.297  -4.885  14.826  1.00 10.00      A   
ATOM    549  CG2 ILE A  62      11.438  -6.062  15.405  1.00 10.00      A   
ATOM    550  CD1 ILE A  62       9.524  -3.693  15.730  1.00 10.00      A   
ATOM    551  C   ILE A  62      10.285  -8.609  14.878  1.00 10.00      A   
ATOM    552  O   ILE A  62      11.291  -8.954  14.254  1.00 10.00      A   
ATOM    553  N   ARG A  63       9.834  -9.268  15.933  1.00 10.00      A   
ATOM    554  HN  ARG A  63       9.024  -8.947  16.388  1.00 10.00      A   
ATOM    555  CA  ARG A  63      10.509 -10.456  16.437  1.00 10.00      A   
ATOM    556  CB  ARG A  63       9.862 -10.926  17.739  1.00 10.00      A   
ATOM    557  CG  ARG A  63      10.759 -11.808  18.588  1.00 10.00      A   
ATOM    558  CD  ARG A  63      11.424 -11.002  19.689  1.00 10.00      A   
ATOM    559  NE  ARG A  63      10.440 -10.478  20.631  1.00 10.00      A   
ATOM    560  HE  ARG A  63       9.778 -11.111  20.987  1.00 10.00      A   
ATOM    561  CZ  ARG A  63      10.384  -9.211  21.025  1.00 10.00      A   
ATOM    562  NH1 ARG A  63      11.259  -8.327  20.568  1.00 10.00      A   
ATOM    563 HH11 ARG A  63      11.208  -7.334  20.879  1.00 10.00      A   
ATOM    564 HH12 ARG A  63      12.004  -8.621  19.895  1.00 10.00      A   
ATOM    565  NH2 ARG A  63       9.446  -8.824  21.873  1.00 10.00      A   
ATOM    566 HH21 ARG A  63       8.746  -9.513  22.231  1.00 10.00      A   
ATOM    567 HH22 ARG A  63       9.401  -7.832  22.189  1.00 10.00      A   
ATOM    568  C   ARG A  63      10.473 -11.581  15.411  1.00 10.00      A   
ATOM    569  O   ARG A  63      11.479 -12.250  15.167  1.00 10.00      A   
ATOM    570  N   ARG A  64       9.314 -11.777  14.802  1.00 10.00      A   
ATOM    571  HN  ARG A  64       8.550 -11.198  15.021  1.00 10.00      A   
ATOM    572  CA  ARG A  64       9.150 -12.830  13.820  1.00 10.00      A   
ATOM    573  CB  ARG A  64       7.671 -13.131  13.591  1.00 10.00      A   
ATOM    574  CG  ARG A  64       7.426 -14.401  12.802  1.00 10.00      A   
ATOM    575  CD  ARG A  64       5.962 -14.788  12.824  1.00 10.00      A   
ATOM    576  NE  ARG A  64       5.625 -15.649  11.697  1.00 10.00      A   
ATOM    577  HE  ARG A  64       6.359 -15.923  11.102  1.00 10.00      A   
ATOM    578  CZ  ARG A  64       4.403 -16.085  11.433  1.00 10.00      A   
ATOM    579  NH1 ARG A  64       3.384 -15.752  12.214  1.00 10.00      A   
ATOM    580 HH11 ARG A  64       3.533 -15.140  13.058  1.00 10.00      A   
ATOM    581 HH12 ARG A  64       2.425 -16.103  11.995  1.00 10.00      A   
ATOM    582  NH2 ARG A  64       4.196 -16.855  10.380  1.00 10.00      A   
ATOM    583 HH21 ARG A  64       3.230 -17.198  10.169  1.00 10.00      A   
ATOM    584 HH22 ARG A  64       4.992 -17.122   9.755  1.00 10.00      A   
ATOM    585  C   ARG A  64       9.848 -12.493  12.506  1.00 10.00      A   
ATOM    586  O   ARG A  64      10.660 -13.277  12.011  1.00 10.00      A   
ATOM    587  N   PHE A  65       9.548 -11.319  11.961  1.00 10.00      A   
ATOM    588  HN  PHE A  65       8.926 -10.719  12.429  1.00 10.00      A   
ATOM    589  CA  PHE A  65      10.130 -10.878  10.695  1.00 10.00      A   
ATOM    590  CB  PHE A  65       9.020 -10.543   9.696  1.00 10.00      A   
ATOM    591  CG  PHE A  65       7.999 -11.628   9.513  1.00 10.00      A   
ATOM    592  CD1 PHE A  65       6.723 -11.490  10.033  1.00 10.00      A   
ATOM    593  CD2 PHE A  65       8.311 -12.781   8.815  1.00 10.00      A   
ATOM    594  CE1 PHE A  65       5.776 -12.480   9.862  1.00 10.00      A   
ATOM    595  CE2 PHE A  65       7.369 -13.776   8.641  1.00 10.00      A   
ATOM    596  CZ  PHE A  65       6.100 -13.624   9.165  1.00 10.00      A   
ATOM    597  C   PHE A  65      11.030  -9.655  10.894  1.00 10.00      A   
ATOM    598  O   PHE A  65      10.548  -8.522  10.947  1.00 10.00      A   
ATOM    599  N   PRO A  66      12.349  -9.875  11.008  1.00 10.00      A   
ATOM    600  CA  PRO A  66      13.330  -8.814  11.205  1.00 10.00      A   
ATOM    601  CB  PRO A  66      14.333  -9.499  12.140  1.00 10.00      A   
ATOM    602  CG  PRO A  66      14.236 -10.968  11.834  1.00 10.00      A   
ATOM    603  CD  PRO A  66      13.000 -11.186  10.993  1.00 10.00      A   
ATOM    604  C   PRO A  66      14.033  -8.396   9.907  1.00 10.00      A   
ATOM    605  O   PRO A  66      15.018  -7.652   9.939  1.00 10.00      A   
ATOM    606  N   LYS A  67      13.537  -8.872   8.770  1.00 10.00      A   
ATOM    607  HN  LYS A  67      12.754  -9.469   8.796  1.00 10.00      A   
ATOM    608  CA  LYS A  67      14.137  -8.539   7.477  1.00 10.00      A   
ATOM    609  CB  LYS A  67      14.804  -9.767   6.849  1.00 10.00      A   
ATOM    610  CG  LYS A  67      16.181 -10.093   7.405  1.00 10.00      A   
ATOM    611  CD  LYS A  67      16.874 -11.154   6.564  1.00 10.00      A   
ATOM    612  CE  LYS A  67      18.287 -11.423   7.053  1.00 10.00      A   
ATOM    613  NZ  LYS A  67      18.970 -12.446   6.217  1.00 10.00      A   
ATOM    614  HZ1 LYS A  67      18.448 -13.349   6.251  1.00 10.00      A   
ATOM    615  HZ2 LYS A  67      19.937 -12.609   6.565  1.00 10.00      A   
ATOM    616  HZ3 LYS A  67      19.021 -12.127   5.227  1.00 10.00      A   
ATOM    617  C   LYS A  67      13.115  -7.946   6.506  1.00 10.00      A   
ATOM    618  O   LYS A  67      13.303  -7.988   5.287  1.00 10.00      A   
ATOM    619  N   VAL A  68      12.039  -7.397   7.044  1.00 10.00      A   
ATOM    620  HN  VAL A  68      11.939  -7.403   8.017  1.00 10.00      A   
ATOM    621  CA  VAL A  68      10.994  -6.789   6.224  1.00 10.00      A   
ATOM    622  CB  VAL A  68       9.724  -6.523   7.059  1.00 10.00      A   
ATOM    623  CG1 VAL A  68       8.656  -5.836   6.225  1.00 10.00      A   
ATOM    624  CG2 VAL A  68       9.188  -7.825   7.627  1.00 10.00      A   
ATOM    625  C   VAL A  68      11.485  -5.479   5.595  1.00 10.00      A   
ATOM    626  O   VAL A  68      12.211  -4.712   6.229  1.00 10.00      A   
ATOM    627  N   ARG A  69      11.109  -5.246   4.338  1.00 10.00      A   
ATOM    628  HN  ARG A  69      10.559  -5.915   3.873  1.00 10.00      A   
ATOM    629  CA  ARG A  69      11.500  -4.035   3.626  1.00 10.00      A   
ATOM    630  CB  ARG A  69      12.402  -4.372   2.431  1.00 10.00      A   
ATOM    631  CG  ARG A  69      13.714  -5.035   2.828  1.00 10.00      A   
ATOM    632  CD  ARG A  69      14.742  -4.973   1.711  1.00 10.00      A   
ATOM    633  NE  ARG A  69      15.971  -5.689   2.054  1.00 10.00      A   
ATOM    634  HE  ARG A  69      15.878  -6.517   2.577  1.00 10.00      A   
ATOM    635  CZ  ARG A  69      17.191  -5.287   1.699  1.00 10.00      A   
ATOM    636  NH1 ARG A  69      17.347  -4.170   0.995  1.00 10.00      A   
ATOM    637 HH11 ARG A  69      16.509  -3.591   0.718  1.00 10.00      A   
ATOM    638 HH12 ARG A  69      18.300  -3.860   0.712  1.00 10.00      A   
ATOM    639  NH2 ARG A  69      18.258  -5.986   2.073  1.00 10.00      A   
ATOM    640 HH21 ARG A  69      19.213  -5.673   1.791  1.00 10.00      A   
ATOM    641 HH22 ARG A  69      18.149  -6.848   2.652  1.00 10.00      A   
ATOM    642  C   ARG A  69      10.273  -3.235   3.176  1.00 10.00      A   
ATOM    643  O   ARG A  69      10.369  -2.040   2.900  1.00 10.00      A   
ATOM    644  N   SER A  70       9.125  -3.904   3.111  1.00 10.00      A   
ATOM    645  HN  SER A  70       9.113  -4.854   3.343  1.00 10.00      A   
ATOM    646  CA  SER A  70       7.880  -3.267   2.702  1.00 10.00      A   
ATOM    647  CB  SER A  70       7.480  -3.741   1.298  1.00 10.00      A   
ATOM    648  OG  SER A  70       6.534  -2.867   0.706  1.00 10.00      A   
ATOM    649  HG  SER A  70       6.926  -2.448  -0.070  1.00 10.00      A   
ATOM    650  C   SER A  70       6.776  -3.579   3.715  1.00 10.00      A   
ATOM    651  O   SER A  70       6.452  -4.744   3.954  1.00 10.00      A   
ATOM    652  N   VAL A  71       6.211  -2.537   4.313  1.00 10.00      A   
ATOM    653  HN  VAL A  71       6.498  -1.630   4.063  1.00 10.00      A   
ATOM    654  CA  VAL A  71       5.161  -2.701   5.315  1.00 10.00      A   
ATOM    655  CB  VAL A  71       5.557  -2.051   6.664  1.00 10.00      A   
ATOM    656  CG1 VAL A  71       4.529  -2.364   7.743  1.00 10.00      A   
ATOM    657  CG2 VAL A  71       6.943  -2.500   7.099  1.00 10.00      A   
ATOM    658  C   VAL A  71       3.839  -2.097   4.844  1.00 10.00      A   
ATOM    659  O   VAL A  71       3.791  -0.950   4.397  1.00 10.00      A   
ATOM    660  N   GLU A  72       2.775  -2.882   4.944  1.00 10.00      A   
ATOM    661  HN  GLU A  72       2.889  -3.794   5.290  1.00 10.00      A   
ATOM    662  CA  GLU A  72       1.436  -2.440   4.556  1.00 10.00      A   
ATOM    663  CB  GLU A  72       0.887  -3.325   3.434  1.00 10.00      A   
ATOM    664  CG  GLU A  72       1.803  -3.432   2.219  1.00 10.00      A   
ATOM    665  CD  GLU A  72       1.234  -4.316   1.121  1.00 10.00      A   
ATOM    666  OE1 GLU A  72       1.457  -5.549   1.157  1.00 10.00      A   
ATOM    667  OE2 GLU A  72       0.563  -3.782   0.213  1.00 10.00      A   
ATOM    668  C   GLU A  72       0.515  -2.492   5.776  1.00 10.00      A   
ATOM    669  O   GLU A  72       0.292  -3.564   6.343  1.00 10.00      A   
ATOM    670  N   LEU A  73      -0.011  -1.339   6.185  1.00 10.00      A   
ATOM    671  HN  LEU A  73       0.176  -0.518   5.675  1.00 10.00      A   
ATOM    672  CA  LEU A  73      -0.873  -1.269   7.367  1.00 10.00      A   
ATOM    673  CB  LEU A  73      -0.110  -0.660   8.550  1.00 10.00      A   
ATOM    674  CG  LEU A  73       0.760  -1.606   9.378  1.00 10.00      A   
ATOM    675  CD1 LEU A  73       1.885  -0.834  10.054  1.00 10.00      A   
ATOM    676  CD2 LEU A  73      -0.084  -2.327  10.417  1.00 10.00      A   
ATOM    677  C   LEU A  73      -2.145  -0.459   7.133  1.00 10.00      A   
ATOM    678  O   LEU A  73      -2.142   0.537   6.414  1.00 10.00      A   
ATOM    679  N   LYS A  74      -3.225  -0.898   7.768  1.00 10.00      A   
ATOM    680  HN  LYS A  74      -3.147  -1.700   8.325  1.00 10.00      A   
ATOM    681  CA  LYS A  74      -4.516  -0.228   7.688  1.00 10.00      A   
ATOM    682  CB  LYS A  74      -5.555  -1.135   7.021  1.00 10.00      A   
ATOM    683  CG  LYS A  74      -5.173  -1.593   5.621  1.00 10.00      A   
ATOM    684  CD  LYS A  74      -6.220  -2.524   5.032  1.00 10.00      A   
ATOM    685  CE  LYS A  74      -5.779  -3.047   3.675  1.00 10.00      A   
ATOM    686  NZ  LYS A  74      -6.821  -3.879   3.025  1.00 10.00      A   
ATOM    687  HZ1 LYS A  74      -7.758  -3.447   3.159  1.00 10.00      A   
ATOM    688  HZ2 LYS A  74      -6.835  -4.833   3.430  1.00 10.00      A   
ATOM    689  HZ3 LYS A  74      -6.633  -3.957   2.005  1.00 10.00      A   
ATOM    690  C   LYS A  74      -4.955   0.123   9.107  1.00 10.00      A   
ATOM    691  O   LYS A  74      -4.595  -0.580  10.055  1.00 10.00      A   
ATOM    692  N   GLY A  75      -5.716   1.196   9.270  1.00 10.00      A   
ATOM    693  HN  GLY A  75      -5.980   1.732   8.489  1.00 10.00      A   
ATOM    694  CA  GLY A  75      -6.133   1.585  10.609  1.00 10.00      A   
ATOM    695  C   GLY A  75      -7.622   1.814  10.787  1.00 10.00      A   
ATOM    696  O   GLY A  75      -8.364   0.890  11.136  1.00 10.00      A   
ATOM    697  N   LYS A  76      -8.045   3.053  10.562  1.00 10.00      A   
ATOM    698  HN  LYS A  76      -7.394   3.726  10.269  1.00 10.00      A   
ATOM    699  CA  LYS A  76      -9.437   3.452  10.726  1.00 10.00      A   
ATOM    700  CB  LYS A  76      -9.600   4.954  10.466  1.00 10.00      A   
ATOM    701  CG  LYS A  76      -8.749   5.836  11.371  1.00 10.00      A   
ATOM    702  CD  LYS A  76      -9.206   7.288  11.347  1.00 10.00      A   
ATOM    703  CE  LYS A  76      -9.083   7.895   9.957  1.00 10.00      A   
ATOM    704  NZ  LYS A  76      -9.426   9.343   9.958  1.00 10.00      A   
ATOM    705  HZ1 LYS A  76      -9.866   9.610   9.056  1.00 10.00      A   
ATOM    706  HZ2 LYS A  76      -8.559   9.919  10.085  1.00 10.00      A   
ATOM    707  HZ3 LYS A  76     -10.090   9.557  10.731  1.00 10.00      A   
ATOM    708  C   LYS A  76     -10.389   2.646   9.848  1.00 10.00      A   
ATOM    709  O   LYS A  76     -10.047   2.270   8.727  1.00 10.00      A   
ATOM    710  N   PRO A  77     -11.599   2.368  10.368  1.00 10.00      A   
ATOM    711  CA  PRO A  77     -12.630   1.601   9.654  1.00 10.00      A   
ATOM    712  CB  PRO A  77     -13.788   1.524  10.663  1.00 10.00      A   
ATOM    713  CG  PRO A  77     -13.161   1.802  11.984  1.00 10.00      A   
ATOM    714  CD  PRO A  77     -12.055   2.774  11.707  1.00 10.00      A   
ATOM    715  C   PRO A  77     -13.099   2.304   8.384  1.00 10.00      A   
ATOM    716  O   PRO A  77     -12.786   3.471   8.157  1.00 10.00      A   
ATOM    717  N   HIS A  78     -13.883   1.594   7.585  1.00 10.00      A   
ATOM    718  HN  HIS A  78     -14.132   0.680   7.855  1.00 10.00      A   
ATOM    719  CA  HIS A  78     -14.400   2.122   6.328  1.00 10.00      A   
ATOM    720  CB  HIS A  78     -15.041   0.980   5.521  1.00 10.00      A   
ATOM    721  CG  HIS A  78     -15.783   1.389   4.282  1.00 10.00      A   
ATOM    722  ND1 HIS A  78     -17.130   1.177   4.100  1.00 10.00      A   
ATOM    723  HD1 HIS A  78     -17.746   0.763   4.756  1.00 10.00      A   
ATOM    724  CD2 HIS A  78     -15.342   1.985   3.147  1.00 10.00      A   
ATOM    725  CE1 HIS A  78     -17.463   1.636   2.885  1.00 10.00      A   
ATOM    726  NE2 HIS A  78     -16.412   2.139   2.266  1.00 10.00      A   
ATOM    727  C   HIS A  78     -15.382   3.278   6.557  1.00 10.00      A   
ATOM    728  O   HIS A  78     -15.396   4.252   5.805  1.00 10.00      A   
ATOM    729  N   PHE A  79     -16.178   3.185   7.616  1.00 10.00      A   
ATOM    730  HN  PHE A  79     -16.109   2.398   8.200  1.00 10.00      A   
ATOM    731  CA  PHE A  79     -17.165   4.216   7.925  1.00 10.00      A   
ATOM    732  CB  PHE A  79     -18.293   3.652   8.794  1.00 10.00      A   
ATOM    733  CG  PHE A  79     -19.278   2.795   8.045  1.00 10.00      A   
ATOM    734  CD1 PHE A  79     -19.301   2.778   6.660  1.00 10.00      A   
ATOM    735  CD2 PHE A  79     -20.185   2.006   8.732  1.00 10.00      A   
ATOM    736  CE1 PHE A  79     -20.209   1.992   5.977  1.00 10.00      A   
ATOM    737  CE2 PHE A  79     -21.095   1.217   8.057  1.00 10.00      A   
ATOM    738  CZ  PHE A  79     -21.107   1.210   6.678  1.00 10.00      A   
ATOM    739  C   PHE A  79     -16.547   5.452   8.582  1.00 10.00      A   
ATOM    740  O   PHE A  79     -17.255   6.403   8.932  1.00 10.00      A   
ATOM    741  N   ALA A  80     -15.229   5.450   8.737  1.00 10.00      A   
ATOM    742  HN  ALA A  80     -14.706   4.678   8.422  1.00 10.00      A   
ATOM    743  CA  ALA A  80     -14.538   6.581   9.351  1.00 10.00      A   
ATOM    744  CB  ALA A  80     -13.114   6.213   9.737  1.00 10.00      A   
ATOM    745  C   ALA A  80     -14.545   7.791   8.424  1.00 10.00      A   
ATOM    746  O   ALA A  80     -14.709   8.926   8.871  1.00 10.00      A   
ATOM    747  N   ASP A  81     -14.409   7.535   7.128  1.00 10.00      A   
ATOM    748  HN  ASP A  81     -14.307   6.603   6.835  1.00 10.00      A   
ATOM    749  CA  ASP A  81     -14.393   8.601   6.125  1.00 10.00      A   
ATOM    750  CB  ASP A  81     -13.942   8.070   4.763  1.00 10.00      A   
ATOM    751  CG  ASP A  81     -12.470   8.312   4.511  1.00 10.00      A   
ATOM    752  OD1 ASP A  81     -12.021   9.464   4.671  1.00 10.00      A   
ATOM    753  OD2 ASP A  81     -11.756   7.351   4.159  1.00 10.00      A   
ATOM    754  C   ASP A  81     -15.751   9.284   6.008  1.00 10.00      A   
ATOM    755  O   ASP A  81     -15.878  10.339   5.385  1.00 10.00      A   
ATOM    756  N   PHE A  82     -16.763   8.678   6.621  1.00 10.00      A   
ATOM    757  HN  PHE A  82     -16.591   7.843   7.106  1.00 10.00      A   
ATOM    758  CA  PHE A  82     -18.114   9.222   6.603  1.00 10.00      A   
ATOM    759  CB  PHE A  82     -19.148   8.114   6.384  1.00 10.00      A   
ATOM    760  CG  PHE A  82     -18.899   7.299   5.146  1.00 10.00      A   
ATOM    761  CD1 PHE A  82     -18.652   7.919   3.931  1.00 10.00      A   
ATOM    762  CD2 PHE A  82     -18.901   5.916   5.196  1.00 10.00      A   
ATOM    763  CE1 PHE A  82     -18.411   7.179   2.792  1.00 10.00      A   
ATOM    764  CE2 PHE A  82     -18.663   5.167   4.058  1.00 10.00      A   
ATOM    765  CZ  PHE A  82     -18.416   5.801   2.857  1.00 10.00      A   
ATOM    766  C   PHE A  82     -18.393   9.977   7.897  1.00 10.00      A   
ATOM    767  O   PHE A  82     -19.538  10.309   8.206  1.00 10.00      A   
ATOM    768  N   ASN A  83     -17.321  10.229   8.648  1.00 10.00      A   
ATOM    769  HN  ASN A  83     -16.449   9.901   8.342  1.00 10.00      A   
ATOM    770  CA  ASN A  83     -17.388  10.964   9.913  1.00 10.00      A   
ATOM    771  CB  ASN A  83     -17.897  12.394   9.704  1.00 10.00      A   
ATOM    772  CG  ASN A  83     -16.775  13.389   9.474  1.00 10.00      A   
ATOM    773  OD1 ASN A  83     -15.689  13.262  10.043  1.00 10.00      A   
ATOM    774  ND2 ASN A  83     -17.031  14.382   8.638  1.00 10.00      A   
ATOM    775 HD21 ASN A  83     -17.922  14.417   8.218  1.00 10.00      A   
ATOM    776 HD22 ASN A  83     -16.326  15.042   8.468  1.00 10.00      A   
ATOM    777  C   ASN A  83     -18.206  10.236  10.973  1.00 10.00      A   
ATOM    778  O   ASN A  83     -18.830  10.857  11.836  1.00 10.00      A   
ATOM    779  N   LEU A  84     -18.192   8.912  10.913  1.00 10.00      A   
ATOM    780  HN  LEU A  84     -17.684   8.471  10.204  1.00 10.00      A   
ATOM    781  CA  LEU A  84     -18.926   8.102  11.874  1.00 10.00      A   
ATOM    782  CB  LEU A  84     -19.583   6.902  11.191  1.00 10.00      A   
ATOM    783  CG  LEU A  84     -20.777   7.214  10.285  1.00 10.00      A   
ATOM    784  CD1 LEU A  84     -21.223   5.962   9.547  1.00 10.00      A   
ATOM    785  CD2 LEU A  84     -21.928   7.803  11.091  1.00 10.00      A   
ATOM    786  C   LEU A  84     -18.018   7.645  13.006  1.00 10.00      A   
ATOM    787  O   LEU A  84     -18.451   6.939  13.918  1.00 10.00      A   
ATOM    788  N   VAL A  85     -16.754   8.046  12.932  1.00 10.00      A   
ATOM    789  HN  VAL A  85     -16.473   8.603  12.176  1.00 10.00      A   
ATOM    790  CA  VAL A  85     -15.774   7.699  13.950  1.00 10.00      A   
ATOM    791  CB  VAL A  85     -14.657   6.787  13.388  1.00 10.00      A   
ATOM    792  CG1 VAL A  85     -13.622   6.480  14.460  1.00 10.00      A   
ATOM    793  CG2 VAL A  85     -15.242   5.494  12.837  1.00 10.00      A   
ATOM    794  C   VAL A  85     -15.159   8.975  14.517  1.00 10.00      A   
ATOM    795  O   VAL A  85     -14.482   9.713  13.799  1.00 10.00      A   
ATOM    796  N   PRO A  86     -15.426   9.265  15.801  1.00 10.00      A   
ATOM    797  CA  PRO A  86     -14.905  10.459  16.482  1.00 10.00      A   
ATOM    798  CB  PRO A  86     -15.370  10.279  17.929  1.00 10.00      A   
ATOM    799  CG  PRO A  86     -16.557   9.389  17.830  1.00 10.00      A   
ATOM    800  CD  PRO A  86     -16.274   8.456  16.689  1.00 10.00      A   
ATOM    801  C   PRO A  86     -13.383  10.550  16.435  1.00 10.00      A   
ATOM    802  O   PRO A  86     -12.680   9.539  16.529  1.00 10.00      A   
ATOM    803  N   ASP A  87     -12.881  11.771  16.304  1.00 10.00      A   
ATOM    804  HN  ASP A  87     -13.494  12.533  16.248  1.00 10.00      A   
ATOM    805  CA  ASP A  87     -11.443  12.011  16.244  1.00 10.00      A   
ATOM    806  CB  ASP A  87     -11.139  13.481  15.936  1.00 10.00      A   
ATOM    807  CG  ASP A  87     -11.396  13.871  14.493  1.00 10.00      A   
ATOM    808  OD1 ASP A  87     -12.515  14.337  14.192  1.00 10.00      A   
ATOM    809  OD2 ASP A  87     -10.475  13.740  13.657  1.00 10.00      A   
ATOM    810  C   ASP A  87     -10.779  11.620  17.557  1.00 10.00      A   
ATOM    811  O   ASP A  87     -11.361  11.780  18.636  1.00 10.00      A   
ATOM    812  N   GLY A  88      -9.559  11.115  17.458  1.00 10.00      A   
ATOM    813  HN  GLY A  88      -9.146  11.029  16.570  1.00 10.00      A   
ATOM    814  CA  GLY A  88      -8.825  10.705  18.637  1.00 10.00      A   
ATOM    815  C   GLY A  88      -9.117   9.271  19.029  1.00 10.00      A   
ATOM    816  O   GLY A  88      -8.726   8.824  20.109  1.00 10.00      A   
ATOM    817  N   TRP A  89      -9.812   8.549  18.153  1.00 10.00      A   
ATOM    818  HN  TRP A  89     -10.114   8.971  17.321  1.00 10.00      A   
ATOM    819  CA  TRP A  89     -10.150   7.152  18.412  1.00 10.00      A   
ATOM    820  CB  TRP A  89     -11.143   6.621  17.369  1.00 10.00      A   
ATOM    821  CG  TRP A  89     -11.465   5.163  17.531  1.00 10.00      A   
ATOM    822  CD1 TRP A  89     -12.247   4.598  18.494  1.00 10.00      A   
ATOM    823  CD2 TRP A  89     -11.008   4.085  16.702  1.00 10.00      A   
ATOM    824  NE1 TRP A  89     -12.295   3.233  18.322  1.00 10.00      A   
ATOM    825  HE1 TRP A  89     -12.788   2.604  18.891  1.00 10.00      A   
ATOM    826  CE2 TRP A  89     -11.547   2.895  17.228  1.00 10.00      A   
ATOM    827  CE3 TRP A  89     -10.189   4.010  15.569  1.00 10.00      A   
ATOM    828  CZ2 TRP A  89     -11.298   1.646  16.659  1.00 10.00      A   
ATOM    829  CZ3 TRP A  89      -9.944   2.773  15.004  1.00 10.00      A   
ATOM    830  CH2 TRP A  89     -10.496   1.604  15.550  1.00 10.00      A   
ATOM    831  C   TRP A  89      -8.897   6.280  18.446  1.00 10.00      A   
ATOM    832  O   TRP A  89      -8.618   5.617  19.448  1.00 10.00      A   
ATOM    833  N   GLY A  90      -8.142   6.292  17.355  1.00 10.00      A   
ATOM    834  HN  GLY A  90      -8.408   6.848  16.590  1.00 10.00      A   
ATOM    835  CA  GLY A  90      -6.933   5.495  17.283  1.00 10.00      A   
ATOM    836  C   GLY A  90      -6.331   5.487  15.895  1.00 10.00      A   
ATOM    837  O   GLY A  90      -6.686   6.317  15.060  1.00 10.00      A   
ATOM    838  N   GLY A  91      -5.426   4.550  15.647  1.00 10.00      A   
ATOM    839  HN  GLY A  91      -5.188   3.905  16.355  1.00 10.00      A   
ATOM    840  CA  GLY A  91      -4.784   4.465  14.351  1.00 10.00      A   
ATOM    841  C   GLY A  91      -3.434   5.145  14.352  1.00 10.00      A   
ATOM    842  O   GLY A  91      -2.950   5.587  13.313  1.00 10.00      A   
ATOM    843  N   TYR A  92      -2.826   5.227  15.530  1.00 10.00      A   
ATOM    844  HN  TYR A  92      -3.256   4.834  16.317  1.00 10.00      A   
ATOM    845  CA  TYR A  92      -1.530   5.869  15.682  1.00 10.00      A   
ATOM    846  CB  TYR A  92      -1.261   6.211  17.151  1.00 10.00      A   
ATOM    847  CG  TYR A  92      -2.375   7.001  17.810  1.00 10.00      A   
ATOM    848  CD1 TYR A  92      -3.287   6.379  18.653  1.00 10.00      A   
ATOM    849  CD2 TYR A  92      -2.517   8.363  17.583  1.00 10.00      A   
ATOM    850  CE1 TYR A  92      -4.312   7.091  19.249  1.00 10.00      A   
ATOM    851  CE2 TYR A  92      -3.537   9.084  18.177  1.00 10.00      A   
ATOM    852  CZ  TYR A  92      -4.433   8.445  19.008  1.00 10.00      A   
ATOM    853  OH  TYR A  92      -5.454   9.161  19.595  1.00 10.00      A   
ATOM    854  HH  TYR A  92      -5.663   8.773  20.453  1.00 10.00      A   
ATOM    855  C   TYR A  92      -0.417   4.990  15.124  1.00 10.00      A   
ATOM    856  O   TYR A  92      -0.244   3.843  15.545  1.00 10.00      A   
ATOM    857  N   VAL A  93       0.327   5.530  14.172  1.00 10.00      A   
ATOM    858  HN  VAL A  93       0.129   6.444  13.875  1.00 10.00      A   
ATOM    859  CA  VAL A  93       1.425   4.802  13.549  1.00 10.00      A   
ATOM    860  CB  VAL A  93       1.555   5.140  12.045  1.00 10.00      A   
ATOM    861  CG1 VAL A  93       2.183   6.511  11.835  1.00 10.00      A   
ATOM    862  CG2 VAL A  93       2.337   4.059  11.316  1.00 10.00      A   
ATOM    863  C   VAL A  93       2.746   5.074  14.268  1.00 10.00      A   
ATOM    864  O   VAL A  93       3.752   4.403  14.027  1.00 10.00      A   
ATOM    865  N   TYR A  94       2.721   6.051  15.170  1.00 10.00      A   
ATOM    866  HN  TYR A  94       1.884   6.539  15.317  1.00 10.00      A   
ATOM    867  CA  TYR A  94       3.901   6.432  15.941  1.00 10.00      A   
ATOM    868  CB  TYR A  94       3.593   7.555  16.935  1.00 10.00      A   
ATOM    869  CG  TYR A  94       4.827   8.196  17.531  1.00 10.00      A   
ATOM    870  CD1 TYR A  94       5.679   8.966  16.748  1.00 10.00      A   
ATOM    871  CD2 TYR A  94       5.147   8.026  18.870  1.00 10.00      A   
ATOM    872  CE1 TYR A  94       6.812   9.550  17.282  1.00 10.00      A   
ATOM    873  CE2 TYR A  94       6.275   8.606  19.413  1.00 10.00      A   
ATOM    874  CZ  TYR A  94       7.105   9.366  18.617  1.00 10.00      A   
ATOM    875  OH  TYR A  94       8.233   9.944  19.157  1.00 10.00      A   
ATOM    876  HH  TYR A  94       8.491   9.455  19.950  1.00 10.00      A   
ATOM    877  C   TYR A  94       4.574   5.239  16.634  1.00 10.00      A   
ATOM    878  O   TYR A  94       5.785   5.072  16.507  1.00 10.00      A   
ATOM    879  N   PRO A  95       3.820   4.392  17.382  1.00 10.00      A   
ATOM    880  CA  PRO A  95       4.406   3.221  18.053  1.00 10.00      A   
ATOM    881  CB  PRO A  95       3.190   2.485  18.619  1.00 10.00      A   
ATOM    882  CG  PRO A  95       2.168   3.548  18.798  1.00 10.00      A   
ATOM    883  CD  PRO A  95       2.374   4.510  17.664  1.00 10.00      A   
ATOM    884  C   PRO A  95       5.147   2.317  17.069  1.00 10.00      A   
ATOM    885  O   PRO A  95       6.212   1.782  17.383  1.00 10.00      A   
ATOM    886  N   TRP A  96       4.587   2.166  15.872  1.00 10.00      A   
ATOM    887  HN  TRP A  96       3.748   2.635  15.674  1.00 10.00      A   
ATOM    888  CA  TRP A  96       5.196   1.334  14.843  1.00 10.00      A   
ATOM    889  CB  TRP A  96       4.240   1.150  13.659  1.00 10.00      A   
ATOM    890  CG  TRP A  96       3.020   0.341  13.990  1.00 10.00      A   
ATOM    891  CD1 TRP A  96       1.848   0.801  14.515  1.00 10.00      A   
ATOM    892  CD2 TRP A  96       2.855  -1.074  13.820  1.00 10.00      A   
ATOM    893  NE1 TRP A  96       0.966  -0.238  14.689  1.00 10.00      A   
ATOM    894  HE1 TRP A  96       0.057  -0.160  15.056  1.00 10.00      A   
ATOM    895  CE2 TRP A  96       1.560  -1.400  14.267  1.00 10.00      A   
ATOM    896  CE3 TRP A  96       3.677  -2.095  13.335  1.00 10.00      A   
ATOM    897  CZ2 TRP A  96       1.070  -2.704  14.243  1.00 10.00      A   
ATOM    898  CZ3 TRP A  96       3.187  -3.387  13.313  1.00 10.00      A   
ATOM    899  CH2 TRP A  96       1.896  -3.681  13.763  1.00 10.00      A   
ATOM    900  C   TRP A  96       6.509   1.948  14.371  1.00 10.00      A   
ATOM    901  O   TRP A  96       7.540   1.281  14.334  1.00 10.00      A   
ATOM    902  N   ILE A  97       6.465   3.233  14.045  1.00 10.00      A   
ATOM    903  HN  ILE A  97       5.608   3.713  14.113  1.00 10.00      A   
ATOM    904  CA  ILE A  97       7.645   3.959  13.580  1.00 10.00      A   
ATOM    905  CB  ILE A  97       7.282   5.403  13.161  1.00 10.00      A   
ATOM    906  CG1 ILE A  97       6.356   5.380  11.944  1.00 10.00      A   
ATOM    907  CG2 ILE A  97       8.526   6.228  12.859  1.00 10.00      A   
ATOM    908  CD1 ILE A  97       6.943   4.644  10.759  1.00 10.00      A   
ATOM    909  C   ILE A  97       8.739   3.984  14.650  1.00 10.00      A   
ATOM    910  O   ILE A  97       9.927   3.854  14.347  1.00 10.00      A   
ATOM    911  N   GLU A  98       8.326   4.124  15.901  1.00 10.00      A   
ATOM    912  HN  GLU A  98       7.359   4.205  16.078  1.00 10.00      A   
ATOM    913  CA  GLU A  98       9.258   4.177  17.022  1.00 10.00      A   
ATOM    914  CB  GLU A  98       8.522   4.606  18.296  1.00 10.00      A   
ATOM    915  CG  GLU A  98       9.437   5.029  19.433  1.00 10.00      A   
ATOM    916  CD  GLU A  98       8.716   5.124  20.760  1.00 10.00      A   
ATOM    917  OE1 GLU A  98       7.881   6.036  20.928  1.00 10.00      A   
ATOM    918  OE2 GLU A  98       8.988   4.291  21.651  1.00 10.00      A   
ATOM    919  C   GLU A  98       9.954   2.834  17.251  1.00 10.00      A   
ATOM    920  O   GLU A  98      11.081   2.786  17.746  1.00 10.00      A   
ATOM    921  N   ALA A  99       9.290   1.749  16.880  1.00 10.00      A   
ATOM    922  HN  ALA A  99       8.401   1.843  16.474  1.00 10.00      A   
ATOM    923  CA  ALA A  99       9.848   0.418  17.074  1.00 10.00      A   
ATOM    924  CB  ALA A  99       8.756  -0.548  17.508  1.00 10.00      A   
ATOM    925  C   ALA A  99      10.569  -0.105  15.831  1.00 10.00      A   
ATOM    926  O   ALA A  99      11.554  -0.839  15.937  1.00 10.00      A   
ATOM    927  N   MET A 100      10.089   0.284  14.656  1.00 10.00      A   
ATOM    928  HN  MET A 100       9.312   0.887  14.632  1.00 10.00      A   
ATOM    929  CA  MET A 100      10.681  -0.174  13.400  1.00 10.00      A   
ATOM    930  CB  MET A 100       9.706  -0.007  12.228  1.00 10.00      A   
ATOM    931  CG  MET A 100       8.487  -0.919  12.299  1.00 10.00      A   
ATOM    932  SD  MET A 100       7.635  -1.084  10.716  1.00 10.00      A   
ATOM    933  CE  MET A 100       6.967   0.567  10.508  1.00 10.00      A   
ATOM    934  C   MET A 100      12.022   0.494  13.091  1.00 10.00      A   
ATOM    935  O   MET A 100      12.841  -0.073  12.365  1.00 10.00      A   
ATOM    936  N   SER A 101      12.248   1.675  13.657  1.00 10.00      A   
ATOM    937  HN  SER A 101      11.570   2.057  14.250  1.00 10.00      A   
ATOM    938  CA  SER A 101      13.481   2.427  13.426  1.00 10.00      A   
ATOM    939  CB  SER A 101      13.454   3.730  14.227  1.00 10.00      A   
ATOM    940  OG  SER A 101      12.468   3.677  15.246  1.00 10.00      A   
ATOM    941  HG  SER A 101      11.617   3.966  14.887  1.00 10.00      A   
ATOM    942  C   SER A 101      14.731   1.616  13.766  1.00 10.00      A   
ATOM    943  O   SER A 101      15.662   1.520  12.963  1.00 10.00      A   
ATOM    944  N   SER A 102      14.743   1.027  14.951  1.00 10.00      A   
ATOM    945  HN  SER A 102      13.978   1.142  15.554  1.00 10.00      A   
ATOM    946  CA  SER A 102      15.873   0.230  15.396  1.00 10.00      A   
ATOM    947  CB  SER A 102      16.105   0.491  16.885  1.00 10.00      A   
ATOM    948  OG  SER A 102      14.956   1.088  17.470  1.00 10.00      A   
ATOM    949  HG  SER A 102      15.221   1.603  18.240  1.00 10.00      A   
ATOM    950  C   SER A 102      15.624  -1.255  15.146  1.00 10.00      A   
ATOM    951  O   SER A 102      16.144  -2.117  15.859  1.00 10.00      A   
ATOM    952  N   SER A 103      14.836  -1.548  14.120  1.00 10.00      A   
ATOM    953  HN  SER A 103      14.462  -0.819  13.582  1.00 10.00      A   
ATOM    954  CA  SER A 103      14.512  -2.922  13.786  1.00 10.00      A   
ATOM    955  CB  SER A 103      13.092  -3.244  14.234  1.00 10.00      A   
ATOM    956  OG  SER A 103      12.975  -3.115  15.643  1.00 10.00      A   
ATOM    957  HG  SER A 103      12.508  -2.291  15.853  1.00 10.00      A   
ATOM    958  C   SER A 103      14.688  -3.218  12.299  1.00 10.00      A   
ATOM    959  O   SER A 103      15.191  -4.279  11.929  1.00 10.00      A   
ATOM    960  N   TYR A 104      14.268  -2.293  11.451  1.00 10.00      A   
ATOM    961  HN  TYR A 104      13.866  -1.461  11.796  1.00 10.00      A   
ATOM    962  CA  TYR A 104      14.388  -2.478  10.017  1.00 10.00      A   
ATOM    963  CB  TYR A 104      13.022  -2.382   9.338  1.00 10.00      A   
ATOM    964  CG  TYR A 104      12.009  -3.379   9.848  1.00 10.00      A   
ATOM    965  CD1 TYR A 104      10.940  -2.969  10.629  1.00 10.00      A   
ATOM    966  CD2 TYR A 104      12.123  -4.732   9.555  1.00 10.00      A   
ATOM    967  CE1 TYR A 104      10.011  -3.872  11.102  1.00 10.00      A   
ATOM    968  CE2 TYR A 104      11.196  -5.645  10.024  1.00 10.00      A   
ATOM    969  CZ  TYR A 104      10.141  -5.208  10.798  1.00 10.00      A   
ATOM    970  OH  TYR A 104       9.210  -6.105  11.272  1.00 10.00      A   
ATOM    971  HH  TYR A 104       9.594  -6.995  11.282  1.00 10.00      A   
ATOM    972  C   TYR A 104      15.347  -1.464   9.420  1.00 10.00      A   
ATOM    973  O   TYR A 104      14.929  -0.448   8.874  1.00 10.00      A   
ATOM    974  N   THR A 105      16.635  -1.743   9.532  1.00 10.00      A   
ATOM    975  HN  THR A 105      16.910  -2.570   9.983  1.00 10.00      A   
ATOM    976  CA  THR A 105      17.662  -0.859   9.008  1.00 10.00      A   
ATOM    977  CB  THR A 105      19.054  -1.320   9.478  1.00 10.00      A   
ATOM    978  OG1 THR A 105      18.903  -2.310  10.508  1.00 10.00      A   
ATOM    979  HG1 THR A 105      19.112  -3.181  10.147  1.00 10.00      A   
ATOM    980  CG2 THR A 105      19.853  -0.149  10.024  1.00 10.00      A   
ATOM    981  C   THR A 105      17.635  -0.842   7.482  1.00 10.00      A   
ATOM    982  O   THR A 105      18.168   0.072   6.847  1.00 10.00      A   
ATOM    983  N   TRP A 106      17.001  -1.851   6.897  1.00 10.00      A   
ATOM    984  HN  TRP A 106      16.582  -2.539   7.454  1.00 10.00      A   
ATOM    985  CA  TRP A 106      16.908  -1.957   5.451  1.00 10.00      A   
ATOM    986  CB  TRP A 106      17.432  -3.321   4.985  1.00 10.00      A   
ATOM    987  CG  TRP A 106      18.886  -3.534   5.297  1.00 10.00      A   
ATOM    988  CD1 TRP A 106      19.406  -4.158   6.392  1.00 10.00      A   
ATOM    989  CD2 TRP A 106      20.007  -3.113   4.508  1.00 10.00      A   
ATOM    990  NE1 TRP A 106      20.778  -4.147   6.336  1.00 10.00      A   
ATOM    991  HE1 TRP A 106      21.380  -4.534   7.010  1.00 10.00      A   
ATOM    992  CE2 TRP A 106      21.172  -3.513   5.189  1.00 10.00      A   
ATOM    993  CE3 TRP A 106      20.137  -2.438   3.292  1.00 10.00      A   
ATOM    994  CZ2 TRP A 106      22.451  -3.259   4.695  1.00 10.00      A   
ATOM    995  CZ3 TRP A 106      21.406  -2.187   2.806  1.00 10.00      A   
ATOM    996  CH2 TRP A 106      22.546  -2.595   3.503  1.00 10.00      A   
ATOM    997  C   TRP A 106      15.478  -1.723   4.963  1.00 10.00      A   
ATOM    998  O   TRP A 106      15.097  -2.190   3.888  1.00 10.00      A   
ATOM    999  N   LEU A 107      14.690  -0.999   5.756  1.00 10.00      A   
ATOM   1000  HN  LEU A 107      15.041  -0.664   6.608  1.00 10.00      A   
ATOM   1001  CA  LEU A 107      13.312  -0.695   5.383  1.00 10.00      A   
ATOM   1002  CB  LEU A 107      12.546  -0.121   6.578  1.00 10.00      A   
ATOM   1003  CG  LEU A 107      11.020  -0.204   6.508  1.00 10.00      A   
ATOM   1004  CD1 LEU A 107      10.559  -1.645   6.376  1.00 10.00      A   
ATOM   1005  CD2 LEU A 107      10.393   0.447   7.728  1.00 10.00      A   
ATOM   1006  C   LEU A 107      13.297   0.276   4.209  1.00 10.00      A   
ATOM   1007  O   LEU A 107      14.002   1.288   4.221  1.00 10.00      A   
ATOM   1008  N   GLU A 108      12.499  -0.033   3.195  1.00 10.00      A   
ATOM   1009  HN  GLU A 108      11.937  -0.833   3.248  1.00 10.00      A   
ATOM   1010  CA  GLU A 108      12.441   0.805   2.008  1.00 10.00      A   
ATOM   1011  CB  GLU A 108      12.990   0.047   0.794  1.00 10.00      A   
ATOM   1012  CG  GLU A 108      14.363  -0.572   0.997  1.00 10.00      A   
ATOM   1013  CD  GLU A 108      14.787  -1.467  -0.153  1.00 10.00      A   
ATOM   1014  OE1 GLU A 108      14.361  -1.225  -1.300  1.00 10.00      A   
ATOM   1015  OE2 GLU A 108      15.569  -2.412   0.077  1.00 10.00      A   
ATOM   1016  C   GLU A 108      11.036   1.308   1.691  1.00 10.00      A   
ATOM   1017  O   GLU A 108      10.866   2.469   1.313  1.00 10.00      A   
ATOM   1018  N   GLU A 109      10.031   0.455   1.847  1.00 10.00      A   
ATOM   1019  HN  GLU A 109      10.205  -0.445   2.206  1.00 10.00      A   
ATOM   1020  CA  GLU A 109       8.666   0.841   1.506  1.00 10.00      A   
ATOM   1021  CB  GLU A 109       8.140  -0.049   0.378  1.00 10.00      A   
ATOM   1022  CG  GLU A 109       9.093  -0.202  -0.798  1.00 10.00      A   
ATOM   1023  CD  GLU A 109       8.511  -1.027  -1.931  1.00 10.00      A   
ATOM   1024  OE1 GLU A 109       7.310  -1.375  -1.870  1.00 10.00      A   
ATOM   1025  OE2 GLU A 109       9.252  -1.337  -2.887  1.00 10.00      A   
ATOM   1026  C   GLU A 109       7.699   0.782   2.687  1.00 10.00      A   
ATOM   1027  O   GLU A 109       7.645  -0.204   3.423  1.00 10.00      A   
ATOM   1028  N   ILE A 110       6.938   1.856   2.856  1.00 10.00      A   
ATOM   1029  HN  ILE A 110       7.067   2.626   2.260  1.00 10.00      A   
ATOM   1030  CA  ILE A 110       5.927   1.948   3.899  1.00 10.00      A   
ATOM   1031  CB  ILE A 110       6.344   2.910   5.034  1.00 10.00      A   
ATOM   1032  CG1 ILE A 110       7.465   2.290   5.875  1.00 10.00      A   
ATOM   1033  CG2 ILE A 110       5.145   3.259   5.913  1.00 10.00      A   
ATOM   1034  CD1 ILE A 110       7.970   3.194   6.983  1.00 10.00      A   
ATOM   1035  C   ILE A 110       4.617   2.431   3.271  1.00 10.00      A   
ATOM   1036  O   ILE A 110       4.560   3.522   2.695  1.00 10.00      A   
ATOM   1037  N   ARG A 111       3.581   1.604   3.353  1.00 10.00      A   
ATOM   1038  HN  ARG A 111       3.693   0.738   3.813  1.00 10.00      A   
ATOM   1039  CA  ARG A 111       2.279   1.936   2.783  1.00 10.00      A   
ATOM   1040  CB  ARG A 111       1.976   0.997   1.606  1.00 10.00      A   
ATOM   1041  CG  ARG A 111       3.069   0.991   0.544  1.00 10.00      A   
ATOM   1042  CD  ARG A 111       2.868  -0.097  -0.503  1.00 10.00      A   
ATOM   1043  NE  ARG A 111       4.062  -0.252  -1.343  1.00 10.00      A   
ATOM   1044  HE  ARG A 111       4.731  -0.909  -1.049  1.00 10.00      A   
ATOM   1045  CZ  ARG A 111       4.292   0.437  -2.469  1.00 10.00      A   
ATOM   1046  NH1 ARG A 111       3.398   1.319  -2.916  1.00 10.00      A   
ATOM   1047 HH11 ARG A 111       3.588   1.863  -3.795  1.00 10.00      A   
ATOM   1048 HH12 ARG A 111       2.507   1.478  -2.398  1.00 10.00      A   
ATOM   1049  NH2 ARG A 111       5.427   0.248  -3.138  1.00 10.00      A   
ATOM   1050 HH21 ARG A 111       5.615   0.789  -4.023  1.00 10.00      A   
ATOM   1051 HH22 ARG A 111       6.144  -0.435  -2.785  1.00 10.00      A   
ATOM   1052  C   ARG A 111       1.183   1.858   3.847  1.00 10.00      A   
ATOM   1053  O   ARG A 111       0.869   0.780   4.351  1.00 10.00      A   
ATOM   1054  N   LEU A 112       0.600   3.004   4.182  1.00 10.00      A   
ATOM   1055  HN  LEU A 112       0.867   3.833   3.720  1.00 10.00      A   
ATOM   1056  CA  LEU A 112      -0.439   3.062   5.201  1.00 10.00      A   
ATOM   1057  CB  LEU A 112      -0.022   4.006   6.329  1.00 10.00      A   
ATOM   1058  CG  LEU A 112       1.362   3.771   6.937  1.00 10.00      A   
ATOM   1059  CD1 LEU A 112       1.730   4.909   7.875  1.00 10.00      A   
ATOM   1060  CD2 LEU A 112       1.412   2.438   7.666  1.00 10.00      A   
ATOM   1061  C   LEU A 112      -1.768   3.530   4.621  1.00 10.00      A   
ATOM   1062  O   LEU A 112      -1.803   4.367   3.717  1.00 10.00      A   
ATOM   1063  N   LYS A 113      -2.851   2.976   5.140  1.00 10.00      A   
ATOM   1064  HN  LYS A 113      -2.749   2.283   5.835  1.00 10.00      A   
ATOM   1065  CA  LYS A 113      -4.184   3.342   4.701  1.00 10.00      A   
ATOM   1066  CB  LYS A 113      -4.802   2.210   3.873  1.00 10.00      A   
ATOM   1067  CG  LYS A 113      -6.062   2.605   3.119  1.00 10.00      A   
ATOM   1068  CD  LYS A 113      -6.789   1.384   2.580  1.00 10.00      A   
ATOM   1069  CE  LYS A 113      -7.999   1.789   1.752  1.00 10.00      A   
ATOM   1070  NZ  LYS A 113      -8.907   0.641   1.484  1.00 10.00      A   
ATOM   1071  HZ1 LYS A 113      -9.274   0.249   2.378  1.00 10.00      A   
ATOM   1072  HZ2 LYS A 113      -8.398  -0.108   0.979  1.00 10.00      A   
ATOM   1073  HZ3 LYS A 113      -9.713   0.949   0.899  1.00 10.00      A   
ATOM   1074  C   LYS A 113      -5.067   3.657   5.905  1.00 10.00      A   
ATOM   1075  O   LYS A 113      -5.292   2.798   6.758  1.00 10.00      A   
ATOM   1076  N   ARG A 114      -5.546   4.897   5.972  1.00 10.00      A   
ATOM   1077  HN  ARG A 114      -5.300   5.542   5.265  1.00 10.00      A   
ATOM   1078  CA  ARG A 114      -6.412   5.347   7.061  1.00 10.00      A   
ATOM   1079  CB  ARG A 114      -7.730   4.554   7.087  1.00 10.00      A   
ATOM   1080  CG  ARG A 114      -8.566   4.699   5.824  1.00 10.00      A   
ATOM   1081  CD  ARG A 114      -9.763   3.759   5.822  1.00 10.00      A   
ATOM   1082  NE  ARG A 114     -10.378   3.684   4.497  1.00 10.00      A   
ATOM   1083  HE  ARG A 114     -10.567   4.538   4.041  1.00 10.00      A   
ATOM   1084  CZ  ARG A 114     -10.691   2.547   3.878  1.00 10.00      A   
ATOM   1085  NH1 ARG A 114     -10.455   1.385   4.469  1.00 10.00      A   
ATOM   1086 HH11 ARG A 114     -10.696   0.482   3.983  1.00 10.00      A   
ATOM   1087 HH12 ARG A 114     -10.029   1.356   5.414  1.00 10.00      A   
ATOM   1088  NH2 ARG A 114     -11.216   2.579   2.656  1.00 10.00      A   
ATOM   1089 HH21 ARG A 114     -11.383   3.494   2.186  1.00 10.00      A   
ATOM   1090 HH22 ARG A 114     -11.460   1.685   2.152  1.00 10.00      A   
ATOM   1091  C   ARG A 114      -5.692   5.279   8.406  1.00 10.00      A   
ATOM   1092  O   ARG A 114      -6.181   4.670   9.357  1.00 10.00      A   
ATOM   1093  N   MET A 115      -4.524   5.906   8.475  1.00 10.00      A   
ATOM   1094  HN  MET A 115      -4.188   6.386   7.688  1.00 10.00      A   
ATOM   1095  CA  MET A 115      -3.729   5.917   9.696  1.00 10.00      A   
ATOM   1096  CB  MET A 115      -2.426   5.136   9.500  1.00 10.00      A   
ATOM   1097  CG  MET A 115      -2.602   3.632   9.379  1.00 10.00      A   
ATOM   1098  SD  MET A 115      -2.975   2.841  10.956  1.00 10.00      A   
ATOM   1099  CE  MET A 115      -1.363   2.851  11.736  1.00 10.00      A   
ATOM   1100  C   MET A 115      -3.403   7.340  10.125  1.00 10.00      A   
ATOM   1101  O   MET A 115      -3.419   8.261   9.310  1.00 10.00      A   
ATOM   1102  N   VAL A 116      -3.117   7.513  11.409  1.00 10.00      A   
ATOM   1103  HN  VAL A 116      -3.138   6.738  12.018  1.00 10.00      A   
ATOM   1104  CA  VAL A 116      -2.769   8.821  11.945  1.00 10.00      A   
ATOM   1105  CB  VAL A 116      -3.275   9.005  13.394  1.00 10.00      A   
ATOM   1106  CG1 VAL A 116      -2.927  10.395  13.909  1.00 10.00      A   
ATOM   1107  CG2 VAL A 116      -4.779   8.787  13.457  1.00 10.00      A   
ATOM   1108  C   VAL A 116      -1.258   8.988  11.903  1.00 10.00      A   
ATOM   1109  O   VAL A 116      -0.535   8.401  12.711  1.00 10.00      A   
ATOM   1110  N   VAL A 117      -0.784   9.765  10.941  1.00 10.00      A   
ATOM   1111  HN  VAL A 117      -1.413  10.206  10.327  1.00 10.00      A   
ATOM   1112  CA  VAL A 117       0.640  10.001  10.779  1.00 10.00      A   
ATOM   1113  CB  VAL A 117       1.089   9.733   9.328  1.00 10.00      A   
ATOM   1114  CG1 VAL A 117       2.604   9.788   9.218  1.00 10.00      A   
ATOM   1115  CG2 VAL A 117       0.563   8.389   8.846  1.00 10.00      A   
ATOM   1116  C   VAL A 117       0.968  11.440  11.139  1.00 10.00      A   
ATOM   1117  O   VAL A 117       0.456  12.366  10.523  1.00 10.00      A   
ATOM   1118  N   THR A 118       1.803  11.622  12.145  1.00 10.00      A   
ATOM   1119  HN  THR A 118       2.165  10.845  12.616  1.00 10.00      A   
ATOM   1120  CA  THR A 118       2.186  12.955  12.581  1.00 10.00      A   
ATOM   1121  CB  THR A 118       2.209  13.033  14.117  1.00 10.00      A   
ATOM   1122  OG1 THR A 118       2.818  11.843  14.639  1.00 10.00      A   
ATOM   1123  HG1 THR A 118       2.906  11.928  15.601  1.00 10.00      A   
ATOM   1124  CG2 THR A 118       0.798  13.156  14.667  1.00 10.00      A   
ATOM   1125  C   THR A 118       3.560  13.339  12.046  1.00 10.00      A   
ATOM   1126  O   THR A 118       4.287  12.498  11.504  1.00 10.00      A   
ATOM   1127  N   ASP A 119       3.912  14.615  12.207  1.00 10.00      A   
ATOM   1128  HN  ASP A 119       3.276  15.234  12.623  1.00 10.00      A   
ATOM   1129  CA  ASP A 119       5.207  15.128  11.762  1.00 10.00      A   
ATOM   1130  CB  ASP A 119       5.347  16.612  12.117  1.00 10.00      A   
ATOM   1131  CG  ASP A 119       4.475  17.522  11.275  1.00 10.00      A   
ATOM   1132  OD1 ASP A 119       5.007  18.191  10.371  1.00 10.00      A   
ATOM   1133  OD2 ASP A 119       3.252  17.585  11.529  1.00 10.00      A   
ATOM   1134  C   ASP A 119       6.339  14.349  12.418  1.00 10.00      A   
ATOM   1135  O   ASP A 119       7.346  14.041  11.783  1.00 10.00      A   
ATOM   1136  N   ASP A 120       6.148  14.016  13.691  1.00 10.00      A   
ATOM   1137  HN  ASP A 120       5.313  14.287  14.134  1.00 10.00      A   
ATOM   1138  CA  ASP A 120       7.147  13.272  14.456  1.00 10.00      A   
ATOM   1139  CB  ASP A 120       6.678  13.062  15.897  1.00 10.00      A   
ATOM   1140  CG  ASP A 120       6.497  14.364  16.644  1.00 10.00      A   
ATOM   1141  OD1 ASP A 120       7.513  14.972  17.041  1.00 10.00      A   
ATOM   1142  OD2 ASP A 120       5.338  14.795  16.822  1.00 10.00      A   
ATOM   1143  C   ASP A 120       7.461  11.930  13.809  1.00 10.00      A   
ATOM   1144  O   ASP A 120       8.611  11.493  13.795  1.00 10.00      A   
ATOM   1145  N   CYS A 121       6.434  11.286  13.269  1.00 10.00      A   
ATOM   1146  HN  CYS A 121       5.544  11.691  13.309  1.00 10.00      A   
ATOM   1147  CA  CYS A 121       6.602   9.998  12.614  1.00 10.00      A   
ATOM   1148  CB  CYS A 121       5.238   9.390  12.275  1.00 10.00      A   
ATOM   1149  SG  CYS A 121       4.075   9.340  13.658  1.00 10.00      A   
ATOM   1150  HG  CYS A 121       3.815  10.591  14.025  1.00 10.00      A   
ATOM   1151  C   CYS A 121       7.432  10.157  11.344  1.00 10.00      A   
ATOM   1152  O   CYS A 121       8.337   9.368  11.077  1.00 10.00      A   
ATOM   1153  N   LEU A 122       7.135  11.205  10.583  1.00 10.00      A   
ATOM   1154  HN  LEU A 122       6.421  11.816  10.871  1.00 10.00      A   
ATOM   1155  CA  LEU A 122       7.845  11.481   9.339  1.00 10.00      A   
ATOM   1156  CB  LEU A 122       7.223  12.692   8.636  1.00 10.00      A   
ATOM   1157  CG  LEU A 122       5.731  12.594   8.307  1.00 10.00      A   
ATOM   1158  CD1 LEU A 122       5.128  13.979   8.145  1.00 10.00      A   
ATOM   1159  CD2 LEU A 122       5.514  11.772   7.050  1.00 10.00      A   
ATOM   1160  C   LEU A 122       9.324  11.746   9.609  1.00 10.00      A   
ATOM   1161  O   LEU A 122      10.203  11.127   9.008  1.00 10.00      A   
ATOM   1162  N   GLU A 123       9.584  12.656  10.538  1.00 10.00      A   
ATOM   1163  HN  GLU A 123       8.833  13.101  10.992  1.00 10.00      A   
ATOM   1164  CA  GLU A 123      10.951  13.021  10.904  1.00 10.00      A   
ATOM   1165  CB  GLU A 123      10.944  14.196  11.885  1.00 10.00      A   
ATOM   1166  CG  GLU A 123      10.386  15.478  11.285  1.00 10.00      A   
ATOM   1167  CD  GLU A 123      10.256  16.602  12.292  1.00 10.00      A   
ATOM   1168  OE1 GLU A 123       9.147  16.795  12.833  1.00 10.00      A   
ATOM   1169  OE2 GLU A 123      11.256  17.308  12.540  1.00 10.00      A   
ATOM   1170  C   GLU A 123      11.717  11.826  11.473  1.00 10.00      A   
ATOM   1171  O   GLU A 123      12.916  11.673  11.231  1.00 10.00      A   
ATOM   1172  N   LEU A 124      11.014  10.969  12.213  1.00 10.00      A   
ATOM   1173  HN  LEU A 124      10.060  11.142  12.372  1.00 10.00      A   
ATOM   1174  CA  LEU A 124      11.630   9.782  12.799  1.00 10.00      A   
ATOM   1175  CB  LEU A 124      10.663   9.078  13.755  1.00 10.00      A   
ATOM   1176  CG  LEU A 124      11.152   8.889  15.194  1.00 10.00      A   
ATOM   1177  CD1 LEU A 124      10.065   8.261  16.047  1.00 10.00      A   
ATOM   1178  CD2 LEU A 124      12.417   8.044  15.235  1.00 10.00      A   
ATOM   1179  C   LEU A 124      12.089   8.819  11.706  1.00 10.00      A   
ATOM   1180  O   LEU A 124      13.155   8.215  11.808  1.00 10.00      A   
ATOM   1181  N   ILE A 125      11.285   8.697  10.657  1.00 10.00      A   
ATOM   1182  HN  ILE A 125      10.449   9.216  10.633  1.00 10.00      A   
ATOM   1183  CA  ILE A 125      11.601   7.816   9.537  1.00 10.00      A   
ATOM   1184  CB  ILE A 125      10.445   7.790   8.515  1.00 10.00      A   
ATOM   1185  CG1 ILE A 125       9.236   7.050   9.085  1.00 10.00      A   
ATOM   1186  CG2 ILE A 125      10.883   7.168   7.197  1.00 10.00      A   
ATOM   1187  CD1 ILE A 125       8.032   7.066   8.171  1.00 10.00      A   
ATOM   1188  C   ILE A 125      12.876   8.275   8.833  1.00 10.00      A   
ATOM   1189  O   ILE A 125      13.793   7.483   8.607  1.00 10.00      A   
ATOM   1190  N   ALA A 126      12.924   9.562   8.517  1.00 10.00      A   
ATOM   1191  HN  ALA A 126      12.165  10.136   8.760  1.00 10.00      A   
ATOM   1192  CA  ALA A 126      14.065  10.151   7.820  1.00 10.00      A   
ATOM   1193  CB  ALA A 126      13.815  11.624   7.547  1.00 10.00      A   
ATOM   1194  C   ALA A 126      15.382   9.961   8.575  1.00 10.00      A   
ATOM   1195  O   ALA A 126      16.422   9.716   7.966  1.00 10.00      A   
ATOM   1196  N   LYS A 127      15.331  10.053   9.898  1.00 10.00      A   
ATOM   1197  HN  LYS A 127      14.470  10.224  10.335  1.00 10.00      A   
ATOM   1198  CA  LYS A 127      16.533   9.913  10.713  1.00 10.00      A   
ATOM   1199  CB  LYS A 127      16.418  10.750  11.993  1.00 10.00      A   
ATOM   1200  CG  LYS A 127      15.411  10.223  13.008  1.00 10.00      A   
ATOM   1201  CD  LYS A 127      15.245  11.177  14.181  1.00 10.00      A   
ATOM   1202  CE  LYS A 127      16.529  11.298  14.992  1.00 10.00      A   
ATOM   1203  NZ  LYS A 127      16.368  12.191  16.172  1.00 10.00      A   
ATOM   1204  HZ1 LYS A 127      17.240  12.757  16.318  1.00 10.00      A   
ATOM   1205  HZ2 LYS A 127      16.191  11.628  17.028  1.00 10.00      A   
ATOM   1206  HZ3 LYS A 127      15.568  12.840  16.028  1.00 10.00      A   
ATOM   1207  C   LYS A 127      16.855   8.456  11.049  1.00 10.00      A   
ATOM   1208  O   LYS A 127      17.827   8.174  11.753  1.00 10.00      A   
ATOM   1209  N   SER A 128      16.054   7.534  10.536  1.00 10.00      A   
ATOM   1210  HN  SER A 128      15.310   7.809   9.962  1.00 10.00      A   
ATOM   1211  CA  SER A 128      16.269   6.117  10.803  1.00 10.00      A   
ATOM   1212  CB  SER A 128      15.061   5.512  11.517  1.00 10.00      A   
ATOM   1213  OG  SER A 128      14.688   6.294  12.639  1.00 10.00      A   
ATOM   1214  HG  SER A 128      14.330   7.142  12.335  1.00 10.00      A   
ATOM   1215  C   SER A 128      16.579   5.324   9.537  1.00 10.00      A   
ATOM   1216  O   SER A 128      17.655   4.733   9.411  1.00 10.00      A   
ATOM   1217  N   PHE A 129      15.650   5.319   8.594  1.00 10.00      A   
ATOM   1218  HN  PHE A 129      14.827   5.844   8.720  1.00 10.00      A   
ATOM   1219  CA  PHE A 129      15.834   4.564   7.365  1.00 10.00      A   
ATOM   1220  CB  PHE A 129      14.501   3.997   6.861  1.00 10.00      A   
ATOM   1221  CG  PHE A 129      13.569   3.558   7.955  1.00 10.00      A   
ATOM   1222  CD1 PHE A 129      12.305   4.113   8.065  1.00 10.00      A   
ATOM   1223  CD2 PHE A 129      13.959   2.597   8.874  1.00 10.00      A   
ATOM   1224  CE1 PHE A 129      11.443   3.719   9.071  1.00 10.00      A   
ATOM   1225  CE2 PHE A 129      13.104   2.197   9.883  1.00 10.00      A   
ATOM   1226  CZ  PHE A 129      11.845   2.759   9.982  1.00 10.00      A   
ATOM   1227  C   PHE A 129      16.483   5.408   6.281  1.00 10.00      A   
ATOM   1228  O   PHE A 129      15.838   6.266   5.682  1.00 10.00      A   
ATOM   1229  N   LYS A 130      17.761   5.158   6.030  1.00 10.00      A   
ATOM   1230  HN  LYS A 130      18.224   4.468   6.551  1.00 10.00      A   
ATOM   1231  CA  LYS A 130      18.493   5.886   5.001  1.00 10.00      A   
ATOM   1232  CB  LYS A 130      19.960   6.081   5.396  1.00 10.00      A   
ATOM   1233  CG  LYS A 130      20.191   7.215   6.386  1.00 10.00      A   
ATOM   1234  CD  LYS A 130      20.082   6.743   7.827  1.00 10.00      A   
ATOM   1235  CE  LYS A 130      21.404   6.182   8.324  1.00 10.00      A   
ATOM   1236  NZ  LYS A 130      21.296   5.634   9.701  1.00 10.00      A   
ATOM   1237  HZ1 LYS A 130      21.029   6.384  10.369  1.00 10.00      A   
ATOM   1238  HZ2 LYS A 130      22.211   5.225   9.998  1.00 10.00      A   
ATOM   1239  HZ3 LYS A 130      20.575   4.882   9.733  1.00 10.00      A   
ATOM   1240  C   LYS A 130      18.380   5.162   3.661  1.00 10.00      A   
ATOM   1241  O   LYS A 130      19.079   5.477   2.695  1.00 10.00      A   
ATOM   1242  N   ASN A 131      17.490   4.180   3.623  1.00 10.00      A   
ATOM   1243  HN  ASN A 131      16.977   3.974   4.431  1.00 10.00      A   
ATOM   1244  CA  ASN A 131      17.245   3.396   2.422  1.00 10.00      A   
ATOM   1245  CB  ASN A 131      17.607   1.923   2.668  1.00 10.00      A   
ATOM   1246  CG  ASN A 131      18.168   1.225   1.438  1.00 10.00      A   
ATOM   1247  OD1 ASN A 131      17.764   1.490   0.307  1.00 10.00      A   
ATOM   1248  ND2 ASN A 131      19.115   0.328   1.653  1.00 10.00      A   
ATOM   1249 HD21 ASN A 131      19.402   0.169   2.580  1.00 10.00      A   
ATOM   1250 HD22 ASN A 131      19.502  -0.132   0.879  1.00 10.00      A   
ATOM   1251  C   ASN A 131      15.772   3.520   2.053  1.00 10.00      A   
ATOM   1252  O   ASN A 131      15.242   2.745   1.262  1.00 10.00      A   
ATOM   1253  N   PHE A 132      15.124   4.521   2.643  1.00 10.00      A   
ATOM   1254  HN  PHE A 132      15.615   5.103   3.258  1.00 10.00      A   
ATOM   1255  CA  PHE A 132      13.712   4.782   2.408  1.00 10.00      A   
ATOM   1256  CB  PHE A 132      13.239   5.905   3.328  1.00 10.00      A   
ATOM   1257  CG  PHE A 132      11.771   5.862   3.627  1.00 10.00      A   
ATOM   1258  CD1 PHE A 132      11.185   4.701   4.099  1.00 10.00      A   
ATOM   1259  CD2 PHE A 132      10.979   6.980   3.443  1.00 10.00      A   
ATOM   1260  CE1 PHE A 132       9.835   4.659   4.382  1.00 10.00      A   
ATOM   1261  CE2 PHE A 132       9.628   6.945   3.724  1.00 10.00      A   
ATOM   1262  CZ  PHE A 132       9.054   5.782   4.195  1.00 10.00      A   
ATOM   1263  C   PHE A 132      13.466   5.158   0.954  1.00 10.00      A   
ATOM   1264  O   PHE A 132      14.149   6.029   0.408  1.00 10.00      A   
ATOM   1265  N   LYS A 133      12.496   4.498   0.336  1.00 10.00      A   
ATOM   1266  HN  LYS A 133      11.985   3.820   0.834  1.00 10.00      A   
ATOM   1267  CA  LYS A 133      12.176   4.744  -1.062  1.00 10.00      A   
ATOM   1268  CB  LYS A 133      12.623   3.554  -1.919  1.00 10.00      A   
ATOM   1269  CG  LYS A 133      14.100   3.217  -1.810  1.00 10.00      A   
ATOM   1270  CD  LYS A 133      14.425   1.947  -2.572  1.00 10.00      A   
ATOM   1271  CE  LYS A 133      15.862   1.515  -2.341  1.00 10.00      A   
ATOM   1272  NZ  LYS A 133      16.094   0.122  -2.810  1.00 10.00      A   
ATOM   1273  HZ1 LYS A 133      15.909   0.050  -3.830  1.00 10.00      A   
ATOM   1274  HZ2 LYS A 133      15.456  -0.534  -2.307  1.00 10.00      A   
ATOM   1275  HZ3 LYS A 133      17.077  -0.164  -2.621  1.00 10.00      A   
ATOM   1276  C   LYS A 133      10.687   4.978  -1.292  1.00 10.00      A   
ATOM   1277  O   LYS A 133      10.302   5.775  -2.144  1.00 10.00      A   
ATOM   1278  N   VAL A 134       9.842   4.287  -0.544  1.00 10.00      A   
ATOM   1279  HN  VAL A 134      10.186   3.678   0.147  1.00 10.00      A   
ATOM   1280  CA  VAL A 134       8.404   4.419  -0.734  1.00 10.00      A   
ATOM   1281  CB  VAL A 134       7.787   3.108  -1.271  1.00 10.00      A   
ATOM   1282  CG1 VAL A 134       6.268   3.184  -1.297  1.00 10.00      A   
ATOM   1283  CG2 VAL A 134       8.330   2.786  -2.656  1.00 10.00      A   
ATOM   1284  C   VAL A 134       7.662   4.855   0.524  1.00 10.00      A   
ATOM   1285  O   VAL A 134       7.762   4.223   1.575  1.00 10.00      A   
ATOM   1286  N   LEU A 135       6.910   5.937   0.392  1.00 10.00      A   
ATOM   1287  HN  LEU A 135       6.894   6.402  -0.479  1.00 10.00      A   
ATOM   1288  CA  LEU A 135       6.102   6.465   1.483  1.00 10.00      A   
ATOM   1289  CB  LEU A 135       6.717   7.750   2.050  1.00 10.00      A   
ATOM   1290  CG  LEU A 135       5.961   8.410   3.210  1.00 10.00      A   
ATOM   1291  CD1 LEU A 135       5.854   7.472   4.403  1.00 10.00      A   
ATOM   1292  CD2 LEU A 135       6.620   9.722   3.610  1.00 10.00      A   
ATOM   1293  C   LEU A 135       4.688   6.726   0.970  1.00 10.00      A   
ATOM   1294  O   LEU A 135       4.413   7.766   0.370  1.00 10.00      A   
ATOM   1295  N   VAL A 136       3.802   5.764   1.183  1.00 10.00      A   
ATOM   1296  HN  VAL A 136       4.073   4.962   1.685  1.00 10.00      A   
ATOM   1297  CA  VAL A 136       2.427   5.883   0.723  1.00 10.00      A   
ATOM   1298  CB  VAL A 136       1.975   4.646  -0.085  1.00 10.00      A   
ATOM   1299  CG1 VAL A 136       0.513   4.771  -0.496  1.00 10.00      A   
ATOM   1300  CG2 VAL A 136       2.854   4.464  -1.312  1.00 10.00      A   
ATOM   1301  C   VAL A 136       1.488   6.103   1.891  1.00 10.00      A   
ATOM   1302  O   VAL A 136       1.371   5.255   2.779  1.00 10.00      A   
ATOM   1303  N   LEU A 137       0.833   7.248   1.886  1.00 10.00      A   
ATOM   1304  HN  LEU A 137       0.978   7.881   1.142  1.00 10.00      A   
ATOM   1305  CA  LEU A 137      -0.107   7.595   2.931  1.00 10.00      A   
ATOM   1306  CB  LEU A 137       0.361   8.845   3.686  1.00 10.00      A   
ATOM   1307  CG  LEU A 137       1.751   8.780   4.328  1.00 10.00      A   
ATOM   1308  CD1 LEU A 137       2.103  10.110   4.977  1.00 10.00      A   
ATOM   1309  CD2 LEU A 137       1.823   7.658   5.349  1.00 10.00      A   
ATOM   1310  C   LEU A 137      -1.486   7.835   2.330  1.00 10.00      A   
ATOM   1311  O   LEU A 137      -1.736   8.873   1.717  1.00 10.00      A   
ATOM   1312  N   SER A 138      -2.366   6.861   2.475  1.00 10.00      A   
ATOM   1313  HN  SER A 138      -2.099   6.037   2.946  1.00 10.00      A   
ATOM   1314  CA  SER A 138      -3.714   6.972   1.961  1.00 10.00      A   
ATOM   1315  CB  SER A 138      -4.123   5.679   1.253  1.00 10.00      A   
ATOM   1316  OG  SER A 138      -5.506   5.680   0.947  1.00 10.00      A   
ATOM   1317  HG  SER A 138      -5.625   5.843   0.006  1.00 10.00      A   
ATOM   1318  C   SER A 138      -4.682   7.273   3.094  1.00 10.00      A   
ATOM   1319  O   SER A 138      -4.692   6.572   4.106  1.00 10.00      A   
ATOM   1320  N   SER A 139      -5.470   8.327   2.926  1.00 10.00      A   
ATOM   1321  HN  SER A 139      -5.381   8.859   2.103  1.00 10.00      A   
ATOM   1322  CA  SER A 139      -6.457   8.732   3.922  1.00 10.00      A   
ATOM   1323  CB  SER A 139      -7.618   7.732   3.957  1.00 10.00      A   
ATOM   1324  OG  SER A 139      -7.974   7.318   2.647  1.00 10.00      A   
ATOM   1325  HG  SER A 139      -7.172   7.164   2.136  1.00 10.00      A   
ATOM   1326  C   SER A 139      -5.838   8.887   5.312  1.00 10.00      A   
ATOM   1327  O   SER A 139      -6.393   8.420   6.312  1.00 10.00      A   
ATOM   1328  N   CYS A 140      -4.687   9.535   5.367  1.00 10.00      A   
ATOM   1329  HN  CYS A 140      -4.290   9.882   4.534  1.00 10.00      A   
ATOM   1330  CA  CYS A 140      -3.987   9.746   6.623  1.00 10.00      A   
ATOM   1331  CB  CYS A 140      -2.549   9.234   6.508  1.00 10.00      A   
ATOM   1332  SG  CYS A 140      -2.410   7.496   6.021  1.00 10.00      A   
ATOM   1333  HG  CYS A 140      -3.283   7.278   5.047  1.00 10.00      A   
ATOM   1334  C   CYS A 140      -3.988  11.221   7.003  1.00 10.00      A   
ATOM   1335  O   CYS A 140      -3.947  12.086   6.137  1.00 10.00      A   
ATOM   1336  N   GLU A 141      -4.049  11.503   8.293  1.00 10.00      A   
ATOM   1337  HN  GLU A 141      -4.098  10.770   8.943  1.00 10.00      A   
ATOM   1338  CA  GLU A 141      -4.046  12.881   8.767  1.00 10.00      A   
ATOM   1339  CB  GLU A 141      -5.469  13.355   9.073  1.00 10.00      A   
ATOM   1340  CG  GLU A 141      -6.115  12.660  10.263  1.00 10.00      A   
ATOM   1341  CD  GLU A 141      -7.283  11.784   9.864  1.00 10.00      A   
ATOM   1342  OE1 GLU A 141      -8.402  12.312   9.723  1.00 10.00      A   
ATOM   1343  OE2 GLU A 141      -7.092  10.563   9.683  1.00 10.00      A   
ATOM   1344  C   GLU A 141      -3.169  13.032  10.003  1.00 10.00      A   
ATOM   1345  O   GLU A 141      -2.712  12.040  10.575  1.00 10.00      A   
ATOM   1346  N   GLY A 142      -2.942  14.276  10.407  1.00 10.00      A   
ATOM   1347  HN  GLY A 142      -3.339  15.023   9.908  1.00 10.00      A   
ATOM   1348  CA  GLY A 142      -2.133  14.541  11.584  1.00 10.00      A   
ATOM   1349  C   GLY A 142      -0.754  15.089  11.267  1.00 10.00      A   
ATOM   1350  O   GLY A 142       0.002  15.446  12.175  1.00 10.00      A   
ATOM   1351  N   PHE A 143      -0.418  15.170   9.988  1.00 10.00      A   
ATOM   1352  HN  PHE A 143      -1.062  14.895   9.304  1.00 10.00      A   
ATOM   1353  CA  PHE A 143       0.887  15.671   9.584  1.00 10.00      A   
ATOM   1354  CB  PHE A 143       1.679  14.632   8.773  1.00 10.00      A   
ATOM   1355  CG  PHE A 143       1.023  14.159   7.503  1.00 10.00      A   
ATOM   1356  CD1 PHE A 143       1.537  14.524   6.268  1.00 10.00      A   
ATOM   1357  CD2 PHE A 143      -0.093  13.337   7.542  1.00 10.00      A   
ATOM   1358  CE1 PHE A 143       0.951  14.081   5.098  1.00 10.00      A   
ATOM   1359  CE2 PHE A 143      -0.684  12.893   6.376  1.00 10.00      A   
ATOM   1360  CZ  PHE A 143      -0.162  13.264   5.152  1.00 10.00      A   
ATOM   1361  C   PHE A 143       0.792  17.004   8.853  1.00 10.00      A   
ATOM   1362  O   PHE A 143      -0.134  17.242   8.074  1.00 10.00      A   
ATOM   1363  N   SER A 144       1.748  17.875   9.132  1.00 10.00      A   
ATOM   1364  HN  SER A 144       2.451  17.623   9.774  1.00 10.00      A   
ATOM   1365  CA  SER A 144       1.798  19.191   8.512  1.00 10.00      A   
ATOM   1366  CB  SER A 144       2.206  20.240   9.551  1.00 10.00      A   
ATOM   1367  OG  SER A 144       1.904  19.806  10.867  1.00 10.00      A   
ATOM   1368  HG  SER A 144       2.388  18.985  11.047  1.00 10.00      A   
ATOM   1369  C   SER A 144       2.794  19.187   7.363  1.00 10.00      A   
ATOM   1370  O   SER A 144       3.461  18.181   7.115  1.00 10.00      A   
ATOM   1371  N   THR A 145       2.902  20.308   6.663  1.00 10.00      A   
ATOM   1372  HN  THR A 145       2.336  21.078   6.896  1.00 10.00      A   
ATOM   1373  CA  THR A 145       3.827  20.421   5.546  1.00 10.00      A   
ATOM   1374  CB  THR A 145       3.562  21.703   4.733  1.00 10.00      A   
ATOM   1375  OG1 THR A 145       3.249  22.788   5.627  1.00 10.00      A   
ATOM   1376  HG1 THR A 145       4.029  22.995   6.165  1.00 10.00      A   
ATOM   1377  CG2 THR A 145       2.402  21.486   3.771  1.00 10.00      A   
ATOM   1378  C   THR A 145       5.275  20.407   6.036  1.00 10.00      A   
ATOM   1379  O   THR A 145       6.207  20.211   5.255  1.00 10.00      A   
ATOM   1380  N   ASP A 146       5.451  20.632   7.335  1.00 10.00      A   
ATOM   1381  HN  ASP A 146       4.666  20.817   7.895  1.00 10.00      A   
ATOM   1382  CA  ASP A 146       6.770  20.638   7.950  1.00 10.00      A   
ATOM   1383  CB  ASP A 146       6.672  20.989   9.436  1.00 10.00      A   
ATOM   1384  CG  ASP A 146       5.936  22.280   9.717  1.00 10.00      A   
ATOM   1385  OD1 ASP A 146       6.574  23.224  10.227  1.00 10.00      A   
ATOM   1386  OD2 ASP A 146       4.715  22.346   9.455  1.00 10.00      A   
ATOM   1387  C   ASP A 146       7.418  19.270   7.807  1.00 10.00      A   
ATOM   1388  O   ASP A 146       8.522  19.147   7.280  1.00 10.00      A   
ATOM   1389  N   GLY A 147       6.716  18.241   8.277  1.00 10.00      A   
ATOM   1390  HN  GLY A 147       5.843  18.409   8.709  1.00 10.00      A   
ATOM   1391  CA  GLY A 147       7.218  16.880   8.187  1.00 10.00      A   
ATOM   1392  C   GLY A 147       7.472  16.449   6.752  1.00 10.00      A   
ATOM   1393  O   GLY A 147       8.400  15.680   6.485  1.00 10.00      A   
ATOM   1394  N   LEU A 148       6.649  16.948   5.829  1.00 10.00      A   
ATOM   1395  HN  LEU A 148       5.922  17.545   6.111  1.00 10.00      A   
ATOM   1396  CA  LEU A 148       6.799  16.624   4.412  1.00 10.00      A   
ATOM   1397  CB  LEU A 148       5.679  17.266   3.589  1.00 10.00      A   
ATOM   1398  CG  LEU A 148       4.251  16.809   3.893  1.00 10.00      A   
ATOM   1399  CD1 LEU A 148       3.257  17.595   3.054  1.00 10.00      A   
ATOM   1400  CD2 LEU A 148       4.102  15.319   3.635  1.00 10.00      A   
ATOM   1401  C   LEU A 148       8.149  17.112   3.905  1.00 10.00      A   
ATOM   1402  O   LEU A 148       8.794  16.464   3.079  1.00 10.00      A   
ATOM   1403  N   ALA A 149       8.571  18.260   4.412  1.00 10.00      A   
ATOM   1404  HN  ALA A 149       7.999  18.733   5.055  1.00 10.00      A   
ATOM   1405  CA  ALA A 149       9.851  18.844   4.039  1.00 10.00      A   
ATOM   1406  CB  ALA A 149       9.941  20.268   4.563  1.00 10.00      A   
ATOM   1407  C   ALA A 149      11.001  18.001   4.585  1.00 10.00      A   
ATOM   1408  O   ALA A 149      12.004  17.786   3.903  1.00 10.00      A   
ATOM   1409  N   ALA A 150      10.839  17.508   5.810  1.00 10.00      A   
ATOM   1410  HN  ALA A 150      10.011  17.706   6.298  1.00 10.00      A   
ATOM   1411  CA  ALA A 150      11.858  16.683   6.446  1.00 10.00      A   
ATOM   1412  CB  ALA A 150      11.436  16.316   7.861  1.00 10.00      A   
ATOM   1413  C   ALA A 150      12.116  15.430   5.619  1.00 10.00      A   
ATOM   1414  O   ALA A 150      13.262  15.014   5.438  1.00 10.00      A   
ATOM   1415  N   ILE A 151      11.041  14.844   5.105  1.00 10.00      A   
ATOM   1416  HN  ILE A 151      10.155  15.232   5.284  1.00 10.00      A   
ATOM   1417  CA  ILE A 151      11.139  13.650   4.278  1.00 10.00      A   
ATOM   1418  CB  ILE A 151       9.736  13.050   4.008  1.00 10.00      A   
ATOM   1419  CG1 ILE A 151       9.168  12.399   5.275  1.00 10.00      A   
ATOM   1420  CG2 ILE A 151       9.756  12.059   2.851  1.00 10.00      A   
ATOM   1421  CD1 ILE A 151       9.968  11.215   5.775  1.00 10.00      A   
ATOM   1422  C   ILE A 151      11.809  13.992   2.949  1.00 10.00      A   
ATOM   1423  O   ILE A 151      12.728  13.302   2.505  1.00 10.00      A   
ATOM   1424  N   ALA A 152      11.365  15.089   2.350  1.00 10.00      A   
ATOM   1425  HN  ALA A 152      10.663  15.616   2.792  1.00 10.00      A   
ATOM   1426  CA  ALA A 152      11.879  15.543   1.062  1.00 10.00      A   
ATOM   1427  CB  ALA A 152      11.102  16.765   0.600  1.00 10.00      A   
ATOM   1428  C   ALA A 152      13.374  15.853   1.102  1.00 10.00      A   
ATOM   1429  O   ALA A 152      14.103  15.547   0.158  1.00 10.00      A   
ATOM   1430  N   ALA A 153      13.831  16.443   2.196  1.00 10.00      A   
ATOM   1431  HN  ALA A 153      13.205  16.648   2.929  1.00 10.00      A   
ATOM   1432  CA  ALA A 153      15.235  16.814   2.336  1.00 10.00      A   
ATOM   1433  CB  ALA A 153      15.368  18.067   3.189  1.00 10.00      A   
ATOM   1434  C   ALA A 153      16.100  15.690   2.903  1.00 10.00      A   
ATOM   1435  O   ALA A 153      17.263  15.912   3.245  1.00 10.00      A   
ATOM   1436  N   THR A 154      15.551  14.490   3.010  1.00 10.00      A   
ATOM   1437  HN  THR A 154      14.618  14.359   2.740  1.00 10.00      A   
ATOM   1438  CA  THR A 154      16.322  13.371   3.542  1.00 10.00      A   
ATOM   1439  CB  THR A 154      15.955  13.047   5.001  1.00 10.00      A   
ATOM   1440  OG1 THR A 154      15.811  14.272   5.739  1.00 10.00      A   
ATOM   1441  HG1 THR A 154      14.899  14.589   5.659  1.00 10.00      A   
ATOM   1442  CG2 THR A 154      17.049  12.209   5.646  1.00 10.00      A   
ATOM   1443  C   THR A 154      16.229  12.115   2.678  1.00 10.00      A   
ATOM   1444  O   THR A 154      17.242  11.467   2.407  1.00 10.00      A   
ATOM   1445  N   CYS A 155      15.021  11.772   2.247  1.00 10.00      A   
ATOM   1446  HN  CYS A 155      14.244  12.328   2.493  1.00 10.00      A   
ATOM   1447  CA  CYS A 155      14.816  10.590   1.415  1.00 10.00      A   
ATOM   1448  CB  CYS A 155      13.330  10.248   1.340  1.00 10.00      A   
ATOM   1449  SG  CYS A 155      12.573   9.966   2.956  1.00 10.00      A   
ATOM   1450  HG  CYS A 155      12.479   8.658   3.142  1.00 10.00      A   
ATOM   1451  C   CYS A 155      15.411  10.786   0.022  1.00 10.00      A   
ATOM   1452  O   CYS A 155      14.781  11.369  -0.862  1.00 10.00      A   
ATOM   1453  N   ARG A 156      16.637  10.309  -0.153  1.00 10.00      A   
ATOM   1454  HN  ARG A 156      17.083   9.871   0.602  1.00 10.00      A   
ATOM   1455  CA  ARG A 156      17.352  10.439  -1.418  1.00 10.00      A   
ATOM   1456  CB  ARG A 156      18.857  10.284  -1.195  1.00 10.00      A   
ATOM   1457  CG  ARG A 156      19.256   9.016  -0.451  1.00 10.00      A   
ATOM   1458  CD  ARG A 156      20.764   8.927  -0.279  1.00 10.00      A   
ATOM   1459  NE  ARG A 156      21.454   8.953  -1.567  1.00 10.00      A   
ATOM   1460  HE  ARG A 156      21.302   8.192  -2.175  1.00 10.00      A   
ATOM   1461  CZ  ARG A 156      22.257   9.942  -1.961  1.00 10.00      A   
ATOM   1462  NH1 ARG A 156      22.473  10.982  -1.159  1.00 10.00      A   
ATOM   1463 HH11 ARG A 156      23.104  11.767  -1.473  1.00 10.00      A   
ATOM   1464 HH12 ARG A 156      22.021  11.030  -0.219  1.00 10.00      A   
ATOM   1465  NH2 ARG A 156      22.828   9.897  -3.162  1.00 10.00      A   
ATOM   1466 HH21 ARG A 156      22.649   9.092  -3.804  1.00 10.00      A   
ATOM   1467 HH22 ARG A 156      23.466  10.678  -3.474  1.00 10.00      A   
ATOM   1468  C   ARG A 156      16.877   9.441  -2.465  1.00 10.00      A   
ATOM   1469  O   ARG A 156      16.861   9.742  -3.657  1.00 10.00      A   
ATOM   1470  N   ASN A 157      16.487   8.257  -2.021  1.00 10.00      A   
ATOM   1471  HN  ASN A 157      16.506   8.073  -1.059  1.00 10.00      A   
ATOM   1472  CA  ASN A 157      16.029   7.217  -2.934  1.00 10.00      A   
ATOM   1473  CB  ASN A 157      16.595   5.851  -2.518  1.00 10.00      A   
ATOM   1474  CG  ASN A 157      17.022   5.001  -3.705  1.00 10.00      A   
ATOM   1475  OD1 ASN A 157      16.445   5.086  -4.792  1.00 10.00      A   
ATOM   1476  ND2 ASN A 157      18.043   4.176  -3.511  1.00 10.00      A   
ATOM   1477 HD21 ASN A 157      18.465   4.159  -2.622  1.00 10.00      A   
ATOM   1478 HD22 ASN A 157      18.339   3.619  -4.264  1.00 10.00      A   
ATOM   1479  C   ASN A 157      14.505   7.170  -2.988  1.00 10.00      A   
ATOM   1480  O   ASN A 157      13.916   6.140  -3.313  1.00 10.00      A   
ATOM   1481  N   LEU A 158      13.871   8.293  -2.673  1.00 10.00      A   
ATOM   1482  HN  LEU A 158      14.397   9.085  -2.443  1.00 10.00      A   
ATOM   1483  CA  LEU A 158      12.415   8.379  -2.682  1.00 10.00      A   
ATOM   1484  CB  LEU A 158      11.954   9.732  -2.132  1.00 10.00      A   
ATOM   1485  CG  LEU A 158      10.443   9.930  -2.001  1.00 10.00      A   
ATOM   1486  CD1 LEU A 158       9.866   9.024  -0.923  1.00 10.00      A   
ATOM   1487  CD2 LEU A 158      10.114  11.388  -1.717  1.00 10.00      A   
ATOM   1488  C   LEU A 158      11.873   8.160  -4.092  1.00 10.00      A   
ATOM   1489  O   LEU A 158      12.247   8.871  -5.024  1.00 10.00      A   
ATOM   1490  N   LYS A 159      11.011   7.164  -4.242  1.00 10.00      A   
ATOM   1491  HN  LYS A 159      10.762   6.626  -3.455  1.00 10.00      A   
ATOM   1492  CA  LYS A 159      10.428   6.838  -5.535  1.00 10.00      A   
ATOM   1493  CB  LYS A 159      10.710   5.371  -5.883  1.00 10.00      A   
ATOM   1494  CG  LYS A 159      12.181   5.030  -6.076  1.00 10.00      A   
ATOM   1495  CD  LYS A 159      12.418   3.529  -5.991  1.00 10.00      A   
ATOM   1496  CE  LYS A 159      11.604   2.775  -7.034  1.00 10.00      A   
ATOM   1497  NZ  LYS A 159      11.714   1.303  -6.872  1.00 10.00      A   
ATOM   1498  HZ1 LYS A 159      11.436   1.028  -5.910  1.00 10.00      A   
ATOM   1499  HZ2 LYS A 159      12.691   0.992  -7.041  1.00 10.00      A   
ATOM   1500  HZ3 LYS A 159      11.089   0.820  -7.551  1.00 10.00      A   
ATOM   1501  C   LYS A 159       8.918   7.059  -5.532  1.00 10.00      A   
ATOM   1502  O   LYS A 159       8.362   7.637  -6.469  1.00 10.00      A   
ATOM   1503  N   GLU A 160       8.256   6.591  -4.475  1.00 10.00      A   
ATOM   1504  HN  GLU A 160       8.758   6.173  -3.741  1.00 10.00      A   
ATOM   1505  CA  GLU A 160       6.804   6.710  -4.371  1.00 10.00      A   
ATOM   1506  CB  GLU A 160       6.157   5.339  -4.147  1.00 10.00      A   
ATOM   1507  CG  GLU A 160       6.078   4.450  -5.376  1.00 10.00      A   
ATOM   1508  CD  GLU A 160       5.281   3.182  -5.116  1.00 10.00      A   
ATOM   1509  OE1 GLU A 160       5.871   2.081  -5.143  1.00 10.00      A   
ATOM   1510  OE2 GLU A 160       4.056   3.282  -4.885  1.00 10.00      A   
ATOM   1511  C   GLU A 160       6.377   7.641  -3.245  1.00 10.00      A   
ATOM   1512  O   GLU A 160       6.648   7.380  -2.070  1.00 10.00      A   
ATOM   1513  N   LEU A 161       5.715   8.723  -3.617  1.00 10.00      A   
ATOM   1514  HN  LEU A 161       5.580   8.891  -4.578  1.00 10.00      A   
ATOM   1515  CA  LEU A 161       5.199   9.687  -2.658  1.00 10.00      A   
ATOM   1516  CB  LEU A 161       5.999  10.996  -2.689  1.00 10.00      A   
ATOM   1517  CG  LEU A 161       5.694  11.994  -1.565  1.00 10.00      A   
ATOM   1518  CD1 LEU A 161       5.914  11.351  -0.202  1.00 10.00      A   
ATOM   1519  CD2 LEU A 161       6.548  13.243  -1.708  1.00 10.00      A   
ATOM   1520  C   LEU A 161       3.717   9.934  -2.949  1.00 10.00      A   
ATOM   1521  O   LEU A 161       3.352  10.865  -3.671  1.00 10.00      A   
ATOM   1522  N   ASP A 162       2.873   9.074  -2.393  1.00 10.00      A   
ATOM   1523  HN  ASP A 162       3.225   8.378  -1.801  1.00 10.00      A   
ATOM   1524  CA  ASP A 162       1.436   9.158  -2.601  1.00 10.00      A   
ATOM   1525  CB  ASP A 162       0.904   7.795  -3.068  1.00 10.00      A   
ATOM   1526  CG  ASP A 162      -0.537   7.826  -3.542  1.00 10.00      A   
ATOM   1527  OD1 ASP A 162      -1.196   8.871  -3.405  1.00 10.00      A   
ATOM   1528  OD2 ASP A 162      -1.014   6.793  -4.063  1.00 10.00      A   
ATOM   1529  C   ASP A 162       0.741   9.566  -1.309  1.00 10.00      A   
ATOM   1530  O   ASP A 162       0.879   8.896  -0.286  1.00 10.00      A   
ATOM   1531  N   LEU A 163      -0.002  10.663  -1.363  1.00 10.00      A   
ATOM   1532  HN  LEU A 163      -0.074  11.148  -2.213  1.00 10.00      A   
ATOM   1533  CA  LEU A 163      -0.724  11.162  -0.201  1.00 10.00      A   
ATOM   1534  CB  LEU A 163      -0.207  12.555   0.183  1.00 10.00      A   
ATOM   1535  CG  LEU A 163       1.303  12.684   0.407  1.00 10.00      A   
ATOM   1536  CD1 LEU A 163       1.703  14.147   0.535  1.00 10.00      A   
ATOM   1537  CD2 LEU A 163       1.730  11.902   1.640  1.00 10.00      A   
ATOM   1538  C   LEU A 163      -2.217  11.226  -0.504  1.00 10.00      A   
ATOM   1539  O   LEU A 163      -2.927  12.086   0.015  1.00 10.00      A   
ATOM   1540  N   ARG A 164      -2.684  10.305  -1.341  1.00 10.00      A   
ATOM   1541  HN  ARG A 164      -2.059   9.639  -1.712  1.00 10.00      A   
ATOM   1542  CA  ARG A 164      -4.088  10.253  -1.742  1.00 10.00      A   
ATOM   1543  CB  ARG A 164      -4.353   9.090  -2.704  1.00 10.00      A   
ATOM   1544  CG  ARG A 164      -4.170   7.701  -2.116  1.00 10.00      A   
ATOM   1545  CD  ARG A 164      -4.094   6.662  -3.222  1.00 10.00      A   
ATOM   1546  NE  ARG A 164      -4.350   5.301  -2.743  1.00 10.00      A   
ATOM   1547  HE  ARG A 164      -5.253   5.111  -2.403  1.00 10.00      A   
ATOM   1548  CZ  ARG A 164      -3.442   4.323  -2.739  1.00 10.00      A   
ATOM   1549  NH1 ARG A 164      -2.210   4.555  -3.173  1.00 10.00      A   
ATOM   1550 HH11 ARG A 164      -1.944   5.512  -3.518  1.00 10.00      A   
ATOM   1551 HH12 ARG A 164      -1.500   3.793  -3.177  1.00 10.00      A   
ATOM   1552  NH2 ARG A 164      -3.774   3.110  -2.319  1.00 10.00      A   
ATOM   1553 HH21 ARG A 164      -3.067   2.340  -2.313  1.00 10.00      A   
ATOM   1554 HH22 ARG A 164      -4.747   2.915  -2.000  1.00 10.00      A   
ATOM   1555  C   ARG A 164      -5.069  10.222  -0.570  1.00 10.00      A   
ATOM   1556  O   ARG A 164      -4.937   9.420   0.359  1.00 10.00      A   
ATOM   1557  N   GLU A 165      -6.047  11.125  -0.636  1.00 10.00      A   
ATOM   1558  HN  GLU A 165      -6.061  11.738  -1.403  1.00 10.00      A   
ATOM   1559  CA  GLU A 165      -7.108  11.245   0.365  1.00 10.00      A   
ATOM   1560  CB  GLU A 165      -8.006   9.998   0.383  1.00 10.00      A   
ATOM   1561  CG  GLU A 165      -8.866   9.810  -0.861  1.00 10.00      A   
ATOM   1562  CD  GLU A 165      -8.097   9.233  -2.037  1.00 10.00      A   
ATOM   1563  OE1 GLU A 165      -7.909   7.997  -2.083  1.00 10.00      A   
ATOM   1564  OE2 GLU A 165      -7.679  10.010  -2.923  1.00 10.00      A   
ATOM   1565  C   GLU A 165      -6.592  11.554   1.771  1.00 10.00      A   
ATOM   1566  O   GLU A 165      -7.318  11.393   2.748  1.00 10.00      A   
ATOM   1567  N   SER A 166      -5.358  12.015   1.876  1.00 10.00      A   
ATOM   1568  HN  SER A 166      -4.819  12.142   1.065  1.00 10.00      A   
ATOM   1569  CA  SER A 166      -4.777  12.328   3.174  1.00 10.00      A   
ATOM   1570  CB  SER A 166      -3.316  11.881   3.210  1.00 10.00      A   
ATOM   1571  OG  SER A 166      -3.240  10.467   3.160  1.00 10.00      A   
ATOM   1572  HG  SER A 166      -2.699  10.197   2.405  1.00 10.00      A   
ATOM   1573  C   SER A 166      -4.895  13.810   3.515  1.00 10.00      A   
ATOM   1574  O   SER A 166      -4.467  14.668   2.744  1.00 10.00      A   
ATOM   1575  N   ASP A 167      -5.485  14.109   4.669  1.00 10.00      A   
ATOM   1576  HN  ASP A 167      -5.807  13.384   5.245  1.00 10.00      A   
ATOM   1577  CA  ASP A 167      -5.643  15.493   5.105  1.00 10.00      A   
ATOM   1578  CB  ASP A 167      -6.758  15.639   6.146  1.00 10.00      A   
ATOM   1579  CG  ASP A 167      -6.861  17.054   6.692  1.00 10.00      A   
ATOM   1580  OD1 ASP A 167      -7.473  17.914   6.019  1.00 10.00      A   
ATOM   1581  OD2 ASP A 167      -6.332  17.315   7.796  1.00 10.00      A   
ATOM   1582  C   ASP A 167      -4.333  16.017   5.673  1.00 10.00      A   
ATOM   1583  O   ASP A 167      -3.922  15.651   6.779  1.00 10.00      A   
ATOM   1584  N   VAL A 168      -3.668  16.854   4.902  1.00 10.00      A   
ATOM   1585  HN  VAL A 168      -4.037  17.092   4.026  1.00 10.00      A   
ATOM   1586  CA  VAL A 168      -2.405  17.426   5.323  1.00 10.00      A   
ATOM   1587  CB  VAL A 168      -1.390  17.460   4.163  1.00 10.00      A   
ATOM   1588  CG1 VAL A 168       0.012  17.733   4.683  1.00 10.00      A   
ATOM   1589  CG2 VAL A 168      -1.429  16.164   3.367  1.00 10.00      A   
ATOM   1590  C   VAL A 168      -2.609  18.841   5.843  1.00 10.00      A   
ATOM   1591  O   VAL A 168      -3.405  19.603   5.293  1.00 10.00      A   
ATOM   1592  N   ASP A 169      -1.906  19.178   6.909  1.00 10.00      A   
ATOM   1593  HN  ASP A 169      -1.305  18.512   7.314  1.00 10.00      A   
ATOM   1594  CA  ASP A 169      -1.996  20.508   7.494  1.00 10.00      A   
ATOM   1595  CB  ASP A 169      -1.440  20.514   8.919  1.00 10.00      A   
ATOM   1596  CG  ASP A 169      -2.525  20.462   9.972  1.00 10.00      A   
ATOM   1597  OD1 ASP A 169      -3.245  19.441  10.045  1.00 10.00      A   
ATOM   1598  OD2 ASP A 169      -2.658  21.440  10.742  1.00 10.00      A   
ATOM   1599  C   ASP A 169      -1.242  21.505   6.624  1.00 10.00      A   
ATOM   1600  O   ASP A 169      -0.008  21.533   6.629  1.00 10.00      A   
ATOM   1601  N   ASP A 170      -1.990  22.291   5.856  1.00 10.00      A   
ATOM   1602  HN  ASP A 170      -2.967  22.195   5.887  1.00 10.00      A   
ATOM   1603  CA  ASP A 170      -1.404  23.288   4.963  1.00 10.00      A   
ATOM   1604  CB  ASP A 170      -2.446  23.851   3.987  1.00 10.00      A   
ATOM   1605  CG  ASP A 170      -3.100  22.797   3.116  1.00 10.00      A   
ATOM   1606  OD1 ASP A 170      -2.466  22.338   2.143  1.00 10.00      A   
ATOM   1607  OD2 ASP A 170      -4.264  22.436   3.392  1.00 10.00      A   
ATOM   1608  C   ASP A 170      -0.769  24.431   5.742  1.00 10.00      A   
ATOM   1609  O   ASP A 170      -1.461  25.269   6.329  1.00 10.00      A   
ATOM   1610  N   VAL A 171       0.550  24.460   5.752  1.00 10.00      A   
ATOM   1611  HN  VAL A 171       1.048  23.751   5.295  1.00 10.00      A   
ATOM   1612  CA  VAL A 171       1.278  25.506   6.446  1.00 10.00      A   
ATOM   1613  CB  VAL A 171       2.171  24.943   7.566  1.00 10.00      A   
ATOM   1614  CG1 VAL A 171       2.764  26.076   8.386  1.00 10.00      A   
ATOM   1615  CG2 VAL A 171       1.383  23.996   8.457  1.00 10.00      A   
ATOM   1616  C   VAL A 171       2.132  26.301   5.466  1.00 10.00      A   
ATOM   1617  O   VAL A 171       2.038  27.525   5.399  1.00 10.00      A   
ATOM   1618  N   SER A 172       2.955  25.602   4.699  1.00 10.00      A   
ATOM   1619  HN  SER A 172       2.990  24.623   4.795  1.00 10.00      A   
ATOM   1620  CA  SER A 172       3.819  26.250   3.726  1.00 10.00      A   
ATOM   1621  CB  SER A 172       5.125  26.703   4.396  1.00 10.00      A   
ATOM   1622  OG  SER A 172       6.048  27.213   3.448  1.00 10.00      A   
ATOM   1623  HG  SER A 172       6.126  28.170   3.554  1.00 10.00      A   
ATOM   1624  C   SER A 172       4.106  25.323   2.549  1.00 10.00      A   
ATOM   1625  O   SER A 172       4.352  24.131   2.732  1.00 10.00      A   
ATOM   1626  N   GLY A 173       4.068  25.874   1.341  1.00 10.00      A   
ATOM   1627  HN  GLY A 173       3.853  26.830   1.254  1.00 10.00      A   
ATOM   1628  CA  GLY A 173       4.340  25.087   0.156  1.00 10.00      A   
ATOM   1629  C   GLY A 173       5.824  25.045  -0.156  1.00 10.00      A   
ATOM   1630  O   GLY A 173       6.237  24.627  -1.240  1.00 10.00      A   
ATOM   1631  N   HIS A 174       6.629  25.476   0.807  1.00 10.00      A   
ATOM   1632  HN  HIS A 174       6.236  25.791   1.651  1.00 10.00      A   
ATOM   1633  CA  HIS A 174       8.079  25.504   0.650  1.00 10.00      A   
ATOM   1634  CB  HIS A 174       8.691  26.503   1.647  1.00 10.00      A   
ATOM   1635  CG  HIS A 174      10.179  26.696   1.538  1.00 10.00      A   
ATOM   1636  ND1 HIS A 174      10.754  27.300   0.442  1.00 10.00      A   
ATOM   1637  CD2 HIS A 174      11.156  26.347   2.414  1.00 10.00      A   
ATOM   1638  CE1 HIS A 174      12.058  27.305   0.673  1.00 10.00      A   
ATOM   1639  NE2 HIS A 174      12.344  26.739   1.850  1.00 10.00      A   
ATOM   1640  HE2 HIS A 174      13.238  26.626   2.244  1.00 10.00      A   
ATOM   1641  C   HIS A 174       8.678  24.107   0.839  1.00 10.00      A   
ATOM   1642  O   HIS A 174       9.856  23.886   0.567  1.00 10.00      A   
ATOM   1643  N   TRP A 175       7.856  23.160   1.280  1.00 10.00      A   
ATOM   1644  HN  TRP A 175       6.920  23.389   1.460  1.00 10.00      A   
ATOM   1645  CA  TRP A 175       8.313  21.789   1.504  1.00 10.00      A   
ATOM   1646  CB  TRP A 175       7.189  20.927   2.101  1.00 10.00      A   
ATOM   1647  CG  TRP A 175       6.082  20.594   1.143  1.00 10.00      A   
ATOM   1648  CD1 TRP A 175       4.945  21.314   0.919  1.00 10.00      A   
ATOM   1649  CD2 TRP A 175       6.007  19.448   0.283  1.00 10.00      A   
ATOM   1650  NE1 TRP A 175       4.170  20.693  -0.031  1.00 10.00      A   
ATOM   1651  HE1 TRP A 175       3.300  21.020  -0.364  1.00 10.00      A   
ATOM   1652  CE2 TRP A 175       4.802  19.545  -0.437  1.00 10.00      A   
ATOM   1653  CE3 TRP A 175       6.844  18.352   0.052  1.00 10.00      A   
ATOM   1654  CZ2 TRP A 175       4.415  18.588  -1.372  1.00 10.00      A   
ATOM   1655  CZ3 TRP A 175       6.458  17.405  -0.877  1.00 10.00      A   
ATOM   1656  CH2 TRP A 175       5.255  17.529  -1.578  1.00 10.00      A   
ATOM   1657  C   TRP A 175       8.849  21.165   0.215  1.00 10.00      A   
ATOM   1658  O   TRP A 175       9.742  20.323   0.242  1.00 10.00      A   
ATOM   1659  N   LEU A 176       8.312  21.611  -0.913  1.00 10.00      A   
ATOM   1660  HN  LEU A 176       7.620  22.302  -0.867  1.00 10.00      A   
ATOM   1661  CA  LEU A 176       8.718  21.107  -2.213  1.00 10.00      A   
ATOM   1662  CB  LEU A 176       7.724  21.572  -3.278  1.00 10.00      A   
ATOM   1663  CG  LEU A 176       7.783  20.855  -4.623  1.00 10.00      A   
ATOM   1664  CD1 LEU A 176       7.244  19.439  -4.505  1.00 10.00      A   
ATOM   1665  CD2 LEU A 176       7.015  21.635  -5.674  1.00 10.00      A   
ATOM   1666  C   LEU A 176      10.125  21.589  -2.565  1.00 10.00      A   
ATOM   1667  O   LEU A 176      10.817  20.985  -3.384  1.00 10.00      A   
ATOM   1668  N   SER A 177      10.551  22.673  -1.927  1.00 10.00      A   
ATOM   1669  HN  SER A 177       9.965  23.105  -1.267  1.00 10.00      A   
ATOM   1670  CA  SER A 177      11.870  23.240  -2.175  1.00 10.00      A   
ATOM   1671  CB  SER A 177      11.878  24.725  -1.805  1.00 10.00      A   
ATOM   1672  OG  SER A 177      10.624  25.333  -2.091  1.00 10.00      A   
ATOM   1673  HG  SER A 177      10.335  25.841  -1.321  1.00 10.00      A   
ATOM   1674  C   SER A 177      12.947  22.500  -1.385  1.00 10.00      A   
ATOM   1675  O   SER A 177      14.138  22.757  -1.551  1.00 10.00      A   
ATOM   1676  N   HIS A 178      12.523  21.572  -0.534  1.00 10.00      A   
ATOM   1677  HN  HIS A 178      11.558  21.400  -0.450  1.00 10.00      A   
ATOM   1678  CA  HIS A 178      13.458  20.806   0.284  1.00 10.00      A   
ATOM   1679  CB  HIS A 178      12.800  20.293   1.566  1.00 10.00      A   
ATOM   1680  CG  HIS A 178      12.848  21.278   2.695  1.00 10.00      A   
ATOM   1681  ND1 HIS A 178      13.728  21.129   3.742  1.00 10.00      A   
ATOM   1682  CD2 HIS A 178      12.111  22.403   2.888  1.00 10.00      A   
ATOM   1683  CE1 HIS A 178      13.511  22.155   4.543  1.00 10.00      A   
ATOM   1684  NE2 HIS A 178      12.544  22.949   4.067  1.00 10.00      A   
ATOM   1685  HE2 HIS A 178      12.204  23.772   4.489  1.00 10.00      A   
ATOM   1686  C   HIS A 178      14.108  19.675  -0.500  1.00 10.00      A   
ATOM   1687  O   HIS A 178      15.136  19.142  -0.089  1.00 10.00      A   
ATOM   1688  N   PHE A 179      13.507  19.314  -1.631  1.00 10.00      A   
ATOM   1689  HN  PHE A 179      12.681  19.765  -1.903  1.00 10.00      A   
ATOM   1690  CA  PHE A 179      14.054  18.262  -2.474  1.00 10.00      A   
ATOM   1691  CB  PHE A 179      13.092  17.943  -3.620  1.00 10.00      A   
ATOM   1692  CG  PHE A 179      11.928  17.080  -3.234  1.00 10.00      A   
ATOM   1693  CD1 PHE A 179      10.672  17.632  -3.047  1.00 10.00      A   
ATOM   1694  CD2 PHE A 179      12.088  15.714  -3.066  1.00 10.00      A   
ATOM   1695  CE1 PHE A 179       9.598  16.837  -2.700  1.00 10.00      A   
ATOM   1696  CE2 PHE A 179      11.019  14.913  -2.719  1.00 10.00      A   
ATOM   1697  CZ  PHE A 179       9.771  15.475  -2.537  1.00 10.00      A   
ATOM   1698  C   PHE A 179      15.389  18.717  -3.048  1.00 10.00      A   
ATOM   1699  O   PHE A 179      15.445  19.722  -3.763  1.00 10.00      A   
ATOM   1700  N   PRO A 180      16.479  17.998  -2.737  1.00 10.00      A   
ATOM   1701  CA  PRO A 180      17.819  18.340  -3.222  1.00 10.00      A   
ATOM   1702  CB  PRO A 180      18.723  17.293  -2.561  1.00 10.00      A   
ATOM   1703  CG  PRO A 180      17.814  16.167  -2.214  1.00 10.00      A   
ATOM   1704  CD  PRO A 180      16.493  16.797  -1.885  1.00 10.00      A   
ATOM   1705  C   PRO A 180      17.908  18.242  -4.740  1.00 10.00      A   
ATOM   1706  O   PRO A 180      17.167  17.483  -5.367  1.00 10.00      A   
ATOM   1707  N   ASP A 181      18.823  19.002  -5.322  1.00 10.00      A   
ATOM   1708  HN  ASP A 181      19.400  19.567  -4.760  1.00 10.00      A   
ATOM   1709  CA  ASP A 181      19.014  19.020  -6.769  1.00 10.00      A   
ATOM   1710  CB  ASP A 181      19.975  20.144  -7.162  1.00 10.00      A   
ATOM   1711  CG  ASP A 181      19.408  21.525  -6.895  1.00 10.00      A   
ATOM   1712  OD1 ASP A 181      18.680  22.056  -7.762  1.00 10.00      A   
ATOM   1713  OD2 ASP A 181      19.684  22.086  -5.813  1.00 10.00      A   
ATOM   1714  C   ASP A 181      19.551  17.681  -7.259  1.00 10.00      A   
ATOM   1715  O   ASP A 181      19.437  17.341  -8.440  1.00 10.00      A   
ATOM   1716  N   THR A 182      20.142  16.928  -6.344  1.00 10.00      A   
ATOM   1717  HN  THR A 182      20.232  17.270  -5.429  1.00 10.00      A   
ATOM   1718  CA  THR A 182      20.690  15.624  -6.657  1.00 10.00      A   
ATOM   1719  CB  THR A 182      21.772  15.238  -5.634  1.00 10.00      A   
ATOM   1720  OG1 THR A 182      21.707  16.145  -4.519  1.00 10.00      A   
ATOM   1721  HG1 THR A 182      21.968  15.681  -3.712  1.00 10.00      A   
ATOM   1722  CG2 THR A 182      23.146  15.331  -6.273  1.00 10.00      A   
ATOM   1723  C   THR A 182      19.602  14.550  -6.681  1.00 10.00      A   
ATOM   1724  O   THR A 182      19.823  13.438  -7.168  1.00 10.00      A   
ATOM   1725  N   TYR A 183      18.426  14.885  -6.155  1.00 10.00      A   
ATOM   1726  HN  TYR A 183      18.308  15.787  -5.787  1.00 10.00      A   
ATOM   1727  CA  TYR A 183      17.304  13.954  -6.124  1.00 10.00      A   
ATOM   1728  CB  TYR A 183      16.232  14.442  -5.145  1.00 10.00      A   
ATOM   1729  CG  TYR A 183      14.952  13.638  -5.169  1.00 10.00      A   
ATOM   1730  CD1 TYR A 183      14.868  12.410  -4.529  1.00 10.00      A   
ATOM   1731  CD2 TYR A 183      13.827  14.108  -5.835  1.00 10.00      A   
ATOM   1732  CE1 TYR A 183      13.701  11.673  -4.551  1.00 10.00      A   
ATOM   1733  CE2 TYR A 183      12.658  13.379  -5.861  1.00 10.00      A   
ATOM   1734  CZ  TYR A 183      12.600  12.163  -5.219  1.00 10.00      A   
ATOM   1735  OH  TYR A 183      11.437  11.434  -5.248  1.00 10.00      A   
ATOM   1736  HH  TYR A 183      11.646  10.491  -5.206  1.00 10.00      A   
ATOM   1737  C   TYR A 183      16.717  13.786  -7.519  1.00 10.00      A   
ATOM   1738  O   TYR A 183      16.186  14.739  -8.097  1.00 10.00      A   
ATOM   1739  N   THR A 184      16.819  12.577  -8.061  1.00 10.00      A   
ATOM   1740  HN  THR A 184      17.252  11.858  -7.551  1.00 10.00      A   
ATOM   1741  CA  THR A 184      16.315  12.296  -9.401  1.00 10.00      A   
ATOM   1742  CB  THR A 184      17.482  12.308 -10.415  1.00 10.00      A   
ATOM   1743  OG1 THR A 184      18.506  11.398  -9.979  1.00 10.00      A   
ATOM   1744  HG1 THR A 184      18.096  10.589  -9.651  1.00 10.00      A   
ATOM   1745  CG2 THR A 184      18.082  13.700 -10.541  1.00 10.00      A   
ATOM   1746  C   THR A 184      15.642  10.923  -9.474  1.00 10.00      A   
ATOM   1747  O   THR A 184      15.593  10.308 -10.539  1.00 10.00      A   
ATOM   1748  N   SER A 185      15.126  10.443  -8.351  1.00 10.00      A   
ATOM   1749  HN  SER A 185      15.180  10.968  -7.527  1.00 10.00      A   
ATOM   1750  CA  SER A 185      14.488   9.132  -8.313  1.00 10.00      A   
ATOM   1751  CB  SER A 185      15.024   8.345  -7.116  1.00 10.00      A   
ATOM   1752  OG  SER A 185      15.066   9.162  -5.959  1.00 10.00      A   
ATOM   1753  HG  SER A 185      14.240   9.058  -5.469  1.00 10.00      A   
ATOM   1754  C   SER A 185      12.962   9.224  -8.251  1.00 10.00      A   
ATOM   1755  O   SER A 185      12.287   8.234  -7.967  1.00 10.00      A   
ATOM   1756  N   LEU A 186      12.426  10.409  -8.526  1.00 10.00      A   
ATOM   1757  HN  LEU A 186      13.013  11.154  -8.758  1.00 10.00      A   
ATOM   1758  CA  LEU A 186      10.983  10.628  -8.494  1.00 10.00      A   
ATOM   1759  CB  LEU A 186      10.665  12.119  -8.662  1.00 10.00      A   
ATOM   1760  CG  LEU A 186       9.193  12.523  -8.549  1.00 10.00      A   
ATOM   1761  CD1 LEU A 186       8.686  12.324  -7.129  1.00 10.00      A   
ATOM   1762  CD2 LEU A 186       8.995  13.963  -8.998  1.00 10.00      A   
ATOM   1763  C   LEU A 186      10.267   9.809  -9.566  1.00 10.00      A   
ATOM   1764  O   LEU A 186      10.481  10.009 -10.760  1.00 10.00      A   
ATOM   1765  N   VAL A 187       9.422   8.881  -9.125  1.00 10.00      A   
ATOM   1766  HN  VAL A 187       9.306   8.763  -8.159  1.00 10.00      A   
ATOM   1767  CA  VAL A 187       8.664   8.030 -10.037  1.00 10.00      A   
ATOM   1768  CB  VAL A 187       8.908   6.531  -9.751  1.00 10.00      A   
ATOM   1769  CG1 VAL A 187       8.125   5.658 -10.721  1.00 10.00      A   
ATOM   1770  CG2 VAL A 187      10.391   6.207  -9.820  1.00 10.00      A   
ATOM   1771  C   VAL A 187       7.171   8.319  -9.919  1.00 10.00      A   
ATOM   1772  O   VAL A 187       6.481   8.502 -10.925  1.00 10.00      A   
ATOM   1773  N   SER A 188       6.674   8.363  -8.691  1.00 10.00      A   
ATOM   1774  HN  SER A 188       7.268   8.210  -7.923  1.00 10.00      A   
ATOM   1775  CA  SER A 188       5.264   8.624  -8.455  1.00 10.00      A   
ATOM   1776  CB  SER A 188       4.562   7.341  -8.013  1.00 10.00      A   
ATOM   1777  OG  SER A 188       4.728   6.310  -8.973  1.00 10.00      A   
ATOM   1778  HG  SER A 188       4.114   5.596  -8.772  1.00 10.00      A   
ATOM   1779  C   SER A 188       5.067   9.712  -7.407  1.00 10.00      A   
ATOM   1780  O   SER A 188       5.509   9.574  -6.266  1.00 10.00      A   
ATOM   1781  N   LEU A 189       4.399  10.784  -7.801  1.00 10.00      A   
ATOM   1782  HN  LEU A 189       4.071  10.832  -8.729  1.00 10.00      A   
ATOM   1783  CA  LEU A 189       4.132  11.898  -6.905  1.00 10.00      A   
ATOM   1784  CB  LEU A 189       5.004  13.103  -7.290  1.00 10.00      A   
ATOM   1785  CG  LEU A 189       4.782  14.393  -6.495  1.00 10.00      A   
ATOM   1786  CD1 LEU A 189       5.263  14.239  -5.062  1.00 10.00      A   
ATOM   1787  CD2 LEU A 189       5.476  15.563  -7.173  1.00 10.00      A   
ATOM   1788  C   LEU A 189       2.653  12.276  -6.953  1.00 10.00      A   
ATOM   1789  O   LEU A 189       2.116  12.584  -8.021  1.00 10.00      A   
ATOM   1790  N   ASN A 190       1.992  12.226  -5.803  1.00 10.00      A   
ATOM   1791  HN  ASN A 190       2.468  11.945  -4.985  1.00 10.00      A   
ATOM   1792  CA  ASN A 190       0.574  12.572  -5.715  1.00 10.00      A   
ATOM   1793  CB  ASN A 190      -0.299  11.318  -5.615  1.00 10.00      A   
ATOM   1794  CG  ASN A 190      -1.776  11.646  -5.463  1.00 10.00      A   
ATOM   1795  OD1 ASN A 190      -2.258  12.656  -5.970  1.00 10.00      A   
ATOM   1796  ND2 ASN A 190      -2.498  10.802  -4.751  1.00 10.00      A   
ATOM   1797 HD21 ASN A 190      -2.042  10.015  -4.356  1.00 10.00      A   
ATOM   1798 HD22 ASN A 190      -3.455  10.979  -4.655  1.00 10.00      A   
ATOM   1799  C   ASN A 190       0.317  13.483  -4.524  1.00 10.00      A   
ATOM   1800  O   ASN A 190       0.450  13.066  -3.372  1.00 10.00      A   
ATOM   1801  N   ILE A 191      -0.042  14.728  -4.810  1.00 10.00      A   
ATOM   1802  HN  ILE A 191      -0.129  14.996  -5.756  1.00 10.00      A   
ATOM   1803  CA  ILE A 191      -0.307  15.713  -3.767  1.00 10.00      A   
ATOM   1804  CB  ILE A 191       0.846  16.733  -3.663  1.00 10.00      A   
ATOM   1805  CG1 ILE A 191       1.303  17.178  -5.061  1.00 10.00      A   
ATOM   1806  CG2 ILE A 191       2.006  16.141  -2.876  1.00 10.00      A   
ATOM   1807  CD1 ILE A 191       2.412  18.209  -5.055  1.00 10.00      A   
ATOM   1808  C   ILE A 191      -1.623  16.451  -4.021  1.00 10.00      A   
ATOM   1809  O   ILE A 191      -1.746  17.644  -3.740  1.00 10.00      A   
ATOM   1810  N   SER A 192      -2.611  15.722  -4.526  1.00 10.00      A   
ATOM   1811  HN  SER A 192      -2.459  14.767  -4.698  1.00 10.00      A   
ATOM   1812  CA  SER A 192      -3.921  16.287  -4.839  1.00 10.00      A   
ATOM   1813  CB  SER A 192      -4.737  15.258  -5.626  1.00 10.00      A   
ATOM   1814  OG  SER A 192      -4.670  13.983  -5.010  1.00 10.00      A   
ATOM   1815  HG  SER A 192      -5.560  13.624  -4.924  1.00 10.00      A   
ATOM   1816  C   SER A 192      -4.686  16.706  -3.580  1.00 10.00      A   
ATOM   1817  O   SER A 192      -5.615  17.513  -3.640  1.00 10.00      A   
ATOM   1818  N   CYS A 193      -4.281  16.163  -2.444  1.00 10.00      A   
ATOM   1819  HN  CYS A 193      -3.517  15.548  -2.458  1.00 10.00      A   
ATOM   1820  CA  CYS A 193      -4.930  16.445  -1.172  1.00 10.00      A   
ATOM   1821  CB  CYS A 193      -4.494  15.391  -0.170  1.00 10.00      A   
ATOM   1822  SG  CYS A 193      -2.737  14.985  -0.287  1.00 10.00      A   
ATOM   1823  HG  CYS A 193      -2.596  13.704   0.038  1.00 10.00      A   
ATOM   1824  C   CYS A 193      -4.582  17.828  -0.631  1.00 10.00      A   
ATOM   1825  O   CYS A 193      -5.420  18.486  -0.010  1.00 10.00      A   
ATOM   1826  N   LEU A 194      -3.351  18.262  -0.872  1.00 10.00      A   
ATOM   1827  HN  LEU A 194      -2.746  17.706  -1.403  1.00 10.00      A   
ATOM   1828  CA  LEU A 194      -2.881  19.552  -0.388  1.00 10.00      A   
ATOM   1829  CB  LEU A 194      -1.396  19.734  -0.717  1.00 10.00      A   
ATOM   1830  CG  LEU A 194      -0.407  18.946   0.147  1.00 10.00      A   
ATOM   1831  CD1 LEU A 194       0.948  18.854  -0.538  1.00 10.00      A   
ATOM   1832  CD2 LEU A 194      -0.266  19.592   1.515  1.00 10.00      A   
ATOM   1833  C   LEU A 194      -3.688  20.708  -0.967  1.00 10.00      A   
ATOM   1834  O   LEU A 194      -4.098  20.680  -2.126  1.00 10.00      A   
ATOM   1835  N   ALA A 195      -3.909  21.729  -0.153  1.00 10.00      A   
ATOM   1836  HN  ALA A 195      -3.551  21.696   0.767  1.00 10.00      A   
ATOM   1837  CA  ALA A 195      -4.652  22.906  -0.584  1.00 10.00      A   
ATOM   1838  CB  ALA A 195      -5.745  23.256   0.416  1.00 10.00      A   
ATOM   1839  C   ALA A 195      -3.699  24.080  -0.769  1.00 10.00      A   
ATOM   1840  O   ALA A 195      -4.012  25.051  -1.464  1.00 10.00      A   
ATOM   1841  N   SER A 196      -2.533  23.974  -0.145  1.00 10.00      A   
ATOM   1842  HN  SER A 196      -2.356  23.174   0.397  1.00 10.00      A   
ATOM   1843  CA  SER A 196      -1.511  25.004  -0.222  1.00 10.00      A   
ATOM   1844  CB  SER A 196      -0.459  24.772   0.870  1.00 10.00      A   
ATOM   1845  OG  SER A 196      -0.286  23.383   1.123  1.00 10.00      A   
ATOM   1846  HG  SER A 196      -1.060  23.041   1.606  1.00 10.00      A   
ATOM   1847  C   SER A 196      -0.864  25.027  -1.606  1.00 10.00      A   
ATOM   1848  O   SER A 196      -0.839  24.010  -2.312  1.00 10.00      A   
ATOM   1849  N   GLU A 197      -0.346  26.186  -1.991  1.00 10.00      A   
ATOM   1850  HN  GLU A 197      -0.388  26.955  -1.384  1.00 10.00      A   
ATOM   1851  CA  GLU A 197       0.295  26.344  -3.284  1.00 10.00      A   
ATOM   1852  CB  GLU A 197      -0.030  27.709  -3.888  1.00 10.00      A   
ATOM   1853  CG  GLU A 197       0.243  27.798  -5.380  1.00 10.00      A   
ATOM   1854  CD  GLU A 197       0.397  29.221  -5.871  1.00 10.00      A   
ATOM   1855  OE1 GLU A 197      -0.351  30.103  -5.404  1.00 10.00      A   
ATOM   1856  OE2 GLU A 197       1.263  29.463  -6.737  1.00 10.00      A   
ATOM   1857  C   GLU A 197       1.802  26.185  -3.163  1.00 10.00      A   
ATOM   1858  O   GLU A 197       2.452  26.894  -2.394  1.00 10.00      A   
ATOM   1859  N   VAL A 198       2.345  25.248  -3.920  1.00 10.00      A   
ATOM   1860  HN  VAL A 198       1.767  24.713  -4.498  1.00 10.00      A   
ATOM   1861  CA  VAL A 198       3.779  24.996  -3.917  1.00 10.00      A   
ATOM   1862  CB  VAL A 198       4.107  23.494  -4.073  1.00 10.00      A   
ATOM   1863  CG1 VAL A 198       3.755  22.735  -2.804  1.00 10.00      A   
ATOM   1864  CG2 VAL A 198       3.380  22.898  -5.273  1.00 10.00      A   
ATOM   1865  C   VAL A 198       4.461  25.775  -5.036  1.00 10.00      A   
ATOM   1866  O   VAL A 198       3.835  26.099  -6.048  1.00 10.00      A   
ATOM   1867  N   SER A 199       5.733  26.082  -4.843  1.00 10.00      A   
ATOM   1868  HN  SER A 199       6.169  25.818  -4.007  1.00 10.00      A   
ATOM   1869  CA  SER A 199       6.505  26.819  -5.828  1.00 10.00      A   
ATOM   1870  CB  SER A 199       7.888  27.125  -5.257  1.00 10.00      A   
ATOM   1871  OG  SER A 199       7.921  26.887  -3.854  1.00 10.00      A   
ATOM   1872  HG  SER A 199       8.652  26.291  -3.651  1.00 10.00      A   
ATOM   1873  C   SER A 199       6.634  26.025  -7.126  1.00 10.00      A   
ATOM   1874  O   SER A 199       7.229  24.943  -7.148  1.00 10.00      A   
ATOM   1875  N   PHE A 200       6.081  26.571  -8.204  1.00 10.00      A   
ATOM   1876  HN  PHE A 200       5.633  27.440  -8.120  1.00 10.00      A   
ATOM   1877  CA  PHE A 200       6.125  25.918  -9.506  1.00 10.00      A   
ATOM   1878  CB  PHE A 200       5.272  26.670 -10.531  1.00 10.00      A   
ATOM   1879  CG  PHE A 200       5.222  25.998 -11.876  1.00 10.00      A   
ATOM   1880  CD1 PHE A 200       4.471  24.847 -12.061  1.00 10.00      A   
ATOM   1881  CD2 PHE A 200       5.927  26.511 -12.951  1.00 10.00      A   
ATOM   1882  CE1 PHE A 200       4.424  24.222 -13.292  1.00 10.00      A   
ATOM   1883  CE2 PHE A 200       5.885  25.891 -14.185  1.00 10.00      A   
ATOM   1884  CZ  PHE A 200       5.132  24.744 -14.354  1.00 10.00      A   
ATOM   1885  C   PHE A 200       7.557  25.775 -10.012  1.00 10.00      A   
ATOM   1886  O   PHE A 200       7.877  24.830 -10.732  1.00 10.00      A   
ATOM   1887  N   SER A 201       8.414  26.715  -9.626  1.00 10.00      A   
ATOM   1888  HN  SER A 201       8.093  27.446  -9.050  1.00 10.00      A   
ATOM   1889  CA  SER A 201       9.816  26.698 -10.031  1.00 10.00      A   
ATOM   1890  CB  SER A 201      10.540  27.871  -9.379  1.00 10.00      A   
ATOM   1891  OG  SER A 201      10.054  28.077  -8.063  1.00 10.00      A   
ATOM   1892  HG  SER A 201       9.727  28.981  -7.984  1.00 10.00      A   
ATOM   1893  C   SER A 201      10.479  25.383  -9.622  1.00 10.00      A   
ATOM   1894  O   SER A 201      11.131  24.717 -10.432  1.00 10.00      A   
ATOM   1895  N   ALA A 202      10.287  25.002  -8.363  1.00 10.00      A   
ATOM   1896  HN  ALA A 202       9.754  25.572  -7.771  1.00 10.00      A   
ATOM   1897  CA  ALA A 202      10.850  23.768  -7.842  1.00 10.00      A   
ATOM   1898  CB  ALA A 202      10.718  23.727  -6.328  1.00 10.00      A   
ATOM   1899  C   ALA A 202      10.163  22.561  -8.467  1.00 10.00      A   
ATOM   1900  O   ALA A 202      10.810  21.557  -8.764  1.00 10.00      A   
ATOM   1901  N   LEU A 203       8.855  22.678  -8.674  1.00 10.00      A   
ATOM   1902  HN  LEU A 203       8.407  23.513  -8.420  1.00 10.00      A   
ATOM   1903  CA  LEU A 203       8.062  21.610  -9.265  1.00 10.00      A   
ATOM   1904  CB  LEU A 203       6.585  22.016  -9.284  1.00 10.00      A   
ATOM   1905  CG  LEU A 203       5.573  20.924  -9.642  1.00 10.00      A   
ATOM   1906  CD1 LEU A 203       5.655  19.768  -8.657  1.00 10.00      A   
ATOM   1907  CD2 LEU A 203       4.164  21.496  -9.680  1.00 10.00      A   
ATOM   1908  C   LEU A 203       8.539  21.302 -10.681  1.00 10.00      A   
ATOM   1909  O   LEU A 203       8.742  20.139 -11.040  1.00 10.00      A   
ATOM   1910  N   GLU A 204       8.728  22.352 -11.472  1.00 10.00      A   
ATOM   1911  HN  GLU A 204       8.549  23.253 -11.117  1.00 10.00      A   
ATOM   1912  CA  GLU A 204       9.182  22.212 -12.852  1.00 10.00      A   
ATOM   1913  CB  GLU A 204       9.233  23.580 -13.546  1.00 10.00      A   
ATOM   1914  CG  GLU A 204       9.161  23.515 -15.067  1.00 10.00      A   
ATOM   1915  CD  GLU A 204      10.141  24.452 -15.749  1.00 10.00      A   
ATOM   1916  OE1 GLU A 204      10.248  25.626 -15.328  1.00 10.00      A   
ATOM   1917  OE2 GLU A 204      10.810  24.018 -16.714  1.00 10.00      A   
ATOM   1918  C   GLU A 204      10.550  21.538 -12.905  1.00 10.00      A   
ATOM   1919  O   GLU A 204      10.728  20.518 -13.581  1.00 10.00      A   
ATOM   1920  N   ARG A 205      11.505  22.089 -12.159  1.00 10.00      A   
ATOM   1921  HN  ARG A 205      11.286  22.880 -11.616  1.00 10.00      A   
ATOM   1922  CA  ARG A 205      12.865  21.554 -12.122  1.00 10.00      A   
ATOM   1923  CB  ARG A 205      13.771  22.411 -11.237  1.00 10.00      A   
ATOM   1924  CG  ARG A 205      13.963  23.836 -11.734  1.00 10.00      A   
ATOM   1925  CD  ARG A 205      15.088  24.536 -10.990  1.00 10.00      A   
ATOM   1926  NE  ARG A 205      14.890  24.517  -9.541  1.00 10.00      A   
ATOM   1927  HE  ARG A 205      14.066  24.934  -9.195  1.00 10.00      A   
ATOM   1928  CZ  ARG A 205      15.757  23.986  -8.678  1.00 10.00      A   
ATOM   1929  NH1 ARG A 205      16.881  23.436  -9.121  1.00 10.00      A   
ATOM   1930 HH11 ARG A 205      17.090  23.423 -10.144  1.00 10.00      A   
ATOM   1931 HH12 ARG A 205      17.572  23.011  -8.445  1.00 10.00      A   
ATOM   1932  NH2 ARG A 205      15.499  24.004  -7.375  1.00 10.00      A   
ATOM   1933 HH21 ARG A 205      16.175  23.588  -6.701  1.00 10.00      A   
ATOM   1934 HH22 ARG A 205      14.618  24.436  -7.018  1.00 10.00      A   
ATOM   1935  C   ARG A 205      12.884  20.101 -11.657  1.00 10.00      A   
ATOM   1936  O   ARG A 205      13.649  19.288 -12.178  1.00 10.00      A   
ATOM   1937  N   LEU A 206      12.029  19.780 -10.692  1.00 10.00      A   
ATOM   1938  HN  LEU A 206      11.441  20.478 -10.322  1.00 10.00      A   
ATOM   1939  CA  LEU A 206      11.940  18.422 -10.162  1.00 10.00      A   
ATOM   1940  CB  LEU A 206      10.924  18.353  -9.019  1.00 10.00      A   
ATOM   1941  CG  LEU A 206      11.484  18.466  -7.602  1.00 10.00      A   
ATOM   1942  CD1 LEU A 206      10.363  18.694  -6.602  1.00 10.00      A   
ATOM   1943  CD2 LEU A 206      12.269  17.215  -7.242  1.00 10.00      A   
ATOM   1944  C   LEU A 206      11.556  17.435 -11.257  1.00 10.00      A   
ATOM   1945  O   LEU A 206      12.202  16.405 -11.429  1.00 10.00      A   
ATOM   1946  N   VAL A 207      10.515  17.770 -12.006  1.00 10.00      A   
ATOM   1947  HN  VAL A 207      10.050  18.615 -11.825  1.00 10.00      A   
ATOM   1948  CA  VAL A 207      10.042  16.921 -13.093  1.00 10.00      A   
ATOM   1949  CB  VAL A 207       8.705  17.448 -13.666  1.00 10.00      A   
ATOM   1950  CG1 VAL A 207       8.222  16.574 -14.812  1.00 10.00      A   
ATOM   1951  CG2 VAL A 207       7.648  17.516 -12.573  1.00 10.00      A   
ATOM   1952  C   VAL A 207      11.087  16.848 -14.211  1.00 10.00      A   
ATOM   1953  O   VAL A 207      11.275  15.808 -14.841  1.00 10.00      A   
ATOM   1954  N   THR A 208      11.785  17.956 -14.422  1.00 10.00      A   
ATOM   1955  HN  THR A 208      11.602  18.743 -13.865  1.00 10.00      A   
ATOM   1956  CA  THR A 208      12.812  18.049 -15.458  1.00 10.00      A   
ATOM   1957  CB  THR A 208      13.386  19.480 -15.529  1.00 10.00      A   
ATOM   1958  OG1 THR A 208      12.318  20.423 -15.696  1.00 10.00      A   
ATOM   1959  HG1 THR A 208      11.672  20.315 -14.986  1.00 10.00      A   
ATOM   1960  CG2 THR A 208      14.368  19.621 -16.684  1.00 10.00      A   
ATOM   1961  C   THR A 208      13.959  17.065 -15.229  1.00 10.00      A   
ATOM   1962  O   THR A 208      14.442  16.432 -16.170  1.00 10.00      A   
ATOM   1963  N   ARG A 209      14.379  16.918 -13.977  1.00 10.00      A   
ATOM   1964  HN  ARG A 209      13.933  17.415 -13.254  1.00 10.00      A   
ATOM   1965  CA  ARG A 209      15.488  16.026 -13.658  1.00 10.00      A   
ATOM   1966  CB  ARG A 209      16.392  16.615 -12.566  1.00 10.00      A   
ATOM   1967  CG  ARG A 209      15.725  16.816 -11.211  1.00 10.00      A   
ATOM   1968  CD  ARG A 209      16.611  17.645 -10.292  1.00 10.00      A   
ATOM   1969  NE  ARG A 209      16.106  17.698  -8.920  1.00 10.00      A   
ATOM   1970  HE  ARG A 209      16.066  16.845  -8.424  1.00 10.00      A   
ATOM   1971  CZ  ARG A 209      15.712  18.823  -8.314  1.00 10.00      A   
ATOM   1972  NH1 ARG A 209      15.746  19.980  -8.962  1.00 10.00      A   
ATOM   1973 HH11 ARG A 209      16.087  20.023  -9.947  1.00 10.00      A   
ATOM   1974 HH12 ARG A 209      15.436  20.855  -8.484  1.00 10.00      A   
ATOM   1975  NH2 ARG A 209      15.308  18.792  -7.049  1.00 10.00      A   
ATOM   1976 HH21 ARG A 209      15.306  17.894  -6.519  1.00 10.00      A   
ATOM   1977 HH22 ARG A 209      14.997  19.670  -6.577  1.00 10.00      A   
ATOM   1978  C   ARG A 209      15.043  14.607 -13.311  1.00 10.00      A   
ATOM   1979  O   ARG A 209      15.863  13.778 -12.916  1.00 10.00      A   
ATOM   1980  N   CYS A 210      13.761  14.315 -13.468  1.00 10.00      A   
ATOM   1981  HN  CYS A 210      13.147  15.002 -13.805  1.00 10.00      A   
ATOM   1982  CA  CYS A 210      13.247  12.983 -13.165  1.00 10.00      A   
ATOM   1983  CB  CYS A 210      12.302  13.019 -11.963  1.00 10.00      A   
ATOM   1984  SG  CYS A 210      13.025  13.759 -10.481  1.00 10.00      A   
ATOM   1985  HG  CYS A 210      12.828  15.072 -10.553  1.00 10.00      A   
ATOM   1986  C   CYS A 210      12.564  12.362 -14.382  1.00 10.00      A   
ATOM   1987  O   CYS A 210      11.367  12.552 -14.603  1.00 10.00      A   
ATOM   1988  N   PRO A 211      13.329  11.625 -15.203  1.00 10.00      A   
ATOM   1989  CA  PRO A 211      12.810  10.967 -16.404  1.00 10.00      A   
ATOM   1990  CB  PRO A 211      14.074  10.636 -17.218  1.00 10.00      A   
ATOM   1991  CG  PRO A 211      15.214  11.250 -16.473  1.00 10.00      A   
ATOM   1992  CD  PRO A 211      14.766  11.385 -15.047  1.00 10.00      A   
ATOM   1993  C   PRO A 211      12.055   9.685 -16.066  1.00 10.00      A   
ATOM   1994  O   PRO A 211      11.394   9.090 -16.919  1.00 10.00      A   
ATOM   1995  N   ASN A 212      12.159   9.262 -14.813  1.00 10.00      A   
ATOM   1996  HN  ASN A 212      12.703   9.775 -14.177  1.00 10.00      A   
ATOM   1997  CA  ASN A 212      11.487   8.053 -14.364  1.00 10.00      A   
ATOM   1998  CB  ASN A 212      12.320   7.316 -13.314  1.00 10.00      A   
ATOM   1999  CG  ASN A 212      12.159   5.804 -13.383  1.00 10.00      A   
ATOM   2000  OD1 ASN A 212      11.256   5.285 -14.044  1.00 10.00      A   
ATOM   2001  ND2 ASN A 212      13.038   5.091 -12.699  1.00 10.00      A   
ATOM   2002 HD21 ASN A 212      13.731   5.570 -12.196  1.00 10.00      A   
ATOM   2003 HD22 ASN A 212      12.961   4.116 -12.717  1.00 10.00      A   
ATOM   2004  C   ASN A 212      10.111   8.378 -13.802  1.00 10.00      A   
ATOM   2005  O   ASN A 212       9.393   7.488 -13.349  1.00 10.00      A   
ATOM   2006  N   LEU A 213       9.746   9.655 -13.834  1.00 10.00      A   
ATOM   2007  HN  LEU A 213      10.360  10.319 -14.206  1.00 10.00      A   
ATOM   2008  CA  LEU A 213       8.453  10.087 -13.339  1.00 10.00      A   
ATOM   2009  CB  LEU A 213       8.390  11.615 -13.246  1.00 10.00      A   
ATOM   2010  CG  LEU A 213       7.081  12.202 -12.710  1.00 10.00      A   
ATOM   2011  CD1 LEU A 213       6.839  11.759 -11.277  1.00 10.00      A   
ATOM   2012  CD2 LEU A 213       7.089  13.717 -12.813  1.00 10.00      A   
ATOM   2013  C   LEU A 213       7.355   9.566 -14.253  1.00 10.00      A   
ATOM   2014  O   LEU A 213       7.300   9.910 -15.434  1.00 10.00      A   
ATOM   2015  N   LYS A 214       6.508   8.705 -13.713  1.00 10.00      A   
ATOM   2016  HN  LYS A 214       6.625   8.445 -12.770  1.00 10.00      A   
ATOM   2017  CA  LYS A 214       5.417   8.124 -14.482  1.00 10.00      A   
ATOM   2018  CB  LYS A 214       5.535   6.596 -14.516  1.00 10.00      A   
ATOM   2019  CG  LYS A 214       6.920   6.080 -14.879  1.00 10.00      A   
ATOM   2020  CD  LYS A 214       7.300   6.455 -16.300  1.00 10.00      A   
ATOM   2021  CE  LYS A 214       8.799   6.345 -16.528  1.00 10.00      A   
ATOM   2022  NZ  LYS A 214       9.309   4.975 -16.273  1.00 10.00      A   
ATOM   2023  HZ1 LYS A 214       9.409   4.813 -15.248  1.00 10.00      A   
ATOM   2024  HZ2 LYS A 214      10.236   4.848 -16.724  1.00 10.00      A   
ATOM   2025  HZ3 LYS A 214       8.653   4.270 -16.659  1.00 10.00      A   
ATOM   2026  C   LYS A 214       4.066   8.527 -13.907  1.00 10.00      A   
ATOM   2027  O   LYS A 214       3.056   8.524 -14.609  1.00 10.00      A   
ATOM   2028  N   SER A 215       4.051   8.874 -12.635  1.00 10.00      A   
ATOM   2029  HN  SER A 215       4.889   8.859 -12.120  1.00 10.00      A   
ATOM   2030  CA  SER A 215       2.818   9.270 -11.979  1.00 10.00      A   
ATOM   2031  CB  SER A 215       2.480   8.275 -10.867  1.00 10.00      A   
ATOM   2032  OG  SER A 215       1.081   8.156 -10.690  1.00 10.00      A   
ATOM   2033  HG  SER A 215       0.798   7.271 -10.976  1.00 10.00      A   
ATOM   2034  C   SER A 215       2.935  10.681 -11.412  1.00 10.00      A   
ATOM   2035  O   SER A 215       3.655  10.910 -10.440  1.00 10.00      A   
ATOM   2036  N   LEU A 216       2.232  11.625 -12.025  1.00 10.00      A   
ATOM   2037  HN  LEU A 216       1.677  11.383 -12.802  1.00 10.00      A   
ATOM   2038  CA  LEU A 216       2.259  13.010 -11.576  1.00 10.00      A   
ATOM   2039  CB  LEU A 216       3.003  13.894 -12.581  1.00 10.00      A   
ATOM   2040  CG  LEU A 216       3.181  15.365 -12.194  1.00 10.00      A   
ATOM   2041  CD1 LEU A 216       4.109  15.501 -10.997  1.00 10.00      A   
ATOM   2042  CD2 LEU A 216       3.692  16.180 -13.373  1.00 10.00      A   
ATOM   2043  C   LEU A 216       0.846  13.535 -11.350  1.00 10.00      A   
ATOM   2044  O   LEU A 216       0.157  13.943 -12.289  1.00 10.00      A   
ATOM   2045  N   LYS A 217       0.417  13.516 -10.101  1.00 10.00      A   
ATOM   2046  HN  LYS A 217       1.017  13.188  -9.394  1.00 10.00      A   
ATOM   2047  CA  LYS A 217      -0.908  13.986  -9.735  1.00 10.00      A   
ATOM   2048  CB  LYS A 217      -1.681  12.883  -9.008  1.00 10.00      A   
ATOM   2049  CG  LYS A 217      -1.881  11.625  -9.841  1.00 10.00      A   
ATOM   2050  CD  LYS A 217      -1.906  10.376  -8.977  1.00 10.00      A   
ATOM   2051  CE  LYS A 217      -2.131   9.134  -9.822  1.00 10.00      A   
ATOM   2052  NZ  LYS A 217      -1.932   7.879  -9.048  1.00 10.00      A   
ATOM   2053  HZ1 LYS A 217      -2.034   7.051  -9.678  1.00 10.00      A   
ATOM   2054  HZ2 LYS A 217      -2.638   7.809  -8.288  1.00 10.00      A   
ATOM   2055  HZ3 LYS A 217      -0.980   7.864  -8.626  1.00 10.00      A   
ATOM   2056  C   LYS A 217      -0.788  15.236  -8.871  1.00 10.00      A   
ATOM   2057  O   LYS A 217      -0.305  15.181  -7.737  1.00 10.00      A   
ATOM   2058  N   LEU A 218      -1.212  16.364  -9.426  1.00 10.00      A   
ATOM   2059  HN  LEU A 218      -1.601  16.340 -10.328  1.00 10.00      A   
ATOM   2060  CA  LEU A 218      -1.128  17.639  -8.730  1.00 10.00      A   
ATOM   2061  CB  LEU A 218      -0.744  18.748  -9.708  1.00 10.00      A   
ATOM   2062  CG  LEU A 218       0.514  18.496 -10.538  1.00 10.00      A   
ATOM   2063  CD1 LEU A 218       0.676  19.564 -11.604  1.00 10.00      A   
ATOM   2064  CD2 LEU A 218       1.745  18.430  -9.648  1.00 10.00      A   
ATOM   2065  C   LEU A 218      -2.431  17.988  -8.027  1.00 10.00      A   
ATOM   2066  O   LEU A 218      -3.422  17.259  -8.127  1.00 10.00      A   
ATOM   2067  N   ASN A 219      -2.421  19.111  -7.321  1.00 10.00      A   
ATOM   2068  HN  ASN A 219      -1.598  19.650  -7.299  1.00 10.00      A   
ATOM   2069  CA  ASN A 219      -3.590  19.574  -6.584  1.00 10.00      A   
ATOM   2070  CB  ASN A 219      -3.208  20.001  -5.157  1.00 10.00      A   
ATOM   2071  CG  ASN A 219      -2.435  21.311  -5.078  1.00 10.00      A   
ATOM   2072  OD1 ASN A 219      -1.758  21.719  -6.025  1.00 10.00      A   
ATOM   2073  ND2 ASN A 219      -2.525  21.977  -3.938  1.00 10.00      A   
ATOM   2074 HD21 ASN A 219      -3.080  21.592  -3.218  1.00 10.00      A   
ATOM   2075 HD22 ASN A 219      -2.032  22.821  -3.848  1.00 10.00      A   
ATOM   2076  C   ASN A 219      -4.316  20.700  -7.316  1.00 10.00      A   
ATOM   2077  O   ASN A 219      -3.871  21.162  -8.370  1.00 10.00      A   
ATOM   2078  N   ARG A 220      -5.426  21.145  -6.732  1.00 10.00      A   
ATOM   2079  HN  ARG A 220      -5.706  20.740  -5.881  1.00 10.00      A   
ATOM   2080  CA  ARG A 220      -6.255  22.206  -7.301  1.00 10.00      A   
ATOM   2081  CB  ARG A 220      -7.545  22.311  -6.484  1.00 10.00      A   
ATOM   2082  CG  ARG A 220      -8.706  23.015  -7.164  1.00 10.00      A   
ATOM   2083  CD  ARG A 220      -9.920  22.986  -6.250  1.00 10.00      A   
ATOM   2084  NE  ARG A 220     -11.131  23.506  -6.874  1.00 10.00      A   
ATOM   2085  HE  ARG A 220     -11.088  23.747  -7.836  1.00 10.00      A   
ATOM   2086  CZ  ARG A 220     -12.285  23.678  -6.227  1.00 10.00      A   
ATOM   2087  NH1 ARG A 220     -12.391  23.360  -4.940  1.00 10.00      A   
ATOM   2088 HH11 ARG A 220     -13.300  23.491  -4.443  1.00 10.00      A   
ATOM   2089 HH12 ARG A 220     -11.568  22.990  -4.422  1.00 10.00      A   
ATOM   2090  NH2 ARG A 220     -13.340  24.156  -6.872  1.00 10.00      A   
ATOM   2091 HH21 ARG A 220     -14.243  24.292  -6.370  1.00 10.00      A   
ATOM   2092 HH22 ARG A 220     -13.271  24.405  -7.896  1.00 10.00      A   
ATOM   2093  C   ARG A 220      -5.539  23.558  -7.319  1.00 10.00      A   
ATOM   2094  O   ARG A 220      -6.019  24.511  -7.935  1.00 10.00      A   
ATOM   2095  N   ALA A 221      -4.388  23.636  -6.665  1.00 10.00      A   
ATOM   2096  HN  ALA A 221      -4.035  22.836  -6.222  1.00 10.00      A   
ATOM   2097  CA  ALA A 221      -3.631  24.879  -6.609  1.00 10.00      A   
ATOM   2098  CB  ALA A 221      -2.645  24.870  -5.452  1.00 10.00      A   
ATOM   2099  C   ALA A 221      -2.916  25.167  -7.924  1.00 10.00      A   
ATOM   2100  O   ALA A 221      -2.784  26.324  -8.317  1.00 10.00      A   
ATOM   2101  N   VAL A 222      -2.475  24.115  -8.609  1.00 10.00      A   
ATOM   2102  HN  VAL A 222      -2.642  23.212  -8.263  1.00 10.00      A   
ATOM   2103  CA  VAL A 222      -1.765  24.274  -9.875  1.00 10.00      A   
ATOM   2104  CB  VAL A 222      -1.052  22.975 -10.307  1.00 10.00      A   
ATOM   2105  CG1 VAL A 222      -0.304  23.182 -11.617  1.00 10.00      A   
ATOM   2106  CG2 VAL A 222      -0.091  22.514  -9.222  1.00 10.00      A   
ATOM   2107  C   VAL A 222      -2.716  24.738 -10.972  1.00 10.00      A   
ATOM   2108  O   VAL A 222      -3.680  24.048 -11.301  1.00 10.00      A   
ATOM   2109  N   PRO A 223      -2.457  25.925 -11.536  1.00 10.00      A   
ATOM   2110  CA  PRO A 223      -3.293  26.502 -12.588  1.00 10.00      A   
ATOM   2111  CB  PRO A 223      -2.861  27.969 -12.599  1.00 10.00      A   
ATOM   2112  CG  PRO A 223      -1.439  27.939 -12.162  1.00 10.00      A   
ATOM   2113  CD  PRO A 223      -1.327  26.806 -11.180  1.00 10.00      A   
ATOM   2114  C   PRO A 223      -3.043  25.865 -13.951  1.00 10.00      A   
ATOM   2115  O   PRO A 223      -1.951  25.357 -14.223  1.00 10.00      A   
ATOM   2116  N   LEU A 224      -4.059  25.923 -14.808  1.00 10.00      A   
ATOM   2117  HN  LEU A 224      -4.886  26.365 -14.524  1.00 10.00      A   
ATOM   2118  CA  LEU A 224      -3.993  25.360 -16.157  1.00 10.00      A   
ATOM   2119  CB  LEU A 224      -5.337  25.578 -16.865  1.00 10.00      A   
ATOM   2120  CG  LEU A 224      -5.570  24.798 -18.158  1.00 10.00      A   
ATOM   2121  CD1 LEU A 224      -5.746  23.316 -17.867  1.00 10.00      A   
ATOM   2122  CD2 LEU A 224      -6.782  25.347 -18.894  1.00 10.00      A   
ATOM   2123  C   LEU A 224      -2.865  26.000 -16.965  1.00 10.00      A   
ATOM   2124  O   LEU A 224      -2.267  25.367 -17.841  1.00 10.00      A   
ATOM   2125  N   GLU A 225      -2.577  27.255 -16.646  1.00 10.00      A   
ATOM   2126  HN  GLU A 225      -3.101  27.690 -15.933  1.00 10.00      A   
ATOM   2127  CA  GLU A 225      -1.537  28.027 -17.321  1.00 10.00      A   
ATOM   2128  CB  GLU A 225      -1.478  29.457 -16.755  1.00 10.00      A   
ATOM   2129  CG  GLU A 225      -2.794  30.223 -16.809  1.00 10.00      A   
ATOM   2130  CD  GLU A 225      -3.661  29.996 -15.587  1.00 10.00      A   
ATOM   2131  OE1 GLU A 225      -4.323  28.940 -15.514  1.00 10.00      A   
ATOM   2132  OE2 GLU A 225      -3.686  30.871 -14.693  1.00 10.00      A   
ATOM   2133  C   GLU A 225      -0.159  27.382 -17.194  1.00 10.00      A   
ATOM   2134  O   GLU A 225       0.667  27.487 -18.101  1.00 10.00      A   
ATOM   2135  N   LYS A 226       0.084  26.707 -16.075  1.00 10.00      A   
ATOM   2136  HN  LYS A 226      -0.628  26.618 -15.403  1.00 10.00      A   
ATOM   2137  CA  LYS A 226       1.381  26.082 -15.828  1.00 10.00      A   
ATOM   2138  CB  LYS A 226       1.784  26.269 -14.362  1.00 10.00      A   
ATOM   2139  CG  LYS A 226       1.816  27.715 -13.896  1.00 10.00      A   
ATOM   2140  CD  LYS A 226       3.024  28.459 -14.443  1.00 10.00      A   
ATOM   2141  CE  LYS A 226       3.043  29.899 -13.960  1.00 10.00      A   
ATOM   2142  NZ  LYS A 226       2.982  29.991 -12.478  1.00 10.00      A   
ATOM   2143  HZ1 LYS A 226       2.236  29.368 -12.105  1.00 10.00      A   
ATOM   2144  HZ2 LYS A 226       2.774  30.968 -12.186  1.00 10.00      A   
ATOM   2145  HZ3 LYS A 226       3.889  29.709 -12.067  1.00 10.00      A   
ATOM   2146  C   LYS A 226       1.378  24.598 -16.173  1.00 10.00      A   
ATOM   2147  O   LYS A 226       2.434  23.980 -16.295  1.00 10.00      A   
ATOM   2148  N   LEU A 227       0.192  24.029 -16.335  1.00 10.00      A   
ATOM   2149  HN  LEU A 227      -0.618  24.573 -16.235  1.00 10.00      A   
ATOM   2150  CA  LEU A 227       0.060  22.611 -16.650  1.00 10.00      A   
ATOM   2151  CB  LEU A 227      -1.406  22.185 -16.596  1.00 10.00      A   
ATOM   2152  CG  LEU A 227      -2.005  22.079 -15.194  1.00 10.00      A   
ATOM   2153  CD1 LEU A 227      -3.520  22.085 -15.257  1.00 10.00      A   
ATOM   2154  CD2 LEU A 227      -1.508  20.824 -14.498  1.00 10.00      A   
ATOM   2155  C   LEU A 227       0.688  22.250 -17.995  1.00 10.00      A   
ATOM   2156  O   LEU A 227       1.226  21.156 -18.165  1.00 10.00      A   
ATOM   2157  N   ALA A 228       0.634  23.176 -18.942  1.00 10.00      A   
ATOM   2158  HN  ALA A 228       0.209  24.038 -18.745  1.00 10.00      A   
ATOM   2159  CA  ALA A 228       1.200  22.943 -20.265  1.00 10.00      A   
ATOM   2160  CB  ALA A 228       0.805  24.062 -21.214  1.00 10.00      A   
ATOM   2161  C   ALA A 228       2.722  22.806 -20.194  1.00 10.00      A   
ATOM   2162  O   ALA A 228       3.323  22.055 -20.960  1.00 10.00      A   
ATOM   2163  N   THR A 229       3.333  23.522 -19.260  1.00 10.00      A   
ATOM   2164  HN  THR A 229       2.795  24.094 -18.668  1.00 10.00      A   
ATOM   2165  CA  THR A 229       4.780  23.490 -19.085  1.00 10.00      A   
ATOM   2166  CB  THR A 229       5.237  24.625 -18.147  1.00 10.00      A   
ATOM   2167  OG1 THR A 229       4.306  25.711 -18.243  1.00 10.00      A   
ATOM   2168  HG1 THR A 229       4.513  26.238 -19.022  1.00 10.00      A   
ATOM   2169  CG2 THR A 229       6.614  25.124 -18.547  1.00 10.00      A   
ATOM   2170  C   THR A 229       5.236  22.147 -18.513  1.00 10.00      A   
ATOM   2171  O   THR A 229       6.221  21.566 -18.972  1.00 10.00      A   
ATOM   2172  N   LEU A 230       4.500  21.647 -17.526  1.00 10.00      A   
ATOM   2173  HN  LEU A 230       3.711  22.144 -17.218  1.00 10.00      A   
ATOM   2174  CA  LEU A 230       4.837  20.377 -16.891  1.00 10.00      A   
ATOM   2175  CB  LEU A 230       4.005  20.138 -15.629  1.00 10.00      A   
ATOM   2176  CG  LEU A 230       4.456  20.901 -14.380  1.00 10.00      A   
ATOM   2177  CD1 LEU A 230       3.568  20.559 -13.198  1.00 10.00      A   
ATOM   2178  CD2 LEU A 230       5.910  20.593 -14.059  1.00 10.00      A   
ATOM   2179  C   LEU A 230       4.705  19.210 -17.862  1.00 10.00      A   
ATOM   2180  O   LEU A 230       5.519  18.284 -17.846  1.00 10.00      A   
ATOM   2181  N   LEU A 231       3.689  19.266 -18.716  1.00 10.00      A   
ATOM   2182  HN  LEU A 231       3.064  20.024 -18.669  1.00 10.00      A   
ATOM   2183  CA  LEU A 231       3.459  18.219 -19.709  1.00 10.00      A   
ATOM   2184  CB  LEU A 231       2.177  18.504 -20.495  1.00 10.00      A   
ATOM   2185  CG  LEU A 231       0.858  18.263 -19.756  1.00 10.00      A   
ATOM   2186  CD1 LEU A 231      -0.291  18.959 -20.470  1.00 10.00      A   
ATOM   2187  CD2 LEU A 231       0.582  16.774 -19.641  1.00 10.00      A   
ATOM   2188  C   LEU A 231       4.652  18.108 -20.658  1.00 10.00      A   
ATOM   2189  O   LEU A 231       4.982  17.031 -21.149  1.00 10.00      A   
ATOM   2190  N   GLN A 232       5.318  19.235 -20.872  1.00 10.00      A   
ATOM   2191  HN  GLN A 232       5.013  20.054 -20.430  1.00 10.00      A   
ATOM   2192  CA  GLN A 232       6.480  19.299 -21.743  1.00 10.00      A   
ATOM   2193  CB  GLN A 232       6.719  20.749 -22.180  1.00 10.00      A   
ATOM   2194  CG  GLN A 232       5.735  21.274 -23.215  1.00 10.00      A   
ATOM   2195  CD  GLN A 232       5.933  20.640 -24.577  1.00 10.00      A   
ATOM   2196  OE1 GLN A 232       7.032  20.197 -24.917  1.00 10.00      A   
ATOM   2197  NE2 GLN A 232       4.882  20.606 -25.378  1.00 10.00      A   
ATOM   2198 HE21 GLN A 232       4.038  20.990 -25.053  1.00 10.00      A   
ATOM   2199 HE22 GLN A 232       4.990  20.203 -26.267  1.00 10.00      A   
ATOM   2200  C   GLN A 232       7.727  18.776 -21.033  1.00 10.00      A   
ATOM   2201  O   GLN A 232       8.763  18.563 -21.661  1.00 10.00      A   
ATOM   2202  N   ARG A 233       7.629  18.562 -19.729  1.00 10.00      A   
ATOM   2203  HN  ARG A 233       6.770  18.722 -19.279  1.00 10.00      A   
ATOM   2204  CA  ARG A 233       8.767  18.090 -18.952  1.00 10.00      A   
ATOM   2205  CB  ARG A 233       8.884  18.857 -17.631  1.00 10.00      A   
ATOM   2206  CG  ARG A 233       9.277  20.317 -17.788  1.00 10.00      A   
ATOM   2207  CD  ARG A 233      10.559  20.458 -18.594  1.00 10.00      A   
ATOM   2208  NE  ARG A 233      11.209  21.746 -18.371  1.00 10.00      A   
ATOM   2209  HE  ARG A 233      10.713  22.417 -17.844  1.00 10.00      A   
ATOM   2210  CZ  ARG A 233      12.424  22.060 -18.823  1.00 10.00      A   
ATOM   2211  NH1 ARG A 233      13.131  21.182 -19.526  1.00 10.00      A   
ATOM   2212 HH11 ARG A 233      14.085  21.435 -19.876  1.00 10.00      A   
ATOM   2213 HH12 ARG A 233      12.739  20.240 -19.730  1.00 10.00      A   
ATOM   2214  NH2 ARG A 233      12.932  23.251 -18.561  1.00 10.00      A   
ATOM   2215 HH21 ARG A 233      12.381  23.941 -18.002  1.00 10.00      A   
ATOM   2216 HH22 ARG A 233      13.881  23.509 -18.908  1.00 10.00      A   
ATOM   2217  C   ARG A 233       8.729  16.588 -18.698  1.00 10.00      A   
ATOM   2218  O   ARG A 233       9.741  15.995 -18.319  1.00 10.00      A   
ATOM   2219  N   ALA A 234       7.574  15.970 -18.904  1.00 10.00      A   
ATOM   2220  HN  ALA A 234       6.799  16.485 -19.216  1.00 10.00      A   
ATOM   2221  CA  ALA A 234       7.439  14.533 -18.683  1.00 10.00      A   
ATOM   2222  CB  ALA A 234       7.070  14.242 -17.237  1.00 10.00      A   
ATOM   2223  C   ALA A 234       6.426  13.904 -19.638  1.00 10.00      A   
ATOM   2224  O   ALA A 234       5.321  13.540 -19.238  1.00 10.00      A   
ATOM   2225  N   PRO A 235       6.785  13.766 -20.924  1.00 10.00      A   
ATOM   2226  CA  PRO A 235       5.902  13.171 -21.932  1.00 10.00      A   
ATOM   2227  CB  PRO A 235       6.586  13.504 -23.268  1.00 10.00      A   
ATOM   2228  CG  PRO A 235       7.692  14.456 -22.937  1.00 10.00      A   
ATOM   2229  CD  PRO A 235       8.064  14.197 -21.506  1.00 10.00      A   
ATOM   2230  C   PRO A 235       5.772  11.653 -21.761  1.00 10.00      A   
ATOM   2231  O   PRO A 235       4.900  11.026 -22.357  1.00 10.00      A   
ATOM   2232  N   GLN A 236       6.638  11.072 -20.933  1.00 10.00      A   
ATOM   2233  HN  GLN A 236       7.311  11.628 -20.481  1.00 10.00      A   
ATOM   2234  CA  GLN A 236       6.622   9.631 -20.681  1.00 10.00      A   
ATOM   2235  CB  GLN A 236       8.048   9.108 -20.445  1.00 10.00      A   
ATOM   2236  CG  GLN A 236       8.613   9.358 -19.050  1.00 10.00      A   
ATOM   2237  CD  GLN A 236       9.033  10.795 -18.801  1.00 10.00      A   
ATOM   2238  OE1 GLN A 236       9.412  11.517 -19.723  1.00 10.00      A   
ATOM   2239  NE2 GLN A 236       8.973  11.216 -17.552  1.00 10.00      A   
ATOM   2240 HE21 GLN A 236       8.661  10.586 -16.864  1.00 10.00      A   
ATOM   2241 HE22 GLN A 236       9.254  12.138 -17.358  1.00 10.00      A   
ATOM   2242  C   GLN A 236       5.722   9.287 -19.492  1.00 10.00      A   
ATOM   2243  O   GLN A 236       5.723   8.155 -18.997  1.00 10.00      A   
ATOM   2244  N   LEU A 237       4.957  10.273 -19.044  1.00 10.00      A   
ATOM   2245  HN  LEU A 237       4.996  11.143 -19.491  1.00 10.00      A   
ATOM   2246  CA  LEU A 237       4.052  10.107 -17.918  1.00 10.00      A   
ATOM   2247  CB  LEU A 237       3.466  11.459 -17.529  1.00 10.00      A   
ATOM   2248  CG  LEU A 237       3.140  11.650 -16.051  1.00 10.00      A   
ATOM   2249  CD1 LEU A 237       4.418  11.840 -15.250  1.00 10.00      A   
ATOM   2250  CD2 LEU A 237       2.212  12.836 -15.869  1.00 10.00      A   
ATOM   2251  C   LEU A 237       2.924   9.142 -18.257  1.00 10.00      A   
ATOM   2252  O   LEU A 237       2.451   9.102 -19.393  1.00 10.00      A   
ATOM   2253  N   GLU A 238       2.496   8.375 -17.262  1.00 10.00      A   
ATOM   2254  HN  GLU A 238       2.910   8.471 -16.375  1.00 10.00      A   
ATOM   2255  CA  GLU A 238       1.423   7.405 -17.435  1.00 10.00      A   
ATOM   2256  CB  GLU A 238       1.834   6.047 -16.856  1.00 10.00      A   
ATOM   2257  CG  GLU A 238       2.970   5.371 -17.607  1.00 10.00      A   
ATOM   2258  CD  GLU A 238       3.423   4.079 -16.955  1.00 10.00      A   
ATOM   2259  OE1 GLU A 238       2.566   3.207 -16.683  1.00 10.00      A   
ATOM   2260  OE2 GLU A 238       4.640   3.921 -16.724  1.00 10.00      A   
ATOM   2261  C   GLU A 238       0.147   7.902 -16.763  1.00 10.00      A   
ATOM   2262  O   GLU A 238      -0.929   7.908 -17.366  1.00 10.00      A   
ATOM   2263  N   GLU A 239       0.275   8.328 -15.512  1.00 10.00      A   
ATOM   2264  HN  GLU A 239       1.163   8.309 -15.088  1.00 10.00      A   
ATOM   2265  CA  GLU A 239      -0.859   8.842 -14.753  1.00 10.00      A   
ATOM   2266  CB  GLU A 239      -0.895   8.228 -13.352  1.00 10.00      A   
ATOM   2267  CG  GLU A 239      -1.171   6.735 -13.310  1.00 10.00      A   
ATOM   2268  CD  GLU A 239      -0.988   6.168 -11.920  1.00 10.00      A   
ATOM   2269  OE1 GLU A 239      -1.964   6.147 -11.141  1.00 10.00      A   
ATOM   2270  OE2 GLU A 239       0.145   5.764 -11.590  1.00 10.00      A   
ATOM   2271  C   GLU A 239      -0.755  10.356 -14.634  1.00 10.00      A   
ATOM   2272  O   GLU A 239       0.169  10.876 -14.001  1.00 10.00      A   
ATOM   2273  N   LEU A 240      -1.696  11.061 -15.235  1.00 10.00      A   
ATOM   2274  HN  LEU A 240      -2.417  10.592 -15.718  1.00 10.00      A   
ATOM   2275  CA  LEU A 240      -1.695  12.513 -15.202  1.00 10.00      A   
ATOM   2276  CB  LEU A 240      -1.800  13.072 -16.620  1.00 10.00      A   
ATOM   2277  CG  LEU A 240      -1.868  14.595 -16.751  1.00 10.00      A   
ATOM   2278  CD1 LEU A 240      -0.543  15.231 -16.359  1.00 10.00      A   
ATOM   2279  CD2 LEU A 240      -2.255  14.989 -18.167  1.00 10.00      A   
ATOM   2280  C   LEU A 240      -2.824  13.063 -14.334  1.00 10.00      A   
ATOM   2281  O   LEU A 240      -4.004  12.908 -14.651  1.00 10.00      A   
ATOM   2282  N   GLY A 241      -2.448  13.694 -13.231  1.00 10.00      A   
ATOM   2283  HN  GLY A 241      -1.491  13.762 -13.022  1.00 10.00      A   
ATOM   2284  CA  GLY A 241      -3.421  14.286 -12.339  1.00 10.00      A   
ATOM   2285  C   GLY A 241      -3.468  15.787 -12.528  1.00 10.00      A   
ATOM   2286  O   GLY A 241      -2.653  16.514 -11.959  1.00 10.00      A   
ATOM   2287  N   THR A 242      -4.403  16.246 -13.343  1.00 10.00      A   
ATOM   2288  HN  THR A 242      -5.033  15.610 -13.757  1.00 10.00      A   
ATOM   2289  CA  THR A 242      -4.548  17.666 -13.629  1.00 10.00      A   
ATOM   2290  CB  THR A 242      -5.405  17.860 -14.891  1.00 10.00      A   
ATOM   2291  OG1 THR A 242      -5.545  16.601 -15.569  1.00 10.00      A   
ATOM   2292  HG1 THR A 242      -4.699  16.343 -15.956  1.00 10.00      A   
ATOM   2293  CG2 THR A 242      -4.752  18.857 -15.830  1.00 10.00      A   
ATOM   2294  C   THR A 242      -5.210  18.394 -12.463  1.00 10.00      A   
ATOM   2295  O   THR A 242      -6.203  17.921 -11.915  1.00 10.00      A   
ATOM   2296  N   GLY A 243      -4.661  19.543 -12.090  1.00 10.00      A   
ATOM   2297  HN  GLY A 243      -3.872  19.874 -12.565  1.00 10.00      A   
ATOM   2298  CA  GLY A 243      -5.216  20.310 -10.992  1.00 10.00      A   
ATOM   2299  C   GLY A 243      -6.347  21.221 -11.429  1.00 10.00      A   
ATOM   2300  O   GLY A 243      -7.453  20.756 -11.717  1.00 10.00      A   
ATOM   2301  N   GLY A 244      -6.069  22.518 -11.483  1.00 10.00      A   
ATOM   2302  HN  GLY A 244      -5.161  22.828 -11.255  1.00 10.00      A   
ATOM   2303  CA  GLY A 244      -7.076  23.479 -11.888  1.00 10.00      A   
ATOM   2304  C   GLY A 244      -7.344  23.424 -13.377  1.00 10.00      A   
ATOM   2305  O   GLY A 244      -6.497  23.817 -14.181  1.00 10.00      A   
ATOM   2306  N   TYR A 245      -8.516  22.924 -13.744  1.00 10.00      A   
ATOM   2307  HN  TYR A 245      -9.144  22.619 -13.049  1.00 10.00      A   
ATOM   2308  CA  TYR A 245      -8.898  22.808 -15.145  1.00 10.00      A   
ATOM   2309  CB  TYR A 245      -9.611  21.473 -15.375  1.00 10.00      A   
ATOM   2310  CG  TYR A 245      -9.351  20.850 -16.728  1.00 10.00      A   
ATOM   2311  CD1 TYR A 245      -8.106  20.322 -17.045  1.00 10.00      A   
ATOM   2312  CD2 TYR A 245     -10.355  20.779 -17.683  1.00 10.00      A   
ATOM   2313  CE1 TYR A 245      -7.871  19.740 -18.276  1.00 10.00      A   
ATOM   2314  CE2 TYR A 245     -10.128  20.204 -18.915  1.00 10.00      A   
ATOM   2315  CZ  TYR A 245      -8.887  19.685 -19.208  1.00 10.00      A   
ATOM   2316  OH  TYR A 245      -8.664  19.097 -20.432  1.00 10.00      A   
ATOM   2317  HH  TYR A 245      -9.042  19.651 -21.131  1.00 10.00      A   
ATOM   2318  C   TYR A 245      -9.799  23.972 -15.550  1.00 10.00      A   
ATOM   2319  O   TYR A 245     -10.529  23.901 -16.544  1.00 10.00      A   
ATOM   2320  N   THR A 246      -9.727  25.047 -14.780  1.00 10.00      A   
ATOM   2321  HN  THR A 246      -9.107  25.049 -14.022  1.00 10.00      A   
ATOM   2322  CA  THR A 246     -10.522  26.230 -15.040  1.00 10.00      A   
ATOM   2323  CB  THR A 246     -11.366  26.629 -13.806  1.00 10.00      A   
ATOM   2324  OG1 THR A 246     -12.152  27.795 -14.082  1.00 10.00      A   
ATOM   2325  HG1 THR A 246     -12.451  28.177 -13.248  1.00 10.00      A   
ATOM   2326  CG2 THR A 246     -10.484  26.877 -12.594  1.00 10.00      A   
ATOM   2327  C   THR A 246      -9.633  27.394 -15.470  1.00 10.00      A   
ATOM   2328  O   THR A 246      -8.580  27.650 -14.871  1.00 10.00      A   
ATOM   2329  N   ALA A 247     -10.053  28.076 -16.526  1.00 10.00      A   
ATOM   2330  HN  ALA A 247     -10.887  27.806 -16.966  1.00 10.00      A   
ATOM   2331  CA  ALA A 247      -9.319  29.214 -17.060  1.00 10.00      A   
ATOM   2332  CB  ALA A 247      -7.977  28.764 -17.639  1.00 10.00      A   
ATOM   2333  C   ALA A 247     -10.143  29.891 -18.144  1.00 10.00      A   
ATOM   2334  O   ALA A 247     -11.203  29.390 -18.538  1.00 10.00      A   
ATOM   2335  N   GLU A 248      -9.660  31.032 -18.617  1.00 10.00      A   
ATOM   2336  HN  GLU A 248      -8.821  31.381 -18.252  1.00 10.00      A   
ATOM   2337  CA  GLU A 248     -10.338  31.778 -19.668  1.00 10.00      A   
ATOM   2338  CB  GLU A 248      -9.725  33.173 -19.801  1.00 10.00      A   
ATOM   2339  CG  GLU A 248     -10.642  34.201 -20.442  1.00 10.00      A   
ATOM   2340  CD  GLU A 248      -9.912  35.469 -20.831  1.00 10.00      A   
ATOM   2341  OE1 GLU A 248      -9.369  36.150 -19.933  1.00 10.00      A   
ATOM   2342  OE2 GLU A 248      -9.881  35.794 -22.035  1.00 10.00      A   
ATOM   2343  C   GLU A 248     -10.187  31.024 -20.982  1.00 10.00      A   
ATOM   2344  O   GLU A 248      -9.145  30.417 -21.229  1.00 10.00      A   
ATOM   2345  N   VAL A 249     -11.219  31.055 -21.813  1.00 10.00      A   
ATOM   2346  HN  VAL A 249     -12.011  31.578 -21.571  1.00 10.00      A   
ATOM   2347  CA  VAL A 249     -11.197  30.352 -23.092  1.00 10.00      A   
ATOM   2348  CB  VAL A 249     -12.619  30.180 -23.671  1.00 10.00      A   
ATOM   2349  CG1 VAL A 249     -12.600  29.259 -24.884  1.00 10.00      A   
ATOM   2350  CG2 VAL A 249     -13.574  29.654 -22.609  1.00 10.00      A   
ATOM   2351  C   VAL A 249     -10.328  31.088 -24.106  1.00 10.00      A   
ATOM   2352  O   VAL A 249     -10.694  32.161 -24.588  1.00 10.00      A   
ATOM   2353  N   ARG A 250      -9.168  30.525 -24.403  1.00 10.00      A   
ATOM   2354  HN  ARG A 250      -8.915  29.680 -23.962  1.00 10.00      A   
ATOM   2355  CA  ARG A 250      -8.250  31.118 -25.360  1.00 10.00      A   
ATOM   2356  CB  ARG A 250      -7.086  31.785 -24.629  1.00 10.00      A   
ATOM   2357  CG  ARG A 250      -7.414  33.151 -24.051  1.00 10.00      A   
ATOM   2358  CD  ARG A 250      -6.185  33.797 -23.428  1.00 10.00      A   
ATOM   2359  NE  ARG A 250      -5.104  33.976 -24.395  1.00 10.00      A   
ATOM   2360  HE  ARG A 250      -4.843  33.186 -24.935  1.00 10.00      A   
ATOM   2361  CZ  ARG A 250      -4.461  35.128 -24.590  1.00 10.00      A   
ATOM   2362  NH1 ARG A 250      -4.792  36.207 -23.887  1.00 10.00      A   
ATOM   2363 HH11 ARG A 250      -4.289  37.109 -24.043  1.00 10.00      A   
ATOM   2364 HH12 ARG A 250      -5.555  36.159 -23.178  1.00 10.00      A   
ATOM   2365  NH2 ARG A 250      -3.470  35.194 -25.466  1.00 10.00      A   
ATOM   2366 HH21 ARG A 250      -3.185  34.338 -26.005  1.00 10.00      A   
ATOM   2367 HH22 ARG A 250      -2.969  36.096 -25.625  1.00 10.00      A   
ATOM   2368  C   ARG A 250      -7.722  30.048 -26.310  1.00 10.00      A   
ATOM   2369  O   ARG A 250      -7.203  29.022 -25.866  1.00 10.00      A   
ATOM   2370  N   PRO A 251      -7.852  30.266 -27.629  1.00 10.00      A   
ATOM   2371  CA  PRO A 251      -7.387  29.310 -28.644  1.00 10.00      A   
ATOM   2372  CB  PRO A 251      -7.678  30.018 -29.969  1.00 10.00      A   
ATOM   2373  CG  PRO A 251      -8.751  30.999 -29.643  1.00 10.00      A   
ATOM   2374  CD  PRO A 251      -8.473  31.454 -28.240  1.00 10.00      A   
ATOM   2375  C   PRO A 251      -5.894  29.011 -28.526  1.00 10.00      A   
ATOM   2376  O   PRO A 251      -5.453  27.886 -28.775  1.00 10.00      A   
ATOM   2377  N   ASP A 252      -5.115  30.017 -28.141  1.00 10.00      A   
ATOM   2378  HN  ASP A 252      -5.517  30.893 -27.949  1.00 10.00      A   
ATOM   2379  CA  ASP A 252      -3.678  29.843 -27.990  1.00 10.00      A   
ATOM   2380  CB  ASP A 252      -2.943  31.186 -27.877  1.00 10.00      A   
ATOM   2381  CG  ASP A 252      -3.304  32.012 -26.654  1.00 10.00      A   
ATOM   2382  OD1 ASP A 252      -2.488  32.876 -26.263  1.00 10.00      A   
ATOM   2383  OD2 ASP A 252      -4.402  31.829 -26.094  1.00 10.00      A   
ATOM   2384  C   ASP A 252      -3.361  28.916 -26.823  1.00 10.00      A   
ATOM   2385  O   ASP A 252      -2.455  28.084 -26.906  1.00 10.00      A   
ATOM   2386  N   VAL A 253      -4.129  29.047 -25.753  1.00 10.00      A   
ATOM   2387  HN  VAL A 253      -4.827  29.739 -25.753  1.00 10.00      A   
ATOM   2388  CA  VAL A 253      -3.961  28.207 -24.574  1.00 10.00      A   
ATOM   2389  CB  VAL A 253      -4.750  28.779 -23.373  1.00 10.00      A   
ATOM   2390  CG1 VAL A 253      -4.713  27.825 -22.191  1.00 10.00      A   
ATOM   2391  CG2 VAL A 253      -4.200  30.139 -22.975  1.00 10.00      A   
ATOM   2392  C   VAL A 253      -4.448  26.790 -24.880  1.00 10.00      A   
ATOM   2393  O   VAL A 253      -3.783  25.803 -24.561  1.00 10.00      A   
ATOM   2394  N   TYR A 254      -5.613  26.705 -25.518  1.00 10.00      A   
ATOM   2395  HN  TYR A 254      -6.101  27.533 -25.729  1.00 10.00      A   
ATOM   2396  CA  TYR A 254      -6.205  25.427 -25.896  1.00 10.00      A   
ATOM   2397  CB  TYR A 254      -7.526  25.667 -26.637  1.00 10.00      A   
ATOM   2398  CG  TYR A 254      -8.131  24.437 -27.273  1.00 10.00      A   
ATOM   2399  CD1 TYR A 254      -8.698  23.437 -26.497  1.00 10.00      A   
ATOM   2400  CD2 TYR A 254      -8.138  24.282 -28.653  1.00 10.00      A   
ATOM   2401  CE1 TYR A 254      -9.256  22.316 -27.075  1.00 10.00      A   
ATOM   2402  CE2 TYR A 254      -8.693  23.162 -29.242  1.00 10.00      A   
ATOM   2403  CZ  TYR A 254      -9.251  22.181 -28.447  1.00 10.00      A   
ATOM   2404  OH  TYR A 254      -9.811  21.063 -29.029  1.00 10.00      A   
ATOM   2405  HH  TYR A 254     -10.773  21.099 -28.921  1.00 10.00      A   
ATOM   2406  C   TYR A 254      -5.235  24.615 -26.757  1.00 10.00      A   
ATOM   2407  O   TYR A 254      -5.058  23.411 -26.554  1.00 10.00      A   
ATOM   2408  N   SER A 255      -4.599  25.286 -27.709  1.00 10.00      A   
ATOM   2409  HN  SER A 255      -4.790  26.243 -27.828  1.00 10.00      A   
ATOM   2410  CA  SER A 255      -3.643  24.636 -28.586  1.00 10.00      A   
ATOM   2411  CB  SER A 255      -3.259  25.567 -29.739  1.00 10.00      A   
ATOM   2412  OG  SER A 255      -2.978  24.834 -30.919  1.00 10.00      A   
ATOM   2413  HG  SER A 255      -2.263  25.266 -31.401  1.00 10.00      A   
ATOM   2414  C   SER A 255      -2.402  24.206 -27.805  1.00 10.00      A   
ATOM   2415  O   SER A 255      -1.858  23.123 -28.033  1.00 10.00      A   
ATOM   2416  N   GLY A 256      -1.978  25.045 -26.864  1.00 10.00      A   
ATOM   2417  HN  GLY A 256      -2.473  25.877 -26.701  1.00 10.00      A   
ATOM   2418  CA  GLY A 256      -0.804  24.746 -26.065  1.00 10.00      A   
ATOM   2419  C   GLY A 256      -0.964  23.462 -25.278  1.00 10.00      A   
ATOM   2420  O   GLY A 256      -0.038  22.649 -25.201  1.00 10.00      A   
ATOM   2421  N   LEU A 257      -2.142  23.276 -24.696  1.00 10.00      A   
ATOM   2422  HN  LEU A 257      -2.832  23.972 -24.778  1.00 10.00      A   
ATOM   2423  CA  LEU A 257      -2.430  22.075 -23.923  1.00 10.00      A   
ATOM   2424  CB  LEU A 257      -3.753  22.230 -23.176  1.00 10.00      A   
ATOM   2425  CG  LEU A 257      -3.792  23.306 -22.092  1.00 10.00      A   
ATOM   2426  CD1 LEU A 257      -5.221  23.548 -21.646  1.00 10.00      A   
ATOM   2427  CD2 LEU A 257      -2.922  22.906 -20.907  1.00 10.00      A   
ATOM   2428  C   LEU A 257      -2.492  20.855 -24.835  1.00 10.00      A   
ATOM   2429  O   LEU A 257      -1.907  19.814 -24.536  1.00 10.00      A   
ATOM   2430  N   SER A 258      -3.176  21.006 -25.964  1.00 10.00      A   
ATOM   2431  HN  SER A 258      -3.597  21.873 -26.152  1.00 10.00      A   
ATOM   2432  CA  SER A 258      -3.326  19.920 -26.928  1.00 10.00      A   
ATOM   2433  CB  SER A 258      -4.200  20.367 -28.102  1.00 10.00      A   
ATOM   2434  OG  SER A 258      -5.435  20.896 -27.647  1.00 10.00      A   
ATOM   2435  HG  SER A 258      -5.290  21.781 -27.290  1.00 10.00      A   
ATOM   2436  C   SER A 258      -1.973  19.418 -27.435  1.00 10.00      A   
ATOM   2437  O   SER A 258      -1.750  18.212 -27.536  1.00 10.00      A   
ATOM   2438  N   VAL A 259      -1.071  20.349 -27.734  1.00 10.00      A   
ATOM   2439  HN  VAL A 259      -1.308  21.296 -27.620  1.00 10.00      A   
ATOM   2440  CA  VAL A 259       0.260  20.005 -28.231  1.00 10.00      A   
ATOM   2441  CB  VAL A 259       1.066  21.265 -28.623  1.00 10.00      A   
ATOM   2442  CG1 VAL A 259       2.519  20.918 -28.927  1.00 10.00      A   
ATOM   2443  CG2 VAL A 259       0.425  21.943 -29.822  1.00 10.00      A   
ATOM   2444  C   VAL A 259       1.043  19.192 -27.199  1.00 10.00      A   
ATOM   2445  O   VAL A 259       1.682  18.191 -27.531  1.00 10.00      A   
ATOM   2446  N   ALA A 260       0.978  19.624 -25.948  1.00 10.00      A   
ATOM   2447  HN  ALA A 260       0.452  20.426 -25.745  1.00 10.00      A   
ATOM   2448  CA  ALA A 260       1.673  18.943 -24.867  1.00 10.00      A   
ATOM   2449  CB  ALA A 260       1.673  19.810 -23.622  1.00 10.00      A   
ATOM   2450  C   ALA A 260       1.050  17.579 -24.576  1.00 10.00      A   
ATOM   2451  O   ALA A 260       1.759  16.600 -24.335  1.00 10.00      A   
ATOM   2452  N   LEU A 261      -0.274  17.516 -24.609  1.00 10.00      A   
ATOM   2453  HN  LEU A 261      -0.787  18.332 -24.807  1.00 10.00      A   
ATOM   2454  CA  LEU A 261      -0.992  16.273 -24.345  1.00 10.00      A   
ATOM   2455  CB  LEU A 261      -2.495  16.524 -24.236  1.00 10.00      A   
ATOM   2456  CG  LEU A 261      -2.980  17.107 -22.908  1.00 10.00      A   
ATOM   2457  CD1 LEU A 261      -4.373  17.697 -23.057  1.00 10.00      A   
ATOM   2458  CD2 LEU A 261      -2.966  16.040 -21.824  1.00 10.00      A   
ATOM   2459  C   LEU A 261      -0.705  15.211 -25.405  1.00 10.00      A   
ATOM   2460  O   LEU A 261      -0.553  14.032 -25.087  1.00 10.00      A   
ATOM   2461  N   SER A 262      -0.617  15.634 -26.661  1.00 10.00      A   
ATOM   2462  HN  SER A 262      -0.743  16.585 -26.856  1.00 10.00      A   
ATOM   2463  CA  SER A 262      -0.349  14.709 -27.760  1.00 10.00      A   
ATOM   2464  CB  SER A 262      -0.692  15.342 -29.111  1.00 10.00      A   
ATOM   2465  OG  SER A 262      -0.297  16.703 -29.155  1.00 10.00      A   
ATOM   2466  HG  SER A 262      -0.944  17.240 -28.671  1.00 10.00      A   
ATOM   2467  C   SER A 262       1.094  14.212 -27.740  1.00 10.00      A   
ATOM   2468  O   SER A 262       1.438  13.238 -28.413  1.00 10.00      A   
ATOM   2469  N   GLY A 263       1.932  14.885 -26.960  1.00 10.00      A   
ATOM   2470  HN  GLY A 263       1.603  15.657 -26.452  1.00 10.00      A   
ATOM   2471  CA  GLY A 263       3.321  14.490 -26.849  1.00 10.00      A   
ATOM   2472  C   GLY A 263       3.496  13.364 -25.850  1.00 10.00      A   
ATOM   2473  O   GLY A 263       4.510  12.663 -25.854  1.00 10.00      A   
ATOM   2474  N   CYS A 264       2.489  13.175 -25.008  1.00 10.00      A   
ATOM   2475  HN  CYS A 264       1.690  13.740 -25.084  1.00 10.00      A   
ATOM   2476  CA  CYS A 264       2.523  12.135 -23.993  1.00 10.00      A   
ATOM   2477  CB  CYS A 264       1.961  12.670 -22.669  1.00 10.00      A   
ATOM   2478  SG  CYS A 264       2.584  14.302 -22.188  1.00 10.00      A   
ATOM   2479  HG  CYS A 264       2.231  15.168 -23.130  1.00 10.00      A   
ATOM   2480  C   CYS A 264       1.735  10.914 -24.465  1.00 10.00      A   
ATOM   2481  O   CYS A 264       0.512  10.842 -24.307  1.00 10.00      A   
ATOM   2482  N   LYS A 265       2.440   9.961 -25.064  1.00 10.00      A   
ATOM   2483  HN  LYS A 265       3.416  10.070 -25.156  1.00 10.00      A   
ATOM   2484  CA  LYS A 265       1.807   8.751 -25.572  1.00 10.00      A   
ATOM   2485  CB  LYS A 265       2.546   8.226 -26.805  1.00 10.00      A   
ATOM   2486  CG  LYS A 265       2.109   8.854 -28.116  1.00 10.00      A   
ATOM   2487  CD  LYS A 265       2.943  10.075 -28.462  1.00 10.00      A   
ATOM   2488  CE  LYS A 265       2.651  10.541 -29.878  1.00 10.00      A   
ATOM   2489  NZ  LYS A 265       3.621  11.567 -30.341  1.00 10.00      A   
ATOM   2490  HZ1 LYS A 265       4.595  11.202 -30.264  1.00 10.00      A   
ATOM   2491  HZ2 LYS A 265       3.537  12.427 -29.761  1.00 10.00      A   
ATOM   2492  HZ3 LYS A 265       3.432  11.816 -31.333  1.00 10.00      A   
ATOM   2493  C   LYS A 265       1.750   7.667 -24.510  1.00 10.00      A   
ATOM   2494  O   LYS A 265       0.970   6.722 -24.614  1.00 10.00      A   
ATOM   2495  N   GLU A 266       2.574   7.808 -23.483  1.00 10.00      A   
ATOM   2496  HN  GLU A 266       3.175   8.584 -23.454  1.00 10.00      A   
ATOM   2497  CA  GLU A 266       2.624   6.826 -22.405  1.00 10.00      A   
ATOM   2498  CB  GLU A 266       3.958   6.905 -21.662  1.00 10.00      A   
ATOM   2499  CG  GLU A 266       5.178   6.910 -22.572  1.00 10.00      A   
ATOM   2500  CD  GLU A 266       5.416   5.582 -23.259  1.00 10.00      A   
ATOM   2501  OE1 GLU A 266       4.550   5.141 -24.041  1.00 10.00      A   
ATOM   2502  OE2 GLU A 266       6.483   4.972 -23.024  1.00 10.00      A   
ATOM   2503  C   GLU A 266       1.456   6.987 -21.432  1.00 10.00      A   
ATOM   2504  O   GLU A 266       1.274   6.165 -20.532  1.00 10.00      A   
ATOM   2505  N   LEU A 267       0.666   8.042 -21.626  1.00 10.00      A   
ATOM   2506  HN  LEU A 267       0.872   8.658 -22.356  1.00 10.00      A   
ATOM   2507  CA  LEU A 267      -0.488   8.317 -20.778  1.00 10.00      A   
ATOM   2508  CB  LEU A 267      -1.169   9.623 -21.197  1.00 10.00      A   
ATOM   2509  CG  LEU A 267      -0.476  10.920 -20.778  1.00 10.00      A   
ATOM   2510  CD1 LEU A 267      -1.253  12.129 -21.276  1.00 10.00      A   
ATOM   2511  CD2 LEU A 267      -0.314  10.976 -19.267  1.00 10.00      A   
ATOM   2512  C   LEU A 267      -1.494   7.174 -20.819  1.00 10.00      A   
ATOM   2513  O   LEU A 267      -1.823   6.660 -21.893  1.00 10.00      A   
ATOM   2514  N   ARG A 268      -1.961   6.774 -19.646  1.00 10.00      A   
ATOM   2515  HN  ARG A 268      -1.634   7.217 -18.829  1.00 10.00      A   
ATOM   2516  CA  ARG A 268      -2.935   5.695 -19.528  1.00 10.00      A   
ATOM   2517  CB  ARG A 268      -2.278   4.421 -18.984  1.00 10.00      A   
ATOM   2518  CG  ARG A 268      -1.187   3.841 -19.871  1.00 10.00      A   
ATOM   2519  CD  ARG A 268      -1.736   3.401 -21.218  1.00 10.00      A   
ATOM   2520  NE  ARG A 268      -0.703   2.793 -22.054  1.00 10.00      A   
ATOM   2521  HE  ARG A 268      -0.526   1.836 -21.919  1.00 10.00      A   
ATOM   2522  CZ  ARG A 268       0.001   3.456 -22.971  1.00 10.00      A   
ATOM   2523  NH1 ARG A 268      -0.218   4.748 -23.171  1.00 10.00      A   
ATOM   2524 HH11 ARG A 268      -0.943   5.254 -22.607  1.00 10.00      A   
ATOM   2525 HH12 ARG A 268       0.334   5.274 -23.889  1.00 10.00      A   
ATOM   2526  NH2 ARG A 268       0.923   2.824 -23.687  1.00 10.00      A   
ATOM   2527 HH21 ARG A 268       1.475   3.340 -24.405  1.00 10.00      A   
ATOM   2528 HH22 ARG A 268       1.099   1.803 -23.535  1.00 10.00      A   
ATOM   2529  C   ARG A 268      -4.095   6.100 -18.617  1.00 10.00      A   
ATOM   2530  O   ARG A 268      -5.206   5.587 -18.752  1.00 10.00      A   
ATOM   2531  N   CYS A 269      -3.841   7.025 -17.698  1.00 10.00      A   
ATOM   2532  HN  CYS A 269      -2.945   7.421 -17.642  1.00 10.00      A   
ATOM   2533  CA  CYS A 269      -4.872   7.466 -16.769  1.00 10.00      A   
ATOM   2534  CB  CYS A 269      -4.706   6.753 -15.423  1.00 10.00      A   
ATOM   2535  SG  CYS A 269      -5.876   7.272 -14.148  1.00 10.00      A   
ATOM   2536  HG  CYS A 269      -5.213   7.369 -13.003  1.00 10.00      A   
ATOM   2537  C   CYS A 269      -4.848   8.978 -16.564  1.00 10.00      A   
ATOM   2538  O   CYS A 269      -3.781   9.588 -16.491  1.00 10.00      A   
ATOM   2539  N   LEU A 270      -6.037   9.570 -16.478  1.00 10.00      A   
ATOM   2540  HN  LEU A 270      -6.845   9.020 -16.561  1.00 10.00      A   
ATOM   2541  CA  LEU A 270      -6.186  11.003 -16.259  1.00 10.00      A   
ATOM   2542  CB  LEU A 270      -6.811  11.678 -17.486  1.00 10.00      A   
ATOM   2543  CG  LEU A 270      -6.034  11.578 -18.802  1.00 10.00      A   
ATOM   2544  CD1 LEU A 270      -6.789  12.277 -19.921  1.00 10.00      A   
ATOM   2545  CD2 LEU A 270      -4.640  12.164 -18.654  1.00 10.00      A   
ATOM   2546  C   LEU A 270      -7.074  11.231 -15.035  1.00 10.00      A   
ATOM   2547  O   LEU A 270      -8.120  10.593 -14.893  1.00 10.00      A   
ATOM   2548  N   SER A 271      -6.651  12.116 -14.144  1.00 10.00      A   
ATOM   2549  HN  SER A 271      -5.803  12.588 -14.301  1.00 10.00      A   
ATOM   2550  CA  SER A 271      -7.409  12.405 -12.931  1.00 10.00      A   
ATOM   2551  CB  SER A 271      -6.828  11.611 -11.757  1.00 10.00      A   
ATOM   2552  OG  SER A 271      -6.618  10.262 -12.124  1.00 10.00      A   
ATOM   2553  HG  SER A 271      -6.956  10.123 -13.020  1.00 10.00      A   
ATOM   2554  C   SER A 271      -7.390  13.899 -12.610  1.00 10.00      A   
ATOM   2555  O   SER A 271      -6.681  14.670 -13.261  1.00 10.00      A   
ATOM   2556  N   GLY A 272      -8.168  14.301 -11.608  1.00 10.00      A   
ATOM   2557  HN  GLY A 272      -8.730  13.645 -11.141  1.00 10.00      A   
ATOM   2558  CA  GLY A 272      -8.217  15.696 -11.213  1.00 10.00      A   
ATOM   2559  C   GLY A 272      -9.351  16.436 -11.888  1.00 10.00      A   
ATOM   2560  O   GLY A 272     -10.515  16.223 -11.559  1.00 10.00      A   
ATOM   2561  N   PHE A 273      -9.002  17.304 -12.832  1.00 10.00      A   
ATOM   2562  HN  PHE A 273      -8.048  17.428 -13.024  1.00 10.00      A   
ATOM   2563  CA  PHE A 273      -9.981  18.085 -13.587  1.00 10.00      A   
ATOM   2564  CB  PHE A 273     -10.838  17.177 -14.476  1.00 10.00      A   
ATOM   2565  CG  PHE A 273     -10.052  16.345 -15.451  1.00 10.00      A   
ATOM   2566  CD1 PHE A 273      -9.898  14.982 -15.253  1.00 10.00      A   
ATOM   2567  CD2 PHE A 273      -9.475  16.923 -16.570  1.00 10.00      A   
ATOM   2568  CE1 PHE A 273      -9.184  14.212 -16.151  1.00 10.00      A   
ATOM   2569  CE2 PHE A 273      -8.759  16.160 -17.471  1.00 10.00      A   
ATOM   2570  CZ  PHE A 273      -8.613  14.802 -17.262  1.00 10.00      A   
ATOM   2571  C   PHE A 273     -10.866  18.938 -12.677  1.00 10.00      A   
ATOM   2572  O   PHE A 273     -12.083  19.008 -12.861  1.00 10.00      A   
ATOM   2573  N   TRP A 274     -10.252  19.588 -11.701  1.00 10.00      A   
ATOM   2574  HN  TRP A 274      -9.280  19.505 -11.606  1.00 10.00      A   
ATOM   2575  CA  TRP A 274     -10.992  20.436 -10.778  1.00 10.00      A   
ATOM   2576  CB  TRP A 274     -10.141  20.811  -9.567  1.00 10.00      A   
ATOM   2577  CG  TRP A 274     -10.076  19.733  -8.531  1.00 10.00      A   
ATOM   2578  CD1 TRP A 274     -11.057  19.384  -7.651  1.00 10.00      A   
ATOM   2579  CD2 TRP A 274      -8.969  18.867  -8.265  1.00 10.00      A   
ATOM   2580  NE1 TRP A 274     -10.633  18.349  -6.855  1.00 10.00      A   
ATOM   2581  HE1 TRP A 274     -11.164  17.919  -6.147  1.00 10.00      A   
ATOM   2582  CE2 TRP A 274      -9.352  18.014  -7.212  1.00 10.00      A   
ATOM   2583  CE3 TRP A 274      -7.694  18.731  -8.817  1.00 10.00      A   
ATOM   2584  CZ2 TRP A 274      -8.501  17.039  -6.702  1.00 10.00      A   
ATOM   2585  CZ3 TRP A 274      -6.852  17.763  -8.310  1.00 10.00      A   
ATOM   2586  CH2 TRP A 274      -7.259  16.930  -7.264  1.00 10.00      A   
ATOM   2587  C   TRP A 274     -11.489  21.684 -11.487  1.00 10.00      A   
ATOM   2588  O   TRP A 274     -10.703  22.406 -12.108  1.00 10.00      A   
ATOM   2589  N   ASP A 275     -12.798  21.919 -11.401  1.00 10.00      A   
ATOM   2590  HN  ASP A 275     -13.360  21.287 -10.899  1.00 10.00      A   
ATOM   2591  CA  ASP A 275     -13.429  23.079 -12.037  1.00 10.00      A   
ATOM   2592  CB  ASP A 275     -12.851  24.401 -11.511  1.00 10.00      A   
ATOM   2593  CG  ASP A 275     -12.900  24.528 -10.003  1.00 10.00      A   
ATOM   2594  OD1 ASP A 275     -13.989  24.793  -9.453  1.00 10.00      A   
ATOM   2595  OD2 ASP A 275     -11.845  24.369  -9.353  1.00 10.00      A   
ATOM   2596  C   ASP A 275     -13.255  22.993 -13.545  1.00 10.00      A   
ATOM   2597  O   ASP A 275     -13.067  24.004 -14.225  1.00 10.00      A   
ATOM   2598  N   ALA A 276     -13.319  21.765 -14.044  1.00 10.00      A   
ATOM   2599  HN  ALA A 276     -13.485  21.021 -13.429  1.00 10.00      A   
ATOM   2600  CA  ALA A 276     -13.152  21.474 -15.458  1.00 10.00      A   
ATOM   2601  CB  ALA A 276     -13.331  19.983 -15.705  1.00 10.00      A   
ATOM   2602  C   ALA A 276     -14.106  22.261 -16.339  1.00 10.00      A   
ATOM   2603  O   ALA A 276     -15.320  22.062 -16.290  1.00 10.00      A   
ATOM   2604  N   VAL A 277     -13.546  23.153 -17.140  1.00 10.00      A   
ATOM   2605  HN  VAL A 277     -12.573  23.284 -17.107  1.00 10.00      A   
ATOM   2606  CA  VAL A 277     -14.336  23.948 -18.062  1.00 10.00      A   
ATOM   2607  CB  VAL A 277     -13.610  25.260 -18.438  1.00 10.00      A   
ATOM   2608  CG1 VAL A 277     -14.432  26.069 -19.427  1.00 10.00      A   
ATOM   2609  CG2 VAL A 277     -13.327  26.088 -17.192  1.00 10.00      A   
ATOM   2610  C   VAL A 277     -14.589  23.122 -19.318  1.00 10.00      A   
ATOM   2611  O   VAL A 277     -13.642  22.673 -19.967  1.00 10.00      A   
ATOM   2612  N   PRO A 278     -15.863  22.896 -19.666  1.00 10.00      A   
ATOM   2613  CA  PRO A 278     -16.250  22.107 -20.845  1.00 10.00      A   
ATOM   2614  CB  PRO A 278     -17.753  22.360 -20.952  1.00 10.00      A   
ATOM   2615  CG  PRO A 278     -18.179  22.633 -19.552  1.00 10.00      A   
ATOM   2616  CD  PRO A 278     -17.041  23.380 -18.919  1.00 10.00      A   
ATOM   2617  C   PRO A 278     -15.538  22.541 -22.134  1.00 10.00      A   
ATOM   2618  O   PRO A 278     -15.315  21.726 -23.035  1.00 10.00      A   
ATOM   2619  N   ALA A 279     -15.168  23.813 -22.213  1.00 10.00      A   
ATOM   2620  HN  ALA A 279     -15.367  24.413 -21.463  1.00 10.00      A   
ATOM   2621  CA  ALA A 279     -14.487  24.344 -23.391  1.00 10.00      A   
ATOM   2622  CB  ALA A 279     -14.511  25.864 -23.383  1.00 10.00      A   
ATOM   2623  C   ALA A 279     -13.050  23.827 -23.513  1.00 10.00      A   
ATOM   2624  O   ALA A 279     -12.438  23.925 -24.575  1.00 10.00      A   
ATOM   2625  N   TYR A 280     -12.515  23.265 -22.431  1.00 10.00      A   
ATOM   2626  HN  TYR A 280     -13.051  23.194 -21.608  1.00 10.00      A   
ATOM   2627  CA  TYR A 280     -11.150  22.748 -22.437  1.00 10.00      A   
ATOM   2628  CB  TYR A 280     -10.314  23.389 -21.329  1.00 10.00      A   
ATOM   2629  CG  TYR A 280      -9.763  24.746 -21.703  1.00 10.00      A   
ATOM   2630  CD1 TYR A 280     -10.410  25.914 -21.314  1.00 10.00      A   
ATOM   2631  CD2 TYR A 280      -8.598  24.860 -22.450  1.00 10.00      A   
ATOM   2632  CE1 TYR A 280      -9.910  27.153 -21.658  1.00 10.00      A   
ATOM   2633  CE2 TYR A 280      -8.091  26.097 -22.796  1.00 10.00      A   
ATOM   2634  CZ  TYR A 280      -8.750  27.239 -22.398  1.00 10.00      A   
ATOM   2635  OH  TYR A 280      -8.252  28.470 -22.742  1.00 10.00      A   
ATOM   2636  HH  TYR A 280      -8.416  29.096 -22.020  1.00 10.00      A   
ATOM   2637  C   TYR A 280     -11.120  21.226 -22.339  1.00 10.00      A   
ATOM   2638  O   TYR A 280     -10.054  20.620 -22.233  1.00 10.00      A   
ATOM   2639  N   LEU A 281     -12.294  20.615 -22.385  1.00 10.00      A   
ATOM   2640  HN  LEU A 281     -13.107  21.153 -22.468  1.00 10.00      A   
ATOM   2641  CA  LEU A 281     -12.410  19.162 -22.314  1.00 10.00      A   
ATOM   2642  CB  LEU A 281     -13.854  18.727 -22.039  1.00 10.00      A   
ATOM   2643  CG  LEU A 281     -14.457  19.144 -20.697  1.00 10.00      A   
ATOM   2644  CD1 LEU A 281     -15.865  18.586 -20.563  1.00 10.00      A   
ATOM   2645  CD2 LEU A 281     -13.584  18.674 -19.545  1.00 10.00      A   
ATOM   2646  C   LEU A 281     -11.876  18.463 -23.576  1.00 10.00      A   
ATOM   2647  O   LEU A 281     -11.108  17.507 -23.468  1.00 10.00      A   
ATOM   2648  N   PRO A 282     -12.259  18.927 -24.795  1.00 10.00      A   
ATOM   2649  CA  PRO A 282     -11.806  18.311 -26.058  1.00 10.00      A   
ATOM   2650  CB  PRO A 282     -12.525  19.119 -27.145  1.00 10.00      A   
ATOM   2651  CG  PRO A 282     -13.663  19.780 -26.449  1.00 10.00      A   
ATOM   2652  CD  PRO A 282     -13.181  20.052 -25.056  1.00 10.00      A   
ATOM   2653  C   PRO A 282     -10.290  18.374 -26.279  1.00 10.00      A   
ATOM   2654  O   PRO A 282      -9.798  17.964 -27.331  1.00 10.00      A   
ATOM   2655  N   ALA A 283      -9.555  18.886 -25.302  1.00 10.00      A   
ATOM   2656  HN  ALA A 283      -9.999  19.214 -24.490  1.00 10.00      A   
ATOM   2657  CA  ALA A 283      -8.106  18.971 -25.409  1.00 10.00      A   
ATOM   2658  CB  ALA A 283      -7.554  19.974 -24.410  1.00 10.00      A   
ATOM   2659  C   ALA A 283      -7.470  17.598 -25.196  1.00 10.00      A   
ATOM   2660  O   ALA A 283      -6.383  17.319 -25.702  1.00 10.00      A   
ATOM   2661  N   VAL A 284      -8.163  16.732 -24.467  1.00 10.00      A   
ATOM   2662  HN  VAL A 284      -9.037  16.998 -24.106  1.00 10.00      A   
ATOM   2663  CA  VAL A 284      -7.651  15.393 -24.191  1.00 10.00      A   
ATOM   2664  CB  VAL A 284      -8.037  14.893 -22.783  1.00 10.00      A   
ATOM   2665  CG1 VAL A 284      -7.469  15.812 -21.712  1.00 10.00      A   
ATOM   2666  CG2 VAL A 284      -9.546  14.772 -22.643  1.00 10.00      A   
ATOM   2667  C   VAL A 284      -8.116  14.380 -25.238  1.00 10.00      A   
ATOM   2668  O   VAL A 284      -8.007  13.167 -25.035  1.00 10.00      A   
ATOM   2669  N   TYR A 285      -8.606  14.886 -26.370  1.00 10.00      A   
ATOM   2670  HN  TYR A 285      -8.636  15.861 -26.478  1.00 10.00      A   
ATOM   2671  CA  TYR A 285      -9.091  14.036 -27.460  1.00 10.00      A   
ATOM   2672  CB  TYR A 285      -9.737  14.881 -28.565  1.00 10.00      A   
ATOM   2673  CG  TYR A 285     -11.221  15.140 -28.386  1.00 10.00      A   
ATOM   2674  CD1 TYR A 285     -11.933  14.556 -27.346  1.00 10.00      A   
ATOM   2675  CD2 TYR A 285     -11.912  15.966 -29.264  1.00 10.00      A   
ATOM   2676  CE1 TYR A 285     -13.286  14.787 -27.187  1.00 10.00      A   
ATOM   2677  CE2 TYR A 285     -13.264  16.203 -29.112  1.00 10.00      A   
ATOM   2678  CZ  TYR A 285     -13.946  15.610 -28.072  1.00 10.00      A   
ATOM   2679  OH  TYR A 285     -15.294  15.842 -27.916  1.00 10.00      A   
ATOM   2680  HH  TYR A 285     -15.750  15.643 -28.744  1.00 10.00      A   
ATOM   2681  C   TYR A 285      -7.965  13.191 -28.050  1.00 10.00      A   
ATOM   2682  O   TYR A 285      -8.204  12.193 -28.733  1.00 10.00      A   
ATOM   2683  N   SER A 286      -6.733  13.596 -27.780  1.00 10.00      A   
ATOM   2684  HN  SER A 286      -6.603  14.401 -27.234  1.00 10.00      A   
ATOM   2685  CA  SER A 286      -5.569  12.889 -28.281  1.00 10.00      A   
ATOM   2686  CB  SER A 286      -4.454  13.899 -28.570  1.00 10.00      A   
ATOM   2687  OG  SER A 286      -4.995  15.195 -28.791  1.00 10.00      A   
ATOM   2688  HG  SER A 286      -5.654  15.156 -29.493  1.00 10.00      A   
ATOM   2689  C   SER A 286      -5.079  11.837 -27.284  1.00 10.00      A   
ATOM   2690  O   SER A 286      -4.091  11.143 -27.534  1.00 10.00      A   
ATOM   2691  N   VAL A 287      -5.777  11.706 -26.159  1.00 10.00      A   
ATOM   2692  HN  VAL A 287      -6.575  12.264 -26.017  1.00 10.00      A   
ATOM   2693  CA  VAL A 287      -5.376  10.753 -25.129  1.00 10.00      A   
ATOM   2694  CB  VAL A 287      -5.066  11.466 -23.792  1.00 10.00      A   
ATOM   2695  CG1 VAL A 287      -4.448  10.500 -22.794  1.00 10.00      A   
ATOM   2696  CG2 VAL A 287      -4.151  12.663 -24.013  1.00 10.00      A   
ATOM   2697  C   VAL A 287      -6.421   9.662 -24.885  1.00 10.00      A   
ATOM   2698  O   VAL A 287      -6.070   8.530 -24.544  1.00 10.00      A   
ATOM   2699  N   CYS A 288      -7.696   9.995 -25.085  1.00 10.00      A   
ATOM   2700  HN  CYS A 288      -7.908  10.900 -25.404  1.00 10.00      A   
ATOM   2701  CA  CYS A 288      -8.798   9.057 -24.848  1.00 10.00      A   
ATOM   2702  CB  CYS A 288     -10.141   9.717 -25.159  1.00 10.00      A   
ATOM   2703  SG  CYS A 288     -10.062  11.002 -26.427  1.00 10.00      A   
ATOM   2704  HG  CYS A 288     -10.172  10.417 -27.611  1.00 10.00      A   
ATOM   2705  C   CYS A 288      -8.654   7.722 -25.588  1.00 10.00      A   
ATOM   2706  O   CYS A 288      -9.135   6.690 -25.117  1.00 10.00      A   
ATOM   2707  N   SER A 289      -7.974   7.740 -26.730  1.00 10.00      A   
ATOM   2708  HN  SER A 289      -7.606   8.589 -27.052  1.00 10.00      A   
ATOM   2709  CA  SER A 289      -7.773   6.534 -27.530  1.00 10.00      A   
ATOM   2710  CB  SER A 289      -7.038   6.885 -28.822  1.00 10.00      A   
ATOM   2711  OG  SER A 289      -7.492   8.129 -29.332  1.00 10.00      A   
ATOM   2712  HG  SER A 289      -7.003   8.339 -30.137  1.00 10.00      A   
ATOM   2713  C   SER A 289      -7.013   5.444 -26.763  1.00 10.00      A   
ATOM   2714  O   SER A 289      -7.192   4.251 -27.021  1.00 10.00      A   
ATOM   2715  N   ARG A 290      -6.181   5.855 -25.814  1.00 10.00      A   
ATOM   2716  HN  ARG A 290      -6.099   6.817 -25.635  1.00 10.00      A   
ATOM   2717  CA  ARG A 290      -5.391   4.915 -25.026  1.00 10.00      A   
ATOM   2718  CB  ARG A 290      -3.896   5.127 -25.291  1.00 10.00      A   
ATOM   2719  CG  ARG A 290      -3.418   6.556 -25.079  1.00 10.00      A   
ATOM   2720  CD  ARG A 290      -2.118   6.825 -25.819  1.00 10.00      A   
ATOM   2721  NE  ARG A 290      -1.672   8.211 -25.656  1.00 10.00      A   
ATOM   2722  HE  ARG A 290      -1.320   8.469 -24.775  1.00 10.00      A   
ATOM   2723  CZ  ARG A 290      -1.712   9.126 -26.627  1.00 10.00      A   
ATOM   2724  NH1 ARG A 290      -2.174   8.811 -27.831  1.00 10.00      A   
ATOM   2725 HH11 ARG A 290      -2.202   9.533 -28.585  1.00 10.00      A   
ATOM   2726 HH12 ARG A 290      -2.509   7.846 -28.031  1.00 10.00      A   
ATOM   2727  NH2 ARG A 290      -1.279  10.358 -26.399  1.00 10.00      A   
ATOM   2728 HH21 ARG A 290      -1.316  11.073 -27.161  1.00 10.00      A   
ATOM   2729 HH22 ARG A 290      -0.898  10.621 -25.462  1.00 10.00      A   
ATOM   2730  C   ARG A 290      -5.694   5.034 -23.538  1.00 10.00      A   
ATOM   2731  O   ARG A 290      -4.965   4.494 -22.701  1.00 10.00      A   
ATOM   2732  N   LEU A 291      -6.777   5.733 -23.217  1.00 10.00      A   
ATOM   2733  HN  LEU A 291      -7.326   6.120 -23.932  1.00 10.00      A   
ATOM   2734  CA  LEU A 291      -7.177   5.931 -21.831  1.00 10.00      A   
ATOM   2735  CB  LEU A 291      -8.218   7.046 -21.719  1.00 10.00      A   
ATOM   2736  CG  LEU A 291      -7.686   8.442 -21.403  1.00 10.00      A   
ATOM   2737  CD1 LEU A 291      -8.825   9.450 -21.360  1.00 10.00      A   
ATOM   2738  CD2 LEU A 291      -6.918   8.439 -20.090  1.00 10.00      A   
ATOM   2739  C   LEU A 291      -7.739   4.656 -21.225  1.00 10.00      A   
ATOM   2740  O   LEU A 291      -8.773   4.158 -21.663  1.00 10.00      A   
ATOM   2741  N   THR A 292      -7.054   4.141 -20.217  1.00 10.00      A   
ATOM   2742  HN  THR A 292      -6.233   4.589 -19.920  1.00 10.00      A   
ATOM   2743  CA  THR A 292      -7.475   2.929 -19.537  1.00 10.00      A   
ATOM   2744  CB  THR A 292      -6.251   2.065 -19.172  1.00 10.00      A   
ATOM   2745  OG1 THR A 292      -5.169   2.389 -20.059  1.00 10.00      A   
ATOM   2746  HG1 THR A 292      -5.524   2.699 -20.901  1.00 10.00      A   
ATOM   2747  CG2 THR A 292      -6.577   0.585 -19.301  1.00 10.00      A   
ATOM   2748  C   THR A 292      -8.251   3.275 -18.262  1.00 10.00      A   
ATOM   2749  O   THR A 292      -9.161   2.553 -17.853  1.00 10.00      A   
ATOM   2750  N   THR A 293      -7.889   4.385 -17.640  1.00 10.00      A   
ATOM   2751  HN  THR A 293      -7.156   4.923 -18.008  1.00 10.00      A   
ATOM   2752  CA  THR A 293      -8.549   4.832 -16.422  1.00 10.00      A   
ATOM   2753  CB  THR A 293      -7.653   4.590 -15.190  1.00 10.00      A   
ATOM   2754  OG1 THR A 293      -6.988   3.325 -15.318  1.00 10.00      A   
ATOM   2755  HG1 THR A 293      -7.470   2.772 -15.940  1.00 10.00      A   
ATOM   2756  CG2 THR A 293      -8.479   4.603 -13.912  1.00 10.00      A   
ATOM   2757  C   THR A 293      -8.878   6.316 -16.524  1.00 10.00      A   
ATOM   2758  O   THR A 293      -8.025   7.123 -16.897  1.00 10.00      A   
ATOM   2759  N   LEU A 294     -10.117   6.670 -16.217  1.00 10.00      A   
ATOM   2760  HN  LEU A 294     -10.765   5.982 -15.940  1.00 10.00      A   
ATOM   2761  CA  LEU A 294     -10.542   8.056 -16.284  1.00 10.00      A   
ATOM   2762  CB  LEU A 294     -11.447   8.267 -17.498  1.00 10.00      A   
ATOM   2763  CG  LEU A 294     -11.683   9.716 -17.930  1.00 10.00      A   
ATOM   2764  CD1 LEU A 294     -10.366  10.472 -18.044  1.00 10.00      A   
ATOM   2765  CD2 LEU A 294     -12.445   9.760 -19.247  1.00 10.00      A   
ATOM   2766  C   LEU A 294     -11.251   8.475 -15.002  1.00 10.00      A   
ATOM   2767  O   LEU A 294     -12.287   7.915 -14.640  1.00 10.00      A   
ATOM   2768  N   ASN A 295     -10.678   9.452 -14.314  1.00 10.00      A   
ATOM   2769  HN  ASN A 295      -9.843   9.848 -14.654  1.00 10.00      A   
ATOM   2770  CA  ASN A 295     -11.247   9.960 -13.073  1.00 10.00      A   
ATOM   2771  CB  ASN A 295     -10.163  10.096 -11.995  1.00 10.00      A   
ATOM   2772  CG  ASN A 295     -10.708  10.569 -10.658  1.00 10.00      A   
ATOM   2773  OD1 ASN A 295     -10.923  11.763 -10.442  1.00 10.00      A   
ATOM   2774  ND2 ASN A 295     -10.915   9.638  -9.741  1.00 10.00      A   
ATOM   2775 HD21 ASN A 295     -10.710   8.705  -9.969  1.00 10.00      A   
ATOM   2776 HD22 ASN A 295     -11.261   9.919  -8.869  1.00 10.00      A   
ATOM   2777  C   ASN A 295     -11.919  11.308 -13.308  1.00 10.00      A   
ATOM   2778  O   ASN A 295     -11.250  12.335 -13.440  1.00 10.00      A   
ATOM   2779  N   LEU A 296     -13.240  11.295 -13.366  1.00 10.00      A   
ATOM   2780  HN  LEU A 296     -13.713  10.439 -13.251  1.00 10.00      A   
ATOM   2781  CA  LEU A 296     -14.027  12.505 -13.586  1.00 10.00      A   
ATOM   2782  CB  LEU A 296     -14.787  12.398 -14.912  1.00 10.00      A   
ATOM   2783  CG  LEU A 296     -13.941  12.135 -16.163  1.00 10.00      A   
ATOM   2784  CD1 LEU A 296     -14.833  11.770 -17.336  1.00 10.00      A   
ATOM   2785  CD2 LEU A 296     -13.088  13.349 -16.502  1.00 10.00      A   
ATOM   2786  C   LEU A 296     -15.011  12.695 -12.432  1.00 10.00      A   
ATOM   2787  O   LEU A 296     -16.169  13.063 -12.626  1.00 10.00      A   
ATOM   2788  N   SER A 297     -14.528  12.445 -11.227  1.00 10.00      A   
ATOM   2789  HN  SER A 297     -13.588  12.186 -11.138  1.00 10.00      A   
ATOM   2790  CA  SER A 297     -15.348  12.557 -10.032  1.00 10.00      A   
ATOM   2791  CB  SER A 297     -14.817  11.612  -8.955  1.00 10.00      A   
ATOM   2792  OG  SER A 297     -14.571  10.326  -9.498  1.00 10.00      A   
ATOM   2793  HG  SER A 297     -14.854  10.309 -10.417  1.00 10.00      A   
ATOM   2794  C   SER A 297     -15.405  13.990  -9.511  1.00 10.00      A   
ATOM   2795  O   SER A 297     -16.154  14.291  -8.580  1.00 10.00      A   
ATOM   2796  N   TYR A 298     -14.610  14.865 -10.108  1.00 10.00      A   
ATOM   2797  HN  TYR A 298     -14.022  14.561 -10.832  1.00 10.00      A   
ATOM   2798  CA  TYR A 298     -14.579  16.265  -9.708  1.00 10.00      A   
ATOM   2799  CB  TYR A 298     -13.171  16.665  -9.253  1.00 10.00      A   
ATOM   2800  CG  TYR A 298     -12.517  15.729  -8.261  1.00 10.00      A   
ATOM   2801  CD1 TYR A 298     -11.511  14.860  -8.660  1.00 10.00      A   
ATOM   2802  CD2 TYR A 298     -12.891  15.729  -6.924  1.00 10.00      A   
ATOM   2803  CE1 TYR A 298     -10.896  14.019  -7.758  1.00 10.00      A   
ATOM   2804  CE2 TYR A 298     -12.283  14.889  -6.014  1.00 10.00      A   
ATOM   2805  CZ  TYR A 298     -11.287  14.037  -6.437  1.00 10.00      A   
ATOM   2806  OH  TYR A 298     -10.675  13.204  -5.533  1.00 10.00      A   
ATOM   2807  HH  TYR A 298     -11.306  12.959  -4.851  1.00 10.00      A   
ATOM   2808  C   TYR A 298     -14.995  17.160 -10.869  1.00 10.00      A   
ATOM   2809  O   TYR A 298     -15.072  18.380 -10.733  1.00 10.00      A   
ATOM   2810  N   ALA A 299     -15.264  16.544 -12.012  1.00 10.00      A   
ATOM   2811  HN  ALA A 299     -15.214  15.567 -12.050  1.00 10.00      A   
ATOM   2812  CA  ALA A 299     -15.653  17.279 -13.201  1.00 10.00      A   
ATOM   2813  CB  ALA A 299     -15.142  16.578 -14.450  1.00 10.00      A   
ATOM   2814  C   ALA A 299     -17.161  17.454 -13.271  1.00 10.00      A   
ATOM   2815  O   ALA A 299     -17.876  16.602 -13.800  1.00 10.00      A   
ATOM   2816  N   THR A 300     -17.643  18.555 -12.726  1.00 10.00      A   
ATOM   2817  HN  THR A 300     -17.027  19.186 -12.292  1.00 10.00      A   
ATOM   2818  CA  THR A 300     -19.067  18.850 -12.740  1.00 10.00      A   
ATOM   2819  CB  THR A 300     -19.449  19.784 -11.580  1.00 10.00      A   
ATOM   2820  OG1 THR A 300     -18.493  19.636 -10.521  1.00 10.00      A   
ATOM   2821  HG1 THR A 300     -17.750  20.229 -10.678  1.00 10.00      A   
ATOM   2822  CG2 THR A 300     -20.832  19.431 -11.055  1.00 10.00      A   
ATOM   2823  C   THR A 300     -19.458  19.492 -14.073  1.00 10.00      A   
ATOM   2824  O   THR A 300     -19.821  20.670 -14.138  1.00 10.00      A   
ATOM   2825  N   VAL A 301     -19.352  18.714 -15.141  1.00 10.00      A   
ATOM   2826  HN  VAL A 301     -19.045  17.787 -15.026  1.00 10.00      A   
ATOM   2827  CA  VAL A 301     -19.685  19.190 -16.477  1.00 10.00      A   
ATOM   2828  CB  VAL A 301     -18.640  18.744 -17.518  1.00 10.00      A   
ATOM   2829  CG1 VAL A 301     -17.319  19.462 -17.276  1.00 10.00      A   
ATOM   2830  CG2 VAL A 301     -18.449  17.236 -17.467  1.00 10.00      A   
ATOM   2831  C   VAL A 301     -21.070  18.711 -16.902  1.00 10.00      A   
ATOM   2832  O   VAL A 301     -21.796  18.105 -16.112  1.00 10.00      A   
ATOM   2833  N   GLN A 302     -21.433  18.986 -18.146  1.00 10.00      A   
ATOM   2834  HN  GLN A 302     -20.804  19.458 -18.734  1.00 10.00      A   
ATOM   2835  CA  GLN A 302     -22.736  18.589 -18.667  1.00 10.00      A   
ATOM   2836  CB  GLN A 302     -23.198  19.549 -19.768  1.00 10.00      A   
ATOM   2837  CG  GLN A 302     -23.345  21.000 -19.320  1.00 10.00      A   
ATOM   2838  CD  GLN A 302     -24.273  21.165 -18.130  1.00 10.00      A   
ATOM   2839  OE1 GLN A 302     -25.487  21.295 -18.287  1.00 10.00      A   
ATOM   2840  NE2 GLN A 302     -23.707  21.176 -16.932  1.00 10.00      A   
ATOM   2841 HE21 GLN A 302     -22.730  21.077 -16.880  1.00 10.00      A   
ATOM   2842 HE22 GLN A 302     -24.285  21.286 -16.144  1.00 10.00      A   
ATOM   2843  C   GLN A 302     -22.706  17.152 -19.184  1.00 10.00      A   
ATOM   2844  O   GLN A 302     -21.647  16.636 -19.549  1.00 10.00      A   
ATOM   2845  N   SER A 303     -23.872  16.520 -19.206  1.00 10.00      A   
ATOM   2846  HN  SER A 303     -24.676  16.992 -18.893  1.00 10.00      A   
ATOM   2847  CA  SER A 303     -24.009  15.146 -19.666  1.00 10.00      A   
ATOM   2848  CB  SER A 303     -25.485  14.735 -19.608  1.00 10.00      A   
ATOM   2849  OG  SER A 303     -25.702  13.453 -20.174  1.00 10.00      A   
ATOM   2850  HG  SER A 303     -25.574  12.777 -19.493  1.00 10.00      A   
ATOM   2851  C   SER A 303     -23.464  14.976 -21.082  1.00 10.00      A   
ATOM   2852  O   SER A 303     -22.675  14.069 -21.345  1.00 10.00      A   
ATOM   2853  N   TYR A 304     -23.879  15.863 -21.981  1.00 10.00      A   
ATOM   2854  HN  TYR A 304     -24.501  16.568 -21.699  1.00 10.00      A   
ATOM   2855  CA  TYR A 304     -23.445  15.815 -23.371  1.00 10.00      A   
ATOM   2856  CB  TYR A 304     -24.053  16.985 -24.150  1.00 10.00      A   
ATOM   2857  CG  TYR A 304     -24.536  16.628 -25.537  1.00 10.00      A   
ATOM   2858  CD1 TYR A 304     -25.892  16.630 -25.844  1.00 10.00      A   
ATOM   2859  CD2 TYR A 304     -23.639  16.295 -26.543  1.00 10.00      A   
ATOM   2860  CE1 TYR A 304     -26.338  16.310 -27.112  1.00 10.00      A   
ATOM   2861  CE2 TYR A 304     -24.076  15.973 -27.813  1.00 10.00      A   
ATOM   2862  CZ  TYR A 304     -25.425  15.982 -28.094  1.00 10.00      A   
ATOM   2863  OH  TYR A 304     -25.862  15.660 -29.359  1.00 10.00      A   
ATOM   2864  HH  TYR A 304     -25.967  14.700 -29.426  1.00 10.00      A   
ATOM   2865  C   TYR A 304     -21.921  15.858 -23.472  1.00 10.00      A   
ATOM   2866  O   TYR A 304     -21.317  15.127 -24.265  1.00 10.00      A   
ATOM   2867  N   ASP A 305     -21.307  16.709 -22.649  1.00 10.00      A   
ATOM   2868  HN  ASP A 305     -21.843  17.238 -22.024  1.00 10.00      A   
ATOM   2869  CA  ASP A 305     -19.857  16.863 -22.638  1.00 10.00      A   
ATOM   2870  CB  ASP A 305     -19.432  17.999 -21.706  1.00 10.00      A   
ATOM   2871  CG  ASP A 305     -19.530  19.356 -22.374  1.00 10.00      A   
ATOM   2872  OD1 ASP A 305     -18.848  19.568 -23.397  1.00 10.00      A   
ATOM   2873  OD2 ASP A 305     -20.300  20.214 -21.888  1.00 10.00      A   
ATOM   2874  C   ASP A 305     -19.172  15.564 -22.248  1.00 10.00      A   
ATOM   2875  O   ASP A 305     -18.173  15.171 -22.851  1.00 10.00      A   
ATOM   2876  N   LEU A 306     -19.730  14.889 -21.254  1.00 10.00      A   
ATOM   2877  HN  LEU A 306     -20.539  15.250 -20.825  1.00 10.00      A   
ATOM   2878  CA  LEU A 306     -19.178  13.627 -20.780  1.00 10.00      A   
ATOM   2879  CB  LEU A 306     -19.922  13.152 -19.529  1.00 10.00      A   
ATOM   2880  CG  LEU A 306     -19.669  13.937 -18.242  1.00 10.00      A   
ATOM   2881  CD1 LEU A 306     -20.918  13.948 -17.378  1.00 10.00      A   
ATOM   2882  CD2 LEU A 306     -18.500  13.339 -17.474  1.00 10.00      A   
ATOM   2883  C   LEU A 306     -19.248  12.557 -21.866  1.00 10.00      A   
ATOM   2884  O   LEU A 306     -18.257  11.879 -22.145  1.00 10.00      A   
ATOM   2885  N   VAL A 307     -20.419  12.426 -22.487  1.00 10.00      A   
ATOM   2886  HN  VAL A 307     -21.168  13.008 -22.223  1.00 10.00      A   
ATOM   2887  CA  VAL A 307     -20.626  11.436 -23.542  1.00 10.00      A   
ATOM   2888  CB  VAL A 307     -22.069  11.463 -24.096  1.00 10.00      A   
ATOM   2889  CG1 VAL A 307     -22.318  10.273 -25.009  1.00 10.00      A   
ATOM   2890  CG2 VAL A 307     -23.085  11.486 -22.968  1.00 10.00      A   
ATOM   2891  C   VAL A 307     -19.646  11.637 -24.696  1.00 10.00      A   
ATOM   2892  O   VAL A 307     -19.060  10.677 -25.194  1.00 10.00      A   
ATOM   2893  N   LYS A 308     -19.463  12.891 -25.105  1.00 10.00      A   
ATOM   2894  HN  LYS A 308     -19.950  13.615 -24.653  1.00 10.00      A   
ATOM   2895  CA  LYS A 308     -18.558  13.223 -26.208  1.00 10.00      A   
ATOM   2896  CB  LYS A 308     -18.517  14.732 -26.448  1.00 10.00      A   
ATOM   2897  CG  LYS A 308     -19.729  15.293 -27.171  1.00 10.00      A   
ATOM   2898  CD  LYS A 308     -19.641  16.807 -27.282  1.00 10.00      A   
ATOM   2899  CE  LYS A 308     -19.751  17.465 -25.916  1.00 10.00      A   
ATOM   2900  NZ  LYS A 308     -19.209  18.845 -25.912  1.00 10.00      A   
ATOM   2901  HZ1 LYS A 308     -19.139  19.204 -24.929  1.00 10.00      A   
ATOM   2902  HZ2 LYS A 308     -19.830  19.477 -26.456  1.00 10.00      A   
ATOM   2903  HZ3 LYS A 308     -18.263  18.856 -26.342  1.00 10.00      A   
ATOM   2904  C   LYS A 308     -17.145  12.700 -25.960  1.00 10.00      A   
ATOM   2905  O   LYS A 308     -16.480  12.225 -26.881  1.00 10.00      A   
ATOM   2906  N   LEU A 309     -16.687  12.793 -24.719  1.00 10.00      A   
ATOM   2907  HN  LEU A 309     -17.259  13.184 -24.023  1.00 10.00      A   
ATOM   2908  CA  LEU A 309     -15.353  12.324 -24.365  1.00 10.00      A   
ATOM   2909  CB  LEU A 309     -14.885  12.960 -23.052  1.00 10.00      A   
ATOM   2910  CG  LEU A 309     -14.383  14.404 -23.144  1.00 10.00      A   
ATOM   2911  CD1 LEU A 309     -14.304  15.033 -21.761  1.00 10.00      A   
ATOM   2912  CD2 LEU A 309     -13.024  14.452 -23.824  1.00 10.00      A   
ATOM   2913  C   LEU A 309     -15.318  10.804 -24.250  1.00 10.00      A   
ATOM   2914  O   LEU A 309     -14.399  10.152 -24.752  1.00 10.00      A   
ATOM   2915  N   LEU A 310     -16.332  10.243 -23.601  1.00 10.00      A   
ATOM   2916  HN  LEU A 310     -17.042  10.816 -23.237  1.00 10.00      A   
ATOM   2917  CA  LEU A 310     -16.422   8.802 -23.400  1.00 10.00      A   
ATOM   2918  CB  LEU A 310     -17.593   8.451 -22.485  1.00 10.00      A   
ATOM   2919  CG  LEU A 310     -17.503   8.986 -21.054  1.00 10.00      A   
ATOM   2920  CD1 LEU A 310     -18.734   8.596 -20.254  1.00 10.00      A   
ATOM   2921  CD2 LEU A 310     -16.232   8.502 -20.370  1.00 10.00      A   
ATOM   2922  C   LEU A 310     -16.527   8.050 -24.718  1.00 10.00      A   
ATOM   2923  O   LEU A 310     -16.012   6.940 -24.843  1.00 10.00      A   
ATOM   2924  N   CYS A 311     -17.170   8.663 -25.709  1.00 10.00      A   
ATOM   2925  HN  CYS A 311     -17.559   9.552 -25.553  1.00 10.00      A   
ATOM   2926  CA  CYS A 311     -17.326   8.038 -27.016  1.00 10.00      A   
ATOM   2927  CB  CYS A 311     -18.292   8.838 -27.891  1.00 10.00      A   
ATOM   2928  SG  CYS A 311     -20.032   8.666 -27.437  1.00 10.00      A   
ATOM   2929  HG  CYS A 311     -20.751   9.298 -28.355  1.00 10.00      A   
ATOM   2930  C   CYS A 311     -15.985   7.858 -27.723  1.00 10.00      A   
ATOM   2931  O   CYS A 311     -15.885   7.143 -28.725  1.00 10.00      A   
ATOM   2932  N   GLN A 312     -14.954   8.502 -27.199  1.00 10.00      A   
ATOM   2933  HN  GLN A 312     -15.092   9.064 -26.401  1.00 10.00      A   
ATOM   2934  CA  GLN A 312     -13.626   8.398 -27.777  1.00 10.00      A   
ATOM   2935  CB  GLN A 312     -13.026   9.785 -28.016  1.00 10.00      A   
ATOM   2936  CG  GLN A 312     -13.820  10.635 -28.993  1.00 10.00      A   
ATOM   2937  CD  GLN A 312     -12.987  11.709 -29.657  1.00 10.00      A   
ATOM   2938  OE1 GLN A 312     -13.490  12.785 -29.975  1.00 10.00      A   
ATOM   2939  NE2 GLN A 312     -11.721  11.416 -29.911  1.00 10.00      A   
ATOM   2940 HE21 GLN A 312     -11.390  10.526 -29.662  1.00 10.00      A   
ATOM   2941 HE22 GLN A 312     -11.164  12.101 -30.338  1.00 10.00      A   
ATOM   2942  C   GLN A 312     -12.712   7.561 -26.892  1.00 10.00      A   
ATOM   2943  O   GLN A 312     -11.509   7.475 -27.136  1.00 10.00      A   
ATOM   2944  N   CYS A 313     -13.293   6.938 -25.871  1.00 10.00      A   
ATOM   2945  HN  CYS A 313     -14.263   7.039 -25.736  1.00 10.00      A   
ATOM   2946  CA  CYS A 313     -12.538   6.099 -24.946  1.00 10.00      A   
ATOM   2947  CB  CYS A 313     -12.827   6.510 -23.502  1.00 10.00      A   
ATOM   2948  SG  CYS A 313     -12.576   8.266 -23.161  1.00 10.00      A   
ATOM   2949  HG  CYS A 313     -13.397   8.959 -23.940  1.00 10.00      A   
ATOM   2950  C   CYS A 313     -12.885   4.623 -25.153  1.00 10.00      A   
ATOM   2951  O   CYS A 313     -13.846   4.113 -24.576  1.00 10.00      A   
ATOM   2952  N   PRO A 314     -12.116   3.919 -25.999  1.00 10.00      A   
ATOM   2953  CA  PRO A 314     -12.346   2.513 -26.305  1.00 10.00      A   
ATOM   2954  CB  PRO A 314     -11.802   2.376 -27.734  1.00 10.00      A   
ATOM   2955  CG  PRO A 314     -11.087   3.660 -28.043  1.00 10.00      A   
ATOM   2956  CD  PRO A 314     -10.984   4.438 -26.761  1.00 10.00      A   
ATOM   2957  C   PRO A 314     -11.609   1.551 -25.368  1.00 10.00      A   
ATOM   2958  O   PRO A 314     -12.040   0.414 -25.174  1.00 10.00      A   
ATOM   2959  N   LYS A 315     -10.505   1.998 -24.786  1.00 10.00      A   
ATOM   2960  HN  LYS A 315     -10.211   2.918 -24.954  1.00 10.00      A   
ATOM   2961  CA  LYS A 315      -9.725   1.152 -23.890  1.00 10.00      A   
ATOM   2962  CB  LYS A 315      -8.227   1.299 -24.173  1.00 10.00      A   
ATOM   2963  CG  LYS A 315      -7.754   0.571 -25.419  1.00 10.00      A   
ATOM   2964  CD  LYS A 315      -6.246   0.663 -25.571  1.00 10.00      A   
ATOM   2965  CE  LYS A 315      -5.723  -0.370 -26.558  1.00 10.00      A   
ATOM   2966  NZ  LYS A 315      -6.077  -0.041 -27.965  1.00 10.00      A   
ATOM   2967  HZ1 LYS A 315      -5.623   0.847 -28.255  1.00 10.00      A   
ATOM   2968  HZ2 LYS A 315      -7.106   0.065 -28.059  1.00 10.00      A   
ATOM   2969  HZ3 LYS A 315      -5.761  -0.802 -28.600  1.00 10.00      A   
ATOM   2970  C   LYS A 315     -10.014   1.456 -22.426  1.00 10.00      A   
ATOM   2971  O   LYS A 315      -9.263   1.059 -21.538  1.00 10.00      A   
ATOM   2972  N   LEU A 316     -11.116   2.150 -22.181  1.00 10.00      A   
ATOM   2973  HN  LEU A 316     -11.688   2.415 -22.929  1.00 10.00      A   
ATOM   2974  CA  LEU A 316     -11.503   2.522 -20.826  1.00 10.00      A   
ATOM   2975  CB  LEU A 316     -12.644   3.540 -20.862  1.00 10.00      A   
ATOM   2976  CG  LEU A 316     -13.046   4.158 -19.521  1.00 10.00      A   
ATOM   2977  CD1 LEU A 316     -11.858   4.857 -18.882  1.00 10.00      A   
ATOM   2978  CD2 LEU A 316     -14.199   5.129 -19.709  1.00 10.00      A   
ATOM   2979  C   LEU A 316     -11.914   1.292 -20.019  1.00 10.00      A   
ATOM   2980  O   LEU A 316     -12.866   0.595 -20.376  1.00 10.00      A   
ATOM   2981  N   GLN A 317     -11.182   1.023 -18.946  1.00 10.00      A   
ATOM   2982  HN  GLN A 317     -10.423   1.608 -18.726  1.00 10.00      A   
ATOM   2983  CA  GLN A 317     -11.467  -0.119 -18.089  1.00 10.00      A   
ATOM   2984  CB  GLN A 317     -10.203  -0.940 -17.845  1.00 10.00      A   
ATOM   2985  CG  GLN A 317      -9.674  -1.642 -19.084  1.00 10.00      A   
ATOM   2986  CD  GLN A 317      -8.526  -2.580 -18.771  1.00 10.00      A   
ATOM   2987  OE1 GLN A 317      -7.760  -2.355 -17.833  1.00 10.00      A   
ATOM   2988  NE2 GLN A 317      -8.401  -3.640 -19.554  1.00 10.00      A   
ATOM   2989 HE21 GLN A 317      -9.052  -3.758 -20.286  1.00 10.00      A   
ATOM   2990 HE22 GLN A 317      -7.673  -4.272 -19.374  1.00 10.00      A   
ATOM   2991  C   GLN A 317     -12.075   0.321 -16.762  1.00 10.00      A   
ATOM   2992  O   GLN A 317     -13.012  -0.300 -16.260  1.00 10.00      A   
ATOM   2993  N   ARG A 318     -11.544   1.386 -16.189  1.00 10.00      A   
ATOM   2994  HN  ARG A 318     -10.794   1.847 -16.626  1.00 10.00      A   
ATOM   2995  CA  ARG A 318     -12.055   1.898 -14.926  1.00 10.00      A   
ATOM   2996  CB  ARG A 318     -10.982   1.835 -13.837  1.00 10.00      A   
ATOM   2997  CG  ARG A 318     -11.550   1.908 -12.429  1.00 10.00      A   
ATOM   2998  CD  ARG A 318     -10.566   2.512 -11.438  1.00 10.00      A   
ATOM   2999  NE  ARG A 318      -9.467   1.604 -11.110  1.00 10.00      A   
ATOM   3000  HE  ARG A 318      -8.668   1.639 -11.688  1.00 10.00      A   
ATOM   3001  CZ  ARG A 318      -9.481   0.739 -10.095  1.00 10.00      A   
ATOM   3002  NH1 ARG A 318     -10.541   0.642  -9.297  1.00 10.00      A   
ATOM   3003 HH11 ARG A 318     -10.541  -0.035  -8.503  1.00 10.00      A   
ATOM   3004 HH12 ARG A 318     -11.392   1.235  -9.467  1.00 10.00      A   
ATOM   3005  NH2 ARG A 318      -8.422  -0.026  -9.869  1.00 10.00      A   
ATOM   3006 HH21 ARG A 318      -7.581   0.052 -10.487  1.00 10.00      A   
ATOM   3007 HH22 ARG A 318      -8.420  -0.703  -9.076  1.00 10.00      A   
ATOM   3008  C   ARG A 318     -12.543   3.330 -15.097  1.00 10.00      A   
ATOM   3009  O   ARG A 318     -11.771   4.223 -15.464  1.00 10.00      A   
ATOM   3010  N   LEU A 319     -13.824   3.547 -14.836  1.00 10.00      A   
ATOM   3011  HN  LEU A 319     -14.393   2.798 -14.542  1.00 10.00      A   
ATOM   3012  CA  LEU A 319     -14.405   4.871 -14.977  1.00 10.00      A   
ATOM   3013  CB  LEU A 319     -15.436   4.899 -16.104  1.00 10.00      A   
ATOM   3014  CG  LEU A 319     -16.085   6.259 -16.383  1.00 10.00      A   
ATOM   3015  CD1 LEU A 319     -15.051   7.249 -16.901  1.00 10.00      A   
ATOM   3016  CD2 LEU A 319     -17.235   6.109 -17.365  1.00 10.00      A   
ATOM   3017  C   LEU A 319     -15.042   5.361 -13.686  1.00 10.00      A   
ATOM   3018  O   LEU A 319     -15.925   4.709 -13.122  1.00 10.00      A   
ATOM   3019  N   TRP A 320     -14.586   6.515 -13.235  1.00 10.00      A   
ATOM   3020  HN  TRP A 320     -13.869   6.969 -13.733  1.00 10.00      A   
ATOM   3021  CA  TRP A 320     -15.109   7.149 -12.033  1.00 10.00      A   
ATOM   3022  CB  TRP A 320     -13.974   7.421 -11.040  1.00 10.00      A   
ATOM   3023  CG  TRP A 320     -13.582   6.245 -10.200  1.00 10.00      A   
ATOM   3024  CD1 TRP A 320     -13.569   4.936 -10.573  1.00 10.00      A   
ATOM   3025  CD2 TRP A 320     -13.137   6.277  -8.837  1.00 10.00      A   
ATOM   3026  NE1 TRP A 320     -13.148   4.146  -9.531  1.00 10.00      A   
ATOM   3027  HE1 TRP A 320     -13.053   3.158  -9.557  1.00 10.00      A   
ATOM   3028  CE2 TRP A 320     -12.873   4.945  -8.454  1.00 10.00      A   
ATOM   3029  CE3 TRP A 320     -12.939   7.301  -7.909  1.00 10.00      A   
ATOM   3030  CZ2 TRP A 320     -12.420   4.612  -7.181  1.00 10.00      A   
ATOM   3031  CZ3 TRP A 320     -12.487   6.969  -6.647  1.00 10.00      A   
ATOM   3032  CH2 TRP A 320     -12.231   5.637  -6.294  1.00 10.00      A   
ATOM   3033  C   TRP A 320     -15.732   8.473 -12.440  1.00 10.00      A   
ATOM   3034  O   TRP A 320     -15.018   9.438 -12.692  1.00 10.00      A   
ATOM   3035  N   VAL A 321     -17.052   8.527 -12.516  1.00 10.00      A   
ATOM   3036  HN  VAL A 321     -17.586   7.741 -12.256  1.00 10.00      A   
ATOM   3037  CA  VAL A 321     -17.729   9.749 -12.943  1.00 10.00      A   
ATOM   3038  CB  VAL A 321     -18.354   9.602 -14.348  1.00 10.00      A   
ATOM   3039  CG1 VAL A 321     -17.293   9.692 -15.432  1.00 10.00      A   
ATOM   3040  CG2 VAL A 321     -19.132   8.298 -14.461  1.00 10.00      A   
ATOM   3041  C   VAL A 321     -18.822  10.165 -11.978  1.00 10.00      A   
ATOM   3042  O   VAL A 321     -19.045   9.523 -10.951  1.00 10.00      A   
ATOM   3043  N   LEU A 322     -19.490  11.257 -12.317  1.00 10.00      A   
ATOM   3044  HN  LEU A 322     -19.239  11.732 -13.138  1.00 10.00      A   
ATOM   3045  CA  LEU A 322     -20.583  11.776 -11.512  1.00 10.00      A   
ATOM   3046  CB  LEU A 322     -20.491  13.302 -11.405  1.00 10.00      A   
ATOM   3047  CG  LEU A 322     -19.393  13.863 -10.495  1.00 10.00      A   
ATOM   3048  CD1 LEU A 322     -19.251  15.365 -10.696  1.00 10.00      A   
ATOM   3049  CD2 LEU A 322     -19.693  13.553  -9.036  1.00 10.00      A   
ATOM   3050  C   LEU A 322     -21.921  11.373 -12.124  1.00 10.00      A   
ATOM   3051  O   LEU A 322     -21.970  10.852 -13.240  1.00 10.00      A   
ATOM   3052  N   ASP A 323     -22.998  11.633 -11.397  1.00 10.00      A   
ATOM   3053  HN  ASP A 323     -22.888  12.067 -10.522  1.00 10.00      A   
ATOM   3054  CA  ASP A 323     -24.343  11.298 -11.849  1.00 10.00      A   
ATOM   3055  CB  ASP A 323     -25.346  11.328 -10.686  1.00 10.00      A   
ATOM   3056  CG  ASP A 323     -25.406  12.657  -9.953  1.00 10.00      A   
ATOM   3057  OD1 ASP A 323     -24.717  13.609 -10.364  1.00 10.00      A   
ATOM   3058  OD2 ASP A 323     -26.141  12.748  -8.946  1.00 10.00      A   
ATOM   3059  C   ASP A 323     -24.794  12.210 -12.982  1.00 10.00      A   
ATOM   3060  O   ASP A 323     -25.844  11.994 -13.583  1.00 10.00      A   
ATOM   3061  N   TYR A 324     -23.978  13.216 -13.281  1.00 10.00      A   
ATOM   3062  HN  TYR A 324     -23.160  13.327 -12.759  1.00 10.00      A   
ATOM   3063  CA  TYR A 324     -24.272  14.164 -14.348  1.00 10.00      A   
ATOM   3064  CB  TYR A 324     -23.319  15.360 -14.302  1.00 10.00      A   
ATOM   3065  CG  TYR A 324     -23.973  16.616 -13.787  1.00 10.00      A   
ATOM   3066  CD1 TYR A 324     -23.789  17.030 -12.476  1.00 10.00      A   
ATOM   3067  CD2 TYR A 324     -24.787  17.382 -14.610  1.00 10.00      A   
ATOM   3068  CE1 TYR A 324     -24.400  18.172 -11.997  1.00 10.00      A   
ATOM   3069  CE2 TYR A 324     -25.399  18.526 -14.141  1.00 10.00      A   
ATOM   3070  CZ  TYR A 324     -25.203  18.916 -12.835  1.00 10.00      A   
ATOM   3071  OH  TYR A 324     -25.814  20.052 -12.363  1.00 10.00      A   
ATOM   3072  HH  TYR A 324     -25.223  20.489 -11.738  1.00 10.00      A   
ATOM   3073  C   TYR A 324     -24.233  13.501 -15.719  1.00 10.00      A   
ATOM   3074  O   TYR A 324     -24.621  14.105 -16.715  1.00 10.00      A   
ATOM   3075  N   ILE A 325     -23.752  12.264 -15.764  1.00 10.00      A   
ATOM   3076  HN  ILE A 325     -23.429  11.846 -14.938  1.00 10.00      A   
ATOM   3077  CA  ILE A 325     -23.689  11.518 -17.010  1.00 10.00      A   
ATOM   3078  CB  ILE A 325     -22.843  10.229 -16.858  1.00 10.00      A   
ATOM   3079  CG1 ILE A 325     -22.740   9.468 -18.182  1.00 10.00      A   
ATOM   3080  CG2 ILE A 325     -23.380   9.335 -15.748  1.00 10.00      A   
ATOM   3081  CD1 ILE A 325     -21.969  10.209 -19.252  1.00 10.00      A   
ATOM   3082  C   ILE A 325     -25.106  11.174 -17.477  1.00 10.00      A   
ATOM   3083  O   ILE A 325     -25.381  11.129 -18.679  1.00 10.00      A   
ATOM   3084  N   GLU A 326     -26.000  10.968 -16.504  1.00 10.00      A   
ATOM   3085  HN  GLU A 326     -25.704  11.049 -15.572  1.00 10.00      A   
ATOM   3086  CA  GLU A 326     -27.400  10.640 -16.761  1.00 10.00      A   
ATOM   3087  CB  GLU A 326     -28.122  11.785 -17.487  1.00 10.00      A   
ATOM   3088  CG  GLU A 326     -27.952  13.137 -16.801  1.00 10.00      A   
ATOM   3089  CD  GLU A 326     -29.002  14.155 -17.195  1.00 10.00      A   
ATOM   3090  OE1 GLU A 326     -29.225  14.354 -18.410  1.00 10.00      A   
ATOM   3091  OE2 GLU A 326     -29.602  14.771 -16.290  1.00 10.00      A   
ATOM   3092  C   GLU A 326     -27.573   9.297 -17.477  1.00 10.00      A   
ATOM   3093  O   GLU A 326     -26.606   8.710 -17.973  1.00 10.00      A   
ATOM   3094  N   ASP A 327     -28.808   8.807 -17.514  1.00 10.00      A   
ATOM   3095  HN  ASP A 327     -29.535   9.311 -17.080  1.00 10.00      A   
ATOM   3096  CA  ASP A 327     -29.115   7.532 -18.163  1.00 10.00      A   
ATOM   3097  CB  ASP A 327     -30.603   7.188 -18.036  1.00 10.00      A   
ATOM   3098  CG  ASP A 327     -31.036   6.888 -16.615  1.00 10.00      A   
ATOM   3099  OD1 ASP A 327     -30.732   5.794 -16.102  1.00 10.00      A   
ATOM   3100  OD2 ASP A 327     -31.707   7.740 -16.008  1.00 10.00      A   
ATOM   3101  C   ASP A 327     -28.724   7.559 -19.635  1.00 10.00      A   
ATOM   3102  O   ASP A 327     -28.197   6.583 -20.166  1.00 10.00      A   
ATOM   3103  N   ALA A 328     -28.988   8.685 -20.288  1.00 10.00      A   
ATOM   3104  HN  ALA A 328     -29.424   9.421 -19.805  1.00 10.00      A   
ATOM   3105  CA  ALA A 328     -28.672   8.856 -21.706  1.00 10.00      A   
ATOM   3106  CB  ALA A 328     -29.132  10.224 -22.186  1.00 10.00      A   
ATOM   3107  C   ALA A 328     -27.184   8.666 -21.987  1.00 10.00      A   
ATOM   3108  O   ALA A 328     -26.805   8.041 -22.979  1.00 10.00      A   
ATOM   3109  N   GLY A 329     -26.347   9.193 -21.104  1.00 10.00      A   
ATOM   3110  HN  GLY A 329     -26.706   9.661 -20.320  1.00 10.00      A   
ATOM   3111  CA  GLY A 329     -24.910   9.075 -21.281  1.00 10.00      A   
ATOM   3112  C   GLY A 329     -24.405   7.663 -21.042  1.00 10.00      A   
ATOM   3113  O   GLY A 329     -23.624   7.132 -21.834  1.00 10.00      A   
ATOM   3114  N   LEU A 330     -24.870   7.046 -19.962  1.00 10.00      A   
ATOM   3115  HN  LEU A 330     -25.509   7.516 -19.384  1.00 10.00      A   
ATOM   3116  CA  LEU A 330     -24.462   5.685 -19.612  1.00 10.00      A   
ATOM   3117  CB  LEU A 330     -25.063   5.279 -18.266  1.00 10.00      A   
ATOM   3118  CG  LEU A 330     -24.518   6.009 -17.039  1.00 10.00      A   
ATOM   3119  CD1 LEU A 330     -25.356   5.691 -15.814  1.00 10.00      A   
ATOM   3120  CD2 LEU A 330     -23.062   5.637 -16.799  1.00 10.00      A   
ATOM   3121  C   LEU A 330     -24.882   4.695 -20.695  1.00 10.00      A   
ATOM   3122  O   LEU A 330     -24.224   3.676 -20.918  1.00 10.00      A   
ATOM   3123  N   GLU A 331     -25.981   5.010 -21.361  1.00 10.00      A   
ATOM   3124  HN  GLU A 331     -26.464   5.832 -21.116  1.00 10.00      A   
ATOM   3125  CA  GLU A 331     -26.506   4.176 -22.432  1.00 10.00      A   
ATOM   3126  CB  GLU A 331     -27.813   4.777 -22.947  1.00 10.00      A   
ATOM   3127  CG  GLU A 331     -28.490   3.991 -24.051  1.00 10.00      A   
ATOM   3128  CD  GLU A 331     -29.501   4.827 -24.795  1.00 10.00      A   
ATOM   3129  OE1 GLU A 331     -29.122   5.475 -25.790  1.00 10.00      A   
ATOM   3130  OE2 GLU A 331     -30.678   4.848 -24.386  1.00 10.00      A   
ATOM   3131  C   GLU A 331     -25.493   4.058 -23.572  1.00 10.00      A   
ATOM   3132  O   GLU A 331     -25.238   2.965 -24.077  1.00 10.00      A   
ATOM   3133  N   VAL A 332     -24.902   5.185 -23.956  1.00 10.00      A   
ATOM   3134  HN  VAL A 332     -25.124   6.024 -23.497  1.00 10.00      A   
ATOM   3135  CA  VAL A 332     -23.922   5.205 -25.038  1.00 10.00      A   
ATOM   3136  CB  VAL A 332     -23.690   6.633 -25.575  1.00 10.00      A   
ATOM   3137  CG1 VAL A 332     -22.897   6.595 -26.871  1.00 10.00      A   
ATOM   3138  CG2 VAL A 332     -25.015   7.346 -25.789  1.00 10.00      A   
ATOM   3139  C   VAL A 332     -22.594   4.612 -24.571  1.00 10.00      A   
ATOM   3140  O   VAL A 332     -21.861   4.002 -25.355  1.00 10.00      A   
ATOM   3141  N   LEU A 333     -22.304   4.785 -23.286  1.00 10.00      A   
ATOM   3142  HN  LEU A 333     -22.933   5.285 -22.721  1.00 10.00      A   
ATOM   3143  CA  LEU A 333     -21.074   4.271 -22.690  1.00 10.00      A   
ATOM   3144  CB  LEU A 333     -21.036   4.612 -21.200  1.00 10.00      A   
ATOM   3145  CG  LEU A 333     -19.848   4.067 -20.407  1.00 10.00      A   
ATOM   3146  CD1 LEU A 333     -18.579   4.844 -20.728  1.00 10.00      A   
ATOM   3147  CD2 LEU A 333     -20.141   4.099 -18.915  1.00 10.00      A   
ATOM   3148  C   LEU A 333     -20.965   2.759 -22.880  1.00 10.00      A   
ATOM   3149  O   LEU A 333     -19.905   2.238 -23.227  1.00 10.00      A   
ATOM   3150  N   ALA A 334     -22.084   2.073 -22.683  1.00 10.00      A   
ATOM   3151  HN  ALA A 334     -22.897   2.560 -22.427  1.00 10.00      A   
ATOM   3152  CA  ALA A 334     -22.141   0.619 -22.823  1.00 10.00      A   
ATOM   3153  CB  ALA A 334     -23.512   0.114 -22.405  1.00 10.00      A   
ATOM   3154  C   ALA A 334     -21.830   0.182 -24.255  1.00 10.00      A   
ATOM   3155  O   ALA A 334     -21.334  -0.921 -24.489  1.00 10.00      A   
ATOM   3156  N   SER A 335     -22.119   1.057 -25.206  1.00 10.00      A   
ATOM   3157  HN  SER A 335     -22.503   1.924 -24.958  1.00 10.00      A   
ATOM   3158  CA  SER A 335     -21.878   0.767 -26.611  1.00 10.00      A   
ATOM   3159  CB  SER A 335     -22.955   1.437 -27.472  1.00 10.00      A   
ATOM   3160  OG  SER A 335     -24.261   1.102 -27.021  1.00 10.00      A   
ATOM   3161  HG  SER A 335     -24.910   1.470 -27.634  1.00 10.00      A   
ATOM   3162  C   SER A 335     -20.489   1.244 -27.041  1.00 10.00      A   
ATOM   3163  O   SER A 335     -20.089   1.066 -28.195  1.00 10.00      A   
ATOM   3164  N   THR A 336     -19.749   1.830 -26.106  1.00 10.00      A   
ATOM   3165  HN  THR A 336     -20.101   1.907 -25.194  1.00 10.00      A   
ATOM   3166  CA  THR A 336     -18.419   2.341 -26.398  1.00 10.00      A   
ATOM   3167  CB  THR A 336     -18.309   3.849 -26.088  1.00 10.00      A   
ATOM   3168  OG1 THR A 336     -19.453   4.536 -26.629  1.00 10.00      A   
ATOM   3169  HG1 THR A 336     -20.260   4.192 -26.215  1.00 10.00      A   
ATOM   3170  CG2 THR A 336     -17.039   4.425 -26.699  1.00 10.00      A   
ATOM   3171  C   THR A 336     -17.330   1.571 -25.646  1.00 10.00      A   
ATOM   3172  O   THR A 336     -16.422   1.011 -26.264  1.00 10.00      A   
ATOM   3173  N   CYS A 337     -17.424   1.531 -24.322  1.00 10.00      A   
ATOM   3174  HN  CYS A 337     -18.183   1.972 -23.873  1.00 10.00      A   
ATOM   3175  CA  CYS A 337     -16.431   0.836 -23.517  1.00 10.00      A   
ATOM   3176  CB  CYS A 337     -16.229   1.556 -22.184  1.00 10.00      A   
ATOM   3177  SG  CYS A 337     -15.906   3.324 -22.368  1.00 10.00      A   
ATOM   3178  HG  CYS A 337     -15.120   3.487 -23.426  1.00 10.00      A   
ATOM   3179  C   CYS A 337     -16.814  -0.624 -23.302  1.00 10.00      A   
ATOM   3180  O   CYS A 337     -17.600  -0.949 -22.416  1.00 10.00      A   
ATOM   3181  N   LYS A 338     -16.253  -1.501 -24.121  1.00 10.00      A   
ATOM   3182  HN  LYS A 338     -15.627  -1.182 -24.807  1.00 10.00      A   
ATOM   3183  CA  LYS A 338     -16.539  -2.926 -24.035  1.00 10.00      A   
ATOM   3184  CB  LYS A 338     -16.424  -3.576 -25.413  1.00 10.00      A   
ATOM   3185  CG  LYS A 338     -17.481  -3.119 -26.402  1.00 10.00      A   
ATOM   3186  CD  LYS A 338     -18.867  -3.536 -25.945  1.00 10.00      A   
ATOM   3187  CE  LYS A 338     -19.938  -3.050 -26.902  1.00 10.00      A   
ATOM   3188  NZ  LYS A 338     -21.295  -3.466 -26.467  1.00 10.00      A   
ATOM   3189  HZ1 LYS A 338     -22.015  -3.029 -27.075  1.00 10.00      A   
ATOM   3190  HZ2 LYS A 338     -21.465  -3.167 -25.485  1.00 10.00      A   
ATOM   3191  HZ3 LYS A 338     -21.391  -4.502 -26.523  1.00 10.00      A   
ATOM   3192  C   LYS A 338     -15.614  -3.632 -23.053  1.00 10.00      A   
ATOM   3193  O   LYS A 338     -15.920  -4.727 -22.578  1.00 10.00      A   
ATOM   3194  N   ASP A 339     -14.495  -3.004 -22.734  1.00 10.00      A   
ATOM   3195  HN  ASP A 339     -14.309  -2.124 -23.126  1.00 10.00      A   
ATOM   3196  CA  ASP A 339     -13.532  -3.595 -21.812  1.00 10.00      A   
ATOM   3197  CB  ASP A 339     -12.110  -3.439 -22.346  1.00 10.00      A   
ATOM   3198  CG  ASP A 339     -11.251  -4.660 -22.082  1.00 10.00      A   
ATOM   3199  OD1 ASP A 339     -11.525  -5.727 -22.673  1.00 10.00      A   
ATOM   3200  OD2 ASP A 339     -10.282  -4.557 -21.301  1.00 10.00      A   
ATOM   3201  C   ASP A 339     -13.653  -2.990 -20.415  1.00 10.00      A   
ATOM   3202  O   ASP A 339     -12.773  -3.171 -19.570  1.00 10.00      A   
ATOM   3203  N   LEU A 340     -14.752  -2.281 -20.180  1.00 10.00      A   
ATOM   3204  HN  LEU A 340     -15.413  -2.176 -20.898  1.00 10.00      A   
ATOM   3205  CA  LEU A 340     -15.002  -1.652 -18.888  1.00 10.00      A   
ATOM   3206  CB  LEU A 340     -16.282  -0.814 -18.953  1.00 10.00      A   
ATOM   3207  CG  LEU A 340     -16.488   0.200 -17.826  1.00 10.00      A   
ATOM   3208  CD1 LEU A 340     -15.480   1.336 -17.931  1.00 10.00      A   
ATOM   3209  CD2 LEU A 340     -17.910   0.741 -17.845  1.00 10.00      A   
ATOM   3210  C   LEU A 340     -15.118  -2.716 -17.796  1.00 10.00      A   
ATOM   3211  O   LEU A 340     -15.840  -3.697 -17.955  1.00 10.00      A   
ATOM   3212  N   ARG A 341     -14.395  -2.523 -16.699  1.00 10.00      A   
ATOM   3213  HN  ARG A 341     -13.844  -1.712 -16.629  1.00 10.00      A   
ATOM   3214  CA  ARG A 341     -14.404  -3.475 -15.593  1.00 10.00      A   
ATOM   3215  CB  ARG A 341     -12.971  -3.891 -15.238  1.00 10.00      A   
ATOM   3216  CG  ARG A 341     -12.052  -4.086 -16.428  1.00 10.00      A   
ATOM   3217  CD  ARG A 341     -12.354  -5.376 -17.170  1.00 10.00      A   
ATOM   3218  NE  ARG A 341     -11.479  -5.540 -18.327  1.00 10.00      A   
ATOM   3219  HE  ARG A 341     -11.717  -5.045 -19.145  1.00 10.00      A   
ATOM   3220  CZ  ARG A 341     -10.381  -6.294 -18.327  1.00 10.00      A   
ATOM   3221  NH1 ARG A 341     -10.024  -6.958 -17.232  1.00 10.00      A   
ATOM   3222 HH11 ARG A 341      -9.163  -7.548 -17.237  1.00 10.00      A   
ATOM   3223 HH12 ARG A 341     -10.598  -6.892 -16.363  1.00 10.00      A   
ATOM   3224  NH2 ARG A 341      -9.632  -6.370 -19.414  1.00 10.00      A   
ATOM   3225 HH21 ARG A 341      -9.897  -5.832 -20.279  1.00 10.00      A   
ATOM   3226 HH22 ARG A 341      -8.768  -6.954 -19.413  1.00 10.00      A   
ATOM   3227  C   ARG A 341     -15.054  -2.864 -14.358  1.00 10.00      A   
ATOM   3228  O   ARG A 341     -15.823  -3.521 -13.650  1.00 10.00      A   
ATOM   3229  N   GLU A 342     -14.747  -1.599 -14.105  1.00 10.00      A   
ATOM   3230  HN  GLU A 342     -14.156  -1.114 -14.720  1.00 10.00      A   
ATOM   3231  CA  GLU A 342     -15.288  -0.907 -12.950  1.00 10.00      A   
ATOM   3232  CB  GLU A 342     -14.197  -0.634 -11.910  1.00 10.00      A   
ATOM   3233  CG  GLU A 342     -14.724  -0.009 -10.627  1.00 10.00      A   
ATOM   3234  CD  GLU A 342     -13.635   0.350  -9.645  1.00 10.00      A   
ATOM   3235  OE1 GLU A 342     -13.329  -0.475  -8.762  1.00 10.00      A   
ATOM   3236  OE2 GLU A 342     -13.103   1.475  -9.726  1.00 10.00      A   
ATOM   3237  C   GLU A 342     -15.974   0.394 -13.350  1.00 10.00      A   
ATOM   3238  O   GLU A 342     -15.433   1.191 -14.125  1.00 10.00      A   
ATOM   3239  N   LEU A 343     -17.166   0.598 -12.813  1.00 10.00      A   
ATOM   3240  HN  LEU A 343     -17.532  -0.079 -12.195  1.00 10.00      A   
ATOM   3241  CA  LEU A 343     -17.946   1.794 -13.088  1.00 10.00      A   
ATOM   3242  CB  LEU A 343     -19.116   1.460 -14.020  1.00 10.00      A   
ATOM   3243  CG  LEU A 343     -20.101   2.596 -14.312  1.00 10.00      A   
ATOM   3244  CD1 LEU A 343     -19.430   3.703 -15.109  1.00 10.00      A   
ATOM   3245  CD2 LEU A 343     -21.324   2.071 -15.044  1.00 10.00      A   
ATOM   3246  C   LEU A 343     -18.477   2.380 -11.786  1.00 10.00      A   
ATOM   3247  O   LEU A 343     -19.339   1.789 -11.138  1.00 10.00      A   
ATOM   3248  N   ARG A 344     -17.952   3.530 -11.393  1.00 10.00      A   
ATOM   3249  HN  ARG A 344     -17.254   3.956 -11.946  1.00 10.00      A   
ATOM   3250  CA  ARG A 344     -18.391   4.183 -10.165  1.00 10.00      A   
ATOM   3251  CB  ARG A 344     -17.235   4.329  -9.170  1.00 10.00      A   
ATOM   3252  CG  ARG A 344     -16.564   3.010  -8.815  1.00 10.00      A   
ATOM   3253  CD  ARG A 344     -15.801   3.098  -7.504  1.00 10.00      A   
ATOM   3254  NE  ARG A 344     -14.847   1.999  -7.373  1.00 10.00      A   
ATOM   3255  HE  ARG A 344     -14.594   1.530  -8.201  1.00 10.00      A   
ATOM   3256  CZ  ARG A 344     -14.293   1.598  -6.229  1.00 10.00      A   
ATOM   3257  NH1 ARG A 344     -14.588   2.205  -5.084  1.00 10.00      A   
ATOM   3258 HH11 ARG A 344     -15.258   3.002  -5.065  1.00 10.00      A   
ATOM   3259 HH12 ARG A 344     -14.146   1.889  -4.192  1.00 10.00      A   
ATOM   3260  NH2 ARG A 344     -13.447   0.574  -6.235  1.00 10.00      A   
ATOM   3261 HH21 ARG A 344     -13.217   0.087  -7.139  1.00 10.00      A   
ATOM   3262 HH22 ARG A 344     -12.998   0.250  -5.347  1.00 10.00      A   
ATOM   3263  C   ARG A 344     -19.026   5.534 -10.468  1.00 10.00      A   
ATOM   3264  O   ARG A 344     -18.363   6.444 -10.969  1.00 10.00      A   
ATOM   3265  N   VAL A 345     -20.310   5.651 -10.164  1.00 10.00      A   
ATOM   3266  HN  VAL A 345     -20.779   4.884  -9.758  1.00 10.00      A   
ATOM   3267  CA  VAL A 345     -21.051   6.883 -10.407  1.00 10.00      A   
ATOM   3268  CB  VAL A 345     -22.362   6.606 -11.178  1.00 10.00      A   
ATOM   3269  CG1 VAL A 345     -23.012   7.906 -11.625  1.00 10.00      A   
ATOM   3270  CG2 VAL A 345     -22.103   5.703 -12.375  1.00 10.00      A   
ATOM   3271  C   VAL A 345     -21.372   7.581  -9.088  1.00 10.00      A   
ATOM   3272  O   VAL A 345     -22.201   7.112  -8.307  1.00 10.00      A   
ATOM   3273  N   PHE A 346     -20.703   8.697  -8.843  1.00 10.00      A   
ATOM   3274  HN  PHE A 346     -20.060   9.027  -9.513  1.00 10.00      A   
ATOM   3275  CA  PHE A 346     -20.900   9.463  -7.620  1.00 10.00      A   
ATOM   3276  CB  PHE A 346     -19.587  10.133  -7.206  1.00 10.00      A   
ATOM   3277  CG  PHE A 346     -18.459   9.178  -6.928  1.00 10.00      A   
ATOM   3278  CD1 PHE A 346     -17.605   8.775  -7.943  1.00 10.00      A   
ATOM   3279  CD2 PHE A 346     -18.246   8.691  -5.650  1.00 10.00      A   
ATOM   3280  CE1 PHE A 346     -16.562   7.905  -7.687  1.00 10.00      A   
ATOM   3281  CE2 PHE A 346     -17.205   7.819  -5.386  1.00 10.00      A   
ATOM   3282  CZ  PHE A 346     -16.362   7.426  -6.406  1.00 10.00      A   
ATOM   3283  C   PHE A 346     -21.969  10.533  -7.829  1.00 10.00      A   
ATOM   3284  O   PHE A 346     -22.059  11.116  -8.904  1.00 10.00      A   
ATOM   3285  N   PRO A 347     -22.786  10.810  -6.806  1.00 10.00      A   
ATOM   3286  CA  PRO A 347     -23.845  11.815  -6.902  1.00 10.00      A   
ATOM   3287  CB  PRO A 347     -24.740  11.495  -5.704  1.00 10.00      A   
ATOM   3288  CG  PRO A 347     -23.819  10.884  -4.699  1.00 10.00      A   
ATOM   3289  CD  PRO A 347     -22.744  10.172  -5.477  1.00 10.00      A   
ATOM   3290  C   PRO A 347     -23.290  13.233  -6.801  1.00 10.00      A   
ATOM   3291  O   PRO A 347     -22.349  13.492  -6.044  1.00 10.00      A   
ATOM   3292  N   SER A 348     -23.862  14.140  -7.576  1.00 10.00      A   
ATOM   3293  HN  SER A 348     -24.596  13.864  -8.174  1.00 10.00      A   
ATOM   3294  CA  SER A 348     -23.435  15.529  -7.580  1.00 10.00      A   
ATOM   3295  CB  SER A 348     -24.065  16.264  -8.766  1.00 10.00      A   
ATOM   3296  OG  SER A 348     -25.362  15.757  -9.040  1.00 10.00      A   
ATOM   3297  HG  SER A 348     -25.282  14.936  -9.567  1.00 10.00      A   
ATOM   3298  C   SER A 348     -23.811  16.206  -6.267  1.00 10.00      A   
ATOM   3299  O   SER A 348     -22.947  16.615  -5.493  1.00 10.00      A   
ATOM   3300  N   GLU A 349     -25.106  16.304  -6.017  1.00 10.00      A   
ATOM   3301  HN  GLU A 349     -25.745  15.957  -6.676  1.00 10.00      A   
ATOM   3302  CA  GLU A 349     -25.607  16.920  -4.800  1.00 10.00      A   
ATOM   3303  CB  GLU A 349     -26.529  18.095  -5.153  1.00 10.00      A   
ATOM   3304  CG  GLU A 349     -26.160  18.817  -6.442  1.00 10.00      A   
ATOM   3305  CD  GLU A 349     -25.186  19.955  -6.233  1.00 10.00      A   
ATOM   3306  OE1 GLU A 349     -25.552  21.107  -6.533  1.00 10.00      A   
ATOM   3307  OE2 GLU A 349     -24.054  19.707  -5.770  1.00 10.00      A   
ATOM   3308  C   GLU A 349     -26.375  15.880  -3.988  1.00 10.00      A   
ATOM   3309  O   GLU A 349     -27.594  15.768  -4.110  1.00 10.00      A   
ATOM   3310  N   PRO A 350     -25.671  15.096  -3.151  1.00 10.00      A   
ATOM   3311  CA  PRO A 350     -26.290  14.044  -2.334  1.00 10.00      A   
ATOM   3312  CB  PRO A 350     -25.090  13.299  -1.724  1.00 10.00      A   
ATOM   3313  CG  PRO A 350     -23.897  13.773  -2.484  1.00 10.00      A   
ATOM   3314  CD  PRO A 350     -24.218  15.163  -2.938  1.00 10.00      A   
ATOM   3315  C   PRO A 350     -27.175  14.604  -1.230  1.00 10.00      A   
ATOM   3316  O   PRO A 350     -28.011  13.894  -0.676  1.00 10.00      A   
ATOM   3317  N   PHE A 351     -27.002  15.883  -0.932  1.00 10.00      A   
ATOM   3318  HN  PHE A 351     -26.339  16.401  -1.433  1.00 10.00      A   
ATOM   3319  CA  PHE A 351     -27.774  16.535   0.117  1.00 10.00      A   
ATOM   3320  CB  PHE A 351     -27.007  17.732   0.683  1.00 10.00      A   
ATOM   3321  CG  PHE A 351     -25.691  17.364   1.312  1.00 10.00      A   
ATOM   3322  CD1 PHE A 351     -24.516  17.447   0.583  1.00 10.00      A   
ATOM   3323  CD2 PHE A 351     -25.630  16.937   2.628  1.00 10.00      A   
ATOM   3324  CE1 PHE A 351     -23.305  17.112   1.153  1.00 10.00      A   
ATOM   3325  CE2 PHE A 351     -24.420  16.600   3.205  1.00 10.00      A   
ATOM   3326  CZ  PHE A 351     -23.256  16.688   2.466  1.00 10.00      A   
ATOM   3327  C   PHE A 351     -29.158  16.957  -0.374  1.00 10.00      A   
ATOM   3328  O   PHE A 351     -29.963  17.481   0.392  1.00 10.00      A   
ATOM   3329  N   VAL A 352     -29.435  16.728  -1.650  1.00 10.00      A   
ATOM   3330  HN  VAL A 352     -28.758  16.307  -2.222  1.00 10.00      A   
ATOM   3331  CA  VAL A 352     -30.729  17.082  -2.216  1.00 10.00      A   
ATOM   3332  CB  VAL A 352     -30.586  17.694  -3.626  1.00 10.00      A   
ATOM   3333  CG1 VAL A 352     -31.941  18.116  -4.170  1.00 10.00      A   
ATOM   3334  CG2 VAL A 352     -29.637  18.881  -3.596  1.00 10.00      A   
ATOM   3335  C   VAL A 352     -31.624  15.847  -2.274  1.00 10.00      A   
ATOM   3336  O   VAL A 352     -31.202  14.789  -2.743  1.00 10.00      A   
ATOM   3337  N   MET A 353     -32.846  15.982  -1.784  1.00 10.00      A   
ATOM   3338  HN  MET A 353     -33.122  16.851  -1.422  1.00 10.00      A   
ATOM   3339  CA  MET A 353     -33.791  14.871  -1.767  1.00 10.00      A   
ATOM   3340  CB  MET A 353     -34.973  15.174  -0.839  1.00 10.00      A   
ATOM   3341  CG  MET A 353     -35.946  14.013  -0.683  1.00 10.00      A   
ATOM   3342  SD  MET A 353     -37.500  14.488   0.099  1.00 10.00      A   
ATOM   3343  CE  MET A 353     -38.276  12.883   0.284  1.00 10.00      A   
ATOM   3344  C   MET A 353     -34.303  14.550  -3.167  1.00 10.00      A   
ATOM   3345  O   MET A 353     -34.372  13.385  -3.563  1.00 10.00      A   
ATOM   3346  N   GLU A 354     -34.660  15.586  -3.916  1.00 10.00      A   
ATOM   3347  HN  GLU A 354     -34.556  16.492  -3.561  1.00 10.00      A   
ATOM   3348  CA  GLU A 354     -35.186  15.407  -5.263  1.00 10.00      A   
ATOM   3349  CB  GLU A 354     -36.043  16.610  -5.667  1.00 10.00      A   
ATOM   3350  CG  GLU A 354     -37.109  16.995  -4.652  1.00 10.00      A   
ATOM   3351  CD  GLU A 354     -38.168  15.931  -4.455  1.00 10.00      A   
ATOM   3352  OE1 GLU A 354     -38.171  14.938  -5.212  1.00 10.00      A   
ATOM   3353  OE2 GLU A 354     -39.003  16.081  -3.538  1.00 10.00      A   
ATOM   3354  C   GLU A 354     -34.060  15.201  -6.276  1.00 10.00      A   
ATOM   3355  O   GLU A 354     -33.016  15.852  -6.190  1.00 10.00      A   
ATOM   3356  N   PRO A 355     -34.252  14.273  -7.232  1.00 10.00      A   
ATOM   3357  CA  PRO A 355     -33.261  13.989  -8.274  1.00 10.00      A   
ATOM   3358  CB  PRO A 355     -33.962  12.967  -9.176  1.00 10.00      A   
ATOM   3359  CG  PRO A 355     -35.016  12.352  -8.322  1.00 10.00      A   
ATOM   3360  CD  PRO A 355     -35.447  13.419  -7.359  1.00 10.00      A   
ATOM   3361  C   PRO A 355     -32.922  15.247  -9.070  1.00 10.00      A   
ATOM   3362  O   PRO A 355     -33.758  15.776  -9.812  1.00 10.00      A   
ATOM   3363  N   ASN A 356     -31.702  15.731  -8.895  1.00 10.00      A   
ATOM   3364  HN  ASN A 356     -31.086  15.265  -8.286  1.00 10.00      A   
ATOM   3365  CA  ASN A 356     -31.246  16.929  -9.586  1.00 10.00      A   
ATOM   3366  CB  ASN A 356     -30.079  17.591  -8.843  1.00 10.00      A   
ATOM   3367  CG  ASN A 356     -28.869  16.690  -8.667  1.00 10.00      A   
ATOM   3368  OD1 ASN A 356     -28.930  15.670  -7.976  1.00 10.00      A   
ATOM   3369  ND2 ASN A 356     -27.758  17.074  -9.270  1.00 10.00      A   
ATOM   3370 HD21 ASN A 356     -27.780  17.907  -9.788  1.00 10.00      A   
ATOM   3371 HD22 ASN A 356     -26.950  16.514  -9.170  1.00 10.00      A   
ATOM   3372  C   ASN A 356     -30.889  16.629 -11.037  1.00 10.00      A   
ATOM   3373  O   ASN A 356     -30.970  17.504 -11.896  1.00 10.00      A   
ATOM   3374  N   VAL A 357     -30.518  15.385 -11.304  1.00 10.00      A   
ATOM   3375  HN  VAL A 357     -30.479  14.732 -10.572  1.00 10.00      A   
ATOM   3376  CA  VAL A 357     -30.172  14.956 -12.655  1.00 10.00      A   
ATOM   3377  CB  VAL A 357     -28.677  14.600 -12.790  1.00 10.00      A   
ATOM   3378  CG1 VAL A 357     -27.820  15.851 -12.696  1.00 10.00      A   
ATOM   3379  CG2 VAL A 357     -28.272  13.594 -11.727  1.00 10.00      A   
ATOM   3380  C   VAL A 357     -31.011  13.748 -13.048  1.00 10.00      A   
ATOM   3381  O   VAL A 357     -31.628  13.111 -12.191  1.00 10.00      A   
ATOM   3382  N   ALA A 358     -31.042  13.441 -14.333  1.00 10.00      A   
ATOM   3383  HN  ALA A 358     -30.534  13.994 -14.974  1.00 10.00      A   
ATOM   3384  CA  ALA A 358     -31.809  12.310 -14.829  1.00 10.00      A   
ATOM   3385  CB  ALA A 358     -32.316  12.587 -16.237  1.00 10.00      A   
ATOM   3386  C   ALA A 358     -30.975  11.036 -14.791  1.00 10.00      A   
ATOM   3387  O   ALA A 358     -30.462  10.577 -15.816  1.00 10.00      A   
ATOM   3388  N   LEU A 359     -30.835  10.478 -13.601  1.00 10.00      A   
ATOM   3389  HN  LEU A 359     -31.280  10.887 -12.827  1.00 10.00      A   
ATOM   3390  CA  LEU A 359     -30.061   9.261 -13.415  1.00 10.00      A   
ATOM   3391  CB  LEU A 359     -28.748   9.542 -12.682  1.00 10.00      A   
ATOM   3392  CG  LEU A 359     -27.760   8.375 -12.602  1.00 10.00      A   
ATOM   3393  CD1 LEU A 359     -26.645   8.531 -13.624  1.00 10.00      A   
ATOM   3394  CD2 LEU A 359     -27.196   8.241 -11.197  1.00 10.00      A   
ATOM   3395  C   LEU A 359     -30.872   8.224 -12.657  1.00 10.00      A   
ATOM   3396  O   LEU A 359     -30.952   8.253 -11.430  1.00 10.00      A   
ATOM   3397  N   THR A 360     -31.488   7.327 -13.396  1.00 10.00      A   
ATOM   3398  HN  THR A 360     -31.406   7.377 -14.380  1.00 10.00      A   
ATOM   3399  CA  THR A 360     -32.293   6.274 -12.805  1.00 10.00      A   
ATOM   3400  CB  THR A 360     -33.599   6.073 -13.600  1.00 10.00      A   
ATOM   3401  OG1 THR A 360     -33.302   5.621 -14.927  1.00 10.00      A   
ATOM   3402  HG1 THR A 360     -32.482   6.042 -15.239  1.00 10.00      A   
ATOM   3403  CG2 THR A 360     -34.384   7.374 -13.681  1.00 10.00      A   
ATOM   3404  C   THR A 360     -31.514   4.959 -12.761  1.00 10.00      A   
ATOM   3405  O   THR A 360     -30.283   4.950 -12.847  1.00 10.00      A   
ATOM   3406  N   GLU A 361     -32.235   3.855 -12.625  1.00 10.00      A   
ATOM   3407  HN  GLU A 361     -33.220   3.929 -12.546  1.00 10.00      A   
ATOM   3408  CA  GLU A 361     -31.625   2.535 -12.586  1.00 10.00      A   
ATOM   3409  CB  GLU A 361     -32.529   1.553 -11.830  1.00 10.00      A   
ATOM   3410  CG  GLU A 361     -33.878   1.295 -12.487  1.00 10.00      A   
ATOM   3411  CD  GLU A 361     -34.954   2.256 -12.030  1.00 10.00      A   
ATOM   3412  OE1 GLU A 361     -35.943   1.802 -11.419  1.00 10.00      A   
ATOM   3413  OE2 GLU A 361     -34.816   3.468 -12.278  1.00 10.00      A   
ATOM   3414  C   GLU A 361     -31.370   2.027 -14.005  1.00 10.00      A   
ATOM   3415  O   GLU A 361     -30.623   1.067 -14.212  1.00 10.00      A   
ATOM   3416  N   GLN A 362     -31.987   2.695 -14.980  1.00 10.00      A   
ATOM   3417  HN  GLN A 362     -32.547   3.470 -14.747  1.00 10.00      A   
ATOM   3418  CA  GLN A 362     -31.845   2.320 -16.382  1.00 10.00      A   
ATOM   3419  CB  GLN A 362     -32.694   3.226 -17.277  1.00 10.00      A   
ATOM   3420  CG  GLN A 362     -32.520   2.959 -18.761  1.00 10.00      A   
ATOM   3421  CD  GLN A 362     -32.862   1.528 -19.144  1.00 10.00      A   
ATOM   3422  OE1 GLN A 362     -33.792   0.922 -18.603  1.00 10.00      A   
ATOM   3423  NE2 GLN A 362     -32.098   0.969 -20.063  1.00 10.00      A   
ATOM   3424 HE21 GLN A 362     -31.357   1.496 -20.434  1.00 10.00      A   
ATOM   3425 HE22 GLN A 362     -32.306   0.056 -20.349  1.00 10.00      A   
ATOM   3426  C   GLN A 362     -30.387   2.353 -16.816  1.00 10.00      A   
ATOM   3427  O   GLN A 362     -29.927   1.465 -17.536  1.00 10.00      A   
ATOM   3428  N   GLY A 363     -29.668   3.380 -16.377  1.00 10.00      A   
ATOM   3429  HN  GLY A 363     -30.108   4.082 -15.840  1.00 10.00      A   
ATOM   3430  CA  GLY A 363     -28.263   3.510 -16.707  1.00 10.00      A   
ATOM   3431  C   GLY A 363     -27.478   2.260 -16.367  1.00 10.00      A   
ATOM   3432  O   GLY A 363     -26.747   1.732 -17.204  1.00 10.00      A   
ATOM   3433  N   LEU A 364     -27.661   1.767 -15.149  1.00 10.00      A   
ATOM   3434  HN  LEU A 364     -28.282   2.218 -14.538  1.00 10.00      A   
ATOM   3435  CA  LEU A 364     -26.966   0.568 -14.701  1.00 10.00      A   
ATOM   3436  CB  LEU A 364     -27.288   0.277 -13.235  1.00 10.00      A   
ATOM   3437  CG  LEU A 364     -26.100  -0.038 -12.316  1.00 10.00      A   
ATOM   3438  CD1 LEU A 364     -26.579  -0.235 -10.887  1.00 10.00      A   
ATOM   3439  CD2 LEU A 364     -25.333  -1.267 -12.799  1.00 10.00      A   
ATOM   3440  C   LEU A 364     -27.343  -0.631 -15.564  1.00 10.00      A   
ATOM   3441  O   LEU A 364     -26.481  -1.412 -15.960  1.00 10.00      A   
ATOM   3442  N   VAL A 365     -28.634  -0.766 -15.856  1.00 10.00      A   
ATOM   3443  HN  VAL A 365     -29.275  -0.111 -15.502  1.00 10.00      A   
ATOM   3444  CA  VAL A 365     -29.125  -1.867 -16.679  1.00 10.00      A   
ATOM   3445  CB  VAL A 365     -30.665  -1.817 -16.822  1.00 10.00      A   
ATOM   3446  CG1 VAL A 365     -31.168  -2.936 -17.724  1.00 10.00      A   
ATOM   3447  CG2 VAL A 365     -31.332  -1.894 -15.459  1.00 10.00      A   
ATOM   3448  C   VAL A 365     -28.479  -1.840 -18.068  1.00 10.00      A   
ATOM   3449  O   VAL A 365     -27.992  -2.860 -18.560  1.00 10.00      A   
ATOM   3450  N   SER A 366     -28.457  -0.659 -18.673  1.00 10.00      A   
ATOM   3451  HN  SER A 366     -28.845   0.114 -18.211  1.00 10.00      A   
ATOM   3452  CA  SER A 366     -27.883  -0.477 -20.003  1.00 10.00      A   
ATOM   3453  CB  SER A 366     -28.046   0.976 -20.456  1.00 10.00      A   
ATOM   3454  OG  SER A 366     -29.344   1.464 -20.166  1.00 10.00      A   
ATOM   3455  HG  SER A 366     -29.438   1.590 -19.211  1.00 10.00      A   
ATOM   3456  C   SER A 366     -26.404  -0.867 -20.040  1.00 10.00      A   
ATOM   3457  O   SER A 366     -25.972  -1.638 -20.903  1.00 10.00      A   
ATOM   3458  N   VAL A 367     -25.636  -0.348 -19.087  1.00 10.00      A   
ATOM   3459  HN  VAL A 367     -26.042   0.238 -18.411  1.00 10.00      A   
ATOM   3460  CA  VAL A 367     -24.204  -0.625 -19.025  1.00 10.00      A   
ATOM   3461  CB  VAL A 367     -23.477   0.260 -17.987  1.00 10.00      A   
ATOM   3462  CG1 VAL A 367     -21.971   0.113 -18.115  1.00 10.00      A   
ATOM   3463  CG2 VAL A 367     -23.866   1.718 -18.162  1.00 10.00      A   
ATOM   3464  C   VAL A 367     -23.924  -2.106 -18.764  1.00 10.00      A   
ATOM   3465  O   VAL A 367     -22.978  -2.672 -19.308  1.00 10.00      A   
ATOM   3466  N   SER A 368     -24.771  -2.737 -17.962  1.00 10.00      A   
ATOM   3467  HN  SER A 368     -25.519  -2.237 -17.571  1.00 10.00      A   
ATOM   3468  CA  SER A 368     -24.614  -4.150 -17.638  1.00 10.00      A   
ATOM   3469  CB  SER A 368     -25.596  -4.554 -16.532  1.00 10.00      A   
ATOM   3470  OG  SER A 368     -25.392  -3.784 -15.358  1.00 10.00      A   
ATOM   3471  HG  SER A 368     -25.805  -2.917 -15.470  1.00 10.00      A   
ATOM   3472  C   SER A 368     -24.820  -5.030 -18.876  1.00 10.00      A   
ATOM   3473  O   SER A 368     -24.353  -6.173 -18.928  1.00 10.00      A   
ATOM   3474  N   MET A 369     -25.520  -4.494 -19.868  1.00 10.00      A   
ATOM   3475  HN  MET A 369     -25.868  -3.580 -19.771  1.00 10.00      A   
ATOM   3476  CA  MET A 369     -25.786  -5.224 -21.096  1.00 10.00      A   
ATOM   3477  CB  MET A 369     -27.109  -4.759 -21.708  1.00 10.00      A   
ATOM   3478  CG  MET A 369     -28.346  -5.200 -20.949  1.00 10.00      A   
ATOM   3479  SD  MET A 369     -29.857  -4.541 -21.675  1.00 10.00      A   
ATOM   3480  CE  MET A 369     -31.098  -5.400 -20.709  1.00 10.00      A   
ATOM   3481  C   MET A 369     -24.666  -5.001 -22.102  1.00 10.00      A   
ATOM   3482  O   MET A 369     -24.129  -5.949 -22.676  1.00 10.00      A   
ATOM   3483  N   GLY A 370     -24.310  -3.736 -22.290  1.00 10.00      A   
ATOM   3484  HN  GLY A 370     -24.756  -3.032 -21.772  1.00 10.00      A   
ATOM   3485  CA  GLY A 370     -23.274  -3.379 -23.240  1.00 10.00      A   
ATOM   3486  C   GLY A 370     -21.885  -3.790 -22.798  1.00 10.00      A   
ATOM   3487  O   GLY A 370     -21.077  -4.222 -23.619  1.00 10.00      A   
ATOM   3488  N   CYS A 371     -21.610  -3.652 -21.508  1.00 10.00      A   
ATOM   3489  HN  CYS A 371     -22.302  -3.304 -20.905  1.00 10.00      A   
ATOM   3490  CA  CYS A 371     -20.313  -4.006 -20.956  1.00 10.00      A   
ATOM   3491  CB  CYS A 371     -19.858  -2.938 -19.956  1.00 10.00      A   
ATOM   3492  SG  CYS A 371     -19.926  -1.244 -20.592  1.00 10.00      A   
ATOM   3493  HG  CYS A 371     -18.879  -1.062 -21.390  1.00 10.00      A   
ATOM   3494  C   CYS A 371     -20.370  -5.385 -20.291  1.00 10.00      A   
ATOM   3495  O   CYS A 371     -20.942  -5.545 -19.207  1.00 10.00      A   
ATOM   3496  N   PRO A 372     -19.777  -6.400 -20.940  1.00 10.00      A   
ATOM   3497  CA  PRO A 372     -19.766  -7.768 -20.443  1.00 10.00      A   
ATOM   3498  CB  PRO A 372     -19.744  -8.593 -21.735  1.00 10.00      A   
ATOM   3499  CG  PRO A 372     -19.269  -7.669 -22.823  1.00 10.00      A   
ATOM   3500  CD  PRO A 372     -19.078  -6.300 -22.224  1.00 10.00      A   
ATOM   3501  C   PRO A 372     -18.540  -8.092 -19.589  1.00 10.00      A   
ATOM   3502  O   PRO A 372     -18.308  -9.249 -19.240  1.00 10.00      A   
ATOM   3503  N   LYS A 373     -17.755  -7.077 -19.256  1.00 10.00      A   
ATOM   3504  HN  LYS A 373     -17.983  -6.171 -19.568  1.00 10.00      A   
ATOM   3505  CA  LYS A 373     -16.553  -7.278 -18.449  1.00 10.00      A   
ATOM   3506  CB  LYS A 373     -15.305  -6.804 -19.202  1.00 10.00      A   
ATOM   3507  CG  LYS A 373     -15.086  -7.480 -20.549  1.00 10.00      A   
ATOM   3508  CD  LYS A 373     -14.916  -8.982 -20.398  1.00 10.00      A   
ATOM   3509  CE  LYS A 373     -14.826  -9.668 -21.753  1.00 10.00      A   
ATOM   3510  NZ  LYS A 373     -13.513  -9.439 -22.418  1.00 10.00      A   
ATOM   3511  HZ1 LYS A 373     -12.736  -9.764 -21.807  1.00 10.00      A   
ATOM   3512  HZ2 LYS A 373     -13.380  -8.429 -22.613  1.00 10.00      A   
ATOM   3513  HZ3 LYS A 373     -13.472  -9.960 -23.320  1.00 10.00      A   
ATOM   3514  C   LYS A 373     -16.658  -6.560 -17.107  1.00 10.00      A   
ATOM   3515  O   LYS A 373     -15.688  -6.486 -16.355  1.00 10.00      A   
ATOM   3516  N   LEU A 374     -17.840  -6.037 -16.816  1.00 10.00      A   
ATOM   3517  HN  LEU A 374     -18.572  -6.136 -17.455  1.00 10.00      A   
ATOM   3518  CA  LEU A 374     -18.080  -5.318 -15.571  1.00 10.00      A   
ATOM   3519  CB  LEU A 374     -19.377  -4.517 -15.657  1.00 10.00      A   
ATOM   3520  CG  LEU A 374     -19.301  -3.137 -16.303  1.00 10.00      A   
ATOM   3521  CD1 LEU A 374     -20.685  -2.515 -16.342  1.00 10.00      A   
ATOM   3522  CD2 LEU A 374     -18.341  -2.243 -15.537  1.00 10.00      A   
ATOM   3523  C   LEU A 374     -18.165  -6.262 -14.383  1.00 10.00      A   
ATOM   3524  O   LEU A 374     -18.891  -7.254 -14.423  1.00 10.00      A   
ATOM   3525  N   GLU A 375     -17.413  -5.956 -13.336  1.00 10.00      A   
ATOM   3526  HN  GLU A 375     -16.825  -5.169 -13.380  1.00 10.00      A   
ATOM   3527  CA  GLU A 375     -17.430  -6.769 -12.127  1.00 10.00      A   
ATOM   3528  CB  GLU A 375     -16.261  -7.756 -12.091  1.00 10.00      A   
ATOM   3529  CG  GLU A 375     -14.892  -7.116 -11.954  1.00 10.00      A   
ATOM   3530  CD  GLU A 375     -13.823  -8.137 -11.640  1.00 10.00      A   
ATOM   3531  OE1 GLU A 375     -13.627  -8.451 -10.446  1.00 10.00      A   
ATOM   3532  OE2 GLU A 375     -13.183  -8.642 -12.584  1.00 10.00      A   
ATOM   3533  C   GLU A 375     -17.461  -5.902 -10.871  1.00 10.00      A   
ATOM   3534  O   GLU A 375     -17.744  -6.388  -9.778  1.00 10.00      A   
ATOM   3535  N   SER A 376     -17.166  -4.620 -11.032  1.00 10.00      A   
ATOM   3536  HN  SER A 376     -16.930  -4.288 -11.924  1.00 10.00      A   
ATOM   3537  CA  SER A 376     -17.177  -3.686  -9.916  1.00 10.00      A   
ATOM   3538  CB  SER A 376     -15.745  -3.273  -9.552  1.00 10.00      A   
ATOM   3539  OG  SER A 376     -14.941  -4.401  -9.239  1.00 10.00      A   
ATOM   3540  HG  SER A 376     -14.189  -4.112  -8.702  1.00 10.00      A   
ATOM   3541  C   SER A 376     -17.997  -2.455 -10.292  1.00 10.00      A   
ATOM   3542  O   SER A 376     -17.607  -1.683 -11.167  1.00 10.00      A   
ATOM   3543  N   VAL A 377     -19.140  -2.282  -9.646  1.00 10.00      A   
ATOM   3544  HN  VAL A 377     -19.406  -2.928  -8.955  1.00 10.00      A   
ATOM   3545  CA  VAL A 377     -20.009  -1.147  -9.935  1.00 10.00      A   
ATOM   3546  CB  VAL A 377     -21.259  -1.578 -10.747  1.00 10.00      A   
ATOM   3547  CG1 VAL A 377     -22.203  -0.405 -10.974  1.00 10.00      A   
ATOM   3548  CG2 VAL A 377     -20.857  -2.193 -12.081  1.00 10.00      A   
ATOM   3549  C   VAL A 377     -20.450  -0.437  -8.655  1.00 10.00      A   
ATOM   3550  O   VAL A 377     -20.794  -1.081  -7.663  1.00 10.00      A   
ATOM   3551  N   LEU A 378     -20.411   0.890  -8.686  1.00 10.00      A   
ATOM   3552  HN  LEU A 378     -20.087   1.336  -9.504  1.00 10.00      A   
ATOM   3553  CA  LEU A 378     -20.832   1.715  -7.559  1.00 10.00      A   
ATOM   3554  CB  LEU A 378     -19.646   2.490  -6.981  1.00 10.00      A   
ATOM   3555  CG  LEU A 378     -19.979   3.573  -5.949  1.00 10.00      A   
ATOM   3556  CD1 LEU A 378     -20.242   2.964  -4.585  1.00 10.00      A   
ATOM   3557  CD2 LEU A 378     -18.871   4.608  -5.871  1.00 10.00      A   
ATOM   3558  C   LEU A 378     -21.904   2.685  -8.040  1.00 10.00      A   
ATOM   3559  O   LEU A 378     -21.684   3.433  -8.996  1.00 10.00      A   
ATOM   3560  N   TYR A 379     -23.056   2.670  -7.386  1.00 10.00      A   
ATOM   3561  HN  TYR A 379     -23.165   2.067  -6.615  1.00 10.00      A   
ATOM   3562  CA  TYR A 379     -24.164   3.530  -7.784  1.00 10.00      A   
ATOM   3563  CB  TYR A 379     -25.264   2.681  -8.426  1.00 10.00      A   
ATOM   3564  CG  TYR A 379     -25.878   3.270  -9.679  1.00 10.00      A   
ATOM   3565  CD1 TYR A 379     -25.102   3.954 -10.604  1.00 10.00      A   
ATOM   3566  CD2 TYR A 379     -27.233   3.118  -9.947  1.00 10.00      A   
ATOM   3567  CE1 TYR A 379     -25.656   4.468 -11.761  1.00 10.00      A   
ATOM   3568  CE2 TYR A 379     -27.798   3.633 -11.098  1.00 10.00      A   
ATOM   3569  CZ  TYR A 379     -27.004   4.305 -12.003  1.00 10.00      A   
ATOM   3570  OH  TYR A 379     -27.553   4.804 -13.161  1.00 10.00      A   
ATOM   3571  HH  TYR A 379     -28.485   5.021 -13.007  1.00 10.00      A   
ATOM   3572  C   TYR A 379     -24.737   4.306  -6.603  1.00 10.00      A   
ATOM   3573  O   TYR A 379     -24.749   3.820  -5.469  1.00 10.00      A   
ATOM   3574  N   PHE A 380     -25.209   5.516  -6.882  1.00 10.00      A   
ATOM   3575  HN  PHE A 380     -25.153   5.847  -7.805  1.00 10.00      A   
ATOM   3576  CA  PHE A 380     -25.801   6.378  -5.865  1.00 10.00      A   
ATOM   3577  CB  PHE A 380     -24.773   7.389  -5.358  1.00 10.00      A   
ATOM   3578  CG  PHE A 380     -23.852   6.878  -4.286  1.00 10.00      A   
ATOM   3579  CD1 PHE A 380     -22.550   6.515  -4.586  1.00 10.00      A   
ATOM   3580  CD2 PHE A 380     -24.283   6.782  -2.973  1.00 10.00      A   
ATOM   3581  CE1 PHE A 380     -21.696   6.066  -3.597  1.00 10.00      A   
ATOM   3582  CE2 PHE A 380     -23.436   6.331  -1.979  1.00 10.00      A   
ATOM   3583  CZ  PHE A 380     -22.139   5.973  -2.292  1.00 10.00      A   
ATOM   3584  C   PHE A 380     -27.003   7.125  -6.445  1.00 10.00      A   
ATOM   3585  O   PHE A 380     -27.031   8.361  -6.474  1.00 10.00      A   
ATOM   3586  N   CYS A 381     -27.985   6.374  -6.923  1.00 10.00      A   
ATOM   3587  HN  CYS A 381     -27.904   5.397  -6.879  1.00 10.00      A   
ATOM   3588  CA  CYS A 381     -29.183   6.959  -7.506  1.00 10.00      A   
ATOM   3589  CB  CYS A 381     -29.744   6.038  -8.591  1.00 10.00      A   
ATOM   3590  SG  CYS A 381     -30.039   4.344  -8.039  1.00 10.00      A   
ATOM   3591  HG  CYS A 381     -31.348   4.120  -8.096  1.00 10.00      A   
ATOM   3592  C   CYS A 381     -30.243   7.234  -6.439  1.00 10.00      A   
ATOM   3593  O   CYS A 381     -30.044   6.944  -5.255  1.00 10.00      A   
ATOM   3594  N   ARG A 382     -31.367   7.798  -6.863  1.00 10.00      A   
ATOM   3595  HN  ARG A 382     -31.465   8.004  -7.819  1.00 10.00      A   
ATOM   3596  CA  ARG A 382     -32.460   8.115  -5.950  1.00 10.00      A   
ATOM   3597  CB  ARG A 382     -33.091   9.463  -6.303  1.00 10.00      A   
ATOM   3598  CG  ARG A 382     -32.636  10.621  -5.430  1.00 10.00      A   
ATOM   3599  CD  ARG A 382     -31.257  11.118  -5.831  1.00 10.00      A   
ATOM   3600  NE  ARG A 382     -30.921  12.373  -5.168  1.00 10.00      A   
ATOM   3601  HE  ARG A 382     -31.415  12.591  -4.345  1.00 10.00      A   
ATOM   3602  CZ  ARG A 382     -29.999  13.230  -5.614  1.00 10.00      A   
ATOM   3603  NH1 ARG A 382     -29.316  12.969  -6.725  1.00 10.00      A   
ATOM   3604 HH11 ARG A 382     -29.496  12.089  -7.257  1.00 10.00      A   
ATOM   3605 HH12 ARG A 382     -28.599  13.642  -7.077  1.00 10.00      A   
ATOM   3606  NH2 ARG A 382     -29.773  14.349  -4.949  1.00 10.00      A   
ATOM   3607 HH21 ARG A 382     -29.053  15.030  -5.283  1.00 10.00      A   
ATOM   3608 HH22 ARG A 382     -30.317  14.556  -4.079  1.00 10.00      A   
ATOM   3609  C   ARG A 382     -33.528   7.029  -5.968  1.00 10.00      A   
ATOM   3610  O   ARG A 382     -34.085   6.680  -4.931  1.00 10.00      A   
ATOM   3611  N   GLN A 383     -33.811   6.505  -7.147  1.00 10.00      A   
ATOM   3612  HN  GLN A 383     -33.335   6.829  -7.939  1.00 10.00      A   
ATOM   3613  CA  GLN A 383     -34.818   5.462  -7.300  1.00 10.00      A   
ATOM   3614  CB  GLN A 383     -35.838   5.859  -8.371  1.00 10.00      A   
ATOM   3615  CG  GLN A 383     -35.336   5.715  -9.798  1.00 10.00      A   
ATOM   3616  CD  GLN A 383     -36.321   6.235 -10.820  1.00 10.00      A   
ATOM   3617  OE1 GLN A 383     -36.994   7.241 -10.595  1.00 10.00      A   
ATOM   3618  NE2 GLN A 383     -36.429   5.543 -11.942  1.00 10.00      A   
ATOM   3619 HE21 GLN A 383     -35.871   4.726 -12.046  1.00 10.00      A   
ATOM   3620 HE22 GLN A 383     -37.054   5.860 -12.626  1.00 10.00      A   
ATOM   3621  C   GLN A 383     -34.178   4.119  -7.645  1.00 10.00      A   
ATOM   3622  O   GLN A 383     -33.015   4.059  -8.059  1.00 10.00      A   
ATOM   3623  N   MET A 384     -34.948   3.050  -7.479  1.00 10.00      A   
ATOM   3624  HN  MET A 384     -35.867   3.173  -7.158  1.00 10.00      A   
ATOM   3625  CA  MET A 384     -34.483   1.698  -7.760  1.00 10.00      A   
ATOM   3626  CB  MET A 384     -33.455   1.257  -6.706  1.00 10.00      A   
ATOM   3627  CG  MET A 384     -32.912  -0.153  -6.898  1.00 10.00      A   
ATOM   3628  SD  MET A 384     -32.169  -0.408  -8.523  1.00 10.00      A   
ATOM   3629  CE  MET A 384     -30.900   0.856  -8.528  1.00 10.00      A   
ATOM   3630  C   MET A 384     -35.666   0.737  -7.767  1.00 10.00      A   
ATOM   3631  O   MET A 384     -36.557   0.836  -6.916  1.00 10.00      A   
ATOM   3632  N   THR A 385     -35.688  -0.166  -8.737  1.00 10.00      A   
ATOM   3633  HN  THR A 385     -34.967  -0.178  -9.402  1.00 10.00      A   
ATOM   3634  CA  THR A 385     -36.758  -1.144  -8.846  1.00 10.00      A   
ATOM   3635  CB  THR A 385     -37.473  -1.061 -10.209  1.00 10.00      A   
ATOM   3636  OG1 THR A 385     -36.533  -0.706 -11.230  1.00 10.00      A   
ATOM   3637  HG1 THR A 385     -36.330   0.245 -11.165  1.00 10.00      A   
ATOM   3638  CG2 THR A 385     -38.600  -0.042 -10.169  1.00 10.00      A   
ATOM   3639  C   THR A 385     -36.220  -2.556  -8.658  1.00 10.00      A   
ATOM   3640  O   THR A 385     -35.046  -2.834  -8.929  1.00 10.00      A   
ATOM   3641  N   ASN A 386     -37.082  -3.440  -8.184  1.00 10.00      A   
ATOM   3642  HN  ASN A 386     -38.000  -3.142  -7.967  1.00 10.00      A   
ATOM   3643  CA  ASN A 386     -36.720  -4.829  -7.965  1.00 10.00      A   
ATOM   3644  CB  ASN A 386     -37.877  -5.564  -7.289  1.00 10.00      A   
ATOM   3645  CG  ASN A 386     -37.759  -5.601  -5.780  1.00 10.00      A   
ATOM   3646  OD1 ASN A 386     -36.702  -5.916  -5.233  1.00 10.00      A   
ATOM   3647  ND2 ASN A 386     -38.845  -5.278  -5.096  1.00 10.00      A   
ATOM   3648 HD21 ASN A 386     -39.654  -5.038  -5.596  1.00 10.00      A   
ATOM   3649 HD22 ASN A 386     -38.796  -5.288  -4.112  1.00 10.00      A   
ATOM   3650  C   ASN A 386     -36.390  -5.499  -9.287  1.00 10.00      A   
ATOM   3651  O   ASN A 386     -35.456  -6.293  -9.377  1.00 10.00      A   
ATOM   3652  N   ALA A 387     -37.158  -5.156 -10.317  1.00 10.00      A   
ATOM   3653  HN  ALA A 387     -37.891  -4.517 -10.170  1.00 10.00      A   
ATOM   3654  CA  ALA A 387     -36.956  -5.713 -11.650  1.00 10.00      A   
ATOM   3655  CB  ALA A 387     -38.024  -5.209 -12.610  1.00 10.00      A   
ATOM   3656  C   ALA A 387     -35.567  -5.380 -12.178  1.00 10.00      A   
ATOM   3657  O   ALA A 387     -34.894  -6.235 -12.749  1.00 10.00      A   
ATOM   3658  N   ALA A 388     -35.142  -4.137 -11.966  1.00 10.00      A   
ATOM   3659  HN  ALA A 388     -35.727  -3.507 -11.491  1.00 10.00      A   
ATOM   3660  CA  ALA A 388     -33.832  -3.687 -12.421  1.00 10.00      A   
ATOM   3661  CB  ALA A 388     -33.638  -2.210 -12.113  1.00 10.00      A   
ATOM   3662  C   ALA A 388     -32.728  -4.516 -11.783  1.00 10.00      A   
ATOM   3663  O   ALA A 388     -31.825  -4.992 -12.469  1.00 10.00      A   
ATOM   3664  N   LEU A 389     -32.816  -4.689 -10.468  1.00 10.00      A   
ATOM   3665  HN  LEU A 389     -33.563  -4.277  -9.985  1.00 10.00      A   
ATOM   3666  CA  LEU A 389     -31.835  -5.469  -9.724  1.00 10.00      A   
ATOM   3667  CB  LEU A 389     -32.234  -5.544  -8.247  1.00 10.00      A   
ATOM   3668  CG  LEU A 389     -32.022  -4.272  -7.423  1.00 10.00      A   
ATOM   3669  CD1 LEU A 389     -33.093  -4.144  -6.351  1.00 10.00      A   
ATOM   3670  CD2 LEU A 389     -30.637  -4.274  -6.794  1.00 10.00      A   
ATOM   3671  C   LEU A 389     -31.710  -6.873 -10.308  1.00 10.00      A   
ATOM   3672  O   LEU A 389     -30.602  -7.379 -10.515  1.00 10.00      A   
ATOM   3673  N   ILE A 390     -32.855  -7.490 -10.588  1.00 10.00      A   
ATOM   3674  HN  ILE A 390     -33.704  -7.026 -10.409  1.00 10.00      A   
ATOM   3675  CA  ILE A 390     -32.885  -8.828 -11.159  1.00 10.00      A   
ATOM   3676  CB  ILE A 390     -34.336  -9.351 -11.287  1.00 10.00      A   
ATOM   3677  CG1 ILE A 390     -35.007  -9.380  -9.910  1.00 10.00      A   
ATOM   3678  CG2 ILE A 390     -34.364 -10.738 -11.919  1.00 10.00      A   
ATOM   3679  CD1 ILE A 390     -36.497  -9.643  -9.956  1.00 10.00      A   
ATOM   3680  C   ILE A 390     -32.217  -8.827 -12.532  1.00 10.00      A   
ATOM   3681  O   ILE A 390     -31.337  -9.643 -12.805  1.00 10.00      A   
ATOM   3682  N   THR A 391     -32.618  -7.880 -13.378  1.00 10.00      A   
ATOM   3683  HN  THR A 391     -33.307  -7.242 -13.087  1.00 10.00      A   
ATOM   3684  CA  THR A 391     -32.072  -7.763 -14.726  1.00 10.00      A   
ATOM   3685  CB  THR A 391     -32.699  -6.575 -15.487  1.00 10.00      A   
ATOM   3686  OG1 THR A 391     -34.129  -6.645 -15.377  1.00 10.00      A   
ATOM   3687  HG1 THR A 391     -34.473  -5.796 -15.065  1.00 10.00      A   
ATOM   3688  CG2 THR A 391     -32.316  -6.615 -16.959  1.00 10.00      A   
ATOM   3689  C   THR A 391     -30.548  -7.630 -14.714  1.00 10.00      A   
ATOM   3690  O   THR A 391     -29.860  -8.240 -15.532  1.00 10.00      A   
ATOM   3691  N   ILE A 392     -30.026  -6.846 -13.778  1.00 10.00      A   
ATOM   3692  HN  ILE A 392     -30.626  -6.385 -13.150  1.00 10.00      A   
ATOM   3693  CA  ILE A 392     -28.585  -6.647 -13.663  1.00 10.00      A   
ATOM   3694  CB  ILE A 392     -28.246  -5.539 -12.643  1.00 10.00      A   
ATOM   3695  CG1 ILE A 392     -28.800  -4.199 -13.132  1.00 10.00      A   
ATOM   3696  CG2 ILE A 392     -26.739  -5.441 -12.421  1.00 10.00      A   
ATOM   3697  CD1 ILE A 392     -28.785  -3.108 -12.084  1.00 10.00      A   
ATOM   3698  C   ILE A 392     -27.886  -7.945 -13.268  1.00 10.00      A   
ATOM   3699  O   ILE A 392     -26.915  -8.354 -13.906  1.00 10.00      A   
ATOM   3700  N   ALA A 393     -28.404  -8.601 -12.234  1.00 10.00      A   
ATOM   3701  HN  ALA A 393     -29.197  -8.233 -11.783  1.00 10.00      A   
ATOM   3702  CA  ALA A 393     -27.832  -9.852 -11.749  1.00 10.00      A   
ATOM   3703  CB  ALA A 393     -28.544 -10.306 -10.486  1.00 10.00      A   
ATOM   3704  C   ALA A 393     -27.903 -10.943 -12.813  1.00 10.00      A   
ATOM   3705  O   ALA A 393     -27.025 -11.800 -12.900  1.00 10.00      A   
ATOM   3706  N   ARG A 394     -28.955 -10.906 -13.621  1.00 10.00      A   
ATOM   3707  HN  ARG A 394     -29.636 -10.206 -13.492  1.00 10.00      A   
ATOM   3708  CA  ARG A 394     -29.136 -11.888 -14.679  1.00 10.00      A   
ATOM   3709  CB  ARG A 394     -30.605 -11.996 -15.092  1.00 10.00      A   
ATOM   3710  CG  ARG A 394     -31.517 -12.491 -13.983  1.00 10.00      A   
ATOM   3711  CD  ARG A 394     -32.845 -12.986 -14.531  1.00 10.00      A   
ATOM   3712  NE  ARG A 394     -32.737 -14.318 -15.123  1.00 10.00      A   
ATOM   3713  HE  ARG A 394     -32.098 -14.429 -15.865  1.00 10.00      A   
ATOM   3714  CZ  ARG A 394     -33.444 -15.373 -14.720  1.00 10.00      A   
ATOM   3715  NH1 ARG A 394     -34.312 -15.252 -13.723  1.00 10.00      A   
ATOM   3716 HH11 ARG A 394     -34.448 -14.331 -13.252  1.00 10.00      A   
ATOM   3717 HH12 ARG A 394     -34.860 -16.078 -13.405  1.00 10.00      A   
ATOM   3718  NH2 ARG A 394     -33.292 -16.546 -15.318  1.00 10.00      A   
ATOM   3719 HH21 ARG A 394     -33.844 -17.373 -15.005  1.00 10.00      A   
ATOM   3720 HH22 ARG A 394     -32.615 -16.649 -16.105  1.00 10.00      A   
ATOM   3721  C   ARG A 394     -28.264 -11.581 -15.890  1.00 10.00      A   
ATOM   3722  O   ARG A 394     -28.083 -12.430 -16.762  1.00 10.00      A   
ATOM   3723  N   ASN A 395     -27.714 -10.373 -15.932  1.00 10.00      A   
ATOM   3724  HN  ASN A 395     -27.876  -9.748 -15.194  1.00 10.00      A   
ATOM   3725  CA  ASN A 395     -26.867  -9.959 -17.044  1.00 10.00      A   
ATOM   3726  CB  ASN A 395     -27.236  -8.556 -17.527  1.00 10.00      A   
ATOM   3727  CG  ASN A 395     -27.415  -8.493 -19.032  1.00 10.00      A   
ATOM   3728  OD1 ASN A 395     -28.497  -8.759 -19.551  1.00 10.00      A   
ATOM   3729  ND2 ASN A 395     -26.360  -8.134 -19.744  1.00 10.00      A   
ATOM   3730 HD21 ASN A 395     -25.527  -7.929 -19.268  1.00 10.00      A   
ATOM   3731 HD22 ASN A 395     -26.456  -8.080 -20.723  1.00 10.00      A   
ATOM   3732  C   ASN A 395     -25.388 -10.021 -16.683  1.00 10.00      A   
ATOM   3733  O   ASN A 395     -24.558 -10.397 -17.507  1.00 10.00      A   
ATOM   3734  N   ARG A 396     -25.063  -9.654 -15.448  1.00 10.00      A   
ATOM   3735  HN  ARG A 396     -25.775  -9.371 -14.829  1.00 10.00      A   
ATOM   3736  CA  ARG A 396     -23.679  -9.663 -14.981  1.00 10.00      A   
ATOM   3737  CB  ARG A 396     -23.211  -8.244 -14.635  1.00 10.00      A   
ATOM   3738  CG  ARG A 396     -23.146  -7.291 -15.819  1.00 10.00      A   
ATOM   3739  CD  ARG A 396     -21.776  -7.304 -16.479  1.00 10.00      A   
ATOM   3740  NE  ARG A 396     -21.391  -8.639 -16.930  1.00 10.00      A   
ATOM   3741  HE  ARG A 396     -20.830  -9.178 -16.318  1.00 10.00      A   
ATOM   3742  CZ  ARG A 396     -21.747  -9.161 -18.105  1.00 10.00      A   
ATOM   3743  NH1 ARG A 396     -22.501  -8.464 -18.952  1.00 10.00      A   
ATOM   3744 HH11 ARG A 396     -22.823  -7.500 -18.705  1.00 10.00      A   
ATOM   3745 HH12 ARG A 396     -22.776  -8.881 -19.870  1.00 10.00      A   
ATOM   3746  NH2 ARG A 396     -21.346 -10.382 -18.433  1.00 10.00      A   
ATOM   3747 HH21 ARG A 396     -20.755 -10.940 -17.775  1.00 10.00      A   
ATOM   3748 HH22 ARG A 396     -21.620 -10.793 -19.354  1.00 10.00      A   
ATOM   3749  C   ARG A 396     -23.498 -10.577 -13.768  1.00 10.00      A   
ATOM   3750  O   ARG A 396     -23.426 -10.103 -12.636  1.00 10.00      A   
ATOM   3751  N   PRO A 397     -23.422 -11.903 -13.983  1.00 10.00      A   
ATOM   3752  CA  PRO A 397     -23.237 -12.875 -12.901  1.00 10.00      A   
ATOM   3753  CB  PRO A 397     -23.602 -14.222 -13.555  1.00 10.00      A   
ATOM   3754  CG  PRO A 397     -24.142 -13.884 -14.906  1.00 10.00      A   
ATOM   3755  CD  PRO A 397     -23.531 -12.571 -15.282  1.00 10.00      A   
ATOM   3756  C   PRO A 397     -21.787 -12.903 -12.421  1.00 10.00      A   
ATOM   3757  O   PRO A 397     -21.463 -13.504 -11.393  1.00 10.00      A   
ATOM   3758  N   ASN A 398     -20.916 -12.237 -13.173  1.00 10.00      A   
ATOM   3759  HN  ASN A 398     -21.239 -11.776 -13.974  1.00 10.00      A   
ATOM   3760  CA  ASN A 398     -19.496 -12.170 -12.840  1.00 10.00      A   
ATOM   3761  CB  ASN A 398     -18.649 -12.019 -14.109  1.00 10.00      A   
ATOM   3762  CG  ASN A 398     -18.746 -10.632 -14.725  1.00 10.00      A   
ATOM   3763  OD1 ASN A 398     -19.714 -10.310 -15.420  1.00 10.00      A   
ATOM   3764  ND2 ASN A 398     -17.739  -9.806 -14.486  1.00 10.00      A   
ATOM   3765 HD21 ASN A 398     -16.993 -10.130 -13.938  1.00 10.00      A   
ATOM   3766 HD22 ASN A 398     -17.794  -8.893 -14.846  1.00 10.00      A   
ATOM   3767  C   ASN A 398     -19.220 -11.011 -11.887  1.00 10.00      A   
ATOM   3768  O   ASN A 398     -18.065 -10.727 -11.562  1.00 10.00      A   
ATOM   3769  N   MET A 399     -20.292 -10.347 -11.454  1.00 10.00      A   
ATOM   3770  HN  MET A 399     -21.178 -10.631 -11.761  1.00 10.00      A   
ATOM   3771  CA  MET A 399     -20.198  -9.217 -10.536  1.00 10.00      A   
ATOM   3772  CB  MET A 399     -21.595  -8.666 -10.245  1.00 10.00      A   
ATOM   3773  CG  MET A 399     -21.612  -7.428  -9.364  1.00 10.00      A   
ATOM   3774  SD  MET A 399     -20.847  -5.993 -10.148  1.00 10.00      A   
ATOM   3775  CE  MET A 399     -21.818  -5.864 -11.646  1.00 10.00      A   
ATOM   3776  C   MET A 399     -19.521  -9.636  -9.235  1.00 10.00      A   
ATOM   3777  O   MET A 399     -19.984 -10.545  -8.544  1.00 10.00      A   
ATOM   3778  N   THR A 400     -18.420  -8.981  -8.914  1.00 10.00      A   
ATOM   3779  HN  THR A 400     -18.091  -8.267  -9.503  1.00 10.00      A   
ATOM   3780  CA  THR A 400     -17.683  -9.296  -7.708  1.00 10.00      A   
ATOM   3781  CB  THR A 400     -16.173  -9.425  -7.995  1.00 10.00      A   
ATOM   3782  OG1 THR A 400     -15.711  -8.250  -8.680  1.00 10.00      A   
ATOM   3783  HG1 THR A 400     -15.043  -8.500  -9.339  1.00 10.00      A   
ATOM   3784  CG2 THR A 400     -15.890 -10.654  -8.847  1.00 10.00      A   
ATOM   3785  C   THR A 400     -17.899  -8.240  -6.632  1.00 10.00      A   
ATOM   3786  O   THR A 400     -17.878  -8.546  -5.440  1.00 10.00      A   
ATOM   3787  N   ARG A 401     -18.113  -6.998  -7.048  1.00 10.00      A   
ATOM   3788  HN  ARG A 401     -18.143  -6.810  -8.015  1.00 10.00      A   
ATOM   3789  CA  ARG A 401     -18.308  -5.907  -6.107  1.00 10.00      A   
ATOM   3790  CB  ARG A 401     -17.009  -5.111  -5.947  1.00 10.00      A   
ATOM   3791  CG  ARG A 401     -15.909  -5.874  -5.222  1.00 10.00      A   
ATOM   3792  CD  ARG A 401     -14.528  -5.387  -5.614  1.00 10.00      A   
ATOM   3793  NE  ARG A 401     -14.140  -5.844  -6.943  1.00 10.00      A   
ATOM   3794  HE  ARG A 401     -14.850  -5.928  -7.621  1.00 10.00      A   
ATOM   3795  CZ  ARG A 401     -12.894  -6.148  -7.284  1.00 10.00      A   
ATOM   3796  NH1 ARG A 401     -11.922  -6.052  -6.392  1.00 10.00      A   
ATOM   3797 HH11 ARG A 401     -10.937  -6.284  -6.650  1.00 10.00      A   
ATOM   3798 HH12 ARG A 401     -12.131  -5.747  -5.408  1.00 10.00      A   
ATOM   3799  NH2 ARG A 401     -12.620  -6.574  -8.510  1.00 10.00      A   
ATOM   3800 HH21 ARG A 401     -11.638  -6.803  -8.777  1.00 10.00      A   
ATOM   3801 HH22 ARG A 401     -13.385  -6.681  -9.214  1.00 10.00      A   
ATOM   3802  C   ARG A 401     -19.445  -4.988  -6.539  1.00 10.00      A   
ATOM   3803  O   ARG A 401     -19.260  -4.113  -7.387  1.00 10.00      A   
ATOM   3804  N   PHE A 402     -20.616  -5.194  -5.954  1.00 10.00      A   
ATOM   3805  HN  PHE A 402     -20.697  -5.906  -5.283  1.00 10.00      A   
ATOM   3806  CA  PHE A 402     -21.782  -4.385  -6.270  1.00 10.00      A   
ATOM   3807  CB  PHE A 402     -22.994  -5.275  -6.577  1.00 10.00      A   
ATOM   3808  CG  PHE A 402     -24.040  -4.613  -7.434  1.00 10.00      A   
ATOM   3809  CD1 PHE A 402     -23.778  -4.311  -8.759  1.00 10.00      A   
ATOM   3810  CD2 PHE A 402     -25.283  -4.294  -6.916  1.00 10.00      A   
ATOM   3811  CE1 PHE A 402     -24.734  -3.704  -9.551  1.00 10.00      A   
ATOM   3812  CE2 PHE A 402     -26.244  -3.686  -7.702  1.00 10.00      A   
ATOM   3813  CZ  PHE A 402     -25.968  -3.391  -9.021  1.00 10.00      A   
ATOM   3814  C   PHE A 402     -22.084  -3.428  -5.120  1.00 10.00      A   
ATOM   3815  O   PHE A 402     -22.709  -3.806  -4.127  1.00 10.00      A   
ATOM   3816  N   ARG A 403     -21.627  -2.193  -5.258  1.00 10.00      A   
ATOM   3817  HN  ARG A 403     -21.154  -1.943  -6.087  1.00 10.00      A   
ATOM   3818  CA  ARG A 403     -21.830  -1.184  -4.232  1.00 10.00      A   
ATOM   3819  CB  ARG A 403     -20.540  -0.388  -4.006  1.00 10.00      A   
ATOM   3820  CG  ARG A 403     -19.345  -1.253  -3.627  1.00 10.00      A   
ATOM   3821  CD  ARG A 403     -18.035  -0.488  -3.726  1.00 10.00      A   
ATOM   3822  NE  ARG A 403     -17.788   0.351  -2.555  1.00 10.00      A   
ATOM   3823  HE  ARG A 403     -18.562   0.836  -2.168  1.00 10.00      A   
ATOM   3824  CZ  ARG A 403     -16.600   0.494  -1.969  1.00 10.00      A   
ATOM   3825  NH1 ARG A 403     -15.533  -0.143  -2.439  1.00 10.00      A   
ATOM   3826 HH11 ARG A 403     -15.616  -0.763  -3.264  1.00 10.00      A   
ATOM   3827 HH12 ARG A 403     -14.597  -0.027  -1.968  1.00 10.00      A   
ATOM   3828  NH2 ARG A 403     -16.486   1.278  -0.908  1.00 10.00      A   
ATOM   3829 HH21 ARG A 403     -15.558   1.407  -0.444  1.00 10.00      A   
ATOM   3830 HH22 ARG A 403     -17.330   1.772  -0.532  1.00 10.00      A   
ATOM   3831  C   ARG A 403     -22.985  -0.264  -4.613  1.00 10.00      A   
ATOM   3832  O   ARG A 403     -22.791   0.756  -5.273  1.00 10.00      A   
ATOM   3833  N   LEU A 404     -24.189  -0.650  -4.216  1.00 10.00      A   
ATOM   3834  HN  LEU A 404     -24.276  -1.481  -3.701  1.00 10.00      A   
ATOM   3835  CA  LEU A 404     -25.386   0.127  -4.514  1.00 10.00      A   
ATOM   3836  CB  LEU A 404     -26.487  -0.797  -5.051  1.00 10.00      A   
ATOM   3837  CG  LEU A 404     -27.780  -0.128  -5.524  1.00 10.00      A   
ATOM   3838  CD1 LEU A 404     -27.585   0.496  -6.896  1.00 10.00      A   
ATOM   3839  CD2 LEU A 404     -28.920  -1.134  -5.553  1.00 10.00      A   
ATOM   3840  C   LEU A 404     -25.882   0.843  -3.268  1.00 10.00      A   
ATOM   3841  O   LEU A 404     -26.126   0.212  -2.240  1.00 10.00      A   
ATOM   3842  N   CYS A 405     -26.023   2.157  -3.351  1.00 10.00      A   
ATOM   3843  HN  CYS A 405     -25.794   2.619  -4.190  1.00 10.00      A   
ATOM   3844  CA  CYS A 405     -26.498   2.930  -2.221  1.00 10.00      A   
ATOM   3845  CB  CYS A 405     -25.340   3.570  -1.462  1.00 10.00      A   
ATOM   3846  SG  CYS A 405     -25.798   4.233   0.155  1.00 10.00      A   
ATOM   3847  HG  CYS A 405     -27.009   4.767   0.046  1.00 10.00      A   
ATOM   3848  C   CYS A 405     -27.503   3.986  -2.651  1.00 10.00      A   
ATOM   3849  O   CYS A 405     -27.152   4.970  -3.301  1.00 10.00      A   
ATOM   3850  N   ILE A 406     -28.760   3.757  -2.316  1.00 10.00      A   
ATOM   3851  HN  ILE A 406     -28.985   2.920  -1.851  1.00 10.00      A   
ATOM   3852  CA  ILE A 406     -29.814   4.703  -2.632  1.00 10.00      A   
ATOM   3853  CB  ILE A 406     -31.206   4.061  -2.462  1.00 10.00      A   
ATOM   3854  CG1 ILE A 406     -31.301   2.772  -3.283  1.00 10.00      A   
ATOM   3855  CG2 ILE A 406     -32.305   5.035  -2.870  1.00 10.00      A   
ATOM   3856  CD1 ILE A 406     -32.575   1.990  -3.045  1.00 10.00      A   
ATOM   3857  C   ILE A 406     -29.695   5.907  -1.703  1.00 10.00      A   
ATOM   3858  O   ILE A 406     -29.470   5.746  -0.503  1.00 10.00      A   
ATOM   3859  N   ILE A 407     -29.826   7.105  -2.262  1.00 10.00      A   
ATOM   3860  HN  ILE A 407     -29.988   7.166  -3.228  1.00 10.00      A   
ATOM   3861  CA  ILE A 407     -29.727   8.336  -1.479  1.00 10.00      A   
ATOM   3862  CB  ILE A 407     -29.792   9.593  -2.380  1.00 10.00      A   
ATOM   3863  CG1 ILE A 407     -28.717   9.529  -3.471  1.00 10.00      A   
ATOM   3864  CG2 ILE A 407     -29.651  10.868  -1.557  1.00 10.00      A   
ATOM   3865  CD1 ILE A 407     -27.297   9.458  -2.946  1.00 10.00      A   
ATOM   3866  C   ILE A 407     -30.821   8.402  -0.411  1.00 10.00      A   
ATOM   3867  O   ILE A 407     -30.595   8.873   0.705  1.00 10.00      A   
ATOM   3868  N   GLU A 408     -32.000   7.911  -0.755  1.00 10.00      A   
ATOM   3869  HN  GLU A 408     -32.117   7.528  -1.647  1.00 10.00      A   
ATOM   3870  CA  GLU A 408     -33.122   7.916   0.168  1.00 10.00      A   
ATOM   3871  CB  GLU A 408     -34.435   8.004  -0.612  1.00 10.00      A   
ATOM   3872  CG  GLU A 408     -35.601   8.557   0.190  1.00 10.00      A   
ATOM   3873  CD  GLU A 408     -35.390   9.997   0.597  1.00 10.00      A   
ATOM   3874  OE1 GLU A 408     -35.080  10.825  -0.285  1.00 10.00      A   
ATOM   3875  OE2 GLU A 408     -35.542  10.302   1.798  1.00 10.00      A   
ATOM   3876  C   GLU A 408     -33.108   6.657   1.036  1.00 10.00      A   
ATOM   3877  O   GLU A 408     -33.166   5.540   0.521  1.00 10.00      A   
ATOM   3878  N   PRO A 409     -33.026   6.820   2.364  1.00 10.00      A   
ATOM   3879  CA  PRO A 409     -33.012   5.696   3.300  1.00 10.00      A   
ATOM   3880  CB  PRO A 409     -32.643   6.338   4.648  1.00 10.00      A   
ATOM   3881  CG  PRO A 409     -32.241   7.741   4.336  1.00 10.00      A   
ATOM   3882  CD  PRO A 409     -32.940   8.108   3.061  1.00 10.00      A   
ATOM   3883  C   PRO A 409     -34.385   5.038   3.405  1.00 10.00      A   
ATOM   3884  O   PRO A 409     -35.413   5.722   3.422  1.00 10.00      A   
ATOM   3885  N   LYS A 410     -34.388   3.708   3.458  1.00 10.00      A   
ATOM   3886  HN  LYS A 410     -33.529   3.234   3.423  1.00 10.00      A   
ATOM   3887  CA  LYS A 410     -35.618   2.925   3.575  1.00 10.00      A   
ATOM   3888  CB  LYS A 410     -36.346   3.239   4.883  1.00 10.00      A   
ATOM   3889  CG  LYS A 410     -35.613   2.769   6.131  1.00 10.00      A   
ATOM   3890  CD  LYS A 410     -36.324   3.230   7.393  1.00 10.00      A   
ATOM   3891  CE  LYS A 410     -35.612   2.734   8.644  1.00 10.00      A   
ATOM   3892  NZ  LYS A 410     -36.194   3.308   9.887  1.00 10.00      A   
ATOM   3893  HZ1 LYS A 410     -36.035   4.335   9.919  1.00 10.00      A   
ATOM   3894  HZ2 LYS A 410     -35.754   2.876  10.723  1.00 10.00      A   
ATOM   3895  HZ3 LYS A 410     -37.221   3.127   9.922  1.00 10.00      A   
ATOM   3896  C   LYS A 410     -36.549   3.108   2.378  1.00 10.00      A   
ATOM   3897  O   LYS A 410     -37.756   2.901   2.486  1.00 10.00      A   
ATOM   3898  N   ALA A 411     -35.984   3.489   1.238  1.00 10.00      A   
ATOM   3899  HN  ALA A 411     -35.019   3.646   1.212  1.00 10.00      A   
ATOM   3900  CA  ALA A 411     -36.773   3.689   0.029  1.00 10.00      A   
ATOM   3901  CB  ALA A 411     -36.056   4.638  -0.921  1.00 10.00      A   
ATOM   3902  C   ALA A 411     -37.067   2.355  -0.654  1.00 10.00      A   
ATOM   3903  O   ALA A 411     -36.151   1.587  -0.957  1.00 10.00      A   
ATOM   3904  N   PRO A 412     -38.353   2.054  -0.878  1.00 10.00      A   
ATOM   3905  CA  PRO A 412     -38.777   0.823  -1.529  1.00 10.00      A   
ATOM   3906  CB  PRO A 412     -40.138   0.592  -0.880  1.00 10.00      A   
ATOM   3907  CG  PRO A 412     -40.688   1.967  -0.679  1.00 10.00      A   
ATOM   3908  CD  PRO A 412     -39.507   2.888  -0.494  1.00 10.00      A   
ATOM   3909  C   PRO A 412     -38.961   1.013  -3.031  1.00 10.00      A   
ATOM   3910  O   PRO A 412     -38.587   2.046  -3.592  1.00 10.00      A   
ATOM   3911  N   ASP A 413     -39.533   0.009  -3.673  1.00 10.00      A   
ATOM   3912  HN  ASP A 413     -39.786  -0.796  -3.171  1.00 10.00      A   
ATOM   3913  CA  ASP A 413     -39.796   0.057  -5.104  1.00 10.00      A   
ATOM   3914  CB  ASP A 413     -40.278  -1.318  -5.571  1.00 10.00      A   
ATOM   3915  CG  ASP A 413     -40.291  -1.475  -7.077  1.00 10.00      A   
ATOM   3916  OD1 ASP A 413     -41.149  -0.854  -7.728  1.00 10.00      A   
ATOM   3917  OD2 ASP A 413     -39.453  -2.234  -7.611  1.00 10.00      A   
ATOM   3918  C   ASP A 413     -40.862   1.116  -5.383  1.00 10.00      A   
ATOM   3919  O   ASP A 413     -41.797   1.274  -4.597  1.00 10.00      A   
ATOM   3920  N   TYR A 414     -40.723   1.849  -6.480  1.00 10.00      A   
ATOM   3921  HN  TYR A 414     -39.963   1.684  -7.078  1.00 10.00      A   
ATOM   3922  CA  TYR A 414     -41.685   2.898  -6.811  1.00 10.00      A   
ATOM   3923  CB  TYR A 414     -41.006   4.119  -7.453  1.00 10.00      A   
ATOM   3924  CG  TYR A 414     -40.257   3.825  -8.735  1.00 10.00      A   
ATOM   3925  CD1 TYR A 414     -40.918   3.781  -9.958  1.00 10.00      A   
ATOM   3926  CD2 TYR A 414     -38.891   3.592  -8.722  1.00 10.00      A   
ATOM   3927  CE1 TYR A 414     -40.235   3.511 -11.129  1.00 10.00      A   
ATOM   3928  CE2 TYR A 414     -38.204   3.325  -9.885  1.00 10.00      A   
ATOM   3929  CZ  TYR A 414     -38.877   3.283 -11.085  1.00 10.00      A   
ATOM   3930  OH  TYR A 414     -38.186   3.007 -12.245  1.00 10.00      A   
ATOM   3931  HH  TYR A 414     -37.331   2.589 -12.016  1.00 10.00      A   
ATOM   3932  C   TYR A 414     -42.841   2.388  -7.672  1.00 10.00      A   
ATOM   3933  O   TYR A 414     -43.849   3.073  -7.838  1.00 10.00      A   
ATOM   3934  N   LEU A 415     -42.700   1.186  -8.205  1.00 10.00      A   
ATOM   3935  HN  LEU A 415     -41.880   0.666  -8.023  1.00 10.00      A   
ATOM   3936  CA  LEU A 415     -43.735   0.596  -9.037  1.00 10.00      A   
ATOM   3937  CB  LEU A 415     -43.122  -0.182 -10.205  1.00 10.00      A   
ATOM   3938  CG  LEU A 415     -42.365   0.645 -11.245  1.00 10.00      A   
ATOM   3939  CD1 LEU A 415     -41.692  -0.265 -12.260  1.00 10.00      A   
ATOM   3940  CD2 LEU A 415     -43.300   1.624 -11.937  1.00 10.00      A   
ATOM   3941  C   LEU A 415     -44.617  -0.325  -8.206  1.00 10.00      A   
ATOM   3942  O   LEU A 415     -45.831  -0.129  -8.114  1.00 10.00      A   
ATOM   3943  N   THR A 416     -44.002  -1.317  -7.583  1.00 10.00      A   
ATOM   3944  HN  THR A 416     -43.023  -1.417  -7.680  1.00 10.00      A   
ATOM   3945  CA  THR A 416     -44.738  -2.269  -6.766  1.00 10.00      A   
ATOM   3946  CB  THR A 416     -44.065  -3.650  -6.778  1.00 10.00      A   
ATOM   3947  OG1 THR A 416     -42.645  -3.483  -6.914  1.00 10.00      A   
ATOM   3948  HG1 THR A 416     -42.357  -3.836  -7.768  1.00 10.00      A   
ATOM   3949  CG2 THR A 416     -44.584  -4.478  -7.940  1.00 10.00      A   
ATOM   3950  C   THR A 416     -44.885  -1.778  -5.330  1.00 10.00      A   
ATOM   3951  O   THR A 416     -45.741  -2.261  -4.588  1.00 10.00      A   
ATOM   3952  N   LEU A 417     -44.049  -0.806  -4.955  1.00 10.00      A   
ATOM   3953  HN  LEU A 417     -43.396  -0.467  -5.607  1.00 10.00      A   
ATOM   3954  CA  LEU A 417     -44.065  -0.221  -3.609  1.00 10.00      A   
ATOM   3955  CB  LEU A 417     -45.424   0.417  -3.290  1.00 10.00      A   
ATOM   3956  CG  LEU A 417     -45.942   1.449  -4.296  1.00 10.00      A   
ATOM   3957  CD1 LEU A 417     -47.359   1.877  -3.952  1.00 10.00      A   
ATOM   3958  CD2 LEU A 417     -45.017   2.652  -4.359  1.00 10.00      A   
ATOM   3959  C   LEU A 417     -43.677  -1.248  -2.546  1.00 10.00      A   
ATOM   3960  O   LEU A 417     -44.006  -1.105  -1.364  1.00 10.00      A   
ATOM   3961  N   GLU A 418     -42.959  -2.272  -2.978  1.00 10.00      A   
ATOM   3962  HN  GLU A 418     -42.712  -2.311  -3.927  1.00 10.00      A   
ATOM   3963  CA  GLU A 418     -42.521  -3.337  -2.089  1.00 10.00      A   
ATOM   3964  CB  GLU A 418     -42.763  -4.693  -2.753  1.00 10.00      A   
ATOM   3965  CG  GLU A 418     -44.222  -5.015  -3.012  1.00 10.00      A   
ATOM   3966  CD  GLU A 418     -44.408  -6.430  -3.513  1.00 10.00      A   
ATOM   3967  OE1 GLU A 418     -44.938  -6.611  -4.627  1.00 10.00      A   
ATOM   3968  OE2 GLU A 418     -44.013  -7.375  -2.799  1.00 10.00      A   
ATOM   3969  C   GLU A 418     -41.037  -3.195  -1.770  1.00 10.00      A   
ATOM   3970  O   GLU A 418     -40.326  -2.453  -2.450  1.00 10.00      A   
ATOM   3971  N   PRO A 419     -40.558  -3.873  -0.709  1.00 10.00      A   
ATOM   3972  CA  PRO A 419     -39.141  -3.846  -0.335  1.00 10.00      A   
ATOM   3973  CB  PRO A 419     -39.078  -4.727   0.919  1.00 10.00      A   
ATOM   3974  CG  PRO A 419     -40.473  -4.766   1.432  1.00 10.00      A   
ATOM   3975  CD  PRO A 419     -41.355  -4.691   0.224  1.00 10.00      A   
ATOM   3976  C   PRO A 419     -38.283  -4.450  -1.445  1.00 10.00      A   
ATOM   3977  O   PRO A 419     -38.791  -5.152  -2.320  1.00 10.00      A   
ATOM   3978  N   LEU A 420     -36.986  -4.194  -1.402  1.00 10.00      A   
ATOM   3979  HN  LEU A 420     -36.622  -3.659  -0.660  1.00 10.00      A   
ATOM   3980  CA  LEU A 420     -36.079  -4.695  -2.427  1.00 10.00      A   
ATOM   3981  CB  LEU A 420     -35.041  -3.626  -2.761  1.00 10.00      A   
ATOM   3982  CG  LEU A 420     -35.589  -2.248  -3.142  1.00 10.00      A   
ATOM   3983  CD1 LEU A 420     -34.458  -1.241  -3.251  1.00 10.00      A   
ATOM   3984  CD2 LEU A 420     -36.366  -2.317  -4.447  1.00 10.00      A   
ATOM   3985  C   LEU A 420     -35.391  -5.988  -1.999  1.00 10.00      A   
ATOM   3986  O   LEU A 420     -34.293  -6.299  -2.465  1.00 10.00      A   
ATOM   3987  N   ASP A 421     -36.054  -6.746  -1.130  1.00 10.00      A   
ATOM   3988  HN  ASP A 421     -36.938  -6.455  -0.825  1.00 10.00      A   
ATOM   3989  CA  ASP A 421     -35.511  -8.008  -0.623  1.00 10.00      A   
ATOM   3990  CB  ASP A 421     -36.490  -8.676   0.349  1.00 10.00      A   
ATOM   3991  CG  ASP A 421     -36.570  -8.004   1.708  1.00 10.00      A   
ATOM   3992  OD1 ASP A 421     -35.597  -8.085   2.478  1.00 10.00      A   
ATOM   3993  OD2 ASP A 421     -37.628  -7.423   2.026  1.00 10.00      A   
ATOM   3994  C   ASP A 421     -35.192  -8.973  -1.761  1.00 10.00      A   
ATOM   3995  O   ASP A 421     -34.089  -9.513  -1.840  1.00 10.00      A   
ATOM   3996  N   ILE A 422     -36.157  -9.181  -2.648  1.00 10.00      A   
ATOM   3997  HN  ILE A 422     -37.015  -8.720  -2.537  1.00 10.00      A   
ATOM   3998  CA  ILE A 422     -35.978 -10.090  -3.778  1.00 10.00      A   
ATOM   3999  CB  ILE A 422     -37.304 -10.401  -4.499  1.00 10.00      A   
ATOM   4000  CG1 ILE A 422     -38.082  -9.115  -4.811  1.00 10.00      A   
ATOM   4001  CG2 ILE A 422     -38.147 -11.365  -3.676  1.00 10.00      A   
ATOM   4002  CD1 ILE A 422     -39.192  -9.300  -5.824  1.00 10.00      A   
ATOM   4003  C   ILE A 422     -34.954  -9.572  -4.788  1.00 10.00      A   
ATOM   4004  O   ILE A 422     -34.192 -10.350  -5.366  1.00 10.00      A   
ATOM   4005  N   GLY A 423     -34.947  -8.264  -5.007  1.00 10.00      A   
ATOM   4006  HN  GLY A 423     -35.590  -7.692  -4.534  1.00 10.00      A   
ATOM   4007  CA  GLY A 423     -34.012  -7.673  -5.944  1.00 10.00      A   
ATOM   4008  C   GLY A 423     -32.576  -7.882  -5.512  1.00 10.00      A   
ATOM   4009  O   GLY A 423     -31.748  -8.357  -6.289  1.00 10.00      A   
ATOM   4010  N   PHE A 424     -32.286  -7.537  -4.265  1.00 10.00      A   
ATOM   4011  HN  PHE A 424     -32.993  -7.167  -3.695  1.00 10.00      A   
ATOM   4012  CA  PHE A 424     -30.947  -7.701  -3.722  1.00 10.00      A   
ATOM   4013  CB  PHE A 424     -30.818  -6.989  -2.369  1.00 10.00      A   
ATOM   4014  CG  PHE A 424     -30.558  -5.508  -2.466  1.00 10.00      A   
ATOM   4015  CD1 PHE A 424     -31.538  -4.641  -2.917  1.00 10.00      A   
ATOM   4016  CD2 PHE A 424     -29.332  -4.981  -2.094  1.00 10.00      A   
ATOM   4017  CE1 PHE A 424     -31.301  -3.281  -2.996  1.00 10.00      A   
ATOM   4018  CE2 PHE A 424     -29.087  -3.622  -2.172  1.00 10.00      A   
ATOM   4019  CZ  PHE A 424     -30.074  -2.771  -2.624  1.00 10.00      A   
ATOM   4020  C   PHE A 424     -30.612  -9.187  -3.585  1.00 10.00      A   
ATOM   4021  O   PHE A 424     -29.447  -9.589  -3.687  1.00 10.00      A   
ATOM   4022  N   GLY A 425     -31.645  -9.999  -3.366  1.00 10.00      A   
ATOM   4023  HN  GLY A 425     -32.545  -9.616  -3.279  1.00 10.00      A   
ATOM   4024  CA  GLY A 425     -31.459 -11.431  -3.240  1.00 10.00      A   
ATOM   4025  C   GLY A 425     -30.997 -12.055  -4.543  1.00 10.00      A   
ATOM   4026  O   GLY A 425     -30.117 -12.918  -4.551  1.00 10.00      A   
ATOM   4027  N   ALA A 426     -31.583 -11.605  -5.650  1.00 10.00      A   
ATOM   4028  HN  ALA A 426     -32.292 -10.929  -5.574  1.00 10.00      A   
ATOM   4029  CA  ALA A 426     -31.227 -12.102  -6.972  1.00 10.00      A   
ATOM   4030  CB  ALA A 426     -32.090 -11.434  -8.033  1.00 10.00      A   
ATOM   4031  C   ALA A 426     -29.749 -11.863  -7.262  1.00 10.00      A   
ATOM   4032  O   ALA A 426     -29.095 -12.668  -7.928  1.00 10.00      A   
ATOM   4033  N   ILE A 427     -29.224 -10.758  -6.743  1.00 10.00      A   
ATOM   4034  HN  ILE A 427     -29.799 -10.159  -6.220  1.00 10.00      A   
ATOM   4035  CA  ILE A 427     -27.822 -10.408  -6.937  1.00 10.00      A   
ATOM   4036  CB  ILE A 427     -27.471  -9.067  -6.259  1.00 10.00      A   
ATOM   4037  CG1 ILE A 427     -28.379  -7.942  -6.769  1.00 10.00      A   
ATOM   4038  CG2 ILE A 427     -26.002  -8.718  -6.468  1.00 10.00      A   
ATOM   4039  CD1 ILE A 427     -28.105  -7.510  -8.194  1.00 10.00      A   
ATOM   4040  C   ILE A 427     -26.905 -11.507  -6.397  1.00 10.00      A   
ATOM   4041  O   ILE A 427     -26.015 -11.985  -7.099  1.00 10.00      A   
ATOM   4042  N   VAL A 428     -27.148 -11.929  -5.160  1.00 10.00      A   
ATOM   4043  HN  VAL A 428     -27.896 -11.533  -4.657  1.00 10.00      A   
ATOM   4044  CA  VAL A 428     -26.328 -12.968  -4.538  1.00 10.00      A   
ATOM   4045  CB  VAL A 428     -26.421 -12.951  -2.996  1.00 10.00      A   
ATOM   4046  CG1 VAL A 428     -26.062 -11.577  -2.461  1.00 10.00      A   
ATOM   4047  CG2 VAL A 428     -27.801 -13.365  -2.515  1.00 10.00      A   
ATOM   4048  C   VAL A 428     -26.670 -14.357  -5.071  1.00 10.00      A   
ATOM   4049  O   VAL A 428     -25.858 -15.279  -4.997  1.00 10.00      A   
ATOM   4050  N   GLU A 429     -27.869 -14.497  -5.618  1.00 10.00      A   
ATOM   4051  HN  GLU A 429     -28.476 -13.726  -5.646  1.00 10.00      A   
ATOM   4052  CA  GLU A 429     -28.313 -15.769  -6.162  1.00 10.00      A   
ATOM   4053  CB  GLU A 429     -29.837 -15.788  -6.304  1.00 10.00      A   
ATOM   4054  CG  GLU A 429     -30.408 -17.159  -6.623  1.00 10.00      A   
ATOM   4055  CD  GLU A 429     -31.912 -17.146  -6.802  1.00 10.00      A   
ATOM   4056  OE1 GLU A 429     -32.620 -16.652  -5.900  1.00 10.00      A   
ATOM   4057  OE2 GLU A 429     -32.396 -17.644  -7.840  1.00 10.00      A   
ATOM   4058  C   GLU A 429     -27.655 -16.057  -7.509  1.00 10.00      A   
ATOM   4059  O   GLU A 429     -27.351 -17.209  -7.831  1.00 10.00      A   
ATOM   4060  N   HIS A 430     -27.433 -15.012  -8.294  1.00 10.00      A   
ATOM   4061  HN  HIS A 430     -27.698 -14.116  -7.990  1.00 10.00      A   
ATOM   4062  CA  HIS A 430     -26.822 -15.164  -9.608  1.00 10.00      A   
ATOM   4063  CB  HIS A 430     -27.456 -14.205 -10.617  1.00 10.00      A   
ATOM   4064  CG  HIS A 430     -28.850 -14.583 -11.005  1.00 10.00      A   
ATOM   4065  ND1 HIS A 430     -29.089 -15.571 -11.931  1.00 10.00      A   
ATOM   4066  CD2 HIS A 430     -30.035 -14.092 -10.563  1.00 10.00      A   
ATOM   4067  CE1 HIS A 430     -30.403 -15.661 -12.033  1.00 10.00      A   
ATOM   4068  NE2 HIS A 430     -31.014 -14.787 -11.226  1.00 10.00      A   
ATOM   4069  HE2 HIS A 430     -31.986 -14.666 -11.126  1.00 10.00      A   
ATOM   4070  C   HIS A 430     -25.310 -14.982  -9.573  1.00 10.00      A   
ATOM   4071  O   HIS A 430     -24.576 -15.743 -10.205  1.00 10.00      A   
ATOM   4072  N   CYS A 431     -24.844 -13.979  -8.842  1.00 10.00      A   
ATOM   4073  HN  CYS A 431     -25.471 -13.401  -8.352  1.00 10.00      A   
ATOM   4074  CA  CYS A 431     -23.413 -13.718  -8.746  1.00 10.00      A   
ATOM   4075  CB  CYS A 431     -23.156 -12.248  -8.414  1.00 10.00      A   
ATOM   4076  SG  CYS A 431     -24.143 -11.086  -9.388  1.00 10.00      A   
ATOM   4077  HG  CYS A 431     -25.355 -11.044  -8.859  1.00 10.00      A   
ATOM   4078  C   CYS A 431     -22.772 -14.625  -7.699  1.00 10.00      A   
ATOM   4079  O   CYS A 431     -22.992 -14.460  -6.499  1.00 10.00      A   
ATOM   4080  N   LYS A 432     -21.983 -15.586  -8.157  1.00 10.00      A   
ATOM   4081  HN  LYS A 432     -21.828 -15.661  -9.126  1.00 10.00      A   
ATOM   4082  CA  LYS A 432     -21.328 -16.529  -7.263  1.00 10.00      A   
ATOM   4083  CB  LYS A 432     -21.128 -17.875  -7.963  1.00 10.00      A   
ATOM   4084  CG  LYS A 432     -22.326 -18.348  -8.772  1.00 10.00      A   
ATOM   4085  CD  LYS A 432     -23.527 -18.624  -7.883  1.00 10.00      A   
ATOM   4086  CE  LYS A 432     -24.746 -19.012  -8.704  1.00 10.00      A   
ATOM   4087  NZ  LYS A 432     -24.576 -20.324  -9.385  1.00 10.00      A   
ATOM   4088  HZ1 LYS A 432     -25.142 -20.349 -10.258  1.00 10.00      A   
ATOM   4089  HZ2 LYS A 432     -24.895 -21.092  -8.764  1.00 10.00      A   
ATOM   4090  HZ3 LYS A 432     -23.575 -20.480  -9.627  1.00 10.00      A   
ATOM   4091  C   LYS A 432     -19.984 -15.995  -6.773  1.00 10.00      A   
ATOM   4092  O   LYS A 432     -19.466 -16.444  -5.751  1.00 10.00      A   
ATOM   4093  N   ASP A 433     -19.420 -15.043  -7.509  1.00 10.00      A   
ATOM   4094  HN  ASP A 433     -19.879 -14.734  -8.320  1.00 10.00      A   
ATOM   4095  CA  ASP A 433     -18.129 -14.452  -7.151  1.00 10.00      A   
ATOM   4096  CB  ASP A 433     -17.231 -14.296  -8.383  1.00 10.00      A   
ATOM   4097  CG  ASP A 433     -16.373 -15.516  -8.653  1.00 10.00      A   
ATOM   4098  OD1 ASP A 433     -16.561 -16.155  -9.710  1.00 10.00      A   
ATOM   4099  OD2 ASP A 433     -15.507 -15.846  -7.817  1.00 10.00      A   
ATOM   4100  C   ASP A 433     -18.306 -13.105  -6.471  1.00 10.00      A   
ATOM   4101  O   ASP A 433     -17.384 -12.286  -6.441  1.00 10.00      A   
ATOM   4102  N   LEU A 434     -19.492 -12.878  -5.926  1.00 10.00      A   
ATOM   4103  HN  LEU A 434     -20.181 -13.571  -5.979  1.00 10.00      A   
ATOM   4104  CA  LEU A 434     -19.785 -11.633  -5.241  1.00 10.00      A   
ATOM   4105  CB  LEU A 434     -21.288 -11.489  -4.985  1.00 10.00      A   
ATOM   4106  CG  LEU A 434     -21.764 -10.094  -4.572  1.00 10.00      A   
ATOM   4107  CD1 LEU A 434     -21.540  -9.098  -5.697  1.00 10.00      A   
ATOM   4108  CD2 LEU A 434     -23.226 -10.127  -4.171  1.00 10.00      A   
ATOM   4109  C   LEU A 434     -19.023 -11.580  -3.924  1.00 10.00      A   
ATOM   4110  O   LEU A 434     -19.377 -12.260  -2.962  1.00 10.00      A   
ATOM   4111  N   ARG A 435     -17.973 -10.773  -3.897  1.00 10.00      A   
ATOM   4112  HN  ARG A 435     -17.752 -10.257  -4.699  1.00 10.00      A   
ATOM   4113  CA  ARG A 435     -17.138 -10.629  -2.717  1.00 10.00      A   
ATOM   4114  CB  ARG A 435     -15.673 -10.494  -3.133  1.00 10.00      A   
ATOM   4115  CG  ARG A 435     -15.117 -11.671  -3.919  1.00 10.00      A   
ATOM   4116  CD  ARG A 435     -13.737 -11.339  -4.462  1.00 10.00      A   
ATOM   4117  NE  ARG A 435     -12.968 -10.559  -3.496  1.00 10.00      A   
ATOM   4118  HE  ARG A 435     -12.893 -10.930  -2.570  1.00 10.00      A   
ATOM   4119  CZ  ARG A 435     -12.385  -9.391  -3.771  1.00 10.00      A   
ATOM   4120  NH1 ARG A 435     -12.463  -8.855  -4.980  1.00 10.00      A   
ATOM   4121 HH11 ARG A 435     -12.983  -9.340  -5.739  1.00 10.00      A   
ATOM   4122 HH12 ARG A 435     -11.992  -7.932  -5.170  1.00 10.00      A   
ATOM   4123  NH2 ARG A 435     -11.736  -8.744  -2.827  1.00 10.00      A   
ATOM   4124 HH21 ARG A 435     -11.284  -7.822  -3.045  1.00 10.00      A   
ATOM   4125 HH22 ARG A 435     -11.671  -9.140  -1.865  1.00 10.00      A   
ATOM   4126  C   ARG A 435     -17.539  -9.410  -1.890  1.00 10.00      A   
ATOM   4127  O   ARG A 435     -17.435  -9.418  -0.664  1.00 10.00      A   
ATOM   4128  N   ARG A 436     -17.992  -8.364  -2.556  1.00 10.00      A   
ATOM   4129  HN  ARG A 436     -18.080  -8.416  -3.532  1.00 10.00      A   
ATOM   4130  CA  ARG A 436     -18.381  -7.142  -1.866  1.00 10.00      A   
ATOM   4131  CB  ARG A 436     -17.417  -6.002  -2.206  1.00 10.00      A   
ATOM   4132  CG  ARG A 436     -17.623  -4.731  -1.396  1.00 10.00      A   
ATOM   4133  CD  ARG A 436     -16.404  -4.427  -0.549  1.00 10.00      A   
ATOM   4134  NE  ARG A 436     -16.358  -3.028  -0.132  1.00 10.00      A   
ATOM   4135  HE  ARG A 436     -17.217  -2.546  -0.063  1.00 10.00      A   
ATOM   4136  CZ  ARG A 436     -15.228  -2.383   0.157  1.00 10.00      A   
ATOM   4137  NH1 ARG A 436     -14.068  -3.014   0.074  1.00 10.00      A   
ATOM   4138 HH11 ARG A 436     -13.181  -2.502   0.297  1.00 10.00      A   
ATOM   4139 HH12 ARG A 436     -14.030  -4.015  -0.204  1.00 10.00      A   
ATOM   4140  NH2 ARG A 436     -15.257  -1.117   0.537  1.00 10.00      A   
ATOM   4141 HH21 ARG A 436     -16.164  -0.609   0.612  1.00 10.00      A   
ATOM   4142 HH22 ARG A 436     -14.359  -0.621   0.762  1.00 10.00      A   
ATOM   4143  C   ARG A 436     -19.797  -6.751  -2.234  1.00 10.00      A   
ATOM   4144  O   ARG A 436     -20.141  -6.684  -3.415  1.00 10.00      A   
ATOM   4145  N   LEU A 437     -20.610  -6.495  -1.222  1.00 10.00      A   
ATOM   4146  HN  LEU A 437     -20.271  -6.567  -0.298  1.00 10.00      A   
ATOM   4147  CA  LEU A 437     -21.992  -6.112  -1.436  1.00 10.00      A   
ATOM   4148  CB  LEU A 437     -22.914  -7.316  -1.228  1.00 10.00      A   
ATOM   4149  CG  LEU A 437     -24.401  -7.075  -1.498  1.00 10.00      A   
ATOM   4150  CD1 LEU A 437     -24.629  -6.745  -2.965  1.00 10.00      A   
ATOM   4151  CD2 LEU A 437     -25.223  -8.282  -1.076  1.00 10.00      A   
ATOM   4152  C   LEU A 437     -22.400  -4.979  -0.498  1.00 10.00      A   
ATOM   4153  O   LEU A 437     -22.137  -5.021   0.705  1.00 10.00      A   
ATOM   4154  N   SER A 438     -23.035  -3.967  -1.059  1.00 10.00      A   
ATOM   4155  HN  SER A 438     -23.200  -3.983  -2.027  1.00 10.00      A   
ATOM   4156  CA  SER A 438     -23.503  -2.830  -0.287  1.00 10.00      A   
ATOM   4157  CB  SER A 438     -22.901  -1.543  -0.841  1.00 10.00      A   
ATOM   4158  OG  SER A 438     -21.498  -1.666  -1.007  1.00 10.00      A   
ATOM   4159  HG  SER A 438     -21.064  -0.865  -0.672  1.00 10.00      A   
ATOM   4160  C   SER A 438     -25.024  -2.779  -0.360  1.00 10.00      A   
ATOM   4161  O   SER A 438     -25.599  -2.886  -1.444  1.00 10.00      A   
ATOM   4162  N   LEU A 439     -25.668  -2.626   0.788  1.00 10.00      A   
ATOM   4163  HN  LEU A 439     -25.153  -2.528   1.618  1.00 10.00      A   
ATOM   4164  CA  LEU A 439     -27.123  -2.594   0.849  1.00 10.00      A   
ATOM   4165  CB  LEU A 439     -27.622  -3.486   1.991  1.00 10.00      A   
ATOM   4166  CG  LEU A 439     -27.078  -4.915   2.034  1.00 10.00      A   
ATOM   4167  CD1 LEU A 439     -27.554  -5.630   3.291  1.00 10.00      A   
ATOM   4168  CD2 LEU A 439     -27.490  -5.683   0.793  1.00 10.00      A   
ATOM   4169  C   LEU A 439     -27.659  -1.184   1.049  1.00 10.00      A   
ATOM   4170  O   LEU A 439     -26.955  -0.308   1.552  1.00 10.00      A   
ATOM   4171  N   SER A 440     -28.911  -0.982   0.648  1.00 10.00      A   
ATOM   4172  HN  SER A 440     -29.402  -1.724   0.231  1.00 10.00      A   
ATOM   4173  CA  SER A 440     -29.586   0.301   0.789  1.00 10.00      A   
ATOM   4174  CB  SER A 440     -28.910   1.378  -0.065  1.00 10.00      A   
ATOM   4175  OG  SER A 440     -28.724   0.939  -1.401  1.00 10.00      A   
ATOM   4176  HG  SER A 440     -27.940   0.376  -1.445  1.00 10.00      A   
ATOM   4177  C   SER A 440     -31.057   0.154   0.411  1.00 10.00      A   
ATOM   4178  O   SER A 440     -31.434  -0.814  -0.248  1.00 10.00      A   
ATOM   4179  N   GLY A 441     -31.886   1.094   0.843  1.00 10.00      A   
ATOM   4180  HN  GLY A 441     -31.540   1.830   1.391  1.00 10.00      A   
ATOM   4181  CA  GLY A 441     -33.301   1.029   0.534  1.00 10.00      A   
ATOM   4182  C   GLY A 441     -34.074   0.236   1.571  1.00 10.00      A   
ATOM   4183  O   GLY A 441     -33.546  -0.080   2.638  1.00 10.00      A   
ATOM   4184  N   LEU A 442     -35.321  -0.084   1.262  1.00 10.00      A   
ATOM   4185  HN  LEU A 442     -35.685   0.190   0.391  1.00 10.00      A   
ATOM   4186  CA  LEU A 442     -36.158  -0.844   2.176  1.00 10.00      A   
ATOM   4187  CB  LEU A 442     -37.639  -0.592   1.893  1.00 10.00      A   
ATOM   4188  CG  LEU A 442     -38.627  -1.266   2.849  1.00 10.00      A   
ATOM   4189  CD1 LEU A 442     -38.440  -0.750   4.267  1.00 10.00      A   
ATOM   4190  CD2 LEU A 442     -40.056  -1.049   2.381  1.00 10.00      A   
ATOM   4191  C   LEU A 442     -35.860  -2.332   2.068  1.00 10.00      A   
ATOM   4192  O   LEU A 442     -36.192  -2.972   1.067  1.00 10.00      A   
ATOM   4193  N   LEU A 443     -35.227  -2.868   3.096  1.00 10.00      A   
ATOM   4194  HN  LEU A 443     -34.993  -2.297   3.857  1.00 10.00      A   
ATOM   4195  CA  LEU A 443     -34.872  -4.280   3.138  1.00 10.00      A   
ATOM   4196  CB  LEU A 443     -33.362  -4.447   2.943  1.00 10.00      A   
ATOM   4197  CG  LEU A 443     -32.774  -3.892   1.644  1.00 10.00      A   
ATOM   4198  CD1 LEU A 443     -31.262  -3.783   1.746  1.00 10.00      A   
ATOM   4199  CD2 LEU A 443     -33.163  -4.763   0.465  1.00 10.00      A   
ATOM   4200  C   LEU A 443     -35.277  -4.879   4.479  1.00 10.00      A   
ATOM   4201  O   LEU A 443     -35.175  -4.216   5.514  1.00 10.00      A   
ATOM   4202  N   THR A 444     -35.722  -6.127   4.470  1.00 10.00      A   
ATOM   4203  HN  THR A 444     -35.764  -6.624   3.616  1.00 10.00      A   
ATOM   4204  CA  THR A 444     -36.134  -6.791   5.698  1.00 10.00      A   
ATOM   4205  CB  THR A 444     -37.594  -7.271   5.613  1.00 10.00      A   
ATOM   4206  OG1 THR A 444     -37.723  -8.269   4.595  1.00 10.00      A   
ATOM   4207  HG1 THR A 444     -37.520  -7.876   3.727  1.00 10.00      A   
ATOM   4208  CG2 THR A 444     -38.517  -6.108   5.293  1.00 10.00      A   
ATOM   4209  C   THR A 444     -35.221  -7.980   5.995  1.00 10.00      A   
ATOM   4210  O   THR A 444     -34.112  -8.066   5.465  1.00 10.00      A   
ATOM   4211  N   ASP A 445     -35.688  -8.898   6.836  1.00 10.00      A   
ATOM   4212  HN  ASP A 445     -36.574  -8.775   7.235  1.00 10.00      A   
ATOM   4213  CA  ASP A 445     -34.904 -10.082   7.191  1.00 10.00      A   
ATOM   4214  CB  ASP A 445     -35.425 -10.727   8.484  1.00 10.00      A   
ATOM   4215  CG  ASP A 445     -34.861 -10.099   9.746  1.00 10.00      A   
ATOM   4216  OD1 ASP A 445     -34.990 -10.710  10.829  1.00 10.00      A   
ATOM   4217  OD2 ASP A 445     -34.293  -8.995   9.666  1.00 10.00      A   
ATOM   4218  C   ASP A 445     -34.918 -11.107   6.063  1.00 10.00      A   
ATOM   4219  O   ASP A 445     -34.215 -12.120   6.118  1.00 10.00      A   
ATOM   4220  N   LYS A 446     -35.717 -10.840   5.036  1.00 10.00      A   
ATOM   4221  HN  LYS A 446     -36.241 -10.008   5.037  1.00 10.00      A   
ATOM   4222  CA  LYS A 446     -35.821 -11.748   3.906  1.00 10.00      A   
ATOM   4223  CB  LYS A 446     -37.075 -11.460   3.084  1.00 10.00      A   
ATOM   4224  CG  LYS A 446     -37.518 -12.625   2.214  1.00 10.00      A   
ATOM   4225  CD  LYS A 446     -37.693 -13.897   3.036  1.00 10.00      A   
ATOM   4226  CE  LYS A 446     -38.029 -15.086   2.152  1.00 10.00      A   
ATOM   4227  NZ  LYS A 446     -38.037 -16.366   2.910  1.00 10.00      A   
ATOM   4228  HZ1 LYS A 446     -38.868 -16.409   3.532  1.00 10.00      A   
ATOM   4229  HZ2 LYS A 446     -37.177 -16.441   3.497  1.00 10.00      A   
ATOM   4230  HZ3 LYS A 446     -38.064 -17.171   2.252  1.00 10.00      A   
ATOM   4231  C   LYS A 446     -34.573 -11.686   3.033  1.00 10.00      A   
ATOM   4232  O   LYS A 446     -34.037 -12.721   2.635  1.00 10.00      A   
ATOM   4233  N   VAL A 447     -34.109 -10.473   2.743  1.00 10.00      A   
ATOM   4234  HN  VAL A 447     -34.592  -9.677   3.071  1.00 10.00      A   
ATOM   4235  CA  VAL A 447     -32.914 -10.296   1.926  1.00 10.00      A   
ATOM   4236  CB  VAL A 447     -32.638  -8.813   1.576  1.00 10.00      A   
ATOM   4237  CG1 VAL A 447     -32.306  -7.993   2.814  1.00 10.00      A   
ATOM   4238  CG2 VAL A 447     -31.530  -8.709   0.543  1.00 10.00      A   
ATOM   4239  C   VAL A 447     -31.692 -10.925   2.599  1.00 10.00      A   
ATOM   4240  O   VAL A 447     -30.861 -11.551   1.939  1.00 10.00      A   
ATOM   4241  N   PHE A 448     -31.612 -10.789   3.921  1.00 10.00      A   
ATOM   4242  HN  PHE A 448     -32.321 -10.303   4.395  1.00 10.00      A   
ATOM   4243  CA  PHE A 448     -30.503 -11.345   4.682  1.00 10.00      A   
ATOM   4244  CB  PHE A 448     -30.574 -10.888   6.136  1.00 10.00      A   
ATOM   4245  CG  PHE A 448     -30.299  -9.423   6.318  1.00 10.00      A   
ATOM   4246  CD1 PHE A 448     -31.315  -8.549   6.660  1.00 10.00      A   
ATOM   4247  CD2 PHE A 448     -29.023  -8.919   6.144  1.00 10.00      A   
ATOM   4248  CE1 PHE A 448     -31.061  -7.202   6.827  1.00 10.00      A   
ATOM   4249  CE2 PHE A 448     -28.761  -7.574   6.310  1.00 10.00      A   
ATOM   4250  CZ  PHE A 448     -29.783  -6.714   6.653  1.00 10.00      A   
ATOM   4251  C   PHE A 448     -30.507 -12.865   4.591  1.00 10.00      A   
ATOM   4252  O   PHE A 448     -29.450 -13.499   4.558  1.00 10.00      A   
ATOM   4253  N   GLU A 449     -31.708 -13.438   4.542  1.00 10.00      A   
ATOM   4254  HN  GLU A 449     -32.509 -12.870   4.590  1.00 10.00      A   
ATOM   4255  CA  GLU A 449     -31.873 -14.878   4.425  1.00 10.00      A   
ATOM   4256  CB  GLU A 449     -33.358 -15.241   4.492  1.00 10.00      A   
ATOM   4257  CG  GLU A 449     -33.642 -16.724   4.646  1.00 10.00      A   
ATOM   4258  CD  GLU A 449     -35.031 -17.099   4.175  1.00 10.00      A   
ATOM   4259  OE1 GLU A 449     -36.014 -16.504   4.667  1.00 10.00      A   
ATOM   4260  OE2 GLU A 449     -35.150 -17.989   3.309  1.00 10.00      A   
ATOM   4261  C   GLU A 449     -31.286 -15.345   3.099  1.00 10.00      A   
ATOM   4262  O   GLU A 449     -30.598 -16.363   3.032  1.00 10.00      A   
ATOM   4263  N   TYR A 450     -31.562 -14.583   2.045  1.00 10.00      A   
ATOM   4264  HN  TYR A 450     -32.123 -13.785   2.166  1.00 10.00      A   
ATOM   4265  CA  TYR A 450     -31.050 -14.898   0.718  1.00 10.00      A   
ATOM   4266  CB  TYR A 450     -31.649 -13.957  -0.332  1.00 10.00      A   
ATOM   4267  CG  TYR A 450     -33.115 -14.187  -0.630  1.00 10.00      A   
ATOM   4268  CD1 TYR A 450     -34.016 -13.132  -0.623  1.00 10.00      A   
ATOM   4269  CD2 TYR A 450     -33.596 -15.457  -0.926  1.00 10.00      A   
ATOM   4270  CE1 TYR A 450     -35.357 -13.333  -0.904  1.00 10.00      A   
ATOM   4271  CE2 TYR A 450     -34.934 -15.668  -1.208  1.00 10.00      A   
ATOM   4272  CZ  TYR A 450     -35.810 -14.601  -1.197  1.00 10.00      A   
ATOM   4273  OH  TYR A 450     -37.145 -14.802  -1.481  1.00 10.00      A   
ATOM   4274  HH  TYR A 450     -37.423 -15.660  -1.141  1.00 10.00      A   
ATOM   4275  C   TYR A 450     -29.533 -14.768   0.705  1.00 10.00      A   
ATOM   4276  O   TYR A 450     -28.826 -15.615   0.158  1.00 10.00      A   
ATOM   4277  N   ILE A 451     -29.046 -13.703   1.330  1.00 10.00      A   
ATOM   4278  HN  ILE A 451     -29.673 -13.074   1.752  1.00 10.00      A   
ATOM   4279  CA  ILE A 451     -27.616 -13.436   1.408  1.00 10.00      A   
ATOM   4280  CB  ILE A 451     -27.328 -12.121   2.170  1.00 10.00      A   
ATOM   4281  CG1 ILE A 451     -27.855 -10.917   1.383  1.00 10.00      A   
ATOM   4282  CG2 ILE A 451     -25.840 -11.965   2.461  1.00 10.00      A   
ATOM   4283  CD1 ILE A 451     -27.794  -9.611   2.148  1.00 10.00      A   
ATOM   4284  C   ILE A 451     -26.873 -14.592   2.079  1.00 10.00      A   
ATOM   4285  O   ILE A 451     -25.936 -15.143   1.513  1.00 10.00      A   
ATOM   4286  N   GLY A 452     -27.322 -14.979   3.268  1.00 10.00      A   
ATOM   4287  HN  GLY A 452     -28.105 -14.523   3.661  1.00 10.00      A   
ATOM   4288  CA  GLY A 452     -26.667 -16.056   4.001  1.00 10.00      A   
ATOM   4289  C   GLY A 452     -26.778 -17.418   3.336  1.00 10.00      A   
ATOM   4290  O   GLY A 452     -25.990 -18.319   3.618  1.00 10.00      A   
ATOM   4291  N   THR A 453     -27.743 -17.574   2.448  1.00 10.00      A   
ATOM   4292  HN  THR A 453     -28.339 -16.823   2.250  1.00 10.00      A   
ATOM   4293  CA  THR A 453     -27.943 -18.843   1.770  1.00 10.00      A   
ATOM   4294  CB  THR A 453     -29.443 -19.138   1.572  1.00 10.00      A   
ATOM   4295  OG1 THR A 453     -30.130 -18.936   2.815  1.00 10.00      A   
ATOM   4296  HG1 THR A 453     -30.341 -17.993   2.914  1.00 10.00      A   
ATOM   4297  CG2 THR A 453     -29.662 -20.572   1.114  1.00 10.00      A   
ATOM   4298  C   THR A 453     -27.209 -18.922   0.430  1.00 10.00      A   
ATOM   4299  O   THR A 453     -26.841 -20.009  -0.010  1.00 10.00      A   
ATOM   4300  N   TYR A 454     -26.977 -17.784  -0.214  1.00 10.00      A   
ATOM   4301  HN  TYR A 454     -27.270 -16.935   0.182  1.00 10.00      A   
ATOM   4302  CA  TYR A 454     -26.309 -17.782  -1.512  1.00 10.00      A   
ATOM   4303  CB  TYR A 454     -27.202 -17.143  -2.576  1.00 10.00      A   
ATOM   4304  CG  TYR A 454     -28.424 -17.967  -2.910  1.00 10.00      A   
ATOM   4305  CD1 TYR A 454     -29.704 -17.451  -2.751  1.00 10.00      A   
ATOM   4306  CD2 TYR A 454     -28.295 -19.266  -3.383  1.00 10.00      A   
ATOM   4307  CE1 TYR A 454     -30.821 -18.206  -3.058  1.00 10.00      A   
ATOM   4308  CE2 TYR A 454     -29.406 -20.027  -3.692  1.00 10.00      A   
ATOM   4309  CZ  TYR A 454     -30.665 -19.494  -3.529  1.00 10.00      A   
ATOM   4310  OH  TYR A 454     -31.772 -20.254  -3.836  1.00 10.00      A   
ATOM   4311  HH  TYR A 454     -32.171 -19.927  -4.653  1.00 10.00      A   
ATOM   4312  C   TYR A 454     -24.929 -17.126  -1.495  1.00 10.00      A   
ATOM   4313  O   TYR A 454     -23.991 -17.643  -2.099  1.00 10.00      A   
ATOM   4314  N   ALA A 455     -24.800 -16.005  -0.793  1.00 10.00      A   
ATOM   4315  HN  ALA A 455     -25.566 -15.667  -0.278  1.00 10.00      A   
ATOM   4316  CA  ALA A 455     -23.532 -15.284  -0.732  1.00 10.00      A   
ATOM   4317  CB  ALA A 455     -23.749 -13.827  -0.342  1.00 10.00      A   
ATOM   4318  C   ALA A 455     -22.548 -15.965   0.212  1.00 10.00      A   
ATOM   4319  O   ALA A 455     -22.472 -15.644   1.396  1.00 10.00      A   
ATOM   4320  N   LYS A 456     -21.803 -16.917  -0.322  1.00 10.00      A   
ATOM   4321  HN  LYS A 456     -21.922 -17.137  -1.274  1.00 10.00      A   
ATOM   4322  CA  LYS A 456     -20.820 -17.649   0.460  1.00 10.00      A   
ATOM   4323  CB  LYS A 456     -20.817 -19.125   0.060  1.00 10.00      A   
ATOM   4324  CG  LYS A 456     -22.143 -19.830   0.298  1.00 10.00      A   
ATOM   4325  CD  LYS A 456     -22.493 -19.841   1.775  1.00 10.00      A   
ATOM   4326  CE  LYS A 456     -23.857 -20.458   2.029  1.00 10.00      A   
ATOM   4327  NZ  LYS A 456     -24.091 -20.674   3.479  1.00 10.00      A   
ATOM   4328  HZ1 LYS A 456     -25.037 -21.076   3.635  1.00 10.00      A   
ATOM   4329  HZ2 LYS A 456     -24.021 -19.771   3.992  1.00 10.00      A   
ATOM   4330  HZ3 LYS A 456     -23.380 -21.331   3.866  1.00 10.00      A   
ATOM   4331  C   LYS A 456     -19.432 -17.052   0.268  1.00 10.00      A   
ATOM   4332  O   LYS A 456     -18.578 -17.135   1.153  1.00 10.00      A   
ATOM   4333  N   LYS A 457     -19.221 -16.437  -0.889  1.00 10.00      A   
ATOM   4334  HN  LYS A 457     -19.953 -16.388  -1.546  1.00 10.00      A   
ATOM   4335  CA  LYS A 457     -17.938 -15.827  -1.212  1.00 10.00      A   
ATOM   4336  CB  LYS A 457     -17.622 -15.994  -2.699  1.00 10.00      A   
ATOM   4337  CG  LYS A 457     -17.655 -17.435  -3.185  1.00 10.00      A   
ATOM   4338  CD  LYS A 457     -16.426 -18.210  -2.739  1.00 10.00      A   
ATOM   4339  CE  LYS A 457     -16.519 -19.675  -3.144  1.00 10.00      A   
ATOM   4340  NZ  LYS A 457     -16.886 -19.842  -4.576  1.00 10.00      A   
ATOM   4341  HZ1 LYS A 457     -16.255 -19.280  -5.180  1.00 10.00      A   
ATOM   4342  HZ2 LYS A 457     -17.864 -19.526  -4.734  1.00 10.00      A   
ATOM   4343  HZ3 LYS A 457     -16.809 -20.845  -4.848  1.00 10.00      A   
ATOM   4344  C   LYS A 457     -17.923 -14.354  -0.838  1.00 10.00      A   
ATOM   4345  O   LYS A 457     -16.941 -13.661  -1.083  1.00 10.00      A   
ATOM   4346  N   MET A 458     -19.015 -13.881  -0.243  1.00 10.00      A   
ATOM   4347  HN  MET A 458     -19.770 -14.480  -0.074  1.00 10.00      A   
ATOM   4348  CA  MET A 458     -19.106 -12.486   0.165  1.00 10.00      A   
ATOM   4349  CB  MET A 458     -20.543 -12.106   0.515  1.00 10.00      A   
ATOM   4350  CG  MET A 458     -20.794 -10.605   0.553  1.00 10.00      A   
ATOM   4351  SD  MET A 458     -22.464 -10.198   1.097  1.00 10.00      A   
ATOM   4352  CE  MET A 458     -22.419 -10.830   2.775  1.00 10.00      A   
ATOM   4353  C   MET A 458     -18.181 -12.232   1.345  1.00 10.00      A   
ATOM   4354  O   MET A 458     -18.365 -12.795   2.423  1.00 10.00      A   
ATOM   4355  N   GLU A 459     -17.186 -11.390   1.126  1.00 10.00      A   
ATOM   4356  HN  GLU A 459     -17.108 -10.966   0.243  1.00 10.00      A   
ATOM   4357  CA  GLU A 459     -16.204 -11.072   2.145  1.00 10.00      A   
ATOM   4358  CB  GLU A 459     -14.819 -10.957   1.509  1.00 10.00      A   
ATOM   4359  CG  GLU A 459     -14.460 -12.144   0.625  1.00 10.00      A   
ATOM   4360  CD  GLU A 459     -13.066 -12.049   0.044  1.00 10.00      A   
ATOM   4361  OE1 GLU A 459     -12.135 -12.656   0.620  1.00 10.00      A   
ATOM   4362  OE2 GLU A 459     -12.884 -11.360  -0.980  1.00 10.00      A   
ATOM   4363  C   GLU A 459     -16.551  -9.801   2.917  1.00 10.00      A   
ATOM   4364  O   GLU A 459     -16.189  -9.663   4.088  1.00 10.00      A   
ATOM   4365  N   MET A 460     -17.253  -8.874   2.278  1.00 10.00      A   
ATOM   4366  HN  MET A 460     -17.539  -9.033   1.349  1.00 10.00      A   
ATOM   4367  CA  MET A 460     -17.621  -7.625   2.939  1.00 10.00      A   
ATOM   4368  CB  MET A 460     -16.633  -6.510   2.597  1.00 10.00      A   
ATOM   4369  CG  MET A 460     -17.024  -5.153   3.160  1.00 10.00      A   
ATOM   4370  SD  MET A 460     -15.675  -3.961   3.118  1.00 10.00      A   
ATOM   4371  CE  MET A 460     -16.527  -2.468   3.626  1.00 10.00      A   
ATOM   4372  C   MET A 460     -19.050  -7.202   2.613  1.00 10.00      A   
ATOM   4373  O   MET A 460     -19.474  -7.238   1.453  1.00 10.00      A   
ATOM   4374  N   LEU A 461     -19.784  -6.803   3.646  1.00 10.00      A   
ATOM   4375  HN  LEU A 461     -19.381  -6.801   4.545  1.00 10.00      A   
ATOM   4376  CA  LEU A 461     -21.165  -6.371   3.490  1.00 10.00      A   
ATOM   4377  CB  LEU A 461     -22.115  -7.472   3.966  1.00 10.00      A   
ATOM   4378  CG  LEU A 461     -23.611  -7.163   3.888  1.00 10.00      A   
ATOM   4379  CD1 LEU A 461     -24.071  -7.093   2.444  1.00 10.00      A   
ATOM   4380  CD2 LEU A 461     -24.408  -8.205   4.654  1.00 10.00      A   
ATOM   4381  C   LEU A 461     -21.433  -5.090   4.273  1.00 10.00      A   
ATOM   4382  O   LEU A 461     -21.212  -5.033   5.483  1.00 10.00      A   
ATOM   4383  N   SER A 462     -21.891  -4.063   3.577  1.00 10.00      A   
ATOM   4384  HN  SER A 462     -22.008  -4.156   2.606  1.00 10.00      A   
ATOM   4385  CA  SER A 462     -22.208  -2.793   4.206  1.00 10.00      A   
ATOM   4386  CB  SER A 462     -21.676  -1.644   3.345  1.00 10.00      A   
ATOM   4387  OG  SER A 462     -20.349  -1.903   2.903  1.00 10.00      A   
ATOM   4388  HG  SER A 462     -19.744  -1.308   3.357  1.00 10.00      A   
ATOM   4389  C   SER A 462     -23.721  -2.674   4.390  1.00 10.00      A   
ATOM   4390  O   SER A 462     -24.470  -2.572   3.415  1.00 10.00      A   
ATOM   4391  N   VAL A 463     -24.163  -2.695   5.642  1.00 10.00      A   
ATOM   4392  HN  VAL A 463     -23.510  -2.759   6.375  1.00 10.00      A   
ATOM   4393  CA  VAL A 463     -25.593  -2.619   5.957  1.00 10.00      A   
ATOM   4394  CB  VAL A 463     -26.037  -3.777   6.882  1.00 10.00      A   
ATOM   4395  CG1 VAL A 463     -27.554  -3.887   6.926  1.00 10.00      A   
ATOM   4396  CG2 VAL A 463     -25.416  -5.096   6.450  1.00 10.00      A   
ATOM   4397  C   VAL A 463     -25.977  -1.286   6.605  1.00 10.00      A   
ATOM   4398  O   VAL A 463     -25.290  -0.794   7.503  1.00 10.00      A   
ATOM   4399  N   ALA A 464     -27.083  -0.708   6.144  1.00 10.00      A   
ATOM   4400  HN  ALA A 464     -27.582  -1.139   5.421  1.00 10.00      A   
ATOM   4401  CA  ALA A 464     -27.571   0.555   6.681  1.00 10.00      A   
ATOM   4402  CB  ALA A 464     -26.847   1.728   6.034  1.00 10.00      A   
ATOM   4403  C   ALA A 464     -29.077   0.678   6.473  1.00 10.00      A   
ATOM   4404  O   ALA A 464     -29.564   0.569   5.345  1.00 10.00      A   
ATOM   4405  N   PHE A 465     -29.804   0.880   7.570  1.00 10.00      A   
ATOM   4406  HN  PHE A 465     -29.345   0.924   8.442  1.00 10.00      A   
ATOM   4407  CA  PHE A 465     -31.264   1.034   7.533  1.00 10.00      A   
ATOM   4408  CB  PHE A 465     -31.670   2.332   6.824  1.00 10.00      A   
ATOM   4409  CG  PHE A 465     -31.070   3.575   7.412  1.00 10.00      A   
ATOM   4410  CD1 PHE A 465     -29.938   4.144   6.853  1.00 10.00      A   
ATOM   4411  CD2 PHE A 465     -31.640   4.177   8.523  1.00 10.00      A   
ATOM   4412  CE1 PHE A 465     -29.382   5.290   7.387  1.00 10.00      A   
ATOM   4413  CE2 PHE A 465     -31.089   5.325   9.063  1.00 10.00      A   
ATOM   4414  CZ  PHE A 465     -29.959   5.881   8.494  1.00 10.00      A   
ATOM   4415  C   PHE A 465     -31.949  -0.162   6.871  1.00 10.00      A   
ATOM   4416  O   PHE A 465     -32.904  -0.003   6.111  1.00 10.00      A   
ATOM   4417  N   ALA A 466     -31.466  -1.358   7.172  1.00 10.00      A   
ATOM   4418  HN  ALA A 466     -30.717  -1.427   7.799  1.00 10.00      A   
ATOM   4419  CA  ALA A 466     -32.026  -2.572   6.600  1.00 10.00      A   
ATOM   4420  CB  ALA A 466     -31.160  -3.062   5.448  1.00 10.00      A   
ATOM   4421  C   ALA A 466     -32.160  -3.656   7.661  1.00 10.00      A   
ATOM   4422  O   ALA A 466     -31.353  -3.730   8.589  1.00 10.00      A   
ATOM   4423  N   GLY A 467     -33.187  -4.478   7.528  1.00 10.00      A   
ATOM   4424  HN  GLY A 467     -33.817  -4.344   6.785  1.00 10.00      A   
ATOM   4425  CA  GLY A 467     -33.405  -5.552   8.473  1.00 10.00      A   
ATOM   4426  C   GLY A 467     -34.745  -5.433   9.157  1.00 10.00      A   
ATOM   4427  O   GLY A 467     -35.371  -4.373   9.124  1.00 10.00      A   
ATOM   4428  N   ASP A 468     -35.197  -6.518   9.758  1.00 10.00      A   
ATOM   4429  HN  ASP A 468     -34.660  -7.351   9.726  1.00 10.00      A   
ATOM   4430  CA  ASP A 468     -36.473  -6.525  10.452  1.00 10.00      A   
ATOM   4431  CB  ASP A 468     -37.457  -7.464   9.756  1.00 10.00      A   
ATOM   4432  CG  ASP A 468     -38.794  -6.807   9.480  1.00 10.00      A   
ATOM   4433  OD1 ASP A 468     -39.191  -5.897  10.239  1.00 10.00      A   
ATOM   4434  OD2 ASP A 468     -39.459  -7.203   8.505  1.00 10.00      A   
ATOM   4435  C   ASP A 468     -36.291  -6.942  11.902  1.00 10.00      A   
ATOM   4436  O   ASP A 468     -36.900  -6.370  12.808  1.00 10.00      A   
ATOM   4437  N   SER A 469     -35.437  -7.933  12.117  1.00 10.00      A   
ATOM   4438  HN  SER A 469     -34.968  -8.343  11.349  1.00 10.00      A   
ATOM   4439  CA  SER A 469     -35.171  -8.433  13.455  1.00 10.00      A   
ATOM   4440  CB  SER A 469     -36.179  -9.527  13.810  1.00 10.00      A   
ATOM   4441  OG  SER A 469     -36.713 -10.120  12.637  1.00 10.00      A   
ATOM   4442  HG  SER A 469     -35.988 -10.270  11.998  1.00 10.00      A   
ATOM   4443  C   SER A 469     -33.742  -8.955  13.566  1.00 10.00      A   
ATOM   4444  O   SER A 469     -32.933  -8.760  12.657  1.00 10.00      A   
ATOM   4445  N   ASP A 470     -33.440  -9.622  14.678  1.00 10.00      A   
ATOM   4446  HN  ASP A 470     -34.132  -9.749  15.360  1.00 10.00      A   
ATOM   4447  CA  ASP A 470     -32.107 -10.172  14.917  1.00 10.00      A   
ATOM   4448  CB  ASP A 470     -31.984 -10.670  16.359  1.00 10.00      A   
ATOM   4449  CG  ASP A 470     -31.112  -9.780  17.214  1.00 10.00      A   
ATOM   4450  OD1 ASP A 470     -29.939 -10.133  17.440  1.00 10.00      A   
ATOM   4451  OD2 ASP A 470     -31.606  -8.732  17.680  1.00 10.00      A   
ATOM   4452  C   ASP A 470     -31.798 -11.316  13.960  1.00 10.00      A   
ATOM   4453  O   ASP A 470     -30.634 -11.604  13.672  1.00 10.00      A   
ATOM   4454  N   LEU A 471     -32.850 -11.957  13.462  1.00 10.00      A   
ATOM   4455  HN  LEU A 471     -33.748 -11.663  13.716  1.00 10.00      A   
ATOM   4456  CA  LEU A 471     -32.709 -13.081  12.542  1.00 10.00      A   
ATOM   4457  CB  LEU A 471     -34.078 -13.621  12.129  1.00 10.00      A   
ATOM   4458  CG  LEU A 471     -34.850 -14.401  13.197  1.00 10.00      A   
ATOM   4459  CD1 LEU A 471     -36.184 -14.878  12.644  1.00 10.00      A   
ATOM   4460  CD2 LEU A 471     -34.029 -15.579  13.700  1.00 10.00      A   
ATOM   4461  C   LEU A 471     -31.893 -12.705  11.311  1.00 10.00      A   
ATOM   4462  O   LEU A 471     -31.079 -13.497  10.835  1.00 10.00      A   
ATOM   4463  N   GLY A 472     -32.109 -11.492  10.812  1.00 10.00      A   
ATOM   4464  HN  GLY A 472     -32.772 -10.907  11.244  1.00 10.00      A   
ATOM   4465  CA  GLY A 472     -31.387 -11.022   9.644  1.00 10.00      A   
ATOM   4466  C   GLY A 472     -29.884 -11.080   9.840  1.00 10.00      A   
ATOM   4467  O   GLY A 472     -29.154 -11.567   8.976  1.00 10.00      A   
ATOM   4468  N   MET A 473     -29.425 -10.609  10.989  1.00 10.00      A   
ATOM   4469  HN  MET A 473     -30.061 -10.255  11.649  1.00 10.00      A   
ATOM   4470  CA  MET A 473     -28.001 -10.609  11.301  1.00 10.00      A   
ATOM   4471  CB  MET A 473     -27.730  -9.795  12.572  1.00 10.00      A   
ATOM   4472  CG  MET A 473     -26.270  -9.766  12.996  1.00 10.00      A   
ATOM   4473  SD  MET A 473     -25.915  -8.512  14.245  1.00 10.00      A   
ATOM   4474  CE  MET A 473     -26.993  -9.026  15.580  1.00 10.00      A   
ATOM   4475  C   MET A 473     -27.485 -12.039  11.453  1.00 10.00      A   
ATOM   4476  O   MET A 473     -26.394 -12.369  10.987  1.00 10.00      A   
ATOM   4477  N   HIS A 474     -28.291 -12.887  12.085  1.00 10.00      A   
ATOM   4478  HN  HIS A 474     -29.160 -12.563  12.411  1.00 10.00      A   
ATOM   4479  CA  HIS A 474     -27.924 -14.284  12.300  1.00 10.00      A   
ATOM   4480  CB  HIS A 474     -28.979 -14.998  13.158  1.00 10.00      A   
ATOM   4481  CG  HIS A 474     -28.681 -16.443  13.425  1.00 10.00      A   
ATOM   4482  ND1 HIS A 474     -27.797 -16.827  14.405  1.00 10.00      A   
ATOM   4483  CD2 HIS A 474     -29.156 -17.548  12.802  1.00 10.00      A   
ATOM   4484  CE1 HIS A 474     -27.752 -18.146  14.358  1.00 10.00      A   
ATOM   4485  NE2 HIS A 474     -28.556 -18.622  13.405  1.00 10.00      A   
ATOM   4486  HE2 HIS A 474     -28.695 -19.567  13.176  1.00 10.00      A   
ATOM   4487  C   HIS A 474     -27.740 -15.010  10.971  1.00 10.00      A   
ATOM   4488  O   HIS A 474     -26.779 -15.760  10.793  1.00 10.00      A   
ATOM   4489  N   HIS A 475     -28.660 -14.771  10.041  1.00 10.00      A   
ATOM   4490  HN  HIS A 475     -29.396 -14.153  10.251  1.00 10.00      A   
ATOM   4491  CA  HIS A 475     -28.612 -15.401   8.722  1.00 10.00      A   
ATOM   4492  CB  HIS A 475     -29.835 -15.026   7.874  1.00 10.00      A   
ATOM   4493  CG  HIS A 475     -31.024 -15.917   8.090  1.00 10.00      A   
ATOM   4494  ND1 HIS A 475     -31.187 -17.139   7.478  1.00 10.00      A   
ATOM   4495  HD1 HIS A 475     -30.560 -17.556   6.844  1.00 10.00      A   
ATOM   4496  CD2 HIS A 475     -32.125 -15.739   8.860  1.00 10.00      A   
ATOM   4497  CE1 HIS A 475     -32.356 -17.656   7.886  1.00 10.00      A   
ATOM   4498  NE2 HIS A 475     -32.966 -16.842   8.727  1.00 10.00      A   
ATOM   4499  C   HIS A 475     -27.323 -15.061   7.986  1.00 10.00      A   
ATOM   4500  O   HIS A 475     -26.814 -15.866   7.210  1.00 10.00      A   
ATOM   4501  N   VAL A 476     -26.799 -13.870   8.242  1.00 10.00      A   
ATOM   4502  HN  VAL A 476     -27.253 -13.273   8.873  1.00 10.00      A   
ATOM   4503  CA  VAL A 476     -25.564 -13.429   7.615  1.00 10.00      A   
ATOM   4504  CB  VAL A 476     -25.418 -11.895   7.679  1.00 10.00      A   
ATOM   4505  CG1 VAL A 476     -24.078 -11.455   7.108  1.00 10.00      A   
ATOM   4506  CG2 VAL A 476     -26.560 -11.229   6.930  1.00 10.00      A   
ATOM   4507  C   VAL A 476     -24.364 -14.082   8.298  1.00 10.00      A   
ATOM   4508  O   VAL A 476     -23.507 -14.674   7.639  1.00 10.00      A   
ATOM   4509  N   LEU A 477     -24.322 -13.984   9.624  1.00 10.00      A   
ATOM   4510  HN  LEU A 477     -25.047 -13.507  10.092  1.00 10.00      A   
ATOM   4511  CA  LEU A 477     -23.231 -14.551  10.406  1.00 10.00      A   
ATOM   4512  CB  LEU A 477     -23.431 -14.242  11.895  1.00 10.00      A   
ATOM   4513  CG  LEU A 477     -23.479 -12.760  12.279  1.00 10.00      A   
ATOM   4514  CD1 LEU A 477     -23.931 -12.586  13.723  1.00 10.00      A   
ATOM   4515  CD2 LEU A 477     -22.127 -12.106  12.056  1.00 10.00      A   
ATOM   4516  C   LEU A 477     -23.102 -16.058  10.187  1.00 10.00      A   
ATOM   4517  O   LEU A 477     -22.019 -16.559   9.892  1.00 10.00      A   
ATOM   4518  N   SER A 478     -24.215 -16.768  10.305  1.00 10.00      A   
ATOM   4519  HN  SER A 478     -25.057 -16.308  10.520  1.00 10.00      A   
ATOM   4520  CA  SER A 478     -24.225 -18.211  10.125  1.00 10.00      A   
ATOM   4521  CB  SER A 478     -25.285 -18.844  11.035  1.00 10.00      A   
ATOM   4522  OG  SER A 478     -25.106 -20.247  11.141  1.00 10.00      A   
ATOM   4523  HG  SER A 478     -25.945 -20.655  11.385  1.00 10.00      A   
ATOM   4524  C   SER A 478     -24.487 -18.571   8.660  1.00 10.00      A   
ATOM   4525  O   SER A 478     -24.859 -19.702   8.342  1.00 10.00      A   
ATOM   4526  N   GLY A 479     -24.280 -17.609   7.768  1.00 10.00      A   
ATOM   4527  HN  GLY A 479     -23.971 -16.727   8.070  1.00 10.00      A   
ATOM   4528  CA  GLY A 479     -24.512 -17.853   6.358  1.00 10.00      A   
ATOM   4529  C   GLY A 479     -23.293 -17.614   5.492  1.00 10.00      A   
ATOM   4530  O   GLY A 479     -22.990 -18.416   4.611  1.00 10.00      A   
ATOM   4531  N   CYS A 480     -22.593 -16.518   5.735  1.00 10.00      A   
ATOM   4532  HN  CYS A 480     -22.874 -15.917   6.459  1.00 10.00      A   
ATOM   4533  CA  CYS A 480     -21.415 -16.186   4.950  1.00 10.00      A   
ATOM   4534  CB  CYS A 480     -21.087 -14.700   5.076  1.00 10.00      A   
ATOM   4535  SG  CYS A 480     -22.490 -13.606   4.758  1.00 10.00      A   
ATOM   4536  HG  CYS A 480     -23.584 -14.189   5.229  1.00 10.00      A   
ATOM   4537  C   CYS A 480     -20.213 -17.034   5.350  1.00 10.00      A   
ATOM   4538  O   CYS A 480     -19.781 -17.021   6.504  1.00 10.00      A   
ATOM   4539  N   ASP A 481     -19.687 -17.780   4.386  1.00 10.00      A   
ATOM   4540  HN  ASP A 481     -20.106 -17.771   3.502  1.00 10.00      A   
ATOM   4541  CA  ASP A 481     -18.523 -18.634   4.614  1.00 10.00      A   
ATOM   4542  CB  ASP A 481     -18.436 -19.730   3.547  1.00 10.00      A   
ATOM   4543  CG  ASP A 481     -19.188 -20.991   3.921  1.00 10.00      A   
ATOM   4544  OD1 ASP A 481     -19.213 -21.346   5.118  1.00 10.00      A   
ATOM   4545  OD2 ASP A 481     -19.759 -21.636   3.019  1.00 10.00      A   
ATOM   4546  C   ASP A 481     -17.235 -17.823   4.594  1.00 10.00      A   
ATOM   4547  O   ASP A 481     -16.234 -18.211   5.202  1.00 10.00      A   
ATOM   4548  N   SER A 482     -17.267 -16.692   3.908  1.00 10.00      A   
ATOM   4549  HN  SER A 482     -18.097 -16.423   3.466  1.00 10.00      A   
ATOM   4550  CA  SER A 482     -16.098 -15.836   3.793  1.00 10.00      A   
ATOM   4551  CB  SER A 482     -15.745 -15.649   2.317  1.00 10.00      A   
ATOM   4552  OG  SER A 482     -15.860 -16.880   1.622  1.00 10.00      A   
ATOM   4553  HG  SER A 482     -16.796 -17.094   1.507  1.00 10.00      A   
ATOM   4554  C   SER A 482     -16.323 -14.482   4.461  1.00 10.00      A   
ATOM   4555  O   SER A 482     -15.859 -13.457   3.969  1.00 10.00      A   
ATOM   4556  N   LEU A 483     -17.030 -14.486   5.587  1.00 10.00      A   
ATOM   4557  HN  LEU A 483     -17.366 -15.335   5.935  1.00 10.00      A   
ATOM   4558  CA  LEU A 483     -17.308 -13.254   6.321  1.00 10.00      A   
ATOM   4559  CB  LEU A 483     -18.289 -13.511   7.469  1.00 10.00      A   
ATOM   4560  CG  LEU A 483     -19.543 -12.633   7.499  1.00 10.00      A   
ATOM   4561  CD1 LEU A 483     -20.422 -13.002   8.682  1.00 10.00      A   
ATOM   4562  CD2 LEU A 483     -19.176 -11.157   7.541  1.00 10.00      A   
ATOM   4563  C   LEU A 483     -16.019 -12.637   6.858  1.00 10.00      A   
ATOM   4564  O   LEU A 483     -15.435 -13.128   7.828  1.00 10.00      A   
ATOM   4565  N   ARG A 484     -15.584 -11.560   6.222  1.00 10.00      A   
ATOM   4566  HN  ARG A 484     -16.097 -11.217   5.458  1.00 10.00      A   
ATOM   4567  CA  ARG A 484     -14.363 -10.877   6.621  1.00 10.00      A   
ATOM   4568  CB  ARG A 484     -13.459 -10.642   5.409  1.00 10.00      A   
ATOM   4569  CG  ARG A 484     -12.698 -11.868   4.932  1.00 10.00      A   
ATOM   4570  CD  ARG A 484     -11.915 -11.574   3.658  1.00 10.00      A   
ATOM   4571  NE  ARG A 484     -11.416 -10.195   3.617  1.00 10.00      A   
ATOM   4572  HE  ARG A 484     -11.370  -9.713   4.467  1.00 10.00      A   
ATOM   4573  CZ  ARG A 484     -11.016  -9.578   2.502  1.00 10.00      A   
ATOM   4574  NH1 ARG A 484     -11.042 -10.216   1.337  1.00 10.00      A   
ATOM   4575 HH11 ARG A 484     -10.728  -9.732   0.465  1.00 10.00      A   
ATOM   4576 HH12 ARG A 484     -11.382 -11.206   1.280  1.00 10.00      A   
ATOM   4577  NH2 ARG A 484     -10.612  -8.317   2.540  1.00 10.00      A   
ATOM   4578 HH21 ARG A 484     -10.294  -7.842   1.663  1.00 10.00      A   
ATOM   4579 HH22 ARG A 484     -10.602  -7.779   3.432  1.00 10.00      A   
ATOM   4580  C   ARG A 484     -14.659  -9.542   7.288  1.00 10.00      A   
ATOM   4581  O   ARG A 484     -14.435  -9.366   8.485  1.00 10.00      A   
ATOM   4582  N   LYS A 485     -15.175  -8.606   6.506  1.00 10.00      A   
ATOM   4583  HN  LYS A 485     -15.385  -8.827   5.571  1.00 10.00      A   
ATOM   4584  CA  LYS A 485     -15.478  -7.273   7.004  1.00 10.00      A   
ATOM   4585  CB  LYS A 485     -14.796  -6.213   6.124  1.00 10.00      A   
ATOM   4586  CG  LYS A 485     -13.317  -6.479   5.857  1.00 10.00      A   
ATOM   4587  CD  LYS A 485     -12.602  -5.253   5.298  1.00 10.00      A   
ATOM   4588  CE  LYS A 485     -12.624  -5.219   3.775  1.00 10.00      A   
ATOM   4589  NZ  LYS A 485     -11.684  -4.205   3.218  1.00 10.00      A   
ATOM   4590  HZ1 LYS A 485     -10.700  -4.558   3.260  1.00 10.00      A   
ATOM   4591  HZ2 LYS A 485     -11.737  -3.324   3.764  1.00 10.00      A   
ATOM   4592  HZ3 LYS A 485     -11.920  -4.002   2.230  1.00 10.00      A   
ATOM   4593  C   LYS A 485     -16.985  -7.042   7.048  1.00 10.00      A   
ATOM   4594  O   LYS A 485     -17.654  -7.048   6.013  1.00 10.00      A   
ATOM   4595  N   LEU A 486     -17.519  -6.844   8.244  1.00 10.00      A   
ATOM   4596  HN  LEU A 486     -16.940  -6.833   9.036  1.00 10.00      A   
ATOM   4597  CA  LEU A 486     -18.948  -6.621   8.409  1.00 10.00      A   
ATOM   4598  CB  LEU A 486     -19.608  -7.819   9.103  1.00 10.00      A   
ATOM   4599  CG  LEU A 486     -21.130  -7.754   9.278  1.00 10.00      A   
ATOM   4600  CD1 LEU A 486     -21.832  -7.675   7.929  1.00 10.00      A   
ATOM   4601  CD2 LEU A 486     -21.632  -8.947  10.074  1.00 10.00      A   
ATOM   4602  C   LEU A 486     -19.215  -5.340   9.188  1.00 10.00      A   
ATOM   4603  O   LEU A 486     -18.754  -5.179  10.322  1.00 10.00      A   
ATOM   4604  N   GLU A 487     -19.957  -4.429   8.572  1.00 10.00      A   
ATOM   4605  HN  GLU A 487     -20.285  -4.610   7.662  1.00 10.00      A   
ATOM   4606  CA  GLU A 487     -20.292  -3.163   9.202  1.00 10.00      A   
ATOM   4607  CB  GLU A 487     -19.458  -2.032   8.606  1.00 10.00      A   
ATOM   4608  CG  GLU A 487     -19.115  -2.216   7.139  1.00 10.00      A   
ATOM   4609  CD  GLU A 487     -17.860  -1.468   6.760  1.00 10.00      A   
ATOM   4610  OE1 GLU A 487     -17.971  -0.341   6.239  1.00 10.00      A   
ATOM   4611  OE2 GLU A 487     -16.756  -1.996   7.000  1.00 10.00      A   
ATOM   4612  C   GLU A 487     -21.782  -2.871   9.069  1.00 10.00      A   
ATOM   4613  O   GLU A 487     -22.342  -2.935   7.974  1.00 10.00      A   
ATOM   4614  N   ILE A 488     -22.418  -2.558  10.189  1.00 10.00      A   
ATOM   4615  HN  ILE A 488     -21.907  -2.499  11.029  1.00 10.00      A   
ATOM   4616  CA  ILE A 488     -23.847  -2.274  10.211  1.00 10.00      A   
ATOM   4617  CB  ILE A 488     -24.643  -3.410  10.896  1.00 10.00      A   
ATOM   4618  CG1 ILE A 488     -24.228  -4.782  10.361  1.00 10.00      A   
ATOM   4619  CG2 ILE A 488     -26.137  -3.198  10.708  1.00 10.00      A   
ATOM   4620  CD1 ILE A 488     -23.817  -5.753  11.446  1.00 10.00      A   
ATOM   4621  C   ILE A 488     -24.118  -0.977  10.964  1.00 10.00      A   
ATOM   4622  O   ILE A 488     -23.631  -0.791  12.083  1.00 10.00      A   
ATOM   4623  N   ARG A 489     -24.887  -0.082  10.352  1.00 10.00      A   
ATOM   4624  HN  ARG A 489     -25.243  -0.286   9.457  1.00 10.00      A   
ATOM   4625  CA  ARG A 489     -25.222   1.192  10.975  1.00 10.00      A   
ATOM   4626  CB  ARG A 489     -24.422   2.347  10.355  1.00 10.00      A   
ATOM   4627  CG  ARG A 489     -24.744   2.638   8.895  1.00 10.00      A   
ATOM   4628  CD  ARG A 489     -24.623   4.123   8.590  1.00 10.00      A   
ATOM   4629  NE  ARG A 489     -25.416   4.938   9.513  1.00 10.00      A   
ATOM   4630  HE  ARG A 489     -26.034   4.465  10.119  1.00 10.00      A   
ATOM   4631  CZ  ARG A 489     -25.352   6.265   9.579  1.00 10.00      A   
ATOM   4632  NH1 ARG A 489     -24.542   6.940   8.779  1.00 10.00      A   
ATOM   4633 HH11 ARG A 489     -23.947   6.438   8.088  1.00 10.00      A   
ATOM   4634 HH12 ARG A 489     -24.499   7.982   8.841  1.00 10.00      A   
ATOM   4635  NH2 ARG A 489     -26.095   6.922  10.455  1.00 10.00      A   
ATOM   4636 HH21 ARG A 489     -26.042   7.963  10.508  1.00 10.00      A   
ATOM   4637 HH22 ARG A 489     -26.738   6.397  11.102  1.00 10.00      A   
ATOM   4638  C   ARG A 489     -26.721   1.473  10.897  1.00 10.00      A   
ATOM   4639  O   ARG A 489     -27.334   1.320   9.840  1.00 10.00      A   
ATOM   4640  N   ASP A 490     -27.294   1.871  12.029  1.00 10.00      A   
ATOM   4641  HN  ASP A 490     -26.738   1.944  12.835  1.00 10.00      A   
ATOM   4642  CA  ASP A 490     -28.722   2.192  12.128  1.00 10.00      A   
ATOM   4643  CB  ASP A 490     -29.085   3.444  11.322  1.00 10.00      A   
ATOM   4644  CG  ASP A 490     -28.610   4.729  11.971  1.00 10.00      A   
ATOM   4645  OD1 ASP A 490     -29.429   5.416  12.620  1.00 10.00      A   
ATOM   4646  OD2 ASP A 490     -27.416   5.068  11.827  1.00 10.00      A   
ATOM   4647  C   ASP A 490     -29.596   1.014  11.718  1.00 10.00      A   
ATOM   4648  O   ASP A 490     -30.230   1.024  10.660  1.00 10.00      A   
ATOM   4649  N   CYS A 491     -29.637   0.006  12.569  1.00 10.00      A   
ATOM   4650  HN  CYS A 491     -29.139   0.074  13.411  1.00 10.00      A   
ATOM   4651  CA  CYS A 491     -30.419  -1.192  12.303  1.00 10.00      A   
ATOM   4652  CB  CYS A 491     -29.560  -2.237  11.578  1.00 10.00      A   
ATOM   4653  SG  CYS A 491     -29.371  -1.968   9.796  1.00 10.00      A   
ATOM   4654  HG  CYS A 491     -30.085  -2.900   9.169  1.00 10.00      A   
ATOM   4655  C   CYS A 491     -30.967  -1.774  13.604  1.00 10.00      A   
ATOM   4656  O   CYS A 491     -30.374  -1.585  14.667  1.00 10.00      A   
ATOM   4657  N   PRO A 492     -32.103  -2.499  13.534  1.00 10.00      A   
ATOM   4658  CA  PRO A 492     -32.736  -3.118  14.713  1.00 10.00      A   
ATOM   4659  CB  PRO A 492     -34.147  -3.432  14.212  1.00 10.00      A   
ATOM   4660  CG  PRO A 492     -33.970  -3.685  12.755  1.00 10.00      A   
ATOM   4661  CD  PRO A 492     -32.876  -2.756  12.302  1.00 10.00      A   
ATOM   4662  C   PRO A 492     -32.033  -4.407  15.156  1.00 10.00      A   
ATOM   4663  O   PRO A 492     -32.640  -5.280  15.787  1.00 10.00      A   
ATOM   4664  N   PHE A 493     -30.755  -4.520  14.826  1.00 10.00      A   
ATOM   4665  HN  PHE A 493     -30.321  -3.788  14.344  1.00 10.00      A   
ATOM   4666  CA  PHE A 493     -29.972  -5.687  15.191  1.00 10.00      A   
ATOM   4667  CB  PHE A 493     -28.756  -5.826  14.271  1.00 10.00      A   
ATOM   4668  CG  PHE A 493     -29.087  -6.201  12.852  1.00 10.00      A   
ATOM   4669  CD1 PHE A 493     -28.200  -5.923  11.826  1.00 10.00      A   
ATOM   4670  CD2 PHE A 493     -30.278  -6.840  12.545  1.00 10.00      A   
ATOM   4671  CE1 PHE A 493     -28.493  -6.273  10.522  1.00 10.00      A   
ATOM   4672  CE2 PHE A 493     -30.578  -7.191  11.242  1.00 10.00      A   
ATOM   4673  CZ  PHE A 493     -29.683  -6.908  10.230  1.00 10.00      A   
ATOM   4674  C   PHE A 493     -29.523  -5.559  16.635  1.00 10.00      A   
ATOM   4675  O   PHE A 493     -28.871  -4.579  17.006  1.00 10.00      A   
ATOM   4676  N   GLY A 494     -29.897  -6.527  17.449  1.00 10.00      A   
ATOM   4677  HN  GLY A 494     -30.430  -7.279  17.104  1.00 10.00      A   
ATOM   4678  CA  GLY A 494     -29.532  -6.494  18.840  1.00 10.00      A   
ATOM   4679  C   GLY A 494     -28.294  -7.302  19.140  1.00 10.00      A   
ATOM   4680  O   GLY A 494     -27.402  -7.434  18.306  1.00 10.00      A   
ATOM   4681  N   ASP A 495     -28.248  -7.848  20.338  1.00 10.00      A   
ATOM   4682  HN  ASP A 495     -29.000  -7.709  20.954  1.00 10.00      A   
ATOM   4683  CA  ASP A 495     -27.113  -8.643  20.777  1.00 10.00      A   
ATOM   4684  CB  ASP A 495     -26.623  -8.138  22.134  1.00 10.00      A   
ATOM   4685  CG  ASP A 495     -27.758  -7.794  23.084  1.00 10.00      A   
ATOM   4686  OD1 ASP A 495     -27.890  -6.607  23.459  1.00 10.00      A   
ATOM   4687  OD2 ASP A 495     -28.532  -8.701  23.448  1.00 10.00      A   
ATOM   4688  C   ASP A 495     -27.475 -10.122  20.864  1.00 10.00      A   
ATOM   4689  O   ASP A 495     -26.659 -10.951  21.276  1.00 10.00      A   
ATOM   4690  N   LYS A 496     -28.689 -10.446  20.436  1.00 10.00      A   
ATOM   4691  HN  LYS A 496     -29.266  -9.747  20.069  1.00 10.00      A   
ATOM   4692  CA  LYS A 496     -29.178 -11.817  20.469  1.00 10.00      A   
ATOM   4693  CB  LYS A 496     -30.673 -11.853  20.144  1.00 10.00      A   
ATOM   4694  CG  LYS A 496     -31.484 -10.768  20.835  1.00 10.00      A   
ATOM   4695  CD  LYS A 496     -32.877 -10.657  20.239  1.00 10.00      A   
ATOM   4696  CE  LYS A 496     -33.516  -9.313  20.560  1.00 10.00      A   
ATOM   4697  NZ  LYS A 496     -32.750  -8.171  19.985  1.00 10.00      A   
ATOM   4698  HZ1 LYS A 496     -33.370  -7.344  19.864  1.00 10.00      A   
ATOM   4699  HZ2 LYS A 496     -32.350  -8.430  19.054  1.00 10.00      A   
ATOM   4700  HZ3 LYS A 496     -31.971  -7.911  20.619  1.00 10.00      A   
ATOM   4701  C   LYS A 496     -28.405 -12.688  19.481  1.00 10.00      A   
ATOM   4702  O   LYS A 496     -27.758 -13.660  19.868  1.00 10.00      A   
ATOM   4703  N   ALA A 497     -28.454 -12.315  18.207  1.00 10.00      A   
ATOM   4704  HN  ALA A 497     -28.969 -11.507  17.961  1.00 10.00      A   
ATOM   4705  CA  ALA A 497     -27.759 -13.062  17.164  1.00 10.00      A   
ATOM   4706  CB  ALA A 497     -28.255 -12.636  15.792  1.00 10.00      A   
ATOM   4707  C   ALA A 497     -26.254 -12.855  17.277  1.00 10.00      A   
ATOM   4708  O   ALA A 497     -25.464 -13.671  16.798  1.00 10.00      A   
ATOM   4709  N   LEU A 498     -25.871 -11.763  17.933  1.00 10.00      A   
ATOM   4710  HN  LEU A 498     -26.557 -11.167  18.292  1.00 10.00      A   
ATOM   4711  CA  LEU A 498     -24.466 -11.426  18.131  1.00 10.00      A   
ATOM   4712  CB  LEU A 498     -24.336 -10.029  18.744  1.00 10.00      A   
ATOM   4713  CG  LEU A 498     -22.919  -9.555  19.088  1.00 10.00      A   
ATOM   4714  CD1 LEU A 498     -22.072  -9.419  17.836  1.00 10.00      A   
ATOM   4715  CD2 LEU A 498     -22.969  -8.236  19.845  1.00 10.00      A   
ATOM   4716  C   LEU A 498     -23.776 -12.456  19.022  1.00 10.00      A   
ATOM   4717  O   LEU A 498     -22.726 -12.996  18.666  1.00 10.00      A   
ATOM   4718  N   LEU A 499     -24.385 -12.741  20.168  1.00 10.00      A   
ATOM   4719  HN  LEU A 499     -25.231 -12.295  20.383  1.00 10.00      A   
ATOM   4720  CA  LEU A 499     -23.833 -13.703  21.112  1.00 10.00      A   
ATOM   4721  CB  LEU A 499     -24.530 -13.583  22.470  1.00 10.00      A   
ATOM   4722  CG  LEU A 499     -24.170 -12.354  23.307  1.00 10.00      A   
ATOM   4723  CD1 LEU A 499     -25.118 -12.223  24.489  1.00 10.00      A   
ATOM   4724  CD2 LEU A 499     -22.729 -12.439  23.782  1.00 10.00      A   
ATOM   4725  C   LEU A 499     -23.962 -15.123  20.575  1.00 10.00      A   
ATOM   4726  O   LEU A 499     -23.126 -15.984  20.862  1.00 10.00      A   
ATOM   4727  N   ALA A 500     -25.004 -15.351  19.778  1.00 10.00      A   
ATOM   4728  HN  ALA A 500     -25.628 -14.614  19.586  1.00 10.00      A   
ATOM   4729  CA  ALA A 500     -25.256 -16.666  19.191  1.00 10.00      A   
ATOM   4730  CB  ALA A 500     -26.626 -16.706  18.528  1.00 10.00      A   
ATOM   4731  C   ALA A 500     -24.170 -17.049  18.189  1.00 10.00      A   
ATOM   4732  O   ALA A 500     -24.004 -18.222  17.860  1.00 10.00      A   
ATOM   4733  N   ASN A 501     -23.432 -16.057  17.708  1.00 10.00      A   
ATOM   4734  HN  ASN A 501     -23.604 -15.141  18.018  1.00 10.00      A   
ATOM   4735  CA  ASN A 501     -22.362 -16.289  16.743  1.00 10.00      A   
ATOM   4736  CB  ASN A 501     -22.739 -15.729  15.368  1.00 10.00      A   
ATOM   4737  CG  ASN A 501     -23.964 -16.404  14.773  1.00 10.00      A   
ATOM   4738  OD1 ASN A 501     -23.861 -17.429  14.094  1.00 10.00      A   
ATOM   4739  ND2 ASN A 501     -25.134 -15.830  15.020  1.00 10.00      A   
ATOM   4740 HD21 ASN A 501     -25.144 -15.008  15.565  1.00 10.00      A   
ATOM   4741 HD22 ASN A 501     -25.945 -16.248  14.654  1.00 10.00      A   
ATOM   4742  C   ASN A 501     -21.071 -15.655  17.240  1.00 10.00      A   
ATOM   4743  O   ASN A 501     -20.368 -14.973  16.495  1.00 10.00      A   
ATOM   4744  N   ALA A 502     -20.764 -15.890  18.507  1.00 10.00      A   
ATOM   4745  HN  ALA A 502     -21.357 -16.457  19.042  1.00 10.00      A   
ATOM   4746  CA  ALA A 502     -19.568 -15.338  19.125  1.00 10.00      A   
ATOM   4747  CB  ALA A 502     -19.596 -15.580  20.625  1.00 10.00      A   
ATOM   4748  C   ALA A 502     -18.302 -15.935  18.522  1.00 10.00      A   
ATOM   4749  O   ALA A 502     -17.327 -15.229  18.275  1.00 10.00      A   
ATOM   4750  N   SER A 503     -18.325 -17.237  18.278  1.00 10.00      A   
ATOM   4751  HN  SER A 503     -19.134 -17.750  18.490  1.00 10.00      A   
ATOM   4752  CA  SER A 503     -17.171 -17.926  17.715  1.00 10.00      A   
ATOM   4753  CB  SER A 503     -17.318 -19.441  17.861  1.00 10.00      A   
ATOM   4754  OG  SER A 503     -17.402 -19.804  19.229  1.00 10.00      A   
ATOM   4755  HG  SER A 503     -16.679 -19.383  19.714  1.00 10.00      A   
ATOM   4756  C   SER A 503     -16.925 -17.536  16.259  1.00 10.00      A   
ATOM   4757  O   SER A 503     -15.814 -17.682  15.749  1.00 10.00      A   
ATOM   4758  N   LYS A 504     -17.956 -17.026  15.601  1.00 10.00      A   
ATOM   4759  HN  LYS A 504     -18.815 -16.919  16.063  1.00 10.00      A   
ATOM   4760  CA  LYS A 504     -17.842 -16.612  14.209  1.00 10.00      A   
ATOM   4761  CB  LYS A 504     -19.229 -16.344  13.620  1.00 10.00      A   
ATOM   4762  CG  LYS A 504     -19.227 -15.969  12.146  1.00 10.00      A   
ATOM   4763  CD  LYS A 504     -18.790 -17.132  11.272  1.00 10.00      A   
ATOM   4764  CE  LYS A 504     -18.933 -16.789   9.801  1.00 10.00      A   
ATOM   4765  NZ  LYS A 504     -18.756 -17.976   8.928  1.00 10.00      A   
ATOM   4766  HZ1 LYS A 504     -17.745 -18.194   8.823  1.00 10.00      A   
ATOM   4767  HZ2 LYS A 504     -19.158 -17.789   7.986  1.00 10.00      A   
ATOM   4768  HZ3 LYS A 504     -19.235 -18.801   9.340  1.00 10.00      A   
ATOM   4769  C   LYS A 504     -16.966 -15.368  14.095  1.00 10.00      A   
ATOM   4770  O   LYS A 504     -16.299 -15.152  13.082  1.00 10.00      A   
ATOM   4771  N   LEU A 505     -16.954 -14.573  15.158  1.00 10.00      A   
ATOM   4772  HN  LEU A 505     -17.497 -14.814  15.938  1.00 10.00      A   
ATOM   4773  CA  LEU A 505     -16.170 -13.346  15.202  1.00 10.00      A   
ATOM   4774  CB  LEU A 505     -16.423 -12.610  16.520  1.00 10.00      A   
ATOM   4775  CG  LEU A 505     -17.813 -11.995  16.697  1.00 10.00      A   
ATOM   4776  CD1 LEU A 505     -18.050 -11.617  18.151  1.00 10.00      A   
ATOM   4777  CD2 LEU A 505     -17.970 -10.779  15.799  1.00 10.00      A   
ATOM   4778  C   LEU A 505     -14.676 -13.621  15.041  1.00 10.00      A   
ATOM   4779  O   LEU A 505     -13.921 -12.748  14.619  1.00 10.00      A   
ATOM   4780  N   GLU A 506     -14.258 -14.838  15.377  1.00 10.00      A   
ATOM   4781  HN  GLU A 506     -14.909 -15.491  15.703  1.00 10.00      A   
ATOM   4782  CA  GLU A 506     -12.856 -15.226  15.273  1.00 10.00      A   
ATOM   4783  CB  GLU A 506     -12.622 -16.580  15.935  1.00 10.00      A   
ATOM   4784  CG  GLU A 506     -12.795 -16.578  17.443  1.00 10.00      A   
ATOM   4785  CD  GLU A 506     -12.354 -17.883  18.069  1.00 10.00      A   
ATOM   4786  OE1 GLU A 506     -12.909 -18.940  17.705  1.00 10.00      A   
ATOM   4787  OE2 GLU A 506     -11.446 -17.866  18.925  1.00 10.00      A   
ATOM   4788  C   GLU A 506     -12.405 -15.289  13.819  1.00 10.00      A   
ATOM   4789  O   GLU A 506     -11.260 -14.972  13.506  1.00 10.00      A   
ATOM   4790  N   THR A 507     -13.314 -15.692  12.937  1.00 10.00      A   
ATOM   4791  HN  THR A 507     -14.214 -15.924  13.249  1.00 10.00      A   
ATOM   4792  CA  THR A 507     -13.006 -15.800  11.517  1.00 10.00      A   
ATOM   4793  CB  THR A 507     -13.914 -16.841  10.833  1.00 10.00      A   
ATOM   4794  OG1 THR A 507     -14.214 -17.894  11.766  1.00 10.00      A   
ATOM   4795  HG1 THR A 507     -15.162 -18.082  11.746  1.00 10.00      A   
ATOM   4796  CG2 THR A 507     -13.219 -17.441   9.620  1.00 10.00      A   
ATOM   4797  C   THR A 507     -13.152 -14.447  10.814  1.00 10.00      A   
ATOM   4798  O   THR A 507     -12.582 -14.225   9.743  1.00 10.00      A   
ATOM   4799  N   MET A 508     -13.904 -13.547  11.432  1.00 10.00      A   
ATOM   4800  HN  MET A 508     -14.307 -13.775  12.295  1.00 10.00      A   
ATOM   4801  CA  MET A 508     -14.127 -12.219  10.878  1.00 10.00      A   
ATOM   4802  CB  MET A 508     -15.418 -11.622  11.440  1.00 10.00      A   
ATOM   4803  CG  MET A 508     -16.683 -12.199  10.830  1.00 10.00      A   
ATOM   4804  SD  MET A 508     -18.176 -11.683  11.698  1.00 10.00      A   
ATOM   4805  CE  MET A 508     -17.962  -9.905  11.702  1.00 10.00      A   
ATOM   4806  C   MET A 508     -12.959 -11.306  11.207  1.00 10.00      A   
ATOM   4807  O   MET A 508     -12.312 -11.470  12.238  1.00 10.00      A   
ATOM   4808  N   ARG A 509     -12.696 -10.342  10.337  1.00 10.00      A   
ATOM   4809  HN  ARG A 509     -13.264 -10.247   9.542  1.00 10.00      A   
ATOM   4810  CA  ARG A 509     -11.603  -9.405  10.546  1.00 10.00      A   
ATOM   4811  CB  ARG A 509     -11.228  -8.704   9.235  1.00 10.00      A   
ATOM   4812  CG  ARG A 509     -10.033  -7.764   9.353  1.00 10.00      A   
ATOM   4813  CD  ARG A 509      -9.868  -6.888   8.118  1.00 10.00      A   
ATOM   4814  NE  ARG A 509      -9.380  -7.637   6.959  1.00 10.00      A   
ATOM   4815  HE  ARG A 509      -9.201  -8.595   7.090  1.00 10.00      A   
ATOM   4816  CZ  ARG A 509      -9.187  -7.098   5.748  1.00 10.00      A   
ATOM   4817  NH1 ARG A 509      -9.435  -5.811   5.531  1.00 10.00      A   
ATOM   4818 HH11 ARG A 509      -9.779  -5.198   6.304  1.00 10.00      A   
ATOM   4819 HH12 ARG A 509      -9.298  -5.404   4.568  1.00 10.00      A   
ATOM   4820  NH2 ARG A 509      -8.718  -7.842   4.752  1.00 10.00      A   
ATOM   4821 HH21 ARG A 509      -8.571  -7.408   3.803  1.00 10.00      A   
ATOM   4822 HH22 ARG A 509      -8.492  -8.848   4.900  1.00 10.00      A   
ATOM   4823  C   ARG A 509     -11.989  -8.371  11.593  1.00 10.00      A   
ATOM   4824  O   ARG A 509     -11.224  -8.089  12.515  1.00 10.00      A   
ATOM   4825  N   SER A 510     -13.185  -7.817  11.449  1.00 10.00      A   
ATOM   4826  HN  SER A 510     -13.751  -8.085  10.698  1.00 10.00      A   
ATOM   4827  CA  SER A 510     -13.680  -6.812  12.373  1.00 10.00      A   
ATOM   4828  CB  SER A 510     -12.960  -5.482  12.130  1.00 10.00      A   
ATOM   4829  OG  SER A 510     -12.701  -5.294  10.745  1.00 10.00      A   
ATOM   4830  HG  SER A 510     -11.853  -4.844  10.638  1.00 10.00      A   
ATOM   4831  C   SER A 510     -15.183  -6.623  12.222  1.00 10.00      A   
ATOM   4832  O   SER A 510     -15.740  -6.812  11.136  1.00 10.00      A   
ATOM   4833  N   LEU A 511     -15.833  -6.273  13.320  1.00 10.00      A   
ATOM   4834  HN  LEU A 511     -15.329  -6.171  14.162  1.00 10.00      A   
ATOM   4835  CA  LEU A 511     -17.265  -6.040  13.326  1.00 10.00      A   
ATOM   4836  CB  LEU A 511     -17.989  -7.079  14.184  1.00 10.00      A   
ATOM   4837  CG  LEU A 511     -19.500  -6.872  14.350  1.00 10.00      A   
ATOM   4838  CD1 LEU A 511     -20.218  -7.019  13.019  1.00 10.00      A   
ATOM   4839  CD2 LEU A 511     -20.065  -7.838  15.376  1.00 10.00      A   
ATOM   4840  C   LEU A 511     -17.567  -4.640  13.839  1.00 10.00      A   
ATOM   4841  O   LEU A 511     -17.215  -4.291  14.967  1.00 10.00      A   
ATOM   4842  N   TRP A 512     -18.194  -3.837  12.997  1.00 10.00      A   
ATOM   4843  HN  TRP A 512     -18.428  -4.173  12.102  1.00 10.00      A   
ATOM   4844  CA  TRP A 512     -18.551  -2.475  13.357  1.00 10.00      A   
ATOM   4845  CB  TRP A 512     -17.922  -1.476  12.374  1.00 10.00      A   
ATOM   4846  CG  TRP A 512     -18.474  -0.082  12.468  1.00 10.00      A   
ATOM   4847  CD1 TRP A 512     -19.437   0.472  11.674  1.00 10.00      A   
ATOM   4848  CD2 TRP A 512     -18.100   0.934  13.408  1.00 10.00      A   
ATOM   4849  NE1 TRP A 512     -19.683   1.767  12.059  1.00 10.00      A   
ATOM   4850  HE1 TRP A 512     -20.333   2.371  11.642  1.00 10.00      A   
ATOM   4851  CE2 TRP A 512     -18.876   2.075  13.121  1.00 10.00      A   
ATOM   4852  CE3 TRP A 512     -17.185   0.989  14.464  1.00 10.00      A   
ATOM   4853  CZ2 TRP A 512     -18.762   3.256  13.848  1.00 10.00      A   
ATOM   4854  CZ3 TRP A 512     -17.076   2.161  15.184  1.00 10.00      A   
ATOM   4855  CH2 TRP A 512     -17.860   3.277  14.875  1.00 10.00      A   
ATOM   4856  C   TRP A 512     -20.065  -2.316  13.386  1.00 10.00      A   
ATOM   4857  O   TRP A 512     -20.737  -2.490  12.367  1.00 10.00      A   
ATOM   4858  N   MET A 513     -20.600  -2.015  14.557  1.00 10.00      A   
ATOM   4859  HN  MET A 513     -20.012  -1.918  15.341  1.00 10.00      A   
ATOM   4860  CA  MET A 513     -22.033  -1.825  14.718  1.00 10.00      A   
ATOM   4861  CB  MET A 513     -22.640  -2.946  15.563  1.00 10.00      A   
ATOM   4862  CG  MET A 513     -22.532  -4.325  14.931  1.00 10.00      A   
ATOM   4863  SD  MET A 513     -23.248  -5.624  15.959  1.00 10.00      A   
ATOM   4864  CE  MET A 513     -24.999  -5.322  15.723  1.00 10.00      A   
ATOM   4865  C   MET A 513     -22.312  -0.474  15.357  1.00 10.00      A   
ATOM   4866  O   MET A 513     -21.822  -0.183  16.446  1.00 10.00      A   
ATOM   4867  N   SER A 514     -23.091   0.350  14.677  1.00 10.00      A   
ATOM   4868  HN  SER A 514     -23.473   0.055  13.819  1.00 10.00      A   
ATOM   4869  CA  SER A 514     -23.419   1.676  15.182  1.00 10.00      A   
ATOM   4870  CB  SER A 514     -22.729   2.741  14.328  1.00 10.00      A   
ATOM   4871  OG  SER A 514     -22.381   2.221  13.054  1.00 10.00      A   
ATOM   4872  HG  SER A 514     -22.133   1.294  13.143  1.00 10.00      A   
ATOM   4873  C   SER A 514     -24.929   1.893  15.195  1.00 10.00      A   
ATOM   4874  O   SER A 514     -25.628   1.480  14.266  1.00 10.00      A   
ATOM   4875  N   SER A 515     -25.428   2.525  16.259  1.00 10.00      A   
ATOM   4876  HN  SER A 515     -24.815   2.814  16.977  1.00 10.00      A   
ATOM   4877  CA  SER A 515     -26.855   2.804  16.399  1.00 10.00      A   
ATOM   4878  CB  SER A 515     -27.293   3.878  15.396  1.00 10.00      A   
ATOM   4879  OG  SER A 515     -26.457   5.020  15.485  1.00 10.00      A   
ATOM   4880  HG  SER A 515     -25.672   4.803  15.997  1.00 10.00      A   
ATOM   4881  C   SER A 515     -27.695   1.535  16.248  1.00 10.00      A   
ATOM   4882  O   SER A 515     -28.661   1.495  15.485  1.00 10.00      A   
ATOM   4883  N   CYS A 516     -27.303   0.497  16.969  1.00 10.00      A   
ATOM   4884  HN  CYS A 516     -26.525   0.591  17.555  1.00 10.00      A   
ATOM   4885  CA  CYS A 516     -28.005  -0.774  16.929  1.00 10.00      A   
ATOM   4886  CB  CYS A 516     -27.042  -1.895  16.521  1.00 10.00      A   
ATOM   4887  SG  CYS A 516     -26.203  -1.615  14.941  1.00 10.00      A   
ATOM   4888  HG  CYS A 516     -26.256  -0.317  14.675  1.00 10.00      A   
ATOM   4889  C   CYS A 516     -28.633  -1.063  18.289  1.00 10.00      A   
ATOM   4890  O   CYS A 516     -28.519  -0.256  19.210  1.00 10.00      A   
ATOM   4891  N   SER A 517     -29.286  -2.205  18.416  1.00 10.00      A   
ATOM   4892  HN  SER A 517     -29.332  -2.821  17.650  1.00 10.00      A   
ATOM   4893  CA  SER A 517     -29.935  -2.583  19.664  1.00 10.00      A   
ATOM   4894  CB  SER A 517     -31.234  -3.332  19.365  1.00 10.00      A   
ATOM   4895  OG  SER A 517     -31.979  -2.669  18.354  1.00 10.00      A   
ATOM   4896  HG  SER A 517     -31.850  -1.716  18.431  1.00 10.00      A   
ATOM   4897  C   SER A 517     -29.013  -3.438  20.538  1.00 10.00      A   
ATOM   4898  O   SER A 517     -29.450  -4.401  21.173  1.00 10.00      A   
ATOM   4899  N   VAL A 518     -27.740  -3.079  20.573  1.00 10.00      A   
ATOM   4900  HN  VAL A 518     -27.452  -2.291  20.069  1.00 10.00      A   
ATOM   4901  CA  VAL A 518     -26.767  -3.814  21.367  1.00 10.00      A   
ATOM   4902  CB  VAL A 518     -25.370  -3.796  20.715  1.00 10.00      A   
ATOM   4903  CG1 VAL A 518     -24.421  -4.714  21.469  1.00 10.00      A   
ATOM   4904  CG2 VAL A 518     -25.457  -4.209  19.256  1.00 10.00      A   
ATOM   4905  C   VAL A 518     -26.677  -3.225  22.767  1.00 10.00      A   
ATOM   4906  O   VAL A 518     -26.269  -2.074  22.940  1.00 10.00      A   
ATOM   4907  N   SER A 519     -27.060  -4.010  23.761  1.00 10.00      A   
ATOM   4908  HN  SER A 519     -27.364  -4.929  23.565  1.00 10.00      A   
ATOM   4909  CA  SER A 519     -27.031  -3.553  25.138  1.00 10.00      A   
ATOM   4910  CB  SER A 519     -27.985  -4.396  25.986  1.00 10.00      A   
ATOM   4911  OG  SER A 519     -27.640  -5.774  25.936  1.00 10.00      A   
ATOM   4912  HG  SER A 519     -27.760  -6.107  25.026  1.00 10.00      A   
ATOM   4913  C   SER A 519     -25.615  -3.621  25.700  1.00 10.00      A   
ATOM   4914  O   SER A 519     -24.793  -4.425  25.247  1.00 10.00      A   
ATOM   4915  N   PHE A 520     -25.330  -2.775  26.688  1.00 10.00      A   
ATOM   4916  HN  PHE A 520     -26.023  -2.149  26.998  1.00 10.00      A   
ATOM   4917  CA  PHE A 520     -24.014  -2.750  27.314  1.00 10.00      A   
ATOM   4918  CB  PHE A 520     -23.874  -1.547  28.250  1.00 10.00      A   
ATOM   4919  CG  PHE A 520     -22.488  -1.376  28.807  1.00 10.00      A   
ATOM   4920  CD1 PHE A 520     -21.391  -1.290  27.963  1.00 10.00      A   
ATOM   4921  CD2 PHE A 520     -22.283  -1.304  30.174  1.00 10.00      A   
ATOM   4922  CE1 PHE A 520     -20.118  -1.135  28.477  1.00 10.00      A   
ATOM   4923  CE2 PHE A 520     -21.014  -1.149  30.694  1.00 10.00      A   
ATOM   4924  CZ  PHE A 520     -19.930  -1.064  29.844  1.00 10.00      A   
ATOM   4925  C   PHE A 520     -23.758  -4.051  28.071  1.00 10.00      A   
ATOM   4926  O   PHE A 520     -22.616  -4.494  28.202  1.00 10.00      A   
ATOM   4927  N   GLY A 521     -24.835  -4.666  28.549  1.00 10.00      A   
ATOM   4928  HN  GLY A 521     -25.718  -4.266  28.401  1.00 10.00      A   
ATOM   4929  CA  GLY A 521     -24.720  -5.914  29.278  1.00 10.00      A   
ATOM   4930  C   GLY A 521     -24.093  -7.003  28.433  1.00 10.00      A   
ATOM   4931  O   GLY A 521     -23.187  -7.711  28.885  1.00 10.00      A   
ATOM   4932  N   ALA A 522     -24.544  -7.111  27.189  1.00 10.00      A   
ATOM   4933  HN  ALA A 522     -25.245  -6.498  26.877  1.00 10.00      A   
ATOM   4934  CA  ALA A 522     -24.029  -8.119  26.275  1.00 10.00      A   
ATOM   4935  CB  ALA A 522     -24.898  -8.219  25.038  1.00 10.00      A   
ATOM   4936  C   ALA A 522     -22.590  -7.818  25.885  1.00 10.00      A   
ATOM   4937  O   ALA A 522     -21.786  -8.733  25.718  1.00 10.00      A   
ATOM   4938  N   CYS A 523     -22.272  -6.534  25.754  1.00 10.00      A   
ATOM   4939  HN  CYS A 523     -22.962  -5.853  25.900  1.00 10.00      A   
ATOM   4940  CA  CYS A 523     -20.925  -6.113  25.393  1.00 10.00      A   
ATOM   4941  CB  CYS A 523     -20.856  -4.591  25.280  1.00 10.00      A   
ATOM   4942  SG  CYS A 523     -22.018  -3.882  24.090  1.00 10.00      A   
ATOM   4943  HG  CYS A 523     -23.245  -4.236  24.450  1.00 10.00      A   
ATOM   4944  C   CYS A 523     -19.919  -6.610  26.424  1.00 10.00      A   
ATOM   4945  O   CYS A 523     -18.822  -7.049  26.077  1.00 10.00      A   
ATOM   4946  N   LYS A 524     -20.308  -6.553  27.692  1.00 10.00      A   
ATOM   4947  HN  LYS A 524     -21.197  -6.189  27.904  1.00 10.00      A   
ATOM   4948  CA  LYS A 524     -19.448  -7.011  28.772  1.00 10.00      A   
ATOM   4949  CB  LYS A 524     -19.993  -6.560  30.127  1.00 10.00      A   
ATOM   4950  CG  LYS A 524     -20.120  -5.054  30.297  1.00 10.00      A   
ATOM   4951  CD  LYS A 524     -20.486  -4.698  31.731  1.00 10.00      A   
ATOM   4952  CE  LYS A 524     -21.784  -5.369  32.159  1.00 10.00      A   
ATOM   4953  NZ  LYS A 524     -22.016  -5.246  33.623  1.00 10.00      A   
ATOM   4954  HZ1 LYS A 524     -21.317  -5.811  34.148  1.00 10.00      A   
ATOM   4955  HZ2 LYS A 524     -22.974  -5.585  33.869  1.00 10.00      A   
ATOM   4956  HZ3 LYS A 524     -21.929  -4.255  33.916  1.00 10.00      A   
ATOM   4957  C   LYS A 524     -19.326  -8.532  28.750  1.00 10.00      A   
ATOM   4958  O   LYS A 524     -18.239  -9.079  28.930  1.00 10.00      A   
ATOM   4959  N   LEU A 525     -20.450  -9.202  28.517  1.00 10.00      A   
ATOM   4960  HN  LEU A 525     -21.279  -8.700  28.366  1.00 10.00      A   
ATOM   4961  CA  LEU A 525     -20.484 -10.660  28.473  1.00 10.00      A   
ATOM   4962  CB  LEU A 525     -21.925 -11.167  28.354  1.00 10.00      A   
ATOM   4963  CG  LEU A 525     -22.101 -12.685  28.380  1.00 10.00      A   
ATOM   4964  CD1 LEU A 525     -21.838 -13.236  29.773  1.00 10.00      A   
ATOM   4965  CD2 LEU A 525     -23.485 -13.076  27.891  1.00 10.00      A   
ATOM   4966  C   LEU A 525     -19.642 -11.198  27.320  1.00 10.00      A   
ATOM   4967  O   LEU A 525     -18.840 -12.112  27.503  1.00 10.00      A   
ATOM   4968  N   LEU A 526     -19.816 -10.612  26.140  1.00 10.00      A   
ATOM   4969  HN  LEU A 526     -20.464  -9.877  26.063  1.00 10.00      A   
ATOM   4970  CA  LEU A 526     -19.075 -11.030  24.954  1.00 10.00      A   
ATOM   4971  CB  LEU A 526     -19.532 -10.225  23.732  1.00 10.00      A   
ATOM   4972  CG  LEU A 526     -18.927 -10.627  22.384  1.00 10.00      A   
ATOM   4973  CD1 LEU A 526     -19.278 -12.067  22.045  1.00 10.00      A   
ATOM   4974  CD2 LEU A 526     -19.404  -9.692  21.287  1.00 10.00      A   
ATOM   4975  C   LEU A 526     -17.571 -10.870  25.165  1.00 10.00      A   
ATOM   4976  O   LEU A 526     -16.783 -11.729  24.765  1.00 10.00      A   
ATOM   4977  N   GLY A 527     -17.183  -9.780  25.817  1.00 10.00      A   
ATOM   4978  HN  GLY A 527     -17.859  -9.140  26.127  1.00 10.00      A   
ATOM   4979  CA  GLY A 527     -15.779  -9.526  26.074  1.00 10.00      A   
ATOM   4980  C   GLY A 527     -15.175 -10.525  27.044  1.00 10.00      A   
ATOM   4981  O   GLY A 527     -13.982 -10.821  26.981  1.00 10.00      A   
ATOM   4982  N   GLN A 528     -15.991 -11.037  27.954  1.00 10.00      A   
ATOM   4983  HN  GLN A 528     -16.933 -10.756  27.967  1.00 10.00      A   
ATOM   4984  CA  GLN A 528     -15.520 -12.009  28.932  1.00 10.00      A   
ATOM   4985  CB  GLN A 528     -16.347 -11.938  30.213  1.00 10.00      A   
ATOM   4986  CG  GLN A 528     -16.229 -10.619  30.959  1.00 10.00      A   
ATOM   4987  CD  GLN A 528     -16.860 -10.667  32.335  1.00 10.00      A   
ATOM   4988  OE1 GLN A 528     -17.793 -11.427  32.581  1.00 10.00      A   
ATOM   4989  NE2 GLN A 528     -16.358  -9.851  33.244  1.00 10.00      A   
ATOM   4990 HE21 GLN A 528     -15.612  -9.264  32.983  1.00 10.00      A   
ATOM   4991 HE22 GLN A 528     -16.750  -9.861  34.140  1.00 10.00      A   
ATOM   4992  C   GLN A 528     -15.568 -13.418  28.352  1.00 10.00      A   
ATOM   4993  O   GLN A 528     -14.747 -14.274  28.694  1.00 10.00      A   
ATOM   4994  N   LYS A 529     -16.531 -13.642  27.469  1.00 10.00      A   
ATOM   4995  HN  LYS A 529     -17.148 -12.911  27.244  1.00 10.00      A   
ATOM   4996  CA  LYS A 529     -16.709 -14.933  26.829  1.00 10.00      A   
ATOM   4997  CB  LYS A 529     -18.103 -15.024  26.196  1.00 10.00      A   
ATOM   4998  CG  LYS A 529     -18.403 -16.358  25.533  1.00 10.00      A   
ATOM   4999  CD  LYS A 529     -19.797 -16.378  24.930  1.00 10.00      A   
ATOM   5000  CE  LYS A 529     -20.035 -17.644  24.122  1.00 10.00      A   
ATOM   5001  NZ  LYS A 529     -20.005 -18.868  24.964  1.00 10.00      A   
ATOM   5002  HZ1 LYS A 529     -20.950 -19.059  25.348  1.00 10.00      A   
ATOM   5003  HZ2 LYS A 529     -19.337 -18.750  25.754  1.00 10.00      A   
ATOM   5004  HZ3 LYS A 529     -19.705 -19.683  24.395  1.00 10.00      A   
ATOM   5005  C   LYS A 529     -15.630 -15.165  25.777  1.00 10.00      A   
ATOM   5006  O   LYS A 529     -15.061 -16.253  25.695  1.00 10.00      A   
ATOM   5007  N   MET A 530     -15.348 -14.137  24.979  1.00 10.00      A   
ATOM   5008  HN  MET A 530     -15.834 -13.288  25.097  1.00 10.00      A   
ATOM   5009  CA  MET A 530     -14.337 -14.227  23.933  1.00 10.00      A   
ATOM   5010  CB  MET A 530     -14.932 -13.840  22.575  1.00 10.00      A   
ATOM   5011  CG  MET A 530     -16.194 -14.600  22.198  1.00 10.00      A   
ATOM   5012  SD  MET A 530     -15.928 -16.374  21.998  1.00 10.00      A   
ATOM   5013  CE  MET A 530     -14.828 -16.394  20.586  1.00 10.00      A   
ATOM   5014  C   MET A 530     -13.158 -13.316  24.257  1.00 10.00      A   
ATOM   5015  O   MET A 530     -13.141 -12.148  23.865  1.00 10.00      A   
ATOM   5016  N   PRO A 531     -12.147 -13.836  24.973  1.00 10.00      A   
ATOM   5017  CA  PRO A 531     -10.961 -13.065  25.368  1.00 10.00      A   
ATOM   5018  CB  PRO A 531     -10.299 -13.942  26.446  1.00 10.00      A   
ATOM   5019  CG  PRO A 531     -11.268 -15.046  26.721  1.00 10.00      A   
ATOM   5020  CD  PRO A 531     -12.081 -15.212  25.474  1.00 10.00      A   
ATOM   5021  C   PRO A 531      -9.991 -12.840  24.210  1.00 10.00      A   
ATOM   5022  O   PRO A 531      -9.027 -12.081  24.329  1.00 10.00      A   
ATOM   5023  N   LYS A 532     -10.244 -13.505  23.093  1.00 10.00      A   
ATOM   5024  HN  LYS A 532     -11.025 -14.093  23.056  1.00 10.00      A   
ATOM   5025  CA  LYS A 532      -9.389 -13.382  21.922  1.00 10.00      A   
ATOM   5026  CB  LYS A 532      -9.373 -14.693  21.132  1.00 10.00      A   
ATOM   5027  CG  LYS A 532      -8.624 -15.826  21.819  1.00 10.00      A   
ATOM   5028  CD  LYS A 532      -8.556 -17.055  20.927  1.00 10.00      A   
ATOM   5029  CE  LYS A 532      -7.523 -18.053  21.425  1.00 10.00      A   
ATOM   5030  NZ  LYS A 532      -7.906 -18.664  22.722  1.00 10.00      A   
ATOM   5031  HZ1 LYS A 532      -7.072 -19.096  23.172  1.00 10.00      A   
ATOM   5032  HZ2 LYS A 532      -8.620 -19.404  22.571  1.00 10.00      A   
ATOM   5033  HZ3 LYS A 532      -8.295 -17.945  23.358  1.00 10.00      A   
ATOM   5034  C   LYS A 532      -9.823 -12.221  21.028  1.00 10.00      A   
ATOM   5035  O   LYS A 532      -9.217 -11.959  19.989  1.00 10.00      A   
ATOM   5036  N   LEU A 533     -10.872 -11.520  21.438  1.00 10.00      A   
ATOM   5037  HN  LEU A 533     -11.312 -11.759  22.281  1.00 10.00      A   
ATOM   5038  CA  LEU A 533     -11.376 -10.394  20.675  1.00 10.00      A   
ATOM   5039  CB  LEU A 533     -12.705 -10.749  20.009  1.00 10.00      A   
ATOM   5040  CG  LEU A 533     -12.630 -11.763  18.869  1.00 10.00      A   
ATOM   5041  CD1 LEU A 533     -13.180 -13.110  19.306  1.00 10.00      A   
ATOM   5042  CD2 LEU A 533     -13.368 -11.247  17.648  1.00 10.00      A   
ATOM   5043  C   LEU A 533     -11.546  -9.166  21.558  1.00 10.00      A   
ATOM   5044  O   LEU A 533     -11.985  -9.270  22.704  1.00 10.00      A   
ATOM   5045  N   ASN A 534     -11.183  -8.014  21.024  1.00 10.00      A   
ATOM   5046  HN  ASN A 534     -10.835  -8.002  20.104  1.00 10.00      A   
ATOM   5047  CA  ASN A 534     -11.311  -6.765  21.755  1.00 10.00      A   
ATOM   5048  CB  ASN A 534     -10.181  -5.789  21.405  1.00 10.00      A   
ATOM   5049  CG  ASN A 534      -8.931  -5.967  22.249  1.00 10.00      A   
ATOM   5050  OD1 ASN A 534      -8.921  -6.709  23.233  1.00 10.00      A   
ATOM   5051  ND2 ASN A 534      -7.869  -5.263  21.880  1.00 10.00      A   
ATOM   5052 HD21 ASN A 534      -7.949  -4.673  21.092  1.00 10.00      A   
ATOM   5053 HD22 ASN A 534      -7.040  -5.368  22.397  1.00 10.00      A   
ATOM   5054  C   ASN A 534     -12.648  -6.122  21.439  1.00 10.00      A   
ATOM   5055  O   ASN A 534     -12.910  -5.747  20.293  1.00 10.00      A   
ATOM   5056  N   VAL A 535     -13.498  -6.024  22.445  1.00 10.00      A   
ATOM   5057  HN  VAL A 535     -13.233  -6.358  23.328  1.00 10.00      A   
ATOM   5058  CA  VAL A 535     -14.805  -5.411  22.279  1.00 10.00      A   
ATOM   5059  CB  VAL A 535     -15.896  -6.148  23.088  1.00 10.00      A   
ATOM   5060  CG1 VAL A 535     -17.278  -5.598  22.762  1.00 10.00      A   
ATOM   5061  CG2 VAL A 535     -15.846  -7.644  22.813  1.00 10.00      A   
ATOM   5062  C   VAL A 535     -14.732  -3.956  22.723  1.00 10.00      A   
ATOM   5063  O   VAL A 535     -15.035  -3.626  23.873  1.00 10.00      A   
ATOM   5064  N   GLU A 536     -14.307  -3.096  21.811  1.00 10.00      A   
ATOM   5065  HN  GLU A 536     -14.081  -3.421  20.910  1.00 10.00      A   
ATOM   5066  CA  GLU A 536     -14.175  -1.682  22.105  1.00 10.00      A   
ATOM   5067  CB  GLU A 536     -13.118  -1.033  21.207  1.00 10.00      A   
ATOM   5068  CG  GLU A 536     -11.689  -1.458  21.516  1.00 10.00      A   
ATOM   5069  CD  GLU A 536     -10.663  -0.566  20.848  1.00 10.00      A   
ATOM   5070  OE1 GLU A 536     -11.040   0.523  20.366  1.00 10.00      A   
ATOM   5071  OE2 GLU A 536      -9.473  -0.944  20.814  1.00 10.00      A   
ATOM   5072  C   GLU A 536     -15.508  -0.963  21.966  1.00 10.00      A   
ATOM   5073  O   GLU A 536     -16.049  -0.832  20.868  1.00 10.00      A   
ATOM   5074  N   VAL A 537     -16.038  -0.517  23.090  1.00 10.00      A   
ATOM   5075  HN  VAL A 537     -15.571  -0.682  23.935  1.00 10.00      A   
ATOM   5076  CA  VAL A 537     -17.297   0.200  23.110  1.00 10.00      A   
ATOM   5077  CB  VAL A 537     -18.115  -0.144  24.370  1.00 10.00      A   
ATOM   5078  CG1 VAL A 537     -19.366   0.719  24.458  1.00 10.00      A   
ATOM   5079  CG2 VAL A 537     -18.475  -1.621  24.381  1.00 10.00      A   
ATOM   5080  C   VAL A 537     -17.052   1.702  23.071  1.00 10.00      A   
ATOM   5081  O   VAL A 537     -16.405   2.259  23.958  1.00 10.00      A   
ATOM   5082  N   ILE A 538     -17.563   2.344  22.033  1.00 10.00      A   
ATOM   5083  HN  ILE A 538     -18.058   1.834  21.354  1.00 10.00      A   
ATOM   5084  CA  ILE A 538     -17.418   3.781  21.871  1.00 10.00      A   
ATOM   5085  CB  ILE A 538     -17.124   4.164  20.406  1.00 10.00      A   
ATOM   5086  CG1 ILE A 538     -15.903   3.400  19.877  1.00 10.00      A   
ATOM   5087  CG2 ILE A 538     -16.910   5.667  20.277  1.00 10.00      A   
ATOM   5088  CD1 ILE A 538     -16.251   2.185  19.040  1.00 10.00      A   
ATOM   5089  C   ILE A 538     -18.688   4.484  22.334  1.00 10.00      A   
ATOM   5090  O   ILE A 538     -19.754   4.322  21.734  1.00 10.00      A   
ATOM   5091  N   ASP A 539     -18.569   5.257  23.400  1.00 10.00      A   
ATOM   5092  HN  ASP A 539     -17.686   5.365  23.819  1.00 10.00      A   
ATOM   5093  CA  ASP A 539     -19.706   5.964  23.957  1.00 10.00      A   
ATOM   5094  CB  ASP A 539     -20.218   5.208  25.184  1.00 10.00      A   
ATOM   5095  CG  ASP A 539     -21.634   5.582  25.544  1.00 10.00      A   
ATOM   5096  OD1 ASP A 539     -22.561   4.822  25.190  1.00 10.00      A   
ATOM   5097  OD2 ASP A 539     -21.837   6.629  26.188  1.00 10.00      A   
ATOM   5098  C   ASP A 539     -19.322   7.389  24.348  1.00 10.00      A   
ATOM   5099  O   ASP A 539     -18.375   7.603  25.109  1.00 10.00      A   
ATOM   5100  N   GLU A 540     -20.049   8.363  23.813  1.00 10.00      A   
ATOM   5101  HN  GLU A 540     -20.774   8.133  23.182  1.00 10.00      A   
ATOM   5102  CA  GLU A 540     -19.792   9.768  24.102  1.00 10.00      A   
ATOM   5103  CB  GLU A 540     -19.859  10.593  22.816  1.00 10.00      A   
ATOM   5104  CG  GLU A 540     -18.758  10.275  21.819  1.00 10.00      A   
ATOM   5105  CD  GLU A 540     -18.885  11.073  20.539  1.00 10.00      A   
ATOM   5106  OE1 GLU A 540     -19.723  10.705  19.691  1.00 10.00      A   
ATOM   5107  OE2 GLU A 540     -18.149  12.072  20.377  1.00 10.00      A   
ATOM   5108  C   GLU A 540     -20.782  10.326  25.121  1.00 10.00      A   
ATOM   5109  O   GLU A 540     -20.889  11.538  25.290  1.00 10.00      A   
ATOM   5110  N   ARG A 541     -21.491   9.447  25.812  1.00 10.00      A   
ATOM   5111  HN  ARG A 541     -21.339   8.485  25.669  1.00 10.00      A   
ATOM   5112  CA  ARG A 541     -22.471   9.878  26.807  1.00 10.00      A   
ATOM   5113  CB  ARG A 541     -23.819   9.165  26.618  1.00 10.00      A   
ATOM   5114  CG  ARG A 541     -24.299   9.058  25.180  1.00 10.00      A   
ATOM   5115  CD  ARG A 541     -24.407   7.604  24.749  1.00 10.00      A   
ATOM   5116  NE  ARG A 541     -25.782   7.113  24.780  1.00 10.00      A   
ATOM   5117  HE  ARG A 541     -26.498   7.785  24.852  1.00 10.00      A   
ATOM   5118  CZ  ARG A 541     -26.120   5.828  24.718  1.00 10.00      A   
ATOM   5119  NH1 ARG A 541     -25.186   4.888  24.633  1.00 10.00      A   
ATOM   5120 HH11 ARG A 541     -24.166   5.147  24.617  1.00 10.00      A   
ATOM   5121 HH12 ARG A 541     -25.463   3.885  24.584  1.00 10.00      A   
ATOM   5122  NH2 ARG A 541     -27.397   5.474  24.737  1.00 10.00      A   
ATOM   5123 HH21 ARG A 541     -27.663   4.468  24.690  1.00 10.00      A   
ATOM   5124 HH22 ARG A 541     -28.144   6.204  24.799  1.00 10.00      A   
ATOM   5125  C   ARG A 541     -21.946   9.606  28.212  1.00 10.00      A   
ATOM   5126  O   ARG A 541     -22.712   9.561  29.177  1.00 10.00      A   
ATOM   5127  N   GLY A 542     -20.638   9.420  28.321  1.00 10.00      A   
ATOM   5128  HN  GLY A 542     -20.077   9.457  27.517  1.00 10.00      A   
ATOM   5129  CA  GLY A 542     -20.030   9.145  29.605  1.00 10.00      A   
ATOM   5130  C   GLY A 542     -19.891   7.659  29.845  1.00 10.00      A   
ATOM   5131  O   GLY A 542     -20.207   6.861  28.966  1.00 10.00      A   
ATOM   5132  N   ALA A 543     -19.415   7.286  31.028  1.00 10.00      A   
ATOM   5133  HN  ALA A 543     -19.167   7.975  31.679  1.00 10.00      A   
ATOM   5134  CA  ALA A 543     -19.240   5.882  31.381  1.00 10.00      A   
ATOM   5135  CB  ALA A 543     -18.692   5.758  32.791  1.00 10.00      A   
ATOM   5136  C   ALA A 543     -20.560   5.132  31.259  1.00 10.00      A   
ATOM   5137  O   ALA A 543     -21.529   5.455  31.948  1.00 10.00      A   
ATOM   5138  N   PRO A 544     -20.615   4.125  30.374  1.00 10.00      A   
ATOM   5139  CA  PRO A 544     -21.825   3.326  30.150  1.00 10.00      A   
ATOM   5140  CB  PRO A 544     -21.408   2.327  29.064  1.00 10.00      A   
ATOM   5141  CG  PRO A 544     -20.212   2.941  28.420  1.00 10.00      A   
ATOM   5142  CD  PRO A 544     -19.506   3.691  29.511  1.00 10.00      A   
ATOM   5143  C   PRO A 544     -22.271   2.582  31.403  1.00 10.00      A   
ATOM   5144  O   PRO A 544     -23.436   2.205  31.530  1.00 10.00      A   
ATOM   5145  N   ASP A 545     -21.337   2.383  32.325  1.00 10.00      A   
ATOM   5146  HN  ASP A 545     -20.425   2.714  32.157  1.00 10.00      A   
ATOM   5147  CA  ASP A 545     -21.613   1.686  33.576  1.00 10.00      A   
ATOM   5148  CB  ASP A 545     -20.311   1.377  34.316  1.00 10.00      A   
ATOM   5149  CG  ASP A 545     -20.529   0.534  35.556  1.00 10.00      A   
ATOM   5150  OD1 ASP A 545     -20.847  -0.665  35.417  1.00 10.00      A   
ATOM   5151  OD2 ASP A 545     -20.372   1.064  36.677  1.00 10.00      A   
ATOM   5152  C   ASP A 545     -22.549   2.497  34.469  1.00 10.00      A   
ATOM   5153  O   ASP A 545     -23.250   1.942  35.307  1.00 10.00      A   
ATOM   5154  N   SER A 546     -22.568   3.810  34.271  1.00 10.00      A   
ATOM   5155  HN  SER A 546     -21.991   4.196  33.585  1.00 10.00      A   
ATOM   5156  CA  SER A 546     -23.422   4.694  35.057  1.00 10.00      A   
ATOM   5157  CB  SER A 546     -23.020   6.151  34.826  1.00 10.00      A   
ATOM   5158  OG  SER A 546     -21.625   6.260  34.577  1.00 10.00      A   
ATOM   5159  HG  SER A 546     -21.483   6.434  33.635  1.00 10.00      A   
ATOM   5160  C   SER A 546     -24.884   4.495  34.670  1.00 10.00      A   
ATOM   5161  O   SER A 546     -25.800   4.880  35.404  1.00 10.00      A   
ATOM   5162  N   ARG A 547     -25.087   3.878  33.514  1.00 10.00      A   
ATOM   5163  HN  ARG A 547     -24.312   3.566  32.997  1.00 10.00      A   
ATOM   5164  CA  ARG A 547     -26.421   3.620  33.002  1.00 10.00      A   
ATOM   5165  CB  ARG A 547     -26.533   4.152  31.570  1.00 10.00      A   
ATOM   5166  CG  ARG A 547     -25.856   5.497  31.359  1.00 10.00      A   
ATOM   5167  CD  ARG A 547     -25.891   5.922  29.904  1.00 10.00      A
[truncated: 216,683 more chars]
