# Supplementary material for: Flexibility of intrinsically disordered degrons in AUX/IAA proteins reinforces auxin co-receptor assemblies
Source: Nat Commun. 2020 May 8;11:2277. doi: 10.1038/s41467-020-16147-2 (PMC7210949; doi:10.1038/s41467-020-16147-2)
Supplement: Supplementary file 9 — Supplementary Data 6 [file 41467_2020_16147_MOESM9_ESM.gz › haddock_files/IAA12/No_disorder_restraint/cluster9_4.pdb]

REMARK FILENAME="complex_121w.pdb0"
REMARK ===============================================================
REMARK HADDOCK run for complex
REMARK initial structure: complex_121.pdb
REMARK final NOE weights: unambig 50 amb: 50
REMARK ===============================================================
REMARK            total,bonds,angles,improper,dihe,vdw,elec,air,cdih,coup,rdcs,vean,dani,xpcs,rg
REMARK energies: -356.046, 0, 0, 0, 0, -25.165, -332.148, 1.26715, 0, 0, 0, 0, 0, 0, 0
REMARK ===============================================================
REMARK            bonds,angles,impropers,dihe,air,cdih,coup,rdcs,vean,dani,xpcs
REMARK rms-dev.: 0,0,0,0,3.394039E-02,0,0, 0, 0, 0, 0
REMARK ===============================================================
REMARK               air,cdih,coup,rdcs,vean,dani,xpcs
REMARK               >0.3,>5,>1,>0,>5,>0.2,>0.2
REMARK violations.: 0, 0, 0, 0, 0, 0, 0
REMARK ===============================================================
REMARK                        CVpartition#,violations,rms
REMARK AIRs cross-validation: 1, 0, NaN
REMARK ===============================================================
REMARK NCS energy: 0
REMARK ===============================================================
REMARK Symmetry energy: 0
REMARK ===============================================================
REMARK Desolvation energy: 40.0725
REMARK Internal energy free molecules: -22186.6
REMARK Internal energy complex: -33299.8
REMARK Binding energy: -11430.4
REMARK ===============================================================
REMARK buried surface area: 1046.6
REMARK ===============================================================
REMARK water - chain1: 0 0 0
REMARK water - chain2: 0 0 0
REMARK water - chain3: 0 0 0
REMARK water - chain4: 0 0 0
REMARK water - chain5: 0 0 0
REMARK water - chain6: 0 0 0
REMARK ===============================================================
REMARK water - water: 0 0 0
REMARK ===============================================================
REMARK DATE:14-Feb-2019  05:56:58       created by user: enmr049
REMARK VERSION:1.3U
ATOM      1  N   PHE A   9      17.079  30.525  -2.478  1.00 10.00      A   
ATOM      2  HN  PHE A   9      16.816  30.187  -3.361  1.00 10.00      A   
ATOM      3  CA  PHE A   9      17.569  29.586  -1.481  1.00 10.00      A   
ATOM      4  CB  PHE A   9      16.408  29.045  -0.648  1.00 10.00      A   
ATOM      5  CG  PHE A   9      16.271  29.718   0.682  1.00 10.00      A   
ATOM      6  CD1 PHE A   9      15.878  31.041   0.770  1.00 10.00      A   
ATOM      7  CD2 PHE A   9      16.540  29.022   1.847  1.00 10.00      A   
ATOM      8  CE1 PHE A   9      15.757  31.657   2.000  1.00 10.00      A   
ATOM      9  CE2 PHE A   9      16.420  29.629   3.079  1.00 10.00      A   
ATOM     10  CZ  PHE A   9      16.028  30.947   3.156  1.00 10.00      A   
ATOM     11  C   PHE A   9      18.339  28.442  -2.136  1.00 10.00      A   
ATOM     12  O   PHE A   9      17.996  28.015  -3.238  1.00 10.00      A   
ATOM     13  N   PRO A  10      19.406  27.958  -1.475  1.00 10.00      A   
ATOM     14  CA  PRO A  10      20.234  26.854  -1.982  1.00 10.00      A   
ATOM     15  CB  PRO A  10      21.282  26.660  -0.876  1.00 10.00      A   
ATOM     16  CG  PRO A  10      21.307  27.953  -0.140  1.00 10.00      A   
ATOM     17  CD  PRO A  10      19.900  28.464  -0.183  1.00 10.00      A   
ATOM     18  C   PRO A  10      19.426  25.574  -2.163  1.00 10.00      A   
ATOM     19  O   PRO A  10      18.577  25.243  -1.327  1.00 10.00      A   
ATOM     20  N   GLU A  11      19.702  24.851  -3.245  1.00 10.00      A   
ATOM     21  HN  GLU A  11      20.404  25.164  -3.865  1.00 10.00      A   
ATOM     22  CA  GLU A  11      18.998  23.608  -3.538  1.00 10.00      A   
ATOM     23  CB  GLU A  11      19.401  23.035  -4.903  1.00 10.00      A   
ATOM     24  CG  GLU A  11      20.883  23.146  -5.230  1.00 10.00      A   
ATOM     25  CD  GLU A  11      21.216  24.392  -6.026  1.00 10.00      A   
ATOM     26  OE1 GLU A  11      21.394  24.288  -7.259  1.00 10.00      A   
ATOM     27  OE2 GLU A  11      21.300  25.485  -5.426  1.00 10.00      A   
ATOM     28  C   GLU A  11      19.196  22.583  -2.428  1.00 10.00      A   
ATOM     29  O   GLU A  11      18.288  21.813  -2.116  1.00 10.00      A   
ATOM     30  N   GLU A  12      20.378  22.592  -1.819  1.00 10.00      A   
ATOM     31  HN  GLU A  12      21.070  23.231  -2.117  1.00 10.00      A   
ATOM     32  CA  GLU A  12      20.679  21.672  -0.727  1.00 10.00      A   
ATOM     33  CB  GLU A  12      22.151  21.759  -0.318  1.00 10.00      A   
ATOM     34  CG  GLU A  12      22.706  23.173  -0.258  1.00 10.00      A   
ATOM     35  CD  GLU A  12      23.364  23.588  -1.555  1.00 10.00      A   
ATOM     36  OE1 GLU A  12      22.662  24.124  -2.432  1.00 10.00      A   
ATOM     37  OE2 GLU A  12      24.581  23.359  -1.712  1.00 10.00      A   
ATOM     38  C   GLU A  12      19.777  21.948   0.470  1.00 10.00      A   
ATOM     39  O   GLU A  12      19.427  21.041   1.224  1.00 10.00      A   
ATOM     40  N   VAL A  13      19.390  23.206   0.624  1.00 10.00      A   
ATOM     41  HN  VAL A  13      19.690  23.878  -0.023  1.00 10.00      A   
ATOM     42  CA  VAL A  13      18.516  23.610   1.712  1.00 10.00      A   
ATOM     43  CB  VAL A  13      18.563  25.135   1.934  1.00 10.00      A   
ATOM     44  CG1 VAL A  13      17.425  25.588   2.833  1.00 10.00      A   
ATOM     45  CG2 VAL A  13      19.905  25.539   2.522  1.00 10.00      A   
ATOM     46  C   VAL A  13      17.091  23.185   1.392  1.00 10.00      A   
ATOM     47  O   VAL A  13      16.395  22.606   2.229  1.00 10.00      A   
ATOM     48  N   LEU A  14      16.676  23.456   0.159  1.00 10.00      A   
ATOM     49  HN  LEU A  14      17.287  23.917  -0.458  1.00 10.00      A   
ATOM     50  CA  LEU A  14      15.340  23.103  -0.300  1.00 10.00      A   
ATOM     51  CB  LEU A  14      15.123  23.579  -1.737  1.00 10.00      A   
ATOM     52  CG  LEU A  14      15.229  25.089  -1.966  1.00 10.00      A   
ATOM     53  CD1 LEU A  14      15.140  25.412  -3.448  1.00 10.00      A   
ATOM     54  CD2 LEU A  14      14.152  25.830  -1.187  1.00 10.00      A   
ATOM     55  C   LEU A  14      15.117  21.598  -0.197  1.00 10.00      A   
ATOM     56  O   LEU A  14      13.996  21.138   0.039  1.00 10.00      A   
ATOM     57  N   GLU A  15      16.198  20.838  -0.364  1.00 10.00      A   
ATOM     58  HN  GLU A  15      17.061  21.272  -0.558  1.00 10.00      A   
ATOM     59  CA  GLU A  15      16.141  19.386  -0.278  1.00 10.00      A   
ATOM     60  CB  GLU A  15      17.515  18.769  -0.546  1.00 10.00      A   
ATOM     61  CG  GLU A  15      17.805  18.495  -2.011  1.00 10.00      A   
ATOM     62  CD  GLU A  15      19.048  17.653  -2.206  1.00 10.00      A   
ATOM     63  OE1 GLU A  15      20.124  18.229  -2.468  1.00 10.00      A   
ATOM     64  OE2 GLU A  15      18.961  16.411  -2.101  1.00 10.00      A   
ATOM     65  C   GLU A  15      15.643  18.940   1.091  1.00 10.00      A   
ATOM     66  O   GLU A  15      14.828  18.023   1.195  1.00 10.00      A   
ATOM     67  N   HIS A  16      16.127  19.602   2.136  1.00 10.00      A   
ATOM     68  HN  HIS A  16      16.761  20.337   1.988  1.00 10.00      A   
ATOM     69  CA  HIS A  16      15.732  19.264   3.498  1.00 10.00      A   
ATOM     70  CB  HIS A  16      16.672  19.907   4.523  1.00 10.00      A   
ATOM     71  CG  HIS A  16      16.768  19.141   5.809  1.00 10.00      A   
ATOM     72  ND1 HIS A  16      17.536  18.004   5.908  1.00 10.00      A   
ATOM     73  CD2 HIS A  16      16.168  19.377   7.002  1.00 10.00      A   
ATOM     74  CE1 HIS A  16      17.387  17.576   7.148  1.00 10.00      A   
ATOM     75  NE2 HIS A  16      16.570  18.371   7.842  1.00 10.00      A   
ATOM     76  HE2 HIS A  16      16.293  18.245   8.782  1.00 10.00      A   
ATOM     77  C   HIS A  16      14.286  19.674   3.753  1.00 10.00      A   
ATOM     78  O   HIS A  16      13.538  18.969   4.431  1.00 10.00      A   
ATOM     79  N   VAL A  17      13.896  20.807   3.182  1.00 10.00      A   
ATOM     80  HN  VAL A  17      14.544  21.317   2.647  1.00 10.00      A   
ATOM     81  CA  VAL A  17      12.536  21.317   3.333  1.00 10.00      A   
ATOM     82  CB  VAL A  17      12.362  22.682   2.635  1.00 10.00      A   
ATOM     83  CG1 VAL A  17      10.957  23.230   2.843  1.00 10.00      A   
ATOM     84  CG2 VAL A  17      13.400  23.668   3.139  1.00 10.00      A   
ATOM     85  C   VAL A  17      11.527  20.326   2.758  1.00 10.00      A   
ATOM     86  O   VAL A  17      10.538  19.977   3.408  1.00 10.00      A   
ATOM     87  N   PHE A  18      11.806  19.846   1.552  1.00 10.00      A   
ATOM     88  HN  PHE A  18      12.627  20.142   1.096  1.00 10.00      A   
ATOM     89  CA  PHE A  18      10.921  18.898   0.881  1.00 10.00      A   
ATOM     90  CB  PHE A  18      11.242  18.799  -0.612  1.00 10.00      A   
ATOM     91  CG  PHE A  18      11.146  20.108  -1.350  1.00 10.00      A   
ATOM     92  CD1 PHE A  18      11.900  20.327  -2.490  1.00 10.00      A   
ATOM     93  CD2 PHE A  18      10.305  21.119  -0.904  1.00 10.00      A   
ATOM     94  CE1 PHE A  18      11.818  21.526  -3.171  1.00 10.00      A   
ATOM     95  CE2 PHE A  18      10.221  22.320  -1.579  1.00 10.00      A   
ATOM     96  CZ  PHE A  18      10.977  22.523  -2.714  1.00 10.00      A   
ATOM     97  C   PHE A  18      10.970  17.520   1.534  1.00 10.00      A   
ATOM     98  O   PHE A  18      10.090  16.692   1.312  1.00 10.00      A   
ATOM     99  N   SER A  19      11.989  17.286   2.355  1.00 10.00      A   
ATOM    100  HN  SER A  19      12.656  17.990   2.504  1.00 10.00      A   
ATOM    101  CA  SER A  19      12.131  16.009   3.044  1.00 10.00      A   
ATOM    102  CB  SER A  19      13.559  15.816   3.563  1.00 10.00      A   
ATOM    103  OG  SER A  19      14.483  15.733   2.488  1.00 10.00      A   
ATOM    104  HG  SER A  19      14.556  16.599   2.060  1.00 10.00      A   
ATOM    105  C   SER A  19      11.113  15.878   4.179  1.00 10.00      A   
ATOM    106  O   SER A  19      10.849  14.778   4.662  1.00 10.00      A   
ATOM    107  N   PHE A  20      10.543  17.006   4.598  1.00 10.00      A   
ATOM    108  HN  PHE A  20      10.807  17.856   4.187  1.00 10.00      A   
ATOM    109  CA  PHE A  20       9.546  17.009   5.661  1.00 10.00      A   
ATOM    110  CB  PHE A  20       9.659  18.279   6.507  1.00 10.00      A   
ATOM    111  CG  PHE A  20      10.898  18.336   7.352  1.00 10.00      A   
ATOM    112  CD1 PHE A  20      11.816  19.364   7.201  1.00 10.00      A   
ATOM    113  CD2 PHE A  20      11.145  17.356   8.297  1.00 10.00      A   
ATOM    114  CE1 PHE A  20      12.955  19.411   7.977  1.00 10.00      A   
ATOM    115  CE2 PHE A  20      12.282  17.398   9.077  1.00 10.00      A   
ATOM    116  CZ  PHE A  20      13.187  18.427   8.916  1.00 10.00      A   
ATOM    117  C   PHE A  20       8.139  16.889   5.088  1.00 10.00      A   
ATOM    118  O   PHE A  20       7.188  16.571   5.801  1.00 10.00      A   
ATOM    119  N   ILE A  21       8.017  17.146   3.794  1.00 10.00      A   
ATOM    120  HN  ILE A  21       8.818  17.370   3.273  1.00 10.00      A   
ATOM    121  CA  ILE A  21       6.734  17.075   3.119  1.00 10.00      A   
ATOM    122  CB  ILE A  21       6.577  18.240   2.120  1.00 10.00      A   
ATOM    123  CG1 ILE A  21       6.916  19.571   2.800  1.00 10.00      A   
ATOM    124  CG2 ILE A  21       5.163  18.274   1.561  1.00 10.00      A   
ATOM    125  CD1 ILE A  21       7.076  20.731   1.840  1.00 10.00      A   
ATOM    126  C   ILE A  21       6.618  15.754   2.372  1.00 10.00      A   
ATOM    127  O   ILE A  21       7.151  15.607   1.275  1.00 10.00      A   
ATOM    128  N   GLN A  22       5.935  14.792   2.970  1.00 10.00      A   
ATOM    129  HN  GLN A  22       5.529  14.962   3.846  1.00 10.00      A   
ATOM    130  CA  GLN A  22       5.775  13.482   2.354  1.00 10.00      A   
ATOM    131  CB  GLN A  22       6.160  12.371   3.333  1.00 10.00      A   
ATOM    132  CG  GLN A  22       7.618  12.406   3.771  1.00 10.00      A   
ATOM    133  CD  GLN A  22       8.584  12.386   2.599  1.00 10.00      A   
ATOM    134  OE1 GLN A  22       8.293  11.822   1.544  1.00 10.00      A   
ATOM    135  NE2 GLN A  22       9.742  13.001   2.777  1.00 10.00      A   
ATOM    136 HE21 GLN A  22       9.915  13.427   3.647  1.00 10.00      A   
ATOM    137 HE22 GLN A  22      10.379  13.012   2.034  1.00 10.00      A   
ATOM    138  C   GLN A  22       4.358  13.273   1.835  1.00 10.00      A   
ATOM    139  O   GLN A  22       4.096  12.328   1.090  1.00 10.00      A   
ATOM    140  N   LEU A  23       3.451  14.157   2.231  1.00 10.00      A   
ATOM    141  HN  LEU A  23       3.722  14.883   2.829  1.00 10.00      A   
ATOM    142  CA  LEU A  23       2.062  14.072   1.798  1.00 10.00      A   
ATOM    143  CB  LEU A  23       1.193  15.075   2.560  1.00 10.00      A   
ATOM    144  CG  LEU A  23      -0.298  14.740   2.637  1.00 10.00      A   
ATOM    145  CD1 LEU A  23      -0.547  13.620   3.635  1.00 10.00      A   
ATOM    146  CD2 LEU A  23      -1.119  15.970   2.988  1.00 10.00      A   
ATOM    147  C   LEU A  23       1.960  14.319   0.298  1.00 10.00      A   
ATOM    148  O   LEU A  23       2.385  15.366  -0.196  1.00 10.00      A   
ATOM    149  N   ASP A  24       1.393  13.352  -0.410  1.00 10.00      A   
ATOM    150  HN  ASP A  24       1.068  12.552   0.060  1.00 10.00      A   
ATOM    151  CA  ASP A  24       1.240  13.427  -1.867  1.00 10.00      A   
ATOM    152  CB  ASP A  24       0.521  12.188  -2.410  1.00 10.00      A   
ATOM    153  CG  ASP A  24       1.288  10.903  -2.170  1.00 10.00      A   
ATOM    154  OD1 ASP A  24       2.265  10.640  -2.907  1.00 10.00      A   
ATOM    155  OD2 ASP A  24       0.914  10.151  -1.245  1.00 10.00      A   
ATOM    156  C   ASP A  24       0.506  14.687  -2.309  1.00 10.00      A   
ATOM    157  O   ASP A  24       0.948  15.384  -3.226  1.00 10.00      A   
ATOM    158  N   LYS A  25      -0.612  14.979  -1.651  1.00 10.00      A   
ATOM    159  HN  LYS A  25      -0.913  14.380  -0.930  1.00 10.00      A   
ATOM    160  CA  LYS A  25      -1.411  16.158  -1.979  1.00 10.00      A   
ATOM    161  CB  LYS A  25      -2.699  16.191  -1.149  1.00 10.00      A   
ATOM    162  CG  LYS A  25      -3.706  15.112  -1.519  1.00 10.00      A   
ATOM    163  CD  LYS A  25      -4.847  15.051  -0.517  1.00 10.00      A   
ATOM    164  CE  LYS A  25      -5.780  13.884  -0.805  1.00 10.00      A   
ATOM    165  NZ  LYS A  25      -6.808  14.230  -1.821  1.00 10.00      A   
ATOM    166  HZ1 LYS A  25      -7.585  13.543  -1.794  1.00 10.00      A   
ATOM    167  HZ2 LYS A  25      -6.392  14.218  -2.781  1.00 10.00      A   
ATOM    168  HZ3 LYS A  25      -7.192  15.178  -1.634  1.00 10.00      A   
ATOM    169  C   LYS A  25      -0.610  17.448  -1.784  1.00 10.00      A   
ATOM    170  O   LYS A  25      -0.685  18.365  -2.600  1.00 10.00      A   
ATOM    171  N   ASP A  26       0.178  17.501  -0.714  1.00 10.00      A   
ATOM    172  HN  ASP A  26       0.222  16.729  -0.114  1.00 10.00      A   
ATOM    173  CA  ASP A  26       0.992  18.683  -0.420  1.00 10.00      A   
ATOM    174  CB  ASP A  26       1.553  18.627   1.004  1.00 10.00      A   
ATOM    175  CG  ASP A  26       0.667  19.320   2.021  1.00 10.00      A   
ATOM    176  OD1 ASP A  26       0.024  20.330   1.672  1.00 10.00      A   
ATOM    177  OD2 ASP A  26       0.615  18.857   3.181  1.00 10.00      A   
ATOM    178  C   ASP A  26       2.129  18.821  -1.427  1.00 10.00      A   
ATOM    179  O   ASP A  26       2.475  19.926  -1.850  1.00 10.00      A   
ATOM    180  N   ARG A  27       2.698  17.685  -1.810  1.00 10.00      A   
ATOM    181  HN  ARG A  27       2.378  16.840  -1.425  1.00 10.00      A   
ATOM    182  CA  ARG A  27       3.789  17.649  -2.774  1.00 10.00      A   
ATOM    183  CB  ARG A  27       4.268  16.209  -2.966  1.00 10.00      A   
ATOM    184  CG  ARG A  27       5.315  15.754  -1.961  1.00 10.00      A   
ATOM    185  CD  ARG A  27       6.618  16.512  -2.152  1.00 10.00      A   
ATOM    186  NE  ARG A  27       7.707  15.968  -1.344  1.00 10.00      A   
ATOM    187  HE  ARG A  27       7.567  15.922  -0.369  1.00 10.00      A   
ATOM    188  CZ  ARG A  27       8.852  15.526  -1.846  1.00 10.00      A   
ATOM    189  NH1 ARG A  27       9.058  15.557  -3.156  1.00 10.00      A   
ATOM    190 HH11 ARG A  27       9.955  15.216  -3.553  1.00 10.00      A   
ATOM    191 HH12 ARG A  27       8.313  15.926  -3.804  1.00 10.00      A   
ATOM    192  NH2 ARG A  27       9.803  15.070  -1.037  1.00 10.00      A   
ATOM    193 HH21 ARG A  27       9.657  15.067   0.001  1.00 10.00      A   
ATOM    194 HH22 ARG A  27      10.700  14.711  -1.431  1.00 10.00      A   
ATOM    195  C   ARG A  27       3.354  18.238  -4.112  1.00 10.00      A   
ATOM    196  O   ARG A  27       4.129  18.919  -4.787  1.00 10.00      A   
ATOM    197  N   ASN A  28       2.101  17.989  -4.477  1.00 10.00      A   
ATOM    198  HN  ASN A  28       1.529  17.451  -3.885  1.00 10.00      A   
ATOM    199  CA  ASN A  28       1.557  18.491  -5.735  1.00 10.00      A   
ATOM    200  CB  ASN A  28       0.168  17.911  -6.013  1.00 10.00      A   
ATOM    201  CG  ASN A  28       0.209  16.432  -6.354  1.00 10.00      A   
ATOM    202  OD1 ASN A  28       1.233  15.904  -6.804  1.00 10.00      A   
ATOM    203  ND2 ASN A  28      -0.907  15.754  -6.149  1.00 10.00      A   
ATOM    204 HD21 ASN A  28      -1.683  16.237  -5.797  1.00 10.00      A   
ATOM    205 HD22 ASN A  28      -0.914  14.794  -6.361  1.00 10.00      A   
ATOM    206  C   ASN A  28       1.519  20.016  -5.761  1.00 10.00      A   
ATOM    207  O   ASN A  28       1.807  20.632  -6.790  1.00 10.00      A   
ATOM    208  N   SER A  29       1.178  20.621  -4.628  1.00 10.00      A   
ATOM    209  HN  SER A  29       0.954  20.079  -3.841  1.00 10.00      A   
ATOM    210  CA  SER A  29       1.123  22.072  -4.528  1.00 10.00      A   
ATOM    211  CB  SER A  29       0.558  22.490  -3.167  1.00 10.00      A   
ATOM    212  OG  SER A  29      -0.621  21.762  -2.862  1.00 10.00      A   
ATOM    213  HG  SER A  29      -0.698  21.670  -1.906  1.00 10.00      A   
ATOM    214  C   SER A  29       2.515  22.668  -4.732  1.00 10.00      A   
ATOM    215  O   SER A  29       2.673  23.696  -5.390  1.00 10.00      A   
ATOM    216  N   VAL A  30       3.523  21.988  -4.188  1.00 10.00      A   
ATOM    217  HN  VAL A  30       3.326  21.161  -3.694  1.00 10.00      A   
ATOM    218  CA  VAL A  30       4.907  22.429  -4.300  1.00 10.00      A   
ATOM    219  CB  VAL A  30       5.847  21.543  -3.452  1.00 10.00      A   
ATOM    220  CG1 VAL A  30       7.295  21.986  -3.600  1.00 10.00      A   
ATOM    221  CG2 VAL A  30       5.429  21.564  -1.991  1.00 10.00      A   
ATOM    222  C   VAL A  30       5.375  22.404  -5.756  1.00 10.00      A   
ATOM    223  O   VAL A  30       6.052  23.321  -6.217  1.00 10.00      A   
ATOM    224  N   SER A  31       4.980  21.365  -6.482  1.00 10.00      A   
ATOM    225  HN  SER A  31       4.426  20.673  -6.062  1.00 10.00      A   
ATOM    226  CA  SER A  31       5.368  21.212  -7.878  1.00 10.00      A   
ATOM    227  CB  SER A  31       5.116  19.773  -8.341  1.00 10.00      A   
ATOM    228  OG  SER A  31       3.777  19.359  -8.085  1.00 10.00      A   
ATOM    229  HG  SER A  31       3.286  20.077  -7.660  1.00 10.00      A   
ATOM    230  C   SER A  31       4.656  22.206  -8.799  1.00 10.00      A   
ATOM    231  O   SER A  31       4.863  22.196 -10.010  1.00 10.00      A   
ATOM    232  N   LEU A  32       3.830  23.069  -8.226  1.00 10.00      A   
ATOM    233  HN  LEU A  32       3.713  23.050  -7.253  1.00 10.00      A   
ATOM    234  CA  LEU A  32       3.090  24.043  -9.018  1.00 10.00      A   
ATOM    235  CB  LEU A  32       1.590  23.766  -8.938  1.00 10.00      A   
ATOM    236  CG  LEU A  32       1.066  22.651  -9.844  1.00 10.00      A   
ATOM    237  CD1 LEU A  32      -0.352  22.276  -9.454  1.00 10.00      A   
ATOM    238  CD2 LEU A  32       1.116  23.087 -11.299  1.00 10.00      A   
ATOM    239  C   LEU A  32       3.383  25.485  -8.619  1.00 10.00      A   
ATOM    240  O   LEU A  32       2.740  26.411  -9.113  1.00 10.00      A   
ATOM    241  N   VAL A  33       4.349  25.689  -7.737  1.00 10.00      A   
ATOM    242  HN  VAL A  33       4.842  24.925  -7.368  1.00 10.00      A   
ATOM    243  CA  VAL A  33       4.680  27.044  -7.311  1.00 10.00      A   
ATOM    244  CB  VAL A  33       5.294  27.105  -5.897  1.00 10.00      A   
ATOM    245  CG1 VAL A  33       4.342  26.516  -4.870  1.00 10.00      A   
ATOM    246  CG2 VAL A  33       6.639  26.409  -5.846  1.00 10.00      A   
ATOM    247  C   VAL A  33       5.581  27.752  -8.324  1.00 10.00      A   
ATOM    248  O   VAL A  33       5.437  28.954  -8.556  1.00 10.00      A   
ATOM    249  N   CYS A  34       6.493  26.996  -8.927  1.00 10.00      A   
ATOM    250  HN  CYS A  34       6.547  26.047  -8.701  1.00 10.00      A   
ATOM    251  CA  CYS A  34       7.419  27.527  -9.917  1.00 10.00      A   
ATOM    252  CB  CYS A  34       8.431  28.474  -9.267  1.00 10.00      A   
ATOM    253  SG  CYS A  34       9.452  27.713  -7.982  1.00 10.00      A   
ATOM    254  HG  CYS A  34       9.257  28.383  -6.854  1.00 10.00      A   
ATOM    255  C   CYS A  34       8.151  26.376 -10.594  1.00 10.00      A   
ATOM    256  O   CYS A  34       8.150  25.249 -10.087  1.00 10.00      A   
ATOM    257  N   LYS A  35       8.781  26.656 -11.727  1.00 10.00      A   
ATOM    258  HN  LYS A  35       8.761  27.583 -12.078  1.00 10.00      A   
ATOM    259  CA  LYS A  35       9.508  25.636 -12.470  1.00 10.00      A   
ATOM    260  CB  LYS A  35       9.917  26.171 -13.846  1.00 10.00      A   
ATOM    261  CG  LYS A  35      10.198  25.105 -14.895  1.00 10.00      A   
ATOM    262  CD  LYS A  35      10.471  25.743 -16.250  1.00 10.00      A   
ATOM    263  CE  LYS A  35      10.663  24.703 -17.343  1.00 10.00      A   
ATOM    264  NZ  LYS A  35       9.401  23.991 -17.675  1.00 10.00      A   
ATOM    265  HZ1 LYS A  35       9.092  23.413 -16.869  1.00 10.00      A   
ATOM    266  HZ2 LYS A  35       9.548  23.367 -18.492  1.00 10.00      A   
ATOM    267  HZ3 LYS A  35       8.646  24.675 -17.912  1.00 10.00      A   
ATOM    268  C   LYS A  35      10.731  25.163 -11.686  1.00 10.00      A   
ATOM    269  O   LYS A  35      11.133  24.004 -11.785  1.00 10.00      A   
ATOM    270  N   SER A  36      11.317  26.059 -10.900  1.00 10.00      A   
ATOM    271  HN  SER A  36      10.958  26.970 -10.860  1.00 10.00      A   
ATOM    272  CA  SER A  36      12.486  25.722 -10.096  1.00 10.00      A   
ATOM    273  CB  SER A  36      13.048  26.969  -9.412  1.00 10.00      A   
ATOM    274  OG  SER A  36      13.738  27.791 -10.337  1.00 10.00      A   
ATOM    275  HG  SER A  36      14.100  28.555  -9.869  1.00 10.00      A   
ATOM    276  C   SER A  36      12.157  24.641  -9.064  1.00 10.00      A   
ATOM    277  O   SER A  36      12.759  23.560  -9.059  1.00 10.00      A   
ATOM    278  N   TRP A  37      11.177  24.924  -8.209  1.00 10.00      A   
ATOM    279  HN  TRP A  37      10.718  25.788  -8.276  1.00 10.00      A   
ATOM    280  CA  TRP A  37      10.771  23.979  -7.177  1.00 10.00      A   
ATOM    281  CB  TRP A  37       9.739  24.593  -6.228  1.00 10.00      A   
ATOM    282  CG  TRP A  37      10.330  25.482  -5.170  1.00 10.00      A   
ATOM    283  CD1 TRP A  37      11.497  26.185  -5.247  1.00 10.00      A   
ATOM    284  CD2 TRP A  37       9.775  25.776  -3.881  1.00 10.00      A   
ATOM    285  NE1 TRP A  37      11.706  26.889  -4.090  1.00 10.00      A   
ATOM    286  HE1 TRP A  37      12.479  27.470  -3.907  1.00 10.00      A   
ATOM    287  CE2 TRP A  37      10.662  26.657  -3.235  1.00 10.00      A   
ATOM    288  CE3 TRP A  37       8.614  25.381  -3.212  1.00 10.00      A   
ATOM    289  CZ2 TRP A  37      10.426  27.148  -1.952  1.00 10.00      A   
ATOM    290  CZ3 TRP A  37       8.381  25.869  -1.941  1.00 10.00      A   
ATOM    291  CH2 TRP A  37       9.281  26.744  -1.324  1.00 10.00      A   
ATOM    292  C   TRP A  37      10.241  22.691  -7.789  1.00 10.00      A   
ATOM    293  O   TRP A  37      10.487  21.604  -7.274  1.00 10.00      A   
ATOM    294  N   TYR A  38       9.539  22.814  -8.908  1.00 10.00      A   
ATOM    295  HN  TYR A  38       9.385  23.709  -9.281  1.00 10.00      A   
ATOM    296  CA  TYR A  38       8.985  21.652  -9.594  1.00 10.00      A   
ATOM    297  CB  TYR A  38       8.185  22.092 -10.827  1.00 10.00      A   
ATOM    298  CG  TYR A  38       7.923  20.993 -11.838  1.00 10.00      A   
ATOM    299  CD1 TYR A  38       8.645  20.929 -13.023  1.00 10.00      A   
ATOM    300  CD2 TYR A  38       6.961  20.018 -11.605  1.00 10.00      A   
ATOM    301  CE1 TYR A  38       8.419  19.929 -13.943  1.00 10.00      A   
ATOM    302  CE2 TYR A  38       6.727  19.013 -12.525  1.00 10.00      A   
ATOM    303  CZ  TYR A  38       7.460  18.974 -13.693  1.00 10.00      A   
ATOM    304  OH  TYR A  38       7.240  17.975 -14.610  1.00 10.00      A   
ATOM    305  HH  TYR A  38       6.310  17.962 -14.855  1.00 10.00      A   
ATOM    306  C   TYR A  38      10.083  20.663  -9.988  1.00 10.00      A   
ATOM    307  O   TYR A  38       9.934  19.450  -9.806  1.00 10.00      A   
ATOM    308  N   GLU A  39      11.187  21.190 -10.510  1.00 10.00      A   
ATOM    309  HN  GLU A  39      11.248  22.165 -10.610  1.00 10.00      A   
ATOM    310  CA  GLU A  39      12.308  20.365 -10.944  1.00 10.00      A   
ATOM    311  CB  GLU A  39      13.279  21.174 -11.809  1.00 10.00      A   
ATOM    312  CG  GLU A  39      12.796  21.405 -13.239  1.00 10.00      A   
ATOM    313  CD  GLU A  39      12.543  20.116 -13.992  1.00 10.00      A   
ATOM    314  OE1 GLU A  39      11.697  20.110 -14.914  1.00 10.00      A   
ATOM    315  OE2 GLU A  39      13.193  19.103 -13.672  1.00 10.00      A   
ATOM    316  C   GLU A  39      13.035  19.722  -9.766  1.00 10.00      A   
ATOM    317  O   GLU A  39      13.606  18.637  -9.892  1.00 10.00      A   
ATOM    318  N   ILE A  40      13.025  20.394  -8.623  1.00 10.00      A   
ATOM    319  HN  ILE A  40      12.574  21.270  -8.582  1.00 10.00      A   
ATOM    320  CA  ILE A  40      13.675  19.864  -7.432  1.00 10.00      A   
ATOM    321  CB  ILE A  40      14.055  20.989  -6.442  1.00 10.00      A   
ATOM    322  CG1 ILE A  40      14.917  22.042  -7.148  1.00 10.00      A   
ATOM    323  CG2 ILE A  40      14.790  20.423  -5.230  1.00 10.00      A   
ATOM    324  CD1 ILE A  40      15.164  23.290  -6.330  1.00 10.00      A   
ATOM    325  C   ILE A  40      12.757  18.855  -6.741  1.00 10.00      A   
ATOM    326  O   ILE A  40      13.214  17.847  -6.202  1.00 10.00      A   
ATOM    327  N   GLU A  41      11.459  19.132  -6.776  1.00 10.00      A   
ATOM    328  HN  GLU A  41      11.164  19.962  -7.216  1.00 10.00      A   
ATOM    329  CA  GLU A  41      10.454  18.265  -6.163  1.00 10.00      A   
ATOM    330  CB  GLU A  41       9.072  18.928  -6.263  1.00 10.00      A   
ATOM    331  CG  GLU A  41       8.019  18.389  -5.303  1.00 10.00      A   
ATOM    332  CD  GLU A  41       7.337  17.134  -5.807  1.00 10.00      A   
ATOM    333  OE1 GLU A  41       6.706  17.179  -6.883  1.00 10.00      A   
ATOM    334  OE2 GLU A  41       7.419  16.100  -5.122  1.00 10.00      A   
ATOM    335  C   GLU A  41      10.428  16.891  -6.831  1.00 10.00      A   
ATOM    336  O   GLU A  41      10.434  15.857  -6.156  1.00 10.00      A   
ATOM    337  N   ARG A  42      10.431  16.889  -8.160  1.00 10.00      A   
ATOM    338  HN  ARG A  42      10.462  17.747  -8.638  1.00 10.00      A   
ATOM    339  CA  ARG A  42      10.388  15.648  -8.928  1.00 10.00      A   
ATOM    340  CB  ARG A  42      10.224  15.930 -10.425  1.00 10.00      A   
ATOM    341  CG  ARG A  42      11.360  16.734 -11.036  1.00 10.00      A   
ATOM    342  CD  ARG A  42      11.231  16.838 -12.546  1.00 10.00      A   
ATOM    343  NE  ARG A  42      11.647  15.608 -13.217  1.00 10.00      A   
ATOM    344  HE  ARG A  42      11.238  14.764 -12.909  1.00 10.00      A   
ATOM    345  CZ  ARG A  42      12.544  15.567 -14.203  1.00 10.00      A   
ATOM    346  NH1 ARG A  42      13.122  16.683 -14.629  1.00 10.00      A   
ATOM    347 HH11 ARG A  42      12.882  17.616 -14.195  1.00 10.00      A   
ATOM    348 HH12 ARG A  42      13.821  16.645 -15.402  1.00 10.00      A   
ATOM    349  NH2 ARG A  42      12.865  14.409 -14.770  1.00 10.00      A   
ATOM    350 HH21 ARG A  42      13.569  14.382 -15.538  1.00 10.00      A   
ATOM    351 HH22 ARG A  42      12.412  13.517 -14.455  1.00 10.00      A   
ATOM    352  C   ARG A  42      11.614  14.771  -8.679  1.00 10.00      A   
ATOM    353  O   ARG A  42      11.590  13.568  -8.934  1.00 10.00      A   
ATOM    354  N   TRP A  43      12.679  15.373  -8.175  1.00 10.00      A   
ATOM    355  HN  TRP A  43      12.642  16.332  -7.979  1.00 10.00      A   
ATOM    356  CA  TRP A  43      13.903  14.638  -7.901  1.00 10.00      A   
ATOM    357  CB  TRP A  43      15.123  15.413  -8.414  1.00 10.00      A   
ATOM    358  CG  TRP A  43      15.404  15.210  -9.876  1.00 10.00      A   
ATOM    359  CD1 TRP A  43      14.931  15.958 -10.917  1.00 10.00      A   
ATOM    360  CD2 TRP A  43      16.234  14.197 -10.459  1.00 10.00      A   
ATOM    361  NE1 TRP A  43      15.409  15.470 -12.109  1.00 10.00      A   
ATOM    362  HE1 TRP A  43      15.205  15.835 -12.998  1.00 10.00      A   
ATOM    363  CE2 TRP A  43      16.210  14.389 -11.856  1.00 10.00      A   
ATOM    364  CE3 TRP A  43      16.993  13.144  -9.936  1.00 10.00      A   
ATOM    365  CZ2 TRP A  43      16.915  13.570 -12.736  1.00 10.00      A   
ATOM    366  CZ3 TRP A  43      17.692  12.330 -10.811  1.00 10.00      A   
ATOM    367  CH2 TRP A  43      17.648  12.548 -12.195  1.00 10.00      A   
ATOM    368  C   TRP A  43      14.055  14.337  -6.412  1.00 10.00      A   
ATOM    369  O   TRP A  43      15.080  13.808  -5.979  1.00 10.00      A   
ATOM    370  N   CYS A  44      13.039  14.659  -5.624  1.00 10.00      A   
ATOM    371  HN  CYS A  44      12.231  15.065  -6.009  1.00 10.00      A   
ATOM    372  CA  CYS A  44      13.115  14.417  -4.191  1.00 10.00      A   
ATOM    373  CB  CYS A  44      13.408  15.710  -3.424  1.00 10.00      A   
ATOM    374  SG  CYS A  44      12.122  16.968  -3.551  1.00 10.00      A   
ATOM    375  HG  CYS A  44      12.412  17.740  -4.589  1.00 10.00      A   
ATOM    376  C   CYS A  44      11.888  13.699  -3.630  1.00 10.00      A   
ATOM    377  O   CYS A  44      11.769  13.532  -2.415  1.00 10.00      A   
ATOM    378  N   ARG A  45      10.962  13.287  -4.499  1.00 10.00      A   
ATOM    379  HN  ARG A  45      11.082  13.458  -5.456  1.00 10.00      A   
ATOM    380  CA  ARG A  45       9.778  12.567  -4.034  1.00 10.00      A   
ATOM    381  CB  ARG A  45       8.601  12.661  -5.015  1.00 10.00      A   
ATOM    382  CG  ARG A  45       7.241  12.473  -4.343  1.00 10.00      A   
ATOM    383  CD  ARG A  45       6.083  12.587  -5.327  1.00 10.00      A   
ATOM    384  NE  ARG A  45       5.805  13.974  -5.715  1.00 10.00      A   
ATOM    385  HE  ARG A  45       6.561  14.618  -5.669  1.00 10.00      A   
ATOM    386  CZ  ARG A  45       4.604  14.423  -6.104  1.00 10.00      A   
ATOM    387  NH1 ARG A  45       3.559  13.606  -6.146  1.00 10.00      A   
ATOM    388 HH11 ARG A  45       3.665  12.604  -5.875  1.00 10.00      A   
ATOM    389 HH12 ARG A  45       2.625  13.963  -6.448  1.00 10.00      A   
ATOM    390  NH2 ARG A  45       4.460  15.687  -6.484  1.00 10.00      A   
ATOM    391 HH21 ARG A  45       5.291  16.335  -6.483  1.00 10.00      A   
ATOM    392 HH22 ARG A  45       3.529  16.042  -6.788  1.00 10.00      A   
ATOM    393  C   ARG A  45      10.156  11.120  -3.739  1.00 10.00      A   
ATOM    394  O   ARG A  45      10.720  10.434  -4.588  1.00 10.00      A   
ATOM    395  N   ARG A  46       9.865  10.667  -2.531  1.00 10.00      A   
ATOM    396  HN  ARG A  46       9.383  11.251  -1.902  1.00 10.00      A   
ATOM    397  CA  ARG A  46      10.221   9.315  -2.115  1.00 10.00      A   
ATOM    398  CB  ARG A  46      10.529   9.279  -0.618  1.00 10.00      A   
ATOM    399  CG  ARG A  46      11.718  10.135  -0.220  1.00 10.00      A   
ATOM    400  CD  ARG A  46      11.882  10.184   1.290  1.00 10.00      A   
ATOM    401  NE  ARG A  46      13.027  11.004   1.689  1.00 10.00      A   
ATOM    402  HE  ARG A  46      13.673  11.244   0.988  1.00 10.00      A   
ATOM    403  CZ  ARG A  46      13.244  11.438   2.932  1.00 10.00      A   
ATOM    404  NH1 ARG A  46      12.387  11.139   3.905  1.00 10.00      A   
ATOM    405 HH11 ARG A  46      12.552  11.481   4.875  1.00 10.00      A   
ATOM    406 HH12 ARG A  46      11.541  10.556   3.705  1.00 10.00      A   
ATOM    407  NH2 ARG A  46      14.317  12.178   3.199  1.00 10.00      A   
ATOM    408 HH21 ARG A  46      14.992  12.412   2.440  1.00 10.00      A   
ATOM    409 HH22 ARG A  46      14.492  12.527   4.169  1.00 10.00      A   
ATOM    410  C   ARG A  46       9.162   8.278  -2.470  1.00 10.00      A   
ATOM    411  O   ARG A  46       9.487   7.116  -2.738  1.00 10.00      A   
ATOM    412  N   LYS A  47       7.902   8.686  -2.476  1.00 10.00      A   
ATOM    413  HN  LYS A  47       7.692   9.625  -2.271  1.00 10.00      A   
ATOM    414  CA  LYS A  47       6.820   7.767  -2.792  1.00 10.00      A   
ATOM    415  CB  LYS A  47       6.107   7.305  -1.514  1.00 10.00      A   
ATOM    416  CG  LYS A  47       5.538   8.438  -0.674  1.00 10.00      A   
ATOM    417  CD  LYS A  47       4.192   8.062  -0.071  1.00 10.00      A   
ATOM    418  CE  LYS A  47       3.122   7.926  -1.143  1.00 10.00      A   
ATOM    419  NZ  LYS A  47       1.779   7.670  -0.564  1.00 10.00      A   
ATOM    420  HZ1 LYS A  47       1.817   7.716   0.472  1.00 10.00      A   
ATOM    421  HZ2 LYS A  47       1.441   6.724  -0.843  1.00 10.00      A   
ATOM    422  HZ3 LYS A  47       1.103   8.392  -0.906  1.00 10.00      A   
ATOM    423  C   LYS A  47       5.818   8.391  -3.749  1.00 10.00      A   
ATOM    424  O   LYS A  47       5.688   9.610  -3.823  1.00 10.00      A   
ATOM    425  N   VAL A  48       5.124   7.539  -4.485  1.00 10.00      A   
ATOM    426  HN  VAL A  48       5.298   6.578  -4.387  1.00 10.00      A   
ATOM    427  CA  VAL A  48       4.106   7.982  -5.431  1.00 10.00      A   
ATOM    428  CB  VAL A  48       4.578   7.928  -6.903  1.00 10.00      A   
ATOM    429  CG1 VAL A  48       5.542   9.065  -7.211  1.00 10.00      A   
ATOM    430  CG2 VAL A  48       5.204   6.583  -7.232  1.00 10.00      A   
ATOM    431  C   VAL A  48       2.837   7.151  -5.265  1.00 10.00      A   
ATOM    432  O   VAL A  48       2.890   5.924  -5.152  1.00 10.00      A   
ATOM    433  N   PHE A  49       1.707   7.824  -5.210  1.00 10.00      A   
ATOM    434  HN  PHE A  49       1.734   8.801  -5.261  1.00 10.00      A   
ATOM    435  CA  PHE A  49       0.425   7.158  -5.060  1.00 10.00      A   
ATOM    436  CB  PHE A  49      -0.304   7.692  -3.823  1.00 10.00      A   
ATOM    437  CG  PHE A  49      -1.610   7.007  -3.538  1.00 10.00      A   
ATOM    438  CD1 PHE A  49      -1.641   5.751  -2.955  1.00 10.00      A   
ATOM    439  CD2 PHE A  49      -2.809   7.623  -3.850  1.00 10.00      A   
ATOM    440  CE1 PHE A  49      -2.843   5.121  -2.689  1.00 10.00      A   
ATOM    441  CE2 PHE A  49      -4.013   7.000  -3.589  1.00 10.00      A   
ATOM    442  CZ  PHE A  49      -4.030   5.748  -3.009  1.00 10.00      A   
ATOM    443  C   PHE A  49      -0.426   7.360  -6.307  1.00 10.00      A   
ATOM    444  O   PHE A  49      -0.838   8.479  -6.611  1.00 10.00      A   
ATOM    445  N   ILE A  50      -0.678   6.277  -7.024  1.00 10.00      A   
ATOM    446  HN  ILE A  50      -0.326   5.406  -6.723  1.00 10.00      A   
ATOM    447  CA  ILE A  50      -1.471   6.336  -8.243  1.00 10.00      A   
ATOM    448  CB  ILE A  50      -0.759   5.624  -9.414  1.00 10.00      A   
ATOM    449  CG1 ILE A  50       0.690   6.113  -9.540  1.00 10.00      A   
ATOM    450  CG2 ILE A  50      -1.513   5.853 -10.715  1.00 10.00      A   
ATOM    451  CD1 ILE A  50       0.822   7.591  -9.855  1.00 10.00      A   
ATOM    452  C   ILE A  50      -2.844   5.712  -8.019  1.00 10.00      A   
ATOM    453  O   ILE A  50      -2.949   4.527  -7.703  1.00 10.00      A   
ATOM    454  N   GLY A  51      -3.891   6.522  -8.167  1.00 10.00      A   
ATOM    455  HN  GLY A  51      -3.742   7.460  -8.413  1.00 10.00      A   
ATOM    456  CA  GLY A  51      -5.245   6.038  -7.966  1.00 10.00      A   
ATOM    457  C   GLY A  51      -5.677   5.059  -9.037  1.00 10.00      A   
ATOM    458  O   GLY A  51      -6.266   4.022  -8.741  1.00 10.00      A   
ATOM    459  N   ASN A  52      -5.394   5.393 -10.285  1.00 10.00      A   
ATOM    460  HN  ASN A  52      -4.934   6.241 -10.461  1.00 10.00      A   
ATOM    461  CA  ASN A  52      -5.743   4.528 -11.404  1.00 10.00      A   
ATOM    462  CB  ASN A  52      -6.819   5.168 -12.289  1.00 10.00      A   
ATOM    463  CG  ASN A  52      -7.494   4.175 -13.227  1.00 10.00      A   
ATOM    464  OD1 ASN A  52      -6.862   3.262 -13.762  1.00 10.00      A   
ATOM    465  ND2 ASN A  52      -8.792   4.348 -13.429  1.00 10.00      A   
ATOM    466 HD21 ASN A  52      -9.240   5.093 -12.970  1.00 10.00      A   
ATOM    467 HD22 ASN A  52      -9.257   3.715 -14.013  1.00 10.00      A   
ATOM    468  C   ASN A  52      -4.497   4.202 -12.216  1.00 10.00      A   
ATOM    469  O   ASN A  52      -3.820   5.096 -12.728  1.00 10.00      A   
ATOM    470  N   CYS A  53      -4.206   2.917 -12.315  1.00 10.00      A   
ATOM    471  HN  CYS A  53      -4.797   2.265 -11.879  1.00 10.00      A   
ATOM    472  CA  CYS A  53      -3.045   2.425 -13.039  1.00 10.00      A   
ATOM    473  CB  CYS A  53      -3.061   0.900 -13.014  1.00 10.00      A   
ATOM    474  SG  CYS A  53      -4.687   0.191 -13.365  1.00 10.00      A   
ATOM    475  HG  CYS A  53      -4.500  -0.972 -13.972  1.00 10.00      A   
ATOM    476  C   CYS A  53      -3.000   2.907 -14.484  1.00 10.00      A   
ATOM    477  O   CYS A  53      -1.942   3.274 -14.989  1.00 10.00      A   
ATOM    478  N   TYR A  54      -4.151   2.930 -15.138  1.00 10.00      A   
ATOM    479  HN  TYR A  54      -4.977   2.680 -14.669  1.00 10.00      A   
ATOM    480  CA  TYR A  54      -4.219   3.329 -16.532  1.00 10.00      A   
ATOM    481  CB  TYR A  54      -5.252   2.483 -17.281  1.00 10.00      A   
ATOM    482  CG  TYR A  54      -4.875   1.018 -17.351  1.00 10.00      A   
ATOM    483  CD1 TYR A  54      -5.752   0.024 -16.930  1.00 10.00      A   
ATOM    484  CD2 TYR A  54      -3.633   0.630 -17.840  1.00 10.00      A   
ATOM    485  CE1 TYR A  54      -5.400  -1.315 -16.996  1.00 10.00      A   
ATOM    486  CE2 TYR A  54      -3.275  -0.700 -17.907  1.00 10.00      A   
ATOM    487  CZ  TYR A  54      -4.159  -1.668 -17.485  1.00 10.00      A   
ATOM    488  OH  TYR A  54      -3.800  -2.999 -17.563  1.00 10.00      A   
ATOM    489  HH  TYR A  54      -4.005  -3.331 -18.460  1.00 10.00      A   
ATOM    490  C   TYR A  54      -4.485   4.817 -16.702  1.00 10.00      A   
ATOM    491  O   TYR A  54      -4.874   5.266 -17.779  1.00 10.00      A   
ATOM    492  N   ALA A  55      -4.268   5.582 -15.642  1.00 10.00      A   
ATOM    493  HN  ALA A  55      -3.965   5.170 -14.802  1.00 10.00      A   
ATOM    494  CA  ALA A  55      -4.474   7.018 -15.697  1.00 10.00      A   
ATOM    495  CB  ALA A  55      -4.968   7.541 -14.357  1.00 10.00      A   
ATOM    496  C   ALA A  55      -3.185   7.720 -16.115  1.00 10.00      A   
ATOM    497  O   ALA A  55      -3.205   8.865 -16.569  1.00 10.00      A   
ATOM    498  N   VAL A  56      -2.067   7.027 -15.960  1.00 10.00      A   
ATOM    499  HN  VAL A  56      -2.114   6.115 -15.596  1.00 10.00      A   
ATOM    500  CA  VAL A  56      -0.770   7.579 -16.315  1.00 10.00      A   
ATOM    501  CB  VAL A  56      -0.133   8.334 -15.123  1.00 10.00      A   
ATOM    502  CG1 VAL A  56       0.109   7.406 -13.938  1.00 10.00      A   
ATOM    503  CG2 VAL A  56       1.143   9.054 -15.540  1.00 10.00      A   
ATOM    504  C   VAL A  56       0.161   6.477 -16.816  1.00 10.00      A   
ATOM    505  O   VAL A  56       0.136   5.358 -16.309  1.00 10.00      A   
ATOM    506  N   SER A  57       0.958   6.790 -17.824  1.00 10.00      A   
ATOM    507  HN  SER A  57       0.928   7.693 -18.198  1.00 10.00      A   
ATOM    508  CA  SER A  57       1.883   5.826 -18.398  1.00 10.00      A   
ATOM    509  CB  SER A  57       2.306   6.304 -19.786  1.00 10.00      A   
ATOM    510  OG  SER A  57       1.474   7.371 -20.211  1.00 10.00      A   
ATOM    511  HG  SER A  57       1.984   7.971 -20.765  1.00 10.00      A   
ATOM    512  C   SER A  57       3.107   5.629 -17.498  1.00 10.00      A   
ATOM    513  O   SER A  57       3.535   6.560 -16.807  1.00 10.00      A   
ATOM    514  N   PRO A  58       3.688   4.412 -17.498  1.00 10.00      A   
ATOM    515  CA  PRO A  58       4.865   4.086 -16.676  1.00 10.00      A   
ATOM    516  CB  PRO A  58       5.229   2.661 -17.109  1.00 10.00      A   
ATOM    517  CG  PRO A  58       3.978   2.105 -17.694  1.00 10.00      A   
ATOM    518  CD  PRO A  58       3.239   3.260 -18.302  1.00 10.00      A   
ATOM    519  C   PRO A  58       6.037   5.012 -16.969  1.00 10.00      A   
ATOM    520  O   PRO A  58       6.634   5.589 -16.060  1.00 10.00      A   
ATOM    521  N   ALA A  59       6.341   5.169 -18.252  1.00 10.00      A   
ATOM    522  HN  ALA A  59       5.807   4.699 -18.927  1.00 10.00      A   
ATOM    523  CA  ALA A  59       7.446   6.017 -18.684  1.00 10.00      A   
ATOM    524  CB  ALA A  59       7.565   5.997 -20.200  1.00 10.00      A   
ATOM    525  C   ALA A  59       7.298   7.447 -18.171  1.00 10.00      A   
ATOM    526  O   ALA A  59       8.281   8.087 -17.810  1.00 10.00      A   
ATOM    527  N   THR A  60       6.064   7.929 -18.118  1.00 10.00      A   
ATOM    528  HN  THR A  60       5.319   7.358 -18.394  1.00 10.00      A   
ATOM    529  CA  THR A  60       5.782   9.278 -17.657  1.00 10.00      A   
ATOM    530  CB  THR A  60       4.293   9.616 -17.862  1.00 10.00      A   
ATOM    531  OG1 THR A  60       3.875   9.145 -19.152  1.00 10.00      A   
ATOM    532  HG1 THR A  60       3.262   9.782 -19.538  1.00 10.00      A   
ATOM    533  CG2 THR A  60       4.070  11.114 -17.783  1.00 10.00      A   
ATOM    534  C   THR A  60       6.148   9.450 -16.181  1.00 10.00      A   
ATOM    535  O   THR A  60       6.848  10.395 -15.812  1.00 10.00      A   
ATOM    536  N   VAL A  61       5.689   8.519 -15.348  1.00 10.00      A   
ATOM    537  HN  VAL A  61       5.165   7.774 -15.708  1.00 10.00      A   
ATOM    538  CA  VAL A  61       5.958   8.577 -13.915  1.00 10.00      A   
ATOM    539  CB  VAL A  61       5.215   7.471 -13.130  1.00 10.00      A   
ATOM    540  CG1 VAL A  61       5.304   7.726 -11.632  1.00 10.00      A   
ATOM    541  CG2 VAL A  61       3.765   7.367 -13.567  1.00 10.00      A   
ATOM    542  C   VAL A  61       7.453   8.464 -13.637  1.00 10.00      A   
ATOM    543  O   VAL A  61       8.014   9.256 -12.882  1.00 10.00      A   
ATOM    544  N   ILE A  62       8.088   7.488 -14.271  1.00 10.00      A   
ATOM    545  HN  ILE A  62       7.581   6.909 -14.878  1.00 10.00      A   
ATOM    546  CA  ILE A  62       9.514   7.252 -14.099  1.00 10.00      A   
ATOM    547  CB  ILE A  62       9.965   5.993 -14.871  1.00 10.00      A   
ATOM    548  CG1 ILE A  62       9.347   4.736 -14.258  1.00 10.00      A   
ATOM    549  CG2 ILE A  62      11.484   5.888 -14.905  1.00 10.00      A   
ATOM    550  CD1 ILE A  62       9.595   3.481 -15.065  1.00 10.00      A   
ATOM    551  C   ILE A  62      10.334   8.449 -14.570  1.00 10.00      A   
ATOM    552  O   ILE A  62      11.271   8.874 -13.897  1.00 10.00      A   
ATOM    553  N   ARG A  63       9.978   8.989 -15.729  1.00 10.00      A   
ATOM    554  HN  ARG A  63       9.219   8.607 -16.224  1.00 10.00      A   
ATOM    555  CA  ARG A  63      10.690  10.132 -16.287  1.00 10.00      A   
ATOM    556  CB  ARG A  63      10.139  10.496 -17.665  1.00 10.00      A   
ATOM    557  CG  ARG A  63      10.928  11.573 -18.390  1.00 10.00      A   
ATOM    558  CD  ARG A  63      10.888  11.362 -19.894  1.00 10.00      A   
ATOM    559  NE  ARG A  63       9.522  11.351 -20.417  1.00 10.00      A   
ATOM    560  HE  ARG A  63       8.940  12.110 -20.180  1.00 10.00      A   
ATOM    561  CZ  ARG A  63       9.041  10.384 -21.199  1.00 10.00      A   
ATOM    562  NH1 ARG A  63       9.814   9.354 -21.531  1.00 10.00      A   
ATOM    563 HH11 ARG A  63       9.446   8.593 -22.146  1.00 10.00      A   
ATOM    564 HH12 ARG A  63      10.795   9.305 -21.181  1.00 10.00      A   
ATOM    565  NH2 ARG A  63       7.790  10.441 -21.639  1.00 10.00      A   
ATOM    566 HH21 ARG A  63       7.177  11.247 -21.376  1.00 10.00      A   
ATOM    567 HH22 ARG A  63       7.413   9.689 -22.255  1.00 10.00      A   
ATOM    568  C   ARG A  63      10.627  11.337 -15.357  1.00 10.00      A   
ATOM    569  O   ARG A  63      11.634  12.008 -15.135  1.00 10.00      A   
ATOM    570  N   ARG A  64       9.447  11.602 -14.809  1.00 10.00      A   
ATOM    571  HN  ARG A  64       8.679  11.029 -15.018  1.00 10.00      A   
ATOM    572  CA  ARG A  64       9.270  12.730 -13.911  1.00 10.00      A   
ATOM    573  CB  ARG A  64       7.788  13.091 -13.758  1.00 10.00      A   
ATOM    574  CG  ARG A  64       7.547  14.397 -13.017  1.00 10.00      A   
ATOM    575  CD  ARG A  64       6.075  14.778 -13.016  1.00 10.00      A   
ATOM    576  NE  ARG A  64       5.758  15.677 -11.909  1.00 10.00      A   
ATOM    577  HE  ARG A  64       6.507  15.970 -11.340  1.00 10.00      A   
ATOM    578  CZ  ARG A  64       4.535  16.123 -11.624  1.00 10.00      A   
ATOM    579  NH1 ARG A  64       3.486  15.775 -12.361  1.00 10.00      A   
ATOM    580 HH11 ARG A  64       3.605  15.133 -13.193  1.00 10.00      A   
ATOM    581 HH12 ARG A  64       2.538  16.135 -12.122  1.00 10.00      A   
ATOM    582  NH2 ARG A  64       4.358  16.917 -10.580  1.00 10.00      A   
ATOM    583 HH21 ARG A  64       3.399  17.268 -10.347  1.00 10.00      A   
ATOM    584 HH22 ARG A  64       5.169  17.192  -9.986  1.00 10.00      A   
ATOM    585  C   ARG A  64       9.913  12.472 -12.551  1.00 10.00      A   
ATOM    586  O   ARG A  64      10.650  13.316 -12.044  1.00 10.00      A   
ATOM    587  N   PHE A  65       9.656  11.304 -11.978  1.00 10.00      A   
ATOM    588  HN  PHE A  65       9.091  10.646 -12.450  1.00 10.00      A   
ATOM    589  CA  PHE A  65      10.210  10.955 -10.674  1.00 10.00      A   
ATOM    590  CB  PHE A  65       9.087  10.670  -9.672  1.00 10.00      A   
ATOM    591  CG  PHE A  65       8.125  11.804  -9.478  1.00 10.00      A   
ATOM    592  CD1 PHE A  65       6.889  11.794 -10.103  1.00 10.00      A   
ATOM    593  CD2 PHE A  65       8.458  12.881  -8.679  1.00 10.00      A   
ATOM    594  CE1 PHE A  65       6.005  12.839  -9.935  1.00 10.00      A   
ATOM    595  CE2 PHE A  65       7.579  13.930  -8.506  1.00 10.00      A   
ATOM    596  CZ  PHE A  65       6.351  13.910  -9.136  1.00 10.00      A   
ATOM    597  C   PHE A  65      11.112   9.733 -10.785  1.00 10.00      A   
ATOM    598  O   PHE A  65      10.638   8.599 -10.718  1.00 10.00      A   
ATOM    599  N   PRO A  66      12.425   9.944 -10.949  1.00 10.00      A   
ATOM    600  CA  PRO A  66      13.397   8.867 -11.089  1.00 10.00      A   
ATOM    601  CB  PRO A  66      14.410   9.484 -12.058  1.00 10.00      A   
ATOM    602  CG  PRO A  66      14.301  10.973 -11.876  1.00 10.00      A   
ATOM    603  CD  PRO A  66      13.076  11.254 -11.041  1.00 10.00      A   
ATOM    604  C   PRO A  66      14.095   8.512  -9.777  1.00 10.00      A   
ATOM    605  O   PRO A  66      15.128   7.839  -9.779  1.00 10.00      A   
ATOM    606  N   LYS A  67      13.530   8.949  -8.660  1.00 10.00      A   
ATOM    607  HN  LYS A  67      12.695   9.459  -8.717  1.00 10.00      A   
ATOM    608  CA  LYS A  67      14.122   8.682  -7.351  1.00 10.00      A   
ATOM    609  CB  LYS A  67      14.751   9.957  -6.777  1.00 10.00      A   
ATOM    610  CG  LYS A  67      16.197  10.182  -7.190  1.00 10.00      A   
ATOM    611  CD  LYS A  67      16.858  11.231  -6.310  1.00 10.00      A   
ATOM    612  CE  LYS A  67      18.308  11.463  -6.701  1.00 10.00      A   
ATOM    613  NZ  LYS A  67      18.944  12.527  -5.877  1.00 10.00      A   
ATOM    614  HZ1 LYS A  67      19.909  12.709  -6.217  1.00 10.00      A   
ATOM    615  HZ2 LYS A  67      18.992  12.232  -4.879  1.00 10.00      A   
ATOM    616  HZ3 LYS A  67      18.396  13.410  -5.939  1.00 10.00      A   
ATOM    617  C   LYS A  67      13.101   8.121  -6.370  1.00 10.00      A   
ATOM    618  O   LYS A  67      13.311   8.149  -5.157  1.00 10.00      A   
ATOM    619  N   VAL A  68      12.006   7.603  -6.898  1.00 10.00      A   
ATOM    620  HN  VAL A  68      11.913   7.576  -7.872  1.00 10.00      A   
ATOM    621  CA  VAL A  68      10.949   7.040  -6.064  1.00 10.00      A   
ATOM    622  CB  VAL A  68       9.633   6.908  -6.857  1.00 10.00      A   
ATOM    623  CG1 VAL A  68       8.573   6.188  -6.042  1.00 10.00      A   
ATOM    624  CG2 VAL A  68       9.136   8.279  -7.274  1.00 10.00      A   
ATOM    625  C   VAL A  68      11.360   5.675  -5.512  1.00 10.00      A   
ATOM    626  O   VAL A  68      11.912   4.841  -6.235  1.00 10.00      A   
ATOM    627  N   ARG A  69      11.104   5.459  -4.228  1.00 10.00      A   
ATOM    628  HN  ARG A  69      10.671   6.166  -3.700  1.00 10.00      A   
ATOM    629  CA  ARG A  69      11.449   4.201  -3.582  1.00 10.00      A   
ATOM    630  CB  ARG A  69      12.354   4.446  -2.369  1.00 10.00      A   
ATOM    631  CG  ARG A  69      13.688   5.099  -2.702  1.00 10.00      A   
ATOM    632  CD  ARG A  69      14.581   5.187  -1.475  1.00 10.00      A   
ATOM    633  NE  ARG A  69      15.837   5.882  -1.758  1.00 10.00      A   
ATOM    634  HE  ARG A  69      15.786   6.691  -2.315  1.00 10.00      A   
ATOM    635  CZ  ARG A  69      17.028   5.489  -1.308  1.00 10.00      A   
ATOM    636  NH1 ARG A  69      17.140   4.392  -0.566  1.00 10.00      A   
ATOM    637 HH11 ARG A  69      16.288   3.823  -0.319  1.00 10.00      A   
ATOM    638 HH12 ARG A  69      18.078   4.094  -0.217  1.00 10.00      A   
ATOM    639  NH2 ARG A  69      18.113   6.193  -1.602  1.00 10.00      A   
ATOM    640 HH21 ARG A  69      19.047   5.887  -1.258  1.00 10.00      A   
ATOM    641 HH22 ARG A  69      18.041   7.058  -2.176  1.00 10.00      A   
ATOM    642  C   ARG A  69      10.196   3.438  -3.157  1.00 10.00      A   
ATOM    643  O   ARG A  69      10.259   2.248  -2.852  1.00 10.00      A   
ATOM    644  N   SER A  70       9.063   4.127  -3.125  1.00 10.00      A   
ATOM    645  HN  SER A  70       9.071   5.080  -3.366  1.00 10.00      A   
ATOM    646  CA  SER A  70       7.802   3.506  -2.739  1.00 10.00      A   
ATOM    647  CB  SER A  70       7.358   4.040  -1.378  1.00 10.00      A   
ATOM    648  OG  SER A  70       8.422   3.985  -0.440  1.00 10.00      A   
ATOM    649  HG  SER A  70       9.204   3.619  -0.869  1.00 10.00      A   
ATOM    650  C   SER A  70       6.727   3.776  -3.788  1.00 10.00      A   
ATOM    651  O   SER A  70       6.460   4.928  -4.131  1.00 10.00      A   
ATOM    652  N   VAL A  71       6.110   2.719  -4.302  1.00 10.00      A   
ATOM    653  HN  VAL A  71       6.348   1.818  -3.987  1.00 10.00      A   
ATOM    654  CA  VAL A  71       5.080   2.869  -5.320  1.00 10.00      A   
ATOM    655  CB  VAL A  71       5.538   2.297  -6.680  1.00 10.00      A   
ATOM    656  CG1 VAL A  71       4.648   2.809  -7.798  1.00 10.00      A   
ATOM    657  CG2 VAL A  71       6.994   2.637  -6.960  1.00 10.00      A   
ATOM    658  C   VAL A  71       3.779   2.183  -4.906  1.00 10.00      A   
ATOM    659  O   VAL A  71       3.789   1.040  -4.445  1.00 10.00      A   
ATOM    660  N   GLU A  72       2.667   2.898  -5.070  1.00 10.00      A   
ATOM    661  HN  GLU A  72       2.740   3.808  -5.429  1.00 10.00      A   
ATOM    662  CA  GLU A  72       1.341   2.381  -4.741  1.00 10.00      A   
ATOM    663  CB  GLU A  72       0.750   3.155  -3.558  1.00 10.00      A   
ATOM    664  CG  GLU A  72       1.422   2.872  -2.227  1.00 10.00      A   
ATOM    665  CD  GLU A  72       1.031   3.855  -1.140  1.00 10.00      A   
ATOM    666  OE1 GLU A  72       1.595   4.973  -1.112  1.00 10.00      A   
ATOM    667  OE2 GLU A  72       0.181   3.511  -0.297  1.00 10.00      A   
ATOM    668  C   GLU A  72       0.420   2.532  -5.946  1.00 10.00      A   
ATOM    669  O   GLU A  72       0.213   3.645  -6.430  1.00 10.00      A   
ATOM    670  N   LEU A  73      -0.124   1.424  -6.435  1.00 10.00      A   
ATOM    671  HN  LEU A  73       0.080   0.557  -6.013  1.00 10.00      A   
ATOM    672  CA  LEU A  73      -1.015   1.467  -7.591  1.00 10.00      A   
ATOM    673  CB  LEU A  73      -0.280   1.042  -8.860  1.00 10.00      A   
ATOM    674  CG  LEU A  73       0.402   2.161  -9.642  1.00 10.00      A   
ATOM    675  CD1 LEU A  73       1.909   1.984  -9.634  1.00 10.00      A   
ATOM    676  CD2 LEU A  73      -0.129   2.219 -11.063  1.00 10.00      A   
ATOM    677  C   LEU A  73      -2.260   0.607  -7.409  1.00 10.00      A   
ATOM    678  O   LEU A  73      -2.206  -0.476  -6.820  1.00 10.00      A   
ATOM    679  N   LYS A  74      -3.380   1.099  -7.923  1.00 10.00      A   
ATOM    680  HN  LYS A  74      -3.356   1.974  -8.374  1.00 10.00      A   
ATOM    681  CA  LYS A  74      -4.645   0.381  -7.855  1.00 10.00      A   
ATOM    682  CB  LYS A  74      -5.684   1.193  -7.074  1.00 10.00      A   
ATOM    683  CG  LYS A  74      -5.248   1.534  -5.655  1.00 10.00      A   
ATOM    684  CD  LYS A  74      -6.245   2.441  -4.951  1.00 10.00      A   
ATOM    685  CE  LYS A  74      -5.783   2.755  -3.537  1.00 10.00      A   
ATOM    686  NZ  LYS A  74      -6.778   3.561  -2.786  1.00 10.00      A   
ATOM    687  HZ1 LYS A  74      -6.683   3.382  -1.764  1.00 10.00      A   
ATOM    688  HZ2 LYS A  74      -7.743   3.303  -3.076  1.00 10.00      A   
ATOM    689  HZ3 LYS A  74      -6.639   4.574  -2.959  1.00 10.00      A   
ATOM    690  C   LYS A  74      -5.118   0.099  -9.278  1.00 10.00      A   
ATOM    691  O   LYS A  74      -5.054   0.979 -10.140  1.00 10.00      A   
ATOM    692  N   GLY A  75      -5.574  -1.120  -9.530  1.00 10.00      A   
ATOM    693  HN  GLY A  75      -5.635  -1.776  -8.801  1.00 10.00      A   
ATOM    694  CA  GLY A  75      -5.993  -1.480 -10.869  1.00 10.00      A   
ATOM    695  C   GLY A  75      -7.488  -1.602 -11.051  1.00 10.00      A   
ATOM    696  O   GLY A  75      -8.179  -0.606 -11.276  1.00 10.00      A   
ATOM    697  N   LYS A  76      -7.983  -2.833 -10.965  1.00 10.00      A   
ATOM    698  HN  LYS A  76      -7.370  -3.576 -10.762  1.00 10.00      A   
ATOM    699  CA  LYS A  76      -9.403  -3.120 -11.144  1.00 10.00      A   
ATOM    700  CB  LYS A  76      -9.673  -4.623 -11.006  1.00 10.00      A   
ATOM    701  CG  LYS A  76      -9.228  -5.450 -12.204  1.00 10.00      A   
ATOM    702  CD  LYS A  76      -9.862  -6.835 -12.190  1.00 10.00      A   
ATOM    703  CE  LYS A  76      -8.949  -7.871 -11.550  1.00 10.00      A   
ATOM    704  NZ  LYS A  76      -9.626  -9.190 -11.388  1.00 10.00      A   
ATOM    705  HZ1 LYS A  76     -10.083  -9.473 -12.278  1.00 10.00      A   
ATOM    706  HZ2 LYS A  76     -10.349  -9.135 -10.646  1.00 10.00      A   
ATOM    707  HZ3 LYS A  76      -8.933  -9.925 -11.123  1.00 10.00      A   
ATOM    708  C   LYS A  76     -10.274  -2.330 -10.168  1.00 10.00      A   
ATOM    709  O   LYS A  76      -9.883  -2.093  -9.025  1.00 10.00      A   
ATOM    710  N   PRO A  77     -11.464  -1.902 -10.613  1.00 10.00      A   
ATOM    711  CA  PRO A  77     -12.393  -1.135  -9.773  1.00 10.00      A   
ATOM    712  CB  PRO A  77     -13.543  -0.798 -10.726  1.00 10.00      A   
ATOM    713  CG  PRO A  77     -13.459  -1.826 -11.800  1.00 10.00      A   
ATOM    714  CD  PRO A  77     -11.997  -2.122 -11.969  1.00 10.00      A   
ATOM    715  C   PRO A  77     -12.910  -1.954  -8.592  1.00 10.00      A   
ATOM    716  O   PRO A  77     -12.792  -3.178  -8.579  1.00 10.00      A   
ATOM    717  N   HIS A  78     -13.486  -1.266  -7.609  1.00 10.00      A   
ATOM    718  HN  HIS A  78     -13.548  -0.290  -7.689  1.00 10.00      A   
ATOM    719  CA  HIS A  78     -14.026  -1.907  -6.412  1.00 10.00      A   
ATOM    720  CB  HIS A  78     -14.612  -0.834  -5.482  1.00 10.00      A   
ATOM    721  CG  HIS A  78     -15.377  -1.348  -4.300  1.00 10.00      A   
ATOM    722  ND1 HIS A  78     -16.639  -0.912  -3.961  1.00 10.00      A   
ATOM    723  HD1 HIS A  78     -17.175  -0.228  -4.446  1.00 10.00      A   
ATOM    724  CD2 HIS A  78     -15.033  -2.263  -3.361  1.00 10.00      A   
ATOM    725  CE1 HIS A  78     -17.011  -1.559  -2.849  1.00 10.00      A   
ATOM    726  NE2 HIS A  78     -16.071  -2.391  -2.444  1.00 10.00      A   
ATOM    727  C   HIS A  78     -15.081  -2.960  -6.765  1.00 10.00      A   
ATOM    728  O   HIS A  78     -15.145  -4.022  -6.147  1.00 10.00      A   
ATOM    729  N   PHE A  79     -15.885  -2.678  -7.783  1.00 10.00      A   
ATOM    730  HN  PHE A  79     -15.769  -1.825  -8.259  1.00 10.00      A   
ATOM    731  CA  PHE A  79     -16.942  -3.595  -8.202  1.00 10.00      A   
ATOM    732  CB  PHE A  79     -17.975  -2.891  -9.085  1.00 10.00      A   
ATOM    733  CG  PHE A  79     -19.137  -2.321  -8.320  1.00 10.00      A   
ATOM    734  CD1 PHE A  79     -19.005  -1.970  -6.987  1.00 10.00      A   
ATOM    735  CD2 PHE A  79     -20.363  -2.143  -8.934  1.00 10.00      A   
ATOM    736  CE1 PHE A  79     -20.076  -1.453  -6.278  1.00 10.00      A   
ATOM    737  CE2 PHE A  79     -21.439  -1.626  -8.236  1.00 10.00      A   
ATOM    738  CZ  PHE A  79     -21.295  -1.280  -6.904  1.00 10.00      A   
ATOM    739  C   PHE A  79     -16.412  -4.873  -8.865  1.00 10.00      A   
ATOM    740  O   PHE A  79     -17.187  -5.771  -9.202  1.00 10.00      A   
ATOM    741  N   ALA A  80     -15.096  -4.967  -9.035  1.00 10.00      A   
ATOM    742  HN  ALA A  80     -14.520  -4.230  -8.742  1.00 10.00      A   
ATOM    743  CA  ALA A  80     -14.490  -6.149  -9.637  1.00 10.00      A   
ATOM    744  CB  ALA A  80     -13.061  -5.872 -10.078  1.00 10.00      A   
ATOM    745  C   ALA A  80     -14.523  -7.311  -8.655  1.00 10.00      A   
ATOM    746  O   ALA A  80     -14.634  -8.471  -9.055  1.00 10.00      A   
ATOM    747  N   ASP A  81     -14.467  -6.984  -7.366  1.00 10.00      A   
ATOM    748  HN  ASP A  81     -14.406  -6.035  -7.116  1.00 10.00      A   
ATOM    749  CA  ASP A  81     -14.491  -7.993  -6.311  1.00 10.00      A   
ATOM    750  CB  ASP A  81     -14.191  -7.362  -4.945  1.00 10.00      A   
ATOM    751  CG  ASP A  81     -12.764  -6.858  -4.817  1.00 10.00      A   
ATOM    752  OD1 ASP A  81     -11.825  -7.665  -4.982  1.00 10.00      A   
ATOM    753  OD2 ASP A  81     -12.574  -5.652  -4.542  1.00 10.00      A   
ATOM    754  C   ASP A  81     -15.845  -8.686  -6.268  1.00 10.00      A   
ATOM    755  O   ASP A  81     -15.997  -9.757  -5.684  1.00 10.00      A   
ATOM    756  N   PHE A  82     -16.829  -8.069  -6.903  1.00 10.00      A   
ATOM    757  HN  PHE A  82     -16.643  -7.221  -7.361  1.00 10.00      A   
ATOM    758  CA  PHE A  82     -18.176  -8.612  -6.939  1.00 10.00      A   
ATOM    759  CB  PHE A  82     -19.209  -7.498  -6.760  1.00 10.00      A   
ATOM    760  CG  PHE A  82     -18.949  -6.643  -5.549  1.00 10.00      A   
ATOM    761  CD1 PHE A  82     -18.711  -7.222  -4.312  1.00 10.00      A   
ATOM    762  CD2 PHE A  82     -18.935  -5.262  -5.649  1.00 10.00      A   
ATOM    763  CE1 PHE A  82     -18.466  -6.440  -3.198  1.00 10.00      A   
ATOM    764  CE2 PHE A  82     -18.692  -4.475  -4.540  1.00 10.00      A   
ATOM    765  CZ  PHE A  82     -18.456  -5.064  -3.313  1.00 10.00      A   
ATOM    766  C   PHE A  82     -18.422  -9.400  -8.224  1.00 10.00      A   
ATOM    767  O   PHE A  82     -19.559  -9.722  -8.555  1.00 10.00      A   
ATOM    768  N   ASN A  83     -17.338  -9.701  -8.941  1.00 10.00      A   
ATOM    769  HN  ASN A  83     -16.461  -9.390  -8.622  1.00 10.00      A   
ATOM    770  CA  ASN A  83     -17.399 -10.480 -10.184  1.00 10.00      A   
ATOM    771  CB  ASN A  83     -17.957 -11.888  -9.939  1.00 10.00      A   
ATOM    772  CG  ASN A  83     -16.971 -12.802  -9.239  1.00 10.00      A   
ATOM    773  OD1 ASN A  83     -16.132 -13.434  -9.879  1.00 10.00      A   
ATOM    774  ND2 ASN A  83     -17.067 -12.890  -7.920  1.00 10.00      A   
ATOM    775 HD21 ASN A  83     -17.761 -12.367  -7.468  1.00 10.00      A   
ATOM    776 HD22 ASN A  83     -16.439 -13.477  -7.450  1.00 10.00      A   
ATOM    777  C   ASN A  83     -18.175  -9.788 -11.305  1.00 10.00      A   
ATOM    778  O   ASN A  83     -18.770 -10.446 -12.161  1.00 10.00      A   
ATOM    779  N   LEU A  84     -18.158  -8.465 -11.321  1.00 10.00      A   
ATOM    780  HN  LEU A  84     -17.670  -7.983 -10.623  1.00 10.00      A   
ATOM    781  CA  LEU A  84     -18.865  -7.718 -12.358  1.00 10.00      A   
ATOM    782  CB  LEU A  84     -19.483  -6.435 -11.796  1.00 10.00      A   
ATOM    783  CG  LEU A  84     -20.681  -6.616 -10.861  1.00 10.00      A   
ATOM    784  CD1 LEU A  84     -21.205  -5.267 -10.401  1.00 10.00      A   
ATOM    785  CD2 LEU A  84     -21.781  -7.416 -11.541  1.00 10.00      A   
ATOM    786  C   LEU A  84     -17.947  -7.402 -13.534  1.00 10.00      A   
ATOM    787  O   LEU A  84     -18.405  -7.013 -14.607  1.00 10.00      A   
ATOM    788  N   VAL A  85     -16.647  -7.577 -13.323  1.00 10.00      A   
ATOM    789  HN  VAL A  85     -16.348  -7.900 -12.450  1.00 10.00      A   
ATOM    790  CA  VAL A  85     -15.654  -7.316 -14.359  1.00 10.00      A   
ATOM    791  CB  VAL A  85     -14.511  -6.416 -13.834  1.00 10.00      A   
ATOM    792  CG1 VAL A  85     -13.529  -6.079 -14.946  1.00 10.00      A   
ATOM    793  CG2 VAL A  85     -15.069  -5.144 -13.214  1.00 10.00      A   
ATOM    794  C   VAL A  85     -15.068  -8.634 -14.866  1.00 10.00      A   
ATOM    795  O   VAL A  85     -14.505  -9.406 -14.088  1.00 10.00      A   
ATOM    796  N   PRO A  86     -15.207  -8.912 -16.173  1.00 10.00      A   
ATOM    797  CA  PRO A  86     -14.700 -10.145 -16.790  1.00 10.00      A   
ATOM    798  CB  PRO A  86     -15.075  -9.994 -18.270  1.00 10.00      A   
ATOM    799  CG  PRO A  86     -16.163  -8.978 -18.289  1.00 10.00      A   
ATOM    800  CD  PRO A  86     -15.871  -8.043 -17.156  1.00 10.00      A   
ATOM    801  C   PRO A  86     -13.187 -10.295 -16.650  1.00 10.00      A   
ATOM    802  O   PRO A  86     -12.456  -9.303 -16.547  1.00 10.00      A   
ATOM    803  N   ASP A  87     -12.724 -11.539 -16.647  1.00 10.00      A   
ATOM    804  HN  ASP A  87     -13.358 -12.284 -16.734  1.00 10.00      A   
ATOM    805  CA  ASP A  87     -11.302 -11.831 -16.526  1.00 10.00      A   
ATOM    806  CB  ASP A  87     -11.078 -13.299 -16.158  1.00 10.00      A   
ATOM    807  CG  ASP A  87     -10.955 -13.523 -14.667  1.00 10.00      A   
ATOM    808  OD1 ASP A  87     -11.886 -14.097 -14.064  1.00 10.00      A   
ATOM    809  OD2 ASP A  87      -9.920 -13.139 -14.091  1.00 10.00      A   
ATOM    810  C   ASP A  87     -10.577 -11.514 -17.822  1.00 10.00      A   
ATOM    811  O   ASP A  87     -11.033 -11.887 -18.903  1.00 10.00      A   
ATOM    812  N   GLY A  88      -9.455 -10.820 -17.708  1.00 10.00      A   
ATOM    813  HN  GLY A  88      -9.147 -10.550 -16.816  1.00 10.00      A   
ATOM    814  CA  GLY A  88      -8.684 -10.459 -18.881  1.00 10.00      A   
ATOM    815  C   GLY A  88      -8.923  -9.022 -19.296  1.00 10.00      A   
ATOM    816  O   GLY A  88      -8.414  -8.574 -20.325  1.00 10.00      A   
ATOM    817  N   TRP A  89      -9.703  -8.299 -18.493  1.00 10.00      A   
ATOM    818  HN  TRP A  89     -10.080  -8.717 -17.689  1.00 10.00      A   
ATOM    819  CA  TRP A  89     -10.011  -6.905 -18.775  1.00 10.00      A   
ATOM    820  CB  TRP A  89     -11.067  -6.371 -17.795  1.00 10.00      A   
ATOM    821  CG  TRP A  89     -11.196  -4.876 -17.809  1.00 10.00      A   
ATOM    822  CD1 TRP A  89     -11.871  -4.124 -18.721  1.00 10.00      A   
ATOM    823  CD2 TRP A  89     -10.625  -3.952 -16.868  1.00 10.00      A   
ATOM    824  NE1 TRP A  89     -11.751  -2.791 -18.416  1.00 10.00      A   
ATOM    825  HE1 TRP A  89     -12.144  -2.050 -18.931  1.00 10.00      A   
ATOM    826  CE2 TRP A  89     -10.992  -2.658 -17.283  1.00 10.00      A   
ATOM    827  CE3 TRP A  89      -9.835  -4.093 -15.723  1.00 10.00      A   
ATOM    828  CZ2 TRP A  89     -10.598  -1.513 -16.591  1.00 10.00      A   
ATOM    829  CZ3 TRP A  89      -9.448  -2.957 -15.036  1.00 10.00      A   
ATOM    830  CH2 TRP A  89      -9.829  -1.682 -15.474  1.00 10.00      A   
ATOM    831  C   TRP A  89      -8.752  -6.046 -18.717  1.00 10.00      A   
ATOM    832  O   TRP A  89      -8.508  -5.228 -19.604  1.00 10.00      A   
ATOM    833  N   GLY A  90      -7.956  -6.234 -17.672  1.00 10.00      A   
ATOM    834  HN  GLY A  90      -8.197  -6.899 -16.990  1.00 10.00      A   
ATOM    835  CA  GLY A  90      -6.740  -5.466 -17.523  1.00 10.00      A   
ATOM    836  C   GLY A  90      -6.212  -5.532 -16.111  1.00 10.00      A   
ATOM    837  O   GLY A  90      -6.659  -6.358 -15.315  1.00 10.00      A   
ATOM    838  N   GLY A  91      -5.279  -4.655 -15.794  1.00 10.00      A   
ATOM    839  HN  GLY A  91      -4.975  -4.006 -16.465  1.00 10.00      A   
ATOM    840  CA  GLY A  91      -4.701  -4.642 -14.472  1.00 10.00      A   
ATOM    841  C   GLY A  91      -3.382  -5.378 -14.447  1.00 10.00      A   
ATOM    842  O   GLY A  91      -3.085  -6.101 -13.500  1.00 10.00      A   
ATOM    843  N   TYR A  92      -2.586  -5.187 -15.489  1.00 10.00      A   
ATOM    844  HN  TYR A  92      -2.865  -4.569 -16.196  1.00 10.00      A   
ATOM    845  CA  TYR A  92      -1.295  -5.853 -15.595  1.00 10.00      A   
ATOM    846  CB  TYR A  92      -1.032  -6.303 -17.033  1.00 10.00      A   
ATOM    847  CG  TYR A  92      -1.986  -7.379 -17.502  1.00 10.00      A   
ATOM    848  CD1 TYR A  92      -3.161  -7.055 -18.168  1.00 10.00      A   
ATOM    849  CD2 TYR A  92      -1.715  -8.721 -17.269  1.00 10.00      A   
ATOM    850  CE1 TYR A  92      -4.039  -8.039 -18.587  1.00 10.00      A   
ATOM    851  CE2 TYR A  92      -2.584  -9.709 -17.685  1.00 10.00      A   
ATOM    852  CZ  TYR A  92      -3.743  -9.367 -18.342  1.00 10.00      A   
ATOM    853  OH  TYR A  92      -4.609 -10.357 -18.755  1.00 10.00      A   
ATOM    854  HH  TYR A  92      -4.606 -11.075 -18.109  1.00 10.00      A   
ATOM    855  C   TYR A  92      -0.161  -4.973 -15.081  1.00 10.00      A   
ATOM    856  O   TYR A  92      -0.035  -3.809 -15.462  1.00 10.00      A   
ATOM    857  N   VAL A  93       0.668  -5.542 -14.218  1.00 10.00      A   
ATOM    858  HN  VAL A  93       0.525  -6.481 -13.968  1.00 10.00      A   
ATOM    859  CA  VAL A  93       1.786  -4.811 -13.635  1.00 10.00      A   
ATOM    860  CB  VAL A  93       1.962  -5.148 -12.135  1.00 10.00      A   
ATOM    861  CG1 VAL A  93       2.512  -6.556 -11.937  1.00 10.00      A   
ATOM    862  CG2 VAL A  93       2.831  -4.108 -11.443  1.00 10.00      A   
ATOM    863  C   VAL A  93       3.084  -5.084 -14.395  1.00 10.00      A   
ATOM    864  O   VAL A  93       4.083  -4.387 -14.208  1.00 10.00      A   
ATOM    865  N   TYR A  94       3.051  -6.093 -15.263  1.00 10.00      A   
ATOM    866  HN  TYR A  94       2.217  -6.600 -15.367  1.00 10.00      A   
ATOM    867  CA  TYR A  94       4.219  -6.477 -16.058  1.00 10.00      A   
ATOM    868  CB  TYR A  94       3.880  -7.582 -17.069  1.00 10.00      A   
ATOM    869  CG  TYR A  94       4.992  -7.875 -18.056  1.00 10.00      A   
ATOM    870  CD1 TYR A  94       6.137  -8.559 -17.664  1.00 10.00      A   
ATOM    871  CD2 TYR A  94       4.898  -7.463 -19.381  1.00 10.00      A   
ATOM    872  CE1 TYR A  94       7.156  -8.822 -18.561  1.00 10.00      A   
ATOM    873  CE2 TYR A  94       5.911  -7.723 -20.284  1.00 10.00      A   
ATOM    874  CZ  TYR A  94       7.038  -8.402 -19.869  1.00 10.00      A   
ATOM    875  OH  TYR A  94       8.054  -8.658 -20.767  1.00 10.00      A   
ATOM    876  HH  TYR A  94       8.614  -7.862 -20.846  1.00 10.00      A   
ATOM    877  C   TYR A  94       4.909  -5.283 -16.740  1.00 10.00      A   
ATOM    878  O   TYR A  94       6.110  -5.081 -16.545  1.00 10.00      A   
ATOM    879  N   PRO A  95       4.179  -4.472 -17.544  1.00 10.00      A   
ATOM    880  CA  PRO A  95       4.765  -3.309 -18.232  1.00 10.00      A   
ATOM    881  CB  PRO A  95       3.564  -2.652 -18.915  1.00 10.00      A   
ATOM    882  CG  PRO A  95       2.584  -3.759 -19.083  1.00 10.00      A   
ATOM    883  CD  PRO A  95       2.745  -4.626 -17.871  1.00 10.00      A   
ATOM    884  C   PRO A  95       5.428  -2.322 -17.270  1.00 10.00      A   
ATOM    885  O   PRO A  95       6.417  -1.675 -17.614  1.00 10.00      A   
ATOM    886  N   TRP A  96       4.886  -2.211 -16.065  1.00 10.00      A   
ATOM    887  HN  TRP A  96       4.107  -2.761 -15.838  1.00 10.00      A   
ATOM    888  CA  TRP A  96       5.436  -1.301 -15.070  1.00 10.00      A   
ATOM    889  CB  TRP A  96       4.401  -0.956 -13.993  1.00 10.00      A   
ATOM    890  CG  TRP A  96       3.307  -0.055 -14.489  1.00 10.00      A   
ATOM    891  CD1 TRP A  96       2.395  -0.338 -15.461  1.00 10.00      A   
ATOM    892  CD2 TRP A  96       3.009   1.274 -14.038  1.00 10.00      A   
ATOM    893  NE1 TRP A  96       1.554   0.731 -15.650  1.00 10.00      A   
ATOM    894  HE1 TRP A  96       0.815   0.770 -16.302  1.00 10.00      A   
ATOM    895  CE2 TRP A  96       1.907   1.732 -14.788  1.00 10.00      A   
ATOM    896  CE3 TRP A  96       3.564   2.121 -13.077  1.00 10.00      A   
ATOM    897  CZ2 TRP A  96       1.354   2.997 -14.606  1.00 10.00      A   
ATOM    898  CZ3 TRP A  96       3.015   3.375 -12.897  1.00 10.00      A   
ATOM    899  CH2 TRP A  96       1.920   3.803 -13.657  1.00 10.00      A   
ATOM    900  C   TRP A  96       6.707  -1.873 -14.452  1.00 10.00      A   
ATOM    901  O   TRP A  96       7.722  -1.181 -14.353  1.00 10.00      A   
ATOM    902  N   ILE A  97       6.656  -3.147 -14.066  1.00 10.00      A   
ATOM    903  HN  ILE A  97       5.819  -3.652 -14.192  1.00 10.00      A   
ATOM    904  CA  ILE A  97       7.807  -3.819 -13.459  1.00 10.00      A   
ATOM    905  CB  ILE A  97       7.470  -5.276 -13.049  1.00 10.00      A   
ATOM    906  CG1 ILE A  97       6.304  -5.315 -12.053  1.00 10.00      A   
ATOM    907  CG2 ILE A  97       8.691  -5.991 -12.478  1.00 10.00      A   
ATOM    908  CD1 ILE A  97       6.588  -4.628 -10.734  1.00 10.00      A   
ATOM    909  C   ILE A  97       8.992  -3.827 -14.425  1.00 10.00      A   
ATOM    910  O   ILE A  97      10.136  -3.593 -14.031  1.00 10.00      A   
ATOM    911  N   GLU A  98       8.697  -4.061 -15.698  1.00 10.00      A   
ATOM    912  HN  GLU A  98       7.759  -4.207 -15.949  1.00 10.00      A   
ATOM    913  CA  GLU A  98       9.718  -4.109 -16.735  1.00 10.00      A   
ATOM    914  CB  GLU A  98       9.104  -4.564 -18.059  1.00 10.00      A   
ATOM    915  CG  GLU A  98      10.118  -4.850 -19.153  1.00 10.00      A   
ATOM    916  CD  GLU A  98       9.465  -5.227 -20.464  1.00 10.00      A   
ATOM    917  OE1 GLU A  98       9.457  -6.426 -20.804  1.00 10.00      A   
ATOM    918  OE2 GLU A  98       8.965  -4.323 -21.170  1.00 10.00      A   
ATOM    919  C   GLU A  98      10.400  -2.753 -16.914  1.00 10.00      A   
ATOM    920  O   GLU A  98      11.590  -2.685 -17.212  1.00 10.00      A   
ATOM    921  N   ALA A  99       9.649  -1.677 -16.717  1.00 10.00      A   
ATOM    922  HN  ALA A  99       8.706  -1.787 -16.461  1.00 10.00      A   
ATOM    923  CA  ALA A  99      10.196  -0.335 -16.872  1.00 10.00      A   
ATOM    924  CB  ALA A  99       9.107   0.631 -17.308  1.00 10.00      A   
ATOM    925  C   ALA A  99      10.874   0.152 -15.592  1.00 10.00      A   
ATOM    926  O   ALA A  99      11.907   0.825 -15.636  1.00 10.00      A   
ATOM    927  N   MET A 100      10.290  -0.200 -14.454  1.00 10.00      A   
ATOM    928  HN  MET A 100       9.468  -0.741 -14.490  1.00 10.00      A   
ATOM    929  CA  MET A 100      10.813   0.206 -13.153  1.00 10.00      A   
ATOM    930  CB  MET A 100       9.795  -0.082 -12.047  1.00 10.00      A   
ATOM    931  CG  MET A 100       8.588   0.840 -12.049  1.00 10.00      A   
ATOM    932  SD  MET A 100       7.500   0.542 -10.643  1.00 10.00      A   
ATOM    933  CE  MET A 100       6.248   1.791 -10.912  1.00 10.00      A   
ATOM    934  C   MET A 100      12.140  -0.464 -12.815  1.00 10.00      A   
ATOM    935  O   MET A 100      13.011   0.153 -12.206  1.00 10.00      A   
ATOM    936  N   SER A 101      12.293  -1.716 -13.219  1.00 10.00      A   
ATOM    937  HN  SER A 101      11.567  -2.151 -13.717  1.00 10.00      A   
ATOM    938  CA  SER A 101      13.507  -2.479 -12.933  1.00 10.00      A   
ATOM    939  CB  SER A 101      13.392  -3.894 -13.500  1.00 10.00      A   
ATOM    940  OG  SER A 101      12.696  -3.893 -14.735  1.00 10.00      A   
ATOM    941  HG  SER A 101      11.749  -4.013 -14.570  1.00 10.00      A   
ATOM    942  C   SER A 101      14.786  -1.793 -13.426  1.00 10.00      A   
ATOM    943  O   SER A 101      15.812  -1.814 -12.746  1.00 10.00      A   
ATOM    944  N   SER A 102      14.720  -1.175 -14.593  1.00 10.00      A   
ATOM    945  HN  SER A 102      13.879  -1.185 -15.094  1.00 10.00      A   
ATOM    946  CA  SER A 102      15.878  -0.501 -15.161  1.00 10.00      A   
ATOM    947  CB  SER A 102      15.897  -0.712 -16.675  1.00 10.00      A   
ATOM    948  OG  SER A 102      15.654  -2.075 -16.994  1.00 10.00      A   
ATOM    949  HG  SER A 102      16.457  -2.587 -16.822  1.00 10.00      A   
ATOM    950  C   SER A 102      15.883   0.990 -14.832  1.00 10.00      A   
ATOM    951  O   SER A 102      16.613   1.770 -15.448  1.00 10.00      A   
ATOM    952  N   SER A 103      15.081   1.388 -13.856  1.00 10.00      A   
ATOM    953  HN  SER A 103      14.533   0.726 -13.376  1.00 10.00      A   
ATOM    954  CA  SER A 103      15.006   2.791 -13.478  1.00 10.00      A   
ATOM    955  CB  SER A 103      13.690   3.387 -13.962  1.00 10.00      A   
ATOM    956  OG  SER A 103      13.467   3.069 -15.327  1.00 10.00      A   
ATOM    957  HG  SER A 103      12.938   2.259 -15.387  1.00 10.00      A   
ATOM    958  C   SER A 103      15.168   2.993 -11.972  1.00 10.00      A   
ATOM    959  O   SER A 103      15.994   3.792 -11.526  1.00 10.00      A   
ATOM    960  N   TYR A 104      14.381   2.270 -11.190  1.00 10.00      A   
ATOM    961  HN  TYR A 104      13.757   1.627 -11.594  1.00 10.00      A   
ATOM    962  CA  TYR A 104      14.439   2.384  -9.742  1.00 10.00      A   
ATOM    963  CB  TYR A 104      13.050   2.220  -9.125  1.00 10.00      A   
ATOM    964  CG  TYR A 104      12.058   3.271  -9.573  1.00 10.00      A   
ATOM    965  CD1 TYR A 104      10.884   2.912 -10.217  1.00 10.00      A   
ATOM    966  CD2 TYR A 104      12.298   4.622  -9.353  1.00 10.00      A   
ATOM    967  CE1 TYR A 104       9.972   3.865 -10.629  1.00 10.00      A   
ATOM    968  CE2 TYR A 104      11.391   5.582  -9.763  1.00 10.00      A   
ATOM    969  CZ  TYR A 104      10.230   5.198 -10.400  1.00 10.00      A   
ATOM    970  OH  TYR A 104       9.322   6.151 -10.805  1.00 10.00      A   
ATOM    971  HH  TYR A 104       9.764   7.012 -10.872  1.00 10.00      A   
ATOM    972  C   TYR A 104      15.419   1.379  -9.157  1.00 10.00      A   
ATOM    973  O   TYR A 104      15.036   0.307  -8.695  1.00 10.00      A   
ATOM    974  N   THR A 105      16.691   1.741  -9.193  1.00 10.00      A   
ATOM    975  HN  THR A 105      16.928   2.606  -9.589  1.00 10.00      A   
ATOM    976  CA  THR A 105      17.759   0.898  -8.680  1.00 10.00      A   
ATOM    977  CB  THR A 105      19.123   1.491  -9.078  1.00 10.00      A   
ATOM    978  OG1 THR A 105      18.914   2.551 -10.024  1.00 10.00      A   
ATOM    979  HG1 THR A 105      18.952   2.189 -10.917  1.00 10.00      A   
ATOM    980  CG2 THR A 105      19.997   0.429  -9.723  1.00 10.00      A   
ATOM    981  C   THR A 105      17.691   0.788  -7.158  1.00 10.00      A   
ATOM    982  O   THR A 105      18.249  -0.138  -6.562  1.00 10.00      A   
ATOM    983  N   TRP A 106      16.997   1.733  -6.536  1.00 10.00      A   
ATOM    984  HN  TRP A 106      16.565   2.437  -7.065  1.00 10.00      A   
ATOM    985  CA  TRP A 106      16.865   1.752  -5.091  1.00 10.00      A   
ATOM    986  CB  TRP A 106      17.478   3.035  -4.524  1.00 10.00      A   
ATOM    987  CG  TRP A 106      18.963   3.113  -4.692  1.00 10.00      A   
ATOM    988  CD1 TRP A 106      19.644   3.634  -5.754  1.00 10.00      A   
ATOM    989  CD2 TRP A 106      19.953   2.653  -3.771  1.00 10.00      A   
ATOM    990  NE1 TRP A 106      20.994   3.520  -5.555  1.00 10.00      A   
ATOM    991  HE1 TRP A 106      21.690   3.818  -6.182  1.00 10.00      A   
ATOM    992  CE2 TRP A 106      21.213   2.923  -4.342  1.00 10.00      A   
ATOM    993  CE3 TRP A 106      19.899   2.036  -2.520  1.00 10.00      A   
ATOM    994  CZ2 TRP A 106      22.406   2.601  -3.703  1.00 10.00      A   
ATOM    995  CZ3 TRP A 106      21.083   1.717  -1.887  1.00 10.00      A   
ATOM    996  CH2 TRP A 106      22.321   1.999  -2.479  1.00 10.00      A   
ATOM    997  C   TRP A 106      15.414   1.613  -4.639  1.00 10.00      A   
ATOM    998  O   TRP A 106      15.050   2.102  -3.572  1.00 10.00      A   
ATOM    999  N   LEU A 107      14.588   0.940  -5.438  1.00 10.00      A   
ATOM   1000  HN  LEU A 107      14.929   0.565  -6.278  1.00 10.00      A   
ATOM   1001  CA  LEU A 107      13.182   0.738  -5.083  1.00 10.00      A   
ATOM   1002  CB  LEU A 107      12.424   0.090  -6.240  1.00 10.00      A   
ATOM   1003  CG  LEU A 107      10.901   0.182  -6.176  1.00 10.00      A   
ATOM   1004  CD1 LEU A 107      10.454   1.632  -6.218  1.00 10.00      A   
ATOM   1005  CD2 LEU A 107      10.274  -0.600  -7.314  1.00 10.00      A   
ATOM   1006  C   LEU A 107      13.081  -0.131  -3.829  1.00 10.00      A   
ATOM   1007  O   LEU A 107      13.807  -1.117  -3.699  1.00 10.00      A   
ATOM   1008  N   GLU A 108      12.182   0.228  -2.916  1.00 10.00      A   
ATOM   1009  HN  GLU A 108      11.601   1.000  -3.088  1.00 10.00      A   
ATOM   1010  CA  GLU A 108      12.037  -0.510  -1.666  1.00 10.00      A   
ATOM   1011  CB  GLU A 108      12.444   0.370  -0.473  1.00 10.00      A   
ATOM   1012  CG  GLU A 108      13.558   1.361  -0.782  1.00 10.00      A   
ATOM   1013  CD  GLU A 108      14.215   1.953   0.450  1.00 10.00      A   
ATOM   1014  OE1 GLU A 108      13.666   1.815   1.557  1.00 10.00      A   
ATOM   1015  OE2 GLU A 108      15.298   2.570   0.318  1.00 10.00      A   
ATOM   1016  C   GLU A 108      10.629  -1.066  -1.444  1.00 10.00      A   
ATOM   1017  O   GLU A 108      10.471  -2.222  -1.044  1.00 10.00      A   
ATOM   1018  N   GLU A 109       9.607  -0.260  -1.702  1.00 10.00      A   
ATOM   1019  HN  GLU A 109       9.775   0.641  -2.062  1.00 10.00      A   
ATOM   1020  CA  GLU A 109       8.231  -0.698  -1.471  1.00 10.00      A   
ATOM   1021  CB  GLU A 109       7.547   0.201  -0.440  1.00 10.00      A   
ATOM   1022  CG  GLU A 109       7.949  -0.083   0.997  1.00 10.00      A   
ATOM   1023  CD  GLU A 109       7.067   0.631   1.997  1.00 10.00      A   
ATOM   1024  OE1 GLU A 109       5.864   0.319   2.062  1.00 10.00      A   
ATOM   1025  OE2 GLU A 109       7.573   1.514   2.721  1.00 10.00      A   
ATOM   1026  C   GLU A 109       7.387  -0.765  -2.740  1.00 10.00      A   
ATOM   1027  O   GLU A 109       7.371   0.169  -3.543  1.00 10.00      A   
ATOM   1028  N   ILE A 110       6.676  -1.878  -2.899  1.00 10.00      A   
ATOM   1029  HN  ILE A 110       6.745  -2.588  -2.220  1.00 10.00      A   
ATOM   1030  CA  ILE A 110       5.790  -2.088  -4.040  1.00 10.00      A   
ATOM   1031  CB  ILE A 110       6.330  -3.171  -5.009  1.00 10.00      A   
ATOM   1032  CG1 ILE A 110       7.692  -2.760  -5.581  1.00 10.00      A   
ATOM   1033  CG2 ILE A 110       5.333  -3.439  -6.137  1.00 10.00      A   
ATOM   1034  CD1 ILE A 110       8.310  -3.796  -6.496  1.00 10.00      A   
ATOM   1035  C   ILE A 110       4.416  -2.514  -3.519  1.00 10.00      A   
ATOM   1036  O   ILE A 110       4.260  -3.610  -2.975  1.00 10.00      A   
ATOM   1037  N   ARG A 111       3.435  -1.629  -3.644  1.00 10.00      A   
ATOM   1038  HN  ARG A 111       3.625  -0.756  -4.057  1.00 10.00      A   
ATOM   1039  CA  ARG A 111       2.083  -1.910  -3.175  1.00 10.00      A   
ATOM   1040  CB  ARG A 111       1.669  -0.897  -2.103  1.00 10.00      A   
ATOM   1041  CG  ARG A 111       2.641  -0.801  -0.938  1.00 10.00      A   
ATOM   1042  CD  ARG A 111       2.328   0.378  -0.037  1.00 10.00      A   
ATOM   1043  NE  ARG A 111       3.178   0.390   1.153  1.00 10.00      A   
ATOM   1044  HE  ARG A 111       4.157   0.320   1.016  1.00 10.00      A   
ATOM   1045  CZ  ARG A 111       2.715   0.476   2.400  1.00 10.00      A   
ATOM   1046  NH1 ARG A 111       1.406   0.567   2.628  1.00 10.00      A   
ATOM   1047 HH11 ARG A 111       1.042   0.628   3.606  1.00 10.00      A   
ATOM   1048 HH12 ARG A 111       0.734   0.572   1.831  1.00 10.00      A   
ATOM   1049  NH2 ARG A 111       3.568   0.475   3.411  1.00 10.00      A   
ATOM   1050 HH21 ARG A 111       3.225   0.543   4.393  1.00 10.00      A   
ATOM   1051 HH22 ARG A 111       4.601   0.399   3.219  1.00 10.00      A   
ATOM   1052  C   ARG A 111       1.095  -1.888  -4.335  1.00 10.00      A   
ATOM   1053  O   ARG A 111       1.045  -0.926  -5.104  1.00 10.00      A   
ATOM   1054  N   LEU A 112       0.310  -2.948  -4.454  1.00 10.00      A   
ATOM   1055  HN  LEU A 112       0.380  -3.674  -3.795  1.00 10.00      A   
ATOM   1056  CA  LEU A 112      -0.670  -3.061  -5.518  1.00 10.00      A   
ATOM   1057  CB  LEU A 112      -0.190  -4.047  -6.584  1.00 10.00      A   
ATOM   1058  CG  LEU A 112       1.090  -3.675  -7.334  1.00 10.00      A   
ATOM   1059  CD1 LEU A 112       1.588  -4.861  -8.142  1.00 10.00      A   
ATOM   1060  CD2 LEU A 112       0.854  -2.477  -8.237  1.00 10.00      A   
ATOM   1061  C   LEU A 112      -2.010  -3.525  -4.966  1.00 10.00      A   
ATOM   1062  O   LEU A 112      -2.063  -4.261  -3.981  1.00 10.00      A   
ATOM   1063  N   LYS A 113      -3.086  -3.079  -5.598  1.00 10.00      A   
ATOM   1064  HN  LYS A 113      -2.973  -2.479  -6.365  1.00 10.00      A   
ATOM   1065  CA  LYS A 113      -4.428  -3.450  -5.185  1.00 10.00      A   
ATOM   1066  CB  LYS A 113      -5.078  -2.332  -4.366  1.00 10.00      A   
ATOM   1067  CG  LYS A 113      -6.342  -2.759  -3.641  1.00 10.00      A   
ATOM   1068  CD  LYS A 113      -7.036  -1.574  -2.997  1.00 10.00      A   
ATOM   1069  CE  LYS A 113      -8.243  -2.016  -2.184  1.00 10.00      A   
ATOM   1070  NZ  LYS A 113      -9.056  -0.862  -1.728  1.00 10.00      A   
ATOM   1071  HZ1 LYS A 113      -9.539  -0.422  -2.537  1.00 10.00      A   
ATOM   1072  HZ2 LYS A 113      -8.455  -0.151  -1.270  1.00 10.00      A   
ATOM   1073  HZ3 LYS A 113      -9.778  -1.174  -1.049  1.00 10.00      A   
ATOM   1074  C   LYS A 113      -5.289  -3.786  -6.399  1.00 10.00      A   
ATOM   1075  O   LYS A 113      -5.378  -2.995  -7.342  1.00 10.00      A   
ATOM   1076  N   ARG A 114      -5.899  -4.971  -6.366  1.00 10.00      A   
ATOM   1077  HN  ARG A 114      -5.748  -5.551  -5.587  1.00 10.00      A   
ATOM   1078  CA  ARG A 114      -6.765  -5.452  -7.447  1.00 10.00      A   
ATOM   1079  CB  ARG A 114      -8.057  -4.626  -7.547  1.00 10.00      A   
ATOM   1080  CG  ARG A 114      -8.934  -4.657  -6.301  1.00 10.00      A   
ATOM   1081  CD  ARG A 114     -10.181  -3.803  -6.483  1.00 10.00      A   
ATOM   1082  NE  ARG A 114     -10.914  -3.618  -5.234  1.00 10.00      A   
ATOM   1083  HE  ARG A 114     -11.444  -4.389  -4.903  1.00 10.00      A   
ATOM   1084  CZ  ARG A 114     -10.921  -2.484  -4.528  1.00 10.00      A   
ATOM   1085  NH1 ARG A 114     -10.237  -1.427  -4.948  1.00 10.00      A   
ATOM   1086 HH11 ARG A 114     -10.248  -0.538  -4.389  1.00 10.00      A   
ATOM   1087 HH12 ARG A 114      -9.689  -1.471  -5.833  1.00 10.00      A   
ATOM   1088  NH2 ARG A 114     -11.596  -2.416  -3.391  1.00 10.00      A   
ATOM   1089 HH21 ARG A 114     -12.123  -3.242  -3.045  1.00 10.00      A   
ATOM   1090 HH22 ARG A 114     -11.601  -1.530  -2.823  1.00 10.00      A   
ATOM   1091  C   ARG A 114      -6.018  -5.458  -8.780  1.00 10.00      A   
ATOM   1092  O   ARG A 114      -6.416  -4.786  -9.732  1.00 10.00      A   
ATOM   1093  N   MET A 115      -4.932  -6.220  -8.842  1.00 10.00      A   
ATOM   1094  HN  MET A 115      -4.682  -6.765  -8.066  1.00 10.00      A   
ATOM   1095  CA  MET A 115      -4.117  -6.288 -10.049  1.00 10.00      A   
ATOM   1096  CB  MET A 115      -2.867  -5.412  -9.894  1.00 10.00      A   
ATOM   1097  CG  MET A 115      -3.147  -3.916  -9.889  1.00 10.00      A   
ATOM   1098  SD  MET A 115      -2.944  -3.162 -11.513  1.00 10.00      A   
ATOM   1099  CE  MET A 115      -1.161  -3.185 -11.669  1.00 10.00      A   
ATOM   1100  C   MET A 115      -3.708  -7.722 -10.364  1.00 10.00      A   
ATOM   1101  O   MET A 115      -3.805  -8.610  -9.514  1.00 10.00      A   
ATOM   1102  N   VAL A 116      -3.257  -7.943 -11.591  1.00 10.00      A   
ATOM   1103  HN  VAL A 116      -3.207  -7.191 -12.226  1.00 10.00      A   
ATOM   1104  CA  VAL A 116      -2.821  -9.258 -12.033  1.00 10.00      A   
ATOM   1105  CB  VAL A 116      -3.385  -9.606 -13.428  1.00 10.00      A   
ATOM   1106  CG1 VAL A 116      -3.029 -11.036 -13.811  1.00 10.00      A   
ATOM   1107  CG2 VAL A 116      -4.893  -9.395 -13.474  1.00 10.00      A   
ATOM   1108  C   VAL A 116      -1.300  -9.292 -12.082  1.00 10.00      A   
ATOM   1109  O   VAL A 116      -0.682  -8.650 -12.933  1.00 10.00      A   
ATOM   1110  N   VAL A 117      -0.703 -10.036 -11.165  1.00 10.00      A   
ATOM   1111  HN  VAL A 117      -1.254 -10.556 -10.541  1.00 10.00      A   
ATOM   1112  CA  VAL A 117       0.745 -10.141 -11.081  1.00 10.00      A   
ATOM   1113  CB  VAL A 117       1.250  -9.846  -9.652  1.00 10.00      A   
ATOM   1114  CG1 VAL A 117       2.768  -9.745  -9.626  1.00 10.00      A   
ATOM   1115  CG2 VAL A 117       0.615  -8.580  -9.098  1.00 10.00      A   
ATOM   1116  C   VAL A 117       1.193 -11.539 -11.477  1.00 10.00      A   
ATOM   1117  O   VAL A 117       0.936 -12.503 -10.761  1.00 10.00      A   
ATOM   1118  N   THR A 118       1.843 -11.648 -12.621  1.00 10.00      A   
ATOM   1119  HN  THR A 118       1.996 -10.848 -13.169  1.00 10.00      A   
ATOM   1120  CA  THR A 118       2.324 -12.932 -13.098  1.00 10.00      A   
ATOM   1121  CB  THR A 118       2.683 -12.840 -14.591  1.00 10.00      A   
ATOM   1122  OG1 THR A 118       2.141 -11.624 -15.132  1.00 10.00      A   
ATOM   1123  HG1 THR A 118       2.773 -11.245 -15.753  1.00 10.00      A   
ATOM   1124  CG2 THR A 118       2.107 -14.018 -15.356  1.00 10.00      A   
ATOM   1125  C   THR A 118       3.554 -13.379 -12.303  1.00 10.00      A   
ATOM   1126  O   THR A 118       4.312 -12.543 -11.803  1.00 10.00      A   
ATOM   1127  N   ASP A 119       3.748 -14.693 -12.194  1.00 10.00      A   
ATOM   1128  HN  ASP A 119       3.101 -15.305 -12.605  1.00 10.00      A   
ATOM   1129  CA  ASP A 119       4.886 -15.255 -11.466  1.00 10.00      A   
ATOM   1130  CB  ASP A 119       4.904 -16.782 -11.590  1.00 10.00      A   
ATOM   1131  CG  ASP A 119       3.803 -17.470 -10.810  1.00 10.00      A   
ATOM   1132  OD1 ASP A 119       3.896 -17.535  -9.570  1.00 10.00      A   
ATOM   1133  OD2 ASP A 119       2.844 -17.967 -11.442  1.00 10.00      A   
ATOM   1134  C   ASP A 119       6.197 -14.710 -12.008  1.00 10.00      A   
ATOM   1135  O   ASP A 119       7.140 -14.455 -11.261  1.00 10.00      A   
ATOM   1136  N   ASP A 120       6.237 -14.521 -13.321  1.00 10.00      A   
ATOM   1137  HN  ASP A 120       5.445 -14.736 -13.854  1.00 10.00      A   
ATOM   1138  CA  ASP A 120       7.425 -14.012 -13.994  1.00 10.00      A   
ATOM   1139  CB  ASP A 120       7.222 -14.030 -15.508  1.00 10.00      A   
ATOM   1140  CG  ASP A 120       8.527 -13.982 -16.272  1.00 10.00      A   
ATOM   1141  OD1 ASP A 120       9.254 -14.998 -16.278  1.00 10.00      A   
ATOM   1142  OD2 ASP A 120       8.829 -12.934 -16.879  1.00 10.00      A   
ATOM   1143  C   ASP A 120       7.765 -12.601 -13.523  1.00 10.00      A   
ATOM   1144  O   ASP A 120       8.935 -12.246 -13.389  1.00 10.00      A   
ATOM   1145  N   CYS A 121       6.733 -11.812 -13.242  1.00 10.00      A   
ATOM   1146  HN  CYS A 121       5.822 -12.164 -13.331  1.00 10.00      A   
ATOM   1147  CA  CYS A 121       6.923 -10.446 -12.779  1.00 10.00      A   
ATOM   1148  CB  CYS A 121       5.581  -9.715 -12.710  1.00 10.00      A   
ATOM   1149  SG  CYS A 121       4.623  -9.801 -14.241  1.00 10.00      A   
ATOM   1150  HG  CYS A 121       5.348 -10.458 -15.136  1.00 10.00      A   
ATOM   1151  C   CYS A 121       7.600 -10.442 -11.415  1.00 10.00      A   
ATOM   1152  O   CYS A 121       8.469  -9.615 -11.143  1.00 10.00      A   
ATOM   1153  N   LEU A 122       7.211 -11.390 -10.567  1.00 10.00      A   
ATOM   1154  HN  LEU A 122       6.519 -12.030 -10.847  1.00 10.00      A   
ATOM   1155  CA  LEU A 122       7.789 -11.504  -9.236  1.00 10.00      A   
ATOM   1156  CB  LEU A 122       7.056 -12.566  -8.419  1.00 10.00      A   
ATOM   1157  CG  LEU A 122       5.593 -12.264  -8.094  1.00 10.00      A   
ATOM   1158  CD1 LEU A 122       4.940 -13.464  -7.433  1.00 10.00      A   
ATOM   1159  CD2 LEU A 122       5.493 -11.048  -7.192  1.00 10.00      A   
ATOM   1160  C   LEU A 122       9.272 -11.841  -9.338  1.00 10.00      A   
ATOM   1161  O   LEU A 122      10.105 -11.271  -8.631  1.00 10.00      A   
ATOM   1162  N   GLU A 123       9.597 -12.758 -10.242  1.00 10.00      A   
ATOM   1163  HN  GLU A 123       8.886 -13.184 -10.771  1.00 10.00      A   
ATOM   1164  CA  GLU A 123      10.984 -13.155 -10.458  1.00 10.00      A   
ATOM   1165  CB  GLU A 123      11.077 -14.330 -11.435  1.00 10.00      A   
ATOM   1166  CG  GLU A 123      10.475 -15.623 -10.905  1.00 10.00      A   
ATOM   1167  CD  GLU A 123      10.864 -16.832 -11.724  1.00 10.00      A   
ATOM   1168  OE1 GLU A 123      10.006 -17.357 -12.459  1.00 10.00      A   
ATOM   1169  OE2 GLU A 123      12.028 -17.274 -11.622  1.00 10.00      A   
ATOM   1170  C   GLU A 123      11.795 -11.968 -10.974  1.00 10.00      A   
ATOM   1171  O   GLU A 123      12.970 -11.806 -10.641  1.00 10.00      A   
ATOM   1172  N   LEU A 124      11.149 -11.135 -11.782  1.00 10.00      A   
ATOM   1173  HN  LEU A 124      10.213 -11.327 -12.013  1.00 10.00      A   
ATOM   1174  CA  LEU A 124      11.789  -9.951 -12.333  1.00 10.00      A   
ATOM   1175  CB  LEU A 124      10.834  -9.235 -13.288  1.00 10.00      A   
ATOM   1176  CG  LEU A 124      11.446  -8.646 -14.564  1.00 10.00      A   
ATOM   1177  CD1 LEU A 124      10.351  -8.272 -15.552  1.00 10.00      A   
ATOM   1178  CD2 LEU A 124      12.312  -7.434 -14.245  1.00 10.00      A   
ATOM   1179  C   LEU A 124      12.179  -9.010 -11.199  1.00 10.00      A   
ATOM   1180  O   LEU A 124      13.286  -8.474 -11.177  1.00 10.00      A   
ATOM   1181  N   ILE A 125      11.256  -8.832 -10.254  1.00 10.00      A   
ATOM   1182  HN  ILE A 125      10.393  -9.296 -10.342  1.00 10.00      A   
ATOM   1183  CA  ILE A 125      11.482  -7.971  -9.097  1.00 10.00      A   
ATOM   1184  CB  ILE A 125      10.225  -7.917  -8.198  1.00 10.00      A   
ATOM   1185  CG1 ILE A 125       9.055  -7.280  -8.956  1.00 10.00      A   
ATOM   1186  CG2 ILE A 125      10.506  -7.159  -6.904  1.00 10.00      A   
ATOM   1187  CD1 ILE A 125       7.715  -7.429  -8.264  1.00 10.00      A   
ATOM   1188  C   ILE A 125      12.669  -8.476  -8.283  1.00 10.00      A   
ATOM   1189  O   ILE A 125      13.503  -7.693  -7.815  1.00 10.00      A   
ATOM   1190  N   ALA A 126      12.744  -9.792  -8.136  1.00 10.00      A   
ATOM   1191  HN  ALA A 126      12.049 -10.355  -8.544  1.00 10.00      A   
ATOM   1192  CA  ALA A 126      13.818 -10.425  -7.387  1.00 10.00      A   
ATOM   1193  CB  ALA A 126      13.559 -11.920  -7.261  1.00 10.00      A   
ATOM   1194  C   ALA A 126      15.177 -10.163  -8.031  1.00 10.00      A   
ATOM   1195  O   ALA A 126      16.099  -9.680  -7.375  1.00 10.00      A   
ATOM   1196  N   LYS A 127      15.295 -10.453  -9.321  1.00 10.00      A   
ATOM   1197  HN  LYS A 127      14.518 -10.811  -9.806  1.00 10.00      A   
ATOM   1198  CA  LYS A 127      16.552 -10.251 -10.033  1.00 10.00      A   
ATOM   1199  CB  LYS A 127      16.742 -11.289 -11.148  1.00 10.00      A   
ATOM   1200  CG  LYS A 127      15.654 -11.294 -12.212  1.00 10.00      A   
ATOM   1201  CD  LYS A 127      16.143 -11.965 -13.485  1.00 10.00      A   
ATOM   1202  CE  LYS A 127      16.918 -10.990 -14.356  1.00 10.00      A   
ATOM   1203  NZ  LYS A 127      16.013 -10.211 -15.243  1.00 10.00      A   
ATOM   1204  HZ1 LYS A 127      15.779 -10.768 -16.092  1.00 10.00      A   
ATOM   1205  HZ2 LYS A 127      16.468  -9.324 -15.539  1.00 10.00      A   
ATOM   1206  HZ3 LYS A 127      15.131  -9.985 -14.742  1.00 10.00      A   
ATOM   1207  C   LYS A 127      16.688  -8.831 -10.583  1.00 10.00      A   
ATOM   1208  O   LYS A 127      17.137  -8.633 -11.715  1.00 10.00      A   
ATOM   1209  N   SER A 128      16.292  -7.846  -9.786  1.00 10.00      A   
ATOM   1210  HN  SER A 128      15.913  -8.064  -8.908  1.00 10.00      A   
ATOM   1211  CA  SER A 128      16.392  -6.451 -10.196  1.00 10.00      A   
ATOM   1212  CB  SER A 128      15.241  -6.062 -11.129  1.00 10.00      A   
ATOM   1213  OG  SER A 128      15.388  -6.680 -12.401  1.00 10.00      A   
ATOM   1214  HG  SER A 128      15.920  -7.485 -12.301  1.00 10.00      A   
ATOM   1215  C   SER A 128      16.468  -5.505  -9.002  1.00 10.00      A   
ATOM   1216  O   SER A 128      17.391  -4.697  -8.900  1.00 10.00      A   
ATOM   1217  N   PHE A 129      15.511  -5.615  -8.091  1.00 10.00      A   
ATOM   1218  HN  PHE A 129      14.809  -6.295  -8.203  1.00 10.00      A   
ATOM   1219  CA  PHE A 129      15.484  -4.749  -6.921  1.00 10.00      A   
ATOM   1220  CB  PHE A 129      14.049  -4.363  -6.559  1.00 10.00      A   
ATOM   1221  CG  PHE A 129      13.271  -3.800  -7.711  1.00 10.00      A   
ATOM   1222  CD1 PHE A 129      12.107  -4.414  -8.138  1.00 10.00      A   
ATOM   1223  CD2 PHE A 129      13.705  -2.663  -8.370  1.00 10.00      A   
ATOM   1224  CE1 PHE A 129      11.389  -3.907  -9.201  1.00 10.00      A   
ATOM   1225  CE2 PHE A 129      12.992  -2.148  -9.436  1.00 10.00      A   
ATOM   1226  CZ  PHE A 129      11.831  -2.771  -9.852  1.00 10.00      A   
ATOM   1227  C   PHE A 129      16.181  -5.397  -5.735  1.00 10.00      A   
ATOM   1228  O   PHE A 129      15.635  -6.291  -5.090  1.00 10.00      A   
ATOM   1229  N   LYS A 130      17.397  -4.946  -5.467  1.00 10.00      A   
ATOM   1230  HN  LYS A 130      17.782  -4.251  -6.039  1.00 10.00      A   
ATOM   1231  CA  LYS A 130      18.181  -5.468  -4.352  1.00 10.00      A   
ATOM   1232  CB  LYS A 130      19.686  -5.336  -4.625  1.00 10.00      A   
ATOM   1233  CG  LYS A 130      20.150  -5.888  -5.964  1.00 10.00      A   
ATOM   1234  CD  LYS A 130      20.244  -4.787  -7.007  1.00 10.00      A   
ATOM   1235  CE  LYS A 130      21.159  -5.175  -8.156  1.00 10.00      A   
ATOM   1236  NZ  LYS A 130      21.396  -4.035  -9.080  1.00 10.00      A   
ATOM   1237  HZ1 LYS A 130      20.608  -3.948  -9.750  1.00 10.00      A   
ATOM   1238  HZ2 LYS A 130      22.280  -4.180  -9.617  1.00 10.00      A   
ATOM   1239  HZ3 LYS A 130      21.474  -3.148  -8.544  1.00 10.00      A   
ATOM   1240  C   LYS A 130      17.833  -4.716  -3.075  1.00 10.00      A   
ATOM   1241  O   LYS A 130      18.153  -5.148  -1.971  1.00 10.00      A   
ATOM   1242  N   ASN A 131      17.179  -3.576  -3.245  1.00 10.00      A   
ATOM   1243  HN  ASN A 131      16.957  -3.288  -4.153  1.00 10.00      A   
ATOM   1244  CA  ASN A 131      16.782  -2.735  -2.121  1.00 10.00      A   
ATOM   1245  CB  ASN A 131      17.032  -1.264  -2.472  1.00 10.00      A   
ATOM   1246  CG  ASN A 131      17.107  -0.358  -1.259  1.00 10.00      A   
ATOM   1247  OD1 ASN A 131      17.609  -0.744  -0.202  1.00 10.00      A   
ATOM   1248  ND2 ASN A 131      16.611   0.858  -1.407  1.00 10.00      A   
ATOM   1249 HD21 ASN A 131      16.227   1.103  -2.280  1.00 10.00      A   
ATOM   1250 HD22 ASN A 131      16.623   1.463  -0.636  1.00 10.00      A   
ATOM   1251  C   ASN A 131      15.309  -2.958  -1.791  1.00 10.00      A   
ATOM   1252  O   ASN A 131      14.724  -2.251  -0.969  1.00 10.00      A   
ATOM   1253  N   PHE A 132      14.724  -3.957  -2.440  1.00 10.00      A   
ATOM   1254  HN  PHE A 132      15.257  -4.490  -3.065  1.00 10.00      A   
ATOM   1255  CA  PHE A 132      13.321  -4.299  -2.243  1.00 10.00      A   
ATOM   1256  CB  PHE A 132      12.912  -5.351  -3.273  1.00 10.00      A   
ATOM   1257  CG  PHE A 132      11.495  -5.823  -3.157  1.00 10.00      A   
ATOM   1258  CD1 PHE A 132      10.442  -4.968  -3.429  1.00 10.00      A   
ATOM   1259  CD2 PHE A 132      11.217  -7.129  -2.781  1.00 10.00      A   
ATOM   1260  CE1 PHE A 132       9.138  -5.404  -3.330  1.00 10.00      A   
ATOM   1261  CE2 PHE A 132       9.914  -7.571  -2.679  1.00 10.00      A   
ATOM   1262  CZ  PHE A 132       8.875  -6.705  -2.955  1.00 10.00      A   
ATOM   1263  C   PHE A 132      13.098  -4.817  -0.825  1.00 10.00      A   
ATOM   1264  O   PHE A 132      13.811  -5.711  -0.367  1.00 10.00      A   
ATOM   1265  N   LYS A 133      12.106  -4.264  -0.137  1.00 10.00      A   
ATOM   1266  HN  LYS A 133      11.550  -3.569  -0.561  1.00 10.00      A   
ATOM   1267  CA  LYS A 133      11.835  -4.658   1.238  1.00 10.00      A   
ATOM   1268  CB  LYS A 133      12.183  -3.509   2.189  1.00 10.00      A   
ATOM   1269  CG  LYS A 133      13.601  -2.980   2.064  1.00 10.00      A   
ATOM   1270  CD  LYS A 133      13.747  -1.662   2.804  1.00 10.00      A   
ATOM   1271  CE  LYS A 133      15.119  -1.048   2.586  1.00 10.00      A   
ATOM   1272  NZ  LYS A 133      15.204   0.321   3.165  1.00 10.00      A   
ATOM   1273  HZ1 LYS A 133      14.914   0.312   4.162  1.00 10.00      A   
ATOM   1274  HZ2 LYS A 133      14.574   0.971   2.639  1.00 10.00      A   
ATOM   1275  HZ3 LYS A 133      16.178   0.676   3.103  1.00 10.00      A   
ATOM   1276  C   LYS A 133      10.384  -5.065   1.486  1.00 10.00      A   
ATOM   1277  O   LYS A 133      10.123  -6.072   2.140  1.00 10.00      A   
ATOM   1278  N   VAL A 134       9.436  -4.287   0.980  1.00 10.00      A   
ATOM   1279  HN  VAL A 134       9.680  -3.524   0.412  1.00 10.00      A   
ATOM   1280  CA  VAL A 134       8.027  -4.576   1.235  1.00 10.00      A   
ATOM   1281  CB  VAL A 134       7.353  -3.450   2.058  1.00 10.00      A   
ATOM   1282  CG1 VAL A 134       5.905  -3.795   2.371  1.00 10.00      A   
ATOM   1283  CG2 VAL A 134       8.123  -3.182   3.343  1.00 10.00      A   
ATOM   1284  C   VAL A 134       7.215  -4.827  -0.031  1.00 10.00      A   
ATOM   1285  O   VAL A 134       7.276  -4.055  -0.991  1.00 10.00      A   
ATOM   1286  N   LEU A 135       6.452  -5.915  -0.008  1.00 10.00      A   
ATOM   1287  HN  LEU A 135       6.472  -6.491   0.792  1.00 10.00      A   
ATOM   1288  CA  LEU A 135       5.578  -6.280  -1.111  1.00 10.00      A   
ATOM   1289  CB  LEU A 135       6.017  -7.590  -1.771  1.00 10.00      A   
ATOM   1290  CG  LEU A 135       5.187  -8.042  -2.978  1.00 10.00      A   
ATOM   1291  CD1 LEU A 135       5.361  -7.081  -4.144  1.00 10.00      A   
ATOM   1292  CD2 LEU A 135       5.552  -9.459  -3.384  1.00 10.00      A   
ATOM   1293  C   LEU A 135       4.155  -6.429  -0.588  1.00 10.00      A   
ATOM   1294  O   LEU A 135       3.868  -7.331   0.203  1.00 10.00      A   
ATOM   1295  N   VAL A 136       3.277  -5.532  -1.005  1.00 10.00      A   
ATOM   1296  HN  VAL A 136       3.567  -4.823  -1.622  1.00 10.00      A   
ATOM   1297  CA  VAL A 136       1.890  -5.577  -0.576  1.00 10.00      A   
ATOM   1298  CB  VAL A 136       1.455  -4.281   0.147  1.00 10.00      A   
ATOM   1299  CG1 VAL A 136       0.010  -4.382   0.622  1.00 10.00      A   
ATOM   1300  CG2 VAL A 136       2.378  -3.982   1.319  1.00 10.00      A   
ATOM   1301  C   VAL A 136       0.972  -5.834  -1.761  1.00 10.00      A   
ATOM   1302  O   VAL A 136       0.679  -4.929  -2.545  1.00 10.00      A   
ATOM   1303  N   LEU A 137       0.542  -7.077  -1.895  1.00 10.00      A   
ATOM   1304  HN  LEU A 137       0.830  -7.757  -1.244  1.00 10.00      A   
ATOM   1305  CA  LEU A 137      -0.355  -7.462  -2.970  1.00 10.00      A   
ATOM   1306  CB  LEU A 137       0.132  -8.737  -3.664  1.00 10.00      A   
ATOM   1307  CG  LEU A 137       1.472  -8.643  -4.399  1.00 10.00      A   
ATOM   1308  CD1 LEU A 137       1.796  -9.963  -5.078  1.00 10.00      A   
ATOM   1309  CD2 LEU A 137       1.453  -7.513  -5.418  1.00 10.00      A   
ATOM   1310  C   LEU A 137      -1.757  -7.662  -2.418  1.00 10.00      A   
ATOM   1311  O   LEU A 137      -2.087  -8.729  -1.894  1.00 10.00      A   
ATOM   1312  N   SER A 138      -2.571  -6.624  -2.510  1.00 10.00      A   
ATOM   1313  HN  SER A 138      -2.250  -5.795  -2.934  1.00 10.00      A   
ATOM   1314  CA  SER A 138      -3.931  -6.682  -2.009  1.00 10.00      A   
ATOM   1315  CB  SER A 138      -4.311  -5.358  -1.338  1.00 10.00      A   
ATOM   1316  OG  SER A 138      -5.536  -5.461  -0.626  1.00 10.00      A   
ATOM   1317  HG  SER A 138      -6.226  -5.798  -1.213  1.00 10.00      A   
ATOM   1318  C   SER A 138      -4.899  -7.009  -3.135  1.00 10.00      A   
ATOM   1319  O   SER A 138      -4.918  -6.326  -4.162  1.00 10.00      A   
ATOM   1320  N   SER A 139      -5.665  -8.080  -2.945  1.00 10.00      A   
ATOM   1321  HN  SER A 139      -5.557  -8.598  -2.114  1.00 10.00      A   
ATOM   1322  CA  SER A 139      -6.659  -8.517  -3.920  1.00 10.00      A   
ATOM   1323  CB  SER A 139      -7.807  -7.506  -3.976  1.00 10.00      A   
ATOM   1324  OG  SER A 139      -7.861  -6.741  -2.779  1.00 10.00      A   
ATOM   1325  HG  SER A 139      -8.775  -6.483  -2.608  1.00 10.00      A   
ATOM   1326  C   SER A 139      -6.048  -8.718  -5.306  1.00 10.00      A   
ATOM   1327  O   SER A 139      -6.604  -8.280  -6.313  1.00 10.00      A   
ATOM   1328  N   CYS A 140      -4.904  -9.379  -5.355  1.00 10.00      A   
ATOM   1329  HN  CYS A 140      -4.502  -9.713  -4.521  1.00 10.00      A   
ATOM   1330  CA  CYS A 140      -4.230  -9.631  -6.616  1.00 10.00      A   
ATOM   1331  CB  CYS A 140      -2.763  -9.206  -6.524  1.00 10.00      A   
ATOM   1332  SG  CYS A 140      -2.531  -7.444  -6.180  1.00 10.00      A   
ATOM   1333  HG  CYS A 140      -3.462  -7.075  -5.306  1.00 10.00      A   
ATOM   1334  C   CYS A 140      -4.357 -11.095  -7.024  1.00 10.00      A   
ATOM   1335  O   CYS A 140      -4.726 -11.943  -6.212  1.00 10.00      A   
ATOM   1336  N   GLU A 141      -4.055 -11.388  -8.281  1.00 10.00      A   
ATOM   1337  HN  GLU A 141      -3.757 -10.668  -8.883  1.00 10.00      A   
ATOM   1338  CA  GLU A 141      -4.151 -12.751  -8.795  1.00 10.00      A   
ATOM   1339  CB  GLU A 141      -5.589 -13.029  -9.243  1.00 10.00      A   
ATOM   1340  CG  GLU A 141      -6.081 -12.079 -10.324  1.00 10.00      A   
ATOM   1341  CD  GLU A 141      -7.474 -11.552 -10.061  1.00 10.00      A   
ATOM   1342  OE1 GLU A 141      -8.285 -11.513 -11.008  1.00 10.00      A   
ATOM   1343  OE2 GLU A 141      -7.765 -11.165  -8.911  1.00 10.00      A   
ATOM   1344  C   GLU A 141      -3.195 -12.940  -9.971  1.00 10.00      A   
ATOM   1345  O   GLU A 141      -2.506 -12.001 -10.366  1.00 10.00      A   
ATOM   1346  N   GLY A 142      -3.147 -14.154 -10.516  1.00 10.00      A   
ATOM   1347  HN  GLY A 142      -3.706 -14.870 -10.147  1.00 10.00      A   
ATOM   1348  CA  GLY A 142      -2.287 -14.428 -11.655  1.00 10.00      A   
ATOM   1349  C   GLY A 142      -0.972 -15.099 -11.291  1.00 10.00      A   
ATOM   1350  O   GLY A 142      -0.209 -15.486 -12.175  1.00 10.00      A   
ATOM   1351  N   PHE A 143      -0.702 -15.246 -10.002  1.00 10.00      A   
ATOM   1352  HN  PHE A 143      -1.347 -14.938  -9.336  1.00 10.00      A   
ATOM   1353  CA  PHE A 143       0.542 -15.866  -9.560  1.00 10.00      A   
ATOM   1354  CB  PHE A 143       1.390 -14.896  -8.722  1.00 10.00      A   
ATOM   1355  CG  PHE A 143       0.656 -14.229  -7.589  1.00 10.00      A   
ATOM   1356  CD1 PHE A 143       0.693 -14.766  -6.315  1.00 10.00      A   
ATOM   1357  CD2 PHE A 143      -0.066 -13.062  -7.797  1.00 10.00      A   
ATOM   1358  CE1 PHE A 143       0.024 -14.157  -5.270  1.00 10.00      A   
ATOM   1359  CE2 PHE A 143      -0.739 -12.449  -6.757  1.00 10.00      A   
ATOM   1360  CZ  PHE A 143      -0.694 -12.998  -5.492  1.00 10.00      A   
ATOM   1361  C   PHE A 143       0.305 -17.178  -8.816  1.00 10.00      A   
ATOM   1362  O   PHE A 143      -0.804 -17.455  -8.340  1.00 10.00      A   
ATOM   1363  N   SER A 144       1.354 -17.982  -8.735  1.00 10.00      A   
ATOM   1364  HN  SER A 144       2.207 -17.698  -9.143  1.00 10.00      A   
ATOM   1365  CA  SER A 144       1.305 -19.265  -8.062  1.00 10.00      A   
ATOM   1366  CB  SER A 144       1.735 -20.365  -9.033  1.00 10.00      A   
ATOM   1367  OG  SER A 144       1.448 -20.000 -10.374  1.00 10.00      A   
ATOM   1368  HG  SER A 144       1.910 -19.169 -10.586  1.00 10.00      A   
ATOM   1369  C   SER A 144       2.240 -19.248  -6.857  1.00 10.00      A   
ATOM   1370  O   SER A 144       2.712 -18.188  -6.450  1.00 10.00      A   
ATOM   1371  N   THR A 145       2.506 -20.416  -6.286  1.00 10.00      A   
ATOM   1372  HN  THR A 145       2.081 -21.233  -6.630  1.00 10.00      A   
ATOM   1373  CA  THR A 145       3.393 -20.508  -5.134  1.00 10.00      A   
ATOM   1374  CB  THR A 145       3.131 -21.790  -4.318  1.00 10.00      A   
ATOM   1375  OG1 THR A 145       2.973 -22.910  -5.203  1.00 10.00      A   
ATOM   1376  HG1 THR A 145       3.843 -23.182  -5.526  1.00 10.00      A   
ATOM   1377  CG2 THR A 145       1.874 -21.637  -3.480  1.00 10.00      A   
ATOM   1378  C   THR A 145       4.862 -20.453  -5.551  1.00 10.00      A   
ATOM   1379  O   THR A 145       5.737 -20.185  -4.731  1.00 10.00      A   
ATOM   1380  N   ASP A 146       5.119 -20.681  -6.835  1.00 10.00      A   
ATOM   1381  HN  ASP A 146       4.373 -20.853  -7.443  1.00 10.00      A   
ATOM   1382  CA  ASP A 146       6.481 -20.674  -7.362  1.00 10.00      A   
ATOM   1383  CB  ASP A 146       6.545 -21.257  -8.778  1.00 10.00      A   
ATOM   1384  CG  ASP A 146       5.515 -22.332  -9.048  1.00 10.00      A   
ATOM   1385  OD1 ASP A 146       4.601 -22.085  -9.864  1.00 10.00      A   
ATOM   1386  OD2 ASP A 146       5.613 -23.425  -8.458  1.00 10.00      A   
ATOM   1387  C   ASP A 146       7.062 -19.266  -7.361  1.00 10.00      A   
ATOM   1388  O   ASP A 146       8.220 -19.065  -6.994  1.00 10.00      A   
ATOM   1389  N   GLY A 147       6.251 -18.291  -7.761  1.00 10.00      A   
ATOM   1390  HN  GLY A 147       5.336 -18.508  -8.047  1.00 10.00      A   
ATOM   1391  CA  GLY A 147       6.704 -16.913  -7.789  1.00 10.00      A   
ATOM   1392  C   GLY A 147       7.130 -16.441  -6.417  1.00 10.00      A   
ATOM   1393  O   GLY A 147       8.083 -15.674  -6.281  1.00 10.00      A   
ATOM   1394  N   LEU A 148       6.428 -16.920  -5.398  1.00 10.00      A   
ATOM   1395  HN  LEU A 148       5.679 -17.528  -5.581  1.00 10.00      A   
ATOM   1396  CA  LEU A 148       6.731 -16.562  -4.018  1.00 10.00      A   
ATOM   1397  CB  LEU A 148       5.604 -17.022  -3.085  1.00 10.00      A   
ATOM   1398  CG  LEU A 148       4.177 -16.968  -3.648  1.00 10.00      A   
ATOM   1399  CD1 LEU A 148       3.179 -17.494  -2.628  1.00 10.00      A   
ATOM   1400  CD2 LEU A 148       3.807 -15.556  -4.078  1.00 10.00      A   
ATOM   1401  C   LEU A 148       8.058 -17.192  -3.588  1.00 10.00      A   
ATOM   1402  O   LEU A 148       8.812 -16.613  -2.801  1.00 10.00      A   
ATOM   1403  N   ALA A 149       8.339 -18.379  -4.126  1.00 10.00      A   
ATOM   1404  HN  ALA A 149       7.695 -18.788  -4.744  1.00 10.00      A   
ATOM   1405  CA  ALA A 149       9.572 -19.095  -3.821  1.00 10.00      A   
ATOM   1406  CB  ALA A 149       9.519 -20.504  -4.394  1.00 10.00      A   
ATOM   1407  C   ALA A 149      10.773 -18.346  -4.380  1.00 10.00      A   
ATOM   1408  O   ALA A 149      11.846 -18.321  -3.772  1.00 10.00      A   
ATOM   1409  N   ALA A 150      10.584 -17.740  -5.547  1.00 10.00      A   
ATOM   1410  HN  ALA A 150       9.707 -17.815  -5.990  1.00 10.00      A   
ATOM   1411  CA  ALA A 150      11.644 -16.973  -6.186  1.00 10.00      A   
ATOM   1412  CB  ALA A 150      11.205 -16.506  -7.561  1.00 10.00      A   
ATOM   1413  C   ALA A 150      12.017 -15.782  -5.315  1.00 10.00      A   
ATOM   1414  O   ALA A 150      13.193 -15.470  -5.139  1.00 10.00      A   
ATOM   1415  N   ILE A 151      10.999 -15.137  -4.759  1.00 10.00      A   
ATOM   1416  HN  ILE A 151      10.087 -15.449  -4.938  1.00 10.00      A   
ATOM   1417  CA  ILE A 151      11.190 -13.986  -3.889  1.00 10.00      A   
ATOM   1418  CB  ILE A 151       9.827 -13.319  -3.561  1.00 10.00      A   
ATOM   1419  CG1 ILE A 151       9.269 -12.622  -4.807  1.00 10.00      A   
ATOM   1420  CG2 ILE A 151       9.938 -12.337  -2.400  1.00 10.00      A   
ATOM   1421  CD1 ILE A 151      10.217 -11.608  -5.414  1.00 10.00      A   
ATOM   1422  C   ILE A 151      11.889 -14.407  -2.600  1.00 10.00      A   
ATOM   1423  O   ILE A 151      12.870 -13.791  -2.181  1.00 10.00      A   
ATOM   1424  N   ALA A 152      11.391 -15.484  -2.005  1.00 10.00      A   
ATOM   1425  HN  ALA A 152      10.620 -15.939  -2.417  1.00 10.00      A   
ATOM   1426  CA  ALA A 152      11.934 -16.011  -0.756  1.00 10.00      A   
ATOM   1427  CB  ALA A 152      11.144 -17.238  -0.326  1.00 10.00      A   
ATOM   1428  C   ALA A 152      13.421 -16.356  -0.860  1.00 10.00      A   
ATOM   1429  O   ALA A 152      14.191 -16.110   0.068  1.00 10.00      A   
ATOM   1430  N   ALA A 153      13.827 -16.913  -1.992  1.00 10.00      A   
ATOM   1431  HN  ALA A 153      13.177 -17.070  -2.710  1.00 10.00      A   
ATOM   1432  CA  ALA A 153      15.219 -17.310  -2.187  1.00 10.00      A   
ATOM   1433  CB  ALA A 153      15.295 -18.602  -2.984  1.00 10.00      A   
ATOM   1434  C   ALA A 153      16.064 -16.225  -2.849  1.00 10.00      A   
ATOM   1435  O   ALA A 153      17.153 -16.503  -3.350  1.00 10.00      A   
ATOM   1436  N   THR A 154      15.582 -14.993  -2.856  1.00 10.00      A   
ATOM   1437  HN  THR A 154      14.709 -14.809  -2.444  1.00 10.00      A   
ATOM   1438  CA  THR A 154      16.342 -13.908  -3.467  1.00 10.00      A   
ATOM   1439  CB  THR A 154      15.850 -13.577  -4.889  1.00 10.00      A   
ATOM   1440  OG1 THR A 154      15.699 -14.789  -5.643  1.00 10.00      A   
ATOM   1441  HG1 THR A 154      14.844 -15.191  -5.425  1.00 10.00      A   
ATOM   1442  CG2 THR A 154      16.847 -12.673  -5.599  1.00 10.00      A   
ATOM   1443  C   THR A 154      16.336 -12.642  -2.614  1.00 10.00      A   
ATOM   1444  O   THR A 154      17.376 -12.016  -2.413  1.00 10.00      A   
ATOM   1445  N   CYS A 155      15.173 -12.277  -2.106  1.00 10.00      A   
ATOM   1446  HN  CYS A 155      14.378 -12.830  -2.272  1.00 10.00      A   
ATOM   1447  CA  CYS A 155      15.038 -11.080  -1.297  1.00 10.00      A   
ATOM   1448  CB  CYS A 155      13.565 -10.682  -1.200  1.00 10.00      A   
ATOM   1449  SG  CYS A 155      12.746 -10.477  -2.800  1.00 10.00      A   
ATOM   1450  HG  CYS A 155      13.252  -9.401  -3.385  1.00 10.00      A   
ATOM   1451  C   CYS A 155      15.638 -11.265   0.094  1.00 10.00      A   
ATOM   1452  O   CYS A 155      15.076 -11.958   0.941  1.00 10.00      A   
ATOM   1453  N   ARG A 156      16.794 -10.658   0.321  1.00 10.00      A   
ATOM   1454  HN  ARG A 156      17.212 -10.144  -0.404  1.00 10.00      A   
ATOM   1455  CA  ARG A 156      17.458 -10.736   1.616  1.00 10.00      A   
ATOM   1456  CB  ARG A 156      18.976 -10.852   1.451  1.00 10.00      A   
ATOM   1457  CG  ARG A 156      19.581  -9.874   0.457  1.00 10.00      A   
ATOM   1458  CD  ARG A 156      21.091 -10.022   0.387  1.00 10.00      A   
ATOM   1459  NE  ARG A 156      21.764  -9.250   1.431  1.00 10.00      A   
ATOM   1460  HE  ARG A 156      21.563  -8.286   1.473  1.00 10.00      A   
ATOM   1461  CZ  ARG A 156      22.624  -9.768   2.309  1.00 10.00      A   
ATOM   1462  NH1 ARG A 156      22.918 -11.058   2.277  1.00 10.00      A   
ATOM   1463 HH11 ARG A 156      23.599 -11.467   2.975  1.00 10.00      A   
ATOM   1464 HH12 ARG A 156      22.480 -11.676   1.569  1.00 10.00      A   
ATOM   1465  NH2 ARG A 156      23.186  -8.991   3.219  1.00 10.00      A   
ATOM   1466 HH21 ARG A 156      22.960  -7.973   3.251  1.00 10.00      A   
ATOM   1467 HH22 ARG A 156      23.860  -9.393   3.906  1.00 10.00      A   
ATOM   1468  C   ARG A 156      17.100  -9.514   2.448  1.00 10.00      A   
ATOM   1469  O   ARG A 156      17.228  -9.514   3.673  1.00 10.00      A   
ATOM   1470  N   ASN A 157      16.636  -8.479   1.761  1.00 10.00      A   
ATOM   1471  HN  ASN A 157      16.566  -8.551   0.785  1.00 10.00      A   
ATOM   1472  CA  ASN A 157      16.241  -7.237   2.400  1.00 10.00      A   
ATOM   1473  CB  ASN A 157      16.701  -6.041   1.559  1.00 10.00      A   
ATOM   1474  CG  ASN A 157      18.157  -5.684   1.798  1.00 10.00      A   
ATOM   1475  OD1 ASN A 157      18.640  -5.718   2.931  1.00 10.00      A   
ATOM   1476  ND2 ASN A 157      18.872  -5.350   0.732  1.00 10.00      A   
ATOM   1477 HD21 ASN A 157      18.429  -5.353  -0.148  1.00 10.00      A   
ATOM   1478 HD22 ASN A 157      19.815  -5.111   0.860  1.00 10.00      A   
ATOM   1479  C   ASN A 157      14.732  -7.192   2.601  1.00 10.00      A   
ATOM   1480  O   ASN A 157      14.183  -6.184   3.047  1.00 10.00      A   
ATOM   1481  N   LEU A 158      14.072  -8.297   2.266  1.00 10.00      A   
ATOM   1482  HN  LEU A 158      14.577  -9.060   1.919  1.00 10.00      A   
ATOM   1483  CA  LEU A 158      12.624  -8.411   2.408  1.00 10.00      A   
ATOM   1484  CB  LEU A 158      12.140  -9.748   1.843  1.00 10.00      A   
ATOM   1485  CG  LEU A 158      10.631 -10.003   1.887  1.00 10.00      A   
ATOM   1486  CD1 LEU A 158       9.898  -9.086   0.918  1.00 10.00      A   
ATOM   1487  CD2 LEU A 158      10.323 -11.463   1.587  1.00 10.00      A   
ATOM   1488  C   LEU A 158      12.232  -8.289   3.876  1.00 10.00      A   
ATOM   1489  O   LEU A 158      12.787  -8.974   4.732  1.00 10.00      A   
ATOM   1490  N   LYS A 159      11.271  -7.431   4.162  1.00 10.00      A   
ATOM   1491  HN  LYS A 159      10.835  -6.938   3.431  1.00 10.00      A   
ATOM   1492  CA  LYS A 159      10.835  -7.208   5.528  1.00 10.00      A   
ATOM   1493  CB  LYS A 159      11.087  -5.752   5.932  1.00 10.00      A   
ATOM   1494  CG  LYS A 159      12.547  -5.330   5.874  1.00 10.00      A   
ATOM   1495  CD  LYS A 159      12.702  -3.835   6.104  1.00 10.00      A   
ATOM   1496  CE  LYS A 159      12.264  -3.445   7.506  1.00 10.00      A   
ATOM   1497  NZ  LYS A 159      11.997  -1.989   7.624  1.00 10.00      A   
ATOM   1498  HZ1 LYS A 159      11.306  -1.691   6.905  1.00 10.00      A   
ATOM   1499  HZ2 LYS A 159      12.874  -1.449   7.488  1.00 10.00      A   
ATOM   1500  HZ3 LYS A 159      11.612  -1.774   8.565  1.00 10.00      A   
ATOM   1501  C   LYS A 159       9.365  -7.545   5.716  1.00 10.00      A   
ATOM   1502  O   LYS A 159       8.996  -8.246   6.658  1.00 10.00      A   
ATOM   1503  N   GLU A 160       8.521  -7.057   4.817  1.00 10.00      A   
ATOM   1504  HN  GLU A 160       8.865  -6.541   4.056  1.00 10.00      A   
ATOM   1505  CA  GLU A 160       7.090  -7.296   4.932  1.00 10.00      A   
ATOM   1506  CB  GLU A 160       6.367  -6.022   5.375  1.00 10.00      A   
ATOM   1507  CG  GLU A 160       6.848  -5.501   6.724  1.00 10.00      A   
ATOM   1508  CD  GLU A 160       6.197  -4.198   7.138  1.00 10.00      A   
ATOM   1509  OE1 GLU A 160       6.846  -3.138   7.007  1.00 10.00      A   
ATOM   1510  OE2 GLU A 160       5.045  -4.229   7.614  1.00 10.00      A   
ATOM   1511  C   GLU A 160       6.487  -7.886   3.661  1.00 10.00      A   
ATOM   1512  O   GLU A 160       6.729  -7.398   2.553  1.00 10.00      A   
ATOM   1513  N   LEU A 161       5.699  -8.941   3.841  1.00 10.00      A   
ATOM   1514  HN  LEU A 161       5.535  -9.261   4.758  1.00 10.00      A   
ATOM   1515  CA  LEU A 161       5.059  -9.635   2.735  1.00 10.00      A   
ATOM   1516  CB  LEU A 161       5.716 -11.009   2.560  1.00 10.00      A   
ATOM   1517  CG  LEU A 161       5.484 -11.726   1.230  1.00 10.00      A   
ATOM   1518  CD1 LEU A 161       6.038 -10.900   0.080  1.00 10.00      A   
ATOM   1519  CD2 LEU A 161       6.127 -13.106   1.254  1.00 10.00      A   
ATOM   1520  C   LEU A 161       3.564  -9.799   3.011  1.00 10.00      A   
ATOM   1521  O   LEU A 161       3.162 -10.643   3.818  1.00 10.00      A   
ATOM   1522  N   ASP A 162       2.752  -8.987   2.346  1.00 10.00      A   
ATOM   1523  HN  ASP A 162       3.139  -8.344   1.712  1.00 10.00      A   
ATOM   1524  CA  ASP A 162       1.299  -9.028   2.518  1.00 10.00      A   
ATOM   1525  CB  ASP A 162       0.775  -7.639   2.908  1.00 10.00      A   
ATOM   1526  CG  ASP A 162      -0.619  -7.663   3.516  1.00 10.00      A   
ATOM   1527  OD1 ASP A 162      -1.404  -8.582   3.202  1.00 10.00      A   
ATOM   1528  OD2 ASP A 162      -0.935  -6.753   4.315  1.00 10.00      A   
ATOM   1529  C   ASP A 162       0.620  -9.492   1.232  1.00 10.00      A   
ATOM   1530  O   ASP A 162       0.922  -8.990   0.150  1.00 10.00      A   
ATOM   1531  N   LEU A 163      -0.299 -10.445   1.360  1.00 10.00      A   
ATOM   1532  HN  LEU A 163      -0.499 -10.790   2.254  1.00 10.00      A   
ATOM   1533  CA  LEU A 163      -1.027 -10.985   0.214  1.00 10.00      A   
ATOM   1534  CB  LEU A 163      -0.545 -12.410  -0.089  1.00 10.00      A   
ATOM   1535  CG  LEU A 163       0.914 -12.588  -0.509  1.00 10.00      A   
ATOM   1536  CD1 LEU A 163       1.255 -14.067  -0.614  1.00 10.00      A   
ATOM   1537  CD2 LEU A 163       1.182 -11.884  -1.830  1.00 10.00      A   
ATOM   1538  C   LEU A 163      -2.523 -11.035   0.506  1.00 10.00      A   
ATOM   1539  O   LEU A 163      -3.228 -11.914   0.010  1.00 10.00      A   
ATOM   1540  N   ARG A 164      -3.002 -10.096   1.307  1.00 10.00      A   
ATOM   1541  HN  ARG A 164      -2.387  -9.411   1.660  1.00 10.00      A   
ATOM   1542  CA  ARG A 164      -4.415 -10.051   1.686  1.00 10.00      A   
ATOM   1543  CB  ARG A 164      -4.711  -8.885   2.632  1.00 10.00      A   
ATOM   1544  CG  ARG A 164      -4.498  -7.508   2.030  1.00 10.00      A   
ATOM   1545  CD  ARG A 164      -4.111  -6.510   3.102  1.00 10.00      A   
ATOM   1546  NE  ARG A 164      -4.257  -5.131   2.653  1.00 10.00      A   
ATOM   1547  HE  ARG A 164      -5.081  -4.900   2.164  1.00 10.00      A   
ATOM   1548  CZ  ARG A 164      -3.341  -4.184   2.853  1.00 10.00      A   
ATOM   1549  NH1 ARG A 164      -2.202  -4.472   3.477  1.00 10.00      A   
ATOM   1550 HH11 ARG A 164      -2.007  -5.448   3.806  1.00 10.00      A   
ATOM   1551 HH12 ARG A 164      -1.493  -3.724   3.646  1.00 10.00      A   
ATOM   1552  NH2 ARG A 164      -3.565  -2.949   2.428  1.00 10.00      A   
ATOM   1553 HH21 ARG A 164      -2.854  -2.199   2.583  1.00 10.00      A   
ATOM   1554 HH22 ARG A 164      -4.458  -2.719   1.935  1.00 10.00      A   
ATOM   1555  C   ARG A 164      -5.370 -10.043   0.493  1.00 10.00      A   
ATOM   1556  O   ARG A 164      -5.212  -9.260  -0.448  1.00 10.00      A   
ATOM   1557  N   GLU A 165      -6.347 -10.950   0.545  1.00 10.00      A   
ATOM   1558  HN  GLU A 165      -6.379 -11.555   1.316  1.00 10.00      A   
ATOM   1559  CA  GLU A 165      -7.382 -11.083  -0.484  1.00 10.00      A   
ATOM   1560  CB  GLU A 165      -8.241  -9.818  -0.574  1.00 10.00      A   
ATOM   1561  CG  GLU A 165      -9.667  -9.990  -0.070  1.00 10.00      A   
ATOM   1562  CD  GLU A 165      -9.750 -10.328   1.408  1.00 10.00      A   
ATOM   1563  OE1 GLU A 165      -8.770 -10.080   2.140  1.00 10.00      A   
ATOM   1564  OE2 GLU A 165     -10.808 -10.830   1.849  1.00 10.00      A   
ATOM   1565  C   GLU A 165      -6.833 -11.473  -1.857  1.00 10.00      A   
ATOM   1566  O   GLU A 165      -7.526 -11.349  -2.865  1.00 10.00      A   
ATOM   1567  N   SER A 166      -5.607 -11.963  -1.897  1.00 10.00      A   
ATOM   1568  HN  SER A 166      -5.100 -12.061  -1.066  1.00 10.00      A   
ATOM   1569  CA  SER A 166      -5.003 -12.363  -3.153  1.00 10.00      A   
ATOM   1570  CB  SER A 166      -3.511 -12.034  -3.176  1.00 10.00      A   
ATOM   1571  OG  SER A 166      -3.314 -10.639  -3.341  1.00 10.00      A   
ATOM   1572  HG  SER A 166      -2.865 -10.283  -2.563  1.00 10.00      A   
ATOM   1573  C   SER A 166      -5.253 -13.832  -3.459  1.00 10.00      A   
ATOM   1574  O   SER A 166      -5.054 -14.698  -2.608  1.00 10.00      A   
ATOM   1575  N   ASP A 167      -5.681 -14.100  -4.685  1.00 10.00      A   
ATOM   1576  HN  ASP A 167      -5.777 -13.359  -5.328  1.00 10.00      A   
ATOM   1577  CA  ASP A 167      -5.979 -15.460  -5.124  1.00 10.00      A   
ATOM   1578  CB  ASP A 167      -7.070 -15.445  -6.202  1.00 10.00      A   
ATOM   1579  CG  ASP A 167      -7.825 -16.759  -6.307  1.00 10.00      A   
ATOM   1580  OD1 ASP A 167      -8.164 -17.342  -5.255  1.00 10.00      A   
ATOM   1581  OD2 ASP A 167      -8.116 -17.200  -7.442  1.00 10.00      A   
ATOM   1582  C   ASP A 167      -4.714 -16.122  -5.658  1.00 10.00      A   
ATOM   1583  O   ASP A 167      -4.404 -16.029  -6.847  1.00 10.00      A   
ATOM   1584  N   VAL A 168      -3.975 -16.765  -4.767  1.00 10.00      A   
ATOM   1585  HN  VAL A 168      -4.279 -16.801  -3.836  1.00 10.00      A   
ATOM   1586  CA  VAL A 168      -2.731 -17.429  -5.131  1.00 10.00      A   
ATOM   1587  CB  VAL A 168      -1.777 -17.526  -3.919  1.00 10.00      A   
ATOM   1588  CG1 VAL A 168      -0.361 -17.865  -4.368  1.00 10.00      A   
ATOM   1589  CG2 VAL A 168      -1.799 -16.241  -3.102  1.00 10.00      A   
ATOM   1590  C   VAL A 168      -2.995 -18.837  -5.647  1.00 10.00      A   
ATOM   1591  O   VAL A 168      -3.840 -19.552  -5.112  1.00 10.00      A   
ATOM   1592  N   ASP A 169      -2.274 -19.230  -6.688  1.00 10.00      A   
ATOM   1593  HN  ASP A 169      -1.626 -18.609  -7.088  1.00 10.00      A   
ATOM   1594  CA  ASP A 169      -2.421 -20.565  -7.252  1.00 10.00      A   
ATOM   1595  CB  ASP A 169      -1.860 -20.615  -8.676  1.00 10.00      A   
ATOM   1596  CG  ASP A 169      -2.625 -21.559  -9.582  1.00 10.00      A   
ATOM   1597  OD1 ASP A 169      -2.253 -22.749  -9.665  1.00 10.00      A   
ATOM   1598  OD2 ASP A 169      -3.600 -21.109 -10.222  1.00 10.00      A   
ATOM   1599  C   ASP A 169      -1.691 -21.563  -6.361  1.00 10.00      A   
ATOM   1600  O   ASP A 169      -0.466 -21.679  -6.417  1.00 10.00      A   
ATOM   1601  N   ASP A 170      -2.449 -22.245  -5.512  1.00 10.00      A   
ATOM   1602  HN  ASP A 170      -3.418 -22.087  -5.513  1.00 10.00      A   
ATOM   1603  CA  ASP A 170      -1.892 -23.224  -4.583  1.00 10.00      A   
ATOM   1604  CB  ASP A 170      -2.961 -23.739  -3.612  1.00 10.00      A   
ATOM   1605  CG  ASP A 170      -3.494 -22.669  -2.677  1.00 10.00      A   
ATOM   1606  OD1 ASP A 170      -2.752 -22.236  -1.772  1.00 10.00      A   
ATOM   1607  OD2 ASP A 170      -4.670 -22.268  -2.833  1.00 10.00      A   
ATOM   1608  C   ASP A 170      -1.267 -24.392  -5.331  1.00 10.00      A   
ATOM   1609  O   ASP A 170      -1.965 -25.174  -5.983  1.00 10.00      A   
ATOM   1610  N   VAL A 171       0.050 -24.495  -5.245  1.00 10.00      A   
ATOM   1611  HN  VAL A 171       0.547 -23.829  -4.724  1.00 10.00      A   
ATOM   1612  CA  VAL A 171       0.780 -25.564  -5.910  1.00 10.00      A   
ATOM   1613  CB  VAL A 171       1.695 -25.028  -7.032  1.00 10.00      A   
ATOM   1614  CG1 VAL A 171       2.518 -26.153  -7.647  1.00 10.00      A   
ATOM   1615  CG2 VAL A 171       0.871 -24.328  -8.100  1.00 10.00      A   
ATOM   1616  C   VAL A 171       1.611 -26.355  -4.907  1.00 10.00      A   
ATOM   1617  O   VAL A 171       1.413 -27.558  -4.733  1.00 10.00      A   
ATOM   1618  N   SER A 172       2.535 -25.678  -4.243  1.00 10.00      A   
ATOM   1619  HN  SER A 172       2.647 -24.718  -4.418  1.00 10.00      A   
ATOM   1620  CA  SER A 172       3.397 -26.322  -3.262  1.00 10.00      A   
ATOM   1621  CB  SER A 172       4.663 -26.858  -3.941  1.00 10.00      A   
ATOM   1622  OG  SER A 172       4.335 -27.665  -5.062  1.00 10.00      A   
ATOM   1623  HG  SER A 172       3.409 -27.933  -4.993  1.00 10.00      A   
ATOM   1624  C   SER A 172       3.775 -25.354  -2.145  1.00 10.00      A   
ATOM   1625  O   SER A 172       4.191 -24.224  -2.403  1.00 10.00      A   
ATOM   1626  N   GLY A 173       3.630 -25.804  -0.906  1.00 10.00      A   
ATOM   1627  HN  GLY A 173       3.291 -26.716  -0.766  1.00 10.00      A   
ATOM   1628  CA  GLY A 173       3.963 -24.975   0.240  1.00 10.00      A   
ATOM   1629  C   GLY A 173       5.425 -25.097   0.625  1.00 10.00      A   
ATOM   1630  O   GLY A 173       5.774 -25.058   1.807  1.00 10.00      A   
ATOM   1631  N   HIS A 174       6.279 -25.249  -0.382  1.00 10.00      A   
ATOM   1632  HN  HIS A 174       5.932 -25.269  -1.302  1.00 10.00      A   
ATOM   1633  CA  HIS A 174       7.714 -25.385  -0.168  1.00 10.00      A   
ATOM   1634  CB  HIS A 174       8.275 -26.458  -1.108  1.00 10.00      A   
ATOM   1635  CG  HIS A 174       9.735 -26.740  -0.943  1.00 10.00      A   
ATOM   1636  ND1 HIS A 174      10.212 -27.459   0.129  1.00 10.00      A   
ATOM   1637  CD2 HIS A 174      10.772 -26.393  -1.746  1.00 10.00      A   
ATOM   1638  CE1 HIS A 174      11.520 -27.536  -0.044  1.00 10.00      A   
ATOM   1639  NE2 HIS A 174      11.901 -26.907  -1.162  1.00 10.00      A   
ATOM   1640  HE2 HIS A 174      12.819 -26.825  -1.503  1.00 10.00      A   
ATOM   1641  C   HIS A 174       8.412 -24.048  -0.393  1.00 10.00      A   
ATOM   1642  O   HIS A 174       9.598 -23.887  -0.099  1.00 10.00      A   
ATOM   1643  N   TRP A 175       7.658 -23.085  -0.902  1.00 10.00      A   
ATOM   1644  HN  TRP A 175       6.719 -23.277  -1.109  1.00 10.00      A   
ATOM   1645  CA  TRP A 175       8.187 -21.754  -1.173  1.00 10.00      A   
ATOM   1646  CB  TRP A 175       7.116 -20.863  -1.808  1.00 10.00      A   
ATOM   1647  CG  TRP A 175       5.888 -20.684  -0.969  1.00 10.00      A   
ATOM   1648  CD1 TRP A 175       4.817 -21.527  -0.887  1.00 10.00      A   
ATOM   1649  CD2 TRP A 175       5.597 -19.586  -0.099  1.00 10.00      A   
ATOM   1650  NE1 TRP A 175       3.886 -21.026  -0.013  1.00 10.00      A   
ATOM   1651  HE1 TRP A 175       3.030 -21.455   0.220  1.00 10.00      A   
ATOM   1652  CE2 TRP A 175       4.340 -19.831   0.482  1.00 10.00      A   
ATOM   1653  CE3 TRP A 175       6.279 -18.417   0.244  1.00 10.00      A   
ATOM   1654  CZ2 TRP A 175       3.753 -18.953   1.390  1.00 10.00      A   
ATOM   1655  CZ3 TRP A 175       5.696 -17.547   1.144  1.00 10.00      A   
ATOM   1656  CH2 TRP A 175       4.444 -17.819   1.706  1.00 10.00      A   
ATOM   1657  C   TRP A 175       8.736 -21.110   0.097  1.00 10.00      A   
ATOM   1658  O   TRP A 175       9.691 -20.336   0.055  1.00 10.00      A   
ATOM   1659  N   LEU A 176       8.141 -21.462   1.230  1.00 10.00      A   
ATOM   1660  HN  LEU A 176       7.399 -22.103   1.198  1.00 10.00      A   
ATOM   1661  CA  LEU A 176       8.557 -20.923   2.515  1.00 10.00      A   
ATOM   1662  CB  LEU A 176       7.477 -21.181   3.565  1.00 10.00      A   
ATOM   1663  CG  LEU A 176       7.554 -20.330   4.833  1.00 10.00      A   
ATOM   1664  CD1 LEU A 176       7.040 -18.925   4.568  1.00 10.00      A   
ATOM   1665  CD2 LEU A 176       6.787 -20.984   5.972  1.00 10.00      A   
ATOM   1666  C   LEU A 176       9.880 -21.539   2.962  1.00 10.00      A   
ATOM   1667  O   LEU A 176      10.621 -20.953   3.750  1.00 10.00      A   
ATOM   1668  N   SER A 177      10.184 -22.716   2.434  1.00 10.00      A   
ATOM   1669  HN  SER A 177       9.571 -23.126   1.783  1.00 10.00      A   
ATOM   1670  CA  SER A 177      11.409 -23.415   2.786  1.00 10.00      A   
ATOM   1671  CB  SER A 177      11.248 -24.911   2.525  1.00 10.00      A   
ATOM   1672  OG  SER A 177       9.989 -25.372   2.994  1.00 10.00      A   
ATOM   1673  HG  SER A 177       9.999 -26.336   3.043  1.00 10.00      A   
ATOM   1674  C   SER A 177      12.601 -22.865   2.011  1.00 10.00      A   
ATOM   1675  O   SER A 177      13.745 -23.250   2.257  1.00 10.00      A   
ATOM   1676  N   HIS A 178      12.328 -21.958   1.078  1.00 10.00      A   
ATOM   1677  HN  HIS A 178      11.395 -21.693   0.927  1.00 10.00      A   
ATOM   1678  CA  HIS A 178      13.379 -21.351   0.276  1.00 10.00      A   
ATOM   1679  CB  HIS A 178      12.836 -20.851  -1.064  1.00 10.00      A   
ATOM   1680  CG  HIS A 178      12.885 -21.883  -2.147  1.00 10.00      A   
ATOM   1681  ND1 HIS A 178      14.039 -22.118  -2.860  1.00 10.00      A   
ATOM   1682  CD2 HIS A 178      11.912 -22.719  -2.587  1.00 10.00      A   
ATOM   1683  CE1 HIS A 178      13.749 -23.087  -3.710  1.00 10.00      A   
ATOM   1684  NE2 HIS A 178      12.476 -23.479  -3.583  1.00 10.00      A   
ATOM   1685  HE2 HIS A 178      12.026 -24.179  -4.112  1.00 10.00      A   
ATOM   1686  C   HIS A 178      14.072 -20.227   1.037  1.00 10.00      A   
ATOM   1687  O   HIS A 178      15.104 -19.715   0.604  1.00 10.00      A   
ATOM   1688  N   PHE A 179      13.502 -19.852   2.178  1.00 10.00      A   
ATOM   1689  HN  PHE A 179      12.683 -20.301   2.475  1.00 10.00      A   
ATOM   1690  CA  PHE A 179      14.076 -18.801   3.006  1.00 10.00      A   
ATOM   1691  CB  PHE A 179      13.069 -18.333   4.059  1.00 10.00      A   
ATOM   1692  CG  PHE A 179      12.012 -17.389   3.550  1.00 10.00      A   
ATOM   1693  CD1 PHE A 179      10.708 -17.819   3.363  1.00 10.00      A   
ATOM   1694  CD2 PHE A 179      12.320 -16.068   3.270  1.00 10.00      A   
ATOM   1695  CE1 PHE A 179       9.732 -16.950   2.908  1.00 10.00      A   
ATOM   1696  CE2 PHE A 179      11.350 -15.193   2.813  1.00 10.00      A   
ATOM   1697  CZ  PHE A 179      10.053 -15.634   2.634  1.00 10.00      A   
ATOM   1698  C   PHE A 179      15.340 -19.313   3.695  1.00 10.00      A   
ATOM   1699  O   PHE A 179      15.292 -20.294   4.443  1.00 10.00      A   
ATOM   1700  N   PRO A 180      16.485 -18.660   3.443  1.00 10.00      A   
ATOM   1701  CA  PRO A 180      17.771 -19.051   4.033  1.00 10.00      A   
ATOM   1702  CB  PRO A 180      18.785 -18.194   3.272  1.00 10.00      A   
ATOM   1703  CG  PRO A 180      18.012 -17.003   2.820  1.00 10.00      A   
ATOM   1704  CD  PRO A 180      16.611 -17.484   2.564  1.00 10.00      A   
ATOM   1705  C   PRO A 180      17.835 -18.739   5.526  1.00 10.00      A   
ATOM   1706  O   PRO A 180      17.023 -17.971   6.047  1.00 10.00      A   
ATOM   1707  N   ASP A 181      18.821 -19.314   6.205  1.00 10.00      A   
ATOM   1708  HN  ASP A 181      19.456 -19.892   5.727  1.00 10.00      A   
ATOM   1709  CA  ASP A 181      18.990 -19.104   7.644  1.00 10.00      A   
ATOM   1710  CB  ASP A 181      20.002 -20.098   8.222  1.00 10.00      A   
ATOM   1711  CG  ASP A 181      19.351 -21.279   8.911  1.00 10.00      A   
ATOM   1712  OD1 ASP A 181      18.919 -21.133  10.076  1.00 10.00      A   
ATOM   1713  OD2 ASP A 181      19.273 -22.363   8.293  1.00 10.00      A   
ATOM   1714  C   ASP A 181      19.438 -17.680   7.946  1.00 10.00      A   
ATOM   1715  O   ASP A 181      19.291 -17.196   9.065  1.00 10.00      A   
ATOM   1716  N   THR A 182      19.994 -17.018   6.940  1.00 10.00      A   
ATOM   1717  HN  THR A 182      20.106 -17.468   6.079  1.00 10.00      A   
ATOM   1718  CA  THR A 182      20.466 -15.649   7.084  1.00 10.00      A   
ATOM   1719  CB  THR A 182      21.417 -15.293   5.929  1.00 10.00      A   
ATOM   1720  OG1 THR A 182      20.944 -15.915   4.721  1.00 10.00      A   
ATOM   1721  HG1 THR A 182      20.324 -15.317   4.277  1.00 10.00      A   
ATOM   1722  CG2 THR A 182      22.824 -15.787   6.233  1.00 10.00      A   
ATOM   1723  C   THR A 182      19.306 -14.653   7.103  1.00 10.00      A   
ATOM   1724  O   THR A 182      19.415 -13.563   7.671  1.00 10.00      A   
ATOM   1725  N   TYR A 183      18.193 -15.037   6.485  1.00 10.00      A   
ATOM   1726  HN  TYR A 183      18.159 -15.927   6.075  1.00 10.00      A   
ATOM   1727  CA  TYR A 183      17.020 -14.178   6.419  1.00 10.00      A   
ATOM   1728  CB  TYR A 183      16.012 -14.698   5.392  1.00 10.00      A   
ATOM   1729  CG  TYR A 183      14.781 -13.832   5.266  1.00 10.00      A   
ATOM   1730  CD1 TYR A 183      14.792 -12.697   4.471  1.00 10.00      A   
ATOM   1731  CD2 TYR A 183      13.612 -14.142   5.953  1.00 10.00      A   
ATOM   1732  CE1 TYR A 183      13.675 -11.896   4.364  1.00 10.00      A   
ATOM   1733  CE2 TYR A 183      12.490 -13.347   5.849  1.00 10.00      A   
ATOM   1734  CZ  TYR A 183      12.527 -12.225   5.054  1.00 10.00      A   
ATOM   1735  OH  TYR A 183      11.412 -11.430   4.947  1.00 10.00      A   
ATOM   1736  HH  TYR A 183      11.684 -10.512   4.828  1.00 10.00      A   
ATOM   1737  C   TYR A 183      16.361 -14.046   7.785  1.00 10.00      A   
ATOM   1738  O   TYR A 183      15.724 -14.981   8.275  1.00 10.00      A   
ATOM   1739  N   THR A 184      16.513 -12.879   8.387  1.00 10.00      A   
ATOM   1740  HN  THR A 184      17.031 -12.174   7.942  1.00 10.00      A   
ATOM   1741  CA  THR A 184      15.946 -12.612   9.697  1.00 10.00      A   
ATOM   1742  CB  THR A 184      17.054 -12.686  10.770  1.00 10.00      A   
ATOM   1743  OG1 THR A 184      18.204 -11.952  10.313  1.00 10.00      A   
ATOM   1744  HG1 THR A 184      18.708 -12.505   9.702  1.00 10.00      A   
ATOM   1745  CG2 THR A 184      17.469 -14.128  11.023  1.00 10.00      A   
ATOM   1746  C   THR A 184      15.320 -11.217   9.728  1.00 10.00      A   
ATOM   1747  O   THR A 184      15.080 -10.654  10.794  1.00 10.00      A   
ATOM   1748  N   SER A 185      15.038 -10.678   8.551  1.00 10.00      A   
ATOM   1749  HN  SER A 185      15.226 -11.183   7.737  1.00 10.00      A   
ATOM   1750  CA  SER A 185      14.475  -9.337   8.430  1.00 10.00      A   
ATOM   1751  CB  SER A 185      15.090  -8.650   7.213  1.00 10.00      A   
ATOM   1752  OG  SER A 185      16.011  -9.520   6.568  1.00 10.00      A   
ATOM   1753  HG  SER A 185      16.258  -9.146   5.714  1.00 10.00      A   
ATOM   1754  C   SER A 185      12.949  -9.329   8.322  1.00 10.00      A   
ATOM   1755  O   SER A 185      12.355  -8.302   8.005  1.00 10.00      A   
ATOM   1756  N   LEU A 186      12.311 -10.458   8.607  1.00 10.00      A   
ATOM   1757  HN  LEU A 186      12.827 -11.244   8.884  1.00 10.00      A   
ATOM   1758  CA  LEU A 186      10.851 -10.545   8.521  1.00 10.00      A   
ATOM   1759  CB  LEU A 186      10.379 -11.998   8.551  1.00 10.00      A   
ATOM   1760  CG  LEU A 186       8.885 -12.228   8.300  1.00 10.00      A   
ATOM   1761  CD1 LEU A 186       8.515 -11.853   6.874  1.00 10.00      A   
ATOM   1762  CD2 LEU A 186       8.510 -13.670   8.593  1.00 10.00      A   
ATOM   1763  C   LEU A 186      10.171  -9.748   9.634  1.00 10.00      A   
ATOM   1764  O   LEU A 186      10.459  -9.943  10.815  1.00 10.00      A   
ATOM   1765  N   VAL A 187       9.289  -8.837   9.243  1.00 10.00      A   
ATOM   1766  HN  VAL A 187       9.137  -8.705   8.278  1.00 10.00      A   
ATOM   1767  CA  VAL A 187       8.556  -8.005  10.190  1.00 10.00      A   
ATOM   1768  CB  VAL A 187       8.790  -6.502   9.913  1.00 10.00      A   
ATOM   1769  CG1 VAL A 187       8.022  -5.639  10.906  1.00 10.00      A   
ATOM   1770  CG2 VAL A 187      10.274  -6.168   9.948  1.00 10.00      A   
ATOM   1771  C   VAL A 187       7.058  -8.302  10.124  1.00 10.00      A   
ATOM   1772  O   VAL A 187       6.378  -8.364  11.153  1.00 10.00      A   
ATOM   1773  N   SER A 188       6.547  -8.492   8.912  1.00 10.00      A   
ATOM   1774  HN  SER A 188       7.133  -8.437   8.128  1.00 10.00      A   
ATOM   1775  CA  SER A 188       5.132  -8.777   8.717  1.00 10.00      A   
ATOM   1776  CB  SER A 188       4.377  -7.500   8.327  1.00 10.00      A   
ATOM   1777  OG  SER A 188       2.978  -7.722   8.261  1.00 10.00      A   
ATOM   1778  HG  SER A 188       2.590  -7.117   7.617  1.00 10.00      A   
ATOM   1779  C   SER A 188       4.934  -9.849   7.654  1.00 10.00      A   
ATOM   1780  O   SER A 188       5.500  -9.768   6.564  1.00 10.00      A   
ATOM   1781  N   LEU A 189       4.132 -10.850   7.978  1.00 10.00      A   
ATOM   1782  HN  LEU A 189       3.709 -10.859   8.867  1.00 10.00      A   
ATOM   1783  CA  LEU A 189       3.857 -11.937   7.052  1.00 10.00      A   
ATOM   1784  CB  LEU A 189       4.705 -13.168   7.397  1.00 10.00      A   
ATOM   1785  CG  LEU A 189       4.542 -14.383   6.476  1.00 10.00      A   
ATOM   1786  CD1 LEU A 189       5.190 -14.131   5.122  1.00 10.00      A   
ATOM   1787  CD2 LEU A 189       5.109 -15.633   7.129  1.00 10.00      A   
ATOM   1788  C   LEU A 189       2.381 -12.309   7.068  1.00 10.00      A   
ATOM   1789  O   LEU A 189       1.858 -12.768   8.082  1.00 10.00      A   
ATOM   1790  N   ASN A 190       1.716 -12.110   5.940  1.00 10.00      A   
ATOM   1791  HN  ASN A 190       2.193 -11.740   5.162  1.00 10.00      A   
ATOM   1792  CA  ASN A 190       0.299 -12.436   5.811  1.00 10.00      A   
ATOM   1793  CB  ASN A 190      -0.526 -11.174   5.524  1.00 10.00      A   
ATOM   1794  CG  ASN A 190      -1.992 -11.465   5.247  1.00 10.00      A   
ATOM   1795  OD1 ASN A 190      -2.541 -12.473   5.691  1.00 10.00      A   
ATOM   1796  ND2 ASN A 190      -2.640 -10.579   4.512  1.00 10.00      A   
ATOM   1797 HD21 ASN A 190      -2.144  -9.785   4.184  1.00 10.00      A   
ATOM   1798 HD22 ASN A 190      -3.586 -10.744   4.318  1.00 10.00      A   
ATOM   1799  C   ASN A 190       0.105 -13.469   4.706  1.00 10.00      A   
ATOM   1800  O   ASN A 190       0.262 -13.163   3.521  1.00 10.00      A   
ATOM   1801  N   ILE A 191      -0.214 -14.696   5.097  1.00 10.00      A   
ATOM   1802  HN  ILE A 191      -0.322 -14.880   6.059  1.00 10.00      A   
ATOM   1803  CA  ILE A 191      -0.403 -15.779   4.135  1.00 10.00      A   
ATOM   1804  CB  ILE A 191       0.730 -16.824   4.234  1.00 10.00      A   
ATOM   1805  CG1 ILE A 191       0.851 -17.358   5.668  1.00 10.00      A   
ATOM   1806  CG2 ILE A 191       2.052 -16.229   3.770  1.00 10.00      A   
ATOM   1807  CD1 ILE A 191       1.783 -18.543   5.809  1.00 10.00      A   
ATOM   1808  C   ILE A 191      -1.745 -16.483   4.330  1.00 10.00      A   
ATOM   1809  O   ILE A 191      -1.924 -17.626   3.908  1.00 10.00      A   
ATOM   1810  N   SER A 192      -2.692 -15.785   4.942  1.00 10.00      A   
ATOM   1811  HN  SER A 192      -2.499 -14.865   5.225  1.00 10.00      A   
ATOM   1812  CA  SER A 192      -4.015 -16.339   5.215  1.00 10.00      A   
ATOM   1813  CB  SER A 192      -4.817 -15.345   6.052  1.00 10.00      A   
ATOM   1814  OG  SER A 192      -4.038 -14.858   7.130  1.00 10.00      A   
ATOM   1815  HG  SER A 192      -3.785 -15.601   7.698  1.00 10.00      A   
ATOM   1816  C   SER A 192      -4.789 -16.706   3.942  1.00 10.00      A   
ATOM   1817  O   SER A 192      -5.725 -17.506   3.987  1.00 10.00      A   
ATOM   1818  N   CYS A 193      -4.386 -16.137   2.814  1.00 10.00      A   
ATOM   1819  HN  CYS A 193      -3.615 -15.530   2.832  1.00 10.00      A   
ATOM   1820  CA  CYS A 193      -5.056 -16.391   1.544  1.00 10.00      A   
ATOM   1821  CB  CYS A 193      -4.741 -15.259   0.578  1.00 10.00      A   
ATOM   1822  SG  CYS A 193      -3.004 -14.775   0.601  1.00 10.00      A   
ATOM   1823  HG  CYS A 193      -2.953 -13.467   0.386  1.00 10.00      A   
ATOM   1824  C   CYS A 193      -4.639 -17.725   0.925  1.00 10.00      A   
ATOM   1825  O   CYS A 193      -5.370 -18.297   0.120  1.00 10.00      A   
ATOM   1826  N   LEU A 194      -3.463 -18.214   1.290  1.00 10.00      A   
ATOM   1827  HN  LEU A 194      -2.917 -17.723   1.939  1.00 10.00      A   
ATOM   1828  CA  LEU A 194      -2.970 -19.475   0.747  1.00 10.00      A   
ATOM   1829  CB  LEU A 194      -1.449 -19.569   0.880  1.00 10.00      A   
ATOM   1830  CG  LEU A 194      -0.638 -18.678  -0.062  1.00 10.00      A   
ATOM   1831  CD1 LEU A 194       0.126 -17.622   0.720  1.00 10.00      A   
ATOM   1832  CD2 LEU A 194       0.308 -19.516  -0.906  1.00 10.00      A   
ATOM   1833  C   LEU A 194      -3.634 -20.669   1.423  1.00 10.00      A   
ATOM   1834  O   LEU A 194      -3.722 -20.732   2.648  1.00 10.00      A   
ATOM   1835  N   ALA A 195      -4.095 -21.619   0.623  1.00 10.00      A   
ATOM   1836  HN  ALA A 195      -3.978 -21.533  -0.351  1.00 10.00      A   
ATOM   1837  CA  ALA A 195      -4.745 -22.802   1.152  1.00 10.00      A   
ATOM   1838  CB  ALA A 195      -5.911 -23.214   0.269  1.00 10.00      A   
ATOM   1839  C   ALA A 195      -3.737 -23.932   1.279  1.00 10.00      A   
ATOM   1840  O   ALA A 195      -3.942 -24.883   2.032  1.00 10.00      A   
ATOM   1841  N   SER A 196      -2.647 -23.814   0.530  1.00 10.00      A   
ATOM   1842  HN  SER A 196      -2.557 -23.035  -0.065  1.00 10.00      A   
ATOM   1843  CA  SER A 196      -1.588 -24.807   0.552  1.00 10.00      A   
ATOM   1844  CB  SER A 196      -0.590 -24.533  -0.573  1.00 10.00      A   
ATOM   1845  OG  SER A 196      -0.482 -23.140  -0.831  1.00 10.00      A   
ATOM   1846  HG  SER A 196      -1.299 -22.823  -1.255  1.00 10.00      A   
ATOM   1847  C   SER A 196      -0.893 -24.827   1.913  1.00 10.00      A   
ATOM   1848  O   SER A 196      -0.563 -23.775   2.473  1.00 10.00      A   
ATOM   1849  N   GLU A 197      -0.687 -26.021   2.447  1.00 10.00      A   
ATOM   1850  HN  GLU A 197      -0.967 -26.823   1.949  1.00 10.00      A   
ATOM   1851  CA  GLU A 197      -0.051 -26.180   3.745  1.00 10.00      A   
ATOM   1852  CB  GLU A 197      -0.384 -27.552   4.338  1.00 10.00      A   
ATOM   1853  CG  GLU A 197       0.135 -27.769   5.752  1.00 10.00      A   
ATOM   1854  CD  GLU A 197      -0.182 -29.152   6.280  1.00 10.00      A   
ATOM   1855  OE1 GLU A 197      -0.415 -30.068   5.462  1.00 10.00      A   
ATOM   1856  OE2 GLU A 197      -0.198 -29.334   7.516  1.00 10.00      A   
ATOM   1857  C   GLU A 197       1.460 -25.993   3.662  1.00 10.00      A   
ATOM   1858  O   GLU A 197       2.151 -26.707   2.932  1.00 10.00      A   
ATOM   1859  N   VAL A 198       1.964 -25.021   4.410  1.00 10.00      A   
ATOM   1860  HN  VAL A 198       1.361 -24.482   4.960  1.00 10.00      A   
ATOM   1861  CA  VAL A 198       3.392 -24.743   4.448  1.00 10.00      A   
ATOM   1862  CB  VAL A 198       3.687 -23.265   4.787  1.00 10.00      A   
ATOM   1863  CG1 VAL A 198       3.352 -22.369   3.607  1.00 10.00      A   
ATOM   1864  CG2 VAL A 198       2.923 -22.822   6.030  1.00 10.00      A   
ATOM   1865  C   VAL A 198       4.064 -25.640   5.476  1.00 10.00      A   
ATOM   1866  O   VAL A 198       3.433 -26.057   6.447  1.00 10.00      A   
ATOM   1867  N   SER A 199       5.327 -25.954   5.248  1.00 10.00      A   
ATOM   1868  HN  SER A 199       5.770 -25.617   4.438  1.00 10.00      A   
ATOM   1869  CA  SER A 199       6.074 -26.804   6.160  1.00 10.00      A   
ATOM   1870  CB  SER A 199       7.389 -27.220   5.507  1.00 10.00      A   
ATOM   1871  OG  SER A 199       7.174 -27.573   4.147  1.00 10.00      A   
ATOM   1872  HG  SER A 199       6.258 -27.860   4.032  1.00 10.00      A   
ATOM   1873  C   SER A 199       6.321 -26.100   7.497  1.00 10.00      A   
ATOM   1874  O   SER A 199       7.049 -25.106   7.565  1.00 10.00      A   
ATOM   1875  N   PHE A 200       5.707 -26.627   8.556  1.00 10.00      A   
ATOM   1876  HN  PHE A 200       5.160 -27.433   8.433  1.00 10.00      A   
ATOM   1877  CA  PHE A 200       5.828 -26.058   9.899  1.00 10.00      A   
ATOM   1878  CB  PHE A 200       4.961 -26.844  10.889  1.00 10.00      A   
ATOM   1879  CG  PHE A 200       4.952 -26.290  12.287  1.00 10.00      A   
ATOM   1880  CD1 PHE A 200       4.265 -25.124  12.582  1.00 10.00      A   
ATOM   1881  CD2 PHE A 200       5.626 -26.941  13.308  1.00 10.00      A   
ATOM   1882  CE1 PHE A 200       4.254 -24.620  13.868  1.00 10.00      A   
ATOM   1883  CE2 PHE A 200       5.619 -26.443  14.597  1.00 10.00      A   
ATOM   1884  CZ  PHE A 200       4.931 -25.280  14.877  1.00 10.00      A   
ATOM   1885  C   PHE A 200       7.280 -26.038  10.365  1.00 10.00      A   
ATOM   1886  O   PHE A 200       7.682 -25.179  11.154  1.00 10.00      A   
ATOM   1887  N   SER A 201       8.060 -26.984   9.866  1.00 10.00      A   
ATOM   1888  HN  SER A 201       7.670 -27.643   9.248  1.00 10.00      A   
ATOM   1889  CA  SER A 201       9.470 -27.090  10.202  1.00 10.00      A   
ATOM   1890  CB  SER A 201      10.063 -28.270   9.441  1.00 10.00      A   
ATOM   1891  OG  SER A 201       9.305 -28.523   8.269  1.00 10.00      A   
ATOM   1892  HG  SER A 201       9.346 -29.465   8.056  1.00 10.00      A   
ATOM   1893  C   SER A 201      10.207 -25.809   9.827  1.00 10.00      A   
ATOM   1894  O   SER A 201      11.047 -25.318  10.579  1.00 10.00      A   
ATOM   1895  N   ALA A 202       9.879 -25.267   8.660  1.00 10.00      A   
ATOM   1896  HN  ALA A 202       9.202 -25.707   8.101  1.00 10.00      A   
ATOM   1897  CA  ALA A 202      10.500 -24.037   8.192  1.00 10.00      A   
ATOM   1898  CB  ALA A 202      10.424 -23.949   6.674  1.00 10.00      A   
ATOM   1899  C   ALA A 202       9.829 -22.828   8.837  1.00 10.00      A   
ATOM   1900  O   ALA A 202      10.498 -21.877   9.240  1.00 10.00      A   
ATOM   1901  N   LEU A 203       8.503 -22.891   8.952  1.00 10.00      A   
ATOM   1902  HN  LEU A 203       8.037 -23.690   8.621  1.00 10.00      A   
ATOM   1903  CA  LEU A 203       7.716 -21.808   9.544  1.00 10.00      A   
ATOM   1904  CB  LEU A 203       6.223 -22.157   9.514  1.00 10.00      A   
ATOM   1905  CG  LEU A 203       5.262 -21.116  10.099  1.00 10.00      A   
ATOM   1906  CD1 LEU A 203       5.259 -19.846   9.258  1.00 10.00      A   
ATOM   1907  CD2 LEU A 203       3.858 -21.690  10.206  1.00 10.00      A   
ATOM   1908  C   LEU A 203       8.155 -21.506  10.974  1.00 10.00      A   
ATOM   1909  O   LEU A 203       8.437 -20.358  11.317  1.00 10.00      A   
ATOM   1910  N   GLU A 204       8.228 -22.543  11.798  1.00 10.00      A   
ATOM   1911  HN  GLU A 204       8.007 -23.439  11.459  1.00 10.00      A   
ATOM   1912  CA  GLU A 204       8.623 -22.389  13.193  1.00 10.00      A   
ATOM   1913  CB  GLU A 204       8.592 -23.734  13.915  1.00 10.00      A   
ATOM   1914  CG  GLU A 204       8.532 -23.619  15.431  1.00 10.00      A   
ATOM   1915  CD  GLU A 204       9.458 -24.591  16.128  1.00 10.00      A   
ATOM   1916  OE1 GLU A 204       9.119 -25.790  16.211  1.00 10.00      A   
ATOM   1917  OE2 GLU A 204      10.532 -24.162  16.589  1.00 10.00      A   
ATOM   1918  C   GLU A 204      10.010 -21.769  13.316  1.00 10.00      A   
ATOM   1919  O   GLU A 204      10.203 -20.799  14.048  1.00 10.00      A   
ATOM   1920  N   ARG A 205      10.967 -22.325  12.584  1.00 10.00      A   
ATOM   1921  HN  ARG A 205      10.744 -23.089  12.010  1.00 10.00      A   
ATOM   1922  CA  ARG A 205      12.342 -21.830  12.614  1.00 10.00      A   
ATOM   1923  CB  ARG A 205      13.262 -22.721  11.777  1.00 10.00      A   
ATOM   1924  CG  ARG A 205      13.532 -24.081  12.401  1.00 10.00      A   
ATOM   1925  CD  ARG A 205      14.527 -24.882  11.582  1.00 10.00      A   
ATOM   1926  NE  ARG A 205      14.019 -25.214  10.249  1.00 10.00      A   
ATOM   1927  HE  ARG A 205      13.158 -25.684  10.200  1.00 10.00      A   
ATOM   1928  CZ  ARG A 205      14.657 -24.915   9.120  1.00 10.00      A   
ATOM   1929  NH1 ARG A 205      15.819 -24.274   9.165  1.00 10.00      A   
ATOM   1930 HH11 ARG A 205      16.239 -24.004  10.085  1.00 10.00      A   
ATOM   1931 HH12 ARG A 205      16.317 -24.034   8.282  1.00 10.00      A   
ATOM   1932  NH2 ARG A 205      14.145 -25.265   7.945  1.00 10.00      A   
ATOM   1933 HH21 ARG A 205      14.650 -25.029   7.064  1.00 10.00      A   
ATOM   1934 HH22 ARG A 205      13.242 -25.786   7.896  1.00 10.00      A   
ATOM   1935  C   ARG A 205      12.423 -20.384  12.142  1.00 10.00      A   
ATOM   1936  O   ARG A 205      13.177 -19.582  12.697  1.00 10.00      A   
ATOM   1937  N   LEU A 206      11.643 -20.061  11.116  1.00 10.00      A   
ATOM   1938  HN  LEU A 206      11.078 -20.756  10.706  1.00 10.00      A   
ATOM   1939  CA  LEU A 206      11.608 -18.714  10.572  1.00 10.00      A   
ATOM   1940  CB  LEU A 206      10.676 -18.651   9.360  1.00 10.00      A   
ATOM   1941  CG  LEU A 206      11.334 -18.311   8.023  1.00 10.00      A   
ATOM   1942  CD1 LEU A 206      10.645 -19.047   6.886  1.00 10.00      A   
ATOM   1943  CD2 LEU A 206      11.309 -16.811   7.783  1.00 10.00      A   
ATOM   1944  C   LEU A 206      11.165 -17.712  11.635  1.00 10.00      A   
ATOM   1945  O   LEU A 206      11.813 -16.684  11.833  1.00 10.00      A   
ATOM   1946  N   VAL A 207      10.074 -18.032  12.325  1.00 10.00      A   
ATOM   1947  HN  VAL A 207       9.608 -18.869  12.112  1.00 10.00      A   
ATOM   1948  CA  VAL A 207       9.538 -17.173  13.377  1.00 10.00      A   
ATOM   1949  CB  VAL A 207       8.217 -17.749  13.942  1.00 10.00      A   
ATOM   1950  CG1 VAL A 207       7.697 -16.900  15.092  1.00 10.00      A   
ATOM   1951  CG2 VAL A 207       7.168 -17.859  12.850  1.00 10.00      A   
ATOM   1952  C   VAL A 207      10.541 -17.032  14.518  1.00 10.00      A   
ATOM   1953  O   VAL A 207      10.711 -15.954  15.086  1.00 10.00      A   
ATOM   1954  N   THR A 208      11.227 -18.126  14.822  1.00 10.00      A   
ATOM   1955  HN  THR A 208      11.070 -18.941  14.300  1.00 10.00      A   
ATOM   1956  CA  THR A 208      12.207 -18.155  15.900  1.00 10.00      A   
ATOM   1957  CB  THR A 208      12.689 -19.601  16.165  1.00 10.00      A   
ATOM   1958  OG1 THR A 208      11.558 -20.472  16.272  1.00 10.00      A   
ATOM   1959  HG1 THR A 208      11.153 -20.587  15.404  1.00 10.00      A   
ATOM   1960  CG2 THR A 208      13.491 -19.682  17.456  1.00 10.00      A   
ATOM   1961  C   THR A 208      13.417 -17.256  15.614  1.00 10.00      A   
ATOM   1962  O   THR A 208      14.024 -16.705  16.536  1.00 10.00      A   
ATOM   1963  N   ARG A 209      13.768 -17.097  14.344  1.00 10.00      A   
ATOM   1964  HN  ARG A 209      13.250 -17.544  13.641  1.00 10.00      A   
ATOM   1965  CA  ARG A 209      14.920 -16.281  13.983  1.00 10.00      A   
ATOM   1966  CB  ARG A 209      15.762 -16.936  12.882  1.00 10.00      A   
ATOM   1967  CG  ARG A 209      15.019 -17.215  11.586  1.00 10.00      A   
ATOM   1968  CD  ARG A 209      15.857 -18.077  10.656  1.00 10.00      A   
ATOM   1969  NE  ARG A 209      15.108 -18.520   9.480  1.00 10.00      A   
ATOM   1970  HE  ARG A 209      14.496 -17.870   9.064  1.00 10.00      A   
ATOM   1971  CZ  ARG A 209      15.221 -19.733   8.937  1.00 10.00      A   
ATOM   1972  NH1 ARG A 209      16.054 -20.623   9.464  1.00 10.00      A   
ATOM   1973 HH11 ARG A 209      16.624 -20.377  10.302  1.00 10.00      A   
ATOM   1974 HH12 ARG A 209      16.152 -21.568   9.038  1.00 10.00      A   
ATOM   1975  NH2 ARG A 209      14.512 -20.050   7.860  1.00 10.00      A   
ATOM   1976 HH21 ARG A 209      13.868 -19.348   7.435  1.00 10.00      A   
ATOM   1977 HH22 ARG A 209      14.597 -21.002   7.430  1.00 10.00      A   
ATOM   1978  C   ARG A 209      14.547 -14.844  13.627  1.00 10.00      A   
ATOM   1979  O   ARG A 209      15.425 -14.020  13.374  1.00 10.00      A   
ATOM   1980  N   CYS A 210      13.259 -14.538  13.612  1.00 10.00      A   
ATOM   1981  HN  CYS A 210      12.595 -15.227  13.832  1.00 10.00      A   
ATOM   1982  CA  CYS A 210      12.806 -13.191  13.286  1.00 10.00      A   
ATOM   1983  CB  CYS A 210      11.764 -13.226  12.164  1.00 10.00      A   
ATOM   1984  SG  CYS A 210      12.346 -14.000  10.639  1.00 10.00      A   
ATOM   1985  HG  CYS A 210      12.104 -15.303  10.737  1.00 10.00      A   
ATOM   1986  C   CYS A 210      12.249 -12.474  14.517  1.00 10.00      A   
ATOM   1987  O   CYS A 210      11.067 -12.601  14.845  1.00 10.00      A   
ATOM   1988  N   PRO A 211      13.094 -11.696  15.212  1.00 10.00      A   
ATOM   1989  CA  PRO A 211      12.692 -10.968  16.418  1.00 10.00      A   
ATOM   1990  CB  PRO A 211      14.033 -10.681  17.093  1.00 10.00      A   
ATOM   1991  CG  PRO A 211      14.995 -10.542  15.963  1.00 10.00      A   
ATOM   1992  CD  PRO A 211      14.513 -11.466  14.875  1.00 10.00      A   
ATOM   1993  C   PRO A 211      11.974  -9.658  16.097  1.00 10.00      A   
ATOM   1994  O   PRO A 211      11.418  -9.013  16.983  1.00 10.00      A   
ATOM   1995  N   ASN A 212      11.985  -9.273  14.827  1.00 10.00      A   
ATOM   1996  HN  ASN A 212      12.438  -9.839  14.162  1.00 10.00      A   
ATOM   1997  CA  ASN A 212      11.340  -8.036  14.394  1.00 10.00      A   
ATOM   1998  CB  ASN A 212      12.154  -7.342  13.291  1.00 10.00      A   
ATOM   1999  CG  ASN A 212      13.579  -7.022  13.702  1.00 10.00      A   
ATOM   2000  OD1 ASN A 212      13.844  -6.004  14.339  1.00 10.00      A   
ATOM   2001  ND2 ASN A 212      14.508  -7.884  13.324  1.00 10.00      A   
ATOM   2002 HD21 ASN A 212      14.229  -8.669  12.809  1.00 10.00      A   
ATOM   2003 HD22 ASN A 212      15.436  -7.701  13.570  1.00 10.00      A   
ATOM   2004  C   ASN A 212       9.925  -8.309  13.903  1.00 10.00      A   
ATOM   2005  O   ASN A 212       9.198  -7.389  13.524  1.00 10.00      A   
ATOM   2006  N   LEU A 213       9.541  -9.580  13.923  1.00 10.00      A   
ATOM   2007  HN  LEU A 213      10.168 -10.262  14.248  1.00 10.00      A   
ATOM   2008  CA  LEU A 213       8.217  -9.992  13.482  1.00 10.00      A   
ATOM   2009  CB  LEU A 213       8.143 -11.519  13.426  1.00 10.00      A   
ATOM   2010  CG  LEU A 213       6.839 -12.126  12.903  1.00 10.00      A   
ATOM   2011  CD1 LEU A 213       6.616 -11.764  11.444  1.00 10.00      A   
ATOM   2012  CD2 LEU A 213       6.837 -13.636  13.087  1.00 10.00      A   
ATOM   2013  C   LEU A 213       7.145  -9.438  14.417  1.00 10.00      A   
ATOM   2014  O   LEU A 213       7.112  -9.772  15.602  1.00 10.00      A   
ATOM   2015  N   LYS A 214       6.294  -8.570  13.887  1.00 10.00      A   
ATOM   2016  HN  LYS A 214       6.387  -8.328  12.935  1.00 10.00      A   
ATOM   2017  CA  LYS A 214       5.229  -7.965  14.676  1.00 10.00      A   
ATOM   2018  CB  LYS A 214       5.319  -6.437  14.630  1.00 10.00      A   
ATOM   2019  CG  LYS A 214       6.529  -5.851  15.340  1.00 10.00      A   
ATOM   2020  CD  LYS A 214       6.597  -6.305  16.790  1.00 10.00      A   
ATOM   2021  CE  LYS A 214       7.195  -5.234  17.691  1.00 10.00      A   
ATOM   2022  NZ  LYS A 214       8.598  -4.903  17.328  1.00 10.00      A   
ATOM   2023  HZ1 LYS A 214       8.984  -4.201  17.992  1.00 10.00      A   
ATOM   2024  HZ2 LYS A 214       8.642  -4.513  16.368  1.00 10.00      A   
ATOM   2025  HZ3 LYS A 214       9.187  -5.756  17.366  1.00 10.00      A   
ATOM   2026  C   LYS A 214       3.855  -8.420  14.199  1.00 10.00      A   
ATOM   2027  O   LYS A 214       2.900  -8.458  14.976  1.00 10.00      A   
ATOM   2028  N   SER A 215       3.761  -8.773  12.925  1.00 10.00      A   
ATOM   2029  HN  SER A 215       4.561  -8.745  12.355  1.00 10.00      A   
ATOM   2030  CA  SER A 215       2.502  -9.215  12.350  1.00 10.00      A   
ATOM   2031  CB  SER A 215       2.032  -8.206  11.294  1.00 10.00      A   
ATOM   2032  OG  SER A 215       0.638  -8.318  11.048  1.00 10.00      A   
ATOM   2033  HG  SER A 215       0.195  -7.517  11.349  1.00 10.00      A   
ATOM   2034  C   SER A 215       2.655 -10.605  11.738  1.00 10.00      A   
ATOM   2035  O   SER A 215       3.434 -10.800  10.801  1.00 10.00      A   
ATOM   2036  N   LEU A 216       1.917 -11.567  12.281  1.00 10.00      A   
ATOM   2037  HN  LEU A 216       1.317 -11.346  13.027  1.00 10.00      A   
ATOM   2038  CA  LEU A 216       1.966 -12.936  11.796  1.00 10.00      A   
ATOM   2039  CB  LEU A 216       2.692 -13.842  12.793  1.00 10.00      A   
ATOM   2040  CG  LEU A 216       2.987 -15.268  12.322  1.00 10.00      A   
ATOM   2041  CD1 LEU A 216       4.008 -15.266  11.195  1.00 10.00      A   
ATOM   2042  CD2 LEU A 216       3.466 -16.127  13.479  1.00 10.00      A   
ATOM   2043  C   LEU A 216       0.567 -13.469  11.515  1.00 10.00      A   
ATOM   2044  O   LEU A 216      -0.115 -13.960  12.413  1.00 10.00      A   
ATOM   2045  N   LYS A 217       0.138 -13.354  10.270  1.00 10.00      A   
ATOM   2046  HN  LYS A 217       0.724 -12.942   9.600  1.00 10.00      A   
ATOM   2047  CA  LYS A 217      -1.173 -13.836   9.863  1.00 10.00      A   
ATOM   2048  CB  LYS A 217      -1.872 -12.809   8.971  1.00 10.00      A   
ATOM   2049  CG  LYS A 217      -2.199 -11.501   9.671  1.00 10.00      A   
ATOM   2050  CD  LYS A 217      -2.740 -10.473   8.693  1.00 10.00      A   
ATOM   2051  CE  LYS A 217      -3.091  -9.178   9.403  1.00 10.00      A   
ATOM   2052  NZ  LYS A 217      -3.465  -8.095   8.455  1.00 10.00      A   
ATOM   2053  HZ1 LYS A 217      -4.038  -7.379   8.943  1.00 10.00      A   
ATOM   2054  HZ2 LYS A 217      -4.015  -8.479   7.664  1.00 10.00      A   
ATOM   2055  HZ3 LYS A 217      -2.611  -7.637   8.075  1.00 10.00      A   
ATOM   2056  C   LYS A 217      -1.022 -15.161   9.132  1.00 10.00      A   
ATOM   2057  O   LYS A 217      -0.620 -15.200   7.963  1.00 10.00      A   
ATOM   2058  N   LEU A 218      -1.325 -16.245   9.825  1.00 10.00      A   
ATOM   2059  HN  LEU A 218      -1.653 -16.149  10.749  1.00 10.00      A   
ATOM   2060  CA  LEU A 218      -1.197 -17.579   9.258  1.00 10.00      A   
ATOM   2061  CB  LEU A 218      -1.001 -18.598  10.381  1.00 10.00      A   
ATOM   2062  CG  LEU A 218       0.143 -18.307  11.355  1.00 10.00      A   
ATOM   2063  CD1 LEU A 218      -0.017 -19.112  12.635  1.00 10.00      A   
ATOM   2064  CD2 LEU A 218       1.491 -18.590  10.706  1.00 10.00      A   
ATOM   2065  C   LEU A 218      -2.407 -17.953   8.416  1.00 10.00      A   
ATOM   2066  O   LEU A 218      -3.372 -17.196   8.323  1.00 10.00      A   
ATOM   2067  N   ASN A 219      -2.354 -19.127   7.809  1.00 10.00      A   
ATOM   2068  HN  ASN A 219      -1.566 -19.697   7.936  1.00 10.00      A   
ATOM   2069  CA  ASN A 219      -3.445 -19.601   6.971  1.00 10.00      A   
ATOM   2070  CB  ASN A 219      -2.938 -20.065   5.598  1.00 10.00      A   
ATOM   2071  CG  ASN A 219      -2.078 -21.317   5.637  1.00 10.00      A   
ATOM   2072  OD1 ASN A 219      -1.467 -21.641   6.653  1.00 10.00      A   
ATOM   2073  ND2 ASN A 219      -2.019 -22.025   4.520  1.00 10.00      A   
ATOM   2074 HD21 ASN A 219      -2.531 -21.706   3.741  1.00 10.00      A   
ATOM   2075 HD22 ASN A 219      -1.466 -22.834   4.511  1.00 10.00      A   
ATOM   2076  C   ASN A 219      -4.249 -20.696   7.669  1.00 10.00      A   
ATOM   2077  O   ASN A 219      -3.841 -21.201   8.717  1.00 10.00      A   
ATOM   2078  N   ARG A 220      -5.375 -21.073   7.068  1.00 10.00      A   
ATOM   2079  HN  ARG A 220      -5.620 -20.648   6.219  1.00 10.00      A   
ATOM   2080  CA  ARG A 220      -6.267 -22.092   7.625  1.00 10.00      A   
ATOM   2081  CB  ARG A 220      -7.562 -22.161   6.804  1.00 10.00      A   
ATOM   2082  CG  ARG A 220      -8.731 -22.843   7.497  1.00 10.00      A   
ATOM   2083  CD  ARG A 220      -9.943 -22.912   6.580  1.00 10.00      A   
ATOM   2084  NE  ARG A 220     -11.171 -23.286   7.291  1.00 10.00      A   
ATOM   2085  HE  ARG A 220     -11.084 -23.912   8.043  1.00 10.00      A   
ATOM   2086  CZ  ARG A 220     -12.384 -22.815   6.981  1.00 10.00      A   
ATOM   2087  NH1 ARG A 220     -12.529 -21.961   5.976  1.00 10.00      A   
ATOM   2088 HH11 ARG A 220     -13.476 -21.598   5.727  1.00 10.00      A   
ATOM   2089 HH12 ARG A 220     -11.697 -21.644   5.432  1.00 10.00      A   
ATOM   2090  NH2 ARG A 220     -13.456 -23.208   7.660  1.00 10.00      A   
ATOM   2091 HH21 ARG A 220     -14.401 -22.836   7.411  1.00 10.00      A   
ATOM   2092 HH22 ARG A 220     -13.366 -23.895   8.450  1.00 10.00      A   
ATOM   2093  C   ARG A 220      -5.616 -23.479   7.698  1.00 10.00      A   
ATOM   2094  O   ARG A 220      -6.172 -24.401   8.295  1.00 10.00      A   
ATOM   2095  N   ALA A 221      -4.438 -23.622   7.110  1.00 10.00      A   
ATOM   2096  HN  ALA A 221      -4.023 -22.852   6.670  1.00 10.00      A   
ATOM   2097  CA  ALA A 221      -3.741 -24.901   7.115  1.00 10.00      A   
ATOM   2098  CB  ALA A 221      -2.750 -24.965   5.967  1.00 10.00      A   
ATOM   2099  C   ALA A 221      -3.040 -25.160   8.451  1.00 10.00      A   
ATOM   2100  O   ALA A 221      -2.664 -26.293   8.753  1.00 10.00      A   
ATOM   2101  N   VAL A 222      -2.876 -24.111   9.249  1.00 10.00      A   
ATOM   2102  HN  VAL A 222      -3.214 -23.236   8.965  1.00 10.00      A   
ATOM   2103  CA  VAL A 222      -2.217 -24.232  10.546  1.00 10.00      A   
ATOM   2104  CB  VAL A 222      -1.679 -22.872  11.042  1.00 10.00      A   
ATOM   2105  CG1 VAL A 222      -0.988 -23.022  12.391  1.00 10.00      A   
ATOM   2106  CG2 VAL A 222      -0.722 -22.279  10.019  1.00 10.00      A   
ATOM   2107  C   VAL A 222      -3.170 -24.818  11.584  1.00 10.00      A   
ATOM   2108  O   VAL A 222      -4.224 -24.243  11.860  1.00 10.00      A   
ATOM   2109  N   PRO A 223      -2.818 -25.984  12.150  1.00 10.00      A   
ATOM   2110  CA  PRO A 223      -3.636 -26.657  13.165  1.00 10.00      A   
ATOM   2111  CB  PRO A 223      -2.929 -28.007  13.368  1.00 10.00      A   
ATOM   2112  CG  PRO A 223      -2.005 -28.147  12.205  1.00 10.00      A   
ATOM   2113  CD  PRO A 223      -1.605 -26.751  11.834  1.00 10.00      A   
ATOM   2114  C   PRO A 223      -3.677 -25.872  14.478  1.00 10.00      A   
ATOM   2115  O   PRO A 223      -2.751 -25.124  14.799  1.00 10.00      A   
ATOM   2116  N   LEU A 224      -4.751 -26.057  15.235  1.00 10.00      A   
ATOM   2117  HN  LEU A 224      -5.449 -26.676  14.927  1.00 10.00      A   
ATOM   2118  CA  LEU A 224      -4.932 -25.361  16.507  1.00 10.00      A   
ATOM   2119  CB  LEU A 224      -6.306 -25.692  17.104  1.00 10.00      A   
ATOM   2120  CG  LEU A 224      -6.701 -24.939  18.381  1.00 10.00      A   
ATOM   2121  CD1 LEU A 224      -6.758 -23.440  18.132  1.00 10.00      A   
ATOM   2122  CD2 LEU A 224      -8.035 -25.442  18.909  1.00 10.00      A   
ATOM   2123  C   LEU A 224      -3.830 -25.693  17.511  1.00 10.00      A   
ATOM   2124  O   LEU A 224      -3.417 -24.837  18.298  1.00 10.00      A   
ATOM   2125  N   GLU A 225      -3.345 -26.928  17.471  1.00 10.00      A   
ATOM   2126  HN  GLU A 225      -3.700 -27.564  16.806  1.00 10.00      A   
ATOM   2127  CA  GLU A 225      -2.307 -27.375  18.396  1.00 10.00      A   
ATOM   2128  CB  GLU A 225      -2.295 -28.904  18.510  1.00 10.00      A   
ATOM   2129  CG  GLU A 225      -3.675 -29.535  18.570  1.00 10.00      A   
ATOM   2130  CD  GLU A 225      -4.129 -30.057  17.223  1.00 10.00      A   
ATOM   2131  OE1 GLU A 225      -4.041 -29.303  16.230  1.00 10.00      A   
ATOM   2132  OE2 GLU A 225      -4.563 -31.228  17.147  1.00 10.00      A   
ATOM   2133  C   GLU A 225      -0.921 -26.859  18.010  1.00 10.00      A   
ATOM   2134  O   GLU A 225       0.044 -27.044  18.753  1.00 10.00      A   
ATOM   2135  N   LYS A 226      -0.825 -26.202  16.860  1.00 10.00      A   
ATOM   2136  HN  LYS A 226      -1.629 -26.061  16.317  1.00 10.00      A   
ATOM   2137  CA  LYS A 226       0.453 -25.679  16.389  1.00 10.00      A   
ATOM   2138  CB  LYS A 226       0.606 -25.893  14.877  1.00 10.00      A   
ATOM   2139  CG  LYS A 226       1.450 -27.101  14.497  1.00 10.00      A   
ATOM   2140  CD  LYS A 226       0.741 -28.409  14.807  1.00 10.00      A   
ATOM   2141  CE  LYS A 226       1.662 -29.597  14.582  1.00 10.00      A   
ATOM   2142  NZ  LYS A 226       0.952 -30.891  14.750  1.00 10.00      A   
ATOM   2143  HZ1 LYS A 226       1.636 -31.672  14.786  1.00 10.00      A   
ATOM   2144  HZ2 LYS A 226       0.304 -31.050  13.952  1.00 10.00      A   
ATOM   2145  HZ3 LYS A 226       0.401 -30.889  15.634  1.00 10.00      A   
ATOM   2146  C   LYS A 226       0.626 -24.203  16.733  1.00 10.00      A   
ATOM   2147  O   LYS A 226       1.712 -23.644  16.583  1.00 10.00      A   
ATOM   2148  N   LEU A 227      -0.444 -23.578  17.201  1.00 10.00      A   
ATOM   2149  HN  LEU A 227      -1.281 -24.074  17.303  1.00 10.00      A   
ATOM   2150  CA  LEU A 227      -0.407 -22.162  17.556  1.00 10.00      A   
ATOM   2151  CB  LEU A 227      -1.821 -21.631  17.789  1.00 10.00      A   
ATOM   2152  CG  LEU A 227      -2.750 -21.630  16.575  1.00 10.00      A   
ATOM   2153  CD1 LEU A 227      -4.167 -21.281  16.997  1.00 10.00      A   
ATOM   2154  CD2 LEU A 227      -2.245 -20.661  15.515  1.00 10.00      A   
ATOM   2155  C   LEU A 227       0.447 -21.915  18.791  1.00 10.00      A   
ATOM   2156  O   LEU A 227       1.175 -20.924  18.863  1.00 10.00      A   
ATOM   2157  N   ALA A 228       0.364 -22.830  19.749  1.00 10.00      A   
ATOM   2158  HN  ALA A 228      -0.213 -23.609  19.613  1.00 10.00      A   
ATOM   2159  CA  ALA A 228       1.114 -22.712  20.995  1.00 10.00      A   
ATOM   2160  CB  ALA A 228       0.762 -23.850  21.939  1.00 10.00      A   
ATOM   2161  C   ALA A 228       2.619 -22.664  20.752  1.00 10.00      A   
ATOM   2162  O   ALA A 228       3.332 -21.903  21.401  1.00 10.00      A   
ATOM   2163  N   THR A 229       3.090 -23.473  19.813  1.00 10.00      A   
ATOM   2164  HN  THR A 229       2.470 -24.059  19.325  1.00 10.00      A   
ATOM   2165  CA  THR A 229       4.507 -23.530  19.484  1.00 10.00      A   
ATOM   2166  CB  THR A 229       4.772 -24.668  18.487  1.00 10.00      A   
ATOM   2167  OG1 THR A 229       3.625 -25.537  18.469  1.00 10.00      A   
ATOM   2168  HG1 THR A 229       3.852 -26.370  18.041  1.00 10.00      A   
ATOM   2169  CG2 THR A 229       6.006 -25.458  18.897  1.00 10.00      A   
ATOM   2170  C   THR A 229       4.987 -22.211  18.881  1.00 10.00      A   
ATOM   2171  O   THR A 229       6.034 -21.686  19.263  1.00 10.00      A   
ATOM   2172  N   LEU A 230       4.197 -21.670  17.961  1.00 10.00      A   
ATOM   2173  HN  LEU A 230       3.357 -22.123  17.724  1.00 10.00      A   
ATOM   2174  CA  LEU A 230       4.541 -20.419  17.297  1.00 10.00      A   
ATOM   2175  CB  LEU A 230       3.646 -20.190  16.079  1.00 10.00      A   
ATOM   2176  CG  LEU A 230       3.846 -21.166  14.918  1.00 10.00      A   
ATOM   2177  CD1 LEU A 230       2.729 -21.025  13.898  1.00 10.00      A   
ATOM   2178  CD2 LEU A 230       5.201 -20.947  14.265  1.00 10.00      A   
ATOM   2179  C   LEU A 230       4.466 -19.229  18.250  1.00 10.00      A   
ATOM   2180  O   LEU A 230       5.326 -18.348  18.219  1.00 10.00      A   
ATOM   2181  N   LEU A 231       3.445 -19.213  19.103  1.00 10.00      A   
ATOM   2182  HN  LEU A 231       2.793 -19.945  19.082  1.00 10.00      A   
ATOM   2183  CA  LEU A 231       3.260 -18.128  20.066  1.00 10.00      A   
ATOM   2184  CB  LEU A 231       1.914 -18.256  20.781  1.00 10.00      A   
ATOM   2185  CG  LEU A 231       0.679 -17.880  19.958  1.00 10.00      A   
ATOM   2186  CD1 LEU A 231      -0.594 -18.237  20.710  1.00 10.00      A   
ATOM   2187  CD2 LEU A 231       0.700 -16.399  19.613  1.00 10.00      A   
ATOM   2188  C   LEU A 231       4.399 -18.080  21.081  1.00 10.00      A   
ATOM   2189  O   LEU A 231       4.729 -17.019  21.609  1.00 10.00      A   
ATOM   2190  N   GLN A 232       4.994 -19.235  21.354  1.00 10.00      A   
ATOM   2191  HN  GLN A 232       4.669 -20.055  20.922  1.00 10.00      A   
ATOM   2192  CA  GLN A 232       6.108 -19.319  22.293  1.00 10.00      A   
ATOM   2193  CB  GLN A 232       6.336 -20.768  22.728  1.00 10.00      A   
ATOM   2194  CG  GLN A 232       5.433 -21.241  23.854  1.00 10.00      A   
ATOM   2195  CD  GLN A 232       5.654 -20.474  25.143  1.00 10.00      A   
ATOM   2196  OE1 GLN A 232       6.739 -19.939  25.390  1.00 10.00      A   
ATOM   2197  NE2 GLN A 232       4.633 -20.433  25.985  1.00 10.00      A   
ATOM   2198 HE21 GLN A 232       3.804 -20.897  25.728  1.00 10.00      A   
ATOM   2199 HE22 GLN A 232       4.743 -19.945  26.827  1.00 10.00      A   
ATOM   2200  C   GLN A 232       7.384 -18.775  21.659  1.00 10.00      A   
ATOM   2201  O   GLN A 232       8.322 -18.384  22.355  1.00 10.00      A   
ATOM   2202  N   ARG A 233       7.410 -18.751  20.331  1.00 10.00      A   
ATOM   2203  HN  ARG A 233       6.624 -19.065  19.836  1.00 10.00      A   
ATOM   2204  CA  ARG A 233       8.567 -18.266  19.593  1.00 10.00      A   
ATOM   2205  CB  ARG A 233       8.664 -18.935  18.215  1.00 10.00      A   
ATOM   2206  CG  ARG A 233       8.836 -20.447  18.249  1.00 10.00      A   
ATOM   2207  CD  ARG A 233      10.023 -20.860  19.103  1.00 10.00      A   
ATOM   2208  NE  ARG A 233      10.588 -22.132  18.663  1.00 10.00      A   
ATOM   2209  HE  ARG A 233      10.134 -22.592  17.921  1.00 10.00      A   
ATOM   2210  CZ  ARG A 233      11.670 -22.696  19.186  1.00 10.00      A   
ATOM   2211  NH1 ARG A 233      12.325 -22.097  20.175  1.00 10.00      A   
ATOM   2212 HH11 ARG A 233      13.177 -22.538  20.580  1.00 10.00      A   
ATOM   2213 HH12 ARG A 233      11.987 -21.184  20.554  1.00 10.00      A   
ATOM   2214  NH2 ARG A 233      12.100 -23.855  18.706  1.00 10.00      A   
ATOM   2215 HH21 ARG A 233      11.577 -24.322  17.920  1.00 10.00      A   
ATOM   2216 HH22 ARG A 233      12.950 -24.310  19.101  1.00 10.00      A   
ATOM   2217  C   ARG A 233       8.546 -16.748  19.436  1.00 10.00      A   
ATOM   2218  O   ARG A 233       9.574 -16.091  19.602  1.00 10.00      A   
ATOM   2219  N   ALA A 234       7.380 -16.192  19.123  1.00 10.00      A   
ATOM   2220  HN  ALA A 234       6.585 -16.758  19.023  1.00 10.00      A   
ATOM   2221  CA  ALA A 234       7.259 -14.752  18.937  1.00 10.00      A   
ATOM   2222  CB  ALA A 234       6.785 -14.433  17.530  1.00 10.00      A   
ATOM   2223  C   ALA A 234       6.340 -14.113  19.978  1.00 10.00      A   
ATOM   2224  O   ALA A 234       5.137 -13.982  19.763  1.00 10.00      A   
ATOM   2225  N   PRO A 235       6.899 -13.707  21.127  1.00 10.00      A   
ATOM   2226  CA  PRO A 235       6.136 -13.072  22.196  1.00 10.00      A   
ATOM   2227  CB  PRO A 235       6.994 -13.326  23.448  1.00 10.00      A   
ATOM   2228  CG  PRO A 235       8.206 -14.073  22.979  1.00 10.00      A   
ATOM   2229  CD  PRO A 235       8.305 -13.851  21.499  1.00 10.00      A   
ATOM   2230  C   PRO A 235       5.993 -11.573  21.959  1.00 10.00      A   
ATOM   2231  O   PRO A 235       5.184 -10.907  22.598  1.00 10.00      A   
ATOM   2232  N   GLN A 236       6.783 -11.051  21.027  1.00 10.00      A   
ATOM   2233  HN  GLN A 236       7.403 -11.639  20.543  1.00 10.00      A   
ATOM   2234  CA  GLN A 236       6.757  -9.628  20.711  1.00 10.00      A   
ATOM   2235  CB  GLN A 236       8.152  -9.117  20.322  1.00 10.00      A   
ATOM   2236  CG  GLN A 236       8.545  -9.362  18.870  1.00 10.00      A   
ATOM   2237  CD  GLN A 236       8.964 -10.793  18.605  1.00 10.00      A   
ATOM   2238  OE1 GLN A 236       9.493 -11.472  19.484  1.00 10.00      A   
ATOM   2239  NE2 GLN A 236       8.716 -11.267  17.395  1.00 10.00      A   
ATOM   2240 HE21 GLN A 236       8.273 -10.675  16.744  1.00 10.00      A   
ATOM   2241 HE22 GLN A 236       8.991 -12.186  17.192  1.00 10.00      A   
ATOM   2242  C   GLN A 236       5.735  -9.316  19.619  1.00 10.00      A   
ATOM   2243  O   GLN A 236       5.645  -8.185  19.140  1.00 10.00      A   
ATOM   2244  N   LEU A 237       4.959 -10.321  19.249  1.00 10.00      A   
ATOM   2245  HN  LEU A 237       5.058 -11.186  19.696  1.00 10.00      A   
ATOM   2246  CA  LEU A 237       3.951 -10.174  18.210  1.00 10.00      A   
ATOM   2247  CB  LEU A 237       3.350 -11.540  17.882  1.00 10.00      A   
ATOM   2248  CG  LEU A 237       2.934 -11.767  16.429  1.00 10.00      A   
ATOM   2249  CD1 LEU A 237       4.160 -11.808  15.527  1.00 10.00      A   
ATOM   2250  CD2 LEU A 237       2.128 -13.051  16.302  1.00 10.00      A   
ATOM   2251  C   LEU A 237       2.843  -9.210  18.636  1.00 10.00      A   
ATOM   2252  O   LEU A 237       2.392  -9.239  19.782  1.00 10.00      A   
ATOM   2253  N   GLU A 238       2.409  -8.363  17.706  1.00 10.00      A   
ATOM   2254  HN  GLU A 238       2.805  -8.395  16.808  1.00 10.00      A   
ATOM   2255  CA  GLU A 238       1.354  -7.394  17.979  1.00 10.00      A   
ATOM   2256  CB  GLU A 238       1.774  -5.989  17.528  1.00 10.00      A   
ATOM   2257  CG  GLU A 238       3.123  -5.540  18.075  1.00 10.00      A   
ATOM   2258  CD  GLU A 238       3.321  -4.041  18.006  1.00 10.00      A   
ATOM   2259  OE1 GLU A 238       3.183  -3.463  16.909  1.00 10.00      A   
ATOM   2260  OE2 GLU A 238       3.613  -3.430  19.055  1.00 10.00      A   
ATOM   2261  C   GLU A 238       0.063  -7.811  17.282  1.00 10.00      A   
ATOM   2262  O   GLU A 238      -1.030  -7.678  17.835  1.00 10.00      A   
ATOM   2263  N   GLU A 239       0.195  -8.317  16.065  1.00 10.00      A   
ATOM   2264  HN  GLU A 239       1.093  -8.392  15.671  1.00 10.00      A   
ATOM   2265  CA  GLU A 239      -0.957  -8.766  15.298  1.00 10.00      A   
ATOM   2266  CB  GLU A 239      -1.084  -7.982  13.989  1.00 10.00      A   
ATOM   2267  CG  GLU A 239      -1.515  -6.534  14.171  1.00 10.00      A   
ATOM   2268  CD  GLU A 239      -1.904  -5.873  12.864  1.00 10.00      A   
ATOM   2269  OE1 GLU A 239      -2.867  -6.337  12.218  1.00 10.00      A   
ATOM   2270  OE2 GLU A 239      -1.249  -4.885  12.472  1.00 10.00      A   
ATOM   2271  C   GLU A 239      -0.850 -10.259  15.025  1.00 10.00      A   
ATOM   2272  O   GLU A 239       0.102 -10.716  14.387  1.00 10.00      A   
ATOM   2273  N   LEU A 240      -1.821 -11.017  15.512  1.00 10.00      A   
ATOM   2274  HN  LEU A 240      -2.566 -10.595  15.996  1.00 10.00      A   
ATOM   2275  CA  LEU A 240      -1.815 -12.459  15.339  1.00 10.00      A   
ATOM   2276  CB  LEU A 240      -1.806 -13.158  16.705  1.00 10.00      A   
ATOM   2277  CG  LEU A 240      -2.019 -14.674  16.689  1.00 10.00      A   
ATOM   2278  CD1 LEU A 240      -0.796 -15.392  16.133  1.00 10.00      A   
ATOM   2279  CD2 LEU A 240      -2.372 -15.181  18.079  1.00 10.00      A   
ATOM   2280  C   LEU A 240      -2.994 -12.949  14.508  1.00 10.00      A   
ATOM   2281  O   LEU A 240      -4.149 -12.624  14.787  1.00 10.00      A   
ATOM   2282  N   GLY A 241      -2.683 -13.720  13.480  1.00 10.00      A   
ATOM   2283  HN  GLY A 241      -1.735 -13.909  13.298  1.00 10.00      A   
ATOM   2284  CA  GLY A 241      -3.700 -14.288  12.623  1.00 10.00      A   
ATOM   2285  C   GLY A 241      -3.707 -15.794  12.759  1.00 10.00      A   
ATOM   2286  O   GLY A 241      -2.813 -16.468  12.248  1.00 10.00      A   
ATOM   2287  N   THR A 242      -4.697 -16.319  13.462  1.00 10.00      A   
ATOM   2288  HN  THR A 242      -5.392 -15.728  13.829  1.00 10.00      A   
ATOM   2289  CA  THR A 242      -4.801 -17.752  13.680  1.00 10.00      A   
ATOM   2290  CB  THR A 242      -5.622 -18.062  14.947  1.00 10.00      A   
ATOM   2291  OG1 THR A 242      -6.772 -17.200  14.998  1.00 10.00      A   
ATOM   2292  HG1 THR A 242      -6.546 -16.387  15.474  1.00 10.00      A   
ATOM   2293  CG2 THR A 242      -4.772 -17.839  16.189  1.00 10.00      A   
ATOM   2294  C   THR A 242      -5.429 -18.451  12.479  1.00 10.00      A   
ATOM   2295  O   THR A 242      -6.247 -17.869  11.771  1.00 10.00      A   
ATOM   2296  N   GLY A 243      -5.041 -19.696  12.253  1.00 10.00      A   
ATOM   2297  HN  GLY A 243      -4.389 -20.114  12.854  1.00 10.00      A   
ATOM   2298  CA  GLY A 243      -5.585 -20.447  11.143  1.00 10.00      A   
ATOM   2299  C   GLY A 243      -6.763 -21.295  11.566  1.00 10.00      A   
ATOM   2300  O   GLY A 243      -7.847 -20.774  11.844  1.00 10.00      A   
ATOM   2301  N   GLY A 244      -6.552 -22.600  11.622  1.00 10.00      A   
ATOM   2302  HN  GLY A 244      -5.660 -22.952  11.407  1.00 10.00      A   
ATOM   2303  CA  GLY A 244      -7.606 -23.509  12.016  1.00 10.00      A   
ATOM   2304  C   GLY A 244      -7.807 -23.514  13.514  1.00 10.00      A   
ATOM   2305  O   GLY A 244      -6.967 -24.022  14.256  1.00 10.00      A   
ATOM   2306  N   TYR A 245      -8.919 -22.946  13.961  1.00 10.00      A   
ATOM   2307  HN  TYR A 245      -9.556 -22.563  13.312  1.00 10.00      A   
ATOM   2308  CA  TYR A 245      -9.233 -22.874  15.384  1.00 10.00      A   
ATOM   2309  CB  TYR A 245      -9.925 -21.543  15.695  1.00 10.00      A   
ATOM   2310  CG  TYR A 245      -9.528 -20.926  17.019  1.00 10.00      A   
ATOM   2311  CD1 TYR A 245      -8.278 -20.346  17.188  1.00 10.00      A   
ATOM   2312  CD2 TYR A 245     -10.406 -20.917  18.094  1.00 10.00      A   
ATOM   2313  CE1 TYR A 245      -7.913 -19.775  18.393  1.00 10.00      A   
ATOM   2314  CE2 TYR A 245     -10.049 -20.350  19.300  1.00 10.00      A   
ATOM   2315  CZ  TYR A 245      -8.805 -19.781  19.446  1.00 10.00      A   
ATOM   2316  OH  TYR A 245      -8.454 -19.209  20.648  1.00 10.00      A   
ATOM   2317  HH  TYR A 245      -8.884 -19.684  21.374  1.00 10.00      A   
ATOM   2318  C   TYR A 245     -10.131 -24.040  15.784  1.00 10.00      A   
ATOM   2319  O   TYR A 245     -10.925 -23.945  16.725  1.00 10.00      A   
ATOM   2320  N   THR A 246      -9.987 -25.144  15.063  1.00 10.00      A   
ATOM   2321  HN  THR A 246      -9.319 -25.159  14.347  1.00 10.00      A   
ATOM   2322  CA  THR A 246     -10.775 -26.336  15.315  1.00 10.00      A   
ATOM   2323  CB  THR A 246     -11.640 -26.710  14.090  1.00 10.00      A   
ATOM   2324  OG1 THR A 246     -12.319 -27.954  14.314  1.00 10.00      A   
ATOM   2325  HG1 THR A 246     -13.022 -28.057  13.659  1.00 10.00      A   
ATOM   2326  CG2 THR A 246     -10.801 -26.802  12.822  1.00 10.00      A   
ATOM   2327  C   THR A 246      -9.879 -27.513  15.704  1.00 10.00      A   
ATOM   2328  O   THR A 246      -8.875 -27.795  15.041  1.00 10.00      A   
ATOM   2329  N   ALA A 247     -10.240 -28.184  16.788  1.00 10.00      A   
ATOM   2330  HN  ALA A 247     -11.044 -27.906  17.270  1.00 10.00      A   
ATOM   2331  CA  ALA A 247      -9.493 -29.331  17.286  1.00 10.00      A   
ATOM   2332  CB  ALA A 247      -8.134 -28.902  17.824  1.00 10.00      A   
ATOM   2333  C   ALA A 247     -10.287 -30.018  18.384  1.00 10.00      A   
ATOM   2334  O   ALA A 247     -11.338 -29.522  18.791  1.00 10.00      A   
ATOM   2335  N   GLU A 248      -9.794 -31.162  18.846  1.00 10.00      A   
ATOM   2336  HN  GLU A 248      -8.964 -31.516  18.461  1.00 10.00      A   
ATOM   2337  CA  GLU A 248     -10.452 -31.904  19.913  1.00 10.00      A   
ATOM   2338  CB  GLU A 248      -9.823 -33.291  20.061  1.00 10.00      A   
ATOM   2339  CG  GLU A 248     -10.565 -34.220  21.011  1.00 10.00      A   
ATOM   2340  CD  GLU A 248      -9.885 -35.562  21.158  1.00 10.00      A   
ATOM   2341  OE1 GLU A 248      -9.952 -36.375  20.215  1.00 10.00      A   
ATOM   2342  OE2 GLU A 248      -9.278 -35.813  22.217  1.00 10.00      A   
ATOM   2343  C   GLU A 248     -10.322 -31.129  21.221  1.00 10.00      A   
ATOM   2344  O   GLU A 248      -9.228 -30.685  21.577  1.00 10.00      A   
ATOM   2345  N   VAL A 249     -11.434 -30.961  21.922  1.00 10.00      A   
ATOM   2346  HN  VAL A 249     -12.270 -31.356  21.597  1.00 10.00      A   
ATOM   2347  CA  VAL A 249     -11.443 -30.218  23.176  1.00 10.00      A   
ATOM   2348  CB  VAL A 249     -12.875 -29.892  23.647  1.00 10.00      A   
ATOM   2349  CG1 VAL A 249     -12.852 -28.927  24.826  1.00 10.00      A   
ATOM   2350  CG2 VAL A 249     -13.691 -29.314  22.498  1.00 10.00      A   
ATOM   2351  C   VAL A 249     -10.682 -30.961  24.273  1.00 10.00      A   
ATOM   2352  O   VAL A 249     -11.186 -31.917  24.866  1.00 10.00      A   
ATOM   2353  N   ARG A 250      -9.455 -30.527  24.510  1.00 10.00      A   
ATOM   2354  HN  ARG A 250      -9.104 -29.785  23.969  1.00 10.00      A   
ATOM   2355  CA  ARG A 250      -8.606 -31.120  25.527  1.00 10.00      A   
ATOM   2356  CB  ARG A 250      -7.454 -31.883  24.875  1.00 10.00      A   
ATOM   2357  CG  ARG A 250      -7.350 -33.330  25.324  1.00 10.00      A   
ATOM   2358  CD  ARG A 250      -6.396 -34.121  24.447  1.00 10.00      A   
ATOM   2359  NE  ARG A 250      -5.009 -33.695  24.608  1.00 10.00      A   
ATOM   2360  HE  ARG A 250      -4.812 -33.049  25.338  1.00 10.00      A   
ATOM   2361  CZ  ARG A 250      -4.004 -34.133  23.856  1.00 10.00      A   
ATOM   2362  NH1 ARG A 250      -4.229 -35.018  22.889  1.00 10.00      A   
ATOM   2363 HH11 ARG A 250      -3.443 -35.357  22.296  1.00 10.00      A   
ATOM   2364 HH12 ARG A 250      -5.195 -35.380  22.721  1.00 10.00      A   
ATOM   2365  NH2 ARG A 250      -2.773 -33.683  24.068  1.00 10.00      A   
ATOM   2366 HH21 ARG A 250      -2.589 -32.987  24.836  1.00 10.00      A   
ATOM   2367 HH22 ARG A 250      -1.981 -34.020  23.474  1.00 10.00      A   
ATOM   2368  C   ARG A 250      -8.062 -30.038  26.455  1.00 10.00      A   
ATOM   2369  O   ARG A 250      -7.637 -28.975  25.994  1.00 10.00      A   
ATOM   2370  N   PRO A 251      -8.065 -30.301  27.773  1.00 10.00      A   
ATOM   2371  CA  PRO A 251      -7.586 -29.352  28.792  1.00 10.00      A   
ATOM   2372  CB  PRO A 251      -7.720 -30.135  30.102  1.00 10.00      A   
ATOM   2373  CG  PRO A 251      -8.756 -31.166  29.820  1.00 10.00      A   
ATOM   2374  CD  PRO A 251      -8.563 -31.547  28.383  1.00 10.00      A   
ATOM   2375  C   PRO A 251      -6.134 -28.915  28.592  1.00 10.00      A   
ATOM   2376  O   PRO A 251      -5.827 -27.725  28.641  1.00 10.00      A   
ATOM   2377  N   ASP A 252      -5.247 -29.874  28.360  1.00 10.00      A   
ATOM   2378  HN  ASP A 252      -5.551 -30.806  28.314  1.00 10.00      A   
ATOM   2379  CA  ASP A 252      -3.826 -29.577  28.167  1.00 10.00      A   
ATOM   2380  CB  ASP A 252      -2.989 -30.859  28.104  1.00 10.00      A   
ATOM   2381  CG  ASP A 252      -3.217 -31.673  26.847  1.00 10.00      A   
ATOM   2382  OD1 ASP A 252      -2.263 -31.833  26.056  1.00 10.00      A   
ATOM   2383  OD2 ASP A 252      -4.350 -32.150  26.642  1.00 10.00      A   
ATOM   2384  C   ASP A 252      -3.593 -28.711  26.932  1.00 10.00      A   
ATOM   2385  O   ASP A 252      -2.768 -27.796  26.951  1.00 10.00      A   
ATOM   2386  N   VAL A 253      -4.326 -28.995  25.862  1.00 10.00      A   
ATOM   2387  HN  VAL A 253      -4.952 -29.748  25.897  1.00 10.00      A   
ATOM   2388  CA  VAL A 253      -4.206 -28.225  24.631  1.00 10.00      A   
ATOM   2389  CB  VAL A 253      -4.983 -28.887  23.469  1.00 10.00      A   
ATOM   2390  CG1 VAL A 253      -4.834 -28.085  22.183  1.00 10.00      A   
ATOM   2391  CG2 VAL A 253      -4.501 -30.313  23.254  1.00 10.00      A   
ATOM   2392  C   VAL A 253      -4.730 -26.813  24.863  1.00 10.00      A   
ATOM   2393  O   VAL A 253      -4.165 -25.834  24.371  1.00 10.00      A   
ATOM   2394  N   TYR A 254      -5.802 -26.729  25.639  1.00 10.00      A   
ATOM   2395  HN  TYR A 254      -6.191 -27.558  25.999  1.00 10.00      A   
ATOM   2396  CA  TYR A 254      -6.424 -25.457  25.975  1.00 10.00      A   
ATOM   2397  CB  TYR A 254      -7.712 -25.710  26.766  1.00 10.00      A   
ATOM   2398  CG  TYR A 254      -8.460 -24.464  27.182  1.00 10.00      A   
ATOM   2399  CD1 TYR A 254      -9.248 -23.769  26.276  1.00 10.00      A   
ATOM   2400  CD2 TYR A 254      -8.386 -23.994  28.485  1.00 10.00      A   
ATOM   2401  CE1 TYR A 254      -9.942 -22.637  26.656  1.00 10.00      A   
ATOM   2402  CE2 TYR A 254      -9.075 -22.863  28.874  1.00 10.00      A   
ATOM   2403  CZ  TYR A 254      -9.851 -22.189  27.956  1.00 10.00      A   
ATOM   2404  OH  TYR A 254     -10.546 -21.066  28.345  1.00 10.00      A   
ATOM   2405  HH  TYR A 254     -11.490 -21.251  28.309  1.00 10.00      A   
ATOM   2406  C   TYR A 254      -5.464 -24.598  26.790  1.00 10.00      A   
ATOM   2407  O   TYR A 254      -5.203 -23.444  26.446  1.00 10.00      A   
ATOM   2408  N   SER A 255      -4.927 -25.182  27.857  1.00 10.00      A   
ATOM   2409  HN  SER A 255      -5.176 -26.111  28.068  1.00 10.00      A   
ATOM   2410  CA  SER A 255      -3.991 -24.488  28.728  1.00 10.00      A   
ATOM   2411  CB  SER A 255      -3.576 -25.399  29.884  1.00 10.00      A   
ATOM   2412  OG  SER A 255      -2.894 -24.674  30.895  1.00 10.00      A   
ATOM   2413  HG  SER A 255      -3.091 -23.731  30.803  1.00 10.00      A   
ATOM   2414  C   SER A 255      -2.762 -24.025  27.949  1.00 10.00      A   
ATOM   2415  O   SER A 255      -2.277 -22.909  28.144  1.00 10.00      A   
ATOM   2416  N   GLY A 256      -2.272 -24.880  27.055  1.00 10.00      A   
ATOM   2417  HN  GLY A 256      -2.697 -25.759  26.946  1.00 10.00      A   
ATOM   2418  CA  GLY A 256      -1.111 -24.536  26.255  1.00 10.00      A   
ATOM   2419  C   GLY A 256      -1.339 -23.278  25.440  1.00 10.00      A   
ATOM   2420  O   GLY A 256      -0.426 -22.469  25.251  1.00 10.00      A   
ATOM   2421  N   LEU A 257      -2.569 -23.110  24.969  1.00 10.00      A   
ATOM   2422  HN  LEU A 257      -3.251 -23.789  25.159  1.00 10.00      A   
ATOM   2423  CA  LEU A 257      -2.932 -21.946  24.180  1.00 10.00      A   
ATOM   2424  CB  LEU A 257      -4.270 -22.167  23.478  1.00 10.00      A   
ATOM   2425  CG  LEU A 257      -4.233 -22.986  22.191  1.00 10.00      A   
ATOM   2426  CD1 LEU A 257      -5.642 -23.368  21.777  1.00 10.00      A   
ATOM   2427  CD2 LEU A 257      -3.543 -22.208  21.081  1.00 10.00      A   
ATOM   2428  C   LEU A 257      -3.009 -20.710  25.059  1.00 10.00      A   
ATOM   2429  O   LEU A 257      -2.488 -19.655  24.703  1.00 10.00      A   
ATOM   2430  N   SER A 258      -3.642 -20.853  26.219  1.00 10.00      A   
ATOM   2431  HN  SER A 258      -4.013 -21.732  26.458  1.00 10.00      A   
ATOM   2432  CA  SER A 258      -3.792 -19.742  27.151  1.00 10.00      A   
ATOM   2433  CB  SER A 258      -4.614 -20.172  28.366  1.00 10.00      A   
ATOM   2434  OG  SER A 258      -5.636 -21.082  27.993  1.00 10.00      A   
ATOM   2435  HG  SER A 258      -5.959 -20.857  27.114  1.00 10.00      A   
ATOM   2436  C   SER A 258      -2.435 -19.191  27.589  1.00 10.00      A   
ATOM   2437  O   SER A 258      -2.195 -17.983  27.517  1.00 10.00      A   
ATOM   2438  N   VAL A 259      -1.546 -20.084  28.024  1.00 10.00      A   
ATOM   2439  HN  VAL A 259      -1.794 -21.036  28.041  1.00 10.00      A   
ATOM   2440  CA  VAL A 259      -0.212 -19.691  28.477  1.00 10.00      A   
ATOM   2441  CB  VAL A 259       0.622 -20.914  28.924  1.00 10.00      A   
ATOM   2442  CG1 VAL A 259       2.035 -20.498  29.314  1.00 10.00      A   
ATOM   2443  CG2 VAL A 259      -0.062 -21.625  30.079  1.00 10.00      A   
ATOM   2444  C   VAL A 259       0.532 -18.939  27.374  1.00 10.00      A   
ATOM   2445  O   VAL A 259       1.137 -17.893  27.620  1.00 10.00      A   
ATOM   2446  N   ALA A 260       0.458 -19.465  26.155  1.00 10.00      A   
ATOM   2447  HN  ALA A 260      -0.057 -20.289  26.020  1.00 10.00      A   
ATOM   2448  CA  ALA A 260       1.122 -18.851  25.012  1.00 10.00      A   
ATOM   2449  CB  ALA A 260       1.040 -19.765  23.800  1.00 10.00      A   
ATOM   2450  C   ALA A 260       0.523 -17.480  24.703  1.00 10.00      A   
ATOM   2451  O   ALA A 260       1.251 -16.513  24.465  1.00 10.00      A   
ATOM   2452  N   LEU A 261      -0.803 -17.399  24.723  1.00 10.00      A   
ATOM   2453  HN  LEU A 261      -1.329 -18.208  24.914  1.00 10.00      A   
ATOM   2454  CA  LEU A 261      -1.507 -16.150  24.448  1.00 10.00      A   
ATOM   2455  CB  LEU A 261      -3.014 -16.396  24.328  1.00 10.00      A   
ATOM   2456  CG  LEU A 261      -3.484 -16.965  22.988  1.00 10.00      A   
ATOM   2457  CD1 LEU A 261      -4.821 -17.671  23.138  1.00 10.00      A   
ATOM   2458  CD2 LEU A 261      -3.575 -15.866  21.943  1.00 10.00      A   
ATOM   2459  C   LEU A 261      -1.215 -15.092  25.511  1.00 10.00      A   
ATOM   2460  O   LEU A 261      -1.126 -13.899  25.207  1.00 10.00      A   
ATOM   2461  N   SER A 262      -1.051 -15.533  26.753  1.00 10.00      A   
ATOM   2462  HN  SER A 262      -1.132 -16.496  26.933  1.00 10.00      A   
ATOM   2463  CA  SER A 262      -0.756 -14.627  27.856  1.00 10.00      A   
ATOM   2464  CB  SER A 262      -1.013 -15.318  29.196  1.00 10.00      A   
ATOM   2465  OG  SER A 262      -2.302 -15.906  29.234  1.00 10.00      A   
ATOM   2466  HG  SER A 262      -2.514 -16.269  28.366  1.00 10.00      A   
ATOM   2467  C   SER A 262       0.691 -14.146  27.781  1.00 10.00      A   
ATOM   2468  O   SER A 262       1.072 -13.172  28.433  1.00 10.00      A   
ATOM   2469  N   GLY A 263       1.493 -14.829  26.974  1.00 10.00      A   
ATOM   2470  HN  GLY A 263       1.138 -15.593  26.466  1.00 10.00      A   
ATOM   2471  CA  GLY A 263       2.880 -14.454  26.829  1.00 10.00      A   
ATOM   2472  C   GLY A 263       3.044 -13.232  25.950  1.00 10.00      A   
ATOM   2473  O   GLY A 263       3.878 -12.371  26.219  1.00 10.00      A   
ATOM   2474  N   CYS A 264       2.241 -13.147  24.905  1.00 10.00      A   
ATOM   2475  HN  CYS A 264       1.586 -13.858  24.743  1.00 10.00      A   
ATOM   2476  CA  CYS A 264       2.315 -12.023  23.985  1.00 10.00      A   
ATOM   2477  CB  CYS A 264       1.826 -12.440  22.600  1.00 10.00      A   
ATOM   2478  SG  CYS A 264       2.433 -14.059  22.068  1.00 10.00      A   
ATOM   2479  HG  CYS A 264       3.246 -13.870  21.037  1.00 10.00      A   
ATOM   2480  C   CYS A 264       1.531 -10.821  24.505  1.00 10.00      A   
ATOM   2481  O   CYS A 264       0.317 -10.721  24.320  1.00 10.00      A   
ATOM   2482  N   LYS A 265       2.238  -9.914  25.162  1.00 10.00      A   
ATOM   2483  HN  LYS A 265       3.202 -10.059  25.279  1.00 10.00      A   
ATOM   2484  CA  LYS A 265       1.634  -8.711  25.720  1.00 10.00      A   
ATOM   2485  CB  LYS A 265       2.477  -8.180  26.886  1.00 10.00      A   
ATOM   2486  CG  LYS A 265       2.114  -8.739  28.253  1.00 10.00      A   
ATOM   2487  CD  LYS A 265       2.653 -10.144  28.450  1.00 10.00      A   
ATOM   2488  CE  LYS A 265       2.617 -10.544  29.913  1.00 10.00      A   
ATOM   2489  NZ  LYS A 265       2.907 -11.990  30.102  1.00 10.00      A   
ATOM   2490  HZ1 LYS A 265       3.886 -12.201  29.823  1.00 10.00      A   
ATOM   2491  HZ2 LYS A 265       2.259 -12.568  29.522  1.00 10.00      A   
ATOM   2492  HZ3 LYS A 265       2.779 -12.250  31.099  1.00 10.00      A   
ATOM   2493  C   LYS A 265       1.510  -7.617  24.666  1.00 10.00      A   
ATOM   2494  O   LYS A 265       0.691  -6.709  24.799  1.00 10.00      A   
ATOM   2495  N   GLU A 266       2.325  -7.709  23.624  1.00 10.00      A   
ATOM   2496  HN  GLU A 266       2.952  -8.461  23.577  1.00 10.00      A   
ATOM   2497  CA  GLU A 266       2.323  -6.715  22.552  1.00 10.00      A   
ATOM   2498  CB  GLU A 266       3.600  -6.818  21.707  1.00 10.00      A   
ATOM   2499  CG  GLU A 266       4.883  -7.011  22.505  1.00 10.00      A   
ATOM   2500  CD  GLU A 266       4.992  -6.076  23.693  1.00 10.00      A   
ATOM   2501  OE1 GLU A 266       5.288  -6.561  24.805  1.00 10.00      A   
ATOM   2502  OE2 GLU A 266       4.778  -4.860  23.523  1.00 10.00      A   
ATOM   2503  C   GLU A 266       1.093  -6.851  21.662  1.00 10.00      A   
ATOM   2504  O   GLU A 266       0.795  -5.960  20.865  1.00 10.00      A   
ATOM   2505  N   LEU A 267       0.382  -7.966  21.818  1.00 10.00      A   
ATOM   2506  HN  LEU A 267       0.681  -8.626  22.474  1.00 10.00      A   
ATOM   2507  CA  LEU A 267      -0.821  -8.240  21.036  1.00 10.00      A   
ATOM   2508  CB  LEU A 267      -1.457  -9.562  21.470  1.00 10.00      A   
ATOM   2509  CG  LEU A 267      -0.781 -10.843  20.972  1.00 10.00      A   
ATOM   2510  CD1 LEU A 267      -1.565 -12.062  21.431  1.00 10.00      A   
ATOM   2511  CD2 LEU A 267      -0.647 -10.833  19.456  1.00 10.00      A   
ATOM   2512  C   LEU A 267      -1.840  -7.111  21.146  1.00 10.00      A   
ATOM   2513  O   LEU A 267      -2.194  -6.682  22.246  1.00 10.00      A   
ATOM   2514  N   ARG A 268      -2.282  -6.621  19.992  1.00 10.00      A   
ATOM   2515  HN  ARG A 268      -1.925  -6.995  19.155  1.00 10.00      A   
ATOM   2516  CA  ARG A 268      -3.268  -5.547  19.922  1.00 10.00      A   
ATOM   2517  CB  ARG A 268      -2.614  -4.234  19.477  1.00 10.00      A   
ATOM   2518  CG  ARG A 268      -1.575  -3.678  20.437  1.00 10.00      A   
ATOM   2519  CD  ARG A 268      -2.193  -3.264  21.764  1.00 10.00      A   
ATOM   2520  NE  ARG A 268      -1.196  -2.695  22.675  1.00 10.00      A   
ATOM   2521  HE  ARG A 268      -1.084  -1.715  22.665  1.00 10.00      A   
ATOM   2522  CZ  ARG A 268      -0.442  -3.421  23.504  1.00 10.00      A   
ATOM   2523  NH1 ARG A 268      -0.581  -4.738  23.550  1.00 10.00      A   
ATOM   2524 HH11 ARG A 268      -1.281  -5.217  22.939  1.00 10.00      A   
ATOM   2525 HH12 ARG A 268       0.014  -5.309  24.199  1.00 10.00      A   
ATOM   2526  NH2 ARG A 268       0.456  -2.823  24.279  1.00 10.00      A   
ATOM   2527 HH21 ARG A 268       1.053  -3.386  24.928  1.00 10.00      A   
ATOM   2528 HH22 ARG A 268       0.575  -1.787  24.240  1.00 10.00      A   
ATOM   2529  C   ARG A 268      -4.386  -5.903  18.942  1.00 10.00      A   
ATOM   2530  O   ARG A 268      -5.489  -5.359  19.018  1.00 10.00      A   
ATOM   2531  N   CYS A 269      -4.098  -6.814  18.024  1.00 10.00      A   
ATOM   2532  HN  CYS A 269      -3.215  -7.233  18.023  1.00 10.00      A   
ATOM   2533  CA  CYS A 269      -5.077  -7.222  17.030  1.00 10.00      A   
ATOM   2534  CB  CYS A 269      -4.799  -6.537  15.687  1.00 10.00      A   
ATOM   2535  SG  CYS A 269      -5.978  -6.936  14.373  1.00 10.00      A   
ATOM   2536  HG  CYS A 269      -5.410  -7.834  13.579  1.00 10.00      A   
ATOM   2537  C   CYS A 269      -5.097  -8.735  16.860  1.00 10.00      A   
ATOM   2538  O   CYS A 269      -4.053  -9.391  16.897  1.00 10.00      A   
ATOM   2539  N   LEU A 270      -6.290  -9.286  16.682  1.00 10.00      A   
ATOM   2540  HN  LEU A 270      -7.089  -8.707  16.666  1.00 10.00      A   
ATOM   2541  CA  LEU A 270      -6.454 -10.719  16.491  1.00 10.00      A   
ATOM   2542  CB  LEU A 270      -7.086 -11.370  17.728  1.00 10.00      A   
ATOM   2543  CG  LEU A 270      -6.193 -11.538  18.965  1.00 10.00      A   
ATOM   2544  CD1 LEU A 270      -6.965 -12.227  20.081  1.00 10.00      A   
ATOM   2545  CD2 LEU A 270      -4.929 -12.318  18.630  1.00 10.00      A   
ATOM   2546  C   LEU A 270      -7.318 -10.988  15.264  1.00 10.00      A   
ATOM   2547  O   LEU A 270      -8.384 -10.393  15.105  1.00 10.00      A   
ATOM   2548  N   SER A 271      -6.842 -11.860  14.390  1.00 10.00      A   
ATOM   2549  HN  SER A 271      -5.971 -12.289  14.567  1.00 10.00      A   
ATOM   2550  CA  SER A 271      -7.567 -12.215  13.177  1.00 10.00      A   
ATOM   2551  CB  SER A 271      -6.971 -11.479  11.971  1.00 10.00      A   
ATOM   2552  OG  SER A 271      -6.879 -10.085  12.218  1.00 10.00      A   
ATOM   2553  HG  SER A 271      -6.903  -9.930  13.169  1.00 10.00      A   
ATOM   2554  C   SER A 271      -7.508 -13.725  12.953  1.00 10.00      A   
ATOM   2555  O   SER A 271      -6.778 -14.429  13.653  1.00 10.00      A   
ATOM   2556  N   GLY A 272      -8.280 -14.214  11.987  1.00 10.00      A   
ATOM   2557  HN  GLY A 272      -8.854 -13.607  11.476  1.00 10.00      A   
ATOM   2558  CA  GLY A 272      -8.290 -15.632  11.687  1.00 10.00      A   
ATOM   2559  C   GLY A 272      -9.517 -16.322  12.238  1.00 10.00      A   
ATOM   2560  O   GLY A 272     -10.632 -16.059  11.788  1.00 10.00      A   
ATOM   2561  N   PHE A 273      -9.301 -17.203  13.208  1.00 10.00      A   
ATOM   2562  HN  PHE A 273      -8.377 -17.364  13.500  1.00 10.00      A   
ATOM   2563  CA  PHE A 273     -10.382 -17.941  13.862  1.00 10.00      A   
ATOM   2564  CB  PHE A 273     -11.293 -16.999  14.659  1.00 10.00      A   
ATOM   2565  CG  PHE A 273     -10.631 -16.368  15.852  1.00 10.00      A   
ATOM   2566  CD1 PHE A 273      -9.973 -15.153  15.734  1.00 10.00      A   
ATOM   2567  CD2 PHE A 273     -10.671 -16.985  17.090  1.00 10.00      A   
ATOM   2568  CE1 PHE A 273      -9.367 -14.566  16.829  1.00 10.00      A   
ATOM   2569  CE2 PHE A 273     -10.065 -16.404  18.189  1.00 10.00      A   
ATOM   2570  CZ  PHE A 273      -9.412 -15.193  18.057  1.00 10.00      A   
ATOM   2571  C   PHE A 273     -11.207 -18.786  12.889  1.00 10.00      A   
ATOM   2572  O   PHE A 273     -12.429 -18.875  13.020  1.00 10.00      A   
ATOM   2573  N   TRP A 274     -10.542 -19.414  11.922  1.00 10.00      A   
ATOM   2574  HN  TRP A 274      -9.568 -19.314  11.860  1.00 10.00      A   
ATOM   2575  CA  TRP A 274     -11.235 -20.258  10.956  1.00 10.00      A   
ATOM   2576  CB  TRP A 274     -10.318 -20.613   9.786  1.00 10.00      A   
ATOM   2577  CG  TRP A 274     -10.274 -19.576   8.707  1.00 10.00      A   
ATOM   2578  CD1 TRP A 274     -11.208 -19.366   7.735  1.00 10.00      A   
ATOM   2579  CD2 TRP A 274      -9.240 -18.611   8.481  1.00 10.00      A   
ATOM   2580  NE1 TRP A 274     -10.819 -18.335   6.919  1.00 10.00      A   
ATOM   2581  HE1 TRP A 274     -11.323 -17.995   6.147  1.00 10.00      A   
ATOM   2582  CE2 TRP A 274      -9.617 -17.853   7.357  1.00 10.00      A   
ATOM   2583  CE3 TRP A 274      -8.033 -18.315   9.121  1.00 10.00      A   
ATOM   2584  CZ2 TRP A 274      -8.835 -16.817   6.859  1.00 10.00      A   
ATOM   2585  CZ3 TRP A 274      -7.256 -17.285   8.624  1.00 10.00      A   
ATOM   2586  CH2 TRP A 274      -7.661 -16.550   7.506  1.00 10.00      A   
ATOM   2587  C   TRP A 274     -11.714 -21.531  11.636  1.00 10.00      A   
ATOM   2588  O   TRP A 274     -10.910 -22.267  12.212  1.00 10.00      A   
ATOM   2589  N   ASP A 275     -13.023 -21.772  11.573  1.00 10.00      A   
ATOM   2590  HN  ASP A 275     -13.599 -21.133  11.102  1.00 10.00      A   
ATOM   2591  CA  ASP A 275     -13.635 -22.949  12.195  1.00 10.00      A   
ATOM   2592  CB  ASP A 275     -13.045 -24.246  11.632  1.00 10.00      A   
ATOM   2593  CG  ASP A 275     -14.043 -25.057  10.835  1.00 10.00      A   
ATOM   2594  OD1 ASP A 275     -14.877 -25.757  11.446  1.00 10.00      A   
ATOM   2595  OD2 ASP A 275     -13.987 -25.013   9.587  1.00 10.00      A   
ATOM   2596  C   ASP A 275     -13.435 -22.898  13.705  1.00 10.00      A   
ATOM   2597  O   ASP A 275     -13.284 -23.926  14.361  1.00 10.00      A   
ATOM   2598  N   ALA A 276     -13.453 -21.683  14.241  1.00 10.00      A   
ATOM   2599  HN  ALA A 276     -13.616 -20.915  13.654  1.00 10.00      A   
ATOM   2600  CA  ALA A 276     -13.244 -21.443  15.663  1.00 10.00      A   
ATOM   2601  CB  ALA A 276     -13.311 -19.953  15.961  1.00 10.00      A   
ATOM   2602  C   ALA A 276     -14.223 -22.196  16.549  1.00 10.00      A   
ATOM   2603  O   ALA A 276     -15.430 -21.954  16.506  1.00 10.00      A   
ATOM   2604  N   VAL A 277     -13.695 -23.122  17.341  1.00 10.00      A   
ATOM   2605  HN  VAL A 277     -12.733 -23.304  17.284  1.00 10.00      A   
ATOM   2606  CA  VAL A 277     -14.505 -23.891  18.270  1.00 10.00      A   
ATOM   2607  CB  VAL A 277     -13.824 -25.229  18.642  1.00 10.00      A   
ATOM   2608  CG1 VAL A 277     -14.667 -26.008  19.643  1.00 10.00      A   
ATOM   2609  CG2 VAL A 277     -13.574 -26.067  17.395  1.00 10.00      A   
ATOM   2610  C   VAL A 277     -14.731 -23.063  19.536  1.00 10.00      A   
ATOM   2611  O   VAL A 277     -13.772 -22.646  20.187  1.00 10.00      A   
ATOM   2612  N   PRO A 278     -16.002 -22.823  19.897  1.00 10.00      A   
ATOM   2613  CA  PRO A 278     -16.372 -22.026  21.077  1.00 10.00      A   
ATOM   2614  CB  PRO A 278     -17.888 -22.214  21.170  1.00 10.00      A   
ATOM   2615  CG  PRO A 278     -18.309 -22.501  19.771  1.00 10.00      A   
ATOM   2616  CD  PRO A 278     -17.191 -23.302  19.169  1.00 10.00      A   
ATOM   2617  C   PRO A 278     -15.698 -22.490  22.370  1.00 10.00      A   
ATOM   2618  O   PRO A 278     -15.520 -21.705  23.302  1.00 10.00      A   
ATOM   2619  N   ALA A 279     -15.308 -23.757  22.414  1.00 10.00      A   
ATOM   2620  HN  ALA A 279     -15.464 -24.331  21.635  1.00 10.00      A   
ATOM   2621  CA  ALA A 279     -14.658 -24.316  23.594  1.00 10.00      A   
ATOM   2622  CB  ALA A 279     -14.671 -25.835  23.537  1.00 10.00      A   
ATOM   2623  C   ALA A 279     -13.228 -23.795  23.755  1.00 10.00      A   
ATOM   2624  O   ALA A 279     -12.633 -23.902  24.827  1.00 10.00      A   
ATOM   2625  N   TYR A 280     -12.680 -23.227  22.691  1.00 10.00      A   
ATOM   2626  HN  TYR A 280     -13.199 -23.155  21.860  1.00 10.00      A   
ATOM   2627  CA  TYR A 280     -11.326 -22.705  22.729  1.00 10.00      A   
ATOM   2628  CB  TYR A 280     -10.469 -23.357  21.646  1.00 10.00      A   
ATOM   2629  CG  TYR A 280      -9.905 -24.692  22.065  1.00 10.00      A   
ATOM   2630  CD1 TYR A 280     -10.555 -25.879  21.752  1.00 10.00      A   
ATOM   2631  CD2 TYR A 280      -8.727 -24.760  22.788  1.00 10.00      A   
ATOM   2632  CE1 TYR A 280     -10.040 -27.098  22.148  1.00 10.00      A   
ATOM   2633  CE2 TYR A 280      -8.203 -25.972  23.185  1.00 10.00      A   
ATOM   2634  CZ  TYR A 280      -8.862 -27.138  22.865  1.00 10.00      A   
ATOM   2635  OH  TYR A 280      -8.341 -28.349  23.264  1.00 10.00      A   
ATOM   2636  HH  TYR A 280      -7.947 -28.260  24.140  1.00 10.00      A   
ATOM   2637  C   TYR A 280     -11.301 -21.186  22.613  1.00 10.00      A   
ATOM   2638  O   TYR A 280     -10.235 -20.578  22.506  1.00 10.00      A   
ATOM   2639  N   LEU A 281     -12.480 -20.581  22.654  1.00 10.00      A   
ATOM   2640  HN  LEU A 281     -13.291 -21.124  22.757  1.00 10.00      A   
ATOM   2641  CA  LEU A 281     -12.610 -19.129  22.559  1.00 10.00      A   
ATOM   2642  CB  LEU A 281     -14.045 -18.717  22.212  1.00 10.00      A   
ATOM   2643  CG  LEU A 281     -14.508 -18.989  20.777  1.00 10.00      A   
ATOM   2644  CD1 LEU A 281     -15.912 -18.443  20.566  1.00 10.00      A   
ATOM   2645  CD2 LEU A 281     -13.539 -18.388  19.768  1.00 10.00      A   
ATOM   2646  C   LEU A 281     -12.125 -18.391  23.820  1.00 10.00      A   
ATOM   2647  O   LEU A 281     -11.397 -17.407  23.710  1.00 10.00      A   
ATOM   2648  N   PRO A 282     -12.505 -18.845  25.040  1.00 10.00      A   
ATOM   2649  CA  PRO A 282     -12.094 -18.183  26.294  1.00 10.00      A   
ATOM   2650  CB  PRO A 282     -12.837 -18.961  27.389  1.00 10.00      A   
ATOM   2651  CG  PRO A 282     -13.901 -19.726  26.679  1.00 10.00      A   
ATOM   2652  CD  PRO A 282     -13.377 -20.004  25.305  1.00 10.00      A   
ATOM   2653  C   PRO A 282     -10.579 -18.209  26.555  1.00 10.00      A   
ATOM   2654  O   PRO A 282     -10.118 -17.735  27.595  1.00 10.00      A   
ATOM   2655  N   ALA A 283      -9.809 -18.742  25.614  1.00 10.00      A   
ATOM   2656  HN  ALA A 283     -10.225 -19.094  24.797  1.00 10.00      A   
ATOM   2657  CA  ALA A 283      -8.360 -18.808  25.760  1.00 10.00      A   
ATOM   2658  CB  ALA A 283      -7.777 -19.846  24.815  1.00 10.00      A   
ATOM   2659  C   ALA A 283      -7.725 -17.444  25.509  1.00 10.00      A   
ATOM   2660  O   ALA A 283      -6.612 -17.177  25.951  1.00 10.00      A   
ATOM   2661  N   VAL A 284      -8.451 -16.580  24.804  1.00 10.00      A   
ATOM   2662  HN  VAL A 284      -9.335 -16.852  24.480  1.00 10.00      A   
ATOM   2663  CA  VAL A 284      -7.963 -15.239  24.488  1.00 10.00      A   
ATOM   2664  CB  VAL A 284      -8.437 -14.764  23.094  1.00 10.00      A   
ATOM   2665  CG1 VAL A 284      -7.886 -15.663  21.997  1.00 10.00      A   
ATOM   2666  CG2 VAL A 284      -9.956 -14.704  23.022  1.00 10.00      A   
ATOM   2667  C   VAL A 284      -8.393 -14.219  25.546  1.00 10.00      A   
ATOM   2668  O   VAL A 284      -8.282 -13.007  25.338  1.00 10.00      A   
ATOM   2669  N   TYR A 285      -8.854 -14.720  26.690  1.00 10.00      A   
ATOM   2670  HN  TYR A 285      -8.881 -15.694  26.803  1.00 10.00      A   
ATOM   2671  CA  TYR A 285      -9.309 -13.869  27.788  1.00 10.00      A   
ATOM   2672  CB  TYR A 285      -9.884 -14.725  28.921  1.00 10.00      A   
ATOM   2673  CG  TYR A 285     -11.378 -14.948  28.845  1.00 10.00      A   
ATOM   2674  CD1 TYR A 285     -12.072 -14.766  27.656  1.00 10.00      A   
ATOM   2675  CD2 TYR A 285     -12.094 -15.334  29.970  1.00 10.00      A   
ATOM   2676  CE1 TYR A 285     -13.437 -14.959  27.590  1.00 10.00      A   
ATOM   2677  CE2 TYR A 285     -13.457 -15.532  29.912  1.00 10.00      A   
ATOM   2678  CZ  TYR A 285     -14.125 -15.342  28.721  1.00 10.00      A   
ATOM   2679  OH  TYR A 285     -15.486 -15.530  28.669  1.00 10.00      A   
ATOM   2680  HH  TYR A 285     -15.888 -15.154  29.465  1.00 10.00      A   
ATOM   2681  C   TYR A 285      -8.178 -12.999  28.323  1.00 10.00      A   
ATOM   2682  O   TYR A 285      -8.408 -11.898  28.825  1.00 10.00      A   
ATOM   2683  N   SER A 286      -6.957 -13.490  28.203  1.00 10.00      A   
ATOM   2684  HN  SER A 286      -6.831 -14.375  27.793  1.00 10.00      A   
ATOM   2685  CA  SER A 286      -5.791 -12.765  28.678  1.00 10.00      A   
ATOM   2686  CB  SER A 286      -4.741 -13.768  29.146  1.00 10.00      A   
ATOM   2687  OG  SER A 286      -5.107 -15.081  28.752  1.00 10.00      A   
ATOM   2688  HG  SER A 286      -4.922 -15.691  29.473  1.00 10.00      A   
ATOM   2689  C   SER A 286      -5.211 -11.862  27.590  1.00 10.00      A   
ATOM   2690  O   SER A 286      -4.111 -11.328  27.737  1.00 10.00      A   
ATOM   2691  N   VAL A 287      -5.960 -11.690  26.500  1.00 10.00      A   
ATOM   2692  HN  VAL A 287      -6.835 -12.132  26.449  1.00 10.00      A   
ATOM   2693  CA  VAL A 287      -5.514 -10.861  25.382  1.00 10.00      A   
ATOM   2694  CB  VAL A 287      -5.247 -11.708  24.112  1.00 10.00      A   
ATOM   2695  CG1 VAL A 287      -4.696 -10.844  22.987  1.00 10.00      A   
ATOM   2696  CG2 VAL A 287      -4.299 -12.860  24.413  1.00 10.00      A   
ATOM   2697  C   VAL A 287      -6.542  -9.775  25.044  1.00 10.00      A   
ATOM   2698  O   VAL A 287      -6.178  -8.630  24.767  1.00 10.00      A   
ATOM   2699  N   CYS A 288      -7.825 -10.138  25.104  1.00 10.00      A   
ATOM   2700  HN  CYS A 288      -8.047 -11.056  25.378  1.00 10.00      A   
ATOM   2701  CA  CYS A 288      -8.923  -9.222  24.775  1.00 10.00      A   
ATOM   2702  CB  CYS A 288     -10.269  -9.919  24.964  1.00 10.00      A   
ATOM   2703  SG  CYS A 288     -10.500 -10.681  26.587  1.00 10.00      A   
ATOM   2704  HG  CYS A 288     -11.805 -10.753  26.819  1.00 10.00      A   
ATOM   2705  C   CYS A 288      -8.886  -7.918  25.571  1.00 10.00      A   
ATOM   2706  O   CYS A 288      -9.375  -6.887  25.109  1.00 10.00      A   
ATOM   2707  N   SER A 289      -8.281  -7.966  26.748  1.00 10.00      A   
ATOM   2708  HN  SER A 289      -7.884  -8.812  27.042  1.00 10.00      A   
ATOM   2709  CA  SER A 289      -8.183  -6.805  27.619  1.00 10.00      A   
ATOM   2710  CB  SER A 289      -7.468  -7.204  28.908  1.00 10.00      A   
ATOM   2711  OG  SER A 289      -7.714  -8.572  29.205  1.00 10.00      A   
ATOM   2712  HG  SER A 289      -8.661  -8.745  29.157  1.00 10.00      A   
ATOM   2713  C   SER A 289      -7.465  -5.626  26.950  1.00 10.00      A   
ATOM   2714  O   SER A 289      -7.701  -4.471  27.299  1.00 10.00      A   
ATOM   2715  N   ARG A 290      -6.602  -5.915  25.981  1.00 10.00      A   
ATOM   2716  HN  ARG A 290      -6.468  -6.853  25.721  1.00 10.00      A   
ATOM   2717  CA  ARG A 290      -5.862  -4.868  25.283  1.00 10.00      A   
ATOM   2718  CB  ARG A 290      -4.358  -5.011  25.540  1.00 10.00      A   
ATOM   2719  CG  ARG A 290      -3.792  -6.366  25.140  1.00 10.00      A   
ATOM   2720  CD  ARG A 290      -2.459  -6.641  25.818  1.00 10.00      A   
ATOM   2721  NE  ARG A 290      -2.026  -8.021  25.605  1.00 10.00      A   
ATOM   2722  HE  ARG A 290      -1.522  -8.212  24.785  1.00 10.00      A   
ATOM   2723  CZ  ARG A 290      -2.275  -9.012  26.457  1.00 10.00      A   
ATOM   2724  NH1 ARG A 290      -2.951  -8.768  27.575  1.00 10.00      A   
ATOM   2725 HH11 ARG A 290      -3.152  -9.544  28.243  1.00 10.00      A   
ATOM   2726 HH12 ARG A 290      -3.281  -7.800  27.795  1.00 10.00      A   
ATOM   2727  NH2 ARG A 290      -1.850 -10.246  26.197  1.00 10.00      A   
ATOM   2728 HH21 ARG A 290      -2.059 -11.020  26.866  1.00 10.00      A   
ATOM   2729 HH22 ARG A 290      -1.304 -10.452  25.325  1.00 10.00      A   
ATOM   2730  C   ARG A 290      -6.151  -4.898  23.786  1.00 10.00      A   
ATOM   2731  O   ARG A 290      -5.476  -4.231  22.998  1.00 10.00      A   
ATOM   2732  N   LEU A 291      -7.164  -5.663  23.401  1.00 10.00      A   
ATOM   2733  HN  LEU A 291      -7.682  -6.148  24.079  1.00 10.00      A   
ATOM   2734  CA  LEU A 291      -7.537  -5.788  21.997  1.00 10.00      A   
ATOM   2735  CB  LEU A 291      -8.553  -6.913  21.800  1.00 10.00      A   
ATOM   2736  CG  LEU A 291      -7.991  -8.281  21.407  1.00 10.00      A   
ATOM   2737  CD1 LEU A 291      -9.110  -9.307  21.305  1.00 10.00      A   
ATOM   2738  CD2 LEU A 291      -7.231  -8.190  20.094  1.00 10.00      A   
ATOM   2739  C   LEU A 291      -8.101  -4.483  21.449  1.00 10.00      A   
ATOM   2740  O   LEU A 291      -8.994  -3.886  22.041  1.00 10.00      A   
ATOM   2741  N   THR A 292      -7.560  -4.044  20.322  1.00 10.00      A   
ATOM   2742  HN  THR A 292      -6.825  -4.555  19.915  1.00 10.00      A   
ATOM   2743  CA  THR A 292      -8.009  -2.823  19.676  1.00 10.00      A   
ATOM   2744  CB  THR A 292      -6.810  -1.894  19.431  1.00 10.00      A   
ATOM   2745  OG1 THR A 292      -5.989  -1.897  20.609  1.00 10.00      A   
ATOM   2746  HG1 THR A 292      -6.213  -2.668  21.148  1.00 10.00      A   
ATOM   2747  CG2 THR A 292      -7.273  -0.475  19.141  1.00 10.00      A   
ATOM   2748  C   THR A 292      -8.695  -3.152  18.352  1.00 10.00      A   
ATOM   2749  O   THR A 292      -9.615  -2.453  17.912  1.00 10.00      A   
ATOM   2750  N   THR A 293      -8.245  -4.226  17.725  1.00 10.00      A   
ATOM   2751  HN  THR A 293      -7.513  -4.744  18.125  1.00 10.00      A   
ATOM   2752  CA  THR A 293      -8.808  -4.667  16.464  1.00 10.00      A   
ATOM   2753  CB  THR A 293      -7.824  -4.424  15.304  1.00 10.00      A   
ATOM   2754  OG1 THR A 293      -7.092  -3.208  15.535  1.00 10.00      A   
ATOM   2755  HG1 THR A 293      -6.192  -3.312  15.194  1.00 10.00      A   
ATOM   2756  CG2 THR A 293      -8.570  -4.322  13.984  1.00 10.00      A   
ATOM   2757  C   THR A 293      -9.138  -6.154  16.550  1.00 10.00      A   
ATOM   2758  O   THR A 293      -8.261  -6.979  16.820  1.00 10.00      A   
ATOM   2759  N   LEU A 294     -10.401  -6.492  16.339  1.00 10.00      A   
ATOM   2760  HN  LEU A 294     -11.059  -5.795  16.119  1.00 10.00      A   
ATOM   2761  CA  LEU A 294     -10.831  -7.879  16.407  1.00 10.00      A   
ATOM   2762  CB  LEU A 294     -11.751  -8.099  17.611  1.00 10.00      A   
ATOM   2763  CG  LEU A 294     -12.057  -9.553  17.979  1.00 10.00      A   
ATOM   2764  CD1 LEU A 294     -10.775 -10.365  18.082  1.00 10.00      A   
ATOM   2765  CD2 LEU A 294     -12.831  -9.608  19.287  1.00 10.00      A   
ATOM   2766  C   LEU A 294     -11.516  -8.315  15.116  1.00 10.00      A   
ATOM   2767  O   LEU A 294     -12.461  -7.674  14.651  1.00 10.00      A   
ATOM   2768  N   ASN A 295     -11.020  -9.400  14.540  1.00 10.00      A   
ATOM   2769  HN  ASN A 295     -10.254  -9.856  14.958  1.00 10.00      A   
ATOM   2770  CA  ASN A 295     -11.566  -9.937  13.302  1.00 10.00      A   
ATOM   2771  CB  ASN A 295     -10.482  -9.957  12.217  1.00 10.00      A   
ATOM   2772  CG  ASN A 295     -10.954 -10.562  10.909  1.00 10.00      A   
ATOM   2773  OD1 ASN A 295     -10.841 -11.768  10.692  1.00 10.00      A   
ATOM   2774  ND2 ASN A 295     -11.476  -9.729  10.021  1.00 10.00      A   
ATOM   2775 HD21 ASN A 295     -11.525  -8.778  10.250  1.00 10.00      A   
ATOM   2776 HD22 ASN A 295     -11.800 -10.099   9.170  1.00 10.00      A   
ATOM   2777  C   ASN A 295     -12.123 -11.341  13.527  1.00 10.00      A   
ATOM   2778  O   ASN A 295     -11.369 -12.308  13.654  1.00 10.00      A   
ATOM   2779  N   LEU A 296     -13.441 -11.444  13.586  1.00 10.00      A   
ATOM   2780  HN  LEU A 296     -13.989 -10.632  13.471  1.00 10.00      A   
ATOM   2781  CA  LEU A 296     -14.114 -12.717  13.802  1.00 10.00      A   
ATOM   2782  CB  LEU A 296     -14.790 -12.730  15.176  1.00 10.00      A   
ATOM   2783  CG  LEU A 296     -13.873 -12.667  16.398  1.00 10.00      A   
ATOM   2784  CD1 LEU A 296     -14.668 -12.260  17.629  1.00 10.00      A   
ATOM   2785  CD2 LEU A 296     -13.203 -14.009  16.630  1.00 10.00      A   
ATOM   2786  C   LEU A 296     -15.165 -12.944  12.720  1.00 10.00      A   
ATOM   2787  O   LEU A 296     -16.177 -13.608  12.951  1.00 10.00      A   
ATOM   2788  N   SER A 297     -14.917 -12.399  11.534  1.00 10.00      A   
ATOM   2789  HN  SER A 297     -14.088 -11.889  11.402  1.00 10.00      A   
ATOM   2790  CA  SER A 297     -15.841 -12.529  10.414  1.00 10.00      A   
ATOM   2791  CB  SER A 297     -15.481 -11.521   9.323  1.00 10.00      A   
ATOM   2792  OG  SER A 297     -14.321 -10.786   9.681  1.00 10.00      A   
ATOM   2793  HG  SER A 297     -13.834 -10.553   8.881  1.00 10.00      A   
ATOM   2794  C   SER A 297     -15.853 -13.947   9.839  1.00 10.00      A   
ATOM   2795  O   SER A 297     -16.654 -14.262   8.958  1.00 10.00      A   
ATOM   2796  N   TYR A 298     -14.959 -14.792  10.329  1.00 10.00      A   
ATOM   2797  HN  TYR A 298     -14.331 -14.480  11.017  1.00 10.00      A   
ATOM   2798  CA  TYR A 298     -14.879 -16.169   9.862  1.00 10.00      A   
ATOM   2799  CB  TYR A 298     -13.524 -16.443   9.204  1.00 10.00      A   
ATOM   2800  CG  TYR A 298     -13.320 -15.693   7.905  1.00 10.00      A   
ATOM   2801  CD1 TYR A 298     -12.505 -14.570   7.848  1.00 10.00      A   
ATOM   2802  CD2 TYR A 298     -13.950 -16.103   6.737  1.00 10.00      A   
ATOM   2803  CE1 TYR A 298     -12.321 -13.877   6.664  1.00 10.00      A   
ATOM   2804  CE2 TYR A 298     -13.770 -15.418   5.550  1.00 10.00      A   
ATOM   2805  CZ  TYR A 298     -12.956 -14.307   5.520  1.00 10.00      A   
ATOM   2806  OH  TYR A 298     -12.774 -13.627   4.338  1.00 10.00      A   
ATOM   2807  HH  TYR A 298     -11.853 -13.344   4.275  1.00 10.00      A   
ATOM   2808  C   TYR A 298     -15.142 -17.149  11.000  1.00 10.00      A   
ATOM   2809  O   TYR A 298     -14.881 -18.345  10.877  1.00 10.00      A   
ATOM   2810  N   ALA A 299     -15.675 -16.638  12.103  1.00 10.00      A   
ATOM   2811  HN  ALA A 299     -15.884 -15.680  12.137  1.00 10.00      A   
ATOM   2812  CA  ALA A 299     -15.978 -17.472  13.257  1.00 10.00      A   
ATOM   2813  CB  ALA A 299     -15.469 -16.824  14.537  1.00 10.00      A   
ATOM   2814  C   ALA A 299     -17.478 -17.736  13.341  1.00 10.00      A   
ATOM   2815  O   ALA A 299     -18.250 -16.859  13.727  1.00 10.00      A   
ATOM   2816  N   THR A 300     -17.887 -18.941  12.971  1.00 10.00      A   
ATOM   2817  HN  THR A 300     -17.226 -19.600  12.676  1.00 10.00      A   
ATOM   2818  CA  THR A 300     -19.294 -19.321  12.991  1.00 10.00      A   
ATOM   2819  CB  THR A 300     -19.538 -20.508  12.038  1.00 10.00      A   
ATOM   2820  OG1 THR A 300     -18.302 -21.220  11.855  1.00 10.00      A   
ATOM   2821  HG1 THR A 300     -18.071 -21.671  12.682  1.00 10.00      A   
ATOM   2822  CG2 THR A 300     -20.032 -20.009  10.690  1.00 10.00      A   
ATOM   2823  C   THR A 300     -19.758 -19.686  14.405  1.00 10.00      A   
ATOM   2824  O   THR A 300     -20.177 -20.816  14.664  1.00 10.00      A   
ATOM   2825  N   VAL A 301     -19.685 -18.719  15.312  1.00 10.00      A   
ATOM   2826  HN  VAL A 301     -19.365 -17.832  15.038  1.00 10.00      A   
ATOM   2827  CA  VAL A 301     -20.086 -18.931  16.700  1.00 10.00      A   
ATOM   2828  CB  VAL A 301     -19.064 -18.333  17.693  1.00 10.00      A   
ATOM   2829  CG1 VAL A 301     -17.724 -19.041  17.562  1.00 10.00      A   
ATOM   2830  CG2 VAL A 301     -18.904 -16.832  17.480  1.00 10.00      A   
ATOM   2831  C   VAL A 301     -21.470 -18.345  16.967  1.00 10.00      A   
ATOM   2832  O   VAL A 301     -22.057 -17.705  16.096  1.00 10.00      A   
ATOM   2833  N   GLN A 302     -21.989 -18.567  18.170  1.00 10.00      A   
ATOM   2834  HN  GLN A 302     -21.477 -19.080  18.830  1.00 10.00      A   
ATOM   2835  CA  GLN A 302     -23.301 -18.061  18.534  1.00 10.00      A   
ATOM   2836  CB  GLN A 302     -24.005 -19.029  19.482  1.00 10.00      A   
ATOM   2837  CG  GLN A 302     -24.275 -20.402  18.887  1.00 10.00      A   
ATOM   2838  CD  GLN A 302     -25.325 -20.368  17.795  1.00 10.00      A   
ATOM   2839  OE1 GLN A 302     -26.522 -20.483  18.069  1.00 10.00      A   
ATOM   2840  NE2 GLN A 302     -24.889 -20.228  16.553  1.00 10.00      A   
ATOM   2841 HE21 GLN A 302     -23.919 -20.157  16.405  1.00 10.00      A   
ATOM   2842 HE22 GLN A 302     -25.550 -20.199  15.828  1.00 10.00      A   
ATOM   2843  C   GLN A 302     -23.202 -16.679  19.169  1.00 10.00      A   
ATOM   2844  O   GLN A 302     -22.114 -16.223  19.533  1.00 10.00      A   
ATOM   2845  N   SER A 303     -24.350 -16.031  19.318  1.00 10.00      A   
ATOM   2846  HN  SER A 303     -25.179 -16.464  19.027  1.00 10.00      A   
ATOM   2847  CA  SER A 303     -24.422 -14.697  19.897  1.00 10.00      A   
ATOM   2848  CB  SER A 303     -25.875 -14.204  19.905  1.00 10.00      A   
ATOM   2849  OG  SER A 303     -25.982 -12.895  20.440  1.00 10.00      A   
ATOM   2850  HG  SER A 303     -25.826 -12.244  19.737  1.00 10.00      A   
ATOM   2851  C   SER A 303     -23.824 -14.653  21.302  1.00 10.00      A   
ATOM   2852  O   SER A 303     -22.975 -13.809  21.592  1.00 10.00      A   
ATOM   2853  N   TYR A 304     -24.242 -15.578  22.163  1.00 10.00      A   
ATOM   2854  HN  TYR A 304     -24.893 -16.251  21.866  1.00 10.00      A   
ATOM   2855  CA  TYR A 304     -23.755 -15.619  23.541  1.00 10.00      A   
ATOM   2856  CB  TYR A 304     -24.447 -16.736  24.326  1.00 10.00      A   
ATOM   2857  CG  TYR A 304     -24.109 -16.764  25.799  1.00 10.00      A   
ATOM   2858  CD1 TYR A 304     -24.455 -15.709  26.631  1.00 10.00      A   
ATOM   2859  CD2 TYR A 304     -23.451 -17.851  26.360  1.00 10.00      A   
ATOM   2860  CE1 TYR A 304     -24.155 -15.732  27.978  1.00 10.00      A   
ATOM   2861  CE2 TYR A 304     -23.147 -17.884  27.708  1.00 10.00      A   
ATOM   2862  CZ  TYR A 304     -23.501 -16.822  28.511  1.00 10.00      A   
ATOM   2863  OH  TYR A 304     -23.201 -16.850  29.856  1.00 10.00      A   
ATOM   2864  HH  TYR A 304     -22.486 -17.483  30.013  1.00 10.00      A   
ATOM   2865  C   TYR A 304     -22.238 -15.780  23.604  1.00 10.00      A   
ATOM   2866  O   TYR A 304     -21.572 -15.178  24.451  1.00 10.00      A   
ATOM   2867  N   ASP A 305     -21.694 -16.584  22.700  1.00 10.00      A   
ATOM   2868  HN  ASP A 305     -22.272 -17.024  22.042  1.00 10.00      A   
ATOM   2869  CA  ASP A 305     -20.255 -16.818  22.653  1.00 10.00      A   
ATOM   2870  CB  ASP A 305     -19.909 -17.877  21.604  1.00 10.00      A   
ATOM   2871  CG  ASP A 305     -20.392 -19.265  21.982  1.00 10.00      A   
ATOM   2872  OD1 ASP A 305     -19.852 -19.847  22.946  1.00 10.00      A   
ATOM   2873  OD2 ASP A 305     -21.318 -19.776  21.317  1.00 10.00      A   
ATOM   2874  C   ASP A 305     -19.528 -15.523  22.332  1.00 10.00      A   
ATOM   2875  O   ASP A 305     -18.550 -15.162  22.989  1.00 10.00      A   
ATOM   2876  N   LEU A 306     -20.030 -14.817  21.328  1.00 10.00      A   
ATOM   2877  HN  LEU A 306     -20.824 -15.156  20.857  1.00 10.00      A   
ATOM   2878  CA  LEU A 306     -19.439 -13.556  20.905  1.00 10.00      A   
ATOM   2879  CB  LEU A 306     -20.129 -13.043  19.640  1.00 10.00      A   
ATOM   2880  CG  LEU A 306     -19.243 -12.886  18.405  1.00 10.00      A   
ATOM   2881  CD1 LEU A 306     -20.092 -12.640  17.170  1.00 10.00      A   
ATOM   2882  CD2 LEU A 306     -18.246 -11.755  18.599  1.00 10.00      A   
ATOM   2883  C   LEU A 306     -19.531 -12.513  22.014  1.00 10.00      A   
ATOM   2884  O   LEU A 306     -18.573 -11.786  22.275  1.00 10.00      A   
ATOM   2885  N   VAL A 307     -20.686 -12.458  22.671  1.00 10.00      A   
ATOM   2886  HN  VAL A 307     -21.408 -13.072  22.411  1.00 10.00      A   
ATOM   2887  CA  VAL A 307     -20.918 -11.507  23.758  1.00 10.00      A   
ATOM   2888  CB  VAL A 307     -22.344 -11.641  24.345  1.00 10.00      A   
ATOM   2889  CG1 VAL A 307     -22.499 -10.817  25.618  1.00 10.00      A   
ATOM   2890  CG2 VAL A 307     -23.383 -11.216  23.318  1.00 10.00      A   
ATOM   2891  C   VAL A 307     -19.878 -11.659  24.870  1.00 10.00      A   
ATOM   2892  O   VAL A 307     -19.310 -10.671  25.336  1.00 10.00      A   
ATOM   2893  N   LYS A 308     -19.609 -12.901  25.266  1.00 10.00      A   
ATOM   2894  HN  LYS A 308     -20.071 -13.652  24.831  1.00 10.00      A   
ATOM   2895  CA  LYS A 308     -18.642 -13.181  26.326  1.00 10.00      A   
ATOM   2896  CB  LYS A 308     -18.553 -14.686  26.594  1.00 10.00      A   
ATOM   2897  CG  LYS A 308     -19.801 -15.294  27.220  1.00 10.00      A   
ATOM   2898  CD  LYS A 308     -19.577 -16.749  27.606  1.00 10.00      A   
ATOM   2899  CE  LYS A 308     -19.271 -17.605  26.385  1.00 10.00      A   
ATOM   2900  NZ  LYS A 308     -18.747 -18.946  26.756  1.00 10.00      A   
ATOM   2901  HZ1 LYS A 308     -18.464 -19.463  25.903  1.00 10.00      A   
ATOM   2902  HZ2 LYS A 308     -19.479 -19.496  27.250  1.00 10.00      A   
ATOM   2903  HZ3 LYS A 308     -17.920 -18.850  27.379  1.00 10.00      A   
ATOM   2904  C   LYS A 308     -17.257 -12.628  25.991  1.00 10.00      A   
ATOM   2905  O   LYS A 308     -16.551 -12.118  26.865  1.00 10.00      A   
ATOM   2906  N   LEU A 309     -16.874 -12.727  24.725  1.00 10.00      A   
ATOM   2907  HN  LEU A 309     -17.481 -13.133  24.068  1.00 10.00      A   
ATOM   2908  CA  LEU A 309     -15.575 -12.241  24.288  1.00 10.00      A   
ATOM   2909  CB  LEU A 309     -15.169 -12.873  22.953  1.00 10.00      A   
ATOM   2910  CG  LEU A 309     -14.378 -14.183  23.030  1.00 10.00      A   
ATOM   2911  CD1 LEU A 309     -15.247 -15.317  23.552  1.00 10.00      A   
ATOM   2912  CD2 LEU A 309     -13.796 -14.534  21.670  1.00 10.00      A   
ATOM   2913  C   LEU A 309     -15.552 -10.717  24.187  1.00 10.00      A   
ATOM   2914  O   LEU A 309     -14.533 -10.086  24.459  1.00 10.00      A   
ATOM   2915  N   LEU A 310     -16.684 -10.132  23.812  1.00 10.00      A   
ATOM   2916  HN  LEU A 310     -17.470 -10.688  23.623  1.00 10.00      A   
ATOM   2917  CA  LEU A 310     -16.789  -8.684  23.664  1.00 10.00      A   
ATOM   2918  CB  LEU A 310     -17.998  -8.316  22.803  1.00 10.00      A   
ATOM   2919  CG  LEU A 310     -17.931  -8.740  21.335  1.00 10.00      A   
ATOM   2920  CD1 LEU A 310     -19.239  -8.424  20.631  1.00 10.00      A   
ATOM   2921  CD2 LEU A 310     -16.762  -8.066  20.630  1.00 10.00      A   
ATOM   2922  C   LEU A 310     -16.869  -7.967  25.009  1.00 10.00      A   
ATOM   2923  O   LEU A 310     -16.437  -6.821  25.130  1.00 10.00      A   
ATOM   2924  N   CYS A 311     -17.401  -8.648  26.020  1.00 10.00      A   
ATOM   2925  HN  CYS A 311     -17.714  -9.569  25.866  1.00 10.00      A   
ATOM   2926  CA  CYS A 311     -17.547  -8.061  27.356  1.00 10.00      A   
ATOM   2927  CB  CYS A 311     -18.272  -9.021  28.300  1.00 10.00      A   
ATOM   2928  SG  CYS A 311     -19.987  -9.354  27.843  1.00 10.00      A   
ATOM   2929  HG  CYS A 311     -19.999  -9.725  26.567  1.00 10.00      A   
ATOM   2930  C   CYS A 311     -16.214  -7.627  27.964  1.00 10.00      A   
ATOM   2931  O   CYS A 311     -16.174  -6.737  28.813  1.00 10.00      A   
ATOM   2932  N   GLN A 312     -15.128  -8.248  27.533  1.00 10.00      A   
ATOM   2933  HN  GLN A 312     -15.208  -8.940  26.846  1.00 10.00      A   
ATOM   2934  CA  GLN A 312     -13.813  -7.909  28.053  1.00 10.00      A   
ATOM   2935  CB  GLN A 312     -13.084  -9.149  28.577  1.00 10.00      A   
ATOM   2936  CG  GLN A 312     -13.722  -9.747  29.825  1.00 10.00      A   
ATOM   2937  CD  GLN A 312     -13.005 -10.980  30.339  1.00 10.00      A   
ATOM   2938  OE1 GLN A 312     -13.626 -11.880  30.907  1.00 10.00      A   
ATOM   2939  NE2 GLN A 312     -11.695 -11.027  30.163  1.00 10.00      A   
ATOM   2940 HE21 GLN A 312     -11.259 -10.275  29.714  1.00 10.00      A   
ATOM   2941 HE22 GLN A 312     -11.212 -11.810  30.499  1.00 10.00      A   
ATOM   2942  C   GLN A 312     -12.978  -7.157  27.021  1.00 10.00      A   
ATOM   2943  O   GLN A 312     -11.750  -7.140  27.094  1.00 10.00      A   
ATOM   2944  N   CYS A 313     -13.655  -6.527  26.065  1.00 10.00      A   
ATOM   2945  HN  CYS A 313     -14.638  -6.586  26.054  1.00 10.00      A   
ATOM   2946  CA  CYS A 313     -12.980  -5.753  25.032  1.00 10.00      A   
ATOM   2947  CB  CYS A 313     -13.227  -6.362  23.648  1.00 10.00      A   
ATOM   2948  SG  CYS A 313     -12.643  -8.064  23.449  1.00 10.00      A   
ATOM   2949  HG  CYS A 313     -13.514  -8.866  24.059  1.00 10.00      A   
ATOM   2950  C   CYS A 313     -13.460  -4.300  25.062  1.00 10.00      A   
ATOM   2951  O   CYS A 313     -14.256  -3.885  24.222  1.00 10.00      A   
ATOM   2952  N   PRO A 314     -12.995  -3.506  26.043  1.00 10.00      A   
ATOM   2953  CA  PRO A 314     -13.385  -2.107  26.177  1.00 10.00      A   
ATOM   2954  CB  PRO A 314     -13.192  -1.822  27.676  1.00 10.00      A   
ATOM   2955  CG  PRO A 314     -12.489  -3.017  28.252  1.00 10.00      A   
ATOM   2956  CD  PRO A 314     -12.068  -3.898  27.107  1.00 10.00      A   
ATOM   2957  C   PRO A 314     -12.499  -1.177  25.350  1.00 10.00      A   
ATOM   2958  O   PRO A 314     -12.852  -0.024  25.107  1.00 10.00      A   
ATOM   2959  N   LYS A 315     -11.354  -1.686  24.913  1.00 10.00      A   
ATOM   2960  HN  LYS A 315     -11.135  -2.618  25.123  1.00 10.00      A   
ATOM   2961  CA  LYS A 315     -10.412  -0.896  24.129  1.00 10.00      A   
ATOM   2962  CB  LYS A 315      -8.985  -1.175  24.604  1.00 10.00      A   
ATOM   2963  CG  LYS A 315      -8.776  -0.932  26.087  1.00 10.00      A   
ATOM   2964  CD  LYS A 315      -7.335  -1.188  26.496  1.00 10.00      A   
ATOM   2965  CE  LYS A 315      -6.407  -0.078  26.023  1.00 10.00      A   
ATOM   2966  NZ  LYS A 315      -6.663   1.210  26.727  1.00 10.00      A   
ATOM   2967  HZ1 LYS A 315      -5.909   1.891  26.514  1.00 10.00      A   
ATOM   2968  HZ2 LYS A 315      -6.694   1.061  27.756  1.00 10.00      A   
ATOM   2969  HZ3 LYS A 315      -7.571   1.616  26.420  1.00 10.00      A   
ATOM   2970  C   LYS A 315     -10.541  -1.204  22.642  1.00 10.00      A   
ATOM   2971  O   LYS A 315      -9.672  -0.845  21.844  1.00 10.00      A   
ATOM   2972  N   LEU A 316     -11.627  -1.871  22.282  1.00 10.00      A   
ATOM   2973  HN  LEU A 316     -12.279  -2.122  22.964  1.00 10.00      A   
ATOM   2974  CA  LEU A 316     -11.884  -2.238  20.903  1.00 10.00      A   
ATOM   2975  CB  LEU A 316     -12.990  -3.295  20.851  1.00 10.00      A   
ATOM   2976  CG  LEU A 316     -13.485  -3.704  19.466  1.00 10.00      A   
ATOM   2977  CD1 LEU A 316     -12.364  -4.338  18.660  1.00 10.00      A   
ATOM   2978  CD2 LEU A 316     -14.668  -4.651  19.584  1.00 10.00      A   
ATOM   2979  C   LEU A 316     -12.279  -1.011  20.084  1.00 10.00      A   
ATOM   2980  O   LEU A 316     -13.183  -0.263  20.465  1.00 10.00      A   
ATOM   2981  N   GLN A 317     -11.589  -0.805  18.970  1.00 10.00      A   
ATOM   2982  HN  GLN A 317     -10.877  -1.435  18.725  1.00 10.00      A   
ATOM   2983  CA  GLN A 317     -11.863   0.329  18.101  1.00 10.00      A   
ATOM   2984  CB  GLN A 317     -10.613   1.191  17.918  1.00 10.00      A   
ATOM   2985  CG  GLN A 317     -10.208   1.966  19.158  1.00 10.00      A   
ATOM   2986  CD  GLN A 317      -9.233   3.082  18.844  1.00 10.00      A   
ATOM   2987  OE1 GLN A 317      -8.457   2.997  17.890  1.00 10.00      A   
ATOM   2988  NE2 GLN A 317      -9.269   4.139  19.636  1.00 10.00      A   
ATOM   2989 HE21 GLN A 317      -9.920   4.146  20.380  1.00 10.00      A   
ATOM   2990 HE22 GLN A 317      -8.654   4.878  19.450  1.00 10.00      A   
ATOM   2991  C   GLN A 317     -12.380  -0.128  16.744  1.00 10.00      A   
ATOM   2992  O   GLN A 317     -13.262   0.501  16.163  1.00 10.00      A   
ATOM   2993  N   ARG A 318     -11.820  -1.213  16.232  1.00 10.00      A   
ATOM   2994  HN  ARG A 318     -11.116  -1.680  16.734  1.00 10.00      A   
ATOM   2995  CA  ARG A 318     -12.239  -1.736  14.940  1.00 10.00      A   
ATOM   2996  CB  ARG A 318     -11.104  -1.645  13.920  1.00 10.00      A   
ATOM   2997  CG  ARG A 318     -11.563  -1.807  12.480  1.00 10.00      A   
ATOM   2998  CD  ARG A 318     -10.399  -1.793  11.500  1.00 10.00      A   
ATOM   2999  NE  ARG A 318      -9.651  -0.533  11.518  1.00 10.00      A   
ATOM   3000  HE  ARG A 318      -8.923  -0.457  12.175  1.00 10.00      A   
ATOM   3001  CZ  ARG A 318      -9.893   0.498  10.704  1.00 10.00      A   
ATOM   3002  NH1 ARG A 318     -10.869   0.429   9.806  1.00 10.00      A   
ATOM   3003 HH11 ARG A 318     -11.055   1.231   9.165  1.00 10.00      A   
ATOM   3004 HH12 ARG A 318     -11.464  -0.431   9.737  1.00 10.00      A   
ATOM   3005  NH2 ARG A 318      -9.151   1.596  10.782  1.00 10.00      A   
ATOM   3006 HH21 ARG A 318      -8.376   1.660  11.477  1.00 10.00      A   
ATOM   3007 HH22 ARG A 318      -9.339   2.401  10.146  1.00 10.00      A   
ATOM   3008  C   ARG A 318     -12.722  -3.174  15.081  1.00 10.00      A   
ATOM   3009  O   ARG A 318     -11.937  -4.075  15.382  1.00 10.00      A   
ATOM   3010  N   LEU A 319     -14.012  -3.388  14.877  1.00 10.00      A   
ATOM   3011  HN  LEU A 319     -14.595  -2.633  14.635  1.00 10.00      A   
ATOM   3012  CA  LEU A 319     -14.587  -4.718  15.005  1.00 10.00      A   
ATOM   3013  CB  LEU A 319     -15.678  -4.734  16.081  1.00 10.00      A   
ATOM   3014  CG  LEU A 319     -16.327  -6.094  16.365  1.00 10.00      A   
ATOM   3015  CD1 LEU A 319     -15.300  -7.084  16.894  1.00 10.00      A   
ATOM   3016  CD2 LEU A 319     -17.479  -5.948  17.344  1.00 10.00      A   
ATOM   3017  C   LEU A 319     -15.144  -5.250  13.689  1.00 10.00      A   
ATOM   3018  O   LEU A 319     -15.996  -4.624  13.053  1.00 10.00      A   
ATOM   3019  N   TRP A 320     -14.639  -6.410  13.293  1.00 10.00      A   
ATOM   3020  HN  TRP A 320     -13.940  -6.832  13.841  1.00 10.00      A   
ATOM   3021  CA  TRP A 320     -15.077  -7.092  12.084  1.00 10.00      A   
ATOM   3022  CB  TRP A 320     -13.885  -7.329  11.148  1.00 10.00      A   
ATOM   3023  CG  TRP A 320     -13.403  -6.118  10.400  1.00 10.00      A   
ATOM   3024  CD1 TRP A 320     -13.492  -4.808  10.783  1.00 10.00      A   
ATOM   3025  CD2 TRP A 320     -12.738  -6.120   9.134  1.00 10.00      A   
ATOM   3026  NE1 TRP A 320     -12.926  -3.999   9.828  1.00 10.00      A   
ATOM   3027  HE1 TRP A 320     -12.869  -3.014   9.870  1.00 10.00      A   
ATOM   3028  CE2 TRP A 320     -12.455  -4.781   8.807  1.00 10.00      A   
ATOM   3029  CE3 TRP A 320     -12.356  -7.130   8.245  1.00 10.00      A   
ATOM   3030  CZ2 TRP A 320     -11.806  -4.427   7.627  1.00 10.00      A   
ATOM   3031  CZ3 TRP A 320     -11.713  -6.778   7.077  1.00 10.00      A   
ATOM   3032  CH2 TRP A 320     -11.443  -5.437   6.778  1.00 10.00      A   
ATOM   3033  C   TRP A 320     -15.645  -8.442  12.503  1.00 10.00      A   
ATOM   3034  O   TRP A 320     -14.892  -9.344  12.866  1.00 10.00      A   
ATOM   3035  N   VAL A 321     -16.962  -8.583  12.477  1.00 10.00      A   
ATOM   3036  HN  VAL A 321     -17.523  -7.839  12.161  1.00 10.00      A   
ATOM   3037  CA  VAL A 321     -17.592  -9.837  12.890  1.00 10.00      A   
ATOM   3038  CB  VAL A 321     -18.090  -9.780  14.351  1.00 10.00      A   
ATOM   3039  CG1 VAL A 321     -16.937  -9.936  15.327  1.00 10.00      A   
ATOM   3040  CG2 VAL A 321     -18.837  -8.484  14.612  1.00 10.00      A   
ATOM   3041  C   VAL A 321     -18.764 -10.223  11.998  1.00 10.00      A   
ATOM   3042  O   VAL A 321     -19.117  -9.509  11.059  1.00 10.00      A   
ATOM   3043  N   LEU A 322     -19.363 -11.363  12.308  1.00 10.00      A   
ATOM   3044  HN  LEU A 322     -19.032 -11.884  13.067  1.00 10.00      A   
ATOM   3045  CA  LEU A 322     -20.500 -11.862  11.556  1.00 10.00      A   
ATOM   3046  CB  LEU A 322     -20.510 -13.392  11.549  1.00 10.00      A   
ATOM   3047  CG  LEU A 322     -19.522 -14.070  10.600  1.00 10.00      A   
ATOM   3048  CD1 LEU A 322     -19.494 -15.567  10.851  1.00 10.00      A   
ATOM   3049  CD2 LEU A 322     -19.885 -13.779   9.153  1.00 10.00      A   
ATOM   3050  C   LEU A 322     -21.803 -11.338  12.140  1.00 10.00      A   
ATOM   3051  O   LEU A 322     -21.817 -10.732  13.213  1.00 10.00      A   
ATOM   3052  N   ASP A 323     -22.892 -11.596  11.429  1.00 10.00      A   
ATOM   3053  HN  ASP A 323     -22.798 -12.089  10.581  1.00 10.00      A   
ATOM   3054  CA  ASP A 323     -24.224 -11.161  11.841  1.00 10.00      A   
ATOM   3055  CB  ASP A 323     -25.179 -11.117  10.640  1.00 10.00      A   
ATOM   3056  CG  ASP A 323     -25.495 -12.483  10.051  1.00 10.00      A   
ATOM   3057  OD1 ASP A 323     -24.554 -13.267   9.815  1.00 10.00      A   
ATOM   3058  OD2 ASP A 323     -26.687 -12.769   9.807  1.00 10.00      A   
ATOM   3059  C   ASP A 323     -24.790 -12.041  12.950  1.00 10.00      A   
ATOM   3060  O   ASP A 323     -25.856 -11.758  13.497  1.00 10.00      A   
ATOM   3061  N   TYR A 324     -24.043 -13.080  13.306  1.00 10.00      A   
ATOM   3062  HN  TYR A 324     -23.193 -13.228  12.845  1.00 10.00      A   
ATOM   3063  CA  TYR A 324     -24.451 -14.010  14.357  1.00 10.00      A   
ATOM   3064  CB  TYR A 324     -23.489 -15.199  14.420  1.00 10.00      A   
ATOM   3065  CG  TYR A 324     -23.736 -16.274  13.382  1.00 10.00      A   
ATOM   3066  CD1 TYR A 324     -22.687 -17.034  12.885  1.00 10.00      A   
ATOM   3067  CD2 TYR A 324     -25.017 -16.534  12.906  1.00 10.00      A   
ATOM   3068  CE1 TYR A 324     -22.905 -18.021  11.945  1.00 10.00      A   
ATOM   3069  CE2 TYR A 324     -25.242 -17.518  11.965  1.00 10.00      A   
ATOM   3070  CZ  TYR A 324     -24.181 -18.260  11.488  1.00 10.00      A   
ATOM   3071  OH  TYR A 324     -24.397 -19.239  10.546  1.00 10.00      A   
ATOM   3072  HH  TYR A 324     -24.646 -18.825   9.711  1.00 10.00      A   
ATOM   3073  C   TYR A 324     -24.512 -13.331  15.727  1.00 10.00      A   
ATOM   3074  O   TYR A 324     -25.001 -13.911  16.697  1.00 10.00      A   
ATOM   3075  N   ILE A 325     -24.006 -12.107  15.801  1.00 10.00      A   
ATOM   3076  HN  ILE A 325     -23.616 -11.704  14.999  1.00 10.00      A   
ATOM   3077  CA  ILE A 325     -24.005 -11.348  17.049  1.00 10.00      A   
ATOM   3078  CB  ILE A 325     -23.141 -10.071  16.937  1.00 10.00      A   
ATOM   3079  CG1 ILE A 325     -23.038  -9.355  18.286  1.00 10.00      A   
ATOM   3080  CG2 ILE A 325     -23.674  -9.130  15.862  1.00 10.00      A   
ATOM   3081  CD1 ILE A 325     -22.303 -10.147  19.344  1.00 10.00      A   
ATOM   3082  C   ILE A 325     -25.430 -10.985  17.492  1.00 10.00      A   
ATOM   3083  O   ILE A 325     -25.712 -10.896  18.690  1.00 10.00      A   
ATOM   3084  N   GLU A 326     -26.320 -10.798  16.517  1.00 10.00      A   
ATOM   3085  HN  GLU A 326     -26.029 -10.914  15.587  1.00 10.00      A   
ATOM   3086  CA  GLU A 326     -27.721 -10.450  16.778  1.00 10.00      A   
ATOM   3087  CB  GLU A 326     -28.430 -11.527  17.602  1.00 10.00      A   
ATOM   3088  CG  GLU A 326     -28.464 -12.886  16.931  1.00 10.00      A   
ATOM   3089  CD  GLU A 326     -29.418 -13.848  17.600  1.00 10.00      A   
ATOM   3090  OE1 GLU A 326     -29.464 -13.884  18.847  1.00 10.00      A   
ATOM   3091  OE2 GLU A 326     -30.123 -14.583  16.881  1.00 10.00      A   
ATOM   3092  C   GLU A 326     -27.888  -9.070  17.424  1.00 10.00      A   
ATOM   3093  O   GLU A 326     -26.909  -8.401  17.774  1.00 10.00      A   
ATOM   3094  N   ASP A 327     -29.144  -8.655  17.572  1.00 10.00      A   
ATOM   3095  HN  ASP A 327     -29.875  -9.231  17.250  1.00 10.00      A   
ATOM   3096  CA  ASP A 327     -29.478  -7.360  18.166  1.00 10.00      A   
ATOM   3097  CB  ASP A 327     -30.995  -7.120  18.148  1.00 10.00      A   
ATOM   3098  CG  ASP A 327     -31.579  -6.954  16.760  1.00 10.00      A   
ATOM   3099  OD1 ASP A 327     -30.986  -6.232  15.935  1.00 10.00      A   
ATOM   3100  OD2 ASP A 327     -32.654  -7.536  16.491  1.00 10.00      A   
ATOM   3101  C   ASP A 327     -28.983  -7.246  19.602  1.00 10.00      A   
ATOM   3102  O   ASP A 327     -28.390  -6.234  19.985  1.00 10.00      A   
ATOM   3103  N   ALA A 328     -29.226  -8.289  20.393  1.00 10.00      A   
ATOM   3104  HN  ALA A 328     -29.684  -9.071  20.022  1.00 10.00      A   
ATOM   3105  CA  ALA A 328     -28.829  -8.304  21.797  1.00 10.00      A   
ATOM   3106  CB  ALA A 328     -29.333  -9.559  22.489  1.00 10.00      A   
ATOM   3107  C   ALA A 328     -27.323  -8.154  21.970  1.00 10.00      A   
ATOM   3108  O   ALA A 328     -26.861  -7.433  22.857  1.00 10.00      A   
ATOM   3109  N   GLY A 329     -26.561  -8.824  21.115  1.00 10.00      A   
ATOM   3110  HN  GLY A 329     -26.981  -9.376  20.423  1.00 10.00      A   
ATOM   3111  CA  GLY A 329     -25.119  -8.743  21.196  1.00 10.00      A   
ATOM   3112  C   GLY A 329     -24.619  -7.343  20.924  1.00 10.00      A   
ATOM   3113  O   GLY A 329     -23.730  -6.845  21.617  1.00 10.00      A   
ATOM   3114  N   LEU A 330     -25.211  -6.701  19.921  1.00 10.00      A   
ATOM   3115  HN  LEU A 330     -25.914  -7.164  19.412  1.00 10.00      A   
ATOM   3116  CA  LEU A 330     -24.843  -5.339  19.548  1.00 10.00      A   
ATOM   3117  CB  LEU A 330     -25.539  -4.940  18.250  1.00 10.00      A   
ATOM   3118  CG  LEU A 330     -24.985  -5.588  16.983  1.00 10.00      A   
ATOM   3119  CD1 LEU A 330     -25.911  -5.344  15.806  1.00 10.00      A   
ATOM   3120  CD2 LEU A 330     -23.591  -5.064  16.683  1.00 10.00      A   
ATOM   3121  C   LEU A 330     -25.189  -4.361  20.664  1.00 10.00      A   
ATOM   3122  O   LEU A 330     -24.485  -3.376  20.889  1.00 10.00      A   
ATOM   3123  N   GLU A 331     -26.276  -4.652  21.362  1.00 10.00      A   
ATOM   3124  HN  GLU A 331     -26.798  -5.444  21.114  1.00 10.00      A   
ATOM   3125  CA  GLU A 331     -26.725  -3.833  22.472  1.00 10.00      A   
ATOM   3126  CB  GLU A 331     -28.047  -4.387  23.006  1.00 10.00      A   
ATOM   3127  CG  GLU A 331     -28.694  -3.551  24.094  1.00 10.00      A   
ATOM   3128  CD  GLU A 331     -30.069  -4.062  24.463  1.00 10.00      A   
ATOM   3129  OE1 GLU A 331     -30.158  -5.079  25.186  1.00 10.00      A   
ATOM   3130  OE2 GLU A 331     -31.068  -3.449  24.037  1.00 10.00      A   
ATOM   3131  C   GLU A 331     -25.665  -3.826  23.572  1.00 10.00      A   
ATOM   3132  O   GLU A 331     -25.319  -2.776  24.116  1.00 10.00      A   
ATOM   3133  N   VAL A 332     -25.142  -5.006  23.873  1.00 10.00      A   
ATOM   3134  HN  VAL A 332     -25.465  -5.803  23.397  1.00 10.00      A   
ATOM   3135  CA  VAL A 332     -24.109  -5.156  24.890  1.00 10.00      A   
ATOM   3136  CB  VAL A 332     -23.832  -6.650  25.180  1.00 10.00      A   
ATOM   3137  CG1 VAL A 332     -22.714  -6.815  26.196  1.00 10.00      A   
ATOM   3138  CG2 VAL A 332     -25.097  -7.344  25.659  1.00 10.00      A   
ATOM   3139  C   VAL A 332     -22.819  -4.484  24.429  1.00 10.00      A   
ATOM   3140  O   VAL A 332     -22.135  -3.812  25.208  1.00 10.00      A   
ATOM   3141  N   LEU A 333     -22.506  -4.663  23.151  1.00 10.00      A   
ATOM   3142  HN  LEU A 333     -23.107  -5.205  22.589  1.00 10.00      A   
ATOM   3143  CA  LEU A 333     -21.308  -4.092  22.547  1.00 10.00      A   
ATOM   3144  CB  LEU A 333     -21.306  -4.380  21.043  1.00 10.00      A   
ATOM   3145  CG  LEU A 333     -20.181  -3.736  20.231  1.00 10.00      A   
ATOM   3146  CD1 LEU A 333     -18.879  -4.494  20.426  1.00 10.00      A   
ATOM   3147  CD2 LEU A 333     -20.556  -3.665  18.759  1.00 10.00      A   
ATOM   3148  C   LEU A 333     -21.231  -2.585  22.779  1.00 10.00      A   
ATOM   3149  O   LEU A 333     -20.199  -2.068  23.212  1.00 10.00      A   
ATOM   3150  N   ALA A 334     -22.344  -1.902  22.530  1.00 10.00      A   
ATOM   3151  HN  ALA A 334     -23.142  -2.390  22.235  1.00 10.00      A   
ATOM   3152  CA  ALA A 334     -22.430  -0.453  22.677  1.00 10.00      A   
ATOM   3153  CB  ALA A 334     -23.803   0.031  22.252  1.00 10.00      A   
ATOM   3154  C   ALA A 334     -22.133   0.012  24.098  1.00 10.00      A   
ATOM   3155  O   ALA A 334     -21.645   1.123  24.303  1.00 10.00      A   
ATOM   3156  N   SER A 335     -22.437  -0.825  25.079  1.00 10.00      A   
ATOM   3157  HN  SER A 335     -22.842  -1.695  24.868  1.00 10.00      A   
ATOM   3158  CA  SER A 335     -22.195  -0.474  26.468  1.00 10.00      A   
ATOM   3159  CB  SER A 335     -23.233  -1.138  27.372  1.00 10.00      A   
ATOM   3160  OG  SER A 335     -24.546  -0.908  26.887  1.00 10.00      A   
ATOM   3161  HG  SER A 335     -24.905  -0.116  27.299  1.00 10.00      A   
ATOM   3162  C   SER A 335     -20.784  -0.864  26.907  1.00 10.00      A   
ATOM   3163  O   SER A 335     -20.305  -0.412  27.944  1.00 10.00      A   
ATOM   3164  N   THR A 336     -20.113  -1.676  26.104  1.00 10.00      A   
ATOM   3165  HN  THR A 336     -20.523  -1.971  25.263  1.00 10.00      A   
ATOM   3166  CA  THR A 336     -18.775  -2.128  26.437  1.00 10.00      A   
ATOM   3167  CB  THR A 336     -18.600  -3.612  26.082  1.00 10.00      A   
ATOM   3168  OG1 THR A 336     -19.789  -4.331  26.438  1.00 10.00      A   
ATOM   3169  HG1 THR A 336     -20.506  -4.086  25.834  1.00 10.00      A   
ATOM   3170  CG2 THR A 336     -17.419  -4.195  26.836  1.00 10.00      A   
ATOM   3171  C   THR A 336     -17.706  -1.313  25.715  1.00 10.00      A   
ATOM   3172  O   THR A 336     -16.831  -0.719  26.349  1.00 10.00      A   
ATOM   3173  N   CYS A 337     -17.779  -1.285  24.390  1.00 10.00      A   
ATOM   3174  HN  CYS A 337     -18.514  -1.760  23.934  1.00 10.00      A   
ATOM   3175  CA  CYS A 337     -16.810  -0.554  23.591  1.00 10.00      A   
ATOM   3176  CB  CYS A 337     -16.600  -1.258  22.250  1.00 10.00      A   
ATOM   3177  SG  CYS A 337     -16.435  -3.052  22.383  1.00 10.00      A   
ATOM   3178  HG  CYS A 337     -15.422  -3.311  23.204  1.00 10.00      A   
ATOM   3179  C   CYS A 337     -17.276   0.877  23.369  1.00 10.00      A   
ATOM   3180  O   CYS A 337     -17.968   1.171  22.393  1.00 10.00      A   
ATOM   3181  N   LYS A 338     -16.911   1.759  24.291  1.00 10.00      A   
ATOM   3182  HN  LYS A 338     -16.377   1.457  25.057  1.00 10.00      A   
ATOM   3183  CA  LYS A 338     -17.296   3.162  24.208  1.00 10.00      A   
ATOM   3184  CB  LYS A 338     -17.340   3.789  25.601  1.00 10.00      A   
ATOM   3185  CG  LYS A 338     -18.497   3.313  26.461  1.00 10.00      A   
ATOM   3186  CD  LYS A 338     -19.831   3.648  25.816  1.00 10.00      A   
ATOM   3187  CE  LYS A 338     -20.997   3.198  26.682  1.00 10.00      A   
ATOM   3188  NZ  LYS A 338     -22.305   3.390  25.998  1.00 10.00      A   
ATOM   3189  HZ1 LYS A 338     -23.086   3.314  26.683  1.00 10.00      A   
ATOM   3190  HZ2 LYS A 338     -22.437   2.665  25.263  1.00 10.00      A   
ATOM   3191  HZ3 LYS A 338     -22.339   4.330  25.551  1.00 10.00      A   
ATOM   3192  C   LYS A 338     -16.359   3.955  23.304  1.00 10.00      A   
ATOM   3193  O   LYS A 338     -16.598   5.130  23.026  1.00 10.00      A   
ATOM   3194  N   ASP A 339     -15.297   3.313  22.847  1.00 10.00      A   
ATOM   3195  HN  ASP A 339     -15.154   2.379  23.102  1.00 10.00      A   
ATOM   3196  CA  ASP A 339     -14.333   3.969  21.977  1.00 10.00      A   
ATOM   3197  CB  ASP A 339     -12.943   3.988  22.618  1.00 10.00      A   
ATOM   3198  CG  ASP A 339     -12.103   5.159  22.138  1.00 10.00      A   
ATOM   3199  OD1 ASP A 339     -12.511   6.325  22.357  1.00 10.00      A   
ATOM   3200  OD2 ASP A 339     -11.031   4.926  21.543  1.00 10.00      A   
ATOM   3201  C   ASP A 339     -14.285   3.302  20.606  1.00 10.00      A   
ATOM   3202  O   ASP A 339     -13.323   3.467  19.852  1.00 10.00      A   
ATOM   3203  N   LEU A 340     -15.334   2.550  20.294  1.00 10.00      A   
ATOM   3204  HN  LEU A 340     -16.062   2.459  20.942  1.00 10.00      A   
ATOM   3205  CA  LEU A 340     -15.436   1.856  19.014  1.00 10.00      A   
ATOM   3206  CB  LEU A 340     -16.656   0.928  19.020  1.00 10.00      A   
ATOM   3207  CG  LEU A 340     -16.776  -0.050  17.851  1.00 10.00      A   
ATOM   3208  CD1 LEU A 340     -15.710  -1.129  17.941  1.00 10.00      A   
ATOM   3209  CD2 LEU A 340     -18.166  -0.666  17.810  1.00 10.00      A   
ATOM   3210  C   LEU A 340     -15.551   2.871  17.881  1.00 10.00      A   
ATOM   3211  O   LEU A 340     -16.367   3.789  17.948  1.00 10.00      A   
ATOM   3212  N   ARG A 341     -14.730   2.703  16.852  1.00 10.00      A   
ATOM   3213  HN  ARG A 341     -14.119   1.935  16.854  1.00 10.00      A   
ATOM   3214  CA  ARG A 341     -14.718   3.616  15.715  1.00 10.00      A   
ATOM   3215  CB  ARG A 341     -13.277   4.019  15.378  1.00 10.00      A   
ATOM   3216  CG  ARG A 341     -12.393   4.303  16.582  1.00 10.00      A   
ATOM   3217  CD  ARG A 341     -12.794   5.589  17.285  1.00 10.00      A   
ATOM   3218  NE  ARG A 341     -12.023   5.795  18.510  1.00 10.00      A   
ATOM   3219  HE  ARG A 341     -12.039   5.071  19.177  1.00 10.00      A   
ATOM   3220  CZ  ARG A 341     -11.315   6.893  18.772  1.00 10.00      A   
ATOM   3221  NH1 ARG A 341     -11.282   7.894  17.898  1.00 10.00      A   
ATOM   3222 HH11 ARG A 341     -10.727   8.755  18.103  1.00 10.00      A   
ATOM   3223 HH12 ARG A 341     -11.814   7.829  17.002  1.00 10.00      A   
ATOM   3224  NH2 ARG A 341     -10.649   6.989  19.915  1.00 10.00      A   
ATOM   3225 HH21 ARG A 341     -10.684   6.201  20.615  1.00 10.00      A   
ATOM   3226 HH22 ARG A 341     -10.085   7.840  20.128  1.00 10.00      A   
ATOM   3227  C   ARG A 341     -15.355   2.979  14.484  1.00 10.00      A   
ATOM   3228  O   ARG A 341     -16.125   3.625  13.764  1.00 10.00      A   
ATOM   3229  N   GLU A 342     -15.037   1.713  14.249  1.00 10.00      A   
ATOM   3230  HN  GLU A 342     -14.450   1.239  14.878  1.00 10.00      A   
ATOM   3231  CA  GLU A 342     -15.555   1.003  13.090  1.00 10.00      A   
ATOM   3232  CB  GLU A 342     -14.445   0.755  12.067  1.00 10.00      A   
ATOM   3233  CG  GLU A 342     -14.915  -0.004  10.838  1.00 10.00      A   
ATOM   3234  CD  GLU A 342     -13.839  -0.159   9.799  1.00 10.00      A   
ATOM   3235  OE1 GLU A 342     -13.694   0.743   8.954  1.00 10.00      A   
ATOM   3236  OE2 GLU A 342     -13.144  -1.197   9.807  1.00 10.00      A   
ATOM   3237  C   GLU A 342     -16.203  -0.320  13.466  1.00 10.00      A   
ATOM   3238  O   GLU A 342     -15.688  -1.066  14.303  1.00 10.00      A   
ATOM   3239  N   LEU A 343     -17.324  -0.610  12.819  1.00 10.00      A   
ATOM   3240  HN  LEU A 343     -17.675   0.036  12.165  1.00 10.00      A   
ATOM   3241  CA  LEU A 343     -18.058  -1.838  13.051  1.00 10.00      A   
ATOM   3242  CB  LEU A 343     -19.259  -1.568  13.962  1.00 10.00      A   
ATOM   3243  CG  LEU A 343     -20.188  -2.751  14.236  1.00 10.00      A   
ATOM   3244  CD1 LEU A 343     -19.435  -3.879  14.927  1.00 10.00      A   
ATOM   3245  CD2 LEU A 343     -21.380  -2.305  15.065  1.00 10.00      A   
ATOM   3246  C   LEU A 343     -18.522  -2.427  11.720  1.00 10.00      A   
ATOM   3247  O   LEU A 343     -19.443  -1.912  11.084  1.00 10.00      A   
ATOM   3248  N   ARG A 344     -17.862  -3.487  11.284  1.00 10.00      A   
ATOM   3249  HN  ARG A 344     -17.118  -3.842  11.822  1.00 10.00      A   
ATOM   3250  CA  ARG A 344     -18.214  -4.144  10.033  1.00 10.00      A   
ATOM   3251  CB  ARG A 344     -16.988  -4.303   9.117  1.00 10.00      A   
ATOM   3252  CG  ARG A 344     -16.512  -2.999   8.494  1.00 10.00      A   
ATOM   3253  CD  ARG A 344     -15.401  -3.226   7.480  1.00 10.00      A   
ATOM   3254  NE  ARG A 344     -14.409  -2.159   7.546  1.00 10.00      A   
ATOM   3255  HE  ARG A 344     -14.279  -1.728   8.422  1.00 10.00      A   
ATOM   3256  CZ  ARG A 344     -13.660  -1.738   6.527  1.00 10.00      A   
ATOM   3257  NH1 ARG A 344     -13.757  -2.292   5.328  1.00 10.00      A   
ATOM   3258 HH11 ARG A 344     -14.425  -3.076   5.156  1.00 10.00      A   
ATOM   3259 HH12 ARG A 344     -13.159  -1.939   4.546  1.00 10.00      A   
ATOM   3260  NH2 ARG A 344     -12.828  -0.727   6.720  1.00 10.00      A   
ATOM   3261 HH21 ARG A 344     -12.778  -0.267   7.659  1.00 10.00      A   
ATOM   3262 HH22 ARG A 344     -12.217  -0.380   5.942  1.00 10.00      A   
ATOM   3263  C   ARG A 344     -18.872  -5.491  10.303  1.00 10.00      A   
ATOM   3264  O   ARG A 344     -18.230  -6.418  10.799  1.00 10.00      A   
ATOM   3265  N   VAL A 345     -20.158  -5.584   9.995  1.00 10.00      A   
ATOM   3266  HN  VAL A 345     -20.620  -4.803   9.615  1.00 10.00      A   
ATOM   3267  CA  VAL A 345     -20.911  -6.812  10.202  1.00 10.00      A   
ATOM   3268  CB  VAL A 345     -22.300  -6.523  10.815  1.00 10.00      A   
ATOM   3269  CG1 VAL A 345     -23.001  -7.816  11.209  1.00 10.00      A   
ATOM   3270  CG2 VAL A 345     -22.166  -5.597  12.016  1.00 10.00      A   
ATOM   3271  C   VAL A 345     -21.086  -7.550   8.881  1.00 10.00      A   
ATOM   3272  O   VAL A 345     -21.696  -7.035   7.946  1.00 10.00      A   
ATOM   3273  N   PHE A 346     -20.537  -8.746   8.807  1.00 10.00      A   
ATOM   3274  HN  PHE A 346     -20.057  -9.103   9.590  1.00 10.00      A   
ATOM   3275  CA  PHE A 346     -20.628  -9.555   7.604  1.00 10.00      A   
ATOM   3276  CB  PHE A 346     -19.283 -10.231   7.317  1.00 10.00      A   
ATOM   3277  CG  PHE A 346     -18.143  -9.266   7.131  1.00 10.00      A   
ATOM   3278  CD1 PHE A 346     -17.394  -8.837   8.215  1.00 10.00      A   
ATOM   3279  CD2 PHE A 346     -17.822  -8.785   5.873  1.00 10.00      A   
ATOM   3280  CE1 PHE A 346     -16.349  -7.948   8.049  1.00 10.00      A   
ATOM   3281  CE2 PHE A 346     -16.776  -7.896   5.699  1.00 10.00      A   
ATOM   3282  CZ  PHE A 346     -16.040  -7.477   6.790  1.00 10.00      A   
ATOM   3283  C   PHE A 346     -21.725 -10.603   7.746  1.00 10.00      A   
ATOM   3284  O   PHE A 346     -21.905 -11.175   8.820  1.00 10.00      A   
ATOM   3285  N   PRO A 347     -22.482 -10.861   6.673  1.00 10.00      A   
ATOM   3286  CA  PRO A 347     -23.559 -11.848   6.694  1.00 10.00      A   
ATOM   3287  CB  PRO A 347     -24.398 -11.473   5.473  1.00 10.00      A   
ATOM   3288  CG  PRO A 347     -23.428 -10.858   4.522  1.00 10.00      A   
ATOM   3289  CD  PRO A 347     -22.349 -10.212   5.357  1.00 10.00      A   
ATOM   3290  C   PRO A 347     -23.028 -13.271   6.556  1.00 10.00      A   
ATOM   3291  O   PRO A 347     -22.394 -13.620   5.553  1.00 10.00      A   
ATOM   3292  N   SER A 348     -23.295 -14.086   7.569  1.00 10.00      A   
ATOM   3293  HN  SER A 348     -23.811 -13.742   8.342  1.00 10.00      A   
ATOM   3294  CA  SER A 348     -22.850 -15.471   7.572  1.00 10.00      A   
ATOM   3295  CB  SER A 348     -23.110 -16.106   8.940  1.00 10.00      A   
ATOM   3296  OG  SER A 348     -24.424 -15.815   9.388  1.00 10.00      A   
ATOM   3297  HG  SER A 348     -24.476 -14.878   9.644  1.00 10.00      A   
ATOM   3298  C   SER A 348     -23.557 -16.259   6.473  1.00 10.00      A   
ATOM   3299  O   SER A 348     -22.951 -17.099   5.805  1.00 10.00      A   
ATOM   3300  N   GLU A 349     -24.841 -15.971   6.286  1.00 10.00      A   
ATOM   3301  HN  GLU A 349     -25.263 -15.289   6.847  1.00 10.00      A   
ATOM   3302  CA  GLU A 349     -25.639 -16.632   5.268  1.00 10.00      A   
ATOM   3303  CB  GLU A 349     -26.667 -17.568   5.913  1.00 10.00      A   
ATOM   3304  CG  GLU A 349     -26.061 -18.773   6.617  1.00 10.00      A   
ATOM   3305  CD  GLU A 349     -26.726 -20.073   6.213  1.00 10.00      A   
ATOM   3306  OE1 GLU A 349     -26.952 -20.277   5.003  1.00 10.00      A   
ATOM   3307  OE2 GLU A 349     -27.022 -20.901   7.102  1.00 10.00      A   
ATOM   3308  C   GLU A 349     -26.346 -15.591   4.405  1.00 10.00      A   
ATOM   3309  O   GLU A 349     -27.526 -15.318   4.597  1.00 10.00      A   
ATOM   3310  N   PRO A 350     -25.631 -14.986   3.442  1.00 10.00      A   
ATOM   3311  CA  PRO A 350     -26.200 -13.955   2.567  1.00 10.00      A   
ATOM   3312  CB  PRO A 350     -24.956 -13.261   2.014  1.00 10.00      A   
ATOM   3313  CG  PRO A 350     -23.920 -14.332   1.976  1.00 10.00      A   
ATOM   3314  CD  PRO A 350     -24.210 -15.251   3.134  1.00 10.00      A   
ATOM   3315  C   PRO A 350     -27.031 -14.530   1.420  1.00 10.00      A   
ATOM   3316  O   PRO A 350     -27.647 -13.786   0.654  1.00 10.00      A   
ATOM   3317  N   PHE A 351     -27.046 -15.851   1.302  1.00 10.00      A   
ATOM   3318  HN  PHE A 351     -26.543 -16.397   1.941  1.00 10.00      A   
ATOM   3319  CA  PHE A 351     -27.793 -16.506   0.240  1.00 10.00      A   
ATOM   3320  CB  PHE A 351     -27.095 -17.787  -0.213  1.00 10.00      A   
ATOM   3321  CG  PHE A 351     -25.789 -17.539  -0.909  1.00 10.00      A   
ATOM   3322  CD1 PHE A 351     -24.592 -17.697  -0.234  1.00 10.00      A   
ATOM   3323  CD2 PHE A 351     -25.760 -17.143  -2.236  1.00 10.00      A   
ATOM   3324  CE1 PHE A 351     -23.388 -17.467  -0.869  1.00 10.00      A   
ATOM   3325  CE2 PHE A 351     -24.558 -16.912  -2.879  1.00 10.00      A   
ATOM   3326  CZ  PHE A 351     -23.370 -17.073  -2.193  1.00 10.00      A   
ATOM   3327  C   PHE A 351     -29.233 -16.778   0.656  1.00 10.00      A   
ATOM   3328  O   PHE A 351     -30.128 -16.868  -0.187  1.00 10.00      A   
ATOM   3329  N   VAL A 352     -29.456 -16.883   1.955  1.00 10.00      A   
ATOM   3330  HN  VAL A 352     -28.709 -16.769   2.577  1.00 10.00      A   
ATOM   3331  CA  VAL A 352     -30.790 -17.143   2.480  1.00 10.00      A   
ATOM   3332  CB  VAL A 352     -30.734 -17.714   3.910  1.00 10.00      A   
ATOM   3333  CG1 VAL A 352     -32.108 -18.201   4.338  1.00 10.00      A   
ATOM   3334  CG2 VAL A 352     -29.723 -18.844   3.998  1.00 10.00      A   
ATOM   3335  C   VAL A 352     -31.611 -15.857   2.485  1.00 10.00      A   
ATOM   3336  O   VAL A 352     -31.163 -14.835   3.009  1.00 10.00      A   
ATOM   3337  N   MET A 353     -32.805 -15.912   1.897  1.00 10.00      A   
ATOM   3338  HN  MET A 353     -33.106 -16.760   1.503  1.00 10.00      A   
ATOM   3339  CA  MET A 353     -33.681 -14.745   1.825  1.00 10.00      A   
ATOM   3340  CB  MET A 353     -34.892 -15.034   0.933  1.00 10.00      A   
ATOM   3341  CG  MET A 353     -35.787 -13.827   0.700  1.00 10.00      A   
ATOM   3342  SD  MET A 353     -37.304 -14.231  -0.186  1.00 10.00      A   
ATOM   3343  CE  MET A 353     -38.038 -12.603  -0.348  1.00 10.00      A   
ATOM   3344  C   MET A 353     -34.139 -14.319   3.214  1.00 10.00      A   
ATOM   3345  O   MET A 353     -34.087 -13.141   3.566  1.00 10.00      A   
ATOM   3346  N   GLU A 354     -34.577 -15.285   3.997  1.00 10.00      A   
ATOM   3347  HN  GLU A 354     -34.587 -16.201   3.657  1.00 10.00      A   
ATOM   3348  CA  GLU A 354     -35.040 -15.028   5.348  1.00 10.00      A   
ATOM   3349  CB  GLU A 354     -35.944 -16.164   5.825  1.00 10.00      A   
ATOM   3350  CG  GLU A 354     -37.367 -16.076   5.307  1.00 10.00      A   
ATOM   3351  CD  GLU A 354     -38.136 -14.934   5.936  1.00 10.00      A   
ATOM   3352  OE1 GLU A 354     -38.702 -15.131   7.033  1.00 10.00      A   
ATOM   3353  OE2 GLU A 354     -38.181 -13.836   5.348  1.00 10.00      A   
ATOM   3354  C   GLU A 354     -33.860 -14.862   6.298  1.00 10.00      A   
ATOM   3355  O   GLU A 354     -32.798 -15.447   6.083  1.00 10.00      A   
ATOM   3356  N   PRO A 355     -34.029 -14.042   7.349  1.00 10.00      A   
ATOM   3357  CA  PRO A 355     -32.978 -13.794   8.342  1.00 10.00      A   
ATOM   3358  CB  PRO A 355     -33.613 -12.781   9.302  1.00 10.00      A   
ATOM   3359  CG  PRO A 355     -34.756 -12.195   8.547  1.00 10.00      A   
ATOM   3360  CD  PRO A 355     -35.254 -13.283   7.647  1.00 10.00      A   
ATOM   3361  C   PRO A 355     -32.598 -15.058   9.101  1.00 10.00      A   
ATOM   3362  O   PRO A 355     -33.458 -15.748   9.655  1.00 10.00      A   
ATOM   3363  N   ASN A 356     -31.305 -15.354   9.115  1.00 10.00      A   
ATOM   3364  HN  ASN A 356     -30.681 -14.768   8.640  1.00 10.00      A   
ATOM   3365  CA  ASN A 356     -30.784 -16.531   9.802  1.00 10.00      A   
ATOM   3366  CB  ASN A 356     -29.356 -16.856   9.334  1.00 10.00      A   
ATOM   3367  CG  ASN A 356     -28.500 -15.621   9.106  1.00 10.00      A   
ATOM   3368  OD1 ASN A 356     -28.550 -15.003   8.038  1.00 10.00      A   
ATOM   3369  ND2 ASN A 356     -27.701 -15.260  10.094  1.00 10.00      A   
ATOM   3370 HD21 ASN A 356     -27.698 -15.799  10.910  1.00 10.00      A   
ATOM   3371 HD22 ASN A 356     -27.145 -14.447   9.972  1.00 10.00      A   
ATOM   3372  C   ASN A 356     -30.846 -16.371  11.320  1.00 10.00      A   
ATOM   3373  O   ASN A 356     -31.223 -17.300  12.038  1.00 10.00      A   
ATOM   3374  N   VAL A 357     -30.489 -15.191  11.803  1.00 10.00      A   
ATOM   3375  HN  VAL A 357     -30.209 -14.485  11.187  1.00 10.00      A   
ATOM   3376  CA  VAL A 357     -30.515 -14.912  13.231  1.00 10.00      A   
ATOM   3377  CB  VAL A 357     -29.100 -14.739  13.822  1.00 10.00      A   
ATOM   3378  CG1 VAL A 357     -28.389 -16.079  13.932  1.00 10.00      A   
ATOM   3379  CG2 VAL A 357     -28.285 -13.760  12.992  1.00 10.00      A   
ATOM   3380  C   VAL A 357     -31.345 -13.670  13.520  1.00 10.00      A   
ATOM   3381  O   VAL A 357     -31.911 -13.061  12.603  1.00 10.00      A   
ATOM   3382  N   ALA A 358     -31.413 -13.298  14.789  1.00 10.00      A   
ATOM   3383  HN  ALA A 358     -30.928 -13.825  15.473  1.00 10.00      A   
ATOM   3384  CA  ALA A 358     -32.179 -12.130  15.208  1.00 10.00      A   
ATOM   3385  CB  ALA A 358     -32.712 -12.311  16.620  1.00 10.00      A   
ATOM   3386  C   ALA A 358     -31.362 -10.845  15.097  1.00 10.00      A   
ATOM   3387  O   ALA A 358     -31.020 -10.219  16.101  1.00 10.00      A   
ATOM   3388  N   LEU A 359     -31.040 -10.467  13.871  1.00 10.00      A   
ATOM   3389  HN  LEU A 359     -31.322 -11.021  13.114  1.00 10.00      A   
ATOM   3390  CA  LEU A 359     -30.284  -9.249  13.617  1.00 10.00      A   
ATOM   3391  CB  LEU A 359     -28.969  -9.558  12.894  1.00 10.00      A   
ATOM   3392  CG  LEU A 359     -28.031  -8.363  12.686  1.00 10.00      A   
ATOM   3393  CD1 LEU A 359     -26.956  -8.319  13.761  1.00 10.00      A   
ATOM   3394  CD2 LEU A 359     -27.413  -8.387  11.297  1.00 10.00      A   
ATOM   3395  C   LEU A 359     -31.126  -8.292  12.783  1.00 10.00      A   
ATOM   3396  O   LEU A 359     -31.425  -8.566  11.615  1.00 10.00      A   
ATOM   3397  N   THR A 360     -31.534  -7.187  13.389  1.00 10.00      A   
ATOM   3398  HN  THR A 360     -31.274  -7.025  14.328  1.00 10.00      A   
ATOM   3399  CA  THR A 360     -32.351  -6.201  12.698  1.00 10.00      A   
ATOM   3400  CB  THR A 360     -33.719  -6.034  13.383  1.00 10.00      A   
ATOM   3401  OG1 THR A 360     -33.525  -5.587  14.727  1.00 10.00      A   
ATOM   3402  HG1 THR A 360     -32.892  -6.178  15.171  1.00 10.00      A   
ATOM   3403  CG2 THR A 360     -34.473  -7.352  13.404  1.00 10.00      A   
ATOM   3404  C   THR A 360     -31.643  -4.855  12.662  1.00 10.00      A   
ATOM   3405  O   THR A 360     -30.427  -4.784  12.822  1.00 10.00      A   
ATOM   3406  N   GLU A 361     -32.410  -3.792  12.462  1.00 10.00      A   
ATOM   3407  HN  GLU A 361     -33.386  -3.911  12.354  1.00 10.00      A   
ATOM   3408  CA  GLU A 361     -31.861  -2.449  12.404  1.00 10.00      A   
ATOM   3409  CB  GLU A 361     -32.798  -1.541  11.602  1.00 10.00      A   
ATOM   3410  CG  GLU A 361     -34.090  -1.185  12.328  1.00 10.00      A   
ATOM   3411  CD  GLU A 361     -35.233  -2.150  12.059  1.00 10.00      A   
ATOM   3412  OE1 GLU A 361     -36.345  -1.674  11.759  1.00 10.00      A   
ATOM   3413  OE2 GLU A 361     -35.034  -3.381  12.164  1.00 10.00      A   
ATOM   3414  C   GLU A 361     -31.677  -1.886  13.812  1.00 10.00      A   
ATOM   3415  O   GLU A 361     -30.874  -0.974  14.027  1.00 10.00      A   
ATOM   3416  N   GLN A 362     -32.417  -2.456  14.770  1.00 10.00      A   
ATOM   3417  HN  GLN A 362     -33.009  -3.202  14.535  1.00 10.00      A   
ATOM   3418  CA  GLN A 362     -32.365  -2.012  16.158  1.00 10.00      A   
ATOM   3419  CB  GLN A 362     -33.376  -2.781  17.014  1.00 10.00      A   
ATOM   3420  CG  GLN A 362     -33.612  -2.174  18.390  1.00 10.00      A   
ATOM   3421  CD  GLN A 362     -34.273  -0.808  18.332  1.00 10.00      A   
ATOM   3422  OE1 GLN A 362     -35.048  -0.511  17.418  1.00 10.00      A   
ATOM   3423  NE2 GLN A 362     -33.979   0.033  19.308  1.00 10.00      A   
ATOM   3424 HE21 GLN A 362     -33.358  -0.267  20.007  1.00 10.00      A   
ATOM   3425 HE22 GLN A 362     -34.406   0.918  19.304  1.00 10.00      A   
ATOM   3426  C   GLN A 362     -30.958  -2.154  16.730  1.00 10.00      A   
ATOM   3427  O   GLN A 362     -30.521  -1.336  17.547  1.00 10.00      A   
ATOM   3428  N   GLY A 363     -30.256  -3.192  16.293  1.00 10.00      A   
ATOM   3429  HN  GLY A 363     -30.666  -3.817  15.656  1.00 10.00      A   
ATOM   3430  CA  GLY A 363     -28.901  -3.423  16.752  1.00 10.00      A   
ATOM   3431  C   GLY A 363     -27.994  -2.256  16.421  1.00 10.00      A   
ATOM   3432  O   GLY A 363     -27.225  -1.800  17.269  1.00 10.00      A   
ATOM   3433  N   LEU A 364     -28.109  -1.755  15.193  1.00 10.00      A   
ATOM   3434  HN  LEU A 364     -28.758  -2.154  14.576  1.00 10.00      A   
ATOM   3435  CA  LEU A 364     -27.304  -0.628  14.741  1.00 10.00      A   
ATOM   3436  CB  LEU A 364     -27.582  -0.318  13.265  1.00 10.00      A   
ATOM   3437  CG  LEU A 364     -26.366   0.029  12.392  1.00 10.00      A   
ATOM   3438  CD1 LEU A 364     -26.798   0.347  10.968  1.00 10.00      A   
ATOM   3439  CD2 LEU A 364     -25.571   1.184  12.982  1.00 10.00      A   
ATOM   3440  C   LEU A 364     -27.588   0.604  15.591  1.00 10.00      A   
ATOM   3441  O   LEU A 364     -26.662   1.223  16.120  1.00 10.00      A   
ATOM   3442  N   VAL A 365     -28.873   0.940  15.725  1.00 10.00      A   
ATOM   3443  HN  VAL A 365     -29.553   0.389  15.280  1.00 10.00      A   
ATOM   3444  CA  VAL A 365     -29.302   2.103  16.506  1.00 10.00      A   
ATOM   3445  CB  VAL A 365     -30.842   2.189  16.611  1.00 10.00      A   
ATOM   3446  CG1 VAL A 365     -31.268   3.487  17.281  1.00 10.00      A   
ATOM   3447  CG2 VAL A 365     -31.486   2.060  15.239  1.00 10.00      A   
ATOM   3448  C   VAL A 365     -28.705   2.069  17.912  1.00 10.00      A   
ATOM   3449  O   VAL A 365     -28.165   3.069  18.396  1.00 10.00      A   
ATOM   3450  N   SER A 366     -28.777   0.904  18.547  1.00 10.00      A   
ATOM   3451  HN  SER A 366     -29.192   0.138  18.094  1.00 10.00      A   
ATOM   3452  CA  SER A 366     -28.254   0.729  19.894  1.00 10.00      A   
ATOM   3453  CB  SER A 366     -28.525  -0.696  20.384  1.00 10.00      A   
ATOM   3454  OG  SER A 366     -29.892  -1.047  20.211  1.00 10.00      A   
ATOM   3455  HG  SER A 366     -30.054  -1.259  19.282  1.00 10.00      A   
ATOM   3456  C   SER A 366     -26.758   1.037  19.957  1.00 10.00      A   
ATOM   3457  O   SER A 366     -26.284   1.671  20.903  1.00 10.00      A   
ATOM   3458  N   VAL A 367     -26.026   0.611  18.933  1.00 10.00      A   
ATOM   3459  HN  VAL A 367     -26.467   0.143  18.190  1.00 10.00      A   
ATOM   3460  CA  VAL A 367     -24.586   0.832  18.880  1.00 10.00      A   
ATOM   3461  CB  VAL A 367     -23.881  -0.068  17.843  1.00 10.00      A   
ATOM   3462  CG1 VAL A 367     -22.372   0.071  17.962  1.00 10.00      A   
ATOM   3463  CG2 VAL A 367     -24.283  -1.519  18.030  1.00 10.00      A   
ATOM   3464  C   VAL A 367     -24.243   2.299  18.618  1.00 10.00      A   
ATOM   3465  O   VAL A 367     -23.378   2.861  19.285  1.00 10.00      A   
ATOM   3466  N   SER A 368     -24.931   2.923  17.667  1.00 10.00      A   
ATOM   3467  HN  SER A 368     -25.627   2.433  17.172  1.00 10.00      A   
ATOM   3468  CA  SER A 368     -24.674   4.324  17.341  1.00 10.00      A   
ATOM   3469  CB  SER A 368     -25.484   4.757  16.118  1.00 10.00      A   
ATOM   3470  OG  SER A 368     -26.750   4.127  16.098  1.00 10.00      A   
ATOM   3471  HG  SER A 368     -27.274   4.427  16.847  1.00 10.00      A   
ATOM   3472  C   SER A 368     -24.964   5.239  18.530  1.00 10.00      A   
ATOM   3473  O   SER A 368     -24.364   6.309  18.668  1.00 10.00      A   
ATOM   3474  N   MET A 369     -25.892   4.812  19.382  1.00 10.00      A   
ATOM   3475  HN  MET A 369     -26.346   3.958  19.204  1.00 10.00      A   
ATOM   3476  CA  MET A 369     -26.255   5.584  20.567  1.00 10.00      A   
ATOM   3477  CB  MET A 369     -27.670   5.232  21.035  1.00 10.00      A   
ATOM   3478  CG  MET A 369     -28.780   5.712  20.113  1.00 10.00      A   
ATOM   3479  SD  MET A 369     -30.426   5.354  20.759  1.00 10.00      A   
ATOM   3480  CE  MET A 369     -30.427   6.356  22.245  1.00 10.00      A   
ATOM   3481  C   MET A 369     -25.272   5.321  21.701  1.00 10.00      A   
ATOM   3482  O   MET A 369     -25.012   6.194  22.531  1.00 10.00      A   
ATOM   3483  N   GLY A 370     -24.721   4.116  21.722  1.00 10.00      A   
ATOM   3484  HN  GLY A 370     -24.954   3.471  21.020  1.00 10.00      A   
ATOM   3485  CA  GLY A 370     -23.784   3.740  22.763  1.00 10.00      A   
ATOM   3486  C   GLY A 370     -22.361   4.190  22.493  1.00 10.00      A   
ATOM   3487  O   GLY A 370     -21.691   4.694  23.392  1.00 10.00      A   
ATOM   3488  N   CYS A 371     -21.895   3.998  21.271  1.00 10.00      A   
ATOM   3489  HN  CYS A 371     -22.474   3.580  20.595  1.00 10.00      A   
ATOM   3490  CA  CYS A 371     -20.543   4.383  20.898  1.00 10.00      A   
ATOM   3491  CB  CYS A 371     -19.947   3.329  19.962  1.00 10.00      A   
ATOM   3492  SG  CYS A 371     -20.254   1.628  20.493  1.00 10.00      A   
ATOM   3493  HG  CYS A 371     -19.311   1.300  21.369  1.00 10.00      A   
ATOM   3494  C   CYS A 371     -20.530   5.754  20.230  1.00 10.00      A   
ATOM   3495  O   CYS A 371     -21.021   5.919  19.111  1.00 10.00      A   
ATOM   3496  N   PRO A 372     -19.962   6.757  20.912  1.00 10.00      A   
ATOM   3497  CA  PRO A 372     -19.882   8.124  20.399  1.00 10.00      A   
ATOM   3498  CB  PRO A 372     -19.812   8.945  21.683  1.00 10.00      A   
ATOM   3499  CG  PRO A 372     -19.069   8.072  22.640  1.00 10.00      A   
ATOM   3500  CD  PRO A 372     -19.366   6.644  22.255  1.00 10.00      A   
ATOM   3501  C   PRO A 372     -18.630   8.360  19.559  1.00 10.00      A   
ATOM   3502  O   PRO A 372     -18.277   9.503  19.258  1.00 10.00      A   
ATOM   3503  N   LYS A 373     -17.958   7.278  19.184  1.00 10.00      A   
ATOM   3504  HN  LYS A 373     -18.288   6.395  19.452  1.00 10.00      A   
ATOM   3505  CA  LYS A 373     -16.741   7.375  18.387  1.00 10.00      A   
ATOM   3506  CB  LYS A 373     -15.551   6.777  19.146  1.00 10.00      A   
ATOM   3507  CG  LYS A 373     -15.260   7.424  20.494  1.00 10.00      A   
ATOM   3508  CD  LYS A 373     -14.967   8.909  20.356  1.00 10.00      A   
ATOM   3509  CE  LYS A 373     -14.157   9.422  21.536  1.00 10.00      A   
ATOM   3510  NZ  LYS A 373     -12.742   8.971  21.468  1.00 10.00      A   
ATOM   3511  HZ1 LYS A 373     -12.357   9.147  20.517  1.00 10.00      A   
ATOM   3512  HZ2 LYS A 373     -12.678   7.952  21.678  1.00 10.00      A   
ATOM   3513  HZ3 LYS A 373     -12.167   9.493  22.163  1.00 10.00      A   
ATOM   3514  C   LYS A 373     -16.906   6.678  17.040  1.00 10.00      A   
ATOM   3515  O   LYS A 373     -15.968   6.621  16.238  1.00 10.00      A   
ATOM   3516  N   LEU A 374     -18.104   6.155  16.797  1.00 10.00      A   
ATOM   3517  HN  LEU A 374     -18.809   6.253  17.466  1.00 10.00      A   
ATOM   3518  CA  LEU A 374     -18.398   5.449  15.554  1.00 10.00      A   
ATOM   3519  CB  LEU A 374     -19.754   4.751  15.638  1.00 10.00      A   
ATOM   3520  CG  LEU A 374     -19.769   3.371  16.291  1.00 10.00      A   
ATOM   3521  CD1 LEU A 374     -21.187   2.836  16.348  1.00 10.00      A   
ATOM   3522  CD2 LEU A 374     -18.868   2.409  15.532  1.00 10.00      A   
ATOM   3523  C   LEU A 374     -18.391   6.390  14.364  1.00 10.00      A   
ATOM   3524  O   LEU A 374     -19.028   7.443  14.392  1.00 10.00      A   
ATOM   3525  N   GLU A 375     -17.656   6.013  13.329  1.00 10.00      A   
ATOM   3526  HN  GLU A 375     -17.133   5.185  13.394  1.00 10.00      A   
ATOM   3527  CA  GLU A 375     -17.578   6.812  12.112  1.00 10.00      A   
ATOM   3528  CB  GLU A 375     -16.345   7.719  12.130  1.00 10.00      A   
ATOM   3529  CG  GLU A 375     -15.030   6.977  12.293  1.00 10.00      A   
ATOM   3530  CD  GLU A 375     -13.840   7.830  11.928  1.00 10.00      A   
ATOM   3531  OE1 GLU A 375     -13.746   8.245  10.754  1.00 10.00      A   
ATOM   3532  OE2 GLU A 375     -12.993   8.084  12.813  1.00 10.00      A   
ATOM   3533  C   GLU A 375     -17.561   5.924  10.871  1.00 10.00      A   
ATOM   3534  O   GLU A 375     -17.677   6.410   9.749  1.00 10.00      A   
ATOM   3535  N   SER A 376     -17.412   4.625  11.081  1.00 10.00      A   
ATOM   3536  HN  SER A 376     -17.321   4.295  11.998  1.00 10.00      A   
ATOM   3537  CA  SER A 376     -17.379   3.670   9.986  1.00 10.00      A   
ATOM   3538  CB  SER A 376     -15.929   3.271   9.695  1.00 10.00      A   
ATOM   3539  OG  SER A 376     -15.837   2.387   8.595  1.00 10.00      A   
ATOM   3540  HG  SER A 376     -15.012   1.874   8.665  1.00 10.00      A   
ATOM   3541  C   SER A 376     -18.206   2.441  10.349  1.00 10.00      A   
ATOM   3542  O   SER A 376     -17.824   1.663  11.224  1.00 10.00      A   
ATOM   3543  N   VAL A 377     -19.352   2.277   9.701  1.00 10.00      A   
ATOM   3544  HN  VAL A 377     -19.616   2.931   9.017  1.00 10.00      A   
ATOM   3545  CA  VAL A 377     -20.223   1.141   9.987  1.00 10.00      A   
ATOM   3546  CB  VAL A 377     -21.465   1.553  10.815  1.00 10.00      A   
ATOM   3547  CG1 VAL A 377     -22.230   0.325  11.287  1.00 10.00      A   
ATOM   3548  CG2 VAL A 377     -21.078   2.430  12.000  1.00 10.00      A   
ATOM   3549  C   VAL A 377     -20.690   0.434   8.714  1.00 10.00      A   
ATOM   3550  O   VAL A 377     -21.143   1.072   7.763  1.00 10.00      A   
ATOM   3551  N   LEU A 378     -20.564  -0.887   8.712  1.00 10.00      A   
ATOM   3552  HN  LEU A 378     -20.167  -1.323   9.501  1.00 10.00      A   
ATOM   3553  CA  LEU A 378     -20.992  -1.722   7.595  1.00 10.00      A   
ATOM   3554  CB  LEU A 378     -19.801  -2.506   7.030  1.00 10.00      A   
ATOM   3555  CG  LEU A 378     -20.120  -3.627   6.029  1.00 10.00      A   
ATOM   3556  CD1 LEU A 378     -20.566  -3.053   4.691  1.00 10.00      A   
ATOM   3557  CD2 LEU A 378     -18.920  -4.549   5.850  1.00 10.00      A   
ATOM   3558  C   LEU A 378     -22.059  -2.689   8.095  1.00 10.00      A   
ATOM   3559  O   LEU A 378     -21.790  -3.525   8.962  1.00 10.00      A   
ATOM   3560  N   TYR A 379     -23.262  -2.578   7.556  1.00 10.00      A   
ATOM   3561  HN  TYR A 379     -23.418  -1.908   6.848  1.00 10.00      A   
ATOM   3562  CA  TYR A 379     -24.359  -3.425   7.994  1.00 10.00      A   
ATOM   3563  CB  TYR A 379     -25.472  -2.554   8.571  1.00 10.00      A   
ATOM   3564  CG  TYR A 379     -26.099  -3.097   9.833  1.00 10.00      A   
ATOM   3565  CD1 TYR A 379     -25.315  -3.589  10.869  1.00 10.00      A   
ATOM   3566  CD2 TYR A 379     -27.476  -3.103   9.992  1.00 10.00      A   
ATOM   3567  CE1 TYR A 379     -25.889  -4.072  12.030  1.00 10.00      A   
ATOM   3568  CE2 TYR A 379     -28.058  -3.585  11.146  1.00 10.00      A   
ATOM   3569  CZ  TYR A 379     -27.261  -4.068  12.162  1.00 10.00      A   
ATOM   3570  OH  TYR A 379     -27.839  -4.536  13.318  1.00 10.00      A   
ATOM   3571  HH  TYR A 379     -28.728  -4.867  13.122  1.00 10.00      A   
ATOM   3572  C   TYR A 379     -24.913  -4.295   6.872  1.00 10.00      A   
ATOM   3573  O   TYR A 379     -24.929  -3.898   5.706  1.00 10.00      A   
ATOM   3574  N   PHE A 380     -25.375  -5.483   7.249  1.00 10.00      A   
ATOM   3575  HN  PHE A 380     -25.326  -5.727   8.196  1.00 10.00      A   
ATOM   3576  CA  PHE A 380     -25.951  -6.436   6.311  1.00 10.00      A   
ATOM   3577  CB  PHE A 380     -24.924  -7.513   5.939  1.00 10.00      A   
ATOM   3578  CG  PHE A 380     -24.053  -7.162   4.769  1.00 10.00      A   
ATOM   3579  CD1 PHE A 380     -22.807  -6.589   4.960  1.00 10.00      A   
ATOM   3580  CD2 PHE A 380     -24.479  -7.410   3.475  1.00 10.00      A   
ATOM   3581  CE1 PHE A 380     -22.005  -6.271   3.883  1.00 10.00      A   
ATOM   3582  CE2 PHE A 380     -23.682  -7.093   2.392  1.00 10.00      A   
ATOM   3583  CZ  PHE A 380     -22.442  -6.522   2.596  1.00 10.00      A   
ATOM   3584  C   PHE A 380     -27.181  -7.097   6.931  1.00 10.00      A   
ATOM   3585  O   PHE A 380     -27.056  -8.010   7.750  1.00 10.00      A   
ATOM   3586  N   CYS A 381     -28.363  -6.633   6.551  1.00 10.00      A   
ATOM   3587  HN  CYS A 381     -28.406  -5.906   5.896  1.00 10.00      A   
ATOM   3588  CA  CYS A 381     -29.603  -7.184   7.083  1.00 10.00      A   
ATOM   3589  CB  CYS A 381     -30.130  -6.302   8.216  1.00 10.00      A   
ATOM   3590  SG  CYS A 381     -30.254  -4.550   7.789  1.00 10.00      A   
ATOM   3591  HG  CYS A 381     -31.542  -4.236   7.719  1.00 10.00      A   
ATOM   3592  C   CYS A 381     -30.656  -7.326   5.988  1.00 10.00      A   
ATOM   3593  O   CYS A 381     -30.427  -6.938   4.841  1.00 10.00      A   
ATOM   3594  N   ARG A 382     -31.806  -7.886   6.344  1.00 10.00      A   
ATOM   3595  HN  ARG A 382     -31.928  -8.181   7.275  1.00 10.00      A   
ATOM   3596  CA  ARG A 382     -32.889  -8.083   5.386  1.00 10.00      A   
ATOM   3597  CB  ARG A 382     -33.620  -9.402   5.647  1.00 10.00      A   
ATOM   3598  CG  ARG A 382     -32.967 -10.622   5.022  1.00 10.00      A   
ATOM   3599  CD  ARG A 382     -31.844 -11.167   5.885  1.00 10.00      A   
ATOM   3600  NE  ARG A 382     -31.346 -12.439   5.374  1.00 10.00      A   
ATOM   3601  HE  ARG A 382     -31.793 -12.809   4.577  1.00 10.00      A   
ATOM   3602  CZ  ARG A 382     -30.348 -13.125   5.920  1.00 10.00      A   
ATOM   3603  NH1 ARG A 382     -29.733 -12.668   7.005  1.00 10.00      A   
ATOM   3604 HH11 ARG A 382     -30.028 -11.765   7.439  1.00 10.00      A   
ATOM   3605 HH12 ARG A 382     -28.949 -13.211   7.431  1.00 10.00      A   
ATOM   3606  NH2 ARG A 382     -29.962 -14.271   5.377  1.00 10.00      A   
ATOM   3607 HH21 ARG A 382     -29.176 -14.816   5.795  1.00 10.00      A   
ATOM   3608 HH22 ARG A 382     -30.443 -14.636   4.520  1.00 10.00      A   
ATOM   3609  C   ARG A 382     -33.894  -6.937   5.408  1.00 10.00      A   
ATOM   3610  O   ARG A 382     -34.507  -6.628   4.391  1.00 10.00      A   
ATOM   3611  N   GLN A 383     -34.063  -6.314   6.565  1.00 10.00      A   
ATOM   3612  HN  GLN A 383     -33.541  -6.600   7.344  1.00 10.00      A   
ATOM   3613  CA  GLN A 383     -35.015  -5.217   6.705  1.00 10.00      A   
ATOM   3614  CB  GLN A 383     -36.084  -5.572   7.743  1.00 10.00      A   
ATOM   3615  CG  GLN A 383     -35.584  -5.566   9.178  1.00 10.00      A   
ATOM   3616  CD  GLN A 383     -36.569  -6.194  10.138  1.00 10.00      A   
ATOM   3617  OE1 GLN A 383     -37.263  -7.148   9.791  1.00 10.00      A   
ATOM   3618  NE2 GLN A 383     -36.650  -5.653  11.346  1.00 10.00      A   
ATOM   3619 HE21 GLN A 383     -36.070  -4.878  11.552  1.00 10.00      A   
ATOM   3620 HE22 GLN A 383     -37.282  -6.045  11.989  1.00 10.00      A   
ATOM   3621  C   GLN A 383     -34.323  -3.909   7.083  1.00 10.00      A   
ATOM   3622  O   GLN A 383     -33.171  -3.906   7.518  1.00 10.00      A   
ATOM   3623  N   MET A 384     -35.037  -2.807   6.911  1.00 10.00      A   
ATOM   3624  HN  MET A 384     -35.952  -2.880   6.560  1.00 10.00      A   
ATOM   3625  CA  MET A 384     -34.519  -1.486   7.231  1.00 10.00      A   
ATOM   3626  CB  MET A 384     -33.574  -0.994   6.129  1.00 10.00      A   
ATOM   3627  CG  MET A 384     -32.856   0.304   6.465  1.00 10.00      A   
ATOM   3628  SD  MET A 384     -32.124   0.287   8.116  1.00 10.00      A   
ATOM   3629  CE  MET A 384     -30.982  -1.086   7.965  1.00 10.00      A   
ATOM   3630  C   MET A 384     -35.686  -0.520   7.397  1.00 10.00      A   
ATOM   3631  O   MET A 384     -36.725  -0.696   6.759  1.00 10.00      A   
ATOM   3632  N   THR A 385     -35.525   0.473   8.265  1.00 10.00      A   
ATOM   3633  HN  THR A 385     -34.682   0.548   8.760  1.00 10.00      A   
ATOM   3634  CA  THR A 385     -36.573   1.455   8.508  1.00 10.00      A   
ATOM   3635  CB  THR A 385     -37.186   1.279   9.909  1.00 10.00      A   
ATOM   3636  OG1 THR A 385     -36.173   0.829  10.818  1.00 10.00      A   
ATOM   3637  HG1 THR A 385     -36.362  -0.083  11.094  1.00 10.00      A   
ATOM   3638  CG2 THR A 385     -38.333   0.282   9.880  1.00 10.00      A   
ATOM   3639  C   THR A 385     -36.038   2.878   8.382  1.00 10.00      A   
ATOM   3640  O   THR A 385     -34.872   3.147   8.691  1.00 10.00      A   
ATOM   3641  N   ASN A 386     -36.893   3.780   7.919  1.00 10.00      A   
ATOM   3642  HN  ASN A 386     -37.805   3.491   7.671  1.00 10.00      A   
ATOM   3643  CA  ASN A 386     -36.523   5.179   7.756  1.00 10.00      A   
ATOM   3644  CB  ASN A 386     -37.619   5.949   7.018  1.00 10.00      A   
ATOM   3645  CG  ASN A 386     -37.590   5.730   5.518  1.00 10.00      A   
ATOM   3646  OD1 ASN A 386     -36.850   6.400   4.795  1.00 10.00      A   
ATOM   3647  ND2 ASN A 386     -38.397   4.793   5.038  1.00 10.00      A   
ATOM   3648 HD21 ASN A 386     -38.961   4.292   5.671  1.00 10.00      A   
ATOM   3649 HD22 ASN A 386     -38.404   4.640   4.067  1.00 10.00      A   
ATOM   3650  C   ASN A 386     -36.276   5.820   9.110  1.00 10.00      A   
ATOM   3651  O   ASN A 386     -35.327   6.586   9.280  1.00 10.00      A   
ATOM   3652  N   ALA A 387     -37.140   5.494  10.067  1.00 10.00      A   
ATOM   3653  HN  ALA A 387     -37.884   4.889   9.846  1.00 10.00      A   
ATOM   3654  CA  ALA A 387     -37.039   6.020  11.427  1.00 10.00      A   
ATOM   3655  CB  ALA A 387     -38.145   5.444  12.294  1.00 10.00      A   
ATOM   3656  C   ALA A 387     -35.674   5.714  12.041  1.00 10.00      A   
ATOM   3657  O   ALA A 387     -35.057   6.577  12.672  1.00 10.00      A   
ATOM   3658  N   ALA A 388     -35.212   4.485  11.855  1.00 10.00      A   
ATOM   3659  HN  ALA A 388     -35.756   3.841  11.361  1.00 10.00      A   
ATOM   3660  CA  ALA A 388     -33.920   4.066  12.375  1.00 10.00      A   
ATOM   3661  CB  ALA A 388     -33.699   2.583  12.117  1.00 10.00      A   
ATOM   3662  C   ALA A 388     -32.804   4.888  11.744  1.00 10.00      A   
ATOM   3663  O   ALA A 388     -31.936   5.408  12.442  1.00 10.00      A   
ATOM   3664  N   LEU A 389     -32.848   5.011  10.421  1.00 10.00      A   
ATOM   3665  HN  LEU A 389     -33.572   4.569   9.928  1.00 10.00      A   
ATOM   3666  CA  LEU A 389     -31.850   5.775   9.681  1.00 10.00      A   
ATOM   3667  CB  LEU A 389     -32.141   5.726   8.180  1.00 10.00      A   
ATOM   3668  CG  LEU A 389     -31.724   4.444   7.458  1.00 10.00      A   
ATOM   3669  CD1 LEU A 389     -32.241   4.446   6.029  1.00 10.00      A   
ATOM   3670  CD2 LEU A 389     -30.214   4.291   7.480  1.00 10.00      A   
ATOM   3671  C   LEU A 389     -31.798   7.220  10.164  1.00 10.00      A   
ATOM   3672  O   LEU A 389     -30.721   7.748  10.444  1.00 10.00      A   
ATOM   3673  N   ILE A 390     -32.967   7.846  10.276  1.00 10.00      A   
ATOM   3674  HN  ILE A 390     -33.794   7.365  10.037  1.00 10.00      A   
ATOM   3675  CA  ILE A 390     -33.059   9.228  10.737  1.00 10.00      A   
ATOM   3676  CB  ILE A 390     -34.521   9.733  10.721  1.00 10.00      A   
ATOM   3677  CG1 ILE A 390     -35.027   9.792   9.276  1.00 10.00      A   
ATOM   3678  CG2 ILE A 390     -34.638  11.101  11.382  1.00 10.00      A   
ATOM   3679  CD1 ILE A 390     -36.491  10.137   9.147  1.00 10.00      A   
ATOM   3680  C   ILE A 390     -32.463   9.371  12.134  1.00 10.00      A   
ATOM   3681  O   ILE A 390     -31.747  10.332  12.421  1.00 10.00      A   
ATOM   3682  N   THR A 391     -32.740   8.398  12.987  1.00 10.00      A   
ATOM   3683  HN  THR A 391     -33.305   7.650  12.696  1.00 10.00      A   
ATOM   3684  CA  THR A 391     -32.226   8.413  14.344  1.00 10.00      A   
ATOM   3685  CB  THR A 391     -32.895   7.333  15.214  1.00 10.00      A   
ATOM   3686  OG1 THR A 391     -34.323   7.452  15.110  1.00 10.00      A   
ATOM   3687  HG1 THR A 391     -34.605   7.204  14.216  1.00 10.00      A   
ATOM   3688  CG2 THR A 391     -32.495   7.494  16.672  1.00 10.00      A   
ATOM   3689  C   THR A 391     -30.706   8.238  14.367  1.00 10.00      A   
ATOM   3690  O   THR A 391     -30.004   9.021  15.002  1.00 10.00      A   
ATOM   3691  N   ILE A 392     -30.209   7.228  13.654  1.00 10.00      A   
ATOM   3692  HN  ILE A 392     -30.826   6.650  13.150  1.00 10.00      A   
ATOM   3693  CA  ILE A 392     -28.775   6.948  13.597  1.00 10.00      A   
ATOM   3694  CB  ILE A 392     -28.477   5.703  12.731  1.00 10.00      A   
ATOM   3695  CG1 ILE A 392     -29.087   4.460  13.382  1.00 10.00      A   
ATOM   3696  CG2 ILE A 392     -26.979   5.514  12.535  1.00 10.00      A   
ATOM   3697  CD1 ILE A 392     -29.035   3.225  12.513  1.00 10.00      A   
ATOM   3698  C   ILE A 392     -27.988   8.153  13.082  1.00 10.00      A   
ATOM   3699  O   ILE A 392     -26.898   8.449  13.576  1.00 10.00      A   
ATOM   3700  N   ALA A 393     -28.553   8.854  12.105  1.00 10.00      A   
ATOM   3701  HN  ALA A 393     -29.426   8.568  11.755  1.00 10.00      A   
ATOM   3702  CA  ALA A 393     -27.911  10.033  11.532  1.00 10.00      A   
ATOM   3703  CB  ALA A 393     -28.751  10.583  10.394  1.00 10.00      A   
ATOM   3704  C   ALA A 393     -27.718  11.104  12.597  1.00 10.00      A   
ATOM   3705  O   ALA A 393     -26.663  11.734  12.685  1.00 10.00      A   
ATOM   3706  N   ARG A 394     -28.742  11.284  13.418  1.00 10.00      A   
ATOM   3707  HN  ARG A 394     -29.541  10.731  13.308  1.00 10.00      A   
ATOM   3708  CA  ARG A 394     -28.703  12.270  14.483  1.00 10.00      A   
ATOM   3709  CB  ARG A 394     -30.115  12.575  14.984  1.00 10.00      A   
ATOM   3710  CG  ARG A 394     -31.043  13.125  13.916  1.00 10.00      A   
ATOM   3711  CD  ARG A 394     -32.451  13.314  14.449  1.00 10.00      A   
ATOM   3712  NE  ARG A 394     -32.495  14.260  15.561  1.00 10.00      A   
ATOM   3713  HE  ARG A 394     -32.035  14.001  16.390  1.00 10.00      A   
ATOM   3714  CZ  ARG A 394     -33.127  15.430  15.516  1.00 10.00      A   
ATOM   3715  NH1 ARG A 394     -33.761  15.802  14.411  1.00 10.00      A   
ATOM   3716 HH11 ARG A 394     -33.769  15.181  13.573  1.00 10.00      A   
ATOM   3717 HH12 ARG A 394     -34.257  16.721  14.377  1.00 10.00      A   
ATOM   3718  NH2 ARG A 394     -33.126  16.230  16.575  1.00 10.00      A   
ATOM   3719 HH21 ARG A 394     -33.627  17.144  16.540  1.00 10.00      A   
ATOM   3720 HH22 ARG A 394     -32.627  15.949  17.448  1.00 10.00      A   
ATOM   3721  C   ARG A 394     -27.830  11.783  15.633  1.00 10.00      A   
ATOM   3722  O   ARG A 394     -27.254  12.585  16.370  1.00 10.00      A   
ATOM   3723  N   ASN A 395     -27.750  10.466  15.794  1.00 10.00      A   
ATOM   3724  HN  ASN A 395     -28.261   9.879  15.193  1.00 10.00      A   
ATOM   3725  CA  ASN A 395     -26.936   9.874  16.848  1.00 10.00      A   
ATOM   3726  CB  ASN A 395     -27.181   8.364  16.965  1.00 10.00      A   
ATOM   3727  CG  ASN A 395     -28.559   8.005  17.485  1.00 10.00      A   
ATOM   3728  OD1 ASN A 395     -29.104   6.955  17.144  1.00 10.00      A   
ATOM   3729  ND2 ASN A 395     -29.133   8.865  18.314  1.00 10.00      A   
ATOM   3730 HD21 ASN A 395     -28.643   9.681  18.550  1.00 10.00      A   
ATOM   3731 HD22 ASN A 395     -30.031   8.656  18.649  1.00 10.00      A   
ATOM   3732  C   ASN A 395     -25.464  10.129  16.578  1.00 10.00      A   
ATOM   3733  O   ASN A 395     -24.754  10.672  17.424  1.00 10.00      A   
ATOM   3734  N   ARG A 396     -25.019   9.762  15.381  1.00 10.00      A   
ATOM   3735  HN  ARG A 396     -25.648   9.369  14.731  1.00 10.00      A   
ATOM   3736  CA  ARG A 396     -23.624   9.944  14.998  1.00 10.00      A   
ATOM   3737  CB  ARG A 396     -22.954   8.591  14.743  1.00 10.00      A   
ATOM   3738  CG  ARG A 396     -22.808   7.713  15.974  1.00 10.00      A   
ATOM   3739  CD  ARG A 396     -21.481   7.947  16.683  1.00 10.00      A   
ATOM   3740  NE  ARG A 396     -21.379   9.281  17.278  1.00 10.00      A   
ATOM   3741  HE  ARG A 396     -20.800   9.935  16.813  1.00 10.00      A   
ATOM   3742  CZ  ARG A 396     -22.012   9.653  18.395  1.00 10.00      A   
ATOM   3743  NH1 ARG A 396     -22.797   8.797  19.040  1.00 10.00      A   
ATOM   3744 HH11 ARG A 396     -22.926   7.824  18.683  1.00 10.00      A   
ATOM   3745 HH12 ARG A 396     -23.296   9.092  19.910  1.00 10.00      A   
ATOM   3746  NH2 ARG A 396     -21.846  10.879  18.873  1.00 10.00      A   
ATOM   3747 HH21 ARG A 396     -21.224  11.555  18.381  1.00 10.00      A   
ATOM   3748 HH22 ARG A 396     -22.339  11.171  19.746  1.00 10.00      A   
ATOM   3749  C   ARG A 396     -23.496  10.820  13.754  1.00 10.00      A   
ATOM   3750  O   ARG A 396     -23.442  10.314  12.635  1.00 10.00      A   
ATOM   3751  N   PRO A 397     -23.445  12.148  13.931  1.00 10.00      A   
ATOM   3752  CA  PRO A 397     -23.306  13.095  12.820  1.00 10.00      A   
ATOM   3753  CB  PRO A 397     -23.746  14.439  13.426  1.00 10.00      A   
ATOM   3754  CG  PRO A 397     -24.176  14.140  14.830  1.00 10.00      A   
ATOM   3755  CD  PRO A 397     -23.531  12.842  15.214  1.00 10.00      A   
ATOM   3756  C   PRO A 397     -21.852  13.185  12.363  1.00 10.00      A   
ATOM   3757  O   PRO A 397     -21.511  13.942  11.451  1.00 10.00      A   
ATOM   3758  N   ASN A 398     -20.999  12.411  13.020  1.00 10.00      A   
ATOM   3759  HN  ASN A 398     -21.339  11.844  13.746  1.00 10.00      A   
ATOM   3760  CA  ASN A 398     -19.577  12.380  12.705  1.00 10.00      A   
ATOM   3761  CB  ASN A 398     -18.742  12.306  13.992  1.00 10.00      A   
ATOM   3762  CG  ASN A 398     -18.807  10.948  14.671  1.00 10.00      A   
ATOM   3763  OD1 ASN A 398     -19.760  10.645  15.396  1.00 10.00      A   
ATOM   3764  ND2 ASN A 398     -17.788  10.129  14.457  1.00 10.00      A   
ATOM   3765 HD21 ASN A 398     -17.054  10.440  13.883  1.00 10.00      A   
ATOM   3766 HD22 ASN A 398     -17.816   9.239  14.868  1.00 10.00      A   
ATOM   3767  C   ASN A 398     -19.248  11.198  11.800  1.00 10.00      A   
ATOM   3768  O   ASN A 398     -18.077  10.924  11.524  1.00 10.00      A   
ATOM   3769  N   MET A 399     -20.290  10.505  11.344  1.00 10.00      A   
ATOM   3770  HN  MET A 399     -21.194  10.788  11.594  1.00 10.00      A   
ATOM   3771  CA  MET A 399     -20.129   9.348  10.471  1.00 10.00      A   
ATOM   3772  CB  MET A 399     -21.490   8.725  10.146  1.00 10.00      A   
ATOM   3773  CG  MET A 399     -21.413   7.311   9.586  1.00 10.00      A   
ATOM   3774  SD  MET A 399     -20.954   6.093  10.837  1.00 10.00      A   
ATOM   3775  CE  MET A 399     -22.374   6.164  11.929  1.00 10.00      A   
ATOM   3776  C   MET A 399     -19.420   9.746   9.185  1.00 10.00      A   
ATOM   3777  O   MET A 399     -19.872  10.639   8.467  1.00 10.00      A   
ATOM   3778  N   THR A 400     -18.306   9.090   8.905  1.00 10.00      A   
ATOM   3779  HN  THR A 400     -17.992   8.390   9.517  1.00 10.00      A   
ATOM   3780  CA  THR A 400     -17.532   9.381   7.712  1.00 10.00      A   
ATOM   3781  CB  THR A 400     -16.034   9.533   8.046  1.00 10.00      A   
ATOM   3782  OG1 THR A 400     -15.590   8.389   8.794  1.00 10.00      A   
ATOM   3783  HG1 THR A 400     -15.011   8.678   9.519  1.00 10.00      A   
ATOM   3784  CG2 THR A 400     -15.789  10.799   8.857  1.00 10.00      A   
ATOM   3785  C   THR A 400     -17.702   8.281   6.672  1.00 10.00      A   
ATOM   3786  O   THR A 400     -17.498   8.502   5.479  1.00 10.00      A   
ATOM   3787  N   ARG A 401     -18.052   7.089   7.127  1.00 10.00      A   
ATOM   3788  HN  ARG A 401     -18.167   6.960   8.097  1.00 10.00      A   
ATOM   3789  CA  ARG A 401     -18.242   5.955   6.237  1.00 10.00      A   
ATOM   3790  CB  ARG A 401     -17.036   5.017   6.323  1.00 10.00      A   
ATOM   3791  CG  ARG A 401     -15.747   5.631   5.793  1.00 10.00      A   
ATOM   3792  CD  ARG A 401     -14.523   5.044   6.476  1.00 10.00      A   
ATOM   3793  NE  ARG A 401     -14.076   5.844   7.625  1.00 10.00      A   
ATOM   3794  HE  ARG A 401     -14.769   6.276   8.177  1.00 10.00      A   
ATOM   3795  CZ  ARG A 401     -12.788   6.014   7.947  1.00 10.00      A   
ATOM   3796  NH1 ARG A 401     -11.841   5.451   7.206  1.00 10.00      A   
ATOM   3797 HH11 ARG A 401     -10.832   5.571   7.448  1.00 10.00      A   
ATOM   3798 HH12 ARG A 401     -12.091   4.882   6.360  1.00 10.00      A   
ATOM   3799  NH2 ARG A 401     -12.438   6.761   8.987  1.00 10.00      A   
ATOM   3800 HH21 ARG A 401     -11.430   6.879   9.229  1.00 10.00      A   
ATOM   3801 HH22 ARG A 401     -13.167   7.241   9.573  1.00 10.00      A   
ATOM   3802  C   ARG A 401     -19.530   5.206   6.571  1.00 10.00      A   
ATOM   3803  O   ARG A 401     -19.602   4.481   7.564  1.00 10.00      A   
ATOM   3804  N   PHE A 402     -20.543   5.384   5.735  1.00 10.00      A   
ATOM   3805  HN  PHE A 402     -20.422   5.965   4.947  1.00 10.00      A   
ATOM   3806  CA  PHE A 402     -21.829   4.736   5.937  1.00 10.00      A   
ATOM   3807  CB  PHE A 402     -22.950   5.780   5.872  1.00 10.00      A   
ATOM   3808  CG  PHE A 402     -24.250   5.331   6.472  1.00 10.00      A   
ATOM   3809  CD1 PHE A 402     -24.546   5.602   7.798  1.00 10.00      A   
ATOM   3810  CD2 PHE A 402     -25.182   4.646   5.709  1.00 10.00      A   
ATOM   3811  CE1 PHE A 402     -25.745   5.194   8.350  1.00 10.00      A   
ATOM   3812  CE2 PHE A 402     -26.382   4.235   6.254  1.00 10.00      A   
ATOM   3813  CZ  PHE A 402     -26.664   4.510   7.577  1.00 10.00      A   
ATOM   3814  C   PHE A 402     -22.039   3.664   4.873  1.00 10.00      A   
ATOM   3815  O   PHE A 402     -22.254   3.973   3.700  1.00 10.00      A   
ATOM   3816  N   ARG A 403     -21.962   2.407   5.281  1.00 10.00      A   
ATOM   3817  HN  ARG A 403     -21.796   2.219   6.232  1.00 10.00      A   
ATOM   3818  CA  ARG A 403     -22.127   1.294   4.357  1.00 10.00      A   
ATOM   3819  CB  ARG A 403     -20.848   0.457   4.300  1.00 10.00      A   
ATOM   3820  CG  ARG A 403     -19.566   1.272   4.338  1.00 10.00      A   
ATOM   3821  CD  ARG A 403     -18.348   0.382   4.513  1.00 10.00      A   
ATOM   3822  NE  ARG A 403     -17.971  -0.289   3.274  1.00 10.00      A   
ATOM   3823  HE  ARG A 403     -18.696  -0.496   2.630  1.00 10.00      A   
ATOM   3824  CZ  ARG A 403     -16.719  -0.634   2.965  1.00 10.00      A   
ATOM   3825  NH1 ARG A 403     -15.728  -0.377   3.806  1.00 10.00      A   
ATOM   3826 HH11 ARG A 403     -15.921   0.088   4.714  1.00 10.00      A   
ATOM   3827 HH12 ARG A 403     -14.745  -0.636   3.557  1.00 10.00      A   
ATOM   3828  NH2 ARG A 403     -16.458  -1.212   1.803  1.00 10.00      A   
ATOM   3829 HH21 ARG A 403     -15.477  -1.481   1.559  1.00 10.00      A   
ATOM   3830 HH22 ARG A 403     -17.227  -1.386   1.118  1.00 10.00      A   
ATOM   3831  C   ARG A 403     -23.304   0.416   4.760  1.00 10.00      A   
ATOM   3832  O   ARG A 403     -23.152  -0.537   5.526  1.00 10.00      A   
ATOM   3833  N   LEU A 404     -24.477   0.747   4.251  1.00 10.00      A   
ATOM   3834  HN  LEU A 404     -24.537   1.517   3.647  1.00 10.00      A   
ATOM   3835  CA  LEU A 404     -25.681  -0.012   4.553  1.00 10.00      A   
ATOM   3836  CB  LEU A 404     -26.834   0.941   4.868  1.00 10.00      A   
ATOM   3837  CG  LEU A 404     -27.967   0.369   5.714  1.00 10.00      A   
ATOM   3838  CD1 LEU A 404     -27.483   0.083   7.126  1.00 10.00      A   
ATOM   3839  CD2 LEU A 404     -29.142   1.331   5.739  1.00 10.00      A   
ATOM   3840  C   LEU A 404     -26.046  -0.889   3.364  1.00 10.00      A   
ATOM   3841  O   LEU A 404     -26.091  -0.412   2.229  1.00 10.00      A   
ATOM   3842  N   CYS A 405     -26.295  -2.167   3.611  1.00 10.00      A   
ATOM   3843  HN  CYS A 405     -26.241  -2.506   4.533  1.00 10.00      A   
ATOM   3844  CA  CYS A 405     -26.645  -3.076   2.536  1.00 10.00      A   
ATOM   3845  CB  CYS A 405     -25.418  -3.842   2.038  1.00 10.00      A   
ATOM   3846  SG  CYS A 405     -25.655  -4.647   0.437  1.00 10.00      A   
ATOM   3847  HG  CYS A 405     -26.905  -5.089   0.384  1.00 10.00      A   
ATOM   3848  C   CYS A 405     -27.752  -4.046   2.929  1.00 10.00      A   
ATOM   3849  O   CYS A 405     -27.640  -4.785   3.911  1.00 10.00      A   
ATOM   3850  N   ILE A 406     -28.833  -4.012   2.169  1.00 10.00      A   
ATOM   3851  HN  ILE A 406     -28.880  -3.355   1.443  1.00 10.00      A   
ATOM   3852  CA  ILE A 406     -29.960  -4.906   2.393  1.00 10.00      A   
ATOM   3853  CB  ILE A 406     -31.307  -4.213   2.084  1.00 10.00      A   
ATOM   3854  CG1 ILE A 406     -31.455  -2.938   2.921  1.00 10.00      A   
ATOM   3855  CG2 ILE A 406     -32.476  -5.158   2.332  1.00 10.00      A   
ATOM   3856  CD1 ILE A 406     -32.749  -2.188   2.682  1.00 10.00      A   
ATOM   3857  C   ILE A 406     -29.801  -6.139   1.504  1.00 10.00      A   
ATOM   3858  O   ILE A 406     -29.365  -6.025   0.355  1.00 10.00      A   
ATOM   3859  N   ILE A 407     -30.127  -7.309   2.045  1.00 10.00      A   
ATOM   3860  HN  ILE A 407     -30.440  -7.331   2.976  1.00 10.00      A   
ATOM   3861  CA  ILE A 407     -30.011  -8.564   1.307  1.00 10.00      A   
ATOM   3862  CB  ILE A 407     -30.292  -9.786   2.209  1.00 10.00      A   
ATOM   3863  CG1 ILE A 407     -29.424  -9.733   3.473  1.00 10.00      A   
ATOM   3864  CG2 ILE A 407     -30.060 -11.089   1.453  1.00 10.00      A   
ATOM   3865  CD1 ILE A 407     -27.930  -9.787   3.217  1.00 10.00      A   
ATOM   3866  C   ILE A 407     -30.929  -8.590   0.084  1.00 10.00      A   
ATOM   3867  O   ILE A 407     -30.541  -9.071  -0.981  1.00 10.00      A   
ATOM   3868  N   GLU A 408     -32.133  -8.060   0.232  1.00 10.00      A   
ATOM   3869  HN  GLU A 408     -32.388  -7.672   1.096  1.00 10.00      A   
ATOM   3870  CA  GLU A 408     -33.085  -8.029  -0.869  1.00 10.00      A   
ATOM   3871  CB  GLU A 408     -34.491  -8.369  -0.363  1.00 10.00      A   
ATOM   3872  CG  GLU A 408     -35.484  -8.762  -1.452  1.00 10.00      A   
ATOM   3873  CD  GLU A 408     -35.016  -9.931  -2.295  1.00 10.00      A   
ATOM   3874  OE1 GLU A 408     -34.366 -10.846  -1.748  1.00 10.00      A   
ATOM   3875  OE2 GLU A 408     -35.293  -9.942  -3.513  1.00 10.00      A   
ATOM   3876  C   GLU A 408     -33.075  -6.657  -1.537  1.00 10.00      A   
ATOM   3877  O   GLU A 408     -33.235  -5.633  -0.870  1.00 10.00      A   
ATOM   3878  N   PRO A 409     -32.869  -6.617  -2.860  1.00 10.00      A   
ATOM   3879  CA  PRO A 409     -32.836  -5.366  -3.618  1.00 10.00      A   
ATOM   3880  CB  PRO A 409     -32.373  -5.787  -5.020  1.00 10.00      A   
ATOM   3881  CG  PRO A 409     -31.899  -7.197  -4.879  1.00 10.00      A   
ATOM   3882  CD  PRO A 409     -32.655  -7.782  -3.724  1.00 10.00      A   
ATOM   3883  C   PRO A 409     -34.214  -4.713  -3.692  1.00 10.00      A   
ATOM   3884  O   PRO A 409     -35.238  -5.402  -3.768  1.00 10.00      A   
ATOM   3885  N   LYS A 410     -34.225  -3.380  -3.650  1.00 10.00      A   
ATOM   3886  HN  LYS A 410     -33.371  -2.904  -3.574  1.00 10.00      A   
ATOM   3887  CA  LYS A 410     -35.457  -2.599  -3.715  1.00 10.00      A   
ATOM   3888  CB  LYS A 410     -36.197  -2.820  -5.036  1.00 10.00      A   
ATOM   3889  CG  LYS A 410     -35.504  -2.215  -6.244  1.00 10.00      A   
ATOM   3890  CD  LYS A 410     -36.427  -2.207  -7.448  1.00 10.00      A   
ATOM   3891  CE  LYS A 410     -35.784  -1.523  -8.640  1.00 10.00      A   
ATOM   3892  NZ  LYS A 410     -36.638  -1.606  -9.854  1.00 10.00      A   
ATOM   3893  HZ1 LYS A 410     -37.597  -1.271  -9.642  1.00 10.00      A   
ATOM   3894  HZ2 LYS A 410     -36.694  -2.591 -10.186  1.00 10.00      A   
ATOM   3895  HZ3 LYS A 410     -36.237  -1.018 -10.613  1.00 10.00      A   
ATOM   3896  C   LYS A 410     -36.377  -2.863  -2.527  1.00 10.00      A   
ATOM   3897  O   LYS A 410     -37.588  -2.676  -2.619  1.00 10.00      A   
ATOM   3898  N   ALA A 411     -35.799  -3.288  -1.409  1.00 10.00      A   
ATOM   3899  HN  ALA A 411     -34.828  -3.422  -1.392  1.00 10.00      A   
ATOM   3900  CA  ALA A 411     -36.578  -3.561  -0.208  1.00 10.00      A   
ATOM   3901  CB  ALA A 411     -35.778  -4.399   0.773  1.00 10.00      A   
ATOM   3902  C   ALA A 411     -37.022  -2.257   0.445  1.00 10.00      A   
ATOM   3903  O   ALA A 411     -36.194  -1.393   0.749  1.00 10.00      A   
ATOM   3904  N   PRO A 412     -38.335  -2.079   0.637  1.00 10.00      A   
ATOM   3905  CA  PRO A 412     -38.885  -0.878   1.245  1.00 10.00      A   
ATOM   3906  CB  PRO A 412     -40.275  -0.802   0.611  1.00 10.00      A   
ATOM   3907  CG  PRO A 412     -40.668  -2.222   0.356  1.00 10.00      A   
ATOM   3908  CD  PRO A 412     -39.396  -3.033   0.264  1.00 10.00      A   
ATOM   3909  C   PRO A 412     -39.013  -1.001   2.757  1.00 10.00      A   
ATOM   3910  O   PRO A 412     -38.714  -2.046   3.338  1.00 10.00      A   
ATOM   3911  N   ASP A 413     -39.453   0.081   3.385  1.00 10.00      A   
ATOM   3912  HN  ASP A 413     -39.658   0.888   2.862  1.00 10.00      A   
ATOM   3913  CA  ASP A 413     -39.651   0.113   4.825  1.00 10.00      A   
ATOM   3914  CB  ASP A 413     -39.950   1.554   5.262  1.00 10.00      A   
ATOM   3915  CG  ASP A 413     -39.945   1.754   6.764  1.00 10.00      A   
ATOM   3916  OD1 ASP A 413     -40.672   1.026   7.465  1.00 10.00      A   
ATOM   3917  OD2 ASP A 413     -39.239   2.669   7.242  1.00 10.00      A   
ATOM   3918  C   ASP A 413     -40.820  -0.810   5.176  1.00 10.00      A   
ATOM   3919  O   ASP A 413     -41.912  -0.668   4.634  1.00 10.00      A   
ATOM   3920  N   TYR A 414     -40.591  -1.760   6.068  1.00 10.00      A   
ATOM   3921  HN  TYR A 414     -39.706  -1.822   6.486  1.00 10.00      A   
ATOM   3922  CA  TYR A 414     -41.633  -2.712   6.443  1.00 10.00      A   
ATOM   3923  CB  TYR A 414     -41.041  -3.957   7.114  1.00 10.00      A   
ATOM   3924  CG  TYR A 414     -40.358  -3.707   8.441  1.00 10.00      A   
ATOM   3925  CD1 TYR A 414     -41.068  -3.781   9.634  1.00 10.00      A   
ATOM   3926  CD2 TYR A 414     -39.005  -3.409   8.501  1.00 10.00      A   
ATOM   3927  CE1 TYR A 414     -40.449  -3.564  10.848  1.00 10.00      A   
ATOM   3928  CE2 TYR A 414     -38.380  -3.191   9.710  1.00 10.00      A   
ATOM   3929  CZ  TYR A 414     -39.107  -3.271  10.879  1.00 10.00      A   
ATOM   3930  OH  TYR A 414     -38.484  -3.053  12.081  1.00 10.00      A   
ATOM   3931  HH  TYR A 414     -37.687  -2.506  11.928  1.00 10.00      A   
ATOM   3932  C   TYR A 414     -42.730  -2.089   7.307  1.00 10.00      A   
ATOM   3933  O   TYR A 414     -43.776  -2.704   7.529  1.00 10.00      A   
ATOM   3934  N   LEU A 415     -42.502  -0.878   7.793  1.00 10.00      A   
ATOM   3935  HN  LEU A 415     -41.654  -0.417   7.577  1.00 10.00      A   
ATOM   3936  CA  LEU A 415     -43.478  -0.202   8.629  1.00 10.00      A   
ATOM   3937  CB  LEU A 415     -42.797   0.512   9.801  1.00 10.00      A   
ATOM   3938  CG  LEU A 415     -42.184  -0.388  10.875  1.00 10.00      A   
ATOM   3939  CD1 LEU A 415     -41.376   0.435  11.864  1.00 10.00      A   
ATOM   3940  CD2 LEU A 415     -43.269  -1.177  11.596  1.00 10.00      A   
ATOM   3941  C   LEU A 415     -44.323   0.784   7.828  1.00 10.00      A   
ATOM   3942  O   LEU A 415     -45.548   0.795   7.948  1.00 10.00      A   
ATOM   3943  N   THR A 416     -43.676   1.610   7.012  1.00 10.00      A   
ATOM   3944  HN  THR A 416     -42.697   1.561   6.954  1.00 10.00      A   
ATOM   3945  CA  THR A 416     -44.390   2.608   6.218  1.00 10.00      A   
ATOM   3946  CB  THR A 416     -43.631   3.946   6.210  1.00 10.00      A   
ATOM   3947  OG1 THR A 416     -42.228   3.686   6.067  1.00 10.00      A   
ATOM   3948  HG1 THR A 416     -41.819   3.618   6.938  1.00 10.00      A   
ATOM   3949  CG2 THR A 416     -43.875   4.708   7.503  1.00 10.00      A   
ATOM   3950  C   THR A 416     -44.636   2.165   4.773  1.00 10.00      A   
ATOM   3951  O   THR A 416     -45.446   2.771   4.064  1.00 10.00      A   
ATOM   3952  N   LEU A 417     -43.932   1.121   4.339  1.00 10.00      A   
ATOM   3953  HN  LEU A 417     -43.306   0.680   4.953  1.00 10.00      A   
ATOM   3954  CA  LEU A 417     -44.053   0.609   2.971  1.00 10.00      A   
ATOM   3955  CB  LEU A 417     -45.491   0.184   2.637  1.00 10.00      A   
ATOM   3956  CG  LEU A 417     -46.006  -1.084   3.328  1.00 10.00      A   
ATOM   3957  CD1 LEU A 417     -47.412  -1.425   2.850  1.00 10.00      A   
ATOM   3958  CD2 LEU A 417     -45.060  -2.252   3.089  1.00 10.00      A   
ATOM   3959  C   LEU A 417     -43.540   1.636   1.964  1.00 10.00      A   
ATOM   3960  O   LEU A 417     -43.831   1.557   0.770  1.00 10.00      A   
ATOM   3961  N   GLU A 418     -42.784   2.605   2.464  1.00 10.00      A   
ATOM   3962  HN  GLU A 418     -42.592   2.610   3.425  1.00 10.00      A   
ATOM   3963  CA  GLU A 418     -42.226   3.656   1.630  1.00 10.00      A   
ATOM   3964  CB  GLU A 418     -42.524   5.032   2.243  1.00 10.00      A   
ATOM   3965  CG  GLU A 418     -44.005   5.369   2.309  1.00 10.00      A   
ATOM   3966  CD  GLU A 418     -44.267   6.829   2.616  1.00 10.00      A   
ATOM   3967  OE1 GLU A 418     -44.025   7.681   1.736  1.00 10.00      A   
ATOM   3968  OE2 GLU A 418     -44.720   7.136   3.738  1.00 10.00      A   
ATOM   3969  C   GLU A 418     -40.723   3.454   1.472  1.00 10.00      A   
ATOM   3970  O   GLU A 418     -40.112   2.701   2.234  1.00 10.00      A   
ATOM   3971  N   PRO A 419     -40.113   4.091   0.457  1.00 10.00      A   
ATOM   3972  CA  PRO A 419     -38.670   3.994   0.213  1.00 10.00      A   
ATOM   3973  CB  PRO A 419     -38.466   4.790  -1.080  1.00 10.00      A   
ATOM   3974  CG  PRO A 419     -39.819   4.880  -1.693  1.00 10.00      A   
ATOM   3975  CD  PRO A 419     -40.778   4.937  -0.545  1.00 10.00      A   
ATOM   3976  C   PRO A 419     -37.869   4.623   1.352  1.00 10.00      A   
ATOM   3977  O   PRO A 419     -38.426   5.293   2.223  1.00 10.00      A   
ATOM   3978  N   LEU A 420     -36.562   4.419   1.331  1.00 10.00      A   
ATOM   3979  HN  LEU A 420     -36.172   3.895   0.593  1.00 10.00      A   
ATOM   3980  CA  LEU A 420     -35.682   4.947   2.372  1.00 10.00      A   
ATOM   3981  CB  LEU A 420     -34.565   3.945   2.669  1.00 10.00      A   
ATOM   3982  CG  LEU A 420     -35.005   2.509   2.955  1.00 10.00      A   
ATOM   3983  CD1 LEU A 420     -33.817   1.568   2.874  1.00 10.00      A   
ATOM   3984  CD2 LEU A 420     -35.673   2.413   4.318  1.00 10.00      A   
ATOM   3985  C   LEU A 420     -35.080   6.291   1.966  1.00 10.00      A   
ATOM   3986  O   LEU A 420     -33.993   6.658   2.420  1.00 10.00      A   
ATOM   3987  N   ASP A 421     -35.806   7.023   1.127  1.00 10.00      A   
ATOM   3988  HN  ASP A 421     -36.673   6.681   0.831  1.00 10.00      A   
ATOM   3989  CA  ASP A 421     -35.357   8.323   0.634  1.00 10.00      A   
ATOM   3990  CB  ASP A 421     -36.383   8.926  -0.330  1.00 10.00      A   
ATOM   3991  CG  ASP A 421     -36.582   8.107  -1.588  1.00 10.00      A   
ATOM   3992  OD1 ASP A 421     -35.595   7.830  -2.296  1.00 10.00      A   
ATOM   3993  OD2 ASP A 421     -37.736   7.741  -1.884  1.00 10.00      A   
ATOM   3994  C   ASP A 421     -35.109   9.296   1.775  1.00 10.00      A   
ATOM   3995  O   ASP A 421     -34.015   9.845   1.907  1.00 10.00      A   
ATOM   3996  N   ILE A 422     -36.131   9.503   2.605  1.00 10.00      A   
ATOM   3997  HN  ILE A 422     -36.979   9.030   2.448  1.00 10.00      A   
ATOM   3998  CA  ILE A 422     -36.020  10.422   3.734  1.00 10.00      A   
ATOM   3999  CB  ILE A 422     -37.380  10.709   4.403  1.00 10.00      A   
ATOM   4000  CG1 ILE A 422     -38.061   9.412   4.853  1.00 10.00      A   
ATOM   4001  CG2 ILE A 422     -38.278  11.489   3.456  1.00 10.00      A   
ATOM   4002  CD1 ILE A 422     -39.289   9.626   5.711  1.00 10.00      A   
ATOM   4003  C   ILE A 422     -35.018   9.928   4.772  1.00 10.00      A   
ATOM   4004  O   ILE A 422     -34.390  10.727   5.469  1.00 10.00      A   
ATOM   4005  N   GLY A 423     -34.868   8.610   4.860  1.00 10.00      A   
ATOM   4006  HN  GLY A 423     -35.403   8.029   4.277  1.00 10.00      A   
ATOM   4007  CA  GLY A 423     -33.935   8.022   5.800  1.00 10.00      A   
ATOM   4008  C   GLY A 423     -32.503   8.369   5.456  1.00 10.00      A   
ATOM   4009  O   GLY A 423     -31.767   8.894   6.291  1.00 10.00      A   
ATOM   4010  N   PHE A 424     -32.106   8.087   4.217  1.00 10.00      A   
ATOM   4011  HN  PHE A 424     -32.737   7.662   3.593  1.00 10.00      A   
ATOM   4012  CA  PHE A 424     -30.756   8.390   3.764  1.00 10.00      A   
ATOM   4013  CB  PHE A 424     -30.454   7.687   2.442  1.00 10.00      A   
ATOM   4014  CG  PHE A 424     -30.137   6.227   2.594  1.00 10.00      A   
ATOM   4015  CD1 PHE A 424     -30.913   5.264   1.972  1.00 10.00      A   
ATOM   4016  CD2 PHE A 424     -29.058   5.820   3.359  1.00 10.00      A   
ATOM   4017  CE1 PHE A 424     -30.619   3.919   2.107  1.00 10.00      A   
ATOM   4018  CE2 PHE A 424     -28.757   4.479   3.501  1.00 10.00      A   
ATOM   4019  CZ  PHE A 424     -29.539   3.528   2.873  1.00 10.00      A   
ATOM   4020  C   PHE A 424     -30.570   9.897   3.628  1.00 10.00      A   
ATOM   4021  O   PHE A 424     -29.454  10.415   3.736  1.00 10.00      A   
ATOM   4022  N   GLY A 425     -31.677  10.593   3.396  1.00 10.00      A   
ATOM   4023  HN  GLY A 425     -32.529  10.118   3.285  1.00 10.00      A   
ATOM   4024  CA  GLY A 425     -31.639  12.034   3.278  1.00 10.00      A   
ATOM   4025  C   GLY A 425     -31.160  12.672   4.563  1.00 10.00      A   
ATOM   4026  O   GLY A 425     -30.401  13.640   4.540  1.00 10.00      A   
ATOM   4027  N   ALA A 426     -31.600  12.119   5.686  1.00 10.00      A   
ATOM   4028  HN  ALA A 426     -32.217  11.357   5.634  1.00 10.00      A   
ATOM   4029  CA  ALA A 426     -31.201  12.621   6.993  1.00 10.00      A   
ATOM   4030  CB  ALA A 426     -32.100  12.047   8.076  1.00 10.00      A   
ATOM   4031  C   ALA A 426     -29.743  12.264   7.267  1.00 10.00      A   
ATOM   4032  O   ALA A 426     -29.019  13.014   7.922  1.00 10.00      A   
ATOM   4033  N   ILE A 427     -29.321  11.117   6.744  1.00 10.00      A   
ATOM   4034  HN  ILE A 427     -29.954  10.570   6.230  1.00 10.00      A   
ATOM   4035  CA  ILE A 427     -27.947  10.645   6.911  1.00 10.00      A   
ATOM   4036  CB  ILE A 427     -27.726   9.278   6.213  1.00 10.00      A   
ATOM   4037  CG1 ILE A 427     -28.636   8.198   6.817  1.00 10.00      A   
ATOM   4038  CG2 ILE A 427     -26.261   8.853   6.278  1.00 10.00      A   
ATOM   4039  CD1 ILE A 427     -28.284   7.811   8.238  1.00 10.00      A   
ATOM   4040  C   ILE A 427     -26.956  11.667   6.351  1.00 10.00      A   
ATOM   4041  O   ILE A 427     -26.033  12.098   7.041  1.00 10.00      A   
ATOM   4042  N   VAL A 428     -27.174  12.076   5.107  1.00 10.00      A   
ATOM   4043  HN  VAL A 428     -27.947  11.725   4.612  1.00 10.00      A   
ATOM   4044  CA  VAL A 428     -26.293  13.037   4.460  1.00 10.00      A   
ATOM   4045  CB  VAL A 428     -26.439  13.006   2.923  1.00 10.00      A   
ATOM   4046  CG1 VAL A 428     -26.048  11.643   2.376  1.00 10.00      A   
ATOM   4047  CG2 VAL A 428     -27.858  13.358   2.503  1.00 10.00      A   
ATOM   4048  C   VAL A 428     -26.541  14.455   4.977  1.00 10.00      A   
ATOM   4049  O   VAL A 428     -25.692  15.331   4.838  1.00 10.00      A   
ATOM   4050  N   GLU A 429     -27.703  14.671   5.584  1.00 10.00      A   
ATOM   4051  HN  GLU A 429     -28.341  13.932   5.674  1.00 10.00      A   
ATOM   4052  CA  GLU A 429     -28.053  15.985   6.110  1.00 10.00      A   
ATOM   4053  CB  GLU A 429     -29.561  16.088   6.332  1.00 10.00      A   
ATOM   4054  CG  GLU A 429     -30.093  17.510   6.329  1.00 10.00      A   
ATOM   4055  CD  GLU A 429     -31.530  17.595   6.791  1.00 10.00      A   
ATOM   4056  OE1 GLU A 429     -32.219  16.557   6.806  1.00 10.00      A   
ATOM   4057  OE2 GLU A 429     -31.977  18.705   7.145  1.00 10.00      A   
ATOM   4058  C   GLU A 429     -27.319  16.275   7.415  1.00 10.00      A   
ATOM   4059  O   GLU A 429     -26.892  17.406   7.657  1.00 10.00      A   
ATOM   4060  N   HIS A 430     -27.171  15.254   8.248  1.00 10.00      A   
ATOM   4061  HN  HIS A 430     -27.532  14.375   7.997  1.00 10.00      A   
ATOM   4062  CA  HIS A 430     -26.498  15.409   9.534  1.00 10.00      A   
ATOM   4063  CB  HIS A 430     -27.138  14.519  10.603  1.00 10.00      A   
ATOM   4064  CG  HIS A 430     -28.435  15.055  11.121  1.00 10.00      A   
ATOM   4065  ND1 HIS A 430     -28.505  15.748  12.309  1.00 10.00      A   
ATOM   4066  CD2 HIS A 430     -29.673  14.985  10.575  1.00 10.00      A   
ATOM   4067  CE1 HIS A 430     -29.774  16.084  12.456  1.00 10.00      A   
ATOM   4068  NE2 HIS A 430     -30.516  15.644  11.432  1.00 10.00      A   
ATOM   4069  HE2 HIS A 430     -31.483  15.768  11.313  1.00 10.00      A   
ATOM   4070  C   HIS A 430     -24.996  15.151   9.438  1.00 10.00      A   
ATOM   4071  O   HIS A 430     -24.197  15.856  10.061  1.00 10.00      A   
ATOM   4072  N   CYS A 431     -24.613  14.142   8.666  1.00 10.00      A   
ATOM   4073  HN  CYS A 431     -25.291  13.605   8.199  1.00 10.00      A   
ATOM   4074  CA  CYS A 431     -23.204  13.807   8.494  1.00 10.00      A   
ATOM   4075  CB  CYS A 431     -23.037  12.337   8.092  1.00 10.00      A   
ATOM   4076  SG  CYS A 431     -23.938  11.170   9.141  1.00 10.00      A   
ATOM   4077  HG  CYS A 431     -25.134  10.987   8.598  1.00 10.00      A   
ATOM   4078  C   CYS A 431     -22.560  14.731   7.462  1.00 10.00      A   
ATOM   4079  O   CYS A 431     -22.628  14.487   6.257  1.00 10.00      A   
ATOM   4080  N   LYS A 432     -21.942  15.799   7.951  1.00 10.00      A   
ATOM   4081  HN  LYS A 432     -21.929  15.936   8.922  1.00 10.00      A   
ATOM   4082  CA  LYS A 432     -21.293  16.780   7.083  1.00 10.00      A   
ATOM   4083  CB  LYS A 432     -21.099  18.109   7.827  1.00 10.00      A   
ATOM   4084  CG  LYS A 432     -22.240  18.501   8.757  1.00 10.00      A   
ATOM   4085  CD  LYS A 432     -23.497  18.884   7.992  1.00 10.00      A   
ATOM   4086  CE  LYS A 432     -24.537  19.481   8.928  1.00 10.00      A   
ATOM   4087  NZ  LYS A 432     -25.798  19.826   8.221  1.00 10.00      A   
ATOM   4088  HZ1 LYS A 432     -26.475  20.244   8.890  1.00 10.00      A   
ATOM   4089  HZ2 LYS A 432     -26.224  18.969   7.806  1.00 10.00      A   
ATOM   4090  HZ3 LYS A 432     -25.610  20.514   7.463  1.00 10.00      A   
ATOM   4091  C   LYS A 432     -19.941  16.271   6.591  1.00 10.00      A   
ATOM   4092  O   LYS A 432     -19.326  16.869   5.709  1.00 10.00      A   
ATOM   4093  N   ASP A 433     -19.477  15.173   7.167  1.00 10.00      A   
ATOM   4094  HN  ASP A 433     -20.009  14.733   7.864  1.00 10.00      A   
ATOM   4095  CA  ASP A 433     -18.189  14.604   6.787  1.00 10.00      A   
ATOM   4096  CB  ASP A 433     -17.227  14.612   7.977  1.00 10.00      A   
ATOM   4097  CG  ASP A 433     -15.823  15.018   7.586  1.00 10.00      A   
ATOM   4098  OD1 ASP A 433     -15.429  16.168   7.883  1.00 10.00      A   
ATOM   4099  OD2 ASP A 433     -15.108  14.201   6.977  1.00 10.00      A   
ATOM   4100  C   ASP A 433     -18.345  13.189   6.236  1.00 10.00      A   
ATOM   4101  O   ASP A 433     -17.447  12.356   6.360  1.00 10.00      A   
ATOM   4102  N   LEU A 434     -19.482  12.929   5.607  1.00 10.00      A   
ATOM   4103  HN  LEU A 434     -20.153  13.636   5.513  1.00 10.00      A   
ATOM   4104  CA  LEU A 434     -19.746  11.619   5.036  1.00 10.00      A   
ATOM   4105  CB  LEU A 434     -21.240  11.442   4.761  1.00 10.00      A   
ATOM   4106  CG  LEU A 434     -21.711  10.011   4.505  1.00 10.00      A   
ATOM   4107  CD1 LEU A 434     -21.477   9.146   5.733  1.00 10.00      A   
ATOM   4108  CD2 LEU A 434     -23.179  10.003   4.117  1.00 10.00      A   
ATOM   4109  C   LEU A 434     -18.934  11.422   3.757  1.00 10.00      A   
ATOM   4110  O   LEU A 434     -19.253  11.988   2.716  1.00 10.00      A   
ATOM   4111  N   ARG A 435     -17.882  10.620   3.857  1.00 10.00      A   
ATOM   4112  HN  ARG A 435     -17.694  10.190   4.717  1.00 10.00      A   
ATOM   4113  CA  ARG A 435     -16.997  10.348   2.734  1.00 10.00      A   
ATOM   4114  CB  ARG A 435     -15.609   9.939   3.248  1.00 10.00      A   
ATOM   4115  CG  ARG A 435     -14.833  11.015   3.994  1.00 10.00      A   
ATOM   4116  CD  ARG A 435     -13.600  10.424   4.671  1.00 10.00      A   
ATOM   4117  NE  ARG A 435     -12.947   9.422   3.830  1.00 10.00      A   
ATOM   4118  HE  ARG A 435     -12.941   9.588   2.858  1.00 10.00      A   
ATOM   4119  CZ  ARG A 435     -12.381   8.304   4.292  1.00 10.00      A   
ATOM   4120  NH1 ARG A 435     -12.377   8.038   5.587  1.00 10.00      A   
ATOM   4121 HH11 ARG A 435     -12.814   8.698   6.260  1.00 10.00      A   
ATOM   4122 HH12 ARG A 435     -11.931   7.155   5.935  1.00 10.00      A   
ATOM   4123  NH2 ARG A 435     -11.824   7.448   3.454  1.00 10.00      A   
ATOM   4124 HH21 ARG A 435     -11.384   6.567   3.821  1.00 10.00      A   
ATOM   4125 HH22 ARG A 435     -11.820   7.641   2.428  1.00 10.00      A   
ATOM   4126  C   ARG A 435     -17.537   9.220   1.864  1.00 10.00      A   
ATOM   4127  O   ARG A 435     -17.762   9.395   0.669  1.00 10.00      A   
ATOM   4128  N   ARG A 436     -17.738   8.060   2.473  1.00 10.00      A   
ATOM   4129  HN  ARG A 436     -17.580   7.995   3.441  1.00 10.00      A   
ATOM   4130  CA  ARG A 436     -18.220   6.890   1.751  1.00 10.00      A   
ATOM   4131  CB  ARG A 436     -17.373   5.663   2.116  1.00 10.00      A   
ATOM   4132  CG  ARG A 436     -17.656   4.419   1.285  1.00 10.00      A   
ATOM   4133  CD  ARG A 436     -16.841   3.240   1.789  1.00 10.00      A   
ATOM   4134  NE  ARG A 436     -16.858   2.102   0.872  1.00 10.00      A   
ATOM   4135  HE  ARG A 436     -17.740   1.739   0.612  1.00 10.00      A   
ATOM   4136  CZ  ARG A 436     -15.761   1.529   0.375  1.00 10.00      A   
ATOM   4137  NH1 ARG A 436     -14.560   1.981   0.694  1.00 10.00      A   
ATOM   4138 HH11 ARG A 436     -13.711   1.513   0.296  1.00 10.00      A   
ATOM   4139 HH12 ARG A 436     -14.453   2.790   1.333  1.00 10.00      A   
ATOM   4140  NH2 ARG A 436     -15.859   0.470  -0.405  1.00 10.00      A   
ATOM   4141 HH21 ARG A 436     -16.798   0.070  -0.636  1.00 10.00      A   
ATOM   4142 HH22 ARG A 436     -14.989   0.019  -0.783  1.00 10.00      A   
ATOM   4143  C   ARG A 436     -19.683   6.629   2.075  1.00 10.00      A   
ATOM   4144  O   ARG A 436     -20.068   6.591   3.248  1.00 10.00      A   
ATOM   4145  N   LEU A 437     -20.487   6.455   1.040  1.00 10.00      A   
ATOM   4146  HN  LEU A 437     -20.117   6.507   0.129  1.00 10.00      A   
ATOM   4147  CA  LEU A 437     -21.905   6.193   1.208  1.00 10.00      A   
ATOM   4148  CB  LEU A 437     -22.734   7.452   0.934  1.00 10.00      A   
ATOM   4149  CG  LEU A 437     -24.251   7.299   1.062  1.00 10.00      A   
ATOM   4150  CD1 LEU A 437     -24.641   6.967   2.494  1.00 10.00      A   
ATOM   4151  CD2 LEU A 437     -24.956   8.556   0.589  1.00 10.00      A   
ATOM   4152  C   LEU A 437     -22.368   5.052   0.310  1.00 10.00      A   
ATOM   4153  O   LEU A 437     -22.364   5.162  -0.920  1.00 10.00      A   
ATOM   4154  N   SER A 438     -22.742   3.952   0.935  1.00 10.00      A   
ATOM   4155  HN  SER A 438     -22.675   3.915   1.916  1.00 10.00      A   
ATOM   4156  CA  SER A 438     -23.234   2.787   0.217  1.00 10.00      A   
ATOM   4157  CB  SER A 438     -22.551   1.520   0.737  1.00 10.00      A   
ATOM   4158  OG  SER A 438     -21.191   1.776   1.059  1.00 10.00      A   
ATOM   4159  HG  SER A 438     -20.689   0.947   1.018  1.00 10.00      A   
ATOM   4160  C   SER A 438     -24.747   2.702   0.396  1.00 10.00      A   
ATOM   4161  O   SER A 438     -25.241   2.631   1.526  1.00 10.00      A   
ATOM   4162  N   LEU A 439     -25.479   2.728  -0.713  1.00 10.00      A   
ATOM   4163  HN  LEU A 439     -25.028   2.767  -1.587  1.00 10.00      A   
ATOM   4164  CA  LEU A 439     -26.933   2.685  -0.664  1.00 10.00      A   
ATOM   4165  CB  LEU A 439     -27.532   3.730  -1.608  1.00 10.00      A   
ATOM   4166  CG  LEU A 439     -27.172   5.191  -1.334  1.00 10.00      A   
ATOM   4167  CD1 LEU A 439     -27.939   6.105  -2.273  1.00 10.00      A   
ATOM   4168  CD2 LEU A 439     -27.455   5.558   0.114  1.00 10.00      A   
ATOM   4169  C   LEU A 439     -27.483   1.310  -1.014  1.00 10.00      A   
ATOM   4170  O   LEU A 439     -26.791   0.480  -1.599  1.00 10.00      A   
ATOM   4171  N   SER A 440     -28.735   1.085  -0.635  1.00 10.00      A   
ATOM   4172  HN  SER A 440     -29.216   1.791  -0.155  1.00 10.00      A   
ATOM   4173  CA  SER A 440     -29.425  -0.167  -0.905  1.00 10.00      A   
ATOM   4174  CB  SER A 440     -28.753  -1.337  -0.173  1.00 10.00      A   
ATOM   4175  OG  SER A 440     -28.546  -1.040   1.198  1.00 10.00      A   
ATOM   4176  HG  SER A 440     -27.695  -0.585   1.304  1.00 10.00      A   
ATOM   4177  C   SER A 440     -30.889  -0.052  -0.493  1.00 10.00      A   
ATOM   4178  O   SER A 440     -31.258   0.843   0.271  1.00 10.00      A   
ATOM   4179  N   GLY A 441     -31.722  -0.940  -1.012  1.00 10.00      A   
ATOM   4180  HN  GLY A 441     -31.383  -1.598  -1.651  1.00 10.00      A   
ATOM   4181  CA  GLY A 441     -33.132  -0.918  -0.673  1.00 10.00      A   
ATOM   4182  C   GLY A 441     -33.941  -0.115  -1.666  1.00 10.00      A   
ATOM   4183  O   GLY A 441     -33.439   0.243  -2.734  1.00 10.00      A   
ATOM   4184  N   LEU A 442     -35.194   0.161  -1.326  1.00 10.00      A   
ATOM   4185  HN  LEU A 442     -35.536  -0.144  -0.456  1.00 10.00      A   
ATOM   4186  CA  LEU A 442     -36.068   0.921  -2.208  1.00 10.00      A   
ATOM   4187  CB  LEU A 442     -37.541   0.675  -1.873  1.00 10.00      A   
ATOM   4188  CG  LEU A 442     -38.560   1.262  -2.857  1.00 10.00      A   
ATOM   4189  CD1 LEU A 442     -38.450   0.582  -4.212  1.00 10.00      A   
ATOM   4190  CD2 LEU A 442     -39.969   1.132  -2.306  1.00 10.00      A   
ATOM   4191  C   LEU A 442     -35.745   2.402  -2.116  1.00 10.00      A   
ATOM   4192  O   LEU A 442     -35.866   3.008  -1.050  1.00 10.00      A   
ATOM   4193  N   LEU A 443     -35.324   2.972  -3.229  1.00 10.00      A   
ATOM   4194  HN  LEU A 443     -35.255   2.428  -4.047  1.00 10.00      A   
ATOM   4195  CA  LEU A 443     -34.973   4.385  -3.281  1.00 10.00      A   
ATOM   4196  CB  LEU A 443     -33.457   4.574  -3.151  1.00 10.00      A   
ATOM   4197  CG  LEU A 443     -32.822   4.148  -1.824  1.00 10.00      A   
ATOM   4198  CD1 LEU A 443     -31.312   4.046  -1.966  1.00 10.00      A   
ATOM   4199  CD2 LEU A 443     -33.187   5.125  -0.718  1.00 10.00      A   
ATOM   4200  C   LEU A 443     -35.458   5.002  -4.585  1.00 10.00      A   
ATOM   4201  O   LEU A 443     -35.460   4.346  -5.633  1.00 10.00      A   
ATOM   4202  N   THR A 444     -35.867   6.256  -4.525  1.00 10.00      A   
ATOM   4203  HN  THR A 444     -35.831   6.737  -3.660  1.00 10.00      A   
ATOM   4204  CA  THR A 444     -36.350   6.956  -5.704  1.00 10.00      A   
ATOM   4205  CB  THR A 444     -37.731   7.595  -5.446  1.00 10.00      A   
ATOM   4206  OG1 THR A 444     -37.636   8.578  -4.405  1.00 10.00      A   
ATOM   4207  HG1 THR A 444     -37.501   8.132  -3.547  1.00 10.00      A   
ATOM   4208  CG2 THR A 444     -38.748   6.533  -5.051  1.00 10.00      A   
ATOM   4209  C   THR A 444     -35.354   8.036  -6.112  1.00 10.00      A   
ATOM   4210  O   THR A 444     -34.254   8.111  -5.567  1.00 10.00      A   
ATOM   4211  N   ASP A 445     -35.732   8.872  -7.068  1.00 10.00      A   
ATOM   4212  HN  ASP A 445     -36.613   8.754  -7.493  1.00 10.00      A   
ATOM   4213  CA  ASP A 445     -34.856   9.954  -7.514  1.00 10.00      A   
ATOM   4214  CB  ASP A 445     -35.359  10.559  -8.825  1.00 10.00      A   
ATOM   4215  CG  ASP A 445     -34.853   9.830 -10.053  1.00 10.00      A   
ATOM   4216  OD1 ASP A 445     -35.290  10.168 -11.173  1.00 10.00      A   
ATOM   4217  OD2 ASP A 445     -34.022   8.911  -9.910  1.00 10.00      A   
ATOM   4218  C   ASP A 445     -34.776  11.041  -6.448  1.00 10.00      A   
ATOM   4219  O   ASP A 445     -33.909  11.917  -6.494  1.00 10.00      A   
ATOM   4220  N   LYS A 446     -35.680  10.961  -5.475  1.00 10.00      A   
ATOM   4221  HN  LYS A 446     -36.323  10.221  -5.482  1.00 10.00      A   
ATOM   4222  CA  LYS A 446     -35.743  11.931  -4.397  1.00 10.00      A   
ATOM   4223  CB  LYS A 446     -37.065  11.808  -3.630  1.00 10.00      A   
ATOM   4224  CG  LYS A 446     -37.607  13.131  -3.102  1.00 10.00      A   
ATOM   4225  CD  LYS A 446     -37.833  14.129  -4.229  1.00 10.00      A   
ATOM   4226  CE  LYS A 446     -38.510  15.394  -3.723  1.00 10.00      A   
ATOM   4227  NZ  LYS A 446     -38.524  16.471  -4.748  1.00 10.00      A   
ATOM   4228  HZ1 LYS A 446     -39.045  16.157  -5.592  1.00 10.00      A   
ATOM   4229  HZ2 LYS A 446     -37.545  16.715  -5.027  1.00 10.00      A   
ATOM   4230  HZ3 LYS A 446     -38.986  17.321  -4.366  1.00 10.00      A   
ATOM   4231  C   LYS A 446     -34.559  11.803  -3.445  1.00 10.00      A   
ATOM   4232  O   LYS A 446     -34.053  12.807  -2.949  1.00 10.00      A   
ATOM   4233  N   VAL A 447     -34.110  10.575  -3.194  1.00 10.00      A   
ATOM   4234  HN  VAL A 447     -34.546   9.804  -3.619  1.00 10.00      A   
ATOM   4235  CA  VAL A 447     -32.979  10.358  -2.295  1.00 10.00      A   
ATOM   4236  CB  VAL A 447     -32.732   8.861  -1.978  1.00 10.00      A   
ATOM   4237  CG1 VAL A 447     -32.211   8.095  -3.186  1.00 10.00      A   
ATOM   4238  CG2 VAL A 447     -31.797   8.706  -0.788  1.00 10.00      A   
ATOM   4239  C   VAL A 447     -31.715  11.006  -2.853  1.00 10.00      A   
ATOM   4240  O   VAL A 447     -30.898  11.551  -2.110  1.00 10.00      A   
ATOM   4241  N   PHE A 448     -31.580  10.975  -4.175  1.00 10.00      A   
ATOM   4242  HN  PHE A 448     -32.280  10.548  -4.715  1.00 10.00      A   
ATOM   4243  CA  PHE A 448     -30.421  11.556  -4.838  1.00 10.00      A   
ATOM   4244  CB  PHE A 448     -30.343  11.101  -6.294  1.00 10.00      A   
ATOM   4245  CG  PHE A 448     -30.246   9.610  -6.455  1.00 10.00      A   
ATOM   4246  CD1 PHE A 448     -31.305   8.887  -6.970  1.00 10.00      A   
ATOM   4247  CD2 PHE A 448     -29.095   8.931  -6.087  1.00 10.00      A   
ATOM   4248  CE1 PHE A 448     -31.225   7.514  -7.116  1.00 10.00      A   
ATOM   4249  CE2 PHE A 448     -29.007   7.558  -6.230  1.00 10.00      A   
ATOM   4250  CZ  PHE A 448     -30.073   6.849  -6.746  1.00 10.00      A   
ATOM   4251  C   PHE A 448     -30.460  13.074  -4.744  1.00 10.00      A   
ATOM   4252  O   PHE A 448     -29.421  13.735  -4.759  1.00 10.00      A   
ATOM   4253  N   GLU A 449     -31.669  13.614  -4.632  1.00 10.00      A   
ATOM   4254  HN  GLU A 449     -32.454  13.025  -4.640  1.00 10.00      A   
ATOM   4255  CA  GLU A 449     -31.864  15.051  -4.502  1.00 10.00      A   
ATOM   4256  CB  GLU A 449     -33.364  15.377  -4.522  1.00 10.00      A   
ATOM   4257  CG  GLU A 449     -33.702  16.852  -4.377  1.00 10.00      A   
ATOM   4258  CD  GLU A 449     -35.183  17.098  -4.171  1.00 10.00      A   
ATOM   4259  OE1 GLU A 449     -35.935  17.122  -5.172  1.00 10.00      A   
ATOM   4260  OE2 GLU A 449     -35.606  17.282  -3.009  1.00 10.00      A   
ATOM   4261  C   GLU A 449     -31.237  15.520  -3.194  1.00 10.00      A   
ATOM   4262  O   GLU A 449     -30.569  16.552  -3.142  1.00 10.00      A   
ATOM   4263  N   TYR A 450     -31.439  14.734  -2.140  1.00 10.00      A   
ATOM   4264  HN  TYR A 450     -31.988  13.926  -2.245  1.00 10.00      A   
ATOM   4265  CA  TYR A 450     -30.880  15.049  -0.831  1.00 10.00      A   
ATOM   4266  CB  TYR A 450     -31.478  14.139   0.246  1.00 10.00      A   
ATOM   4267  CG  TYR A 450     -32.980  14.247   0.378  1.00 10.00      A   
ATOM   4268  CD1 TYR A 450     -33.799  13.144   0.174  1.00 10.00      A   
ATOM   4269  CD2 TYR A 450     -33.583  15.457   0.701  1.00 10.00      A   
ATOM   4270  CE1 TYR A 450     -35.173  13.244   0.286  1.00 10.00      A   
ATOM   4271  CE2 TYR A 450     -34.955  15.565   0.817  1.00 10.00      A   
ATOM   4272  CZ  TYR A 450     -35.747  14.456   0.608  1.00 10.00      A   
ATOM   4273  OH  TYR A 450     -37.117  14.561   0.720  1.00 10.00      A   
ATOM   4274  HH  TYR A 450     -37.443  15.253   0.125  1.00 10.00      A   
ATOM   4275  C   TYR A 450     -29.365  14.892  -0.855  1.00 10.00      A   
ATOM   4276  O   TYR A 450     -28.630  15.744  -0.354  1.00 10.00      A   
ATOM   4277  N   ILE A 451     -28.903  13.805  -1.463  1.00 10.00      A   
ATOM   4278  HN  ILE A 451     -29.541  13.173  -1.860  1.00 10.00      A   
ATOM   4279  CA  ILE A 451     -27.476  13.521  -1.560  1.00 10.00      A   
ATOM   4280  CB  ILE A 451     -27.219  12.158  -2.240  1.00 10.00      A   
ATOM   4281  CG1 ILE A 451     -27.820  11.025  -1.401  1.00 10.00      A   
ATOM   4282  CG2 ILE A 451     -25.729  11.930  -2.460  1.00 10.00      A   
ATOM   4283  CD1 ILE A 451     -27.856   9.689  -2.106  1.00 10.00      A   
ATOM   4284  C   ILE A 451     -26.743  14.624  -2.324  1.00 10.00      A   
ATOM   4285  O   ILE A 451     -25.739  15.152  -1.851  1.00 10.00      A   
ATOM   4286  N   GLY A 452     -27.275  15.000  -3.483  1.00 10.00      A   
ATOM   4287  HN  GLY A 452     -28.103  14.571  -3.796  1.00 10.00      A   
ATOM   4288  CA  GLY A 452     -26.651  16.032  -4.294  1.00 10.00      A   
ATOM   4289  C   GLY A 452     -26.757  17.425  -3.694  1.00 10.00      A   
ATOM   4290  O   GLY A 452     -26.241  18.388  -4.253  1.00 10.00      A   
ATOM   4291  N   THR A 453     -27.416  17.544  -2.558  1.00 10.00      A   
ATOM   4292  HN  THR A 453     -27.801  16.748  -2.136  1.00 10.00      A   
ATOM   4293  CA  THR A 453     -27.566  18.844  -1.924  1.00 10.00      A   
ATOM   4294  CB  THR A 453     -29.055  19.236  -1.773  1.00 10.00      A   
ATOM   4295  OG1 THR A 453     -29.726  19.069  -3.030  1.00 10.00      A   
ATOM   4296  HG1 THR A 453     -29.920  18.130  -3.168  1.00 10.00      A   
ATOM   4297  CG2 THR A 453     -29.186  20.687  -1.338  1.00 10.00      A   
ATOM   4298  C   THR A 453     -26.862  18.905  -0.563  1.00 10.00      A   
ATOM   4299  O   THR A 453     -26.343  19.952  -0.169  1.00 10.00      A   
ATOM   4300  N   TYR A 454     -26.816  17.781   0.141  1.00 10.00      A   
ATOM   4301  HN  TYR A 454     -27.212  16.962  -0.226  1.00 10.00      A   
ATOM   4302  CA  TYR A 454     -26.202  17.747   1.464  1.00 10.00      A   
ATOM   4303  CB  TYR A 454     -27.169  17.158   2.490  1.00 10.00      A   
ATOM   4304  CG  TYR A 454     -28.411  17.990   2.698  1.00 10.00      A   
ATOM   4305  CD1 TYR A 454     -29.666  17.497   2.370  1.00 10.00      A   
ATOM   4306  CD2 TYR A 454     -28.326  19.272   3.222  1.00 10.00      A   
ATOM   4307  CE1 TYR A 454     -30.802  18.258   2.559  1.00 10.00      A   
ATOM   4308  CE2 TYR A 454     -29.457  20.042   3.415  1.00 10.00      A   
ATOM   4309  CZ  TYR A 454     -30.691  19.531   3.081  1.00 10.00      A   
ATOM   4310  OH  TYR A 454     -31.820  20.291   3.273  1.00 10.00      A   
ATOM   4311  HH  TYR A 454     -32.586  19.803   2.945  1.00 10.00      A   
ATOM   4312  C   TYR A 454     -24.857  17.018   1.503  1.00 10.00      A   
ATOM   4313  O   TYR A 454     -23.999  17.335   2.335  1.00 10.00      A   
ATOM   4314  N   ALA A 455     -24.661  16.055   0.613  1.00 10.00      A   
ATOM   4315  HN  ALA A 455     -25.356  15.857  -0.053  1.00 10.00      A   
ATOM   4316  CA  ALA A 455     -23.415  15.301   0.590  1.00 10.00      A   
ATOM   4317  CB  ALA A 455     -23.654  13.857   0.166  1.00 10.00      A   
ATOM   4318  C   ALA A 455     -22.383  15.975  -0.309  1.00 10.00      A   
ATOM   4319  O   ALA A 455     -22.333  15.731  -1.514  1.00 10.00      A   
ATOM   4320  N   LYS A 456     -21.575  16.842   0.281  1.00 10.00      A   
ATOM   4321  HN  LYS A 456     -21.693  17.031   1.238  1.00 10.00      A   
ATOM   4322  CA  LYS A 456     -20.543  17.549  -0.466  1.00 10.00      A   
ATOM   4323  CB  LYS A 456     -20.492  19.024  -0.060  1.00 10.00      A   
ATOM   4324  CG  LYS A 456     -21.700  19.842  -0.491  1.00 10.00      A   
ATOM   4325  CD  LYS A 456     -21.764  19.994  -2.001  1.00 10.00      A   
ATOM   4326  CE  LYS A 456     -22.710  21.113  -2.402  1.00 10.00      A   
ATOM   4327  NZ  LYS A 456     -22.738  21.305  -3.875  1.00 10.00      A   
ATOM   4328  HZ1 LYS A 456     -23.175  20.477  -4.334  1.00 10.00      A   
ATOM   4329  HZ2 LYS A 456     -21.765  21.420  -4.241  1.00 10.00      A   
ATOM   4330  HZ3 LYS A 456     -23.293  22.149  -4.116  1.00 10.00      A   
ATOM   4331  C   LYS A 456     -19.172  16.907  -0.277  1.00 10.00      A   
ATOM   4332  O   LYS A 456     -18.267  17.123  -1.080  1.00 10.00      A   
ATOM   4333  N   LYS A 457     -19.032  16.110   0.778  1.00 10.00      A   
ATOM   4334  HN  LYS A 457     -19.797  15.960   1.366  1.00 10.00      A   
ATOM   4335  CA  LYS A 457     -17.770  15.449   1.085  1.00 10.00      A   
ATOM   4336  CB  LYS A 457     -17.433  15.627   2.568  1.00 10.00      A   
ATOM   4337  CG  LYS A 457     -16.933  17.013   2.939  1.00 10.00      A   
ATOM   4338  CD  LYS A 457     -15.623  17.334   2.233  1.00 10.00      A   
ATOM   4339  CE  LYS A 457     -14.760  18.274   3.064  1.00 10.00      A   
ATOM   4340  NZ  LYS A 457     -15.357  19.632   3.199  1.00 10.00      A   
ATOM   4341  HZ1 LYS A 457     -15.154  20.198   2.353  1.00 10.00      A   
ATOM   4342  HZ2 LYS A 457     -14.957  20.119   4.031  1.00 10.00      A   
ATOM   4343  HZ3 LYS A 457     -16.389  19.565   3.317  1.00 10.00      A   
ATOM   4344  C   LYS A 457     -17.812  13.965   0.744  1.00 10.00      A   
ATOM   4345  O   LYS A 457     -16.950  13.197   1.174  1.00 10.00      A   
ATOM   4346  N   MET A 458     -18.813  13.568  -0.031  1.00 10.00      A   
ATOM   4347  HN  MET A 458     -19.454  14.226  -0.355  1.00 10.00      A   
ATOM   4348  CA  MET A 458     -18.972  12.173  -0.421  1.00 10.00      A   
ATOM   4349  CB  MET A 458     -20.423  11.880  -0.797  1.00 10.00      A   
ATOM   4350  CG  MET A 458     -20.726  10.400  -0.959  1.00 10.00      A   
ATOM   4351  SD  MET A 458     -22.344  10.099  -1.684  1.00 10.00      A   
ATOM   4352  CE  MET A 458     -22.169  10.940  -3.258  1.00 10.00      A   
ATOM   4353  C   MET A 458     -18.045  11.817  -1.576  1.00 10.00      A   
ATOM   4354  O   MET A 458     -18.398  11.979  -2.746  1.00 10.00      A   
ATOM   4355  N   GLU A 459     -16.868  11.319  -1.233  1.00 10.00      A   
ATOM   4356  HN  GLU A 459     -16.672  11.186  -0.283  1.00 10.00      A   
ATOM   4357  CA  GLU A 459     -15.860  10.956  -2.221  1.00 10.00      A   
ATOM   4358  CB  GLU A 459     -14.462  11.036  -1.604  1.00 10.00      A   
ATOM   4359  CG  GLU A 459     -14.128  12.366  -0.947  1.00 10.00      A   
ATOM   4360  CD  GLU A 459     -12.683  12.432  -0.502  1.00 10.00      A   
ATOM   4361  OE1 GLU A 459     -12.118  11.375  -0.149  1.00 10.00      A   
ATOM   4362  OE2 GLU A 459     -12.098  13.536  -0.523  1.00 10.00      A   
ATOM   4363  C   GLU A 459     -16.085   9.553  -2.781  1.00 10.00      A   
ATOM   4364  O   GLU A 459     -15.409   9.134  -3.722  1.00 10.00      A   
ATOM   4365  N   MET A 460     -17.027   8.822  -2.205  1.00 10.00      A   
ATOM   4366  HN  MET A 460     -17.535   9.194  -1.452  1.00 10.00      A   
ATOM   4367  CA  MET A 460     -17.305   7.467  -2.659  1.00 10.00      A   
ATOM   4368  CB  MET A 460     -16.445   6.476  -1.873  1.00 10.00      A   
ATOM   4369  CG  MET A 460     -16.399   5.083  -2.468  1.00 10.00      A   
ATOM   4370  SD  MET A 460     -14.960   4.148  -1.924  1.00 10.00      A   
ATOM   4371  CE  MET A 460     -15.185   2.646  -2.870  1.00 10.00      A   
ATOM   4372  C   MET A 460     -18.778   7.112  -2.513  1.00 10.00      A   
ATOM   4373  O   MET A 460     -19.324   7.131  -1.410  1.00 10.00      A   
ATOM   4374  N   LEU A 461     -19.413   6.779  -3.629  1.00 10.00      A   
ATOM   4375  HN  LEU A 461     -18.917   6.764  -4.480  1.00 10.00      A   
ATOM   4376  CA  LEU A 461     -20.822   6.416  -3.627  1.00 10.00      A   
ATOM   4377  CB  LEU A 461     -21.680   7.556  -4.187  1.00 10.00      A   
ATOM   4378  CG  LEU A 461     -23.179   7.257  -4.336  1.00 10.00      A   
ATOM   4379  CD1 LEU A 461     -23.844   7.115  -2.977  1.00 10.00      A   
ATOM   4380  CD2 LEU A 461     -23.872   8.330  -5.162  1.00 10.00      A   
ATOM   4381  C   LEU A 461     -21.064   5.150  -4.436  1.00 10.00      A   
ATOM   4382  O   LEU A 461     -20.662   5.051  -5.599  1.00 10.00      A   
ATOM   4383  N   SER A 462     -21.700   4.181  -3.807  1.00 10.00      A   
ATOM   4384  HN  SER A 462     -21.950   4.307  -2.865  1.00 10.00      A   
ATOM   4385  CA  SER A 462     -22.028   2.924  -4.458  1.00 10.00      A   
ATOM   4386  CB  SER A 462     -21.321   1.767  -3.744  1.00 10.00      A   
ATOM   4387  OG  SER A 462     -19.950   2.072  -3.530  1.00 10.00      A   
ATOM   4388  HG  SER A 462     -19.397   1.474  -4.056  1.00 10.00      A   
ATOM   4389  C   SER A 462     -23.545   2.726  -4.448  1.00 10.00      A   
ATOM   4390  O   SER A 462     -24.161   2.639  -3.383  1.00 10.00      A   
ATOM   4391  N   VAL A 463     -24.149   2.668  -5.628  1.00 10.00      A   
ATOM   4392  HN  VAL A 463     -23.610   2.722  -6.448  1.00 10.00      A   
ATOM   4393  CA  VAL A 463     -25.596   2.507  -5.735  1.00 10.00      A   
ATOM   4394  CB  VAL A 463     -26.280   3.778  -6.280  1.00 10.00      A   
ATOM   4395  CG1 VAL A 463     -26.321   4.864  -5.219  1.00 10.00      A   
ATOM   4396  CG2 VAL A 463     -25.571   4.275  -7.528  1.00 10.00      A   
ATOM   4397  C   VAL A 463     -25.980   1.318  -6.609  1.00 10.00      A   
ATOM   4398  O   VAL A 463     -25.299   0.998  -7.592  1.00 10.00      A   
ATOM   4399  N   ALA A 464     -27.079   0.674  -6.242  1.00 10.00      A   
ATOM   4400  HN  ALA A 464     -27.572   0.993  -5.453  1.00 10.00      A   
ATOM   4401  CA  ALA A 464     -27.575  -0.484  -6.971  1.00 10.00      A   
ATOM   4402  CB  ALA A 464     -26.835  -1.736  -6.528  1.00 10.00      A   
ATOM   4403  C   ALA A 464     -29.076  -0.660  -6.764  1.00 10.00      A   
ATOM   4404  O   ALA A 464     -29.568  -0.575  -5.634  1.00 10.00      A   
ATOM   4405  N   PHE A 465     -29.795  -0.888  -7.863  1.00 10.00      A   
ATOM   4406  HN  PHE A 465     -29.333  -0.925  -8.730  1.00 10.00      A   
ATOM   4407  CA  PHE A 465     -31.245  -1.090  -7.831  1.00 10.00      A   
ATOM   4408  CB  PHE A 465     -31.602  -2.424  -7.167  1.00 10.00      A   
ATOM   4409  CG  PHE A 465     -31.286  -3.628  -8.006  1.00 10.00      A   
ATOM   4410  CD1 PHE A 465     -30.147  -4.378  -7.765  1.00 10.00      A   
ATOM   4411  CD2 PHE A 465     -32.127  -4.011  -9.035  1.00 10.00      A   
ATOM   4412  CE1 PHE A 465     -29.853  -5.488  -8.533  1.00 10.00      A   
ATOM   4413  CE2 PHE A 465     -31.839  -5.120  -9.808  1.00 10.00      A   
ATOM   4414  CZ  PHE A 465     -30.700  -5.860  -9.557  1.00 10.00      A   
ATOM   4415  C   PHE A 465     -31.990   0.057  -7.151  1.00 10.00      A   
ATOM   4416  O   PHE A 465     -32.857  -0.172  -6.303  1.00 10.00      A   
ATOM   4417  N   ALA A 466     -31.660   1.287  -7.524  1.00 10.00      A   
ATOM   4418  HN  ALA A 466     -30.963   1.414  -8.202  1.00 10.00      A   
ATOM   4419  CA  ALA A 466     -32.307   2.457  -6.949  1.00 10.00      A   
ATOM   4420  CB  ALA A 466     -31.558   2.923  -5.712  1.00 10.00      A   
ATOM   4421  C   ALA A 466     -32.390   3.581  -7.972  1.00 10.00      A   
ATOM   4422  O   ALA A 466     -31.574   3.651  -8.894  1.00 10.00      A   
ATOM   4423  N   GLY A 467     -33.372   4.454  -7.809  1.00 10.00      A   
ATOM   4424  HN  GLY A 467     -34.001   4.342  -7.063  1.00 10.00      A   
ATOM   4425  CA  GLY A 467     -33.535   5.562  -8.724  1.00 10.00      A   
ATOM   4426  C   GLY A 467     -34.781   5.427  -9.570  1.00 10.00      A   
ATOM   4427  O   GLY A 467     -35.400   4.361  -9.611  1.00 10.00      A   
ATOM   4428  N   ASP A 468     -35.154   6.507 -10.237  1.00 10.00      A   
ATOM   4429  HN  ASP A 468     -34.615   7.336 -10.154  1.00 10.00      A   
ATOM   4430  CA  ASP A 468     -36.339   6.512 -11.089  1.00 10.00      A   
ATOM   4431  CB  ASP A 468     -37.370   7.527 -10.583  1.00 10.00      A   
ATOM   4432  CG  ASP A 468     -38.143   7.042  -9.377  1.00 10.00      A   
ATOM   4433  OD1 ASP A 468     -38.748   5.949  -9.450  1.00 10.00      A   
ATOM   4434  OD2 ASP A 468     -38.162   7.756  -8.355  1.00 10.00      A   
ATOM   4435  C   ASP A 468     -35.978   6.835 -12.529  1.00 10.00      A   
ATOM   4436  O   ASP A 468     -36.376   6.131 -13.457  1.00 10.00      A   
ATOM   4437  N   SER A 469     -35.220   7.903 -12.711  1.00 10.00      A   
ATOM   4438  HN  SER A 469     -34.928   8.427 -11.929  1.00 10.00      A   
ATOM   4439  CA  SER A 469     -34.810   8.326 -14.036  1.00 10.00      A   
ATOM   4440  CB  SER A 469     -35.816   9.344 -14.580  1.00 10.00      A   
ATOM   4441  OG  SER A 469     -35.932  10.460 -13.711  1.00 10.00      A   
ATOM   4442  HG  SER A 469     -35.626  10.212 -12.817  1.00 10.00      A   
ATOM   4443  C   SER A 469     -33.414   8.940 -13.990  1.00 10.00      A   
ATOM   4444  O   SER A 469     -32.671   8.742 -13.027  1.00 10.00      A   
ATOM   4445  N   ASP A 470     -33.067   9.702 -15.024  1.00 10.00      A   
ATOM   4446  HN  ASP A 470     -33.707   9.836 -15.755  1.00 10.00      A   
ATOM   4447  CA  ASP A 470     -31.762  10.346 -15.103  1.00 10.00      A   
ATOM   4448  CB  ASP A 470     -31.499  10.865 -16.519  1.00 10.00      A   
ATOM   4449  CG  ASP A 470     -30.895   9.818 -17.427  1.00 10.00      A   
ATOM   4450  OD1 ASP A 470     -29.710   9.958 -17.792  1.00 10.00      A   
ATOM   4451  OD2 ASP A 470     -31.602   8.852 -17.781  1.00 10.00      A   
ATOM   4452  C   ASP A 470     -31.647  11.493 -14.107  1.00 10.00      A   
ATOM   4453  O   ASP A 470     -30.560  12.027 -13.887  1.00 10.00      A   
ATOM   4454  N   LEU A 471     -32.774  11.864 -13.505  1.00 10.00      A   
ATOM   4455  HN  LEU A 471     -33.606  11.393 -13.725  1.00 10.00      A   
ATOM   4456  CA  LEU A 471     -32.808  12.948 -12.527  1.00 10.00      A   
ATOM   4457  CB  LEU A 471     -34.227  13.155 -11.995  1.00 10.00      A   
ATOM   4458  CG  LEU A 471     -35.282  13.610 -13.007  1.00 10.00      A   
ATOM   4459  CD1 LEU A 471     -36.647  13.709 -12.343  1.00 10.00      A   
ATOM   4460  CD2 LEU A 471     -34.893  14.939 -13.632  1.00 10.00      A   
ATOM   4461  C   LEU A 471     -31.862  12.664 -11.365  1.00 10.00      A   
ATOM   4462  O   LEU A 471     -31.040  13.509 -11.005  1.00 10.00      A   
ATOM   4463  N   GLY A 472     -31.974  11.467 -10.795  1.00 10.00      A   
ATOM   4464  HN  GLY A 472     -32.648  10.834 -11.132  1.00 10.00      A   
ATOM   4465  CA  GLY A 472     -31.126  11.089  -9.679  1.00 10.00      A   
ATOM   4466  C   GLY A 472     -29.656  11.127 -10.039  1.00 10.00      A   
ATOM   4467  O   GLY A 472     -28.823  11.584  -9.252  1.00 10.00      A   
ATOM   4468  N   MET A 473     -29.343  10.655 -11.236  1.00 10.00      A   
ATOM   4469  HN  MET A 473     -30.056  10.300 -11.805  1.00 10.00      A   
ATOM   4470  CA  MET A 473     -27.968  10.641 -11.721  1.00 10.00      A   
ATOM   4471  CB  MET A 473     -27.902   9.970 -13.097  1.00 10.00      A   
ATOM   4472  CG  MET A 473     -26.521   9.954 -13.734  1.00 10.00      A   
ATOM   4473  SD  MET A 473     -25.334   8.960 -12.814  1.00 10.00      A   
ATOM   4474  CE  MET A 473     -24.026   8.793 -14.030  1.00 10.00      A   
ATOM   4475  C   MET A 473     -27.411  12.061 -11.800  1.00 10.00      A   
ATOM   4476  O   MET A 473     -26.294  12.333 -11.353  1.00 10.00      A   
ATOM   4477  N   HIS A 474     -28.208  12.961 -12.359  1.00 10.00      A   
ATOM   4478  HN  HIS A 474     -29.090  12.675 -12.688  1.00 10.00      A   
ATOM   4479  CA  HIS A 474     -27.818  14.357 -12.507  1.00 10.00      A   
ATOM   4480  CB  HIS A 474     -28.848  15.089 -13.367  1.00 10.00      A   
ATOM   4481  CG  HIS A 474     -28.452  16.479 -13.757  1.00 10.00      A   
ATOM   4482  ND1 HIS A 474     -27.665  16.714 -14.860  1.00 10.00      A   
ATOM   4483  CD2 HIS A 474     -28.776  17.657 -13.174  1.00 10.00      A   
ATOM   4484  CE1 HIS A 474     -27.530  18.029 -14.926  1.00 10.00      A   
ATOM   4485  NE2 HIS A 474     -28.185  18.634 -13.927  1.00 10.00      A   
ATOM   4486  HE2 HIS A 474     -28.229  19.602 -13.762  1.00 10.00      A   
ATOM   4487  C   HIS A 474     -27.685  15.045 -11.150  1.00 10.00      A   
ATOM   4488  O   HIS A 474     -26.750  15.818 -10.928  1.00 10.00      A   
ATOM   4489  N   HIS A 475     -28.623  14.751 -10.251  1.00 10.00      A   
ATOM   4490  HN  HIS A 475     -29.335  14.120 -10.497  1.00 10.00      A   
ATOM   4491  CA  HIS A 475     -28.635  15.341  -8.913  1.00 10.00      A   
ATOM   4492  CB  HIS A 475     -29.796  14.789  -8.080  1.00 10.00      A   
ATOM   4493  CG  HIS A 475     -31.051  15.606  -8.153  1.00 10.00      A   
ATOM   4494  ND1 HIS A 475     -31.116  16.948  -7.844  1.00 10.00      A   
ATOM   4495  HD1 HIS A 475     -30.365  17.517  -7.561  1.00 10.00      A   
ATOM   4496  CD2 HIS A 475     -32.313  15.244  -8.499  1.00 10.00      A   
ATOM   4497  CE1 HIS A 475     -32.383  17.349  -8.011  1.00 10.00      A   
ATOM   4498  NE2 HIS A 475     -33.152  16.351  -8.408  1.00 10.00      A   
ATOM   4499  C   HIS A 475     -27.319  15.126  -8.180  1.00 10.00      A   
ATOM   4500  O   HIS A 475     -26.791  16.045  -7.563  1.00 10.00      A   
ATOM   4501  N   VAL A 476     -26.788  13.915  -8.255  1.00 10.00      A   
ATOM   4502  HN  VAL A 476     -27.255  13.215  -8.760  1.00 10.00      A   
ATOM   4503  CA  VAL A 476     -25.528  13.604  -7.593  1.00 10.00      A   
ATOM   4504  CB  VAL A 476     -25.323  12.079  -7.441  1.00 10.00      A   
ATOM   4505  CG1 VAL A 476     -23.984  11.774  -6.781  1.00 10.00      A   
ATOM   4506  CG2 VAL A 476     -26.461  11.466  -6.640  1.00 10.00      A   
ATOM   4507  C   VAL A 476     -24.345  14.209  -8.352  1.00 10.00      A   
ATOM   4508  O   VAL A 476     -23.492  14.876  -7.763  1.00 10.00      A   
ATOM   4509  N   LEU A 477     -24.325  14.006  -9.663  1.00 10.00      A   
ATOM   4510  HN  LEU A 477     -25.066  13.512 -10.078  1.00 10.00      A   
ATOM   4511  CA  LEU A 477     -23.243  14.499 -10.511  1.00 10.00      A   
ATOM   4512  CB  LEU A 477     -23.490  14.105 -11.968  1.00 10.00      A   
ATOM   4513  CG  LEU A 477     -23.326  12.624 -12.310  1.00 10.00      A   
ATOM   4514  CD1 LEU A 477     -23.768  12.359 -13.740  1.00 10.00      A   
ATOM   4515  CD2 LEU A 477     -21.884  12.185 -12.103  1.00 10.00      A   
ATOM   4516  C   LEU A 477     -23.047  16.011 -10.402  1.00 10.00      A   
ATOM   4517  O   LEU A 477     -21.931  16.489 -10.185  1.00 10.00      A   
ATOM   4518  N   SER A 478     -24.127  16.763 -10.554  1.00 10.00      A   
ATOM   4519  HN  SER A 478     -24.999  16.333 -10.729  1.00 10.00      A   
ATOM   4520  CA  SER A 478     -24.053  18.217 -10.478  1.00 10.00      A   
ATOM   4521  CB  SER A 478     -25.055  18.831 -11.452  1.00 10.00      A   
ATOM   4522  OG  SER A 478     -25.111  18.082 -12.653  1.00 10.00      A   
ATOM   4523  HG  SER A 478     -24.244  17.698 -12.834  1.00 10.00      A   
ATOM   4524  C   SER A 478     -24.337  18.710  -9.063  1.00 10.00      A   
ATOM   4525  O   SER A 478     -24.485  19.910  -8.827  1.00 10.00      A   
ATOM   4526  N   GLY A 479     -24.403  17.782  -8.124  1.00 10.00      A   
ATOM   4527  HN  GLY A 479     -24.267  16.841  -8.364  1.00 10.00      A   
ATOM   4528  CA  GLY A 479     -24.683  18.141  -6.755  1.00 10.00      A   
ATOM   4529  C   GLY A 479     -23.490  17.970  -5.840  1.00 10.00      A   
ATOM   4530  O   GLY A 479     -23.030  18.936  -5.226  1.00 10.00      A   
ATOM   4531  N   CYS A 480     -22.981  16.749  -5.750  1.00 10.00      A   
ATOM   4532  HN  CYS A 480     -23.377  16.021  -6.283  1.00 10.00      A   
ATOM   4533  CA  CYS A 480     -21.838  16.459  -4.901  1.00 10.00      A   
ATOM   4534  CB  CYS A 480     -21.671  14.954  -4.728  1.00 10.00      A   
ATOM   4535  SG  CYS A 480     -23.140  14.129  -4.080  1.00 10.00      A   
ATOM   4536  HG  CYS A 480     -23.442  14.683  -2.912  1.00 10.00      A   
ATOM   4537  C   CYS A 480     -20.571  17.095  -5.462  1.00 10.00      A   
ATOM   4538  O   CYS A 480     -20.242  16.929  -6.640  1.00 10.00      A   
ATOM   4539  N   ASP A 481     -19.875  17.839  -4.617  1.00 10.00      A   
ATOM   4540  HN  ASP A 481     -20.191  17.933  -3.695  1.00 10.00      A   
ATOM   4541  CA  ASP A 481     -18.660  18.532  -5.026  1.00 10.00      A   
ATOM   4542  CB  ASP A 481     -18.410  19.751  -4.131  1.00 10.00      A   
ATOM   4543  CG  ASP A 481     -18.985  21.032  -4.706  1.00 10.00      A   
ATOM   4544  OD1 ASP A 481     -20.226  21.161  -4.776  1.00 10.00      A   
ATOM   4545  OD2 ASP A 481     -18.198  21.921  -5.080  1.00 10.00      A   
ATOM   4546  C   ASP A 481     -17.442  17.613  -5.039  1.00 10.00      A   
ATOM   4547  O   ASP A 481     -16.825  17.407  -6.085  1.00 10.00      A   
ATOM   4548  N   SER A 482     -17.114  17.039  -3.887  1.00 10.00      A   
ATOM   4549  HN  SER A 482     -17.658  17.213  -3.092  1.00 10.00      A   
ATOM   4550  CA  SER A 482     -15.955  16.160  -3.775  1.00 10.00      A   
ATOM   4551  CB  SER A 482     -15.496  16.077  -2.317  1.00 10.00      A   
ATOM   4552  OG  SER A 482     -15.566  17.352  -1.698  1.00 10.00      A   
ATOM   4553  HG  SER A 482     -16.416  17.442  -1.249  1.00 10.00      A   
ATOM   4554  C   SER A 482     -16.225  14.761  -4.336  1.00 10.00      A   
ATOM   4555  O   SER A 482     -16.131  13.767  -3.619  1.00 10.00      A   
ATOM   4556  N   LEU A 483     -16.553  14.688  -5.620  1.00 10.00      A   
ATOM   4557  HN  LEU A 483     -16.602  15.515  -6.148  1.00 10.00      A   
ATOM   4558  CA  LEU A 483     -16.819  13.409  -6.268  1.00 10.00      A   
ATOM   4559  CB  LEU A 483     -17.720  13.599  -7.495  1.00 10.00      A   
ATOM   4560  CG  LEU A 483     -19.221  13.762  -7.236  1.00 10.00      A   
ATOM   4561  CD1 LEU A 483     -19.951  14.050  -8.539  1.00 10.00      A   
ATOM   4562  CD2 LEU A 483     -19.791  12.516  -6.582  1.00 10.00      A   
ATOM   4563  C   LEU A 483     -15.506  12.745  -6.683  1.00 10.00      A   
ATOM   4564  O   LEU A 483     -14.646  13.387  -7.293  1.00 10.00      A   
ATOM   4565  N   ARG A 484     -15.355  11.470  -6.344  1.00 10.00      A   
ATOM   4566  HN  ARG A 484     -16.080  11.018  -5.857  1.00 10.00      A   
ATOM   4567  CA  ARG A 484     -14.150  10.722  -6.676  1.00 10.00      A   
ATOM   4568  CB  ARG A 484     -13.261  10.543  -5.443  1.00 10.00      A   
ATOM   4569  CG  ARG A 484     -12.492  11.787  -5.024  1.00 10.00      A   
ATOM   4570  CD  ARG A 484     -11.598  11.494  -3.833  1.00 10.00      A   
ATOM   4571  NE  ARG A 484     -10.841  10.264  -4.028  1.00 10.00      A   
ATOM   4572  HE  ARG A 484     -10.450  10.120  -4.915  1.00 10.00      A   
ATOM   4573  CZ  ARG A 484     -10.637   9.354  -3.081  1.00 10.00      A   
ATOM   4574  NH1 ARG A 484     -11.116   9.529  -1.865  1.00 10.00      A   
ATOM   4575 HH11 ARG A 484     -10.944   8.807  -1.134  1.00 10.00      A   
ATOM   4576 HH12 ARG A 484     -11.655  10.390  -1.623  1.00 10.00      A   
ATOM   4577  NH2 ARG A 484      -9.960   8.254  -3.352  1.00 10.00      A   
ATOM   4578 HH21 ARG A 484      -9.807   7.533  -2.601  1.00 10.00      A   
ATOM   4579 HH22 ARG A 484      -9.576   8.095  -4.303  1.00 10.00      A   
ATOM   4580  C   ARG A 484     -14.493   9.357  -7.264  1.00 10.00      A   
ATOM   4581  O   ARG A 484     -14.112   9.046  -8.391  1.00 10.00      A   
ATOM   4582  N   LYS A 485     -15.207   8.542  -6.497  1.00 10.00      A   
ATOM   4583  HN  LYS A 485     -15.485   8.842  -5.602  1.00 10.00      A   
ATOM   4584  CA  LYS A 485     -15.592   7.210  -6.949  1.00 10.00      A   
ATOM   4585  CB  LYS A 485     -15.070   6.135  -5.986  1.00 10.00      A   
ATOM   4586  CG  LYS A 485     -13.581   6.214  -5.683  1.00 10.00      A   
ATOM   4587  CD  LYS A 485     -13.117   5.020  -4.860  1.00 10.00      A   
ATOM   4588  CE  LYS A 485     -12.074   5.436  -3.833  1.00 10.00      A   
ATOM   4589  NZ  LYS A 485     -11.582   4.294  -3.017  1.00 10.00      A   
ATOM   4590  HZ1 LYS A 485     -12.372   3.814  -2.545  1.00 10.00      A   
ATOM   4591  HZ2 LYS A 485     -10.919   4.640  -2.292  1.00 10.00      A   
ATOM   4592  HZ3 LYS A 485     -11.080   3.606  -3.618  1.00 10.00      A   
ATOM   4593  C   LYS A 485     -17.107   7.088  -7.058  1.00 10.00      A   
ATOM   4594  O   LYS A 485     -17.841   7.460  -6.137  1.00 10.00      A   
ATOM   4595  N   LEU A 486     -17.572   6.571  -8.182  1.00 10.00      A   
ATOM   4596  HN  LEU A 486     -16.944   6.307  -8.885  1.00 10.00      A   
ATOM   4597  CA  LEU A 486     -18.996   6.378  -8.398  1.00 10.00      A   
ATOM   4598  CB  LEU A 486     -19.617   7.567  -9.136  1.00 10.00      A   
ATOM   4599  CG  LEU A 486     -21.132   7.512  -9.362  1.00 10.00      A   
ATOM   4600  CD1 LEU A 486     -21.866   7.333  -8.044  1.00 10.00      A   
ATOM   4601  CD2 LEU A 486     -21.611   8.766 -10.076  1.00 10.00      A   
ATOM   4602  C   LEU A 486     -19.239   5.084  -9.162  1.00 10.00      A   
ATOM   4603  O   LEU A 486     -18.785   4.924 -10.297  1.00 10.00      A   
ATOM   4604  N   GLU A 487     -19.933   4.158  -8.523  1.00 10.00      A   
ATOM   4605  HN  GLU A 487     -20.252   4.344  -7.615  1.00 10.00      A   
ATOM   4606  CA  GLU A 487     -20.239   2.874  -9.127  1.00 10.00      A   
ATOM   4607  CB  GLU A 487     -19.501   1.750  -8.399  1.00 10.00      A   
ATOM   4608  CG  GLU A 487     -19.383   1.967  -6.899  1.00 10.00      A   
ATOM   4609  CD  GLU A 487     -18.024   1.589  -6.341  1.00 10.00      A   
ATOM   4610  OE1 GLU A 487     -17.976   1.008  -5.240  1.00 10.00      A   
ATOM   4611  OE2 GLU A 487     -17.002   1.881  -6.999  1.00 10.00      A   
ATOM   4612  C   GLU A 487     -21.744   2.633  -9.139  1.00 10.00      A   
ATOM   4613  O   GLU A 487     -22.393   2.596  -8.092  1.00 10.00      A   
ATOM   4614  N   ILE A 488     -22.295   2.493 -10.331  1.00 10.00      A   
ATOM   4615  HN  ILE A 488     -21.724   2.543 -11.130  1.00 10.00      A   
ATOM   4616  CA  ILE A 488     -23.721   2.277 -10.497  1.00 10.00      A   
ATOM   4617  CB  ILE A 488     -24.355   3.436 -11.293  1.00 10.00      A   
ATOM   4618  CG1 ILE A 488     -23.899   4.788 -10.738  1.00 10.00      A   
ATOM   4619  CG2 ILE A 488     -25.872   3.327 -11.284  1.00 10.00      A   
ATOM   4620  CD1 ILE A 488     -24.146   5.946 -11.675  1.00 10.00      A   
ATOM   4621  C   ILE A 488     -23.988   0.980 -11.248  1.00 10.00      A   
ATOM   4622  O   ILE A 488     -23.429   0.744 -12.323  1.00 10.00      A   
ATOM   4623  N   ARG A 489     -24.833   0.136 -10.680  1.00 10.00      A   
ATOM   4624  HN  ARG A 489     -25.235   0.369  -9.814  1.00 10.00      A   
ATOM   4625  CA  ARG A 489     -25.185  -1.127 -11.310  1.00 10.00      A   
ATOM   4626  CB  ARG A 489     -24.404  -2.297 -10.699  1.00 10.00      A   
ATOM   4627  CG  ARG A 489     -24.761  -2.609  -9.254  1.00 10.00      A   
ATOM   4628  CD  ARG A 489     -24.612  -4.090  -8.955  1.00 10.00      A   
ATOM   4629  NE  ARG A 489     -25.495  -4.904  -9.792  1.00 10.00      A   
ATOM   4630  HE  ARG A 489     -26.119  -4.432 -10.383  1.00 10.00      A   
ATOM   4631  CZ  ARG A 489     -25.505  -6.231  -9.794  1.00 10.00      A   
ATOM   4632  NH1 ARG A 489     -24.683  -6.912  -9.001  1.00 10.00      A   
ATOM   4633 HH11 ARG A 489     -24.024  -6.414  -8.365  1.00 10.00      A   
ATOM   4634 HH12 ARG A 489     -24.693  -7.958  -9.016  1.00 10.00      A   
ATOM   4635  NH2 ARG A 489     -26.331  -6.882 -10.597  1.00 10.00      A   
ATOM   4636 HH21 ARG A 489     -26.344  -7.924 -10.603  1.00 10.00      A   
ATOM   4637 HH22 ARG A 489     -26.980  -6.346 -11.236  1.00 10.00      A   
ATOM   4638  C   ARG A 489     -26.689  -1.377 -11.229  1.00 10.00      A   
ATOM   4639  O   ARG A 489     -27.293  -1.234 -10.163  1.00 10.00      A   
ATOM   4640  N   ASP A 490     -27.278  -1.739 -12.366  1.00 10.00      A   
ATOM   4641  HN  ASP A 490     -26.726  -1.822 -13.176  1.00 10.00      A   
ATOM   4642  CA  ASP A 490     -28.713  -2.017 -12.462  1.00 10.00      A   
ATOM   4643  CB  ASP A 490     -29.092  -3.300 -11.716  1.00 10.00      A   
ATOM   4644  CG  ASP A 490     -28.730  -4.551 -12.487  1.00 10.00      A   
ATOM   4645  OD1 ASP A 490     -29.409  -4.854 -13.493  1.00 10.00      A   
ATOM   4646  OD2 ASP A 490     -27.764  -5.241 -12.095  1.00 10.00      A   
ATOM   4647  C   ASP A 490     -29.550  -0.837 -11.983  1.00 10.00      A   
ATOM   4648  O   ASP A 490     -30.095  -0.847 -10.874  1.00 10.00      A   
ATOM   4649  N   CYS A 491     -29.632   0.188 -12.817  1.00 10.00      A   
ATOM   4650  HN  CYS A 491     -29.184   0.136 -13.686  1.00 10.00      A   
ATOM   4651  CA  CYS A 491     -30.385   1.384 -12.487  1.00 10.00      A   
ATOM   4652  CB  CYS A 491     -29.484   2.392 -11.767  1.00 10.00      A   
ATOM   4653  SG  CYS A 491     -28.813   1.807 -10.192  1.00 10.00      A   
ATOM   4654  HG  CYS A 491     -28.804   0.479 -10.227  1.00 10.00      A   
ATOM   4655  C   CYS A 491     -30.970   2.003 -13.750  1.00 10.00      A   
ATOM   4656  O   CYS A 491     -30.422   1.832 -14.838  1.00 10.00      A   
ATOM   4657  N   PRO A 492     -32.082   2.740 -13.629  1.00 10.00      A   
ATOM   4658  CA  PRO A 492     -32.743   3.377 -14.775  1.00 10.00      A   
ATOM   4659  CB  PRO A 492     -34.136   3.697 -14.234  1.00 10.00      A   
ATOM   4660  CG  PRO A 492     -33.920   3.923 -12.777  1.00 10.00      A   
ATOM   4661  CD  PRO A 492     -32.793   3.011 -12.365  1.00 10.00      A   
ATOM   4662  C   PRO A 492     -32.038   4.656 -15.223  1.00 10.00      A   
ATOM   4663  O   PRO A 492     -32.677   5.599 -15.688  1.00 10.00      A   
ATOM   4664  N   PHE A 493     -30.722   4.683 -15.077  1.00 10.00      A   
ATOM   4665  HN  PHE A 493     -30.269   3.902 -14.699  1.00 10.00      A   
ATOM   4666  CA  PHE A 493     -29.932   5.836 -15.482  1.00 10.00      A   
ATOM   4667  CB  PHE A 493     -28.699   5.996 -14.586  1.00 10.00      A   
ATOM   4668  CG  PHE A 493     -29.011   6.284 -13.140  1.00 10.00      A   
ATOM   4669  CD1 PHE A 493     -28.086   5.995 -12.150  1.00 10.00      A   
ATOM   4670  CD2 PHE A 493     -30.224   6.844 -12.772  1.00 10.00      A   
ATOM   4671  CE1 PHE A 493     -28.362   6.257 -10.822  1.00 10.00      A   
ATOM   4672  CE2 PHE A 493     -30.507   7.108 -11.446  1.00 10.00      A   
ATOM   4673  CZ  PHE A 493     -29.575   6.814 -10.472  1.00 10.00      A   
ATOM   4674  C   PHE A 493     -29.507   5.670 -16.935  1.00 10.00      A   
ATOM   4675  O   PHE A 493     -28.848   4.688 -17.289  1.00 10.00      A   
ATOM   4676  N   GLY A 494     -29.898   6.617 -17.773  1.00 10.00      A   
ATOM   4677  HN  GLY A 494     -30.415   7.385 -17.437  1.00 10.00      A   
ATOM   4678  CA  GLY A 494     -29.561   6.541 -19.173  1.00 10.00      A   
ATOM   4679  C   GLY A 494     -28.364   7.387 -19.525  1.00 10.00      A   
ATOM   4680  O   GLY A 494     -27.383   7.444 -18.783  1.00 10.00      A   
ATOM   4681  N   ASP A 495     -28.447   8.048 -20.664  1.00 10.00      A   
ATOM   4682  HN  ASP A 495     -29.262   7.959 -21.208  1.00 10.00      A   
ATOM   4683  CA  ASP A 495     -27.363   8.894 -21.139  1.00 10.00      A   
ATOM   4684  CB  ASP A 495     -26.863   8.423 -22.506  1.00 10.00      A   
ATOM   4685  CG  ASP A 495     -27.979   8.006 -23.448  1.00 10.00      A   
ATOM   4686  OD1 ASP A 495     -28.118   6.793 -23.713  1.00 10.00      A   
ATOM   4687  OD2 ASP A 495     -28.721   8.885 -23.928  1.00 10.00      A   
ATOM   4688  C   ASP A 495     -27.781  10.357 -21.196  1.00 10.00      A   
ATOM   4689  O   ASP A 495     -27.086  11.192 -21.776  1.00 10.00      A   
ATOM   4690  N   LYS A 496     -28.903  10.669 -20.562  1.00 10.00      A   
ATOM   4691  HN  LYS A 496     -29.390   9.967 -20.083  1.00 10.00      A   
ATOM   4692  CA  LYS A 496     -29.411  12.032 -20.533  1.00 10.00      A   
ATOM   4693  CB  LYS A 496     -30.891  12.057 -20.126  1.00 10.00      A   
ATOM   4694  CG  LYS A 496     -31.830  11.441 -21.152  1.00 10.00      A   
ATOM   4695  CD  LYS A 496     -33.278  11.490 -20.696  1.00 10.00      A   
ATOM   4696  CE  LYS A 496     -34.207  10.968 -21.778  1.00 10.00      A   
ATOM   4697  NZ  LYS A 496     -33.974   9.528 -22.064  1.00 10.00      A   
ATOM   4698  HZ1 LYS A 496     -34.518   9.236 -22.901  1.00 10.00      A   
ATOM   4699  HZ2 LYS A 496     -34.273   8.951 -21.255  1.00 10.00      A   
ATOM   4700  HZ3 LYS A 496     -32.964   9.354 -22.239  1.00 10.00      A   
ATOM   4701  C   LYS A 496     -28.586  12.872 -19.572  1.00 10.00      A   
ATOM   4702  O   LYS A 496     -28.106  13.944 -19.929  1.00 10.00      A   
ATOM   4703  N   ALA A 497     -28.397  12.363 -18.363  1.00 10.00      A   
ATOM   4704  HN  ALA A 497     -28.784  11.478 -18.144  1.00 10.00      A   
ATOM   4705  CA  ALA A 497     -27.626  13.075 -17.355  1.00 10.00      A   
ATOM   4706  CB  ALA A 497     -28.053  12.655 -15.961  1.00 10.00      A   
ATOM   4707  C   ALA A 497     -26.135  12.840 -17.551  1.00 10.00      A   
ATOM   4708  O   ALA A 497     -25.314  13.712 -17.260  1.00 10.00      A   
ATOM   4709  N   LEU A 498     -25.801  11.655 -18.053  1.00 10.00      A   
ATOM   4710  HN  LEU A 498     -26.511  11.007 -18.244  1.00 10.00      A   
ATOM   4711  CA  LEU A 498     -24.414  11.275 -18.299  1.00 10.00      A   
ATOM   4712  CB  LEU A 498     -24.330   9.828 -18.795  1.00 10.00      A   
ATOM   4713  CG  LEU A 498     -22.933   9.322 -19.173  1.00 10.00      A   
ATOM   4714  CD1 LEU A 498     -22.055   9.183 -17.940  1.00 10.00      A   
ATOM   4715  CD2 LEU A 498     -23.020   8.002 -19.920  1.00 10.00      A   
ATOM   4716  C   LEU A 498     -23.744  12.218 -19.296  1.00 10.00      A   
ATOM   4717  O   LEU A 498     -22.672  12.756 -19.030  1.00 10.00      A   
ATOM   4718  N   LEU A 499     -24.389  12.434 -20.438  1.00 10.00      A   
ATOM   4719  HN  LEU A 499     -25.252  11.998 -20.595  1.00 10.00      A   
ATOM   4720  CA  LEU A 499     -23.842  13.306 -21.470  1.00 10.00      A   
ATOM   4721  CB  LEU A 499     -24.578  13.096 -22.793  1.00 10.00      A   
ATOM   4722  CG  LEU A 499     -24.220  11.822 -23.562  1.00 10.00      A   
ATOM   4723  CD1 LEU A 499     -25.170  11.618 -24.731  1.00 10.00      A   
ATOM   4724  CD2 LEU A 499     -22.780  11.888 -24.049  1.00 10.00      A   
ATOM   4725  C   LEU A 499     -23.891  14.772 -21.052  1.00 10.00      A   
ATOM   4726  O   LEU A 499     -23.229  15.621 -21.649  1.00 10.00      A   
ATOM   4727  N   ALA A 500     -24.677  15.067 -20.027  1.00 10.00      A   
ATOM   4728  HN  ALA A 500     -25.181  14.350 -19.587  1.00 10.00      A   
ATOM   4729  CA  ALA A 500     -24.801  16.430 -19.535  1.00 10.00      A   
ATOM   4730  CB  ALA A 500     -26.150  16.635 -18.865  1.00 10.00      A   
ATOM   4731  C   ALA A 500     -23.664  16.752 -18.571  1.00 10.00      A   
ATOM   4732  O   ALA A 500     -23.211  17.892 -18.483  1.00 10.00      A   
ATOM   4733  N   ASN A 501     -23.201  15.731 -17.858  1.00 10.00      A   
ATOM   4734  HN  ASN A 501     -23.597  14.842 -17.986  1.00 10.00      A   
ATOM   4735  CA  ASN A 501     -22.120  15.896 -16.895  1.00 10.00      A   
ATOM   4736  CB  ASN A 501     -22.512  15.337 -15.527  1.00 10.00      A   
ATOM   4737  CG  ASN A 501     -23.445  16.247 -14.762  1.00 10.00      A   
ATOM   4738  OD1 ASN A 501     -23.004  17.123 -14.019  1.00 10.00      A   
ATOM   4739  ND2 ASN A 501     -24.742  16.043 -14.931  1.00 10.00      A   
ATOM   4740 HD21 ASN A 501     -25.025  15.323 -15.533  1.00 10.00      A   
ATOM   4741 HD22 ASN A 501     -25.370  16.624 -14.447  1.00 10.00      A   
ATOM   4742  C   ASN A 501     -20.844  15.228 -17.386  1.00 10.00      A   
ATOM   4743  O   ASN A 501     -20.425  14.193 -16.860  1.00 10.00      A   
ATOM   4744  N   ALA A 502     -20.231  15.815 -18.399  1.00 10.00      A   
ATOM   4745  HN  ALA A 502     -20.615  16.633 -18.784  1.00 10.00      A   
ATOM   4746  CA  ALA A 502     -19.003  15.278 -18.954  1.00 10.00      A   
ATOM   4747  CB  ALA A 502     -18.959  15.500 -20.455  1.00 10.00      A   
ATOM   4748  C   ALA A 502     -17.790  15.903 -18.274  1.00 10.00      A   
ATOM   4749  O   ALA A 502     -16.867  15.200 -17.863  1.00 10.00      A   
ATOM   4750  N   SER A 503     -17.812  17.223 -18.130  1.00 10.00      A   
ATOM   4751  HN  SER A 503     -18.581  17.730 -18.472  1.00 10.00      A   
ATOM   4752  CA  SER A 503     -16.717  17.948 -17.499  1.00 10.00      A   
ATOM   4753  CB  SER A 503     -16.967  19.454 -17.589  1.00 10.00      A   
ATOM   4754  OG  SER A 503     -18.016  19.729 -18.504  1.00 10.00      A   
ATOM   4755  HG  SER A 503     -18.426  20.569 -18.271  1.00 10.00      A   
ATOM   4756  C   SER A 503     -16.531  17.526 -16.041  1.00 10.00      A   
ATOM   4757  O   SER A 503     -15.418  17.560 -15.513  1.00 10.00      A   
ATOM   4758  N   LYS A 504     -17.619  17.107 -15.402  1.00 10.00      A   
ATOM   4759  HN  LYS A 504     -18.474  17.086 -15.880  1.00 10.00      A   
ATOM   4760  CA  LYS A 504     -17.579  16.685 -14.008  1.00 10.00      A   
ATOM   4761  CB  LYS A 504     -19.003  16.542 -13.450  1.00 10.00      A   
ATOM   4762  CG  LYS A 504     -19.079  16.389 -11.935  1.00 10.00      A   
ATOM   4763  CD  LYS A 504     -18.367  17.533 -11.225  1.00 10.00      A   
ATOM   4764  CE  LYS A 504     -18.395  17.366  -9.713  1.00 10.00      A   
ATOM   4765  NZ  LYS A 504     -19.719  17.716  -9.134  1.00 10.00      A   
ATOM   4766  HZ1 LYS A 504     -19.854  18.749  -9.134  1.00 10.00      A   
ATOM   4767  HZ2 LYS A 504     -19.786  17.372  -8.153  1.00 10.00      A   
ATOM   4768  HZ3 LYS A 504     -20.484  17.280  -9.693  1.00 10.00      A   
ATOM   4769  C   LYS A 504     -16.795  15.383 -13.837  1.00 10.00      A   
ATOM   4770  O   LYS A 504     -16.271  15.103 -12.760  1.00 10.00      A   
ATOM   4771  N   LEU A 505     -16.687  14.606 -14.906  1.00 10.00      A   
ATOM   4772  HN  LEU A 505     -17.096  14.890 -15.754  1.00 10.00      A   
ATOM   4773  CA  LEU A 505     -15.965  13.338 -14.850  1.00 10.00      A   
ATOM   4774  CB  LEU A 505     -16.322  12.435 -16.035  1.00 10.00      A   
ATOM   4775  CG  LEU A 505     -17.726  11.824 -16.028  1.00 10.00      A   
ATOM   4776  CD1 LEU A 505     -17.826  10.702 -17.053  1.00 10.00      A   
ATOM   4777  CD2 LEU A 505     -18.090  11.321 -14.638  1.00 10.00      A   
ATOM   4778  C   LEU A 505     -14.456  13.547 -14.777  1.00 10.00      A   
ATOM   4779  O   LEU A 505     -13.730  12.704 -14.252  1.00 10.00      A   
ATOM   4780  N   GLU A 506     -13.992  14.685 -15.283  1.00 10.00      A   
ATOM   4781  HN  GLU A 506     -14.623  15.328 -15.668  1.00 10.00      A   
ATOM   4782  CA  GLU A 506     -12.568  15.003 -15.281  1.00 10.00      A   
ATOM   4783  CB  GLU A 506     -12.296  16.251 -16.128  1.00 10.00      A   
ATOM   4784  CG  GLU A 506     -12.800  16.159 -17.563  1.00 10.00      A   
ATOM   4785  CD  GLU A 506     -12.416  17.361 -18.403  1.00 10.00      A   
ATOM   4786  OE1 GLU A 506     -12.786  18.494 -18.033  1.00 10.00      A   
ATOM   4787  OE2 GLU A 506     -11.756  17.178 -19.448  1.00 10.00      A   
ATOM   4788  C   GLU A 506     -12.062  15.211 -13.856  1.00 10.00      A   
ATOM   4789  O   GLU A 506     -10.861  15.142 -13.593  1.00 10.00      A   
ATOM   4790  N   THR A 507     -12.987  15.458 -12.941  1.00 10.00      A   
ATOM   4791  HN  THR A 507     -13.926  15.518 -13.218  1.00 10.00      A   
ATOM   4792  CA  THR A 507     -12.650  15.673 -11.544  1.00 10.00      A   
ATOM   4793  CB  THR A 507     -13.578  16.735 -10.923  1.00 10.00      A   
ATOM   4794  OG1 THR A 507     -14.614  17.068 -11.863  1.00 10.00      A   
ATOM   4795  HG1 THR A 507     -15.239  16.336 -11.925  1.00 10.00      A   
ATOM   4796  CG2 THR A 507     -12.796  17.991 -10.587  1.00 10.00      A   
ATOM   4797  C   THR A 507     -12.755  14.379 -10.731  1.00 10.00      A   
ATOM   4798  O   THR A 507     -12.337  14.328  -9.573  1.00 10.00      A   
ATOM   4799  N   MET A 508     -13.295  13.332 -11.343  1.00 10.00      A   
ATOM   4800  HN  MET A 508     -13.554  13.409 -12.285  1.00 10.00      A   
ATOM   4801  CA  MET A 508     -13.474  12.054 -10.660  1.00 10.00      A   
ATOM   4802  CB  MET A 508     -14.817  11.438 -11.035  1.00 10.00      A   
ATOM   4803  CG  MET A 508     -16.019  12.082 -10.372  1.00 10.00      A   
ATOM   4804  SD  MET A 508     -17.545  11.186 -10.713  1.00 10.00      A   
ATOM   4805  CE  MET A 508     -17.057   9.523 -10.263  1.00 10.00      A   
ATOM   4806  C   MET A 508     -12.369  11.077 -11.023  1.00 10.00      A   
ATOM   4807  O   MET A 508     -11.679  11.262 -12.019  1.00 10.00      A   
ATOM   4808  N   ARG A 509     -12.231  10.016 -10.228  1.00 10.00      A   
ATOM   4809  HN  ARG A 509     -12.844   9.899  -9.470  1.00 10.00      A   
ATOM   4810  CA  ARG A 509     -11.210   9.008 -10.471  1.00 10.00      A   
ATOM   4811  CB  ARG A 509     -10.883   8.227  -9.187  1.00 10.00      A   
ATOM   4812  CG  ARG A 509      -9.925   7.059  -9.397  1.00 10.00      A   
ATOM   4813  CD  ARG A 509      -9.863   6.152  -8.176  1.00 10.00      A   
ATOM   4814  NE  ARG A 509      -9.043   6.723  -7.103  1.00 10.00      A   
ATOM   4815  HE  ARG A 509      -8.635   7.603  -7.272  1.00 10.00      A   
ATOM   4816  CZ  ARG A 509      -8.815   6.121  -5.928  1.00 10.00      A   
ATOM   4817  NH1 ARG A 509      -9.341   4.927  -5.665  1.00 10.00      A   
ATOM   4818 HH11 ARG A 509      -9.931   4.445  -6.376  1.00 10.00      A   
ATOM   4819 HH12 ARG A 509      -9.164   4.456  -4.736  1.00 10.00      A   
ATOM   4820  NH2 ARG A 509      -8.048   6.713  -5.023  1.00 10.00      A   
ATOM   4821 HH21 ARG A 509      -7.873   6.247  -4.100  1.00 10.00      A   
ATOM   4822 HH22 ARG A 509      -7.608   7.642  -5.223  1.00 10.00      A   
ATOM   4823  C   ARG A 509     -11.657   8.048 -11.567  1.00 10.00      A   
ATOM   4824  O   ARG A 509     -11.009   7.944 -12.607  1.00 10.00      A   
ATOM   4825  N   SER A 510     -12.768   7.361 -11.326  1.00 10.00      A   
ATOM   4826  HN  SER A 510     -13.250   7.510 -10.486  1.00 10.00      A   
ATOM   4827  CA  SER A 510     -13.300   6.400 -12.279  1.00 10.00      A   
ATOM   4828  CB  SER A 510     -12.661   5.017 -12.056  1.00 10.00      A   
ATOM   4829  OG  SER A 510     -11.241   5.088 -12.035  1.00 10.00      A   
ATOM   4830  HG  SER A 510     -10.894   4.374 -11.489  1.00 10.00      A   
ATOM   4831  C   SER A 510     -14.818   6.289 -12.136  1.00 10.00      A   
ATOM   4832  O   SER A 510     -15.348   6.225 -11.024  1.00 10.00      A   
ATOM   4833  N   LEU A 511     -15.513   6.291 -13.261  1.00 10.00      A   
ATOM   4834  HN  LEU A 511     -15.038   6.381 -14.119  1.00 10.00      A   
ATOM   4835  CA  LEU A 511     -16.960   6.166 -13.265  1.00 10.00      A   
ATOM   4836  CB  LEU A 511     -17.586   7.194 -14.207  1.00 10.00      A   
ATOM   4837  CG  LEU A 511     -19.115   7.271 -14.200  1.00 10.00      A   
ATOM   4838  CD1 LEU A 511     -19.609   8.064 -13.001  1.00 10.00      A   
ATOM   4839  CD2 LEU A 511     -19.630   7.876 -15.494  1.00 10.00      A   
ATOM   4840  C   LEU A 511     -17.332   4.762 -13.718  1.00 10.00      A   
ATOM   4841  O   LEU A 511     -16.905   4.320 -14.789  1.00 10.00      A   
ATOM   4842  N   TRP A 512     -18.107   4.061 -12.910  1.00 10.00      A   
ATOM   4843  HN  TRP A 512     -18.416   4.463 -12.064  1.00 10.00      A   
ATOM   4844  CA  TRP A 512     -18.516   2.707 -13.242  1.00 10.00      A   
ATOM   4845  CB  TRP A 512     -18.038   1.726 -12.163  1.00 10.00      A   
ATOM   4846  CG  TRP A 512     -18.483   0.313 -12.398  1.00 10.00      A   
ATOM   4847  CD1 TRP A 512     -19.442  -0.370 -11.708  1.00 10.00      A   
ATOM   4848  CD2 TRP A 512     -17.990  -0.588 -13.395  1.00 10.00      A   
ATOM   4849  NE1 TRP A 512     -19.577  -1.637 -12.214  1.00 10.00      A   
ATOM   4850  HE1 TRP A 512     -20.202  -2.315 -11.887  1.00 10.00      A   
ATOM   4851  CE2 TRP A 512     -18.695  -1.797 -13.251  1.00 10.00      A   
ATOM   4852  CE3 TRP A 512     -17.022  -0.488 -14.396  1.00 10.00      A   
ATOM   4853  CZ2 TRP A 512     -18.462  -2.900 -14.069  1.00 10.00      A   
ATOM   4854  CZ3 TRP A 512     -16.790  -1.582 -15.206  1.00 10.00      A   
ATOM   4855  CH2 TRP A 512     -17.507  -2.771 -15.040  1.00 10.00      A   
ATOM   4856  C   TRP A 512     -20.025   2.611 -13.410  1.00 10.00      A   
ATOM   4857  O   TRP A 512     -20.780   3.009 -12.523  1.00 10.00      A   
ATOM   4858  N   MET A 513     -20.458   2.097 -14.552  1.00 10.00      A   
ATOM   4859  HN  MET A 513     -19.804   1.819 -15.229  1.00 10.00      A   
ATOM   4860  CA  MET A 513     -21.876   1.926 -14.840  1.00 10.00      A   
ATOM   4861  CB  MET A 513     -22.396   3.035 -15.765  1.00 10.00      A   
ATOM   4862  CG  MET A 513     -22.241   4.448 -15.220  1.00 10.00      A   
ATOM   4863  SD  MET A 513     -23.040   5.698 -16.249  1.00 10.00      A   
ATOM   4864  CE  MET A 513     -24.769   5.357 -15.921  1.00 10.00      A   
ATOM   4865  C   MET A 513     -22.087   0.564 -15.490  1.00 10.00      A   
ATOM   4866  O   MET A 513     -21.415   0.228 -16.464  1.00 10.00      A   
ATOM   4867  N   SER A 514     -22.992  -0.229 -14.937  1.00 10.00      A   
ATOM   4868  HN  SER A 514     -23.489   0.082 -14.145  1.00 10.00      A   
ATOM   4869  CA  SER A 514     -23.264  -1.553 -15.479  1.00 10.00      A   
ATOM   4870  CB  SER A 514     -22.527  -2.622 -14.671  1.00 10.00      A   
ATOM   4871  OG  SER A 514     -22.245  -2.156 -13.361  1.00 10.00      A   
ATOM   4872  HG  SER A 514     -22.089  -1.206 -13.387  1.00 10.00      A   
ATOM   4873  C   SER A 514     -24.756  -1.853 -15.521  1.00 10.00      A   
ATOM   4874  O   SER A 514     -25.487  -1.545 -14.574  1.00 10.00      A   
ATOM   4875  N   SER A 515     -25.196  -2.426 -16.638  1.00 10.00      A   
ATOM   4876  HN  SER A 515     -24.555  -2.602 -17.367  1.00 10.00      A   
ATOM   4877  CA  SER A 515     -26.594  -2.794 -16.834  1.00 10.00      A   
ATOM   4878  CB  SER A 515     -26.957  -3.992 -15.954  1.00 10.00      A   
ATOM   4879  OG  SER A 515     -26.017  -5.048 -16.124  1.00 10.00      A   
ATOM   4880  HG  SER A 515     -26.098  -5.406 -17.018  1.00 10.00      A   
ATOM   4881  C   SER A 515     -27.532  -1.609 -16.606  1.00 10.00      A   
ATOM   4882  O   SER A 515     -28.488  -1.681 -15.828  1.00 10.00      A   
ATOM   4883  N   CYS A 516     -27.244  -0.517 -17.292  1.00 10.00      A   
ATOM   4884  HN  CYS A 516     -26.473  -0.525 -17.901  1.00 10.00      A   
ATOM   4885  CA  CYS A 516     -28.040   0.694 -17.178  1.00 10.00      A   
ATOM   4886  CB  CYS A 516     -27.141   1.877 -16.817  1.00 10.00      A   
ATOM   4887  SG  CYS A 516     -26.199   1.648 -15.289  1.00 10.00      A   
ATOM   4888  HG  CYS A 516     -26.021   0.346 -15.110  1.00 10.00      A   
ATOM   4889  C   CYS A 516     -28.826   0.962 -18.464  1.00 10.00      A   
ATOM   4890  O   CYS A 516     -29.001   0.066 -19.293  1.00 10.00      A   
ATOM   4891  N   SER A 517     -29.302   2.192 -18.632  1.00 10.00      A   
ATOM   4892  HN  SER A 517     -29.132   2.874 -17.946  1.00 10.00      A   
ATOM   4893  CA  SER A 517     -30.081   2.557 -19.810  1.00 10.00      A   
ATOM   4894  CB  SER A 517     -31.342   3.305 -19.373  1.00 10.00      A   
ATOM   4895  OG  SER A 517     -31.840   2.772 -18.155  1.00 10.00      A   
ATOM   4896  HG  SER A 517     -31.970   1.822 -18.254  1.00 10.00      A   
ATOM   4897  C   SER A 517     -29.265   3.406 -20.786  1.00 10.00      A   
ATOM   4898  O   SER A 517     -29.816   4.068 -21.670  1.00 10.00      A   
ATOM   4899  N   VAL A 518     -27.948   3.376 -20.627  1.00 10.00      A   
ATOM   4900  HN  VAL A 518     -27.566   2.819 -19.918  1.00 10.00      A   
ATOM   4901  CA  VAL A 518     -27.059   4.141 -21.488  1.00 10.00      A   
ATOM   4902  CB  VAL A 518     -25.660   4.299 -20.858  1.00 10.00      A   
ATOM   4903  CG1 VAL A 518     -24.840   5.331 -21.619  1.00 10.00      A   
ATOM   4904  CG2 VAL A 518     -25.766   4.669 -19.387  1.00 10.00      A   
ATOM   4905  C   VAL A 518     -26.912   3.451 -22.838  1.00 10.00      A   
ATOM   4906  O   VAL A 518     -26.544   2.281 -22.901  1.00 10.00      A   
ATOM   4907  N   SER A 519     -27.192   4.175 -23.909  1.00 10.00      A   
ATOM   4908  HN  SER A 519     -27.468   5.114 -23.796  1.00 10.00      A   
ATOM   4909  CA  SER A 519     -27.097   3.619 -25.252  1.00 10.00      A   
ATOM   4910  CB  SER A 519     -27.942   4.452 -26.215  1.00 10.00      A   
ATOM   4911  OG  SER A 519     -27.588   5.824 -26.140  1.00 10.00      A   
ATOM   4912  HG  SER A 519     -27.822   6.170 -25.261  1.00 10.00      A   
ATOM   4913  C   SER A 519     -25.644   3.569 -25.726  1.00 10.00      A   
ATOM   4914  O   SER A 519     -24.786   4.279 -25.199  1.00 10.00      A   
ATOM   4915  N   PHE A 520     -25.371   2.721 -26.714  1.00 10.00      A   
ATOM   4916  HN  PHE A 520     -26.096   2.174 -27.086  1.00 10.00      A   
ATOM   4917  CA  PHE A 520     -24.024   2.584 -27.265  1.00 10.00      A   
ATOM   4918  CB  PHE A 520     -23.942   1.360 -28.188  1.00 10.00      A   
ATOM   4919  CG  PHE A 520     -22.660   1.253 -28.965  1.00 10.00      A   
ATOM   4920  CD1 PHE A 520     -21.438   1.189 -28.315  1.00 10.00      A   
ATOM   4921  CD2 PHE A 520     -22.680   1.218 -30.349  1.00 10.00      A   
ATOM   4922  CE1 PHE A 520     -20.261   1.093 -29.029  1.00 10.00      A   
ATOM   4923  CE2 PHE A 520     -21.507   1.122 -31.070  1.00 10.00      A   
ATOM   4924  CZ  PHE A 520     -20.296   1.058 -30.409  1.00 10.00      A   
ATOM   4925  C   PHE A 520     -23.622   3.855 -28.011  1.00 10.00      A   
ATOM   4926  O   PHE A 520     -22.449   4.227 -28.047  1.00 10.00      A   
ATOM   4927  N   GLY A 521     -24.610   4.528 -28.589  1.00 10.00      A   
ATOM   4928  HN  GLY A 521     -25.527   4.182 -28.524  1.00 10.00      A   
ATOM   4929  CA  GLY A 521     -24.350   5.756 -29.314  1.00 10.00      A   
ATOM   4930  C   GLY A 521     -23.815   6.844 -28.401  1.00 10.00      A   
ATOM   4931  O   GLY A 521     -23.074   7.727 -28.834  1.00 10.00      A   
ATOM   4932  N   ALA A 522     -24.183   6.772 -27.130  1.00 10.00      A   
ATOM   4933  HN  ALA A 522     -24.764   6.036 -26.841  1.00 10.00      A   
ATOM   4934  CA  ALA A 522     -23.733   7.751 -26.151  1.00 10.00      A   
ATOM   4935  CB  ALA A 522     -24.581   7.678 -24.895  1.00 10.00      A   
ATOM   4936  C   ALA A 522     -22.264   7.536 -25.812  1.00 10.00      A   
ATOM   4937  O   ALA A 522     -21.526   8.495 -25.590  1.00 10.00      A   
ATOM   4938  N   CYS A 523     -21.848   6.273 -25.783  1.00 10.00      A   
ATOM   4939  HN  CYS A 523     -22.487   5.554 -25.968  1.00 10.00      A   
ATOM   4940  CA  CYS A 523     -20.466   5.922 -25.477  1.00 10.00      A   
ATOM   4941  CB  CYS A 523     -20.287   4.403 -25.519  1.00 10.00      A   
ATOM   4942  SG  CYS A 523     -21.673   3.466 -24.842  1.00 10.00      A   
ATOM   4943  HG  CYS A 523     -21.186   2.589 -23.973  1.00 10.00      A   
ATOM   4944  C   CYS A 523     -19.518   6.572 -26.476  1.00 10.00      A   
ATOM   4945  O   CYS A 523     -18.537   7.215 -26.093  1.00 10.00      A   
ATOM   4946  N   LYS A 524     -19.832   6.416 -27.759  1.00 10.00      A   
ATOM   4947  HN  LYS A 524     -20.636   5.907 -27.995  1.00 10.00      A   
ATOM   4948  CA  LYS A 524     -19.015   6.986 -28.819  1.00 10.00      A   
ATOM   4949  CB  LYS A 524     -19.467   6.475 -30.187  1.00 10.00      A   
ATOM   4950  CG  LYS A 524     -19.314   4.974 -30.374  1.00 10.00      A   
ATOM   4951  CD  LYS A 524     -19.427   4.573 -31.838  1.00 10.00      A   
ATOM   4952  CE  LYS A 524     -20.855   4.697 -32.349  1.00 10.00      A   
ATOM   4953  NZ  LYS A 524     -21.146   6.050 -32.895  1.00 10.00      A   
ATOM   4954  HZ1 LYS A 524     -20.907   6.783 -32.195  1.00 10.00      A   
ATOM   4955  HZ2 LYS A 524     -22.161   6.130 -33.129  1.00 10.00      A   
ATOM   4956  HZ3 LYS A 524     -20.594   6.218 -33.760  1.00 10.00      A   
ATOM   4957  C   LYS A 524     -19.072   8.506 -28.786  1.00 10.00      A   
ATOM   4958  O   LYS A 524     -18.057   9.177 -28.970  1.00 10.00      A   
ATOM   4959  N   LEU A 525     -20.260   9.044 -28.534  1.00 10.00      A   
ATOM   4960  HN  LEU A 525     -21.034   8.454 -28.392  1.00 10.00      A   
ATOM   4961  CA  LEU A 525     -20.447  10.484 -28.470  1.00 10.00      A   
ATOM   4962  CB  LEU A 525     -21.925  10.831 -28.276  1.00 10.00      A   
ATOM   4963  CG  LEU A 525     -22.314  12.278 -28.575  1.00 10.00      A   
ATOM   4964  CD1 LEU A 525     -22.098  12.595 -30.047  1.00 10.00      A   
ATOM   4965  CD2 LEU A 525     -23.755  12.545 -28.170  1.00 10.00      A   
ATOM   4966  C   LEU A 525     -19.613  11.086 -27.344  1.00 10.00      A   
ATOM   4967  O   LEU A 525     -19.009  12.147 -27.508  1.00 10.00      A   
ATOM   4968  N   LEU A 526     -19.583  10.402 -26.202  1.00 10.00      A   
ATOM   4969  HN  LEU A 526     -20.100   9.568 -26.125  1.00 10.00      A   
ATOM   4970  CA  LEU A 526     -18.819  10.864 -25.054  1.00 10.00      A   
ATOM   4971  CB  LEU A 526     -19.211  10.092 -23.793  1.00 10.00      A   
ATOM   4972  CG  LEU A 526     -18.676  10.648 -22.470  1.00 10.00      A   
ATOM   4973  CD1 LEU A 526     -19.228  12.040 -22.206  1.00 10.00      A   
ATOM   4974  CD2 LEU A 526     -19.004   9.709 -21.322  1.00 10.00      A   
ATOM   4975  C   LEU A 526     -17.324  10.725 -25.318  1.00 10.00      A   
ATOM   4976  O   LEU A 526     -16.533  11.573 -24.915  1.00 10.00      A   
ATOM   4977  N   GLY A 527     -16.945   9.656 -26.012  1.00 10.00      A   
ATOM   4978  HN  GLY A 527     -17.623   9.008 -26.308  1.00 10.00      A   
ATOM   4979  CA  GLY A 527     -15.544   9.434 -26.331  1.00 10.00      A   
ATOM   4980  C   GLY A 527     -15.009  10.492 -27.274  1.00 10.00      A   
ATOM   4981  O   GLY A 527     -13.822  10.825 -27.244  1.00 10.00      A   
ATOM   4982  N   GLN A 528     -15.894  11.009 -28.117  1.00 10.00      A   
ATOM   4983  HN  GLN A 528     -16.816  10.674 -28.098  1.00 10.00      A   
ATOM   4984  CA  GLN A 528     -15.545  12.049 -29.075  1.00 10.00      A   
ATOM   4985  CB  GLN A 528     -16.504  12.004 -30.267  1.00 10.00      A   
ATOM   4986  CG  GLN A 528     -16.215  10.902 -31.273  1.00 10.00      A   
ATOM   4987  CD  GLN A 528     -14.951  11.159 -32.071  1.00 10.00      A   
ATOM   4988  OE1 GLN A 528     -14.544  12.307 -32.261  1.00 10.00      A   
ATOM   4989  NE2 GLN A 528     -14.326  10.097 -32.555  1.00 10.00      A   
ATOM   4990 HE21 GLN A 528     -14.704   9.209 -32.373  1.00 10.00      A   
ATOM   4991 HE22 GLN A 528     -13.514  10.238 -33.085  1.00 10.00      A   
ATOM   4992  C   GLN A 528     -15.623  13.423 -28.411  1.00 10.00      A   
ATOM   4993  O   GLN A 528     -14.951  14.367 -28.827  1.00 10.00      A   
ATOM   4994  N   LYS A 529     -16.463  13.523 -27.386  1.00 10.00      A   
ATOM   4995  HN  LYS A 529     -16.978  12.733 -27.119  1.00 10.00      A   
ATOM   4996  CA  LYS A 529     -16.649  14.767 -26.647  1.00 10.00      A   
ATOM   4997  CB  LYS A 529     -17.992  14.725 -25.907  1.00 10.00      A   
ATOM   4998  CG  LYS A 529     -18.347  15.990 -25.140  1.00 10.00      A   
ATOM   4999  CD  LYS A 529     -19.668  15.817 -24.403  1.00 10.00      A   
ATOM   5000  CE  LYS A 529     -20.016  17.040 -23.564  1.00 10.00      A   
ATOM   5001  NZ  LYS A 529     -20.323  18.225 -24.406  1.00 10.00      A   
ATOM   5002  HZ1 LYS A 529     -21.048  17.984 -25.115  1.00 10.00      A   
ATOM   5003  HZ2 LYS A 529     -19.464  18.549 -24.896  1.00 10.00      A   
ATOM   5004  HZ3 LYS A 529     -20.678  19.000 -23.815  1.00 10.00      A   
ATOM   5005  C   LYS A 529     -15.508  14.977 -25.653  1.00 10.00      A   
ATOM   5006  O   LYS A 529     -15.026  16.094 -25.467  1.00 10.00      A   
ATOM   5007  N   MET A 530     -15.085  13.892 -25.013  1.00 10.00      A   
ATOM   5008  HN  MET A 530     -15.515  13.026 -25.200  1.00 10.00      A   
ATOM   5009  CA  MET A 530     -14.004  13.947 -24.039  1.00 10.00      A   
ATOM   5010  CB  MET A 530     -14.496  13.482 -22.663  1.00 10.00      A   
ATOM   5011  CG  MET A 530     -15.856  14.029 -22.260  1.00 10.00      A   
ATOM   5012  SD  MET A 530     -15.879  15.826 -22.107  1.00 10.00      A   
ATOM   5013  CE  MET A 530     -14.806  16.059 -20.694  1.00 10.00      A   
ATOM   5014  C   MET A 530     -12.845  13.068 -24.496  1.00 10.00      A   
ATOM   5015  O   MET A 530     -12.835  11.863 -24.248  1.00 10.00      A   
ATOM   5016  N   PRO A 531     -11.857  13.660 -25.183  1.00 10.00      A   
ATOM   5017  CA  PRO A 531     -10.691  12.926 -25.688  1.00 10.00      A   
ATOM   5018  CB  PRO A 531     -10.040  13.924 -26.648  1.00 10.00      A   
ATOM   5019  CG  PRO A 531     -10.437  15.262 -26.129  1.00 10.00      A   
ATOM   5020  CD  PRO A 531     -11.806  15.092 -25.536  1.00 10.00      A   
ATOM   5021  C   PRO A 531      -9.717  12.534 -24.575  1.00 10.00      A   
ATOM   5022  O   PRO A 531      -8.857  11.670 -24.761  1.00 10.00      A   
ATOM   5023  N   LYS A 532      -9.861  13.166 -23.415  1.00 10.00      A   
ATOM   5024  HN  LYS A 532     -10.569  13.839 -23.322  1.00 10.00      A   
ATOM   5025  CA  LYS A 532      -8.994  12.881 -22.278  1.00 10.00      A   
ATOM   5026  CB  LYS A 532      -8.682  14.164 -21.506  1.00 10.00      A   
ATOM   5027  CG  LYS A 532      -7.963  15.222 -22.323  1.00 10.00      A   
ATOM   5028  CD  LYS A 532      -7.993  16.567 -21.620  1.00 10.00      A   
ATOM   5029  CE  LYS A 532      -7.471  17.674 -22.516  1.00 10.00      A   
ATOM   5030  NZ  LYS A 532      -8.155  18.965 -22.248  1.00 10.00      A   
ATOM   5031  HZ1 LYS A 532      -7.785  19.707 -22.878  1.00 10.00      A   
ATOM   5032  HZ2 LYS A 532      -8.002  19.252 -21.261  1.00 10.00      A   
ATOM   5033  HZ3 LYS A 532      -9.179  18.868 -22.410  1.00 10.00      A   
ATOM   5034  C   LYS A 532      -9.638  11.852 -21.355  1.00 10.00      A   
ATOM   5035  O   LYS A 532      -9.056  11.445 -20.346  1.00 10.00      A   
ATOM   5036  N   LEU A 533     -10.846  11.440 -21.703  1.00 10.00      A   
ATOM   5037  HN  LEU A 533     -11.259  11.795 -22.521  1.00 10.00      A   
ATOM   5038  CA  LEU A 533     -11.569  10.459 -20.913  1.00 10.00      A   
ATOM   5039  CB  LEU A 533     -12.990  10.941 -20.617  1.00 10.00      A   
ATOM   5040  CG  LEU A 533     -13.231  11.565 -19.238  1.00 10.00      A   
ATOM   5041  CD1 LEU A 533     -12.291  12.739 -18.995  1.00 10.00      A   
ATOM   5042  CD2 LEU A 533     -14.681  12.003 -19.101  1.00 10.00      A   
ATOM   5043  C   LEU A 533     -11.616   9.130 -21.647  1.00 10.00      A   
ATOM   5044  O   LEU A 533     -11.994   9.070 -22.818  1.00 10.00      A   
ATOM   5045  N   ASN A 534     -11.222   8.074 -20.960  1.00 10.00      A   
ATOM   5046  HN  ASN A 534     -10.934   8.188 -20.027  1.00 10.00      A   
ATOM   5047  CA  ASN A 534     -11.212   6.746 -21.544  1.00 10.00      A   
ATOM   5048  CB  ASN A 534     -10.045   5.914 -21.010  1.00 10.00      A   
ATOM   5049  CG  ASN A 534      -8.763   6.127 -21.791  1.00 10.00      A   
ATOM   5050  OD1 ASN A 534      -8.632   7.088 -22.552  1.00 10.00      A   
ATOM   5051  ND2 ASN A 534      -7.795   5.242 -21.596  1.00 10.00      A   
ATOM   5052 HD21 ASN A 534      -7.957   4.504 -20.968  1.00 10.00      A   
ATOM   5053 HD22 ASN A 534      -6.949   5.365 -22.084  1.00 10.00      A   
ATOM   5054  C   ASN A 534     -12.525   6.039 -21.280  1.00 10.00      A   
ATOM   5055  O   ASN A 534     -12.786   5.578 -20.168  1.00 10.00      A   
ATOM   5056  N   VAL A 535     -13.363   5.994 -22.299  1.00 10.00      A   
ATOM   5057  HN  VAL A 535     -13.100   6.415 -23.142  1.00 10.00      A   
ATOM   5058  CA  VAL A 535     -14.661   5.340 -22.203  1.00 10.00      A   
ATOM   5059  CB  VAL A 535     -15.730   6.081 -23.038  1.00 10.00      A   
ATOM   5060  CG1 VAL A 535     -17.119   5.526 -22.755  1.00 10.00      A   
ATOM   5061  CG2 VAL A 535     -15.685   7.578 -22.764  1.00 10.00      A   
ATOM   5062  C   VAL A 535     -14.546   3.903 -22.699  1.00 10.00      A   
ATOM   5063  O   VAL A 535     -14.690   3.634 -23.891  1.00 10.00      A   
ATOM   5064  N   GLU A 536     -14.267   2.986 -21.788  1.00 10.00      A   
ATOM   5065  HN  GLU A 536     -14.171   3.254 -20.845  1.00 10.00      A   
ATOM   5066  CA  GLU A 536     -14.109   1.586 -22.145  1.00 10.00      A   
ATOM   5067  CB  GLU A 536     -13.053   0.918 -21.263  1.00 10.00      A   
ATOM   5068  CG  GLU A 536     -11.662   1.520 -21.392  1.00 10.00      A   
ATOM   5069  CD  GLU A 536     -10.601   0.695 -20.695  1.00 10.00      A   
ATOM   5070  OE1 GLU A 536     -10.948  -0.339 -20.087  1.00 10.00      A   
ATOM   5071  OE2 GLU A 536      -9.409   1.073 -20.763  1.00 10.00      A   
ATOM   5072  C   GLU A 536     -15.429   0.832 -22.063  1.00 10.00      A   
ATOM   5073  O   GLU A 536     -16.023   0.704 -20.992  1.00 10.00      A   
ATOM   5074  N   VAL A 537     -15.896   0.355 -23.204  1.00 10.00      A   
ATOM   5075  HN  VAL A 537     -15.389   0.513 -24.034  1.00 10.00      A   
ATOM   5076  CA  VAL A 537     -17.134  -0.400 -23.269  1.00 10.00      A   
ATOM   5077  CB  VAL A 537     -17.837  -0.188 -24.627  1.00 10.00      A   
ATOM   5078  CG1 VAL A 537     -18.962  -1.193 -24.830  1.00 10.00      A   
ATOM   5079  CG2 VAL A 537     -18.367   1.232 -24.727  1.00 10.00      A   
ATOM   5080  C   VAL A 537     -16.833  -1.883 -23.079  1.00 10.00      A   
ATOM   5081  O   VAL A 537     -16.119  -2.486 -23.881  1.00 10.00      A   
ATOM   5082  N   ILE A 538     -17.367  -2.457 -22.011  1.00 10.00      A   
ATOM   5083  HN  ILE A 538     -17.941  -1.925 -21.416  1.00 10.00      A   
ATOM   5084  CA  ILE A 538     -17.155  -3.866 -21.708  1.00 10.00      A   
ATOM   5085  CB  ILE A 538     -16.766  -4.079 -20.228  1.00 10.00      A   
ATOM   5086  CG1 ILE A 538     -15.719  -3.047 -19.800  1.00 10.00      A   
ATOM   5087  CG2 ILE A 538     -16.238  -5.493 -20.016  1.00 10.00      A   
ATOM   5088  CD1 ILE A 538     -15.447  -3.026 -18.312  1.00 10.00      A   
ATOM   5089  C   ILE A 538     -18.425  -4.652 -22.010  1.00 10.00      A   
ATOM   5090  O   ILE A 538     -19.367  -4.664 -21.210  1.00 10.00      A   
ATOM   5091  N   ASP A 539     -18.444  -5.302 -23.161  1.00 10.00      A   
ATOM   5092  HN  ASP A 539     -17.646  -5.282 -23.737  1.00 10.00      A   
ATOM   5093  CA  ASP A 539     -19.604  -6.071 -23.591  1.00 10.00      A   
ATOM   5094  CB  ASP A 539     -20.361  -5.304 -24.676  1.00 10.00      A   
ATOM   5095  CG  ASP A 539     -21.771  -5.809 -24.865  1.00 10.00      A   
ATOM   5096  OD1 ASP A 539     -22.722  -5.122 -24.419  1.00 10.00      A   
ATOM   5097  OD2 ASP A 539     -21.937  -6.887 -25.458  1.00 10.00      A   
ATOM   5098  C   ASP A 539     -19.175  -7.443 -24.107  1.00 10.00      A   
ATOM   5099  O   ASP A 539     -18.351  -7.545 -25.016  1.00 10.00      A   
ATOM   5100  N   GLU A 540     -19.731  -8.497 -23.525  1.00 10.00      A   
ATOM   5101  HN  GLU A 540     -20.396  -8.358 -22.807  1.00 10.00      A   
ATOM   5102  CA  GLU A 540     -19.386  -9.857 -23.917  1.00 10.00      A   
ATOM   5103  CB  GLU A 540     -19.435 -10.796 -22.712  1.00 10.00      A   
ATOM   5104  CG  GLU A 540     -18.510 -10.423 -21.569  1.00 10.00      A   
ATOM   5105  CD  GLU A 540     -18.759 -11.281 -20.346  1.00 10.00      A   
ATOM   5106  OE1 GLU A 540     -19.667 -10.946 -19.557  1.00 10.00      A   
ATOM   5107  OE2 GLU A 540     -18.067 -12.307 -20.177  1.00 10.00      A   
ATOM   5108  C   GLU A 540     -20.317 -10.400 -24.992  1.00 10.00      A   
ATOM   5109  O   GLU A 540     -20.241 -11.578 -25.337  1.00 10.00      A   
ATOM   5110  N   ARG A 541     -21.197  -9.564 -25.523  1.00 10.00      A   
ATOM   5111  HN  ARG A 541     -21.213  -8.616 -25.235  1.00 10.00      A   
ATOM   5112  CA  ARG A 541     -22.130 -10.014 -26.550  1.00 10.00      A   
ATOM   5113  CB  ARG A 541     -23.463  -9.271 -26.453  1.00 10.00      A   
ATOM   5114  CG  ARG A 541     -24.149  -9.401 -25.102  1.00 10.00      A   
ATOM   5115  CD  ARG A 541     -24.609  -8.048 -24.583  1.00 10.00      A   
ATOM   5116  NE  ARG A 541     -25.890  -7.634 -25.152  1.00 10.00      A   
ATOM   5117  HE  ARG A 541     -26.483  -8.346 -25.480  1.00 10.00      A   
ATOM   5118  CZ  ARG A 541     -26.287  -6.362 -25.245  1.00 10.00      A   
ATOM   5119  NH1 ARG A 541     -25.485  -5.386 -24.822  1.00 10.00      A   
ATOM   5120 HH11 ARG A 541     -24.541  -5.618 -24.420  1.00 10.00      A   
ATOM   5121 HH12 ARG A 541     -25.788  -4.389 -24.885  1.00 10.00      A   
ATOM   5122  NH2 ARG A 541     -27.475  -6.063 -25.773  1.00 10.00      A   
ATOM   5123 HH21 ARG A 541     -27.786  -5.070 -25.842  1.00 10.00      A   
ATOM   5124 HH22 ARG A 541     -28.106  -6.820 -26.117  1.00 10.00      A   
ATOM   5125  C   ARG A 541     -21.526  -9.844 -27.936  1.00 10.00      A   
ATOM   5126  O   ARG A 541     -22.188 -10.068 -28.951  1.00 10.00      A   
ATOM   5127  N   GLY A 542     -20.266  -9.445 -27.973  1.00 10.00      A   
ATOM   5128  HN  GLY A 542     -19.790  -9.272 -27.134  1.00 10.00      A   
ATOM   5129  CA  GLY A 542     -19.590  -9.249 -29.232  1.00 10.00      A   
ATOM   5130  C   GLY A 542     -19.495  -7.783 -29.588  1.00 10.00      A   
ATOM   5131  O   GLY A 542     -19.909  -6.929 -28.803  1.00 10.00      A   
ATOM   5132  N   ALA A 543     -18.957  -7.491 -30.767  1.00 10.00      A   
ATOM   5133  HN  ALA A 543     -18.655  -8.222 -31.345  1.00 10.00      A   
ATOM   5134  CA  ALA A 543     -18.802  -6.115 -31.230  1.00 10.00      A   
ATOM   5135  CB  ALA A 543     -18.145  -6.083 -32.603  1.00 10.00      A   
ATOM   5136  C   ALA A 543     -20.143  -5.385 -31.261  1.00 10.00      A   
ATOM   5137  O   ALA A 543     -21.065  -5.798 -31.962  1.00 10.00      A   
ATOM   5138  N   PRO A 544     -20.267  -4.284 -30.500  1.00 10.00      A   
ATOM   5139  CA  PRO A 544     -21.503  -3.496 -30.441  1.00 10.00      A   
ATOM   5140  CB  PRO A 544     -21.247  -2.499 -29.308  1.00 10.00      A   
ATOM   5141  CG  PRO A 544     -19.762  -2.391 -29.221  1.00 10.00      A   
ATOM   5142  CD  PRO A 544     -19.216  -3.730 -29.626  1.00 10.00      A   
ATOM   5143  C   PRO A 544     -21.782  -2.766 -31.754  1.00 10.00      A   
ATOM   5144  O   PRO A 544     -22.864  -2.224 -31.953  1.00 10.00      A   
ATOM   5145  N   ASP A 545     -20.796  -2.770 -32.645  1.00 10.00      A   
ATOM   5146  HN  ASP A 545     -19.957  -3.217 -32.414  1.00 10.00      A   
ATOM   5147  CA  ASP A 545     -20.920  -2.126 -33.951  1.00 10.00      A   
ATOM   5148  CB  ASP A 545     -19.573  -2.165 -34.682  1.00 10.00      A   
ATOM   5149  CG  ASP A 545     -19.650  -1.663 -36.110  1.00 10.00      A   
ATOM   5150  OD1 ASP A 545     -19.922  -0.460 -36.314  1.00 10.00      A   
ATOM   5151  OD2 ASP A 545     -19.423  -2.468 -37.036  1.00 10.00      A   
ATOM   5152  C   ASP A 545     -21.991  -2.818 -34.794  1.00 10.00      A   
ATOM   5153  O   ASP A 545     -22.667  -2.187 -35.612  1.00 10.00      A   
ATOM   5154  N   SER A 546     -22.156  -4.116 -34.577  1.00 10.00      A   
ATOM   5155  HN  SER A 546     -21.596  -4.567 -33.908  1.00 10.00      A   
ATOM   5156  CA  SER A 546     -23.139  -4.900 -35.310  1.00 10.00      A   
ATOM   5157  CB  SER A 546     -22.727  -6.371 -35.303  1.00 10.00      A   
ATOM   5158  OG  SER A 546     -21.461  -6.523 -34.688  1.00 10.00      A   
ATOM   5159  HG  SER A 546     -20.835  -6.876 -35.328  1.00 10.00      A   
ATOM   5160  C   SER A 546     -24.528  -4.747 -34.700  1.00 10.00      A   
ATOM   5161  O   SER A 546     -25.481  -5.392 -35.133  1.00 10.00      A   
ATOM   5162  N   ARG A 547     -24.639  -3.885 -33.699  1.00 10.00      A   
ATOM   5163  HN  ARG A 547     -23.847  -3.377 -33.411  1.00 10.00      A   
ATOM   5164  CA  ARG A 547     -25.910  -3.649 -33.031  1.00 10.00      A   
ATOM   5165  CB  ARG A 547     -25.844  -4.094 -31.561  1.00 10.00      A   
ATOM   5166  CG  ARG A 547     -25.806  -5.602 -31.366  1.00 10.00      A   
ATOM   5167  CD  ARG A 547     -25.823  -5.974 -29.892  1.00 10.00      A
[truncated: 216,683 more chars]
