# Supplementary material for: Flexibility of intrinsically disordered degrons in AUX/IAA proteins reinforces auxin co-receptor assemblies
Source: Nat Commun. 2020 May 8;11:2277. doi: 10.1038/s41467-020-16147-2 (PMC7210949; doi:10.1038/s41467-020-16147-2)
Supplement: Supplementary file 9 — Supplementary Data 6 [file 41467_2020_16147_MOESM9_ESM.gz › haddock_files/IAA12/No_disorder_restraint/Input/complex_1.pdb]

REMARK FILENAME="complex_1.pdb"
REMARK peptide link removed (applied DPEP): from      225  to      226
REMARK coordinates built for more than 100 hundred atoms
REMARK DATE:13-Feb-2019  23:22:55       created by user: enmr
REMARK VERSION:1.3U
ATOM      1  N   PHE     9     -55.513  11.262   2.186  1.00 10.00      A   
ATOM      2  HN  PHE     9     -55.058  11.591   2.989  1.00 10.00      A   
ATOM      3  CA  PHE     9     -55.289   9.840   1.744  1.00 10.00      A   
ATOM      4  CB  PHE     9     -56.441   8.931   2.221  1.00 10.00      A   
ATOM      5  CG  PHE     9     -56.600   8.876   3.716  1.00 10.00      A   
ATOM      6  CD1 PHE     9     -57.869   8.891   4.286  1.00 10.00      A   
ATOM      7  CD2 PHE     9     -55.489   8.816   4.557  1.00 10.00      A   
ATOM      8  CE1 PHE     9     -58.031   8.838   5.669  1.00 10.00      A   
ATOM      9  CE2 PHE     9     -55.645   8.767   5.935  1.00 10.00      A   
ATOM     10  CZ  PHE     9     -56.917   8.775   6.494  1.00 10.00      A   
ATOM     11  C   PHE     9     -55.169   9.708   0.221  1.00 10.00      A   
ATOM     12  O   PHE     9     -55.831  10.450  -0.511  1.00 10.00      A   
ATOM     13  N   PRO    10     -54.348   8.743  -0.258  1.00 10.00      A   
ATOM     14  CA  PRO    10     -54.356   8.345  -1.672  1.00 10.00      A   
ATOM     15  CB  PRO    10     -53.511   7.074  -1.683  1.00 10.00      A   
ATOM     16  CG  PRO    10     -52.639   7.186  -0.490  1.00 10.00      A   
ATOM     17  CD  PRO    10     -53.396   7.950   0.536  1.00 10.00      A   
ATOM     18  C   PRO    10     -55.785   7.988  -2.109  1.00 10.00      A   
ATOM     19  O   PRO    10     -56.560   7.472  -1.305  1.00 10.00      A   
ATOM     20  N   GLU    11     -56.115   8.245  -3.372  1.00 10.00      A   
ATOM     21  HN  GLU    11     -55.420   8.570  -3.983  1.00 10.00      A   
ATOM     22  CA  GLU    11     -57.484   8.060  -3.889  1.00 10.00      A   
ATOM     23  CB  GLU    11     -57.593   8.472  -5.368  1.00 10.00      A   
ATOM     24  CG  GLU    11     -56.940   9.798  -5.757  1.00 10.00      A   
ATOM     25  CD  GLU    11     -57.481  11.019  -5.004  1.00 10.00      A   
ATOM     26  OE1 GLU    11     -58.643  10.986  -4.547  1.00 10.00      A   
ATOM     27  OE2 GLU    11     -56.730  12.022  -4.882  1.00 10.00      A   
ATOM     28  C   GLU    11     -58.005   6.630  -3.739  1.00 10.00      A   
ATOM     29  O   GLU    11     -59.195   6.427  -3.495  1.00 10.00      A   
ATOM     30  N   GLU    12     -57.108   5.652  -3.911  1.00 10.00      A   
ATOM     31  HN  GLU    12     -56.190   5.890  -4.158  1.00 10.00      A   
ATOM     32  CA  GLU    12     -57.453   4.227  -3.742  1.00 10.00      A   
ATOM     33  CB  GLU    12     -56.273   3.330  -4.141  1.00 10.00      A   
ATOM     34  CG  GLU    12     -54.983   3.662  -3.407  1.00 10.00      A   
ATOM     35  CD  GLU    12     -53.830   2.802  -3.833  1.00 10.00      A   
ATOM     36  OE1 GLU    12     -54.058   1.804  -4.566  1.00 10.00      A   
ATOM     37  OE2 GLU    12     -52.685   3.132  -3.438  1.00 10.00      A   
ATOM     38  C   GLU    12     -57.877   3.930  -2.296  1.00 10.00      A   
ATOM     39  O   GLU    12     -58.886   3.230  -2.078  1.00 10.00      A   
ATOM     40  N   VAL    13     -57.083   4.450  -1.323  1.00 10.00      A   
ATOM     41  HN  VAL    13     -56.238   4.879  -1.575  1.00 10.00      A   
ATOM     42  CA  VAL    13     -57.455   4.389   0.103  1.00 10.00      A   
ATOM     43  CB  VAL    13     -56.399   5.089   1.022  1.00 10.00      A   
ATOM     44  CG1 VAL    13     -56.905   5.203   2.437  1.00 10.00      A   
ATOM     45  CG2 VAL    13     -55.082   4.324   1.011  1.00 10.00      A   
ATOM     46  C   VAL    13     -58.879   4.954   0.360  1.00 10.00      A   
ATOM     47  O   VAL    13     -59.714   4.288   0.971  1.00 10.00      A   
ATOM     48  N   LEU    14     -59.157   6.175  -0.100  1.00 10.00      A   
ATOM     49  HN  LEU    14     -58.460   6.686  -0.562  1.00 10.00      A   
ATOM     50  CA  LEU    14     -60.513   6.776   0.074  1.00 10.00      A   
ATOM     51  CB  LEU    14     -60.556   8.237  -0.419  1.00 10.00      A   
ATOM     52  CG  LEU    14     -60.106   9.325   0.572  1.00 10.00      A   
ATOM     53  CD1 LEU    14     -59.776  10.645  -0.143  1.00 10.00      A   
ATOM     54  CD2 LEU    14     -61.161   9.550   1.686  1.00 10.00      A   
ATOM     55  C   LEU    14     -61.646   6.007  -0.619  1.00 10.00      A   
ATOM     56  O   LEU    14     -62.785   5.908  -0.106  1.00 10.00      A   
ATOM     57  N   GLU    15     -61.359   5.490  -1.811  1.00 10.00      A   
ATOM     58  HN  GLU    15     -60.493   5.682  -2.228  1.00 10.00      A   
ATOM     59  CA  GLU    15     -62.329   4.634  -2.511  1.00 10.00      A   
ATOM     60  CB  GLU    15     -61.793   4.242  -3.882  1.00 10.00      A   
ATOM     61  CG  GLU    15     -62.728   3.378  -4.730  1.00 10.00      A   
ATOM     62  CD  GLU    15     -62.331   3.370  -6.209  1.00 10.00      A   
ATOM     63  OE1 GLU    15     -61.122   3.287  -6.506  1.00 10.00      A   
ATOM     64  OE2 GLU    15     -63.213   3.460  -7.084  1.00 10.00      A   
ATOM     65  C   GLU    15     -62.625   3.389  -1.667  1.00 10.00      A   
ATOM     66  O   GLU    15     -63.769   2.937  -1.588  1.00 10.00      A   
ATOM     67  N   HIS    16     -61.611   2.860  -1.001  1.00 10.00      A   
ATOM     68  HN  HIS    16     -60.721   3.264  -1.073  1.00 10.00      A   
ATOM     69  CA  HIS    16     -61.800   1.687  -0.164  1.00 10.00      A   
ATOM     70  CB  HIS    16     -60.482   1.014   0.195  1.00 10.00      A   
ATOM     71  CG  HIS    16     -60.655  -0.395   0.670  1.00 10.00      A   
ATOM     72  ND1 HIS    16     -61.384  -1.330  -0.035  1.00 10.00      A   
ATOM     73  CD2 HIS    16     -60.204  -1.029   1.777  1.00 10.00      A   
ATOM     74  CE1 HIS    16     -61.360  -2.483   0.611  1.00 10.00      A   
ATOM     75  NE2 HIS    16     -60.663  -2.324   1.721  1.00 10.00      A   
ATOM     76  HE2 HIS    16     -60.499  -3.015   2.397  1.00 10.00      A   
ATOM     77  C   HIS    16     -62.588   1.984   1.106  1.00 10.00      A   
ATOM     78  O   HIS    16     -63.413   1.167   1.519  1.00 10.00      A   
ATOM     79  N   VAL    17     -62.324   3.128   1.734  1.00 10.00      A   
ATOM     80  HN  VAL    17     -61.570   3.682   1.441  1.00 10.00      A   
ATOM     81  CA  VAL    17     -63.158   3.565   2.863  1.00 10.00      A   
ATOM     82  CB  VAL    17     -62.764   4.957   3.391  1.00 10.00      A   
ATOM     83  CG1 VAL    17     -63.775   5.445   4.446  1.00 10.00      A   
ATOM     84  CG2 VAL    17     -61.332   4.933   3.985  1.00 10.00      A   
ATOM     85  C   VAL    17     -64.635   3.612   2.461  1.00 10.00      A   
ATOM     86  O   VAL    17     -65.504   3.099   3.169  1.00 10.00      A   
ATOM     87  N   PHE    18     -64.895   4.235   1.317  1.00 10.00      A   
ATOM     88  HN  PHE    18     -64.149   4.548   0.765  1.00 10.00      A   
ATOM     89  CA  PHE    18     -66.247   4.463   0.866  1.00 10.00      A   
ATOM     90  CB  PHE    18     -66.240   5.384  -0.357  1.00 10.00      A   
ATOM     91  CG  PHE    18     -65.783   6.803  -0.078  1.00 10.00      A   
ATOM     92  CD1 PHE    18     -65.565   7.682  -1.149  1.00 10.00      A   
ATOM     93  CD2 PHE    18     -65.577   7.261   1.226  1.00 10.00      A   
ATOM     94  CE1 PHE    18     -65.161   9.006  -0.919  1.00 10.00      A   
ATOM     95  CE2 PHE    18     -65.159   8.558   1.474  1.00 10.00      A   
ATOM     96  CZ  PHE    18     -64.937   9.440   0.401  1.00 10.00      A   
ATOM     97  C   PHE    18     -66.975   3.159   0.513  1.00 10.00      A   
ATOM     98  O   PHE    18     -68.221   3.132   0.440  1.00 10.00      A   
ATOM     99  N   SER    19     -66.219   2.094   0.252  1.00 10.00      A   
ATOM    100  HN  SER    19     -65.244   2.186   0.252  1.00 10.00      A   
ATOM    101  CA  SER    19     -66.816   0.782  -0.037  1.00 10.00      A   
ATOM    102  CB  SER    19     -65.751  -0.204  -0.504  1.00 10.00      A   
ATOM    103  OG  SER    19     -65.030  -0.713   0.609  1.00 10.00      A   
ATOM    104  HG  SER    19     -64.429  -1.400   0.313  1.00 10.00      A   
ATOM    105  C   SER    19     -67.593   0.215   1.159  1.00 10.00      A   
ATOM    106  O   SER    19     -68.470  -0.644   1.000  1.00 10.00      A   
ATOM    107  N   PHE    20     -67.289   0.712   2.352  1.00 10.00      A   
ATOM    108  HN  PHE    20     -66.570   1.374   2.420  1.00 10.00      A   
ATOM    109  CA  PHE    20     -67.992   0.304   3.567  1.00 10.00      A   
ATOM    110  CB  PHE    20     -67.024   0.272   4.747  1.00 10.00      A   
ATOM    111  CG  PHE    20     -65.885  -0.685   4.563  1.00 10.00      A   
ATOM    112  CD1 PHE    20     -64.643  -0.233   4.111  1.00 10.00      A   
ATOM    113  CD2 PHE    20     -66.053  -2.040   4.839  1.00 10.00      A   
ATOM    114  CE1 PHE    20     -63.582  -1.121   3.945  1.00 10.00      A   
ATOM    115  CE2 PHE    20     -65.002  -2.947   4.674  1.00 10.00      A   
ATOM    116  CZ  PHE    20     -63.753  -2.482   4.231  1.00 10.00      A   
ATOM    117  C   PHE    20     -69.162   1.238   3.893  1.00 10.00      A   
ATOM    118  O   PHE    20     -69.772   1.125   4.953  1.00 10.00      A   
ATOM    119  N   ILE    21     -69.447   2.175   2.991  1.00 10.00      A   
ATOM    120  HN  ILE    21     -68.949   2.195   2.148  1.00 10.00      A   
ATOM    121  CA  ILE    21     -70.484   3.173   3.229  1.00 10.00      A   
ATOM    122  CB  ILE    21     -69.902   4.602   3.254  1.00 10.00      A   
ATOM    123  CG1 ILE    21     -68.807   4.715   4.333  1.00 10.00      A   
ATOM    124  CG2 ILE    21     -71.018   5.621   3.507  1.00 10.00      A   
ATOM    125  CD1 ILE    21     -68.001   6.002   4.251  1.00 10.00      A   
ATOM    126  C   ILE    21     -71.543   3.020   2.140  1.00 10.00      A   
ATOM    127  O   ILE    21     -71.325   3.442   0.997  1.00 10.00      A   
ATOM    128  N   GLN    22     -72.666   2.401   2.501  1.00 10.00      A   
ATOM    129  HN  GLN    22     -72.819   2.200   3.448  1.00 10.00      A   
ATOM    130  CA  GLN    22     -73.680   2.013   1.514  1.00 10.00      A   
ATOM    131  CB  GLN    22     -73.749   0.472   1.344  1.00 10.00      A   
ATOM    132  CG  GLN    22     -72.406  -0.180   0.784  1.00 10.00      A   
ATOM    133  CD  GLN    22     -71.843   0.474  -0.539  1.00 10.00      A   
ATOM    134  OE1 GLN    22     -72.742   0.860  -1.455  1.00 10.00      A   
ATOM    135  NE2 GLN    22     -70.621   0.601  -0.721  1.00 10.00      A   
ATOM    136 HE21 GLN    22     -70.014   0.284  -0.020  1.00 10.00      A   
ATOM    137 HE22 GLN    22     -70.317   1.011  -1.557  1.00 10.00      A   
ATOM    138  C   GLN    22     -75.076   2.663   1.658  1.00 10.00      A   
ATOM    139  O   GLN    22     -75.916   2.511   0.768  1.00 10.00      A   
ATOM    140  N   LEU    23     -75.311   3.416   2.736  1.00 10.00      A   
ATOM    141  HN  LEU    23     -74.614   3.513   3.418  1.00 10.00      A   
ATOM    142  CA  LEU    23     -76.597   4.104   2.915  1.00 10.00      A   
ATOM    143  CB  LEU    23     -76.782   4.514   4.373  1.00 10.00      A   
ATOM    144  CG  LEU    23     -77.597   3.626   5.312  1.00 10.00      A   
ATOM    145  CD1 LEU    23     -77.103   2.186   5.305  1.00 10.00      A   
ATOM    146  CD2 LEU    23     -77.552   4.211   6.719  1.00 10.00      A   
ATOM    147  C   LEU    23     -76.627   5.343   2.057  1.00 10.00      A   
ATOM    148  O   LEU    23     -75.666   6.096   2.051  1.00 10.00      A   
ATOM    149  N   ASP    24     -77.740   5.575   1.359  1.00 10.00      A   
ATOM    150  HN  ASP    24     -78.503   4.968   1.455  1.00 10.00      A   
ATOM    151  CA  ASP    24     -77.843   6.709   0.461  1.00 10.00      A   
ATOM    152  CB  ASP    24     -79.256   6.816  -0.107  1.00 10.00      A   
ATOM    153  CG  ASP    24     -79.617   5.652  -1.005  1.00 10.00      A   
ATOM    154  OD1 ASP    24     -78.719   5.065  -1.636  1.00 10.00      A   
ATOM    155  OD2 ASP    24     -80.815   5.338  -1.081  1.00 10.00      A   
ATOM    156  C   ASP    24     -77.466   8.019   1.158  1.00 10.00      A   
ATOM    157  O   ASP    24     -76.695   8.823   0.602  1.00 10.00      A   
ATOM    158  N   LYS    25     -78.038   8.229   2.354  1.00 10.00      A   
ATOM    159  HN  LYS    25     -78.610   7.525   2.726  1.00 10.00      A   
ATOM    160  CA  LYS    25     -77.851   9.454   3.130  1.00 10.00      A   
ATOM    161  CB  LYS    25     -78.677   9.434   4.425  1.00 10.00      A   
ATOM    162  CG  LYS    25     -80.198   9.526   4.221  1.00 10.00      A   
ATOM    163  CD  LYS    25     -80.927   9.464   5.581  1.00 10.00      A   
ATOM    164  CE  LYS    25     -82.439   9.251   5.459  1.00 10.00      A   
ATOM    165  NZ  LYS    25     -83.060  10.317   4.620  1.00 10.00      A   
ATOM    166  HZ1 LYS    25     -84.086  10.161   4.545  1.00 10.00      A   
ATOM    167  HZ2 LYS    25     -82.649  10.307   3.666  1.00 10.00      A   
ATOM    168  HZ3 LYS    25     -82.892  11.251   5.047  1.00 10.00      A   
ATOM    169  C   LYS    25     -76.374   9.674   3.482  1.00 10.00      A   
ATOM    170  O   LYS    25     -75.913  10.819   3.517  1.00 10.00      A   
ATOM    171  N   ASP    26     -75.648   8.591   3.751  1.00 10.00      A   
ATOM    172  HN  ASP    26     -76.073   7.708   3.760  1.00 10.00      A   
ATOM    173  CA  ASP    26     -74.207   8.715   4.034  1.00 10.00      A   
ATOM    174  CB  ASP    26     -73.658   7.456   4.705  1.00 10.00      A   
ATOM    175  CG  ASP    26     -74.170   7.256   6.124  1.00 10.00      A   
ATOM    176  OD1 ASP    26     -74.547   8.231   6.823  1.00 10.00      A   
ATOM    177  OD2 ASP    26     -74.164   6.088   6.563  1.00 10.00      A   
ATOM    178  C   ASP    26     -73.391   9.026   2.768  1.00 10.00      A   
ATOM    179  O   ASP    26     -72.460   9.835   2.818  1.00 10.00      A   
ATOM    180  N   ARG    27     -73.713   8.375   1.654  1.00 10.00      A   
ATOM    181  HN  ARG    27     -74.397   7.673   1.693  1.00 10.00      A   
ATOM    182  CA  ARG    27     -73.067   8.680   0.353  1.00 10.00      A   
ATOM    183  CB  ARG    27     -73.755   7.892  -0.764  1.00 10.00      A   
ATOM    184  CG  ARG    27     -73.368   6.464  -0.880  1.00 10.00      A   
ATOM    185  CD  ARG    27     -72.081   6.439  -1.705  1.00 10.00      A   
ATOM    186  NE  ARG    27     -71.294   5.354  -1.274  1.00 10.00      A   
ATOM    187  HE  ARG    27     -71.594   4.882  -0.470  1.00 10.00      A   
ATOM    188  CZ  ARG    27     -70.195   4.929  -1.864  1.00 10.00      A   
ATOM    189  NH1 ARG    27     -69.703   5.489  -2.979  1.00 10.00      A   
ATOM    190 HH11 ARG    27     -68.832   5.117  -3.408  1.00 10.00      A   
ATOM    191 HH12 ARG    27     -70.193   6.296  -3.416  1.00 10.00      A   
ATOM    192  NH2 ARG    27     -69.634   3.912  -1.312  1.00 10.00      A   
ATOM    193 HH21 ARG    27     -70.052   3.486  -0.460  1.00 10.00      A   
ATOM    194 HH22 ARG    27     -68.762   3.516  -1.717  1.00 10.00      A   
ATOM    195  C   ARG    27     -73.226  10.167   0.011  1.00 10.00      A   
ATOM    196  O   ARG    27     -72.287  10.836  -0.414  1.00 10.00      A   
ATOM    197  N   ASN    28     -74.445  10.678   0.191  1.00 10.00      A   
ATOM    198  HN  ASN    28     -75.166  10.079   0.478  1.00 10.00      A   
ATOM    199  CA  ASN    28     -74.752  12.091  -0.020  1.00 10.00      A   
ATOM    200  CB  ASN    28     -76.273  12.307   0.114  1.00 10.00      A   
ATOM    201  CG  ASN    28     -77.021  11.639  -1.012  1.00 10.00      A   
ATOM    202  OD1 ASN    28     -76.397  11.224  -1.988  1.00 10.00      A   
ATOM    203  ND2 ASN    28     -78.340  11.503  -0.887  1.00 10.00      A   
ATOM    204 HD21 ASN    28     -78.764  11.841  -0.074  1.00 10.00      A   
ATOM    205 HD22 ASN    28     -78.831  11.070  -1.615  1.00 10.00      A   
ATOM    206  C   ASN    28     -73.933  13.073   0.849  1.00 10.00      A   
ATOM    207  O   ASN    28     -73.379  14.070   0.327  1.00 10.00      A   
ATOM    208  N   SER    29     -73.801  12.776   2.139  1.00 10.00      A   
ATOM    209  HN  SER    29     -74.225  11.970   2.499  1.00 10.00      A   
ATOM    210  CA  SER    29     -73.024  13.646   3.023  1.00 10.00      A   
ATOM    211  CB  SER    29     -73.121  13.202   4.485  1.00 10.00      A   
ATOM    212  OG  SER    29     -74.471  13.142   4.936  1.00 10.00      A   
ATOM    213  HG  SER    29     -74.508  13.366   5.869  1.00 10.00      A   
ATOM    214  C   SER    29     -71.545  13.624   2.580  1.00 10.00      A   
ATOM    215  O   SER    29     -70.899  14.667   2.519  1.00 10.00      A   
ATOM    216  N   VAL    30     -71.054  12.427   2.268  1.00 10.00      A   
ATOM    217  HN  VAL    30     -71.625  11.642   2.397  1.00 10.00      A   
ATOM    218  CA  VAL    30     -69.693  12.224   1.739  1.00 10.00      A   
ATOM    219  CB  VAL    30     -69.431  10.725   1.446  1.00 10.00      A   
ATOM    220  CG1 VAL    30     -68.213  10.526   0.527  1.00 10.00      A   
ATOM    221  CG2 VAL    30     -69.227   9.964   2.754  1.00 10.00      A   
ATOM    222  C   VAL    30     -69.432  13.100   0.507  1.00 10.00      A   
ATOM    223  O   VAL    30     -68.388  13.786   0.431  1.00 10.00      A   
ATOM    224  N   SER    31     -70.364  13.092  -0.443  1.00 10.00      A   
ATOM    225  HN  SER    31     -71.182  12.567  -0.313  1.00 10.00      A   
ATOM    226  CA  SER    31     -70.187  13.857  -1.680  1.00 10.00      A   
ATOM    227  CB  SER    31     -71.346  13.585  -2.621  1.00 10.00      A   
ATOM    228  OG  SER    31     -72.515  14.177  -2.093  1.00 10.00      A   
ATOM    229  HG  SER    31     -72.274  14.908  -1.521  1.00 10.00      A   
ATOM    230  C   SER    31     -70.076  15.367  -1.434  1.00 10.00      A   
ATOM    231  O   SER    31     -69.658  16.120  -2.322  1.00 10.00      A   
ATOM    232  N   LEU    32     -70.487  15.803  -0.241  1.00 10.00      A   
ATOM    233  HN  LEU    32     -70.800  15.146   0.416  1.00 10.00      A   
ATOM    234  CA  LEU    32     -70.489  17.219   0.130  1.00 10.00      A   
ATOM    235  CB  LEU    32     -71.847  17.612   0.753  1.00 10.00      A   
ATOM    236  CG  LEU    32     -73.005  17.912  -0.211  1.00 10.00      A   
ATOM    237  CD1 LEU    32     -74.291  17.908   0.565  1.00 10.00      A   
ATOM    238  CD2 LEU    32     -72.777  19.278  -0.869  1.00 10.00      A   
ATOM    239  C   LEU    32     -69.376  17.647   1.076  1.00 10.00      A   
ATOM    240  O   LEU    32     -69.352  18.811   1.514  1.00 10.00      A   
ATOM    241  N   VAL    33     -68.447  16.758   1.423  1.00 10.00      A   
ATOM    242  HN  VAL    33     -68.462  15.836   1.091  1.00 10.00      A   
ATOM    243  CA  VAL    33     -67.397  17.240   2.333  1.00 10.00      A   
ATOM    244  CB  VAL    33     -66.680  16.173   3.276  1.00 10.00      A   
ATOM    245  CG1 VAL    33     -67.425  14.873   3.384  1.00 10.00      A   
ATOM    246  CG2 VAL    33     -65.187  16.004   2.945  1.00 10.00      A   
ATOM    247  C   VAL    33     -66.396  18.166   1.623  1.00 10.00      A   
ATOM    248  O   VAL    33     -66.046  19.218   2.163  1.00 10.00      A   
ATOM    249  N   CYS    34     -65.952  17.767   0.430  1.00 10.00      A   
ATOM    250  HN  CYS    34     -66.192  16.871   0.110  1.00 10.00      A   
ATOM    251  CA  CYS    34     -65.119  18.621  -0.419  1.00 10.00      A   
ATOM    252  CB  CYS    34     -63.675  18.628   0.073  1.00 10.00      A   
ATOM    253  SG  CYS    34     -62.891  17.051  -0.134  1.00 10.00      A   
ATOM    254  HG  CYS    34     -62.521  16.618   1.063  1.00 10.00      A   
ATOM    255  C   CYS    34     -65.189  18.176  -1.885  1.00 10.00      A   
ATOM    256  O   CYS    34     -65.767  17.132  -2.198  1.00 10.00      A   
ATOM    257  N   LYS    35     -64.603  18.975  -2.776  1.00 10.00      A   
ATOM    258  HN  LYS    35     -64.130  19.771  -2.457  1.00 10.00      A   
ATOM    259  CA  LYS    35     -64.639  18.709  -4.213  1.00 10.00      A   
ATOM    260  CB  LYS    35     -63.957  19.851  -4.971  1.00 10.00      A   
ATOM    261  CG  LYS    35     -64.574  20.200  -6.321  1.00 10.00      A   
ATOM    262  CD  LYS    35     -65.931  20.876  -6.198  1.00 10.00      A   
ATOM    263  CE  LYS    35     -66.840  20.563  -7.405  1.00 10.00      A   
ATOM    264  NZ  LYS    35     -67.857  19.476  -7.223  1.00 10.00      A   
ATOM    265  HZ1 LYS    35     -68.405  19.350  -8.098  1.00 10.00      A   
ATOM    266  HZ2 LYS    35     -68.509  19.722  -6.451  1.00 10.00      A   
ATOM    267  HZ3 LYS    35     -67.384  18.579  -6.990  1.00 10.00      A   
ATOM    268  C   LYS    35     -64.013  17.343  -4.555  1.00 10.00      A   
ATOM    269  O   LYS    35     -64.540  16.590  -5.382  1.00 10.00      A   
ATOM    270  N   SER    36     -62.906  17.015  -3.893  1.00 10.00      A   
ATOM    271  HN  SER    36     -62.514  17.658  -3.266  1.00 10.00      A   
ATOM    272  CA  SER    36     -62.262  15.716  -4.081  1.00 10.00      A   
ATOM    273  CB  SER    36     -60.975  15.625  -3.258  1.00 10.00      A   
ATOM    274  OG  SER    36     -60.264  14.477  -3.667  1.00 10.00      A   
ATOM    275  HG  SER    36     -60.882  13.768  -3.857  1.00 10.00      A   
ATOM    276  C   SER    36     -63.168  14.516  -3.754  1.00 10.00      A   
ATOM    277  O   SER    36     -63.278  13.572  -4.565  1.00 10.00      A   
ATOM    278  N   TRP    37     -63.802  14.560  -2.595  1.00 10.00      A   
ATOM    279  HN  TRP    37     -63.648  15.323  -1.999  1.00 10.00      A   
ATOM    280  CA  TRP    37     -64.720  13.515  -2.176  1.00 10.00      A   
ATOM    281  CB  TRP    37     -65.177  13.748  -0.743  1.00 10.00      A   
ATOM    282  CG  TRP    37     -64.093  13.500   0.245  1.00 10.00      A   
ATOM    283  CD1 TRP    37     -62.772  13.756   0.076  1.00 10.00      A   
ATOM    284  CD2 TRP    37     -64.228  12.936   1.551  1.00 10.00      A   
ATOM    285  NE1 TRP    37     -62.071  13.397   1.200  1.00 10.00      A   
ATOM    286  HE1 TRP    37     -61.103  13.489   1.321  1.00 10.00      A   
ATOM    287  CE2 TRP    37     -62.944  12.887   2.122  1.00 10.00      A   
ATOM    288  CE3 TRP    37     -65.302  12.467   2.301  1.00 10.00      A   
ATOM    289  CZ2 TRP    37     -62.716  12.386   3.393  1.00 10.00      A   
ATOM    290  CZ3 TRP    37     -65.067  11.971   3.557  1.00 10.00      A   
ATOM    291  CH2 TRP    37     -63.785  11.935   4.093  1.00 10.00      A   
ATOM    292  C   TRP    37     -65.920  13.375  -3.106  1.00 10.00      A   
ATOM    293  O   TRP    37     -66.357  12.279  -3.404  1.00 10.00      A   
ATOM    294  N   TYR    38     -66.427  14.501  -3.575  1.00 10.00      A   
ATOM    295  HN  TYR    38     -66.083  15.359  -3.249  1.00 10.00      A   
ATOM    296  CA  TYR    38     -67.480  14.487  -4.562  1.00 10.00      A   
ATOM    297  CB  TYR    38     -67.819  15.884  -5.024  1.00 10.00      A   
ATOM    298  CG  TYR    38     -68.817  15.905  -6.148  1.00 10.00      A   
ATOM    299  CD1 TYR    38     -68.408  15.885  -7.464  1.00 10.00      A   
ATOM    300  CD2 TYR    38     -70.173  15.930  -5.892  1.00 10.00      A   
ATOM    301  CE1 TYR    38     -69.310  15.903  -8.481  1.00 10.00      A   
ATOM    302  CE2 TYR    38     -71.073  15.948  -6.903  1.00 10.00      A   
ATOM    303  CZ  TYR    38     -70.650  15.938  -8.194  1.00 10.00      A   
ATOM    304  OH  TYR    38     -71.555  15.955  -9.212  1.00 10.00      A   
ATOM    305  HH  TYR    38     -72.223  16.622  -9.037  1.00 10.00      A   
ATOM    306  C   TYR    38     -67.135  13.623  -5.759  1.00 10.00      A   
ATOM    307  O   TYR    38     -67.931  12.794  -6.172  1.00 10.00      A   
ATOM    308  N   GLU    39     -65.944  13.806  -6.311  1.00 10.00      A   
ATOM    309  HN  GLU    39     -65.320  14.451  -5.916  1.00 10.00      A   
ATOM    310  CA  GLU    39     -65.553  13.060  -7.495  1.00 10.00      A   
ATOM    311  CB  GLU    39     -64.372  13.729  -8.179  1.00 10.00      A   
ATOM    312  CG  GLU    39     -64.695  15.099  -8.727  1.00 10.00      A   
ATOM    313  CD  GLU    39     -65.574  15.045  -9.960  1.00 10.00      A   
ATOM    314  OE1 GLU    39     -66.346  15.988 -10.166  1.00 10.00      A   
ATOM    315  OE2 GLU    39     -65.483  14.070 -10.723  1.00 10.00      A   
ATOM    316  C   GLU    39     -65.253  11.594  -7.210  1.00 10.00      A   
ATOM    317  O   GLU    39     -65.580  10.727  -7.997  1.00 10.00      A   
ATOM    318  N   ILE    40     -64.631  11.323  -6.080  1.00 10.00      A   
ATOM    319  HN  ILE    40     -64.381  12.049  -5.473  1.00 10.00      A   
ATOM    320  CA  ILE    40     -64.316   9.958  -5.737  1.00 10.00      A   
ATOM    321  CB  ILE    40     -63.305   9.909  -4.576  1.00 10.00      A   
ATOM    322  CG1 ILE    40     -61.960  10.495  -5.025  1.00 10.00      A   
ATOM    323  CG2 ILE    40     -63.115   8.504  -4.095  1.00 10.00      A   
ATOM    324  CD1 ILE    40     -61.017  10.786  -3.898  1.00 10.00      A   
ATOM    325  C   ILE    40     -65.586   9.170  -5.423  1.00 10.00      A   
ATOM    326  O   ILE    40     -65.793   8.083  -5.935  1.00 10.00      A   
ATOM    327  N   GLU    41     -66.441   9.746  -4.590  1.00 10.00      A   
ATOM    328  HN  GLU    41     -66.206  10.608  -4.187  1.00 10.00      A   
ATOM    329  CA  GLU    41     -67.744   9.122  -4.251  1.00 10.00      A   
ATOM    330  CB  GLU    41     -68.479  10.013  -3.229  1.00 10.00      A   
ATOM    331  CG  GLU    41     -69.780   9.414  -2.621  1.00 10.00      A   
ATOM    332  CD  GLU    41     -70.880   9.327  -3.602  1.00 10.00      A   
ATOM    333  OE1 GLU    41     -71.216  10.339  -4.269  1.00 10.00      A   
ATOM    334  OE2 GLU    41     -71.440   8.227  -3.695  1.00 10.00      A   
ATOM    335  C   GLU    41     -68.568   8.829  -5.516  1.00 10.00      A   
ATOM    336  O   GLU    41     -69.028   7.691  -5.715  1.00 10.00      A   
ATOM    337  N   ARG    42     -68.720   9.813  -6.409  1.00 10.00      A   
ATOM    338  HN  ARG    42     -68.267  10.673  -6.281  1.00 10.00      A   
ATOM    339  CA  ARG    42     -69.570   9.590  -7.577  1.00 10.00      A   
ATOM    340  CB  ARG    42     -69.715  10.838  -8.471  1.00 10.00      A   
ATOM    341  CG  ARG    42     -68.380  11.315  -9.072  1.00 10.00      A   
ATOM    342  CD  ARG    42     -68.472  12.587  -9.895  1.00 10.00      A   
ATOM    343  NE  ARG    42     -69.032  12.277 -11.199  1.00 10.00      A   
ATOM    344  HE  ARG    42     -69.937  11.900 -11.208  1.00 10.00      A   
ATOM    345  CZ  ARG    42     -68.430  12.459 -12.363  1.00 10.00      A   
ATOM    346  NH1 ARG    42     -67.226  13.006 -12.442  1.00 10.00      A   
ATOM    347 HH11 ARG    42     -66.733  13.304 -11.577  1.00 10.00      A   
ATOM    348 HH12 ARG    42     -66.774  13.138 -13.370  1.00 10.00      A   
ATOM    349  NH2 ARG    42     -69.076  12.108 -13.462  1.00 10.00      A   
ATOM    350 HH21 ARG    42     -68.629  12.238 -14.391  1.00 10.00      A   
ATOM    351 HH22 ARG    42     -70.031  11.701 -13.396  1.00 10.00      A   
ATOM    352  C   ARG    42     -69.058   8.387  -8.384  1.00 10.00      A   
ATOM    353  O   ARG    42     -69.837   7.616  -8.904  1.00 10.00      A   
ATOM    354  N   TRP    43     -67.736   8.235  -8.479  1.00 10.00      A   
ATOM    355  HN  TRP    43     -67.139   8.817  -7.966  1.00 10.00      A   
ATOM    356  CA  TRP    43     -67.177   7.197  -9.349  1.00 10.00      A   
ATOM    357  CB  TRP    43     -65.770   7.558  -9.706  1.00 10.00      A   
ATOM    358  CG  TRP    43     -65.680   8.489 -10.900  1.00 10.00      A   
ATOM    359  CD1 TRP    43     -65.455   9.876 -10.893  1.00 10.00      A   
ATOM    360  CD2 TRP    43     -65.716   8.126 -12.307  1.00 10.00      A   
ATOM    361  NE1 TRP    43     -65.349  10.388 -12.212  1.00 10.00      A   
ATOM    362  HE1 TRP    43     -65.193  11.324 -12.454  1.00 10.00      A   
ATOM    363  CE2 TRP    43     -65.508   9.340 -13.094  1.00 10.00      A   
ATOM    364  CE3 TRP    43     -65.901   6.897 -12.975  1.00 10.00      A   
ATOM    365  CZ2 TRP    43     -65.482   9.347 -14.521  1.00 10.00      A   
ATOM    366  CZ3 TRP    43     -65.879   6.908 -14.399  1.00 10.00      A   
ATOM    367  CH2 TRP    43     -65.681   8.136 -15.154  1.00 10.00      A   
ATOM    368  C   TRP    43     -67.184   5.783  -8.772  1.00 10.00      A   
ATOM    369  O   TRP    43     -66.906   4.820  -9.498  1.00 10.00      A   
ATOM    370  N   CYS    44     -67.414   5.654  -7.417  1.00 10.00      A   
ATOM    371  HN  CYS    44     -67.458   6.429  -6.819  1.00 10.00      A   
ATOM    372  CA  CYS    44     -67.588   4.294  -6.936  1.00 10.00      A   
ATOM    373  CB  CYS    44     -66.513   3.994  -5.900  1.00 10.00      A   
ATOM    374  SG  CYS    44     -66.781   5.026  -4.365  1.00 10.00      A   
ATOM    375  HG  CYS    44     -67.330   4.251  -3.442  1.00 10.00      A   
ATOM    376  C   CYS    44     -68.935   4.088  -6.242  1.00 10.00      A   
ATOM    377  O   CYS    44     -69.047   3.174  -5.423  1.00 10.00      A   
ATOM    378  N   ARG    45     -69.939   4.932  -6.521  1.00 10.00      A   
ATOM    379  HN  ARG    45     -69.780   5.702  -7.107  1.00 10.00      A   
ATOM    380  CA  ARG    45     -71.271   4.713  -5.955  1.00 10.00      A   
ATOM    381  CB  ARG    45     -72.215   5.937  -6.106  1.00 10.00      A   
ATOM    382  CG  ARG    45     -73.562   5.681  -5.432  1.00 10.00      A   
ATOM    383  CD  ARG    45     -74.557   6.882  -5.351  1.00 10.00      A   
ATOM    384  NE  ARG    45     -74.032   8.065  -4.649  1.00 10.00      A   
ATOM    385  HE  ARG    45     -73.059   8.177  -4.646  1.00 10.00      A   
ATOM    386  CZ  ARG    45     -74.768   8.989  -4.024  1.00 10.00      A   
ATOM    387  NH1 ARG    45     -76.090   8.868  -3.893  1.00 10.00      A   
ATOM    388 HH11 ARG    45     -76.577   8.036  -4.284  1.00 10.00      A   
ATOM    389 HH12 ARG    45     -76.633   9.605  -3.401  1.00 10.00      A   
ATOM    390  NH2 ARG    45     -74.153  10.018  -3.469  1.00 10.00      A   
ATOM    391 HH21 ARG    45     -73.118  10.096  -3.523  1.00 10.00      A   
ATOM    392 HH22 ARG    45     -74.705  10.750  -2.976  1.00 10.00      A   
ATOM    393  C   ARG    45     -71.922   3.538  -6.705  1.00 10.00      A   
ATOM    394  O   ARG    45     -71.894   3.533  -7.937  1.00 10.00      A   
ATOM    395  N   ARG    46     -72.528   2.558  -5.959  1.00 10.00      A   
ATOM    396  HN  ARG    46     -72.672   2.728  -5.005  1.00 10.00      A   
ATOM    397  CA  ARG    46     -72.975   1.267  -6.509  1.00 10.00      A   
ATOM    398  CB  ARG    46     -72.630   0.138  -5.526  1.00 10.00      A   
ATOM    399  CG  ARG    46     -71.122  -0.101  -5.351  1.00 10.00      A   
ATOM    400  CD  ARG    46     -70.832  -1.023  -4.140  1.00 10.00      A   
ATOM    401  NE  ARG    46     -69.394  -1.216  -3.905  1.00 10.00      A   
ATOM    402  HE  ARG    46     -68.785  -0.851  -4.580  1.00 10.00      A   
ATOM    403  CZ  ARG    46     -68.857  -1.844  -2.851  1.00 10.00      A   
ATOM    404  NH1 ARG    46     -69.623  -2.348  -1.883  1.00 10.00      A   
ATOM    405 HH11 ARG    46     -69.186  -2.832  -1.072  1.00 10.00      A   
ATOM    406 HH12 ARG    46     -70.658  -2.258  -1.939  1.00 10.00      A   
ATOM    407  NH2 ARG    46     -67.537  -1.960  -2.758  1.00 10.00      A   
ATOM    408 HH21 ARG    46     -66.927  -1.564  -3.502  1.00 10.00      A   
ATOM    409 HH22 ARG    46     -67.113  -2.446  -1.943  1.00 10.00      A   
ATOM    410  C   ARG    46     -74.473   1.211  -6.789  1.00 10.00      A   
ATOM    411  O   ARG    46     -74.934   0.464  -7.662  1.00 10.00      A   
ATOM    412  N   LYS    47     -75.225   1.996  -6.039  1.00 10.00      A   
ATOM    413  HN  LYS    47     -74.800   2.601  -5.396  1.00 10.00      A   
ATOM    414  CA  LYS    47     -76.681   1.978  -6.154  1.00 10.00      A   
ATOM    415  CB  LYS    47     -77.292   1.045  -5.119  1.00 10.00      A   
ATOM    416  CG  LYS    47     -77.484   1.613  -3.748  1.00 10.00      A   
ATOM    417  CD  LYS    47     -78.758   1.037  -3.115  1.00 10.00      A   
ATOM    418  CE  LYS    47     -79.105   1.749  -1.799  1.00 10.00      A   
ATOM    419  NZ  LYS    47     -78.019   1.551  -0.760  1.00 10.00      A   
ATOM    420  HZ1 LYS    47     -77.117   1.936  -1.108  1.00 10.00      A   
ATOM    421  HZ2 LYS    47     -77.896   0.537  -0.559  1.00 10.00      A   
ATOM    422  HZ3 LYS    47     -78.276   2.038   0.123  1.00 10.00      A   
ATOM    423  C   LYS    47     -77.241   3.372  -6.049  1.00 10.00      A   
ATOM    424  O   LYS    47     -76.695   4.227  -5.370  1.00 10.00      A   
ATOM    425  N   VAL    48     -78.308   3.617  -6.798  1.00 10.00      A   
ATOM    426  HN  VAL    48     -78.620   2.935  -7.429  1.00 10.00      A   
ATOM    427  CA  VAL    48     -79.021   4.873  -6.699  1.00 10.00      A   
ATOM    428  CB  VAL    48     -78.843   5.790  -7.950  1.00 10.00      A   
ATOM    429  CG1 VAL    48     -77.423   6.339  -8.032  1.00 10.00      A   
ATOM    430  CG2 VAL    48     -79.208   5.061  -9.254  1.00 10.00      A   
ATOM    431  C   VAL    48     -80.488   4.551  -6.451  1.00 10.00      A   
ATOM    432  O   VAL    48     -81.043   3.584  -6.977  1.00 10.00      A   
ATOM    433  N   PHE    49     -81.093   5.369  -5.623  1.00 10.00      A   
ATOM    434  HN  PHE    49     -80.582   6.100  -5.217  1.00 10.00      A   
ATOM    435  CA  PHE    49     -82.502   5.222  -5.288  1.00 10.00      A   
ATOM    436  CB  PHE    49     -82.660   4.965  -3.785  1.00 10.00      A   
ATOM    437  CG  PHE    49     -84.062   5.086  -3.309  1.00 10.00      A   
ATOM    438  CD1 PHE    49     -84.985   4.070  -3.570  1.00 10.00      A   
ATOM    439  CD2 PHE    49     -84.482   6.235  -2.606  1.00 10.00      A   
ATOM    440  CE1 PHE    49     -86.332   4.192  -3.133  1.00 10.00      A   
ATOM    441  CE2 PHE    49     -85.835   6.374  -2.184  1.00 10.00      A   
ATOM    442  CZ  PHE    49     -86.754   5.341  -2.452  1.00 10.00      A   
ATOM    443  C   PHE    49     -83.170   6.516  -5.695  1.00 10.00      A   
ATOM    444  O   PHE    49     -82.829   7.575  -5.184  1.00 10.00      A   
ATOM    445  N   ILE    50     -84.110   6.419  -6.631  1.00 10.00      A   
ATOM    446  HN  ILE    50     -84.373   5.528  -6.942  1.00 10.00      A   
ATOM    447  CA  ILE    50     -84.760   7.573  -7.208  1.00 10.00      A   
ATOM    448  CB  ILE    50     -84.488   7.702  -8.757  1.00 10.00      A   
ATOM    449  CG1 ILE    50     -82.996   7.579  -9.140  1.00 10.00      A   
ATOM    450  CG2 ILE    50     -85.106   8.999  -9.362  1.00 10.00      A   
ATOM    451  CD1 ILE    50     -82.097   8.389  -8.340  1.00 10.00      A   
ATOM    452  C   ILE    50     -86.257   7.364  -6.903  1.00 10.00      A   
ATOM    453  O   ILE    50     -86.958   6.657  -7.642  1.00 10.00      A   
ATOM    454  N   GLY    51     -86.706   7.945  -5.798  1.00 10.00      A   
ATOM    455  HN  GLY    51     -86.080   8.488  -5.274  1.00 10.00      A   
ATOM    456  CA  GLY    51     -88.113   7.809  -5.318  1.00 10.00      A   
ATOM    457  C   GLY    51     -89.157   8.497  -6.157  1.00 10.00      A   
ATOM    458  O   GLY    51     -90.347   8.255  -5.992  1.00 10.00      A   
ATOM    459  N   ASN    52     -88.731   9.407  -7.026  1.00 10.00      A   
ATOM    460  HN  ASN    52     -87.780   9.643  -7.043  1.00 10.00      A   
ATOM    461  CA  ASN    52     -89.650  10.069  -7.963  1.00 10.00      A   
ATOM    462  CB  ASN    52     -90.102  11.449  -7.415  1.00 10.00      A   
ATOM    463  CG  ASN    52     -90.874  12.261  -8.442  1.00 10.00      A   
ATOM    464  OD1 ASN    52     -91.233  11.744  -9.479  1.00 10.00      A   
ATOM    465  ND2 ASN    52     -91.169  13.522  -8.133  1.00 10.00      A   
ATOM    466 HD21 ASN    52     -90.877  13.866  -7.264  1.00 10.00      A   
ATOM    467 HD22 ASN    52     -91.667  14.055  -8.788  1.00 10.00      A   
ATOM    468  C   ASN    52     -88.879  10.175  -9.267  1.00 10.00      A   
ATOM    469  O   ASN    52     -87.958  10.992  -9.387  1.00 10.00      A   
ATOM    470  N   CYS    53     -89.223   9.324 -10.241  1.00 10.00      A   
ATOM    471  HN  CYS    53     -89.962   8.702 -10.076  1.00 10.00      A   
ATOM    472  CA  CYS    53     -88.546   9.277 -11.544  1.00 10.00      A   
ATOM    473  CB  CYS    53     -89.187   8.235 -12.481  1.00 10.00      A   
ATOM    474  SG  CYS    53     -90.892   8.564 -12.962  1.00 10.00      A   
ATOM    475  HG  CYS    53     -90.889   8.973 -14.223  1.00 10.00      A   
ATOM    476  C   CYS    53     -88.438  10.633 -12.274  1.00 10.00      A   
ATOM    477  O   CYS    53     -87.568  10.792 -13.124  1.00 10.00      A   
ATOM    478  N   TYR    54     -89.308  11.586 -11.935  1.00 10.00      A   
ATOM    479  HN  TYR    54     -89.952  11.402 -11.219  1.00 10.00      A   
ATOM    480  CA  TYR    54     -89.339  12.923 -12.604  1.00 10.00      A   
ATOM    481  CB  TYR    54     -90.780  13.327 -12.894  1.00 10.00      A   
ATOM    482  CG  TYR    54     -91.473  12.446 -13.930  1.00 10.00      A   
ATOM    483  CD1 TYR    54     -92.669  11.775 -13.614  1.00 10.00      A   
ATOM    484  CD2 TYR    54     -90.970  12.331 -15.222  1.00 10.00      A   
ATOM    485  CE1 TYR    54     -93.330  10.978 -14.562  1.00 10.00      A   
ATOM    486  CE2 TYR    54     -91.617  11.509 -16.187  1.00 10.00      A   
ATOM    487  CZ  TYR    54     -92.809  10.847 -15.836  1.00 10.00      A   
ATOM    488  OH  TYR    54     -93.510  10.078 -16.780  1.00 10.00      A   
ATOM    489  HH  TYR    54     -92.892   9.533 -17.273  1.00 10.00      A   
ATOM    490  C   TYR    54     -88.622  14.008 -11.805  1.00 10.00      A   
ATOM    491  O   TYR    54     -88.579  15.171 -12.212  1.00 10.00      A   
ATOM    492  N   ALA    55     -88.015  13.608 -10.691  1.00 10.00      A   
ATOM    493  HN  ALA    55     -88.078  12.668 -10.424  1.00 10.00      A   
ATOM    494  CA  ALA    55     -87.252  14.542  -9.849  1.00 10.00      A   
ATOM    495  CB  ALA    55     -87.124  13.978  -8.438  1.00 10.00      A   
ATOM    496  C   ALA    55     -85.871  14.811 -10.464  1.00 10.00      A   
ATOM    497  O   ALA    55     -85.164  15.730 -10.045  1.00 10.00      A   
ATOM    498  N   VAL    56     -85.507  14.005 -11.461  1.00 10.00      A   
ATOM    499  HN  VAL    56     -86.132  13.318 -11.773  1.00 10.00      A   
ATOM    500  CA  VAL    56     -84.188  14.124 -12.106  1.00 10.00      A   
ATOM    501  CB  VAL    56     -83.059  13.502 -11.226  1.00 10.00      A   
ATOM    502  CG1 VAL    56     -83.302  11.984 -10.987  1.00 10.00      A   
ATOM    503  CG2 VAL    56     -81.636  13.714 -11.875  1.00 10.00      A   
ATOM    504  C   VAL    56     -84.242  13.422 -13.450  1.00 10.00      A   
ATOM    505  O   VAL    56     -85.062  12.535 -13.652  1.00 10.00      A   
ATOM    506  N   SER    57     -83.349  13.804 -14.367  1.00 10.00      A   
ATOM    507  HN  SER    57     -82.718  14.524 -14.163  1.00 10.00      A   
ATOM    508  CA  SER    57     -83.310  13.153 -15.674  1.00 10.00      A   
ATOM    509  CB  SER    57     -82.920  14.183 -16.738  1.00 10.00      A   
ATOM    510  OG  SER    57     -81.527  14.445 -16.661  1.00 10.00      A   
ATOM    511  HG  SER    57     -81.339  14.951 -15.868  1.00 10.00      A   
ATOM    512  C   SER    57     -82.334  11.950 -15.697  1.00 10.00      A   
ATOM    513  O   SER    57     -81.371  11.917 -14.922  1.00 10.00      A   
ATOM    514  N   PRO    58     -82.577  10.959 -16.592  1.00 10.00      A   
ATOM    515  CA  PRO    58     -81.610   9.884 -16.745  1.00 10.00      A   
ATOM    516  CB  PRO    58     -82.164   9.066 -17.911  1.00 10.00      A   
ATOM    517  CG  PRO    58     -83.673   9.276 -17.822  1.00 10.00      A   
ATOM    518  CD  PRO    58     -83.766  10.752 -17.443  1.00 10.00      A   
ATOM    519  C   PRO    58     -80.203  10.414 -17.056  1.00 10.00      A   
ATOM    520  O   PRO    58     -79.251   9.968 -16.407  1.00 10.00      A   
ATOM    521  N   ALA    59     -80.063  11.382 -17.971  1.00 10.00      A   
ATOM    522  HN  ALA    59     -80.853  11.791 -18.383  1.00 10.00      A   
ATOM    523  CA  ALA    59     -78.705  11.832 -18.356  1.00 10.00      A   
ATOM    524  CB  ALA    59     -78.745  12.902 -19.452  1.00 10.00      A   
ATOM    525  C   ALA    59     -77.939  12.327 -17.141  1.00 10.00      A   
ATOM    526  O   ALA    59     -76.749  12.102 -17.014  1.00 10.00      A   
ATOM    527  N   THR    60     -78.645  13.005 -16.239  1.00 10.00      A   
ATOM    528  HN  THR    60     -79.610  13.110 -16.372  1.00 10.00      A   
ATOM    529  CA  THR    60     -78.025  13.597 -15.053  1.00 10.00      A   
ATOM    530  CB  THR    60     -79.031  14.512 -14.288  1.00 10.00      A   
ATOM    531  OG1 THR    60     -79.257  15.698 -15.062  1.00 10.00      A   
ATOM    532  HG1 THR    60     -79.487  16.423 -14.477  1.00 10.00      A   
ATOM    533  CG2 THR    60     -78.469  14.913 -12.929  1.00 10.00      A   
ATOM    534  C   THR    60     -77.482  12.536 -14.105  1.00 10.00      A   
ATOM    535  O   THR    60     -76.378  12.680 -13.571  1.00 10.00      A   
ATOM    536  N   VAL    61     -78.262  11.485 -13.889  1.00 10.00      A   
ATOM    537  HN  VAL    61     -79.137  11.453 -14.328  1.00 10.00      A   
ATOM    538  CA  VAL    61     -77.873  10.367 -13.020  1.00 10.00      A   
ATOM    539  CB  VAL    61     -79.070   9.366 -12.834  1.00 10.00      A   
ATOM    540  CG1 VAL    61     -78.639   8.104 -12.030  1.00 10.00      A   
ATOM    541  CG2 VAL    61     -80.233  10.053 -12.146  1.00 10.00      A   
ATOM    542  C   VAL    61     -76.674   9.626 -13.631  1.00 10.00      A   
ATOM    543  O   VAL    61     -75.681   9.345 -12.937  1.00 10.00      A   
ATOM    544  N   ILE    62     -76.757   9.326 -14.932  1.00 10.00      A   
ATOM    545  HN  ILE    62     -77.534   9.625 -15.449  1.00 10.00      A   
ATOM    546  CA  ILE    62     -75.697   8.550 -15.597  1.00 10.00      A   
ATOM    547  CB  ILE    62     -76.140   8.017 -16.982  1.00 10.00      A   
ATOM    548  CG1 ILE    62     -77.357   7.095 -16.830  1.00 10.00      A   
ATOM    549  CG2 ILE    62     -75.003   7.292 -17.677  1.00 10.00      A   
ATOM    550  CD1 ILE    62     -78.015   6.749 -18.131  1.00 10.00      A   
ATOM    551  C   ILE    62     -74.387   9.310 -15.704  1.00 10.00      A   
ATOM    552  O   ILE    62     -73.329   8.701 -15.568  1.00 10.00      A   
ATOM    553  N   ARG    63     -74.458  10.626 -15.976  1.00 10.00      A   
ATOM    554  HN  ARG    63     -75.333  11.022 -16.167  1.00 10.00      A   
ATOM    555  CA  ARG    63     -73.290  11.476 -15.994  1.00 10.00      A   
ATOM    556  CB  ARG    63     -73.612  12.859 -16.598  1.00 10.00      A   
ATOM    557  CG  ARG    63     -72.377  13.725 -16.915  1.00 10.00      A   
ATOM    558  CD  ARG    63     -72.533  14.576 -18.203  1.00 10.00      A   
ATOM    559  NE  ARG    63     -73.839  15.243 -18.256  1.00 10.00      A   
ATOM    560  HE  ARG    63     -73.985  15.973 -17.618  1.00 10.00      A   
ATOM    561  CZ  ARG    63     -74.839  14.940 -19.094  1.00 10.00      A   
ATOM    562  NH1 ARG    63     -74.708  13.984 -20.016  1.00 10.00      A   
ATOM    563 HH11 ARG    63     -75.499  13.766 -20.655  1.00 10.00      A   
ATOM    564 HH12 ARG    63     -73.815  13.457 -20.095  1.00 10.00      A   
ATOM    565  NH2 ARG    63     -75.979  15.623 -19.016  1.00 10.00      A   
ATOM    566 HH21 ARG    63     -76.084  16.380 -18.312  1.00 10.00      A   
ATOM    567 HH22 ARG    63     -76.764  15.399 -19.660  1.00 10.00      A   
ATOM    568  C   ARG    63     -72.619  11.583 -14.612  1.00 10.00      A   
ATOM    569  O   ARG    63     -71.406  11.458 -14.500  1.00 10.00      A   
ATOM    570  N   ARG    64     -73.402  11.791 -13.564  1.00 10.00      A   
ATOM    571  HN  ARG    64     -74.371  11.868 -13.693  1.00 10.00      A   
ATOM    572  CA  ARG    64     -72.840  11.907 -12.206  1.00 10.00      A   
ATOM    573  CB  ARG    64     -73.887  12.430 -11.205  1.00 10.00      A   
ATOM    574  CG  ARG    64     -73.266  12.579  -9.814  1.00 10.00      A   
ATOM    575  CD  ARG    64     -74.077  13.432  -8.855  1.00 10.00      A   
ATOM    576  NE  ARG    64     -73.518  13.405  -7.496  1.00 10.00      A   
ATOM    577  HE  ARG    64     -72.609  13.057  -7.383  1.00 10.00      A   
ATOM    578  CZ  ARG    64     -74.183  13.828  -6.423  1.00 10.00      A   
ATOM    579  NH1 ARG    64     -75.404  14.360  -6.562  1.00 10.00      A   
ATOM    580 HH11 ARG    64     -75.830  14.442  -7.508  1.00 10.00      A   
ATOM    581 HH12 ARG    64     -75.926  14.691  -5.726  1.00 10.00      A   
ATOM    582  NH2 ARG    64     -73.623  13.740  -5.227  1.00 10.00      A   
ATOM    583 HH21 ARG    64     -74.138  14.069  -4.386  1.00 10.00      A   
ATOM    584 HH22 ARG    64     -72.667  13.342  -5.128  1.00 10.00      A   
ATOM    585  C   ARG    64     -72.302  10.586 -11.659  1.00 10.00      A   
ATOM    586  O   ARG    64     -71.223  10.559 -11.079  1.00 10.00      A   
ATOM    587  N   PHE    65     -73.095   9.510 -11.794  1.00 10.00      A   
ATOM    588  HN  PHE    65     -73.929   9.599 -12.299  1.00 10.00      A   
ATOM    589  CA  PHE    65     -72.759   8.211 -11.213  1.00 10.00      A   
ATOM    590  CB  PHE    65     -73.872   7.732 -10.282  1.00 10.00      A   
ATOM    591  CG  PHE    65     -74.136   8.648  -9.129  1.00 10.00      A   
ATOM    592  CD1 PHE    65     -75.410   9.195  -8.926  1.00 10.00      A   
ATOM    593  CD2 PHE    65     -73.100   8.978  -8.237  1.00 10.00      A   
ATOM    594  CE1 PHE    65     -75.667  10.038  -7.851  1.00 10.00      A   
ATOM    595  CE2 PHE    65     -73.342   9.837  -7.163  1.00 10.00      A   
ATOM    596  CZ  PHE    65     -74.665  10.352  -6.963  1.00 10.00      A   
ATOM    597  C   PHE    65     -72.495   7.185 -12.313  1.00 10.00      A   
ATOM    598  O   PHE    65     -73.375   6.405 -12.676  1.00 10.00      A   
ATOM    599  N   PRO    66     -71.265   7.180 -12.862  1.00 10.00      A   
ATOM    600  CA  PRO    66     -71.040   6.318 -14.019  1.00 10.00      A   
ATOM    601  CB  PRO    66     -69.697   6.846 -14.572  1.00 10.00      A   
ATOM    602  CG  PRO    66     -69.494   8.158 -13.932  1.00 10.00      A   
ATOM    603  CD  PRO    66     -70.057   7.982 -12.575  1.00 10.00      A   
ATOM    604  C   PRO    66     -70.934   4.802 -13.792  1.00 10.00      A   
ATOM    605  O   PRO    66     -71.002   4.034 -14.781  1.00 10.00      A   
ATOM    606  N   LYS    67     -70.708   4.363 -12.551  1.00 10.00      A   
ATOM    607  HN  LYS    67     -70.753   4.991 -11.800  1.00 10.00      A   
ATOM    608  CA  LYS    67     -70.393   2.951 -12.298  1.00 10.00      A   
ATOM    609  CB  LYS    67     -69.014   2.791 -11.611  1.00 10.00      A   
ATOM    610  CG  LYS    67     -67.837   3.195 -12.492  1.00 10.00      A   
ATOM    611  CD  LYS    67     -66.524   2.696 -11.929  1.00 10.00      A   
ATOM    612  CE  LYS    67     -65.456   2.702 -12.998  1.00 10.00      A   
ATOM    613  NZ  LYS    67     -64.111   2.350 -12.438  1.00 10.00      A   
ATOM    614  HZ1 LYS    67     -63.839   3.037 -11.706  1.00 10.00      A   
ATOM    615  HZ2 LYS    67     -63.395   2.362 -13.191  1.00 10.00      A   
ATOM    616  HZ3 LYS    67     -64.138   1.400 -12.015  1.00 10.00      A   
ATOM    617  C   LYS    67     -71.480   2.210 -11.527  1.00 10.00      A   
ATOM    618  O   LYS    67     -71.201   1.183 -10.908  1.00 10.00      A   
ATOM    619  N   VAL    68     -72.711   2.735 -11.570  1.00 10.00      A   
ATOM    620  HN  VAL    68     -72.846   3.555 -12.089  1.00 10.00      A   
ATOM    621  CA  VAL    68     -73.860   2.156 -10.887  1.00 10.00      A   
ATOM    622  CB  VAL    68     -75.102   3.093 -11.058  1.00 10.00      A   
ATOM    623  CG1 VAL    68     -76.456   2.437 -10.688  1.00 10.00      A   
ATOM    624  CG2 VAL    68     -74.911   4.368 -10.191  1.00 10.00      A   
ATOM    625  C   VAL    68     -74.150   0.722 -11.337  1.00 10.00      A   
ATOM    626  O   VAL    68     -74.098   0.412 -12.539  1.00 10.00      A   
ATOM    627  N   ARG    69     -74.394  -0.152 -10.366  1.00 10.00      A   
ATOM    628  HN  ARG    69     -74.266   0.116  -9.432  1.00 10.00      A   
ATOM    629  CA  ARG    69     -74.849  -1.507 -10.670  1.00 10.00      A   
ATOM    630  CB  ARG    69     -73.962  -2.521 -10.013  1.00 10.00      A   
ATOM    631  CG  ARG    69     -72.647  -2.590 -10.737  1.00 10.00      A   
ATOM    632  CD  ARG    69     -71.601  -3.197  -9.892  1.00 10.00      A   
ATOM    633  NE  ARG    69     -70.330  -3.236 -10.614  1.00 10.00      A   
ATOM    634  HE  ARG    69     -69.941  -2.377 -10.880  1.00 10.00      A   
ATOM    635  CZ  ARG    69     -69.673  -4.357 -10.931  1.00 10.00      A   
ATOM    636  NH1 ARG    69     -70.147  -5.559 -10.584  1.00 10.00      A   
ATOM    637 HH11 ARG    69     -71.042  -5.633 -10.060  1.00 10.00      A   
ATOM    638 HH12 ARG    69     -69.621  -6.420 -10.840  1.00 10.00      A   
ATOM    639  NH2 ARG    69     -68.524  -4.282 -11.584  1.00 10.00      A   
ATOM    640 HH21 ARG    69     -68.009  -5.151 -11.833  1.00 10.00      A   
ATOM    641 HH22 ARG    69     -68.137  -3.355 -11.850  1.00 10.00      A   
ATOM    642  C   ARG    69     -76.268  -1.791 -10.245  1.00 10.00      A   
ATOM    643  O   ARG    69     -76.808  -2.822 -10.618  1.00 10.00      A   
ATOM    644  N   SER    70     -76.845  -0.911  -9.437  1.00 10.00      A   
ATOM    645  HN  SER    70     -76.360  -0.112  -9.143  1.00 10.00      A   
ATOM    646  CA  SER    70     -78.217  -1.152  -8.992  1.00 10.00      A   
ATOM    647  CB  SER    70     -78.201  -1.777  -7.581  1.00 10.00      A   
ATOM    648  OG  SER    70     -79.500  -1.770  -7.007  1.00 10.00      A   
ATOM    649  HG  SER    70     -79.692  -0.897  -6.658  1.00 10.00      A   
ATOM    650  C   SER    70     -79.030   0.131  -9.060  1.00 10.00      A   
ATOM    651  O   SER    70     -78.606   1.165  -8.549  1.00 10.00      A   
ATOM    652  N   VAL    71     -80.216   0.077  -9.679  1.00 10.00      A   
ATOM    653  HN  VAL    71     -80.520  -0.780 -10.044  1.00 10.00      A   
ATOM    654  CA  VAL    71     -81.080   1.262  -9.830  1.00 10.00      A   
ATOM    655  CB  VAL    71     -81.118   1.744 -11.315  1.00 10.00      A   
ATOM    656  CG1 VAL    71     -82.146   2.916 -11.535  1.00 10.00      A   
ATOM    657  CG2 VAL    71     -79.702   2.178 -11.748  1.00 10.00      A   
ATOM    658  C   VAL    71     -82.476   0.925  -9.318  1.00 10.00      A   
ATOM    659  O   VAL    71     -82.998  -0.153  -9.569  1.00 10.00      A   
ATOM    660  N   GLU    72     -83.003   1.806  -8.493  1.00 10.00      A   
ATOM    661  HN  GLU    72     -82.459   2.544  -8.149  1.00 10.00      A   
ATOM    662  CA  GLU    72     -84.413   1.678  -8.089  1.00 10.00      A   
ATOM    663  CB  GLU    72     -84.488   1.398  -6.589  1.00 10.00      A   
ATOM    664  CG  GLU    72     -85.939   1.391  -6.058  1.00 10.00      A   
ATOM    665  CD  GLU    72     -86.083   0.729  -4.696  1.00 10.00      A   
ATOM    666  OE1 GLU    72     -85.064   0.338  -4.063  1.00 10.00      A   
ATOM    667  OE2 GLU    72     -87.244   0.631  -4.255  1.00 10.00      A   
ATOM    668  C   GLU    72     -85.121   2.968  -8.475  1.00 10.00      A   
ATOM    669  O   GLU    72     -84.638   4.064  -8.163  1.00 10.00      A   
ATOM    670  N   LEU    73     -86.279   2.843  -9.139  1.00 10.00      A   
ATOM    671  HN  LEU    73     -86.621   1.941  -9.314  1.00 10.00      A   
ATOM    672  CA  LEU    73     -87.057   3.982  -9.615  1.00 10.00      A   
ATOM    673  CB  LEU    73     -87.021   4.017 -11.165  1.00 10.00      A   
ATOM    674  CG  LEU    73     -85.747   4.591 -11.765  1.00 10.00      A   
ATOM    675  CD1 LEU    73     -85.557   4.001 -13.174  1.00 10.00      A   
ATOM    676  CD2 LEU    73     -85.909   6.133 -11.813  1.00 10.00      A   
ATOM    677  C   LEU    73     -88.495   3.778  -9.210  1.00 10.00      A   
ATOM    678  O   LEU    73     -88.968   2.648  -9.240  1.00 10.00      A   
ATOM    679  N   LYS    74     -89.157   4.854  -8.824  1.00 10.00      A   
ATOM    680  HN  LYS    74     -88.673   5.703  -8.745  1.00 10.00      A   
ATOM    681  CA  LYS    74     -90.595   4.826  -8.506  1.00 10.00      A   
ATOM    682  CB  LYS    74     -90.830   5.082  -7.020  1.00 10.00      A   
ATOM    683  CG  LYS    74     -90.117   4.062  -6.081  1.00 10.00      A   
ATOM    684  CD  LYS    74     -90.631   4.276  -4.654  1.00 10.00      A   
ATOM    685  CE  LYS    74     -90.199   3.164  -3.725  1.00 10.00      A   
ATOM    686  NZ  LYS    74     -90.778   3.442  -2.361  1.00 10.00      A   
ATOM    687  HZ1 LYS    74     -91.670   2.924  -2.240  1.00 10.00      A   
ATOM    688  HZ2 LYS    74     -90.963   4.459  -2.252  1.00 10.00      A   
ATOM    689  HZ3 LYS    74     -90.110   3.142  -1.621  1.00 10.00      A   
ATOM    690  C   LYS    74     -91.281   5.879  -9.367  1.00 10.00      A   
ATOM    691  O   LYS    74     -90.725   6.970  -9.597  1.00 10.00      A   
ATOM    692  N   GLY    75     -92.476   5.553  -9.872  1.00 10.00      A   
ATOM    693  HN  GLY    75     -92.902   4.718  -9.588  1.00 10.00      A   
ATOM    694  CA  GLY    75     -93.160   6.427 -10.846  1.00 10.00      A   
ATOM    695  C   GLY    75     -94.394   7.106 -10.290  1.00 10.00      A   
ATOM    696  O   GLY    75     -94.317   8.144  -9.600  1.00 10.00      A   
ATOM    697  N   LYS    76     -95.552   6.526 -10.588  1.00 10.00      A   
ATOM    698  HN  LYS    76     -95.548   5.690 -11.099  1.00 10.00      A   
ATOM    699  CA  LYS    76     -96.846   7.104 -10.173  1.00 10.00      A   
ATOM    700  CB  LYS    76     -98.013   6.265 -10.684  1.00 10.00      A   
ATOM    701  CG  LYS    76     -97.873   5.874 -12.129  1.00 10.00      A   
ATOM    702  CD  LYS    76     -99.140   5.152 -12.612  1.00 10.00      A   
ATOM    703  CE  LYS    76     -99.017   4.843 -14.087  1.00 10.00      A   
ATOM    704  NZ  LYS    76    -100.341   4.429 -14.729  1.00 10.00      A   
ATOM    705  HZ1 LYS    76    -101.041   5.191 -14.626  1.00 10.00      A   
ATOM    706  HZ2 LYS    76    -100.709   3.572 -14.271  1.00 10.00      A   
ATOM    707  HZ3 LYS    76    -100.201   4.235 -15.742  1.00 10.00      A   
ATOM    708  C   LYS    76     -96.962   7.213  -8.650  1.00 10.00      A   
ATOM    709  O   LYS    76     -96.443   6.334  -7.938  1.00 10.00      A   
ATOM    710  N   PRO    77     -97.682   8.255  -8.164  1.00 10.00      A   
ATOM    711  CA  PRO    77     -97.976   8.391  -6.728  1.00 10.00      A   
ATOM    712  CB  PRO    77     -98.777   9.681  -6.643  1.00 10.00      A   
ATOM    713  CG  PRO    77     -99.219  10.007  -8.030  1.00 10.00      A   
ATOM    714  CD  PRO    77     -98.250   9.371  -8.960  1.00 10.00      A   
ATOM    715  C   PRO    77     -98.842   7.232  -6.210  1.00 10.00      A   
ATOM    716  O   PRO    77     -99.534   6.572  -6.998  1.00 10.00      A   
ATOM    717  N   HIS    78     -98.821   7.029  -4.893  1.00 10.00      A   
ATOM    718  HN  HIS    78     -98.251   7.607  -4.344  1.00 10.00      A   
ATOM    719  CA  HIS    78     -99.606   5.983  -4.216  1.00 10.00      A   
ATOM    720  CB  HIS    78     -99.467   6.201  -2.701  1.00 10.00      A   
ATOM    721  CG  HIS    78    -100.268   5.252  -1.859  1.00 10.00      A   
ATOM    722  ND1 HIS    78    -100.794   5.612  -0.639  1.00 10.00      A   
ATOM    723  HD1 HIS    78    -100.713   6.496  -0.229  1.00 10.00      A   
ATOM    724  CD2 HIS    78    -100.601   3.949  -2.039  1.00 10.00      A   
ATOM    725  CE1 HIS    78    -101.422   4.580  -0.107  1.00 10.00      A   
ATOM    726  NE2 HIS    78    -101.332   3.561  -0.947  1.00 10.00      A   
ATOM    727  C   HIS    78    -101.094   5.913  -4.605  1.00 10.00      A   
ATOM    728  O   HIS    78    -101.686   4.814  -4.692  1.00 10.00      A   
ATOM    729  N   PHE    79    -101.721   7.070  -4.813  1.00 10.00      A   
ATOM    730  HN  PHE    79    -101.213   7.908  -4.785  1.00 10.00      A   
ATOM    731  CA  PHE    79    -103.183   7.103  -5.087  1.00 10.00      A   
ATOM    732  CB  PHE    79    -103.733   8.539  -4.915  1.00 10.00      A   
ATOM    733  CG  PHE    79    -104.132   8.909  -3.466  1.00 10.00      A   
ATOM    734  CD1 PHE    79    -103.687   8.160  -2.367  1.00 10.00      A   
ATOM    735  CD2 PHE    79    -104.893  10.040  -3.214  1.00 10.00      A   
ATOM    736  CE1 PHE    79    -104.037   8.517  -1.057  1.00 10.00      A   
ATOM    737  CE2 PHE    79    -105.230  10.397  -1.933  1.00 10.00      A   
ATOM    738  CZ  PHE    79    -104.809   9.646  -0.847  1.00 10.00      A   
ATOM    739  C   PHE    79    -103.525   6.529  -6.481  1.00 10.00      A   
ATOM    740  O   PHE    79    -104.698   6.313  -6.817  1.00 10.00      A   
ATOM    741  N   ALA    80    -102.506   6.267  -7.306  1.00 10.00      A   
ATOM    742  HN  ALA    80    -101.603   6.574  -7.078  1.00 10.00      A   
ATOM    743  CA  ALA    80    -102.732   5.518  -8.555  1.00 10.00      A   
ATOM    744  CB  ALA    80    -101.387   5.352  -9.345  1.00 10.00      A   
ATOM    745  C   ALA    80    -103.303   4.139  -8.240  1.00 10.00      A   
ATOM    746  O   ALA    80    -104.018   3.557  -9.071  1.00 10.00      A   
ATOM    747  N   ASP    81    -102.963   3.592  -7.060  1.00 10.00      A   
ATOM    748  HN  ASP    81    -102.339   4.064  -6.470  1.00 10.00      A   
ATOM    749  CA  ASP    81    -103.518   2.281  -6.636  1.00 10.00      A   
ATOM    750  CB  ASP    81    -102.947   1.881  -5.299  1.00 10.00      A   
ATOM    751  CG  ASP    81    -101.490   1.495  -5.374  1.00 10.00      A   
ATOM    752  OD1 ASP    81    -100.859   1.613  -6.432  1.00 10.00      A   
ATOM    753  OD2 ASP    81    -100.975   1.089  -4.333  1.00 10.00      A   
ATOM    754  C   ASP    81    -105.033   2.288  -6.482  1.00 10.00      A   
ATOM    755  O   ASP    81    -105.683   1.225  -6.473  1.00 10.00      A   
ATOM    756  N   PHE    82    -105.599   3.480  -6.303  1.00 10.00      A   
ATOM    757  HN  PHE    82    -105.036   4.282  -6.316  1.00 10.00      A   
ATOM    758  CA  PHE    82    -107.025   3.623  -6.091  1.00 10.00      A   
ATOM    759  CB  PHE    82    -107.312   4.432  -4.814  1.00 10.00      A   
ATOM    760  CG  PHE    82    -106.440   4.036  -3.650  1.00 10.00      A   
ATOM    761  CD1 PHE    82    -106.305   2.702  -3.284  1.00 10.00      A   
ATOM    762  CD2 PHE    82    -105.758   5.001  -2.932  1.00 10.00      A   
ATOM    763  CE1 PHE    82    -105.472   2.300  -2.206  1.00 10.00      A   
ATOM    764  CE2 PHE    82    -104.923   4.640  -1.844  1.00 10.00      A   
ATOM    765  CZ  PHE    82    -104.787   3.279  -1.476  1.00 10.00      A   
ATOM    766  C   PHE    82    -107.770   4.229  -7.298  1.00 10.00      A   
ATOM    767  O   PHE    82    -108.844   4.745  -7.155  1.00 10.00      A   
ATOM    768  N   ASN    83    -107.160   4.156  -8.465  1.00 10.00      A   
ATOM    769  HN  ASN    83    -106.256   3.780  -8.499  1.00 10.00      A   
ATOM    770  CA  ASN    83    -107.768   4.608  -9.695  1.00 10.00      A   
ATOM    771  CB  ASN    83    -109.081   3.856  -9.958  1.00 10.00      A   
ATOM    772  CG  ASN    83    -108.852   2.395 -10.238  1.00 10.00      A   
ATOM    773  OD1 ASN    83    -107.973   2.037 -11.016  1.00 10.00      A   
ATOM    774  ND2 ASN    83    -109.622   1.527  -9.583  1.00 10.00      A   
ATOM    775 HD21 ASN    83    -110.290   1.880  -8.960  1.00 10.00      A   
ATOM    776 HD22 ASN    83    -109.489   0.571  -9.751  1.00 10.00      A   
ATOM    777  C   ASN    83    -107.954   6.123  -9.768  1.00 10.00      A   
ATOM    778  O   ASN    83    -108.795   6.603 -10.518  1.00 10.00      A   
ATOM    779  N   LEU    84    -107.142   6.887  -9.016  1.00 10.00      A   
ATOM    780  HN  LEU    84    -106.437   6.466  -8.482  1.00 10.00      A   
ATOM    781  CA  LEU    84    -107.301   8.347  -8.988  1.00 10.00      A   
ATOM    782  CB  LEU    84    -107.084   8.842  -7.549  1.00 10.00      A   
ATOM    783  CG  LEU    84    -108.029   8.225  -6.515  1.00 10.00      A   
ATOM    784  CD1 LEU    84    -107.782   8.828  -5.138  1.00 10.00      A   
ATOM    785  CD2 LEU    84    -109.540   8.459  -6.931  1.00 10.00      A   
ATOM    786  C   LEU    84    -106.338   9.045  -9.987  1.00 10.00      A   
ATOM    787  O   LEU    84    -106.400  10.268 -10.194  1.00 10.00      A   
ATOM    788  N   VAL    85    -105.459   8.257 -10.586  1.00 10.00      A   
ATOM    789  HN  VAL    85    -105.412   7.317 -10.313  1.00 10.00      A   
ATOM    790  CA  VAL    85    -104.554   8.726 -11.638  1.00 10.00      A   
ATOM    791  CB  VAL    85    -103.073   8.372 -11.321  1.00 10.00      A   
ATOM    792  CG1 VAL    85    -102.130   8.970 -12.399  1.00 10.00      A   
ATOM    793  CG2 VAL    85    -102.665   8.890  -9.922  1.00 10.00      A   
ATOM    794  C   VAL    85    -104.980   8.121 -12.986  1.00 10.00      A   
ATOM    795  O   VAL    85    -104.834   6.901 -13.198  1.00 10.00      A   
ATOM    796  N   PRO    86    -105.502   8.961 -13.915  1.00 10.00      A   
ATOM    797  CA  PRO    86    -105.969   8.408 -15.195  1.00 10.00      A   
ATOM    798  CB  PRO    86    -106.489   9.646 -15.946  1.00 10.00      A   
ATOM    799  CG  PRO    86    -106.820  10.625 -14.827  1.00 10.00      A   
ATOM    800  CD  PRO    86    -105.691  10.422 -13.869  1.00 10.00      A   
ATOM    801  C   PRO    86    -104.845   7.756 -15.957  1.00 10.00      A   
ATOM    802  O   PRO    86    -103.679   8.115 -15.764  1.00 10.00      A   
ATOM    803  N   ASP    87    -105.194   6.782 -16.806  1.00 10.00      A   
ATOM    804  HN  ASP    87    -106.140   6.538 -16.880  1.00 10.00      A   
ATOM    805  CA  ASP    87    -104.219   6.070 -17.625  1.00 10.00      A   
ATOM    806  CB  ASP    87    -104.914   5.087 -18.565  1.00 10.00      A   
ATOM    807  CG  ASP    87    -105.629   3.976 -17.841  1.00 10.00      A   
ATOM    808  OD1 ASP    87    -106.566   3.406 -18.438  1.00 10.00      A   
ATOM    809  OD2 ASP    87    -105.229   3.632 -16.716  1.00 10.00      A   
ATOM    810  C   ASP    87    -103.510   7.060 -18.531  1.00 10.00      A   
ATOM    811  O   ASP    87    -104.134   7.984 -19.056  1.00 10.00      A   
ATOM    812  N   GLY    88    -102.222   6.828 -18.742  1.00 10.00      A   
ATOM    813  HN  GLY    88    -101.787   6.085 -18.274  1.00 10.00      A   
ATOM    814  CA  GLY    88    -101.450   7.657 -19.654  1.00 10.00      A   
ATOM    815  C   GLY    88    -100.782   8.828 -18.936  1.00 10.00      A   
ATOM    816  O   GLY    88    -100.066   9.621 -19.569  1.00 10.00      A   
ATOM    817  N   TRP    89    -101.045   8.974 -17.642  1.00 10.00      A   
ATOM    818  HN  TRP    89    -101.652   8.347 -17.195  1.00 10.00      A   
ATOM    819  CA  TRP    89    -100.432  10.068 -16.876  1.00 10.00      A   
ATOM    820  CB  TRP    89    -100.745   9.961 -15.385  1.00 10.00      A   
ATOM    821  CG  TRP    89     -99.965  10.941 -14.566  1.00 10.00      A   
ATOM    822  CD1 TRP    89    -100.288  12.264 -14.307  1.00 10.00      A   
ATOM    823  CD2 TRP    89     -98.729  10.687 -13.903  1.00 10.00      A   
ATOM    824  NE1 TRP    89     -99.313  12.831 -13.521  1.00 10.00      A   
ATOM    825  HE1 TRP    89     -99.307  13.759 -13.206  1.00 10.00      A   
ATOM    826  CE2 TRP    89     -98.335  11.896 -13.274  1.00 10.00      A   
ATOM    827  CE3 TRP    89     -97.890   9.559 -13.811  1.00 10.00      A   
ATOM    828  CZ2 TRP    89     -97.144  12.001 -12.520  1.00 10.00      A   
ATOM    829  CZ3 TRP    89     -96.712   9.651 -13.058  1.00 10.00      A   
ATOM    830  CH2 TRP    89     -96.348  10.883 -12.426  1.00 10.00      A   
ATOM    831  C   TRP    89     -98.905  10.145 -17.083  1.00 10.00      A   
ATOM    832  O   TRP    89     -98.353  11.229 -17.316  1.00 10.00      A   
ATOM    833  N   GLY    90     -98.238   8.993 -17.030  1.00 10.00      A   
ATOM    834  HN  GLY    90     -98.735   8.154 -16.939  1.00 10.00      A   
ATOM    835  CA  GLY    90     -96.771   8.968 -17.105  1.00 10.00      A   
ATOM    836  C   GLY    90     -96.158   7.790 -16.368  1.00 10.00      A   
ATOM    837  O   GLY    90     -96.845   6.792 -16.091  1.00 10.00      A   
ATOM    838  N   GLY    91     -94.874   7.923 -16.018  1.00 10.00      A   
ATOM    839  HN  GLY    91     -94.416   8.758 -16.241  1.00 10.00      A   
ATOM    840  CA  GLY    91     -94.135   6.880 -15.320  1.00 10.00      A   
ATOM    841  C   GLY    91     -93.378   5.922 -16.238  1.00 10.00      A   
ATOM    842  O   GLY    91     -93.017   4.793 -15.826  1.00 10.00      A   
ATOM    843  N   TYR    92     -93.141   6.329 -17.482  1.00 10.00      A   
ATOM    844  HN  TYR    92     -93.418   7.229 -17.753  1.00 10.00      A   
ATOM    845  CA  TYR    92     -92.472   5.456 -18.462  1.00 10.00      A   
ATOM    846  CB  TYR    92     -92.540   6.061 -19.864  1.00 10.00      A   
ATOM    847  CG  TYR    92     -93.960   6.314 -20.287  1.00 10.00      A   
ATOM    848  CD1 TYR    92     -94.508   7.600 -20.224  1.00 10.00      A   
ATOM    849  CD2 TYR    92     -94.762   5.263 -20.714  1.00 10.00      A   
ATOM    850  CE1 TYR    92     -95.838   7.836 -20.594  1.00 10.00      A   
ATOM    851  CE2 TYR    92     -96.084   5.478 -21.088  1.00 10.00      A   
ATOM    852  CZ  TYR    92     -96.611   6.773 -21.026  1.00 10.00      A   
ATOM    853  OH  TYR    92     -97.912   6.974 -21.383  1.00 10.00      A   
ATOM    854  HH  TYR    92     -98.461   6.292 -20.990  1.00 10.00      A   
ATOM    855  C   TYR    92     -91.010   5.245 -18.098  1.00 10.00      A   
ATOM    856  O   TYR    92     -90.274   6.212 -17.938  1.00 10.00      A   
ATOM    857  N   VAL    93     -90.595   3.983 -17.996  1.00 10.00      A   
ATOM    858  HN  VAL    93     -91.239   3.255 -18.120  1.00 10.00      A   
ATOM    859  CA  VAL    93     -89.207   3.662 -17.705  1.00 10.00      A   
ATOM    860  CB  VAL    93     -89.092   2.361 -16.876  1.00 10.00      A   
ATOM    861  CG1 VAL    93     -89.253   1.137 -17.744  1.00 10.00      A   
ATOM    862  CG2 VAL    93     -87.725   2.276 -16.180  1.00 10.00      A   
ATOM    863  C   VAL    93     -88.336   3.583 -18.965  1.00 10.00      A   
ATOM    864  O   VAL    93     -87.109   3.640 -18.871  1.00 10.00      A   
ATOM    865  N   TYR    94     -88.946   3.472 -20.146  1.00 10.00      A   
ATOM    866  HN  TYR    94     -89.923   3.508 -20.210  1.00 10.00      A   
ATOM    867  CA  TYR    94     -88.124   3.295 -21.346  1.00 10.00      A   
ATOM    868  CB  TYR    94     -88.945   3.200 -22.633  1.00 10.00      A   
ATOM    869  CG  TYR    94     -88.064   2.830 -23.801  1.00 10.00      A   
ATOM    870  CD1 TYR    94     -87.687   1.500 -24.021  1.00 10.00      A   
ATOM    871  CD2 TYR    94     -87.548   3.816 -24.641  1.00 10.00      A   
ATOM    872  CE1 TYR    94     -86.864   1.160 -25.075  1.00 10.00      A   
ATOM    873  CE2 TYR    94     -86.724   3.493 -25.699  1.00 10.00      A   
ATOM    874  CZ  TYR    94     -86.385   2.171 -25.908  1.00 10.00      A   
ATOM    875  OH  TYR    94     -85.571   1.861 -26.943  1.00 10.00      A   
ATOM    876  HH  TYR    94     -84.838   2.481 -26.972  1.00 10.00      A   
ATOM    877  C   TYR    94     -86.970   4.296 -21.486  1.00 10.00      A   
ATOM    878  O   TYR    94     -85.849   3.876 -21.787  1.00 10.00      A   
ATOM    879  N   PRO    95     -87.217   5.615 -21.263  1.00 10.00      A   
ATOM    880  CA  PRO    95     -86.084   6.552 -21.406  1.00 10.00      A   
ATOM    881  CB  PRO    95     -86.716   7.904 -21.057  1.00 10.00      A   
ATOM    882  CG  PRO    95     -88.136   7.741 -21.477  1.00 10.00      A   
ATOM    883  CD  PRO    95     -88.458   6.361 -20.958  1.00 10.00      A   
ATOM    884  C   PRO    95     -84.901   6.236 -20.486  1.00 10.00      A   
ATOM    885  O   PRO    95     -83.767   6.447 -20.882  1.00 10.00      A   
ATOM    886  N   TRP    96     -85.182   5.705 -19.290  1.00 10.00      A   
ATOM    887  HN  TRP    96     -86.123   5.605 -19.039  1.00 10.00      A   
ATOM    888  CA  TRP    96     -84.158   5.263 -18.328  1.00 10.00      A   
ATOM    889  CB  TRP    96     -84.814   4.903 -16.962  1.00 10.00      A   
ATOM    890  CG  TRP    96     -85.301   6.125 -16.245  1.00 10.00      A   
ATOM    891  CD1 TRP    96     -86.548   6.702 -16.353  1.00 10.00      A   
ATOM    892  CD2 TRP    96     -84.560   6.936 -15.332  1.00 10.00      A   
ATOM    893  NE1 TRP    96     -86.620   7.834 -15.579  1.00 10.00      A   
ATOM    894  HE1 TRP    96     -87.402   8.418 -15.494  1.00 10.00      A   
ATOM    895  CE2 TRP    96     -85.419   8.002 -14.929  1.00 10.00      A   
ATOM    896  CE3 TRP    96     -83.238   6.892 -14.830  1.00 10.00      A   
ATOM    897  CZ2 TRP    96     -85.007   9.000 -14.026  1.00 10.00      A   
ATOM    898  CZ3 TRP    96     -82.819   7.906 -13.937  1.00 10.00      A   
ATOM    899  CH2 TRP    96     -83.700   8.947 -13.551  1.00 10.00      A   
ATOM    900  C   TRP    96     -83.387   4.057 -18.846  1.00 10.00      A   
ATOM    901  O   TRP    96     -82.168   4.022 -18.775  1.00 10.00      A   
ATOM    902  N   ILE    97     -84.111   3.047 -19.334  1.00 10.00      A   
ATOM    903  HN  ILE    97     -85.089   3.108 -19.335  1.00 10.00      A   
ATOM    904  CA  ILE    97     -83.449   1.832 -19.878  1.00 10.00      A   
ATOM    905  CB  ILE    97     -84.463   0.754 -20.310  1.00 10.00      A   
ATOM    906  CG1 ILE    97     -85.488   0.474 -19.185  1.00 10.00      A   
ATOM    907  CG2 ILE    97     -83.742  -0.525 -20.772  1.00 10.00      A   
ATOM    908  CD1 ILE    97     -84.889   0.138 -17.786  1.00 10.00      A   
ATOM    909  C   ILE    97     -82.600   2.229 -21.052  1.00 10.00      A   
ATOM    910  O   ILE    97     -81.426   1.804 -21.187  1.00 10.00      A   
ATOM    911  N   GLU    98     -83.173   3.066 -21.913  1.00 10.00      A   
ATOM    912  HN  GLU    98     -84.069   3.421 -21.732  1.00 10.00      A   
ATOM    913  CA  GLU    98     -82.469   3.453 -23.116  1.00 10.00      A   
ATOM    914  CB  GLU    98     -83.337   4.359 -23.986  1.00 10.00      A   
ATOM    915  CG  GLU    98     -82.856   4.426 -25.409  1.00 10.00      A   
ATOM    916  CD  GLU    98     -83.206   5.726 -26.060  1.00 10.00      A   
ATOM    917  OE1 GLU    98     -83.687   5.711 -27.222  1.00 10.00      A   
ATOM    918  OE2 GLU    98     -82.990   6.774 -25.410  1.00 10.00      A   
ATOM    919  C   GLU    98     -81.173   4.160 -22.757  1.00 10.00      A   
ATOM    920  O   GLU    98     -80.118   3.870 -23.335  1.00 10.00      A   
ATOM    921  N   ALA    99     -81.259   5.096 -21.811  1.00 10.00      A   
ATOM    922  HN  ALA    99     -82.124   5.274 -21.388  1.00 10.00      A   
ATOM    923  CA  ALA    99     -80.083   5.862 -21.392  1.00 10.00      A   
ATOM    924  CB  ALA    99     -80.479   7.082 -20.538  1.00 10.00      A   
ATOM    925  C   ALA    99     -79.025   4.979 -20.701  1.00 10.00      A   
ATOM    926  O   ALA    99     -77.840   5.086 -21.014  1.00 10.00      A   
ATOM    927  N   MET   100     -79.459   4.104 -19.795  1.00 10.00      A   
ATOM    928  HN  MET   100     -80.408   4.117 -19.548  1.00 10.00      A   
ATOM    929  CA  MET   100     -78.577   3.116 -19.144  1.00 10.00      A   
ATOM    930  CB  MET   100     -79.307   2.400 -17.997  1.00 10.00      A   
ATOM    931  CG  MET   100     -79.618   3.329 -16.817  1.00 10.00      A   
ATOM    932  SD  MET   100     -80.325   2.474 -15.399  1.00 10.00      A   
ATOM    933  CE  MET   100     -81.869   1.860 -16.077  1.00 10.00      A   
ATOM    934  C   MET   100     -77.949   2.068 -20.100  1.00 10.00      A   
ATOM    935  O   MET   100     -76.800   1.633 -19.896  1.00 10.00      A   
ATOM    936  N   SER   101     -78.697   1.694 -21.140  1.00 10.00      A   
ATOM    937  HN  SER   101     -79.549   2.152 -21.298  1.00 10.00      A   
ATOM    938  CA  SER   101     -78.289   0.620 -22.060  1.00 10.00      A   
ATOM    939  CB  SER   101     -79.310   0.467 -23.184  1.00 10.00      A   
ATOM    940  OG  SER   101     -79.190   1.551 -24.106  1.00 10.00      A   
ATOM    941  HG  SER   101     -79.951   2.130 -24.021  1.00 10.00      A   
ATOM    942  C   SER   101     -76.894   0.853 -22.657  1.00 10.00      A   
ATOM    943  O   SER   101     -76.135  -0.098 -22.847  1.00 10.00      A   
ATOM    944  N   SER   102     -76.561   2.108 -22.949  1.00 10.00      A   
ATOM    945  HN  SER   102     -77.204   2.830 -22.792  1.00 10.00      A   
ATOM    946  CA  SER   102     -75.242   2.419 -23.503  1.00 10.00      A   
ATOM    947  CB  SER   102     -75.327   3.459 -24.631  1.00 10.00      A   
ATOM    948  OG  SER   102     -76.020   4.621 -24.220  1.00 10.00      A   
ATOM    949  HG  SER   102     -76.272   5.133 -24.992  1.00 10.00      A   
ATOM    950  C   SER   102     -74.210   2.833 -22.452  1.00 10.00      A   
ATOM    951  O   SER   102     -73.026   2.955 -22.763  1.00 10.00      A   
ATOM    952  N   SER   103     -74.644   3.027 -21.206  1.00 10.00      A   
ATOM    953  HN  SER   103     -75.585   2.867 -20.984  1.00 10.00      A   
ATOM    954  CA  SER   103     -73.716   3.478 -20.177  1.00 10.00      A   
ATOM    955  CB  SER   103     -74.138   4.857 -19.644  1.00 10.00      A   
ATOM    956  OG  SER   103     -73.970   5.853 -20.661  1.00 10.00      A   
ATOM    957  HG  SER   103     -74.828   6.206 -20.909  1.00 10.00      A   
ATOM    958  C   SER   103     -73.474   2.507 -19.035  1.00 10.00      A   
ATOM    959  O   SER   103     -72.334   2.317 -18.625  1.00 10.00      A   
ATOM    960  N   TYR   104     -74.531   1.893 -18.514  1.00 10.00      A   
ATOM    961  HN  TYR   104     -75.404   1.982 -18.951  1.00 10.00      A   
ATOM    962  CA  TYR   104     -74.417   1.090 -17.305  1.00 10.00      A   
ATOM    963  CB  TYR   104     -75.644   1.288 -16.442  1.00 10.00      A   
ATOM    964  CG  TYR   104     -75.643   2.575 -15.658  1.00 10.00      A   
ATOM    965  CD1 TYR   104     -76.755   2.905 -14.908  1.00 10.00      A   
ATOM    966  CD2 TYR   104     -74.535   3.451 -15.642  1.00 10.00      A   
ATOM    967  CE1 TYR   104     -76.785   4.038 -14.167  1.00 10.00      A   
ATOM    968  CE2 TYR   104     -74.563   4.621 -14.871  1.00 10.00      A   
ATOM    969  CZ  TYR   104     -75.715   4.884 -14.144  1.00 10.00      A   
ATOM    970  OH  TYR   104     -75.855   5.983 -13.348  1.00 10.00      A   
ATOM    971  HH  TYR   104     -76.239   5.723 -12.507  1.00 10.00      A   
ATOM    972  C   TYR   104     -74.256  -0.365 -17.708  1.00 10.00      A   
ATOM    973  O   TYR   104     -75.027  -1.259 -17.308  1.00 10.00      A   
ATOM    974  N   THR   105     -73.235  -0.610 -18.505  1.00 10.00      A   
ATOM    975  HN  THR   105     -72.539   0.069 -18.627  1.00 10.00      A   
ATOM    976  CA  THR   105     -73.131  -1.909 -19.218  1.00 10.00      A   
ATOM    977  CB  THR   105     -71.856  -1.948 -20.083  1.00 10.00      A   
ATOM    978  OG1 THR   105     -70.739  -1.640 -19.260  1.00 10.00      A   
ATOM    979  HG1 THR   105     -70.473  -2.425 -18.775  1.00 10.00      A   
ATOM    980  CG2 THR   105     -71.922  -0.891 -21.227  1.00 10.00      A   
ATOM    981  C   THR   105     -72.926  -3.053 -18.149  1.00 10.00      A   
ATOM    982  O   THR   105     -73.369  -4.178 -18.323  1.00 10.00      A   
ATOM    983  N   TRP   106     -72.133  -2.786 -17.016  1.00 10.00      A   
ATOM    984  HN  TRP   106     -71.646  -1.938 -16.959  1.00 10.00      A   
ATOM    985  CA  TRP   106     -72.023  -3.744 -15.926  1.00 10.00      A   
ATOM    986  CB  TRP   106     -70.755  -3.451 -15.130  1.00 10.00      A   
ATOM    987  CG  TRP   106     -69.593  -3.978 -15.815  1.00 10.00      A   
ATOM    988  CD1 TRP   106     -69.048  -3.526 -16.976  1.00 10.00      A   
ATOM    989  CD2 TRP   106     -68.831  -5.113 -15.412  1.00 10.00      A   
ATOM    990  NE1 TRP   106     -67.966  -4.302 -17.321  1.00 10.00      A   
ATOM    991  HE1 TRP   106     -67.401  -4.176 -18.112  1.00 10.00      A   
ATOM    992  CE2 TRP   106     -67.818  -5.292 -16.373  1.00 10.00      A   
ATOM    993  CE3 TRP   106     -68.906  -6.000 -14.318  1.00 10.00      A   
ATOM    994  CZ2 TRP   106     -66.874  -6.317 -16.274  1.00 10.00      A   
ATOM    995  CZ3 TRP   106     -67.970  -7.016 -14.222  1.00 10.00      A   
ATOM    996  CH2 TRP   106     -66.975  -7.169 -15.204  1.00 10.00      A   
ATOM    997  C   TRP   106     -73.260  -3.764 -14.986  1.00 10.00      A   
ATOM    998  O   TRP   106     -73.207  -4.302 -13.894  1.00 10.00      A   
ATOM    999  N   LEU   107     -74.377  -3.183 -15.406  1.00 10.00      A   
ATOM   1000  HN  LEU   107     -74.405  -2.799 -16.308  1.00 10.00      A   
ATOM   1001  CA  LEU   107     -75.593  -3.097 -14.541  1.00 10.00      A   
ATOM   1002  CB  LEU   107     -76.708  -2.340 -15.256  1.00 10.00      A   
ATOM   1003  CG  LEU   107     -78.007  -2.021 -14.442  1.00 10.00      A   
ATOM   1004  CD1 LEU   107     -77.734  -0.969 -13.329  1.00 10.00      A   
ATOM   1005  CD2 LEU   107     -79.126  -1.465 -15.302  1.00 10.00      A   
ATOM   1006  C   LEU   107     -76.186  -4.470 -14.070  1.00 10.00      A   
ATOM   1007  O   LEU   107     -76.313  -5.385 -14.874  1.00 10.00      A   
ATOM   1008  N   GLU   108     -76.635  -4.585 -12.794  1.00 10.00      A   
ATOM   1009  HN  GLU   108     -76.713  -3.785 -12.232  1.00 10.00      A   
ATOM   1010  CA  GLU   108     -77.002  -5.893 -12.252  1.00 10.00      A   
ATOM   1011  CB  GLU   108     -76.076  -6.305 -11.105  1.00 10.00      A   
ATOM   1012  CG  GLU   108     -74.632  -6.560 -11.523  1.00 10.00      A   
ATOM   1013  CD  GLU   108     -73.785  -6.982 -10.345  1.00 10.00      A   
ATOM   1014  OE1 GLU   108     -74.301  -6.989  -9.201  1.00 10.00      A   
ATOM   1015  OE2 GLU   108     -72.611  -7.286 -10.569  1.00 10.00      A   
ATOM   1016  C   GLU   108     -78.440  -5.955 -11.718  1.00 10.00      A   
ATOM   1017  O   GLU   108     -79.008  -7.030 -11.645  1.00 10.00      A   
ATOM   1018  N   GLU   109     -78.964  -4.821 -11.280  1.00 10.00      A   
ATOM   1019  HN  GLU   109     -78.474  -3.983 -11.414  1.00 10.00      A   
ATOM   1020  CA  GLU   109     -80.289  -4.791 -10.584  1.00 10.00      A   
ATOM   1021  CB  GLU   109     -80.080  -4.730  -9.061  1.00 10.00      A   
ATOM   1022  CG  GLU   109     -78.990  -5.704  -8.534  1.00 10.00      A   
ATOM   1023  CD  GLU   109     -78.988  -5.828  -7.012  1.00 10.00      A   
ATOM   1024  OE1 GLU   109     -79.782  -5.146  -6.344  1.00 10.00      A   
ATOM   1025  OE2 GLU   109     -78.195  -6.598  -6.478  1.00 10.00      A   
ATOM   1026  C   GLU   109     -81.140  -3.615 -11.024  1.00 10.00      A   
ATOM   1027  O   GLU   109     -80.670  -2.477 -11.060  1.00 10.00      A   
ATOM   1028  N   ILE   110     -82.418  -3.881 -11.320  1.00 10.00      A   
ATOM   1029  HN  ILE   110     -82.712  -4.816 -11.312  1.00 10.00      A   
ATOM   1030  CA  ILE   110     -83.388  -2.857 -11.651  1.00 10.00      A   
ATOM   1031  CB  ILE   110     -83.762  -2.884 -13.160  1.00 10.00      A   
ATOM   1032  CG1 ILE   110     -82.576  -2.355 -13.999  1.00 10.00      A   
ATOM   1033  CG2 ILE   110     -85.003  -2.023 -13.410  1.00 10.00      A   
ATOM   1034  CD1 ILE   110     -82.718  -2.518 -15.490  1.00 10.00      A   
ATOM   1035  C   ILE   110     -84.598  -3.184 -10.807  1.00 10.00      A   
ATOM   1036  O   ILE   110     -85.112  -4.312 -10.877  1.00 10.00      A   
ATOM   1037  N   ARG   111     -84.985  -2.233  -9.959  1.00 10.00      A   
ATOM   1038  HN  ARG   111     -84.449  -1.416  -9.890  1.00 10.00      A   
ATOM   1039  CA  ARG   111     -86.182  -2.363  -9.126  1.00 10.00      A   
ATOM   1040  CB  ARG   111     -85.807  -2.302  -7.644  1.00 10.00      A   
ATOM   1041  CG  ARG   111     -85.012  -3.551  -7.192  1.00 10.00      A   
ATOM   1042  CD  ARG   111     -84.358  -3.322  -5.854  1.00 10.00      A   
ATOM   1043  NE  ARG   111     -83.195  -4.205  -5.665  1.00 10.00      A   
ATOM   1044  HE  ARG   111     -82.311  -3.898  -5.956  1.00 10.00      A   
ATOM   1045  CZ  ARG   111     -83.336  -5.387  -5.112  1.00 10.00      A   
ATOM   1046  NH1 ARG   111     -84.558  -5.730  -4.774  1.00 10.00      A   
ATOM   1047 HH11 ARG   111     -84.736  -6.655  -4.332  1.00 10.00      A   
ATOM   1048 HH12 ARG   111     -85.349  -5.077  -4.949  1.00 10.00      A   
ATOM   1049  NH2 ARG   111     -82.309  -6.201  -4.906  1.00 10.00      A   
ATOM   1050 HH21 ARG   111     -82.462  -7.131  -4.465  1.00 10.00      A   
ATOM   1051 HH22 ARG   111     -81.350  -5.910  -5.186  1.00 10.00      A   
ATOM   1052  C   ARG   111     -87.085  -1.220  -9.448  1.00 10.00      A   
ATOM   1053  O   ARG   111     -86.709  -0.056  -9.234  1.00 10.00      A   
ATOM   1054  N   LEU   112     -88.303  -1.526  -9.914  1.00 10.00      A   
ATOM   1055  HN  LEU   112     -88.589  -2.462  -9.955  1.00 10.00      A   
ATOM   1056  CA  LEU   112     -89.206  -0.468 -10.363  1.00 10.00      A   
ATOM   1057  CB  LEU   112     -89.513  -0.657 -11.865  1.00 10.00      A   
ATOM   1058  CG  LEU   112     -88.338  -0.729 -12.846  1.00 10.00      A   
ATOM   1059  CD1 LEU   112     -88.857  -0.845 -14.269  1.00 10.00      A   
ATOM   1060  CD2 LEU   112     -87.488   0.539 -12.686  1.00 10.00      A   
ATOM   1061  C   LEU   112     -90.528  -0.573  -9.613  1.00 10.00      A   
ATOM   1062  O   LEU   112     -90.956  -1.692  -9.279  1.00 10.00      A   
ATOM   1063  N   LYS   113     -91.139   0.568  -9.320  1.00 10.00      A   
ATOM   1064  HN  LYS   113     -90.725   1.424  -9.556  1.00 10.00      A   
ATOM   1065  CA  LYS   113     -92.438   0.539  -8.642  1.00 10.00      A   
ATOM   1066  CB  LYS   113     -92.305   0.854  -7.143  1.00 10.00      A   
ATOM   1067  CG  LYS   113     -93.657   0.585  -6.387  1.00 10.00      A   
ATOM   1068  CD  LYS   113     -93.493   0.871  -4.873  1.00 10.00      A   
ATOM   1069  CE  LYS   113     -94.785   0.592  -4.159  1.00 10.00      A   
ATOM   1070  NZ  LYS   113     -94.615   0.917  -2.722  1.00 10.00      A   
ATOM   1071  HZ1 LYS   113     -94.619   1.946  -2.586  1.00 10.00      A   
ATOM   1072  HZ2 LYS   113     -93.714   0.535  -2.373  1.00 10.00      A   
ATOM   1073  HZ3 LYS   113     -95.392   0.502  -2.168  1.00 10.00      A   
ATOM   1074  C   LYS   113     -93.333   1.551  -9.284  1.00 10.00      A   
ATOM   1075  O   LYS   113     -92.957   2.730  -9.431  1.00 10.00      A   
ATOM   1076  N   ARG   114     -94.552   1.120  -9.596  1.00 10.00      A   
ATOM   1077  HN  ARG   114     -94.809   0.206  -9.357  1.00 10.00      A   
ATOM   1078  CA  ARG   114     -95.518   1.972 -10.285  1.00 10.00      A   
ATOM   1079  CB  ARG   114     -96.194   2.971  -9.308  1.00 10.00      A   
ATOM   1080  CG  ARG   114     -96.968   2.281  -8.184  1.00 10.00      A   
ATOM   1081  CD  ARG   114     -97.722   3.329  -7.273  1.00 10.00      A   
ATOM   1082  NE  ARG   114     -98.353   2.669  -6.129  1.00 10.00      A   
ATOM   1083  HE  ARG   114     -99.163   2.143  -6.300  1.00 10.00      A   
ATOM   1084  CZ  ARG   114     -97.888   2.743  -4.879  1.00 10.00      A   
ATOM   1085  NH1 ARG   114     -96.810   3.452  -4.617  1.00 10.00      A   
ATOM   1086 HH11 ARG   114     -96.449   3.509  -3.644  1.00 10.00      A   
ATOM   1087 HH12 ARG   114     -96.319   3.955  -5.384  1.00 10.00      A   
ATOM   1088  NH2 ARG   114     -98.538   2.122  -3.895  1.00 10.00      A   
ATOM   1089 HH21 ARG   114     -99.401   1.582  -4.101  1.00 10.00      A   
ATOM   1090 HH22 ARG   114     -98.186   2.184  -2.926  1.00 10.00      A   
ATOM   1091  C   ARG   114     -94.976   2.664 -11.525  1.00 10.00      A   
ATOM   1092  O   ARG   114     -95.208   3.865 -11.728  1.00 10.00      A   
ATOM   1093  N   MET   115     -94.254   1.908 -12.360  1.00 10.00      A   
ATOM   1094  HN  MET   115     -94.042   0.984 -12.113  1.00 10.00      A   
ATOM   1095  CA  MET   115     -93.780   2.438 -13.631  1.00 10.00      A   
ATOM   1096  CB  MET   115     -92.288   2.188 -13.881  1.00 10.00      A   
ATOM   1097  CG  MET   115     -91.264   2.641 -12.784  1.00 10.00      A   
ATOM   1098  SD  MET   115     -90.883   4.370 -12.766  1.00 10.00      A   
ATOM   1099  CE  MET   115     -90.086   4.753 -14.345  1.00 10.00      A   
ATOM   1100  C   MET   115     -94.535   1.729 -14.742  1.00 10.00      A   
ATOM   1101  O   MET   115     -95.098   0.626 -14.543  1.00 10.00      A   
ATOM   1102  N   VAL   116     -94.514   2.351 -15.913  1.00 10.00      A   
ATOM   1103  HN  VAL   116     -94.167   3.267 -15.962  1.00 10.00      A   
ATOM   1104  CA  VAL   116     -94.993   1.707 -17.126  1.00 10.00      A   
ATOM   1105  CB  VAL   116     -95.656   2.727 -18.053  1.00 10.00      A   
ATOM   1106  CG1 VAL   116     -96.048   2.092 -19.421  1.00 10.00      A   
ATOM   1107  CG2 VAL   116     -96.876   3.352 -17.359  1.00 10.00      A   
ATOM   1108  C   VAL   116     -93.761   1.084 -17.772  1.00 10.00      A   
ATOM   1109  O   VAL   116     -92.799   1.790 -18.089  1.00 10.00      A   
ATOM   1110  N   VAL   117     -93.793  -0.236 -17.910  1.00 10.00      A   
ATOM   1111  HN  VAL   117     -94.621  -0.701 -17.669  1.00 10.00      A   
ATOM   1112  CA  VAL   117     -92.676  -1.043 -18.398  1.00 10.00      A   
ATOM   1113  CB  VAL   117     -92.197  -2.060 -17.301  1.00 10.00      A   
ATOM   1114  CG1 VAL   117     -90.925  -2.852 -17.760  1.00 10.00      A   
ATOM   1115  CG2 VAL   117     -91.892  -1.330 -15.958  1.00 10.00      A   
ATOM   1116  C   VAL   117     -93.224  -1.831 -19.597  1.00 10.00      A   
ATOM   1117  O   VAL   117     -94.249  -2.520 -19.479  1.00 10.00      A   
ATOM   1118  N   THR   118     -92.543  -1.745 -20.736  1.00 10.00      A   
ATOM   1119  HN  THR   118     -91.700  -1.247 -20.760  1.00 10.00      A   
ATOM   1120  CA  THR   118     -93.043  -2.390 -21.962  1.00 10.00      A   
ATOM   1121  CB  THR   118     -93.088  -1.410 -23.138  1.00 10.00      A   
ATOM   1122  OG1 THR   118     -91.760  -0.973 -23.430  1.00 10.00      A   
ATOM   1123  HG1 THR   118     -91.501  -1.294 -24.296  1.00 10.00      A   
ATOM   1124  CG2 THR   118     -93.943  -0.196 -22.818  1.00 10.00      A   
ATOM   1125  C   THR   118     -92.170  -3.571 -22.355  1.00 10.00      A   
ATOM   1126  O   THR   118     -91.107  -3.795 -21.765  1.00 10.00      A   
ATOM   1127  N   ASP   119     -92.614  -4.327 -23.356  1.00 10.00      A   
ATOM   1128  HN  ASP   119     -93.491  -4.144 -23.754  1.00 10.00      A   
ATOM   1129  CA  ASP   119     -91.800  -5.428 -23.863  1.00 10.00      A   
ATOM   1130  CB  ASP   119     -92.574  -6.300 -24.866  1.00 10.00      A   
ATOM   1131  CG  ASP   119     -93.648  -7.144 -24.185  1.00 10.00      A   
ATOM   1132  OD1 ASP   119     -93.562  -7.353 -22.948  1.00 10.00      A   
ATOM   1133  OD2 ASP   119     -94.595  -7.563 -24.878  1.00 10.00      A   
ATOM   1134  C   ASP   119     -90.491  -4.911 -24.446  1.00 10.00      A   
ATOM   1135  O   ASP   119     -89.450  -5.540 -24.259  1.00 10.00      A   
ATOM   1136  N   ASP   120     -90.532  -3.748 -25.090  1.00 10.00      A   
ATOM   1137  HN  ASP   120     -91.397  -3.312 -25.236  1.00 10.00      A   
ATOM   1138  CA  ASP   120     -89.304  -3.100 -25.589  1.00 10.00      A   
ATOM   1139  CB  ASP   120     -89.596  -1.789 -26.328  1.00 10.00      A   
ATOM   1140  CG  ASP   120     -90.064  -2.015 -27.752  1.00 10.00      A   
ATOM   1141  OD1 ASP   120     -90.038  -3.184 -28.232  1.00 10.00      A   
ATOM   1142  OD2 ASP   120     -90.444  -1.015 -28.398  1.00 10.00      A   
ATOM   1143  C   ASP   120     -88.302  -2.824 -24.478  1.00 10.00      A   
ATOM   1144  O   ASP   120     -87.105  -2.990 -24.689  1.00 10.00      A   
ATOM   1145  N   CYS   121     -88.787  -2.362 -23.319  1.00 10.00      A   
ATOM   1146  HN  CYS   121     -89.741  -2.144 -23.255  1.00 10.00      A   
ATOM   1147  CA  CYS   121     -87.920  -2.173 -22.131  1.00 10.00      A   
ATOM   1148  CB  CYS   121     -88.727  -1.683 -20.902  1.00 10.00      A   
ATOM   1149  SG  CYS   121     -89.511  -0.077 -21.084  1.00 10.00      A   
ATOM   1150  HG  CYS   121     -88.746   0.666 -21.871  1.00 10.00      A   
ATOM   1151  C   CYS   121     -87.267  -3.505 -21.756  1.00 10.00      A   
ATOM   1152  O   CYS   121     -86.063  -3.568 -21.460  1.00 10.00      A   
ATOM   1153  N   LEU   122     -88.077  -4.562 -21.697  1.00 10.00      A   
ATOM   1154  HN  LEU   122     -89.009  -4.476 -21.984  1.00 10.00      A   
ATOM   1155  CA  LEU   122     -87.584  -5.851 -21.204  1.00 10.00      A   
ATOM   1156  CB  LEU   122     -88.753  -6.797 -20.902  1.00 10.00      A   
ATOM   1157  CG  LEU   122     -89.575  -6.344 -19.694  1.00 10.00      A   
ATOM   1158  CD1 LEU   122     -90.797  -7.228 -19.439  1.00 10.00      A   
ATOM   1159  CD2 LEU   122     -88.641  -6.316 -18.465  1.00 10.00      A   
ATOM   1160  C   LEU   122     -86.567  -6.466 -22.198  1.00 10.00      A   
ATOM   1161  O   LEU   122     -85.515  -6.978 -21.806  1.00 10.00      A   
ATOM   1162  N   GLU   123     -86.867  -6.380 -23.476  1.00 10.00      A   
ATOM   1163  HN  GLU   123     -87.741  -6.028 -23.746  1.00 10.00      A   
ATOM   1164  CA  GLU   123     -85.916  -6.805 -24.495  1.00 10.00      A   
ATOM   1165  CB  GLU   123     -86.573  -6.674 -25.861  1.00 10.00      A   
ATOM   1166  CG  GLU   123     -87.821  -7.495 -25.883  1.00 10.00      A   
ATOM   1167  CD  GLU   123     -88.097  -8.041 -27.220  1.00 10.00      A   
ATOM   1168  OE1 GLU   123     -88.414  -7.230 -28.118  1.00 10.00      A   
ATOM   1169  OE2 GLU   123     -87.991  -9.279 -27.373  1.00 10.00      A   
ATOM   1170  C   GLU   123     -84.585  -6.040 -24.467  1.00 10.00      A   
ATOM   1171  O   GLU   123     -83.513  -6.633 -24.672  1.00 10.00      A   
ATOM   1172  N   LEU   124     -84.652  -4.735 -24.219  1.00 10.00      A   
ATOM   1173  HN  LEU   124     -85.529  -4.325 -24.063  1.00 10.00      A   
ATOM   1174  CA  LEU   124     -83.445  -3.883 -24.170  1.00 10.00      A   
ATOM   1175  CB  LEU   124     -83.795  -2.384 -24.094  1.00 10.00      A   
ATOM   1176  CG  LEU   124     -83.010  -1.376 -24.922  1.00 10.00      A   
ATOM   1177  CD1 LEU   124     -82.969   0.041 -24.319  1.00 10.00      A   
ATOM   1178  CD2 LEU   124     -81.617  -1.829 -25.512  1.00 10.00      A   
ATOM   1179  C   LEU   124     -82.599  -4.227 -22.943  1.00 10.00      A   
ATOM   1180  O   LEU   124     -81.369  -4.203 -23.015  1.00 10.00      A   
ATOM   1181  N   ILE   125     -83.260  -4.513 -21.823  1.00 10.00      A   
ATOM   1182  HN  ILE   125     -84.235  -4.417 -21.817  1.00 10.00      A   
ATOM   1183  CA  ILE   125     -82.592  -4.969 -20.594  1.00 10.00      A   
ATOM   1184  CB  ILE   125     -83.614  -5.180 -19.423  1.00 10.00      A   
ATOM   1185  CG1 ILE   125     -84.065  -3.830 -18.808  1.00 10.00      A   
ATOM   1186  CG2 ILE   125     -83.035  -6.050 -18.291  1.00 10.00      A   
ATOM   1187  CD1 ILE   125     -85.384  -3.940 -18.030  1.00 10.00      A   
ATOM   1188  C   ILE   125     -81.804  -6.266 -20.860  1.00 10.00      A   
ATOM   1189  O   ILE   125     -80.606  -6.353 -20.548  1.00 10.00      A   
ATOM   1190  N   ALA   126     -82.470  -7.249 -21.467  1.00 10.00      A   
ATOM   1191  HN  ALA   126     -83.392  -7.086 -21.756  1.00 10.00      A   
ATOM   1192  CA  ALA   126     -81.877  -8.561 -21.715  1.00 10.00      A   
ATOM   1193  CB  ALA   126     -82.886  -9.455 -22.399  1.00 10.00      A   
ATOM   1194  C   ALA   126     -80.640  -8.404 -22.583  1.00 10.00      A   
ATOM   1195  O   ALA   126     -79.586  -9.008 -22.340  1.00 10.00      A   
ATOM   1196  N   LYS   127     -80.755  -7.586 -23.611  1.00 10.00      A   
ATOM   1197  HN  LYS   127     -81.558  -7.037 -23.731  1.00 10.00      A   
ATOM   1198  CA  LYS   127     -79.666  -7.521 -24.553  1.00 10.00      A   
ATOM   1199  CB  LYS   127     -80.185  -7.230 -25.940  1.00 10.00      A   
ATOM   1200  CG  LYS   127     -80.842  -5.930 -26.147  1.00 10.00      A   
ATOM   1201  CD  LYS   127     -80.883  -5.730 -27.661  1.00 10.00      A   
ATOM   1202  CE  LYS   127     -79.490  -5.452 -28.219  1.00 10.00      A   
ATOM   1203  NZ  LYS   127     -79.147  -3.984 -28.263  1.00 10.00      A   
ATOM   1204  HZ1 LYS   127     -78.190  -3.853 -28.651  1.00 10.00      A   
ATOM   1205  HZ2 LYS   127     -79.178  -3.581 -27.306  1.00 10.00      A   
ATOM   1206  HZ3 LYS   127     -79.827  -3.477 -28.864  1.00 10.00      A   
ATOM   1207  C   LYS   127     -78.547  -6.572 -24.141  1.00 10.00      A   
ATOM   1208  O   LYS   127     -77.422  -6.701 -24.608  1.00 10.00      A   
ATOM   1209  N   SER   128     -78.850  -5.652 -23.236  1.00 10.00      A   
ATOM   1210  HN  SER   128     -79.742  -5.657 -22.828  1.00 10.00      A   
ATOM   1211  CA  SER   128     -77.888  -4.632 -22.833  1.00 10.00      A   
ATOM   1212  CB  SER   128     -78.599  -3.296 -22.566  1.00 10.00      A   
ATOM   1213  OG  SER   128     -79.211  -2.891 -23.773  1.00 10.00      A   
ATOM   1214  HG  SER   128     -78.550  -2.508 -24.354  1.00 10.00      A   
ATOM   1215  C   SER   128     -77.011  -5.004 -21.638  1.00 10.00      A   
ATOM   1216  O   SER   128     -75.863  -4.569 -21.577  1.00 10.00      A   
ATOM   1217  N   PHE   129     -77.549  -5.787 -20.704  1.00 10.00      A   
ATOM   1218  HN  PHE   129     -78.399  -6.238 -20.889  1.00 10.00      A   
ATOM   1219  CA  PHE   129     -76.897  -5.992 -19.400  1.00 10.00      A   
ATOM   1220  CB  PHE   129     -77.800  -5.458 -18.270  1.00 10.00      A   
ATOM   1221  CG  PHE   129     -78.281  -4.062 -18.526  1.00 10.00      A   
ATOM   1222  CD1 PHE   129     -79.657  -3.781 -18.587  1.00 10.00      A   
ATOM   1223  CD2 PHE   129     -77.362  -3.023 -18.717  1.00 10.00      A   
ATOM   1224  CE1 PHE   129     -80.114  -2.453 -18.851  1.00 10.00      A   
ATOM   1225  CE2 PHE   129     -77.787  -1.698 -18.990  1.00 10.00      A   
ATOM   1226  CZ  PHE   129     -79.174  -1.413 -19.049  1.00 10.00      A   
ATOM   1227  C   PHE   129     -76.464  -7.444 -19.176  1.00 10.00      A   
ATOM   1228  O   PHE   129     -77.191  -8.257 -18.612  1.00 10.00      A   
ATOM   1229  N   LYS   130     -75.253  -7.772 -19.622  1.00 10.00      A   
ATOM   1230  HN  LYS   130     -74.675  -7.088 -20.018  1.00 10.00      A   
ATOM   1231  CA  LYS   130     -74.784  -9.159 -19.521  1.00 10.00      A   
ATOM   1232  CB  LYS   130     -73.413  -9.308 -20.196  1.00 10.00      A   
ATOM   1233  CG  LYS   130     -73.582  -9.611 -21.648  1.00 10.00      A   
ATOM   1234  CD  LYS   130     -74.512  -8.601 -22.335  1.00 10.00      A   
ATOM   1235  CE  LYS   130     -74.224  -8.497 -23.833  1.00 10.00      A   
ATOM   1236  NZ  LYS   130     -74.662  -7.156 -24.342  1.00 10.00      A   
ATOM   1237  HZ1 LYS   130     -74.469  -7.080 -25.361  1.00 10.00      A   
ATOM   1238  HZ2 LYS   130     -74.149  -6.400 -23.846  1.00 10.00      A   
ATOM   1239  HZ3 LYS   130     -75.682  -7.029 -24.183  1.00 10.00      A   
ATOM   1240  C   LYS   130     -74.818  -9.747 -18.112  1.00 10.00      A   
ATOM   1241  O   LYS   130     -75.216 -10.920 -17.928  1.00 10.00      A   
ATOM   1242  N   ASN   131     -74.492  -8.921 -17.107  1.00 10.00      A   
ATOM   1243  HN  ASN   131     -74.239  -7.998 -17.317  1.00 10.00      A   
ATOM   1244  CA  ASN   131     -74.502  -9.351 -15.705  1.00 10.00      A   
ATOM   1245  CB  ASN   131     -73.386  -8.655 -14.910  1.00 10.00      A   
ATOM   1246  CG  ASN   131     -71.977  -9.071 -15.395  1.00 10.00      A   
ATOM   1247  OD1 ASN   131     -71.846  -9.933 -16.249  1.00 10.00      A   
ATOM   1248  ND2 ASN   131     -70.942  -8.465 -14.832  1.00 10.00      A   
ATOM   1249 HD21 ASN   131     -71.119  -7.790 -14.144  1.00 10.00      A   
ATOM   1250 HD22 ASN   131     -70.041  -8.716 -15.128  1.00 10.00      A   
ATOM   1251  C   ASN   131     -75.801  -9.152 -14.986  1.00 10.00      A   
ATOM   1252  O   ASN   131     -75.820  -9.109 -13.769  1.00 10.00      A   
ATOM   1253  N   PHE   132     -76.905  -9.087 -15.717  1.00 10.00      A   
ATOM   1254  HN  PHE   132     -76.872  -9.251 -16.682  1.00 10.00      A   
ATOM   1255  CA  PHE   132     -78.158  -8.768 -15.067  1.00 10.00      A   
ATOM   1256  CB  PHE   132     -79.211  -8.474 -16.127  1.00 10.00      A   
ATOM   1257  CG  PHE   132     -80.449  -7.872 -15.575  1.00 10.00      A   
ATOM   1258  CD1 PHE   132     -80.415  -6.615 -14.962  1.00 10.00      A   
ATOM   1259  CD2 PHE   132     -81.654  -8.542 -15.682  1.00 10.00      A   
ATOM   1260  CE1 PHE   132     -81.593  -6.050 -14.442  1.00 10.00      A   
ATOM   1261  CE2 PHE   132     -82.804  -7.994 -15.175  1.00 10.00      A   
ATOM   1262  CZ  PHE   132     -82.772  -6.745 -14.547  1.00 10.00      A   
ATOM   1263  C   PHE   132     -78.594  -9.866 -14.103  1.00 10.00      A   
ATOM   1264  O   PHE   132     -78.624 -11.045 -14.467  1.00 10.00      A   
ATOM   1265  N   LYS   133     -78.943  -9.473 -12.869  1.00 10.00      A   
ATOM   1266  HN  LYS   133     -79.012  -8.516 -12.671  1.00 10.00      A   
ATOM   1267  CA  LYS   133     -79.223 -10.437 -11.818  1.00 10.00      A   
ATOM   1268  CB  LYS   133     -78.142 -10.451 -10.725  1.00 10.00      A   
ATOM   1269  CG  LYS   133     -76.764 -11.015 -11.226  1.00 10.00      A   
ATOM   1270  CD  LYS   133     -75.746 -10.912 -10.126  1.00 10.00      A   
ATOM   1271  CE  LYS   133     -74.491 -11.698 -10.483  1.00 10.00      A   
ATOM   1272  NZ  LYS   133     -73.474 -11.352  -9.480  1.00 10.00      A   
ATOM   1273  HZ1 LYS   133     -73.806 -11.611  -8.529  1.00 10.00      A   
ATOM   1274  HZ2 LYS   133     -73.284 -10.329  -9.502  1.00 10.00      A   
ATOM   1275  HZ3 LYS   133     -72.589 -11.861  -9.678  1.00 10.00      A   
ATOM   1276  C   LYS   133     -80.598 -10.283 -11.176  1.00 10.00      A   
ATOM   1277  O   LYS   133     -81.149 -11.271 -10.744  1.00 10.00      A   
ATOM   1278  N   VAL   134     -81.142  -9.066 -11.099  1.00 10.00      A   
ATOM   1279  HN  VAL   134     -80.749  -8.326 -11.608  1.00 10.00      A   
ATOM   1280  CA  VAL   134     -82.339  -8.822 -10.248  1.00 10.00      A   
ATOM   1281  CB  VAL   134     -81.948  -8.135  -8.893  1.00 10.00      A   
ATOM   1282  CG1 VAL   134     -83.197  -7.699  -8.069  1.00 10.00      A   
ATOM   1283  CG2 VAL   134     -81.068  -9.095  -8.046  1.00 10.00      A   
ATOM   1284  C   VAL   134     -83.297  -7.929 -11.018  1.00 10.00      A   
ATOM   1285  O   VAL   134     -82.961  -6.775 -11.354  1.00 10.00      A   
ATOM   1286  N   LEU   135     -84.495  -8.446 -11.251  1.00 10.00      A   
ATOM   1287  HN  LEU   135     -84.655  -9.397 -11.079  1.00 10.00      A   
ATOM   1288  CA  LEU   135     -85.587  -7.610 -11.766  1.00 10.00      A   
ATOM   1289  CB  LEU   135     -85.971  -8.093 -13.157  1.00 10.00      A   
ATOM   1290  CG  LEU   135     -87.114  -7.297 -13.820  1.00 10.00      A   
ATOM   1291  CD1 LEU   135     -86.652  -5.876 -14.137  1.00 10.00      A   
ATOM   1292  CD2 LEU   135     -87.588  -8.040 -15.058  1.00 10.00      A   
ATOM   1293  C   LEU   135     -86.788  -7.680 -10.833  1.00 10.00      A   
ATOM   1294  O   LEU   135     -87.339  -8.765 -10.598  1.00 10.00      A   
ATOM   1295  N   VAL   136     -87.151  -6.537 -10.268  1.00 10.00      A   
ATOM   1296  HN  VAL   136     -86.594  -5.742 -10.409  1.00 10.00      A   
ATOM   1297  CA  VAL   136     -88.374  -6.417  -9.431  1.00 10.00      A   
ATOM   1298  CB  VAL   136     -88.069  -5.949  -7.969  1.00 10.00      A   
ATOM   1299  CG1 VAL   136     -89.384  -5.866  -7.135  1.00 10.00      A   
ATOM   1300  CG2 VAL   136     -87.071  -6.889  -7.334  1.00 10.00      A   
ATOM   1301  C   VAL   136     -89.292  -5.424 -10.111  1.00 10.00      A   
ATOM   1302  O   VAL   136     -88.935  -4.252 -10.306  1.00 10.00      A   
ATOM   1303  N   LEU   137     -90.465  -5.900 -10.510  1.00 10.00      A   
ATOM   1304  HN  LEU   137     -90.652  -6.855 -10.395  1.00 10.00      A   
ATOM   1305  CA  LEU   137     -91.495  -5.041 -11.123  1.00 10.00      A   
ATOM   1306  CB  LEU   137     -91.891  -5.640 -12.486  1.00 10.00      A   
ATOM   1307  CG  LEU   137     -90.748  -5.682 -13.510  1.00 10.00      A   
ATOM   1308  CD1 LEU   137     -91.177  -6.329 -14.827  1.00 10.00      A   
ATOM   1309  CD2 LEU   137     -90.235  -4.257 -13.775  1.00 10.00      A   
ATOM   1310  C   LEU   137     -92.670  -5.023 -10.152  1.00 10.00      A   
ATOM   1311  O   LEU   137     -93.437  -5.967 -10.097  1.00 10.00      A   
ATOM   1312  N   SER   138     -92.745  -3.979  -9.324  1.00 10.00      A   
ATOM   1313  HN  SER   138     -92.129  -3.229  -9.460  1.00 10.00      A   
ATOM   1314  CA  SER   138     -93.693  -3.906  -8.239  1.00 10.00      A   
ATOM   1315  CB  SER   138     -92.967  -3.449  -6.967  1.00 10.00      A   
ATOM   1316  OG  SER   138     -93.899  -3.192  -5.943  1.00 10.00      A   
ATOM   1317  HG  SER   138     -93.805  -3.851  -5.252  1.00 10.00      A   
ATOM   1318  C   SER   138     -94.824  -2.952  -8.614  1.00 10.00      A   
ATOM   1319  O   SER   138     -94.605  -1.750  -8.820  1.00 10.00      A   
ATOM   1320  N   SER   139     -96.036  -3.483  -8.733  1.00 10.00      A   
ATOM   1321  HN  SER   139     -96.167  -4.425  -8.498  1.00 10.00      A   
ATOM   1322  CA  SER   139     -97.185  -2.700  -9.207  1.00 10.00      A   
ATOM   1323  CB  SER   139     -97.695  -1.714  -8.139  1.00 10.00      A   
ATOM   1324  OG  SER   139     -98.051  -2.430  -6.958  1.00 10.00      A   
ATOM   1325  HG  SER   139     -97.270  -2.856  -6.595  1.00 10.00      A   
ATOM   1326  C   SER   139     -96.866  -1.949 -10.510  1.00 10.00      A   
ATOM   1327  O   SER   139     -97.186  -0.756 -10.627  1.00 10.00      A   
ATOM   1328  N   CYS   140     -96.251  -2.640 -11.467  1.00 10.00      A   
ATOM   1329  HN  CYS   140     -95.980  -3.564 -11.283  1.00 10.00      A   
ATOM   1330  CA  CYS   140     -95.965  -2.073 -12.774  1.00 10.00      A   
ATOM   1331  CB  CYS   140     -94.523  -2.399 -13.225  1.00 10.00      A   
ATOM   1332  SG  CYS   140     -93.270  -1.554 -12.229  1.00 10.00      A   
ATOM   1333  HG  CYS   140     -92.637  -2.468 -11.509  1.00 10.00      A   
ATOM   1334  C   CYS   140     -96.992  -2.566 -13.785  1.00 10.00      A   
ATOM   1335  O   CYS   140     -97.757  -3.494 -13.497  1.00 10.00      A   
ATOM   1336  N   GLU   141     -97.037  -1.934 -14.954  1.00 10.00      A   
ATOM   1337  HN  GLU   141     -96.427  -1.184 -15.114  1.00 10.00      A   
ATOM   1338  CA  GLU   141     -97.977  -2.329 -16.014  1.00 10.00      A   
ATOM   1339  CB  GLU   141     -99.264  -1.516 -15.857  1.00 10.00      A   
ATOM   1340  CG  GLU   141     -98.980  -0.017 -16.003  1.00 10.00      A   
ATOM   1341  CD  GLU   141    -100.122   0.889 -15.661  1.00 10.00      A   
ATOM   1342  OE1 GLU   141    -101.274   0.620 -16.086  1.00 10.00      A   
ATOM   1343  OE2 GLU   141     -99.847   1.913 -14.976  1.00 10.00      A   
ATOM   1344  C   GLU   141     -97.329  -2.033 -17.367  1.00 10.00      A   
ATOM   1345  O   GLU   141     -96.364  -1.272 -17.434  1.00 10.00      A   
ATOM   1346  N   GLY   142     -97.860  -2.619 -18.441  1.00 10.00      A   
ATOM   1347  HN  GLY   142     -98.511  -3.340 -18.311  1.00 10.00      A   
ATOM   1348  CA  GLY   142     -97.499  -2.219 -19.804  1.00 10.00      A   
ATOM   1349  C   GLY   142     -96.721  -3.258 -20.598  1.00 10.00      A   
ATOM   1350  O   GLY   142     -96.370  -3.032 -21.758  1.00 10.00      A   
ATOM   1351  N   PHE   143     -96.460  -4.397 -19.973  1.00 10.00      A   
ATOM   1352  HN  PHE   143     -96.795  -4.521 -19.060  1.00 10.00      A   
ATOM   1353  CA  PHE   143     -95.689  -5.482 -20.594  1.00 10.00      A   
ATOM   1354  CB  PHE   143     -94.338  -5.698 -19.889  1.00 10.00      A   
ATOM   1355  CG  PHE   143     -94.462  -6.102 -18.433  1.00 10.00      A   
ATOM   1356  CD1 PHE   143     -94.241  -7.434 -18.041  1.00 10.00      A   
ATOM   1357  CD2 PHE   143     -94.804  -5.166 -17.459  1.00 10.00      A   
ATOM   1358  CE1 PHE   143     -94.342  -7.816 -16.700  1.00 10.00      A   
ATOM   1359  CE2 PHE   143     -94.916  -5.541 -16.110  1.00 10.00      A   
ATOM   1360  CZ  PHE   143     -94.680  -6.881 -15.742  1.00 10.00      A   
ATOM   1361  C   PHE   143     -96.482  -6.782 -20.603  1.00 10.00      A   
ATOM   1362  O   PHE   143     -97.537  -6.890 -19.968  1.00 10.00      A   
ATOM   1363  N   SER   144     -95.956  -7.750 -21.354  1.00 10.00      A   
ATOM   1364  HN  SER   144     -95.093  -7.584 -21.786  1.00 10.00      A   
ATOM   1365  CA  SER   144     -96.589  -9.025 -21.564  1.00 10.00      A   
ATOM   1366  CB  SER   144     -97.089  -9.119 -23.016  1.00 10.00      A   
ATOM   1367  OG  SER   144     -96.059  -9.536 -23.896  1.00 10.00      A   
ATOM   1368  HG  SER   144     -95.214  -9.494 -23.443  1.00 10.00      A   
ATOM   1369  C   SER   144     -95.623 -10.157 -21.265  1.00 10.00      A   
ATOM   1370  O   SER   144     -94.419  -9.931 -20.974  1.00 10.00      A   
ATOM   1371  N   THR   145     -96.152 -11.379 -21.355  1.00 10.00      A   
ATOM   1372  HN  THR   145     -97.114 -11.467 -21.519  1.00 10.00      A   
ATOM   1373  CA  THR   145     -95.348 -12.591 -21.220  1.00 10.00      A   
ATOM   1374  CB  THR   145     -96.243 -13.841 -21.165  1.00 10.00      A   
ATOM   1375  OG1 THR   145     -97.196 -13.791 -22.234  1.00 10.00      A   
ATOM   1376  HG1 THR   145     -97.835 -13.095 -22.061  1.00 10.00      A   
ATOM   1377  CG2 THR   145     -96.978 -13.889 -19.802  1.00 10.00      A   
ATOM   1378  C   THR   145     -94.256 -12.710 -22.292  1.00 10.00      A   
ATOM   1379  O   THR   145     -93.217 -13.340 -22.073  1.00 10.00      A   
ATOM   1380  N   ASP   146     -94.460 -12.064 -23.436  1.00 10.00      A   
ATOM   1381  HN  ASP   146     -95.326 -11.637 -23.602  1.00 10.00      A   
ATOM   1382  CA  ASP   146     -93.410 -11.982 -24.454  1.00 10.00      A   
ATOM   1383  CB  ASP   146     -93.941 -11.303 -25.736  1.00 10.00      A   
ATOM   1384  CG  ASP   146     -94.827 -12.212 -26.579  1.00 10.00      A   
ATOM   1385  OD1 ASP   146     -94.905 -13.449 -26.358  1.00 10.00      A   
ATOM   1386  OD2 ASP   146     -95.441 -11.672 -27.519  1.00 10.00      A   
ATOM   1387  C   ASP   146     -92.137 -11.261 -23.942  1.00 10.00      A   
ATOM   1388  O   ASP   146     -91.016 -11.688 -24.228  1.00 10.00      A   
ATOM   1389  N   GLY   147     -92.310 -10.187 -23.178  1.00 10.00      A   
ATOM   1390  HN  GLY   147     -93.222  -9.861 -23.028  1.00 10.00      A   
ATOM   1391  CA  GLY   147     -91.179  -9.473 -22.552  1.00 10.00      A   
ATOM   1392  C   GLY   147     -90.485 -10.352 -21.525  1.00 10.00      A   
ATOM   1393  O   GLY   147     -89.240 -10.409 -21.455  1.00 10.00      A   
ATOM   1394  N   LEU   148     -91.294 -11.064 -20.747  1.00 10.00      A   
ATOM   1395  HN  LEU   148     -92.263 -10.936 -20.813  1.00 10.00      A   
ATOM   1396  CA  LEU   148     -90.764 -12.035 -19.795  1.00 10.00      A   
ATOM   1397  CB  LEU   148     -91.906 -12.634 -18.980  1.00 10.00      A   
ATOM   1398  CG  LEU   148     -92.722 -11.691 -18.083  1.00 10.00      A   
ATOM   1399  CD1 LEU   148     -93.765 -12.550 -17.357  1.00 10.00      A   
ATOM   1400  CD2 LEU   148     -91.806 -10.963 -17.099  1.00 10.00      A   
ATOM   1401  C   LEU   148     -89.981 -13.151 -20.499  1.00 10.00      A   
ATOM   1402  O   LEU   148     -88.952 -13.602 -19.975  1.00 10.00      A   
ATOM   1403  N   ALA   149     -90.461 -13.594 -21.673  1.00 10.00      A   
ATOM   1404  HN  ALA   149     -91.295 -13.214 -22.020  1.00 10.00      A   
ATOM   1405  CA  ALA   149     -89.771 -14.629 -22.448  1.00 10.00      A   
ATOM   1406  CB  ALA   149     -90.567 -15.016 -23.674  1.00 10.00      A   
ATOM   1407  C   ALA   149     -88.357 -14.186 -22.851  1.00 10.00      A   
ATOM   1408  O   ALA   149     -87.428 -15.008 -22.868  1.00 10.00      A   
ATOM   1409  N   ALA   150     -88.218 -12.892 -23.166  1.00 10.00      A   
ATOM   1410  HN  ALA   150     -89.010 -12.316 -23.132  1.00 10.00      A   
ATOM   1411  CA  ALA   150     -86.934 -12.294 -23.560  1.00 10.00      A   
ATOM   1412  CB  ALA   150     -87.133 -10.877 -24.081  1.00 10.00      A   
ATOM   1413  C   ALA   150     -85.928 -12.314 -22.418  1.00 10.00      A   
ATOM   1414  O   ALA   150     -84.769 -12.657 -22.629  1.00 10.00      A   
ATOM   1415  N   ILE   151     -86.398 -11.998 -21.220  1.00 10.00      A   
ATOM   1416  HN  ILE   151     -87.331 -11.706 -21.153  1.00 10.00      A   
ATOM   1417  CA  ILE   151     -85.597 -12.060 -19.973  1.00 10.00      A   
ATOM   1418  CB  ILE   151     -86.401 -11.503 -18.738  1.00 10.00      A   
ATOM   1419  CG1 ILE   151     -86.742 -10.008 -18.918  1.00 10.00      A   
ATOM   1420  CG2 ILE   151     -85.627 -11.714 -17.409  1.00 10.00      A   
ATOM   1421  CD1 ILE   151     -85.550  -9.063 -18.925  1.00 10.00      A   
ATOM   1422  C   ILE   151     -85.134 -13.500 -19.697  1.00 10.00      A   
ATOM   1423  O   ILE   151     -83.937 -13.761 -19.502  1.00 10.00      A   
ATOM   1424  N   ALA   152     -86.090 -14.420 -19.736  1.00 10.00      A   
ATOM   1425  HN  ALA   152     -87.004 -14.135 -19.947  1.00 10.00      A   
ATOM   1426  CA  ALA   152     -85.847 -15.844 -19.477  1.00 10.00      A   
ATOM   1427  CB  ALA   152     -87.135 -16.583 -19.565  1.00 10.00      A   
ATOM   1428  C   ALA   152     -84.827 -16.431 -20.470  1.00 10.00      A   
ATOM   1429  O   ALA   152     -83.884 -17.142 -20.075  1.00 10.00      A   
ATOM   1430  N   ALA   153     -85.011 -16.105 -21.751  1.00 10.00      A   
ATOM   1431  HN  ALA   153     -85.739 -15.494 -21.991  1.00 10.00      A   
ATOM   1432  CA  ALA   153     -84.142 -16.646 -22.814  1.00 10.00      A   
ATOM   1433  CB  ALA   153     -84.698 -16.286 -24.182  1.00 10.00      A   
ATOM   1434  C   ALA   153     -82.686 -16.185 -22.711  1.00 10.00      A   
ATOM   1435  O   ALA   153     -81.760 -16.941 -23.023  1.00 10.00      A   
ATOM   1436  N   THR   154     -82.499 -14.939 -22.284  1.00 10.00      A   
ATOM   1437  HN  THR   154     -83.226 -14.493 -21.801  1.00 10.00      A   
ATOM   1438  CA  THR   154     -81.254 -14.207 -22.504  1.00 10.00      A   
ATOM   1439  CB  THR   154     -81.569 -12.861 -23.215  1.00 10.00      A   
ATOM   1440  OG1 THR   154     -82.293 -13.161 -24.414  1.00 10.00      A   
ATOM   1441  HG1 THR   154     -83.233 -13.047 -24.257  1.00 10.00      A   
ATOM   1442  CG2 THR   154     -80.299 -12.104 -23.580  1.00 10.00      A   
ATOM   1443  C   THR   154     -80.469 -13.932 -21.234  1.00 10.00      A   
ATOM   1444  O   THR   154     -79.239 -13.901 -21.275  1.00 10.00      A   
ATOM   1445  N   CYS   155     -81.166 -13.715 -20.121  1.00 10.00      A   
ATOM   1446  HN  CYS   155     -82.139 -13.829 -20.129  1.00 10.00      A   
ATOM   1447  CA  CYS   155     -80.494 -13.308 -18.879  1.00 10.00      A   
ATOM   1448  CB  CYS   155     -81.426 -12.533 -17.964  1.00 10.00      A   
ATOM   1449  SG  CYS   155     -81.859 -10.962 -18.716  1.00 10.00      A   
ATOM   1450  HG  CYS   155     -81.324  -9.996 -17.982  1.00 10.00      A   
ATOM   1451  C   CYS   155     -79.899 -14.519 -18.174  1.00 10.00      A   
ATOM   1452  O   CYS   155     -80.473 -15.043 -17.237  1.00 10.00      A   
ATOM   1453  N   ARG   156     -78.712 -14.918 -18.628  1.00 10.00      A   
ATOM   1454  HN  ARG   156     -78.249 -14.378 -19.302  1.00 10.00      A   
ATOM   1455  CA  ARG   156     -78.086 -16.146 -18.139  1.00 10.00      A   
ATOM   1456  CB  ARG   156     -76.914 -16.517 -19.012  1.00 10.00      A   
ATOM   1457  CG  ARG   156     -75.790 -15.535 -18.923  1.00 10.00      A   
ATOM   1458  CD  ARG   156     -74.928 -15.676 -20.117  1.00 10.00      A   
ATOM   1459  NE  ARG   156     -73.686 -16.373 -19.816  1.00 10.00      A   
ATOM   1460  HE  ARG   156     -73.461 -16.521 -18.874  1.00 10.00      A   
ATOM   1461  CZ  ARG   156     -72.850 -16.814 -20.757  1.00 10.00      A   
ATOM   1462  NH1 ARG   156     -73.164 -16.644 -22.031  1.00 10.00      A   
ATOM   1463 HH11 ARG   156     -72.521 -16.984 -22.774  1.00 10.00      A   
ATOM   1464 HH12 ARG   156     -74.053 -16.171 -22.288  1.00 10.00      A   
ATOM   1465  NH2 ARG   156     -71.714 -17.430 -20.437  1.00 10.00      A   
ATOM   1466 HH21 ARG   156     -71.464 -17.576 -19.438  1.00 10.00      A   
ATOM   1467 HH22 ARG   156     -71.077 -17.767 -21.187  1.00 10.00      A   
ATOM   1468  C   ARG   156     -77.651 -16.135 -16.678  1.00 10.00      A   
ATOM   1469  O   ARG   156     -77.491 -17.200 -16.080  1.00 10.00      A   
ATOM   1470  N   ASN   157     -77.450 -14.945 -16.109  1.00 10.00      A   
ATOM   1471  HN  ASN   157     -77.558 -14.139 -16.655  1.00 10.00      A   
ATOM   1472  CA  ASN   157     -77.070 -14.794 -14.688  1.00 10.00      A   
ATOM   1473  CB  ASN   157     -75.944 -13.778 -14.626  1.00 10.00      A   
ATOM   1474  CG  ASN   157     -74.740 -14.231 -15.433  1.00 10.00      A   
ATOM   1475  OD1 ASN   157     -74.220 -15.310 -15.186  1.00 10.00      A   
ATOM   1476  ND2 ASN   157     -74.323 -13.443 -16.411  1.00 10.00      A   
ATOM   1477 HD21 ASN   157     -74.807 -12.606 -16.570  1.00 10.00      A   
ATOM   1478 HD22 ASN   157     -73.547 -13.729 -16.937  1.00 10.00      A   
ATOM   1479  C   ASN   157     -78.216 -14.399 -13.730  1.00 10.00      A   
ATOM   1480  O   ASN   157     -78.011 -14.111 -12.521  1.00 10.00      A   
ATOM   1481  N   LEU   158     -79.440 -14.433 -14.248  1.00 10.00      A   
ATOM   1482  HN  LEU   158     -79.576 -14.783 -15.154  1.00 10.00      A   
ATOM   1483  CA  LEU   158     -80.590 -13.950 -13.472  1.00 10.00      A   
ATOM   1484  CB  LEU   158     -81.889 -14.076 -14.294  1.00 10.00      A   
ATOM   1485  CG  LEU   158     -83.077 -13.224 -13.759  1.00 10.00      A   
ATOM   1486  CD1 LEU   158     -82.862 -11.743 -14.127  1.00 10.00      A   
ATOM   1487  CD2 LEU   158     -84.372 -13.771 -14.379  1.00 10.00      A   
ATOM   1488  C   LEU   158     -80.745 -14.701 -12.135  1.00 10.00      A   
ATOM   1489  O   LEU   158     -80.678 -15.934 -12.082  1.00 10.00      A   
ATOM   1490  N   LYS   159     -80.964 -13.955 -11.050  1.00 10.00      A   
ATOM   1491  HN  LYS   159     -80.989 -12.979 -11.134  1.00 10.00      A   
ATOM   1492  CA  LYS   159     -81.164 -14.562  -9.758  1.00 10.00      A   
ATOM   1493  CB  LYS   159     -80.119 -14.043  -8.774  1.00 10.00      A   
ATOM   1494  CG  LYS   159     -78.728 -14.484  -9.126  1.00 10.00      A   
ATOM   1495  CD  LYS   159     -77.679 -13.726  -8.364  1.00 10.00      A   
ATOM   1496  CE  LYS   159     -77.744 -14.014  -6.891  1.00 10.00      A   
ATOM   1497  NZ  LYS   159     -76.461 -13.468  -6.300  1.00 10.00      A   
ATOM   1498  HZ1 LYS   159     -76.480 -12.428  -6.305  1.00 10.00      A   
ATOM   1499  HZ2 LYS   159     -75.645 -13.789  -6.858  1.00 10.00      A   
ATOM   1500  HZ3 LYS   159     -76.349 -13.799  -5.320  1.00 10.00      A   
ATOM   1501  C   LYS   159     -82.569 -14.276  -9.222  1.00 10.00      A   
ATOM   1502  O   LYS   159     -83.117 -15.097  -8.503  1.00 10.00      A   
ATOM   1503  N   GLU   160     -83.137 -13.120  -9.591  1.00 10.00      A   
ATOM   1504  HN  GLU   160     -82.661 -12.527 -10.209  1.00 10.00      A   
ATOM   1505  CA  GLU   160     -84.477 -12.717  -9.080  1.00 10.00      A   
ATOM   1506  CB  GLU   160     -84.365 -11.687  -7.980  1.00 10.00      A   
ATOM   1507  CG  GLU   160     -83.493 -12.105  -6.828  1.00 10.00      A   
ATOM   1508  CD  GLU   160     -83.545 -11.135  -5.676  1.00 10.00      A   
ATOM   1509  OE1 GLU   160     -82.540 -11.093  -4.939  1.00 10.00      A   
ATOM   1510  OE2 GLU   160     -84.578 -10.438  -5.496  1.00 10.00      A   
ATOM   1511  C   GLU   160     -85.356 -12.159 -10.182  1.00 10.00      A   
ATOM   1512  O   GLU   160     -84.973 -11.230 -10.904  1.00 10.00      A   
ATOM   1513  N   LEU   161     -86.537 -12.746 -10.301  1.00 10.00      A   
ATOM   1514  HN  LEU   161     -86.710 -13.553  -9.773  1.00 10.00      A   
ATOM   1515  CA  LEU   161     -87.586 -12.256 -11.170  1.00 10.00      A   
ATOM   1516  CB  LEU   161     -87.836 -13.214 -12.345  1.00 10.00      A   
ATOM   1517  CG  LEU   161     -88.965 -12.731 -13.284  1.00 10.00      A   
ATOM   1518  CD1 LEU   161     -88.574 -11.334 -13.838  1.00 10.00      A   
ATOM   1519  CD2 LEU   161     -89.196 -13.717 -14.412  1.00 10.00      A   
ATOM   1520  C   LEU   161     -88.828 -12.158 -10.276  1.00 10.00      A   
ATOM   1521  O   LEU   161     -89.415 -13.167  -9.931  1.00 10.00      A   
ATOM   1522  N   ASP   162     -89.150 -10.932  -9.838  1.00 10.00      A   
ATOM   1523  HN  ASP   162     -88.654 -10.162 -10.186  1.00 10.00      A   
ATOM   1524  CA  ASP   162     -90.232 -10.697  -8.842  1.00 10.00      A   
ATOM   1525  CB  ASP   162     -89.586 -10.091  -7.608  1.00 10.00      A   
ATOM   1526  CG  ASP   162     -90.509  -9.919  -6.444  1.00 10.00      A   
ATOM   1527  OD1 ASP   162     -91.746  -9.802  -6.577  1.00 10.00      A   
ATOM   1528  OD2 ASP   162     -89.956  -9.867  -5.319  1.00 10.00      A   
ATOM   1529  C   ASP   162     -91.233  -9.700  -9.457  1.00 10.00      A   
ATOM   1530  O   ASP   162     -90.894  -8.524  -9.688  1.00 10.00      A   
ATOM   1531  N   LEU   163     -92.458 -10.166  -9.684  1.00 10.00      A   
ATOM   1532  HN  LEU   163     -92.695 -11.052  -9.338  1.00 10.00      A   
ATOM   1533  CA  LEU   163     -93.464  -9.414 -10.426  1.00 10.00      A   
ATOM   1534  CB  LEU   163     -94.050 -10.335 -11.533  1.00 10.00      A   
ATOM   1535  CG  LEU   163     -93.025 -10.860 -12.567  1.00 10.00      A   
ATOM   1536  CD1 LEU   163     -93.728 -11.738 -13.624  1.00 10.00      A   
ATOM   1537  CD2 LEU   163     -92.287  -9.689 -13.227  1.00 10.00      A   
ATOM   1538  C   LEU   163     -94.580  -8.894  -9.515  1.00 10.00      A   
ATOM   1539  O   LEU   163     -95.667  -8.572  -9.991  1.00 10.00      A   
ATOM   1540  N   ARG   164     -94.320  -8.769  -8.223  1.00 10.00      A   
ATOM   1541  HN  ARG   164     -93.404  -8.914  -7.907  1.00 10.00      A   
ATOM   1542  CA  ARG   164     -95.357  -8.421  -7.252  1.00 10.00      A   
ATOM   1543  CB  ARG   164     -94.757  -8.114  -5.882  1.00 10.00      A   
ATOM   1544  CG  ARG   164     -93.753  -7.049  -5.834  1.00 10.00      A   
ATOM   1545  CD  ARG   164     -92.661  -7.563  -4.962  1.00 10.00      A   
ATOM   1546  NE  ARG   164     -92.263  -6.642  -3.915  1.00 10.00      A   
ATOM   1547  HE  ARG   164     -92.904  -5.951  -3.645  1.00 10.00      A   
ATOM   1548  CZ  ARG   164     -91.074  -6.695  -3.309  1.00 10.00      A   
ATOM   1549  NH1 ARG   164     -90.169  -7.616  -3.658  1.00 10.00      A   
ATOM   1550 HH11 ARG   164     -90.388  -8.302  -4.409  1.00 10.00      A   
ATOM   1551 HH12 ARG   164     -89.246  -7.647  -3.178  1.00 10.00      A   
ATOM   1552  NH2 ARG   164     -90.791  -5.825  -2.356  1.00 10.00      A   
ATOM   1553 HH21 ARG   164     -89.867  -5.859  -1.879  1.00 10.00      A   
ATOM   1554 HH22 ARG   164     -91.491  -5.106  -2.083  1.00 10.00      A   
ATOM   1555  C   ARG   164     -96.401  -7.365  -7.628  1.00 10.00      A   
ATOM   1556  O   ARG   164     -96.077  -6.207  -7.963  1.00 10.00      A   
ATOM   1557  N   GLU   165     -97.662  -7.781  -7.540  1.00 10.00      A   
ATOM   1558  HN  GLU   165     -97.821  -8.705  -7.259  1.00 10.00      A   
ATOM   1559  CA  GLU   165     -98.809  -6.957  -7.833  1.00 10.00      A   
ATOM   1560  CB  GLU   165     -99.085  -5.947  -6.695  1.00 10.00      A   
ATOM   1561  CG  GLU   165     -99.350  -6.549  -5.305  1.00 10.00      A   
ATOM   1562  CD  GLU   165     -98.061  -6.952  -4.623  1.00 10.00      A   
ATOM   1563  OE1 GLU   165     -97.110  -6.135  -4.652  1.00 10.00      A   
ATOM   1564  OE2 GLU   165     -97.975  -8.090  -4.085  1.00 10.00      A   
ATOM   1565  C   GLU   165     -98.749  -6.222  -9.191  1.00 10.00      A   
ATOM   1566  O   GLU   165     -99.434  -5.238  -9.379  1.00 10.00      A   
ATOM   1567  N   SER   166     -97.965  -6.710 -10.141  1.00 10.00      A   
ATOM   1568  HN  SER   166     -97.414  -7.500  -9.965  1.00 10.00      A   
ATOM   1569  CA  SER   166     -97.922  -6.061 -11.463  1.00 10.00      A   
ATOM   1570  CB  SER   166     -96.591  -6.373 -12.152  1.00 10.00      A   
ATOM   1571  OG  SER   166     -95.596  -5.497 -11.651  1.00 10.00      A   
ATOM   1572  HG  SER   166     -95.536  -5.590 -10.698  1.00 10.00      A   
ATOM   1573  C   SER   166     -99.117  -6.492 -12.329  1.00 10.00      A   
ATOM   1574  O   SER   166     -99.718  -7.532 -12.075  1.00 10.00      A   
ATOM   1575  N   ASP   167     -99.487  -5.662 -13.307  1.00 10.00      A   
ATOM   1576  HN  ASP   167     -99.034  -4.797 -13.382  1.00 10.00      A   
ATOM   1577  CA  ASP   167    -100.539  -5.988 -14.270  1.00 10.00      A   
ATOM   1578  CB  ASP   167    -101.442  -4.762 -14.535  1.00 10.00      A   
ATOM   1579  CG  ASP   167    -102.646  -5.100 -15.383  1.00 10.00      A   
ATOM   1580  OD1 ASP   167    -103.074  -6.279 -15.359  1.00 10.00      A   
ATOM   1581  OD2 ASP   167    -103.196  -4.180 -16.051  1.00 10.00      A   
ATOM   1582  C   ASP   167     -99.858  -6.413 -15.572  1.00 10.00      A   
ATOM   1583  O   ASP   167     -99.377  -5.559 -16.308  1.00 10.00      A   
ATOM   1584  N   VAL   168     -99.808  -7.723 -15.838  1.00 10.00      A   
ATOM   1585  HN  VAL   168    -100.241  -8.348 -15.220  1.00 10.00      A   
ATOM   1586  CA  VAL   168     -99.127  -8.258 -17.026  1.00 10.00      A   
ATOM   1587  CB  VAL   168     -98.236  -9.442 -16.652  1.00 10.00      A   
ATOM   1588  CG1 VAL   168     -97.345  -9.872 -17.815  1.00 10.00      A   
ATOM   1589  CG2 VAL   168     -97.337  -9.061 -15.460  1.00 10.00      A   
ATOM   1590  C   VAL   168    -100.141  -8.664 -18.123  1.00 10.00      A   
ATOM   1591  O   VAL   168    -101.217  -9.191 -17.823  1.00 10.00      A   
ATOM   1592  N   ASP   169     -99.811  -8.391 -19.379  1.00 10.00      A   
ATOM   1593  HN  ASP   169     -99.012  -7.855 -19.566  1.00 10.00      A   
ATOM   1594  CA  ASP   169    -100.633  -8.887 -20.490  1.00 10.00      A   
ATOM   1595  CB  ASP   169    -100.363  -8.076 -21.751  1.00 10.00      A   
ATOM   1596  CG  ASP   169    -100.761  -6.609 -21.589  1.00 10.00      A   
ATOM   1597  OD1 ASP   169    -101.894  -6.360 -21.103  1.00 10.00      A   
ATOM   1598  OD2 ASP   169     -99.958  -5.703 -21.938  1.00 10.00      A   
ATOM   1599  C   ASP   169    -100.372 -10.394 -20.668  1.00 10.00      A   
ATOM   1600  O   ASP   169     -99.288 -10.807 -21.082  1.00 10.00      A   
ATOM   1601  N   ASP   170    -101.356 -11.209 -20.297  1.00 10.00      A   
ATOM   1602  HN  ASP   170    -102.237 -10.834 -20.092  1.00 10.00      A   
ATOM   1603  CA  ASP   170    -101.148 -12.666 -20.190  1.00 10.00      A   
ATOM   1604  CB  ASP   170    -101.969 -13.268 -19.027  1.00 10.00      A   
ATOM   1605  CG  ASP   170    -101.222 -13.203 -17.659  1.00 10.00      A   
ATOM   1606  OD1 ASP   170    -100.271 -13.996 -17.466  1.00 10.00      A   
ATOM   1607  OD2 ASP   170    -101.604 -12.396 -16.765  1.00 10.00      A   
ATOM   1608  C   ASP   170    -101.347 -13.401 -21.540  1.00 10.00      A   
ATOM   1609  O   ASP   170    -102.295 -14.177 -21.724  1.00 10.00      A   
ATOM   1610  N   VAL   171    -100.420 -13.146 -22.463  1.00 10.00      A   
ATOM   1611  HN  VAL   171     -99.686 -12.543 -22.225  1.00 10.00      A   
ATOM   1612  CA  VAL   171    -100.434 -13.715 -23.814  1.00 10.00      A   
ATOM   1613  CB  VAL   171     -99.400 -12.990 -24.738  1.00 10.00      A   
ATOM   1614  CG1 VAL   171     -99.211 -13.709 -26.082  1.00 10.00      A   
ATOM   1615  CG2 VAL   171     -99.825 -11.546 -24.985  1.00 10.00      A   
ATOM   1616  C   VAL   171    -100.268 -15.256 -23.840  1.00 10.00      A   
ATOM   1617  O   VAL   171    -100.868 -15.919 -24.697  1.00 10.00      A   
ATOM   1618  N   SER   172     -99.513 -15.811 -22.896  1.00 10.00      A   
ATOM   1619  HN  SER   172     -99.218 -15.262 -22.139  1.00 10.00      A   
ATOM   1620  CA  SER   172     -99.112 -17.212 -22.952  1.00 10.00      A   
ATOM   1621  CB  SER   172     -98.491 -17.535 -24.313  1.00 10.00      A   
ATOM   1622  OG  SER   172     -97.492 -18.530 -24.226  1.00 10.00      A   
ATOM   1623  HG  SER   172     -96.836 -18.387 -24.913  1.00 10.00      A   
ATOM   1624  C   SER   172     -98.149 -17.580 -21.824  1.00 10.00      A   
ATOM   1625  O   SER   172     -97.218 -16.846 -21.532  1.00 10.00      A   
ATOM   1626  N   GLY   173     -98.374 -18.732 -21.204  1.00 10.00      A   
ATOM   1627  HN  GLY   173     -99.158 -19.260 -21.460  1.00 10.00      A   
ATOM   1628  CA  GLY   173     -97.493 -19.225 -20.163  1.00 10.00      A   
ATOM   1629  C   GLY   173     -96.219 -19.855 -20.682  1.00 10.00      A   
ATOM   1630  O   GLY   173     -95.383 -20.310 -19.907  1.00 10.00      A   
ATOM   1631  N   HIS   174     -96.066 -19.866 -21.999  1.00 10.00      A   
ATOM   1632  HN  HIS   174     -96.760 -19.470 -22.565  1.00 10.00      A   
ATOM   1633  CA  HIS   174     -94.893 -20.452 -22.620  1.00 10.00      A   
ATOM   1634  CB  HIS   174     -95.097 -20.631 -24.118  1.00 10.00      A   
ATOM   1635  CG  HIS   174     -94.093 -21.540 -24.750  1.00 10.00      A   
ATOM   1636  ND1 HIS   174     -94.039 -22.888 -24.477  1.00 10.00      A   
ATOM   1637  CD2 HIS   174     -93.096 -21.295 -25.632  1.00 10.00      A   
ATOM   1638  CE1 HIS   174     -93.054 -23.434 -25.166  1.00 10.00      A   
ATOM   1639  NE2 HIS   174     -92.466 -22.490 -25.874  1.00 10.00      A   
ATOM   1640  HE2 HIS   174     -91.703 -22.618 -26.475  1.00 10.00      A   
ATOM   1641  C   HIS   174     -93.572 -19.729 -22.334  1.00 10.00      A   
ATOM   1642  O   HIS   174     -92.510 -20.266 -22.598  1.00 10.00      A   
ATOM   1643  N   TRP   175     -93.644 -18.522 -21.786  1.00 10.00      A   
ATOM   1644  HN  TRP   175     -94.520 -18.150 -21.552  1.00 10.00      A   
ATOM   1645  CA  TRP   175     -92.450 -17.745 -21.529  1.00 10.00      A   
ATOM   1646  CB  TRP   175     -92.813 -16.363 -20.945  1.00 10.00      A   
ATOM   1647  CG  TRP   175     -93.409 -16.419 -19.556  1.00 10.00      A   
ATOM   1648  CD1 TRP   175     -94.731 -16.535 -19.237  1.00 10.00      A   
ATOM   1649  CD2 TRP   175     -92.695 -16.342 -18.308  1.00 10.00      A   
ATOM   1650  NE1 TRP   175     -94.888 -16.546 -17.855  1.00 10.00      A   
ATOM   1651  HE1 TRP   175     -95.739 -16.631 -17.377  1.00 10.00      A   
ATOM   1652  CE2 TRP   175     -93.647 -16.445 -17.272  1.00 10.00      A   
ATOM   1653  CE3 TRP   175     -91.326 -16.240 -17.972  1.00 10.00      A   
ATOM   1654  CZ2 TRP   175     -93.295 -16.425 -15.923  1.00 10.00      A   
ATOM   1655  CZ3 TRP   175     -90.972 -16.228 -16.623  1.00 10.00      A   
ATOM   1656  CH2 TRP   175     -91.957 -16.300 -15.611  1.00 10.00      A   
ATOM   1657  C   TRP   175     -91.468 -18.461 -20.604  1.00 10.00      A   
ATOM   1658  O   TRP   175     -90.252 -18.347 -20.775  1.00 10.00      A   
ATOM   1659  N   LEU   176     -91.988 -19.187 -19.620  1.00 10.00      A   
ATOM   1660  HN  LEU   176     -92.960 -19.296 -19.557  1.00 10.00      A   
ATOM   1661  CA  LEU   176     -91.120 -19.827 -18.627  1.00 10.00      A   
ATOM   1662  CB  LEU   176     -91.931 -20.290 -17.399  1.00 10.00      A   
ATOM   1663  CG  LEU   176     -91.131 -20.862 -16.226  1.00 10.00      A   
ATOM   1664  CD1 LEU   176     -91.580 -20.302 -14.873  1.00 10.00      A   
ATOM   1665  CD2 LEU   176     -91.188 -22.386 -16.265  1.00 10.00      A   
ATOM   1666  C   LEU   176     -90.264 -20.935 -19.278  1.00 10.00      A   
ATOM   1667  O   LEU   176     -89.135 -21.192 -18.850  1.00 10.00      A   
ATOM   1668  N   SER   177     -90.764 -21.512 -20.371  1.00 10.00      A   
ATOM   1669  HN  SER   177     -91.640 -21.223 -20.702  1.00 10.00      A   
ATOM   1670  CA  SER   177     -90.046 -22.564 -21.089  1.00 10.00      A   
ATOM   1671  CB  SER   177     -90.965 -23.216 -22.125  1.00 10.00      A   
ATOM   1672  OG  SER   177     -92.109 -23.737 -21.453  1.00 10.00      A   
ATOM   1673  HG  SER   177     -92.344 -24.586 -21.833  1.00 10.00      A   
ATOM   1674  C   SER   177     -88.786 -22.039 -21.757  1.00 10.00      A   
ATOM   1675  O   SER   177     -87.940 -22.819 -22.179  1.00 10.00      A   
ATOM   1676  N   HIS   178     -88.673 -20.716 -21.868  1.00 10.00      A   
ATOM   1677  HN  HIS   178     -89.401 -20.150 -21.538  1.00 10.00      A   
ATOM   1678  CA  HIS   178     -87.500 -20.078 -22.465  1.00 10.00      A   
ATOM   1679  CB  HIS   178     -87.825 -18.661 -22.965  1.00 10.00      A   
ATOM   1680  CG  HIS   178     -88.736 -18.648 -24.145  1.00 10.00      A   
ATOM   1681  ND1 HIS   178     -88.289 -18.424 -25.425  1.00 10.00      A   
ATOM   1682  CD2 HIS   178     -90.070 -18.863 -24.242  1.00 10.00      A   
ATOM   1683  CE1 HIS   178     -89.307 -18.496 -26.263  1.00 10.00      A   
ATOM   1684  NE2 HIS   178     -90.399 -18.769 -25.571  1.00 10.00      A   
ATOM   1685  HE2 HIS   178     -91.298 -18.886 -25.943  1.00 10.00      A   
ATOM   1686  C   HIS   178     -86.223 -20.065 -21.622  1.00 10.00      A   
ATOM   1687  O   HIS   178     -85.143 -19.884 -22.196  1.00 10.00      A   
ATOM   1688  N   PHE   179     -86.316 -20.264 -20.306  1.00 10.00      A   
ATOM   1689  HN  PHE   179     -87.197 -20.280 -19.877  1.00 10.00      A   
ATOM   1690  CA  PHE   179     -85.104 -20.460 -19.492  1.00 10.00      A   
ATOM   1691  CB  PHE   179     -85.410 -20.694 -17.989  1.00 10.00      A   
ATOM   1692  CG  PHE   179     -85.789 -19.451 -17.218  1.00 10.00      A   
ATOM   1693  CD1 PHE   179     -87.073 -19.322 -16.706  1.00 10.00      A   
ATOM   1694  CD2 PHE   179     -84.860 -18.428 -16.963  1.00 10.00      A   
ATOM   1695  CE1 PHE   179     -87.442 -18.193 -15.975  1.00 10.00      A   
ATOM   1696  CE2 PHE   179     -85.221 -17.267 -16.227  1.00 10.00      A   
ATOM   1697  CZ  PHE   179     -86.524 -17.165 -15.726  1.00 10.00      A   
ATOM   1698  C   PHE   179     -84.345 -21.674 -20.063  1.00 10.00      A   
ATOM   1699  O   PHE   179     -84.900 -22.771 -20.125  1.00 10.00      A   
ATOM   1700  N   PRO   180     -83.091 -21.479 -20.526  1.00 10.00      A   
ATOM   1701  CA  PRO   180     -82.436 -22.668 -21.096  1.00 10.00      A   
ATOM   1702  CB  PRO   180     -81.201 -22.108 -21.818  1.00 10.00      A   
ATOM   1703  CG  PRO   180     -80.930 -20.819 -21.217  1.00 10.00      A   
ATOM   1704  CD  PRO   180     -82.239 -20.283 -20.591  1.00 10.00      A   
ATOM   1705  C   PRO   180     -82.026 -23.711 -20.065  1.00 10.00      A   
ATOM   1706  O   PRO   180     -82.009 -23.432 -18.882  1.00 10.00      A   
ATOM   1707  N   ASP   181     -81.701 -24.909 -20.541  1.00 10.00      A   
ATOM   1708  HN  ASP   181     -81.733 -25.057 -21.509  1.00 10.00      A   
ATOM   1709  CA  ASP   181     -81.298 -26.012 -19.677  1.00 10.00      A   
ATOM   1710  CB  ASP   181     -81.106 -27.275 -20.513  1.00 10.00      A   
ATOM   1711  CG  ASP   181     -82.413 -28.023 -20.742  1.00 10.00      A   
ATOM   1712  OD1 ASP   181     -83.447 -27.558 -20.232  1.00 10.00      A   
ATOM   1713  OD2 ASP   181     -82.400 -29.077 -21.438  1.00 10.00      A   
ATOM   1714  C   ASP   181     -80.016 -25.715 -18.903  1.00 10.00      A   
ATOM   1715  O   ASP   181     -79.794 -26.297 -17.848  1.00 10.00      A   
ATOM   1716  N   THR   182     -79.191 -24.803 -19.425  1.00 10.00      A   
ATOM   1717  HN  THR   182     -79.432 -24.376 -20.273  1.00 10.00      A   
ATOM   1718  CA  THR   182     -77.937 -24.420 -18.771  1.00 10.00      A   
ATOM   1719  CB  THR   182     -76.938 -23.859 -19.784  1.00 10.00      A   
ATOM   1720  OG1 THR   182     -77.554 -22.790 -20.514  1.00 10.00      A   
ATOM   1721  HG1 THR   182     -77.140 -22.710 -21.376  1.00 10.00      A   
ATOM   1722  CG2 THR   182     -76.511 -24.949 -20.747  1.00 10.00      A   
ATOM   1723  C   THR   182     -78.149 -23.389 -17.645  1.00 10.00      A   
ATOM   1724  O   THR   182     -77.227 -23.110 -16.874  1.00 10.00      A   
ATOM   1725  N   TYR   183     -79.363 -22.834 -17.560  1.00 10.00      A   
ATOM   1726  HN  TYR   183     -80.045 -23.081 -18.219  1.00 10.00      A   
ATOM   1727  CA  TYR   183     -79.706 -21.872 -16.518  1.00 10.00      A   
ATOM   1728  CB  TYR   183     -80.859 -20.983 -16.983  1.00 10.00      A   
ATOM   1729  CG  TYR   183     -81.369 -20.037 -15.917  1.00 10.00      A   
ATOM   1730  CD1 TYR   183     -80.730 -18.816 -15.693  1.00 10.00      A   
ATOM   1731  CD2 TYR   183     -82.487 -20.365 -15.127  1.00 10.00      A   
ATOM   1732  CE1 TYR   183     -81.195 -17.928 -14.732  1.00 10.00      A   
ATOM   1733  CE2 TYR   183     -82.929 -19.488 -14.158  1.00 10.00      A   
ATOM   1734  CZ  TYR   183     -82.275 -18.285 -13.955  1.00 10.00      A   
ATOM   1735  OH  TYR   183     -82.724 -17.403 -12.980  1.00 10.00      A   
ATOM   1736  HH  TYR   183     -82.907 -17.887 -12.170  1.00 10.00      A   
ATOM   1737  C   TYR   183     -80.044 -22.553 -15.185  1.00 10.00      A   
ATOM   1738  O   TYR   183     -80.907 -23.430 -15.127  1.00 10.00      A   
ATOM   1739  N   THR   184     -79.358 -22.118 -14.122  1.00 10.00      A   
ATOM   1740  HN  THR   184     -78.807 -21.316 -14.227  1.00 10.00      A   
ATOM   1741  CA  THR   184     -79.381 -22.770 -12.809  1.00 10.00      A   
ATOM   1742  CB  THR   184     -78.189 -23.780 -12.639  1.00 10.00      A   
ATOM   1743  OG1 THR   184     -76.943 -23.070 -12.704  1.00 10.00      A   
ATOM   1744  HG1 THR   184     -76.376 -23.352 -11.983  1.00 10.00      A   
ATOM   1745  CG2 THR   184     -78.174 -24.887 -13.737  1.00 10.00      A   
ATOM   1746  C   THR   184     -79.306 -21.721 -11.654  1.00 10.00      A   
ATOM   1747  O   THR   184     -79.231 -22.094 -10.481  1.00 10.00      A   
ATOM   1748  N   SER   185     -79.291 -20.423 -11.978  1.00 10.00      A   
ATOM   1749  HN  SER   185     -79.508 -20.151 -12.894  1.00 10.00      A   
ATOM   1750  CA  SER   185     -78.950 -19.397 -10.978  1.00 10.00      A   
ATOM   1751  CB  SER   185     -78.101 -18.294 -11.615  1.00 10.00      A   
ATOM   1752  OG  SER   185     -78.731 -17.738 -12.762  1.00 10.00      A   
ATOM   1753  HG  SER   185     -78.795 -16.785 -12.662  1.00 10.00      A   
ATOM   1754  C   SER   185     -80.136 -18.809 -10.202  1.00 10.00      A   
ATOM   1755  O   SER   185     -79.957 -17.985  -9.286  1.00 10.00      A   
ATOM   1756  N   LEU   186     -81.355 -19.244 -10.528  1.00 10.00      A   
ATOM   1757  HN  LEU   186     -81.469 -19.973 -11.172  1.00 10.00      A   
ATOM   1758  CA  LEU   186     -82.531 -18.604  -9.898  1.00 10.00      A   
ATOM   1759  CB  LEU   186     -83.835 -19.216 -10.433  1.00 10.00      A   
ATOM   1760  CG  LEU   186     -85.195 -18.566 -10.085  1.00 10.00      A   
ATOM   1761  CD1 LEU   186     -85.291 -17.169 -10.676  1.00 10.00      A   
ATOM   1762  CD2 LEU   186     -86.268 -19.482 -10.666  1.00 10.00      A   
ATOM   1763  C   LEU   186     -82.507 -18.738  -8.382  1.00 10.00      A   
ATOM   1764  O   LEU   186     -82.342 -19.849  -7.852  1.00 10.00      A   
ATOM   1765  N   VAL   187     -82.723 -17.612  -7.700  1.00 10.00      A   
ATOM   1766  HN  VAL   187     -82.766 -16.773  -8.205  1.00 10.00      A   
ATOM   1767  CA  VAL   187     -82.900 -17.546  -6.253  1.00 10.00      A   
ATOM   1768  CB  VAL   187     -81.874 -16.524  -5.664  1.00 10.00      A   
ATOM   1769  CG1 VAL   187     -82.149 -16.197  -4.187  1.00 10.00      A   
ATOM   1770  CG2 VAL   187     -80.411 -17.012  -5.900  1.00 10.00      A   
ATOM   1771  C   VAL   187     -84.338 -17.183  -5.789  1.00 10.00      A   
ATOM   1772  O   VAL   187     -84.818 -17.680  -4.754  1.00 10.00      A   
ATOM   1773  N   SER   188     -85.011 -16.303  -6.531  1.00 10.00      A   
ATOM   1774  HN  SER   188     -84.618 -15.986  -7.371  1.00 10.00      A   
ATOM   1775  CA  SER   188     -86.334 -15.795  -6.121  1.00 10.00      A   
ATOM   1776  CB  SER   188     -86.213 -14.424  -5.400  1.00 10.00      A   
ATOM   1777  OG  SER   188     -87.504 -13.849  -5.164  1.00 10.00      A   
ATOM   1778  HG  SER   188     -88.155 -14.285  -5.719  1.00 10.00      A   
ATOM   1779  C   SER   188     -87.194 -15.666  -7.342  1.00 10.00      A   
ATOM   1780  O   SER   188     -86.814 -14.986  -8.281  1.00 10.00      A   
ATOM   1781  N   LEU   189     -88.381 -16.281  -7.324  1.00 10.00      A   
ATOM   1782  HN  LEU   189     -88.647 -16.792  -6.531  1.00 10.00      A   
ATOM   1783  CA  LEU   189     -89.285 -16.207  -8.458  1.00 10.00      A   
ATOM   1784  CB  LEU   189     -89.325 -17.524  -9.230  1.00 10.00      A   
ATOM   1785  CG  LEU   189     -90.274 -17.569 -10.454  1.00 10.00      A   
ATOM   1786  CD1 LEU   189     -89.846 -16.556 -11.547  1.00 10.00      A   
ATOM   1787  CD2 LEU   189     -90.355 -18.958 -11.052  1.00 10.00      A   
ATOM   1788  C   LEU   189     -90.684 -15.900  -7.893  1.00 10.00      A   
ATOM   1789  O   LEU   189     -91.240 -16.688  -7.145  1.00 10.00      A   
ATOM   1790  N   ASN   190     -91.202 -14.739  -8.230  1.00 10.00      A   
ATOM   1791  HN  ASN   190     -90.679 -14.118  -8.779  1.00 10.00      A   
ATOM   1792  CA  ASN   190     -92.539 -14.361  -7.801  1.00 10.00      A   
ATOM   1793  CB  ASN   190     -92.510 -13.128  -6.906  1.00 10.00      A   
ATOM   1794  CG  ASN   190     -93.903 -12.750  -6.401  1.00 10.00      A   
ATOM   1795  OD1 ASN   190     -94.891 -13.382  -6.790  1.00 10.00      A   
ATOM   1796  ND2 ASN   190     -94.001 -11.724  -5.578  1.00 10.00      A   
ATOM   1797 HD21 ASN   190     -93.180 -11.251  -5.328  1.00 10.00      A   
ATOM   1798 HD22 ASN   190     -94.892 -11.477  -5.250  1.00 10.00      A   
ATOM   1799  C   ASN   190     -93.392 -14.120  -9.045  1.00 10.00      A   
ATOM   1800  O   ASN   190     -93.308 -13.043  -9.677  1.00 10.00      A   
ATOM   1801  N   ILE   191     -94.220 -15.114  -9.386  1.00 10.00      A   
ATOM   1802  HN  ILE   191     -94.212 -15.940  -8.858  1.00 10.00      A   
ATOM   1803  CA  ILE   191     -95.141 -15.006 -10.527  1.00 10.00      A   
ATOM   1804  CB  ILE   191     -94.945 -16.151 -11.559  1.00 10.00      A   
ATOM   1805  CG1 ILE   191     -95.119 -17.522 -10.872  1.00 10.00      A   
ATOM   1806  CG2 ILE   191     -93.572 -16.021 -12.237  1.00 10.00      A   
ATOM   1807  CD1 ILE   191     -95.198 -18.723 -11.843  1.00 10.00      A   
ATOM   1808  C   ILE   191     -96.600 -14.962 -10.078  1.00 10.00      A   
ATOM   1809  O   ILE   191     -97.492 -15.260 -10.863  1.00 10.00      A   
ATOM   1810  N   SER   192     -96.833 -14.555  -8.833  1.00 10.00      A   
ATOM   1811  HN  SER   192     -96.090 -14.198  -8.303  1.00 10.00      A   
ATOM   1812  CA  SER   192     -98.181 -14.624  -8.221  1.00 10.00      A   
ATOM   1813  CB  SER   192     -98.098 -14.317  -6.726  1.00 10.00      A   
ATOM   1814  OG  SER   192     -97.704 -12.975  -6.517  1.00 10.00      A   
ATOM   1815  HG  SER   192     -98.434 -12.482  -6.136  1.00 10.00      A   
ATOM   1816  C   SER   192     -99.266 -13.771  -8.902  1.00 10.00      A   
ATOM   1817  O   SER   192    -100.465 -14.041  -8.723  1.00 10.00      A   
ATOM   1818  N   CYS   193     -98.861 -12.794  -9.705  1.00 10.00      A   
ATOM   1819  HN  CYS   193     -97.899 -12.670  -9.842  1.00 10.00      A   
ATOM   1820  CA  CYS   193     -99.785 -11.897 -10.392  1.00 10.00      A   
ATOM   1821  CB  CYS   193     -99.155 -10.493 -10.542  1.00 10.00      A   
ATOM   1822  SG  CYS   193     -97.672 -10.441 -11.639  1.00 10.00      A   
ATOM   1823  HG  CYS   193     -97.951 -11.132 -12.735  1.00 10.00      A   
ATOM   1824  C   CYS   193    -100.198 -12.399 -11.792  1.00 10.00      A   
ATOM   1825  O   CYS   193    -101.077 -11.799 -12.448  1.00 10.00      A   
ATOM   1826  N   LEU   194     -99.567 -13.478 -12.256  1.00 10.00      A   
ATOM   1827  HN  LEU   194     -98.933 -13.951 -11.678  1.00 10.00      A   
ATOM   1828  CA  LEU   194     -99.805 -13.967 -13.615  1.00 10.00      A   
ATOM   1829  CB  LEU   194     -98.584 -14.720 -14.168  1.00 10.00      A   
ATOM   1830  CG  LEU   194     -97.303 -13.925 -14.306  1.00 10.00      A   
ATOM   1831  CD1 LEU   194     -96.234 -14.805 -14.904  1.00 10.00      A   
ATOM   1832  CD2 LEU   194     -97.537 -12.670 -15.190  1.00 10.00      A   
ATOM   1833  C   LEU   194    -101.040 -14.841 -13.700  1.00 10.00      A   
ATOM   1834  O   LEU   194    -101.188 -15.827 -12.968  1.00 10.00      A   
ATOM   1835  N   ALA   195    -101.946 -14.469 -14.599  1.00 10.00      A   
ATOM   1836  HN  ALA   195    -101.771 -13.692 -15.170  1.00 10.00      A   
ATOM   1837  CA  ALA   195    -103.195 -15.203 -14.744  1.00 10.00      A   
ATOM   1838  CB  ALA   195    -104.276 -14.300 -15.355  1.00 10.00      A   
ATOM   1839  C   ALA   195    -102.996 -16.447 -15.601  1.00 10.00      A   
ATOM   1840  O   ALA   195    -103.731 -17.431 -15.463  1.00 10.00      A   
ATOM   1841  N   SER   196    -102.001 -16.412 -16.479  1.00 10.00      A   
ATOM   1842  HN  SER   196    -101.411 -15.630 -16.502  1.00 10.00      A   
ATOM   1843  CA  SER   196    -101.767 -17.509 -17.411  1.00 10.00      A   
ATOM   1844  CB  SER   196    -101.099 -17.000 -18.695  1.00 10.00      A   
ATOM   1845  OG  SER   196     -99.877 -16.301 -18.407  1.00 10.00      A   
ATOM   1846  HG  SER   196    -100.002 -15.362 -18.560  1.00 10.00      A   
ATOM   1847  C   SER   196    -100.942 -18.626 -16.766  1.00 10.00      A   
ATOM   1848  O   SER   196    -100.037 -18.380 -15.930  1.00 10.00      A   
ATOM   1849  N   GLU   197    -101.251 -19.851 -17.171  1.00 10.00      A   
ATOM   1850  HN  GLU   197    -101.897 -19.957 -17.900  1.00 10.00      A   
ATOM   1851  CA  GLU   197    -100.670 -21.040 -16.577  1.00 10.00      A   
ATOM   1852  CB  GLU   197    -101.630 -22.237 -16.783  1.00 10.00      A   
ATOM   1853  CG  GLU   197    -101.079 -23.557 -16.258  1.00 10.00      A   
ATOM   1854  CD  GLU   197    -101.893 -24.784 -16.660  1.00 10.00      A   
ATOM   1855  OE1 GLU   197    -102.885 -24.663 -17.419  1.00 10.00      A   
ATOM   1856  OE2 GLU   197    -101.520 -25.890 -16.219  1.00 10.00      A   
ATOM   1857  C   GLU   197     -99.324 -21.326 -17.243  1.00 10.00      A   
ATOM   1858  O   GLU   197     -99.269 -21.513 -18.455  1.00 10.00      A   
ATOM   1859  N   VAL   198     -98.240 -21.357 -16.477  1.00 10.00      A   
ATOM   1860  HN  VAL   198     -98.291 -21.085 -15.536  1.00 10.00      A   
ATOM   1861  CA  VAL   198     -96.953 -21.805 -17.056  1.00 10.00      A   
ATOM   1862  CB  VAL   198     -95.750 -21.368 -16.178  1.00 10.00      A   
ATOM   1863  CG1 VAL   198     -95.756 -19.856 -16.026  1.00 10.00      A   
ATOM   1864  CG2 VAL   198     -95.790 -22.052 -14.802  1.00 10.00      A   
ATOM   1865  C   VAL   198     -96.954 -23.328 -17.319  1.00 10.00      A   
ATOM   1866  O   VAL   198     -97.797 -24.044 -16.781  1.00 10.00      A   
ATOM   1867  N   SER   199     -96.052 -23.821 -18.173  1.00 10.00      A   
ATOM   1868  HN  SER   199     -95.484 -23.206 -18.681  1.00 10.00      A   
ATOM   1869  CA  SER   199     -95.899 -25.267 -18.361  1.00 10.00      A   
ATOM   1870  CB  SER   199     -94.856 -25.558 -19.436  1.00 10.00      A   
ATOM   1871  OG  SER   199     -94.369 -26.897 -19.342  1.00 10.00      A   
ATOM   1872  HG  SER   199     -94.758 -27.326 -18.577  1.00 10.00      A   
ATOM   1873  C   SER   199     -95.440 -25.859 -17.030  1.00 10.00      A   
ATOM   1874  O   SER   199     -94.386 -25.472 -16.512  1.00 10.00      A   
ATOM   1875  N   PHE   200     -96.233 -26.753 -16.446  1.00 10.00      A   
ATOM   1876  HN  PHE   200     -97.065 -27.043 -16.875  1.00 10.00      A   
ATOM   1877  CA  PHE   200     -95.833 -27.291 -15.150  1.00 10.00      A   
ATOM   1878  CB  PHE   200     -96.936 -28.138 -14.502  1.00 10.00      A   
ATOM   1879  CG  PHE   200     -96.541 -28.666 -13.159  1.00 10.00      A   
ATOM   1880  CD1 PHE   200     -96.606 -27.845 -12.034  1.00 10.00      A   
ATOM   1881  CD2 PHE   200     -96.013 -29.947 -13.030  1.00 10.00      A   
ATOM   1882  CE1 PHE   200     -96.191 -28.298 -10.793  1.00 10.00      A   
ATOM   1883  CE2 PHE   200     -95.606 -30.418 -11.798  1.00 10.00      A   
ATOM   1884  CZ  PHE   200     -95.682 -29.593 -10.672  1.00 10.00      A   
ATOM   1885  C   PHE   200     -94.540 -28.116 -15.274  1.00 10.00      A   
ATOM   1886  O   PHE   200     -93.672 -28.079 -14.390  1.00 10.00      A   
ATOM   1887  N   SER   201     -94.414 -28.862 -16.371  1.00 10.00      A   
ATOM   1888  HN  SER   201     -95.151 -28.905 -17.016  1.00 10.00      A   
ATOM   1889  CA  SER   201     -93.190 -29.615 -16.621  1.00 10.00      A   
ATOM   1890  CB  SER   201     -93.315 -30.537 -17.850  1.00 10.00      A   
ATOM   1891  OG  SER   201     -93.359 -29.809 -19.059  1.00 10.00      A   
ATOM   1892  HG  SER   201     -93.965 -29.070 -18.966  1.00 10.00      A   
ATOM   1893  C   SER   201     -91.975 -28.685 -16.682  1.00 10.00      A   
ATOM   1894  O   SER   201     -90.986 -28.940 -16.008  1.00 10.00      A   
ATOM   1895  N   ALA   202     -92.074 -27.577 -17.411  1.00 10.00      A   
ATOM   1896  HN  ALA   202     -92.885 -27.409 -17.935  1.00 10.00      A   
ATOM   1897  CA  ALA   202     -90.973 -26.603 -17.434  1.00 10.00      A   
ATOM   1898  CB  ALA   202     -91.195 -25.500 -18.489  1.00 10.00      A   
ATOM   1899  C   ALA   202     -90.668 -26.006 -16.050  1.00 10.00      A   
ATOM   1900  O   ALA   202     -89.505 -25.875 -15.696  1.00 10.00      A   
ATOM   1901  N   LEU   203     -91.707 -25.675 -15.272  1.00 10.00      A   
ATOM   1902  HN  LEU   203     -92.612 -25.747 -15.641  1.00 10.00      A   
ATOM   1903  CA  LEU   203     -91.545 -25.209 -13.890  1.00 10.00      A   
ATOM   1904  CB  LEU   203     -92.908 -24.805 -13.307  1.00 10.00      A   
ATOM   1905  CG  LEU   203     -92.976 -24.263 -11.868  1.00 10.00      A   
ATOM   1906  CD1 LEU   203     -92.104 -22.970 -11.667  1.00 10.00      A   
ATOM   1907  CD2 LEU   203     -94.443 -24.025 -11.439  1.00 10.00      A   
ATOM   1908  C   LEU   203     -90.868 -26.252 -12.986  1.00 10.00      A   
ATOM   1909  O   LEU   203     -89.922 -25.922 -12.263  1.00 10.00      A   
ATOM   1910  N   GLU   204     -91.309 -27.508 -13.067  1.00 10.00      A   
ATOM   1911  HN  GLU   204     -92.058 -27.721 -13.663  1.00 10.00      A   
ATOM   1912  CA  GLU   204     -90.690 -28.572 -12.281  1.00 10.00      A   
ATOM   1913  CB  GLU   204     -91.460 -29.890 -12.427  1.00 10.00      A   
ATOM   1914  CG  GLU   204     -91.105 -30.832 -11.307  1.00 10.00      A   
ATOM   1915  CD  GLU   204     -91.639 -32.226 -11.462  1.00 10.00      A   
ATOM   1916  OE1 GLU   204     -92.598 -32.449 -12.250  1.00 10.00      A   
ATOM   1917  OE2 GLU   204     -91.093 -33.110 -10.761  1.00 10.00      A   
ATOM   1918  C   GLU   204     -89.172 -28.763 -12.599  1.00 10.00      A   
ATOM   1919  O   GLU   204     -88.351 -28.895 -11.687  1.00 10.00      A   
ATOM   1920  N   ARG   205     -88.806 -28.747 -13.877  1.00 10.00      A   
ATOM   1921  HN  ARG   205     -89.494 -28.660 -14.569  1.00 10.00      A   
ATOM   1922  CA  ARG   205     -87.400 -28.857 -14.279  1.00 10.00      A   
ATOM   1923  CB  ARG   205     -87.283 -29.032 -15.790  1.00 10.00      A   
ATOM   1924  CG  ARG   205     -87.634 -30.441 -16.245  1.00 10.00      A   
ATOM   1925  CD  ARG   205     -87.445 -30.575 -17.744  1.00 10.00      A   
ATOM   1926  NE  ARG   205     -88.646 -30.192 -18.490  1.00 10.00      A   
ATOM   1927  HE  ARG   205     -89.418 -30.791 -18.422  1.00 10.00      A   
ATOM   1928  CZ  ARG   205     -88.766 -29.099 -19.248  1.00 10.00      A   
ATOM   1929  NH1 ARG   205     -87.750 -28.241 -19.388  1.00 10.00      A   
ATOM   1930 HH11 ARG   205     -86.847 -28.419 -18.902  1.00 10.00      A   
ATOM   1931 HH12 ARG   205     -87.861 -27.395 -19.982  1.00 10.00      A   
ATOM   1932  NH2 ARG   205     -89.918 -28.877 -19.879  1.00 10.00      A   
ATOM   1933 HH21 ARG   205     -90.030 -28.031 -20.474  1.00 10.00      A   
ATOM   1934 HH22 ARG   205     -90.705 -29.549 -19.777  1.00 10.00      A   
ATOM   1935  C   ARG   205     -86.587 -27.650 -13.859  1.00 10.00      A   
ATOM   1936  O   ARG   205     -85.428 -27.784 -13.480  1.00 10.00      A   
ATOM   1937  N   LEU   206     -87.211 -26.474 -13.923  1.00 10.00      A   
ATOM   1938  HN  LEU   206     -88.135 -26.451 -14.249  1.00 10.00      A   
ATOM   1939  CA  LEU   206     -86.572 -25.212 -13.526  1.00 10.00      A   
ATOM   1940  CB  LEU   206     -87.507 -24.025 -13.788  1.00 10.00      A   
ATOM   1941  CG  LEU   206     -87.007 -22.589 -14.104  1.00 10.00      A   
ATOM   1942  CD1 LEU   206     -87.968 -21.494 -13.632  1.00 10.00      A   
ATOM   1943  CD2 LEU   206     -85.577 -22.276 -13.768  1.00 10.00      A   
ATOM   1944  C   LEU   206     -86.220 -25.276 -12.038  1.00 10.00      A   
ATOM   1945  O   LEU   206     -85.077 -25.059 -11.648  1.00 10.00      A   
ATOM   1946  N   VAL   207     -87.217 -25.576 -11.209  1.00 10.00      A   
ATOM   1947  HN  VAL   207     -88.109 -25.734 -11.583  1.00 10.00      A   
ATOM   1948  CA  VAL   207     -87.030 -25.680  -9.747  1.00 10.00      A   
ATOM   1949  CB  VAL   207     -88.360 -26.021  -9.053  1.00 10.00      A   
ATOM   1950  CG1 VAL   207     -88.136 -26.387  -7.583  1.00 10.00      A   
ATOM   1951  CG2 VAL   207     -89.313 -24.848  -9.151  1.00 10.00      A   
ATOM   1952  C   VAL   207     -85.956 -26.729  -9.398  1.00 10.00      A   
ATOM   1953  O   VAL   207     -85.094 -26.479  -8.546  1.00 10.00      A   
ATOM   1954  N   THR   208     -85.999 -27.871 -10.089  1.00 10.00      A   
ATOM   1955  HN  THR   208     -86.693 -27.978 -10.771  1.00 10.00      A   
ATOM   1956  CA  THR   208     -85.054 -28.974  -9.873  1.00 10.00      A   
ATOM   1957  CB  THR   208     -85.440 -30.208 -10.725  1.00 10.00      A   
ATOM   1958  OG1 THR   208     -86.786 -30.575 -10.416  1.00 10.00      A   
ATOM   1959  HG1 THR   208     -87.333 -29.788 -10.381  1.00 10.00      A   
ATOM   1960  CG2 THR   208     -84.519 -31.389 -10.462  1.00 10.00      A   
ATOM   1961  C   THR   208     -83.606 -28.567 -10.154  1.00 10.00      A   
ATOM   1962  O   THR   208     -82.702 -28.947  -9.403  1.00 10.00      A   
ATOM   1963  N   ARG   209     -83.376 -27.789 -11.209  1.00 10.00      A   
ATOM   1964  HN  ARG   209     -84.129 -27.447 -11.736  1.00 10.00      A   
ATOM   1965  CA  ARG   209     -82.008 -27.441 -11.586  1.00 10.00      A   
ATOM   1966  CB  ARG   209     -81.823 -27.463 -13.113  1.00 10.00      A   
ATOM   1967  CG  ARG   209     -82.481 -26.327 -13.874  1.00 10.00      A   
ATOM   1968  CD  ARG   209     -82.168 -26.488 -15.348  1.00 10.00      A   
ATOM   1969  NE  ARG   209     -82.645 -25.341 -16.122  1.00 10.00      A   
ATOM   1970  HE  ARG   209     -82.013 -24.611 -16.284  1.00 10.00      A   
ATOM   1971  CZ  ARG   209     -83.879 -25.242 -16.611  1.00 10.00      A   
ATOM   1972  NH1 ARG   209     -84.744 -26.226 -16.422  1.00 10.00      A   
ATOM   1973 HH11 ARG   209     -84.458 -27.073 -15.892  1.00 10.00      A   
ATOM   1974 HH12 ARG   209     -85.708 -26.150 -16.803  1.00 10.00      A   
ATOM   1975  NH2 ARG   209     -84.243 -24.175 -17.298  1.00 10.00      A   
ATOM   1976 HH21 ARG   209     -83.564 -23.404 -17.462  1.00 10.00      A   
ATOM   1977 HH22 ARG   209     -85.210 -24.106 -17.677  1.00 10.00      A   
ATOM   1978  C   ARG   209     -81.455 -26.159 -10.950  1.00 10.00      A   
ATOM   1979  O   ARG   209     -80.321 -25.732 -11.241  1.00 10.00      A   
ATOM   1980  N   CYS   210     -82.236 -25.559 -10.064  1.00 10.00      A   
ATOM   1981  HN  CYS   210     -83.105 -25.953  -9.837  1.00 10.00      A   
ATOM   1982  CA  CYS   210     -81.818 -24.323  -9.423  1.00 10.00      A   
ATOM   1983  CB  CYS   210     -82.838 -23.202  -9.686  1.00 10.00      A   
ATOM   1984  SG  CYS   210     -82.895 -22.629 -11.393  1.00 10.00      A   
ATOM   1985  HG  CYS   210     -82.734 -21.314 -11.389  1.00 10.00      A   
ATOM   1986  C   CYS   210     -81.653 -24.541  -7.928  1.00 10.00      A   
ATOM   1987  O   CYS   210     -82.592 -24.269  -7.152  1.00 10.00      A   
ATOM   1988  N   PRO   211     -80.462 -25.002  -7.504  1.00 10.00      A   
ATOM   1989  CA  PRO   211     -80.334 -25.413  -6.107  1.00 10.00      A   
ATOM   1990  CB  PRO   211     -79.050 -26.258  -6.114  1.00 10.00      A   
ATOM   1991  CG  PRO   211     -78.220 -25.646  -7.217  1.00 10.00      A   
ATOM   1992  CD  PRO   211     -79.194 -25.129  -8.248  1.00 10.00      A   
ATOM   1993  C   PRO   211     -80.260 -24.248  -5.105  1.00 10.00      A   
ATOM   1994  O   PRO   211     -80.390 -24.481  -3.900  1.00 10.00      A   
ATOM   1995  N   ASN   212     -80.075 -23.014  -5.594  1.00 10.00      A   
ATOM   1996  HN  ASN   212     -79.939 -22.899  -6.557  1.00 10.00      A   
ATOM   1997  CA  ASN   212     -80.070 -21.825  -4.724  1.00 10.00      A   
ATOM   1998  CB  ASN   212     -79.006 -20.839  -5.200  1.00 10.00      A   
ATOM   1999  CG  ASN   212     -77.619 -21.448  -5.178  1.00 10.00      A   
ATOM   2000  OD1 ASN   212     -77.291 -22.214  -4.274  1.00 10.00      A   
ATOM   2001  ND2 ASN   212     -76.804 -21.128  -6.185  1.00 10.00      A   
ATOM   2002 HD21 ASN   212     -77.141 -20.522  -6.878  1.00 10.00      A   
ATOM   2003 HD22 ASN   212     -75.901 -21.511  -6.190  1.00 10.00      A   
ATOM   2004  C   ASN   212     -81.416 -21.117  -4.616  1.00 10.00      A   
ATOM   2005  O   ASN   212     -81.509 -20.022  -4.028  1.00 10.00      A   
ATOM   2006  N   LEU   213     -82.452 -21.723  -5.196  1.00 10.00      A   
ATOM   2007  HN  LEU   213     -82.305 -22.554  -5.694  1.00 10.00      A   
ATOM   2008  CA  LEU   213     -83.815 -21.167  -5.101  1.00 10.00      A   
ATOM   2009  CB  LEU   213     -84.792 -22.043  -5.883  1.00 10.00      A   
ATOM   2010  CG  LEU   213     -86.274 -21.604  -5.995  1.00 10.00      A   
ATOM   2011  CD1 LEU   213     -86.429 -20.285  -6.743  1.00 10.00      A   
ATOM   2012  CD2 LEU   213     -87.065 -22.739  -6.676  1.00 10.00      A   
ATOM   2013  C   LEU   213     -84.256 -21.103  -3.641  1.00 10.00      A   
ATOM   2014  O   LEU   213     -84.283 -22.138  -2.954  1.00 10.00      A   
ATOM   2015  N   LYS   214     -84.562 -19.891  -3.168  1.00 10.00      A   
ATOM   2016  HN  LYS   214     -84.496 -19.114  -3.762  1.00 10.00      A   
ATOM   2017  CA  LYS   214     -84.992 -19.694  -1.788  1.00 10.00      A   
ATOM   2018  CB  LYS   214     -84.045 -18.742  -1.070  1.00 10.00      A   
ATOM   2019  CG  LYS   214     -82.632 -19.301  -0.902  1.00 10.00      A   
ATOM   2020  CD  LYS   214     -82.566 -20.317   0.200  1.00 10.00      A   
ATOM   2021  CE  LYS   214     -81.150 -20.874   0.337  1.00 10.00      A   
ATOM   2022  NZ  LYS   214     -81.034 -22.116  -0.446  1.00 10.00      A   
ATOM   2023  HZ1 LYS   214     -80.073 -22.504  -0.362  1.00 10.00      A   
ATOM   2024  HZ2 LYS   214     -81.233 -21.926  -1.450  1.00 10.00      A   
ATOM   2025  HZ3 LYS   214     -81.713 -22.823  -0.098  1.00 10.00      A   
ATOM   2026  C   LYS   214     -86.429 -19.205  -1.637  1.00 10.00      A   
ATOM   2027  O   LYS   214     -87.045 -19.402  -0.585  1.00 10.00      A   
ATOM   2028  N   SER   215     -86.949 -18.533  -2.669  1.00 10.00      A   
ATOM   2029  HN  SER   215     -86.420 -18.444  -3.489  1.00 10.00      A   
ATOM   2030  CA  SER   215     -88.275 -17.925  -2.619  1.00 10.00      A   
ATOM   2031  CB  SER   215     -88.200 -16.388  -2.480  1.00 10.00      A   
ATOM   2032  OG  SER   215     -89.539 -15.837  -2.442  1.00 10.00      A   
ATOM   2033  HG  SER   215     -90.179 -16.551  -2.400  1.00 10.00      A   
ATOM   2034  C   SER   215     -89.012 -18.274  -3.895  1.00 10.00      A   
ATOM   2035  O   SER   215     -88.532 -17.979  -5.011  1.00 10.00      A   
ATOM   2036  N   LEU   216     -90.169 -18.913  -3.747  1.00 10.00      A   
ATOM   2037  HN  LEU   216     -90.505 -19.097  -2.845  1.00 10.00      A   
ATOM   2038  CA  LEU   216     -90.947 -19.344  -4.898  1.00 10.00      A   
ATOM   2039  CB  LEU   216     -90.828 -20.861  -5.093  1.00 10.00      A   
ATOM   2040  CG  LEU   216     -91.609 -21.468  -6.277  1.00 10.00      A   
ATOM   2041  CD1 LEU   216     -91.138 -20.891  -7.598  1.00 10.00      A   
ATOM   2042  CD2 LEU   216     -91.445 -22.997  -6.270  1.00 10.00      A   
ATOM   2043  C   LEU   216     -92.391 -18.981  -4.632  1.00 10.00      A   
ATOM   2044  O   LEU   216     -93.031 -19.587  -3.767  1.00 10.00      A   
ATOM   2045  N   LYS   217     -92.895 -17.958  -5.314  1.00 10.00      A   
ATOM   2046  HN  LYS   217     -92.334 -17.481  -5.962  1.00 10.00      A   
ATOM   2047  CA  LYS   217     -94.282 -17.535  -5.106  1.00 10.00      A   
ATOM   2048  CB  LYS   217     -94.388 -16.079  -4.659  1.00 10.00      A   
ATOM   2049  CG  LYS   217     -93.714 -15.900  -3.300  1.00 10.00      A   
ATOM   2050  CD  LYS   217     -93.641 -14.462  -2.965  1.00 10.00      A   
ATOM   2051  CE  LYS   217     -92.960 -14.250  -1.643  1.00 10.00      A   
ATOM   2052  NZ  LYS   217     -93.037 -12.811  -1.218  1.00 10.00      A   
ATOM   2053  HZ1 LYS   217     -92.413 -12.645  -0.402  1.00 10.00      A   
ATOM   2054  HZ2 LYS   217     -94.011 -12.570  -0.948  1.00 10.00      A   
ATOM   2055  HZ3 LYS   217     -92.742 -12.191  -1.998  1.00 10.00      A   
ATOM   2056  C   LYS   217     -95.044 -17.808  -6.376  1.00 10.00      A   
ATOM   2057  O   LYS   217     -94.827 -17.165  -7.401  1.00 10.00      A   
ATOM   2058  N   LEU   218     -95.913 -18.807  -6.306  1.00 10.00      A   
ATOM   2059  HN  LEU   218     -96.108 -19.212  -5.435  1.00 10.00      A   
ATOM   2060  CA  LEU   218     -96.575 -19.309  -7.479  1.00 10.00      A   
ATOM   2061  CB  LEU   218     -96.953 -20.796  -7.258  1.00 10.00      A   
ATOM   2062  CG  LEU   218     -95.798 -21.748  -6.948  1.00 10.00      A   
ATOM   2063  CD1 LEU   218     -96.344 -23.117  -6.482  1.00 10.00      A   
ATOM   2064  CD2 LEU   218     -94.859 -21.875  -8.196  1.00 10.00      A   
ATOM   2065  C   LEU   218     -97.819 -18.525  -7.841  1.00 10.00      A   
ATOM   2066  O   LEU   218     -98.292 -17.676  -7.072  1.00 10.00      A   
ATOM   2067  N   ASN   219     -98.346 -18.814  -9.031  1.00 10.00      A   
ATOM   2068  HN  ASN   219     -97.850 -19.385  -9.654  1.00 10.00      A   
ATOM   2069  CA  ASN   219     -99.645 -18.293  -9.417  1.00 10.00      A   
ATOM   2070  CB  ASN   219     -99.662 -17.737 -10.861  1.00 10.00      A   
ATOM   2071  CG  ASN   219     -99.343 -18.783 -11.924  1.00 10.00      A   
ATOM   2072  OD1 ASN   219     -98.770 -19.855 -11.645  1.00 10.00      A   
ATOM   2073  ND2 ASN   219     -99.675 -18.449 -13.183  1.00 10.00      A   
ATOM   2074 HD21 ASN   219    -100.092 -17.575 -13.336  1.00 10.00      A   
ATOM   2075 HD22 ASN   219     -99.488 -19.093 -13.898  1.00 10.00      A   
ATOM   2076  C   ASN   219    -100.791 -19.267  -9.139  1.00 10.00      A   
ATOM   2077  O   ASN   219    -100.598 -20.458  -8.862  1.00 10.00      A   
ATOM   2078  N   ARG   220    -101.994 -18.717  -9.132  1.00 10.00      A   
ATOM   2079  HN  ARG   220    -102.086 -17.767  -9.355  1.00 10.00      A   
ATOM   2080  CA  ARG   220    -103.170 -19.478  -8.806  1.00 10.00      A   
ATOM   2081  CB  ARG   220    -104.384 -18.544  -8.944  1.00 10.00      A   
ATOM   2082  CG  ARG   220    -105.640 -19.071  -8.364  1.00 10.00      A   
ATOM   2083  CD  ARG   220    -106.774 -18.178  -8.873  1.00 10.00      A   
ATOM   2084  NE  ARG   220    -107.945 -18.230  -8.002  1.00 10.00      A   
ATOM   2085  HE  ARG   220    -108.350 -19.109  -7.850  1.00 10.00      A   
ATOM   2086  CZ  ARG   220    -108.491 -17.172  -7.408  1.00 10.00      A   
ATOM   2087  NH1 ARG   220    -107.983 -15.957  -7.597  1.00 10.00      A   
ATOM   2088 HH11 ARG   220    -108.414 -15.134  -7.130  1.00 10.00      A   
ATOM   2089 HH12 ARG   220    -107.154 -15.830  -8.212  1.00 10.00      A   
ATOM   2090  NH2 ARG   220    -109.575 -17.326  -6.644  1.00 10.00      A   
ATOM   2091 HH21 ARG   220    -110.004 -16.501  -6.178  1.00 10.00      A   
ATOM   2092 HH22 ARG   220    -109.990 -18.271  -6.514  1.00 10.00      A   
ATOM   2093  C   ARG   220    -103.302 -20.695  -9.726  1.00 10.00      A   
ATOM   2094  O   ARG   220    -103.815 -21.742  -9.300  1.00 10.00      A   
ATOM   2095  N   ALA   221    -102.795 -20.581 -10.958  1.00 10.00      A   
ATOM   2096  HN  ALA   221    -102.343 -19.750 -11.216  1.00 10.00      A   
ATOM   2097  CA  ALA   221    -102.903 -21.686 -11.947  1.00 10.00      A   
ATOM   2098  CB  ALA   221    -102.588 -21.216 -13.351  1.00 10.00      A   
ATOM   2099  C   ALA   221    -102.107 -22.969 -11.627  1.00 10.00      A   
ATOM   2100  O   ALA   221    -102.320 -23.994 -12.275  1.00 10.00      A   
ATOM   2101  N   VAL   222    -101.195 -22.931 -10.662  1.00 10.00      A   
ATOM   2102  HN  VAL   222    -100.922 -22.075 -10.271  1.00 10.00      A   
ATOM   2103  CA  VAL   222    -100.602 -24.186 -10.190  1.00 10.00      A   
ATOM   2104  CB  VAL   222     -99.213 -23.986  -9.540  1.00 10.00      A   
ATOM   2105  CG1 VAL   222     -98.646 -25.332  -9.068  1.00 10.00      A   
ATOM   2106  CG2 VAL   222     -98.232 -23.287 -10.536  1.00 10.00      A   
ATOM   2107  C   VAL   222    -101.561 -24.769  -9.156  1.00 10.00      A   
ATOM   2108  O   VAL   222    -101.688 -24.213  -8.058  1.00 10.00      A   
ATOM   2109  N   PRO   223    -102.225 -25.895  -9.482  1.00 10.00      A   
ATOM   2110  CA  PRO   223    -103.265 -26.417  -8.582  1.00 10.00      A   
ATOM   2111  CB  PRO   223    -103.957 -27.472  -9.436  1.00 10.00      A   
ATOM   2112  CG  PRO   223    -102.882 -27.966 -10.348  1.00 10.00      A   
ATOM   2113  CD  PRO   223    -102.086 -26.734 -10.693  1.00 10.00      A   
ATOM   2114  C   PRO   223    -102.683 -27.074  -7.328  1.00 10.00      A   
ATOM   2115  O   PRO   223    -101.549 -27.557  -7.348  1.00 10.00      A   
ATOM   2116  N   LEU   224    -103.465 -27.103  -6.257  1.00 10.00      A   
ATOM   2117  HN  LEU   224    -104.375 -26.742  -6.310  1.00 10.00      A   
ATOM   2118  CA  LEU   224    -102.984 -27.669  -4.998  1.00 10.00      A   
ATOM   2119  CB  LEU   224    -104.104 -27.683  -3.971  1.00 10.00      A   
ATOM   2120  CG  LEU   224    -103.789 -28.178  -2.554  1.00 10.00      A   
ATOM   2121  CD1 LEU   224    -102.591 -27.447  -2.007  1.00 10.00      A   
ATOM   2122  CD2 LEU   224    -105.001 -27.950  -1.676  1.00 10.00      A   
ATOM   2123  C   LEU   224    -102.396 -29.089  -5.175  1.00 10.00      A   
ATOM   2124  O   LEU   224    -101.398 -29.402  -4.564  1.00 10.00      A   
ATOM   2125  N   GLU   225    -102.987 -29.909  -6.042  1.00 10.00      A   
ATOM   2126  HN  GLU   225    -103.750 -29.584  -6.564  1.00 10.00      A   
ATOM   2127  CA  GLU   225    -102.518 -31.308  -6.239  1.00 10.00      A   
ATOM   2128  CB  GLU   225    -103.520 -32.116  -7.068  1.00 10.00      A   
ATOM   2129  CG  GLU   225    -104.876 -32.126  -6.434  1.00 10.00      A   
ATOM   2130  CD  GLU   225    -105.830 -31.105  -7.042  1.00 10.00      A   
ATOM   2131  OE1 GLU   225    -105.560 -29.839  -7.059  1.00 10.00      A   
ATOM   2132  OE2 GLU   225    -106.892 -31.615  -7.484  1.00 10.00      A   
ATOM   2133  C   GLU   225    -101.111 -31.456  -6.821  1.00 10.00      A   
ATOM   2134  O   GLU   225    -100.529 -32.536  -6.766  1.00 10.00      A   
ATOM   2135  N   LYS   226    -100.564 -30.372  -7.363  1.00 10.00      A   
ATOM   2136  HN  LYS   226    -101.079 -29.538  -7.385  1.00 10.00      A   
ATOM   2137  CA  LYS   226     -99.217 -30.389  -7.926  1.00 10.00      A   
ATOM   2138  CB  LYS   226     -99.218 -29.692  -9.287  1.00 10.00      A   
ATOM   2139  CG  LYS   226    -100.086 -30.380 -10.352  1.00 10.00      A   
ATOM   2140  CD  LYS   226     -99.422 -31.635 -10.888  1.00 10.00      A   
ATOM   2141  CE  LYS   226     -99.975 -32.026 -12.277  1.00 10.00      A   
ATOM   2142  NZ  LYS   226     -99.975 -30.842 -13.220  1.00 10.00      A   
ATOM   2143  HZ1 LYS   226    -100.568 -30.079 -12.835  1.00 10.00      A   
ATOM   2144  HZ2 LYS   226    -100.352 -31.123 -14.147  1.00 10.00      A   
ATOM   2145  HZ3 LYS   226     -99.006 -30.486 -13.348  1.00 10.00      A   
ATOM   2146  C   LYS   226     -98.184 -29.727  -7.000  1.00 10.00      A   
ATOM   2147  O   LYS   226     -96.992 -29.707  -7.300  1.00 10.00      A   
ATOM   2148  N   LEU   227     -98.631 -29.165  -5.888  1.00 10.00      A   
ATOM   2149  HN  LEU   227     -99.577 -29.249  -5.644  1.00 10.00      A   
ATOM   2150  CA  LEU   227     -97.722 -28.418  -5.022  1.00 10.00      A   
ATOM   2151  CB  LEU   227     -98.509 -27.715  -3.903  1.00 10.00      A   
ATOM   2152  CG  LEU   227     -98.186 -26.332  -3.376  1.00 10.00      A   
ATOM   2153  CD1 LEU   227     -98.721 -26.138  -1.957  1.00 10.00      A   
ATOM   2154  CD2 LEU   227     -96.727 -25.847  -3.538  1.00 10.00      A   
ATOM   2155  C   LEU   227     -96.674 -29.333  -4.397  1.00 10.00      A   
ATOM   2156  O   LEU   227     -95.508 -28.975  -4.322  1.00 10.00      A   
ATOM   2157  N   ALA   228     -97.088 -30.508  -3.924  1.00 10.00      A   
ATOM   2158  HN  ALA   228     -98.027 -30.767  -4.032  1.00 10.00      A   
ATOM   2159  CA  ALA   228     -96.170 -31.412  -3.253  1.00 10.00      A   
ATOM   2160  CB  ALA   228     -96.887 -32.682  -2.811  1.00 10.00      A   
ATOM   2161  C   ALA   228     -95.009 -31.747  -4.175  1.00 10.00      A   
ATOM   2162  O   ALA   228     -93.875 -31.831  -3.728  1.00 10.00      A   
ATOM   2163  N   THR   229     -95.303 -31.904  -5.465  1.00 10.00      A   
ATOM   2164  HN  THR   229     -96.236 -31.810  -5.750  1.00 10.00      A   
ATOM   2165  CA  THR   229     -94.283 -32.215  -6.481  1.00 10.00      A   
ATOM   2166  CB  THR   229     -94.908 -32.349  -7.893  1.00 10.00      A   
ATOM   2167  OG1 THR   229     -95.824 -33.457  -7.892  1.00 10.00      A   
ATOM   2168  HG1 THR   229     -95.567 -34.087  -8.570  1.00 10.00      A   
ATOM   2169  CG2 THR   229     -93.851 -32.632  -8.912  1.00 10.00      A   
ATOM   2170  C   THR   229     -93.166 -31.189  -6.523  1.00 10.00      A   
ATOM   2171  O   THR   229     -91.993 -31.545  -6.598  1.00 10.00      A   
ATOM   2172  N   LEU   230     -93.527 -29.917  -6.510  1.00 10.00      A   
ATOM   2173  HN  LEU   230     -94.479 -29.685  -6.475  1.00 10.00      A   
ATOM   2174  CA  LEU   230     -92.535 -28.861  -6.547  1.00 10.00      A   
ATOM   2175  CB  LEU   230     -93.200 -27.496  -6.792  1.00 10.00      A   
ATOM   2176  CG  LEU   230     -93.927 -27.370  -8.123  1.00 10.00      A   
ATOM   2177  CD1 LEU   230     -94.694 -26.055  -8.162  1.00 10.00      A   
ATOM   2178  CD2 LEU   230     -92.895 -27.494  -9.278  1.00 10.00      A   
ATOM   2179  C   LEU   230     -91.781 -28.773  -5.239  1.00 10.00      A   
ATOM   2180  O   LEU   230     -90.586 -28.511  -5.257  1.00 10.00      A   
ATOM   2181  N   LEU   231     -92.488 -28.925  -4.115  1.00 10.00      A   
ATOM   2182  HN  LEU   231     -93.451 -29.097  -4.173  1.00 10.00      A   
ATOM   2183  CA  LEU   231     -91.849 -28.840  -2.800  1.00 10.00      A   
ATOM   2184  CB  LEU   231     -92.884 -28.854  -1.688  1.00 10.00      A   
ATOM   2185  CG  LEU   231     -93.840 -27.672  -1.632  1.00 10.00      A   
ATOM   2186  CD1 LEU   231     -94.835 -27.819  -0.487  1.00 10.00      A   
ATOM   2187  CD2 LEU   231     -93.040 -26.365  -1.469  1.00 10.00      A   
ATOM   2188  C   LEU   231     -90.805 -29.922  -2.572  1.00 10.00      A   
ATOM   2189  O   LEU   231     -89.763 -29.684  -1.949  1.00 10.00      A   
ATOM   2190  N   GLN   232     -91.091 -31.128  -3.070  1.00 10.00      A   
ATOM   2191  HN  GLN   232     -91.966 -31.287  -3.482  1.00 10.00      A   
ATOM   2192  CA  GLN   232     -90.120 -32.203  -3.007  1.00 10.00      A   
ATOM   2193  CB  GLN   232     -90.739 -33.494  -3.536  1.00 10.00      A   
ATOM   2194  CG  GLN   232     -91.815 -34.085  -2.630  1.00 10.00      A   
ATOM   2195  CD  GLN   232     -91.257 -34.721  -1.347  1.00 10.00      A   
ATOM   2196  OE1 GLN   232     -90.042 -34.739  -1.126  1.00 10.00      A   
ATOM   2197  NE2 GLN   232     -92.151 -35.236  -0.494  1.00 10.00      A   
ATOM   2198 HE21 GLN   232     -93.100 -35.181  -0.728  1.00 10.00      A   
ATOM   2199 HE22 GLN   232     -91.818 -35.647   0.332  1.00 10.00      A   
ATOM   2200  C   GLN   232     -88.836 -31.848  -3.784  1.00 10.00      A   
ATOM   2201  O   GLN   232     -87.753 -32.288  -3.432  1.00 10.00      A   
ATOM   2202  N   ARG   233     -88.975 -31.038  -4.826  1.00 10.00      A   
ATOM   2203  HN  ARG   233     -89.873 -30.729  -5.067  1.00 10.00      A   
ATOM   2204  CA  ARG   233     -87.839 -30.589  -5.628  1.00 10.00      A   
ATOM   2205  CB  ARG   233     -88.317 -30.169  -7.016  1.00 10.00      A   
ATOM   2206  CG  ARG   233     -88.996 -31.281  -7.793  1.00 10.00      A   
ATOM   2207  CD  ARG   233     -88.039 -32.393  -8.103  1.00 10.00      A   
ATOM   2208  NE  ARG   233     -88.507 -33.105  -9.285  1.00 10.00      A   
ATOM   2209  HE  ARG   233     -89.368 -32.823  -9.657  1.00 10.00      A   
ATOM   2210  CZ  ARG   233     -87.864 -34.095  -9.891  1.00 10.00      A   
ATOM   2211  NH1 ARG   233     -86.690 -34.536  -9.442  1.00 10.00      A   
ATOM   2212 HH11 ARG   233     -86.204 -35.314  -9.933  1.00 10.00      A   
ATOM   2213 HH12 ARG   233     -86.260 -34.104  -8.600  1.00 10.00      A   
ATOM   2214  NH2 ARG   233     -88.409 -34.650 -10.964  1.00 10.00      A   
ATOM   2215 HH21 ARG   233     -89.325 -34.308 -11.317  1.00 10.00      A   
ATOM   2216 HH22 ARG   233     -87.921 -35.427 -11.452  1.00 10.00      A   
ATOM   2217  C   ARG   233     -87.086 -29.406  -5.009  1.00 10.00      A   
ATOM   2218  O   ARG   233     -85.971 -29.103  -5.444  1.00 10.00      A   
ATOM   2219  N   ALA   234     -87.689 -28.738  -4.024  1.00 10.00      A   
ATOM   2220  HN  ALA   234     -88.560 -29.049  -3.700  1.00 10.00      A   
ATOM   2221  CA  ALA   234     -87.080 -27.543  -3.412  1.00 10.00      A   
ATOM   2222  CB  ALA   234     -87.727 -26.278  -3.975  1.00 10.00      A   
ATOM   2223  C   ALA   234     -87.165 -27.538  -1.897  1.00 10.00      A   
ATOM   2224  O   ALA   234     -87.771 -26.632  -1.322  1.00 10.00      A   
ATOM   2225  N   PRO   235     -86.546 -28.532  -1.232  1.00 10.00      A   
ATOM   2226  CA  PRO   235     -86.630 -28.579   0.230  1.00 10.00      A   
ATOM   2227  CB  PRO   235     -85.984 -29.920   0.559  1.00 10.00      A   
ATOM   2228  CG  PRO   235     -85.017 -30.138  -0.543  1.00 10.00      A   
ATOM   2229  CD  PRO   235     -85.742 -29.649  -1.758  1.00 10.00      A   
ATOM   2230  C   PRO   235     -85.900 -27.454   1.001  1.00 10.00      A   
ATOM   2231  O   PRO   235     -86.057 -27.357   2.218  1.00 10.00      A   
ATOM   2232  N   GLN   236     -85.124 -26.629   0.305  1.00 10.00      A   
ATOM   2233  HN  GLN   236     -85.066 -26.746  -0.667  1.00 10.00      A   
ATOM   2234  CA  GLN   236     -84.351 -25.550   0.931  1.00 10.00      A   
ATOM   2235  CB  GLN   236     -83.050 -25.356   0.153  1.00 10.00      A   
ATOM   2236  CG  GLN   236     -83.237 -24.658  -1.229  1.00 10.00      A   
ATOM   2237  CD  GLN   236     -83.739 -25.581  -2.346  1.00 10.00      A   
ATOM   2238  OE1 GLN   236     -83.694 -26.801  -2.227  1.00 10.00      A   
ATOM   2239  NE2 GLN   236     -84.216 -24.993  -3.432  1.00 10.00      A   
ATOM   2240 HE21 GLN   236     -84.223 -24.014  -3.463  1.00 10.00      A   
ATOM   2241 HE22 GLN   236     -84.543 -25.562  -4.160  1.00 10.00      A   
ATOM   2242  C   GLN   236     -85.121 -24.205   0.990  1.00 10.00      A   
ATOM   2243  O   GLN   236     -84.597 -23.199   1.474  1.00 10.00      A   
ATOM   2244  N   LEU   237     -86.358 -24.206   0.501  1.00 10.00      A   
ATOM   2245  HN  LEU   237     -86.755 -25.064   0.242  1.00 10.00      A   
ATOM   2246  CA  LEU   237     -87.155 -22.988   0.330  1.00 10.00      A   
ATOM   2247  CB  LEU   237     -88.526 -23.371  -0.238  1.00 10.00      A   
ATOM   2248  CG  LEU   237     -89.085 -22.764  -1.512  1.00 10.00      A   
ATOM   2249  CD1 LEU   237     -88.029 -22.563  -2.572  1.00 10.00      A   
ATOM   2250  CD2 LEU   237     -90.279 -23.574  -1.996  1.00 10.00      A   
ATOM   2251  C   LEU   237     -87.340 -22.276   1.669  1.00 10.00      A   
ATOM   2252  O   LEU   237     -87.687 -22.901   2.661  1.00 10.00      A   
ATOM   2253  N   GLU   238     -87.133 -20.961   1.665  1.00 10.00      A   
ATOM   2254  HN  GLU   238     -86.809 -20.542   0.841  1.00 10.00      A   
ATOM   2255  CA  GLU   238     -87.366 -20.107   2.840  1.00 10.00      A   
ATOM   2256  CB  GLU   238     -86.265 -19.076   2.956  1.00 10.00      A   
ATOM   2257  CG  GLU   238     -84.903 -19.711   3.268  1.00 10.00      A   
ATOM   2258  CD  GLU   238     -83.775 -18.711   3.312  1.00 10.00      A   
ATOM   2259  OE1 GLU   238     -83.982 -17.562   2.880  1.00 10.00      A   
ATOM   2260  OE2 GLU   238     -82.667 -19.074   3.769  1.00 10.00      A   
ATOM   2261  C   GLU   238     -88.742 -19.394   2.745  1.00 10.00      A   
ATOM   2262  O   GLU   238     -89.348 -19.086   3.761  1.00 10.00      A   
ATOM   2263  N   GLU   239     -89.210 -19.153   1.528  1.00 10.00      A   
ATOM   2264  HN  GLU   239     -88.675 -19.402   0.747  1.00 10.00      A   
ATOM   2265  CA  GLU   239     -90.508 -18.524   1.336  1.00 10.00      A   
ATOM   2266  CB  GLU   239     -90.373 -17.081   0.827  1.00 10.00      A   
ATOM   2267  CG  GLU   239     -89.531 -16.174   1.626  1.00 10.00      A   
ATOM   2268  CD  GLU   239     -89.404 -14.765   0.979  1.00 10.00      A   
ATOM   2269  OE1 GLU   239     -89.896 -14.547  -0.172  1.00 10.00      A   
ATOM   2270  OE2 GLU   239     -88.805 -13.895   1.648  1.00 10.00      A   
ATOM   2271  C   GLU   239     -91.257 -19.273   0.285  1.00 10.00      A   
ATOM   2272  O   GLU   239     -90.707 -19.604  -0.769  1.00 10.00      A   
ATOM   2273  N   LEU   240     -92.535 -19.502   0.544  1.00 10.00      A   
ATOM   2274  HN  LEU   240     -92.929 -19.183   1.382  1.00 10.00      A   
ATOM   2275  CA  LEU   240     -93.351 -20.220  -0.403  1.00 10.00      A   
ATOM   2276  CB  LEU   240     -93.639 -21.664   0.071  1.00 10.00      A   
ATOM   2277  CG  LEU   240     -94.792 -22.375  -0.645  1.00 10.00      A   
ATOM   2278  CD1 LEU   240     -94.464 -22.647  -2.140  1.00 10.00      A   
ATOM   2279  CD2 LEU   240     -95.190 -23.702   0.078  1.00 10.00      A   
ATOM   2280  C   LEU   240     -94.650 -19.458  -0.537  1.00 10.00      A   
ATOM   2281  O   LEU   240     -95.305 -19.182   0.466  1.00 10.00      A   
ATOM   2282  N   GLY   241     -94.996 -19.106  -1.771  1.00 10.00      A   
ATOM   2283  HN  GLY   241     -94.316 -19.130  -2.477  1.00 10.00      A   
ATOM   2284  CA  GLY   241     -96.347 -18.689  -2.100  1.00 10.00      A   
ATOM   2285  C   GLY   241     -97.019 -19.849  -2.814  1.00 10.00      A   
ATOM   2286  O   GLY   241     -96.600 -20.264  -3.897  1.00 10.00      A   
ATOM   2287  N   THR   242     -98.070 -20.404  -2.204  1.00 10.00      A   
ATOM   2288  HN  THR   242     -98.390 -20.045  -1.350  1.00 10.00      A   
ATOM   2289  CA  THR   242     -98.735 -21.541  -2.815  1.00 10.00      A   
ATOM   2290  CB  THR   242     -99.833 -22.166  -1.900  1.00 10.00      A   
ATOM   2291  OG1 THR   242    -101.001 -21.344  -1.946  1.00 10.00      A   
ATOM   2292  HG1 THR   242    -101.435 -21.451  -2.796  1.00 10.00      A   
ATOM   2293  CG2 THR   242     -99.343 -22.354  -0.442  1.00 10.00      A   
ATOM   2294  C   THR   242     -99.399 -21.088  -4.109  1.00 10.00      A   
ATOM   2295  O   THR   242     -99.565 -19.896  -4.335  1.00 10.00      A   
ATOM   2296  N   GLY   243     -99.782 -22.041  -4.955  1.00 10.00      A   
ATOM   2297  HN  GLY   243     -99.415 -22.944  -4.855  1.00 10.00      A   
ATOM   2298  CA  GLY   243    -100.731 -21.765  -6.021  1.00 10.00      A   
ATOM   2299  C   GLY   243    -102.152 -21.861  -5.471  1.00 10.00      A   
ATOM   2300  O   GLY   243    -102.423 -21.520  -4.306  1.00 10.00      A   
ATOM   2301  N   GLY   244    -103.073 -22.325  -6.306  1.00 10.00      A   
ATOM   2302  HN  GLY   244    -102.827 -22.461  -7.244  1.00 10.00      A   
ATOM   2303  CA  GLY   244    -104.436 -22.638  -5.878  1.00 10.00      A   
ATOM   2304  C   GLY   244    -104.360 -23.533  -4.654  1.00 10.00      A   
ATOM   2305  O   GLY   244    -103.410 -24.327  -4.506  1.00 10.00      A   
ATOM   2306  N   TYR   245    -105.316 -23.371  -3.750  1.00 10.00      A   
ATOM   2307  HN  TYR   245    -106.054 -22.752  -3.931  1.00 10.00      A   
ATOM   2308  CA  TYR   245    -105.281 -24.103  -2.491  1.00 10.00      A   
ATOM   2309  CB  TYR   245    -104.919 -23.187  -1.303  1.00 10.00      A   
ATOM   2310  CG  TYR   245    -104.271 -23.959  -0.188  1.00 10.00      A   
ATOM   2311  CD1 TYR   245    -102.901 -24.223  -0.212  1.00 10.00      A   
ATOM   2312  CD2 TYR   245    -105.017 -24.484   0.860  1.00 10.00      A   
ATOM   2313  CE1 TYR   245    -102.286 -24.953   0.789  1.00 10.00      A   
ATOM   2314  CE2 TYR   245    -104.400 -25.212   1.867  1.00 10.00      A   
ATOM   2315  CZ  TYR   245    -103.035 -25.441   1.825  1.00 10.00      A   
ATOM   2316  OH  TYR   245    -102.402 -26.156   2.818  1.00 10.00      A   
ATOM   2317  HH  TYR   245    -102.918 -26.936   3.031  1.00 10.00      A   
ATOM   2318  C   TYR   245    -106.624 -24.799  -2.279  1.00 10.00      A   
ATOM   2319  O   TYR   245    -107.203 -24.799  -1.186  1.00 10.00      A   
ATOM   2320  N   THR   246    -107.100 -25.388  -3.369  1.00 10.00      A   
ATOM   2321  HN  THR   246    -106.568 -25.349  -4.192  1.00 10.00      A   
ATOM   2322  CA  THR   246    -108.367 -26.083  -3.399  1.00 10.00      A   
ATOM   2323  CB  THR   246    -109.478 -25.183  -3.958  1.00 10.00      A   
ATOM   2324  OG1 THR   246    -110.710 -25.892  -3.925  1.00 10.00      A   
ATOM   2325  HG1 THR   246    -110.538 -26.827  -3.798  1.00 10.00      A   
ATOM   2326  CG2 THR   246    -109.188 -24.713  -5.382  1.00 10.00      A   
ATOM   2327  C   THR   246    -108.265 -27.394  -4.186  1.00 10.00      A   
ATOM   2328  O   THR   246    -107.586 -27.465  -5.214  1.00 10.00      A   
ATOM   2329  N   ALA   247    -108.922 -28.425  -3.661  1.00 10.00      A   
ATOM   2330  HN  ALA   247    -109.360 -28.298  -2.794  1.00 10.00      A   
ATOM   2331  CA  ALA   247    -109.030 -29.728  -4.295  1.00 10.00      A   
ATOM   2332  CB  ALA   247    -107.712 -30.504  -4.155  1.00 10.00      A   
ATOM   2333  C   ALA   247    -110.169 -30.511  -3.652  1.00 10.00      A   
ATOM   2334  O   ALA   247    -110.665 -30.152  -2.574  1.00 10.00      A   
ATOM   2335  N   GLU   248    -110.608 -31.560  -4.343  1.00 10.00      A   
ATOM   2336  HN  GLU   248    -110.358 -31.640  -5.288  1.00 10.00      A   
ATOM   2337  CA  GLU   248    -111.452 -32.600  -3.749  1.00 10.00      A   
ATOM   2338  CB  GLU   248    -111.552 -33.796  -4.708  1.00 10.00      A   
ATOM   2339  CG  GLU   248    -112.672 -34.748  -4.420  1.00 10.00      A   
ATOM   2340  CD  GLU   248    -112.470 -36.137  -5.056  1.00 10.00      A   
ATOM   2341  OE1 GLU   248    -111.899 -36.230  -6.172  1.00 10.00      A   
ATOM   2342  OE2 GLU   248    -112.876 -37.135  -4.422  1.00 10.00      A   
ATOM   2343  C   GLU   248    -110.743 -33.015  -2.465  1.00 10.00      A   
ATOM   2344  O   GLU   248    -109.529 -33.147  -2.441  1.00 10.00      A   
ATOM   2345  N   VAL   249    -111.494 -33.185  -1.392  1.00 10.00      A   
ATOM   2346  HN  VAL   249    -112.462 -33.040  -1.449  1.00 10.00      A   
ATOM   2347  CA  VAL   249    -110.899 -33.585  -0.129  1.00 10.00      A   
ATOM   2348  CB  VAL   249    -111.863 -33.252   1.037  1.00 10.00      A   
ATOM   2349  CG1 VAL   249    -111.381 -33.851   2.359  1.00 10.00      A   
ATOM   2350  CG2 VAL   249    -112.034 -31.755   1.141  1.00 10.00      A   
ATOM   2351  C   VAL   249    -110.557 -35.087  -0.198  1.00 10.00      A   
ATOM   2352  O   VAL   249    -111.453 -35.911  -0.331  1.00 10.00      A   
ATOM   2353  N   ARG   250    -109.259 -35.421  -0.179  1.00 10.00      A   
ATOM   2354  HN  ARG   250    -108.589 -34.707  -0.128  1.00 10.00      A   
ATOM   2355  CA  ARG   250    -108.802 -36.826  -0.234  1.00 10.00      A   
ATOM   2356  CB  ARG   250    -108.328 -37.183  -1.655  1.00 10.00      A   
ATOM   2357  CG  ARG   250    -109.387 -37.084  -2.745  1.00 10.00      A   
ATOM   2358  CD  ARG   250    -108.800 -37.297  -4.134  1.00 10.00      A   
ATOM   2359  NE  ARG   250    -108.160 -38.611  -4.288  1.00 10.00      A   
ATOM   2360  HE  ARG   250    -107.205 -38.609  -4.506  1.00 10.00      A   
ATOM   2361  CZ  ARG   250    -108.761 -39.799  -4.157  1.00 10.00      A   
ATOM   2362  NH1 ARG   250    -110.056 -39.908  -3.842  1.00 10.00      A   
ATOM   2363 HH11 ARG   250    -110.492 -40.848  -3.748  1.00 10.00      A   
ATOM   2364 HH12 ARG   250    -110.629 -39.052  -3.691  1.00 10.00      A   
ATOM   2365  NH2 ARG   250    -108.049 -40.913  -4.330  1.00 10.00      A   
ATOM   2366 HH21 ARG   250    -107.038 -40.853  -4.565  1.00 10.00      A   
ATOM   2367 HH22 ARG   250    -108.505 -41.843  -4.231  1.00 10.00      A   
ATOM   2368  C   ARG   250    -107.651 -37.100   0.721  1.00 10.00      A   
ATOM   2369  O   ARG   250    -106.747 -36.311   0.768  1.00 10.00      A   
ATOM   2370  N   PRO   251    -107.655 -38.254   1.442  1.00 10.00      A   
ATOM   2371  CA  PRO   251    -106.545 -38.670   2.326  1.00 10.00      A   
ATOM   2372  CB  PRO   251    -106.941 -40.098   2.765  1.00 10.00      A   
ATOM   2373  CG  PRO   251    -108.394 -40.158   2.621  1.00 10.00      A   
ATOM   2374  CD  PRO   251    -108.751 -39.250   1.452  1.00 10.00      A   
ATOM   2375  C   PRO   251    -105.168 -38.697   1.647  1.00 10.00      A   
ATOM   2376  O   PRO   251    -104.197 -37.979   2.179  1.00 10.00      A   
ATOM   2377  N   ASP   252    -105.029 -39.426   0.509  1.00 10.00      A   
ATOM   2378  HN  ASP   252    -105.787 -39.932   0.151  1.00 10.00      A   
ATOM   2379  CA  ASP   252    -103.735 -39.449  -0.176  1.00 10.00      A   
ATOM   2380  CB  ASP   252    -103.706 -40.381  -1.392  1.00 10.00      A   
ATOM   2381  CG  ASP   252    -104.645 -39.933  -2.517  1.00 10.00      A   
ATOM   2382  OD1 ASP   252    -104.479 -40.425  -3.655  1.00 10.00      A   
ATOM   2383  OD2 ASP   252    -105.553 -39.104  -2.291  1.00 10.00      A   
ATOM   2384  C   ASP   252    -103.192 -38.048  -0.571  1.00 10.00      A   
ATOM   2385  O   ASP   252    -101.984 -37.821  -0.515  1.00 10.00      A   
ATOM   2386  N   VAL   253    -104.056 -37.115  -0.975  1.00 10.00      A   
ATOM   2387  HN  VAL   253    -105.015 -37.319  -0.980  1.00 10.00      A   
ATOM   2388  CA  VAL   253    -103.598 -35.775  -1.418  1.00 10.00      A   
ATOM   2389  CB  VAL   253    -104.720 -34.967  -2.165  1.00 10.00      A   
ATOM   2390  CG1 VAL   253    -104.253 -33.498  -2.441  1.00 10.00      A   
ATOM   2391  CG2 VAL   253    -105.134 -35.648  -3.477  1.00 10.00      A   
ATOM   2392  C   VAL   253    -103.117 -34.922  -0.224  1.00 10.00      A   
ATOM   2393  O   VAL   253    -102.063 -34.157  -0.260  1.00 10.00      A   
ATOM   2394  N   TYR   254    -103.890 -35.025   0.850  1.00 10.00      A   
ATOM   2395  HN  TYR   254    -104.696 -35.581   0.821  1.00 10.00      A   
ATOM   2396  CA  TYR   254    -103.543 -34.314   2.071  1.00 10.00      A   
ATOM   2397  CB  TYR   254    -104.641 -34.447   3.137  1.00 10.00      A   
ATOM   2398  CG  TYR   254    -104.201 -33.785   4.424  1.00 10.00      A   
ATOM   2399  CD1 TYR   254    -104.489 -32.449   4.666  1.00 10.00      A   
ATOM   2400  CD2 TYR   254    -103.441 -34.484   5.372  1.00 10.00      A   
ATOM   2401  CE1 TYR   254    -104.067 -31.818   5.824  1.00 10.00      A   
ATOM   2402  CE2 TYR   254    -103.010 -33.860   6.537  1.00 10.00      A   
ATOM   2403  CZ  TYR   254    -103.327 -32.523   6.746  1.00 10.00      A   
ATOM   2404  OH  TYR   254    -102.925 -31.889   7.895  1.00 10.00      A   
ATOM   2405  HH  TYR   254    -103.655 -31.377   8.251  1.00 10.00      A   
ATOM   2406  C   TYR   254    -102.190 -34.813   2.611  1.00 10.00      A   
ATOM   2407  O   TYR   254    -101.319 -34.007   2.947  1.00 10.00      A   
ATOM   2408  N   SER   255    -102.033 -36.132   2.689  1.00 10.00      A   
ATOM   2409  HN  SER   255    -102.769 -36.707   2.390  1.00 10.00      A   
ATOM   2410  CA  SER   255    -100.816 -36.769   3.198  1.00 10.00      A   
ATOM   2411  CB  SER   255    -101.006 -38.296   3.268  1.00 10.00      A   
ATOM   2412  OG  SER   255     -99.835 -38.976   3.704  1.00 10.00      A   
ATOM   2413  HG  SER   255     -99.642 -39.701   3.105  1.00 10.00      A   
ATOM   2414  C   SER   255     -99.572 -36.385   2.372  1.00 10.00      A   
ATOM   2415  O   SER   255     -98.511 -36.075   2.933  1.00 10.00      A   
ATOM   2416  N   GLY   256     -99.697 -36.403   1.045  1.00 10.00      A   
ATOM   2417  HN  GLY   256    -100.548 -36.685   0.647  1.00 10.00      A   
ATOM   2418  CA  GLY   256     -98.589 -36.010   0.184  1.00 10.00      A   
ATOM   2419  C   GLY   256     -98.158 -34.559   0.440  1.00 10.00      A   
ATOM   2420  O   GLY   256     -96.971 -34.256   0.447  1.00 10.00      A   
ATOM   2421  N   LEU   257     -99.118 -33.677   0.655  1.00 10.00      A   
ATOM   2422  HN  LEU   257    -100.048 -33.984   0.669  1.00 10.00      A   
ATOM   2423  CA  LEU   257     -98.838 -32.244   0.875  1.00 10.00      A   
ATOM   2424  CB  LEU   257    -100.141 -31.450   0.818  1.00 10.00      A   
ATOM   2425  CG  LEU   257    -100.270 -30.101   0.123  1.00 10.00      A   
ATOM   2426  CD1 LEU   257    -101.429 -29.369   0.809  1.00 10.00      A   
ATOM   2427  CD2 LEU   257     -98.997 -29.289   0.117  1.00 10.00      A   
ATOM   2428  C   LEU   257     -98.198 -32.049   2.247  1.00 10.00      A   
ATOM   2429  O   LEU   257     -97.235 -31.297   2.405  1.00 10.00      A   
ATOM   2430  N   SER   258     -98.758 -32.749   3.239  1.00 10.00      A   
ATOM   2431  HN  SER   258     -99.538 -33.306   3.037  1.00 10.00      A   
ATOM   2432  CA  SER   258     -98.263 -32.721   4.601  1.00 10.00      A   
ATOM   2433  CB  SER   258     -99.129 -33.654   5.452  1.00 10.00      A   
ATOM   2434  OG  SER   258     -98.727 -33.654   6.809  1.00 10.00      A   
ATOM   2435  HG  SER   258     -99.215 -32.980   7.288  1.00 10.00      A   
ATOM   2436  C   SER   258     -96.782 -33.140   4.667  1.00 10.00      A   
ATOM   2437  O   SER   258     -95.960 -32.422   5.228  1.00 10.00      A   
ATOM   2438  N   VAL   259     -96.445 -34.274   4.057  1.00 10.00      A   
ATOM   2439  HN  VAL   259     -97.149 -34.787   3.610  1.00 10.00      A   
ATOM   2440  CA  VAL   259     -95.060 -34.801   4.016  1.00 10.00      A   
ATOM   2441  CB  VAL   259     -95.015 -36.203   3.355  1.00 10.00      A   
ATOM   2442  CG1 VAL   259     -93.596 -36.640   3.088  1.00 10.00      A   
ATOM   2443  CG2 VAL   259     -95.676 -37.249   4.231  1.00 10.00      A   
ATOM   2444  C   VAL   259     -94.092 -33.834   3.273  1.00 10.00      A   
ATOM   2445  O   VAL   259     -92.955 -33.604   3.710  1.00 10.00      A   
ATOM   2446  N   ALA   260     -94.540 -33.286   2.145  1.00 10.00      A   
ATOM   2447  HN  ALA   260     -95.445 -33.501   1.839  1.00 10.00      A   
ATOM   2448  CA  ALA   260     -93.720 -32.374   1.351  1.00 10.00      A   
ATOM   2449  CB  ALA   260     -94.436 -32.000   0.058  1.00 10.00      A   
ATOM   2450  C   ALA   260     -93.404 -31.106   2.151  1.00 10.00      A   
ATOM   2451  O   ALA   260     -92.264 -30.625   2.143  1.00 10.00      A   
ATOM   2452  N   LEU   261     -94.420 -30.553   2.809  1.00 10.00      A   
ATOM   2453  HN  LEU   261     -95.295 -30.994   2.805  1.00 10.00      A   
ATOM   2454  CA  LEU   261     -94.250 -29.300   3.538  1.00 10.00      A   
ATOM   2455  CB  LEU   261     -95.601 -28.719   3.940  1.00 10.00      A   
ATOM   2456  CG  LEU   261     -96.352 -27.889   2.920  1.00 10.00      A   
ATOM   2457  CD1 LEU   261     -97.812 -27.850   3.324  1.00 10.00      A   
ATOM   2458  CD2 LEU   261     -95.761 -26.465   2.831  1.00 10.00      A   
ATOM   2459  C   LEU   261     -93.390 -29.534   4.794  1.00 10.00      A   
ATOM   2460  O   LEU   261     -92.566 -28.692   5.134  1.00 10.00      A   
ATOM   2461  N   SER   262     -93.561 -30.680   5.453  1.00 10.00      A   
ATOM   2462  HN  SER   262     -94.251 -31.309   5.153  1.00 10.00      A   
ATOM   2463  CA  SER   262     -92.741 -31.021   6.615  1.00 10.00      A   
ATOM   2464  CB  SER   262     -93.315 -32.232   7.368  1.00 10.00      A   
ATOM   2465  OG  SER   262     -93.102 -33.420   6.619  1.00 10.00      A   
ATOM   2466  HG  SER   262     -92.172 -33.656   6.649  1.00 10.00      A   
ATOM   2467  C   SER   262     -91.254 -31.239   6.248  1.00 10.00      A   
ATOM   2468  O   SER   262     -90.380 -31.118   7.111  1.00 10.00      A   
ATOM   2469  N   GLY   263     -90.981 -31.554   4.986  1.00 10.00      A   
ATOM   2470  HN  GLY   263     -91.727 -31.700   4.367  1.00 10.00      A   
ATOM   2471  CA  GLY   263     -89.612 -31.688   4.493  1.00 10.00      A   
ATOM   2472  C   GLY   263     -88.962 -30.351   4.192  1.00 10.00      A   
ATOM   2473  O   GLY   263     -87.783 -30.301   3.816  1.00 10.00      A   
ATOM   2474  N   CYS   264     -89.738 -29.266   4.321  1.00 10.00      A   
ATOM   2475  HN  CYS   264     -90.676 -29.387   4.579  1.00 10.00      A   
ATOM   2476  CA  CYS   264     -89.244 -27.912   4.089  1.00 10.00      A   
ATOM   2477  CB  CYS   264     -90.269 -27.077   3.334  1.00 10.00      A   
ATOM   2478  SG  CYS   264     -90.514 -27.581   1.645  1.00 10.00      A   
ATOM   2479  HG  CYS   264     -89.323 -27.804   1.108  1.00 10.00      A   
ATOM   2480  C   CYS   264     -88.887 -27.237   5.416  1.00 10.00      A   
ATOM   2481  O   CYS   264     -89.643 -26.402   5.922  1.00 10.00      A   
ATOM   2482  N   LYS   265     -87.711 -27.583   5.945  1.00 10.00      A   
ATOM   2483  HN  LYS   265     -87.109 -28.148   5.417  1.00 10.00      A   
ATOM   2484  CA  LYS   265     -87.278 -27.158   7.279  1.00 10.00      A   
ATOM   2485  CB  LYS   265     -86.114 -28.048   7.742  1.00 10.00      A   
ATOM   2486  CG  LYS   265     -86.525 -29.178   8.650  1.00 10.00      A   
ATOM   2487  CD  LYS   265     -87.412 -30.218   7.997  1.00 10.00      A   
ATOM   2488  CE  LYS   265     -87.662 -31.359   9.008  1.00 10.00      A   
ATOM   2489  NZ  LYS   265     -88.170 -32.616   8.369  1.00 10.00      A   
ATOM   2490  HZ1 LYS   265     -87.481 -32.967   7.672  1.00 10.00      A   
ATOM   2491  HZ2 LYS   265     -89.071 -32.432   7.884  1.00 10.00      A   
ATOM   2492  HZ3 LYS   265     -88.320 -33.349   9.091  1.00 10.00      A   
ATOM   2493  C   LYS   265     -86.899 -25.676   7.453  1.00 10.00      A   
ATOM   2494  O   LYS   265     -86.841 -25.181   8.587  1.00 10.00      A   
ATOM   2495  N   GLU   266     -86.632 -24.995   6.341  1.00 10.00      A   
ATOM   2496  HN  GLU   266     -86.729 -25.450   5.479  1.00 10.00      A   
ATOM   2497  CA  GLU   266     -86.200 -23.603   6.350  1.00 10.00      A   
ATOM   2498  CB  GLU   266     -85.049 -23.407   5.355  1.00 10.00      A   
ATOM   2499  CG  GLU   266     -83.957 -24.519   5.436  1.00 10.00      A   
ATOM   2500  CD  GLU   266     -83.322 -24.609   6.804  1.00 10.00      A   
ATOM   2501  OE1 GLU   266     -82.859 -25.720   7.181  1.00 10.00      A   
ATOM   2502  OE2 GLU   266     -83.272 -23.566   7.503  1.00 10.00      A   
ATOM   2503  C   GLU   266     -87.337 -22.581   6.038  1.00 10.00      A   
ATOM   2504  O   GLU   266     -87.090 -21.380   5.998  1.00 10.00      A   
ATOM   2505  N   LEU   267     -88.548 -23.068   5.794  1.00 10.00      A   
ATOM   2506  HN  LEU   267     -88.698 -24.035   5.849  1.00 10.00      A   
ATOM   2507  CA  LEU   267     -89.667 -22.182   5.443  1.00 10.00      A   
ATOM   2508  CB  LEU   267     -90.922 -22.988   5.136  1.00 10.00      A   
ATOM   2509  CG  LEU   267     -91.225 -23.383   3.700  1.00 10.00      A   
ATOM   2510  CD1 LEU   267     -92.522 -24.164   3.687  1.00 10.00      A   
ATOM   2511  CD2 LEU   267     -91.347 -22.111   2.859  1.00 10.00      A   
ATOM   2512  C   LEU   267     -89.959 -21.232   6.586  1.00 10.00      A   
ATOM   2513  O   LEU   267     -90.255 -21.682   7.699  1.00 10.00      A   
ATOM   2514  N   ARG   268     -89.851 -19.929   6.323  1.00 10.00      A   
ATOM   2515  HN  ARG   268     -89.528 -19.653   5.440  1.00 10.00      A   
ATOM   2516  CA  ARG   268     -90.198 -18.888   7.303  1.00 10.00      A   
ATOM   2517  CB  ARG   268     -89.020 -17.934   7.526  1.00 10.00      A   
ATOM   2518  CG  ARG   268     -87.743 -18.521   8.162  1.00 10.00      A   
ATOM   2519  CD  ARG   268     -88.021 -19.184   9.493  1.00 10.00      A   
ATOM   2520  NE  ARG   268     -86.842 -19.884  10.022  1.00 10.00      A   
ATOM   2521  HE  ARG   268     -86.176 -19.340  10.492  1.00 10.00      A   
ATOM   2522  CZ  ARG   268     -86.620 -21.193   9.910  1.00 10.00      A   
ATOM   2523  NH1 ARG   268     -87.495 -21.981   9.294  1.00 10.00      A   
ATOM   2524 HH11 ARG   268     -88.366 -21.579   8.893  1.00 10.00      A   
ATOM   2525 HH12 ARG   268     -87.309 -23.001   9.213  1.00 10.00      A   
ATOM   2526  NH2 ARG   268     -85.521 -21.720  10.434  1.00 10.00      A   
ATOM   2527 HH21 ARG   268     -85.343 -22.742  10.348  1.00 10.00      A   
ATOM   2528 HH22 ARG   268     -84.838 -21.112  10.929  1.00 10.00      A   
ATOM   2529  C   ARG   268     -91.428 -18.043   6.876  1.00 10.00      A   
ATOM   2530  O   ARG   268     -92.058 -17.376   7.706  1.00 10.00      A   
ATOM   2531  N   CYS   269     -91.750 -18.061   5.582  1.00 10.00      A   
ATOM   2532  HN  CYS   269     -91.281 -18.676   4.979  1.00 10.00      A   
ATOM   2533  CA  CYS   269     -92.789 -17.180   5.044  1.00 10.00      A   
ATOM   2534  CB  CYS   269     -92.187 -15.982   4.287  1.00 10.00      A   
ATOM   2535  SG  CYS   269     -93.553 -15.020   3.449  1.00 10.00      A   
ATOM   2536  HG  CYS   269     -93.191 -14.804   2.193  1.00 10.00      A   
ATOM   2537  C   CYS   269     -93.728 -17.959   4.157  1.00 10.00      A   
ATOM   2538  O   CYS   269     -93.288 -18.674   3.264  1.00 10.00      A   
ATOM   2539  N   LEU   270     -95.025 -17.868   4.429  1.00 10.00      A   
ATOM   2540  HN  LEU   270     -95.322 -17.312   5.181  1.00 10.00      A   
ATOM   2541  CA  LEU   270     -96.013 -18.576   3.633  1.00 10.00      A   
ATOM   2542  CB  LEU   270     -96.723 -19.641   4.481  1.00 10.00      A   
ATOM   2543  CG  LEU   270     -96.314 -21.087   4.614  1.00 10.00      A   
ATOM   2544  CD1 LEU   270     -97.402 -21.806   5.446  1.00 10.00      A   
ATOM   2545  CD2 LEU   270     -96.126 -21.730   3.243  1.00 10.00      A   
ATOM   2546  C   LEU   270     -97.100 -17.613   3.154  1.00 10.00      A   
ATOM   2547  O   LEU   270     -97.598 -16.796   3.939  1.00 10.00      A   
ATOM   2548  N   SER   271     -97.527 -17.775   1.903  1.00 10.00      A   
ATOM   2549  HN  SER   271     -97.164 -18.511   1.366  1.00 10.00      A   
ATOM   2550  CA  SER   271     -98.524 -16.881   1.309  1.00 10.00      A   
ATOM   2551  CB  SER   271     -97.861 -15.595   0.707  1.00 10.00      A   
ATOM   2552  OG  SER   271     -96.863 -15.955  -0.246  1.00 10.00      A   
ATOM   2553  HG  SER   271     -96.654 -15.195  -0.794  1.00 10.00      A   
ATOM   2554  C   SER   271     -99.252 -17.659   0.205  1.00 10.00      A   
ATOM   2555  O   SER   271     -98.950 -18.845  -0.072  1.00 10.00      A   
ATOM   2556  N   GLY   272    -100.176 -16.971  -0.453  1.00 10.00      A   
ATOM   2557  HN  GLY   272    -100.355 -16.046  -0.183  1.00 10.00      A   
ATOM   2558  CA  GLY   272    -100.938 -17.554  -1.573  1.00 10.00      A   
ATOM   2559  C   GLY   272    -102.309 -17.932  -1.054  1.00 10.00      A   
ATOM   2560  O   GLY   272    -103.130 -17.078  -0.771  1.00 10.00      A   
ATOM   2561  N   PHE   273    -102.557 -19.236  -0.913  1.00 10.00      A   
ATOM   2562  HN  PHE   273    -101.884 -19.885  -1.204  1.00 10.00      A   
ATOM   2563  CA  PHE   273    -103.810 -19.717  -0.335  1.00 10.00      A   
ATOM   2564  CB  PHE   273    -103.934 -19.300   1.152  1.00 10.00      A   
ATOM   2565  CG  PHE   273    -102.801 -19.807   2.025  1.00 10.00      A   
ATOM   2566  CD1 PHE   273    -101.837 -18.925   2.525  1.00 10.00      A   
ATOM   2567  CD2 PHE   273    -102.707 -21.166   2.349  1.00 10.00      A   
ATOM   2568  CE1 PHE   273    -100.770 -19.374   3.322  1.00 10.00      A   
ATOM   2569  CE2 PHE   273    -101.649 -21.640   3.148  1.00 10.00      A   
ATOM   2570  CZ  PHE   273    -100.679 -20.737   3.645  1.00 10.00      A   
ATOM   2571  C   PHE   273    -105.080 -19.330  -1.098  1.00 10.00      A   
ATOM   2572  O   PHE   273    -106.133 -19.258  -0.496  1.00 10.00      A   
ATOM   2573  N   TRP   274    -105.010 -19.105  -2.412  1.00 10.00      A   
ATOM   2574  HN  TRP   274    -104.151 -19.174  -2.879  1.00 10.00      A   
ATOM   2575  CA  TRP   274    -106.230 -18.752  -3.156  1.00 10.00      A   
ATOM   2576  CB  TRP   274    -105.982 -18.544  -4.632  1.00 10.00      A   
ATOM   2577  CG  TRP   274    -105.303 -17.303  -4.919  1.00 10.00      A   
ATOM   2578  CD1 TRP   274    -105.854 -16.048  -5.037  1.00 10.00      A   
ATOM   2579  CD2 TRP   274    -103.925 -17.169  -5.130  1.00 10.00      A   
ATOM   2580  NE1 TRP   274    -104.863 -15.132  -5.318  1.00 10.00      A   
ATOM   2581  HE1 TRP   274    -104.990 -14.170  -5.450  1.00 10.00      A   
ATOM   2582  CE2 TRP   274    -103.667 -15.802  -5.378  1.00 10.00      A   
ATOM   2583  CE3 TRP   274    -102.861 -18.081  -5.143  1.00 10.00      A   
ATOM   2584  CZ2 TRP   274    -102.386 -15.325  -5.632  1.00 10.00      A   
ATOM   2585  CZ3 TRP   274    -101.607 -17.617  -5.397  1.00 10.00      A   
ATOM   2586  CH2 TRP   274    -101.371 -16.244  -5.650  1.00 10.00      A   
ATOM   2587  C   TRP   274    -107.253 -19.839  -3.067  1.00 10.00      A   
ATOM   2588  O   TRP   274    -106.914 -21.023  -3.161  1.00 10.00      A   
ATOM   2589  N   ASP   275    -108.509 -19.445  -2.917  1.00 10.00      A   
ATOM   2590  HN  ASP   275    -108.712 -18.490  -2.836  1.00 10.00      A   
ATOM   2591  CA  ASP   275    -109.594 -20.423  -2.872  1.00 10.00      A   
ATOM   2592  CB  ASP   275    -109.658 -21.178  -4.222  1.00 10.00      A   
ATOM   2593  CG  ASP   275    -109.835 -20.237  -5.437  1.00 10.00      A   
ATOM   2594  OD1 ASP   275    -110.842 -19.505  -5.482  1.00 10.00      A   
ATOM   2595  OD2 ASP   275    -108.979 -20.251  -6.358  1.00 10.00      A   
ATOM   2596  C   ASP   275    -109.414 -21.424  -1.695  1.00 10.00      A   
ATOM   2597  O   ASP   275    -109.999 -22.509  -1.720  1.00 10.00      A   
ATOM   2598  N   ALA   276    -108.607 -21.073  -0.683  1.00 10.00      A   
ATOM   2599  HN  ALA   276    -108.234 -20.168  -0.658  1.00 10.00      A   
ATOM   2600  CA  ALA   276    -108.270 -22.028   0.397  1.00 10.00      A   
ATOM   2601  CB  ALA   276    -107.543 -21.344   1.555  1.00 10.00      A   
ATOM   2602  C   ALA   276    -109.477 -22.807   0.916  1.00 10.00      A   
ATOM   2603  O   ALA   276    -110.524 -22.240   1.188  1.00 10.00      A   
ATOM   2604  N   VAL   277    -109.297 -24.117   1.028  1.00 10.00      A   
ATOM   2605  HN  VAL   277    -108.443 -24.488   0.723  1.00 10.00      A   
ATOM   2606  CA  VAL   277    -110.291 -25.050   1.577  1.00 10.00      A   
ATOM   2607  CB  VAL   277    -110.371 -26.297   0.630  1.00 10.00      A   
ATOM   2608  CG1 VAL   277    -110.946 -27.526   1.305  1.00 10.00      A   
ATOM   2609  CG2 VAL   277    -111.199 -25.947  -0.592  1.00 10.00      A   
ATOM   2610  C   VAL   277    -109.813 -25.390   2.992  1.00 10.00      A   
ATOM   2611  O   VAL   277    -108.686 -25.855   3.151  1.00 10.00      A   
ATOM   2612  N   PRO   278    -110.646 -25.132   4.020  1.00 10.00      A   
ATOM   2613  CA  PRO   278    -110.254 -25.413   5.396  1.00 10.00      A   
ATOM   2614  CB  PRO   278    -111.572 -25.277   6.175  1.00 10.00      A   
ATOM   2615  CG  PRO   278    -112.358 -24.321   5.392  1.00 10.00      A   
ATOM   2616  CD  PRO   278    -112.007 -24.556   3.958  1.00 10.00      A   
ATOM   2617  C   PRO   278    -109.685 -26.806   5.592  1.00 10.00      A   
ATOM   2618  O   PRO   278    -108.732 -26.974   6.358  1.00 10.00      A   
ATOM   2619  N   ALA   279    -110.248 -27.798   4.904  1.00 10.00      A   
ATOM   2620  HN  ALA   279    -110.998 -27.599   4.306  1.00 10.00      A   
ATOM   2621  CA  ALA   279    -109.773 -29.183   5.019  1.00 10.00      A   
ATOM   2622  CB  ALA   279    -110.616 -30.115   4.140  1.00 10.00      A   
ATOM   2623  C   ALA   279    -108.273 -29.355   4.721  1.00 10.00      A   
ATOM   2624  O   ALA   279    -107.642 -30.271   5.246  1.00 10.00      A   
ATOM   2625  N   TYR   280    -107.699 -28.476   3.898  1.00 10.00      A   
ATOM   2626  HN  TYR   280    -108.231 -27.742   3.526  1.00 10.00      A   
ATOM   2627  CA  TYR   280    -106.274 -28.596   3.544  1.00 10.00      A   
ATOM   2628  CB  TYR   280    -106.070 -28.492   2.029  1.00 10.00      A   
ATOM   2629  CG  TYR   280    -106.470 -29.741   1.244  1.00 10.00      A   
ATOM   2630  CD1 TYR   280    -107.651 -29.781   0.510  1.00 10.00      A   
ATOM   2631  CD2 TYR   280    -105.641 -30.863   1.217  1.00 10.00      A   
ATOM   2632  CE1 TYR   280    -108.015 -30.939  -0.222  1.00 10.00      A   
ATOM   2633  CE2 TYR   280    -105.998 -32.016   0.488  1.00 10.00      A   
ATOM   2634  CZ  TYR   280    -107.170 -32.047  -0.223  1.00 10.00      A   
ATOM   2635  OH  TYR   280    -107.477 -33.195  -0.940  1.00 10.00      A   
ATOM   2636  HH  TYR   280    -107.309 -33.968  -0.395  1.00 10.00      A   
ATOM   2637  C   TYR   280    -105.287 -27.667   4.308  1.00 10.00      A   
ATOM   2638  O   TYR   280    -104.078 -27.892   4.271  1.00 10.00      A   
ATOM   2639  N   LEU   281    -105.794 -26.688   5.051  1.00 10.00      A   
ATOM   2640  HN  LEU   281    -106.765 -26.554   5.093  1.00 10.00      A   
ATOM   2641  CA  LEU   281    -104.895 -25.808   5.811  1.00 10.00      A   
ATOM   2642  CB  LEU   281    -105.671 -24.684   6.502  1.00 10.00      A   
ATOM   2643  CG  LEU   281    -106.062 -23.456   5.715  1.00 10.00      A   
ATOM   2644  CD1 LEU   281    -106.930 -22.577   6.628  1.00 10.00      A   
ATOM   2645  CD2 LEU   281    -104.786 -22.710   5.229  1.00 10.00      A   
ATOM   2646  C   LEU   281    -104.003 -26.527   6.831  1.00 10.00      A   
ATOM   2647  O   LEU   281    -102.821 -26.157   6.955  1.00 10.00      A   
ATOM   2648  N   PRO   282    -104.520 -27.550   7.561  1.00 10.00      A   
ATOM   2649  CA  PRO   282    -103.621 -28.215   8.533  1.00 10.00      A   
ATOM   2650  CB  PRO   282    -104.476 -29.378   9.051  1.00 10.00      A   
ATOM   2651  CG  PRO   282    -105.857 -28.831   8.964  1.00 10.00      A   
ATOM   2652  CD  PRO   282    -105.876 -28.138   7.637  1.00 10.00      A   
ATOM   2653  C   PRO   282    -102.300 -28.763   7.989  1.00 10.00      A   
ATOM   2654  O   PRO   282    -101.362 -28.997   8.760  1.00 10.00      A   
ATOM   2655  N   ALA   283    -102.220 -28.968   6.683  1.00 10.00      A   
ATOM   2656  HN  ALA   283    -102.989 -28.764   6.111  1.00 10.00      A   
ATOM   2657  CA  ALA   283    -100.995 -29.496   6.086  1.00 10.00      A   
ATOM   2658  CB  ALA   283    -101.203 -29.781   4.596  1.00 10.00      A   
ATOM   2659  C   ALA   283     -99.781 -28.592   6.295  1.00 10.00      A   
ATOM   2660  O   ALA   283     -98.644 -29.087   6.226  1.00 10.00      A   
ATOM   2661  N   VAL   284    -100.012 -27.293   6.507  1.00 10.00      A   
ATOM   2662  HN  VAL   284    -100.940 -26.977   6.505  1.00 10.00      A   
ATOM   2663  CA  VAL   284     -98.932 -26.307   6.744  1.00 10.00      A   
ATOM   2664  CB  VAL   284     -99.291 -24.869   6.198  1.00 10.00      A   
ATOM   2665  CG1 VAL   284     -99.610 -24.931   4.715  1.00 10.00      A   
ATOM   2666  CG2 VAL   284    -100.456 -24.251   6.962  1.00 10.00      A   
ATOM   2667  C   VAL   284     -98.505 -26.213   8.227  1.00 10.00      A   
ATOM   2668  O   VAL   284     -97.501 -25.556   8.544  1.00 10.00      A   
ATOM   2669  N   TYR   285     -99.265 -26.863   9.111  1.00 10.00      A   
ATOM   2670  HN  TYR   285    -100.008 -27.410   8.779  1.00 10.00      A   
ATOM   2671  CA  TYR   285     -99.035 -26.793  10.562  1.00 10.00      A   
ATOM   2672  CB  TYR   285    -100.033 -27.673  11.326  1.00 10.00      A   
ATOM   2673  CG  TYR   285    -101.474 -27.153  11.394  1.00 10.00      A   
ATOM   2674  CD1 TYR   285    -101.871 -25.958  10.759  1.00 10.00      A   
ATOM   2675  CD2 TYR   285    -102.449 -27.889  12.075  1.00 10.00      A   
ATOM   2676  CE1 TYR   285    -103.222 -25.513  10.836  1.00 10.00      A   
ATOM   2677  CE2 TYR   285    -103.785 -27.457  12.158  1.00 10.00      A   
ATOM   2678  CZ  TYR   285    -104.160 -26.279  11.514  1.00 10.00      A   
ATOM   2679  OH  TYR   285    -105.479 -25.885  11.609  1.00 10.00      A   
ATOM   2680  HH  TYR   285    -105.778 -25.985  12.516  1.00 10.00      A   
ATOM   2681  C   TYR   285     -97.600 -27.121  10.987  1.00 10.00      A   
ATOM   2682  O   TYR   285     -97.075 -26.488  11.902  1.00 10.00      A   
ATOM   2683  N   SER   286     -96.951 -28.063  10.307  1.00 10.00      A   
ATOM   2684  HN  SER   286     -97.397 -28.495   9.549  1.00 10.00      A   
ATOM   2685  CA  SER   286     -95.573 -28.479  10.662  1.00 10.00      A   
ATOM   2686  CB  SER   286     -95.118 -29.669   9.809  1.00 10.00      A   
ATOM   2687  OG  SER   286     -94.838 -29.249   8.476  1.00 10.00      A   
ATOM   2688  HG  SER   286     -95.578 -28.738   8.139  1.00 10.00      A   
ATOM   2689  C   SER   286     -94.589 -27.331  10.482  1.00 10.00      A   
ATOM   2690  O   SER   286     -93.581 -27.228  11.174  1.00 10.00      A   
ATOM   2691  N   VAL   287     -94.928 -26.484   9.528  1.00 10.00      A   
ATOM   2692  HN  VAL   287     -95.783 -26.642   9.076  1.00 10.00      A   
ATOM   2693  CA  VAL   287     -94.159 -25.352   9.092  1.00 10.00      A   
ATOM   2694  CB  VAL   287     -94.664 -24.985   7.643  1.00 10.00      A   
ATOM   2695  CG1 VAL   287     -94.597 -23.512   7.341  1.00 10.00      A   
ATOM   2696  CG2 VAL   287     -93.923 -25.804   6.614  1.00 10.00      A   
ATOM   2697  C   VAL   287     -94.325 -24.197  10.083  1.00 10.00      A   
ATOM   2698  O   VAL   287     -93.462 -23.341  10.206  1.00 10.00      A   
ATOM   2699  N   CYS   288     -95.430 -24.174  10.806  1.00 10.00      A   
ATOM   2700  HN  CYS   288     -96.006 -24.964  10.868  1.00 10.00      A   
ATOM   2701  CA  CYS   288     -95.771 -22.946  11.508  1.00 10.00      A   
ATOM   2702  CB  CYS   288     -97.250 -22.545  11.290  1.00 10.00      A   
ATOM   2703  SG  CYS   288     -98.536 -23.795  11.591  1.00 10.00      A   
ATOM   2704  HG  CYS   288     -99.471 -23.245  12.352  1.00 10.00      A   
ATOM   2705  C   CYS   288     -95.324 -22.906  12.949  1.00 10.00      A   
ATOM   2706  O   CYS   288     -96.009 -22.385  13.803  1.00 10.00      A   
ATOM   2707  N   SER   289     -94.165 -23.479  13.242  1.00 10.00      A   
ATOM   2708  HN  SER   289     -93.713 -24.031  12.570  1.00 10.00      A   
ATOM   2709  CA  SER   289     -93.558 -23.295  14.547  1.00 10.00      A   
ATOM   2710  CB  SER   289     -92.917 -24.584  15.024  1.00 10.00      A   
ATOM   2711  OG  SER   289     -93.870 -25.625  15.022  1.00 10.00      A   
ATOM   2712  HG  SER   289     -93.495 -26.403  15.440  1.00 10.00      A   
ATOM   2713  C   SER   289     -92.494 -22.253  14.368  1.00 10.00      A   
ATOM   2714  O   SER   289     -92.181 -21.499  15.283  1.00 10.00      A   
ATOM   2715  N   ARG   290     -91.974 -22.202  13.147  1.00 10.00      A   
ATOM   2716  HN  ARG   290     -92.333 -22.793  12.453  1.00 10.00      A   
ATOM   2717  CA  ARG   290     -90.895 -21.302  12.809  1.00 10.00      A   
ATOM   2718  CB  ARG   290     -89.781 -22.103  12.155  1.00 10.00      A   
ATOM   2719  CG  ARG   290     -90.237 -22.902  10.917  1.00 10.00      A   
ATOM   2720  CD  ARG   290     -89.410 -24.243  10.756  1.00 10.00      A   
ATOM   2721  NE  ARG   290     -89.855 -24.899   9.525  1.00 10.00      A   
ATOM   2722  HE  ARG   290     -89.922 -24.333   8.728  1.00 10.00      A   
ATOM   2723  CZ  ARG   290     -90.177 -26.196   9.396  1.00 10.00      A   
ATOM   2724  NH1 ARG   290     -90.026 -27.061  10.408  1.00 10.00      A   
ATOM   2725 HH11 ARG   290     -90.283 -28.060  10.280  1.00 10.00      A   
ATOM   2726 HH12 ARG   290     -89.652 -26.733  11.321  1.00 10.00      A   
ATOM   2727  NH2 ARG   290     -90.618 -26.640   8.224  1.00 10.00      A   
ATOM   2728 HH21 ARG   290     -90.871 -27.642   8.109  1.00 10.00      A   
ATOM   2729 HH22 ARG   290     -90.711 -25.985   7.421  1.00 10.00      A   
ATOM   2730  C   ARG   290     -91.330 -20.138  11.897  1.00 10.00      A   
ATOM   2731  O   ARG   290     -90.531 -19.263  11.577  1.00 10.00      A   
ATOM   2732  N   LEU   291     -92.590 -20.130  11.473  1.00 10.00      A   
ATOM   2733  HN  LEU   291     -93.221 -20.812  11.785  1.00 10.00      A   
ATOM   2734  CA  LEU   291     -93.029 -19.096  10.535  1.00 10.00      A   
ATOM   2735  CB  LEU   291     -94.484 -19.296  10.122  1.00 10.00      A   
ATOM   2736  CG  LEU   291     -94.759 -20.326   9.035  1.00 10.00      A   
ATOM   2737  CD1 LEU   291     -96.188 -20.128   8.621  1.00 10.00      A   
ATOM   2738  CD2 LEU   291     -93.831 -20.152   7.837  1.00 10.00      A   
ATOM   2739  C   LEU   291     -92.891 -17.716  11.139  1.00 10.00      A   
ATOM   2740  O   LEU   291     -93.306 -17.498  12.280  1.00 10.00      A   
ATOM   2741  N   THR   292     -92.300 -16.794  10.381  1.00 10.00      A   
ATOM   2742  HN  THR   292     -91.896 -17.051   9.527  1.00 10.00      A   
ATOM   2743  CA  THR   292     -92.251 -15.405  10.817  1.00 10.00      A   
ATOM   2744  CB  THR   292     -90.833 -14.813  10.834  1.00 10.00      A   
ATOM   2745  OG1 THR   292     -90.227 -14.930   9.544  1.00 10.00      A   
ATOM   2746  HG1 THR   292     -90.196 -15.854   9.288  1.00 10.00      A   
ATOM   2747  CG2 THR   292     -89.929 -15.535  11.873  1.00 10.00      A   
ATOM   2748  C   THR   292     -93.217 -14.503  10.048  1.00 10.00      A   
ATOM   2749  O   THR   292     -93.565 -13.424  10.535  1.00 10.00      A   
ATOM   2750  N   THR   293     -93.615 -14.932   8.839  1.00 10.00      A   
ATOM   2751  HN  THR   293     -93.273 -15.788   8.503  1.00 10.00      A   
ATOM   2752  CA  THR   293     -94.563 -14.149   7.986  1.00 10.00      A   
ATOM   2753  CB  THR   293     -93.898 -13.373   6.800  1.00 10.00      A   
ATOM   2754  OG1 THR   293     -93.155 -12.272   7.321  1.00 10.00      A   
ATOM   2755  HG1 THR   293     -93.709 -11.764   7.918  1.00 10.00      A   
ATOM   2756  CG2 THR   293     -94.954 -12.763   5.806  1.00 10.00      A   
ATOM   2757  C   THR   293     -95.626 -15.071   7.468  1.00 10.00      A   
ATOM   2758  O   THR   293     -95.335 -16.150   6.963  1.00 10.00      A   
ATOM   2759  N   LEU   294     -96.879 -14.656   7.661  1.00 10.00      A   
ATOM   2760  HN  LEU   294     -97.052 -13.833   8.165  1.00 10.00      A   
ATOM   2761  CA  LEU   294     -97.983 -15.417   7.126  1.00 10.00      A   
ATOM   2762  CB  LEU   294     -98.747 -16.081   8.279  1.00 10.00      A   
ATOM   2763  CG  LEU   294     -99.924 -17.012   7.977  1.00 10.00      A   
ATOM   2764  CD1 LEU   294     -99.483 -18.187   7.074  1.00 10.00      A   
ATOM   2765  CD2 LEU   294    -100.427 -17.549   9.331  1.00 10.00      A   
ATOM   2766  C   LEU   294     -98.887 -14.456   6.393  1.00 10.00      A   
ATOM   2767  O   LEU   294     -99.286 -13.447   6.982  1.00 10.00      A   
ATOM   2768  N   ASN   295     -99.174 -14.743   5.123  1.00 10.00      A   
ATOM   2769  HN  ASN   295     -98.776 -15.528   4.692  1.00 10.00      A   
ATOM   2770  CA  ASN   295    -100.088 -13.876   4.376  1.00 10.00      A   
ATOM   2771  CB  ASN   295     -99.424 -13.269   3.127  1.00 10.00      A   
ATOM   2772  CG  ASN   295    -100.340 -12.287   2.373  1.00 10.00      A   
ATOM   2773  OD1 ASN   295    -101.525 -12.162   2.668  1.00 10.00      A   
ATOM   2774  ND2 ASN   295     -99.780 -11.590   1.406  1.00 10.00      A   
ATOM   2775 HD21 ASN   295     -98.828 -11.733   1.223  1.00 10.00      A   
ATOM   2776 HD22 ASN   295    -100.339 -10.957   0.908  1.00 10.00      A   
ATOM   2777  C   ASN   295    -101.343 -14.642   3.984  1.00 10.00      A   
ATOM   2778  O   ASN   295    -101.328 -15.409   3.047  1.00 10.00      A   
ATOM   2779  N   LEU   296    -102.430 -14.369   4.687  1.00 10.00      A   
ATOM   2780  HN  LEU   296    -102.395 -13.671   5.374  1.00 10.00      A   
ATOM   2781  CA  LEU   296    -103.669 -15.078   4.463  1.00 10.00      A   
ATOM   2782  CB  LEU   296    -104.179 -15.631   5.800  1.00 10.00      A   
ATOM   2783  CG  LEU   296    -103.367 -16.791   6.391  1.00 10.00      A   
ATOM   2784  CD1 LEU   296    -103.720 -16.825   7.852  1.00 10.00      A   
ATOM   2785  CD2 LEU   296    -103.750 -18.084   5.686  1.00 10.00      A   
ATOM   2786  C   LEU   296    -104.729 -14.169   3.838  1.00 10.00      A   
ATOM   2787  O   LEU   296    -105.911 -14.501   3.885  1.00 10.00      A   
ATOM   2788  N   SER   297    -104.278 -13.060   3.240  1.00 10.00      A   
ATOM   2789  HN  SER   297    -103.315 -12.885   3.264  1.00 10.00      A   
ATOM   2790  CA  SER   297    -105.143 -12.081   2.543  1.00 10.00      A   
ATOM   2791  CB  SER   297    -104.281 -11.127   1.690  1.00 10.00      A   
ATOM   2792  OG  SER   297    -103.508 -10.344   2.508  1.00 10.00      A   
ATOM   2793  HG  SER   297    -103.643  -9.419   2.286  1.00 10.00      A   
ATOM   2794  C   SER   297    -106.157 -12.666   1.568  1.00 10.00      A   
ATOM   2795  O   SER   297    -107.208 -12.047   1.335  1.00 10.00      A   
ATOM   2796  N   TYR   298    -105.837 -13.801   0.947  1.00 10.00      A   
ATOM   2797  HN  TYR   298    -105.007 -14.266   1.185  1.00 10.00      A   
ATOM   2798  CA  TYR   298    -106.707 -14.358  -0.079  1.00 10.00      A   
ATOM   2799  CB  TYR   298    -105.903 -14.747  -1.322  1.00 10.00      A   
ATOM   2800  CG  TYR   298    -105.115 -13.617  -1.878  1.00 10.00      A   
ATOM   2801  CD1 TYR   298    -103.753 -13.740  -2.108  1.00 10.00      A   
ATOM   2802  CD2 TYR   298    -105.733 -12.394  -2.153  1.00 10.00      A   
ATOM   2803  CE1 TYR   298    -103.022 -12.673  -2.613  1.00 10.00      A   
ATOM   2804  CE2 TYR   298    -105.026 -11.334  -2.655  1.00 10.00      A   
ATOM   2805  CZ  TYR   298    -103.673 -11.475  -2.880  1.00 10.00      A   
ATOM   2806  OH  TYR   298    -102.977 -10.406  -3.396  1.00 10.00      A   
ATOM   2807  HH  TYR   298    -103.240  -9.602  -2.940  1.00 10.00      A   
ATOM   2808  C   TYR   298    -107.498 -15.571   0.376  1.00 10.00      A   
ATOM   2809  O   TYR   298    -108.314 -16.056  -0.372  1.00 10.00      A   
ATOM   2810  N   ALA   299    -107.235 -16.065   1.583  1.00 10.00      A   
ATOM   2811  HN  ALA   299    -106.526 -15.653   2.118  1.00 10.00      A   
ATOM   2812  CA  ALA   299    -107.967 -17.197   2.134  1.00 10.00      A   
ATOM   2813  CB  ALA   299    -107.136 -17.870   3.217  1.00 10.00      A   
ATOM   2814  C   ALA   299    -109.276 -16.692   2.728  1.00 10.00      A   
ATOM   2815  O   ALA   299    -109.273 -15.924   3.672  1.00 10.00      A   
ATOM   2816  N   THR   300    -110.403 -17.134   2.210  1.00 10.00      A   
ATOM   2817  HN  THR   300    -110.392 -17.767   1.462  1.00 10.00      A   
ATOM   2818  CA  THR   300    -111.677 -16.664   2.766  1.00 10.00      A   
ATOM   2819  CB  THR   300    -112.690 -16.361   1.647  1.00 10.00      A   
ATOM   2820  OG1 THR   300    -112.928 -17.562   0.925  1.00 10.00      A   
ATOM   2821  HG1 THR   300    -112.453 -18.286   1.341  1.00 10.00      A   
ATOM   2822  CG2 THR   300    -112.127 -15.331   0.686  1.00 10.00      A   
ATOM   2823  C   THR   300    -112.275 -17.662   3.789  1.00 10.00      A   
ATOM   2824  O   THR   300    -113.489 -17.896   3.810  1.00 10.00      A   
ATOM   2825  N   VAL   301    -111.418 -18.233   4.632  1.00 10.00      A   
ATOM   2826  HN  VAL   301    -110.467 -18.007   4.567  1.00 10.00      A   
ATOM   2827  CA  VAL   301    -111.849 -19.187   5.654  1.00 10.00      A   
ATOM   2828  CB  VAL   301    -110.784 -20.245   5.924  1.00 10.00      A   
ATOM   2829  CG1 VAL   301    -110.525 -21.027   4.659  1.00 10.00      A   
ATOM   2830  CG2 VAL   301    -109.499 -19.598   6.450  1.00 10.00      A   
ATOM   2831  C   VAL   301    -112.214 -18.442   6.938  1.00 10.00      A   
ATOM   2832  O   VAL   301    -111.769 -17.297   7.163  1.00 10.00      A   
ATOM   2833  N   GLN   302    -112.995 -19.085   7.802  1.00 10.00      A   
ATOM   2834  HN  GLN   302    -113.148 -20.049   7.720  1.00 10.00      A   
ATOM   2835  CA  GLN   302    -113.614 -18.318   8.869  1.00 10.00      A   
ATOM   2836  CB  GLN   302    -115.024 -18.844   9.151  1.00 10.00      A   
ATOM   2837  CG  GLN   302    -115.907 -18.852   7.876  1.00 10.00      A   
ATOM   2838  CD  GLN   302    -116.160 -17.447   7.291  1.00 10.00      A   
ATOM   2839  OE1 GLN   302    -116.890 -16.637   7.882  1.00 10.00      A   
ATOM   2840  NE2 GLN   302    -115.570 -17.165   6.110  1.00 10.00      A   
ATOM   2841 HE21 GLN   302    -115.019 -17.859   5.691  1.00 10.00      A   
ATOM   2842 HE22 GLN   302    -115.716 -16.279   5.719  1.00 10.00      A   
ATOM   2843  C   GLN   302    -112.766 -18.258  10.115  1.00 10.00      A   
ATOM   2844  O   GLN   302    -111.745 -18.942  10.194  1.00 10.00      A   
ATOM   2845  N   SER   303    -113.222 -17.485  11.099  1.00 10.00      A   
ATOM   2846  HN  SER   303    -114.121 -17.101  11.022  1.00 10.00      A   
ATOM   2847  CA  SER   303    -112.426 -17.189  12.292  1.00 10.00      A   
ATOM   2848  CB  SER   303    -113.279 -16.472  13.339  1.00 10.00      A   
ATOM   2849  OG  SER   303    -112.466 -16.049  14.421  1.00 10.00      A   
ATOM   2850  HG  SER   303    -112.770 -16.462  15.232  1.00 10.00      A   
ATOM   2851  C   SER   303    -111.781 -18.424  12.946  1.00 10.00      A   
ATOM   2852  O   SER   303    -110.570 -18.437  13.232  1.00 10.00      A   
ATOM   2853  N   TYR   304    -112.591 -19.443  13.189  1.00 10.00      A   
ATOM   2854  HN  TYR   304    -113.514 -19.416  12.861  1.00 10.00      A   
ATOM   2855  CA  TYR   304    -112.127 -20.606  13.940  1.00 10.00      A   
ATOM   2856  CB  TYR   304    -113.284 -21.518  14.287  1.00 10.00      A   
ATOM   2857  CG  TYR   304    -112.899 -22.650  15.210  1.00 10.00      A   
ATOM   2858  CD1 TYR   304    -112.710 -22.428  16.584  1.00 10.00      A   
ATOM   2859  CD2 TYR   304    -112.696 -23.943  14.708  1.00 10.00      A   
ATOM   2860  CE1 TYR   304    -112.346 -23.478  17.436  1.00 10.00      A   
ATOM   2861  CE2 TYR   304    -112.317 -24.987  15.556  1.00 10.00      A   
ATOM   2862  CZ  TYR   304    -112.146 -24.743  16.915  1.00 10.00      A   
ATOM   2863  OH  TYR   304    -111.798 -25.790  17.740  1.00 10.00      A   
ATOM   2864  HH  TYR   304    -111.097 -26.301  17.330  1.00 10.00      A   
ATOM   2865  C   TYR   304    -111.011 -21.343  13.198  1.00 10.00      A   
ATOM   2866  O   TYR   304    -110.047 -21.772  13.807  1.00 10.00      A   
ATOM   2867  N   ASP   305    -111.145 -21.455  11.881  1.00 10.00      A   
ATOM   2868  HN  ASP   305    -111.973 -21.141  11.460  1.00 10.00      A   
ATOM   2869  CA  ASP   305    -110.097 -22.033  11.036  1.00 10.00      A   
ATOM   2870  CB  ASP   305    -110.574 -22.146   9.581  1.00 10.00      A   
ATOM   2871  CG  ASP   305    -111.704 -23.151   9.419  1.00 10.00      A   
ATOM   2872  OD1 ASP   305    -111.552 -24.268   9.923  1.00 10.00      A   
ATOM   2873  OD2 ASP   305    -112.736 -22.809   8.798  1.00 10.00      A   
ATOM   2874  C   ASP   305    -108.796 -21.225  11.105  1.00 10.00      A   
ATOM   2875  O   ASP   305    -107.718 -21.810  11.193  1.00 10.00      A   
ATOM   2876  N   LEU   306    -108.907 -19.898  11.079  1.00 10.00      A   
ATOM   2877  HN  LEU   306    -109.792 -19.496  10.957  1.00 10.00      A   
ATOM   2878  CA  LEU   306    -107.737 -19.020  11.229  1.00 10.00      A   
ATOM   2879  CB  LEU   306    -108.089 -17.552  10.957  1.00 10.00      A   
ATOM   2880  CG  LEU   306    -108.515 -17.251   9.516  1.00 10.00      A   
ATOM   2881  CD1 LEU   306    -109.227 -15.894   9.432  1.00 10.00      A   
ATOM   2882  CD2 LEU   306    -107.296 -17.303   8.560  1.00 10.00      A   
ATOM   2883  C   LEU   306    -107.044 -19.177  12.582  1.00 10.00      A   
ATOM   2884  O   LEU   306    -105.814 -19.275  12.637  1.00 10.00      A   
ATOM   2885  N   VAL   307    -107.838 -19.240  13.643  1.00 10.00      A   
ATOM   2886  HN  VAL   307    -108.803 -19.141  13.505  1.00 10.00      A   
ATOM   2887  CA  VAL   307    -107.353 -19.451  15.014  1.00 10.00      A   
ATOM   2888  CB  VAL   307    -108.513 -19.363  16.036  1.00 10.00      A   
ATOM   2889  CG1 VAL   307    -108.096 -19.893  17.405  1.00 10.00      A   
ATOM   2890  CG2 VAL   307    -108.987 -17.927  16.162  1.00 10.00      A   
ATOM   2891  C   VAL   307    -106.568 -20.757  15.181  1.00 10.00      A   
ATOM   2892  O   VAL   307    -105.506 -20.767  15.835  1.00 10.00      A   
ATOM   2893  N   LYS   308    -107.075 -21.857  14.626  1.00 10.00      A   
ATOM   2894  HN  LYS   308    -107.920 -21.805  14.132  1.00 10.00      A   
ATOM   2895  CA  LYS   308    -106.392 -23.135  14.746  1.00 10.00      A   
ATOM   2896  CB  LYS   308    -107.190 -24.288  14.117  1.00 10.00      A   
ATOM   2897  CG  LYS   308    -108.491 -24.599  14.825  1.00 10.00      A   
ATOM   2898  CD  LYS   308    -109.097 -25.881  14.317  1.00 10.00      A   
ATOM   2899  CE  LYS   308    -109.705 -25.729  12.926  1.00 10.00      A   
ATOM   2900  NZ  LYS   308    -110.398 -27.015  12.593  1.00 10.00      A   
ATOM   2901  HZ1 LYS   308    -110.957 -26.906  11.723  1.00 10.00      A   
ATOM   2902  HZ2 LYS   308    -111.034 -27.289  13.368  1.00 10.00      A   
ATOM   2903  HZ3 LYS   308    -109.698 -27.771  12.450  1.00 10.00      A   
ATOM   2904  C   LYS   308    -105.002 -23.049  14.117  1.00 10.00      A   
ATOM   2905  O   LYS   308    -104.056 -23.602  14.640  1.00 10.00      A   
ATOM   2906  N   LEU   309    -104.890 -22.365  12.992  1.00 10.00      A   
ATOM   2907  HN  LEU   309    -105.701 -22.021  12.564  1.00 10.00      A   
ATOM   2908  CA  LEU   309    -103.590 -22.105  12.366  1.00 10.00      A   
ATOM   2909  CB  LEU   309    -103.777 -21.467  10.984  1.00 10.00      A   
ATOM   2910  CG  LEU   309    -102.823 -21.706   9.813  1.00 10.00      A   
ATOM   2911  CD1 LEU   309    -102.745 -20.463   8.956  1.00 10.00      A   
ATOM   2912  CD2 LEU   309    -101.420 -22.215  10.183  1.00 10.00      A   
ATOM   2913  C   LEU   309    -102.736 -21.182  13.246  1.00 10.00      A   
ATOM   2914  O   LEU   309    -101.594 -21.515  13.580  1.00 10.00      A   
ATOM   2915  N   LEU   310    -103.284 -20.037  13.616  1.00 10.00      A   
ATOM   2916  HN  LEU   310    -104.223 -19.861  13.395  1.00 10.00      A   
ATOM   2917  CA  LEU   310    -102.523 -19.028  14.347  1.00 10.00      A   
ATOM   2918  CB  LEU   310    -103.317 -17.712  14.498  1.00 10.00      A   
ATOM   2919  CG  LEU   310    -103.589 -16.991  13.173  1.00 10.00      A   
ATOM   2920  CD1 LEU   310    -104.600 -15.894  13.453  1.00 10.00      A   
ATOM   2921  CD2 LEU   310    -102.296 -16.427  12.532  1.00 10.00      A   
ATOM   2922  C   LEU   310    -102.005 -19.501  15.711  1.00 10.00      A   
ATOM   2923  O   LEU   310    -100.926 -19.094  16.124  1.00 10.00      A   
ATOM   2924  N   CYS   311    -102.757 -20.379  16.380  1.00 10.00      A   
ATOM   2925  HN  CYS   311    -103.639 -20.613  16.023  1.00 10.00      A   
ATOM   2926  CA  CYS   311    -102.316 -21.002  17.621  1.00 10.00      A   
ATOM   2927  CB  CYS   311    -103.355 -22.001  18.140  1.00 10.00      A   
ATOM   2928  SG  CYS   311    -104.646 -21.088  18.838  1.00 10.00      A   
ATOM   2929  HG  CYS   311    -105.788 -21.665  18.494  1.00 10.00      A   
ATOM   2930  C   CYS   311    -100.996 -21.743  17.507  1.00 10.00      A   
ATOM   2931  O   CYS   311    -100.329 -21.975  18.510  1.00 10.00      A   
ATOM   2932  N   GLN   312    -100.654 -22.130  16.290  1.00 10.00      A   
ATOM   2933  HN  GLN   312    -101.224 -21.873  15.535  1.00 10.00      A   
ATOM   2934  CA  GLN   312     -99.472 -22.916  16.032  1.00 10.00      A   
ATOM   2935  CB  GLN   312     -99.780 -24.015  14.996  1.00 10.00      A   
ATOM   2936  CG  GLN   312    -100.936 -24.847  15.469  1.00 10.00      A   
ATOM   2937  CD  GLN   312    -100.835 -26.302  15.148  1.00 10.00      A   
ATOM   2938  OE1 GLN   312    -101.912 -26.843  14.619  1.00 10.00      A   
ATOM   2939  NE2 GLN   312     -99.822 -26.949  15.394  1.00 10.00      A   
ATOM   2940 HE21 GLN   312     -99.067 -26.485  15.813  1.00 10.00      A   
ATOM   2941 HE22 GLN   312     -99.813 -27.901  15.162  1.00 10.00      A   
ATOM   2942  C   GLN   312     -98.309 -22.074  15.576  1.00 10.00      A   
ATOM   2943  O   GLN   312     -97.279 -22.633  15.229  1.00 10.00      A   
ATOM   2944  N   CYS   313     -98.460 -20.737  15.609  1.00 10.00      A   
ATOM   2945  HN  CYS   313     -99.280 -20.364  15.994  1.00 10.00      A   
ATOM   2946  CA  CYS   313     -97.450 -19.824  15.093  1.00 10.00      A   
ATOM   2947  CB  CYS   313     -98.054 -18.974  13.960  1.00 10.00      A   
ATOM   2948  SG  CYS   313     -98.694 -19.959  12.591  1.00 10.00      A   
ATOM   2949  HG  CYS   313     -98.802 -19.169  11.533  1.00 10.00      A   
ATOM   2950  C   CYS   313     -96.842 -18.879  16.145  1.00 10.00      A   
ATOM   2951  O   CYS   313     -96.990 -17.663  15.994  1.00 10.00      A   
ATOM   2952  N   PRO   314     -96.134 -19.420  17.170  1.00 10.00      A   
ATOM   2953  CA  PRO   314     -95.597 -18.583  18.252  1.00 10.00      A   
ATOM   2954  CB  PRO   314     -94.989 -19.604  19.242  1.00 10.00      A   
ATOM   2955  CG  PRO   314     -94.742 -20.830  18.455  1.00 10.00      A   
ATOM   2956  CD  PRO   314     -95.792 -20.849  17.368  1.00 10.00      A   
ATOM   2957  C   PRO   314     -94.517 -17.567  17.819  1.00 10.00      A   
ATOM   2958  O   PRO   314     -94.338 -16.544  18.494  1.00 10.00      A   
ATOM   2959  N   LYS   315     -93.818 -17.838  16.713  1.00 10.00      A   
ATOM   2960  HN  LYS   315     -94.013 -18.654  16.207  1.00 10.00      A   
ATOM   2961  CA  LYS   315     -92.770 -16.936  16.248  1.00 10.00      A   
ATOM   2962  CB  LYS   315     -91.561 -17.727  15.733  1.00 10.00      A   
ATOM   2963  CG  LYS   315     -90.827 -18.518  16.841  1.00 10.00      A   
ATOM   2964  CD  LYS   315     -89.604 -19.190  16.274  1.00 10.00      A   
ATOM   2965  CE  LYS   315     -88.570 -19.530  17.378  1.00 10.00      A   
ATOM   2966  NZ  LYS   315     -89.101 -19.380  18.780  1.00 10.00      A   
ATOM   2967  HZ1 LYS   315     -89.828 -20.101  18.966  1.00 10.00      A   
ATOM   2968  HZ2 LYS   315     -89.525 -18.439  18.903  1.00 10.00      A   
ATOM   2969  HZ3 LYS   315     -88.330 -19.493  19.469  1.00 10.00      A   
ATOM   2970  C   LYS   315     -93.221 -15.883  15.226  1.00 10.00      A   
ATOM   2971  O   LYS   315     -92.402 -15.147  14.673  1.00 10.00      A   
ATOM   2972  N   LEU   316     -94.529 -15.764  15.005  1.00 10.00      A   
ATOM   2973  HN  LEU   316     -95.165 -16.253  15.568  1.00 10.00      A   
ATOM   2974  CA  LEU   316     -95.011 -14.922  13.945  1.00 10.00      A   
ATOM   2975  CB  LEU   316     -96.540 -15.078  13.795  1.00 10.00      A   
ATOM   2976  CG  LEU   316     -97.218 -14.717  12.486  1.00 10.00      A   
ATOM   2977  CD1 LEU   316     -96.661 -15.513  11.300  1.00 10.00      A   
ATOM   2978  CD2 LEU   316     -98.762 -14.845  12.613  1.00 10.00      A   
ATOM   2979  C   LEU   316     -94.637 -13.457  14.191  1.00 10.00      A   
ATOM   2980  O   LEU   316     -94.819 -12.930  15.288  1.00 10.00      A   
ATOM   2981  N   GLN   317     -94.103 -12.813  13.170  1.00 10.00      A   
ATOM   2982  HN  GLN   317     -93.952 -13.298  12.332  1.00 10.00      A   
ATOM   2983  CA  GLN   317     -93.729 -11.410  13.245  1.00 10.00      A   
ATOM   2984  CB  GLN   317     -92.275 -11.232  12.829  1.00 10.00      A   
ATOM   2985  CG  GLN   317     -91.301 -11.822  13.864  1.00 10.00      A   
ATOM   2986  CD  GLN   317     -89.858 -11.604  13.527  1.00 10.00      A   
ATOM   2987  OE1 GLN   317     -89.576 -11.305  12.267  1.00 10.00      A   
ATOM   2988  NE2 GLN   317     -88.981 -11.729  14.394  1.00 10.00      A   
ATOM   2989 HE21 GLN   317     -89.259 -11.974  15.301  1.00 10.00      A   
ATOM   2990 HE22 GLN   317     -88.048 -11.579  14.134  1.00 10.00      A   
ATOM   2991  C   GLN   317     -94.609 -10.519  12.364  1.00 10.00      A   
ATOM   2992  O   GLN   317     -94.762  -9.334  12.629  1.00 10.00      A   
ATOM   2993  N   ARG   318     -95.137 -11.091  11.278  1.00 10.00      A   
ATOM   2994  HN  ARG   318     -94.959 -12.040  11.112  1.00 10.00      A   
ATOM   2995  CA  ARG   318     -95.977 -10.350  10.318  1.00 10.00      A   
ATOM   2996  CB  ARG   318     -95.173  -9.982   9.045  1.00 10.00      A   
ATOM   2997  CG  ARG   318     -96.069  -9.276   7.997  1.00 10.00      A   
ATOM   2998  CD  ARG   318     -95.329  -8.758   6.774  1.00 10.00      A   
ATOM   2999  NE  ARG   318     -93.913  -8.511   6.993  1.00 10.00      A   
ATOM   3000  HE  ARG   318     -93.575  -8.569   7.911  1.00 10.00      A   
ATOM   3001  CZ  ARG   318     -93.066  -8.212   6.011  1.00 10.00      A   
ATOM   3002  NH1 ARG   318     -93.509  -8.108   4.753  1.00 10.00      A   
ATOM   3003 HH11 ARG   318     -92.847  -7.874   3.986  1.00 10.00      A   
ATOM   3004 HH12 ARG   318     -94.516  -8.261   4.542  1.00 10.00      A   
ATOM   3005  NH2 ARG   318     -91.774  -8.004   6.284  1.00 10.00      A   
ATOM   3006 HH21 ARG   318     -91.431  -8.076   7.264  1.00 10.00      A   
ATOM   3007 HH22 ARG   318     -91.111  -7.770   5.517  1.00 10.00      A   
ATOM   3008  C   ARG   318     -97.185 -11.203   9.934  1.00 10.00      A   
ATOM   3009  O   ARG   318     -97.025 -12.364   9.464  1.00 10.00      A   
ATOM   3010  N   LEU   319     -98.387 -10.657  10.160  1.00 10.00      A   
ATOM   3011  HN  LEU   319     -98.437  -9.793  10.619  1.00 10.00      A   
ATOM   3012  CA  LEU   319     -99.624 -11.310   9.742  1.00 10.00      A   
ATOM   3013  CB  LEU   319    -100.505 -11.674  10.942  1.00 10.00      A   
ATOM   3014  CG  LEU   319    -101.861 -12.316  10.572  1.00 10.00      A   
ATOM   3015  CD1 LEU   319    -101.671 -13.659   9.831  1.00 10.00      A   
ATOM   3016  CD2 LEU   319    -102.692 -12.535  11.843  1.00 10.00      A   
ATOM   3017  C   LEU   319    -100.439 -10.397   8.832  1.00 10.00      A   
ATOM   3018  O   LEU   319    -100.820  -9.296   9.245  1.00 10.00      A   
ATOM   3019  N   TRP   320    -100.743 -10.871   7.623  1.00 10.00      A   
ATOM   3020  HN  TRP   320    -100.268 -11.656   7.278  1.00 10.00      A   
ATOM   3021  CA  TRP   320    -101.778 -10.233   6.801  1.00 10.00      A   
ATOM   3022  CB  TRP   320    -101.265  -9.982   5.410  1.00 10.00      A   
ATOM   3023  CG  TRP   320    -100.180  -8.950   5.325  1.00 10.00      A   
ATOM   3024  CD1 TRP   320     -99.405  -8.466   6.323  1.00 10.00      A   
ATOM   3025  CD2 TRP   320     -99.780  -8.282   4.133  1.00 10.00      A   
ATOM   3026  NE1 TRP   320     -98.507  -7.544   5.816  1.00 10.00      A   
ATOM   3027  HE1 TRP   320     -97.828  -7.063   6.335  1.00 10.00      A   
ATOM   3028  CE2 TRP   320     -98.722  -7.420   4.471  1.00 10.00      A   
ATOM   3029  CE3 TRP   320    -100.214  -8.352   2.797  1.00 10.00      A   
ATOM   3030  CZ2 TRP   320     -98.112  -6.577   3.531  1.00 10.00      A   
ATOM   3031  CZ3 TRP   320     -99.607  -7.528   1.854  1.00 10.00      A   
ATOM   3032  CH2 TRP   320     -98.559  -6.651   2.230  1.00 10.00      A   
ATOM   3033  C   TRP   320    -102.963 -11.196   6.751  1.00 10.00      A   
ATOM   3034  O   TRP   320    -102.783 -12.392   6.500  1.00 10.00      A   
ATOM   3035  N   VAL   321    -104.172 -10.687   7.020  1.00 10.00      A   
ATOM   3036  HN  VAL   321    -104.279  -9.717   7.108  1.00 10.00      A   
ATOM   3037  CA  VAL   321    -105.344 -11.565   7.188  1.00 10.00      A   
ATOM   3038  CB  VAL   321    -105.749 -11.890   8.692  1.00 10.00      A   
ATOM   3039  CG1 VAL   321    -105.953 -13.361   9.022  1.00 10.00      A   
ATOM   3040  CG2 VAL   321    -105.234 -10.932   9.758  1.00 10.00      A   
ATOM   3041  C   VAL   321    -106.595 -10.809   6.747  1.00 10.00      A   
ATOM   3042  O   VAL   321    -106.637  -9.558   6.793  1.00 10.00      A   
ATOM   3043  N   LEU   322    -107.625 -11.555   6.373  1.00 10.00      A   
ATOM   3044  HN  LEU   322    -107.516 -12.520   6.242  1.00 10.00      A   
ATOM   3045  CA  LEU   322    -108.933 -10.920   6.157  1.00 10.00      A   
ATOM   3046  CB  LEU   322    -109.816 -11.773   5.232  1.00 10.00      A   
ATOM   3047  CG  LEU   322    -109.433 -11.774   3.764  1.00 10.00      A   
ATOM   3048  CD1 LEU   322    -110.251 -12.817   2.948  1.00 10.00      A   
ATOM   3049  CD2 LEU   322    -109.549 -10.363   3.146  1.00 10.00      A   
ATOM   3050  C   LEU   322    -109.650 -10.646   7.478  1.00 10.00      A   
ATOM   3051  O   LEU   322    -109.334 -11.264   8.510  1.00 10.00      A   
ATOM   3052  N   ASP   323    -110.642  -9.753   7.449  1.00 10.00      A   
ATOM   3053  HN  ASP   323    -110.867  -9.305   6.606  1.00 10.00      A   
ATOM   3054  CA  ASP   323    -111.397  -9.437   8.665  1.00 10.00      A   
ATOM   3055  CB  ASP   323    -112.256  -8.179   8.460  1.00 10.00      A   
ATOM   3056  CG  ASP   323    -113.225  -8.319   7.314  1.00 10.00      A   
ATOM   3057  OD1 ASP   323    -113.462  -9.462   6.830  1.00 10.00      A   
ATOM   3058  OD2 ASP   323    -113.802  -7.291   6.904  1.00 10.00      A   
ATOM   3059  C   ASP   323    -112.222 -10.619   9.200  1.00 10.00      A   
ATOM   3060  O   ASP   323    -112.734 -10.549  10.321  1.00 10.00      A   
ATOM   3061  N   TYR   324    -112.310 -11.711   8.425  1.00 10.00      A   
ATOM   3062  HN  TYR   324    -112.025 -11.653   7.489  1.00 10.00      A   
ATOM   3063  CA  TYR   324    -112.829 -13.016   8.946  1.00 10.00      A   
ATOM   3064  CB  TYR   324    -112.663 -14.108   7.905  1.00 10.00      A   
ATOM   3065  CG  TYR   324    -113.559 -13.928   6.701  1.00 10.00      A   
ATOM   3066  CD1 TYR   324    -113.057 -14.074   5.412  1.00 10.00      A   
ATOM   3067  CD2 TYR   324    -114.910 -13.642   6.857  1.00 10.00      A   
ATOM   3068  CE1 TYR   324    -113.888 -13.946   4.290  1.00 10.00      A   
ATOM   3069  CE2 TYR   324    -115.754 -13.502   5.750  1.00 10.00      A   
ATOM   3070  CZ  TYR   324    -115.228 -13.647   4.481  1.00 10.00      A   
ATOM   3071  OH  TYR   324    -116.065 -13.527   3.396  1.00 10.00      A   
ATOM   3072  HH  TYR   324    -115.885 -14.235   2.773  1.00 10.00      A   
ATOM   3073  C   TYR   324    -112.185 -13.480  10.251  1.00 10.00      A   
ATOM   3074  O   TYR   324    -112.779 -14.257  11.006  1.00 10.00      A   
ATOM   3075  N   ILE   325    -110.957 -13.022  10.510  1.00 10.00      A   
ATOM   3076  HN  ILE   325    -110.484 -12.493   9.834  1.00 10.00      A   
ATOM   3077  CA  ILE   325    -110.314 -13.303  11.794  1.00 10.00      A   
ATOM   3078  CB  ILE   325    -108.940 -12.604  11.898  1.00 10.00      A   
ATOM   3079  CG1 ILE   325    -108.150 -13.101  13.138  1.00 10.00      A   
ATOM   3080  CG2 ILE   325    -109.076 -11.049  11.877  1.00 10.00      A   
ATOM   3081  CD1 ILE   325    -107.938 -14.610  13.202  1.00 10.00      A   
ATOM   3082  C   ILE   325    -111.234 -12.937  12.956  1.00 10.00      A   
ATOM   3083  O   ILE   325    -111.297 -13.666  13.925  1.00 10.00      A   
ATOM   3084  N   GLU   326    -111.945 -11.807  12.818  1.00 10.00      A   
ATOM   3085  HN  GLU   326    -111.821 -11.295  11.992  1.00 10.00      A   
ATOM   3086  CA  GLU   326    -112.901 -11.272  13.810  1.00 10.00      A   
ATOM   3087  CB  GLU   326    -114.079 -12.244  14.012  1.00 10.00      A   
ATOM   3088  CG  GLU   326    -114.942 -12.413  12.763  1.00 10.00      A   
ATOM   3089  CD  GLU   326    -116.217 -13.185  13.027  1.00 10.00      A   
ATOM   3090  OE1 GLU   326    -116.206 -14.186  13.795  1.00 10.00      A   
ATOM   3091  OE2 GLU   326    -117.250 -12.784  12.453  1.00 10.00      A   
ATOM   3092  C   GLU   326    -112.229 -10.890  15.122  1.00 10.00      A   
ATOM   3093  O   GLU   326    -111.052 -11.193  15.328  1.00 10.00      A   
ATOM   3094  N   ASP   327    -112.971 -10.240  16.022  1.00 10.00      A   
ATOM   3095  HN  ASP   327    -113.911 -10.049  15.821  1.00 10.00      A   
ATOM   3096  CA  ASP   327    -112.411  -9.808  17.302  1.00 10.00      A   
ATOM   3097  CB  ASP   327    -113.464  -9.012  18.121  1.00 10.00      A   
ATOM   3098  CG  ASP   327    -113.785  -7.635  17.522  1.00 10.00      A   
ATOM   3099  OD1 ASP   327    -113.009  -7.088  16.690  1.00 10.00      A   
ATOM   3100  OD2 ASP   327    -114.867  -7.102  17.866  1.00 10.00      A   
ATOM   3101  C   ASP   327    -111.918 -11.025  18.130  1.00 10.00      A   
ATOM   3102  O   ASP   327    -110.888 -10.968  18.801  1.00 10.00      A   
ATOM   3103  N   ALA   328    -112.668 -12.112  18.110  1.00 10.00      A   
ATOM   3104  HN  ALA   328    -113.480 -12.137  17.562  1.00 10.00      A   
ATOM   3105  CA  ALA   328    -112.283 -13.287  18.913  1.00 10.00      A   
ATOM   3106  CB  ALA   328    -113.396 -14.321  18.882  1.00 10.00      A   
ATOM   3107  C   ALA   328    -110.943 -13.889  18.434  1.00 10.00      A   
ATOM   3108  O   ALA   328    -110.128 -14.338  19.245  1.00 10.00      A   
ATOM   3109  N   GLY   329    -110.728 -13.900  17.121  1.00 10.00      A   
ATOM   3110  HN  GLY   329    -111.436 -13.561  16.534  1.00 10.00      A   
ATOM   3111  CA  GLY   329    -109.476 -14.398  16.505  1.00 10.00      A   
ATOM   3112  C   GLY   329    -108.294 -13.495  16.840  1.00 10.00      A   
ATOM   3113  O   GLY   329    -107.183 -13.980  17.113  1.00 10.00      A   
ATOM   3114  N   LEU   330    -108.541 -12.179  16.884  1.00 10.00      A   
ATOM   3115  HN  LEU   330    -109.437 -11.847  16.666  1.00 10.00      A   
ATOM   3116  CA  LEU   330    -107.474 -11.218  17.256  1.00 10.00      A   
ATOM   3117  CB  LEU   330    -107.834  -9.786  16.824  1.00 10.00      A   
ATOM   3118  CG  LEU   330    -107.787  -9.561  15.301  1.00 10.00      A   
ATOM   3119  CD1 LEU   330    -108.295  -8.101  14.999  1.00 10.00      A   
ATOM   3120  CD2 LEU   330    -106.378  -9.756  14.646  1.00 10.00      A   
ATOM   3121  C   LEU   330    -107.102 -11.302  18.742  1.00 10.00      A   
ATOM   3122  O   LEU   330    -105.937 -11.093  19.124  1.00 10.00      A   
ATOM   3123  N   GLU   331    -108.083 -11.639  19.571  1.00 10.00      A   
ATOM   3124  HN  GLU   331    -108.991 -11.753  19.220  1.00 10.00      A   
ATOM   3125  CA  GLU   331    -107.839 -11.842  20.981  1.00 10.00      A   
ATOM   3126  CB  GLU   331    -109.171 -12.095  21.673  1.00 10.00      A   
ATOM   3127  CG  GLU   331    -109.087 -12.158  23.155  1.00 10.00      A   
ATOM   3128  CD  GLU   331    -110.435 -11.932  23.804  1.00 10.00      A   
ATOM   3129  OE1 GLU   331    -111.419 -12.622  23.427  1.00 10.00      A   
ATOM   3130  OE2 GLU   331    -110.510 -11.050  24.699  1.00 10.00      A   
ATOM   3131  C   GLU   331    -106.889 -13.052  21.163  1.00 10.00      A   
ATOM   3132  O   GLU   331    -105.968 -13.034  22.010  1.00 10.00      A   
ATOM   3133  N   VAL   332    -107.093 -14.089  20.352  1.00 10.00      A   
ATOM   3134  HN  VAL   332    -107.846 -14.069  19.725  1.00 10.00      A   
ATOM   3135  CA  VAL   332    -106.202 -15.272  20.382  1.00 10.00      A   
ATOM   3136  CB  VAL   332    -106.797 -16.454  19.599  1.00 10.00      A   
ATOM   3137  CG1 VAL   332    -105.746 -17.534  19.377  1.00 10.00      A   
ATOM   3138  CG2 VAL   332    -107.953 -17.030  20.378  1.00 10.00      A   
ATOM   3139  C   VAL   332    -104.816 -14.929  19.846  1.00 10.00      A   
ATOM   3140  O   VAL   332    -103.804 -15.310  20.426  1.00 10.00      A   
ATOM   3141  N   LEU   333    -104.782 -14.193  18.741  1.00 10.00      A   
ATOM   3142  HN  LEU   333    -105.621 -13.994  18.276  1.00 10.00      A   
ATOM   3143  CA  LEU   333    -103.526 -13.668  18.195  1.00 10.00      A   
ATOM   3144  CB  LEU   333    -103.794 -12.790  16.990  1.00 10.00      A   
ATOM   3145  CG  LEU   333    -102.552 -12.159  16.356  1.00 10.00      A   
ATOM   3146  CD1 LEU   333    -101.723 -13.226  15.614  1.00 10.00      A   
ATOM   3147  CD2 LEU   333    -102.917 -11.039  15.407  1.00 10.00      A   
ATOM   3148  C   LEU   333    -102.736 -12.900  19.273  1.00 10.00      A   
ATOM   3149  O   LEU   333    -101.545 -13.125  19.447  1.00 10.00      A   
ATOM   3150  N   ALA   334    -103.411 -12.034  20.021  1.00 10.00      A   
ATOM   3151  HN  ALA   334    -104.372 -11.919  19.864  1.00 10.00      A   
ATOM   3152  CA  ALA   334    -102.761 -11.239  21.081  1.00 10.00      A   
ATOM   3153  CB  ALA   334    -103.763 -10.256  21.680  1.00 10.00      A   
ATOM   3154  C   ALA   334    -102.126 -12.095  22.186  1.00 10.00      A   
ATOM   3155  O   ALA   334    -101.079 -11.732  22.746  1.00 10.00      A   
ATOM   3156  N   SER   335    -102.764 -13.213  22.512  1.00 10.00      A   
ATOM   3157  HN  SER   335    -103.628 -13.406  22.090  1.00 10.00      A   
ATOM   3158  CA  SER   335    -102.215 -14.171  23.487  1.00 10.00      A   
ATOM   3159  CB  SER   335    -103.322 -15.146  23.894  1.00 10.00      A   
ATOM   3160  OG  SER   335    -102.865 -15.938  24.955  1.00 10.00      A   
ATOM   3161  HG  SER   335    -102.180 -16.533  24.640  1.00 10.00      A   
ATOM   3162  C   SER   335    -101.017 -15.006  23.007  1.00 10.00      A   
ATOM   3163  O   SER   335    -100.171 -15.431  23.819  1.00 10.00      A   
ATOM   3164  N   THR   336    -101.006 -15.304  21.712  1.00 10.00      A   
ATOM   3165  HN  THR   336    -101.636 -14.827  21.132  1.00 10.00      A   
ATOM   3166  CA  THR   336    -100.125 -16.291  21.088  1.00 10.00      A   
ATOM   3167  CB  THR   336    -100.832 -16.928  19.857  1.00 10.00      A   
ATOM   3168  OG1 THR   336    -102.050 -17.529  20.307  1.00 10.00      A   
ATOM   3169  HG1 THR   336    -102.172 -17.344  21.241  1.00 10.00      A   
ATOM   3170  CG2 THR   336     -99.924 -18.003  19.203  1.00 10.00      A   
ATOM   3171  C   THR   336     -98.839 -15.729  20.526  1.00 10.00      A   
ATOM   3172  O   THR   336     -97.775 -16.353  20.637  1.00 10.00      A   
ATOM   3173  N   CYS   337     -98.951 -14.602  19.847  1.00 10.00      A   
ATOM   3174  HN  CYS   337     -99.779 -14.081  19.904  1.00 10.00      A   
ATOM   3175  CA  CYS   337     -97.857 -14.127  19.013  1.00 10.00      A   
ATOM   3176  CB  CYS   337     -98.346 -13.805  17.608  1.00 10.00      A   
ATOM   3177  SG  CYS   337     -99.173 -15.238  16.819  1.00 10.00      A   
ATOM   3178  HG  CYS   337    -100.006 -14.774  15.899  1.00 10.00      A   
ATOM   3179  C   CYS   337     -97.178 -12.935  19.665  1.00 10.00      A   
ATOM   3180  O   CYS   337     -97.415 -11.802  19.290  1.00 10.00      A   
ATOM   3181  N   LYS   338     -96.342 -13.201  20.669  1.00 10.00      A   
ATOM   3182  HN  LYS   338     -96.134 -14.133  20.891  1.00 10.00      A   
ATOM   3183  CA  LYS   338     -95.727 -12.114  21.451  1.00 10.00      A   
ATOM   3184  CB  LYS   338     -95.211 -12.648  22.776  1.00 10.00      A   
ATOM   3185  CG  LYS   338     -96.332 -13.185  23.660  1.00 10.00      A   
ATOM   3186  CD  LYS   338     -97.362 -12.089  23.900  1.00 10.00      A   
ATOM   3187  CE  LYS   338     -98.401 -12.532  24.881  1.00 10.00      A   
ATOM   3188  NZ  LYS   338     -99.429 -11.483  25.016  1.00 10.00      A   
ATOM   3189  HZ1 LYS   338    -100.157 -11.782  25.697  1.00 10.00      A   
ATOM   3190  HZ2 LYS   338     -99.883 -11.306  24.096  1.00 10.00      A   
ATOM   3191  HZ3 LYS   338     -98.997 -10.599  25.352  1.00 10.00      A   
ATOM   3192  C   LYS   338     -94.642 -11.352  20.706  1.00 10.00      A   
ATOM   3193  O   LYS   338     -94.186 -10.286  21.172  1.00 10.00      A   
ATOM   3194  N   ASP   339     -94.221 -11.904  19.559  1.00 10.00      A   
ATOM   3195  HN  ASP   339     -94.595 -12.764  19.273  1.00 10.00      A   
ATOM   3196  CA  ASP   339     -93.225 -11.254  18.736  1.00 10.00      A   
ATOM   3197  CB  ASP   339     -92.168 -12.243  18.227  1.00 10.00      A   
ATOM   3198  CG  ASP   339     -90.826 -11.573  17.958  1.00 10.00      A   
ATOM   3199  OD1 ASP   339     -90.513 -10.577  18.648  1.00 10.00      A   
ATOM   3200  OD2 ASP   339     -90.074 -12.040  17.065  1.00 10.00      A   
ATOM   3201  C   ASP   339     -93.834 -10.529  17.546  1.00 10.00      A   
ATOM   3202  O   ASP   339     -93.093 -10.027  16.700  1.00 10.00      A   
ATOM   3203  N   LEU   340     -95.168 -10.447  17.481  1.00 10.00      A   
ATOM   3204  HN  LEU   340     -95.716 -10.840  18.193  1.00 10.00      A   
ATOM   3205  CA  LEU   340     -95.809  -9.780  16.365  1.00 10.00      A   
ATOM   3206  CB  LEU   340     -97.352  -9.846  16.495  1.00 10.00      A   
ATOM   3207  CG  LEU   340     -98.091  -9.593  15.179  1.00 10.00      A   
ATOM   3208  CD1 LEU   340     -97.931 -10.738  14.205  1.00 10.00      A   
ATOM   3209  CD2 LEU   340     -99.596  -9.342  15.458  1.00 10.00      A   
ATOM   3210  C   LEU   340     -95.335  -8.325  16.237  1.00 10.00      A   
ATOM   3211  O   LEU   340     -95.374  -7.570  17.212  1.00 10.00      A   
ATOM   3212  N   ARG   341     -94.917  -7.943  15.032  1.00 10.00      A   
ATOM   3213  HN  ARG   341     -94.921  -8.606  14.311  1.00 10.00      A   
ATOM   3214  CA  ARG   341     -94.455  -6.595  14.723  1.00 10.00      A   
ATOM   3215  CB  ARG   341     -93.112  -6.641  13.987  1.00 10.00      A   
ATOM   3216  CG  ARG   341     -92.032  -7.569  14.607  1.00 10.00      A   
ATOM   3217  CD  ARG   341     -91.621  -7.084  15.953  1.00 10.00      A   
ATOM   3218  NE  ARG   341     -90.655  -7.979  16.619  1.00 10.00      A   
ATOM   3219  HE  ARG   341     -91.019  -8.665  17.217  1.00 10.00      A   
ATOM   3220  CZ  ARG   341     -89.339  -7.916  16.464  1.00 10.00      A   
ATOM   3221  NH1 ARG   341     -88.813  -7.018  15.645  1.00 10.00      A   
ATOM   3222 HH11 ARG   341     -87.781  -6.967  15.522  1.00 10.00      A   
ATOM   3223 HH12 ARG   341     -89.431  -6.363  15.125  1.00 10.00      A   
ATOM   3224  NH2 ARG   341     -88.538  -8.745  17.143  1.00 10.00      A   
ATOM   3225 HH21 ARG   341     -88.947  -9.443  17.797  1.00 10.00      A   
ATOM   3226 HH22 ARG   341     -87.507  -8.691  17.017  1.00 10.00      A   
ATOM   3227  C   ARG   341     -95.434  -5.827  13.814  1.00 10.00      A   
ATOM   3228  O   ARG   341     -95.434  -4.599  13.782  1.00 10.00      A   
ATOM   3229  N   GLU   342     -96.173  -6.553  12.976  1.00 10.00      A   
ATOM   3230  HN  GLU   342     -96.178  -7.529  13.060  1.00 10.00      A   
ATOM   3231  CA  GLU   342     -96.978  -5.913  11.933  1.00 10.00      A   
ATOM   3232  CB  GLU   342     -96.195  -5.838  10.611  1.00 10.00      A   
ATOM   3233  CG  GLU   342     -97.023  -5.361   9.381  1.00 10.00      A   
ATOM   3234  CD  GLU   342     -96.195  -5.478   8.080  1.00 10.00      A   
ATOM   3235  OE1 GLU   342     -94.935  -5.445   8.141  1.00 10.00      A   
ATOM   3236  OE2 GLU   342     -96.774  -5.653   7.010  1.00 10.00      A   
ATOM   3237  C   GLU   342     -98.227  -6.732  11.740  1.00 10.00      A   
ATOM   3238  O   GLU   342     -98.137  -7.963  11.616  1.00 10.00      A   
ATOM   3239  N   LEU   343     -99.388  -6.047  11.749  1.00 10.00      A   
ATOM   3240  HN  LEU   343     -99.355  -5.084  11.929  1.00 10.00      A   
ATOM   3241  CA  LEU   343    -100.680  -6.655  11.507  1.00 10.00      A   
ATOM   3242  CB  LEU   343    -101.556  -6.669  12.769  1.00 10.00      A   
ATOM   3243  CG  LEU   343    -103.014  -7.169  12.586  1.00 10.00      A   
ATOM   3244  CD1 LEU   343    -103.040  -8.673  12.178  1.00 10.00      A   
ATOM   3245  CD2 LEU   343    -103.843  -6.968  13.867  1.00 10.00      A   
ATOM   3246  C   LEU   343    -101.417  -5.896  10.425  1.00 10.00      A   
ATOM   3247  O   LEU   343    -101.601  -4.667  10.537  1.00 10.00      A   
ATOM   3248  N   ARG   344    -101.866  -6.603   9.386  1.00 10.00      A   
ATOM   3249  HN  ARG   344    -101.619  -7.546   9.290  1.00 10.00      A   
ATOM   3250  CA  ARG   344    -102.745  -5.955   8.369  1.00 10.00      A   
ATOM   3251  CB  ARG   344    -102.066  -5.853   6.989  1.00 10.00      A   
ATOM   3252  CG  ARG   344    -100.741  -5.100   7.048  1.00 10.00      A   
ATOM   3253  CD  ARG   344    -100.329  -4.634   5.652  1.00 10.00      A   
ATOM   3254  NE  ARG   344     -98.983  -4.119   5.754  1.00 10.00      A   
ATOM   3255  HE  ARG   344     -98.460  -4.425   6.525  1.00 10.00      A   
ATOM   3256  CZ  ARG   344     -98.394  -3.284   4.912  1.00 10.00      A   
ATOM   3257  NH1 ARG   344     -99.013  -2.854   3.817  1.00 10.00      A   
ATOM   3258 HH11 ARG   344     -99.980  -3.173   3.607  1.00 10.00      A   
ATOM   3259 HH12 ARG   344     -98.530  -2.197   3.170  1.00 10.00      A   
ATOM   3260  NH2 ARG   344     -97.131  -2.929   5.163  1.00 10.00      A   
ATOM   3261 HH21 ARG   344     -96.638  -3.306   5.998  1.00 10.00      A   
ATOM   3262 HH22 ARG   344     -96.644  -2.277   4.524  1.00 10.00      A   
ATOM   3263  C   ARG   344    -104.015  -6.765   8.266  1.00 10.00      A   
ATOM   3264  O   ARG   344    -103.956  -7.974   7.974  1.00 10.00      A   
ATOM   3265  N   VAL   345    -105.151  -6.112   8.541  1.00 10.00      A   
ATOM   3266  HN  VAL   345    -105.099  -5.163   8.781  1.00 10.00      A   
ATOM   3267  CA  VAL   345    -106.481  -6.757   8.498  1.00 10.00      A   
ATOM   3268  CB  VAL   345    -107.238  -6.628   9.854  1.00 10.00      A   
ATOM   3269  CG1 VAL   345    -108.659  -7.235   9.775  1.00 10.00      A   
ATOM   3270  CG2 VAL   345    -106.454  -7.321  10.987  1.00 10.00      A   
ATOM   3271  C   VAL   345    -107.272  -6.101   7.365  1.00 10.00      A   
ATOM   3272  O   VAL   345    -107.645  -4.907   7.443  1.00 10.00      A   
ATOM   3273  N   PHE   346    -107.502  -6.874   6.303  1.00 10.00      A   
ATOM   3274  HN  PHE   346    -107.261  -7.822   6.359  1.00 10.00      A   
ATOM   3275  CA  PHE   346    -108.093  -6.381   5.060  1.00 10.00      A   
ATOM   3276  CB  PHE   346    -107.426  -7.082   3.875  1.00 10.00      A   
ATOM   3277  CG  PHE   346    -105.969  -6.666   3.666  1.00 10.00      A   
ATOM   3278  CD1 PHE   346    -104.932  -7.476   4.082  1.00 10.00      A   
ATOM   3279  CD2 PHE   346    -105.658  -5.429   3.097  1.00 10.00      A   
ATOM   3280  CE1 PHE   346    -103.589  -7.058   3.926  1.00 10.00      A   
ATOM   3281  CE2 PHE   346    -104.307  -5.029   2.912  1.00 10.00      A   
ATOM   3282  CZ  PHE   346    -103.294  -5.841   3.345  1.00 10.00      A   
ATOM   3283  C   PHE   346    -109.579  -6.699   5.051  1.00 10.00      A   
ATOM   3284  O   PHE   346    -109.993  -7.696   5.662  1.00 10.00      A   
ATOM   3285  N   PRO   347    -110.384  -5.894   4.332  1.00 10.00      A   
ATOM   3286  CA  PRO   347    -111.846  -6.114   4.336  1.00 10.00      A   
ATOM   3287  CB  PRO   347    -112.409  -4.772   3.802  1.00 10.00      A   
ATOM   3288  CG  PRO   347    -111.281  -4.206   2.898  1.00 10.00      A   
ATOM   3289  CD  PRO   347    -109.967  -4.768   3.459  1.00 10.00      A   
ATOM   3290  C   PRO   347    -112.254  -7.288   3.407  1.00 10.00      A   
ATOM   3291  O   PRO   347    -111.765  -7.377   2.285  1.00 10.00      A   
ATOM   3292  N   SER   348    -113.113  -8.191   3.878  1.00 10.00      A   
ATOM   3293  HN  SER   348    -113.442  -8.107   4.797  1.00 10.00      A   
ATOM   3294  CA  SER   348    -113.577  -9.312   3.049  1.00 10.00      A   
ATOM   3295  CB  SER   348    -114.110 -10.444   3.940  1.00 10.00      A   
ATOM   3296  OG  SER   348    -115.096  -9.984   4.840  1.00 10.00      A   
ATOM   3297  HG  SER   348    -114.678  -9.494   5.552  1.00 10.00      A   
ATOM   3298  C   SER   348    -114.658  -8.803   2.075  1.00 10.00      A   
ATOM   3299  O   SER   348    -114.770  -9.253   0.928  1.00 10.00      A   
ATOM   3300  N   GLU   349    -115.434  -7.824   2.533  1.00 10.00      A   
ATOM   3301  HN  GLU   349    -115.305  -7.500   3.449  1.00 10.00      A   
ATOM   3302  CA  GLU   349    -116.469  -7.223   1.709  1.00 10.00      A   
ATOM   3303  CB  GLU   349    -117.859  -7.726   2.138  1.00 10.00      A   
ATOM   3304  CG  GLU   349    -117.987  -9.247   2.010  1.00 10.00      A   
ATOM   3305  CD  GLU   349    -118.242  -9.698   0.586  1.00 10.00      A   
ATOM   3306  OE1 GLU   349    -118.358  -8.838  -0.326  1.00 10.00      A   
ATOM   3307  OE2 GLU   349    -118.348 -10.936   0.372  1.00 10.00      A   
ATOM   3308  C   GLU   349    -116.420  -5.695   1.808  1.00 10.00      A   
ATOM   3309  O   GLU   349    -117.318  -5.086   2.396  1.00 10.00      A   
ATOM   3310  N   PRO   350    -115.406  -5.079   1.187  1.00 10.00      A   
ATOM   3311  CA  PRO   350    -115.170  -3.648   1.350  1.00 10.00      A   
ATOM   3312  CB  PRO   350    -113.893  -3.392   0.531  1.00 10.00      A   
ATOM   3313  CG  PRO   350    -113.675  -4.586  -0.327  1.00 10.00      A   
ATOM   3314  CD  PRO   350    -114.422  -5.729   0.300  1.00 10.00      A   
ATOM   3315  C   PRO   350    -116.328  -2.792   0.806  1.00 10.00      A   
ATOM   3316  O   PRO   350    -116.492  -1.643   1.207  1.00 10.00      A   
ATOM   3317  N   PHE   351    -117.113  -3.335  -0.115  1.00 10.00      A   
ATOM   3318  HN  PHE   351    -117.002  -4.277  -0.361  1.00 10.00      A   
ATOM   3319  CA  PHE   351    -118.136  -2.532  -0.759  1.00 10.00      A   
ATOM   3320  CB  PHE   351    -118.061  -2.654  -2.293  1.00 10.00      A   
ATOM   3321  CG  PHE   351    -116.657  -2.535  -2.838  1.00 10.00      A   
ATOM   3322  CD1 PHE   351    -116.001  -3.647  -3.340  1.00 10.00      A   
ATOM   3323  CD2 PHE   351    -115.986  -1.302  -2.847  1.00 10.00      A   
ATOM   3324  CE1 PHE   351    -114.690  -3.541  -3.834  1.00 10.00      A   
ATOM   3325  CE2 PHE   351    -114.681  -1.203  -3.331  1.00 10.00      A   
ATOM   3326  CZ  PHE   351    -114.033  -2.331  -3.811  1.00 10.00      A   
ATOM   3327  C   PHE   351    -119.542  -2.781  -0.206  1.00 10.00      A   
ATOM   3328  O   PHE   351    -120.525  -2.359  -0.801  1.00 10.00      A   
ATOM   3329  N   VAL   352    -119.629  -3.431   0.950  1.00 10.00      A   
ATOM   3330  HN  VAL   352    -118.824  -3.832   1.339  1.00 10.00      A   
ATOM   3331  CA  VAL   352    -120.909  -3.559   1.651  1.00 10.00      A   
ATOM   3332  CB  VAL   352    -121.239  -5.025   2.019  1.00 10.00      A   
ATOM   3333  CG1 VAL   352    -122.679  -5.109   2.533  1.00 10.00      A   
ATOM   3334  CG2 VAL   352    -121.065  -5.936   0.825  1.00 10.00      A   
ATOM   3335  C   VAL   352    -120.866  -2.726   2.935  1.00 10.00      A   
ATOM   3336  O   VAL   352    -119.876  -2.787   3.711  1.00 10.00      A   
ATOM   3337  N   MET   353    -121.943  -1.985   3.164  1.00 10.00      A   
ATOM   3338  HN  MET   353    -122.702  -2.072   2.550  1.00 10.00      A   
ATOM   3339  CA  MET   353    -122.062  -1.041   4.285  1.00 10.00      A   
ATOM   3340  CB  MET   353    -123.215  -0.042   4.056  1.00 10.00      A   
ATOM   3341  CG  MET   353    -123.017   1.272   4.836  1.00 10.00      A   
ATOM   3342  SD  MET   353    -124.504   2.199   5.260  1.00 10.00      A   
ATOM   3343  CE  MET   353    -123.957   2.860   6.851  1.00 10.00      A   
ATOM   3344  C   MET   353    -122.274  -1.722   5.631  1.00 10.00      A   
ATOM   3345  O   MET   353    -121.550  -1.441   6.590  1.00 10.00      A   
ATOM   3346  N   GLU   354    -123.281  -2.589   5.715  1.00 10.00      A   
ATOM   3347  HN  GLU   354    -123.865  -2.736   4.942  1.00 10.00      A   
ATOM   3348  CA  GLU   354    -123.520  -3.321   6.954  1.00 10.00      A   
ATOM   3349  CB  GLU   354    -124.930  -3.914   7.007  1.00 10.00      A   
ATOM   3350  CG  GLU   354    -126.094  -2.896   7.307  1.00 10.00      A   
ATOM   3351  CD  GLU   354    -125.797  -1.941   8.488  1.00 10.00      A   
ATOM   3352  OE1 GLU   354    -125.372  -2.417   9.577  1.00 10.00      A   
ATOM   3353  OE2 GLU   354    -125.998  -0.709   8.327  1.00 10.00      A   
ATOM   3354  C   GLU   354    -122.456  -4.417   7.129  1.00 10.00      A   
ATOM   3355  O   GLU   354    -122.071  -5.056   6.149  1.00 10.00      A   
ATOM   3356  N   PRO   355    -122.013  -4.650   8.383  1.00 10.00      A   
ATOM   3357  CA  PRO   355    -120.902  -5.567   8.698  1.00 10.00      A   
ATOM   3358  CB  PRO   355    -120.707  -5.407  10.213  1.00 10.00      A   
ATOM   3359  CG  PRO   355    -121.543  -4.219  10.614  1.00 10.00      A   
ATOM   3360  CD  PRO   355    -122.609  -4.065   9.599  1.00 10.00      A   
ATOM   3361  C   PRO   355    -121.219  -7.015   8.360  1.00 10.00      A   
ATOM   3362  O   PRO   355    -122.333  -7.491   8.615  1.00 10.00      A   
ATOM   3363  N   ASN   356    -120.248  -7.719   7.781  1.00 10.00      A   
ATOM   3364  HN  ASN   356    -119.392  -7.294   7.565  1.00 10.00      A   
ATOM   3365  CA  ASN   356    -120.466  -9.115   7.474  1.00 10.00      A   
ATOM   3366  CB  ASN   356    -120.138  -9.441   6.017  1.00 10.00      A   
ATOM   3367  CG  ASN   356    -118.692  -9.266   5.706  1.00 10.00      A   
ATOM   3368  OD1 ASN   356    -118.131  -8.190   5.915  1.00 10.00      A   
ATOM   3369  ND2 ASN   356    -118.059 -10.325   5.214  1.00 10.00      A   
ATOM   3370 HD21 ASN   356    -118.570 -11.152   5.085  1.00 10.00      A   
ATOM   3371 HD22 ASN   356    -117.107 -10.237   5.001  1.00 10.00      A   
ATOM   3372  C   ASN   356    -119.710 -10.000   8.438  1.00 10.00      A   
ATOM   3373  O   ASN   356    -119.886 -11.212   8.448  1.00 10.00      A   
ATOM   3374  N   VAL   357    -118.899  -9.373   9.273  1.00 10.00      A   
ATOM   3375  HN  VAL   357    -118.849  -8.395   9.224  1.00 10.00      A   
ATOM   3376  CA  VAL   357    -118.085 -10.049  10.250  1.00 10.00      A   
ATOM   3377  CB  VAL   357    -116.586 -10.113   9.769  1.00 10.00      A   
ATOM   3378  CG1 VAL   357    -116.466 -11.103   8.661  1.00 10.00      A   
ATOM   3379  CG2 VAL   357    -116.138  -8.735   9.274  1.00 10.00      A   
ATOM   3380  C   VAL   357    -118.091  -9.252  11.541  1.00 10.00      A   
ATOM   3381  O   VAL   357    -118.267  -8.032  11.521  1.00 10.00      A   
ATOM   3382  N   ALA   358    -117.836  -9.938  12.647  1.00 10.00      A   
ATOM   3383  HN  ALA   358    -117.739 -10.911  12.584  1.00 10.00      A   
ATOM   3384  CA  ALA   358    -117.693  -9.308  13.947  1.00 10.00      A   
ATOM   3385  CB  ALA   358    -118.147 -10.282  15.042  1.00 10.00      A   
ATOM   3386  C   ALA   358    -116.239  -8.880  14.164  1.00 10.00      A   
ATOM   3387  O   ALA   358    -115.559  -9.417  15.031  1.00 10.00      A   
ATOM   3388  N   LEU   359    -115.783  -7.912  13.367  1.00 10.00      A   
ATOM   3389  HN  LEU   359    -116.369  -7.587  12.652  1.00 10.00      A   
ATOM   3390  CA  LEU   359    -114.465  -7.313  13.500  1.00 10.00      A   
ATOM   3391  CB  LEU   359    -113.694  -7.465  12.197  1.00 10.00      A   
ATOM   3392  CG  LEU   359    -112.358  -6.769  12.447  1.00 10.00      A   
ATOM   3393  CD1 LEU   359    -111.272  -7.775  12.752  1.00 10.00      A   
ATOM   3394  CD2 LEU   359    -111.994  -5.672  11.407  1.00 10.00      A   
ATOM   3395  C   LEU   359    -114.723  -5.831  13.769  1.00 10.00      A   
ATOM   3396  O   LEU   359    -115.318  -5.136  12.924  1.00 10.00      A   
ATOM   3397  N   THR   360    -114.311  -5.344  14.937  1.00 10.00      A   
ATOM   3398  HN  THR   360    -113.783  -5.915  15.535  1.00 10.00      A   
ATOM   3399  CA  THR   360    -114.626  -3.978  15.350  1.00 10.00      A   
ATOM   3400  CB  THR   360    -115.717  -3.951  16.442  1.00 10.00      A   
ATOM   3401  OG1 THR   360    -115.187  -4.521  17.638  1.00 10.00      A   
ATOM   3402  HG1 THR   360    -115.561  -5.394  17.770  1.00 10.00      A   
ATOM   3403  CG2 THR   360    -116.972  -4.715  16.030  1.00 10.00      A   
ATOM   3404  C   THR   360    -113.369  -3.366  15.922  1.00 10.00      A   
ATOM   3405  O   THR   360    -112.281  -3.916  15.758  1.00 10.00      A   
ATOM   3406  N   GLU   361    -113.506  -2.220  16.574  1.00 10.00      A   
ATOM   3407  HN  GLU   361    -114.378  -1.773  16.601  1.00 10.00      A   
ATOM   3408  CA  GLU   361    -112.369  -1.630  17.245  1.00 10.00      A   
ATOM   3409  CB  GLU   361    -112.759  -0.302  17.936  1.00 10.00      A   
ATOM   3410  CG  GLU   361    -113.587  -0.430  19.261  1.00 10.00      A   
ATOM   3411  CD  GLU   361    -115.079  -0.641  19.034  1.00 10.00      A   
ATOM   3412  OE1 GLU   361    -115.852  -0.507  20.014  1.00 10.00      A   
ATOM   3413  OE2 GLU   361    -115.501  -0.927  17.890  1.00 10.00      A   
ATOM   3414  C   GLU   361    -111.754  -2.568  18.272  1.00 10.00      A   
ATOM   3415  O   GLU   361    -110.571  -2.450  18.551  1.00 10.00      A   
ATOM   3416  N   GLN   362    -112.557  -3.439  18.897  1.00 10.00      A   
ATOM   3417  HN  GLN   362    -113.497  -3.512  18.627  1.00 10.00      A   
ATOM   3418  CA  GLN   362    -112.045  -4.287  19.980  1.00 10.00      A   
ATOM   3419  CB  GLN   362    -113.145  -5.121  20.604  1.00 10.00      A   
ATOM   3420  CG  GLN   362    -112.677  -6.001  21.782  1.00 10.00      A   
ATOM   3421  CD  GLN   362    -111.883  -5.252  22.862  1.00 10.00      A   
ATOM   3422  OE1 GLN   362    -112.330  -4.216  23.398  1.00 10.00      A   
ATOM   3423  NE2 GLN   362    -110.706  -5.806  23.218  1.00 10.00      A   
ATOM   3424 HE21 GLN   362    -110.433  -6.636  22.775  1.00 10.00      A   
ATOM   3425 HE22 GLN   362    -110.172  -5.356  23.905  1.00 10.00      A   
ATOM   3426  C   GLN   362    -110.860  -5.186  19.547  1.00 10.00      A   
ATOM   3427  O   GLN   362    -109.899  -5.350  20.300  1.00 10.00      A   
ATOM   3428  N   GLY   363    -110.922  -5.756  18.357  1.00 10.00      A   
ATOM   3429  HN  GLY   363    -111.719  -5.643  17.798  1.00 10.00      A   
ATOM   3430  CA  GLY   363    -109.770  -6.569  17.877  1.00 10.00      A   
ATOM   3431  C   GLY   363    -108.444  -5.810  17.892  1.00 10.00      A   
ATOM   3432  O   GLY   363    -107.406  -6.345  18.323  1.00 10.00      A   
ATOM   3433  N   LEU   364    -108.450  -4.557  17.426  1.00 10.00      A   
ATOM   3434  HN  LEU   364    -109.286  -4.165  17.098  1.00 10.00      A   
ATOM   3435  CA  LEU   364    -107.212  -3.761  17.400  1.00 10.00      A   
ATOM   3436  CB  LEU   364    -107.379  -2.471  16.570  1.00 10.00      A   
ATOM   3437  CG  LEU   364    -106.235  -1.871  15.727  1.00 10.00      A   
ATOM   3438  CD1 LEU   364    -106.422  -0.386  15.410  1.00 10.00      A   
ATOM   3439  CD2 LEU   364    -104.810  -2.208  16.069  1.00 10.00      A   
ATOM   3440  C   LEU   364    -106.755  -3.416  18.805  1.00 10.00      A   
ATOM   3441  O   LEU   364    -105.578  -3.448  19.089  1.00 10.00      A   
ATOM   3442  N   VAL   365    -107.687  -3.088  19.690  1.00 10.00      A   
ATOM   3443  HN  VAL   365    -108.614  -2.982  19.390  1.00 10.00      A   
ATOM   3444  CA  VAL   365    -107.369  -2.879  21.106  1.00 10.00      A   
ATOM   3445  CB  VAL   365    -108.622  -2.434  21.923  1.00 10.00      A   
ATOM   3446  CG1 VAL   365    -108.298  -2.336  23.389  1.00 10.00      A   
ATOM   3447  CG2 VAL   365    -109.114  -1.079  21.387  1.00 10.00      A   
ATOM   3448  C   VAL   365    -106.710  -4.139  21.713  1.00 10.00      A   
ATOM   3449  O   VAL   365    -105.689  -4.042  22.384  1.00 10.00      A   
ATOM   3450  N   SER   366    -107.272  -5.310  21.440  1.00 10.00      A   
ATOM   3451  HN  SER   366    -108.077  -5.343  20.882  1.00 10.00      A   
ATOM   3452  CA  SER   366    -106.697  -6.567  21.971  1.00 10.00      A   
ATOM   3453  CB  SER   366    -107.507  -7.793  21.548  1.00 10.00      A   
ATOM   3454  OG  SER   366    -108.785  -7.783  22.151  1.00 10.00      A   
ATOM   3455  HG  SER   366    -109.224  -6.951  21.958  1.00 10.00      A   
ATOM   3456  C   SER   366    -105.217  -6.751  21.581  1.00 10.00      A   
ATOM   3457  O   SER   366    -104.370  -6.969  22.451  1.00 10.00      A   
ATOM   3458  N   VAL   367    -104.923  -6.636  20.296  1.00 10.00      A   
ATOM   3459  HN  VAL   367    -105.636  -6.446  19.652  1.00 10.00      A   
ATOM   3460  CA  VAL   367    -103.548  -6.789  19.826  1.00 10.00      A   
ATOM   3461  CB  VAL   367    -103.530  -6.867  18.285  1.00 10.00      A   
ATOM   3462  CG1 VAL   367    -102.104  -6.849  17.734  1.00 10.00      A   
ATOM   3463  CG2 VAL   367    -104.269  -8.151  17.840  1.00 10.00      A   
ATOM   3464  C   VAL   367    -102.630  -5.694  20.366  1.00 10.00      A   
ATOM   3465  O   VAL   367    -101.492  -5.936  20.718  1.00 10.00      A   
ATOM   3466  N   SER   368    -103.114  -4.468  20.431  1.00 10.00      A   
ATOM   3467  HN  SER   368    -104.011  -4.271  20.090  1.00 10.00      A   
ATOM   3468  CA  SER   368    -102.294  -3.402  21.018  1.00 10.00      A   
ATOM   3469  CB  SER   368    -103.007  -2.027  20.925  1.00 10.00      A   
ATOM   3470  OG  SER   368    -103.989  -1.851  21.959  1.00 10.00      A   
ATOM   3471  HG  SER   368    -103.788  -1.058  22.460  1.00 10.00      A   
ATOM   3472  C   SER   368    -101.883  -3.704  22.458  1.00 10.00      A   
ATOM   3473  O   SER   368    -100.782  -3.351  22.863  1.00 10.00      A   
ATOM   3474  N   MET   369    -102.789  -4.317  23.228  1.00 10.00      A   
ATOM   3475  HN  MET   369    -103.662  -4.543  22.846  1.00 10.00      A   
ATOM   3476  CA  MET   369    -102.515  -4.656  24.616  1.00 10.00      A   
ATOM   3477  CB  MET   369    -103.817  -4.882  25.413  1.00 10.00      A   
ATOM   3478  CG  MET   369    -104.805  -3.695  25.233  1.00 10.00      A   
ATOM   3479  SD  MET   369    -106.066  -3.235  26.455  1.00 10.00      A   
ATOM   3480  CE  MET   369    -105.075  -2.532  27.785  1.00 10.00      A   
ATOM   3481  C   MET   369    -101.576  -5.863  24.701  1.00 10.00      A   
ATOM   3482  O   MET   369    -100.648  -5.843  25.475  1.00 10.00      A   
ATOM   3483  N   GLY   370    -101.793  -6.879  23.865  1.00 10.00      A   
ATOM   3484  HN  GLY   370    -102.442  -6.766  23.139  1.00 10.00      A   
ATOM   3485  CA  GLY   370    -101.081  -8.167  24.008  1.00 10.00      A   
ATOM   3486  C   GLY   370     -99.745  -8.323  23.294  1.00 10.00      A   
ATOM   3487  O   GLY   370     -98.937  -9.214  23.646  1.00 10.00      A   
ATOM   3488  N   CYS   371     -99.489  -7.460  22.319  1.00 10.00      A   
ATOM   3489  HN  CYS   371    -100.105  -6.711  22.180  1.00 10.00      A   
ATOM   3490  CA  CYS   371     -98.317  -7.583  21.439  1.00 10.00      A   
ATOM   3491  CB  CYS   371     -98.782  -7.617  19.974  1.00 10.00      A   
ATOM   3492  SG  CYS   371     -99.788  -9.098  19.651  1.00 10.00      A   
ATOM   3493  HG  CYS   371     -99.720  -9.879  20.718  1.00 10.00      A   
ATOM   3494  C   CYS   371     -97.324  -6.450  21.653  1.00 10.00      A   
ATOM   3495  O   CYS   371     -97.433  -5.395  21.032  1.00 10.00      A   
ATOM   3496  N   PRO   372     -96.364  -6.650  22.545  1.00 10.00      A   
ATOM   3497  CA  PRO   372     -95.525  -5.522  22.927  1.00 10.00      A   
ATOM   3498  CB  PRO   372     -94.688  -6.071  24.082  1.00 10.00      A   
ATOM   3499  CG  PRO   372     -94.714  -7.544  23.931  1.00 10.00      A   
ATOM   3500  CD  PRO   372     -96.029  -7.877  23.299  1.00 10.00      A   
ATOM   3501  C   PRO   372     -94.613  -4.948  21.836  1.00 10.00      A   
ATOM   3502  O   PRO   372     -94.112  -3.836  22.008  1.00 10.00      A   
ATOM   3503  N   LYS   373     -94.386  -5.693  20.760  1.00 10.00      A   
ATOM   3504  HN  LYS   373     -94.822  -6.568  20.689  1.00 10.00      A   
ATOM   3505  CA  LYS   373     -93.503  -5.248  19.670  1.00 10.00      A   
ATOM   3506  CB  LYS   373     -92.514  -6.360  19.282  1.00 10.00      A   
ATOM   3507  CG  LYS   373     -91.762  -6.985  20.430  1.00 10.00      A   
ATOM   3508  CD  LYS   373     -90.598  -6.113  20.874  1.00 10.00      A   
ATOM   3509  CE  LYS   373     -89.643  -6.844  21.842  1.00 10.00      A   
ATOM   3510  NZ  LYS   373     -88.494  -7.513  21.129  1.00 10.00      A   
ATOM   3511  HZ1 LYS   373     -88.005  -6.828  20.518  1.00 10.00      A   
ATOM   3512  HZ2 LYS   373     -88.844  -8.296  20.541  1.00 10.00      A   
ATOM   3513  HZ3 LYS   373     -87.816  -7.892  21.821  1.00 10.00      A   
ATOM   3514  C   LYS   373     -94.304  -4.819  18.437  1.00 10.00      A   
ATOM   3515  O   LYS   373     -93.731  -4.511  17.385  1.00 10.00      A   
ATOM   3516  N   LEU   374     -95.627  -4.783  18.584  1.00 10.00      A   
ATOM   3517  HN  LEU   374     -96.017  -5.019  19.450  1.00 10.00      A   
ATOM   3518  CA  LEU   374     -96.516  -4.395  17.477  1.00 10.00      A   
ATOM   3519  CB  LEU   374     -97.983  -4.586  17.928  1.00 10.00      A   
ATOM   3520  CG  LEU   374     -99.149  -4.555  16.906  1.00 10.00      A   
ATOM   3521  CD1 LEU   374    -100.212  -3.502  17.163  1.00 10.00      A   
ATOM   3522  CD2 LEU   374     -98.820  -4.808  15.455  1.00 10.00      A   
ATOM   3523  C   LEU   374     -96.221  -2.924  17.161  1.00 10.00      A   
ATOM   3524  O   LEU   374     -96.364  -2.063  18.051  1.00 10.00      A   
ATOM   3525  N   GLU   375     -95.751  -2.642  15.937  1.00 10.00      A   
ATOM   3526  HN  GLU   375     -95.626  -3.362  15.285  1.00 10.00      A   
ATOM   3527  CA  GLU   375     -95.418  -1.245  15.564  1.00 10.00      A   
ATOM   3528  CB  GLU   375     -93.904  -1.001  15.603  1.00 10.00      A   
ATOM   3529  CG  GLU   375     -93.180  -1.753  14.502  1.00 10.00      A   
ATOM   3530  CD  GLU   375     -91.738  -1.361  14.379  1.00 10.00      A   
ATOM   3531  OE1 GLU   375     -91.421  -0.338  13.737  1.00 10.00      A   
ATOM   3532  OE2 GLU   375     -90.911  -2.112  14.904  1.00 10.00      A   
ATOM   3533  C   GLU   375     -95.956  -0.809  14.211  1.00 10.00      A   
ATOM   3534  O   GLU   375     -95.809   0.351  13.837  1.00 10.00      A   
ATOM   3535  N   SER   376     -96.583  -1.727  13.479  1.00 10.00      A   
ATOM   3536  HN  SER   376     -96.688  -2.635  13.832  1.00 10.00      A   
ATOM   3537  CA  SER   376     -97.127  -1.399  12.142  1.00 10.00      A   
ATOM   3538  CB  SER   376     -96.228  -1.965  11.027  1.00 10.00      A   
ATOM   3539  OG  SER   376     -96.805  -1.711   9.757  1.00 10.00      A   
ATOM   3540  HG  SER   376     -96.151  -1.864   9.071  1.00 10.00      A   
ATOM   3541  C   SER   376     -98.492  -1.982  12.025  1.00 10.00      A   
ATOM   3542  O   SER   376     -98.671  -3.194  12.178  1.00 10.00      A   
ATOM   3543  N   VAL   377     -99.471  -1.125  11.766  1.00 10.00      A   
ATOM   3544  HN  VAL   377     -99.259  -0.179  11.626  1.00 10.00      A   
ATOM   3545  CA  VAL   377    -100.870  -1.574  11.685  1.00 10.00      A   
ATOM   3546  CB  VAL   377    -101.701  -1.041  12.911  1.00 10.00      A   
ATOM   3547  CG1 VAL   377    -103.211  -1.136  12.630  1.00 10.00      A   
ATOM   3548  CG2 VAL   377    -101.351  -1.824  14.179  1.00 10.00      A   
ATOM   3549  C   VAL   377    -101.487  -1.049  10.397  1.00 10.00      A   
ATOM   3550  O   VAL   377    -101.245   0.121  10.021  1.00 10.00      A   
ATOM   3551  N   LEU   378    -102.226  -1.911   9.688  1.00 10.00      A   
ATOM   3552  HN  LEU   378    -102.136  -2.871   9.864  1.00 10.00      A   
ATOM   3553  CA  LEU   378    -103.178  -1.458   8.641  1.00 10.00      A   
ATOM   3554  CB  LEU   378    -102.677  -1.818   7.211  1.00 10.00      A   
ATOM   3555  CG  LEU   378    -103.689  -1.571   6.060  1.00 10.00      A   
ATOM   3556  CD1 LEU   378    -104.138  -0.052   5.946  1.00 10.00      A   
ATOM   3557  CD2 LEU   378    -103.081  -1.955   4.716  1.00 10.00      A   
ATOM   3558  C   LEU   378    -104.476  -2.161   8.956  1.00 10.00      A   
ATOM   3559  O   LEU   378    -104.507  -3.397   9.005  1.00 10.00      A   
ATOM   3560  N   TYR   379    -105.552  -1.419   9.228  1.00 10.00      A   
ATOM   3561  HN  TYR   379    -105.550  -0.455   9.054  1.00 10.00      A   
ATOM   3562  CA  TYR   379    -106.755  -2.083   9.803  1.00 10.00      A   
ATOM   3563  CB  TYR   379    -106.793  -1.818  11.312  1.00 10.00      A   
ATOM   3564  CG  TYR   379    -107.727  -2.664  12.142  1.00 10.00      A   
ATOM   3565  CD1 TYR   379    -107.326  -3.920  12.595  1.00 10.00      A   
ATOM   3566  CD2 TYR   379    -108.986  -2.180  12.537  1.00 10.00      A   
ATOM   3567  CE1 TYR   379    -108.139  -4.689  13.377  1.00 10.00      A   
ATOM   3568  CE2 TYR   379    -109.842  -2.963  13.341  1.00 10.00      A   
ATOM   3569  CZ  TYR   379    -109.398  -4.213  13.747  1.00 10.00      A   
ATOM   3570  OH  TYR   379    -110.147  -5.015  14.567  1.00 10.00      A   
ATOM   3571  HH  TYR   379    -111.058  -5.020  14.264  1.00 10.00      A   
ATOM   3572  C   TYR   379    -107.977  -1.502   9.132  1.00 10.00      A   
ATOM   3573  O   TYR   379    -108.133  -0.282   9.113  1.00 10.00      A   
ATOM   3574  N   PHE   380    -108.797  -2.356   8.522  1.00 10.00      A   
ATOM   3575  HN  PHE   380    -108.574  -3.310   8.517  1.00 10.00      A   
ATOM   3576  CA  PHE   380    -110.027  -1.907   7.855  1.00 10.00      A   
ATOM   3577  CB  PHE   380    -110.177  -2.520   6.450  1.00 10.00      A   
ATOM   3578  CG  PHE   380    -109.274  -1.929   5.411  1.00 10.00      A   
ATOM   3579  CD1 PHE   380    -107.921  -2.320   5.337  1.00 10.00      A   
ATOM   3580  CD2 PHE   380    -109.760  -1.057   4.469  1.00 10.00      A   
ATOM   3581  CE1 PHE   380    -107.071  -1.795   4.341  1.00 10.00      A   
ATOM   3582  CE2 PHE   380    -108.911  -0.505   3.455  1.00 10.00      A   
ATOM   3583  CZ  PHE   380    -107.558  -0.894   3.401  1.00 10.00      A   
ATOM   3584  C   PHE   380    -111.167  -2.389   8.724  1.00 10.00      A   
ATOM   3585  O   PHE   380    -111.261  -3.600   9.029  1.00 10.00      A   
ATOM   3586  N   CYS   381    -112.038  -1.454   9.118  1.00 10.00      A   
ATOM   3587  HN  CYS   381    -111.900  -0.517   8.865  1.00 10.00      A   
ATOM   3588  CA  CYS   381    -113.195  -1.829   9.925  1.00 10.00      A   
ATOM   3589  CB  CYS   381    -112.845  -1.842  11.422  1.00 10.00      A   
ATOM   3590  SG  CYS   381    -112.195  -0.296  12.045  1.00 10.00      A   
ATOM   3591  HG  CYS   381    -113.056   0.663  11.737  1.00 10.00      A   
ATOM   3592  C   CYS   381    -114.363  -0.910   9.641  1.00 10.00      A   
ATOM   3593  O   CYS   381    -114.279   0.010   8.822  1.00 10.00      A   
ATOM   3594  N   ARG   382    -115.478  -1.146  10.308  1.00 10.00      A   
ATOM   3595  HN  ARG   382    -115.527  -1.872  10.965  1.00 10.00      A   
ATOM   3596  CA  ARG   382    -116.638  -0.299  10.038  1.00 10.00      A   
ATOM   3597  CB  ARG   382    -117.837  -1.149   9.637  1.00 10.00      A   
ATOM   3598  CG  ARG   382    -117.601  -1.933   8.359  1.00 10.00      A   
ATOM   3599  CD  ARG   382    -118.851  -2.688   7.976  1.00 10.00      A   
ATOM   3600  NE  ARG   382    -118.816  -3.165   6.592  1.00 10.00      A   
ATOM   3601  HE  ARG   382    -119.383  -2.702   5.941  1.00 10.00      A   
ATOM   3602  CZ  ARG   382    -118.066  -4.180   6.172  1.00 10.00      A   
ATOM   3603  NH1 ARG   382    -117.249  -4.805   7.018  1.00 10.00      A   
ATOM   3604 HH11 ARG   382    -117.195  -4.500   8.011  1.00 10.00      A   
ATOM   3605 HH12 ARG   382    -116.664  -5.598   6.686  1.00 10.00      A   
ATOM   3606  NH2 ARG   382    -118.115  -4.562   4.901  1.00 10.00      A   
ATOM   3607 HH21 ARG   382    -117.529  -5.355   4.573  1.00 10.00      A   
ATOM   3608 HH22 ARG   382    -118.740  -4.067   4.234  1.00 10.00      A   
ATOM   3609  C   ARG   382    -117.025   0.613  11.173  1.00 10.00      A   
ATOM   3610  O   ARG   382    -117.900   1.461  11.002  1.00 10.00      A   
ATOM   3611  N   GLN   383    -116.406   0.434  12.343  1.00 10.00      A   
ATOM   3612  HN  GLN   383    -115.734  -0.273  12.440  1.00 10.00      A   
ATOM   3613  CA  GLN   383    -116.733   1.297  13.479  1.00 10.00      A   
ATOM   3614  CB  GLN   383    -117.803   0.641  14.370  1.00 10.00      A   
ATOM   3615  CG  GLN   383    -117.338  -0.588  15.146  1.00 10.00      A   
ATOM   3616  CD  GLN   383    -118.457  -1.229  15.952  1.00 10.00      A   
ATOM   3617  OE1 GLN   383    -119.656  -1.262  15.379  1.00 10.00      A   
ATOM   3618  NE2 GLN   383    -118.251  -1.664  17.079  1.00 10.00      A   
ATOM   3619 HE21 GLN   383    -117.345  -1.587  17.447  1.00 10.00      A   
ATOM   3620 HE22 GLN   383    -119.001  -2.070  17.564  1.00 10.00      A   
ATOM   3621  C   GLN   383    -115.478   1.549  14.286  1.00 10.00      A   
ATOM   3622  O   GLN   383    -114.541   0.746  14.234  1.00 10.00      A   
ATOM   3623  N   MET   384    -115.483   2.642  15.047  1.00 10.00      A   
ATOM   3624  HN  MET   384    -116.293   3.193  15.065  1.00 10.00      A   
ATOM   3625  CA  MET   384    -114.343   3.060  15.856  1.00 10.00      A   
ATOM   3626  CB  MET   384    -113.314   3.770  14.965  1.00 10.00      A   
ATOM   3627  CG  MET   384    -111.953   4.136  15.620  1.00 10.00      A   
ATOM   3628  SD  MET   384    -111.183   2.776  16.584  1.00 10.00      A   
ATOM   3629  CE  MET   384    -111.170   1.506  15.282  1.00 10.00      A   
ATOM   3630  C   MET   384    -114.839   3.988  16.977  1.00 10.00      A   
ATOM   3631  O   MET   384    -115.908   4.596  16.858  1.00 10.00      A   
ATOM   3632  N   THR   385    -114.077   4.052  18.074  1.00 10.00      A   
ATOM   3633  HN  THR   385    -113.341   3.413  18.172  1.00 10.00      A   
ATOM   3634  CA  THR   385    -114.293   5.020  19.118  1.00 10.00      A   
ATOM   3635  CB  THR   385    -114.798   4.373  20.431  1.00 10.00      A   
ATOM   3636  OG1 THR   385    -113.799   3.476  20.917  1.00 10.00      A   
ATOM   3637  HG1 THR   385    -113.404   3.005  20.179  1.00 10.00      A   
ATOM   3638  CG2 THR   385    -116.086   3.588  20.196  1.00 10.00      A   
ATOM   3639  C   THR   385    -113.021   5.789  19.435  1.00 10.00      A   
ATOM   3640  O   THR   385    -111.903   5.309  19.185  1.00 10.00      A   
ATOM   3641  N   ASN   386    -113.193   6.985  20.008  1.00 10.00      A   
ATOM   3642  HN  ASN   386    -114.087   7.387  20.027  1.00 10.00      A   
ATOM   3643  CA  ASN   386    -112.081   7.693  20.600  1.00 10.00      A   
ATOM   3644  CB  ASN   386    -112.523   9.089  21.034  1.00 10.00      A   
ATOM   3645  CG  ASN   386    -112.737  10.019  19.842  1.00 10.00      A   
ATOM   3646  OD1 ASN   386    -111.845  10.176  19.028  1.00 10.00      A   
ATOM   3647  ND2 ASN   386    -113.902  10.651  19.755  1.00 10.00      A   
ATOM   3648 HD21 ASN   386    -114.568  10.492  20.457  1.00 10.00      A   
ATOM   3649 HD22 ASN   386    -114.048  11.250  18.993  1.00 10.00      A   
ATOM   3650  C   ASN   386    -111.450   6.912  21.757  1.00 10.00      A   
ATOM   3651  O   ASN   386    -110.217   6.891  21.891  1.00 10.00      A   
ATOM   3652  N   ALA   387    -112.283   6.252  22.570  1.00 10.00      A   
ATOM   3653  HN  ALA   387    -113.248   6.290  22.408  1.00 10.00      A   
ATOM   3654  CA  ALA   387    -111.771   5.474  23.698  1.00 10.00      A   
ATOM   3655  CB  ALA   387    -112.921   4.847  24.564  1.00 10.00      A   
ATOM   3656  C   ALA   387    -110.817   4.400  23.212  1.00 10.00      A   
ATOM   3657  O   ALA   387    -109.742   4.227  23.810  1.00 10.00      A   
ATOM   3658  N   ALA   388    -111.195   3.667  22.152  1.00 10.00      A   
ATOM   3659  HN  ALA   388    -112.080   3.813  21.759  1.00 10.00      A   
ATOM   3660  CA  ALA   388    -110.316   2.655  21.572  1.00 10.00      A   
ATOM   3661  CB  ALA   388    -110.997   1.920  20.386  1.00 10.00      A   
ATOM   3662  C   ALA   388    -108.992   3.211  21.109  1.00 10.00      A   
ATOM   3663  O   ALA   388    -107.941   2.652  21.421  1.00 10.00      A   
ATOM   3664  N   LEU   389    -109.025   4.301  20.338  1.00 10.00      A   
ATOM   3665  HN  LEU   389    -109.891   4.701  20.107  1.00 10.00      A   
ATOM   3666  CA  LEU   389    -107.779   4.919  19.825  1.00 10.00      A   
ATOM   3667  CB  LEU   389    -108.131   6.073  18.877  1.00 10.00      A   
ATOM   3668  CG  LEU   389    -108.701   5.697  17.505  1.00 10.00      A   
ATOM   3669  CD1 LEU   389    -109.239   6.915  16.702  1.00 10.00      A   
ATOM   3670  CD2 LEU   389    -107.608   4.993  16.686  1.00 10.00      A   
ATOM   3671  C   LEU   389    -106.866   5.431  20.954  1.00 10.00      A   
ATOM   3672  O   LEU   389    -105.648   5.281  20.906  1.00 10.00      A   
ATOM   3673  N   ILE   390    -107.462   6.030  21.974  1.00 10.00      A   
ATOM   3674  HN  ILE   390    -108.426   6.201  21.935  1.00 10.00      A   
ATOM   3675  CA  ILE   390    -106.701   6.442  23.165  1.00 10.00      A   
ATOM   3676  CB  ILE   390    -107.575   7.237  24.166  1.00 10.00      A   
ATOM   3677  CG1 ILE   390    -107.919   8.627  23.582  1.00 10.00      A   
ATOM   3678  CG2 ILE   390    -106.849   7.406  25.536  1.00 10.00      A   
ATOM   3679  CD1 ILE   390    -108.987   9.440  24.353  1.00 10.00      A   
ATOM   3680  C   ILE   390    -106.034   5.223  23.862  1.00 10.00      A   
ATOM   3681  O   ILE   390    -104.874   5.297  24.259  1.00 10.00      A   
ATOM   3682  N   THR   391    -106.772   4.126  24.025  1.00 10.00      A   
ATOM   3683  HN  THR   391    -107.713   4.138  23.750  1.00 10.00      A   
ATOM   3684  CA  THR   391    -106.204   2.880  24.614  1.00 10.00      A   
ATOM   3685  CB  THR   391    -107.297   1.812  24.812  1.00 10.00      A   
ATOM   3686  OG1 THR   391    -108.265   2.319  25.721  1.00 10.00      A   
ATOM   3687  HG1 THR   391    -108.072   3.239  25.914  1.00 10.00      A   
ATOM   3688  CG2 THR   391    -106.751   0.462  25.424  1.00 10.00      A   
ATOM   3689  C   THR   391    -105.062   2.327  23.750  1.00 10.00      A   
ATOM   3690  O   THR   391    -103.993   1.945  24.264  1.00 10.00      A   
ATOM   3691  N   ILE   392    -105.276   2.307  22.440  1.00 10.00      A   
ATOM   3692  HN  ILE   392    -106.144   2.585  22.079  1.00 10.00      A   
ATOM   3693  CA  ILE   392    -104.212   1.868  21.536  1.00 10.00      A   
ATOM   3694  CB  ILE   392    -104.702   1.830  20.072  1.00 10.00      A   
ATOM   3695  CG1 ILE   392    -105.775   0.752  19.941  1.00 10.00      A   
ATOM   3696  CG2 ILE   392    -103.512   1.548  19.061  1.00 10.00      A   
ATOM   3697  CD1 ILE   392    -106.649   0.863  18.687  1.00 10.00      A   
ATOM   3698  C   ILE   392    -102.940   2.707  21.709  1.00 10.00      A   
ATOM   3699  O   ILE   392    -101.826   2.153  21.832  1.00 10.00      A   
ATOM   3700  N   ALA   393    -103.093   4.039  21.696  1.00 10.00      A   
ATOM   3701  HN  ALA   393    -103.999   4.408  21.645  1.00 10.00      A   
ATOM   3702  CA  ALA   393    -101.959   4.964  21.754  1.00 10.00      A   
ATOM   3703  CB  ALA   393    -102.462   6.400  21.639  1.00 10.00      A   
ATOM   3704  C   ALA   393    -101.193   4.768  23.064  1.00 10.00      A   
ATOM   3705  O   ALA   393     -99.955   4.688  23.078  1.00 10.00      A   
ATOM   3706  N   ARG   394    -101.945   4.660  24.151  1.00 10.00      A   
ATOM   3707  HN  ARG   394    -102.920   4.725  24.071  1.00 10.00      A   
ATOM   3708  CA  ARG   394    -101.345   4.445  25.464  1.00 10.00      A   
ATOM   3709  CB  ARG   394    -102.376   4.624  26.555  1.00 10.00      A   
ATOM   3710  CG  ARG   394    -102.919   6.044  26.602  1.00 10.00      A   
ATOM   3711  CD  ARG   394    -104.079   6.152  27.586  1.00 10.00      A   
ATOM   3712  NE  ARG   394    -103.603   6.536  28.900  1.00 10.00      A   
ATOM   3713  HE  ARG   394    -103.457   5.820  29.553  1.00 10.00      A   
ATOM   3714  CZ  ARG   394    -103.355   7.793  29.270  1.00 10.00      A   
ATOM   3715  NH1 ARG   394    -103.540   8.801  28.412  1.00 10.00      A   
ATOM   3716 HH11 ARG   394    -103.881   8.608  27.449  1.00 10.00      A   
ATOM   3717 HH12 ARG   394    -103.345   9.778  28.708  1.00 10.00      A   
ATOM   3718  NH2 ARG   394    -102.919   8.045  30.501  1.00 10.00      A   
ATOM   3719 HH21 ARG   394    -102.725   9.023  30.794  1.00 10.00      A   
ATOM   3720 HH22 ARG   394    -102.773   7.262  31.171  1.00 10.00      A   
ATOM   3721  C   ARG   394    -100.658   3.085  25.577  1.00 10.00      A   
ATOM   3722  O   ARG   394     -99.654   2.969  26.263  1.00 10.00      A   
ATOM   3723  N   ASN   395    -101.180   2.061  24.910  1.00 10.00      A   
ATOM   3724  HN  ASN   395    -101.953   2.188  24.321  1.00 10.00      A   
ATOM   3725  CA  ASN   395    -100.577   0.738  25.073  1.00 10.00      A   
ATOM   3726  CB  ASN   395    -101.531  -0.369  24.661  1.00 10.00      A   
ATOM   3727  CG  ASN   395    -102.708  -0.540  25.598  1.00 10.00      A   
ATOM   3728  OD1 ASN   395    -103.721  -1.220  25.100  1.00 10.00      A   
ATOM   3729  ND2 ASN   395    -102.720  -0.082  26.739  1.00 10.00      A   
ATOM   3730 HD21 ASN   395    -101.933   0.413  27.048  1.00 10.00      A   
ATOM   3731 HD22 ASN   395    -103.517  -0.232  27.289  1.00 10.00      A   
ATOM   3732  C   ASN   395     -99.320   0.626  24.212  1.00 10.00      A   
ATOM   3733  O   ASN   395     -98.340  -0.021  24.587  1.00 10.00      A   
ATOM   3734  N   ARG   396     -99.360   1.270  23.059  1.00 10.00      A   
ATOM   3735  HN  ARG   396    -100.119   1.859  22.867  1.00 10.00      A   
ATOM   3736  CA  ARG   396     -98.296   1.128  22.060  1.00 10.00      A   
ATOM   3737  CB  ARG   396     -98.862   0.449  20.803  1.00 10.00      A   
ATOM   3738  CG  ARG   396     -99.243  -1.047  21.012  1.00 10.00      A   
ATOM   3739  CD  ARG   396     -98.063  -2.055  20.996  1.00 10.00      A   
ATOM   3740  NE  ARG   396     -97.065  -1.852  22.054  1.00 10.00      A   
ATOM   3741  HE  ARG   396     -96.280  -1.317  21.814  1.00 10.00      A   
ATOM   3742  CZ  ARG   396     -97.129  -2.323  23.293  1.00 10.00      A   
ATOM   3743  NH1 ARG   396     -98.159  -3.064  23.728  1.00 10.00      A   
ATOM   3744 HH11 ARG   396     -98.946  -3.288  23.086  1.00 10.00      A   
ATOM   3745 HH12 ARG   396     -98.170  -3.413  24.708  1.00 10.00      A   
ATOM   3746  NH2 ARG   396     -96.135  -2.047  24.133  1.00 10.00      A   
ATOM   3747 HH21 ARG   396     -95.329  -1.473  23.814  1.00 10.00      A   
ATOM   3748 HH22 ARG   396     -96.165  -2.406  25.109  1.00 10.00      A   
ATOM   3749  C   ARG   396     -97.615   2.434  21.666  1.00 10.00      A   
ATOM   3750  O   ARG   396     -97.684   2.828  20.507  1.00 10.00      A   
ATOM   3751  N   PRO   397     -96.885   3.072  22.604  1.00 10.00      A   
ATOM   3752  CA  PRO   397     -96.172   4.334  22.288  1.00 10.00      A   
ATOM   3753  CB  PRO   397     -95.612   4.771  23.670  1.00 10.00      A   
ATOM   3754  CG  PRO   397     -95.441   3.469  24.447  1.00 10.00      A   
ATOM   3755  CD  PRO   397     -96.650   2.633  23.992  1.00 10.00      A   
ATOM   3756  C   PRO   397     -95.032   4.109  21.269  1.00 10.00      A   
ATOM   3757  O   PRO   397     -94.481   5.066  20.706  1.00 10.00      A   
ATOM   3758  N   ASN   398     -94.715   2.837  21.030  1.00 10.00      A   
ATOM   3759  HN  ASN   398     -95.204   2.135  21.508  1.00 10.00      A   
ATOM   3760  CA  ASN   398     -93.667   2.439  20.082  1.00 10.00      A   
ATOM   3761  CB  ASN   398     -93.066   1.091  20.504  1.00 10.00      A   
ATOM   3762  CG  ASN   398     -94.094  -0.051  20.518  1.00 10.00      A   
ATOM   3763  OD1 ASN   398     -95.212   0.079  21.052  1.00 10.00      A   
ATOM   3764  ND2 ASN   398     -93.695  -1.197  19.950  1.00 10.00      A   
ATOM   3765 HD21 ASN   398     -92.792  -1.236  19.569  1.00 10.00      A   
ATOM   3766 HD22 ASN   398     -94.321  -1.951  19.938  1.00 10.00      A   
ATOM   3767  C   ASN   398     -94.138   2.334  18.622  1.00 10.00      A   
ATOM   3768  O   ASN   398     -93.335   2.060  17.719  1.00 10.00      A   
ATOM   3769  N   MET   399     -95.430   2.564  18.397  1.00 10.00      A   
ATOM   3770  HN  MET   399     -96.008   2.788  19.155  1.00 10.00      A   
ATOM   3771  CA  MET   399     -96.022   2.492  17.043  1.00 10.00      A   
ATOM   3772  CB  MET   399     -97.501   2.887  17.115  1.00 10.00      A   
ATOM   3773  CG  MET   399     -98.323   2.537  15.844  1.00 10.00      A   
ATOM   3774  SD  MET   399     -98.726   0.750  15.710  1.00 10.00      A   
ATOM   3775  CE  MET   399     -99.845   0.568  17.083  1.00 10.00      A   
ATOM   3776  C   MET   399     -95.308   3.395  16.035  1.00 10.00      A   
ATOM   3777  O   MET   399     -95.083   4.561  16.299  1.00 10.00      A   
ATOM   3778  N   THR   400     -94.949   2.851  14.864  1.00 10.00      A   
ATOM   3779  HN  THR   400     -95.151   1.909  14.686  1.00 10.00      A   
ATOM   3780  CA  THR   400     -94.271   3.628  13.866  1.00 10.00      A   
ATOM   3781  CB  THR   400     -92.908   2.996  13.489  1.00 10.00      A   
ATOM   3782  OG1 THR   400     -93.114   1.692  12.901  1.00 10.00      A   
ATOM   3783  HG1 THR   400     -92.327   1.156  13.026  1.00 10.00      A   
ATOM   3784  CG2 THR   400     -91.972   2.877  14.749  1.00 10.00      A   
ATOM   3785  C   THR   400     -95.109   3.836  12.599  1.00 10.00      A   
ATOM   3786  O   THR   400     -94.880   4.787  11.865  1.00 10.00      A   
ATOM   3787  N   ARG   401     -96.021   2.919  12.313  1.00 10.00      A   
ATOM   3788  HN  ARG   401     -96.098   2.128  12.887  1.00 10.00      A   
ATOM   3789  CA  ARG   401     -96.937   3.059  11.138  1.00 10.00      A   
ATOM   3790  CB  ARG   401     -96.512   2.149   9.998  1.00 10.00      A   
ATOM   3791  CG  ARG   401     -95.153   2.573   9.417  1.00 10.00      A   
ATOM   3792  CD  ARG   401     -94.330   1.441   8.845  1.00 10.00      A   
ATOM   3793  NE  ARG   401     -93.802   0.698   9.956  1.00 10.00      A   
ATOM   3794  HE  ARG   401     -94.188   0.886  10.837  1.00 10.00      A   
ATOM   3795  CZ  ARG   401     -92.845  -0.209   9.880  1.00 10.00      A   
ATOM   3796  NH1 ARG   401     -92.284  -0.509   8.724  1.00 10.00      A   
ATOM   3797 HH11 ARG   401     -91.531  -1.225   8.682  1.00 10.00      A   
ATOM   3798 HH12 ARG   401     -92.594  -0.028   7.855  1.00 10.00      A   
ATOM   3799  NH2 ARG   401     -92.471  -0.824  10.973  1.00 10.00      A   
ATOM   3800 HH21 ARG   401     -91.720  -1.541  10.934  1.00 10.00      A   
ATOM   3801 HH22 ARG   401     -92.927  -0.595  11.879  1.00 10.00      A   
ATOM   3802  C   ARG   401     -98.343   2.719  11.579  1.00 10.00      A   
ATOM   3803  O   ARG   401     -98.601   1.637  12.084  1.00 10.00      A   
ATOM   3804  N   PHE   402     -99.264   3.658  11.428  1.00 10.00      A   
ATOM   3805  HN  PHE   402     -99.037   4.501  10.980  1.00 10.00      A   
ATOM   3806  CA  PHE   402    -100.614   3.438  11.929  1.00 10.00      A   
ATOM   3807  CB  PHE   402    -100.872   4.184  13.247  1.00 10.00      A   
ATOM   3808  CG  PHE   402    -102.177   3.809  13.897  1.00 10.00      A   
ATOM   3809  CD1 PHE   402    -102.279   2.603  14.619  1.00 10.00      A   
ATOM   3810  CD2 PHE   402    -103.299   4.630  13.787  1.00 10.00      A   
ATOM   3811  CE1 PHE   402    -103.495   2.249  15.241  1.00 10.00      A   
ATOM   3812  CE2 PHE   402    -104.526   4.260  14.393  1.00 10.00      A   
ATOM   3813  CZ  PHE   402    -104.604   3.067  15.117  1.00 10.00      A   
ATOM   3814  C   PHE   402    -101.590   3.897  10.838  1.00 10.00      A   
ATOM   3815  O   PHE   402    -101.713   5.091  10.565  1.00 10.00      A   
ATOM   3816  N   ARG   403    -102.260   2.929  10.225  1.00 10.00      A   
ATOM   3817  HN  ARG   403    -102.176   2.012  10.561  1.00 10.00      A   
ATOM   3818  CA  ARG   403    -103.124   3.180   9.059  1.00 10.00      A   
ATOM   3819  CB  ARG   403    -102.520   2.552   7.812  1.00 10.00      A   
ATOM   3820  CG  ARG   403    -101.209   3.224   7.386  1.00 10.00      A   
ATOM   3821  CD  ARG   403    -100.372   2.380   6.389  1.00 10.00      A   
ATOM   3822  NE  ARG   403    -101.151   2.195   5.128  1.00 10.00      A   
ATOM   3823  HE  ARG   403    -102.015   2.647   5.055  1.00 10.00      A   
ATOM   3824  CZ  ARG   403    -100.731   1.453   4.124  1.00 10.00      A   
ATOM   3825  NH1 ARG   403     -99.549   0.813   4.238  1.00 10.00      A   
ATOM   3826 HH11 ARG   403     -98.987   0.910   5.108  1.00 10.00      A   
ATOM   3827 HH12 ARG   403     -99.201   0.223   3.456  1.00 10.00      A   
ATOM   3828  NH2 ARG   403    -101.459   1.364   3.001  1.00 10.00      A   
ATOM   3829 HH21 ARG   403    -101.126   0.776   2.210  1.00 10.00      A   
ATOM   3830 HH22 ARG   403    -102.351   1.881   2.921  1.00 10.00      A   
ATOM   3831  C   ARG   403    -104.505   2.592   9.386  1.00 10.00      A   
ATOM   3832  O   ARG   403    -104.692   1.360   9.557  1.00 10.00      A   
ATOM   3833  N   LEU   404    -105.464   3.483   9.544  1.00 10.00      A   
ATOM   3834  HN  LEU   404    -105.279   4.431   9.380  1.00 10.00      A   
ATOM   3835  CA  LEU   404    -106.797   3.068   9.961  1.00 10.00      A   
ATOM   3836  CB  LEU   404    -107.107   3.612  11.358  1.00 10.00      A   
ATOM   3837  CG  LEU   404    -108.560   3.328  11.823  1.00 10.00      A   
ATOM   3838  CD1 LEU   404    -108.699   1.811  12.086  1.00 10.00      A   
ATOM   3839  CD2 LEU   404    -108.862   4.063  13.044  1.00 10.00      A   
ATOM   3840  C   LEU   404    -107.836   3.551   8.966  1.00 10.00      A   
ATOM   3841  O   LEU   404    -108.003   4.769   8.752  1.00 10.00      A   
ATOM   3842  N   CYS   405    -108.537   2.594   8.380  1.00 10.00      A   
ATOM   3843  HN  CYS   405    -108.360   1.663   8.629  1.00 10.00      A   
ATOM   3844  CA  CYS   405    -109.558   2.864   7.383  1.00 10.00      A   
ATOM   3845  CB  CYS   405    -109.225   2.170   6.066  1.00 10.00      A   
ATOM   3846  SG  CYS   405    -110.571   2.362   4.860  1.00 10.00      A   
ATOM   3847  HG  CYS   405    -111.189   1.195   4.748  1.00 10.00      A   
ATOM   3848  C   CYS   405    -110.906   2.392   7.900  1.00 10.00      A   
ATOM   3849  O   CYS   405    -111.184   1.203   7.973  1.00 10.00      A   
ATOM   3850  N   ILE   406    -111.729   3.345   8.298  1.00 10.00      A   
ATOM   3851  HN  ILE   406    -111.384   4.256   8.405  1.00 10.00      A   
ATOM   3852  CA  ILE   406    -113.141   3.084   8.586  1.00 10.00      A   
ATOM   3853  CB  ILE   406    -113.690   4.093   9.624  1.00 10.00      A   
ATOM   3854  CG1 ILE   406    -112.882   4.024  10.940  1.00 10.00      A   
ATOM   3855  CG2 ILE   406    -115.237   3.914   9.837  1.00 10.00      A   
ATOM   3856  CD1 ILE   406    -112.904   5.396  11.753  1.00 10.00      A   
ATOM   3857  C   ILE   406    -113.838   3.201   7.230  1.00 10.00      A   
ATOM   3858  O   ILE   406    -113.659   4.187   6.496  1.00 10.00      A   
ATOM   3859  N   ILE   407    -114.587   2.171   6.887  1.00 10.00      A   
ATOM   3860  HN  ILE   407    -114.772   1.488   7.565  1.00 10.00      A   
ATOM   3861  CA  ILE   407    -115.155   1.990   5.562  1.00 10.00      A   
ATOM   3862  CB  ILE   407    -115.826   0.597   5.498  1.00 10.00      A   
ATOM   3863  CG1 ILE   407    -114.747  -0.497   5.551  1.00 10.00      A   
ATOM   3864  CG2 ILE   407    -116.664   0.394   4.241  1.00 10.00      A   
ATOM   3865  CD1 ILE   407    -113.616  -0.290   4.551  1.00 10.00      A   
ATOM   3866  C   ILE   407    -116.117   3.152   5.151  1.00 10.00      A   
ATOM   3867  O   ILE   407    -116.003   3.708   4.044  1.00 10.00      A   
ATOM   3868  N   GLU   408    -117.016   3.529   6.043  1.00 10.00      A   
ATOM   3869  HN  GLU   408    -117.072   3.077   6.911  1.00 10.00      A   
ATOM   3870  CA  GLU   408    -117.929   4.627   5.723  1.00 10.00      A   
ATOM   3871  CB  GLU   408    -119.212   4.522   6.520  1.00 10.00      A   
ATOM   3872  CG  GLU   408    -120.239   5.611   6.161  1.00 10.00      A   
ATOM   3873  CD  GLU   408    -120.961   5.398   4.805  1.00 10.00      A   
ATOM   3874  OE1 GLU   408    -120.759   4.334   4.143  1.00 10.00      A   
ATOM   3875  OE2 GLU   408    -121.753   6.313   4.412  1.00 10.00      A   
ATOM   3876  C   GLU   408    -117.287   5.996   5.912  1.00 10.00      A   
ATOM   3877  O   GLU   408    -116.757   6.317   7.006  1.00 10.00      A   
ATOM   3878  N   PRO   409    -117.263   6.809   4.841  1.00 10.00      A   
ATOM   3879  CA  PRO   409    -116.636   8.146   4.994  1.00 10.00      A   
ATOM   3880  CB  PRO   409    -116.888   8.796   3.628  1.00 10.00      A   
ATOM   3881  CG  PRO   409    -116.862   7.603   2.680  1.00 10.00      A   
ATOM   3882  CD  PRO   409    -117.703   6.581   3.450  1.00 10.00      A   
ATOM   3883  C   PRO   409    -117.324   8.957   6.089  1.00 10.00      A   
ATOM   3884  O   PRO   409    -118.569   8.888   6.225  1.00 10.00      A   
ATOM   3885  N   LYS   410    -116.526   9.668   6.884  1.00 10.00      A   
ATOM   3886  HN  LYS   410    -115.556   9.563   6.790  1.00 10.00      A   
ATOM   3887  CA  LYS   410    -117.039  10.610   7.903  1.00 10.00      A   
ATOM   3888  CB  LYS   410    -117.886  11.733   7.239  1.00 10.00      A   
ATOM   3889  CG  LYS   410    -117.120  12.511   6.170  1.00 10.00      A   
ATOM   3890  CD  LYS   410    -118.028  13.497   5.451  1.00 10.00      A   
ATOM   3891  CE  LYS   410    -117.345  14.092   4.254  1.00 10.00      A   
ATOM   3892  NZ  LYS   410    -118.286  15.083   3.583  1.00 10.00      A   
ATOM   3893  HZ1 LYS   410    -118.635  15.773   4.279  1.00 10.00      A   
ATOM   3894  HZ2 LYS   410    -119.099  14.583   3.171  1.00 10.00      A   
ATOM   3895  HZ3 LYS   410    -117.786  15.592   2.825  1.00 10.00      A   
ATOM   3896  C   LYS   410    -117.830   9.961   9.043  1.00 10.00      A   
ATOM   3897  O   LYS   410    -118.618  10.650   9.712  1.00 10.00      A   
ATOM   3898  N   ALA   411    -117.645   8.661   9.258  1.00 10.00      A   
ATOM   3899  HN  ALA   411    -117.060   8.146   8.664  1.00 10.00      A   
ATOM   3900  CA  ALA   411    -118.311   7.999  10.376  1.00 10.00      A   
ATOM   3901  CB  ALA   411    -118.145   6.479  10.284  1.00 10.00      A   
ATOM   3902  C   ALA   411    -117.739   8.522  11.692  1.00 10.00      A   
ATOM   3903  O   ALA   411    -116.534   8.501  11.892  1.00 10.00      A   
ATOM   3904  N   PRO   412    -118.614   9.027  12.587  1.00 10.00      A   
ATOM   3905  CA  PRO   412    -118.126   9.493  13.881  1.00 10.00      A   
ATOM   3906  CB  PRO   412    -119.291  10.369  14.388  1.00 10.00      A   
ATOM   3907  CG  PRO   412    -120.525   9.723  13.800  1.00 10.00      A   
ATOM   3908  CD  PRO   412    -120.074   9.215  12.433  1.00 10.00      A   
ATOM   3909  C   PRO   412    -117.894   8.326  14.858  1.00 10.00      A   
ATOM   3910  O   PRO   412    -118.259   7.163  14.541  1.00 10.00      A   
ATOM   3911  N   ASP   413    -117.343   8.623  16.041  1.00 10.00      A   
ATOM   3912  HN  ASP   413    -116.951   9.512  16.173  1.00 10.00      A   
ATOM   3913  CA  ASP   413    -117.307   7.658  17.144  1.00 10.00      A   
ATOM   3914  CB  ASP   413    -116.906   8.429  18.413  1.00 10.00      A   
ATOM   3915  CG  ASP   413    -116.874   7.556  19.679  1.00 10.00      A   
ATOM   3916  OD1 ASP   413    -117.836   6.807  19.968  1.00 10.00      A   
ATOM   3917  OD2 ASP   413    -115.864   7.682  20.422  1.00 10.00      A   
ATOM   3918  C   ASP   413    -118.732   7.081  17.292  1.00 10.00      A   
ATOM   3919  O   ASP   413    -119.665   7.837  17.435  1.00 10.00      A   
ATOM   3920  N   TYR   414    -118.933   5.750  17.251  1.00 10.00      A   
ATOM   3921  HN  TYR   414    -118.179   5.124  17.250  1.00 10.00      A   
ATOM   3922  CA  TYR   414    -120.331   5.262  17.208  1.00 10.00      A   
ATOM   3923  CB  TYR   414    -120.391   3.824  16.630  1.00 10.00      A   
ATOM   3924  CG  TYR   414    -119.872   2.756  17.536  1.00 10.00      A   
ATOM   3925  CD1 TYR   414    -120.750   1.996  18.330  1.00 10.00      A   
ATOM   3926  CD2 TYR   414    -118.506   2.459  17.568  1.00 10.00      A   
ATOM   3927  CE1 TYR   414    -120.269   0.970  19.155  1.00 10.00      A   
ATOM   3928  CE2 TYR   414    -118.013   1.435  18.388  1.00 10.00      A   
ATOM   3929  CZ  TYR   414    -118.901   0.723  19.187  1.00 10.00      A   
ATOM   3930  OH  TYR   414    -118.406  -0.275  19.985  1.00 10.00      A   
ATOM   3931  HH  TYR   414    -117.613   0.034  20.429  1.00 10.00      A   
ATOM   3932  C   TYR   414    -121.074   5.312  18.532  1.00 10.00      A   
ATOM   3933  O   TYR   414    -122.328   5.236  18.578  1.00 10.00      A   
ATOM   3934  N   LEU   415    -120.309   5.419  19.614  1.00 10.00      A   
ATOM   3935  HN  LEU   415    -119.335   5.431  19.509  1.00 10.00      A   
ATOM   3936  CA  LEU   415    -120.886   5.523  20.967  1.00 10.00      A   
ATOM   3937  CB  LEU   415    -119.943   4.895  21.982  1.00 10.00      A   
ATOM   3938  CG  LEU   415    -119.824   3.374  21.892  1.00 10.00      A   
ATOM   3939  CD1 LEU   415    -118.792   2.904  22.892  1.00 10.00      A   
ATOM   3940  CD2 LEU   415    -121.171   2.698  22.135  1.00 10.00      A   
ATOM   3941  C   LEU   415    -121.214   6.956  21.381  1.00 10.00      A   
ATOM   3942  O   LEU   415    -122.238   7.195  22.008  1.00 10.00      A   
ATOM   3943  N   THR   416    -120.359   7.917  21.027  1.00 10.00      A   
ATOM   3944  HN  THR   416    -119.594   7.698  20.456  1.00 10.00      A   
ATOM   3945  CA  THR   416    -120.554   9.308  21.489  1.00 10.00      A   
ATOM   3946  CB  THR   416    -119.252   9.868  22.061  1.00 10.00      A   
ATOM   3947  OG1 THR   416    -118.338  10.053  20.980  1.00 10.00      A   
ATOM   3948  HG1 THR   416    -117.470  10.269  21.328  1.00 10.00      A   
ATOM   3949  CG2 THR   416    -118.621   8.858  23.072  1.00 10.00      A   
ATOM   3950  C   THR   416    -120.981  10.231  20.362  1.00 10.00      A   
ATOM   3951  O   THR   416    -121.457  11.338  20.619  1.00 10.00      A   
ATOM   3952  N   LEU   417    -120.744   9.789  19.115  1.00 10.00      A   
ATOM   3953  HN  LEU   417    -120.349   8.899  19.007  1.00 10.00      A   
ATOM   3954  CA  LEU   417    -121.045  10.565  17.904  1.00 10.00      A   
ATOM   3955  CB  LEU   417    -122.523  11.014  17.855  1.00 10.00      A   
ATOM   3956  CG  LEU   417    -123.488   9.843  17.979  1.00 10.00      A   
ATOM   3957  CD1 LEU   417    -124.899  10.393  17.908  1.00 10.00      A   
ATOM   3958  CD2 LEU   417    -123.284   8.827  16.871  1.00 10.00      A   
ATOM   3959  C   LEU   417    -120.149  11.742  17.643  1.00 10.00      A   
ATOM   3960  O   LEU   417    -120.422  12.565  16.764  1.00 10.00      A   
ATOM   3961  N   GLU   418    -119.045  11.789  18.375  1.00 10.00      A   
ATOM   3962  HN  GLU   418    -118.877  11.076  19.026  1.00 10.00      A   
ATOM   3963  CA  GLU   418    -118.080  12.857  18.244  1.00 10.00      A   
ATOM   3964  CB  GLU   418    -117.335  13.017  19.571  1.00 10.00      A   
ATOM   3965  CG  GLU   418    -118.264  13.409  20.709  1.00 10.00      A   
ATOM   3966  CD  GLU   418    -117.551  13.674  22.036  1.00 10.00      A   
ATOM   3967  OE1 GLU   418    -118.237  14.204  22.969  1.00 10.00      A   
ATOM   3968  OE2 GLU   418    -116.329  13.362  22.172  1.00 10.00      A   
ATOM   3969  C   GLU   418    -117.078  12.545  17.108  1.00 10.00      A   
ATOM   3970  O   GLU   418    -116.915  11.374  16.707  1.00 10.00      A   
ATOM   3971  N   PRO   419    -116.412  13.580  16.596  1.00 10.00      A   
ATOM   3972  CA  PRO   419    -115.355  13.343  15.618  1.00 10.00      A   
ATOM   3973  CB  PRO   419    -114.778  14.756  15.335  1.00 10.00      A   
ATOM   3974  CG  PRO   419    -115.648  15.684  15.970  1.00 10.00      A   
ATOM   3975  CD  PRO   419    -116.624  15.015  16.875  1.00 10.00      A   
ATOM   3976  C   PRO   419    -114.292  12.512  16.270  1.00 10.00      A   
ATOM   3977  O   PRO   419    -114.235  12.453  17.500  1.00 10.00      A   
ATOM   3978  N   LEU   420    -113.430  11.907  15.455  1.00 10.00      A   
ATOM   3979  HN  LEU   420    -113.534  12.007  14.486  1.00 10.00      A   
ATOM   3980  CA  LEU   420    -112.335  11.098  15.971  1.00 10.00      A   
ATOM   3981  CB  LEU   420    -112.061   9.936  15.032  1.00 10.00      A   
ATOM   3982  CG  LEU   420    -113.194   8.894  14.990  1.00 10.00      A   
ATOM   3983  CD1 LEU   420    -112.722   7.797  14.064  1.00 10.00      A   
ATOM   3984  CD2 LEU   420    -113.465   8.279  16.376  1.00 10.00      A   
ATOM   3985  C   LEU   420    -111.044  11.912  16.209  1.00 10.00      A   
ATOM   3986  O   LEU   420    -109.967  11.324  16.382  1.00 10.00      A   
ATOM   3987  N   ASP   421    -111.172  13.249  16.261  1.00 10.00      A   
ATOM   3988  HN  ASP   421    -112.060  13.643  16.124  1.00 10.00      A   
ATOM   3989  CA  ASP   421    -110.027  14.147  16.517  1.00 10.00      A   
ATOM   3990  CB  ASP   421    -110.503  15.599  16.749  1.00 10.00      A   
ATOM   3991  CG  ASP   421    -111.316  16.155  15.590  1.00 10.00      A   
ATOM   3992  OD1 ASP   421    -111.199  15.660  14.463  1.00 10.00      A   
ATOM   3993  OD2 ASP   421    -112.072  17.129  15.807  1.00 10.00      A   
ATOM   3994  C   ASP   421    -109.183  13.724  17.732  1.00 10.00      A   
ATOM   3995  O   ASP   421    -107.962  13.573  17.622  1.00 10.00      A   
ATOM   3996  N   ILE   422    -109.823  13.527  18.882  1.00 10.00      A   
ATOM   3997  HN  ILE   422    -110.802  13.565  18.918  1.00 10.00      A   
ATOM   3998  CA  ILE   422    -109.037  13.251  20.105  1.00 10.00      A   
ATOM   3999  CB  ILE   422    -109.847  13.515  21.421  1.00 10.00      A   
ATOM   4000  CG1 ILE   422    -110.937  12.460  21.656  1.00 10.00      A   
ATOM   4001  CG2 ILE   422    -110.383  14.924  21.430  1.00 10.00      A   
ATOM   4002  CD1 ILE   422    -111.704  12.601  22.999  1.00 10.00      A   
ATOM   4003  C   ILE   422    -108.360  11.874  20.064  1.00 10.00      A   
ATOM   4004  O   ILE   422    -107.279  11.665  20.657  1.00 10.00      A   
ATOM   4005  N   GLY   423    -108.990  10.937  19.359  1.00 10.00      A   
ATOM   4006  HN  GLY   423    -109.824  11.169  18.899  1.00 10.00      A   
ATOM   4007  CA  GLY   423    -108.465   9.573  19.256  1.00 10.00      A   
ATOM   4008  C   GLY   423    -107.204   9.588  18.421  1.00 10.00      A   
ATOM   4009  O   GLY   423    -106.147   9.071  18.848  1.00 10.00      A   
ATOM   4010  N   PHE   424    -107.272  10.204  17.239  1.00 10.00      A   
ATOM   4011  HN  PHE   424    -108.119  10.583  16.921  1.00 10.00      A   
ATOM   4012  CA  PHE   424    -106.060  10.304  16.429  1.00 10.00      A   
ATOM   4013  CB  PHE   424    -106.394  10.703  14.991  1.00 10.00      A   
ATOM   4014  CG  PHE   424    -106.950   9.579  14.175  1.00 10.00      A   
ATOM   4015  CD1 PHE   424    -108.305   9.517  13.895  1.00 10.00      A   
ATOM   4016  CD2 PHE   424    -106.090   8.579  13.662  1.00 10.00      A   
ATOM   4017  CE1 PHE   424    -108.838   8.461  13.130  1.00 10.00      A   
ATOM   4018  CE2 PHE   424    -106.603   7.527  12.866  1.00 10.00      A   
ATOM   4019  CZ  PHE   424    -107.960   7.469  12.595  1.00 10.00      A   
ATOM   4020  C   PHE   424    -105.042  11.263  17.061  1.00 10.00      A   
ATOM   4021  O   PHE   424    -103.821  11.092  16.904  1.00 10.00      A   
ATOM   4022  N   GLY   425    -105.537  12.250  17.798  1.00 10.00      A   
ATOM   4023  HN  GLY   425    -106.507  12.386  17.832  1.00 10.00      A   
ATOM   4024  CA  GLY   425    -104.642  13.139  18.561  1.00 10.00      A   
ATOM   4025  C   GLY   425    -103.814  12.357  19.564  1.00 10.00      A   
ATOM   4026  O   GLY   425    -102.622  12.630  19.717  1.00 10.00      A   
ATOM   4027  N   ALA   426    -104.437  11.384  20.241  1.00 10.00      A   
ATOM   4028  HN  ALA   426    -105.396  11.237  20.099  1.00 10.00      A   
ATOM   4029  CA  ALA   426    -103.723  10.544  21.180  1.00 10.00      A   
ATOM   4030  CB  ALA   426    -104.701   9.652  21.994  1.00 10.00      A   
ATOM   4031  C   ALA   426    -102.650   9.713  20.484  1.00 10.00      A   
ATOM   4032  O   ALA   426    -101.554   9.558  21.003  1.00 10.00      A   
ATOM   4033  N   ILE   427    -102.940   9.187  19.296  1.00 10.00      A   
ATOM   4034  HN  ILE   427    -103.839   9.300  18.921  1.00 10.00      A   
ATOM   4035  CA  ILE   427    -101.920   8.437  18.537  1.00 10.00      A   
ATOM   4036  CB  ILE   427    -102.536   7.915  17.195  1.00 10.00      A   
ATOM   4037  CG1 ILE   427    -103.642   6.888  17.498  1.00 10.00      A   
ATOM   4038  CG2 ILE   427    -101.460   7.329  16.236  1.00 10.00      A   
ATOM   4039  CD1 ILE   427    -103.087   5.487  17.844  1.00 10.00      A   
ATOM   4040  C   ILE   427    -100.690   9.289  18.243  1.00 10.00      A   
ATOM   4041  O   ILE   427     -99.565   8.847  18.443  1.00 10.00      A   
ATOM   4042  N   VAL   428    -100.888  10.510  17.747  1.00 10.00      A   
ATOM   4043  HN  VAL   428    -101.797  10.852  17.611  1.00 10.00      A   
ATOM   4044  CA  VAL   428     -99.715  11.337  17.404  1.00 10.00      A   
ATOM   4045  CB  VAL   428    -100.049  12.480  16.358  1.00 10.00      A   
ATOM   4046  CG1 VAL   428    -100.413  11.856  14.987  1.00 10.00      A   
ATOM   4047  CG2 VAL   428    -101.114  13.517  16.863  1.00 10.00      A   
ATOM   4048  C   VAL   428     -99.013  11.877  18.651  1.00 10.00      A   
ATOM   4049  O   VAL   428     -97.778  12.076  18.668  1.00 10.00      A   
ATOM   4050  N   GLU   429     -99.791  12.076  19.706  1.00 10.00      A   
ATOM   4051  HN  GLU   429    -100.753  11.900  19.642  1.00 10.00      A   
ATOM   4052  CA  GLU   429     -99.222  12.557  20.965  1.00 10.00      A   
ATOM   4053  CB  GLU   429    -100.328  12.985  21.935  1.00 10.00      A   
ATOM   4054  CG  GLU   429     -99.802  13.470  23.271  1.00 10.00      A   
ATOM   4055  CD  GLU   429    -100.921  13.815  24.270  1.00 10.00      A   
ATOM   4056  OE1 GLU   429    -102.107  13.816  23.855  1.00 10.00      A   
ATOM   4057  OE2 GLU   429    -100.620  14.097  25.455  1.00 10.00      A   
ATOM   4058  C   GLU   429     -98.359  11.481  21.612  1.00 10.00      A   
ATOM   4059  O   GLU   429     -97.251  11.779  22.087  1.00 10.00      A   
ATOM   4060  N   HIS   430     -98.874  10.252  21.677  1.00 10.00      A   
ATOM   4061  HN  HIS   430     -99.721  10.063  21.224  1.00 10.00      A   
ATOM   4062  CA  HIS   430     -98.193   9.171  22.419  1.00 10.00      A   
ATOM   4063  CB  HIS   430     -99.205   8.196  22.990  1.00 10.00      A   
ATOM   4064  CG  HIS   430     -99.985   8.761  24.131  1.00 10.00      A   
ATOM   4065  ND1 HIS   430     -99.539   8.704  25.432  1.00 10.00      A   
ATOM   4066  CD2 HIS   430    -101.161   9.429  24.162  1.00 10.00      A   
ATOM   4067  CE1 HIS   430    -100.420   9.297  26.219  1.00 10.00      A   
ATOM   4068  NE2 HIS   430    -101.409   9.750  25.471  1.00 10.00      A   
ATOM   4069  HE2 HIS   430    -102.195  10.238  25.797  1.00 10.00      A   
ATOM   4070  C   HIS   430     -97.129   8.395  21.642  1.00 10.00      A   
ATOM   4071  O   HIS   430     -96.212   7.832  22.242  1.00 10.00      A   
ATOM   4072  N   CYS   431     -97.292   8.320  20.338  1.00 10.00      A   
ATOM   4073  HN  CYS   431     -98.040   8.807  19.934  1.00 10.00      A   
ATOM   4074  CA  CYS   431     -96.409   7.544  19.455  1.00 10.00      A   
ATOM   4075  CB  CYS   431     -97.235   6.818  18.389  1.00 10.00      A   
ATOM   4076  SG  CYS   431     -98.644   5.871  19.103  1.00 10.00      A   
ATOM   4077  HG  CYS   431     -98.962   4.907  18.252  1.00 10.00      A   
ATOM   4078  C   CYS   431     -95.384   8.481  18.832  1.00 10.00      A   
ATOM   4079  O   CYS   431     -95.531   8.911  17.699  1.00 10.00      A   
ATOM   4080  N   LYS   432     -94.353   8.827  19.596  1.00 10.00      A   
ATOM   4081  HN  LYS   432     -94.216   8.376  20.456  1.00 10.00      A   
ATOM   4082  CA  LYS   432     -93.414   9.876  19.170  1.00 10.00      A   
ATOM   4083  CB  LYS   432     -92.401  10.217  20.277  1.00 10.00      A   
ATOM   4084  CG  LYS   432     -92.982  10.326  21.620  1.00 10.00      A   
ATOM   4085  CD  LYS   432     -94.033  11.389  21.723  1.00 10.00      A   
ATOM   4086  CE  LYS   432     -94.234  11.626  23.191  1.00 10.00      A   
ATOM   4087  NZ  LYS   432     -93.049  12.378  23.723  1.00 10.00      A   
ATOM   4088  HZ1 LYS   432     -93.167  12.556  24.741  1.00 10.00      A   
ATOM   4089  HZ2 LYS   432     -92.954  13.290  23.231  1.00 10.00      A   
ATOM   4090  HZ3 LYS   432     -92.180  11.825  23.576  1.00 10.00      A   
ATOM   4091  C   LYS   432     -92.617   9.556  17.936  1.00 10.00      A   
ATOM   4092  O   LYS   432     -92.142  10.475  17.255  1.00 10.00      A   
ATOM   4093  N   ASP   433     -92.424   8.267  17.656  1.00 10.00      A   
ATOM   4094  HN  ASP   433     -92.787   7.576  18.248  1.00 10.00      A   
ATOM   4095  CA  ASP   433     -91.668   7.889  16.465  1.00 10.00      A   
ATOM   4096  CB  ASP   433     -90.601   6.881  16.800  1.00 10.00      A   
ATOM   4097  CG  ASP   433     -89.584   7.439  17.798  1.00 10.00      A   
ATOM   4098  OD1 ASP   433     -89.332   6.756  18.800  1.00 10.00      A   
ATOM   4099  OD2 ASP   433     -89.066   8.563  17.578  1.00 10.00      A   
ATOM   4100  C   ASP   433     -92.558   7.422  15.307  1.00 10.00      A   
ATOM   4101  O   ASP   433     -92.097   6.726  14.408  1.00 10.00      A   
ATOM   4102  N   LEU   434     -93.807   7.868  15.311  1.00 10.00      A   
ATOM   4103  HN  LEU   434     -94.107   8.446  16.043  1.00 10.00      A   
ATOM   4104  CA  LEU   434     -94.751   7.513  14.241  1.00 10.00      A   
ATOM   4105  CB  LEU   434     -96.157   8.023  14.585  1.00 10.00      A   
ATOM   4106  CG  LEU   434     -97.283   7.542  13.625  1.00 10.00      A   
ATOM   4107  CD1 LEU   434     -97.559   6.130  14.086  1.00 10.00      A   
ATOM   4108  CD2 LEU   434     -98.522   8.432  13.848  1.00 10.00      A   
ATOM   4109  C   LEU   434     -94.269   8.137  12.922  1.00 10.00      A   
ATOM   4110  O   LEU   434     -94.181   9.380  12.808  1.00 10.00      A   
ATOM   4111  N   ARG   435     -93.951   7.294  11.938  1.00 10.00      A   
ATOM   4112  HN  ARG   435     -94.032   6.329  12.090  1.00 10.00      A   
ATOM   4113  CA  ARG   435     -93.484   7.776  10.636  1.00 10.00      A   
ATOM   4114  CB  ARG   435     -92.377   6.874  10.101  1.00 10.00      A   
ATOM   4115  CG  ARG   435     -91.218   6.660  11.000  1.00 10.00      A   
ATOM   4116  CD  ARG   435     -90.074   6.009  10.170  1.00 10.00      A   
ATOM   4117  NE  ARG   435     -90.392   4.662   9.655  1.00 10.00      A   
ATOM   4118  HE  ARG   435     -90.772   4.611   8.754  1.00 10.00      A   
ATOM   4119  CZ  ARG   435     -90.199   3.517  10.326  1.00 10.00      A   
ATOM   4120  NH1 ARG   435     -89.749   3.512  11.576  1.00 10.00      A   
ATOM   4121 HH11 ARG   435     -89.537   4.410  12.055  1.00 10.00      A   
ATOM   4122 HH12 ARG   435     -89.607   2.611  12.075  1.00 10.00      A   
ATOM   4123  NH2 ARG   435     -90.479   2.358   9.742  1.00 10.00      A   
ATOM   4124 HH21 ARG   435     -90.331   1.467  10.258  1.00 10.00      A   
ATOM   4125 HH22 ARG   435     -90.846   2.341   8.770  1.00 10.00      A   
ATOM   4126  C   ARG   435     -94.591   7.815   9.556  1.00 10.00      A   
ATOM   4127  O   ARG   435     -94.424   8.464   8.537  1.00 10.00      A   
ATOM   4128  N   ARG   436     -95.699   7.126   9.803  1.00 10.00      A   
ATOM   4129  HN  ARG   436     -95.817   6.695  10.675  1.00 10.00      A   
ATOM   4130  CA  ARG   436     -96.749   7.002   8.785  1.00 10.00      A   
ATOM   4131  CB  ARG   436     -96.612   5.704   7.977  1.00 10.00      A   
ATOM   4132  CG  ARG   436     -97.706   5.669   6.865  1.00 10.00      A   
ATOM   4133  CD  ARG   436     -97.311   4.961   5.664  1.00 10.00      A   
ATOM   4134  NE  ARG   436     -98.374   4.896   4.647  1.00 10.00      A   
ATOM   4135  HE  ARG   436     -99.156   5.481   4.732  1.00 10.00      A   
ATOM   4136  CZ  ARG   436     -98.270   4.056   3.631  1.00 10.00      A   
ATOM   4137  NH1 ARG   436     -97.190   3.260   3.591  1.00 10.00      A   
ATOM   4138 HH11 ARG   436     -97.070   2.585   2.809  1.00 10.00      A   
ATOM   4139 HH12 ARG   436     -96.474   3.318   4.343  1.00 10.00      A   
ATOM   4140  NH2 ARG   436     -99.234   4.007   2.694  1.00 10.00      A   
ATOM   4141 HH21 ARG   436    -100.064   4.630   2.768  1.00 10.00      A   
ATOM   4142 HH22 ARG   436     -99.150   3.346   1.895  1.00 10.00      A   
ATOM   4143  C   ARG   436     -98.081   6.997   9.480  1.00 10.00      A   
ATOM   4144  O   ARG   436     -98.270   6.256  10.459  1.00 10.00      A   
ATOM   4145  N   LEU   437     -99.024   7.754   8.911  1.00 10.00      A   
ATOM   4146  HN  LEU   437     -98.809   8.282   8.115  1.00 10.00      A   
ATOM   4147  CA  LEU   437    -100.360   7.800   9.463  1.00 10.00      A   
ATOM   4148  CB  LEU   437    -100.492   9.027  10.346  1.00 10.00      A   
ATOM   4149  CG  LEU   437    -101.864   9.341  10.988  1.00 10.00      A   
ATOM   4150  CD1 LEU   437    -102.283   8.215  11.929  1.00 10.00      A   
ATOM   4151  CD2 LEU   437    -101.816  10.686  11.768  1.00 10.00      A   
ATOM   4152  C   LEU   437    -101.351   7.892   8.296  1.00 10.00      A   
ATOM   4153  O   LEU   437    -101.089   8.595   7.307  1.00 10.00      A   
ATOM   4154  N   SER   438    -102.435   7.140   8.386  1.00 10.00      A   
ATOM   4155  HN  SER   438    -102.454   6.386   9.012  1.00 10.00      A   
ATOM   4156  CA  SER   438    -103.610   7.427   7.554  1.00 10.00      A   
ATOM   4157  CB  SER   438    -103.726   6.441   6.392  1.00 10.00      A   
ATOM   4158  OG  SER   438    -103.950   5.132   6.870  1.00 10.00      A   
ATOM   4159  HG  SER   438    -104.494   4.650   6.243  1.00 10.00      A   
ATOM   4160  C   SER   438    -104.838   7.484   8.472  1.00 10.00      A   
ATOM   4161  O   SER   438    -104.942   6.687   9.432  1.00 10.00      A   
ATOM   4162  N   LEU   439    -105.747   8.421   8.135  1.00 10.00      A   
ATOM   4163  HN  LEU   439    -105.669   8.824   7.246  1.00 10.00      A   
ATOM   4164  CA  LEU   439    -106.845   8.888   8.995  1.00 10.00      A   
ATOM   4165  CB  LEU   439    -106.862  10.460   8.949  1.00 10.00      A   
ATOM   4166  CG  LEU   439    -105.658  11.178   9.538  1.00 10.00      A   
ATOM   4167  CD1 LEU   439    -105.669  12.668   9.139  1.00 10.00      A   
ATOM   4168  CD2 LEU   439    -105.847  11.053  11.049  1.00 10.00      A   
ATOM   4169  C   LEU   439    -108.136   8.500   8.330  1.00 10.00      A   
ATOM   4170  O   LEU   439    -108.175   8.409   7.101  1.00 10.00      A   
ATOM   4171  N   SER   440    -109.202   8.331   9.117  1.00 10.00      A   
ATOM   4172  HN  SER   440    -109.093   8.251  10.088  1.00 10.00      A   
ATOM   4173  CA  SER   440    -110.535   8.266   8.514  1.00 10.00      A   
ATOM   4174  CB  SER   440    -110.805   6.871   7.867  1.00 10.00      A   
ATOM   4175  OG  SER   440    -110.504   5.840   8.798  1.00 10.00      A   
ATOM   4176  HG  SER   440    -111.107   5.895   9.543  1.00 10.00      A   
ATOM   4177  C   SER   440    -111.537   8.538   9.604  1.00 10.00      A   
ATOM   4178  O   SER   440    -111.166   8.825  10.747  1.00 10.00      A   
ATOM   4179  N   GLY   441    -112.820   8.431   9.256  1.00 10.00      A   
ATOM   4180  HN  GLY   441    -113.058   8.115   8.360  1.00 10.00      A   
ATOM   4181  CA  GLY   441    -113.865   8.789  10.216  1.00 10.00      A   
ATOM   4182  C   GLY   441    -114.141  10.289  10.162  1.00 10.00      A   
ATOM   4183  O   GLY   441    -113.487  11.010   9.438  1.00 10.00      A   
ATOM   4184  N   LEU   442    -115.054  10.748  11.007  1.00 10.00      A   
ATOM   4185  HN  LEU   442    -115.486  10.117  11.620  1.00 10.00      A   
ATOM   4186  CA  LEU   442    -115.442  12.150  11.061  1.00 10.00      A   
ATOM   4187  CB  LEU   442    -116.726  12.313  11.895  1.00 10.00      A   
ATOM   4188  CG  LEU   442    -117.256  13.735  12.092  1.00 10.00      A   
ATOM   4189  CD1 LEU   442    -117.543  14.382  10.738  1.00 10.00      A   
ATOM   4190  CD2 LEU   442    -118.506  13.757  12.991  1.00 10.00      A   
ATOM   4191  C   LEU   442    -114.289  12.918  11.698  1.00 10.00      A   
ATOM   4192  O   LEU   442    -113.918  12.611  12.828  1.00 10.00      A   
ATOM   4193  N   LEU   443    -113.713  13.882  10.954  1.00 10.00      A   
ATOM   4194  HN  LEU   443    -114.080  14.082  10.067  1.00 10.00      A   
ATOM   4195  CA  LEU   443    -112.561  14.637  11.427  1.00 10.00      A   
ATOM   4196  CB  LEU   443    -111.263  14.073  10.814  1.00 10.00      A   
ATOM   4197  CG  LEU   443    -110.951  12.609  11.183  1.00 10.00      A   
ATOM   4198  CD1 LEU   443    -109.863  12.119  10.214  1.00 10.00      A   
ATOM   4199  CD2 LEU   443    -110.407  12.518  12.618  1.00 10.00      A   
ATOM   4200  C   LEU   443    -112.714  16.123  11.089  1.00 10.00      A   
ATOM   4201  O   LEU   443    -113.134  16.492   9.984  1.00 10.00      A   
ATOM   4202  N   THR   444    -112.433  16.955  12.081  1.00 10.00      A   
ATOM   4203  HN  THR   444    -112.197  16.580  12.955  1.00 10.00      A   
ATOM   4204  CA  THR   444    -112.459  18.410  11.931  1.00 10.00      A   
ATOM   4205  CB  THR   444    -113.188  19.088  13.113  1.00 10.00      A   
ATOM   4206  OG1 THR   444    -112.330  19.166  14.256  1.00 10.00      A   
ATOM   4207  HG1 THR   444    -111.775  18.383  14.294  1.00 10.00      A   
ATOM   4208  CG2 THR   444    -114.486  18.297  13.515  1.00 10.00      A   
ATOM   4209  C   THR   444    -111.026  18.972  11.821  1.00 10.00      A   
ATOM   4210  O   THR   444    -110.054  18.216  11.851  1.00 10.00      A   
ATOM   4211  N   ASP   445    -110.911  20.289  11.691  1.00 10.00      A   
ATOM   4212  HN  ASP   445    -111.723  20.836  11.640  1.00 10.00      A   
ATOM   4213  CA  ASP   445    -109.624  20.937  11.621  1.00 10.00      A   
ATOM   4214  CB  ASP   445    -109.785  22.458  11.498  1.00 10.00      A   
ATOM   4215  CG  ASP   445    -110.151  22.910  10.111  1.00 10.00      A   
ATOM   4216  OD1 ASP   445    -110.426  24.119   9.962  1.00 10.00      A   
ATOM   4217  OD2 ASP   445    -110.093  22.095   9.163  1.00 10.00      A   
ATOM   4218  C   ASP   445    -108.796  20.607  12.870  1.00 10.00      A   
ATOM   4219  O   ASP   445    -107.578  20.653  12.823  1.00 10.00      A   
ATOM   4220  N   LYS   446    -109.464  20.299  13.981  1.00 10.00      A   
ATOM   4221  HN  LYS   446    -110.442  20.257  13.956  1.00 10.00      A   
ATOM   4222  CA  LYS   446    -108.762  20.016  15.255  1.00 10.00      A   
ATOM   4223  CB  LYS   446    -109.749  19.828  16.408  1.00 10.00      A   
ATOM   4224  CG  LYS   446    -109.113  19.969  17.773  1.00 10.00      A   
ATOM   4225  CD  LYS   446    -108.811  21.445  18.054  1.00 10.00      A   
ATOM   4226  CE  LYS   446    -107.960  21.645  19.292  1.00 10.00      A   
ATOM   4227  NZ  LYS   446    -107.893  23.120  19.565  1.00 10.00      A   
ATOM   4228  HZ1 LYS   446    -108.849  23.498  19.725  1.00 10.00      A   
ATOM   4229  HZ2 LYS   446    -107.468  23.614  18.755  1.00 10.00      A   
ATOM   4230  HZ3 LYS   446    -107.313  23.301  20.410  1.00 10.00      A   
ATOM   4231  C   LYS   446    -107.758  18.841  15.192  1.00 10.00      A   
ATOM   4232  O   LYS   446    -106.647  18.913  15.779  1.00 10.00      A   
ATOM   4233  N   VAL   447    -108.115  17.756  14.500  1.00 10.00      A   
ATOM   4234  HN  VAL   447    -109.005  17.697  14.094  1.00 10.00      A   
ATOM   4235  CA  VAL   447    -107.160  16.654  14.356  1.00 10.00      A   
ATOM   4236  CB  VAL   447    -107.788  15.391  13.666  1.00 10.00      A   
ATOM   4237  CG1 VAL   447    -107.951  15.575  12.152  1.00 10.00      A   
ATOM   4238  CG2 VAL   447    -106.919  14.161  13.929  1.00 10.00      A   
ATOM   4239  C   VAL   447    -105.842  17.097  13.670  1.00 10.00      A   
ATOM   4240  O   VAL   447    -104.738  16.699  14.078  1.00 10.00      A   
ATOM   4241  N   PHE   448    -105.957  17.969  12.666  1.00 10.00      A   
ATOM   4242  HN  PHE   448    -106.849  18.288  12.411  1.00 10.00      A   
ATOM   4243  CA  PHE   448    -104.815  18.453  11.949  1.00 10.00      A   
ATOM   4244  CB  PHE   448    -105.315  19.145  10.690  1.00 10.00      A   
ATOM   4245  CG  PHE   448    -106.014  18.178   9.785  1.00 10.00      A   
ATOM   4246  CD1 PHE   448    -107.401  18.143   9.706  1.00 10.00      A   
ATOM   4247  CD2 PHE   448    -105.270  17.228   9.093  1.00 10.00      A   
ATOM   4248  CE1 PHE   448    -108.045  17.194   8.922  1.00 10.00      A   
ATOM   4249  CE2 PHE   448    -105.891  16.271   8.308  1.00 10.00      A   
ATOM   4250  CZ  PHE   448    -107.294  16.260   8.207  1.00 10.00      A   
ATOM   4251  C   PHE   448    -103.988  19.363  12.841  1.00 10.00      A   
ATOM   4252  O   PHE   448    -102.771  19.410  12.726  1.00 10.00      A   
ATOM   4253  N   GLU   449    -104.659  20.053  13.762  1.00 10.00      A   
ATOM   4254  HN  GLU   449    -105.638  20.031  13.764  1.00 10.00      A   
ATOM   4255  CA  GLU   449    -103.946  20.850  14.781  1.00 10.00      A   
ATOM   4256  CB  GLU   449    -104.925  21.660  15.634  1.00 10.00      A   
ATOM   4257  CG  GLU   449    -104.235  22.701  16.464  1.00 10.00      A   
ATOM   4258  CD  GLU   449    -105.119  23.231  17.570  1.00 10.00      A   
ATOM   4259  OE1 GLU   449    -106.286  23.596  17.299  1.00 10.00      A   
ATOM   4260  OE2 GLU   449    -104.626  23.272  18.715  1.00 10.00      A   
ATOM   4261  C   GLU   449    -103.091  19.921  15.641  1.00 10.00      A   
ATOM   4262  O   GLU   449    -101.895  20.187  15.854  1.00 10.00      A   
ATOM   4263  N   TYR   450    -103.692  18.832  16.130  1.00 10.00      A   
ATOM   4264  HN  TYR   450    -104.651  18.700  15.980  1.00 10.00      A   
ATOM   4265  CA  TYR   450    -102.935  17.835  16.886  1.00 10.00      A   
ATOM   4266  CB  TYR   450    -103.846  16.667  17.322  1.00 10.00      A   
ATOM   4267  CG  TYR   450    -104.977  17.083  18.239  1.00 10.00      A   
ATOM   4268  CD1 TYR   450    -106.189  16.410  18.202  1.00 10.00      A   
ATOM   4269  CD2 TYR   450    -104.831  18.154  19.133  1.00 10.00      A   
ATOM   4270  CE1 TYR   450    -107.233  16.768  19.046  1.00 10.00      A   
ATOM   4271  CE2 TYR   450    -105.880  18.529  19.976  1.00 10.00      A   
ATOM   4272  CZ  TYR   450    -107.078  17.824  19.914  1.00 10.00      A   
ATOM   4273  OH  TYR   450    -108.117  18.154  20.722  1.00 10.00      A   
ATOM   4274  HH  TYR   450    -108.197  19.109  20.768  1.00 10.00      A   
ATOM   4275  C   TYR   450    -101.781  17.246  16.085  1.00 10.00      A   
ATOM   4276  O   TYR   450    -100.686  17.101  16.601  1.00 10.00      A   
ATOM   4277  N   ILE   451    -102.035  16.892  14.830  1.00 10.00      A   
ATOM   4278  HN  ILE   451    -102.948  16.985  14.484  1.00 10.00      A   
ATOM   4279  CA  ILE   451    -100.979  16.360  13.942  1.00 10.00      A   
ATOM   4280  CB  ILE   451    -101.591  15.904  12.553  1.00 10.00      A   
ATOM   4281  CG1 ILE   451    -102.482  14.672  12.769  1.00 10.00      A   
ATOM   4282  CG2 ILE   451    -100.506  15.554  11.499  1.00 10.00      A   
ATOM   4283  CD1 ILE   451    -103.383  14.403  11.578  1.00 10.00      A   
ATOM   4284  C   ILE   451     -99.847  17.373  13.791  1.00 10.00      A   
ATOM   4285  O   ILE   451     -98.635  17.005  13.934  1.00 10.00      A   
ATOM   4286  N   GLY   452    -100.179  18.638  13.484  1.00 10.00      A   
ATOM   4287  HN  GLY   452    -101.115  18.885  13.334  1.00 10.00      A   
ATOM   4288  CA  GLY   452     -99.102  19.640  13.377  1.00 10.00      A   
ATOM   4289  C   GLY   452     -98.319  19.867  14.678  1.00 10.00      A   
ATOM   4290  O   GLY   452     -97.134  20.156  14.637  1.00 10.00      A   
ATOM   4291  N   THR   453     -98.970  19.779  15.829  1.00 10.00      A   
ATOM   4292  HN  THR   453     -99.930  19.585  15.823  1.00 10.00      A   
ATOM   4293  CA  THR   453     -98.284  19.964  17.105  1.00 10.00      A   
ATOM   4294  CB  THR   453     -99.309  20.218  18.200  1.00 10.00      A   
ATOM   4295  OG1 THR   453     -99.996  21.419  17.844  1.00 10.00      A   
ATOM   4296  HG1 THR   453    -100.554  21.255  17.080  1.00 10.00      A   
ATOM   4297  CG2 THR   453     -98.666  20.351  19.574  1.00 10.00      A   
ATOM   4298  C   THR   453     -97.425  18.761  17.483  1.00 10.00      A   
ATOM   4299  O   THR   453     -96.298  18.938  18.008  1.00 10.00      A   
ATOM   4300  N   TYR   454     -97.956  17.553  17.266  1.00 10.00      A   
ATOM   4301  HN  TYR   454     -98.771  17.466  16.727  1.00 10.00      A   
ATOM   4302  CA  TYR   454     -97.322  16.354  17.833  1.00 10.00      A   
ATOM   4303  CB  TYR   454     -98.338  15.513  18.591  1.00 10.00      A   
ATOM   4304  CG  TYR   454     -98.866  16.188  19.828  1.00 10.00      A   
ATOM   4305  CD1 TYR   454    -100.186  16.660  19.860  1.00 10.00      A   
ATOM   4306  CD2 TYR   454     -98.059  16.378  20.950  1.00 10.00      A   
ATOM   4307  CE1 TYR   454    -100.696  17.291  21.008  1.00 10.00      A   
ATOM   4308  CE2 TYR   454     -98.563  17.007  22.099  1.00 10.00      A   
ATOM   4309  CZ  TYR   454     -99.878  17.454  22.108  1.00 10.00      A   
ATOM   4310  OH  TYR   454    -100.366  18.089  23.228  1.00 10.00      A   
ATOM   4311  HH  TYR   454     -99.725  18.735  23.534  1.00 10.00      A   
ATOM   4312  C   TYR   454     -96.583  15.415  16.877  1.00 10.00      A   
ATOM   4313  O   TYR   454     -95.686  14.678  17.315  1.00 10.00      A   
ATOM   4314  N   ALA   455     -96.970  15.412  15.602  1.00 10.00      A   
ATOM   4315  HN  ALA   455     -97.592  16.098  15.280  1.00 10.00      A   
ATOM   4316  CA  ALA   455     -96.467  14.380  14.667  1.00 10.00      A   
ATOM   4317  CB  ALA   455     -97.547  14.005  13.647  1.00 10.00      A   
ATOM   4318  C   ALA   455     -95.172  14.845  13.987  1.00 10.00      A   
ATOM   4319  O   ALA   455     -95.114  15.037  12.780  1.00 10.00      A   
ATOM   4320  N   LYS   456     -94.144  15.050  14.799  1.00 10.00      A   
ATOM   4321  HN  LYS   456     -94.228  14.774  15.735  1.00 10.00      A   
ATOM   4322  CA  LYS   456     -92.879  15.674  14.361  1.00 10.00      A   
ATOM   4323  CB  LYS   456     -92.134  16.251  15.569  1.00 10.00      A   
ATOM   4324  CG  LYS   456     -92.867  17.363  16.328  1.00 10.00      A   
ATOM   4325  CD  LYS   456     -93.153  18.569  15.411  1.00 10.00      A   
ATOM   4326  CE  LYS   456     -93.668  19.795  16.168  1.00 10.00      A   
ATOM   4327  NZ  LYS   456     -94.244  20.804  15.251  1.00 10.00      A   
ATOM   4328  HZ1 LYS   456     -94.584  21.625  15.791  1.00 10.00      A   
ATOM   4329  HZ2 LYS   456     -95.042  20.395  14.724  1.00 10.00      A   
ATOM   4330  HZ3 LYS   456     -93.523  21.123  14.572  1.00 10.00      A   
ATOM   4331  C   LYS   456     -91.971  14.736  13.569  1.00 10.00      A   
ATOM   4332  O   LYS   456     -91.083  15.208  12.844  1.00 10.00      A   
ATOM   4333  N   LYS   457     -92.201  13.427  13.701  1.00 10.00      A   
ATOM   4334  HN  LYS   457     -92.891  13.130  14.331  1.00 10.00      A   
ATOM   4335  CA  LYS   457     -91.452  12.406  12.930  1.00 10.00      A   
ATOM   4336  CB  LYS   457     -90.995  11.268  13.864  1.00 10.00      A   
ATOM   4337  CG  LYS   457     -89.960  11.684  14.920  1.00 10.00      A   
ATOM   4338  CD  LYS   457     -88.683  12.166  14.260  1.00 10.00      A   
ATOM   4339  CE  LYS   457     -87.513  12.232  15.265  1.00 10.00      A   
ATOM   4340  NZ  LYS   457     -87.684  13.393  16.180  1.00 10.00      A   
ATOM   4341  HZ1 LYS   457     -87.769  14.272  15.631  1.00 10.00      A   
ATOM   4342  HZ2 LYS   457     -86.864  13.472  16.814  1.00 10.00      A   
ATOM   4343  HZ3 LYS   457     -88.542  13.272  16.755  1.00 10.00      A   
ATOM   4344  C   LYS   457     -92.216  11.793  11.736  1.00 10.00      A   
ATOM   4345  O   LYS   457     -91.664  10.949  11.009  1.00 10.00      A   
ATOM   4346  N   MET   458     -93.487  12.196  11.561  1.00 10.00      A   
ATOM   4347  HN  MET   458     -93.865  12.855  12.180  1.00 10.00      A   
ATOM   4348  CA  MET   458     -94.328  11.681  10.473  1.00 10.00      A   
ATOM   4349  CB  MET   458     -95.782  12.127  10.651  1.00 10.00      A   
ATOM   4350  CG  MET   458     -96.782  11.387   9.684  1.00 10.00      A   
ATOM   4351  SD  MET   458     -98.316  12.212   9.960  1.00 10.00      A   
ATOM   4352  CE  MET   458     -97.964  13.936   9.472  1.00 10.00      A   
ATOM   4353  C   MET   458     -93.783  12.091   9.111  1.00 10.00      A   
ATOM   4354  O   MET   458     -93.523  13.297   8.878  1.00 10.00      A   
ATOM   4355  N   GLU   459     -93.590  11.089   8.223  1.00 10.00      A   
ATOM   4356  HN  GLU   459     -93.830  10.178   8.493  1.00 10.00      A   
ATOM   4357  CA  GLU   459     -93.051  11.286   6.902  1.00 10.00      A   
ATOM   4358  CB  GLU   459     -91.930  10.284   6.628  1.00 10.00      A   
ATOM   4359  CG  GLU   459     -90.719  10.466   7.569  1.00 10.00      A   
ATOM   4360  CD  GLU   459     -89.688   9.365   7.401  1.00 10.00      A   
ATOM   4361  OE1 GLU   459     -89.633   8.785   6.295  1.00 10.00      A   
ATOM   4362  OE2 GLU   459     -88.925   9.100   8.356  1.00 10.00      A   
ATOM   4363  C   GLU   459     -94.113  11.150   5.819  1.00 10.00      A   
ATOM   4364  O   GLU   459     -93.965  11.747   4.758  1.00 10.00      A   
ATOM   4365  N   MET   460     -95.187  10.406   6.095  1.00 10.00      A   
ATOM   4366  HN  MET   460     -95.286  10.018   6.990  1.00 10.00      A   
ATOM   4367  CA  MET   460     -96.232  10.155   5.072  1.00 10.00      A   
ATOM   4368  CB  MET   460     -96.035   8.776   4.404  1.00 10.00      A   
ATOM   4369  CG  MET   460     -97.140   8.402   3.339  1.00 10.00      A   
ATOM   4370  SD  MET   460     -96.553   7.009   2.375  1.00 10.00      A   
ATOM   4371  CE  MET   460     -97.804   6.935   1.105  1.00 10.00      A   
ATOM   4372  C   MET   460     -97.592  10.232   5.756  1.00 10.00      A   
ATOM   4373  O   MET   460     -97.822   9.568   6.805  1.00 10.00      A   
ATOM   4374  N   LEU   461     -98.497  11.043   5.179  1.00 10.00      A   
ATOM   4375  HN  LEU   461     -98.263  11.535   4.364  1.00 10.00      A   
ATOM   4376  CA  LEU   461     -99.824  11.192   5.760  1.00 10.00      A   
ATOM   4377  CB  LEU   461     -99.967  12.563   6.459  1.00 10.00      A   
ATOM   4378  CG  LEU   461    -101.375  12.959   6.906  1.00 10.00      A   
ATOM   4379  CD1 LEU   461    -101.829  11.957   8.044  1.00 10.00      A   
ATOM   4380  CD2 LEU   461    -101.348  14.422   7.451  1.00 10.00      A   
ATOM   4381  C   LEU   461    -100.825  11.057   4.628  1.00 10.00      A   
ATOM   4382  O   LEU   461    -100.641  11.689   3.578  1.00 10.00      A   
ATOM   4383  N   SER   462    -101.889  10.272   4.846  1.00 10.00      A   
ATOM   4384  HN  SER   462    -101.995   9.824   5.711  1.00 10.00      A   
ATOM   4385  CA  SER   462    -102.905  10.078   3.791  1.00 10.00      A   
ATOM   4386  CB  SER   462    -103.045   8.579   3.408  1.00 10.00      A   
ATOM   4387  OG  SER   462    -101.804   7.996   2.995  1.00 10.00      A   
ATOM   4388  HG  SER   462    -101.093   8.630   3.123  1.00 10.00      A   
ATOM   4389  C   SER   462    -104.219  10.520   4.444  1.00 10.00      A   
ATOM   4390  O   SER   462    -104.534  10.110   5.588  1.00 10.00      A   
ATOM   4391  N   VAL   463    -105.003  11.322   3.713  1.00 10.00      A   
ATOM   4392  HN  VAL   463    -104.787  11.474   2.769  1.00 10.00      A   
ATOM   4393  CA  VAL   463    -106.185  11.982   4.297  1.00 10.00      A   
ATOM   4394  CB  VAL   463    -105.893  13.479   4.562  1.00 10.00      A   
ATOM   4395  CG1 VAL   463    -106.979  14.088   5.464  1.00 10.00      A   
ATOM   4396  CG2 VAL   463    -104.524  13.685   5.264  1.00 10.00      A   
ATOM   4397  C   VAL   463    -107.331  11.874   3.263  1.00 10.00      A   
ATOM   4398  O   VAL   463    -107.093  12.090   2.084  1.00 10.00      A   
ATOM   4399  N   ALA   464    -108.547  11.504   3.698  1.00 10.00      A   
ATOM   4400  HN  ALA   464    -108.661  11.196   4.621  1.00 10.00      A   
ATOM   4401  CA  ALA   464    -109.706  11.559   2.799  1.00 10.00      A   
ATOM   4402  CB  ALA   464    -109.976  10.183   2.182  1.00 10.00      A   
ATOM   4403  C   ALA   464    -110.936  12.007   3.584  1.00 10.00      A   
ATOM   4404  O   ALA   464    -111.106  11.627   4.748  1.00 10.00      A   
ATOM   4405  N   PHE   465    -111.802  12.787   2.940  1.00 10.00      A   
ATOM   4406  HN  PHE   465    -111.585  13.105   2.039  1.00 10.00      A   
ATOM   4407  CA  PHE   465    -113.096  13.184   3.563  1.00 10.00      A   
ATOM   4408  CB  PHE   465    -114.106  12.009   3.526  1.00 10.00      A   
ATOM   4409  CG  PHE   465    -114.291  11.406   2.162  1.00 10.00      A   
ATOM   4410  CD1 PHE   465    -113.645  10.191   1.834  1.00 10.00      A   
ATOM   4411  CD2 PHE   465    -115.095  12.030   1.218  1.00 10.00      A   
ATOM   4412  CE1 PHE   465    -113.808   9.630   0.558  1.00 10.00      A   
ATOM   4413  CE2 PHE   465    -115.268  11.468  -0.061  1.00 10.00      A   
ATOM   4414  CZ  PHE   465    -114.595  10.279  -0.384  1.00 10.00      A   
ATOM   4415  C   PHE   465    -112.938  13.699   5.002  1.00 10.00      A   
ATOM   4416  O   PHE   465    -113.554  13.166   5.933  1.00 10.00      A   
ATOM   4417  N   ALA   466    -112.135  14.748   5.174  1.00 10.00      A   
ATOM   4418  HN  ALA   466    -111.817  15.234   4.384  1.00 10.00      A   
ATOM   4419  CA  ALA   466    -111.711  15.198   6.493  1.00 10.00      A   
ATOM   4420  CB  ALA   466    -110.414  14.426   6.968  1.00 10.00      A   
ATOM   4421  C   ALA   466    -111.434  16.684   6.494  1.00 10.00      A   
ATOM   4422  O   ALA   466    -111.002  17.246   5.463  1.00 10.00      A   
ATOM   4423  N   GLY   467    -111.639  17.301   7.659  1.00 10.00      A   
ATOM   4424  HN  GLY   467    -112.047  16.797   8.393  1.00 10.00      A   
ATOM   4425  CA  GLY   467    -111.277  18.689   7.870  1.00 10.00      A   
ATOM   4426  C   GLY   467    -112.431  19.628   7.578  1.00 10.00      A   
ATOM   4427  O   GLY   467    -113.470  19.231   7.003  1.00 10.00      A   
ATOM   4428  N   ASP   468    -112.232  20.897   7.925  1.00 10.00      A   
ATOM   4429  HN  ASP   468    -111.375  21.170   8.315  1.00 10.00      A   
ATOM   4430  CA  ASP   468    -113.298  21.893   7.723  1.00 10.00      A   
ATOM   4431  CB  ASP   468    -113.743  22.475   9.055  1.00 10.00      A   
ATOM   4432  CG  ASP   468    -114.238  21.420  10.004  1.00 10.00      A   
ATOM   4433  OD1 ASP   468    -115.070  20.581   9.588  1.00 10.00      A   
ATOM   4434  OD2 ASP   468    -113.810  21.472  11.176  1.00 10.00      A   
ATOM   4435  C   ASP   468    -112.879  23.025   6.799  1.00 10.00      A   
ATOM   4436  O   ASP   468    -113.721  23.565   6.067  1.00 10.00      A   
ATOM   4437  N   SER   469    -111.590  23.388   6.824  1.00 10.00      A   
ATOM   4438  HN  SER   469    -110.933  22.821   7.278  1.00 10.00      A   
ATOM   4439  CA  SER   469    -111.153  24.638   6.170  1.00 10.00      A   
ATOM   4440  CB  SER   469    -111.426  25.845   7.079  1.00 10.00      A   
ATOM   4441  OG  SER   469    -110.409  25.966   8.064  1.00 10.00      A   
ATOM   4442  HG  SER   469    -110.212  25.100   8.428  1.00 10.00      A   
ATOM   4443  C   SER   469    -109.670  24.552   5.876  1.00 10.00      A   
ATOM   4444  O   SER   469    -108.995  23.578   6.286  1.00 10.00      A   
ATOM   4445  N   ASP   470    -109.139  25.572   5.205  1.00 10.00      A   
ATOM   4446  HN  ASP   470    -109.703  26.310   4.894  1.00 10.00      A   
ATOM   4447  CA  ASP   470    -107.702  25.571   4.940  1.00 10.00      A   
ATOM   4448  CB  ASP   470    -107.310  26.785   4.121  1.00 10.00      A   
ATOM   4449  CG  ASP   470    -107.684  26.616   2.670  1.00 10.00      A   
ATOM   4450  OD1 ASP   470    -106.871  26.105   1.923  1.00 10.00      A   
ATOM   4451  OD2 ASP   470    -108.807  26.945   2.300  1.00 10.00      A   
ATOM   4452  C   ASP   470    -106.800  25.499   6.181  1.00 10.00      A   
ATOM   4453  O   ASP   470    -105.618  25.125   6.056  1.00 10.00      A   
ATOM   4454  N   LEU   471    -107.330  25.877   7.337  1.00 10.00      A   
ATOM   4455  HN  LEU   471    -108.266  26.169   7.360  1.00 10.00      A   
ATOM   4456  CA  LEU   471    -106.543  25.869   8.596  1.00 10.00      A   
ATOM   4457  CB  LEU   471    -107.414  26.241   9.780  1.00 10.00      A   
ATOM   4458  CG  LEU   471    -106.989  27.134  10.951  1.00 10.00      A   
ATOM   4459  CD1 LEU   471    -107.572  26.607  12.300  1.00 10.00      A   
ATOM   4460  CD2 LEU   471    -105.475  27.431  10.998  1.00 10.00      A   
ATOM   4461  C   LEU   471    -106.058  24.471   8.842  1.00 10.00      A   
ATOM   4462  O   LEU   471    -104.940  24.288   9.391  1.00 10.00      A   
ATOM   4463  N   GLY   472    -106.875  23.475   8.455  1.00 10.00      A   
ATOM   4464  HN  GLY   472    -107.735  23.692   8.038  1.00 10.00      A   
ATOM   4465  CA  GLY   472    -106.488  22.069   8.650  1.00 10.00      A   
ATOM   4466  C   GLY   472    -105.186  21.721   7.914  1.00 10.00      A   
ATOM   4467  O   GLY   472    -104.220  21.242   8.519  1.00 10.00      A   
ATOM   4468  N   MET   473    -105.146  21.970   6.608  1.00 10.00      A   
ATOM   4469  HN  MET   473    -105.925  22.346   6.148  1.00 10.00      A   
ATOM   4470  CA  MET   473    -103.920  21.671   5.870  1.00 10.00      A   
ATOM   4471  CB  MET   473    -104.122  21.749   4.362  1.00 10.00      A   
ATOM   4472  CG  MET   473    -102.876  21.273   3.592  1.00 10.00      A   
ATOM   4473  SD  MET   473    -103.217  20.979   1.856  1.00 10.00      A   
ATOM   4474  CE  MET   473    -102.964  22.580   1.164  1.00 10.00      A   
ATOM   4475  C   MET   473    -102.749  22.544   6.294  1.00 10.00      A   
ATOM   4476  O   MET   473    -101.603  22.084   6.315  1.00 10.00      A   
ATOM   4477  N   HIS   474    -103.037  23.785   6.633  1.00 10.00      A   
ATOM   4478  HN  HIS   474    -103.958  24.106   6.541  1.00 10.00      A   
ATOM   4479  CA  HIS   474    -102.012  24.692   7.144  1.00 10.00      A   
ATOM   4480  CB  HIS   474    -102.625  26.065   7.492  1.00 10.00      A   
ATOM   4481  CG  HIS   474    -101.678  26.967   8.204  1.00 10.00      A   
ATOM   4482  ND1 HIS   474    -100.606  27.560   7.562  1.00 10.00      A   
ATOM   4483  CD2 HIS   474    -101.590  27.324   9.505  1.00 10.00      A   
ATOM   4484  CE1 HIS   474     -99.904  28.254   8.443  1.00 10.00      A   
ATOM   4485  NE2 HIS   474    -100.481  28.131   9.626  1.00 10.00      A   
ATOM   4486  HE2 HIS   474    -100.172  28.546  10.457  1.00 10.00      A   
ATOM   4487  C   HIS   474    -101.303  24.107   8.365  1.00 10.00      A   
ATOM   4488  O   HIS   474    -100.081  24.140   8.430  1.00 10.00      A   
ATOM   4489  N   HIS   475    -102.062  23.590   9.330  1.00 10.00      A   
ATOM   4490  HN  HIS   475    -103.037  23.576   9.232  1.00 10.00      A   
ATOM   4491  CA  HIS   475    -101.435  23.035  10.550  1.00 10.00      A   
ATOM   4492  CB  HIS   475    -102.487  22.492  11.536  1.00 10.00      A   
ATOM   4493  CG  HIS   475    -103.315  23.560  12.203  1.00 10.00      A   
ATOM   4494  ND1 HIS   475    -102.771  24.713  12.724  1.00 10.00      A   
ATOM   4495  HD1 HIS   475    -101.821  24.950  12.702  1.00 10.00      A   
ATOM   4496  CD2 HIS   475    -104.641  23.619  12.465  1.00 10.00      A   
ATOM   4497  CE1 HIS   475    -103.731  25.450  13.259  1.00 10.00      A   
ATOM   4498  NE2 HIS   475    -104.875  24.804  13.120  1.00 10.00      A   
ATOM   4499  C   HIS   475    -100.416  21.942  10.213  1.00 10.00      A   
ATOM   4500  O   HIS   475     -99.335  21.881  10.818  1.00 10.00      A   
ATOM   4501  N   VAL   476    -100.774  21.087   9.260  1.00 10.00      A   
ATOM   4502  HN  VAL   476    -101.661  21.171   8.853  1.00 10.00      A   
ATOM   4503  CA  VAL   476     -99.873  20.015   8.799  1.00 10.00      A   
ATOM   4504  CB  VAL   476    -100.640  18.997   7.909  1.00 10.00      A   
ATOM   4505  CG1 VAL   476     -99.693  17.973   7.240  1.00 10.00      A   
ATOM   4506  CG2 VAL   476    -101.684  18.279   8.789  1.00 10.00      A   
ATOM   4507  C   VAL   476     -98.615  20.533   8.106  1.00 10.00      A   
ATOM   4508  O   VAL   476     -97.502  20.161   8.465  1.00 10.00      A   
ATOM   4509  N   LEU   477     -98.779  21.377   7.100  1.00 10.00      A   
ATOM   4510  HN  LEU   477     -99.680  21.650   6.827  1.00 10.00      A   
ATOM   4511  CA  LEU   477     -97.610  21.898   6.397  1.00 10.00      A   
ATOM   4512  CB  LEU   477     -98.050  22.684   5.153  1.00 10.00      A   
ATOM   4513  CG  LEU   477     -98.796  21.865   4.087  1.00 10.00      A   
ATOM   4514  CD1 LEU   477     -99.274  22.776   2.913  1.00 10.00      A   
ATOM   4515  CD2 LEU   477     -97.834  20.771   3.532  1.00 10.00      A   
ATOM   4516  C   LEU   477     -96.742  22.777   7.318  1.00 10.00      A   
ATOM   4517  O   LEU   477     -95.517  22.786   7.190  1.00 10.00      A   
ATOM   4518  N   SER   478     -97.359  23.504   8.234  1.00 10.00      A   
ATOM   4519  HN  SER   478     -98.334  23.458   8.319  1.00 10.00      A   
ATOM   4520  CA  SER   478     -96.588  24.377   9.123  1.00 10.00      A   
ATOM   4521  CB  SER   478     -97.521  25.444   9.729  1.00 10.00      A   
ATOM   4522  OG  SER   478     -96.886  26.138  10.756  1.00 10.00      A   
ATOM   4523  HG  SER   478     -97.250  27.024  10.816  1.00 10.00      A   
ATOM   4524  C   SER   478     -95.870  23.572  10.227  1.00 10.00      A   
ATOM   4525  O   SER   478     -94.742  23.920  10.637  1.00 10.00      A   
ATOM   4526  N   GLY   479     -96.489  22.499  10.706  1.00 10.00      A   
ATOM   4527  HN  GLY   479     -97.267  22.134  10.236  1.00 10.00      A   
ATOM   4528  CA  GLY   479     -95.999  21.865  11.944  1.00 10.00      A   
ATOM   4529  C   GLY   479     -95.233  20.548  11.775  1.00 10.00      A   
ATOM   4530  O   GLY   479     -94.461  20.166  12.673  1.00 10.00      A   
ATOM   4531  N   CYS   480     -95.461  19.850  10.650  1.00 10.00      A   
ATOM   4532  HN  CYS   480     -95.980  20.258   9.926  1.00 10.00      A   
ATOM   4533  CA  CYS   480     -94.942  18.474  10.486  1.00 10.00      A   
ATOM   4534  CB  CYS   480     -95.870  17.640   9.595  1.00 10.00      A   
ATOM   4535  SG  CYS   480     -97.443  17.366  10.430  1.00 10.00      A   
ATOM   4536  HG  CYS   480     -98.397  17.348   9.509  1.00 10.00      A   
ATOM   4537  C   CYS   480     -93.535  18.497   9.929  1.00 10.00      A   
ATOM   4538  O   CYS   480     -93.334  18.376   8.726  1.00 10.00      A   
ATOM   4539  N   ASP   481     -92.574  18.640  10.845  1.00 10.00      A   
ATOM   4540  HN  ASP   481     -92.821  18.636  11.793  1.00 10.00      A   
ATOM   4541  CA  ASP   481     -91.176  18.801  10.488  1.00 10.00      A   
ATOM   4542  CB  ASP   481     -90.305  18.732  11.742  1.00 10.00      A   
ATOM   4543  CG  ASP   481     -90.537  19.882  12.723  1.00 10.00      A   
ATOM   4544  OD1 ASP   481     -91.343  20.792  12.479  1.00 10.00      A   
ATOM   4545  OD2 ASP   481     -89.878  19.862  13.771  1.00 10.00      A   
ATOM   4546  C   ASP   481     -90.619  17.781   9.487  1.00 10.00      A   
ATOM   4547  O   ASP   481     -89.778  18.140   8.657  1.00 10.00      A   
ATOM   4548  N   SER   482     -91.031  16.515   9.608  1.00 10.00      A   
ATOM   4549  HN  SER   482     -91.778  16.308  10.208  1.00 10.00      A   
ATOM   4550  CA  SER   482     -90.391  15.436   8.867  1.00 10.00      A   
ATOM   4551  CB  SER   482     -90.195  14.199   9.774  1.00 10.00      A   
ATOM   4552  OG  SER   482     -89.392  14.518  10.915  1.00 10.00      A   
ATOM   4553  HG  SER   482     -89.278  15.470  10.970  1.00 10.00      A   
ATOM   4554  C   SER   482     -91.140  15.040   7.606  1.00 10.00      A   
ATOM   4555  O   SER   482     -90.763  14.078   6.927  1.00 10.00      A   
ATOM   4556  N   LEU   483     -92.223  15.762   7.324  1.00 10.00      A   
ATOM   4557  HN  LEU   483     -92.418  16.562   7.855  1.00 10.00      A   
ATOM   4558  CA  LEU   483     -93.130  15.384   6.234  1.00 10.00      A   
ATOM   4559  CB  LEU   483     -94.224  16.439   6.130  1.00 10.00      A   
ATOM   4560  CG  LEU   483     -95.703  16.158   5.959  1.00 10.00      A   
ATOM   4561  CD1 LEU   483     -96.397  17.333   5.111  1.00 10.00      A   
ATOM   4562  CD2 LEU   483     -96.190  14.722   5.654  1.00 10.00      A   
ATOM   4563  C   LEU   483     -92.435  15.223   4.874  1.00 10.00      A   
ATOM   4564  O   LEU   483     -91.703  16.102   4.402  1.00 10.00      A   
ATOM   4565  N   ARG   484     -92.659  14.079   4.245  1.00 10.00      A   
ATOM   4566  HN  ARG   484     -93.205  13.389   4.678  1.00 10.00      A   
ATOM   4567  CA  ARG   484     -92.104  13.825   2.915  1.00 10.00      A   
ATOM   4568  CB  ARG   484     -91.209  12.584   2.929  1.00 10.00      A   
ATOM   4569  CG  ARG   484     -89.893  12.780   3.711  1.00 10.00      A   
ATOM   4570  CD  ARG   484     -89.191  11.411   3.944  1.00 10.00      A   
ATOM   4571  NE  ARG   484     -89.292  10.637   2.733  1.00 10.00      A   
ATOM   4572  HE  ARG   484     -88.882  11.029   1.934  1.00 10.00      A   
ATOM   4573  CZ  ARG   484     -89.883   9.448   2.597  1.00 10.00      A   
ATOM   4574  NH1 ARG   484     -90.379   8.777   3.617  1.00 10.00      A   
ATOM   4575 HH11 ARG   484     -90.831   7.854   3.461  1.00 10.00      A   
ATOM   4576 HH12 ARG   484     -90.317   9.171   4.578  1.00 10.00      A   
ATOM   4577  NH2 ARG   484     -89.935   8.916   1.394  1.00 10.00      A   
ATOM   4578 HH21 ARG   484     -90.384   7.997   1.254  1.00 10.00      A   
ATOM   4579 HH22 ARG   484     -89.522   9.421   0.585  1.00 10.00      A   
ATOM   4580  C   ARG   484     -93.187  13.644   1.851  1.00 10.00      A   
ATOM   4581  O   ARG   484     -92.984  14.060   0.721  1.00 10.00      A   
ATOM   4582  N   LYS   485     -94.296  12.983   2.189  1.00 10.00      A   
ATOM   4583  HN  LYS   485     -94.393  12.609   3.090  1.00 10.00      A   
ATOM   4584  CA  LYS   485     -95.380  12.820   1.195  1.00 10.00      A   
ATOM   4585  CB  LYS   485     -95.460  11.365   0.707  1.00 10.00      A   
ATOM   4586  CG  LYS   485     -94.313  10.977  -0.260  1.00 10.00      A   
ATOM   4587  CD  LYS   485     -94.316   9.469  -0.475  1.00 10.00      A   
ATOM   4588  CE  LYS   485     -93.619   8.745   0.634  1.00 10.00      A   
ATOM   4589  NZ  LYS   485     -93.674   7.221   0.491  1.00 10.00      A   
ATOM   4590  HZ1 LYS   485     -94.652   6.914   0.314  1.00 10.00      A   
ATOM   4591  HZ2 LYS   485     -93.334   6.767   1.362  1.00 10.00      A   
ATOM   4592  HZ3 LYS   485     -93.075   6.915  -0.303  1.00 10.00      A   
ATOM   4593  C   LYS   485     -96.691  13.132   1.897  1.00 10.00      A   
ATOM   4594  O   LYS   485     -96.948  12.593   2.980  1.00 10.00      A   
ATOM   4595  N   LEU   486     -97.491  14.004   1.303  1.00 10.00      A   
ATOM   4596  HN  LEU   486     -97.182  14.473   0.499  1.00 10.00      A   
ATOM   4597  CA  LEU   486     -98.833  14.279   1.827  1.00 10.00      A   
ATOM   4598  CB  LEU   486     -98.904  15.754   2.275  1.00 10.00      A   
ATOM   4599  CG  LEU   486    -100.294  16.298   2.713  1.00 10.00      A   
ATOM   4600  CD1 LEU   486    -100.849  15.398   3.846  1.00 10.00      A   
ATOM   4601  CD2 LEU   486    -100.162  17.735   3.218  1.00 10.00      A   
ATOM   4602  C   LEU   486     -99.810  13.997   0.657  1.00 10.00      A   
ATOM   4603  O   LEU   486     -99.555  14.436  -0.468  1.00 10.00      A   
ATOM   4604  N   GLU   487    -100.883  13.234   0.905  1.00 10.00      A   
ATOM   4605  HN  GLU   487    -101.073  12.934   1.818  1.00 10.00      A   
ATOM   4606  CA  GLU   487    -101.784  12.844  -0.213  1.00 10.00      A   
ATOM   4607  CB  GLU   487    -101.542  11.410  -0.727  1.00 10.00      A   
ATOM   4608  CG  GLU   487    -101.442  10.312   0.389  1.00 10.00      A   
ATOM   4609  CD  GLU   487    -100.908   8.968  -0.138  1.00 10.00      A   
ATOM   4610  OE1 GLU   487    -101.089   7.913   0.540  1.00 10.00      A   
ATOM   4611  OE2 GLU   487    -100.299   8.966  -1.217  1.00 10.00      A   
ATOM   4612  C   GLU   487    -103.190  12.986   0.331  1.00 10.00      A   
ATOM   4613  O   GLU   487    -103.523  12.412   1.387  1.00 10.00      A   
ATOM   4614  N   ILE   488    -103.983  13.792  -0.377  1.00 10.00      A   
ATOM   4615  HN  ILE   488    -103.708  14.087  -1.269  1.00 10.00      A   
ATOM   4616  CA  ILE   488    -105.275  14.241   0.185  1.00 10.00      A   
ATOM   4617  CB  ILE   488    -105.186  15.749   0.598  1.00 10.00      A   
ATOM   4618  CG1 ILE   488    -104.082  15.962   1.675  1.00 10.00      A   
ATOM   4619  CG2 ILE   488    -106.553  16.230   1.204  1.00 10.00      A   
ATOM   4620  CD1 ILE   488    -103.702  17.498   1.828  1.00 10.00      A   
ATOM   4621  C   ILE   488    -106.335  14.076  -0.867  1.00 10.00      A   
ATOM   4622  O   ILE   488    -106.131  14.478  -2.036  1.00 10.00      A   
ATOM   4623  N   ARG   489    -107.523  13.570  -0.478  1.00 10.00      A   
ATOM   4624  HN  ARG   489    -107.653  13.208   0.424  1.00 10.00      A   
ATOM   4625  CA  ARG   489    -108.617  13.584  -1.462  1.00 10.00      A   
ATOM   4626  CB  ARG   489    -108.822  12.170  -2.056  1.00 10.00      A   
ATOM   4627  CG  ARG   489    -109.087  11.093  -0.996  1.00 10.00      A   
ATOM   4628  CD  ARG   489    -109.658   9.789  -1.581  1.00 10.00      A   
ATOM   4629  NE  ARG   489    -110.963  10.024  -2.198  1.00 10.00      A   
ATOM   4630  HE  ARG   489    -111.389  10.889  -2.028  1.00 10.00      A   
ATOM   4631  CZ  ARG   489    -111.601   9.144  -2.971  1.00 10.00      A   
ATOM   4632  NH1 ARG   489    -111.082   7.940  -3.200  1.00 10.00      A   
ATOM   4633 HH11 ARG   489    -110.170   7.677  -2.776  1.00 10.00      A   
ATOM   4634 HH12 ARG   489    -111.590   7.261  -3.805  1.00 10.00      A   
ATOM   4635  NH2 ARG   489    -112.773   9.461  -3.492  1.00 10.00      A   
ATOM   4636 HH21 ARG   489    -113.276   8.779  -4.096  1.00 10.00      A   
ATOM   4637 HH22 ARG   489    -113.194  10.392  -3.299  1.00 10.00      A   
ATOM   4638  C   ARG   489    -109.884  14.056  -0.751  1.00 10.00      A   
ATOM   4639  O   ARG   489    -110.089  13.735   0.421  1.00 10.00      A   
ATOM   4640  N   ASP   490    -110.713  14.815  -1.461  1.00 10.00      A   
ATOM   4641  HN  ASP   490    -110.411  15.181  -2.318  1.00 10.00      A   
ATOM   4642  CA  ASP   490    -112.076  15.117  -0.991  1.00 10.00      A   
ATOM   4643  CB  ASP   490    -112.912  13.812  -0.941  1.00 10.00      A   
ATOM   4644  CG  ASP   490    -113.130  13.197  -2.310  1.00 10.00      A   
ATOM   4645  OD1 ASP   490    -114.067  13.612  -3.015  1.00 10.00      A   
ATOM   4646  OD2 ASP   490    -112.385  12.268  -2.673  1.00 10.00      A   
ATOM   4647  C   ASP   490    -112.101  15.820   0.354  1.00 10.00      A   
ATOM   4648  O   ASP   490    -112.854  15.434   1.241  1.00 10.00      A   
ATOM   4649  N   CYS   491    -111.270  16.867   0.501  1.00 10.00      A   
ATOM   4650  HN  CYS   491    -110.675  17.102  -0.241  1.00 10.00      A   
ATOM   4651  CA  CYS   491    -111.217  17.667   1.714  1.00 10.00      A   
ATOM   4652  CB  CYS   491    -109.855  17.481   2.414  1.00 10.00      A   
ATOM   4653  SG  CYS   491    -109.573  15.789   3.109  1.00 10.00      A   
ATOM   4654  HG  CYS   491    -109.172  15.924   4.365  1.00 10.00      A   
ATOM   4655  C   CYS   491    -111.379  19.131   1.318  1.00 10.00      A   
ATOM   4656  O   CYS   491    -110.953  19.525   0.239  1.00 10.00      A   
ATOM   4657  N   PRO   492    -111.970  19.950   2.201  1.00 10.00      A   
ATOM   4658  CA  PRO   492    -112.157  21.390   1.943  1.00 10.00      A   
ATOM   4659  CB  PRO   492    -113.254  21.765   2.930  1.00 10.00      A   
ATOM   4660  CG  PRO   492    -113.044  20.834   4.085  1.00 10.00      A   
ATOM   4661  CD  PRO   492    -112.551  19.533   3.494  1.00 10.00      A   
ATOM   4662  C   PRO   492    -110.876  22.219   2.178  1.00 10.00      A   
ATOM   4663  O   PRO   492    -110.872  23.158   2.981  1.00 10.00      A   
ATOM   4664  N   PHE   493    -109.819  21.842   1.468  1.00 10.00      A   
ATOM   4665  HN  PHE   493    -109.939  21.093   0.846  1.00 10.00      A   
ATOM   4666  CA  PHE   493    -108.499  22.449   1.538  1.00 10.00      A   
ATOM   4667  CB  PHE   493    -107.404  21.400   1.835  1.00 10.00      A   
ATOM   4668  CG  PHE   493    -107.569  20.630   3.157  1.00 10.00      A   
ATOM   4669  CD1 PHE   493    -106.982  19.367   3.303  1.00 10.00      A   
ATOM   4670  CD2 PHE   493    -108.249  21.179   4.256  1.00 10.00      A   
ATOM   4671  CE1 PHE   493    -107.096  18.673   4.520  1.00 10.00      A   
ATOM   4672  CE2 PHE   493    -108.377  20.501   5.450  1.00 10.00      A   
ATOM   4673  CZ  PHE   493    -107.807  19.233   5.592  1.00 10.00      A   
ATOM   4674  C   PHE   493    -108.228  23.007   0.152  1.00 10.00      A   
ATOM   4675  O   PHE   493    -108.510  22.350  -0.875  1.00 10.00      A   
ATOM   4676  N   GLY   494    -107.648  24.209   0.100  1.00 10.00      A   
ATOM   4677  HN  GLY   494    -107.245  24.599   0.904  1.00 10.00      A   
ATOM   4678  CA  GLY   494    -107.626  24.921  -1.158  1.00 10.00      A   
ATOM   4679  C   GLY   494    -106.438  25.809  -1.331  1.00 10.00      A   
ATOM   4680  O   GLY   494    -105.316  25.508  -0.890  1.00 10.00      A   
ATOM   4681  N   ASP   495    -106.717  26.961  -1.901  1.00 10.00      A   
ATOM   4682  HN  ASP   495    -107.652  27.198  -2.073  1.00 10.00      A   
ATOM   4683  CA  ASP   495    -105.666  27.886  -2.279  1.00 10.00      A   
ATOM   4684  CB  ASP   495    -106.297  29.067  -3.002  1.00 10.00      A   
ATOM   4685  CG  ASP   495    -107.033  28.639  -4.274  1.00 10.00      A   
ATOM   4686  OD1 ASP   495    -107.032  27.427  -4.564  1.00 10.00      A   
ATOM   4687  OD2 ASP   495    -107.570  29.497  -4.976  1.00 10.00      A   
ATOM   4688  C   ASP   495    -104.879  28.424  -1.089  1.00 10.00      A   
ATOM   4689  O   ASP   495    -103.673  28.663  -1.201  1.00 10.00      A   
ATOM   4690  N   LYS   496    -105.586  28.707   0.004  1.00 10.00      A   
ATOM   4691  HN  LYS   496    -106.501  28.367   0.095  1.00 10.00      A   
ATOM   4692  CA  LYS   496    -105.000  29.527   1.077  1.00 10.00      A   
ATOM   4693  CB  LYS   496    -106.074  29.947   2.064  1.00 10.00      A   
ATOM   4694  CG  LYS   496    -107.011  31.031   1.477  1.00 10.00      A   
ATOM   4695  CD  LYS   496    -108.057  31.370   2.511  1.00 10.00      A   
ATOM   4696  CE  LYS   496    -109.391  31.617   1.844  1.00 10.00      A   
ATOM   4697  NZ  LYS   496    -109.856  30.373   1.138  1.00 10.00      A   
ATOM   4698  HZ1 LYS   496    -110.775  30.544   0.680  1.00 10.00      A   
ATOM   4699  HZ2 LYS   496    -109.960  29.593   1.817  1.00 10.00      A   
ATOM   4700  HZ3 LYS   496    -109.165  30.095   0.412  1.00 10.00      A   
ATOM   4701  C   LYS   496    -103.867  28.800   1.789  1.00 10.00      A   
ATOM   4702  O   LYS   496    -102.782  29.368   1.951  1.00 10.00      A   
ATOM   4703  N   ALA   497    -104.099  27.542   2.194  1.00 10.00      A   
ATOM   4704  HN  ALA   497    -104.970  27.125   2.029  1.00 10.00      A   
ATOM   4705  CA  ALA   497    -103.040  26.789   2.889  1.00 10.00      A   
ATOM   4706  CB  ALA   497    -103.602  25.534   3.569  1.00 10.00      A   
ATOM   4707  C   ALA   497    -101.902  26.436   1.964  1.00 10.00      A   
ATOM   4708  O   ALA   497    -100.740  26.469   2.372  1.00 10.00      A   
ATOM   4709  N   LEU   498    -102.236  26.140   0.702  1.00 10.00      A   
ATOM   4710  HN  LEU   498    -103.175  26.203   0.428  1.00 10.00      A   
ATOM   4711  CA  LEU   498    -101.226  25.722  -0.281  1.00 10.00      A   
ATOM   4712  CB  LEU   498    -101.944  25.361  -1.606  1.00 10.00      A   
ATOM   4713  CG  LEU   498    -101.087  24.893  -2.773  1.00 10.00      A   
ATOM   4714  CD1 LEU   498    -100.456  23.561  -2.387  1.00 10.00      A   
ATOM   4715  CD2 LEU   498    -101.938  24.740  -4.029  1.00 10.00      A   
ATOM   4716  C   LEU   498    -100.226  26.855  -0.553  1.00 10.00      A   
ATOM   4717  O   LEU   498     -98.990  26.667  -0.574  1.00 10.00      A   
ATOM   4718  N   LEU   499    -100.749  28.042  -0.832  1.00 10.00      A   
ATOM   4719  HN  LEU   499    -101.718  28.182  -0.802  1.00 10.00      A   
ATOM   4720  CA  LEU   499     -99.851  29.132  -1.182  1.00 10.00      A   
ATOM   4721  CB  LEU   499    -100.626  30.219  -1.909  1.00 10.00      A   
ATOM   4722  CG  LEU   499    -101.146  29.826  -3.308  1.00 10.00      A   
ATOM   4723  CD1 LEU   499    -102.083  30.930  -3.763  1.00 10.00      A   
ATOM   4724  CD2 LEU   499     -99.997  29.636  -4.260  1.00 10.00      A   
ATOM   4725  C   LEU   499     -99.177  29.715   0.069  1.00 10.00      A   
ATOM   4726  O   LEU   499     -98.048  30.166  -0.006  1.00 10.00      A   
ATOM   4727  N   ALA   500     -99.850  29.678   1.208  1.00 10.00      A   
ATOM   4728  HN  ALA   500    -100.759  29.311   1.224  1.00 10.00      A   
ATOM   4729  CA  ALA   500     -99.242  30.186   2.463  1.00 10.00      A   
ATOM   4730  CB  ALA   500    -100.235  30.179   3.553  1.00 10.00      A   
ATOM   4731  C   ALA   500     -98.020  29.364   2.898  1.00 10.00      A   
ATOM   4732  O   ALA   500     -97.135  29.868   3.613  1.00 10.00      A   
ATOM   4733  N   ASN   501     -97.987  28.109   2.462  1.00 10.00      A   
ATOM   4734  HN  ASN   501     -98.720  27.786   1.896  1.00 10.00      A   
ATOM   4735  CA  ASN   501     -96.902  27.196   2.793  1.00 10.00      A   
ATOM   4736  CB  ASN   501     -97.516  25.987   3.516  1.00 10.00      A   
ATOM   4737  CG  ASN   501     -98.157  26.388   4.818  1.00 10.00      A   
ATOM   4738  OD1 ASN   501     -97.329  26.599   5.833  1.00 10.00      A   
ATOM   4739  ND2 ASN   501     -99.396  26.582   4.900  1.00 10.00      A   
ATOM   4740 HD21 ASN   501     -99.937  26.464   4.091  1.00 10.00      A   
ATOM   4741 HD22 ASN   501     -99.768  26.842   5.769  1.00 10.00      A   
ATOM   4742  C   ASN   501     -96.126  26.711   1.589  1.00 10.00      A   
ATOM   4743  O   ASN   501     -95.609  25.597   1.615  1.00 10.00      A   
ATOM   4744  N   ALA   502     -96.030  27.531   0.528  1.00 10.00      A   
ATOM   4745  HN  ALA   502     -96.408  28.434   0.581  1.00 10.00      A   
ATOM   4746  CA  ALA   502     -95.373  27.099  -0.700  1.00 10.00      A   
ATOM   4747  CB  ALA   502     -95.356  28.210  -1.742  1.00 10.00      A   
ATOM   4748  C   ALA   502     -93.939  26.594  -0.463  1.00 10.00      A   
ATOM   4749  O   ALA   502     -93.553  25.607  -1.057  1.00 10.00      A   
ATOM   4750  N   SER   503     -93.141  27.284   0.359  1.00 10.00      A   
ATOM   4751  HN  SER   503     -93.493  28.056   0.851  1.00 10.00      A   
ATOM   4752  CA  SER   503     -91.731  26.883   0.527  1.00 10.00      A   
ATOM   4753  CB  SER   503     -90.976  27.922   1.344  1.00 10.00      A   
ATOM   4754  OG  SER   503     -91.544  27.969   2.647  1.00 10.00      A   
ATOM   4755  HG  SER   503     -91.743  27.077   2.941  1.00 10.00      A   
ATOM   4756  C   SER   503     -91.580  25.494   1.166  1.00 10.00      A   
ATOM   4757  O   SER   503     -90.579  24.795   0.935  1.00 10.00      A   
ATOM   4758  N   LYS   504     -92.568  25.097   1.962  1.00 10.00      A   
ATOM   4759  HN  LYS   504     -93.313  25.710   2.137  1.00 10.00      A   
ATOM   4760  CA  LYS   504     -92.577  23.759   2.591  1.00 10.00      A   
ATOM   4761  CB  LYS   504     -93.842  23.583   3.477  1.00 10.00      A   
ATOM   4762  CG  LYS   504     -93.972  22.170   4.147  1.00 10.00      A   
ATOM   4763  CD  LYS   504     -92.815  21.883   5.152  1.00 10.00      A   
ATOM   4764  CE  LYS   504     -93.220  20.621   5.975  1.00 10.00      A   
ATOM   4765  NZ  LYS   504     -92.104  20.222   6.929  1.00 10.00      A   
ATOM   4766  HZ1 LYS   504     -91.237  20.007   6.396  1.00 10.00      A   
ATOM   4767  HZ2 LYS   504     -92.381  19.379   7.471  1.00 10.00      A   
ATOM   4768  HZ3 LYS   504     -91.908  20.998   7.594  1.00 10.00      A   
ATOM   4769  C   LYS   504     -92.489  22.656   1.525  1.00 10.00      A   
ATOM   4770  O   LYS   504     -91.885  21.604   1.746  1.00 10.00      A   
ATOM   4771  N   LEU   505     -93.103  22.902   0.367  1.00 10.00      A   
ATOM   4772  HN  LEU   505     -93.514  23.783   0.238  1.00 10.00      A   
ATOM   4773  CA  LEU   505     -93.198  21.930  -0.722  1.00 10.00      A   
ATOM   4774  CB  LEU   505     -94.146  22.444  -1.842  1.00 10.00      A   
ATOM   4775  CG  LEU   505     -95.569  22.837  -1.364  1.00 10.00      A   
ATOM   4776  CD1 LEU   505     -96.406  23.421  -2.539  1.00 10.00      A   
ATOM   4777  CD2 LEU   505     -96.295  21.638  -0.695  1.00 10.00      A   
ATOM   4778  C   LEU   505     -91.830  21.551  -1.282  1.00 10.00      A   
ATOM   4779  O   LEU   505     -91.679  20.428  -1.825  1.00 10.00      A   
ATOM   4780  N   GLU   506     -90.841  22.449  -1.158  1.00 10.00      A   
ATOM   4781  HN  GLU   506     -91.032  23.323  -0.758  1.00 10.00      A   
ATOM   4782  CA  GLU   506     -89.467  22.144  -1.614  1.00 10.00      A   
ATOM   4783  CB  GLU   506     -88.614  23.423  -1.811  1.00 10.00      A   
ATOM   4784  CG  GLU   506     -88.908  24.061  -3.118  1.00 10.00      A   
ATOM   4785  CD  GLU   506     -88.028  25.266  -3.439  1.00 10.00      A   
ATOM   4786  OE1 GLU   506     -87.426  25.841  -2.507  1.00 10.00      A   
ATOM   4787  OE2 GLU   506     -87.959  25.628  -4.622  1.00 10.00      A   
ATOM   4788  C   GLU   506     -88.747  21.180  -0.667  1.00 10.00      A   
ATOM   4789  O   GLU   506     -87.669  20.708  -0.994  1.00 10.00      A   
ATOM   4790  N   THR   507     -89.354  20.891   0.493  1.00 10.00      A   
ATOM   4791  HN  THR   507     -90.214  21.318   0.686  1.00 10.00      A   
ATOM   4792  CA  THR   507     -88.794  19.965   1.489  1.00 10.00      A   
ATOM   4793  CB  THR   507     -88.907  20.530   2.934  1.00 10.00      A   
ATOM   4794  OG1 THR   507     -90.285  20.464   3.353  1.00 10.00      A   
ATOM   4795  HG1 THR   507     -90.837  20.231   2.604  1.00 10.00      A   
ATOM   4796  CG2 THR   507     -88.426  21.956   2.940  1.00 10.00      A   
ATOM   4797  C   THR   507     -89.429  18.580   1.467  1.00 10.00      A   
ATOM   4798  O   THR   507     -89.067  17.737   2.282  1.00 10.00      A   
ATOM   4799  N   MET   508     -90.349  18.346   0.526  1.00 10.00      A   
ATOM   4800  HN  MET   508     -90.508  19.041  -0.147  1.00 10.00      A   
ATOM   4801  CA  MET   508     -91.130  17.117   0.440  1.00 10.00      A   
ATOM   4802  CB  MET   508     -92.642  17.446   0.520  1.00 10.00      A   
ATOM   4803  CG  MET   508     -93.040  18.185   1.790  1.00 10.00      A   
ATOM   4804  SD  MET   508     -94.657  18.951   1.833  1.00 10.00      A   
ATOM   4805  CE  MET   508     -95.743  17.536   1.455  1.00 10.00      A   
ATOM   4806  C   MET   508     -90.908  16.444  -0.895  1.00 10.00      A   
ATOM   4807  O   MET   508     -90.617  17.129  -1.879  1.00 10.00      A   
ATOM   4808  N   ARG   509     -91.096  15.127  -0.961  1.00 10.00      A   
ATOM   4809  HN  ARG   509     -91.207  14.602  -0.142  1.00 10.00      A   
ATOM   4810  CA  ARG   509     -91.134  14.463  -2.283  1.00 10.00      A   
ATOM   4811  CB  ARG   509     -91.253  12.943  -2.164  1.00 10.00      A   
ATOM   4812  CG  ARG   509     -91.340  12.251  -3.561  1.00 10.00      A   
ATOM   4813  CD  ARG   509     -91.632  10.769  -3.493  1.00 10.00      A   
ATOM   4814  NE  ARG   509     -90.512  10.066  -2.888  1.00 10.00      A   
ATOM   4815  HE  ARG   509     -89.668  10.551  -2.780  1.00 10.00      A   
ATOM   4816  CZ  ARG   509     -90.592   8.813  -2.482  1.00 10.00      A   
ATOM   4817  NH1 ARG   509     -91.739   8.134  -2.646  1.00 10.00      A   
ATOM   4818 HH11 ARG   509     -92.558   8.597  -3.090  1.00 10.00      A   
ATOM   4819 HH12 ARG   509     -91.809   7.146  -2.329  1.00 10.00      A   
ATOM   4820  NH2 ARG   509     -89.540   8.259  -1.919  1.00 10.00      A   
ATOM   4821 HH21 ARG   509     -89.582   7.277  -1.596  1.00 10.00      A   
ATOM   4822 HH22 ARG   509     -88.665   8.808  -1.799  1.00 10.00      A   
ATOM   4823  C   ARG   509     -92.308  15.006  -3.128  1.00 10.00      A   
ATOM   4824  O   ARG   509     -92.118  15.372  -4.313  1.00 10.00      A   
ATOM   4825  N   SER   510     -93.505  15.095  -2.523  1.00 10.00      A   
ATOM   4826  HN  SER   510     -93.590  14.938  -1.559  1.00 10.00      A   
ATOM   4827  CA  SER   510     -94.686  15.432  -3.335  1.00 10.00      A   
ATOM   4828  CB  SER   510     -95.028  14.257  -4.268  1.00 10.00      A   
ATOM   4829  OG  SER   510     -95.436  13.076  -3.547  1.00 10.00      A   
ATOM   4830  HG  SER   510     -96.393  13.063  -3.468  1.00 10.00      A   
ATOM   4831  C   SER   510     -95.886  15.769  -2.485  1.00 10.00      A   
ATOM   4832  O   SER   510     -95.947  15.370  -1.321  1.00 10.00      A   
ATOM   4833  N   LEU   511     -96.841  16.493  -3.093  1.00 10.00      A   
ATOM   4834  HN  LEU   511     -96.655  16.871  -3.978  1.00 10.00      A   
ATOM   4835  CA  LEU   511     -98.127  16.734  -2.490  1.00 10.00      A   
ATOM   4836  CB  LEU   511     -98.250  18.201  -2.093  1.00 10.00      A   
ATOM   4837  CG  LEU   511     -99.684  18.720  -1.846  1.00 10.00      A   
ATOM   4838  CD1 LEU   511    -100.207  17.953  -0.606  1.00 10.00      A   
ATOM   4839  CD2 LEU   511     -99.633  20.223  -1.639  1.00 10.00      A   
ATOM   4840  C   LEU   511     -99.155  16.359  -3.574  1.00 10.00      A   
ATOM   4841  O   LEU   511     -99.027  16.824  -4.729  1.00 10.00      A   
ATOM   4842  N   TRP   512    -100.119  15.506  -3.208  1.00 10.00      A   
ATOM   4843  HN  TRP   512    -100.086  15.117  -2.309  1.00 10.00      A   
ATOM   4844  CA  TRP   512    -101.244  15.122  -4.116  1.00 10.00      A   
ATOM   4845  CB  TRP   512    -101.340  13.585  -4.241  1.00 10.00      A   
ATOM   4846  CG  TRP   512    -102.607  13.131  -4.951  1.00 10.00      A   
ATOM   4847  CD1 TRP   512    -103.851  13.036  -4.420  1.00 10.00      A   
ATOM   4848  CD2 TRP   512    -102.732  12.844  -6.341  1.00 10.00      A   
ATOM   4849  NE1 TRP   512    -104.760  12.663  -5.398  1.00 10.00      A   
ATOM   4850  HE1 TRP   512    -105.718  12.511  -5.261  1.00 10.00      A   
ATOM   4851  CE2 TRP   512    -104.088  12.530  -6.585  1.00 10.00      A   
ATOM   4852  CE3 TRP   512    -101.816  12.790  -7.405  1.00 10.00      A   
ATOM   4853  CZ2 TRP   512    -104.569  12.163  -7.864  1.00 10.00      A   
ATOM   4854  CZ3 TRP   512    -102.280  12.434  -8.673  1.00 10.00      A   
ATOM   4855  CH2 TRP   512    -103.652  12.109  -8.887  1.00 10.00      A   
ATOM   4856  C   TRP   512    -102.528  15.668  -3.506  1.00 10.00      A   
ATOM   4857  O   TRP   512    -102.769  15.504  -2.296  1.00 10.00      A   
ATOM   4858  N   MET   513    -103.324  16.400  -4.300  1.00 10.00      A   
ATOM   4859  HN  MET   513    -103.015  16.659  -5.193  1.00 10.00      A   
ATOM   4860  CA  MET   513    -104.641  16.814  -3.846  1.00 10.00      A   
ATOM   4861  CB  MET   513    -104.658  18.311  -3.477  1.00 10.00      A   
ATOM   4862  CG  MET   513    -103.702  18.714  -2.317  1.00 10.00      A   
ATOM   4863  SD  MET   513    -103.693  20.463  -1.958  1.00 10.00      A   
ATOM   4864  CE  MET   513    -105.293  20.714  -1.141  1.00 10.00      A   
ATOM   4865  C   MET   513    -105.637  16.576  -4.968  1.00 10.00      A   
ATOM   4866  O   MET   513    -105.545  17.226  -6.047  1.00 10.00      A   
ATOM   4867  N   SER   514    -106.626  15.725  -4.705  1.00 10.00      A   
ATOM   4868  HN  SER   514    -106.646  15.248  -3.850  1.00 10.00      A   
ATOM   4869  CA  SER   514    -107.695  15.497  -5.699  1.00 10.00      A   
ATOM   4870  CB  SER   514    -107.635  14.079  -6.250  1.00 10.00      A   
ATOM   4871  OG  SER   514    -107.681  13.119  -5.206  1.00 10.00      A   
ATOM   4872  HG  SER   514    -106.986  13.303  -4.570  1.00 10.00      A   
ATOM   4873  C   SER   514    -109.053  15.756  -5.090  1.00 10.00      A   
ATOM   4874  O   SER   514    -109.297  15.428  -3.921  1.00 10.00      A   
ATOM   4875  N   SER   515    -109.969  16.274  -5.916  1.00 10.00      A   
ATOM   4876  HN  SER   515    -109.728  16.428  -6.853  1.00 10.00      A   
ATOM   4877  CA  SER   515    -111.305  16.615  -5.469  1.00 10.00      A   
ATOM   4878  CB  SER   515    -112.139  15.346  -5.226  1.00 10.00      A   
ATOM   4879  OG  SER   515    -112.311  14.630  -6.438  1.00 10.00      A   
ATOM   4880  HG  SER   515    -113.016  15.032  -6.951  1.00 10.00      A   
ATOM   4881  C   SER   515    -111.327  17.504  -4.226  1.00 10.00      A   
ATOM   4882  O   SER   515    -112.242  17.393  -3.393  1.00 10.00      A   
ATOM   4883  N   CYS   516    -110.350  18.403  -4.121  1.00 10.00      A   
ATOM   4884  HN  CYS   516    -109.635  18.395  -4.791  1.00 10.00      A   
ATOM   4885  CA  CYS   516    -110.293  19.408  -3.051  1.00 10.00      A   
ATOM   4886  CB  CYS   516    -108.879  19.516  -2.433  1.00 10.00      A   
ATOM   4887  SG  CYS   516    -108.417  17.960  -1.563  1.00 10.00      A   
ATOM   4888  HG  CYS   516    -109.340  17.048  -1.837  1.00 10.00      A   
ATOM   4889  C   CYS   516    -110.761  20.736  -3.616  1.00 10.00      A   
ATOM   4890  O   CYS   516    -111.564  20.750  -4.558  1.00 10.00      A   
ATOM   4891  N   SER   517    -110.330  21.845  -3.012  1.00 10.00      A   
ATOM   4892  HN  SER   517    -109.705  21.781  -2.260  1.00 10.00      A   
ATOM   4893  CA  SER   517    -110.792  23.163  -3.476  1.00 10.00      A   
ATOM   4894  CB  SER   517    -111.456  23.921  -2.316  1.00 10.00      A   
ATOM   4895  OG  SER   517    -112.683  23.250  -1.969  1.00 10.00      A   
ATOM   4896  HG  SER   517    -112.886  23.411  -1.045  1.00 10.00      A   
ATOM   4897  C   SER   517    -109.752  24.036  -4.182  1.00 10.00      A   
ATOM   4898  O   SER   517    -109.930  25.246  -4.295  1.00 10.00      A   
ATOM   4899  N   VAL   518    -108.684  23.452  -4.683  1.00 10.00      A   
ATOM   4900  HN  VAL   518    -108.621  22.474  -4.695  1.00 10.00      A   
ATOM   4901  CA  VAL   518    -107.599  24.255  -5.221  1.00 10.00      A   
ATOM   4902  CB  VAL   518    -106.259  23.452  -5.315  1.00 10.00      A   
ATOM   4903  CG1 VAL   518    -105.140  24.360  -5.791  1.00 10.00      A   
ATOM   4904  CG2 VAL   518    -105.856  22.852  -3.958  1.00 10.00      A   
ATOM   4905  C   VAL   518    -107.991  24.772  -6.613  1.00 10.00      A   
ATOM   4906  O   VAL   518    -108.312  23.972  -7.499  1.00 10.00      A   
ATOM   4907  N   SER   519    -107.942  26.097  -6.805  1.00 10.00      A   
ATOM   4908  HN  SER   519    -107.599  26.681  -6.096  1.00 10.00      A   
ATOM   4909  CA  SER   519    -108.402  26.679  -8.075  1.00 10.00      A   
ATOM   4910  CB  SER   519    -108.777  28.151  -7.907  1.00 10.00      A   
ATOM   4911  OG  SER   519    -107.655  28.913  -7.523  1.00 10.00      A   
ATOM   4912  HG  SER   519    -107.925  29.819  -7.355  1.00 10.00      A   
ATOM   4913  C   SER   519    -107.311  26.599  -9.117  1.00 10.00      A   
ATOM   4914  O   SER   519    -106.131  26.468  -8.796  1.00 10.00      A   
ATOM   4915  N   PHE   520    -107.695  26.709 -10.382  1.00 10.00      A   
ATOM   4916  HN  PHE   520    -108.647  26.742 -10.614  1.00 10.00      A   
ATOM   4917  CA  PHE   520    -106.680  26.780 -11.413  1.00 10.00      A   
ATOM   4918  CB  PHE   520    -107.346  26.764 -12.800  1.00 10.00      A   
ATOM   4919  CG  PHE   520    -106.389  26.981 -13.913  1.00 10.00      A   
ATOM   4920  CD1 PHE   520    -105.276  26.153 -14.065  1.00 10.00      A   
ATOM   4921  CD2 PHE   520    -106.601  28.004 -14.818  1.00 10.00      A   
ATOM   4922  CE1 PHE   520    -104.387  26.363 -15.108  1.00 10.00      A   
ATOM   4923  CE2 PHE   520    -105.713  28.205 -15.865  1.00 10.00      A   
ATOM   4924  CZ  PHE   520    -104.612  27.393 -15.992  1.00 10.00      A   
ATOM   4925  C   PHE   520    -105.764  28.026 -11.218  1.00 10.00      A   
ATOM   4926  O   PHE   520    -104.532  27.940 -11.356  1.00 10.00      A   
ATOM   4927  N   GLY   521    -106.355  29.165 -10.853  1.00 10.00      A   
ATOM   4928  HN  GLY   521    -107.332  29.194 -10.780  1.00 10.00      A   
ATOM   4929  CA  GLY   521    -105.571  30.368 -10.561  1.00 10.00      A   
ATOM   4930  C   GLY   521    -104.467  30.166  -9.519  1.00 10.00      A   
ATOM   4931  O   GLY   521    -103.371  30.707  -9.665  1.00 10.00      A   
ATOM   4932  N   ALA   522    -104.760  29.405  -8.468  1.00 10.00      A   
ATOM   4933  HN  ALA   522    -105.649  29.000  -8.385  1.00 10.00      A   
ATOM   4934  CA  ALA   522    -103.735  29.173  -7.426  1.00 10.00      A   
ATOM   4935  CB  ALA   522    -104.354  28.554  -6.160  1.00 10.00      A   
ATOM   4936  C   ALA   522    -102.626  28.267  -7.949  1.00 10.00      A   
ATOM   4937  O   ALA   522    -101.442  28.455  -7.616  1.00 10.00      A   
ATOM   4938  N   CYS   523    -103.001  27.273  -8.748  1.00 10.00      A   
ATOM   4939  HN  CYS   523    -103.956  27.133  -8.915  1.00 10.00      A   
ATOM   4940  CA  CYS   523    -102.032  26.385  -9.383  1.00 10.00      A   
ATOM   4941  CB  CYS   523    -102.752  25.288 -10.205  1.00 10.00      A   
ATOM   4942  SG  CYS   523    -103.695  24.057  -9.242  1.00 10.00      A   
ATOM   4943  HG  CYS   523    -103.214  22.857  -9.529  1.00 10.00      A   
ATOM   4944  C   CYS   523    -101.094  27.200 -10.285  1.00 10.00      A   
ATOM   4945  O   CYS   523     -99.881  27.031 -10.245  1.00 10.00      A   
ATOM   4946  N   LYS   524    -101.648  28.083 -11.113  1.00 10.00      A   
ATOM   4947  HN  LYS   524    -102.624  28.149 -11.174  1.00 10.00      A   
ATOM   4948  CA  LYS   524    -100.803  28.956 -11.933  1.00 10.00      A   
ATOM   4949  CB  LYS   524    -101.662  29.889 -12.785  1.00 10.00      A   
ATOM   4950  CG  LYS   524    -102.315  29.196 -13.974  1.00 10.00      A   
ATOM   4951  CD  LYS   524    -102.974  30.249 -14.880  1.00 10.00      A   
ATOM   4952  CE  LYS   524    -104.171  30.906 -14.216  1.00 10.00      A   
ATOM   4953  NZ  LYS   524    -104.898  31.766 -15.200  1.00 10.00      A   
ATOM   4954  HZ1 LYS   524    -104.267  32.510 -15.560  1.00 10.00      A   
ATOM   4955  HZ2 LYS   524    -105.720  32.214 -14.747  1.00 10.00      A   
ATOM   4956  HZ3 LYS   524    -105.230  31.191 -16.001  1.00 10.00      A   
ATOM   4957  C   LYS   524     -99.867  29.815 -11.079  1.00 10.00      A   
ATOM   4958  O   LYS   524     -98.661  29.962 -11.380  1.00 10.00      A   
ATOM   4959  N   LEU   525    -100.420  30.443 -10.047  1.00 10.00      A   
ATOM   4960  HN  LEU   525    -101.372  30.330  -9.841  1.00 10.00      A   
ATOM   4961  CA  LEU   525     -99.568  31.312  -9.225  1.00 10.00      A   
ATOM   4962  CB  LEU   525    -100.391  32.167  -8.244  1.00 10.00      A   
ATOM   4963  CG  LEU   525     -99.621  33.365  -7.670  1.00 10.00      A   
ATOM   4964  CD1 LEU   525     -99.303  34.355  -8.786  1.00 10.00      A   
ATOM   4965  CD2 LEU   525    -100.476  34.069  -6.641  1.00 10.00      A   
ATOM   4966  C   LEU   525     -98.484  30.515  -8.509  1.00 10.00      A   
ATOM   4967  O   LEU   525     -97.348  30.963  -8.440  1.00 10.00      A   
ATOM   4968  N   LEU   526     -98.816  29.328  -8.003  1.00 10.00      A   
ATOM   4969  HN  LEU   526     -99.743  29.017  -8.073  1.00 10.00      A   
ATOM   4970  CA  LEU   526     -97.815  28.475  -7.340  1.00 10.00      A   
ATOM   4971  CB  LEU   526     -98.439  27.197  -6.771  1.00 10.00      A   
ATOM   4972  CG  LEU   526     -97.469  26.218  -6.080  1.00 10.00      A   
ATOM   4973  CD1 LEU   526     -96.834  26.813  -4.807  1.00 10.00      A   
ATOM   4974  CD2 LEU   526     -98.167  24.883  -5.735  1.00 10.00      A   
ATOM   4975  C   LEU   526     -96.681  28.101  -8.308  1.00 10.00      A   
ATOM   4976  O   LEU   526     -95.496  28.165  -7.938  1.00 10.00      A   
ATOM   4977  N   GLY   527     -97.053  27.736  -9.543  1.00 10.00      A   
ATOM   4978  HN  GLY   527     -98.009  27.663  -9.745  1.00 10.00      A   
ATOM   4979  CA  GLY   527     -96.074  27.443 -10.599  1.00 10.00      A   
ATOM   4980  C   GLY   527     -95.150  28.596 -10.897  1.00 10.00      A   
ATOM   4981  O   GLY   527     -93.960  28.383 -11.095  1.00 10.00      A   
ATOM   4982  N   GLN   528     -95.703  29.812 -10.933  1.00 10.00      A   
ATOM   4983  HN  GLN   528     -96.676  29.874 -10.828  1.00 10.00      A   
ATOM   4984  CA  GLN   528     -94.955  31.063 -11.119  1.00 10.00      A   
ATOM   4985  CB  GLN   528     -95.888  32.284 -11.053  1.00 10.00      A   
ATOM   4986  CG  GLN   528     -96.534  32.719 -12.306  1.00 10.00      A   
ATOM   4987  CD  GLN   528     -95.635  33.594 -13.151  1.00 10.00      A   
ATOM   4988  OE1 GLN   528     -94.949  34.504 -12.669  1.00 10.00      A   
ATOM   4989  NE2 GLN   528     -95.633  33.311 -14.435  1.00 10.00      A   
ATOM   4990 HE21 GLN   528     -96.197  32.574 -14.747  1.00 10.00      A   
ATOM   4991 HE22 GLN   528     -95.066  33.850 -15.026  1.00 10.00      A   
ATOM   4992  C   GLN   528     -93.950  31.282 -10.003  1.00 10.00      A   
ATOM   4993  O   GLN   528     -92.781  31.619 -10.241  1.00 10.00      A   
ATOM   4994  N   LYS   529     -94.464  31.191  -8.789  1.00 10.00      A   
ATOM   4995  HN  LYS   529     -95.408  30.943  -8.696  1.00 10.00      A   
ATOM   4996  CA  LYS   529     -93.695  31.442  -7.596  1.00 10.00      A   
ATOM   4997  CB  LYS   529     -94.611  31.369  -6.382  1.00 10.00      A   
ATOM   4998  CG  LYS   529     -93.912  31.837  -5.096  1.00 10.00      A   
ATOM   4999  CD  LYS   529     -94.735  31.567  -3.861  1.00 10.00      A   
ATOM   5000  CE  LYS   529     -93.855  31.575  -2.608  1.00 10.00      A   
ATOM   5001  NZ  LYS   529     -93.182  32.863  -2.383  1.00 10.00      A   
ATOM   5002  HZ1 LYS   529     -93.882  33.633  -2.359  1.00 10.00      A   
ATOM   5003  HZ2 LYS   529     -92.503  33.051  -3.148  1.00 10.00      A   
ATOM   5004  HZ3 LYS   529     -92.672  32.846  -1.477  1.00 10.00      A   
ATOM   5005  C   LYS   529     -92.547  30.443  -7.385  1.00 10.00      A   
ATOM   5006  O   LYS   529     -91.498  30.811  -6.864  1.00 10.00      A   
ATOM   5007  N   MET   530     -92.788  29.182  -7.740  1.00 10.00      A   
ATOM   5008  HN  MET   530     -93.590  28.988  -8.267  1.00 10.00      A   
ATOM   5009  CA  MET   530     -91.897  28.070  -7.373  1.00 10.00      A   
ATOM   5010  CB  MET   530     -92.612  27.060  -6.463  1.00 10.00      A   
ATOM   5011  CG  MET   530     -93.247  27.649  -5.177  1.00 10.00      A   
ATOM   5012  SD  MET   530     -92.037  28.374  -4.082  1.00 10.00      A   
ATOM   5013  CE  MET   530     -91.286  26.846  -3.450  1.00 10.00      A   
ATOM   5014  C   MET   530     -91.411  27.355  -8.633  1.00 10.00      A   
ATOM   5015  O   MET   530     -91.867  26.257  -8.924  1.00 10.00      A   
ATOM   5016  N   PRO   531     -90.496  27.978  -9.389  1.00 10.00      A   
ATOM   5017  CA  PRO   531     -90.110  27.344 -10.643  1.00 10.00      A   
ATOM   5018  CB  PRO   531     -89.173  28.377 -11.294  1.00 10.00      A   
ATOM   5019  CG  PRO   531     -88.608  29.146 -10.117  1.00 10.00      A   
ATOM   5020  CD  PRO   531     -89.768  29.238  -9.162  1.00 10.00      A   
ATOM   5021  C   PRO   531     -89.413  25.988 -10.465  1.00 10.00      A   
ATOM   5022  O   PRO   531     -89.326  25.236 -11.425  1.00 10.00      A   
ATOM   5023  N   LYS   532     -88.935  25.654  -9.269  1.00 10.00      A   
ATOM   5024  HN  LYS   532     -89.014  26.278  -8.518  1.00 10.00      A   
ATOM   5025  CA  LYS   532     -88.279  24.334  -9.075  1.00 10.00      A   
ATOM   5026  CB  LYS   532     -87.102  24.424  -8.093  1.00 10.00      A   
ATOM   5027  CG  LYS   532     -86.025  25.437  -8.479  1.00 10.00      A   
ATOM   5028  CD  LYS   532     -84.879  25.385  -7.477  1.00 10.00      A   
ATOM   5029  CE  LYS   532     -83.840  26.479  -7.734  1.00 10.00      A   
ATOM   5030  NZ  LYS   532     -83.982  27.687  -6.829  1.00 10.00      A   
ATOM   5031  HZ1 LYS   532     -83.881  27.402  -5.834  1.00 10.00      A   
ATOM   5032  HZ2 LYS   532     -84.916  28.124  -6.959  1.00 10.00      A   
ATOM   5033  HZ3 LYS   532     -83.248  28.390  -7.055  1.00 10.00      A   
ATOM   5034  C   LYS   532     -89.252  23.224  -8.653  1.00 10.00      A   
ATOM   5035  O   LYS   532     -88.837  22.076  -8.420  1.00 10.00      A   
ATOM   5036  N   LEU   533     -90.541  23.561  -8.587  1.00 10.00      A   
ATOM   5037  HN  LEU   533     -90.781  24.511  -8.610  1.00 10.00      A   
ATOM   5038  CA  LEU   533     -91.591  22.585  -8.481  1.00 10.00      A   
ATOM   5039  CB  LEU   533     -92.690  23.088  -7.537  1.00 10.00      A   
ATOM   5040  CG  LEU   533     -92.646  22.908  -6.004  1.00 10.00      A   
ATOM   5041  CD1 LEU   533     -91.375  22.399  -5.293  1.00 10.00      A   
ATOM   5042  CD2 LEU   533     -93.456  23.945  -5.185  1.00 10.00      A   
ATOM   5043  C   LEU   533     -92.241  22.335  -9.844  1.00 10.00      A   
ATOM   5044  O   LEU   533     -92.375  23.253 -10.654  1.00 10.00      A   
ATOM   5045  N   ASN   534     -92.664  21.099 -10.085  1.00 10.00      A   
ATOM   5046  HN  ASN   534     -92.356  20.360  -9.520  1.00 10.00      A   
ATOM   5047  CA  ASN   534     -93.584  20.836 -11.183  1.00 10.00      A   
ATOM   5048  CB  ASN   534     -93.293  19.500 -11.895  1.00 10.00      A   
ATOM   5049  CG  ASN   534     -92.151  19.591 -12.870  1.00 10.00      A   
ATOM   5050  OD1 ASN   534     -91.587  20.678 -13.097  1.00 10.00      A   
ATOM   5051  ND2 ASN   534     -91.798  18.441 -13.485  1.00 10.00      A   
ATOM   5052 HD21 ASN   534     -92.296  17.627 -13.265  1.00 10.00      A   
ATOM   5053 HD22 ASN   534     -91.057  18.468 -14.126  1.00 10.00      A   
ATOM   5054  C   ASN   534     -94.953  20.820 -10.574  1.00 10.00      A   
ATOM   5055  O   ASN   534     -95.262  19.983  -9.699  1.00 10.00      A   
ATOM   5056  N   VAL   535     -95.778  21.758 -11.003  1.00 10.00      A   
ATOM   5057  HN  VAL   535     -95.461  22.414 -11.659  1.00 10.00      A   
ATOM   5058  CA  VAL   535     -97.161  21.837 -10.519  1.00 10.00      A   
ATOM   5059  CB  VAL   535     -97.544  23.288 -10.145  1.00 10.00      A   
ATOM   5060  CG1 VAL   535     -99.036  23.379  -9.644  1.00 10.00      A   
ATOM   5061  CG2 VAL   535     -96.573  23.804  -9.073  1.00 10.00      A   
ATOM   5062  C   VAL   535     -98.009  21.321 -11.667  1.00 10.00      A   
ATOM   5063  O   VAL   535     -98.190  22.031 -12.661  1.00 10.00      A   
ATOM   5064  N   GLU   536     -98.502  20.088 -11.535  1.00 10.00      A   
ATOM   5065  HN  GLU   536     -98.368  19.608 -10.691  1.00 10.00      A   
ATOM   5066  CA  GLU   536     -99.233  19.436 -12.610  1.00 10.00      A   
ATOM   5067  CB  GLU   536     -98.692  18.014 -12.836  1.00 10.00      A   
ATOM   5068  CG  GLU   536     -97.190  17.970 -13.217  1.00 10.00      A   
ATOM   5069  CD  GLU   536     -96.731  16.575 -13.676  1.00 10.00      A   
ATOM   5070  OE1 GLU   536     -97.560  15.625 -13.610  1.00 10.00      A   
ATOM   5071  OE2 GLU   536     -95.560  16.466 -14.102  1.00 10.00      A   
ATOM   5072  C   GLU   536    -100.731  19.377 -12.308  1.00 10.00      A   
ATOM   5073  O   GLU   536    -101.144  18.735 -11.360  1.00 10.00      A   
ATOM   5074  N   VAL   537    -101.513  20.053 -13.130  1.00 10.00      A   
ATOM   5075  HN  VAL   537    -101.094  20.650 -13.784  1.00 10.00      A   
ATOM   5076  CA  VAL   537    -102.963  19.956 -13.114  1.00 10.00      A   
ATOM   5077  CB  VAL   537    -103.599  21.219 -13.694  1.00 10.00      A   
ATOM   5078  CG1 VAL   537    -105.112  21.017 -13.936  1.00 10.00      A   
ATOM   5079  CG2 VAL   537    -103.309  22.415 -12.786  1.00 10.00      A   
ATOM   5080  C   VAL   537    -103.381  18.750 -13.954  1.00 10.00      A   
ATOM   5081  O   VAL   537    -103.044  18.665 -15.129  1.00 10.00      A   
ATOM   5082  N   ILE   538    -104.103  17.821 -13.340  1.00 10.00      A   
ATOM   5083  HN  ILE   538    -104.400  17.978 -12.419  1.00 10.00      A   
ATOM   5084  CA  ILE   538    -104.466  16.566 -14.002  1.00 10.00      A   
ATOM   5085  CB  ILE   538    -103.955  15.315 -13.217  1.00 10.00      A   
ATOM   5086  CG1 ILE   538    -102.448  15.422 -12.892  1.00 10.00      A   
ATOM   5087  CG2 ILE   538    -104.279  13.982 -13.994  1.00 10.00      A   
ATOM   5088  CD1 ILE   538    -101.963  14.368 -11.828  1.00 10.00      A   
ATOM   5089  C   ILE   538    -105.976  16.601 -14.034  1.00 10.00      A   
ATOM   5090  O   ILE   538    -106.627  16.405 -13.006  1.00 10.00      A   
ATOM   5091  N   ASP   539    -106.527  16.854 -15.213  1.00 10.00      A   
ATOM   5092  HN  ASP   539    -105.978  16.790 -16.022  1.00 10.00      A   
ATOM   5093  CA  ASP   539    -107.922  17.222 -15.335  1.00 10.00      A   
ATOM   5094  CB  ASP   539    -108.098  18.754 -15.138  1.00 10.00      A   
ATOM   5095  CG  ASP   539    -109.554  19.169 -14.822  1.00 10.00      A   
ATOM   5096  OD1 ASP   539    -109.801  19.905 -13.804  1.00 10.00      A   
ATOM   5097  OD2 ASP   539    -110.456  18.764 -15.586  1.00 10.00      A   
ATOM   5098  C   ASP   539    -108.418  16.775 -16.705  1.00 10.00      A   
ATOM   5099  O   ASP   539    -107.873  17.162 -17.749  1.00 10.00      A   
ATOM   5100  N   GLU   540    -109.475  15.983 -16.696  1.00 10.00      A   
ATOM   5101  HN  GLU   540    -109.918  15.779 -15.846  1.00 10.00      A   
ATOM   5102  CA  GLU   540    -109.988  15.415 -17.920  1.00 10.00      A   
ATOM   5103  CB  GLU   540    -110.436  13.966 -17.686  1.00 10.00      A   
ATOM   5104  CG  GLU   540    -109.247  13.056 -17.239  1.00 10.00      A   
ATOM   5105  CD  GLU   540    -109.655  11.615 -17.086  1.00 10.00      A   
ATOM   5106  OE1 GLU   540    -110.391  11.310 -16.131  1.00 10.00      A   
ATOM   5107  OE2 GLU   540    -109.269  10.805 -17.949  1.00 10.00      A   
ATOM   5108  C   GLU   540    -111.086  16.235 -18.617  1.00 10.00      A   
ATOM   5109  O   GLU   540    -111.675  15.759 -19.568  1.00 10.00      A   
ATOM   5110  N   ARG   541    -111.362  17.445 -18.149  1.00 10.00      A   
ATOM   5111  HN  ARG   541    -110.874  17.787 -17.370  1.00 10.00      A   
ATOM   5112  CA  ARG   541    -112.383  18.273 -18.780  1.00 10.00      A   
ATOM   5113  CB  ARG   541    -113.101  19.169 -17.753  1.00 10.00      A   
ATOM   5114  CG  ARG   541    -113.659  18.504 -16.547  1.00 10.00      A   
ATOM   5115  CD  ARG   541    -112.935  19.082 -15.335  1.00 10.00      A   
ATOM   5116  NE  ARG   541    -113.856  19.897 -14.601  1.00 10.00      A   
ATOM   5117  HE  ARG   541    -114.798  19.832 -14.865  1.00 10.00      A   
ATOM   5118  CZ  ARG   541    -113.560  20.719 -13.611  1.00 10.00      A   
ATOM   5119  NH1 ARG   541    -112.313  20.939 -13.200  1.00 10.00      A   
ATOM   5120 HH11 ARG   541    -111.518  20.454 -13.665  1.00 10.00      A   
ATOM   5121 HH12 ARG   541    -112.132  21.597 -12.415  1.00 10.00      A   
ATOM   5122  NH2 ARG   541    -114.566  21.373 -13.075  1.00 10.00      A   
ATOM   5123 HH21 ARG   541    -114.398  22.035 -12.291  1.00 10.00      A   
ATOM   5124 HH22 ARG   541    -115.531  21.227 -13.434  1.00 10.00      A   
ATOM   5125  C   ARG   541    -111.859  19.163 -19.921  1.00 10.00      A   
ATOM   5126  O   ARG   541    -112.539  20.103 -20.311  1.00 10.00      A   
ATOM   5127  N   GLY   542    -110.661  18.924 -20.443  1.00 10.00      A   
ATOM   5128  HN  GLY   542    -110.145  18.141 -20.159  1.00 10.00      A   
ATOM   5129  CA  GLY   542    -110.124  19.858 -21.455  1.00 10.00      A   
ATOM   5130  C   GLY   542    -109.403  21.045 -20.807  1.00 10.00      A   
ATOM   5131  O   GLY   542    -109.280  21.100 -19.586  1.00 10.00      A   
ATOM   5132  N   ALA   543    -108.925  21.986 -21.624  1.00 10.00      A   
ATOM   5133  HN  ALA   543    -109.166  21.950 -22.574  1.00 10.00      A   
ATOM   5134  CA  ALA   543    -108.049  23.076 -21.159  1.00 10.00      A   
ATOM   5135  CB  ALA   543    -107.830  24.071 -22.307  1.00 10.00      A   
ATOM   5136  C   ALA   543    -108.603  23.815 -19.918  1.00 10.00      A   
ATOM   5137  O   ALA   543    -109.763  24.270 -19.945  1.00 10.00      A   
ATOM   5138  N   PRO   544    -107.795  23.945 -18.841  1.00 10.00      A   
ATOM   5139  CA  PRO   544    -108.291  24.639 -17.640  1.00 10.00      A   
ATOM   5140  CB  PRO   544    -107.141  24.503 -16.643  1.00 10.00      A   
ATOM   5141  CG  PRO   544    -106.296  23.374 -17.147  1.00 10.00      A   
ATOM   5142  CD  PRO   544    -106.408  23.481 -18.654  1.00 10.00      A   
ATOM   5143  C   PRO   544    -108.589  26.109 -17.910  1.00 10.00      A   
ATOM   5144  O   PRO   544    -109.441  26.686 -17.240  1.00 10.00      A   
ATOM   5145  N   ASP   545    -107.886  26.673 -18.902  1.00 10.00      A   
ATOM   5146  HN  ASP   545    -107.121  26.171 -19.253  1.00 10.00      A   
ATOM   5147  CA  ASP   545    -108.167  27.982 -19.506  1.00 10.00      A   
ATOM   5148  CB  ASP   545    -107.324  28.156 -20.776  1.00 10.00      A   
ATOM   5149  CG  ASP   545    -105.957  28.711 -20.499  1.00 10.00      A   
ATOM   5150  OD1 ASP   545    -105.629  29.000 -19.315  1.00 10.00      A   
ATOM   5151  OD2 ASP   545    -105.209  28.865 -21.490  1.00 10.00      A   
ATOM   5152  C   ASP   545    -109.612  28.160 -19.975  1.00 10.00      A   
ATOM   5153  O   ASP   545    -110.079  29.301 -20.109  1.00 10.00      A   
ATOM   5154  N   SER   546    -110.287  27.052 -20.284  1.00 10.00      A   
ATOM   5155  HN  SER   546    -109.867  26.177 -20.145  1.00 10.00      A   
ATOM   5156  CA  SER   546    -111.651  27.119 -20.828  1.00 10.00      A   
ATOM   5157  CB  SER   546    -112.008  25.858 -21.638  1.00 10.00      A   
ATOM   5158  OG  SER   546    -112.036  24.700 -20.821  1.00 10.00      A   
ATOM   5159  HG  SER   546    -112.217  23.929 -21.364  1.00 10.00      A   
ATOM   5160  C   SER   546    -112.675  27.380 -19.727  1.00 10.00      A   
ATOM   5161  O   SER   546    -113.865  27.556 -20.004  1.00 10.00      A   
ATOM   5162  N   ARG   547    -112.189  27.447 -18.489  1.00 10.00      A   
ATOM   5163  HN  ARG   547    -111.223  27.346 -18.359  1.00 10.00      A   
ATOM   5164  CA  ARG   547    -113.029  27.663 -17.319  1.00 10.00      A   
ATOM   5165  CB  ARG   547    -112.990  26.428 -16.429  1.00 10.00      A   
ATOM   5166  CG  ARG   547    -113.749  25.228 -16.938  1.00 10.00      A   
ATOM   5167  CD  ARG   547    -113.611  24.063 -15.940  1.00 10.00      A   
ATOM   5168  NE  ARG   547    -112.251  23.511 -15.843  1.00 10.00      A   
ATOM   5169  HE  ARG   547    -111.735  23.724 -15.038  1.00 10.00      A   
ATOM   5170  CZ  ARG   547    -111.683  22.742 -16.780  1.00 10.00      A   
ATOM   5171  NH1 ARG   547    -112.335  22.446 -17.896  1.00 10.00      A   
ATOM   5172 HH11 ARG   547    -111.886  21.848 -18.618  1.00 10.00      A   
ATOM   5173 HH12 ARG   547    -113.297  22.812 -18.048  1.00 10.00      A   
ATOM   5174  NH2 ARG   547    -110.459  22.295 -16.621  1.00 10.00      A   
ATOM   5175 HH21 ARG   547    -109.924  22.537 -15.762  1.00 10.00      A   
ATOM   5176 HH22 ARG   547    -110.024  21.697 -17.353  1.00 10.00      A   
ATOM   5177  C   ARG   547    -112.480  28.844 -16.502  1.00 10.00      A   
ATOM   5178  O   ARG   547    -111.289  29.146 -16.593  1.00 10.00      A   
ATOM   5179  N   PRO   548    -113.334  29.486 -15.686  1.00 10.00      A   
ATOM   5180  CA  PRO   548    -112.869  30.581 -14.844  1.00 10.00      A   
ATOM   5181  CB  PRO   548    -114.082  30.867 -13.965  1.00 10.00      A   
ATOM   5182  CG  PRO   548    -115.253  30.542 -14.879  1.00 10.00      A   
ATOM   5183  CD  PRO   548    -114.783  29.265 -15.517  1.00 10.00      A   
ATOM   5184  C   PRO   548    -111.666  30.169 -13.998  1.00 10.00      A   
ATOM   5185  O   PRO   548    -111.569  29.001 -13.599  1.00 10.00      A   
ATOM   5186  N   GLU   549    -110.753  31.112 -13.759  1.00 10.00      A   
ATOM   5187  HN  GLU   549    -110.891  32.004 -14.141  1.00 10.00      A   
ATOM   5188  CA  GLU   549    -109.543  30.874 -12.947  1.00 10.00      A   
ATOM   5189  CB  GLU   549    -108.781  32.192 -12.794  1.00 10.00      A   
ATOM   5190  CG  GLU   549    -107.312  32.115 -13.178  1.00 10.00      A   
ATOM   5191  CD  GLU   549    -106.480  33.350 -12.732  1.00 10.00      A
[truncated: 214,835 more chars]
