# Supplementary material for: Flexibility of intrinsically disordered degrons in AUX/IAA proteins reinforces auxin co-receptor assemblies
Source: Nat Commun. 2020 May 8;11:2277. doi: 10.1038/s41467-020-16147-2 (PMC7210949; doi:10.1038/s41467-020-16147-2)
Supplement: Supplementary file 9 — Supplementary Data 6 [file 41467_2020_16147_MOESM9_ESM.gz › haddock_files/IAA12/No_disorder_restraint/Input/complex_6.pdb]

REMARK FILENAME="complex_6.pdb"
REMARK peptide link removed (applied DPEP): from      225  to      226
REMARK coordinates built for more than 100 hundred atoms
REMARK coordinates built for more than 100 hundred atoms
REMARK coordinates built for more than 100 hundred atoms
REMARK coordinates built for more than 100 hundred atoms
REMARK coordinates built for more than 100 hundred atoms
REMARK coordinates built for more than 100 hundred atoms
REMARK DATE:13-Feb-2019  23:22:56       created by user: enmr
REMARK VERSION:1.3U
ATOM      1  N   PHE     9     -55.513  11.262   2.186  1.00 10.00      A   
ATOM      2  HN  PHE     9     -55.058  11.591   2.989  1.00 10.00      A   
ATOM      3  CA  PHE     9     -55.289   9.840   1.744  1.00 10.00      A   
ATOM      4  CB  PHE     9     -56.441   8.931   2.221  1.00 10.00      A   
ATOM      5  CG  PHE     9     -56.600   8.876   3.716  1.00 10.00      A   
ATOM      6  CD1 PHE     9     -57.869   8.891   4.286  1.00 10.00      A   
ATOM      7  CD2 PHE     9     -55.489   8.816   4.557  1.00 10.00      A   
ATOM      8  CE1 PHE     9     -58.031   8.838   5.669  1.00 10.00      A   
ATOM      9  CE2 PHE     9     -55.645   8.767   5.935  1.00 10.00      A   
ATOM     10  CZ  PHE     9     -56.917   8.775   6.494  1.00 10.00      A   
ATOM     11  C   PHE     9     -55.169   9.708   0.221  1.00 10.00      A   
ATOM     12  O   PHE     9     -55.831  10.450  -0.511  1.00 10.00      A   
ATOM     13  N   PRO    10     -54.348   8.743  -0.258  1.00 10.00      A   
ATOM     14  CA  PRO    10     -54.356   8.345  -1.672  1.00 10.00      A   
ATOM     15  CB  PRO    10     -53.511   7.074  -1.683  1.00 10.00      A   
ATOM     16  CG  PRO    10     -52.639   7.186  -0.490  1.00 10.00      A   
ATOM     17  CD  PRO    10     -53.396   7.950   0.536  1.00 10.00      A   
ATOM     18  C   PRO    10     -55.785   7.988  -2.109  1.00 10.00      A   
ATOM     19  O   PRO    10     -56.560   7.472  -1.305  1.00 10.00      A   
ATOM     20  N   GLU    11     -56.115   8.245  -3.372  1.00 10.00      A   
ATOM     21  HN  GLU    11     -55.420   8.570  -3.983  1.00 10.00      A   
ATOM     22  CA  GLU    11     -57.484   8.060  -3.889  1.00 10.00      A   
ATOM     23  CB  GLU    11     -57.593   8.472  -5.368  1.00 10.00      A   
ATOM     24  CG  GLU    11     -56.940   9.798  -5.757  1.00 10.00      A   
ATOM     25  CD  GLU    11     -57.481  11.019  -5.004  1.00 10.00      A   
ATOM     26  OE1 GLU    11     -58.643  10.986  -4.547  1.00 10.00      A   
ATOM     27  OE2 GLU    11     -56.730  12.022  -4.882  1.00 10.00      A   
ATOM     28  C   GLU    11     -58.005   6.630  -3.739  1.00 10.00      A   
ATOM     29  O   GLU    11     -59.195   6.427  -3.495  1.00 10.00      A   
ATOM     30  N   GLU    12     -57.108   5.652  -3.911  1.00 10.00      A   
ATOM     31  HN  GLU    12     -56.190   5.890  -4.158  1.00 10.00      A   
ATOM     32  CA  GLU    12     -57.453   4.227  -3.742  1.00 10.00      A   
ATOM     33  CB  GLU    12     -56.273   3.330  -4.141  1.00 10.00      A   
ATOM     34  CG  GLU    12     -54.983   3.662  -3.407  1.00 10.00      A   
ATOM     35  CD  GLU    12     -53.830   2.802  -3.833  1.00 10.00      A   
ATOM     36  OE1 GLU    12     -54.058   1.804  -4.566  1.00 10.00      A   
ATOM     37  OE2 GLU    12     -52.685   3.132  -3.438  1.00 10.00      A   
ATOM     38  C   GLU    12     -57.877   3.930  -2.296  1.00 10.00      A   
ATOM     39  O   GLU    12     -58.886   3.230  -2.078  1.00 10.00      A   
ATOM     40  N   VAL    13     -57.083   4.450  -1.323  1.00 10.00      A   
ATOM     41  HN  VAL    13     -56.238   4.879  -1.575  1.00 10.00      A   
ATOM     42  CA  VAL    13     -57.455   4.389   0.103  1.00 10.00      A   
ATOM     43  CB  VAL    13     -56.399   5.089   1.022  1.00 10.00      A   
ATOM     44  CG1 VAL    13     -56.905   5.203   2.437  1.00 10.00      A   
ATOM     45  CG2 VAL    13     -55.082   4.324   1.011  1.00 10.00      A   
ATOM     46  C   VAL    13     -58.879   4.954   0.360  1.00 10.00      A   
ATOM     47  O   VAL    13     -59.714   4.288   0.971  1.00 10.00      A   
ATOM     48  N   LEU    14     -59.157   6.175  -0.100  1.00 10.00      A   
ATOM     49  HN  LEU    14     -58.460   6.686  -0.562  1.00 10.00      A   
ATOM     50  CA  LEU    14     -60.513   6.776   0.074  1.00 10.00      A   
ATOM     51  CB  LEU    14     -60.556   8.237  -0.419  1.00 10.00      A   
ATOM     52  CG  LEU    14     -60.106   9.325   0.572  1.00 10.00      A   
ATOM     53  CD1 LEU    14     -59.776  10.645  -0.143  1.00 10.00      A   
ATOM     54  CD2 LEU    14     -61.161   9.550   1.686  1.00 10.00      A   
ATOM     55  C   LEU    14     -61.646   6.007  -0.619  1.00 10.00      A   
ATOM     56  O   LEU    14     -62.785   5.908  -0.106  1.00 10.00      A   
ATOM     57  N   GLU    15     -61.359   5.490  -1.811  1.00 10.00      A   
ATOM     58  HN  GLU    15     -60.493   5.682  -2.228  1.00 10.00      A   
ATOM     59  CA  GLU    15     -62.329   4.634  -2.511  1.00 10.00      A   
ATOM     60  CB  GLU    15     -61.793   4.242  -3.882  1.00 10.00      A   
ATOM     61  CG  GLU    15     -62.728   3.378  -4.730  1.00 10.00      A   
ATOM     62  CD  GLU    15     -62.331   3.370  -6.209  1.00 10.00      A   
ATOM     63  OE1 GLU    15     -61.122   3.287  -6.506  1.00 10.00      A   
ATOM     64  OE2 GLU    15     -63.213   3.460  -7.084  1.00 10.00      A   
ATOM     65  C   GLU    15     -62.625   3.389  -1.667  1.00 10.00      A   
ATOM     66  O   GLU    15     -63.769   2.937  -1.588  1.00 10.00      A   
ATOM     67  N   HIS    16     -61.611   2.860  -1.001  1.00 10.00      A   
ATOM     68  HN  HIS    16     -60.721   3.264  -1.073  1.00 10.00      A   
ATOM     69  CA  HIS    16     -61.800   1.687  -0.164  1.00 10.00      A   
ATOM     70  CB  HIS    16     -60.482   1.014   0.195  1.00 10.00      A   
ATOM     71  CG  HIS    16     -60.655  -0.395   0.670  1.00 10.00      A   
ATOM     72  ND1 HIS    16     -61.384  -1.330  -0.035  1.00 10.00      A   
ATOM     73  CD2 HIS    16     -60.204  -1.029   1.777  1.00 10.00      A   
ATOM     74  CE1 HIS    16     -61.360  -2.483   0.611  1.00 10.00      A   
ATOM     75  NE2 HIS    16     -60.663  -2.324   1.721  1.00 10.00      A   
ATOM     76  HE2 HIS    16     -60.499  -3.015   2.397  1.00 10.00      A   
ATOM     77  C   HIS    16     -62.588   1.984   1.106  1.00 10.00      A   
ATOM     78  O   HIS    16     -63.413   1.167   1.519  1.00 10.00      A   
ATOM     79  N   VAL    17     -62.324   3.128   1.734  1.00 10.00      A   
ATOM     80  HN  VAL    17     -61.570   3.682   1.441  1.00 10.00      A   
ATOM     81  CA  VAL    17     -63.158   3.565   2.863  1.00 10.00      A   
ATOM     82  CB  VAL    17     -62.764   4.957   3.391  1.00 10.00      A   
ATOM     83  CG1 VAL    17     -63.775   5.445   4.446  1.00 10.00      A   
ATOM     84  CG2 VAL    17     -61.332   4.933   3.985  1.00 10.00      A   
ATOM     85  C   VAL    17     -64.635   3.612   2.461  1.00 10.00      A   
ATOM     86  O   VAL    17     -65.504   3.099   3.169  1.00 10.00      A   
ATOM     87  N   PHE    18     -64.895   4.235   1.317  1.00 10.00      A   
ATOM     88  HN  PHE    18     -64.149   4.548   0.765  1.00 10.00      A   
ATOM     89  CA  PHE    18     -66.247   4.463   0.866  1.00 10.00      A   
ATOM     90  CB  PHE    18     -66.240   5.384  -0.357  1.00 10.00      A   
ATOM     91  CG  PHE    18     -65.783   6.803  -0.078  1.00 10.00      A   
ATOM     92  CD1 PHE    18     -65.565   7.682  -1.149  1.00 10.00      A   
ATOM     93  CD2 PHE    18     -65.577   7.261   1.226  1.00 10.00      A   
ATOM     94  CE1 PHE    18     -65.161   9.006  -0.919  1.00 10.00      A   
ATOM     95  CE2 PHE    18     -65.159   8.558   1.474  1.00 10.00      A   
ATOM     96  CZ  PHE    18     -64.937   9.440   0.401  1.00 10.00      A   
ATOM     97  C   PHE    18     -66.975   3.159   0.513  1.00 10.00      A   
ATOM     98  O   PHE    18     -68.221   3.132   0.440  1.00 10.00      A   
ATOM     99  N   SER    19     -66.219   2.094   0.252  1.00 10.00      A   
ATOM    100  HN  SER    19     -65.244   2.186   0.252  1.00 10.00      A   
ATOM    101  CA  SER    19     -66.816   0.782  -0.037  1.00 10.00      A   
ATOM    102  CB  SER    19     -65.751  -0.204  -0.504  1.00 10.00      A   
ATOM    103  OG  SER    19     -65.030  -0.713   0.609  1.00 10.00      A   
ATOM    104  HG  SER    19     -64.429  -1.400   0.313  1.00 10.00      A   
ATOM    105  C   SER    19     -67.593   0.215   1.159  1.00 10.00      A   
ATOM    106  O   SER    19     -68.470  -0.644   1.000  1.00 10.00      A   
ATOM    107  N   PHE    20     -67.289   0.712   2.352  1.00 10.00      A   
ATOM    108  HN  PHE    20     -66.570   1.374   2.420  1.00 10.00      A   
ATOM    109  CA  PHE    20     -67.992   0.304   3.567  1.00 10.00      A   
ATOM    110  CB  PHE    20     -67.024   0.272   4.747  1.00 10.00      A   
ATOM    111  CG  PHE    20     -65.885  -0.685   4.563  1.00 10.00      A   
ATOM    112  CD1 PHE    20     -64.643  -0.233   4.111  1.00 10.00      A   
ATOM    113  CD2 PHE    20     -66.053  -2.040   4.839  1.00 10.00      A   
ATOM    114  CE1 PHE    20     -63.582  -1.121   3.945  1.00 10.00      A   
ATOM    115  CE2 PHE    20     -65.002  -2.947   4.674  1.00 10.00      A   
ATOM    116  CZ  PHE    20     -63.753  -2.482   4.231  1.00 10.00      A   
ATOM    117  C   PHE    20     -69.162   1.238   3.893  1.00 10.00      A   
ATOM    118  O   PHE    20     -69.772   1.125   4.953  1.00 10.00      A   
ATOM    119  N   ILE    21     -69.447   2.175   2.991  1.00 10.00      A   
ATOM    120  HN  ILE    21     -68.949   2.195   2.148  1.00 10.00      A   
ATOM    121  CA  ILE    21     -70.484   3.173   3.229  1.00 10.00      A   
ATOM    122  CB  ILE    21     -69.902   4.602   3.254  1.00 10.00      A   
ATOM    123  CG1 ILE    21     -68.807   4.715   4.333  1.00 10.00      A   
ATOM    124  CG2 ILE    21     -71.018   5.621   3.507  1.00 10.00      A   
ATOM    125  CD1 ILE    21     -68.001   6.002   4.251  1.00 10.00      A   
ATOM    126  C   ILE    21     -71.543   3.020   2.140  1.00 10.00      A   
ATOM    127  O   ILE    21     -71.325   3.442   0.997  1.00 10.00      A   
ATOM    128  N   GLN    22     -72.666   2.401   2.501  1.00 10.00      A   
ATOM    129  HN  GLN    22     -72.819   2.200   3.448  1.00 10.00      A   
ATOM    130  CA  GLN    22     -73.680   2.013   1.514  1.00 10.00      A   
ATOM    131  CB  GLN    22     -73.749   0.472   1.344  1.00 10.00      A   
ATOM    132  CG  GLN    22     -72.406  -0.180   0.784  1.00 10.00      A   
ATOM    133  CD  GLN    22     -71.843   0.474  -0.539  1.00 10.00      A   
ATOM    134  OE1 GLN    22     -72.742   0.860  -1.455  1.00 10.00      A   
ATOM    135  NE2 GLN    22     -70.621   0.601  -0.721  1.00 10.00      A   
ATOM    136 HE21 GLN    22     -70.014   0.284  -0.020  1.00 10.00      A   
ATOM    137 HE22 GLN    22     -70.317   1.011  -1.557  1.00 10.00      A   
ATOM    138  C   GLN    22     -75.076   2.663   1.658  1.00 10.00      A   
ATOM    139  O   GLN    22     -75.916   2.511   0.768  1.00 10.00      A   
ATOM    140  N   LEU    23     -75.311   3.416   2.736  1.00 10.00      A   
ATOM    141  HN  LEU    23     -74.614   3.513   3.418  1.00 10.00      A   
ATOM    142  CA  LEU    23     -76.597   4.104   2.915  1.00 10.00      A   
ATOM    143  CB  LEU    23     -76.782   4.514   4.373  1.00 10.00      A   
ATOM    144  CG  LEU    23     -77.597   3.626   5.312  1.00 10.00      A   
ATOM    145  CD1 LEU    23     -77.103   2.186   5.305  1.00 10.00      A   
ATOM    146  CD2 LEU    23     -77.552   4.211   6.719  1.00 10.00      A   
ATOM    147  C   LEU    23     -76.627   5.343   2.057  1.00 10.00      A   
ATOM    148  O   LEU    23     -75.666   6.096   2.051  1.00 10.00      A   
ATOM    149  N   ASP    24     -77.740   5.575   1.359  1.00 10.00      A   
ATOM    150  HN  ASP    24     -78.503   4.968   1.455  1.00 10.00      A   
ATOM    151  CA  ASP    24     -77.843   6.709   0.461  1.00 10.00      A   
ATOM    152  CB  ASP    24     -79.256   6.816  -0.107  1.00 10.00      A   
ATOM    153  CG  ASP    24     -79.617   5.652  -1.005  1.00 10.00      A   
ATOM    154  OD1 ASP    24     -78.719   5.065  -1.636  1.00 10.00      A   
ATOM    155  OD2 ASP    24     -80.815   5.338  -1.081  1.00 10.00      A   
ATOM    156  C   ASP    24     -77.466   8.019   1.158  1.00 10.00      A   
ATOM    157  O   ASP    24     -76.695   8.823   0.602  1.00 10.00      A   
ATOM    158  N   LYS    25     -78.038   8.229   2.354  1.00 10.00      A   
ATOM    159  HN  LYS    25     -78.610   7.525   2.726  1.00 10.00      A   
ATOM    160  CA  LYS    25     -77.851   9.454   3.130  1.00 10.00      A   
ATOM    161  CB  LYS    25     -78.677   9.434   4.425  1.00 10.00      A   
ATOM    162  CG  LYS    25     -80.198   9.526   4.221  1.00 10.00      A   
ATOM    163  CD  LYS    25     -80.927   9.464   5.581  1.00 10.00      A   
ATOM    164  CE  LYS    25     -82.439   9.251   5.459  1.00 10.00      A   
ATOM    165  NZ  LYS    25     -83.060  10.317   4.620  1.00 10.00      A   
ATOM    166  HZ1 LYS    25     -84.086  10.161   4.545  1.00 10.00      A   
ATOM    167  HZ2 LYS    25     -82.649  10.307   3.666  1.00 10.00      A   
ATOM    168  HZ3 LYS    25     -82.892  11.251   5.047  1.00 10.00      A   
ATOM    169  C   LYS    25     -76.374   9.674   3.482  1.00 10.00      A   
ATOM    170  O   LYS    25     -75.913  10.819   3.517  1.00 10.00      A   
ATOM    171  N   ASP    26     -75.648   8.591   3.751  1.00 10.00      A   
ATOM    172  HN  ASP    26     -76.073   7.708   3.760  1.00 10.00      A   
ATOM    173  CA  ASP    26     -74.207   8.715   4.034  1.00 10.00      A   
ATOM    174  CB  ASP    26     -73.658   7.456   4.705  1.00 10.00      A   
ATOM    175  CG  ASP    26     -74.170   7.256   6.124  1.00 10.00      A   
ATOM    176  OD1 ASP    26     -74.547   8.231   6.823  1.00 10.00      A   
ATOM    177  OD2 ASP    26     -74.164   6.088   6.563  1.00 10.00      A   
ATOM    178  C   ASP    26     -73.391   9.026   2.768  1.00 10.00      A   
ATOM    179  O   ASP    26     -72.460   9.835   2.818  1.00 10.00      A   
ATOM    180  N   ARG    27     -73.713   8.375   1.654  1.00 10.00      A   
ATOM    181  HN  ARG    27     -74.397   7.673   1.693  1.00 10.00      A   
ATOM    182  CA  ARG    27     -73.067   8.680   0.353  1.00 10.00      A   
ATOM    183  CB  ARG    27     -73.755   7.892  -0.764  1.00 10.00      A   
ATOM    184  CG  ARG    27     -73.368   6.464  -0.880  1.00 10.00      A   
ATOM    185  CD  ARG    27     -72.081   6.439  -1.705  1.00 10.00      A   
ATOM    186  NE  ARG    27     -71.294   5.354  -1.274  1.00 10.00      A   
ATOM    187  HE  ARG    27     -71.594   4.882  -0.470  1.00 10.00      A   
ATOM    188  CZ  ARG    27     -70.195   4.929  -1.864  1.00 10.00      A   
ATOM    189  NH1 ARG    27     -69.703   5.489  -2.979  1.00 10.00      A   
ATOM    190 HH11 ARG    27     -68.832   5.117  -3.408  1.00 10.00      A   
ATOM    191 HH12 ARG    27     -70.193   6.296  -3.416  1.00 10.00      A   
ATOM    192  NH2 ARG    27     -69.634   3.912  -1.312  1.00 10.00      A   
ATOM    193 HH21 ARG    27     -70.052   3.486  -0.460  1.00 10.00      A   
ATOM    194 HH22 ARG    27     -68.762   3.516  -1.717  1.00 10.00      A   
ATOM    195  C   ARG    27     -73.226  10.167   0.011  1.00 10.00      A   
ATOM    196  O   ARG    27     -72.287  10.836  -0.414  1.00 10.00      A   
ATOM    197  N   ASN    28     -74.445  10.678   0.191  1.00 10.00      A   
ATOM    198  HN  ASN    28     -75.166  10.079   0.478  1.00 10.00      A   
ATOM    199  CA  ASN    28     -74.752  12.091  -0.020  1.00 10.00      A   
ATOM    200  CB  ASN    28     -76.273  12.307   0.114  1.00 10.00      A   
ATOM    201  CG  ASN    28     -77.021  11.639  -1.012  1.00 10.00      A   
ATOM    202  OD1 ASN    28     -76.397  11.224  -1.988  1.00 10.00      A   
ATOM    203  ND2 ASN    28     -78.340  11.503  -0.887  1.00 10.00      A   
ATOM    204 HD21 ASN    28     -78.764  11.841  -0.074  1.00 10.00      A   
ATOM    205 HD22 ASN    28     -78.831  11.070  -1.615  1.00 10.00      A   
ATOM    206  C   ASN    28     -73.933  13.073   0.849  1.00 10.00      A   
ATOM    207  O   ASN    28     -73.379  14.070   0.327  1.00 10.00      A   
ATOM    208  N   SER    29     -73.801  12.776   2.139  1.00 10.00      A   
ATOM    209  HN  SER    29     -74.225  11.970   2.499  1.00 10.00      A   
ATOM    210  CA  SER    29     -73.024  13.646   3.023  1.00 10.00      A   
ATOM    211  CB  SER    29     -73.121  13.202   4.485  1.00 10.00      A   
ATOM    212  OG  SER    29     -74.471  13.142   4.936  1.00 10.00      A   
ATOM    213  HG  SER    29     -74.508  13.366   5.869  1.00 10.00      A   
ATOM    214  C   SER    29     -71.545  13.624   2.580  1.00 10.00      A   
ATOM    215  O   SER    29     -70.899  14.667   2.519  1.00 10.00      A   
ATOM    216  N   VAL    30     -71.054  12.427   2.268  1.00 10.00      A   
ATOM    217  HN  VAL    30     -71.625  11.642   2.397  1.00 10.00      A   
ATOM    218  CA  VAL    30     -69.693  12.224   1.739  1.00 10.00      A   
ATOM    219  CB  VAL    30     -69.431  10.725   1.446  1.00 10.00      A   
ATOM    220  CG1 VAL    30     -68.213  10.526   0.527  1.00 10.00      A   
ATOM    221  CG2 VAL    30     -69.227   9.964   2.754  1.00 10.00      A   
ATOM    222  C   VAL    30     -69.432  13.100   0.507  1.00 10.00      A   
ATOM    223  O   VAL    30     -68.388  13.786   0.431  1.00 10.00      A   
ATOM    224  N   SER    31     -70.364  13.092  -0.443  1.00 10.00      A   
ATOM    225  HN  SER    31     -71.182  12.567  -0.313  1.00 10.00      A   
ATOM    226  CA  SER    31     -70.187  13.857  -1.680  1.00 10.00      A   
ATOM    227  CB  SER    31     -71.346  13.585  -2.621  1.00 10.00      A   
ATOM    228  OG  SER    31     -72.515  14.177  -2.093  1.00 10.00      A   
ATOM    229  HG  SER    31     -72.274  14.908  -1.521  1.00 10.00      A   
ATOM    230  C   SER    31     -70.076  15.367  -1.434  1.00 10.00      A   
ATOM    231  O   SER    31     -69.658  16.120  -2.322  1.00 10.00      A   
ATOM    232  N   LEU    32     -70.487  15.803  -0.241  1.00 10.00      A   
ATOM    233  HN  LEU    32     -70.800  15.146   0.416  1.00 10.00      A   
ATOM    234  CA  LEU    32     -70.489  17.219   0.130  1.00 10.00      A   
ATOM    235  CB  LEU    32     -71.847  17.612   0.753  1.00 10.00      A   
ATOM    236  CG  LEU    32     -73.005  17.912  -0.211  1.00 10.00      A   
ATOM    237  CD1 LEU    32     -74.291  17.908   0.565  1.00 10.00      A   
ATOM    238  CD2 LEU    32     -72.777  19.278  -0.869  1.00 10.00      A   
ATOM    239  C   LEU    32     -69.376  17.647   1.076  1.00 10.00      A   
ATOM    240  O   LEU    32     -69.352  18.811   1.514  1.00 10.00      A   
ATOM    241  N   VAL    33     -68.447  16.758   1.423  1.00 10.00      A   
ATOM    242  HN  VAL    33     -68.462  15.836   1.091  1.00 10.00      A   
ATOM    243  CA  VAL    33     -67.397  17.240   2.333  1.00 10.00      A   
ATOM    244  CB  VAL    33     -66.680  16.173   3.276  1.00 10.00      A   
ATOM    245  CG1 VAL    33     -67.425  14.873   3.384  1.00 10.00      A   
ATOM    246  CG2 VAL    33     -65.187  16.004   2.945  1.00 10.00      A   
ATOM    247  C   VAL    33     -66.396  18.166   1.623  1.00 10.00      A   
ATOM    248  O   VAL    33     -66.046  19.218   2.163  1.00 10.00      A   
ATOM    249  N   CYS    34     -65.952  17.767   0.430  1.00 10.00      A   
ATOM    250  HN  CYS    34     -66.192  16.871   0.110  1.00 10.00      A   
ATOM    251  CA  CYS    34     -65.119  18.621  -0.419  1.00 10.00      A   
ATOM    252  CB  CYS    34     -63.675  18.628   0.073  1.00 10.00      A   
ATOM    253  SG  CYS    34     -62.891  17.051  -0.134  1.00 10.00      A   
ATOM    254  HG  CYS    34     -62.521  16.618   1.063  1.00 10.00      A   
ATOM    255  C   CYS    34     -65.189  18.176  -1.885  1.00 10.00      A   
ATOM    256  O   CYS    34     -65.767  17.132  -2.198  1.00 10.00      A   
ATOM    257  N   LYS    35     -64.603  18.975  -2.776  1.00 10.00      A   
ATOM    258  HN  LYS    35     -64.130  19.771  -2.457  1.00 10.00      A   
ATOM    259  CA  LYS    35     -64.639  18.709  -4.213  1.00 10.00      A   
ATOM    260  CB  LYS    35     -63.957  19.851  -4.971  1.00 10.00      A   
ATOM    261  CG  LYS    35     -64.574  20.200  -6.321  1.00 10.00      A   
ATOM    262  CD  LYS    35     -65.931  20.876  -6.198  1.00 10.00      A   
ATOM    263  CE  LYS    35     -66.840  20.563  -7.405  1.00 10.00      A   
ATOM    264  NZ  LYS    35     -67.857  19.476  -7.223  1.00 10.00      A   
ATOM    265  HZ1 LYS    35     -68.405  19.350  -8.098  1.00 10.00      A   
ATOM    266  HZ2 LYS    35     -68.509  19.722  -6.451  1.00 10.00      A   
ATOM    267  HZ3 LYS    35     -67.384  18.579  -6.990  1.00 10.00      A   
ATOM    268  C   LYS    35     -64.013  17.343  -4.555  1.00 10.00      A   
ATOM    269  O   LYS    35     -64.540  16.590  -5.382  1.00 10.00      A   
ATOM    270  N   SER    36     -62.906  17.015  -3.893  1.00 10.00      A   
ATOM    271  HN  SER    36     -62.514  17.658  -3.266  1.00 10.00      A   
ATOM    272  CA  SER    36     -62.262  15.716  -4.081  1.00 10.00      A   
ATOM    273  CB  SER    36     -60.975  15.625  -3.258  1.00 10.00      A   
ATOM    274  OG  SER    36     -60.264  14.477  -3.667  1.00 10.00      A   
ATOM    275  HG  SER    36     -60.882  13.768  -3.857  1.00 10.00      A   
ATOM    276  C   SER    36     -63.168  14.516  -3.754  1.00 10.00      A   
ATOM    277  O   SER    36     -63.278  13.572  -4.565  1.00 10.00      A   
ATOM    278  N   TRP    37     -63.802  14.560  -2.595  1.00 10.00      A   
ATOM    279  HN  TRP    37     -63.648  15.323  -1.999  1.00 10.00      A   
ATOM    280  CA  TRP    37     -64.720  13.515  -2.176  1.00 10.00      A   
ATOM    281  CB  TRP    37     -65.177  13.748  -0.743  1.00 10.00      A   
ATOM    282  CG  TRP    37     -64.093  13.500   0.245  1.00 10.00      A   
ATOM    283  CD1 TRP    37     -62.772  13.756   0.076  1.00 10.00      A   
ATOM    284  CD2 TRP    37     -64.228  12.936   1.551  1.00 10.00      A   
ATOM    285  NE1 TRP    37     -62.071  13.397   1.200  1.00 10.00      A   
ATOM    286  HE1 TRP    37     -61.103  13.489   1.321  1.00 10.00      A   
ATOM    287  CE2 TRP    37     -62.944  12.887   2.122  1.00 10.00      A   
ATOM    288  CE3 TRP    37     -65.302  12.467   2.301  1.00 10.00      A   
ATOM    289  CZ2 TRP    37     -62.716  12.386   3.393  1.00 10.00      A   
ATOM    290  CZ3 TRP    37     -65.067  11.971   3.557  1.00 10.00      A   
ATOM    291  CH2 TRP    37     -63.785  11.935   4.093  1.00 10.00      A   
ATOM    292  C   TRP    37     -65.920  13.375  -3.106  1.00 10.00      A   
ATOM    293  O   TRP    37     -66.357  12.279  -3.404  1.00 10.00      A   
ATOM    294  N   TYR    38     -66.427  14.501  -3.575  1.00 10.00      A   
ATOM    295  HN  TYR    38     -66.083  15.359  -3.249  1.00 10.00      A   
ATOM    296  CA  TYR    38     -67.480  14.487  -4.562  1.00 10.00      A   
ATOM    297  CB  TYR    38     -67.819  15.884  -5.024  1.00 10.00      A   
ATOM    298  CG  TYR    38     -68.817  15.905  -6.148  1.00 10.00      A   
ATOM    299  CD1 TYR    38     -68.408  15.885  -7.464  1.00 10.00      A   
ATOM    300  CD2 TYR    38     -70.173  15.930  -5.892  1.00 10.00      A   
ATOM    301  CE1 TYR    38     -69.310  15.903  -8.481  1.00 10.00      A   
ATOM    302  CE2 TYR    38     -71.073  15.948  -6.903  1.00 10.00      A   
ATOM    303  CZ  TYR    38     -70.650  15.938  -8.194  1.00 10.00      A   
ATOM    304  OH  TYR    38     -71.555  15.955  -9.212  1.00 10.00      A   
ATOM    305  HH  TYR    38     -72.223  16.622  -9.037  1.00 10.00      A   
ATOM    306  C   TYR    38     -67.135  13.623  -5.759  1.00 10.00      A   
ATOM    307  O   TYR    38     -67.931  12.794  -6.172  1.00 10.00      A   
ATOM    308  N   GLU    39     -65.944  13.806  -6.311  1.00 10.00      A   
ATOM    309  HN  GLU    39     -65.320  14.451  -5.916  1.00 10.00      A   
ATOM    310  CA  GLU    39     -65.553  13.060  -7.495  1.00 10.00      A   
ATOM    311  CB  GLU    39     -64.372  13.729  -8.179  1.00 10.00      A   
ATOM    312  CG  GLU    39     -64.695  15.099  -8.727  1.00 10.00      A   
ATOM    313  CD  GLU    39     -65.574  15.045  -9.960  1.00 10.00      A   
ATOM    314  OE1 GLU    39     -66.346  15.988 -10.166  1.00 10.00      A   
ATOM    315  OE2 GLU    39     -65.483  14.070 -10.723  1.00 10.00      A   
ATOM    316  C   GLU    39     -65.253  11.594  -7.210  1.00 10.00      A   
ATOM    317  O   GLU    39     -65.580  10.727  -7.997  1.00 10.00      A   
ATOM    318  N   ILE    40     -64.631  11.323  -6.080  1.00 10.00      A   
ATOM    319  HN  ILE    40     -64.381  12.049  -5.473  1.00 10.00      A   
ATOM    320  CA  ILE    40     -64.316   9.958  -5.737  1.00 10.00      A   
ATOM    321  CB  ILE    40     -63.305   9.909  -4.576  1.00 10.00      A   
ATOM    322  CG1 ILE    40     -61.960  10.495  -5.025  1.00 10.00      A   
ATOM    323  CG2 ILE    40     -63.115   8.504  -4.095  1.00 10.00      A   
ATOM    324  CD1 ILE    40     -61.017  10.786  -3.898  1.00 10.00      A   
ATOM    325  C   ILE    40     -65.586   9.170  -5.423  1.00 10.00      A   
ATOM    326  O   ILE    40     -65.793   8.083  -5.935  1.00 10.00      A   
ATOM    327  N   GLU    41     -66.441   9.746  -4.590  1.00 10.00      A   
ATOM    328  HN  GLU    41     -66.206  10.608  -4.187  1.00 10.00      A   
ATOM    329  CA  GLU    41     -67.744   9.122  -4.251  1.00 10.00      A   
ATOM    330  CB  GLU    41     -68.479  10.013  -3.229  1.00 10.00      A   
ATOM    331  CG  GLU    41     -69.780   9.414  -2.621  1.00 10.00      A   
ATOM    332  CD  GLU    41     -70.880   9.327  -3.602  1.00 10.00      A   
ATOM    333  OE1 GLU    41     -71.216  10.339  -4.269  1.00 10.00      A   
ATOM    334  OE2 GLU    41     -71.440   8.227  -3.695  1.00 10.00      A   
ATOM    335  C   GLU    41     -68.568   8.829  -5.516  1.00 10.00      A   
ATOM    336  O   GLU    41     -69.028   7.691  -5.715  1.00 10.00      A   
ATOM    337  N   ARG    42     -68.720   9.813  -6.409  1.00 10.00      A   
ATOM    338  HN  ARG    42     -68.267  10.673  -6.281  1.00 10.00      A   
ATOM    339  CA  ARG    42     -69.570   9.590  -7.577  1.00 10.00      A   
ATOM    340  CB  ARG    42     -69.715  10.838  -8.471  1.00 10.00      A   
ATOM    341  CG  ARG    42     -68.380  11.315  -9.072  1.00 10.00      A   
ATOM    342  CD  ARG    42     -68.472  12.587  -9.895  1.00 10.00      A   
ATOM    343  NE  ARG    42     -69.032  12.277 -11.199  1.00 10.00      A   
ATOM    344  HE  ARG    42     -69.937  11.900 -11.208  1.00 10.00      A   
ATOM    345  CZ  ARG    42     -68.430  12.459 -12.363  1.00 10.00      A   
ATOM    346  NH1 ARG    42     -67.226  13.006 -12.442  1.00 10.00      A   
ATOM    347 HH11 ARG    42     -66.733  13.304 -11.577  1.00 10.00      A   
ATOM    348 HH12 ARG    42     -66.774  13.138 -13.370  1.00 10.00      A   
ATOM    349  NH2 ARG    42     -69.076  12.108 -13.462  1.00 10.00      A   
ATOM    350 HH21 ARG    42     -68.629  12.238 -14.391  1.00 10.00      A   
ATOM    351 HH22 ARG    42     -70.031  11.701 -13.396  1.00 10.00      A   
ATOM    352  C   ARG    42     -69.058   8.387  -8.384  1.00 10.00      A   
ATOM    353  O   ARG    42     -69.837   7.616  -8.904  1.00 10.00      A   
ATOM    354  N   TRP    43     -67.736   8.235  -8.479  1.00 10.00      A   
ATOM    355  HN  TRP    43     -67.139   8.817  -7.966  1.00 10.00      A   
ATOM    356  CA  TRP    43     -67.177   7.197  -9.349  1.00 10.00      A   
ATOM    357  CB  TRP    43     -65.770   7.558  -9.706  1.00 10.00      A   
ATOM    358  CG  TRP    43     -65.680   8.489 -10.900  1.00 10.00      A   
ATOM    359  CD1 TRP    43     -65.455   9.876 -10.893  1.00 10.00      A   
ATOM    360  CD2 TRP    43     -65.716   8.126 -12.307  1.00 10.00      A   
ATOM    361  NE1 TRP    43     -65.349  10.388 -12.212  1.00 10.00      A   
ATOM    362  HE1 TRP    43     -65.193  11.324 -12.454  1.00 10.00      A   
ATOM    363  CE2 TRP    43     -65.508   9.340 -13.094  1.00 10.00      A   
ATOM    364  CE3 TRP    43     -65.901   6.897 -12.975  1.00 10.00      A   
ATOM    365  CZ2 TRP    43     -65.482   9.347 -14.521  1.00 10.00      A   
ATOM    366  CZ3 TRP    43     -65.879   6.908 -14.399  1.00 10.00      A   
ATOM    367  CH2 TRP    43     -65.681   8.136 -15.154  1.00 10.00      A   
ATOM    368  C   TRP    43     -67.184   5.783  -8.772  1.00 10.00      A   
ATOM    369  O   TRP    43     -66.906   4.820  -9.498  1.00 10.00      A   
ATOM    370  N   CYS    44     -67.414   5.654  -7.417  1.00 10.00      A   
ATOM    371  HN  CYS    44     -67.458   6.429  -6.819  1.00 10.00      A   
ATOM    372  CA  CYS    44     -67.588   4.294  -6.936  1.00 10.00      A   
ATOM    373  CB  CYS    44     -66.513   3.994  -5.900  1.00 10.00      A   
ATOM    374  SG  CYS    44     -66.781   5.026  -4.365  1.00 10.00      A   
ATOM    375  HG  CYS    44     -67.330   4.251  -3.442  1.00 10.00      A   
ATOM    376  C   CYS    44     -68.935   4.088  -6.242  1.00 10.00      A   
ATOM    377  O   CYS    44     -69.047   3.174  -5.423  1.00 10.00      A   
ATOM    378  N   ARG    45     -69.939   4.932  -6.521  1.00 10.00      A   
ATOM    379  HN  ARG    45     -69.780   5.702  -7.107  1.00 10.00      A   
ATOM    380  CA  ARG    45     -71.271   4.713  -5.955  1.00 10.00      A   
ATOM    381  CB  ARG    45     -72.215   5.937  -6.106  1.00 10.00      A   
ATOM    382  CG  ARG    45     -73.562   5.681  -5.432  1.00 10.00      A   
ATOM    383  CD  ARG    45     -74.557   6.882  -5.351  1.00 10.00      A   
ATOM    384  NE  ARG    45     -74.032   8.065  -4.649  1.00 10.00      A   
ATOM    385  HE  ARG    45     -73.059   8.177  -4.646  1.00 10.00      A   
ATOM    386  CZ  ARG    45     -74.768   8.989  -4.024  1.00 10.00      A   
ATOM    387  NH1 ARG    45     -76.090   8.868  -3.893  1.00 10.00      A   
ATOM    388 HH11 ARG    45     -76.577   8.036  -4.284  1.00 10.00      A   
ATOM    389 HH12 ARG    45     -76.633   9.605  -3.401  1.00 10.00      A   
ATOM    390  NH2 ARG    45     -74.153  10.018  -3.469  1.00 10.00      A   
ATOM    391 HH21 ARG    45     -73.118  10.096  -3.523  1.00 10.00      A   
ATOM    392 HH22 ARG    45     -74.705  10.750  -2.976  1.00 10.00      A   
ATOM    393  C   ARG    45     -71.922   3.538  -6.705  1.00 10.00      A   
ATOM    394  O   ARG    45     -71.894   3.533  -7.937  1.00 10.00      A   
ATOM    395  N   ARG    46     -72.528   2.558  -5.959  1.00 10.00      A   
ATOM    396  HN  ARG    46     -72.672   2.728  -5.005  1.00 10.00      A   
ATOM    397  CA  ARG    46     -72.975   1.267  -6.509  1.00 10.00      A   
ATOM    398  CB  ARG    46     -72.630   0.138  -5.526  1.00 10.00      A   
ATOM    399  CG  ARG    46     -71.122  -0.101  -5.351  1.00 10.00      A   
ATOM    400  CD  ARG    46     -70.832  -1.023  -4.140  1.00 10.00      A   
ATOM    401  NE  ARG    46     -69.394  -1.216  -3.905  1.00 10.00      A   
ATOM    402  HE  ARG    46     -68.785  -0.851  -4.580  1.00 10.00      A   
ATOM    403  CZ  ARG    46     -68.857  -1.844  -2.851  1.00 10.00      A   
ATOM    404  NH1 ARG    46     -69.623  -2.348  -1.883  1.00 10.00      A   
ATOM    405 HH11 ARG    46     -69.186  -2.832  -1.072  1.00 10.00      A   
ATOM    406 HH12 ARG    46     -70.658  -2.258  -1.939  1.00 10.00      A   
ATOM    407  NH2 ARG    46     -67.537  -1.960  -2.758  1.00 10.00      A   
ATOM    408 HH21 ARG    46     -66.927  -1.564  -3.502  1.00 10.00      A   
ATOM    409 HH22 ARG    46     -67.113  -2.446  -1.943  1.00 10.00      A   
ATOM    410  C   ARG    46     -74.473   1.211  -6.789  1.00 10.00      A   
ATOM    411  O   ARG    46     -74.934   0.464  -7.662  1.00 10.00      A   
ATOM    412  N   LYS    47     -75.225   1.996  -6.039  1.00 10.00      A   
ATOM    413  HN  LYS    47     -74.800   2.601  -5.396  1.00 10.00      A   
ATOM    414  CA  LYS    47     -76.681   1.978  -6.154  1.00 10.00      A   
ATOM    415  CB  LYS    47     -77.292   1.045  -5.119  1.00 10.00      A   
ATOM    416  CG  LYS    47     -77.484   1.613  -3.748  1.00 10.00      A   
ATOM    417  CD  LYS    47     -78.758   1.037  -3.115  1.00 10.00      A   
ATOM    418  CE  LYS    47     -79.105   1.749  -1.799  1.00 10.00      A   
ATOM    419  NZ  LYS    47     -78.019   1.551  -0.760  1.00 10.00      A   
ATOM    420  HZ1 LYS    47     -77.117   1.936  -1.108  1.00 10.00      A   
ATOM    421  HZ2 LYS    47     -77.896   0.537  -0.559  1.00 10.00      A   
ATOM    422  HZ3 LYS    47     -78.276   2.038   0.123  1.00 10.00      A   
ATOM    423  C   LYS    47     -77.241   3.372  -6.049  1.00 10.00      A   
ATOM    424  O   LYS    47     -76.695   4.227  -5.370  1.00 10.00      A   
ATOM    425  N   VAL    48     -78.308   3.617  -6.798  1.00 10.00      A   
ATOM    426  HN  VAL    48     -78.620   2.935  -7.429  1.00 10.00      A   
ATOM    427  CA  VAL    48     -79.021   4.873  -6.699  1.00 10.00      A   
ATOM    428  CB  VAL    48     -78.843   5.790  -7.950  1.00 10.00      A   
ATOM    429  CG1 VAL    48     -77.423   6.339  -8.032  1.00 10.00      A   
ATOM    430  CG2 VAL    48     -79.208   5.061  -9.254  1.00 10.00      A   
ATOM    431  C   VAL    48     -80.488   4.551  -6.451  1.00 10.00      A   
ATOM    432  O   VAL    48     -81.043   3.584  -6.977  1.00 10.00      A   
ATOM    433  N   PHE    49     -81.093   5.369  -5.623  1.00 10.00      A   
ATOM    434  HN  PHE    49     -80.582   6.100  -5.217  1.00 10.00      A   
ATOM    435  CA  PHE    49     -82.502   5.222  -5.288  1.00 10.00      A   
ATOM    436  CB  PHE    49     -82.660   4.965  -3.785  1.00 10.00      A   
ATOM    437  CG  PHE    49     -84.062   5.086  -3.309  1.00 10.00      A   
ATOM    438  CD1 PHE    49     -84.985   4.070  -3.570  1.00 10.00      A   
ATOM    439  CD2 PHE    49     -84.482   6.235  -2.606  1.00 10.00      A   
ATOM    440  CE1 PHE    49     -86.332   4.192  -3.133  1.00 10.00      A   
ATOM    441  CE2 PHE    49     -85.835   6.374  -2.184  1.00 10.00      A   
ATOM    442  CZ  PHE    49     -86.754   5.341  -2.452  1.00 10.00      A   
ATOM    443  C   PHE    49     -83.170   6.516  -5.695  1.00 10.00      A   
ATOM    444  O   PHE    49     -82.829   7.575  -5.184  1.00 10.00      A   
ATOM    445  N   ILE    50     -84.110   6.419  -6.631  1.00 10.00      A   
ATOM    446  HN  ILE    50     -84.373   5.528  -6.942  1.00 10.00      A   
ATOM    447  CA  ILE    50     -84.760   7.573  -7.208  1.00 10.00      A   
ATOM    448  CB  ILE    50     -84.488   7.702  -8.757  1.00 10.00      A   
ATOM    449  CG1 ILE    50     -82.996   7.579  -9.140  1.00 10.00      A   
ATOM    450  CG2 ILE    50     -85.106   8.999  -9.362  1.00 10.00      A   
ATOM    451  CD1 ILE    50     -82.097   8.389  -8.340  1.00 10.00      A   
ATOM    452  C   ILE    50     -86.257   7.364  -6.903  1.00 10.00      A   
ATOM    453  O   ILE    50     -86.958   6.657  -7.642  1.00 10.00      A   
ATOM    454  N   GLY    51     -86.706   7.945  -5.798  1.00 10.00      A   
ATOM    455  HN  GLY    51     -86.080   8.488  -5.274  1.00 10.00      A   
ATOM    456  CA  GLY    51     -88.113   7.809  -5.318  1.00 10.00      A   
ATOM    457  C   GLY    51     -89.157   8.497  -6.157  1.00 10.00      A   
ATOM    458  O   GLY    51     -90.347   8.255  -5.992  1.00 10.00      A   
ATOM    459  N   ASN    52     -88.731   9.407  -7.026  1.00 10.00      A   
ATOM    460  HN  ASN    52     -87.780   9.643  -7.043  1.00 10.00      A   
ATOM    461  CA  ASN    52     -89.650  10.069  -7.963  1.00 10.00      A   
ATOM    462  CB  ASN    52     -90.102  11.449  -7.415  1.00 10.00      A   
ATOM    463  CG  ASN    52     -90.874  12.261  -8.442  1.00 10.00      A   
ATOM    464  OD1 ASN    52     -91.233  11.744  -9.479  1.00 10.00      A   
ATOM    465  ND2 ASN    52     -91.169  13.522  -8.133  1.00 10.00      A   
ATOM    466 HD21 ASN    52     -90.877  13.866  -7.264  1.00 10.00      A   
ATOM    467 HD22 ASN    52     -91.667  14.055  -8.788  1.00 10.00      A   
ATOM    468  C   ASN    52     -88.879  10.175  -9.267  1.00 10.00      A   
ATOM    469  O   ASN    52     -87.958  10.992  -9.387  1.00 10.00      A   
ATOM    470  N   CYS    53     -89.223   9.324 -10.241  1.00 10.00      A   
ATOM    471  HN  CYS    53     -89.962   8.702 -10.076  1.00 10.00      A   
ATOM    472  CA  CYS    53     -88.546   9.277 -11.544  1.00 10.00      A   
ATOM    473  CB  CYS    53     -89.187   8.235 -12.481  1.00 10.00      A   
ATOM    474  SG  CYS    53     -90.892   8.564 -12.962  1.00 10.00      A   
ATOM    475  HG  CYS    53     -90.889   8.973 -14.223  1.00 10.00      A   
ATOM    476  C   CYS    53     -88.438  10.633 -12.274  1.00 10.00      A   
ATOM    477  O   CYS    53     -87.568  10.792 -13.124  1.00 10.00      A   
ATOM    478  N   TYR    54     -89.308  11.586 -11.935  1.00 10.00      A   
ATOM    479  HN  TYR    54     -89.952  11.402 -11.219  1.00 10.00      A   
ATOM    480  CA  TYR    54     -89.339  12.923 -12.604  1.00 10.00      A   
ATOM    481  CB  TYR    54     -90.780  13.327 -12.894  1.00 10.00      A   
ATOM    482  CG  TYR    54     -91.473  12.446 -13.930  1.00 10.00      A   
ATOM    483  CD1 TYR    54     -92.669  11.775 -13.614  1.00 10.00      A   
ATOM    484  CD2 TYR    54     -90.970  12.331 -15.222  1.00 10.00      A   
ATOM    485  CE1 TYR    54     -93.330  10.978 -14.562  1.00 10.00      A   
ATOM    486  CE2 TYR    54     -91.617  11.509 -16.187  1.00 10.00      A   
ATOM    487  CZ  TYR    54     -92.809  10.847 -15.836  1.00 10.00      A   
ATOM    488  OH  TYR    54     -93.510  10.078 -16.780  1.00 10.00      A   
ATOM    489  HH  TYR    54     -92.892   9.533 -17.273  1.00 10.00      A   
ATOM    490  C   TYR    54     -88.622  14.008 -11.805  1.00 10.00      A   
ATOM    491  O   TYR    54     -88.579  15.171 -12.212  1.00 10.00      A   
ATOM    492  N   ALA    55     -88.015  13.608 -10.691  1.00 10.00      A   
ATOM    493  HN  ALA    55     -88.078  12.668 -10.424  1.00 10.00      A   
ATOM    494  CA  ALA    55     -87.252  14.542  -9.849  1.00 10.00      A   
ATOM    495  CB  ALA    55     -87.124  13.978  -8.438  1.00 10.00      A   
ATOM    496  C   ALA    55     -85.871  14.811 -10.464  1.00 10.00      A   
ATOM    497  O   ALA    55     -85.164  15.730 -10.045  1.00 10.00      A   
ATOM    498  N   VAL    56     -85.507  14.005 -11.461  1.00 10.00      A   
ATOM    499  HN  VAL    56     -86.132  13.318 -11.773  1.00 10.00      A   
ATOM    500  CA  VAL    56     -84.188  14.124 -12.106  1.00 10.00      A   
ATOM    501  CB  VAL    56     -83.059  13.502 -11.226  1.00 10.00      A   
ATOM    502  CG1 VAL    56     -83.302  11.984 -10.987  1.00 10.00      A   
ATOM    503  CG2 VAL    56     -81.636  13.714 -11.875  1.00 10.00      A   
ATOM    504  C   VAL    56     -84.242  13.422 -13.450  1.00 10.00      A   
ATOM    505  O   VAL    56     -85.062  12.535 -13.652  1.00 10.00      A   
ATOM    506  N   SER    57     -83.349  13.804 -14.367  1.00 10.00      A   
ATOM    507  HN  SER    57     -82.718  14.524 -14.163  1.00 10.00      A   
ATOM    508  CA  SER    57     -83.310  13.153 -15.674  1.00 10.00      A   
ATOM    509  CB  SER    57     -82.920  14.183 -16.738  1.00 10.00      A   
ATOM    510  OG  SER    57     -81.527  14.445 -16.661  1.00 10.00      A   
ATOM    511  HG  SER    57     -81.339  14.951 -15.868  1.00 10.00      A   
ATOM    512  C   SER    57     -82.334  11.950 -15.697  1.00 10.00      A   
ATOM    513  O   SER    57     -81.371  11.917 -14.922  1.00 10.00      A   
ATOM    514  N   PRO    58     -82.577  10.959 -16.592  1.00 10.00      A   
ATOM    515  CA  PRO    58     -81.610   9.884 -16.745  1.00 10.00      A   
ATOM    516  CB  PRO    58     -82.164   9.066 -17.911  1.00 10.00      A   
ATOM    517  CG  PRO    58     -83.673   9.276 -17.822  1.00 10.00      A   
ATOM    518  CD  PRO    58     -83.766  10.752 -17.443  1.00 10.00      A   
ATOM    519  C   PRO    58     -80.203  10.414 -17.056  1.00 10.00      A   
ATOM    520  O   PRO    58     -79.251   9.968 -16.407  1.00 10.00      A   
ATOM    521  N   ALA    59     -80.063  11.382 -17.971  1.00 10.00      A   
ATOM    522  HN  ALA    59     -80.853  11.791 -18.383  1.00 10.00      A   
ATOM    523  CA  ALA    59     -78.705  11.832 -18.356  1.00 10.00      A   
ATOM    524  CB  ALA    59     -78.745  12.902 -19.452  1.00 10.00      A   
ATOM    525  C   ALA    59     -77.939  12.327 -17.141  1.00 10.00      A   
ATOM    526  O   ALA    59     -76.749  12.102 -17.014  1.00 10.00      A   
ATOM    527  N   THR    60     -78.645  13.005 -16.239  1.00 10.00      A   
ATOM    528  HN  THR    60     -79.610  13.110 -16.372  1.00 10.00      A   
ATOM    529  CA  THR    60     -78.025  13.597 -15.053  1.00 10.00      A   
ATOM    530  CB  THR    60     -79.031  14.512 -14.288  1.00 10.00      A   
ATOM    531  OG1 THR    60     -79.257  15.698 -15.062  1.00 10.00      A   
ATOM    532  HG1 THR    60     -79.487  16.423 -14.477  1.00 10.00      A   
ATOM    533  CG2 THR    60     -78.469  14.913 -12.929  1.00 10.00      A   
ATOM    534  C   THR    60     -77.482  12.536 -14.105  1.00 10.00      A   
ATOM    535  O   THR    60     -76.378  12.680 -13.571  1.00 10.00      A   
ATOM    536  N   VAL    61     -78.262  11.485 -13.889  1.00 10.00      A   
ATOM    537  HN  VAL    61     -79.137  11.453 -14.328  1.00 10.00      A   
ATOM    538  CA  VAL    61     -77.873  10.367 -13.020  1.00 10.00      A   
ATOM    539  CB  VAL    61     -79.070   9.366 -12.834  1.00 10.00      A   
ATOM    540  CG1 VAL    61     -78.639   8.104 -12.030  1.00 10.00      A   
ATOM    541  CG2 VAL    61     -80.233  10.053 -12.146  1.00 10.00      A   
ATOM    542  C   VAL    61     -76.674   9.626 -13.631  1.00 10.00      A   
ATOM    543  O   VAL    61     -75.681   9.345 -12.937  1.00 10.00      A   
ATOM    544  N   ILE    62     -76.757   9.326 -14.932  1.00 10.00      A   
ATOM    545  HN  ILE    62     -77.534   9.625 -15.449  1.00 10.00      A   
ATOM    546  CA  ILE    62     -75.697   8.550 -15.597  1.00 10.00      A   
ATOM    547  CB  ILE    62     -76.140   8.017 -16.982  1.00 10.00      A   
ATOM    548  CG1 ILE    62     -77.357   7.095 -16.830  1.00 10.00      A   
ATOM    549  CG2 ILE    62     -75.003   7.292 -17.677  1.00 10.00      A   
ATOM    550  CD1 ILE    62     -78.015   6.749 -18.131  1.00 10.00      A   
ATOM    551  C   ILE    62     -74.387   9.310 -15.704  1.00 10.00      A   
ATOM    552  O   ILE    62     -73.329   8.701 -15.568  1.00 10.00      A   
ATOM    553  N   ARG    63     -74.458  10.626 -15.976  1.00 10.00      A   
ATOM    554  HN  ARG    63     -75.333  11.022 -16.167  1.00 10.00      A   
ATOM    555  CA  ARG    63     -73.290  11.476 -15.994  1.00 10.00      A   
ATOM    556  CB  ARG    63     -73.612  12.859 -16.598  1.00 10.00      A   
ATOM    557  CG  ARG    63     -72.377  13.725 -16.915  1.00 10.00      A   
ATOM    558  CD  ARG    63     -72.533  14.576 -18.203  1.00 10.00      A   
ATOM    559  NE  ARG    63     -73.839  15.243 -18.256  1.00 10.00      A   
ATOM    560  HE  ARG    63     -73.985  15.973 -17.618  1.00 10.00      A   
ATOM    561  CZ  ARG    63     -74.839  14.940 -19.094  1.00 10.00      A   
ATOM    562  NH1 ARG    63     -74.708  13.984 -20.016  1.00 10.00      A   
ATOM    563 HH11 ARG    63     -75.499  13.766 -20.655  1.00 10.00      A   
ATOM    564 HH12 ARG    63     -73.815  13.457 -20.095  1.00 10.00      A   
ATOM    565  NH2 ARG    63     -75.979  15.623 -19.016  1.00 10.00      A   
ATOM    566 HH21 ARG    63     -76.084  16.380 -18.312  1.00 10.00      A   
ATOM    567 HH22 ARG    63     -76.764  15.399 -19.660  1.00 10.00      A   
ATOM    568  C   ARG    63     -72.619  11.583 -14.612  1.00 10.00      A   
ATOM    569  O   ARG    63     -71.406  11.458 -14.500  1.00 10.00      A   
ATOM    570  N   ARG    64     -73.402  11.791 -13.564  1.00 10.00      A   
ATOM    571  HN  ARG    64     -74.371  11.868 -13.693  1.00 10.00      A   
ATOM    572  CA  ARG    64     -72.840  11.907 -12.206  1.00 10.00      A   
ATOM    573  CB  ARG    64     -73.887  12.430 -11.205  1.00 10.00      A   
ATOM    574  CG  ARG    64     -73.266  12.579  -9.814  1.00 10.00      A   
ATOM    575  CD  ARG    64     -74.077  13.432  -8.855  1.00 10.00      A   
ATOM    576  NE  ARG    64     -73.518  13.405  -7.496  1.00 10.00      A   
ATOM    577  HE  ARG    64     -72.609  13.057  -7.383  1.00 10.00      A   
ATOM    578  CZ  ARG    64     -74.183  13.828  -6.423  1.00 10.00      A   
ATOM    579  NH1 ARG    64     -75.404  14.360  -6.562  1.00 10.00      A   
ATOM    580 HH11 ARG    64     -75.830  14.442  -7.508  1.00 10.00      A   
ATOM    581 HH12 ARG    64     -75.926  14.691  -5.726  1.00 10.00      A   
ATOM    582  NH2 ARG    64     -73.623  13.740  -5.227  1.00 10.00      A   
ATOM    583 HH21 ARG    64     -74.138  14.069  -4.386  1.00 10.00      A   
ATOM    584 HH22 ARG    64     -72.667  13.342  -5.128  1.00 10.00      A   
ATOM    585  C   ARG    64     -72.302  10.586 -11.659  1.00 10.00      A   
ATOM    586  O   ARG    64     -71.223  10.559 -11.079  1.00 10.00      A   
ATOM    587  N   PHE    65     -73.095   9.510 -11.794  1.00 10.00      A   
ATOM    588  HN  PHE    65     -73.929   9.599 -12.299  1.00 10.00      A   
ATOM    589  CA  PHE    65     -72.759   8.211 -11.213  1.00 10.00      A   
ATOM    590  CB  PHE    65     -73.872   7.732 -10.282  1.00 10.00      A   
ATOM    591  CG  PHE    65     -74.136   8.648  -9.129  1.00 10.00      A   
ATOM    592  CD1 PHE    65     -75.410   9.195  -8.926  1.00 10.00      A   
ATOM    593  CD2 PHE    65     -73.100   8.978  -8.237  1.00 10.00      A   
ATOM    594  CE1 PHE    65     -75.667  10.038  -7.851  1.00 10.00      A   
ATOM    595  CE2 PHE    65     -73.342   9.837  -7.163  1.00 10.00      A   
ATOM    596  CZ  PHE    65     -74.665  10.352  -6.963  1.00 10.00      A   
ATOM    597  C   PHE    65     -72.495   7.185 -12.313  1.00 10.00      A   
ATOM    598  O   PHE    65     -73.375   6.405 -12.676  1.00 10.00      A   
ATOM    599  N   PRO    66     -71.265   7.180 -12.862  1.00 10.00      A   
ATOM    600  CA  PRO    66     -71.040   6.318 -14.019  1.00 10.00      A   
ATOM    601  CB  PRO    66     -69.697   6.846 -14.572  1.00 10.00      A   
ATOM    602  CG  PRO    66     -69.494   8.158 -13.932  1.00 10.00      A   
ATOM    603  CD  PRO    66     -70.057   7.982 -12.575  1.00 10.00      A   
ATOM    604  C   PRO    66     -70.934   4.802 -13.792  1.00 10.00      A   
ATOM    605  O   PRO    66     -71.002   4.034 -14.781  1.00 10.00      A   
ATOM    606  N   LYS    67     -70.708   4.363 -12.551  1.00 10.00      A   
ATOM    607  HN  LYS    67     -70.753   4.991 -11.800  1.00 10.00      A   
ATOM    608  CA  LYS    67     -70.393   2.951 -12.298  1.00 10.00      A   
ATOM    609  CB  LYS    67     -69.014   2.791 -11.611  1.00 10.00      A   
ATOM    610  CG  LYS    67     -67.837   3.195 -12.492  1.00 10.00      A   
ATOM    611  CD  LYS    67     -66.524   2.696 -11.929  1.00 10.00      A   
ATOM    612  CE  LYS    67     -65.456   2.702 -12.998  1.00 10.00      A   
ATOM    613  NZ  LYS    67     -64.111   2.350 -12.438  1.00 10.00      A   
ATOM    614  HZ1 LYS    67     -63.839   3.037 -11.706  1.00 10.00      A   
ATOM    615  HZ2 LYS    67     -63.395   2.362 -13.191  1.00 10.00      A   
ATOM    616  HZ3 LYS    67     -64.138   1.400 -12.015  1.00 10.00      A   
ATOM    617  C   LYS    67     -71.480   2.210 -11.527  1.00 10.00      A   
ATOM    618  O   LYS    67     -71.201   1.183 -10.908  1.00 10.00      A   
ATOM    619  N   VAL    68     -72.711   2.735 -11.570  1.00 10.00      A   
ATOM    620  HN  VAL    68     -72.846   3.555 -12.089  1.00 10.00      A   
ATOM    621  CA  VAL    68     -73.860   2.156 -10.887  1.00 10.00      A   
ATOM    622  CB  VAL    68     -75.102   3.093 -11.058  1.00 10.00      A   
ATOM    623  CG1 VAL    68     -76.456   2.437 -10.688  1.00 10.00      A   
ATOM    624  CG2 VAL    68     -74.911   4.368 -10.191  1.00 10.00      A   
ATOM    625  C   VAL    68     -74.150   0.722 -11.337  1.00 10.00      A   
ATOM    626  O   VAL    68     -74.098   0.412 -12.539  1.00 10.00      A   
ATOM    627  N   ARG    69     -74.394  -0.152 -10.366  1.00 10.00      A   
ATOM    628  HN  ARG    69     -74.266   0.116  -9.432  1.00 10.00      A   
ATOM    629  CA  ARG    69     -74.849  -1.507 -10.670  1.00 10.00      A   
ATOM    630  CB  ARG    69     -73.962  -2.521 -10.013  1.00 10.00      A   
ATOM    631  CG  ARG    69     -72.647  -2.590 -10.737  1.00 10.00      A   
ATOM    632  CD  ARG    69     -71.601  -3.197  -9.892  1.00 10.00      A   
ATOM    633  NE  ARG    69     -70.330  -3.236 -10.614  1.00 10.00      A   
ATOM    634  HE  ARG    69     -69.941  -2.377 -10.880  1.00 10.00      A   
ATOM    635  CZ  ARG    69     -69.673  -4.357 -10.931  1.00 10.00      A   
ATOM    636  NH1 ARG    69     -70.147  -5.559 -10.584  1.00 10.00      A   
ATOM    637 HH11 ARG    69     -71.042  -5.633 -10.060  1.00 10.00      A   
ATOM    638 HH12 ARG    69     -69.621  -6.420 -10.840  1.00 10.00      A   
ATOM    639  NH2 ARG    69     -68.524  -4.282 -11.584  1.00 10.00      A   
ATOM    640 HH21 ARG    69     -68.009  -5.151 -11.833  1.00 10.00      A   
ATOM    641 HH22 ARG    69     -68.137  -3.355 -11.850  1.00 10.00      A   
ATOM    642  C   ARG    69     -76.268  -1.791 -10.245  1.00 10.00      A   
ATOM    643  O   ARG    69     -76.808  -2.822 -10.618  1.00 10.00      A   
ATOM    644  N   SER    70     -76.845  -0.911  -9.437  1.00 10.00      A   
ATOM    645  HN  SER    70     -76.360  -0.112  -9.143  1.00 10.00      A   
ATOM    646  CA  SER    70     -78.217  -1.152  -8.992  1.00 10.00      A   
ATOM    647  CB  SER    70     -78.201  -1.777  -7.581  1.00 10.00      A   
ATOM    648  OG  SER    70     -79.500  -1.770  -7.007  1.00 10.00      A   
ATOM    649  HG  SER    70     -79.692  -0.897  -6.658  1.00 10.00      A   
ATOM    650  C   SER    70     -79.030   0.131  -9.060  1.00 10.00      A   
ATOM    651  O   SER    70     -78.606   1.165  -8.549  1.00 10.00      A   
ATOM    652  N   VAL    71     -80.216   0.077  -9.679  1.00 10.00      A   
ATOM    653  HN  VAL    71     -80.520  -0.780 -10.044  1.00 10.00      A   
ATOM    654  CA  VAL    71     -81.080   1.262  -9.830  1.00 10.00      A   
ATOM    655  CB  VAL    71     -81.118   1.744 -11.315  1.00 10.00      A   
ATOM    656  CG1 VAL    71     -82.146   2.916 -11.535  1.00 10.00      A   
ATOM    657  CG2 VAL    71     -79.702   2.178 -11.748  1.00 10.00      A   
ATOM    658  C   VAL    71     -82.476   0.925  -9.318  1.00 10.00      A   
ATOM    659  O   VAL    71     -82.998  -0.153  -9.569  1.00 10.00      A   
ATOM    660  N   GLU    72     -83.003   1.806  -8.493  1.00 10.00      A   
ATOM    661  HN  GLU    72     -82.459   2.544  -8.149  1.00 10.00      A   
ATOM    662  CA  GLU    72     -84.413   1.678  -8.089  1.00 10.00      A   
ATOM    663  CB  GLU    72     -84.488   1.398  -6.589  1.00 10.00      A   
ATOM    664  CG  GLU    72     -85.939   1.391  -6.058  1.00 10.00      A   
ATOM    665  CD  GLU    72     -86.083   0.729  -4.696  1.00 10.00      A   
ATOM    666  OE1 GLU    72     -85.064   0.338  -4.063  1.00 10.00      A   
ATOM    667  OE2 GLU    72     -87.244   0.631  -4.255  1.00 10.00      A   
ATOM    668  C   GLU    72     -85.121   2.968  -8.475  1.00 10.00      A   
ATOM    669  O   GLU    72     -84.638   4.064  -8.163  1.00 10.00      A   
ATOM    670  N   LEU    73     -86.279   2.843  -9.139  1.00 10.00      A   
ATOM    671  HN  LEU    73     -86.621   1.941  -9.314  1.00 10.00      A   
ATOM    672  CA  LEU    73     -87.057   3.982  -9.615  1.00 10.00      A   
ATOM    673  CB  LEU    73     -87.021   4.017 -11.165  1.00 10.00      A   
ATOM    674  CG  LEU    73     -85.747   4.591 -11.765  1.00 10.00      A   
ATOM    675  CD1 LEU    73     -85.557   4.001 -13.174  1.00 10.00      A   
ATOM    676  CD2 LEU    73     -85.909   6.133 -11.813  1.00 10.00      A   
ATOM    677  C   LEU    73     -88.495   3.778  -9.210  1.00 10.00      A   
ATOM    678  O   LEU    73     -88.968   2.648  -9.240  1.00 10.00      A   
ATOM    679  N   LYS    74     -89.157   4.854  -8.824  1.00 10.00      A   
ATOM    680  HN  LYS    74     -88.673   5.703  -8.745  1.00 10.00      A   
ATOM    681  CA  LYS    74     -90.595   4.826  -8.506  1.00 10.00      A   
ATOM    682  CB  LYS    74     -90.830   5.082  -7.020  1.00 10.00      A   
ATOM    683  CG  LYS    74     -90.117   4.062  -6.081  1.00 10.00      A   
ATOM    684  CD  LYS    74     -90.631   4.276  -4.654  1.00 10.00      A   
ATOM    685  CE  LYS    74     -90.199   3.164  -3.725  1.00 10.00      A   
ATOM    686  NZ  LYS    74     -90.778   3.442  -2.361  1.00 10.00      A   
ATOM    687  HZ1 LYS    74     -91.670   2.924  -2.240  1.00 10.00      A   
ATOM    688  HZ2 LYS    74     -90.963   4.459  -2.252  1.00 10.00      A   
ATOM    689  HZ3 LYS    74     -90.110   3.142  -1.621  1.00 10.00      A   
ATOM    690  C   LYS    74     -91.281   5.879  -9.367  1.00 10.00      A   
ATOM    691  O   LYS    74     -90.725   6.970  -9.597  1.00 10.00      A   
ATOM    692  N   GLY    75     -92.476   5.553  -9.872  1.00 10.00      A   
ATOM    693  HN  GLY    75     -92.902   4.718  -9.588  1.00 10.00      A   
ATOM    694  CA  GLY    75     -93.160   6.427 -10.846  1.00 10.00      A   
ATOM    695  C   GLY    75     -94.394   7.106 -10.290  1.00 10.00      A   
ATOM    696  O   GLY    75     -94.317   8.144  -9.600  1.00 10.00      A   
ATOM    697  N   LYS    76     -95.552   6.526 -10.588  1.00 10.00      A   
ATOM    698  HN  LYS    76     -95.548   5.690 -11.099  1.00 10.00      A   
ATOM    699  CA  LYS    76     -96.846   7.104 -10.173  1.00 10.00      A   
ATOM    700  CB  LYS    76     -98.013   6.265 -10.684  1.00 10.00      A   
ATOM    701  CG  LYS    76     -97.873   5.874 -12.129  1.00 10.00      A   
ATOM    702  CD  LYS    76     -99.140   5.152 -12.612  1.00 10.00      A   
ATOM    703  CE  LYS    76     -99.017   4.843 -14.087  1.00 10.00      A   
ATOM    704  NZ  LYS    76    -100.341   4.429 -14.729  1.00 10.00      A   
ATOM    705  HZ1 LYS    76    -101.041   5.191 -14.626  1.00 10.00      A   
ATOM    706  HZ2 LYS    76    -100.709   3.572 -14.271  1.00 10.00      A   
ATOM    707  HZ3 LYS    76    -100.201   4.235 -15.742  1.00 10.00      A   
ATOM    708  C   LYS    76     -96.962   7.213  -8.650  1.00 10.00      A   
ATOM    709  O   LYS    76     -96.443   6.334  -7.938  1.00 10.00      A   
ATOM    710  N   PRO    77     -97.682   8.255  -8.164  1.00 10.00      A   
ATOM    711  CA  PRO    77     -97.976   8.391  -6.728  1.00 10.00      A   
ATOM    712  CB  PRO    77     -98.777   9.681  -6.643  1.00 10.00      A   
ATOM    713  CG  PRO    77     -99.219  10.007  -8.030  1.00 10.00      A   
ATOM    714  CD  PRO    77     -98.250   9.371  -8.960  1.00 10.00      A   
ATOM    715  C   PRO    77     -98.842   7.232  -6.210  1.00 10.00      A   
ATOM    716  O   PRO    77     -99.534   6.572  -6.998  1.00 10.00      A   
ATOM    717  N   HIS    78     -98.821   7.029  -4.893  1.00 10.00      A   
ATOM    718  HN  HIS    78     -98.251   7.607  -4.344  1.00 10.00      A   
ATOM    719  CA  HIS    78     -99.606   5.983  -4.216  1.00 10.00      A   
ATOM    720  CB  HIS    78     -99.467   6.201  -2.701  1.00 10.00      A   
ATOM    721  CG  HIS    78    -100.268   5.252  -1.859  1.00 10.00      A   
ATOM    722  ND1 HIS    78    -100.794   5.612  -0.639  1.00 10.00      A   
ATOM    723  HD1 HIS    78    -100.713   6.496  -0.229  1.00 10.00      A   
ATOM    724  CD2 HIS    78    -100.601   3.949  -2.039  1.00 10.00      A   
ATOM    725  CE1 HIS    78    -101.422   4.580  -0.107  1.00 10.00      A   
ATOM    726  NE2 HIS    78    -101.332   3.561  -0.947  1.00 10.00      A   
ATOM    727  C   HIS    78    -101.094   5.913  -4.605  1.00 10.00      A   
ATOM    728  O   HIS    78    -101.686   4.814  -4.692  1.00 10.00      A   
ATOM    729  N   PHE    79    -101.721   7.070  -4.813  1.00 10.00      A   
ATOM    730  HN  PHE    79    -101.213   7.908  -4.785  1.00 10.00      A   
ATOM    731  CA  PHE    79    -103.183   7.103  -5.087  1.00 10.00      A   
ATOM    732  CB  PHE    79    -103.733   8.539  -4.915  1.00 10.00      A   
ATOM    733  CG  PHE    79    -104.132   8.909  -3.466  1.00 10.00      A   
ATOM    734  CD1 PHE    79    -103.687   8.160  -2.367  1.00 10.00      A   
ATOM    735  CD2 PHE    79    -104.893  10.040  -3.214  1.00 10.00      A   
ATOM    736  CE1 PHE    79    -104.037   8.517  -1.057  1.00 10.00      A   
ATOM    737  CE2 PHE    79    -105.230  10.397  -1.933  1.00 10.00      A   
ATOM    738  CZ  PHE    79    -104.809   9.646  -0.847  1.00 10.00      A   
ATOM    739  C   PHE    79    -103.525   6.529  -6.481  1.00 10.00      A   
ATOM    740  O   PHE    79    -104.698   6.313  -6.817  1.00 10.00      A   
ATOM    741  N   ALA    80    -102.506   6.267  -7.306  1.00 10.00      A   
ATOM    742  HN  ALA    80    -101.603   6.574  -7.078  1.00 10.00      A   
ATOM    743  CA  ALA    80    -102.732   5.518  -8.555  1.00 10.00      A   
ATOM    744  CB  ALA    80    -101.387   5.352  -9.345  1.00 10.00      A   
ATOM    745  C   ALA    80    -103.303   4.139  -8.240  1.00 10.00      A   
ATOM    746  O   ALA    80    -104.018   3.557  -9.071  1.00 10.00      A   
ATOM    747  N   ASP    81    -102.963   3.592  -7.060  1.00 10.00      A   
ATOM    748  HN  ASP    81    -102.339   4.064  -6.470  1.00 10.00      A   
ATOM    749  CA  ASP    81    -103.518   2.281  -6.636  1.00 10.00      A   
ATOM    750  CB  ASP    81    -102.947   1.881  -5.299  1.00 10.00      A   
ATOM    751  CG  ASP    81    -101.490   1.495  -5.374  1.00 10.00      A   
ATOM    752  OD1 ASP    81    -100.859   1.613  -6.432  1.00 10.00      A   
ATOM    753  OD2 ASP    81    -100.975   1.089  -4.333  1.00 10.00      A   
ATOM    754  C   ASP    81    -105.033   2.288  -6.482  1.00 10.00      A   
ATOM    755  O   ASP    81    -105.683   1.225  -6.473  1.00 10.00      A   
ATOM    756  N   PHE    82    -105.599   3.480  -6.303  1.00 10.00      A   
ATOM    757  HN  PHE    82    -105.036   4.282  -6.316  1.00 10.00      A   
ATOM    758  CA  PHE    82    -107.025   3.623  -6.091  1.00 10.00      A   
ATOM    759  CB  PHE    82    -107.312   4.432  -4.814  1.00 10.00      A   
ATOM    760  CG  PHE    82    -106.440   4.036  -3.650  1.00 10.00      A   
ATOM    761  CD1 PHE    82    -106.305   2.702  -3.284  1.00 10.00      A   
ATOM    762  CD2 PHE    82    -105.758   5.001  -2.932  1.00 10.00      A   
ATOM    763  CE1 PHE    82    -105.472   2.300  -2.206  1.00 10.00      A   
ATOM    764  CE2 PHE    82    -104.923   4.640  -1.844  1.00 10.00      A   
ATOM    765  CZ  PHE    82    -104.787   3.279  -1.476  1.00 10.00      A   
ATOM    766  C   PHE    82    -107.770   4.229  -7.298  1.00 10.00      A   
ATOM    767  O   PHE    82    -108.844   4.745  -7.155  1.00 10.00      A   
ATOM    768  N   ASN    83    -107.160   4.156  -8.465  1.00 10.00      A   
ATOM    769  HN  ASN    83    -106.256   3.780  -8.499  1.00 10.00      A   
ATOM    770  CA  ASN    83    -107.768   4.608  -9.695  1.00 10.00      A   
ATOM    771  CB  ASN    83    -109.081   3.856  -9.958  1.00 10.00      A   
ATOM    772  CG  ASN    83    -108.852   2.395 -10.238  1.00 10.00      A   
ATOM    773  OD1 ASN    83    -107.973   2.037 -11.016  1.00 10.00      A   
ATOM    774  ND2 ASN    83    -109.622   1.527  -9.583  1.00 10.00      A   
ATOM    775 HD21 ASN    83    -110.290   1.880  -8.960  1.00 10.00      A   
ATOM    776 HD22 ASN    83    -109.489   0.571  -9.751  1.00 10.00      A   
ATOM    777  C   ASN    83    -107.954   6.123  -9.768  1.00 10.00      A   
ATOM    778  O   ASN    83    -108.795   6.603 -10.518  1.00 10.00      A   
ATOM    779  N   LEU    84    -107.142   6.887  -9.016  1.00 10.00      A   
ATOM    780  HN  LEU    84    -106.437   6.466  -8.482  1.00 10.00      A   
ATOM    781  CA  LEU    84    -107.301   8.347  -8.988  1.00 10.00      A   
ATOM    782  CB  LEU    84    -107.084   8.842  -7.549  1.00 10.00      A   
ATOM    783  CG  LEU    84    -108.029   8.225  -6.515  1.00 10.00      A   
ATOM    784  CD1 LEU    84    -107.782   8.828  -5.138  1.00 10.00      A   
ATOM    785  CD2 LEU    84    -109.540   8.459  -6.931  1.00 10.00      A   
ATOM    786  C   LEU    84    -106.338   9.045  -9.987  1.00 10.00      A   
ATOM    787  O   LEU    84    -106.400  10.268 -10.194  1.00 10.00      A   
ATOM    788  N   VAL    85    -105.459   8.257 -10.586  1.00 10.00      A   
ATOM    789  HN  VAL    85    -105.412   7.317 -10.313  1.00 10.00      A   
ATOM    790  CA  VAL    85    -104.554   8.726 -11.638  1.00 10.00      A   
ATOM    791  CB  VAL    85    -103.073   8.372 -11.321  1.00 10.00      A   
ATOM    792  CG1 VAL    85    -102.130   8.970 -12.399  1.00 10.00      A   
ATOM    793  CG2 VAL    85    -102.665   8.890  -9.922  1.00 10.00      A   
ATOM    794  C   VAL    85    -104.980   8.121 -12.986  1.00 10.00      A   
ATOM    795  O   VAL    85    -104.834   6.901 -13.198  1.00 10.00      A   
ATOM    796  N   PRO    86    -105.502   8.961 -13.915  1.00 10.00      A   
ATOM    797  CA  PRO    86    -105.969   8.408 -15.195  1.00 10.00      A   
ATOM    798  CB  PRO    86    -106.489   9.646 -15.946  1.00 10.00      A   
ATOM    799  CG  PRO    86    -106.820  10.625 -14.827  1.00 10.00      A   
ATOM    800  CD  PRO    86    -105.691  10.422 -13.869  1.00 10.00      A   
ATOM    801  C   PRO    86    -104.845   7.756 -15.957  1.00 10.00      A   
ATOM    802  O   PRO    86    -103.679   8.115 -15.764  1.00 10.00      A   
ATOM    803  N   ASP    87    -105.194   6.782 -16.806  1.00 10.00      A   
ATOM    804  HN  ASP    87    -106.140   6.538 -16.880  1.00 10.00      A   
ATOM    805  CA  ASP    87    -104.219   6.070 -17.625  1.00 10.00      A   
ATOM    806  CB  ASP    87    -104.914   5.087 -18.565  1.00 10.00      A   
ATOM    807  CG  ASP    87    -105.629   3.976 -17.841  1.00 10.00      A   
ATOM    808  OD1 ASP    87    -106.566   3.406 -18.438  1.00 10.00      A   
ATOM    809  OD2 ASP    87    -105.229   3.632 -16.716  1.00 10.00      A   
ATOM    810  C   ASP    87    -103.510   7.060 -18.531  1.00 10.00      A   
ATOM    811  O   ASP    87    -104.134   7.984 -19.056  1.00 10.00      A   
ATOM    812  N   GLY    88    -102.222   6.828 -18.742  1.00 10.00      A   
ATOM    813  HN  GLY    88    -101.787   6.085 -18.274  1.00 10.00      A   
ATOM    814  CA  GLY    88    -101.450   7.657 -19.654  1.00 10.00      A   
ATOM    815  C   GLY    88    -100.782   8.828 -18.936  1.00 10.00      A   
ATOM    816  O   GLY    88    -100.066   9.621 -19.569  1.00 10.00      A   
ATOM    817  N   TRP    89    -101.045   8.974 -17.642  1.00 10.00      A   
ATOM    818  HN  TRP    89    -101.652   8.347 -17.195  1.00 10.00      A   
ATOM    819  CA  TRP    89    -100.432  10.068 -16.876  1.00 10.00      A   
ATOM    820  CB  TRP    89    -100.745   9.961 -15.385  1.00 10.00      A   
ATOM    821  CG  TRP    89     -99.965  10.941 -14.566  1.00 10.00      A   
ATOM    822  CD1 TRP    89    -100.288  12.264 -14.307  1.00 10.00      A   
ATOM    823  CD2 TRP    89     -98.729  10.687 -13.903  1.00 10.00      A   
ATOM    824  NE1 TRP    89     -99.313  12.831 -13.521  1.00 10.00      A   
ATOM    825  HE1 TRP    89     -99.307  13.759 -13.206  1.00 10.00      A   
ATOM    826  CE2 TRP    89     -98.335  11.896 -13.274  1.00 10.00      A   
ATOM    827  CE3 TRP    89     -97.890   9.559 -13.811  1.00 10.00      A   
ATOM    828  CZ2 TRP    89     -97.144  12.001 -12.520  1.00 10.00      A   
ATOM    829  CZ3 TRP    89     -96.712   9.651 -13.058  1.00 10.00      A   
ATOM    830  CH2 TRP    89     -96.348  10.883 -12.426  1.00 10.00      A   
ATOM    831  C   TRP    89     -98.905  10.145 -17.083  1.00 10.00      A   
ATOM    832  O   TRP    89     -98.353  11.229 -17.316  1.00 10.00      A   
ATOM    833  N   GLY    90     -98.238   8.993 -17.030  1.00 10.00      A   
ATOM    834  HN  GLY    90     -98.735   8.154 -16.939  1.00 10.00      A   
ATOM    835  CA  GLY    90     -96.771   8.968 -17.105  1.00 10.00      A   
ATOM    836  C   GLY    90     -96.158   7.790 -16.368  1.00 10.00      A   
ATOM    837  O   GLY    90     -96.845   6.792 -16.091  1.00 10.00      A   
ATOM    838  N   GLY    91     -94.874   7.923 -16.018  1.00 10.00      A   
ATOM    839  HN  GLY    91     -94.416   8.758 -16.241  1.00 10.00      A   
ATOM    840  CA  GLY    91     -94.135   6.880 -15.320  1.00 10.00      A   
ATOM    841  C   GLY    91     -93.378   5.922 -16.238  1.00 10.00      A   
ATOM    842  O   GLY    91     -93.017   4.793 -15.826  1.00 10.00      A   
ATOM    843  N   TYR    92     -93.141   6.329 -17.482  1.00 10.00      A   
ATOM    844  HN  TYR    92     -93.418   7.229 -17.753  1.00 10.00      A   
ATOM    845  CA  TYR    92     -92.472   5.456 -18.462  1.00 10.00      A   
ATOM    846  CB  TYR    92     -92.540   6.061 -19.864  1.00 10.00      A   
ATOM    847  CG  TYR    92     -93.960   6.314 -20.287  1.00 10.00      A   
ATOM    848  CD1 TYR    92     -94.508   7.600 -20.224  1.00 10.00      A   
ATOM    849  CD2 TYR    92     -94.762   5.263 -20.714  1.00 10.00      A   
ATOM    850  CE1 TYR    92     -95.838   7.836 -20.594  1.00 10.00      A   
ATOM    851  CE2 TYR    92     -96.084   5.478 -21.088  1.00 10.00      A   
ATOM    852  CZ  TYR    92     -96.611   6.773 -21.026  1.00 10.00      A   
ATOM    853  OH  TYR    92     -97.912   6.974 -21.383  1.00 10.00      A   
ATOM    854  HH  TYR    92     -98.461   6.292 -20.990  1.00 10.00      A   
ATOM    855  C   TYR    92     -91.010   5.245 -18.098  1.00 10.00      A   
ATOM    856  O   TYR    92     -90.274   6.212 -17.938  1.00 10.00      A   
ATOM    857  N   VAL    93     -90.595   3.983 -17.996  1.00 10.00      A   
ATOM    858  HN  VAL    93     -91.239   3.255 -18.120  1.00 10.00      A   
ATOM    859  CA  VAL    93     -89.207   3.662 -17.705  1.00 10.00      A   
ATOM    860  CB  VAL    93     -89.092   2.361 -16.876  1.00 10.00      A   
ATOM    861  CG1 VAL    93     -89.253   1.137 -17.744  1.00 10.00      A   
ATOM    862  CG2 VAL    93     -87.725   2.276 -16.180  1.00 10.00      A   
ATOM    863  C   VAL    93     -88.336   3.583 -18.965  1.00 10.00      A   
ATOM    864  O   VAL    93     -87.109   3.640 -18.871  1.00 10.00      A   
ATOM    865  N   TYR    94     -88.946   3.472 -20.146  1.00 10.00      A   
ATOM    866  HN  TYR    94     -89.923   3.508 -20.210  1.00 10.00      A   
ATOM    867  CA  TYR    94     -88.124   3.295 -21.346  1.00 10.00      A   
ATOM    868  CB  TYR    94     -88.945   3.200 -22.633  1.00 10.00      A   
ATOM    869  CG  TYR    94     -88.064   2.830 -23.801  1.00 10.00      A   
ATOM    870  CD1 TYR    94     -87.687   1.500 -24.021  1.00 10.00      A   
ATOM    871  CD2 TYR    94     -87.548   3.816 -24.641  1.00 10.00      A   
ATOM    872  CE1 TYR    94     -86.864   1.160 -25.075  1.00 10.00      A   
ATOM    873  CE2 TYR    94     -86.724   3.493 -25.699  1.00 10.00      A   
ATOM    874  CZ  TYR    94     -86.385   2.171 -25.908  1.00 10.00      A   
ATOM    875  OH  TYR    94     -85.571   1.861 -26.943  1.00 10.00      A   
ATOM    876  HH  TYR    94     -84.838   2.481 -26.972  1.00 10.00      A   
ATOM    877  C   TYR    94     -86.970   4.296 -21.486  1.00 10.00      A   
ATOM    878  O   TYR    94     -85.849   3.876 -21.787  1.00 10.00      A   
ATOM    879  N   PRO    95     -87.217   5.615 -21.263  1.00 10.00      A   
ATOM    880  CA  PRO    95     -86.084   6.552 -21.406  1.00 10.00      A   
ATOM    881  CB  PRO    95     -86.716   7.904 -21.057  1.00 10.00      A   
ATOM    882  CG  PRO    95     -88.136   7.741 -21.477  1.00 10.00      A   
ATOM    883  CD  PRO    95     -88.458   6.361 -20.958  1.00 10.00      A   
ATOM    884  C   PRO    95     -84.901   6.236 -20.486  1.00 10.00      A   
ATOM    885  O   PRO    95     -83.767   6.447 -20.882  1.00 10.00      A   
ATOM    886  N   TRP    96     -85.182   5.705 -19.290  1.00 10.00      A   
ATOM    887  HN  TRP    96     -86.123   5.605 -19.039  1.00 10.00      A   
ATOM    888  CA  TRP    96     -84.158   5.263 -18.328  1.00 10.00      A   
ATOM    889  CB  TRP    96     -84.814   4.903 -16.962  1.00 10.00      A   
ATOM    890  CG  TRP    96     -85.301   6.125 -16.245  1.00 10.00      A   
ATOM    891  CD1 TRP    96     -86.548   6.702 -16.353  1.00 10.00      A   
ATOM    892  CD2 TRP    96     -84.560   6.936 -15.332  1.00 10.00      A   
ATOM    893  NE1 TRP    96     -86.620   7.834 -15.579  1.00 10.00      A   
ATOM    894  HE1 TRP    96     -87.402   8.418 -15.494  1.00 10.00      A   
ATOM    895  CE2 TRP    96     -85.419   8.002 -14.929  1.00 10.00      A   
ATOM    896  CE3 TRP    96     -83.238   6.892 -14.830  1.00 10.00      A   
ATOM    897  CZ2 TRP    96     -85.007   9.000 -14.026  1.00 10.00      A   
ATOM    898  CZ3 TRP    96     -82.819   7.906 -13.937  1.00 10.00      A   
ATOM    899  CH2 TRP    96     -83.700   8.947 -13.551  1.00 10.00      A   
ATOM    900  C   TRP    96     -83.387   4.057 -18.846  1.00 10.00      A   
ATOM    901  O   TRP    96     -82.168   4.022 -18.775  1.00 10.00      A   
ATOM    902  N   ILE    97     -84.111   3.047 -19.334  1.00 10.00      A   
ATOM    903  HN  ILE    97     -85.089   3.108 -19.335  1.00 10.00      A   
ATOM    904  CA  ILE    97     -83.449   1.832 -19.878  1.00 10.00      A   
ATOM    905  CB  ILE    97     -84.463   0.754 -20.310  1.00 10.00      A   
ATOM    906  CG1 ILE    97     -85.488   0.474 -19.185  1.00 10.00      A   
ATOM    907  CG2 ILE    97     -83.742  -0.525 -20.772  1.00 10.00      A   
ATOM    908  CD1 ILE    97     -84.889   0.138 -17.786  1.00 10.00      A   
ATOM    909  C   ILE    97     -82.600   2.229 -21.052  1.00 10.00      A   
ATOM    910  O   ILE    97     -81.426   1.804 -21.187  1.00 10.00      A   
ATOM    911  N   GLU    98     -83.173   3.066 -21.913  1.00 10.00      A   
ATOM    912  HN  GLU    98     -84.069   3.421 -21.732  1.00 10.00      A   
ATOM    913  CA  GLU    98     -82.469   3.453 -23.116  1.00 10.00      A   
ATOM    914  CB  GLU    98     -83.337   4.359 -23.986  1.00 10.00      A   
ATOM    915  CG  GLU    98     -82.856   4.426 -25.409  1.00 10.00      A   
ATOM    916  CD  GLU    98     -83.206   5.726 -26.060  1.00 10.00      A   
ATOM    917  OE1 GLU    98     -83.687   5.711 -27.222  1.00 10.00      A   
ATOM    918  OE2 GLU    98     -82.990   6.774 -25.410  1.00 10.00      A   
ATOM    919  C   GLU    98     -81.173   4.160 -22.757  1.00 10.00      A   
ATOM    920  O   GLU    98     -80.118   3.870 -23.335  1.00 10.00      A   
ATOM    921  N   ALA    99     -81.259   5.096 -21.811  1.00 10.00      A   
ATOM    922  HN  ALA    99     -82.124   5.274 -21.388  1.00 10.00      A   
ATOM    923  CA  ALA    99     -80.083   5.862 -21.392  1.00 10.00      A   
ATOM    924  CB  ALA    99     -80.479   7.082 -20.538  1.00 10.00      A   
ATOM    925  C   ALA    99     -79.025   4.979 -20.701  1.00 10.00      A   
ATOM    926  O   ALA    99     -77.840   5.086 -21.014  1.00 10.00      A   
ATOM    927  N   MET   100     -79.459   4.104 -19.795  1.00 10.00      A   
ATOM    928  HN  MET   100     -80.408   4.117 -19.548  1.00 10.00      A   
ATOM    929  CA  MET   100     -78.577   3.116 -19.144  1.00 10.00      A   
ATOM    930  CB  MET   100     -79.307   2.400 -17.997  1.00 10.00      A   
ATOM    931  CG  MET   100     -79.618   3.329 -16.817  1.00 10.00      A   
ATOM    932  SD  MET   100     -80.325   2.474 -15.399  1.00 10.00      A   
ATOM    933  CE  MET   100     -81.869   1.860 -16.077  1.00 10.00      A   
ATOM    934  C   MET   100     -77.949   2.068 -20.100  1.00 10.00      A   
ATOM    935  O   MET   100     -76.800   1.633 -19.896  1.00 10.00      A   
ATOM    936  N   SER   101     -78.697   1.694 -21.140  1.00 10.00      A   
ATOM    937  HN  SER   101     -79.549   2.152 -21.298  1.00 10.00      A   
ATOM    938  CA  SER   101     -78.289   0.620 -22.060  1.00 10.00      A   
ATOM    939  CB  SER   101     -79.310   0.467 -23.184  1.00 10.00      A   
ATOM    940  OG  SER   101     -79.190   1.551 -24.106  1.00 10.00      A   
ATOM    941  HG  SER   101     -79.951   2.130 -24.021  1.00 10.00      A   
ATOM    942  C   SER   101     -76.894   0.853 -22.657  1.00 10.00      A   
ATOM    943  O   SER   101     -76.135  -0.098 -22.847  1.00 10.00      A   
ATOM    944  N   SER   102     -76.561   2.108 -22.949  1.00 10.00      A   
ATOM    945  HN  SER   102     -77.204   2.830 -22.792  1.00 10.00      A   
ATOM    946  CA  SER   102     -75.242   2.419 -23.503  1.00 10.00      A   
ATOM    947  CB  SER   102     -75.327   3.459 -24.631  1.00 10.00      A   
ATOM    948  OG  SER   102     -76.020   4.621 -24.220  1.00 10.00      A   
ATOM    949  HG  SER   102     -76.272   5.133 -24.992  1.00 10.00      A   
ATOM    950  C   SER   102     -74.210   2.833 -22.452  1.00 10.00      A   
ATOM    951  O   SER   102     -73.026   2.955 -22.763  1.00 10.00      A   
ATOM    952  N   SER   103     -74.644   3.027 -21.206  1.00 10.00      A   
ATOM    953  HN  SER   103     -75.585   2.867 -20.984  1.00 10.00      A   
ATOM    954  CA  SER   103     -73.716   3.478 -20.177  1.00 10.00      A   
ATOM    955  CB  SER   103     -74.138   4.857 -19.644  1.00 10.00      A   
ATOM    956  OG  SER   103     -73.970   5.853 -20.661  1.00 10.00      A   
ATOM    957  HG  SER   103     -74.828   6.206 -20.909  1.00 10.00      A   
ATOM    958  C   SER   103     -73.474   2.507 -19.035  1.00 10.00      A   
ATOM    959  O   SER   103     -72.334   2.317 -18.625  1.00 10.00      A   
ATOM    960  N   TYR   104     -74.531   1.893 -18.514  1.00 10.00      A   
ATOM    961  HN  TYR   104     -75.404   1.982 -18.951  1.00 10.00      A   
ATOM    962  CA  TYR   104     -74.417   1.090 -17.305  1.00 10.00      A   
ATOM    963  CB  TYR   104     -75.644   1.288 -16.442  1.00 10.00      A   
ATOM    964  CG  TYR   104     -75.643   2.575 -15.658  1.00 10.00      A   
ATOM    965  CD1 TYR   104     -76.755   2.905 -14.908  1.00 10.00      A   
ATOM    966  CD2 TYR   104     -74.535   3.451 -15.642  1.00 10.00      A   
ATOM    967  CE1 TYR   104     -76.785   4.038 -14.167  1.00 10.00      A   
ATOM    968  CE2 TYR   104     -74.563   4.621 -14.871  1.00 10.00      A   
ATOM    969  CZ  TYR   104     -75.715   4.884 -14.144  1.00 10.00      A   
ATOM    970  OH  TYR   104     -75.855   5.983 -13.348  1.00 10.00      A   
ATOM    971  HH  TYR   104     -76.239   5.723 -12.507  1.00 10.00      A   
ATOM    972  C   TYR   104     -74.256  -0.365 -17.708  1.00 10.00      A   
ATOM    973  O   TYR   104     -75.027  -1.259 -17.308  1.00 10.00      A   
ATOM    974  N   THR   105     -73.235  -0.610 -18.505  1.00 10.00      A   
ATOM    975  HN  THR   105     -72.539   0.069 -18.627  1.00 10.00      A   
ATOM    976  CA  THR   105     -73.131  -1.909 -19.218  1.00 10.00      A   
ATOM    977  CB  THR   105     -71.856  -1.948 -20.083  1.00 10.00      A   
ATOM    978  OG1 THR   105     -70.739  -1.640 -19.260  1.00 10.00      A   
ATOM    979  HG1 THR   105     -70.473  -2.425 -18.775  1.00 10.00      A   
ATOM    980  CG2 THR   105     -71.922  -0.891 -21.227  1.00 10.00      A   
ATOM    981  C   THR   105     -72.926  -3.053 -18.149  1.00 10.00      A   
ATOM    982  O   THR   105     -73.369  -4.178 -18.323  1.00 10.00      A   
ATOM    983  N   TRP   106     -72.133  -2.786 -17.016  1.00 10.00      A   
ATOM    984  HN  TRP   106     -71.646  -1.938 -16.959  1.00 10.00      A   
ATOM    985  CA  TRP   106     -72.023  -3.744 -15.926  1.00 10.00      A   
ATOM    986  CB  TRP   106     -70.755  -3.451 -15.130  1.00 10.00      A   
ATOM    987  CG  TRP   106     -69.593  -3.978 -15.815  1.00 10.00      A   
ATOM    988  CD1 TRP   106     -69.048  -3.526 -16.976  1.00 10.00      A   
ATOM    989  CD2 TRP   106     -68.831  -5.113 -15.412  1.00 10.00      A   
ATOM    990  NE1 TRP   106     -67.966  -4.302 -17.321  1.00 10.00      A   
ATOM    991  HE1 TRP   106     -67.401  -4.176 -18.112  1.00 10.00      A   
ATOM    992  CE2 TRP   106     -67.818  -5.292 -16.373  1.00 10.00      A   
ATOM    993  CE3 TRP   106     -68.906  -6.000 -14.318  1.00 10.00      A   
ATOM    994  CZ2 TRP   106     -66.874  -6.317 -16.274  1.00 10.00      A   
ATOM    995  CZ3 TRP   106     -67.970  -7.016 -14.222  1.00 10.00      A   
ATOM    996  CH2 TRP   106     -66.975  -7.169 -15.204  1.00 10.00      A   
ATOM    997  C   TRP   106     -73.260  -3.764 -14.986  1.00 10.00      A   
ATOM    998  O   TRP   106     -73.207  -4.302 -13.894  1.00 10.00      A   
ATOM    999  N   LEU   107     -74.377  -3.183 -15.406  1.00 10.00      A   
ATOM   1000  HN  LEU   107     -74.405  -2.799 -16.308  1.00 10.00      A   
ATOM   1001  CA  LEU   107     -75.593  -3.097 -14.541  1.00 10.00      A   
ATOM   1002  CB  LEU   107     -76.708  -2.340 -15.256  1.00 10.00      A   
ATOM   1003  CG  LEU   107     -78.007  -2.021 -14.442  1.00 10.00      A   
ATOM   1004  CD1 LEU   107     -77.734  -0.969 -13.329  1.00 10.00      A   
ATOM   1005  CD2 LEU   107     -79.126  -1.465 -15.302  1.00 10.00      A   
ATOM   1006  C   LEU   107     -76.186  -4.470 -14.070  1.00 10.00      A   
ATOM   1007  O   LEU   107     -76.313  -5.385 -14.874  1.00 10.00      A   
ATOM   1008  N   GLU   108     -76.635  -4.585 -12.794  1.00 10.00      A   
ATOM   1009  HN  GLU   108     -76.713  -3.785 -12.232  1.00 10.00      A   
ATOM   1010  CA  GLU   108     -77.002  -5.893 -12.252  1.00 10.00      A   
ATOM   1011  CB  GLU   108     -76.076  -6.305 -11.105  1.00 10.00      A   
ATOM   1012  CG  GLU   108     -74.632  -6.560 -11.523  1.00 10.00      A   
ATOM   1013  CD  GLU   108     -73.785  -6.982 -10.345  1.00 10.00      A   
ATOM   1014  OE1 GLU   108     -74.301  -6.989  -9.201  1.00 10.00      A   
ATOM   1015  OE2 GLU   108     -72.611  -7.286 -10.569  1.00 10.00      A   
ATOM   1016  C   GLU   108     -78.440  -5.955 -11.718  1.00 10.00      A   
ATOM   1017  O   GLU   108     -79.008  -7.030 -11.645  1.00 10.00      A   
ATOM   1018  N   GLU   109     -78.964  -4.821 -11.280  1.00 10.00      A   
ATOM   1019  HN  GLU   109     -78.474  -3.983 -11.414  1.00 10.00      A   
ATOM   1020  CA  GLU   109     -80.289  -4.791 -10.584  1.00 10.00      A   
ATOM   1021  CB  GLU   109     -80.080  -4.730  -9.061  1.00 10.00      A   
ATOM   1022  CG  GLU   109     -78.990  -5.704  -8.534  1.00 10.00      A   
ATOM   1023  CD  GLU   109     -78.988  -5.828  -7.012  1.00 10.00      A   
ATOM   1024  OE1 GLU   109     -79.782  -5.146  -6.344  1.00 10.00      A   
ATOM   1025  OE2 GLU   109     -78.195  -6.598  -6.478  1.00 10.00      A   
ATOM   1026  C   GLU   109     -81.140  -3.615 -11.024  1.00 10.00      A   
ATOM   1027  O   GLU   109     -80.670  -2.477 -11.060  1.00 10.00      A   
ATOM   1028  N   ILE   110     -82.418  -3.881 -11.320  1.00 10.00      A   
ATOM   1029  HN  ILE   110     -82.712  -4.816 -11.312  1.00 10.00      A   
ATOM   1030  CA  ILE   110     -83.388  -2.857 -11.651  1.00 10.00      A   
ATOM   1031  CB  ILE   110     -83.762  -2.884 -13.160  1.00 10.00      A   
ATOM   1032  CG1 ILE   110     -82.576  -2.355 -13.999  1.00 10.00      A   
ATOM   1033  CG2 ILE   110     -85.003  -2.023 -13.410  1.00 10.00      A   
ATOM   1034  CD1 ILE   110     -82.718  -2.518 -15.490  1.00 10.00      A   
ATOM   1035  C   ILE   110     -84.598  -3.184 -10.807  1.00 10.00      A   
ATOM   1036  O   ILE   110     -85.112  -4.312 -10.877  1.00 10.00      A   
ATOM   1037  N   ARG   111     -84.985  -2.233  -9.959  1.00 10.00      A   
ATOM   1038  HN  ARG   111     -84.449  -1.416  -9.890  1.00 10.00      A   
ATOM   1039  CA  ARG   111     -86.182  -2.363  -9.126  1.00 10.00      A   
ATOM   1040  CB  ARG   111     -85.807  -2.302  -7.644  1.00 10.00      A   
ATOM   1041  CG  ARG   111     -85.012  -3.551  -7.192  1.00 10.00      A   
ATOM   1042  CD  ARG   111     -84.358  -3.322  -5.854  1.00 10.00      A   
ATOM   1043  NE  ARG   111     -83.195  -4.205  -5.665  1.00 10.00      A   
ATOM   1044  HE  ARG   111     -82.311  -3.898  -5.956  1.00 10.00      A   
ATOM   1045  CZ  ARG   111     -83.336  -5.387  -5.112  1.00 10.00      A   
ATOM   1046  NH1 ARG   111     -84.558  -5.730  -4.774  1.00 10.00      A   
ATOM   1047 HH11 ARG   111     -84.736  -6.655  -4.332  1.00 10.00      A   
ATOM   1048 HH12 ARG   111     -85.349  -5.077  -4.949  1.00 10.00      A   
ATOM   1049  NH2 ARG   111     -82.309  -6.201  -4.906  1.00 10.00      A   
ATOM   1050 HH21 ARG   111     -82.462  -7.131  -4.465  1.00 10.00      A   
ATOM   1051 HH22 ARG   111     -81.350  -5.910  -5.186  1.00 10.00      A   
ATOM   1052  C   ARG   111     -87.085  -1.220  -9.448  1.00 10.00      A   
ATOM   1053  O   ARG   111     -86.709  -0.056  -9.234  1.00 10.00      A   
ATOM   1054  N   LEU   112     -88.303  -1.526  -9.914  1.00 10.00      A   
ATOM   1055  HN  LEU   112     -88.589  -2.462  -9.955  1.00 10.00      A   
ATOM   1056  CA  LEU   112     -89.206  -0.468 -10.363  1.00 10.00      A   
ATOM   1057  CB  LEU   112     -89.513  -0.657 -11.865  1.00 10.00      A   
ATOM   1058  CG  LEU   112     -88.338  -0.729 -12.846  1.00 10.00      A   
ATOM   1059  CD1 LEU   112     -88.857  -0.845 -14.269  1.00 10.00      A   
ATOM   1060  CD2 LEU   112     -87.488   0.539 -12.686  1.00 10.00      A   
ATOM   1061  C   LEU   112     -90.528  -0.573  -9.613  1.00 10.00      A   
ATOM   1062  O   LEU   112     -90.956  -1.692  -9.279  1.00 10.00      A   
ATOM   1063  N   LYS   113     -91.139   0.568  -9.320  1.00 10.00      A   
ATOM   1064  HN  LYS   113     -90.725   1.424  -9.556  1.00 10.00      A   
ATOM   1065  CA  LYS   113     -92.438   0.539  -8.642  1.00 10.00      A   
ATOM   1066  CB  LYS   113     -92.305   0.854  -7.143  1.00 10.00      A   
ATOM   1067  CG  LYS   113     -93.657   0.585  -6.387  1.00 10.00      A   
ATOM   1068  CD  LYS   113     -93.493   0.871  -4.873  1.00 10.00      A   
ATOM   1069  CE  LYS   113     -94.785   0.592  -4.159  1.00 10.00      A   
ATOM   1070  NZ  LYS   113     -94.615   0.917  -2.722  1.00 10.00      A   
ATOM   1071  HZ1 LYS   113     -94.619   1.946  -2.586  1.00 10.00      A   
ATOM   1072  HZ2 LYS   113     -93.714   0.535  -2.373  1.00 10.00      A   
ATOM   1073  HZ3 LYS   113     -95.392   0.502  -2.168  1.00 10.00      A   
ATOM   1074  C   LYS   113     -93.333   1.551  -9.284  1.00 10.00      A   
ATOM   1075  O   LYS   113     -92.957   2.730  -9.431  1.00 10.00      A   
ATOM   1076  N   ARG   114     -94.552   1.120  -9.596  1.00 10.00      A   
ATOM   1077  HN  ARG   114     -94.809   0.206  -9.357  1.00 10.00      A   
ATOM   1078  CA  ARG   114     -95.518   1.972 -10.285  1.00 10.00      A   
ATOM   1079  CB  ARG   114     -96.194   2.971  -9.308  1.00 10.00      A   
ATOM   1080  CG  ARG   114     -96.968   2.281  -8.184  1.00 10.00      A   
ATOM   1081  CD  ARG   114     -97.722   3.329  -7.273  1.00 10.00      A   
ATOM   1082  NE  ARG   114     -98.353   2.669  -6.129  1.00 10.00      A   
ATOM   1083  HE  ARG   114     -99.163   2.143  -6.300  1.00 10.00      A   
ATOM   1084  CZ  ARG   114     -97.888   2.743  -4.879  1.00 10.00      A   
ATOM   1085  NH1 ARG   114     -96.810   3.452  -4.617  1.00 10.00      A   
ATOM   1086 HH11 ARG   114     -96.449   3.509  -3.644  1.00 10.00      A   
ATOM   1087 HH12 ARG   114     -96.319   3.955  -5.384  1.00 10.00      A   
ATOM   1088  NH2 ARG   114     -98.538   2.122  -3.895  1.00 10.00      A   
ATOM   1089 HH21 ARG   114     -99.401   1.582  -4.101  1.00 10.00      A   
ATOM   1090 HH22 ARG   114     -98.186   2.184  -2.926  1.00 10.00      A   
ATOM   1091  C   ARG   114     -94.976   2.664 -11.525  1.00 10.00      A   
ATOM   1092  O   ARG   114     -95.208   3.865 -11.728  1.00 10.00      A   
ATOM   1093  N   MET   115     -94.254   1.908 -12.360  1.00 10.00      A   
ATOM   1094  HN  MET   115     -94.042   0.984 -12.113  1.00 10.00      A   
ATOM   1095  CA  MET   115     -93.780   2.438 -13.631  1.00 10.00      A   
ATOM   1096  CB  MET   115     -92.288   2.188 -13.881  1.00 10.00      A   
ATOM   1097  CG  MET   115     -91.264   2.641 -12.784  1.00 10.00      A   
ATOM   1098  SD  MET   115     -90.883   4.370 -12.766  1.00 10.00      A   
ATOM   1099  CE  MET   115     -90.086   4.753 -14.345  1.00 10.00      A   
ATOM   1100  C   MET   115     -94.535   1.729 -14.742  1.00 10.00      A   
ATOM   1101  O   MET   115     -95.098   0.626 -14.543  1.00 10.00      A   
ATOM   1102  N   VAL   116     -94.514   2.351 -15.913  1.00 10.00      A   
ATOM   1103  HN  VAL   116     -94.167   3.267 -15.962  1.00 10.00      A   
ATOM   1104  CA  VAL   116     -94.993   1.707 -17.126  1.00 10.00      A   
ATOM   1105  CB  VAL   116     -95.656   2.727 -18.053  1.00 10.00      A   
ATOM   1106  CG1 VAL   116     -96.048   2.092 -19.421  1.00 10.00      A   
ATOM   1107  CG2 VAL   116     -96.876   3.352 -17.359  1.00 10.00      A   
ATOM   1108  C   VAL   116     -93.761   1.084 -17.772  1.00 10.00      A   
ATOM   1109  O   VAL   116     -92.799   1.790 -18.089  1.00 10.00      A   
ATOM   1110  N   VAL   117     -93.793  -0.236 -17.910  1.00 10.00      A   
ATOM   1111  HN  VAL   117     -94.621  -0.701 -17.669  1.00 10.00      A   
ATOM   1112  CA  VAL   117     -92.676  -1.043 -18.398  1.00 10.00      A   
ATOM   1113  CB  VAL   117     -92.197  -2.060 -17.301  1.00 10.00      A   
ATOM   1114  CG1 VAL   117     -90.925  -2.852 -17.760  1.00 10.00      A   
ATOM   1115  CG2 VAL   117     -91.892  -1.330 -15.958  1.00 10.00      A   
ATOM   1116  C   VAL   117     -93.224  -1.831 -19.597  1.00 10.00      A   
ATOM   1117  O   VAL   117     -94.249  -2.520 -19.479  1.00 10.00      A   
ATOM   1118  N   THR   118     -92.543  -1.745 -20.736  1.00 10.00      A   
ATOM   1119  HN  THR   118     -91.700  -1.247 -20.760  1.00 10.00      A   
ATOM   1120  CA  THR   118     -93.043  -2.390 -21.962  1.00 10.00      A   
ATOM   1121  CB  THR   118     -93.088  -1.410 -23.138  1.00 10.00      A   
ATOM   1122  OG1 THR   118     -91.760  -0.973 -23.430  1.00 10.00      A   
ATOM   1123  HG1 THR   118     -91.501  -1.294 -24.296  1.00 10.00      A   
ATOM   1124  CG2 THR   118     -93.943  -0.196 -22.818  1.00 10.00      A   
ATOM   1125  C   THR   118     -92.170  -3.571 -22.355  1.00 10.00      A   
ATOM   1126  O   THR   118     -91.107  -3.795 -21.765  1.00 10.00      A   
ATOM   1127  N   ASP   119     -92.614  -4.327 -23.356  1.00 10.00      A   
ATOM   1128  HN  ASP   119     -93.491  -4.144 -23.754  1.00 10.00      A   
ATOM   1129  CA  ASP   119     -91.800  -5.428 -23.863  1.00 10.00      A   
ATOM   1130  CB  ASP   119     -92.574  -6.300 -24.866  1.00 10.00      A   
ATOM   1131  CG  ASP   119     -93.648  -7.144 -24.185  1.00 10.00      A   
ATOM   1132  OD1 ASP   119     -93.562  -7.353 -22.948  1.00 10.00      A   
ATOM   1133  OD2 ASP   119     -94.595  -7.563 -24.878  1.00 10.00      A   
ATOM   1134  C   ASP   119     -90.491  -4.911 -24.446  1.00 10.00      A   
ATOM   1135  O   ASP   119     -89.450  -5.540 -24.259  1.00 10.00      A   
ATOM   1136  N   ASP   120     -90.532  -3.748 -25.090  1.00 10.00      A   
ATOM   1137  HN  ASP   120     -91.397  -3.312 -25.236  1.00 10.00      A   
ATOM   1138  CA  ASP   120     -89.304  -3.100 -25.589  1.00 10.00      A   
ATOM   1139  CB  ASP   120     -89.596  -1.789 -26.328  1.00 10.00      A   
ATOM   1140  CG  ASP   120     -90.064  -2.015 -27.752  1.00 10.00      A   
ATOM   1141  OD1 ASP   120     -90.038  -3.184 -28.232  1.00 10.00      A   
ATOM   1142  OD2 ASP   120     -90.444  -1.015 -28.398  1.00 10.00      A   
ATOM   1143  C   ASP   120     -88.302  -2.824 -24.478  1.00 10.00      A   
ATOM   1144  O   ASP   120     -87.105  -2.990 -24.689  1.00 10.00      A   
ATOM   1145  N   CYS   121     -88.787  -2.362 -23.319  1.00 10.00      A   
ATOM   1146  HN  CYS   121     -89.741  -2.144 -23.255  1.00 10.00      A   
ATOM   1147  CA  CYS   121     -87.920  -2.173 -22.131  1.00 10.00      A   
ATOM   1148  CB  CYS   121     -88.727  -1.683 -20.902  1.00 10.00      A   
ATOM   1149  SG  CYS   121     -89.511  -0.077 -21.084  1.00 10.00      A   
ATOM   1150  HG  CYS   121     -88.746   0.666 -21.871  1.00 10.00      A   
ATOM   1151  C   CYS   121     -87.267  -3.505 -21.756  1.00 10.00      A   
ATOM   1152  O   CYS   121     -86.063  -3.568 -21.460  1.00 10.00      A   
ATOM   1153  N   LEU   122     -88.077  -4.562 -21.697  1.00 10.00      A   
ATOM   1154  HN  LEU   122     -89.009  -4.476 -21.984  1.00 10.00      A   
ATOM   1155  CA  LEU   122     -87.584  -5.851 -21.204  1.00 10.00      A   
ATOM   1156  CB  LEU   122     -88.753  -6.797 -20.902  1.00 10.00      A   
ATOM   1157  CG  LEU   122     -89.575  -6.344 -19.694  1.00 10.00      A   
ATOM   1158  CD1 LEU   122     -90.797  -7.228 -19.439  1.00 10.00      A   
ATOM   1159  CD2 LEU   122     -88.641  -6.316 -18.465  1.00 10.00      A   
ATOM   1160  C   LEU   122     -86.567  -6.466 -22.198  1.00 10.00      A   
ATOM   1161  O   LEU   122     -85.515  -6.978 -21.806  1.00 10.00      A   
ATOM   1162  N   GLU   123     -86.867  -6.380 -23.476  1.00 10.00      A   
ATOM   1163  HN  GLU   123     -87.741  -6.028 -23.746  1.00 10.00      A   
ATOM   1164  CA  GLU   123     -85.916  -6.805 -24.495  1.00 10.00      A   
ATOM   1165  CB  GLU   123     -86.573  -6.674 -25.861  1.00 10.00      A   
ATOM   1166  CG  GLU   123     -87.821  -7.495 -25.883  1.00 10.00      A   
ATOM   1167  CD  GLU   123     -88.097  -8.041 -27.220  1.00 10.00      A   
ATOM   1168  OE1 GLU   123     -88.414  -7.230 -28.118  1.00 10.00      A   
ATOM   1169  OE2 GLU   123     -87.991  -9.279 -27.373  1.00 10.00      A   
ATOM   1170  C   GLU   123     -84.585  -6.040 -24.467  1.00 10.00      A   
ATOM   1171  O   GLU   123     -83.513  -6.633 -24.672  1.00 10.00      A   
ATOM   1172  N   LEU   124     -84.652  -4.735 -24.219  1.00 10.00      A   
ATOM   1173  HN  LEU   124     -85.529  -4.325 -24.063  1.00 10.00      A   
ATOM   1174  CA  LEU   124     -83.445  -3.883 -24.170  1.00 10.00      A   
ATOM   1175  CB  LEU   124     -83.795  -2.384 -24.094  1.00 10.00      A   
ATOM   1176  CG  LEU   124     -83.010  -1.376 -24.922  1.00 10.00      A   
ATOM   1177  CD1 LEU   124     -82.969   0.041 -24.319  1.00 10.00      A   
ATOM   1178  CD2 LEU   124     -81.617  -1.829 -25.512  1.00 10.00      A   
ATOM   1179  C   LEU   124     -82.599  -4.227 -22.943  1.00 10.00      A   
ATOM   1180  O   LEU   124     -81.369  -4.203 -23.015  1.00 10.00      A   
ATOM   1181  N   ILE   125     -83.260  -4.513 -21.823  1.00 10.00      A   
ATOM   1182  HN  ILE   125     -84.235  -4.417 -21.817  1.00 10.00      A   
ATOM   1183  CA  ILE   125     -82.592  -4.969 -20.594  1.00 10.00      A   
ATOM   1184  CB  ILE   125     -83.614  -5.180 -19.423  1.00 10.00      A   
ATOM   1185  CG1 ILE   125     -84.065  -3.830 -18.808  1.00 10.00      A   
ATOM   1186  CG2 ILE   125     -83.035  -6.050 -18.291  1.00 10.00      A   
ATOM   1187  CD1 ILE   125     -85.384  -3.940 -18.030  1.00 10.00      A   
ATOM   1188  C   ILE   125     -81.804  -6.266 -20.860  1.00 10.00      A   
ATOM   1189  O   ILE   125     -80.606  -6.353 -20.548  1.00 10.00      A   
ATOM   1190  N   ALA   126     -82.470  -7.249 -21.467  1.00 10.00      A   
ATOM   1191  HN  ALA   126     -83.392  -7.086 -21.756  1.00 10.00      A   
ATOM   1192  CA  ALA   126     -81.877  -8.561 -21.715  1.00 10.00      A   
ATOM   1193  CB  ALA   126     -82.886  -9.455 -22.399  1.00 10.00      A   
ATOM   1194  C   ALA   126     -80.640  -8.404 -22.583  1.00 10.00      A   
ATOM   1195  O   ALA   126     -79.586  -9.008 -22.340  1.00 10.00      A   
ATOM   1196  N   LYS   127     -80.755  -7.586 -23.611  1.00 10.00      A   
ATOM   1197  HN  LYS   127     -81.558  -7.037 -23.731  1.00 10.00      A   
ATOM   1198  CA  LYS   127     -79.666  -7.521 -24.553  1.00 10.00      A   
ATOM   1199  CB  LYS   127     -80.185  -7.230 -25.940  1.00 10.00      A   
ATOM   1200  CG  LYS   127     -80.842  -5.930 -26.147  1.00 10.00      A   
ATOM   1201  CD  LYS   127     -80.883  -5.730 -27.661  1.00 10.00      A   
ATOM   1202  CE  LYS   127     -79.490  -5.452 -28.219  1.00 10.00      A   
ATOM   1203  NZ  LYS   127     -79.147  -3.984 -28.263  1.00 10.00      A   
ATOM   1204  HZ1 LYS   127     -78.190  -3.853 -28.651  1.00 10.00      A   
ATOM   1205  HZ2 LYS   127     -79.178  -3.581 -27.306  1.00 10.00      A   
ATOM   1206  HZ3 LYS   127     -79.827  -3.477 -28.864  1.00 10.00      A   
ATOM   1207  C   LYS   127     -78.547  -6.572 -24.141  1.00 10.00      A   
ATOM   1208  O   LYS   127     -77.422  -6.701 -24.608  1.00 10.00      A   
ATOM   1209  N   SER   128     -78.850  -5.652 -23.236  1.00 10.00      A   
ATOM   1210  HN  SER   128     -79.742  -5.657 -22.828  1.00 10.00      A   
ATOM   1211  CA  SER   128     -77.888  -4.632 -22.833  1.00 10.00      A   
ATOM   1212  CB  SER   128     -78.599  -3.296 -22.566  1.00 10.00      A   
ATOM   1213  OG  SER   128     -79.211  -2.891 -23.773  1.00 10.00      A   
ATOM   1214  HG  SER   128     -78.550  -2.508 -24.354  1.00 10.00      A   
ATOM   1215  C   SER   128     -77.011  -5.004 -21.638  1.00 10.00      A   
ATOM   1216  O   SER   128     -75.863  -4.569 -21.577  1.00 10.00      A   
ATOM   1217  N   PHE   129     -77.549  -5.787 -20.704  1.00 10.00      A   
ATOM   1218  HN  PHE   129     -78.399  -6.238 -20.889  1.00 10.00      A   
ATOM   1219  CA  PHE   129     -76.897  -5.992 -19.400  1.00 10.00      A   
ATOM   1220  CB  PHE   129     -77.800  -5.458 -18.270  1.00 10.00      A   
ATOM   1221  CG  PHE   129     -78.281  -4.062 -18.526  1.00 10.00      A   
ATOM   1222  CD1 PHE   129     -79.657  -3.781 -18.587  1.00 10.00      A   
ATOM   1223  CD2 PHE   129     -77.362  -3.023 -18.717  1.00 10.00      A   
ATOM   1224  CE1 PHE   129     -80.114  -2.453 -18.851  1.00 10.00      A   
ATOM   1225  CE2 PHE   129     -77.787  -1.698 -18.990  1.00 10.00      A   
ATOM   1226  CZ  PHE   129     -79.174  -1.413 -19.049  1.00 10.00      A   
ATOM   1227  C   PHE   129     -76.464  -7.444 -19.176  1.00 10.00      A   
ATOM   1228  O   PHE   129     -77.191  -8.257 -18.612  1.00 10.00      A   
ATOM   1229  N   LYS   130     -75.253  -7.772 -19.622  1.00 10.00      A   
ATOM   1230  HN  LYS   130     -74.675  -7.088 -20.018  1.00 10.00      A   
ATOM   1231  CA  LYS   130     -74.784  -9.159 -19.521  1.00 10.00      A   
ATOM   1232  CB  LYS   130     -73.413  -9.308 -20.196  1.00 10.00      A   
ATOM   1233  CG  LYS   130     -73.582  -9.611 -21.648  1.00 10.00      A   
ATOM   1234  CD  LYS   130     -74.512  -8.601 -22.335  1.00 10.00      A   
ATOM   1235  CE  LYS   130     -74.224  -8.497 -23.833  1.00 10.00      A   
ATOM   1236  NZ  LYS   130     -74.662  -7.156 -24.342  1.00 10.00      A   
ATOM   1237  HZ1 LYS   130     -74.469  -7.080 -25.361  1.00 10.00      A   
ATOM   1238  HZ2 LYS   130     -74.149  -6.400 -23.846  1.00 10.00      A   
ATOM   1239  HZ3 LYS   130     -75.682  -7.029 -24.183  1.00 10.00      A   
ATOM   1240  C   LYS   130     -74.818  -9.747 -18.112  1.00 10.00      A   
ATOM   1241  O   LYS   130     -75.216 -10.920 -17.928  1.00 10.00      A   
ATOM   1242  N   ASN   131     -74.492  -8.921 -17.107  1.00 10.00      A   
ATOM   1243  HN  ASN   131     -74.239  -7.998 -17.317  1.00 10.00      A   
ATOM   1244  CA  ASN   131     -74.502  -9.351 -15.705  1.00 10.00      A   
ATOM   1245  CB  ASN   131     -73.386  -8.655 -14.910  1.00 10.00      A   
ATOM   1246  CG  ASN   131     -71.977  -9.071 -15.395  1.00 10.00      A   
ATOM   1247  OD1 ASN   131     -71.846  -9.933 -16.249  1.00 10.00      A   
ATOM   1248  ND2 ASN   131     -70.942  -8.465 -14.832  1.00 10.00      A   
ATOM   1249 HD21 ASN   131     -71.119  -7.790 -14.144  1.00 10.00      A   
ATOM   1250 HD22 ASN   131     -70.041  -8.716 -15.128  1.00 10.00      A   
ATOM   1251  C   ASN   131     -75.801  -9.152 -14.986  1.00 10.00      A   
ATOM   1252  O   ASN   131     -75.820  -9.109 -13.769  1.00 10.00      A   
ATOM   1253  N   PHE   132     -76.905  -9.087 -15.717  1.00 10.00      A   
ATOM   1254  HN  PHE   132     -76.872  -9.251 -16.682  1.00 10.00      A   
ATOM   1255  CA  PHE   132     -78.158  -8.768 -15.067  1.00 10.00      A   
ATOM   1256  CB  PHE   132     -79.211  -8.474 -16.127  1.00 10.00      A   
ATOM   1257  CG  PHE   132     -80.449  -7.872 -15.575  1.00 10.00      A   
ATOM   1258  CD1 PHE   132     -80.415  -6.615 -14.962  1.00 10.00      A   
ATOM   1259  CD2 PHE   132     -81.654  -8.542 -15.682  1.00 10.00      A   
ATOM   1260  CE1 PHE   132     -81.593  -6.050 -14.442  1.00 10.00      A   
ATOM   1261  CE2 PHE   132     -82.804  -7.994 -15.175  1.00 10.00      A   
ATOM   1262  CZ  PHE   132     -82.772  -6.745 -14.547  1.00 10.00      A   
ATOM   1263  C   PHE   132     -78.594  -9.866 -14.103  1.00 10.00      A   
ATOM   1264  O   PHE   132     -78.624 -11.045 -14.467  1.00 10.00      A   
ATOM   1265  N   LYS   133     -78.943  -9.473 -12.869  1.00 10.00      A   
ATOM   1266  HN  LYS   133     -79.012  -8.516 -12.671  1.00 10.00      A   
ATOM   1267  CA  LYS   133     -79.223 -10.437 -11.818  1.00 10.00      A   
ATOM   1268  CB  LYS   133     -78.142 -10.451 -10.725  1.00 10.00      A   
ATOM   1269  CG  LYS   133     -76.764 -11.015 -11.226  1.00 10.00      A   
ATOM   1270  CD  LYS   133     -75.746 -10.912 -10.126  1.00 10.00      A   
ATOM   1271  CE  LYS   133     -74.491 -11.698 -10.483  1.00 10.00      A   
ATOM   1272  NZ  LYS   133     -73.474 -11.352  -9.480  1.00 10.00      A   
ATOM   1273  HZ1 LYS   133     -73.806 -11.611  -8.529  1.00 10.00      A   
ATOM   1274  HZ2 LYS   133     -73.284 -10.329  -9.502  1.00 10.00      A   
ATOM   1275  HZ3 LYS   133     -72.589 -11.861  -9.678  1.00 10.00      A   
ATOM   1276  C   LYS   133     -80.598 -10.283 -11.176  1.00 10.00      A   
ATOM   1277  O   LYS   133     -81.149 -11.271 -10.744  1.00 10.00      A   
ATOM   1278  N   VAL   134     -81.142  -9.066 -11.099  1.00 10.00      A   
ATOM   1279  HN  VAL   134     -80.749  -8.326 -11.608  1.00 10.00      A   
ATOM   1280  CA  VAL   134     -82.339  -8.822 -10.248  1.00 10.00      A   
ATOM   1281  CB  VAL   134     -81.948  -8.135  -8.893  1.00 10.00      A   
ATOM   1282  CG1 VAL   134     -83.197  -7.699  -8.069  1.00 10.00      A   
ATOM   1283  CG2 VAL   134     -81.068  -9.095  -8.046  1.00 10.00      A   
ATOM   1284  C   VAL   134     -83.297  -7.929 -11.018  1.00 10.00      A   
ATOM   1285  O   VAL   134     -82.961  -6.775 -11.354  1.00 10.00      A   
ATOM   1286  N   LEU   135     -84.495  -8.446 -11.251  1.00 10.00      A   
ATOM   1287  HN  LEU   135     -84.655  -9.397 -11.079  1.00 10.00      A   
ATOM   1288  CA  LEU   135     -85.587  -7.610 -11.766  1.00 10.00      A   
ATOM   1289  CB  LEU   135     -85.971  -8.093 -13.157  1.00 10.00      A   
ATOM   1290  CG  LEU   135     -87.114  -7.297 -13.820  1.00 10.00      A   
ATOM   1291  CD1 LEU   135     -86.652  -5.876 -14.137  1.00 10.00      A   
ATOM   1292  CD2 LEU   135     -87.588  -8.040 -15.058  1.00 10.00      A   
ATOM   1293  C   LEU   135     -86.788  -7.680 -10.833  1.00 10.00      A   
ATOM   1294  O   LEU   135     -87.339  -8.765 -10.598  1.00 10.00      A   
ATOM   1295  N   VAL   136     -87.151  -6.537 -10.268  1.00 10.00      A   
ATOM   1296  HN  VAL   136     -86.594  -5.742 -10.409  1.00 10.00      A   
ATOM   1297  CA  VAL   136     -88.374  -6.417  -9.431  1.00 10.00      A   
ATOM   1298  CB  VAL   136     -88.069  -5.949  -7.969  1.00 10.00      A   
ATOM   1299  CG1 VAL   136     -89.384  -5.866  -7.135  1.00 10.00      A   
ATOM   1300  CG2 VAL   136     -87.071  -6.889  -7.334  1.00 10.00      A   
ATOM   1301  C   VAL   136     -89.292  -5.424 -10.111  1.00 10.00      A   
ATOM   1302  O   VAL   136     -88.935  -4.252 -10.306  1.00 10.00      A   
ATOM   1303  N   LEU   137     -90.465  -5.900 -10.510  1.00 10.00      A   
ATOM   1304  HN  LEU   137     -90.652  -6.855 -10.395  1.00 10.00      A   
ATOM   1305  CA  LEU   137     -91.495  -5.041 -11.123  1.00 10.00      A   
ATOM   1306  CB  LEU   137     -91.891  -5.640 -12.486  1.00 10.00      A   
ATOM   1307  CG  LEU   137     -90.748  -5.682 -13.510  1.00 10.00      A   
ATOM   1308  CD1 LEU   137     -91.177  -6.329 -14.827  1.00 10.00      A   
ATOM   1309  CD2 LEU   137     -90.235  -4.257 -13.775  1.00 10.00      A   
ATOM   1310  C   LEU   137     -92.670  -5.023 -10.152  1.00 10.00      A   
ATOM   1311  O   LEU   137     -93.437  -5.967 -10.097  1.00 10.00      A   
ATOM   1312  N   SER   138     -92.745  -3.979  -9.324  1.00 10.00      A   
ATOM   1313  HN  SER   138     -92.129  -3.229  -9.460  1.00 10.00      A   
ATOM   1314  CA  SER   138     -93.693  -3.906  -8.239  1.00 10.00      A   
ATOM   1315  CB  SER   138     -92.967  -3.449  -6.967  1.00 10.00      A   
ATOM   1316  OG  SER   138     -93.899  -3.192  -5.943  1.00 10.00      A   
ATOM   1317  HG  SER   138     -93.805  -3.851  -5.252  1.00 10.00      A   
ATOM   1318  C   SER   138     -94.824  -2.952  -8.614  1.00 10.00      A   
ATOM   1319  O   SER   138     -94.605  -1.750  -8.820  1.00 10.00      A   
ATOM   1320  N   SER   139     -96.036  -3.483  -8.733  1.00 10.00      A   
ATOM   1321  HN  SER   139     -96.167  -4.425  -8.498  1.00 10.00      A   
ATOM   1322  CA  SER   139     -97.185  -2.700  -9.207  1.00 10.00      A   
ATOM   1323  CB  SER   139     -97.695  -1.714  -8.139  1.00 10.00      A   
ATOM   1324  OG  SER   139     -98.051  -2.430  -6.958  1.00 10.00      A   
ATOM   1325  HG  SER   139     -97.270  -2.856  -6.595  1.00 10.00      A   
ATOM   1326  C   SER   139     -96.866  -1.949 -10.510  1.00 10.00      A   
ATOM   1327  O   SER   139     -97.186  -0.756 -10.627  1.00 10.00      A   
ATOM   1328  N   CYS   140     -96.251  -2.640 -11.467  1.00 10.00      A   
ATOM   1329  HN  CYS   140     -95.980  -3.564 -11.283  1.00 10.00      A   
ATOM   1330  CA  CYS   140     -95.965  -2.073 -12.774  1.00 10.00      A   
ATOM   1331  CB  CYS   140     -94.523  -2.399 -13.225  1.00 10.00      A   
ATOM   1332  SG  CYS   140     -93.270  -1.554 -12.229  1.00 10.00      A   
ATOM   1333  HG  CYS   140     -92.637  -2.468 -11.509  1.00 10.00      A   
ATOM   1334  C   CYS   140     -96.992  -2.566 -13.785  1.00 10.00      A   
ATOM   1335  O   CYS   140     -97.757  -3.494 -13.497  1.00 10.00      A   
ATOM   1336  N   GLU   141     -97.037  -1.934 -14.954  1.00 10.00      A   
ATOM   1337  HN  GLU   141     -96.427  -1.184 -15.114  1.00 10.00      A   
ATOM   1338  CA  GLU   141     -97.977  -2.329 -16.014  1.00 10.00      A   
ATOM   1339  CB  GLU   141     -99.264  -1.516 -15.857  1.00 10.00      A   
ATOM   1340  CG  GLU   141     -98.980  -0.017 -16.003  1.00 10.00      A   
ATOM   1341  CD  GLU   141    -100.122   0.889 -15.661  1.00 10.00      A   
ATOM   1342  OE1 GLU   141    -101.274   0.620 -16.086  1.00 10.00      A   
ATOM   1343  OE2 GLU   141     -99.847   1.913 -14.976  1.00 10.00      A   
ATOM   1344  C   GLU   141     -97.329  -2.033 -17.367  1.00 10.00      A   
ATOM   1345  O   GLU   141     -96.364  -1.272 -17.434  1.00 10.00      A   
ATOM   1346  N   GLY   142     -97.860  -2.619 -18.441  1.00 10.00      A   
ATOM   1347  HN  GLY   142     -98.511  -3.340 -18.311  1.00 10.00      A   
ATOM   1348  CA  GLY   142     -97.499  -2.219 -19.804  1.00 10.00      A   
ATOM   1349  C   GLY   142     -96.721  -3.258 -20.598  1.00 10.00      A   
ATOM   1350  O   GLY   142     -96.370  -3.032 -21.758  1.00 10.00      A   
ATOM   1351  N   PHE   143     -96.460  -4.397 -19.973  1.00 10.00      A   
ATOM   1352  HN  PHE   143     -96.795  -4.521 -19.060  1.00 10.00      A   
ATOM   1353  CA  PHE   143     -95.689  -5.482 -20.594  1.00 10.00      A   
ATOM   1354  CB  PHE   143     -94.338  -5.698 -19.889  1.00 10.00      A   
ATOM   1355  CG  PHE   143     -94.462  -6.102 -18.433  1.00 10.00      A   
ATOM   1356  CD1 PHE   143     -94.241  -7.434 -18.041  1.00 10.00      A   
ATOM   1357  CD2 PHE   143     -94.804  -5.166 -17.459  1.00 10.00      A   
ATOM   1358  CE1 PHE   143     -94.342  -7.816 -16.700  1.00 10.00      A   
ATOM   1359  CE2 PHE   143     -94.916  -5.541 -16.110  1.00 10.00      A   
ATOM   1360  CZ  PHE   143     -94.680  -6.881 -15.742  1.00 10.00      A   
ATOM   1361  C   PHE   143     -96.482  -6.782 -20.603  1.00 10.00      A   
ATOM   1362  O   PHE   143     -97.537  -6.890 -19.968  1.00 10.00      A   
ATOM   1363  N   SER   144     -95.956  -7.750 -21.354  1.00 10.00      A   
ATOM   1364  HN  SER   144     -95.093  -7.584 -21.786  1.00 10.00      A   
ATOM   1365  CA  SER   144     -96.589  -9.025 -21.564  1.00 10.00      A   
ATOM   1366  CB  SER   144     -97.089  -9.119 -23.016  1.00 10.00      A   
ATOM   1367  OG  SER   144     -96.059  -9.536 -23.896  1.00 10.00      A   
ATOM   1368  HG  SER   144     -95.214  -9.494 -23.443  1.00 10.00      A   
ATOM   1369  C   SER   144     -95.623 -10.157 -21.265  1.00 10.00      A   
ATOM   1370  O   SER   144     -94.419  -9.931 -20.974  1.00 10.00      A   
ATOM   1371  N   THR   145     -96.152 -11.379 -21.355  1.00 10.00      A   
ATOM   1372  HN  THR   145     -97.114 -11.467 -21.519  1.00 10.00      A   
ATOM   1373  CA  THR   145     -95.348 -12.591 -21.220  1.00 10.00      A   
ATOM   1374  CB  THR   145     -96.243 -13.841 -21.165  1.00 10.00      A   
ATOM   1375  OG1 THR   145     -97.196 -13.791 -22.234  1.00 10.00      A   
ATOM   1376  HG1 THR   145     -97.835 -13.095 -22.061  1.00 10.00      A   
ATOM   1377  CG2 THR   145     -96.978 -13.889 -19.802  1.00 10.00      A   
ATOM   1378  C   THR   145     -94.256 -12.710 -22.292  1.00 10.00      A   
ATOM   1379  O   THR   145     -93.217 -13.340 -22.073  1.00 10.00      A   
ATOM   1380  N   ASP   146     -94.460 -12.064 -23.436  1.00 10.00      A   
ATOM   1381  HN  ASP   146     -95.326 -11.637 -23.602  1.00 10.00      A   
ATOM   1382  CA  ASP   146     -93.410 -11.982 -24.454  1.00 10.00      A   
ATOM   1383  CB  ASP   146     -93.941 -11.303 -25.736  1.00 10.00      A   
ATOM   1384  CG  ASP   146     -94.827 -12.212 -26.579  1.00 10.00      A   
ATOM   1385  OD1 ASP   146     -94.905 -13.449 -26.358  1.00 10.00      A   
ATOM   1386  OD2 ASP   146     -95.441 -11.672 -27.519  1.00 10.00      A   
ATOM   1387  C   ASP   146     -92.137 -11.261 -23.942  1.00 10.00      A   
ATOM   1388  O   ASP   146     -91.016 -11.688 -24.228  1.00 10.00      A   
ATOM   1389  N   GLY   147     -92.310 -10.187 -23.178  1.00 10.00      A   
ATOM   1390  HN  GLY   147     -93.222  -9.861 -23.028  1.00 10.00      A   
ATOM   1391  CA  GLY   147     -91.179  -9.473 -22.552  1.00 10.00      A   
ATOM   1392  C   GLY   147     -90.485 -10.352 -21.525  1.00 10.00      A   
ATOM   1393  O   GLY   147     -89.240 -10.409 -21.455  1.00 10.00      A   
ATOM   1394  N   LEU   148     -91.294 -11.064 -20.747  1.00 10.00      A   
ATOM   1395  HN  LEU   148     -92.263 -10.936 -20.813  1.00 10.00      A   
ATOM   1396  CA  LEU   148     -90.764 -12.035 -19.795  1.00 10.00      A   
ATOM   1397  CB  LEU   148     -91.906 -12.634 -18.980  1.00 10.00      A   
ATOM   1398  CG  LEU   148     -92.722 -11.691 -18.083  1.00 10.00      A   
ATOM   1399  CD1 LEU   148     -93.765 -12.550 -17.357  1.00 10.00      A   
ATOM   1400  CD2 LEU   148     -91.806 -10.963 -17.099  1.00 10.00      A   
ATOM   1401  C   LEU   148     -89.981 -13.151 -20.499  1.00 10.00      A   
ATOM   1402  O   LEU   148     -88.952 -13.602 -19.975  1.00 10.00      A   
ATOM   1403  N   ALA   149     -90.461 -13.594 -21.673  1.00 10.00      A   
ATOM   1404  HN  ALA   149     -91.295 -13.214 -22.020  1.00 10.00      A   
ATOM   1405  CA  ALA   149     -89.771 -14.629 -22.448  1.00 10.00      A   
ATOM   1406  CB  ALA   149     -90.567 -15.016 -23.674  1.00 10.00      A   
ATOM   1407  C   ALA   149     -88.357 -14.186 -22.851  1.00 10.00      A   
ATOM   1408  O   ALA   149     -87.428 -15.008 -22.868  1.00 10.00      A   
ATOM   1409  N   ALA   150     -88.218 -12.892 -23.166  1.00 10.00      A   
ATOM   1410  HN  ALA   150     -89.010 -12.316 -23.132  1.00 10.00      A   
ATOM   1411  CA  ALA   150     -86.934 -12.294 -23.560  1.00 10.00      A   
ATOM   1412  CB  ALA   150     -87.133 -10.877 -24.081  1.00 10.00      A   
ATOM   1413  C   ALA   150     -85.928 -12.314 -22.418  1.00 10.00      A   
ATOM   1414  O   ALA   150     -84.769 -12.657 -22.629  1.00 10.00      A   
ATOM   1415  N   ILE   151     -86.398 -11.998 -21.220  1.00 10.00      A   
ATOM   1416  HN  ILE   151     -87.331 -11.706 -21.153  1.00 10.00      A   
ATOM   1417  CA  ILE   151     -85.597 -12.060 -19.973  1.00 10.00      A   
ATOM   1418  CB  ILE   151     -86.401 -11.503 -18.738  1.00 10.00      A   
ATOM   1419  CG1 ILE   151     -86.742 -10.008 -18.918  1.00 10.00      A   
ATOM   1420  CG2 ILE   151     -85.627 -11.714 -17.409  1.00 10.00      A   
ATOM   1421  CD1 ILE   151     -85.550  -9.063 -18.925  1.00 10.00      A   
ATOM   1422  C   ILE   151     -85.134 -13.500 -19.697  1.00 10.00      A   
ATOM   1423  O   ILE   151     -83.937 -13.761 -19.502  1.00 10.00      A   
ATOM   1424  N   ALA   152     -86.090 -14.420 -19.736  1.00 10.00      A   
ATOM   1425  HN  ALA   152     -87.004 -14.135 -19.947  1.00 10.00      A   
ATOM   1426  CA  ALA   152     -85.847 -15.844 -19.477  1.00 10.00      A   
ATOM   1427  CB  ALA   152     -87.135 -16.583 -19.565  1.00 10.00      A   
ATOM   1428  C   ALA   152     -84.827 -16.431 -20.470  1.00 10.00      A   
ATOM   1429  O   ALA   152     -83.884 -17.142 -20.075  1.00 10.00      A   
ATOM   1430  N   ALA   153     -85.011 -16.105 -21.751  1.00 10.00      A   
ATOM   1431  HN  ALA   153     -85.739 -15.494 -21.991  1.00 10.00      A   
ATOM   1432  CA  ALA   153     -84.142 -16.646 -22.814  1.00 10.00      A   
ATOM   1433  CB  ALA   153     -84.698 -16.286 -24.182  1.00 10.00      A   
ATOM   1434  C   ALA   153     -82.686 -16.185 -22.711  1.00 10.00      A   
ATOM   1435  O   ALA   153     -81.760 -16.941 -23.023  1.00 10.00      A   
ATOM   1436  N   THR   154     -82.499 -14.939 -22.284  1.00 10.00      A   
ATOM   1437  HN  THR   154     -83.226 -14.493 -21.801  1.00 10.00      A   
ATOM   1438  CA  THR   154     -81.254 -14.207 -22.504  1.00 10.00      A   
ATOM   1439  CB  THR   154     -81.569 -12.861 -23.215  1.00 10.00      A   
ATOM   1440  OG1 THR   154     -82.293 -13.161 -24.414  1.00 10.00      A   
ATOM   1441  HG1 THR   154     -83.233 -13.047 -24.257  1.00 10.00      A   
ATOM   1442  CG2 THR   154     -80.299 -12.104 -23.580  1.00 10.00      A   
ATOM   1443  C   THR   154     -80.469 -13.932 -21.234  1.00 10.00      A   
ATOM   1444  O   THR   154     -79.239 -13.901 -21.275  1.00 10.00      A   
ATOM   1445  N   CYS   155     -81.166 -13.715 -20.121  1.00 10.00      A   
ATOM   1446  HN  CYS   155     -82.139 -13.829 -20.129  1.00 10.00      A   
ATOM   1447  CA  CYS   155     -80.494 -13.308 -18.879  1.00 10.00      A   
ATOM   1448  CB  CYS   155     -81.426 -12.533 -17.964  1.00 10.00      A   
ATOM   1449  SG  CYS   155     -81.859 -10.962 -18.716  1.00 10.00      A   
ATOM   1450  HG  CYS   155     -81.324  -9.996 -17.982  1.00 10.00      A   
ATOM   1451  C   CYS   155     -79.899 -14.519 -18.174  1.00 10.00      A   
ATOM   1452  O   CYS   155     -80.473 -15.043 -17.237  1.00 10.00      A   
ATOM   1453  N   ARG   156     -78.712 -14.918 -18.628  1.00 10.00      A   
ATOM   1454  HN  ARG   156     -78.249 -14.378 -19.302  1.00 10.00      A   
ATOM   1455  CA  ARG   156     -78.086 -16.146 -18.139  1.00 10.00      A   
ATOM   1456  CB  ARG   156     -76.914 -16.517 -19.012  1.00 10.00      A   
ATOM   1457  CG  ARG   156     -75.790 -15.535 -18.923  1.00 10.00      A   
ATOM   1458  CD  ARG   156     -74.928 -15.676 -20.117  1.00 10.00      A   
ATOM   1459  NE  ARG   156     -73.686 -16.373 -19.816  1.00 10.00      A   
ATOM   1460  HE  ARG   156     -73.461 -16.521 -18.874  1.00 10.00      A   
ATOM   1461  CZ  ARG   156     -72.850 -16.814 -20.757  1.00 10.00      A   
ATOM   1462  NH1 ARG   156     -73.164 -16.644 -22.031  1.00 10.00      A   
ATOM   1463 HH11 ARG   156     -72.521 -16.984 -22.774  1.00 10.00      A   
ATOM   1464 HH12 ARG   156     -74.053 -16.171 -22.288  1.00 10.00      A   
ATOM   1465  NH2 ARG   156     -71.714 -17.430 -20.437  1.00 10.00      A   
ATOM   1466 HH21 ARG   156     -71.464 -17.576 -19.438  1.00 10.00      A   
ATOM   1467 HH22 ARG   156     -71.077 -17.767 -21.187  1.00 10.00      A   
ATOM   1468  C   ARG   156     -77.651 -16.135 -16.678  1.00 10.00      A   
ATOM   1469  O   ARG   156     -77.491 -17.200 -16.080  1.00 10.00      A   
ATOM   1470  N   ASN   157     -77.450 -14.945 -16.109  1.00 10.00      A   
ATOM   1471  HN  ASN   157     -77.558 -14.139 -16.655  1.00 10.00      A   
ATOM   1472  CA  ASN   157     -77.070 -14.794 -14.688  1.00 10.00      A   
ATOM   1473  CB  ASN   157     -75.944 -13.778 -14.626  1.00 10.00      A   
ATOM   1474  CG  ASN   157     -74.740 -14.231 -15.433  1.00 10.00      A   
ATOM   1475  OD1 ASN   157     -74.220 -15.310 -15.186  1.00 10.00      A   
ATOM   1476  ND2 ASN   157     -74.323 -13.443 -16.411  1.00 10.00      A   
ATOM   1477 HD21 ASN   157     -74.807 -12.606 -16.570  1.00 10.00      A   
ATOM   1478 HD22 ASN   157     -73.547 -13.729 -16.937  1.00 10.00      A   
ATOM   1479  C   ASN   157     -78.216 -14.399 -13.730  1.00 10.00      A   
ATOM   1480  O   ASN   157     -78.011 -14.111 -12.521  1.00 10.00      A   
ATOM   1481  N   LEU   158     -79.440 -14.433 -14.248  1.00 10.00      A   
ATOM   1482  HN  LEU   158     -79.576 -14.783 -15.154  1.00 10.00      A   
ATOM   1483  CA  LEU   158     -80.590 -13.950 -13.472  1.00 10.00      A   
ATOM   1484  CB  LEU   158     -81.889 -14.076 -14.294  1.00 10.00      A   
ATOM   1485  CG  LEU   158     -83.077 -13.224 -13.759  1.00 10.00      A   
ATOM   1486  CD1 LEU   158     -82.862 -11.743 -14.127  1.00 10.00      A   
ATOM   1487  CD2 LEU   158     -84.372 -13.771 -14.379  1.00 10.00      A   
ATOM   1488  C   LEU   158     -80.745 -14.701 -12.135  1.00 10.00      A   
ATOM   1489  O   LEU   158     -80.678 -15.934 -12.082  1.00 10.00      A   
ATOM   1490  N   LYS   159     -80.964 -13.955 -11.050  1.00 10.00      A   
ATOM   1491  HN  LYS   159     -80.989 -12.979 -11.134  1.00 10.00      A   
ATOM   1492  CA  LYS   159     -81.164 -14.562  -9.758  1.00 10.00      A   
ATOM   1493  CB  LYS   159     -80.119 -14.043  -8.774  1.00 10.00      A   
ATOM   1494  CG  LYS   159     -78.728 -14.484  -9.126  1.00 10.00      A   
ATOM   1495  CD  LYS   159     -77.679 -13.726  -8.364  1.00 10.00      A   
ATOM   1496  CE  LYS   159     -77.744 -14.014  -6.891  1.00 10.00      A   
ATOM   1497  NZ  LYS   159     -76.461 -13.468  -6.300  1.00 10.00      A   
ATOM   1498  HZ1 LYS   159     -76.480 -12.428  -6.305  1.00 10.00      A   
ATOM   1499  HZ2 LYS   159     -75.645 -13.789  -6.858  1.00 10.00      A   
ATOM   1500  HZ3 LYS   159     -76.349 -13.799  -5.320  1.00 10.00      A   
ATOM   1501  C   LYS   159     -82.569 -14.276  -9.222  1.00 10.00      A   
ATOM   1502  O   LYS   159     -83.117 -15.097  -8.503  1.00 10.00      A   
ATOM   1503  N   GLU   160     -83.137 -13.120  -9.591  1.00 10.00      A   
ATOM   1504  HN  GLU   160     -82.661 -12.527 -10.209  1.00 10.00      A   
ATOM   1505  CA  GLU   160     -84.477 -12.717  -9.080  1.00 10.00      A   
ATOM   1506  CB  GLU   160     -84.365 -11.687  -7.980  1.00 10.00      A   
ATOM   1507  CG  GLU   160     -83.493 -12.105  -6.828  1.00 10.00      A   
ATOM   1508  CD  GLU   160     -83.545 -11.135  -5.676  1.00 10.00      A   
ATOM   1509  OE1 GLU   160     -82.540 -11.093  -4.939  1.00 10.00      A   
ATOM   1510  OE2 GLU   160     -84.578 -10.438  -5.496  1.00 10.00      A   
ATOM   1511  C   GLU   160     -85.356 -12.159 -10.182  1.00 10.00      A   
ATOM   1512  O   GLU   160     -84.973 -11.230 -10.904  1.00 10.00      A   
ATOM   1513  N   LEU   161     -86.537 -12.746 -10.301  1.00 10.00      A   
ATOM   1514  HN  LEU   161     -86.710 -13.553  -9.773  1.00 10.00      A   
ATOM   1515  CA  LEU   161     -87.586 -12.256 -11.170  1.00 10.00      A   
ATOM   1516  CB  LEU   161     -87.836 -13.214 -12.345  1.00 10.00      A   
ATOM   1517  CG  LEU   161     -88.965 -12.731 -13.284  1.00 10.00      A   
ATOM   1518  CD1 LEU   161     -88.574 -11.334 -13.838  1.00 10.00      A   
ATOM   1519  CD2 LEU   161     -89.196 -13.717 -14.412  1.00 10.00      A   
ATOM   1520  C   LEU   161     -88.828 -12.158 -10.276  1.00 10.00      A   
ATOM   1521  O   LEU   161     -89.415 -13.167  -9.931  1.00 10.00      A   
ATOM   1522  N   ASP   162     -89.150 -10.932  -9.838  1.00 10.00      A   
ATOM   1523  HN  ASP   162     -88.654 -10.162 -10.186  1.00 10.00      A   
ATOM   1524  CA  ASP   162     -90.232 -10.697  -8.842  1.00 10.00      A   
ATOM   1525  CB  ASP   162     -89.586 -10.091  -7.608  1.00 10.00      A   
ATOM   1526  CG  ASP   162     -90.509  -9.919  -6.444  1.00 10.00      A   
ATOM   1527  OD1 ASP   162     -91.746  -9.802  -6.577  1.00 10.00      A   
ATOM   1528  OD2 ASP   162     -89.956  -9.867  -5.319  1.00 10.00      A   
ATOM   1529  C   ASP   162     -91.233  -9.700  -9.457  1.00 10.00      A   
ATOM   1530  O   ASP   162     -90.894  -8.524  -9.688  1.00 10.00      A   
ATOM   1531  N   LEU   163     -92.458 -10.166  -9.684  1.00 10.00      A   
ATOM   1532  HN  LEU   163     -92.695 -11.052  -9.338  1.00 10.00      A   
ATOM   1533  CA  LEU   163     -93.464  -9.414 -10.426  1.00 10.00      A   
ATOM   1534  CB  LEU   163     -94.050 -10.335 -11.533  1.00 10.00      A   
ATOM   1535  CG  LEU   163     -93.025 -10.860 -12.567  1.00 10.00      A   
ATOM   1536  CD1 LEU   163     -93.728 -11.738 -13.624  1.00 10.00      A   
ATOM   1537  CD2 LEU   163     -92.287  -9.689 -13.227  1.00 10.00      A   
ATOM   1538  C   LEU   163     -94.580  -8.894  -9.515  1.00 10.00      A   
ATOM   1539  O   LEU   163     -95.667  -8.572  -9.991  1.00 10.00      A   
ATOM   1540  N   ARG   164     -94.320  -8.769  -8.223  1.00 10.00      A   
ATOM   1541  HN  ARG   164     -93.404  -8.914  -7.907  1.00 10.00      A   
ATOM   1542  CA  ARG   164     -95.357  -8.421  -7.252  1.00 10.00      A   
ATOM   1543  CB  ARG   164     -94.757  -8.114  -5.882  1.00 10.00      A   
ATOM   1544  CG  ARG   164     -93.753  -7.049  -5.834  1.00 10.00      A   
ATOM   1545  CD  ARG   164     -92.661  -7.563  -4.962  1.00 10.00      A   
ATOM   1546  NE  ARG   164     -92.263  -6.642  -3.915  1.00 10.00      A   
ATOM   1547  HE  ARG   164     -92.904  -5.951  -3.645  1.00 10.00      A   
ATOM   1548  CZ  ARG   164     -91.074  -6.695  -3.309  1.00 10.00      A   
ATOM   1549  NH1 ARG   164     -90.169  -7.616  -3.658  1.00 10.00      A   
ATOM   1550 HH11 ARG   164     -90.388  -8.302  -4.409  1.00 10.00      A   
ATOM   1551 HH12 ARG   164     -89.246  -7.647  -3.178  1.00 10.00      A   
ATOM   1552  NH2 ARG   164     -90.791  -5.825  -2.356  1.00 10.00      A   
ATOM   1553 HH21 ARG   164     -89.867  -5.859  -1.879  1.00 10.00      A   
ATOM   1554 HH22 ARG   164     -91.491  -5.106  -2.083  1.00 10.00      A   
ATOM   1555  C   ARG   164     -96.401  -7.365  -7.628  1.00 10.00      A   
ATOM   1556  O   ARG   164     -96.077  -6.207  -7.963  1.00 10.00      A   
ATOM   1557  N   GLU   165     -97.662  -7.781  -7.540  1.00 10.00      A   
ATOM   1558  HN  GLU   165     -97.821  -8.705  -7.259  1.00 10.00      A   
ATOM   1559  CA  GLU   165     -98.809  -6.957  -7.833  1.00 10.00      A   
ATOM   1560  CB  GLU   165     -99.085  -5.947  -6.695  1.00 10.00      A   
ATOM   1561  CG  GLU   165     -99.350  -6.549  -5.305  1.00 10.00      A   
ATOM   1562  CD  GLU   165     -98.061  -6.952  -4.623  1.00 10.00      A   
ATOM   1563  OE1 GLU   165     -97.110  -6.135  -4.652  1.00 10.00      A   
ATOM   1564  OE2 GLU   165     -97.975  -8.090  -4.085  1.00 10.00      A   
ATOM   1565  C   GLU   165     -98.749  -6.222  -9.191  1.00 10.00      A   
ATOM   1566  O   GLU   165     -99.434  -5.238  -9.379  1.00 10.00      A   
ATOM   1567  N   SER   166     -97.965  -6.710 -10.141  1.00 10.00      A   
ATOM   1568  HN  SER   166     -97.414  -7.500  -9.965  1.00 10.00      A   
ATOM   1569  CA  SER   166     -97.922  -6.061 -11.463  1.00 10.00      A   
ATOM   1570  CB  SER   166     -96.591  -6.373 -12.152  1.00 10.00      A   
ATOM   1571  OG  SER   166     -95.596  -5.497 -11.651  1.00 10.00      A   
ATOM   1572  HG  SER   166     -95.536  -5.590 -10.698  1.00 10.00      A   
ATOM   1573  C   SER   166     -99.117  -6.492 -12.329  1.00 10.00      A   
ATOM   1574  O   SER   166     -99.718  -7.532 -12.075  1.00 10.00      A   
ATOM   1575  N   ASP   167     -99.487  -5.662 -13.307  1.00 10.00      A   
ATOM   1576  HN  ASP   167     -99.034  -4.797 -13.382  1.00 10.00      A   
ATOM   1577  CA  ASP   167    -100.539  -5.988 -14.270  1.00 10.00      A   
ATOM   1578  CB  ASP   167    -101.442  -4.762 -14.535  1.00 10.00      A   
ATOM   1579  CG  ASP   167    -102.646  -5.100 -15.383  1.00 10.00      A   
ATOM   1580  OD1 ASP   167    -103.074  -6.279 -15.359  1.00 10.00      A   
ATOM   1581  OD2 ASP   167    -103.196  -4.180 -16.051  1.00 10.00      A   
ATOM   1582  C   ASP   167     -99.858  -6.413 -15.572  1.00 10.00      A   
ATOM   1583  O   ASP   167     -99.377  -5.559 -16.308  1.00 10.00      A   
ATOM   1584  N   VAL   168     -99.808  -7.723 -15.838  1.00 10.00      A   
ATOM   1585  HN  VAL   168    -100.241  -8.348 -15.220  1.00 10.00      A   
ATOM   1586  CA  VAL   168     -99.127  -8.258 -17.026  1.00 10.00      A   
ATOM   1587  CB  VAL   168     -98.236  -9.442 -16.652  1.00 10.00      A   
ATOM   1588  CG1 VAL   168     -97.345  -9.872 -17.815  1.00 10.00      A   
ATOM   1589  CG2 VAL   168     -97.337  -9.061 -15.460  1.00 10.00      A   
ATOM   1590  C   VAL   168    -100.141  -8.664 -18.123  1.00 10.00      A   
ATOM   1591  O   VAL   168    -101.217  -9.191 -17.823  1.00 10.00      A   
ATOM   1592  N   ASP   169     -99.811  -8.391 -19.379  1.00 10.00      A   
ATOM   1593  HN  ASP   169     -99.012  -7.855 -19.566  1.00 10.00      A   
ATOM   1594  CA  ASP   169    -100.633  -8.887 -20.490  1.00 10.00      A   
ATOM   1595  CB  ASP   169    -100.363  -8.076 -21.751  1.00 10.00      A   
ATOM   1596  CG  ASP   169    -100.761  -6.609 -21.589  1.00 10.00      A   
ATOM   1597  OD1 ASP   169    -101.894  -6.360 -21.103  1.00 10.00      A   
ATOM   1598  OD2 ASP   169     -99.958  -5.703 -21.938  1.00 10.00      A   
ATOM   1599  C   ASP   169    -100.372 -10.394 -20.668  1.00 10.00      A   
ATOM   1600  O   ASP   169     -99.288 -10.807 -21.082  1.00 10.00      A   
ATOM   1601  N   ASP   170    -101.356 -11.209 -20.297  1.00 10.00      A   
ATOM   1602  HN  ASP   170    -102.237 -10.834 -20.092  1.00 10.00      A   
ATOM   1603  CA  ASP   170    -101.148 -12.666 -20.190  1.00 10.00      A   
ATOM   1604  CB  ASP   170    -101.969 -13.268 -19.027  1.00 10.00      A   
ATOM   1605  CG  ASP   170    -101.222 -13.203 -17.659  1.00 10.00      A   
ATOM   1606  OD1 ASP   170    -100.271 -13.996 -17.466  1.00 10.00      A   
ATOM   1607  OD2 ASP   170    -101.604 -12.396 -16.765  1.00 10.00      A   
ATOM   1608  C   ASP   170    -101.347 -13.401 -21.540  1.00 10.00      A   
ATOM   1609  O   ASP   170    -102.295 -14.177 -21.724  1.00 10.00      A   
ATOM   1610  N   VAL   171    -100.420 -13.146 -22.463  1.00 10.00      A   
ATOM   1611  HN  VAL   171     -99.686 -12.543 -22.225  1.00 10.00      A   
ATOM   1612  CA  VAL   171    -100.434 -13.715 -23.814  1.00 10.00      A   
ATOM   1613  CB  VAL   171     -99.400 -12.990 -24.738  1.00 10.00      A   
ATOM   1614  CG1 VAL   171     -99.211 -13.709 -26.082  1.00 10.00      A   
ATOM   1615  CG2 VAL   171     -99.825 -11.546 -24.985  1.00 10.00      A   
ATOM   1616  C   VAL   171    -100.268 -15.256 -23.840  1.00 10.00      A   
ATOM   1617  O   VAL   171    -100.868 -15.919 -24.697  1.00 10.00      A   
ATOM   1618  N   SER   172     -99.513 -15.811 -22.896  1.00 10.00      A   
ATOM   1619  HN  SER   172     -99.218 -15.262 -22.139  1.00 10.00      A   
ATOM   1620  CA  SER   172     -99.112 -17.212 -22.952  1.00 10.00      A   
ATOM   1621  CB  SER   172     -98.491 -17.535 -24.313  1.00 10.00      A   
ATOM   1622  OG  SER   172     -97.492 -18.530 -24.226  1.00 10.00      A   
ATOM   1623  HG  SER   172     -96.836 -18.387 -24.913  1.00 10.00      A   
ATOM   1624  C   SER   172     -98.149 -17.580 -21.824  1.00 10.00      A   
ATOM   1625  O   SER   172     -97.218 -16.846 -21.532  1.00 10.00      A   
ATOM   1626  N   GLY   173     -98.374 -18.732 -21.204  1.00 10.00      A   
ATOM   1627  HN  GLY   173     -99.158 -19.260 -21.460  1.00 10.00      A   
ATOM   1628  CA  GLY   173     -97.493 -19.225 -20.163  1.00 10.00      A   
ATOM   1629  C   GLY   173     -96.219 -19.855 -20.682  1.00 10.00      A   
ATOM   1630  O   GLY   173     -95.383 -20.310 -19.907  1.00 10.00      A   
ATOM   1631  N   HIS   174     -96.066 -19.866 -21.999  1.00 10.00      A   
ATOM   1632  HN  HIS   174     -96.760 -19.470 -22.565  1.00 10.00      A   
ATOM   1633  CA  HIS   174     -94.893 -20.452 -22.620  1.00 10.00      A   
ATOM   1634  CB  HIS   174     -95.097 -20.631 -24.118  1.00 10.00      A   
ATOM   1635  CG  HIS   174     -94.093 -21.540 -24.750  1.00 10.00      A   
ATOM   1636  ND1 HIS   174     -94.039 -22.888 -24.477  1.00 10.00      A   
ATOM   1637  CD2 HIS   174     -93.096 -21.295 -25.632  1.00 10.00      A   
ATOM   1638  CE1 HIS   174     -93.054 -23.434 -25.166  1.00 10.00      A   
ATOM   1639  NE2 HIS   174     -92.466 -22.490 -25.874  1.00 10.00      A   
ATOM   1640  HE2 HIS   174     -91.703 -22.618 -26.475  1.00 10.00      A   
ATOM   1641  C   HIS   174     -93.572 -19.729 -22.334  1.00 10.00      A   
ATOM   1642  O   HIS   174     -92.510 -20.266 -22.598  1.00 10.00      A   
ATOM   1643  N   TRP   175     -93.644 -18.522 -21.786  1.00 10.00      A   
ATOM   1644  HN  TRP   175     -94.520 -18.150 -21.552  1.00 10.00      A   
ATOM   1645  CA  TRP   175     -92.450 -17.745 -21.529  1.00 10.00      A   
ATOM   1646  CB  TRP   175     -92.813 -16.363 -20.945  1.00 10.00      A   
ATOM   1647  CG  TRP   175     -93.409 -16.419 -19.556  1.00 10.00      A   
ATOM   1648  CD1 TRP   175     -94.731 -16.535 -19.237  1.00 10.00      A   
ATOM   1649  CD2 TRP   175     -92.695 -16.342 -18.308  1.00 10.00      A   
ATOM   1650  NE1 TRP   175     -94.888 -16.546 -17.855  1.00 10.00      A   
ATOM   1651  HE1 TRP   175     -95.739 -16.631 -17.377  1.00 10.00      A   
ATOM   1652  CE2 TRP   175     -93.647 -16.445 -17.272  1.00 10.00      A   
ATOM   1653  CE3 TRP   175     -91.326 -16.240 -17.972  1.00 10.00      A   
ATOM   1654  CZ2 TRP   175     -93.295 -16.425 -15.923  1.00 10.00      A   
ATOM   1655  CZ3 TRP   175     -90.972 -16.228 -16.623  1.00 10.00      A   
ATOM   1656  CH2 TRP   175     -91.957 -16.300 -15.611  1.00 10.00      A   
ATOM   1657  C   TRP   175     -91.468 -18.461 -20.604  1.00 10.00      A   
ATOM   1658  O   TRP   175     -90.252 -18.347 -20.775  1.00 10.00      A   
ATOM   1659  N   LEU   176     -91.988 -19.187 -19.620  1.00 10.00      A   
ATOM   1660  HN  LEU   176     -92.960 -19.296 -19.557  1.00 10.00      A   
ATOM   1661  CA  LEU   176     -91.120 -19.827 -18.627  1.00 10.00      A   
ATOM   1662  CB  LEU   176     -91.931 -20.290 -17.399  1.00 10.00      A   
ATOM   1663  CG  LEU   176     -91.131 -20.862 -16.226  1.00 10.00      A   
ATOM   1664  CD1 LEU   176     -91.580 -20.302 -14.873  1.00 10.00      A   
ATOM   1665  CD2 LEU   176     -91.188 -22.386 -16.265  1.00 10.00      A   
ATOM   1666  C   LEU   176     -90.264 -20.935 -19.278  1.00 10.00      A   
ATOM   1667  O   LEU   176     -89.135 -21.192 -18.850  1.00 10.00      A   
ATOM   1668  N   SER   177     -90.764 -21.512 -20.371  1.00 10.00      A   
ATOM   1669  HN  SER   177     -91.640 -21.223 -20.702  1.00 10.00      A   
ATOM   1670  CA  SER   177     -90.046 -22.564 -21.089  1.00 10.00      A   
ATOM   1671  CB  SER   177     -90.965 -23.216 -22.125  1.00 10.00      A   
ATOM   1672  OG  SER   177     -92.109 -23.737 -21.453  1.00 10.00      A   
ATOM   1673  HG  SER   177     -92.344 -24.586 -21.833  1.00 10.00      A   
ATOM   1674  C   SER   177     -88.786 -22.039 -21.757  1.00 10.00      A   
ATOM   1675  O   SER   177     -87.940 -22.819 -22.179  1.00 10.00      A   
ATOM   1676  N   HIS   178     -88.673 -20.716 -21.868  1.00 10.00      A   
ATOM   1677  HN  HIS   178     -89.401 -20.150 -21.538  1.00 10.00      A   
ATOM   1678  CA  HIS   178     -87.500 -20.078 -22.465  1.00 10.00      A   
ATOM   1679  CB  HIS   178     -87.825 -18.661 -22.965  1.00 10.00      A   
ATOM   1680  CG  HIS   178     -88.736 -18.648 -24.145  1.00 10.00      A   
ATOM   1681  ND1 HIS   178     -88.289 -18.424 -25.425  1.00 10.00      A   
ATOM   1682  CD2 HIS   178     -90.070 -18.863 -24.242  1.00 10.00      A   
ATOM   1683  CE1 HIS   178     -89.307 -18.496 -26.263  1.00 10.00      A   
ATOM   1684  NE2 HIS   178     -90.399 -18.769 -25.571  1.00 10.00      A   
ATOM   1685  HE2 HIS   178     -91.298 -18.886 -25.943  1.00 10.00      A   
ATOM   1686  C   HIS   178     -86.223 -20.065 -21.622  1.00 10.00      A   
ATOM   1687  O   HIS   178     -85.143 -19.884 -22.196  1.00 10.00      A   
ATOM   1688  N   PHE   179     -86.316 -20.264 -20.306  1.00 10.00      A   
ATOM   1689  HN  PHE   179     -87.197 -20.280 -19.877  1.00 10.00      A   
ATOM   1690  CA  PHE   179     -85.104 -20.460 -19.492  1.00 10.00      A   
ATOM   1691  CB  PHE   179     -85.410 -20.694 -17.989  1.00 10.00      A   
ATOM   1692  CG  PHE   179     -85.789 -19.451 -17.218  1.00 10.00      A   
ATOM   1693  CD1 PHE   179     -87.073 -19.322 -16.706  1.00 10.00      A   
ATOM   1694  CD2 PHE   179     -84.860 -18.428 -16.963  1.00 10.00      A   
ATOM   1695  CE1 PHE   179     -87.442 -18.193 -15.975  1.00 10.00      A   
ATOM   1696  CE2 PHE   179     -85.221 -17.267 -16.227  1.00 10.00      A   
ATOM   1697  CZ  PHE   179     -86.524 -17.165 -15.726  1.00 10.00      A   
ATOM   1698  C   PHE   179     -84.345 -21.674 -20.063  1.00 10.00      A   
ATOM   1699  O   PHE   179     -84.900 -22.771 -20.125  1.00 10.00      A   
ATOM   1700  N   PRO   180     -83.091 -21.479 -20.526  1.00 10.00      A   
ATOM   1701  CA  PRO   180     -82.436 -22.668 -21.096  1.00 10.00      A   
ATOM   1702  CB  PRO   180     -81.201 -22.108 -21.818  1.00 10.00      A   
ATOM   1703  CG  PRO   180     -80.930 -20.819 -21.217  1.00 10.00      A   
ATOM   1704  CD  PRO   180     -82.239 -20.283 -20.591  1.00 10.00      A   
ATOM   1705  C   PRO   180     -82.026 -23.711 -20.065  1.00 10.00      A   
ATOM   1706  O   PRO   180     -82.009 -23.432 -18.882  1.00 10.00      A   
ATOM   1707  N   ASP   181     -81.701 -24.909 -20.541  1.00 10.00      A   
ATOM   1708  HN  ASP   181     -81.733 -25.057 -21.509  1.00 10.00      A   
ATOM   1709  CA  ASP   181     -81.298 -26.012 -19.677  1.00 10.00      A   
ATOM   1710  CB  ASP   181     -81.106 -27.275 -20.513  1.00 10.00      A   
ATOM   1711  CG  ASP   181     -82.413 -28.023 -20.742  1.00 10.00      A   
ATOM   1712  OD1 ASP   181     -83.447 -27.558 -20.232  1.00 10.00      A   
ATOM   1713  OD2 ASP   181     -82.400 -29.077 -21.438  1.00 10.00      A   
ATOM   1714  C   ASP   181     -80.016 -25.715 -18.903  1.00 10.00      A   
ATOM   1715  O   ASP   181     -79.794 -26.297 -17.848  1.00 10.00      A   
ATOM   1716  N   THR   182     -79.191 -24.803 -19.425  1.00 10.00      A   
ATOM   1717  HN  THR   182     -79.432 -24.376 -20.273  1.00 10.00      A   
ATOM   1718  CA  THR   182     -77.937 -24.420 -18.771  1.00 10.00      A   
ATOM   1719  CB  THR   182     -76.938 -23.859 -19.784  1.00 10.00      A   
ATOM   1720  OG1 THR   182     -77.554 -22.790 -20.514  1.00 10.00      A   
ATOM   1721  HG1 THR   182     -77.140 -22.710 -21.376  1.00 10.00      A   
ATOM   1722  CG2 THR   182     -76.511 -24.949 -20.747  1.00 10.00      A   
ATOM   1723  C   THR   182     -78.149 -23.389 -17.645  1.00 10.00      A   
ATOM   1724  O   THR   182     -77.227 -23.110 -16.874  1.00 10.00      A   
ATOM   1725  N   TYR   183     -79.363 -22.834 -17.560  1.00 10.00      A   
ATOM   1726  HN  TYR   183     -80.045 -23.081 -18.219  1.00 10.00      A   
ATOM   1727  CA  TYR   183     -79.706 -21.872 -16.518  1.00 10.00      A   
ATOM   1728  CB  TYR   183     -80.859 -20.983 -16.983  1.00 10.00      A   
ATOM   1729  CG  TYR   183     -81.369 -20.037 -15.917  1.00 10.00      A   
ATOM   1730  CD1 TYR   183     -80.730 -18.816 -15.693  1.00 10.00      A   
ATOM   1731  CD2 TYR   183     -82.487 -20.365 -15.127  1.00 10.00      A   
ATOM   1732  CE1 TYR   183     -81.195 -17.928 -14.732  1.00 10.00      A   
ATOM   1733  CE2 TYR   183     -82.929 -19.488 -14.158  1.00 10.00      A   
ATOM   1734  CZ  TYR   183     -82.275 -18.285 -13.955  1.00 10.00      A   
ATOM   1735  OH  TYR   183     -82.724 -17.403 -12.980  1.00 10.00      A   
ATOM   1736  HH  TYR   183     -82.907 -17.887 -12.170  1.00 10.00      A   
ATOM   1737  C   TYR   183     -80.044 -22.553 -15.185  1.00 10.00      A   
ATOM   1738  O   TYR   183     -80.907 -23.430 -15.127  1.00 10.00      A   
ATOM   1739  N   THR   184     -79.358 -22.118 -14.122  1.00 10.00      A   
ATOM   1740  HN  THR   184     -78.807 -21.316 -14.227  1.00 10.00      A   
ATOM   1741  CA  THR   184     -79.381 -22.770 -12.809  1.00 10.00      A   
ATOM   1742  CB  THR   184     -78.189 -23.780 -12.639  1.00 10.00      A   
ATOM   1743  OG1 THR   184     -76.943 -23.070 -12.704  1.00 10.00      A   
ATOM   1744  HG1 THR   184     -76.376 -23.352 -11.983  1.00 10.00      A   
ATOM   1745  CG2 THR   184     -78.174 -24.887 -13.737  1.00 10.00      A   
ATOM   1746  C   THR   184     -79.306 -21.721 -11.654  1.00 10.00      A   
ATOM   1747  O   THR   184     -79.231 -22.094 -10.481  1.00 10.00      A   
ATOM   1748  N   SER   185     -79.291 -20.423 -11.978  1.00 10.00      A   
ATOM   1749  HN  SER   185     -79.508 -20.151 -12.894  1.00 10.00      A   
ATOM   1750  CA  SER   185     -78.950 -19.397 -10.978  1.00 10.00      A   
ATOM   1751  CB  SER   185     -78.101 -18.294 -11.615  1.00 10.00      A   
ATOM   1752  OG  SER   185     -78.731 -17.738 -12.762  1.00 10.00      A   
ATOM   1753  HG  SER   185     -78.795 -16.785 -12.662  1.00 10.00      A   
ATOM   1754  C   SER   185     -80.136 -18.809 -10.202  1.00 10.00      A   
ATOM   1755  O   SER   185     -79.957 -17.985  -9.286  1.00 10.00      A   
ATOM   1756  N   LEU   186     -81.355 -19.244 -10.528  1.00 10.00      A   
ATOM   1757  HN  LEU   186     -81.469 -19.973 -11.172  1.00 10.00      A   
ATOM   1758  CA  LEU   186     -82.531 -18.604  -9.898  1.00 10.00      A   
ATOM   1759  CB  LEU   186     -83.835 -19.216 -10.433  1.00 10.00      A   
ATOM   1760  CG  LEU   186     -85.195 -18.566 -10.085  1.00 10.00      A   
ATOM   1761  CD1 LEU   186     -85.291 -17.169 -10.676  1.00 10.00      A   
ATOM   1762  CD2 LEU   186     -86.268 -19.482 -10.666  1.00 10.00      A   
ATOM   1763  C   LEU   186     -82.507 -18.738  -8.382  1.00 10.00      A   
ATOM   1764  O   LEU   186     -82.342 -19.849  -7.852  1.00 10.00      A   
ATOM   1765  N   VAL   187     -82.723 -17.612  -7.700  1.00 10.00      A   
ATOM   1766  HN  VAL   187     -82.766 -16.773  -8.205  1.00 10.00      A   
ATOM   1767  CA  VAL   187     -82.900 -17.546  -6.253  1.00 10.00      A   
ATOM   1768  CB  VAL   187     -81.874 -16.524  -5.664  1.00 10.00      A   
ATOM   1769  CG1 VAL   187     -82.149 -16.197  -4.187  1.00 10.00      A   
ATOM   1770  CG2 VAL   187     -80.411 -17.012  -5.900  1.00 10.00      A   
ATOM   1771  C   VAL   187     -84.338 -17.183  -5.789  1.00 10.00      A   
ATOM   1772  O   VAL   187     -84.818 -17.680  -4.754  1.00 10.00      A   
ATOM   1773  N   SER   188     -85.011 -16.303  -6.531  1.00 10.00      A   
ATOM   1774  HN  SER   188     -84.618 -15.986  -7.371  1.00 10.00      A   
ATOM   1775  CA  SER   188     -86.334 -15.795  -6.121  1.00 10.00      A   
ATOM   1776  CB  SER   188     -86.213 -14.424  -5.400  1.00 10.00      A   
ATOM   1777  OG  SER   188     -87.504 -13.849  -5.164  1.00 10.00      A   
ATOM   1778  HG  SER   188     -88.155 -14.285  -5.719  1.00 10.00      A   
ATOM   1779  C   SER   188     -87.194 -15.666  -7.342  1.00 10.00      A   
ATOM   1780  O   SER   188     -86.814 -14.986  -8.281  1.00 10.00      A   
ATOM   1781  N   LEU   189     -88.381 -16.281  -7.324  1.00 10.00      A   
ATOM   1782  HN  LEU   189     -88.647 -16.792  -6.531  1.00 10.00      A   
ATOM   1783  CA  LEU   189     -89.285 -16.207  -8.458  1.00 10.00      A   
ATOM   1784  CB  LEU   189     -89.325 -17.524  -9.230  1.00 10.00      A   
ATOM   1785  CG  LEU   189     -90.274 -17.569 -10.454  1.00 10.00      A   
ATOM   1786  CD1 LEU   189     -89.846 -16.556 -11.547  1.00 10.00      A   
ATOM   1787  CD2 LEU   189     -90.355 -18.958 -11.052  1.00 10.00      A   
ATOM   1788  C   LEU   189     -90.684 -15.900  -7.893  1.00 10.00      A   
ATOM   1789  O   LEU   189     -91.240 -16.688  -7.145  1.00 10.00      A   
ATOM   1790  N   ASN   190     -91.202 -14.739  -8.230  1.00 10.00      A   
ATOM   1791  HN  ASN   190     -90.679 -14.118  -8.779  1.00 10.00      A   
ATOM   1792  CA  ASN   190     -92.539 -14.361  -7.801  1.00 10.00      A   
ATOM   1793  CB  ASN   190     -92.510 -13.128  -6.906  1.00 10.00      A   
ATOM   1794  CG  ASN   190     -93.903 -12.750  -6.401  1.00 10.00      A   
ATOM   1795  OD1 ASN   190     -94.891 -13.382  -6.790  1.00 10.00      A   
ATOM   1796  ND2 ASN   190     -94.001 -11.724  -5.578  1.00 10.00      A   
ATOM   1797 HD21 ASN   190     -93.180 -11.251  -5.328  1.00 10.00      A   
ATOM   1798 HD22 ASN   190     -94.892 -11.477  -5.250  1.00 10.00      A   
ATOM   1799  C   ASN   190     -93.392 -14.120  -9.045  1.00 10.00      A   
ATOM   1800  O   ASN   190     -93.308 -13.043  -9.677  1.00 10.00      A   
ATOM   1801  N   ILE   191     -94.220 -15.114  -9.386  1.00 10.00      A   
ATOM   1802  HN  ILE   191     -94.212 -15.940  -8.858  1.00 10.00      A   
ATOM   1803  CA  ILE   191     -95.141 -15.006 -10.527  1.00 10.00      A   
ATOM   1804  CB  ILE   191     -94.945 -16.151 -11.559  1.00 10.00      A   
ATOM   1805  CG1 ILE   191     -95.119 -17.522 -10.872  1.00 10.00      A   
ATOM   1806  CG2 ILE   191     -93.572 -16.021 -12.237  1.00 10.00      A   
ATOM   1807  CD1 ILE   191     -95.198 -18.723 -11.843  1.00 10.00      A   
ATOM   1808  C   ILE   191     -96.600 -14.962 -10.078  1.00 10.00      A   
ATOM   1809  O   ILE   191     -97.492 -15.260 -10.863  1.00 10.00      A   
ATOM   1810  N   SER   192     -96.833 -14.555  -8.833  1.00 10.00      A   
ATOM   1811  HN  SER   192     -96.090 -14.198  -8.303  1.00 10.00      A   
ATOM   1812  CA  SER   192     -98.181 -14.624  -8.221  1.00 10.00      A   
ATOM   1813  CB  SER   192     -98.098 -14.317  -6.726  1.00 10.00      A   
ATOM   1814  OG  SER   192     -97.704 -12.975  -6.517  1.00 10.00      A   
ATOM   1815  HG  SER   192     -98.434 -12.482  -6.136  1.00 10.00      A   
ATOM   1816  C   SER   192     -99.266 -13.771  -8.902  1.00 10.00      A   
ATOM   1817  O   SER   192    -100.465 -14.041  -8.723  1.00 10.00      A   
ATOM   1818  N   CYS   193     -98.861 -12.794  -9.705  1.00 10.00      A   
ATOM   1819  HN  CYS   193     -97.899 -12.670  -9.842  1.00 10.00      A   
ATOM   1820  CA  CYS   193     -99.785 -11.897 -10.392  1.00 10.00      A   
ATOM   1821  CB  CYS   193     -99.155 -10.493 -10.542  1.00 10.00      A   
ATOM   1822  SG  CYS   193     -97.672 -10.441 -11.639  1.00 10.00      A   
ATOM   1823  HG  CYS   193     -97.951 -11.132 -12.735  1.00 10.00      A   
ATOM   1824  C   CYS   193    -100.198 -12.399 -11.792  1.00 10.00      A   
ATOM   1825  O   CYS   193    -101.077 -11.799 -12.448  1.00 10.00      A   
ATOM   1826  N   LEU   194     -99.567 -13.478 -12.256  1.00 10.00      A   
ATOM   1827  HN  LEU   194     -98.933 -13.951 -11.678  1.00 10.00      A   
ATOM   1828  CA  LEU   194     -99.805 -13.967 -13.615  1.00 10.00      A   
ATOM   1829  CB  LEU   194     -98.584 -14.720 -14.168  1.00 10.00      A   
ATOM   1830  CG  LEU   194     -97.303 -13.925 -14.306  1.00 10.00      A   
ATOM   1831  CD1 LEU   194     -96.234 -14.805 -14.904  1.00 10.00      A   
ATOM   1832  CD2 LEU   194     -97.537 -12.670 -15.190  1.00 10.00      A   
ATOM   1833  C   LEU   194    -101.040 -14.841 -13.700  1.00 10.00      A   
ATOM   1834  O   LEU   194    -101.188 -15.827 -12.968  1.00 10.00      A   
ATOM   1835  N   ALA   195    -101.946 -14.469 -14.599  1.00 10.00      A   
ATOM   1836  HN  ALA   195    -101.771 -13.692 -15.170  1.00 10.00      A   
ATOM   1837  CA  ALA   195    -103.195 -15.203 -14.744  1.00 10.00      A   
ATOM   1838  CB  ALA   195    -104.276 -14.300 -15.355  1.00 10.00      A   
ATOM   1839  C   ALA   195    -102.996 -16.447 -15.601  1.00 10.00      A   
ATOM   1840  O   ALA   195    -103.731 -17.431 -15.463  1.00 10.00      A   
ATOM   1841  N   SER   196    -102.001 -16.412 -16.479  1.00 10.00      A   
ATOM   1842  HN  SER   196    -101.411 -15.630 -16.502  1.00 10.00      A   
ATOM   1843  CA  SER   196    -101.767 -17.509 -17.411  1.00 10.00      A   
ATOM   1844  CB  SER   196    -101.099 -17.000 -18.695  1.00 10.00      A   
ATOM   1845  OG  SER   196     -99.877 -16.301 -18.407  1.00 10.00      A   
ATOM   1846  HG  SER   196    -100.002 -15.362 -18.560  1.00 10.00      A   
ATOM   1847  C   SER   196    -100.942 -18.626 -16.766  1.00 10.00      A   
ATOM   1848  O   SER   196    -100.037 -18.380 -15.930  1.00 10.00      A   
ATOM   1849  N   GLU   197    -101.251 -19.851 -17.171  1.00 10.00      A   
ATOM   1850  HN  GLU   197    -101.897 -19.957 -17.900  1.00 10.00      A   
ATOM   1851  CA  GLU   197    -100.670 -21.040 -16.577  1.00 10.00      A   
ATOM   1852  CB  GLU   197    -101.630 -22.237 -16.783  1.00 10.00      A   
ATOM   1853  CG  GLU   197    -101.079 -23.557 -16.258  1.00 10.00      A   
ATOM   1854  CD  GLU   197    -101.893 -24.784 -16.660  1.00 10.00      A   
ATOM   1855  OE1 GLU   197    -102.885 -24.663 -17.419  1.00 10.00      A   
ATOM   1856  OE2 GLU   197    -101.520 -25.890 -16.219  1.00 10.00      A   
ATOM   1857  C   GLU   197     -99.324 -21.326 -17.243  1.00 10.00      A   
ATOM   1858  O   GLU   197     -99.269 -21.513 -18.455  1.00 10.00      A   
ATOM   1859  N   VAL   198     -98.240 -21.357 -16.477  1.00 10.00      A   
ATOM   1860  HN  VAL   198     -98.291 -21.085 -15.536  1.00 10.00      A   
ATOM   1861  CA  VAL   198     -96.953 -21.805 -17.056  1.00 10.00      A   
ATOM   1862  CB  VAL   198     -95.750 -21.368 -16.178  1.00 10.00      A   
ATOM   1863  CG1 VAL   198     -95.756 -19.856 -16.026  1.00 10.00      A   
ATOM   1864  CG2 VAL   198     -95.790 -22.052 -14.802  1.00 10.00      A   
ATOM   1865  C   VAL   198     -96.954 -23.328 -17.319  1.00 10.00      A   
ATOM   1866  O   VAL   198     -97.797 -24.044 -16.781  1.00 10.00      A   
ATOM   1867  N   SER   199     -96.052 -23.821 -18.173  1.00 10.00      A   
ATOM   1868  HN  SER   199     -95.484 -23.206 -18.681  1.00 10.00      A   
ATOM   1869  CA  SER   199     -95.899 -25.267 -18.361  1.00 10.00      A   
ATOM   1870  CB  SER   199     -94.856 -25.558 -19.436  1.00 10.00      A   
ATOM   1871  OG  SER   199     -94.369 -26.897 -19.342  1.00 10.00      A   
ATOM   1872  HG  SER   199     -94.758 -27.326 -18.577  1.00 10.00      A   
ATOM   1873  C   SER   199     -95.440 -25.859 -17.030  1.00 10.00      A   
ATOM   1874  O   SER   199     -94.386 -25.472 -16.512  1.00 10.00      A   
ATOM   1875  N   PHE   200     -96.233 -26.753 -16.446  1.00 10.00      A   
ATOM   1876  HN  PHE   200     -97.065 -27.043 -16.875  1.00 10.00      A   
ATOM   1877  CA  PHE   200     -95.833 -27.291 -15.150  1.00 10.00      A   
ATOM   1878  CB  PHE   200     -96.936 -28.138 -14.502  1.00 10.00      A   
ATOM   1879  CG  PHE   200     -96.541 -28.666 -13.159  1.00 10.00      A   
ATOM   1880  CD1 PHE   200     -96.606 -27.845 -12.034  1.00 10.00      A   
ATOM   1881  CD2 PHE   200     -96.013 -29.947 -13.030  1.00 10.00      A   
ATOM   1882  CE1 PHE   200     -96.191 -28.298 -10.793  1.00 10.00      A   
ATOM   1883  CE2 PHE   200     -95.606 -30.418 -11.798  1.00 10.00      A   
ATOM   1884  CZ  PHE   200     -95.682 -29.593 -10.672  1.00 10.00      A   
ATOM   1885  C   PHE   200     -94.540 -28.116 -15.274  1.00 10.00      A   
ATOM   1886  O   PHE   200     -93.672 -28.079 -14.390  1.00 10.00      A   
ATOM   1887  N   SER   201     -94.414 -28.862 -16.371  1.00 10.00      A   
ATOM   1888  HN  SER   201     -95.151 -28.905 -17.016  1.00 10.00      A   
ATOM   1889  CA  SER   201     -93.190 -29.615 -16.621  1.00 10.00      A   
ATOM   1890  CB  SER   201     -93.315 -30.537 -17.850  1.00 10.00      A   
ATOM   1891  OG  SER   201     -93.359 -29.809 -19.059  1.00 10.00      A   
ATOM   1892  HG  SER   201     -93.965 -29.070 -18.966  1.00 10.00      A   
ATOM   1893  C   SER   201     -91.975 -28.685 -16.682  1.00 10.00      A   
ATOM   1894  O   SER   201     -90.986 -28.940 -16.008  1.00 10.00      A   
ATOM   1895  N   ALA   202     -92.074 -27.577 -17.411  1.00 10.00      A   
ATOM   1896  HN  ALA   202     -92.885 -27.409 -17.935  1.00 10.00      A   
ATOM   1897  CA  ALA   202     -90.973 -26.603 -17.434  1.00 10.00      A   
ATOM   1898  CB  ALA   202     -91.195 -25.500 -18.489  1.00 10.00      A   
ATOM   1899  C   ALA   202     -90.668 -26.006 -16.050  1.00 10.00      A   
ATOM   1900  O   ALA   202     -89.505 -25.875 -15.696  1.00 10.00      A   
ATOM   1901  N   LEU   203     -91.707 -25.675 -15.272  1.00 10.00      A   
ATOM   1902  HN  LEU   203     -92.612 -25.747 -15.641  1.00 10.00      A   
ATOM   1903  CA  LEU   203     -91.545 -25.209 -13.890  1.00 10.00      A   
ATOM   1904  CB  LEU   203     -92.908 -24.805 -13.307  1.00 10.00      A   
ATOM   1905  CG  LEU   203     -92.976 -24.263 -11.868  1.00 10.00      A   
ATOM   1906  CD1 LEU   203     -92.104 -22.970 -11.667  1.00 10.00      A   
ATOM   1907  CD2 LEU   203     -94.443 -24.025 -11.439  1.00 10.00      A   
ATOM   1908  C   LEU   203     -90.868 -26.252 -12.986  1.00 10.00      A   
ATOM   1909  O   LEU   203     -89.922 -25.922 -12.263  1.00 10.00      A   
ATOM   1910  N   GLU   204     -91.309 -27.508 -13.067  1.00 10.00      A   
ATOM   1911  HN  GLU   204     -92.058 -27.721 -13.663  1.00 10.00      A   
ATOM   1912  CA  GLU   204     -90.690 -28.572 -12.281  1.00 10.00      A   
ATOM   1913  CB  GLU   204     -91.460 -29.890 -12.427  1.00 10.00      A   
ATOM   1914  CG  GLU   204     -91.105 -30.832 -11.307  1.00 10.00      A   
ATOM   1915  CD  GLU   204     -91.639 -32.226 -11.462  1.00 10.00      A   
ATOM   1916  OE1 GLU   204     -92.598 -32.449 -12.250  1.00 10.00      A   
ATOM   1917  OE2 GLU   204     -91.093 -33.110 -10.761  1.00 10.00      A   
ATOM   1918  C   GLU   204     -89.172 -28.763 -12.599  1.00 10.00      A   
ATOM   1919  O   GLU   204     -88.351 -28.895 -11.687  1.00 10.00      A   
ATOM   1920  N   ARG   205     -88.806 -28.747 -13.877  1.00 10.00      A   
ATOM   1921  HN  ARG   205     -89.494 -28.660 -14.569  1.00 10.00      A   
ATOM   1922  CA  ARG   205     -87.400 -28.857 -14.279  1.00 10.00      A   
ATOM   1923  CB  ARG   205     -87.283 -29.032 -15.790  1.00 10.00      A   
ATOM   1924  CG  ARG   205     -87.634 -30.441 -16.245  1.00 10.00      A   
ATOM   1925  CD  ARG   205     -87.445 -30.575 -17.744  1.00 10.00      A   
ATOM   1926  NE  ARG   205     -88.646 -30.192 -18.490  1.00 10.00      A   
ATOM   1927  HE  ARG   205     -89.418 -30.791 -18.422  1.00 10.00      A   
ATOM   1928  CZ  ARG   205     -88.766 -29.099 -19.248  1.00 10.00      A   
ATOM   1929  NH1 ARG   205     -87.750 -28.241 -19.388  1.00 10.00      A   
ATOM   1930 HH11 ARG   205     -86.847 -28.419 -18.902  1.00 10.00      A   
ATOM   1931 HH12 ARG   205     -87.861 -27.395 -19.982  1.00 10.00      A   
ATOM   1932  NH2 ARG   205     -89.918 -28.877 -19.879  1.00 10.00      A   
ATOM   1933 HH21 ARG   205     -90.030 -28.031 -20.474  1.00 10.00      A   
ATOM   1934 HH22 ARG   205     -90.705 -29.549 -19.777  1.00 10.00      A   
ATOM   1935  C   ARG   205     -86.587 -27.650 -13.859  1.00 10.00      A   
ATOM   1936  O   ARG   205     -85.428 -27.784 -13.480  1.00 10.00      A   
ATOM   1937  N   LEU   206     -87.211 -26.474 -13.923  1.00 10.00      A   
ATOM   1938  HN  LEU   206     -88.135 -26.451 -14.249  1.00 10.00      A   
ATOM   1939  CA  LEU   206     -86.572 -25.212 -13.526  1.00 10.00      A   
ATOM   1940  CB  LEU   206     -87.507 -24.025 -13.788  1.00 10.00      A   
ATOM   1941  CG  LEU   206     -87.007 -22.589 -14.104  1.00 10.00      A   
ATOM   1942  CD1 LEU   206     -87.968 -21.494 -13.632  1.00 10.00      A   
ATOM   1943  CD2 LEU   206     -85.577 -22.276 -13.768  1.00 10.00      A   
ATOM   1944  C   LEU   206     -86.220 -25.276 -12.038  1.00 10.00      A   
ATOM   1945  O   LEU   206     -85.077 -25.059 -11.648  1.00 10.00      A   
ATOM   1946  N   VAL   207     -87.217 -25.576 -11.209  1.00 10.00      A   
ATOM   1947  HN  VAL   207     -88.109 -25.734 -11.583  1.00 10.00      A   
ATOM   1948  CA  VAL   207     -87.030 -25.680  -9.747  1.00 10.00      A   
ATOM   1949  CB  VAL   207     -88.360 -26.021  -9.053  1.00 10.00      A   
ATOM   1950  CG1 VAL   207     -88.136 -26.387  -7.583  1.00 10.00      A   
ATOM   1951  CG2 VAL   207     -89.313 -24.848  -9.151  1.00 10.00      A   
ATOM   1952  C   VAL   207     -85.956 -26.729  -9.398  1.00 10.00      A   
ATOM   1953  O   VAL   207     -85.094 -26.479  -8.546  1.00 10.00      A   
ATOM   1954  N   THR   208     -85.999 -27.871 -10.089  1.00 10.00      A   
ATOM   1955  HN  THR   208     -86.693 -27.978 -10.771  1.00 10.00      A   
ATOM   1956  CA  THR   208     -85.054 -28.974  -9.873  1.00 10.00      A   
ATOM   1957  CB  THR   208     -85.440 -30.208 -10.725  1.00 10.00      A   
ATOM   1958  OG1 THR   208     -86.786 -30.575 -10.416  1.00 10.00      A   
ATOM   1959  HG1 THR   208     -87.333 -29.788 -10.381  1.00 10.00      A   
ATOM   1960  CG2 THR   208     -84.519 -31.389 -10.462  1.00 10.00      A   
ATOM   1961  C   THR   208     -83.606 -28.567 -10.154  1.00 10.00      A   
ATOM   1962  O   THR   208     -82.702 -28.947  -9.403  1.00 10.00      A   
ATOM   1963  N   ARG   209     -83.376 -27.789 -11.209  1.00 10.00      A   
ATOM   1964  HN  ARG   209     -84.129 -27.447 -11.736  1.00 10.00      A   
ATOM   1965  CA  ARG   209     -82.008 -27.441 -11.586  1.00 10.00      A   
ATOM   1966  CB  ARG   209     -81.823 -27.463 -13.113  1.00 10.00      A   
ATOM   1967  CG  ARG   209     -82.481 -26.327 -13.874  1.00 10.00      A   
ATOM   1968  CD  ARG   209     -82.168 -26.488 -15.348  1.00 10.00      A   
ATOM   1969  NE  ARG   209     -82.645 -25.341 -16.122  1.00 10.00      A   
ATOM   1970  HE  ARG   209     -82.013 -24.611 -16.284  1.00 10.00      A   
ATOM   1971  CZ  ARG   209     -83.879 -25.242 -16.611  1.00 10.00      A   
ATOM   1972  NH1 ARG   209     -84.744 -26.226 -16.422  1.00 10.00      A   
ATOM   1973 HH11 ARG   209     -84.458 -27.073 -15.892  1.00 10.00      A   
ATOM   1974 HH12 ARG   209     -85.708 -26.150 -16.803  1.00 10.00      A   
ATOM   1975  NH2 ARG   209     -84.243 -24.175 -17.298  1.00 10.00      A   
ATOM   1976 HH21 ARG   209     -83.564 -23.404 -17.462  1.00 10.00      A   
ATOM   1977 HH22 ARG   209     -85.210 -24.106 -17.677  1.00 10.00      A   
ATOM   1978  C   ARG   209     -81.455 -26.159 -10.950  1.00 10.00      A   
ATOM   1979  O   ARG   209     -80.321 -25.732 -11.241  1.00 10.00      A   
ATOM   1980  N   CYS   210     -82.236 -25.559 -10.064  1.00 10.00      A   
ATOM   1981  HN  CYS   210     -83.105 -25.953  -9.837  1.00 10.00      A   
ATOM   1982  CA  CYS   210     -81.818 -24.323  -9.423  1.00 10.00      A   
ATOM   1983  CB  CYS   210     -82.838 -23.202  -9.686  1.00 10.00      A   
ATOM   1984  SG  CYS   210     -82.895 -22.629 -11.393  1.00 10.00      A   
ATOM   1985  HG  CYS   210     -82.734 -21.314 -11.389  1.00 10.00      A   
ATOM   1986  C   CYS   210     -81.653 -24.541  -7.928  1.00 10.00      A   
ATOM   1987  O   CYS   210     -82.592 -24.269  -7.152  1.00 10.00      A   
ATOM   1988  N   PRO   211     -80.462 -25.002  -7.504  1.00 10.00      A   
ATOM   1989  CA  PRO   211     -80.334 -25.413  -6.107  1.00 10.00      A   
ATOM   1990  CB  PRO   211     -79.050 -26.258  -6.114  1.00 10.00      A   
ATOM   1991  CG  PRO   211     -78.220 -25.646  -7.217  1.00 10.00      A   
ATOM   1992  CD  PRO   211     -79.194 -25.129  -8.248  1.00 10.00      A   
ATOM   1993  C   PRO   211     -80.260 -24.248  -5.105  1.00 10.00      A   
ATOM   1994  O   PRO   211     -80.390 -24.481  -3.900  1.00 10.00      A   
ATOM   1995  N   ASN   212     -80.075 -23.014  -5.594  1.00 10.00      A   
ATOM   1996  HN  ASN   212     -79.939 -22.899  -6.557  1.00 10.00      A   
ATOM   1997  CA  ASN   212     -80.070 -21.825  -4.724  1.00 10.00      A   
ATOM   1998  CB  ASN   212     -79.006 -20.839  -5.200  1.00 10.00      A   
ATOM   1999  CG  ASN   212     -77.619 -21.448  -5.178  1.00 10.00      A   
ATOM   2000  OD1 ASN   212     -77.291 -22.214  -4.274  1.00 10.00      A   
ATOM   2001  ND2 ASN   212     -76.804 -21.128  -6.185  1.00 10.00      A   
ATOM   2002 HD21 ASN   212     -77.141 -20.522  -6.878  1.00 10.00      A   
ATOM   2003 HD22 ASN   212     -75.901 -21.511  -6.190  1.00 10.00      A   
ATOM   2004  C   ASN   212     -81.416 -21.117  -4.616  1.00 10.00      A   
ATOM   2005  O   ASN   212     -81.509 -20.022  -4.028  1.00 10.00      A   
ATOM   2006  N   LEU   213     -82.452 -21.723  -5.196  1.00 10.00      A   
ATOM   2007  HN  LEU   213     -82.305 -22.554  -5.694  1.00 10.00      A   
ATOM   2008  CA  LEU   213     -83.815 -21.167  -5.101  1.00 10.00      A   
ATOM   2009  CB  LEU   213     -84.792 -22.043  -5.883  1.00 10.00      A   
ATOM   2010  CG  LEU   213     -86.274 -21.604  -5.995  1.00 10.00      A   
ATOM   2011  CD1 LEU   213     -86.429 -20.285  -6.743  1.00 10.00      A   
ATOM   2012  CD2 LEU   213     -87.065 -22.739  -6.676  1.00 10.00      A   
ATOM   2013  C   LEU   213     -84.256 -21.103  -3.641  1.00 10.00      A   
ATOM   2014  O   LEU   213     -84.283 -22.138  -2.954  1.00 10.00      A   
ATOM   2015  N   LYS   214     -84.562 -19.891  -3.168  1.00 10.00      A   
ATOM   2016  HN  LYS   214     -84.496 -19.114  -3.762  1.00 10.00      A   
ATOM   2017  CA  LYS   214     -84.992 -19.694  -1.788  1.00 10.00      A   
ATOM   2018  CB  LYS   214     -84.045 -18.742  -1.070  1.00 10.00      A   
ATOM   2019  CG  LYS   214     -82.632 -19.301  -0.902  1.00 10.00      A   
ATOM   2020  CD  LYS   214     -82.566 -20.317   0.200  1.00 10.00      A   
ATOM   2021  CE  LYS   214     -81.150 -20.874   0.337  1.00 10.00      A   
ATOM   2022  NZ  LYS   214     -81.034 -22.116  -0.446  1.00 10.00      A   
ATOM   2023  HZ1 LYS   214     -80.073 -22.504  -0.362  1.00 10.00      A   
ATOM   2024  HZ2 LYS   214     -81.233 -21.926  -1.450  1.00 10.00      A   
ATOM   2025  HZ3 LYS   214     -81.713 -22.823  -0.098  1.00 10.00      A   
ATOM   2026  C   LYS   214     -86.429 -19.205  -1.637  1.00 10.00      A   
ATOM   2027  O   LYS   214     -87.045 -19.402  -0.585  1.00 10.00      A   
ATOM   2028  N   SER   215     -86.949 -18.533  -2.669  1.00 10.00      A   
ATOM   2029  HN  SER   215     -86.420 -18.444  -3.489  1.00 10.00      A   
ATOM   2030  CA  SER   215     -88.275 -17.925  -2.619  1.00 10.00      A   
ATOM   2031  CB  SER   215     -88.200 -16.388  -2.480  1.00 10.00      A   
ATOM   2032  OG  SER   215     -89.539 -15.837  -2.442  1.00 10.00      A   
ATOM   2033  HG  SER   215     -90.179 -16.551  -2.400  1.00 10.00      A   
ATOM   2034  C   SER   215     -89.012 -18.274  -3.895  1.00 10.00      A   
ATOM   2035  O   SER   215     -88.532 -17.979  -5.011  1.00 10.00      A   
ATOM   2036  N   LEU   216     -90.169 -18.913  -3.747  1.00 10.00      A   
ATOM   2037  HN  LEU   216     -90.505 -19.097  -2.845  1.00 10.00      A   
ATOM   2038  CA  LEU   216     -90.947 -19.344  -4.898  1.00 10.00      A   
ATOM   2039  CB  LEU   216     -90.828 -20.861  -5.093  1.00 10.00      A   
ATOM   2040  CG  LEU   216     -91.609 -21.468  -6.277  1.00 10.00      A   
ATOM   2041  CD1 LEU   216     -91.138 -20.891  -7.598  1.00 10.00      A   
ATOM   2042  CD2 LEU   216     -91.445 -22.997  -6.270  1.00 10.00      A   
ATOM   2043  C   LEU   216     -92.391 -18.981  -4.632  1.00 10.00      A   
ATOM   2044  O   LEU   216     -93.031 -19.587  -3.767  1.00 10.00      A   
ATOM   2045  N   LYS   217     -92.895 -17.958  -5.314  1.00 10.00      A   
ATOM   2046  HN  LYS   217     -92.334 -17.481  -5.962  1.00 10.00      A   
ATOM   2047  CA  LYS   217     -94.282 -17.535  -5.106  1.00 10.00      A   
ATOM   2048  CB  LYS   217     -94.388 -16.079  -4.659  1.00 10.00      A   
ATOM   2049  CG  LYS   217     -93.714 -15.900  -3.300  1.00 10.00      A   
ATOM   2050  CD  LYS   217     -93.641 -14.462  -2.965  1.00 10.00      A   
ATOM   2051  CE  LYS   217     -92.960 -14.250  -1.643  1.00 10.00      A   
ATOM   2052  NZ  LYS   217     -93.037 -12.811  -1.218  1.00 10.00      A   
ATOM   2053  HZ1 LYS   217     -92.413 -12.645  -0.402  1.00 10.00      A   
ATOM   2054  HZ2 LYS   217     -94.011 -12.570  -0.948  1.00 10.00      A   
ATOM   2055  HZ3 LYS   217     -92.742 -12.191  -1.998  1.00 10.00      A   
ATOM   2056  C   LYS   217     -95.044 -17.808  -6.376  1.00 10.00      A   
ATOM   2057  O   LYS   217     -94.827 -17.165  -7.401  1.00 10.00      A   
ATOM   2058  N   LEU   218     -95.913 -18.807  -6.306  1.00 10.00      A   
ATOM   2059  HN  LEU   218     -96.108 -19.212  -5.435  1.00 10.00      A   
ATOM   2060  CA  LEU   218     -96.575 -19.309  -7.479  1.00 10.00      A   
ATOM   2061  CB  LEU   218     -96.953 -20.796  -7.258  1.00 10.00      A   
ATOM   2062  CG  LEU   218     -95.798 -21.748  -6.948  1.00 10.00      A   
ATOM   2063  CD1 LEU   218     -96.344 -23.117  -6.482  1.00 10.00      A   
ATOM   2064  CD2 LEU   218     -94.859 -21.875  -8.196  1.00 10.00      A   
ATOM   2065  C   LEU   218     -97.819 -18.525  -7.841  1.00 10.00      A   
ATOM   2066  O   LEU   218     -98.292 -17.676  -7.072  1.00 10.00      A   
ATOM   2067  N   ASN   219     -98.346 -18.814  -9.031  1.00 10.00      A   
ATOM   2068  HN  ASN   219     -97.850 -19.385  -9.654  1.00 10.00      A   
ATOM   2069  CA  ASN   219     -99.645 -18.293  -9.417  1.00 10.00      A   
ATOM   2070  CB  ASN   219     -99.662 -17.737 -10.861  1.00 10.00      A   
ATOM   2071  CG  ASN   219     -99.343 -18.783 -11.924  1.00 10.00      A   
ATOM   2072  OD1 ASN   219     -98.770 -19.855 -11.645  1.00 10.00      A   
ATOM   2073  ND2 ASN   219     -99.675 -18.449 -13.183  1.00 10.00      A   
ATOM   2074 HD21 ASN   219    -100.092 -17.575 -13.336  1.00 10.00      A   
ATOM   2075 HD22 ASN   219     -99.488 -19.093 -13.898  1.00 10.00      A   
ATOM   2076  C   ASN   219    -100.791 -19.267  -9.139  1.00 10.00      A   
ATOM   2077  O   ASN   219    -100.598 -20.458  -8.862  1.00 10.00      A   
ATOM   2078  N   ARG   220    -101.994 -18.717  -9.132  1.00 10.00      A   
ATOM   2079  HN  ARG   220    -102.086 -17.767  -9.355  1.00 10.00      A   
ATOM   2080  CA  ARG   220    -103.170 -19.478  -8.806  1.00 10.00      A   
ATOM   2081  CB  ARG   220    -104.384 -18.544  -8.944  1.00 10.00      A   
ATOM   2082  CG  ARG   220    -105.640 -19.071  -8.364  1.00 10.00      A   
ATOM   2083  CD  ARG   220    -106.774 -18.178  -8.873  1.00 10.00      A   
ATOM   2084  NE  ARG   220    -107.945 -18.230  -8.002  1.00 10.00      A   
ATOM   2085  HE  ARG   220    -108.350 -19.109  -7.850  1.00 10.00      A   
ATOM   2086  CZ  ARG   220    -108.491 -17.172  -7.408  1.00 10.00      A   
ATOM   2087  NH1 ARG   220    -107.983 -15.957  -7.597  1.00 10.00      A   
ATOM   2088 HH11 ARG   220    -108.414 -15.134  -7.130  1.00 10.00      A   
ATOM   2089 HH12 ARG   220    -107.154 -15.830  -8.212  1.00 10.00      A   
ATOM   2090  NH2 ARG   220    -109.575 -17.326  -6.644  1.00 10.00      A   
ATOM   2091 HH21 ARG   220    -110.004 -16.501  -6.178  1.00 10.00      A   
ATOM   2092 HH22 ARG   220    -109.990 -18.271  -6.514  1.00 10.00      A   
ATOM   2093  C   ARG   220    -103.302 -20.695  -9.726  1.00 10.00      A   
ATOM   2094  O   ARG   220    -103.815 -21.742  -9.300  1.00 10.00      A   
ATOM   2095  N   ALA   221    -102.795 -20.581 -10.958  1.00 10.00      A   
ATOM   2096  HN  ALA   221    -102.343 -19.750 -11.216  1.00 10.00      A   
ATOM   2097  CA  ALA   221    -102.903 -21.686 -11.947  1.00 10.00      A   
ATOM   2098  CB  ALA   221    -102.588 -21.216 -13.351  1.00 10.00      A   
ATOM   2099  C   ALA   221    -102.107 -22.969 -11.627  1.00 10.00      A   
ATOM   2100  O   ALA   221    -102.320 -23.994 -12.275  1.00 10.00      A   
ATOM   2101  N   VAL   222    -101.195 -22.931 -10.662  1.00 10.00      A   
ATOM   2102  HN  VAL   222    -100.922 -22.075 -10.271  1.00 10.00      A   
ATOM   2103  CA  VAL   222    -100.602 -24.186 -10.190  1.00 10.00      A   
ATOM   2104  CB  VAL   222     -99.213 -23.986  -9.540  1.00 10.00      A   
ATOM   2105  CG1 VAL   222     -98.646 -25.332  -9.068  1.00 10.00      A   
ATOM   2106  CG2 VAL   222     -98.232 -23.287 -10.536  1.00 10.00      A   
ATOM   2107  C   VAL   222    -101.561 -24.769  -9.156  1.00 10.00      A   
ATOM   2108  O   VAL   222    -101.688 -24.213  -8.058  1.00 10.00      A   
ATOM   2109  N   PRO   223    -102.225 -25.895  -9.482  1.00 10.00      A   
ATOM   2110  CA  PRO   223    -103.265 -26.417  -8.582  1.00 10.00      A   
ATOM   2111  CB  PRO   223    -103.957 -27.472  -9.436  1.00 10.00      A   
ATOM   2112  CG  PRO   223    -102.882 -27.966 -10.348  1.00 10.00      A   
ATOM   2113  CD  PRO   223    -102.086 -26.734 -10.693  1.00 10.00      A   
ATOM   2114  C   PRO   223    -102.683 -27.074  -7.328  1.00 10.00      A   
ATOM   2115  O   PRO   223    -101.549 -27.557  -7.348  1.00 10.00      A   
ATOM   2116  N   LEU   224    -103.465 -27.103  -6.257  1.00 10.00      A   
ATOM   2117  HN  LEU   224    -104.375 -26.742  -6.310  1.00 10.00      A   
ATOM   2118  CA  LEU   224    -102.984 -27.669  -4.998  1.00 10.00      A   
ATOM   2119  CB  LEU   224    -104.104 -27.683  -3.971  1.00 10.00      A   
ATOM   2120  CG  LEU   224    -103.789 -28.178  -2.554  1.00 10.00      A   
ATOM   2121  CD1 LEU   224    -102.591 -27.447  -2.007  1.00 10.00      A   
ATOM   2122  CD2 LEU   224    -105.001 -27.950  -1.676  1.00 10.00      A   
ATOM   2123  C   LEU   224    -102.396 -29.089  -5.175  1.00 10.00      A   
ATOM   2124  O   LEU   224    -101.398 -29.402  -4.564  1.00 10.00      A   
ATOM   2125  N   GLU   225    -102.987 -29.909  -6.042  1.00 10.00      A   
ATOM   2126  HN  GLU   225    -103.750 -29.584  -6.564  1.00 10.00      A   
ATOM   2127  CA  GLU   225    -102.518 -31.308  -6.239  1.00 10.00      A   
ATOM   2128  CB  GLU   225    -103.520 -32.116  -7.068  1.00 10.00      A   
ATOM   2129  CG  GLU   225    -104.876 -32.126  -6.434  1.00 10.00      A   
ATOM   2130  CD  GLU   225    -105.830 -31.105  -7.042  1.00 10.00      A   
ATOM   2131  OE1 GLU   225    -105.560 -29.839  -7.059  1.00 10.00      A   
ATOM   2132  OE2 GLU   225    -106.892 -31.615  -7.484  1.00 10.00      A   
ATOM   2133  C   GLU   225    -101.111 -31.456  -6.821  1.00 10.00      A   
ATOM   2134  O   GLU   225    -100.529 -32.536  -6.766  1.00 10.00      A   
ATOM   2135  N   LYS   226    -100.564 -30.372  -7.363  1.00 10.00      A   
ATOM   2136  HN  LYS   226    -101.079 -29.538  -7.385  1.00 10.00      A   
ATOM   2137  CA  LYS   226     -99.217 -30.389  -7.926  1.00 10.00      A   
ATOM   2138  CB  LYS   226     -99.218 -29.692  -9.287  1.00 10.00      A   
ATOM   2139  CG  LYS   226    -100.086 -30.380 -10.352  1.00 10.00      A   
ATOM   2140  CD  LYS   226     -99.422 -31.635 -10.888  1.00 10.00      A   
ATOM   2141  CE  LYS   226     -99.975 -32.026 -12.277  1.00 10.00      A   
ATOM   2142  NZ  LYS   226     -99.975 -30.842 -13.220  1.00 10.00      A   
ATOM   2143  HZ1 LYS   226    -100.568 -30.079 -12.835  1.00 10.00      A   
ATOM   2144  HZ2 LYS   226    -100.352 -31.123 -14.147  1.00 10.00      A   
ATOM   2145  HZ3 LYS   226     -99.006 -30.486 -13.348  1.00 10.00      A   
ATOM   2146  C   LYS   226     -98.184 -29.727  -7.000  1.00 10.00      A   
ATOM   2147  O   LYS   226     -96.992 -29.707  -7.300  1.00 10.00      A   
ATOM   2148  N   LEU   227     -98.631 -29.165  -5.888  1.00 10.00      A   
ATOM   2149  HN  LEU   227     -99.577 -29.249  -5.644  1.00 10.00      A   
ATOM   2150  CA  LEU   227     -97.722 -28.418  -5.022  1.00 10.00      A   
ATOM   2151  CB  LEU   227     -98.509 -27.715  -3.903  1.00 10.00      A   
ATOM   2152  CG  LEU   227     -98.186 -26.332  -3.376  1.00 10.00      A   
ATOM   2153  CD1 LEU   227     -98.721 -26.138  -1.957  1.00 10.00      A   
ATOM   2154  CD2 LEU   227     -96.727 -25.847  -3.538  1.00 10.00      A   
ATOM   2155  C   LEU   227     -96.674 -29.333  -4.397  1.00 10.00      A   
ATOM   2156  O   LEU   227     -95.508 -28.975  -4.322  1.00 10.00      A   
ATOM   2157  N   ALA   228     -97.088 -30.508  -3.924  1.00 10.00      A   
ATOM   2158  HN  ALA   228     -98.027 -30.767  -4.032  1.00 10.00      A   
ATOM   2159  CA  ALA   228     -96.170 -31.412  -3.253  1.00 10.00      A   
ATOM   2160  CB  ALA   228     -96.887 -32.682  -2.811  1.00 10.00      A   
ATOM   2161  C   ALA   228     -95.009 -31.747  -4.175  1.00 10.00      A   
ATOM   2162  O   ALA   228     -93.875 -31.831  -3.728  1.00 10.00      A   
ATOM   2163  N   THR   229     -95.303 -31.904  -5.465  1.00 10.00      A   
ATOM   2164  HN  THR   229     -96.236 -31.810  -5.750  1.00 10.00      A   
ATOM   2165  CA  THR   229     -94.283 -32.215  -6.481  1.00 10.00      A   
ATOM   2166  CB  THR   229     -94.908 -32.349  -7.893  1.00 10.00      A   
ATOM   2167  OG1 THR   229     -95.824 -33.457  -7.892  1.00 10.00      A   
ATOM   2168  HG1 THR   229     -95.567 -34.087  -8.570  1.00 10.00      A   
ATOM   2169  CG2 THR   229     -93.851 -32.632  -8.912  1.00 10.00      A   
ATOM   2170  C   THR   229     -93.166 -31.189  -6.523  1.00 10.00      A   
ATOM   2171  O   THR   229     -91.993 -31.545  -6.598  1.00 10.00      A   
ATOM   2172  N   LEU   230     -93.527 -29.917  -6.510  1.00 10.00      A   
ATOM   2173  HN  LEU   230     -94.479 -29.685  -6.475  1.00 10.00      A   
ATOM   2174  CA  LEU   230     -92.535 -28.861  -6.547  1.00 10.00      A   
ATOM   2175  CB  LEU   230     -93.200 -27.496  -6.792  1.00 10.00      A   
ATOM   2176  CG  LEU   230     -93.927 -27.370  -8.123  1.00 10.00      A   
ATOM   2177  CD1 LEU   230     -94.694 -26.055  -8.162  1.00 10.00      A   
ATOM   2178  CD2 LEU   230     -92.895 -27.494  -9.278  1.00 10.00      A   
ATOM   2179  C   LEU   230     -91.781 -28.773  -5.239  1.00 10.00      A   
ATOM   2180  O   LEU   230     -90.586 -28.511  -5.257  1.00 10.00      A   
ATOM   2181  N   LEU   231     -92.488 -28.925  -4.115  1.00 10.00      A   
ATOM   2182  HN  LEU   231     -93.451 -29.097  -4.173  1.00 10.00      A   
ATOM   2183  CA  LEU   231     -91.849 -28.840  -2.800  1.00 10.00      A   
ATOM   2184  CB  LEU   231     -92.884 -28.854  -1.688  1.00 10.00      A   
ATOM   2185  CG  LEU   231     -93.840 -27.672  -1.632  1.00 10.00      A   
ATOM   2186  CD1 LEU   231     -94.835 -27.819  -0.487  1.00 10.00      A   
ATOM   2187  CD2 LEU   231     -93.040 -26.365  -1.469  1.00 10.00      A   
ATOM   2188  C   LEU   231     -90.805 -29.922  -2.572  1.00 10.00      A   
ATOM   2189  O   LEU   231     -89.763 -29.684  -1.949  1.00 10.00      A   
ATOM   2190  N   GLN   232     -91.091 -31.128  -3.070  1.00 10.00      A   
ATOM   2191  HN  GLN   232     -91.966 -31.287  -3.482  1.00 10.00      A   
ATOM   2192  CA  GLN   232     -90.120 -32.203  -3.007  1.00 10.00      A   
ATOM   2193  CB  GLN   232     -90.739 -33.494  -3.536  1.00 10.00      A   
ATOM   2194  CG  GLN   232     -91.815 -34.085  -2.630  1.00 10.00      A   
ATOM   2195  CD  GLN   232     -91.257 -34.721  -1.347  1.00 10.00      A   
ATOM   2196  OE1 GLN   232     -90.042 -34.739  -1.126  1.00 10.00      A   
ATOM   2197  NE2 GLN   232     -92.151 -35.236  -0.494  1.00 10.00      A   
ATOM   2198 HE21 GLN   232     -93.100 -35.181  -0.728  1.00 10.00      A   
ATOM   2199 HE22 GLN   232     -91.818 -35.647   0.332  1.00 10.00      A   
ATOM   2200  C   GLN   232     -88.836 -31.848  -3.784  1.00 10.00      A   
ATOM   2201  O   GLN   232     -87.753 -32.288  -3.432  1.00 10.00      A   
ATOM   2202  N   ARG   233     -88.975 -31.038  -4.826  1.00 10.00      A   
ATOM   2203  HN  ARG   233     -89.873 -30.729  -5.067  1.00 10.00      A   
ATOM   2204  CA  ARG   233     -87.839 -30.589  -5.628  1.00 10.00      A   
ATOM   2205  CB  ARG   233     -88.317 -30.169  -7.016  1.00 10.00      A   
ATOM   2206  CG  ARG   233     -88.996 -31.281  -7.793  1.00 10.00      A   
ATOM   2207  CD  ARG   233     -88.039 -32.393  -8.103  1.00 10.00      A   
ATOM   2208  NE  ARG   233     -88.507 -33.105  -9.285  1.00 10.00      A   
ATOM   2209  HE  ARG   233     -89.368 -32.823  -9.657  1.00 10.00      A   
ATOM   2210  CZ  ARG   233     -87.864 -34.095  -9.891  1.00 10.00      A   
ATOM   2211  NH1 ARG   233     -86.690 -34.536  -9.442  1.00 10.00      A   
ATOM   2212 HH11 ARG   233     -86.204 -35.314  -9.933  1.00 10.00      A   
ATOM   2213 HH12 ARG   233     -86.260 -34.104  -8.600  1.00 10.00      A   
ATOM   2214  NH2 ARG   233     -88.409 -34.650 -10.964  1.00 10.00      A   
ATOM   2215 HH21 ARG   233     -89.325 -34.308 -11.317  1.00 10.00      A   
ATOM   2216 HH22 ARG   233     -87.921 -35.427 -11.452  1.00 10.00      A   
ATOM   2217  C   ARG   233     -87.086 -29.406  -5.009  1.00 10.00      A   
ATOM   2218  O   ARG   233     -85.971 -29.103  -5.444  1.00 10.00      A   
ATOM   2219  N   ALA   234     -87.689 -28.738  -4.024  1.00 10.00      A   
ATOM   2220  HN  ALA   234     -88.560 -29.049  -3.700  1.00 10.00      A   
ATOM   2221  CA  ALA   234     -87.080 -27.543  -3.412  1.00 10.00      A   
ATOM   2222  CB  ALA   234     -87.727 -26.278  -3.975  1.00 10.00      A   
ATOM   2223  C   ALA   234     -87.165 -27.538  -1.897  1.00 10.00      A   
ATOM   2224  O   ALA   234     -87.771 -26.632  -1.322  1.00 10.00      A   
ATOM   2225  N   PRO   235     -86.546 -28.532  -1.232  1.00 10.00      A   
ATOM   2226  CA  PRO   235     -86.630 -28.579   0.230  1.00 10.00      A   
ATOM   2227  CB  PRO   235     -85.984 -29.920   0.559  1.00 10.00      A   
ATOM   2228  CG  PRO   235     -85.017 -30.138  -0.543  1.00 10.00      A   
ATOM   2229  CD  PRO   235     -85.742 -29.649  -1.758  1.00 10.00      A   
ATOM   2230  C   PRO   235     -85.900 -27.454   1.001  1.00 10.00      A   
ATOM   2231  O   PRO   235     -86.057 -27.357   2.218  1.00 10.00      A   
ATOM   2232  N   GLN   236     -85.124 -26.629   0.305  1.00 10.00      A   
ATOM   2233  HN  GLN   236     -85.066 -26.746  -0.667  1.00 10.00      A   
ATOM   2234  CA  GLN   236     -84.351 -25.550   0.931  1.00 10.00      A   
ATOM   2235  CB  GLN   236     -83.050 -25.356   0.153  1.00 10.00      A   
ATOM   2236  CG  GLN   236     -83.237 -24.658  -1.229  1.00 10.00      A   
ATOM   2237  CD  GLN   236     -83.739 -25.581  -2.346  1.00 10.00      A   
ATOM   2238  OE1 GLN   236     -83.694 -26.801  -2.227  1.00 10.00      A   
ATOM   2239  NE2 GLN   236     -84.216 -24.993  -3.432  1.00 10.00      A   
ATOM   2240 HE21 GLN   236     -84.223 -24.014  -3.463  1.00 10.00      A   
ATOM   2241 HE22 GLN   236     -84.543 -25.562  -4.160  1.00 10.00      A   
ATOM   2242  C   GLN   236     -85.121 -24.205   0.990  1.00 10.00      A   
ATOM   2243  O   GLN   236     -84.597 -23.199   1.474  1.00 10.00      A   
ATOM   2244  N   LEU   237     -86.358 -24.206   0.501  1.00 10.00      A   
ATOM   2245  HN  LEU   237     -86.755 -25.064   0.242  1.00 10.00      A   
ATOM   2246  CA  LEU   237     -87.155 -22.988   0.330  1.00 10.00      A   
ATOM   2247  CB  LEU   237     -88.526 -23.371  -0.238  1.00 10.00      A   
ATOM   2248  CG  LEU   237     -89.085 -22.764  -1.512  1.00 10.00      A   
ATOM   2249  CD1 LEU   237     -88.029 -22.563  -2.572  1.00 10.00      A   
ATOM   2250  CD2 LEU   237     -90.279 -23.574  -1.996  1.00 10.00      A   
ATOM   2251  C   LEU   237     -87.340 -22.276   1.669  1.00 10.00      A   
ATOM   2252  O   LEU   237     -87.687 -22.901   2.661  1.00 10.00      A   
ATOM   2253  N   GLU   238     -87.133 -20.961   1.665  1.00 10.00      A   
ATOM   2254  HN  GLU   238     -86.809 -20.542   0.841  1.00 10.00      A   
ATOM   2255  CA  GLU   238     -87.366 -20.107   2.840  1.00 10.00      A   
ATOM   2256  CB  GLU   238     -86.265 -19.076   2.956  1.00 10.00      A   
ATOM   2257  CG  GLU   238     -84.903 -19.711   3.268  1.00 10.00      A   
ATOM   2258  CD  GLU   238     -83.775 -18.711   3.312  1.00 10.00      A   
ATOM   2259  OE1 GLU   238     -83.982 -17.562   2.880  1.00 10.00      A   
ATOM   2260  OE2 GLU   238     -82.667 -19.074   3.769  1.00 10.00      A   
ATOM   2261  C   GLU   238     -88.742 -19.394   2.745  1.00 10.00      A   
ATOM   2262  O   GLU   238     -89.348 -19.086   3.761  1.00 10.00      A   
ATOM   2263  N   GLU   239     -89.210 -19.153   1.528  1.00 10.00      A   
ATOM   2264  HN  GLU   239     -88.675 -19.402   0.747  1.00 10.00      A   
ATOM   2265  CA  GLU   239     -90.508 -18.524   1.336  1.00 10.00      A   
ATOM   2266  CB  GLU   239     -90.373 -17.081   0.827  1.00 10.00      A   
ATOM   2267  CG  GLU   239     -89.531 -16.174   1.626  1.00 10.00      A   
ATOM   2268  CD  GLU   239     -89.404 -14.765   0.979  1.00 10.00      A   
ATOM   2269  OE1 GLU   239     -89.896 -14.547  -0.172  1.00 10.00      A   
ATOM   2270  OE2 GLU   239     -88.805 -13.895   1.648  1.00 10.00      A   
ATOM   2271  C   GLU   239     -91.257 -19.273   0.285  1.00 10.00      A   
ATOM   2272  O   GLU   239     -90.707 -19.604  -0.769  1.00 10.00      A   
ATOM   2273  N   LEU   240     -92.535 -19.502   0.544  1.00 10.00      A   
ATOM   2274  HN  LEU   240     -92.929 -19.183   1.382  1.00 10.00      A   
ATOM   2275  CA  LEU   240     -93.351 -20.220  -0.403  1.00 10.00      A   
ATOM   2276  CB  LEU   240     -93.639 -21.664   0.071  1.00 10.00      A   
ATOM   2277  CG  LEU   240     -94.792 -22.375  -0.645  1.00 10.00      A   
ATOM   2278  CD1 LEU   240     -94.464 -22.647  -2.140  1.00 10.00      A   
ATOM   2279  CD2 LEU   240     -95.190 -23.702   0.078  1.00 10.00      A   
ATOM   2280  C   LEU   240     -94.650 -19.458  -0.537  1.00 10.00      A   
ATOM   2281  O   LEU   240     -95.305 -19.182   0.466  1.00 10.00      A   
ATOM   2282  N   GLY   241     -94.996 -19.106  -1.771  1.00 10.00      A   
ATOM   2283  HN  GLY   241     -94.316 -19.130  -2.477  1.00 10.00      A   
ATOM   2284  CA  GLY   241     -96.347 -18.689  -2.100  1.00 10.00      A   
ATOM   2285  C   GLY   241     -97.019 -19.849  -2.814  1.00 10.00      A   
ATOM   2286  O   GLY   241     -96.600 -20.264  -3.897  1.00 10.00      A   
ATOM   2287  N   THR   242     -98.070 -20.404  -2.204  1.00 10.00      A   
ATOM   2288  HN  THR   242     -98.390 -20.045  -1.350  1.00 10.00      A   
ATOM   2289  CA  THR   242     -98.735 -21.541  -2.815  1.00 10.00      A   
ATOM   2290  CB  THR   242     -99.833 -22.166  -1.900  1.00 10.00      A   
ATOM   2291  OG1 THR   242    -101.001 -21.344  -1.946  1.00 10.00      A   
ATOM   2292  HG1 THR   242    -101.435 -21.451  -2.796  1.00 10.00      A   
ATOM   2293  CG2 THR   242     -99.343 -22.354  -0.442  1.00 10.00      A   
ATOM   2294  C   THR   242     -99.399 -21.088  -4.109  1.00 10.00      A   
ATOM   2295  O   THR   242     -99.565 -19.896  -4.335  1.00 10.00      A   
ATOM   2296  N   GLY   243     -99.782 -22.041  -4.955  1.00 10.00      A   
ATOM   2297  HN  GLY   243     -99.415 -22.944  -4.855  1.00 10.00      A   
ATOM   2298  CA  GLY   243    -100.731 -21.765  -6.021  1.00 10.00      A   
ATOM   2299  C   GLY   243    -102.152 -21.861  -5.471  1.00 10.00      A   
ATOM   2300  O   GLY   243    -102.423 -21.520  -4.306  1.00 10.00      A   
ATOM   2301  N   GLY   244    -103.073 -22.325  -6.306  1.00 10.00      A   
ATOM   2302  HN  GLY   244    -102.827 -22.461  -7.244  1.00 10.00      A   
ATOM   2303  CA  GLY   244    -104.436 -22.638  -5.878  1.00 10.00      A   
ATOM   2304  C   GLY   244    -104.360 -23.533  -4.654  1.00 10.00      A   
ATOM   2305  O   GLY   244    -103.410 -24.327  -4.506  1.00 10.00      A   
ATOM   2306  N   TYR   245    -105.316 -23.371  -3.750  1.00 10.00      A   
ATOM   2307  HN  TYR   245    -106.054 -22.752  -3.931  1.00 10.00      A   
ATOM   2308  CA  TYR   245    -105.281 -24.103  -2.491  1.00 10.00      A   
ATOM   2309  CB  TYR   245    -104.919 -23.187  -1.303  1.00 10.00      A   
ATOM   2310  CG  TYR   245    -104.271 -23.959  -0.188  1.00 10.00      A   
ATOM   2311  CD1 TYR   245    -102.901 -24.223  -0.212  1.00 10.00      A   
ATOM   2312  CD2 TYR   245    -105.017 -24.484   0.860  1.00 10.00      A   
ATOM   2313  CE1 TYR   245    -102.286 -24.953   0.789  1.00 10.00      A   
ATOM   2314  CE2 TYR   245    -104.400 -25.212   1.867  1.00 10.00      A   
ATOM   2315  CZ  TYR   245    -103.035 -25.441   1.825  1.00 10.00      A   
ATOM   2316  OH  TYR   245    -102.402 -26.156   2.818  1.00 10.00      A   
ATOM   2317  HH  TYR   245    -102.918 -26.936   3.031  1.00 10.00      A   
ATOM   2318  C   TYR   245    -106.624 -24.799  -2.279  1.00 10.00      A   
ATOM   2319  O   TYR   245    -107.203 -24.799  -1.186  1.00 10.00      A   
ATOM   2320  N   THR   246    -107.100 -25.388  -3.369  1.00 10.00      A   
ATOM   2321  HN  THR   246    -106.568 -25.349  -4.192  1.00 10.00      A   
ATOM   2322  CA  THR   246    -108.367 -26.083  -3.399  1.00 10.00      A   
ATOM   2323  CB  THR   246    -109.478 -25.183  -3.958  1.00 10.00      A   
ATOM   2324  OG1 THR   246    -110.710 -25.892  -3.925  1.00 10.00      A   
ATOM   2325  HG1 THR   246    -110.538 -26.827  -3.798  1.00 10.00      A   
ATOM   2326  CG2 THR   246    -109.188 -24.713  -5.382  1.00 10.00      A   
ATOM   2327  C   THR   246    -108.265 -27.394  -4.186  1.00 10.00      A   
ATOM   2328  O   THR   246    -107.586 -27.465  -5.214  1.00 10.00      A   
ATOM   2329  N   ALA   247    -108.922 -28.425  -3.661  1.00 10.00      A   
ATOM   2330  HN  ALA   247    -109.360 -28.298  -2.794  1.00 10.00      A   
ATOM   2331  CA  ALA   247    -109.030 -29.728  -4.295  1.00 10.00      A   
ATOM   2332  CB  ALA   247    -107.712 -30.504  -4.155  1.00 10.00      A   
ATOM   2333  C   ALA   247    -110.169 -30.511  -3.652  1.00 10.00      A   
ATOM   2334  O   ALA   247    -110.665 -30.152  -2.574  1.00 10.00      A   
ATOM   2335  N   GLU   248    -110.608 -31.560  -4.343  1.00 10.00      A   
ATOM   2336  HN  GLU   248    -110.358 -31.640  -5.288  1.00 10.00      A   
ATOM   2337  CA  GLU   248    -111.452 -32.600  -3.749  1.00 10.00      A   
ATOM   2338  CB  GLU   248    -111.552 -33.796  -4.708  1.00 10.00      A   
ATOM   2339  CG  GLU   248    -112.672 -34.748  -4.420  1.00 10.00      A   
ATOM   2340  CD  GLU   248    -112.470 -36.137  -5.056  1.00 10.00      A   
ATOM   2341  OE1 GLU   248    -111.899 -36.230  -6.172  1.00 10.00      A   
ATOM   2342  OE2 GLU   248    -112.876 -37.135  -4.422  1.00 10.00      A   
ATOM   2343  C   GLU   248    -110.743 -33.015  -2.465  1.00 10.00      A   
ATOM   2344  O   GLU   248    -109.529 -33.147  -2.441  1.00 10.00      A   
ATOM   2345  N   VAL   249    -111.494 -33.185  -1.392  1.00 10.00      A   
ATOM   2346  HN  VAL   249    -112.462 -33.040  -1.449  1.00 10.00      A   
ATOM   2347  CA  VAL   249    -110.899 -33.585  -0.129  1.00 10.00      A   
ATOM   2348  CB  VAL   249    -111.863 -33.252   1.037  1.00 10.00      A   
ATOM   2349  CG1 VAL   249    -111.381 -33.851   2.359  1.00 10.00      A   
ATOM   2350  CG2 VAL   249    -112.034 -31.755   1.141  1.00 10.00      A   
ATOM   2351  C   VAL   249    -110.557 -35.087  -0.198  1.00 10.00      A   
ATOM   2352  O   VAL   249    -111.453 -35.911  -0.331  1.00 10.00      A   
ATOM   2353  N   ARG   250    -109.259 -35.421  -0.179  1.00 10.00      A   
ATOM   2354  HN  ARG   250    -108.589 -34.707  -0.128  1.00 10.00      A   
ATOM   2355  CA  ARG   250    -108.802 -36.826  -0.234  1.00 10.00      A   
ATOM   2356  CB  ARG   250    -108.328 -37.183  -1.655  1.00 10.00      A   
ATOM   2357  CG  ARG   250    -109.387 -37.084  -2.745  1.00 10.00      A   
ATOM   2358  CD  ARG   250    -108.800 -37.297  -4.134  1.00 10.00      A   
ATOM   2359  NE  ARG   250    -108.160 -38.611  -4.288  1.00 10.00      A   
ATOM   2360  HE  ARG   250    -107.205 -38.609  -4.506  1.00 10.00      A   
ATOM   2361  CZ  ARG   250    -108.761 -39.799  -4.157  1.00 10.00      A   
ATOM   2362  NH1 ARG   250    -110.056 -39.908  -3.842  1.00 10.00      A   
ATOM   2363 HH11 ARG   250    -110.492 -40.848  -3.748  1.00 10.00      A   
ATOM   2364 HH12 ARG   250    -110.629 -39.052  -3.691  1.00 10.00      A   
ATOM   2365  NH2 ARG   250    -108.049 -40.913  -4.330  1.00 10.00      A   
ATOM   2366 HH21 ARG   250    -107.038 -40.853  -4.565  1.00 10.00      A   
ATOM   2367 HH22 ARG   250    -108.505 -41.843  -4.231  1.00 10.00      A   
ATOM   2368  C   ARG   250    -107.651 -37.100   0.721  1.00 10.00      A   
ATOM   2369  O   ARG   250    -106.747 -36.311   0.768  1.00 10.00      A   
ATOM   2370  N   PRO   251    -107.655 -38.254   1.442  1.00 10.00      A   
ATOM   2371  CA  PRO   251    -106.545 -38.670   2.326  1.00 10.00      A   
ATOM   2372  CB  PRO   251    -106.941 -40.098   2.765  1.00 10.00      A   
ATOM   2373  CG  PRO   251    -108.394 -40.158   2.621  1.00 10.00      A   
ATOM   2374  CD  PRO   251    -108.751 -39.250   1.452  1.00 10.00      A   
ATOM   2375  C   PRO   251    -105.168 -38.697   1.647  1.00 10.00      A   
ATOM   2376  O   PRO   251    -104.197 -37.979   2.179  1.00 10.00      A   
ATOM   2377  N   ASP   252    -105.029 -39.426   0.509  1.00 10.00      A   
ATOM   2378  HN  ASP   252    -105.787 -39.932   0.151  1.00 10.00      A   
ATOM   2379  CA  ASP   252    -103.735 -39.449  -0.176  1.00 10.00      A   
ATOM   2380  CB  ASP   252    -103.706 -40.381  -1.392  1.00 10.00      A   
ATOM   2381  CG  ASP   252    -104.645 -39.933  -2.517  1.00 10.00      A   
ATOM   2382  OD1 ASP   252    -104.479 -40.425  -3.655  1.00 10.00      A   
ATOM   2383  OD2 ASP   252    -105.553 -39.104  -2.291  1.00 10.00      A   
ATOM   2384  C   ASP   252    -103.192 -38.048  -0.571  1.00 10.00      A   
ATOM   2385  O   ASP   252    -101.984 -37.821  -0.515  1.00 10.00      A   
ATOM   2386  N   VAL   253    -104.056 -37.115  -0.975  1.00 10.00      A   
ATOM   2387  HN  VAL   253    -105.015 -37.319  -0.980  1.00 10.00      A   
ATOM   2388  CA  VAL   253    -103.598 -35.775  -1.418  1.00 10.00      A   
ATOM   2389  CB  VAL   253    -104.720 -34.967  -2.165  1.00 10.00      A   
ATOM   2390  CG1 VAL   253    -104.253 -33.498  -2.441  1.00 10.00      A   
ATOM   2391  CG2 VAL   253    -105.134 -35.648  -3.477  1.00 10.00      A   
ATOM   2392  C   VAL   253    -103.117 -34.922  -0.224  1.00 10.00      A   
ATOM   2393  O   VAL   253    -102.063 -34.157  -0.260  1.00 10.00      A   
ATOM   2394  N   TYR   254    -103.890 -35.025   0.850  1.00 10.00      A   
ATOM   2395  HN  TYR   254    -104.696 -35.581   0.821  1.00 10.00      A   
ATOM   2396  CA  TYR   254    -103.543 -34.314   2.071  1.00 10.00      A   
ATOM   2397  CB  TYR   254    -104.641 -34.447   3.137  1.00 10.00      A   
ATOM   2398  CG  TYR   254    -104.201 -33.785   4.424  1.00 10.00      A   
ATOM   2399  CD1 TYR   254    -104.489 -32.449   4.666  1.00 10.00      A   
ATOM   2400  CD2 TYR   254    -103.441 -34.484   5.372  1.00 10.00      A   
ATOM   2401  CE1 TYR   254    -104.067 -31.818   5.824  1.00 10.00      A   
ATOM   2402  CE2 TYR   254    -103.010 -33.860   6.537  1.00 10.00      A   
ATOM   2403  CZ  TYR   254    -103.327 -32.523   6.746  1.00 10.00      A   
ATOM   2404  OH  TYR   254    -102.925 -31.889   7.895  1.00 10.00      A   
ATOM   2405  HH  TYR   254    -103.655 -31.377   8.251  1.00 10.00      A   
ATOM   2406  C   TYR   254    -102.190 -34.813   2.611  1.00 10.00      A   
ATOM   2407  O   TYR   254    -101.319 -34.007   2.947  1.00 10.00      A   
ATOM   2408  N   SER   255    -102.033 -36.132   2.689  1.00 10.00      A   
ATOM   2409  HN  SER   255    -102.769 -36.707   2.390  1.00 10.00      A   
ATOM   2410  CA  SER   255    -100.816 -36.769   3.198  1.00 10.00      A   
ATOM   2411  CB  SER   255    -101.006 -38.296   3.268  1.00 10.00      A   
ATOM   2412  OG  SER   255     -99.835 -38.976   3.704  1.00 10.00      A   
ATOM   2413  HG  SER   255     -99.642 -39.701   3.105  1.00 10.00      A   
ATOM   2414  C   SER   255     -99.572 -36.385   2.372  1.00 10.00      A   
ATOM   2415  O   SER   255     -98.511 -36.075   2.933  1.00 10.00      A   
ATOM   2416  N   GLY   256     -99.697 -36.403   1.045  1.00 10.00      A   
ATOM   2417  HN  GLY   256    -100.548 -36.685   0.647  1.00 10.00      A   
ATOM   2418  CA  GLY   256     -98.589 -36.010   0.184  1.00 10.00      A   
ATOM   2419  C   GLY   256     -98.158 -34.559   0.440  1.00 10.00      A   
ATOM   2420  O   GLY   256     -96.971 -34.256   0.447  1.00 10.00      A   
ATOM   2421  N   LEU   257     -99.118 -33.677   0.655  1.00 10.00      A   
ATOM   2422  HN  LEU   257    -100.048 -33.984   0.669  1.00 10.00      A   
ATOM   2423  CA  LEU   257     -98.838 -32.244   0.875  1.00 10.00      A   
ATOM   2424  CB  LEU   257    -100.141 -31.450   0.818  1.00 10.00      A   
ATOM   2425  CG  LEU   257    -100.270 -30.101   0.123  1.00 10.00      A   
ATOM   2426  CD1 LEU   257    -101.429 -29.369   0.809  1.00 10.00      A   
ATOM   2427  CD2 LEU   257     -98.997 -29.289   0.117  1.00 10.00      A   
ATOM   2428  C   LEU   257     -98.198 -32.049   2.247  1.00 10.00      A   
ATOM   2429  O   LEU   257     -97.235 -31.297   2.405  1.00 10.00      A   
ATOM   2430  N   SER   258     -98.758 -32.749   3.239  1.00 10.00      A   
ATOM   2431  HN  SER   258     -99.538 -33.306   3.037  1.00 10.00      A   
ATOM   2432  CA  SER   258     -98.263 -32.721   4.601  1.00 10.00      A   
ATOM   2433  CB  SER   258     -99.129 -33.654   5.452  1.00 10.00      A   
ATOM   2434  OG  SER   258     -98.727 -33.654   6.809  1.00 10.00      A   
ATOM   2435  HG  SER   258     -99.215 -32.980   7.288  1.00 10.00      A   
ATOM   2436  C   SER   258     -96.782 -33.140   4.667  1.00 10.00      A   
ATOM   2437  O   SER   258     -95.960 -32.422   5.228  1.00 10.00      A   
ATOM   2438  N   VAL   259     -96.445 -34.274   4.057  1.00 10.00      A   
ATOM   2439  HN  VAL   259     -97.149 -34.787   3.610  1.00 10.00      A   
ATOM   2440  CA  VAL   259     -95.060 -34.801   4.016  1.00 10.00      A   
ATOM   2441  CB  VAL   259     -95.015 -36.203   3.355  1.00 10.00      A   
ATOM   2442  CG1 VAL   259     -93.596 -36.640   3.088  1.00 10.00      A   
ATOM   2443  CG2 VAL   259     -95.676 -37.249   4.231  1.00 10.00      A   
ATOM   2444  C   VAL   259     -94.092 -33.834   3.273  1.00 10.00      A   
ATOM   2445  O   VAL   259     -92.955 -33.604   3.710  1.00 10.00      A   
ATOM   2446  N   ALA   260     -94.540 -33.286   2.145  1.00 10.00      A   
ATOM   2447  HN  ALA   260     -95.445 -33.501   1.839  1.00 10.00      A   
ATOM   2448  CA  ALA   260     -93.720 -32.374   1.351  1.00 10.00      A   
ATOM   2449  CB  ALA   260     -94.436 -32.000   0.058  1.00 10.00      A   
ATOM   2450  C   ALA   260     -93.404 -31.106   2.151  1.00 10.00      A   
ATOM   2451  O   ALA   260     -92.264 -30.625   2.143  1.00 10.00      A   
ATOM   2452  N   LEU   261     -94.420 -30.553   2.809  1.00 10.00      A   
ATOM   2453  HN  LEU   261     -95.295 -30.994   2.805  1.00 10.00      A   
ATOM   2454  CA  LEU   261     -94.250 -29.300   3.538  1.00 10.00      A   
ATOM   2455  CB  LEU   261     -95.601 -28.719   3.940  1.00 10.00      A   
ATOM   2456  CG  LEU   261     -96.352 -27.889   2.920  1.00 10.00      A   
ATOM   2457  CD1 LEU   261     -97.812 -27.850   3.324  1.00 10.00      A   
ATOM   2458  CD2 LEU   261     -95.761 -26.465   2.831  1.00 10.00      A   
ATOM   2459  C   LEU   261     -93.390 -29.534   4.794  1.00 10.00      A   
ATOM   2460  O   LEU   261     -92.566 -28.692   5.134  1.00 10.00      A   
ATOM   2461  N   SER   262     -93.561 -30.680   5.453  1.00 10.00      A   
ATOM   2462  HN  SER   262     -94.251 -31.309   5.153  1.00 10.00      A   
ATOM   2463  CA  SER   262     -92.741 -31.021   6.615  1.00 10.00      A   
ATOM   2464  CB  SER   262     -93.315 -32.232   7.368  1.00 10.00      A   
ATOM   2465  OG  SER   262     -93.102 -33.420   6.619  1.00 10.00      A   
ATOM   2466  HG  SER   262     -92.172 -33.656   6.649  1.00 10.00      A   
ATOM   2467  C   SER   262     -91.254 -31.239   6.248  1.00 10.00      A   
ATOM   2468  O   SER   262     -90.380 -31.118   7.111  1.00 10.00      A   
ATOM   2469  N   GLY   263     -90.981 -31.554   4.986  1.00 10.00      A   
ATOM   2470  HN  GLY   263     -91.727 -31.700   4.367  1.00 10.00      A   
ATOM   2471  CA  GLY   263     -89.612 -31.688   4.493  1.00 10.00      A   
ATOM   2472  C   GLY   263     -88.962 -30.351   4.192  1.00 10.00      A   
ATOM   2473  O   GLY   263     -87.783 -30.301   3.816  1.00 10.00      A   
ATOM   2474  N   CYS   264     -89.738 -29.266   4.321  1.00 10.00      A   
ATOM   2475  HN  CYS   264     -90.676 -29.387   4.579  1.00 10.00      A   
ATOM   2476  CA  CYS   264     -89.244 -27.912   4.089  1.00 10.00      A   
ATOM   2477  CB  CYS   264     -90.269 -27.077   3.334  1.00 10.00      A   
ATOM   2478  SG  CYS   264     -90.514 -27.581   1.645  1.00 10.00      A   
ATOM   2479  HG  CYS   264     -89.323 -27.804   1.108  1.00 10.00      A   
ATOM   2480  C   CYS   264     -88.887 -27.237   5.416  1.00 10.00      A   
ATOM   2481  O   CYS   264     -89.643 -26.402   5.922  1.00 10.00      A   
ATOM   2482  N   LYS   265     -87.711 -27.583   5.945  1.00 10.00      A   
ATOM   2483  HN  LYS   265     -87.109 -28.148   5.417  1.00 10.00      A   
ATOM   2484  CA  LYS   265     -87.278 -27.158   7.279  1.00 10.00      A   
ATOM   2485  CB  LYS   265     -86.114 -28.048   7.742  1.00 10.00      A   
ATOM   2486  CG  LYS   265     -86.525 -29.178   8.650  1.00 10.00      A   
ATOM   2487  CD  LYS   265     -87.412 -30.218   7.997  1.00 10.00      A   
ATOM   2488  CE  LYS   265     -87.662 -31.359   9.008  1.00 10.00      A   
ATOM   2489  NZ  LYS   265     -88.170 -32.616   8.369  1.00 10.00      A   
ATOM   2490  HZ1 LYS   265     -87.481 -32.967   7.672  1.00 10.00      A   
ATOM   2491  HZ2 LYS   265     -89.071 -32.432   7.884  1.00 10.00      A   
ATOM   2492  HZ3 LYS   265     -88.320 -33.349   9.091  1.00 10.00      A   
ATOM   2493  C   LYS   265     -86.899 -25.676   7.453  1.00 10.00      A   
ATOM   2494  O   LYS   265     -86.841 -25.181   8.587  1.00 10.00      A   
ATOM   2495  N   GLU   266     -86.632 -24.995   6.341  1.00 10.00      A   
ATOM   2496  HN  GLU   266     -86.729 -25.450   5.479  1.00 10.00      A   
ATOM   2497  CA  GLU   266     -86.200 -23.603   6.350  1.00 10.00      A   
ATOM   2498  CB  GLU   266     -85.049 -23.407   5.355  1.00 10.00      A   
ATOM   2499  CG  GLU   266     -83.957 -24.519   5.436  1.00 10.00      A   
ATOM   2500  CD  GLU   266     -83.322 -24.609   6.804  1.00 10.00      A   
ATOM   2501  OE1 GLU   266     -82.859 -25.720   7.181  1.00 10.00      A   
ATOM   2502  OE2 GLU   266     -83.272 -23.566   7.503  1.00 10.00      A   
ATOM   2503  C   GLU   266     -87.337 -22.581   6.038  1.00 10.00      A   
ATOM   2504  O   GLU   266     -87.090 -21.380   5.998  1.00 10.00      A   
ATOM   2505  N   LEU   267     -88.548 -23.068   5.794  1.00 10.00      A   
ATOM   2506  HN  LEU   267     -88.698 -24.035   5.849  1.00 10.00      A   
ATOM   2507  CA  LEU   267     -89.667 -22.182   5.443  1.00 10.00      A   
ATOM   2508  CB  LEU   267     -90.922 -22.988   5.136  1.00 10.00      A   
ATOM   2509  CG  LEU   267     -91.225 -23.383   3.700  1.00 10.00      A   
ATOM   2510  CD1 LEU   267     -92.522 -24.164   3.687  1.00 10.00      A   
ATOM   2511  CD2 LEU   267     -91.347 -22.111   2.859  1.00 10.00      A   
ATOM   2512  C   LEU   267     -89.959 -21.232   6.586  1.00 10.00      A   
ATOM   2513  O   LEU   267     -90.255 -21.682   7.699  1.00 10.00      A   
ATOM   2514  N   ARG   268     -89.851 -19.929   6.323  1.00 10.00      A   
ATOM   2515  HN  ARG   268     -89.528 -19.653   5.440  1.00 10.00      A   
ATOM   2516  CA  ARG   268     -90.198 -18.888   7.303  1.00 10.00      A   
ATOM   2517  CB  ARG   268     -89.020 -17.934   7.526  1.00 10.00      A   
ATOM   2518  CG  ARG   268     -87.743 -18.521   8.162  1.00 10.00      A   
ATOM   2519  CD  ARG   268     -88.021 -19.184   9.493  1.00 10.00      A   
ATOM   2520  NE  ARG   268     -86.842 -19.884  10.022  1.00 10.00      A   
ATOM   2521  HE  ARG   268     -86.176 -19.340  10.492  1.00 10.00      A   
ATOM   2522  CZ  ARG   268     -86.620 -21.193   9.910  1.00 10.00      A   
ATOM   2523  NH1 ARG   268     -87.495 -21.981   9.294  1.00 10.00      A   
ATOM   2524 HH11 ARG   268     -88.366 -21.579   8.893  1.00 10.00      A   
ATOM   2525 HH12 ARG   268     -87.309 -23.001   9.213  1.00 10.00      A   
ATOM   2526  NH2 ARG   268     -85.521 -21.720  10.434  1.00 10.00      A   
ATOM   2527 HH21 ARG   268     -85.343 -22.742  10.348  1.00 10.00      A   
ATOM   2528 HH22 ARG   268     -84.838 -21.112  10.929  1.00 10.00      A   
ATOM   2529  C   ARG   268     -91.428 -18.043   6.876  1.00 10.00      A   
ATOM   2530  O   ARG   268     -92.058 -17.376   7.706  1.00 10.00      A   
ATOM   2531  N   CYS   269     -91.750 -18.061   5.582  1.00 10.00      A   
ATOM   2532  HN  CYS   269     -91.281 -18.676   4.979  1.00 10.00      A   
ATOM   2533  CA  CYS   269     -92.789 -17.180   5.044  1.00 10.00      A   
ATOM   2534  CB  CYS   269     -92.187 -15.982   4.287  1.00 10.00      A   
ATOM   2535  SG  CYS   269     -93.553 -15.020   3.449  1.00 10.00      A   
ATOM   2536  HG  CYS   269     -93.191 -14.804   2.193  1.00 10.00      A   
ATOM   2537  C   CYS   269     -93.728 -17.959   4.157  1.00 10.00      A   
ATOM   2538  O   CYS   269     -93.288 -18.674   3.264  1.00 10.00      A   
ATOM   2539  N   LEU   270     -95.025 -17.868   4.429  1.00 10.00      A   
ATOM   2540  HN  LEU   270     -95.322 -17.312   5.181  1.00 10.00      A   
ATOM   2541  CA  LEU   270     -96.013 -18.576   3.633  1.00 10.00      A   
ATOM   2542  CB  LEU   270     -96.723 -19.641   4.481  1.00 10.00      A   
ATOM   2543  CG  LEU   270     -96.314 -21.087   4.614  1.00 10.00      A   
ATOM   2544  CD1 LEU   270     -97.402 -21.806   5.446  1.00 10.00      A   
ATOM   2545  CD2 LEU   270     -96.126 -21.730   3.243  1.00 10.00      A   
ATOM   2546  C   LEU   270     -97.100 -17.613   3.154  1.00 10.00      A   
ATOM   2547  O   LEU   270     -97.598 -16.796   3.939  1.00 10.00      A   
ATOM   2548  N   SER   271     -97.527 -17.775   1.903  1.00 10.00      A   
ATOM   2549  HN  SER   271     -97.164 -18.511   1.366  1.00 10.00      A   
ATOM   2550  CA  SER   271     -98.524 -16.881   1.309  1.00 10.00      A   
ATOM   2551  CB  SER   271     -97.861 -15.595   0.707  1.00 10.00      A   
ATOM   2552  OG  SER   271     -96.863 -15.955  -0.246  1.00 10.00      A   
ATOM   2553  HG  SER   271     -96.654 -15.195  -0.794  1.00 10.00      A   
ATOM   2554  C   SER   271     -99.252 -17.659   0.205  1.00 10.00      A   
ATOM   2555  O   SER   271     -98.950 -18.845  -0.072  1.00 10.00      A   
ATOM   2556  N   GLY   272    -100.176 -16.971  -0.453  1.00 10.00      A   
ATOM   2557  HN  GLY   272    -100.355 -16.046  -0.183  1.00 10.00      A   
ATOM   2558  CA  GLY   272    -100.938 -17.554  -1.573  1.00 10.00      A   
ATOM   2559  C   GLY   272    -102.309 -17.932  -1.054  1.00 10.00      A   
ATOM   2560  O   GLY   272    -103.130 -17.078  -0.771  1.00 10.00      A   
ATOM   2561  N   PHE   273    -102.557 -19.236  -0.913  1.00 10.00      A   
ATOM   2562  HN  PHE   273    -101.884 -19.885  -1.204  1.00 10.00      A   
ATOM   2563  CA  PHE   273    -103.810 -19.717  -0.335  1.00 10.00      A   
ATOM   2564  CB  PHE   273    -103.934 -19.300   1.152  1.00 10.00      A   
ATOM   2565  CG  PHE   273    -102.801 -19.807   2.025  1.00 10.00      A   
ATOM   2566  CD1 PHE   273    -101.837 -18.925   2.525  1.00 10.00      A   
ATOM   2567  CD2 PHE   273    -102.707 -21.166   2.349  1.00 10.00      A   
ATOM   2568  CE1 PHE   273    -100.770 -19.374   3.322  1.00 10.00      A   
ATOM   2569  CE2 PHE   273    -101.649 -21.640   3.148  1.00 10.00      A   
ATOM   2570  CZ  PHE   273    -100.679 -20.737   3.645  1.00 10.00      A   
ATOM   2571  C   PHE   273    -105.080 -19.330  -1.098  1.00 10.00      A   
ATOM   2572  O   PHE   273    -106.133 -19.258  -0.496  1.00 10.00      A   
ATOM   2573  N   TRP   274    -105.010 -19.105  -2.412  1.00 10.00      A   
ATOM   2574  HN  TRP   274    -104.151 -19.174  -2.879  1.00 10.00      A   
ATOM   2575  CA  TRP   274    -106.230 -18.752  -3.156  1.00 10.00      A   
ATOM   2576  CB  TRP   274    -105.982 -18.544  -4.632  1.00 10.00      A   
ATOM   2577  CG  TRP   274    -105.303 -17.303  -4.919  1.00 10.00      A   
ATOM   2578  CD1 TRP   274    -105.854 -16.048  -5.037  1.00 10.00      A   
ATOM   2579  CD2 TRP   274    -103.925 -17.169  -5.130  1.00 10.00      A   
ATOM   2580  NE1 TRP   274    -104.863 -15.132  -5.318  1.00 10.00      A   
ATOM   2581  HE1 TRP   274    -104.990 -14.170  -5.450  1.00 10.00      A   
ATOM   2582  CE2 TRP   274    -103.667 -15.802  -5.378  1.00 10.00      A   
ATOM   2583  CE3 TRP   274    -102.861 -18.081  -5.143  1.00 10.00      A   
ATOM   2584  CZ2 TRP   274    -102.386 -15.325  -5.632  1.00 10.00      A   
ATOM   2585  CZ3 TRP   274    -101.607 -17.617  -5.397  1.00 10.00      A   
ATOM   2586  CH2 TRP   274    -101.371 -16.244  -5.650  1.00 10.00      A   
ATOM   2587  C   TRP   274    -107.253 -19.839  -3.067  1.00 10.00      A   
ATOM   2588  O   TRP   274    -106.914 -21.023  -3.161  1.00 10.00      A   
ATOM   2589  N   ASP   275    -108.509 -19.445  -2.917  1.00 10.00      A   
ATOM   2590  HN  ASP   275    -108.712 -18.490  -2.836  1.00 10.00      A   
ATOM   2591  CA  ASP   275    -109.594 -20.423  -2.872  1.00 10.00      A   
ATOM   2592  CB  ASP   275    -109.658 -21.178  -4.222  1.00 10.00      A   
ATOM   2593  CG  ASP   275    -109.835 -20.237  -5.437  1.00 10.00      A   
ATOM   2594  OD1 ASP   275    -110.842 -19.505  -5.482  1.00 10.00      A   
ATOM   2595  OD2 ASP   275    -108.979 -20.251  -6.358  1.00 10.00      A   
ATOM   2596  C   ASP   275    -109.414 -21.424  -1.695  1.00 10.00      A   
ATOM   2597  O   ASP   275    -109.999 -22.509  -1.720  1.00 10.00      A   
ATOM   2598  N   ALA   276    -108.607 -21.073  -0.683  1.00 10.00      A   
ATOM   2599  HN  ALA   276    -108.234 -20.168  -0.658  1.00 10.00      A   
ATOM   2600  CA  ALA   276    -108.270 -22.028   0.397  1.00 10.00      A   
ATOM   2601  CB  ALA   276    -107.543 -21.344   1.555  1.00 10.00      A   
ATOM   2602  C   ALA   276    -109.477 -22.807   0.916  1.00 10.00      A   
ATOM   2603  O   ALA   276    -110.524 -22.240   1.188  1.00 10.00      A   
ATOM   2604  N   VAL   277    -109.297 -24.117   1.028  1.00 10.00      A   
ATOM   2605  HN  VAL   277    -108.443 -24.488   0.723  1.00 10.00      A   
ATOM   2606  CA  VAL   277    -110.291 -25.050   1.577  1.00 10.00      A   
ATOM   2607  CB  VAL   277    -110.371 -26.297   0.630  1.00 10.00      A   
ATOM   2608  CG1 VAL   277    -110.946 -27.526   1.305  1.00 10.00      A   
ATOM   2609  CG2 VAL   277    -111.199 -25.947  -0.592  1.00 10.00      A   
ATOM   2610  C   VAL   277    -109.813 -25.390   2.992  1.00 10.00      A   
ATOM   2611  O   VAL   277    -108.686 -25.855   3.151  1.00 10.00      A   
ATOM   2612  N   PRO   278    -110.646 -25.132   4.020  1.00 10.00      A   
ATOM   2613  CA  PRO   278    -110.254 -25.413   5.396  1.00 10.00      A   
ATOM   2614  CB  PRO   278    -111.572 -25.277   6.175  1.00 10.00      A   
ATOM   2615  CG  PRO   278    -112.358 -24.321   5.392  1.00 10.00      A   
ATOM   2616  CD  PRO   278    -112.007 -24.556   3.958  1.00 10.00      A   
ATOM   2617  C   PRO   278    -109.685 -26.806   5.592  1.00 10.00      A   
ATOM   2618  O   PRO   278    -108.732 -26.974   6.358  1.00 10.00      A   
ATOM   2619  N   ALA   279    -110.248 -27.798   4.904  1.00 10.00      A   
ATOM   2620  HN  ALA   279    -110.998 -27.599   4.306  1.00 10.00      A   
ATOM   2621  CA  ALA   279    -109.773 -29.183   5.019  1.00 10.00      A   
ATOM   2622  CB  ALA   279    -110.616 -30.115   4.140  1.00 10.00      A   
ATOM   2623  C   ALA   279    -108.273 -29.355   4.721  1.00 10.00      A   
ATOM   2624  O   ALA   279    -107.642 -30.271   5.246  1.00 10.00      A   
ATOM   2625  N   TYR   280    -107.699 -28.476   3.898  1.00 10.00      A   
ATOM   2626  HN  TYR   280    -108.231 -27.742   3.526  1.00 10.00      A   
ATOM   2627  CA  TYR   280    -106.274 -28.596   3.544  1.00 10.00      A   
ATOM   2628  CB  TYR   280    -106.070 -28.492   2.029  1.00 10.00      A   
ATOM   2629  CG  TYR   280    -106.470 -29.741   1.244  1.00 10.00      A   
ATOM   2630  CD1 TYR   280    -107.651 -29.781   0.510  1.00 10.00      A   
ATOM   2631  CD2 TYR   280    -105.641 -30.863   1.217  1.00 10.00      A   
ATOM   2632  CE1 TYR   280    -108.015 -30.939  -0.222  1.00 10.00      A   
ATOM   2633  CE2 TYR   280    -105.998 -32.016   0.488  1.00 10.00      A   
ATOM   2634  CZ  TYR   280    -107.170 -32.047  -0.223  1.00 10.00      A   
ATOM   2635  OH  TYR   280    -107.477 -33.195  -0.940  1.00 10.00      A   
ATOM   2636  HH  TYR   280    -107.309 -33.968  -0.395  1.00 10.00      A   
ATOM   2637  C   TYR   280    -105.287 -27.667   4.308  1.00 10.00      A   
ATOM   2638  O   TYR   280    -104.078 -27.892   4.271  1.00 10.00      A   
ATOM   2639  N   LEU   281    -105.794 -26.688   5.051  1.00 10.00      A   
ATOM   2640  HN  LEU   281    -106.765 -26.554   5.093  1.00 10.00      A   
ATOM   2641  CA  LEU   281    -104.895 -25.808   5.811  1.00 10.00      A   
ATOM   2642  CB  LEU   281    -105.671 -24.684   6.502  1.00 10.00      A   
ATOM   2643  CG  LEU   281    -106.062 -23.456   5.715  1.00 10.00      A   
ATOM   2644  CD1 LEU   281    -106.930 -22.577   6.628  1.00 10.00      A   
ATOM   2645  CD2 LEU   281    -104.786 -22.710   5.229  1.00 10.00      A   
ATOM   2646  C   LEU   281    -104.003 -26.527   6.831  1.00 10.00      A   
ATOM   2647  O   LEU   281    -102.821 -26.157   6.955  1.00 10.00      A   
ATOM   2648  N   PRO   282    -104.520 -27.550   7.561  1.00 10.00      A   
ATOM   2649  CA  PRO   282    -103.621 -28.215   8.533  1.00 10.00      A   
ATOM   2650  CB  PRO   282    -104.476 -29.378   9.051  1.00 10.00      A   
ATOM   2651  CG  PRO   282    -105.857 -28.831   8.964  1.00 10.00      A   
ATOM   2652  CD  PRO   282    -105.876 -28.138   7.637  1.00 10.00      A   
ATOM   2653  C   PRO   282    -102.300 -28.763   7.989  1.00 10.00      A   
ATOM   2654  O   PRO   282    -101.362 -28.997   8.760  1.00 10.00      A   
ATOM   2655  N   ALA   283    -102.220 -28.968   6.683  1.00 10.00      A   
ATOM   2656  HN  ALA   283    -102.989 -28.764   6.111  1.00 10.00      A   
ATOM   2657  CA  ALA   283    -100.995 -29.496   6.086  1.00 10.00      A   
ATOM   2658  CB  ALA   283    -101.203 -29.781   4.596  1.00 10.00      A   
ATOM   2659  C   ALA   283     -99.781 -28.592   6.295  1.00 10.00      A   
ATOM   2660  O   ALA   283     -98.644 -29.087   6.226  1.00 10.00      A   
ATOM   2661  N   VAL   284    -100.012 -27.293   6.507  1.00 10.00      A   
ATOM   2662  HN  VAL   284    -100.940 -26.977   6.505  1.00 10.00      A   
ATOM   2663  CA  VAL   284     -98.932 -26.307   6.744  1.00 10.00      A   
ATOM   2664  CB  VAL   284     -99.291 -24.869   6.198  1.00 10.00      A   
ATOM   2665  CG1 VAL   284     -99.610 -24.931   4.715  1.00 10.00      A   
ATOM   2666  CG2 VAL   284    -100.456 -24.251   6.962  1.00 10.00      A   
ATOM   2667  C   VAL   284     -98.505 -26.213   8.227  1.00 10.00      A   
ATOM   2668  O   VAL   284     -97.501 -25.556   8.544  1.00 10.00      A   
ATOM   2669  N   TYR   285     -99.265 -26.863   9.111  1.00 10.00      A   
ATOM   2670  HN  TYR   285    -100.008 -27.410   8.779  1.00 10.00      A   
ATOM   2671  CA  TYR   285     -99.035 -26.793  10.562  1.00 10.00      A   
ATOM   2672  CB  TYR   285    -100.033 -27.673  11.326  1.00 10.00      A   
ATOM   2673  CG  TYR   285    -101.474 -27.153  11.394  1.00 10.00      A   
ATOM   2674  CD1 TYR   285    -101.871 -25.958  10.759  1.00 10.00      A   
ATOM   2675  CD2 TYR   285    -102.449 -27.889  12.075  1.00 10.00      A   
ATOM   2676  CE1 TYR   285    -103.222 -25.513  10.836  1.00 10.00      A   
ATOM   2677  CE2 TYR   285    -103.785 -27.457  12.158  1.00 10.00      A   
ATOM   2678  CZ  TYR   285    -104.160 -26.279  11.514  1.00 10.00      A   
ATOM   2679  OH  TYR   285    -105.479 -25.885  11.609  1.00 10.00      A   
ATOM   2680  HH  TYR   285    -105.778 -25.985  12.516  1.00 10.00      A   
ATOM   2681  C   TYR   285     -97.600 -27.121  10.987  1.00 10.00      A   
ATOM   2682  O   TYR   285     -97.075 -26.488  11.902  1.00 10.00      A   
ATOM   2683  N   SER   286     -96.951 -28.063  10.307  1.00 10.00      A   
ATOM   2684  HN  SER   286     -97.397 -28.495   9.549  1.00 10.00      A   
ATOM   2685  CA  SER   286     -95.573 -28.479  10.662  1.00 10.00      A   
ATOM   2686  CB  SER   286     -95.118 -29.669   9.809  1.00 10.00      A   
ATOM   2687  OG  SER   286     -94.838 -29.249   8.476  1.00 10.00      A   
ATOM   2688  HG  SER   286     -95.578 -28.738   8.139  1.00 10.00      A   
ATOM   2689  C   SER   286     -94.589 -27.331  10.482  1.00 10.00      A   
ATOM   2690  O   SER   286     -93.581 -27.228  11.174  1.00 10.00      A   
ATOM   2691  N   VAL   287     -94.928 -26.484   9.528  1.00 10.00      A   
ATOM   2692  HN  VAL   287     -95.783 -26.642   9.076  1.00 10.00      A   
ATOM   2693  CA  VAL   287     -94.159 -25.352   9.092  1.00 10.00      A   
ATOM   2694  CB  VAL   287     -94.664 -24.985   7.643  1.00 10.00      A   
ATOM   2695  CG1 VAL   287     -94.597 -23.512   7.341  1.00 10.00      A   
ATOM   2696  CG2 VAL   287     -93.923 -25.804   6.614  1.00 10.00      A   
ATOM   2697  C   VAL   287     -94.325 -24.197  10.083  1.00 10.00      A   
ATOM   2698  O   VAL   287     -93.462 -23.341  10.206  1.00 10.00      A   
ATOM   2699  N   CYS   288     -95.430 -24.174  10.806  1.00 10.00      A   
ATOM   2700  HN  CYS   288     -96.006 -24.964  10.868  1.00 10.00      A   
ATOM   2701  CA  CYS   288     -95.771 -22.946  11.508  1.00 10.00      A   
ATOM   2702  CB  CYS   288     -97.250 -22.545  11.290  1.00 10.00      A   
ATOM   2703  SG  CYS   288     -98.536 -23.795  11.591  1.00 10.00      A   
ATOM   2704  HG  CYS   288     -99.471 -23.245  12.352  1.00 10.00      A   
ATOM   2705  C   CYS   288     -95.324 -22.906  12.949  1.00 10.00      A   
ATOM   2706  O   CYS   288     -96.009 -22.385  13.803  1.00 10.00      A   
ATOM   2707  N   SER   289     -94.165 -23.479  13.242  1.00 10.00      A   
ATOM   2708  HN  SER   289     -93.713 -24.031  12.570  1.00 10.00      A   
ATOM   2709  CA  SER   289     -93.558 -23.295  14.547  1.00 10.00      A   
ATOM   2710  CB  SER   289     -92.917 -24.584  15.024  1.00 10.00      A   
ATOM   2711  OG  SER   289     -93.870 -25.625  15.022  1.00 10.00      A   
ATOM   2712  HG  SER   289     -93.495 -26.403  15.440  1.00 10.00      A   
ATOM   2713  C   SER   289     -92.494 -22.253  14.368  1.00 10.00      A   
ATOM   2714  O   SER   289     -92.181 -21.499  15.283  1.00 10.00      A   
ATOM   2715  N   ARG   290     -91.974 -22.202  13.147  1.00 10.00      A   
ATOM   2716  HN  ARG   290     -92.333 -22.793  12.453  1.00 10.00      A   
ATOM   2717  CA  ARG   290     -90.895 -21.302  12.809  1.00 10.00      A   
ATOM   2718  CB  ARG   290     -89.781 -22.103  12.155  1.00 10.00      A   
ATOM   2719  CG  ARG   290     -90.237 -22.902  10.917  1.00 10.00      A   
ATOM   2720  CD  ARG   290     -89.410 -24.243  10.756  1.00 10.00      A   
ATOM   2721  NE  ARG   290     -89.855 -24.899   9.525  1.00 10.00      A   
ATOM   2722  HE  ARG   290     -89.922 -24.333   8.728  1.00 10.00      A   
ATOM   2723  CZ  ARG   290     -90.177 -26.196   9.396  1.00 10.00      A   
ATOM   2724  NH1 ARG   290     -90.026 -27.061  10.408  1.00 10.00      A   
ATOM   2725 HH11 ARG   290     -90.283 -28.060  10.280  1.00 10.00      A   
ATOM   2726 HH12 ARG   290     -89.652 -26.733  11.321  1.00 10.00      A   
ATOM   2727  NH2 ARG   290     -90.618 -26.640   8.224  1.00 10.00      A   
ATOM   2728 HH21 ARG   290     -90.871 -27.642   8.109  1.00 10.00      A   
ATOM   2729 HH22 ARG   290     -90.711 -25.985   7.421  1.00 10.00      A   
ATOM   2730  C   ARG   290     -91.330 -20.138  11.897  1.00 10.00      A   
ATOM   2731  O   ARG   290     -90.531 -19.263  11.577  1.00 10.00      A   
ATOM   2732  N   LEU   291     -92.590 -20.130  11.473  1.00 10.00      A   
ATOM   2733  HN  LEU   291     -93.221 -20.812  11.785  1.00 10.00      A   
ATOM   2734  CA  LEU   291     -93.029 -19.096  10.535  1.00 10.00      A   
ATOM   2735  CB  LEU   291     -94.484 -19.296  10.122  1.00 10.00      A   
ATOM   2736  CG  LEU   291     -94.759 -20.326   9.035  1.00 10.00      A   
ATOM   2737  CD1 LEU   291     -96.188 -20.128   8.621  1.00 10.00      A   
ATOM   2738  CD2 LEU   291     -93.831 -20.152   7.837  1.00 10.00      A   
ATOM   2739  C   LEU   291     -92.891 -17.716  11.139  1.00 10.00      A   
ATOM   2740  O   LEU   291     -93.306 -17.498  12.280  1.00 10.00      A   
ATOM   2741  N   THR   292     -92.300 -16.794  10.381  1.00 10.00      A   
ATOM   2742  HN  THR   292     -91.896 -17.051   9.527  1.00 10.00      A   
ATOM   2743  CA  THR   292     -92.251 -15.405  10.817  1.00 10.00      A   
ATOM   2744  CB  THR   292     -90.833 -14.813  10.834  1.00 10.00      A   
ATOM   2745  OG1 THR   292     -90.227 -14.930   9.544  1.00 10.00      A   
ATOM   2746  HG1 THR   292     -90.196 -15.854   9.288  1.00 10.00      A   
ATOM   2747  CG2 THR   292     -89.929 -15.535  11.873  1.00 10.00      A   
ATOM   2748  C   THR   292     -93.217 -14.503  10.048  1.00 10.00      A   
ATOM   2749  O   THR   292     -93.565 -13.424  10.535  1.00 10.00      A   
ATOM   2750  N   THR   293     -93.615 -14.932   8.839  1.00 10.00      A   
ATOM   2751  HN  THR   293     -93.273 -15.788   8.503  1.00 10.00      A   
ATOM   2752  CA  THR   293     -94.563 -14.149   7.986  1.00 10.00      A   
ATOM   2753  CB  THR   293     -93.898 -13.373   6.800  1.00 10.00      A   
ATOM   2754  OG1 THR   293     -93.155 -12.272   7.321  1.00 10.00      A   
ATOM   2755  HG1 THR   293     -93.709 -11.764   7.918  1.00 10.00      A   
ATOM   2756  CG2 THR   293     -94.954 -12.763   5.806  1.00 10.00      A   
ATOM   2757  C   THR   293     -95.626 -15.071   7.468  1.00 10.00      A   
ATOM   2758  O   THR   293     -95.335 -16.150   6.963  1.00 10.00      A   
ATOM   2759  N   LEU   294     -96.879 -14.656   7.661  1.00 10.00      A   
ATOM   2760  HN  LEU   294     -97.052 -13.833   8.165  1.00 10.00      A   
ATOM   2761  CA  LEU   294     -97.983 -15.417   7.126  1.00 10.00      A   
ATOM   2762  CB  LEU   294     -98.747 -16.081   8.279  1.00 10.00      A   
ATOM   2763  CG  LEU   294     -99.924 -17.012   7.977  1.00 10.00      A   
ATOM   2764  CD1 LEU   294     -99.483 -18.187   7.074  1.00 10.00      A   
ATOM   2765  CD2 LEU   294    -100.427 -17.549   9.331  1.00 10.00      A   
ATOM   2766  C   LEU   294     -98.887 -14.456   6.393  1.00 10.00      A   
ATOM   2767  O   LEU   294     -99.286 -13.447   6.982  1.00 10.00      A   
ATOM   2768  N   ASN   295     -99.174 -14.743   5.123  1.00 10.00      A   
ATOM   2769  HN  ASN   295     -98.776 -15.528   4.692  1.00 10.00      A   
ATOM   2770  CA  ASN   295    -100.088 -13.876   4.376  1.00 10.00      A   
ATOM   2771  CB  ASN   295     -99.424 -13.269   3.127  1.00 10.00      A   
ATOM   2772  CG  ASN   295    -100.340 -12.287   2.373  1.00 10.00      A   
ATOM   2773  OD1 ASN   295    -101.525 -12.162   2.668  1.00 10.00      A   
ATOM   2774  ND2 ASN   295     -99.780 -11.590   1.406  1.00 10.00      A   
ATOM   2775 HD21 ASN   295     -98.828 -11.733   1.223  1.00 10.00      A   
ATOM   2776 HD22 ASN   295    -100.339 -10.957   0.908  1.00 10.00      A   
ATOM   2777  C   ASN   295    -101.343 -14.642   3.984  1.00 10.00      A   
ATOM   2778  O   ASN   295    -101.328 -15.409   3.047  1.00 10.00      A   
ATOM   2779  N   LEU   296    -102.430 -14.369   4.687  1.00 10.00      A   
ATOM   2780  HN  LEU   296    -102.395 -13.671   5.374  1.00 10.00      A   
ATOM   2781  CA  LEU   296    -103.669 -15.078   4.463  1.00 10.00      A   
ATOM   2782  CB  LEU   296    -104.179 -15.631   5.800  1.00 10.00      A   
ATOM   2783  CG  LEU   296    -103.367 -16.791   6.391  1.00 10.00      A   
ATOM   2784  CD1 LEU   296    -103.720 -16.825   7.852  1.00 10.00      A   
ATOM   2785  CD2 LEU   296    -103.750 -18.084   5.686  1.00 10.00      A   
ATOM   2786  C   LEU   296    -104.729 -14.169   3.838  1.00 10.00      A   
ATOM   2787  O   LEU   296    -105.911 -14.501   3.885  1.00 10.00      A   
ATOM   2788  N   SER   297    -104.278 -13.060   3.240  1.00 10.00      A   
ATOM   2789  HN  SER   297    -103.315 -12.885   3.264  1.00 10.00      A   
ATOM   2790  CA  SER   297    -105.143 -12.081   2.543  1.00 10.00      A   
ATOM   2791  CB  SER   297    -104.281 -11.127   1.690  1.00 10.00      A   
ATOM   2792  OG  SER   297    -103.508 -10.344   2.508  1.00 10.00      A   
ATOM   2793  HG  SER   297    -103.643  -9.419   2.286  1.00 10.00      A   
ATOM   2794  C   SER   297    -106.157 -12.666   1.568  1.00 10.00      A   
ATOM   2795  O   SER   297    -107.208 -12.047   1.335  1.00 10.00      A   
ATOM   2796  N   TYR   298    -105.837 -13.801   0.947  1.00 10.00      A   
ATOM   2797  HN  TYR   298    -105.007 -14.266   1.185  1.00 10.00      A   
ATOM   2798  CA  TYR   298    -106.707 -14.358  -0.079  1.00 10.00      A   
ATOM   2799  CB  TYR   298    -105.903 -14.747  -1.322  1.00 10.00      A   
ATOM   2800  CG  TYR   298    -105.115 -13.617  -1.878  1.00 10.00      A   
ATOM   2801  CD1 TYR   298    -103.753 -13.740  -2.108  1.00 10.00      A   
ATOM   2802  CD2 TYR   298    -105.733 -12.394  -2.153  1.00 10.00      A   
ATOM   2803  CE1 TYR   298    -103.022 -12.673  -2.613  1.00 10.00      A   
ATOM   2804  CE2 TYR   298    -105.026 -11.334  -2.655  1.00 10.00      A   
ATOM   2805  CZ  TYR   298    -103.673 -11.475  -2.880  1.00 10.00      A   
ATOM   2806  OH  TYR   298    -102.977 -10.406  -3.396  1.00 10.00      A   
ATOM   2807  HH  TYR   298    -103.240  -9.602  -2.940  1.00 10.00      A   
ATOM   2808  C   TYR   298    -107.498 -15.571   0.376  1.00 10.00      A   
ATOM   2809  O   TYR   298    -108.314 -16.056  -0.372  1.00 10.00      A   
ATOM   2810  N   ALA   299    -107.235 -16.065   1.583  1.00 10.00      A   
ATOM   2811  HN  ALA   299    -106.526 -15.653   2.118  1.00 10.00      A   
ATOM   2812  CA  ALA   299    -107.967 -17.197   2.134  1.00 10.00      A   
ATOM   2813  CB  ALA   299    -107.136 -17.870   3.217  1.00 10.00      A   
ATOM   2814  C   ALA   299    -109.276 -16.692   2.728  1.00 10.00      A   
ATOM   2815  O   ALA   299    -109.273 -15.924   3.672  1.00 10.00      A   
ATOM   2816  N   THR   300    -110.403 -17.134   2.210  1.00 10.00      A   
ATOM   2817  HN  THR   300    -110.392 -17.767   1.462  1.00 10.00      A   
ATOM   2818  CA  THR   300    -111.677 -16.664   2.766  1.00 10.00      A   
ATOM   2819  CB  THR   300    -112.690 -16.361   1.647  1.00 10.00      A   
ATOM   2820  OG1 THR   300    -112.928 -17.562   0.925  1.00 10.00      A   
ATOM   2821  HG1 THR   300    -112.453 -18.286   1.341  1.00 10.00      A   
ATOM   2822  CG2 THR   300    -112.127 -15.331   0.686  1.00 10.00      A   
ATOM   2823  C   THR   300    -112.275 -17.662   3.789  1.00 10.00      A   
ATOM   2824  O   THR   300    -113.489 -17.896   3.810  1.00 10.00      A   
ATOM   2825  N   VAL   301    -111.418 -18.233   4.632  1.00 10.00      A   
ATOM   2826  HN  VAL   301    -110.467 -18.007   4.567  1.00 10.00      A   
ATOM   2827  CA  VAL   301    -111.849 -19.187   5.654  1.00 10.00      A   
ATOM   2828  CB  VAL   301    -110.784 -20.245   5.924  1.00 10.00      A   
ATOM   2829  CG1 VAL   301    -110.525 -21.027   4.659  1.00 10.00      A   
ATOM   2830  CG2 VAL   301    -109.499 -19.598   6.450  1.00 10.00      A   
ATOM   2831  C   VAL   301    -112.214 -18.442   6.938  1.00 10.00      A   
ATOM   2832  O   VAL   301    -111.769 -17.297   7.163  1.00 10.00      A   
ATOM   2833  N   GLN   302    -112.995 -19.085   7.802  1.00 10.00      A   
ATOM   2834  HN  GLN   302    -113.148 -20.049   7.720  1.00 10.00      A   
ATOM   2835  CA  GLN   302    -113.614 -18.318   8.869  1.00 10.00      A   
ATOM   2836  CB  GLN   302    -115.024 -18.844   9.151  1.00 10.00      A   
ATOM   2837  CG  GLN   302    -115.907 -18.852   7.876  1.00 10.00      A   
ATOM   2838  CD  GLN   302    -116.160 -17.447   7.291  1.00 10.00      A   
ATOM   2839  OE1 GLN   302    -116.890 -16.637   7.882  1.00 10.00      A   
ATOM   2840  NE2 GLN   302    -115.570 -17.165   6.110  1.00 10.00      A   
ATOM   2841 HE21 GLN   302    -115.019 -17.859   5.691  1.00 10.00      A   
ATOM   2842 HE22 GLN   302    -115.716 -16.279   5.719  1.00 10.00      A   
ATOM   2843  C   GLN   302    -112.766 -18.258  10.115  1.00 10.00      A   
ATOM   2844  O   GLN   302    -111.745 -18.942  10.194  1.00 10.00      A   
ATOM   2845  N   SER   303    -113.222 -17.485  11.099  1.00 10.00      A   
ATOM   2846  HN  SER   303    -114.121 -17.101  11.022  1.00 10.00      A   
ATOM   2847  CA  SER   303    -112.426 -17.189  12.292  1.00 10.00      A   
ATOM   2848  CB  SER   303    -113.279 -16.472  13.339  1.00 10.00      A   
ATOM   2849  OG  SER   303    -112.466 -16.049  14.421  1.00 10.00      A   
ATOM   2850  HG  SER   303    -112.770 -16.462  15.232  1.00 10.00      A   
ATOM   2851  C   SER   303    -111.781 -18.424  12.946  1.00 10.00      A   
ATOM   2852  O   SER   303    -110.570 -18.437  13.232  1.00 10.00      A   
ATOM   2853  N   TYR   304    -112.591 -19.443  13.189  1.00 10.00      A   
ATOM   2854  HN  TYR   304    -113.514 -19.416  12.861  1.00 10.00      A   
ATOM   2855  CA  TYR   304    -112.127 -20.606  13.940  1.00 10.00      A   
ATOM   2856  CB  TYR   304    -113.284 -21.518  14.287  1.00 10.00      A   
ATOM   2857  CG  TYR   304    -112.899 -22.650  15.210  1.00 10.00      A   
ATOM   2858  CD1 TYR   304    -112.710 -22.428  16.584  1.00 10.00      A   
ATOM   2859  CD2 TYR   304    -112.696 -23.943  14.708  1.00 10.00      A   
ATOM   2860  CE1 TYR   304    -112.346 -23.478  17.436  1.00 10.00      A   
ATOM   2861  CE2 TYR   304    -112.317 -24.987  15.556  1.00 10.00      A   
ATOM   2862  CZ  TYR   304    -112.146 -24.743  16.915  1.00 10.00      A   
ATOM   2863  OH  TYR   304    -111.798 -25.790  17.740  1.00 10.00      A   
ATOM   2864  HH  TYR   304    -111.097 -26.301  17.330  1.00 10.00      A   
ATOM   2865  C   TYR   304    -111.011 -21.343  13.198  1.00 10.00      A   
ATOM   2866  O   TYR   304    -110.047 -21.772  13.807  1.00 10.00      A   
ATOM   2867  N   ASP   305    -111.145 -21.455  11.881  1.00 10.00      A   
ATOM   2868  HN  ASP   305    -111.973 -21.141  11.460  1.00 10.00      A   
ATOM   2869  CA  ASP   305    -110.097 -22.033  11.036  1.00 10.00      A   
ATOM   2870  CB  ASP   305    -110.574 -22.146   9.581  1.00 10.00      A   
ATOM   2871  CG  ASP   305    -111.704 -23.151   9.419  1.00 10.00      A   
ATOM   2872  OD1 ASP   305    -111.552 -24.268   9.923  1.00 10.00      A   
ATOM   2873  OD2 ASP   305    -112.736 -22.809   8.798  1.00 10.00      A   
ATOM   2874  C   ASP   305    -108.796 -21.225  11.105  1.00 10.00      A   
ATOM   2875  O   ASP   305    -107.718 -21.810  11.193  1.00 10.00      A   
ATOM   2876  N   LEU   306    -108.907 -19.898  11.079  1.00 10.00      A   
ATOM   2877  HN  LEU   306    -109.792 -19.496  10.957  1.00 10.00      A   
ATOM   2878  CA  LEU   306    -107.737 -19.020  11.229  1.00 10.00      A   
ATOM   2879  CB  LEU   306    -108.089 -17.552  10.957  1.00 10.00      A   
ATOM   2880  CG  LEU   306    -108.515 -17.251   9.516  1.00 10.00      A   
ATOM   2881  CD1 LEU   306    -109.227 -15.894   9.432  1.00 10.00      A   
ATOM   2882  CD2 LEU   306    -107.296 -17.303   8.560  1.00 10.00      A   
ATOM   2883  C   LEU   306    -107.044 -19.177  12.582  1.00 10.00      A   
ATOM   2884  O   LEU   306    -105.814 -19.275  12.637  1.00 10.00      A   
ATOM   2885  N   VAL   307    -107.838 -19.240  13.643  1.00 10.00      A   
ATOM   2886  HN  VAL   307    -108.803 -19.141  13.505  1.00 10.00      A   
ATOM   2887  CA  VAL   307    -107.353 -19.451  15.014  1.00 10.00      A   
ATOM   2888  CB  VAL   307    -108.513 -19.363  16.036  1.00 10.00      A   
ATOM   2889  CG1 VAL   307    -108.096 -19.893  17.405  1.00 10.00      A   
ATOM   2890  CG2 VAL   307    -108.987 -17.927  16.162  1.00 10.00      A   
ATOM   2891  C   VAL   307    -106.568 -20.757  15.181  1.00 10.00      A   
ATOM   2892  O   VAL   307    -105.506 -20.767  15.835  1.00 10.00      A   
ATOM   2893  N   LYS   308    -107.075 -21.857  14.626  1.00 10.00      A   
ATOM   2894  HN  LYS   308    -107.920 -21.805  14.132  1.00 10.00      A   
ATOM   2895  CA  LYS   308    -106.392 -23.135  14.746  1.00 10.00      A   
ATOM   2896  CB  LYS   308    -107.190 -24.288  14.117  1.00 10.00      A   
ATOM   2897  CG  LYS   308    -108.491 -24.599  14.825  1.00 10.00      A   
ATOM   2898  CD  LYS   308    -109.097 -25.881  14.317  1.00 10.00      A   
ATOM   2899  CE  LYS   308    -109.705 -25.729  12.926  1.00 10.00      A   
ATOM   2900  NZ  LYS   308    -110.398 -27.015  12.593  1.00 10.00      A   
ATOM   2901  HZ1 LYS   308    -110.957 -26.906  11.723  1.00 10.00      A   
ATOM   2902  HZ2 LYS   308    -111.034 -27.289  13.368  1.00 10.00      A   
ATOM   2903  HZ3 LYS   308    -109.698 -27.771  12.450  1.00 10.00      A   
ATOM   2904  C   LYS   308    -105.002 -23.049  14.117  1.00 10.00      A   
ATOM   2905  O   LYS   308    -104.056 -23.602  14.640  1.00 10.00      A   
ATOM   2906  N   LEU   309    -104.890 -22.365  12.992  1.00 10.00      A   
ATOM   2907  HN  LEU   309    -105.701 -22.021  12.564  1.00 10.00      A   
ATOM   2908  CA  LEU   309    -103.590 -22.105  12.366  1.00 10.00      A   
ATOM   2909  CB  LEU   309    -103.777 -21.467  10.984  1.00 10.00      A   
ATOM   2910  CG  LEU   309    -102.823 -21.706   9.813  1.00 10.00      A   
ATOM   2911  CD1 LEU   309    -102.745 -20.463   8.956  1.00 10.00      A   
ATOM   2912  CD2 LEU   309    -101.420 -22.215  10.183  1.00 10.00      A   
ATOM   2913  C   LEU   309    -102.736 -21.182  13.246  1.00 10.00      A   
ATOM   2914  O   LEU   309    -101.594 -21.515  13.580  1.00 10.00      A   
ATOM   2915  N   LEU   310    -103.284 -20.037  13.616  1.00 10.00      A   
ATOM   2916  HN  LEU   310    -104.223 -19.861  13.395  1.00 10.00      A   
ATOM   2917  CA  LEU   310    -102.523 -19.028  14.347  1.00 10.00      A   
ATOM   2918  CB  LEU   310    -103.317 -17.712  14.498  1.00 10.00      A   
ATOM   2919  CG  LEU   310    -103.589 -16.991  13.173  1.00 10.00      A   
ATOM   2920  CD1 LEU   310    -104.600 -15.894  13.453  1.00 10.00      A   
ATOM   2921  CD2 LEU   310    -102.296 -16.427  12.532  1.00 10.00      A   
ATOM   2922  C   LEU   310    -102.005 -19.501  15.711  1.00 10.00      A   
ATOM   2923  O   LEU   310    -100.926 -19.094  16.124  1.00 10.00      A   
ATOM   2924  N   CYS   311    -102.757 -20.379  16.380  1.00 10.00      A   
ATOM   2925  HN  CYS   311    -103.639 -20.613  16.023  1.00 10.00      A   
ATOM   2926  CA  CYS   311    -102.316 -21.002  17.621  1.00 10.00      A   
ATOM   2927  CB  CYS   311    -103.355 -22.001  18.140  1.00 10.00      A   
ATOM   2928  SG  CYS   311    -104.646 -21.088  18.838  1.00 10.00      A   
ATOM   2929  HG  CYS   311    -105.788 -21.665  18.494  1.00 10.00      A   
ATOM   2930  C   CYS   311    -100.996 -21.743  17.507  1.00 10.00      A   
ATOM   2931  O   CYS   311    -100.329 -21.975  18.510  1.00 10.00      A   
ATOM   2932  N   GLN   312    -100.654 -22.130  16.290  1.00 10.00      A   
ATOM   2933  HN  GLN   312    -101.224 -21.873  15.535  1.00 10.00      A   
ATOM   2934  CA  GLN   312     -99.472 -22.916  16.032  1.00 10.00      A   
ATOM   2935  CB  GLN   312     -99.780 -24.015  14.996  1.00 10.00      A   
ATOM   2936  CG  GLN   312    -100.936 -24.847  15.469  1.00 10.00      A   
ATOM   2937  CD  GLN   312    -100.835 -26.302  15.148  1.00 10.00      A   
ATOM   2938  OE1 GLN   312    -101.912 -26.843  14.619  1.00 10.00      A   
ATOM   2939  NE2 GLN   312     -99.822 -26.949  15.394  1.00 10.00      A   
ATOM   2940 HE21 GLN   312     -99.067 -26.485  15.813  1.00 10.00      A   
ATOM   2941 HE22 GLN   312     -99.813 -27.901  15.162  1.00 10.00      A   
ATOM   2942  C   GLN   312     -98.309 -22.074  15.576  1.00 10.00      A   
ATOM   2943  O   GLN   312     -97.279 -22.633  15.229  1.00 10.00      A   
ATOM   2944  N   CYS   313     -98.460 -20.737  15.609  1.00 10.00      A   
ATOM   2945  HN  CYS   313     -99.280 -20.364  15.994  1.00 10.00      A   
ATOM   2946  CA  CYS   313     -97.450 -19.824  15.093  1.00 10.00      A   
ATOM   2947  CB  CYS   313     -98.054 -18.974  13.960  1.00 10.00      A   
ATOM   2948  SG  CYS   313     -98.694 -19.959  12.591  1.00 10.00      A   
ATOM   2949  HG  CYS   313     -98.802 -19.169  11.533  1.00 10.00      A   
ATOM   2950  C   CYS   313     -96.842 -18.879  16.145  1.00 10.00      A   
ATOM   2951  O   CYS   313     -96.990 -17.663  15.994  1.00 10.00      A   
ATOM   2952  N   PRO   314     -96.134 -19.420  17.170  1.00 10.00      A   
ATOM   2953  CA  PRO   314     -95.597 -18.583  18.252  1.00 10.00      A   
ATOM   2954  CB  PRO   314     -94.989 -19.604  19.242  1.00 10.00      A   
ATOM   2955  CG  PRO   314     -94.742 -20.830  18.455  1.00 10.00      A   
ATOM   2956  CD  PRO   314     -95.792 -20.849  17.368  1.00 10.00      A   
ATOM   2957  C   PRO   314     -94.517 -17.567  17.819  1.00 10.00      A   
ATOM   2958  O   PRO   314     -94.338 -16.544  18.494  1.00 10.00      A   
ATOM   2959  N   LYS   315     -93.818 -17.838  16.713  1.00 10.00      A   
ATOM   2960  HN  LYS   315     -94.013 -18.654  16.207  1.00 10.00      A   
ATOM   2961  CA  LYS   315     -92.770 -16.936  16.248  1.00 10.00      A   
ATOM   2962  CB  LYS   315     -91.561 -17.727  15.733  1.00 10.00      A   
ATOM   2963  CG  LYS   315     -90.827 -18.518  16.841  1.00 10.00      A   
ATOM   2964  CD  LYS   315     -89.604 -19.190  16.274  1.00 10.00      A   
ATOM   2965  CE  LYS   315     -88.570 -19.530  17.378  1.00 10.00      A   
ATOM   2966  NZ  LYS   315     -89.101 -19.380  18.780  1.00 10.00      A   
ATOM   2967  HZ1 LYS   315     -89.828 -20.101  18.966  1.00 10.00      A   
ATOM   2968  HZ2 LYS   315     -89.525 -18.439  18.903  1.00 10.00      A   
ATOM   2969  HZ3 LYS   315     -88.330 -19.493  19.469  1.00 10.00      A   
ATOM   2970  C   LYS   315     -93.221 -15.883  15.226  1.00 10.00      A   
ATOM   2971  O   LYS   315     -92.402 -15.147  14.673  1.00 10.00      A   
ATOM   2972  N   LEU   316     -94.529 -15.764  15.005  1.00 10.00      A   
ATOM   2973  HN  LEU   316     -95.165 -16.253  15.568  1.00 10.00      A   
ATOM   2974  CA  LEU   316     -95.011 -14.922  13.945  1.00 10.00      A   
ATOM   2975  CB  LEU   316     -96.540 -15.078  13.795  1.00 10.00      A   
ATOM   2976  CG  LEU   316     -97.218 -14.717  12.486  1.00 10.00      A   
ATOM   2977  CD1 LEU   316     -96.661 -15.513  11.300  1.00 10.00      A   
ATOM   2978  CD2 LEU   316     -98.762 -14.845  12.613  1.00 10.00      A   
ATOM   2979  C   LEU   316     -94.637 -13.457  14.191  1.00 10.00      A   
ATOM   2980  O   LEU   316     -94.819 -12.930  15.288  1.00 10.00      A   
ATOM   2981  N   GLN   317     -94.103 -12.813  13.170  1.00 10.00      A   
ATOM   2982  HN  GLN   317     -93.952 -13.298  12.332  1.00 10.00      A   
ATOM   2983  CA  GLN   317     -93.729 -11.410  13.245  1.00 10.00      A   
ATOM   2984  CB  GLN   317     -92.275 -11.232  12.829  1.00 10.00      A   
ATOM   2985  CG  GLN   317     -91.301 -11.822  13.864  1.00 10.00      A   
ATOM   2986  CD  GLN   317     -89.858 -11.604  13.527  1.00 10.00      A   
ATOM   2987  OE1 GLN   317     -89.576 -11.305  12.267  1.00 10.00      A   
ATOM   2988  NE2 GLN   317     -88.981 -11.729  14.394  1.00 10.00      A   
ATOM   2989 HE21 GLN   317     -89.259 -11.974  15.301  1.00 10.00      A   
ATOM   2990 HE22 GLN   317     -88.048 -11.579  14.134  1.00 10.00      A   
ATOM   2991  C   GLN   317     -94.609 -10.519  12.364  1.00 10.00      A   
ATOM   2992  O   GLN   317     -94.762  -9.334  12.629  1.00 10.00      A   
ATOM   2993  N   ARG   318     -95.137 -11.091  11.278  1.00 10.00      A   
ATOM   2994  HN  ARG   318     -94.959 -12.040  11.112  1.00 10.00      A   
ATOM   2995  CA  ARG   318     -95.977 -10.350  10.318  1.00 10.00      A   
ATOM   2996  CB  ARG   318     -95.173  -9.982   9.045  1.00 10.00      A   
ATOM   2997  CG  ARG   318     -96.069  -9.276   7.997  1.00 10.00      A   
ATOM   2998  CD  ARG   318     -95.329  -8.758   6.774  1.00 10.00      A   
ATOM   2999  NE  ARG   318     -93.913  -8.511   6.993  1.00 10.00      A   
ATOM   3000  HE  ARG   318     -93.575  -8.569   7.911  1.00 10.00      A   
ATOM   3001  CZ  ARG   318     -93.066  -8.212   6.011  1.00 10.00      A   
ATOM   3002  NH1 ARG   318     -93.509  -8.108   4.753  1.00 10.00      A   
ATOM   3003 HH11 ARG   318     -92.847  -7.874   3.986  1.00 10.00      A   
ATOM   3004 HH12 ARG   318     -94.516  -8.261   4.542  1.00 10.00      A   
ATOM   3005  NH2 ARG   318     -91.774  -8.004   6.284  1.00 10.00      A   
ATOM   3006 HH21 ARG   318     -91.431  -8.076   7.264  1.00 10.00      A   
ATOM   3007 HH22 ARG   318     -91.111  -7.770   5.517  1.00 10.00      A   
ATOM   3008  C   ARG   318     -97.185 -11.203   9.934  1.00 10.00      A   
ATOM   3009  O   ARG   318     -97.025 -12.364   9.464  1.00 10.00      A   
ATOM   3010  N   LEU   319     -98.387 -10.657  10.160  1.00 10.00      A   
ATOM   3011  HN  LEU   319     -98.437  -9.793  10.619  1.00 10.00      A   
ATOM   3012  CA  LEU   319     -99.624 -11.310   9.742  1.00 10.00      A   
ATOM   3013  CB  LEU   319    -100.505 -11.674  10.942  1.00 10.00      A   
ATOM   3014  CG  LEU   319    -101.861 -12.316  10.572  1.00 10.00      A   
ATOM   3015  CD1 LEU   319    -101.671 -13.659   9.831  1.00 10.00      A   
ATOM   3016  CD2 LEU   319    -102.692 -12.535  11.843  1.00 10.00      A   
ATOM   3017  C   LEU   319    -100.439 -10.397   8.832  1.00 10.00      A   
ATOM   3018  O   LEU   319    -100.820  -9.296   9.245  1.00 10.00      A   
ATOM   3019  N   TRP   320    -100.743 -10.871   7.623  1.00 10.00      A   
ATOM   3020  HN  TRP   320    -100.268 -11.656   7.278  1.00 10.00      A   
ATOM   3021  CA  TRP   320    -101.778 -10.233   6.801  1.00 10.00      A   
ATOM   3022  CB  TRP   320    -101.265  -9.982   5.410  1.00 10.00      A   
ATOM   3023  CG  TRP   320    -100.180  -8.950   5.325  1.00 10.00      A   
ATOM   3024  CD1 TRP   320     -99.405  -8.466   6.323  1.00 10.00      A   
ATOM   3025  CD2 TRP   320     -99.780  -8.282   4.133  1.00 10.00      A   
ATOM   3026  NE1 TRP   320     -98.507  -7.544   5.816  1.00 10.00      A   
ATOM   3027  HE1 TRP   320     -97.828  -7.063   6.335  1.00 10.00      A   
ATOM   3028  CE2 TRP   320     -98.722  -7.420   4.471  1.00 10.00      A   
ATOM   3029  CE3 TRP   320    -100.214  -8.352   2.797  1.00 10.00      A   
ATOM   3030  CZ2 TRP   320     -98.112  -6.577   3.531  1.00 10.00      A   
ATOM   3031  CZ3 TRP   320     -99.607  -7.528   1.854  1.00 10.00      A   
ATOM   3032  CH2 TRP   320     -98.559  -6.651   2.230  1.00 10.00      A   
ATOM   3033  C   TRP   320    -102.963 -11.196   6.751  1.00 10.00      A   
ATOM   3034  O   TRP   320    -102.783 -12.392   6.500  1.00 10.00      A   
ATOM   3035  N   VAL   321    -104.172 -10.687   7.020  1.00 10.00      A   
ATOM   3036  HN  VAL   321    -104.279  -9.717   7.108  1.00 10.00      A   
ATOM   3037  CA  VAL   321    -105.344 -11.565   7.188  1.00 10.00      A   
ATOM   3038  CB  VAL   321    -105.749 -11.890   8.692  1.00 10.00      A   
ATOM   3039  CG1 VAL   321    -105.953 -13.361   9.022  1.00 10.00      A   
ATOM   3040  CG2 VAL   321    -105.234 -10.932   9.758  1.00 10.00      A   
ATOM   3041  C   VAL   321    -106.595 -10.809   6.747  1.00 10.00      A   
ATOM   3042  O   VAL   321    -106.637  -9.558   6.793  1.00 10.00      A   
ATOM   3043  N   LEU   322    -107.625 -11.555   6.373  1.00 10.00      A   
ATOM   3044  HN  LEU   322    -107.516 -12.520   6.242  1.00 10.00      A   
ATOM   3045  CA  LEU   322    -108.933 -10.920   6.157  1.00 10.00      A   
ATOM   3046  CB  LEU   322    -109.816 -11.773   5.232  1.00 10.00      A   
ATOM   3047  CG  LEU   322    -109.433 -11.774   3.764  1.00 10.00      A   
ATOM   3048  CD1 LEU   322    -110.251 -12.817   2.948  1.00 10.00      A   
ATOM   3049  CD2 LEU   322    -109.549 -10.363   3.146  1.00 10.00      A   
ATOM   3050  C   LEU   322    -109.650 -10.646   7.478  1.00 10.00      A   
ATOM   3051  O   LEU   322    -109.334 -11.264   8.510  1.00 10.00      A   
ATOM   3052  N   ASP   323    -110.642  -9.753   7.449  1.00 10.00      A   
ATOM   3053  HN  ASP   323    -110.867  -9.305   6.606  1.00 10.00      A   
ATOM   3054  CA  ASP   323    -111.397  -9.437   8.665  1.00 10.00      A   
ATOM   3055  CB  ASP   323    -112.256  -8.179   8.460  1.00 10.00      A   
ATOM   3056  CG  ASP   323    -113.225  -8.319   7.314  1.00 10.00      A   
ATOM   3057  OD1 ASP   323    -113.462  -9.462   6.830  1.00 10.00      A   
ATOM   3058  OD2 ASP   323    -113.802  -7.291   6.904  1.00 10.00      A   
ATOM   3059  C   ASP   323    -112.222 -10.619   9.200  1.00 10.00      A   
ATOM   3060  O   ASP   323    -112.734 -10.549  10.321  1.00 10.00      A   
ATOM   3061  N   TYR   324    -112.310 -11.711   8.425  1.00 10.00      A   
ATOM   3062  HN  TYR   324    -112.025 -11.653   7.489  1.00 10.00      A   
ATOM   3063  CA  TYR   324    -112.829 -13.016   8.946  1.00 10.00      A   
ATOM   3064  CB  TYR   324    -112.663 -14.108   7.905  1.00 10.00      A   
ATOM   3065  CG  TYR   324    -113.559 -13.928   6.701  1.00 10.00      A   
ATOM   3066  CD1 TYR   324    -113.057 -14.074   5.412  1.00 10.00      A   
ATOM   3067  CD2 TYR   324    -114.910 -13.642   6.857  1.00 10.00      A   
ATOM   3068  CE1 TYR   324    -113.888 -13.946   4.290  1.00 10.00      A   
ATOM   3069  CE2 TYR   324    -115.754 -13.502   5.750  1.00 10.00      A   
ATOM   3070  CZ  TYR   324    -115.228 -13.647   4.481  1.00 10.00      A   
ATOM   3071  OH  TYR   324    -116.065 -13.527   3.396  1.00 10.00      A   
ATOM   3072  HH  TYR   324    -115.885 -14.235   2.773  1.00 10.00      A   
ATOM   3073  C   TYR   324    -112.185 -13.480  10.251  1.00 10.00      A   
ATOM   3074  O   TYR   324    -112.779 -14.257  11.006  1.00 10.00      A   
ATOM   3075  N   ILE   325    -110.957 -13.022  10.510  1.00 10.00      A   
ATOM   3076  HN  ILE   325    -110.484 -12.493   9.834  1.00 10.00      A   
ATOM   3077  CA  ILE   325    -110.314 -13.303  11.794  1.00 10.00      A   
ATOM   3078  CB  ILE   325    -108.940 -12.604  11.898  1.00 10.00      A   
ATOM   3079  CG1 ILE   325    -108.150 -13.101  13.138  1.00 10.00      A   
ATOM   3080  CG2 ILE   325    -109.076 -11.049  11.877  1.00 10.00      A   
ATOM   3081  CD1 ILE   325    -107.938 -14.610  13.202  1.00 10.00      A   
ATOM   3082  C   ILE   325    -111.234 -12.937  12.956  1.00 10.00      A   
ATOM   3083  O   ILE   325    -111.297 -13.666  13.925  1.00 10.00      A   
ATOM   3084  N   GLU   326    -111.945 -11.807  12.818  1.00 10.00      A   
ATOM   3085  HN  GLU   326    -111.821 -11.295  11.992  1.00 10.00      A   
ATOM   3086  CA  GLU   326    -112.901 -11.272  13.810  1.00 10.00      A   
ATOM   3087  CB  GLU   326    -114.079 -12.244  14.012  1.00 10.00      A   
ATOM   3088  CG  GLU   326    -114.942 -12.413  12.763  1.00 10.00      A   
ATOM   3089  CD  GLU   326    -116.217 -13.185  13.027  1.00 10.00      A   
ATOM   3090  OE1 GLU   326    -116.206 -14.186  13.795  1.00 10.00      A   
ATOM   3091  OE2 GLU   326    -117.250 -12.784  12.453  1.00 10.00      A   
ATOM   3092  C   GLU   326    -112.229 -10.890  15.122  1.00 10.00      A   
ATOM   3093  O   GLU   326    -111.052 -11.193  15.328  1.00 10.00      A   
ATOM   3094  N   ASP   327    -112.971 -10.240  16.022  1.00 10.00      A   
ATOM   3095  HN  ASP   327    -113.911 -10.049  15.821  1.00 10.00      A   
ATOM   3096  CA  ASP   327    -112.411  -9.808  17.302  1.00 10.00      A   
ATOM   3097  CB  ASP   327    -113.464  -9.012  18.121  1.00 10.00      A   
ATOM   3098  CG  ASP   327    -113.785  -7.635  17.522  1.00 10.00      A   
ATOM   3099  OD1 ASP   327    -113.009  -7.088  16.690  1.00 10.00      A   
ATOM   3100  OD2 ASP   327    -114.867  -7.102  17.866  1.00 10.00      A   
ATOM   3101  C   ASP   327    -111.918 -11.025  18.130  1.00 10.00      A   
ATOM   3102  O   ASP   327    -110.888 -10.968  18.801  1.00 10.00      A   
ATOM   3103  N   ALA   328    -112.668 -12.112  18.110  1.00 10.00      A   
ATOM   3104  HN  ALA   328    -113.480 -12.137  17.562  1.00 10.00      A   
ATOM   3105  CA  ALA   328    -112.283 -13.287  18.913  1.00 10.00      A   
ATOM   3106  CB  ALA   328    -113.396 -14.321  18.882  1.00 10.00      A   
ATOM   3107  C   ALA   328    -110.943 -13.889  18.434  1.00 10.00      A   
ATOM   3108  O   ALA   328    -110.128 -14.338  19.245  1.00 10.00      A   
ATOM   3109  N   GLY   329    -110.728 -13.900  17.121  1.00 10.00      A   
ATOM   3110  HN  GLY   329    -111.436 -13.561  16.534  1.00 10.00      A   
ATOM   3111  CA  GLY   329    -109.476 -14.398  16.505  1.00 10.00      A   
ATOM   3112  C   GLY   329    -108.294 -13.495  16.840  1.00 10.00      A   
ATOM   3113  O   GLY   329    -107.183 -13.980  17.113  1.00 10.00      A   
ATOM   3114  N   LEU   330    -108.541 -12.179  16.884  1.00 10.00      A   
ATOM   3115  HN  LEU   330    -109.437 -11.847  16.666  1.00 10.00      A   
ATOM   3116  CA  LEU   330    -107.474 -11.218  17.256  1.00 10.00      A   
ATOM   3117  CB  LEU   330    -107.834  -9.786  16.824  1.00 10.00      A   
ATOM   3118  CG  LEU   330    -107.787  -9.561  15.301  1.00 10.00      A   
ATOM   3119  CD1 LEU   330    -108.295  -8.101  14.999  1.00 10.00      A   
ATOM   3120  CD2 LEU   330    -106.378  -9.756  14.646  1.00 10.00      A   
ATOM   3121  C   LEU   330    -107.102 -11.302  18.742  1.00 10.00      A   
ATOM   3122  O   LEU   330    -105.937 -11.093  19.124  1.00 10.00      A   
ATOM   3123  N   GLU   331    -108.083 -11.639  19.571  1.00 10.00      A   
ATOM   3124  HN  GLU   331    -108.991 -11.753  19.220  1.00 10.00      A   
ATOM   3125  CA  GLU   331    -107.839 -11.842  20.981  1.00 10.00      A   
ATOM   3126  CB  GLU   331    -109.171 -12.095  21.673  1.00 10.00      A   
ATOM   3127  CG  GLU   331    -109.087 -12.158  23.155  1.00 10.00      A   
ATOM   3128  CD  GLU   331    -110.435 -11.932  23.804  1.00 10.00      A   
ATOM   3129  OE1 GLU   331    -111.419 -12.622  23.427  1.00 10.00      A   
ATOM   3130  OE2 GLU   331    -110.510 -11.050  24.699  1.00 10.00      A   
ATOM   3131  C   GLU   331    -106.889 -13.052  21.163  1.00 10.00      A   
ATOM   3132  O   GLU   331    -105.968 -13.034  22.010  1.00 10.00      A   
ATOM   3133  N   VAL   332    -107.093 -14.089  20.352  1.00 10.00      A   
ATOM   3134  HN  VAL   332    -107.846 -14.069  19.725  1.00 10.00      A   
ATOM   3135  CA  VAL   332    -106.202 -15.272  20.382  1.00 10.00      A   
ATOM   3136  CB  VAL   332    -106.797 -16.454  19.599  1.00 10.00      A   
ATOM   3137  CG1 VAL   332    -105.746 -17.534  19.377  1.00 10.00      A   
ATOM   3138  CG2 VAL   332    -107.953 -17.030  20.378  1.00 10.00      A   
ATOM   3139  C   VAL   332    -104.816 -14.929  19.846  1.00 10.00      A   
ATOM   3140  O   VAL   332    -103.804 -15.310  20.426  1.00 10.00      A   
ATOM   3141  N   LEU   333    -104.782 -14.193  18.741  1.00 10.00      A   
ATOM   3142  HN  LEU   333    -105.621 -13.994  18.276  1.00 10.00      A   
ATOM   3143  CA  LEU   333    -103.526 -13.668  18.195  1.00 10.00      A   
ATOM   3144  CB  LEU   333    -103.794 -12.790  16.990  1.00 10.00      A   
ATOM   3145  CG  LEU   333    -102.552 -12.159  16.356  1.00 10.00      A   
ATOM   3146  CD1 LEU   333    -101.723 -13.226  15.614  1.00 10.00      A   
ATOM   3147  CD2 LEU   333    -102.917 -11.039  15.407  1.00 10.00      A   
ATOM   3148  C   LEU   333    -102.736 -12.900  19.273  1.00 10.00      A   
ATOM   3149  O   LEU   333    -101.545 -13.125  19.447  1.00 10.00      A   
ATOM   3150  N   ALA   334    -103.411 -12.034  20.021  1.00 10.00      A   
ATOM   3151  HN  ALA   334    -104.372 -11.919  19.864  1.00 10.00      A   
ATOM   3152  CA  ALA   334    -102.761 -11.239  21.081  1.00 10.00      A   
ATOM   3153  CB  ALA   334    -103.763 -10.256  21.680  1.00 10.00      A   
ATOM   3154  C   ALA   334    -102.126 -12.095  22.186  1.00 10.00      A   
ATOM   3155  O   ALA   334    -101.079 -11.732  22.746  1.00 10.00      A   
ATOM   3156  N   SER   335    -102.764 -13.213  22.512  1.00 10.00      A   
ATOM   3157  HN  SER   335    -103.628 -13.406  22.090  1.00 10.00      A   
ATOM   3158  CA  SER   335    -102.215 -14.171  23.487  1.00 10.00      A   
ATOM   3159  CB  SER   335    -103.322 -15.146  23.894  1.00 10.00      A   
ATOM   3160  OG  SER   335    -102.865 -15.938  24.955  1.00 10.00      A   
ATOM   3161  HG  SER   335    -102.180 -16.533  24.640  1.00 10.00      A   
ATOM   3162  C   SER   335    -101.017 -15.006  23.007  1.00 10.00      A   
ATOM   3163  O   SER   335    -100.171 -15.431  23.819  1.00 10.00      A   
ATOM   3164  N   THR   336    -101.006 -15.304  21.712  1.00 10.00      A   
ATOM   3165  HN  THR   336    -101.636 -14.827  21.132  1.00 10.00      A   
ATOM   3166  CA  THR   336    -100.125 -16.291  21.088  1.00 10.00      A   
ATOM   3167  CB  THR   336    -100.832 -16.928  19.857  1.00 10.00      A   
ATOM   3168  OG1 THR   336    -102.050 -17.529  20.307  1.00 10.00      A   
ATOM   3169  HG1 THR   336    -102.172 -17.344  21.241  1.00 10.00      A   
ATOM   3170  CG2 THR   336     -99.924 -18.003  19.203  1.00 10.00      A   
ATOM   3171  C   THR   336     -98.839 -15.729  20.526  1.00 10.00      A   
ATOM   3172  O   THR   336     -97.775 -16.353  20.637  1.00 10.00      A   
ATOM   3173  N   CYS   337     -98.951 -14.602  19.847  1.00 10.00      A   
ATOM   3174  HN  CYS   337     -99.779 -14.081  19.904  1.00 10.00      A   
ATOM   3175  CA  CYS   337     -97.857 -14.127  19.013  1.00 10.00      A   
ATOM   3176  CB  CYS   337     -98.346 -13.805  17.608  1.00 10.00      A   
ATOM   3177  SG  CYS   337     -99.173 -15.238  16.819  1.00 10.00      A   
ATOM   3178  HG  CYS   337    -100.006 -14.774  15.899  1.00 10.00      A   
ATOM   3179  C   CYS   337     -97.178 -12.935  19.665  1.00 10.00      A   
ATOM   3180  O   CYS   337     -97.415 -11.802  19.290  1.00 10.00      A   
ATOM   3181  N   LYS   338     -96.342 -13.201  20.669  1.00 10.00      A   
ATOM   3182  HN  LYS   338     -96.134 -14.133  20.891  1.00 10.00      A   
ATOM   3183  CA  LYS   338     -95.727 -12.114  21.451  1.00 10.00      A   
ATOM   3184  CB  LYS   338     -95.211 -12.648  22.776  1.00 10.00      A   
ATOM   3185  CG  LYS   338     -96.332 -13.185  23.660  1.00 10.00      A   
ATOM   3186  CD  LYS   338     -97.362 -12.089  23.900  1.00 10.00      A   
ATOM   3187  CE  LYS   338     -98.401 -12.532  24.881  1.00 10.00      A   
ATOM   3188  NZ  LYS   338     -99.429 -11.483  25.016  1.00 10.00      A   
ATOM   3189  HZ1 LYS   338    -100.157 -11.782  25.697  1.00 10.00      A   
ATOM   3190  HZ2 LYS   338     -99.883 -11.306  24.096  1.00 10.00      A   
ATOM   3191  HZ3 LYS   338     -98.997 -10.599  25.352  1.00 10.00      A   
ATOM   3192  C   LYS   338     -94.642 -11.352  20.706  1.00 10.00      A   
ATOM   3193  O   LYS   338     -94.186 -10.286  21.172  1.00 10.00      A   
ATOM   3194  N   ASP   339     -94.221 -11.904  19.559  1.00 10.00      A   
ATOM   3195  HN  ASP   339     -94.595 -12.764  19.273  1.00 10.00      A   
ATOM   3196  CA  ASP   339     -93.225 -11.254  18.736  1.00 10.00      A   
ATOM   3197  CB  ASP   339     -92.168 -12.243  18.227  1.00 10.00      A   
ATOM   3198  CG  ASP   339     -90.826 -11.573  17.958  1.00 10.00      A   
ATOM   3199  OD1 ASP   339     -90.513 -10.577  18.648  1.00 10.00      A   
ATOM   3200  OD2 ASP   339     -90.074 -12.040  17.065  1.00 10.00      A   
ATOM   3201  C   ASP   339     -93.834 -10.529  17.546  1.00 10.00      A   
ATOM   3202  O   ASP   339     -93.093 -10.027  16.700  1.00 10.00      A   
ATOM   3203  N   LEU   340     -95.168 -10.447  17.481  1.00 10.00      A   
ATOM   3204  HN  LEU   340     -95.716 -10.840  18.193  1.00 10.00      A   
ATOM   3205  CA  LEU   340     -95.809  -9.780  16.365  1.00 10.00      A   
ATOM   3206  CB  LEU   340     -97.352  -9.846  16.495  1.00 10.00      A   
ATOM   3207  CG  LEU   340     -98.091  -9.593  15.179  1.00 10.00      A   
ATOM   3208  CD1 LEU   340     -97.931 -10.738  14.205  1.00 10.00      A   
ATOM   3209  CD2 LEU   340     -99.596  -9.342  15.458  1.00 10.00      A   
ATOM   3210  C   LEU   340     -95.335  -8.325  16.237  1.00 10.00      A   
ATOM   3211  O   LEU   340     -95.374  -7.570  17.212  1.00 10.00      A   
ATOM   3212  N   ARG   341     -94.917  -7.943  15.032  1.00 10.00      A   
ATOM   3213  HN  ARG   341     -94.921  -8.606  14.311  1.00 10.00      A   
ATOM   3214  CA  ARG   341     -94.455  -6.595  14.723  1.00 10.00      A   
ATOM   3215  CB  ARG   341     -93.112  -6.641  13.987  1.00 10.00      A   
ATOM   3216  CG  ARG   341     -92.032  -7.569  14.607  1.00 10.00      A   
ATOM   3217  CD  ARG   341     -91.621  -7.084  15.953  1.00 10.00      A   
ATOM   3218  NE  ARG   341     -90.655  -7.979  16.619  1.00 10.00      A   
ATOM   3219  HE  ARG   341     -91.019  -8.665  17.217  1.00 10.00      A   
ATOM   3220  CZ  ARG   341     -89.339  -7.916  16.464  1.00 10.00      A   
ATOM   3221  NH1 ARG   341     -88.813  -7.018  15.645  1.00 10.00      A   
ATOM   3222 HH11 ARG   341     -87.781  -6.967  15.522  1.00 10.00      A   
ATOM   3223 HH12 ARG   341     -89.431  -6.363  15.125  1.00 10.00      A   
ATOM   3224  NH2 ARG   341     -88.538  -8.745  17.143  1.00 10.00      A   
ATOM   3225 HH21 ARG   341     -88.947  -9.443  17.797  1.00 10.00      A   
ATOM   3226 HH22 ARG   341     -87.507  -8.691  17.017  1.00 10.00      A   
ATOM   3227  C   ARG   341     -95.434  -5.827  13.814  1.00 10.00      A   
ATOM   3228  O   ARG   341     -95.434  -4.599  13.782  1.00 10.00      A   
ATOM   3229  N   GLU   342     -96.173  -6.553  12.976  1.00 10.00      A   
ATOM   3230  HN  GLU   342     -96.178  -7.529  13.060  1.00 10.00      A   
ATOM   3231  CA  GLU   342     -96.978  -5.913  11.933  1.00 10.00      A   
ATOM   3232  CB  GLU   342     -96.195  -5.838  10.611  1.00 10.00      A   
ATOM   3233  CG  GLU   342     -97.023  -5.361   9.381  1.00 10.00      A   
ATOM   3234  CD  GLU   342     -96.195  -5.478   8.080  1.00 10.00      A   
ATOM   3235  OE1 GLU   342     -94.935  -5.445   8.141  1.00 10.00      A   
ATOM   3236  OE2 GLU   342     -96.774  -5.653   7.010  1.00 10.00      A   
ATOM   3237  C   GLU   342     -98.227  -6.732  11.740  1.00 10.00      A   
ATOM   3238  O   GLU   342     -98.137  -7.963  11.616  1.00 10.00      A   
ATOM   3239  N   LEU   343     -99.388  -6.047  11.749  1.00 10.00      A   
ATOM   3240  HN  LEU   343     -99.355  -5.084  11.929  1.00 10.00      A   
ATOM   3241  CA  LEU   343    -100.680  -6.655  11.507  1.00 10.00      A   
ATOM   3242  CB  LEU   343    -101.556  -6.669  12.769  1.00 10.00      A   
ATOM   3243  CG  LEU   343    -103.014  -7.169  12.586  1.00 10.00      A   
ATOM   3244  CD1 LEU   343    -103.040  -8.673  12.178  1.00 10.00      A   
ATOM   3245  CD2 LEU   343    -103.843  -6.968  13.867  1.00 10.00      A   
ATOM   3246  C   LEU   343    -101.417  -5.896  10.425  1.00 10.00      A   
ATOM   3247  O   LEU   343    -101.601  -4.667  10.537  1.00 10.00      A   
ATOM   3248  N   ARG   344    -101.866  -6.603   9.386  1.00 10.00      A   
ATOM   3249  HN  ARG   344    -101.619  -7.546   9.290  1.00 10.00      A   
ATOM   3250  CA  ARG   344    -102.745  -5.955   8.369  1.00 10.00      A   
ATOM   3251  CB  ARG   344    -102.066  -5.853   6.989  1.00 10.00      A   
ATOM   3252  CG  ARG   344    -100.741  -5.100   7.048  1.00 10.00      A   
ATOM   3253  CD  ARG   344    -100.329  -4.634   5.652  1.00 10.00      A   
ATOM   3254  NE  ARG   344     -98.983  -4.119   5.754  1.00 10.00      A   
ATOM   3255  HE  ARG   344     -98.460  -4.425   6.525  1.00 10.00      A   
ATOM   3256  CZ  ARG   344     -98.394  -3.284   4.912  1.00 10.00      A   
ATOM   3257  NH1 ARG   344     -99.013  -2.854   3.817  1.00 10.00      A   
ATOM   3258 HH11 ARG   344     -99.980  -3.173   3.607  1.00 10.00      A   
ATOM   3259 HH12 ARG   344     -98.530  -2.197   3.170  1.00 10.00      A   
ATOM   3260  NH2 ARG   344     -97.131  -2.929   5.163  1.00 10.00      A   
ATOM   3261 HH21 ARG   344     -96.638  -3.306   5.998  1.00 10.00      A   
ATOM   3262 HH22 ARG   344     -96.644  -2.277   4.524  1.00 10.00      A   
ATOM   3263  C   ARG   344    -104.015  -6.765   8.266  1.00 10.00      A   
ATOM   3264  O   ARG   344    -103.956  -7.974   7.974  1.00 10.00      A   
ATOM   3265  N   VAL   345    -105.151  -6.112   8.541  1.00 10.00      A   
ATOM   3266  HN  VAL   345    -105.099  -5.163   8.781  1.00 10.00      A   
ATOM   3267  CA  VAL   345    -106.481  -6.757   8.498  1.00 10.00      A   
ATOM   3268  CB  VAL   345    -107.238  -6.628   9.854  1.00 10.00      A   
ATOM   3269  CG1 VAL   345    -108.659  -7.235   9.775  1.00 10.00      A   
ATOM   3270  CG2 VAL   345    -106.454  -7.321  10.987  1.00 10.00      A   
ATOM   3271  C   VAL   345    -107.272  -6.101   7.365  1.00 10.00      A   
ATOM   3272  O   VAL   345    -107.645  -4.907   7.443  1.00 10.00      A   
ATOM   3273  N   PHE   346    -107.502  -6.874   6.303  1.00 10.00      A   
ATOM   3274  HN  PHE   346    -107.261  -7.822   6.359  1.00 10.00      A   
ATOM   3275  CA  PHE   346    -108.093  -6.381   5.060  1.00 10.00      A   
ATOM   3276  CB  PHE   346    -107.426  -7.082   3.875  1.00 10.00      A   
ATOM   3277  CG  PHE   346    -105.969  -6.666   3.666  1.00 10.00      A   
ATOM   3278  CD1 PHE   346    -104.932  -7.476   4.082  1.00 10.00      A   
ATOM   3279  CD2 PHE   346    -105.658  -5.429   3.097  1.00 10.00      A   
ATOM   3280  CE1 PHE   346    -103.589  -7.058   3.926  1.00 10.00      A   
ATOM   3281  CE2 PHE   346    -104.307  -5.029   2.912  1.00 10.00      A   
ATOM   3282  CZ  PHE   346    -103.294  -5.841   3.345  1.00 10.00      A   
ATOM   3283  C   PHE   346    -109.579  -6.699   5.051  1.00 10.00      A   
ATOM   3284  O   PHE   346    -109.993  -7.696   5.662  1.00 10.00      A   
ATOM   3285  N   PRO   347    -110.384  -5.894   4.332  1.00 10.00      A   
ATOM   3286  CA  PRO   347    -111.846  -6.114   4.336  1.00 10.00      A   
ATOM   3287  CB  PRO   347    -112.409  -4.772   3.802  1.00 10.00      A   
ATOM   3288  CG  PRO   347    -111.281  -4.206   2.898  1.00 10.00      A   
ATOM   3289  CD  PRO   347    -109.967  -4.768   3.459  1.00 10.00      A   
ATOM   3290  C   PRO   347    -112.254  -7.288   3.407  1.00 10.00      A   
ATOM   3291  O   PRO   347    -111.765  -7.377   2.285  1.00 10.00      A   
ATOM   3292  N   SER   348    -113.113  -8.191   3.878  1.00 10.00      A   
ATOM   3293  HN  SER   348    -113.442  -8.107   4.797  1.00 10.00      A   
ATOM   3294  CA  SER   348    -113.577  -9.312   3.049  1.00 10.00      A   
ATOM   3295  CB  SER   348    -114.110 -10.444   3.940  1.00 10.00      A   
ATOM   3296  OG  SER   348    -115.096  -9.984   4.840  1.00 10.00      A   
ATOM   3297  HG  SER   348    -114.678  -9.494   5.552  1.00 10.00      A   
ATOM   3298  C   SER   348    -114.658  -8.803   2.075  1.00 10.00      A   
ATOM   3299  O   SER   348    -114.770  -9.253   0.928  1.00 10.00      A   
ATOM   3300  N   GLU   349    -115.434  -7.824   2.533  1.00 10.00      A   
ATOM   3301  HN  GLU   349    -115.305  -7.500   3.449  1.00 10.00      A   
ATOM   3302  CA  GLU   349    -116.469  -7.223   1.709  1.00 10.00      A   
ATOM   3303  CB  GLU   349    -117.859  -7.726   2.138  1.00 10.00      A   
ATOM   3304  CG  GLU   349    -117.987  -9.247   2.010  1.00 10.00      A   
ATOM   3305  CD  GLU   349    -118.242  -9.698   0.586  1.00 10.00      A   
ATOM   3306  OE1 GLU   349    -118.358  -8.838  -0.326  1.00 10.00      A   
ATOM   3307  OE2 GLU   349    -118.348 -10.936   0.372  1.00 10.00      A   
ATOM   3308  C   GLU   349    -116.420  -5.695   1.808  1.00 10.00      A   
ATOM   3309  O   GLU   349    -117.318  -5.086   2.396  1.00 10.00      A   
ATOM   3310  N   PRO   350    -115.406  -5.079   1.187  1.00 10.00      A   
ATOM   3311  CA  PRO   350    -115.170  -3.648   1.350  1.00 10.00      A   
ATOM   3312  CB  PRO   350    -113.893  -3.392   0.531  1.00 10.00      A   
ATOM   3313  CG  PRO   350    -113.675  -4.586  -0.327  1.00 10.00      A   
ATOM   3314  CD  PRO   350    -114.422  -5.729   0.300  1.00 10.00      A   
ATOM   3315  C   PRO   350    -116.328  -2.792   0.806  1.00 10.00      A   
ATOM   3316  O   PRO   350    -116.492  -1.643   1.207  1.00 10.00      A   
ATOM   3317  N   PHE   351    -117.113  -3.335  -0.115  1.00 10.00      A   
ATOM   3318  HN  PHE   351    -117.002  -4.277  -0.361  1.00 10.00      A   
ATOM   3319  CA  PHE   351    -118.136  -2.532  -0.759  1.00 10.00      A   
ATOM   3320  CB  PHE   351    -118.061  -2.654  -2.293  1.00 10.00      A   
ATOM   3321  CG  PHE   351    -116.657  -2.535  -2.838  1.00 10.00      A   
ATOM   3322  CD1 PHE   351    -116.001  -3.647  -3.340  1.00 10.00      A   
ATOM   3323  CD2 PHE   351    -115.986  -1.302  -2.847  1.00 10.00      A   
ATOM   3324  CE1 PHE   351    -114.690  -3.541  -3.834  1.00 10.00      A   
ATOM   3325  CE2 PHE   351    -114.681  -1.203  -3.331  1.00 10.00      A   
ATOM   3326  CZ  PHE   351    -114.033  -2.331  -3.811  1.00 10.00      A   
ATOM   3327  C   PHE   351    -119.542  -2.781  -0.206  1.00 10.00      A   
ATOM   3328  O   PHE   351    -120.525  -2.359  -0.801  1.00 10.00      A   
ATOM   3329  N   VAL   352    -119.629  -3.431   0.950  1.00 10.00      A   
ATOM   3330  HN  VAL   352    -118.824  -3.832   1.339  1.00 10.00      A   
ATOM   3331  CA  VAL   352    -120.909  -3.559   1.651  1.00 10.00      A   
ATOM   3332  CB  VAL   352    -121.239  -5.025   2.019  1.00 10.00      A   
ATOM   3333  CG1 VAL   352    -122.679  -5.109   2.533  1.00 10.00      A   
ATOM   3334  CG2 VAL   352    -121.065  -5.936   0.825  1.00 10.00      A   
ATOM   3335  C   VAL   352    -120.866  -2.726   2.935  1.00 10.00      A   
ATOM   3336  O   VAL   352    -119.876  -2.787   3.711  1.00 10.00      A   
ATOM   3337  N   MET   353    -121.943  -1.985   3.164  1.00 10.00      A   
ATOM   3338  HN  MET   353    -122.702  -2.072   2.550  1.00 10.00      A   
ATOM   3339  CA  MET   353    -122.062  -1.041   4.285  1.00 10.00      A   
ATOM   3340  CB  MET   353    -123.215  -0.042   4.056  1.00 10.00      A   
ATOM   3341  CG  MET   353    -123.017   1.272   4.836  1.00 10.00      A   
ATOM   3342  SD  MET   353    -124.504   2.199   5.260  1.00 10.00      A   
ATOM   3343  CE  MET   353    -123.957   2.860   6.851  1.00 10.00      A   
ATOM   3344  C   MET   353    -122.274  -1.722   5.631  1.00 10.00      A   
ATOM   3345  O   MET   353    -121.550  -1.441   6.590  1.00 10.00      A   
ATOM   3346  N   GLU   354    -123.281  -2.589   5.715  1.00 10.00      A   
ATOM   3347  HN  GLU   354    -123.865  -2.736   4.942  1.00 10.00      A   
ATOM   3348  CA  GLU   354    -123.520  -3.321   6.954  1.00 10.00      A   
ATOM   3349  CB  GLU   354    -124.930  -3.914   7.007  1.00 10.00      A   
ATOM   3350  CG  GLU   354    -126.094  -2.896   7.307  1.00 10.00      A   
ATOM   3351  CD  GLU   354    -125.797  -1.941   8.488  1.00 10.00      A   
ATOM   3352  OE1 GLU   354    -125.372  -2.417   9.577  1.00 10.00      A   
ATOM   3353  OE2 GLU   354    -125.998  -0.709   8.327  1.00 10.00      A   
ATOM   3354  C   GLU   354    -122.456  -4.417   7.129  1.00 10.00      A   
ATOM   3355  O   GLU   354    -122.071  -5.056   6.149  1.00 10.00      A   
ATOM   3356  N   PRO   355    -122.013  -4.650   8.383  1.00 10.00      A   
ATOM   3357  CA  PRO   355    -120.902  -5.567   8.698  1.00 10.00      A   
ATOM   3358  CB  PRO   355    -120.707  -5.407  10.213  1.00 10.00      A   
ATOM   3359  CG  PRO   355    -121.543  -4.219  10.614  1.00 10.00      A   
ATOM   3360  CD  PRO   355    -122.609  -4.065   9.599  1.00 10.00      A   
ATOM   3361  C   PRO   355    -121.219  -7.015   8.360  1.00 10.00      A   
ATOM   3362  O   PRO   355    -122.333  -7.491   8.615  1.00 10.00      A   
ATOM   3363  N   ASN   356    -120.248  -7.719   7.781  1.00 10.00      A   
ATOM   3364  HN  ASN   356    -119.392  -7.294   7.565  1.00 10.00      A   
ATOM   3365  CA  ASN   356    -120.466  -9.115   7.474  1.00 10.00      A   
ATOM   3366  CB  ASN   356    -120.138  -9.441   6.017  1.00 10.00      A   
ATOM   3367  CG  ASN   356    -118.692  -9.266   5.706  1.00 10.00      A   
ATOM   3368  OD1 ASN   356    -118.131  -8.190   5.915  1.00 10.00      A   
ATOM   3369  ND2 ASN   356    -118.059 -10.325   5.214  1.00 10.00      A   
ATOM   3370 HD21 ASN   356    -118.570 -11.152   5.085  1.00 10.00      A   
ATOM   3371 HD22 ASN   356    -117.107 -10.237   5.001  1.00 10.00      A   
ATOM   3372  C   ASN   356    -119.710 -10.000   8.438  1.00 10.00      A   
ATOM   3373  O   ASN   356    -119.886 -11.212   8.448  1.00 10.00      A   
ATOM   3374  N   VAL   357    -118.899  -9.373   9.273  1.00 10.00      A   
ATOM   3375  HN  VAL   357    -118.849  -8.395   9.224  1.00 10.00      A   
ATOM   3376  CA  VAL   357    -118.085 -10.049  10.250  1.00 10.00      A   
ATOM   3377  CB  VAL   357    -116.586 -10.113   9.769  1.00 10.00      A   
ATOM   3378  CG1 VAL   357    -116.466 -11.103   8.661  1.00 10.00      A   
ATOM   3379  CG2 VAL   357    -116.138  -8.735   9.274  1.00 10.00      A   
ATOM   3380  C   VAL   357    -118.091  -9.252  11.541  1.00 10.00      A   
ATOM   3381  O   VAL   357    -118.267  -8.032  11.521  1.00 10.00      A   
ATOM   3382  N   ALA   358    -117.836  -9.938  12.647  1.00 10.00      A   
ATOM   3383  HN  ALA   358    -117.739 -10.911  12.584  1.00 10.00      A   
ATOM   3384  CA  ALA   358    -117.693  -9.308  13.947  1.00 10.00      A   
ATOM   3385  CB  ALA   358    -118.147 -10.282  15.042  1.00 10.00      A   
ATOM   3386  C   ALA   358    -116.239  -8.880  14.164  1.00 10.00      A   
ATOM   3387  O   ALA   358    -115.559  -9.417  15.031  1.00 10.00      A   
ATOM   3388  N   LEU   359    -115.783  -7.912  13.367  1.00 10.00      A   
ATOM   3389  HN  LEU   359    -116.369  -7.587  12.652  1.00 10.00      A   
ATOM   3390  CA  LEU   359    -114.465  -7.313  13.500  1.00 10.00      A   
ATOM   3391  CB  LEU   359    -113.694  -7.465  12.197  1.00 10.00      A   
ATOM   3392  CG  LEU   359    -112.358  -6.769  12.447  1.00 10.00      A   
ATOM   3393  CD1 LEU   359    -111.272  -7.775  12.752  1.00 10.00      A   
ATOM   3394  CD2 LEU   359    -111.994  -5.672  11.407  1.00 10.00      A   
ATOM   3395  C   LEU   359    -114.723  -5.831  13.769  1.00 10.00      A   
ATOM   3396  O   LEU   359    -115.318  -5.136  12.924  1.00 10.00      A   
ATOM   3397  N   THR   360    -114.311  -5.344  14.937  1.00 10.00      A   
ATOM   3398  HN  THR   360    -113.783  -5.915  15.535  1.00 10.00      A   
ATOM   3399  CA  THR   360    -114.626  -3.978  15.350  1.00 10.00      A   
ATOM   3400  CB  THR   360    -115.717  -3.951  16.442  1.00 10.00      A   
ATOM   3401  OG1 THR   360    -115.187  -4.521  17.638  1.00 10.00      A   
ATOM   3402  HG1 THR   360    -115.561  -5.394  17.770  1.00 10.00      A   
ATOM   3403  CG2 THR   360    -116.972  -4.715  16.030  1.00 10.00      A   
ATOM   3404  C   THR   360    -113.369  -3.366  15.922  1.00 10.00      A   
ATOM   3405  O   THR   360    -112.281  -3.916  15.758  1.00 10.00      A   
ATOM   3406  N   GLU   361    -113.506  -2.220  16.574  1.00 10.00      A   
ATOM   3407  HN  GLU   361    -114.378  -1.773  16.601  1.00 10.00      A   
ATOM   3408  CA  GLU   361    -112.369  -1.630  17.245  1.00 10.00      A   
ATOM   3409  CB  GLU   361    -112.759  -0.302  17.936  1.00 10.00      A   
ATOM   3410  CG  GLU   361    -113.587  -0.430  19.261  1.00 10.00      A   
ATOM   3411  CD  GLU   361    -115.079  -0.641  19.034  1.00 10.00      A   
ATOM   3412  OE1 GLU   361    -115.852  -0.507  20.014  1.00 10.00      A   
ATOM   3413  OE2 GLU   361    -115.501  -0.927  17.890  1.00 10.00      A   
ATOM   3414  C   GLU   361    -111.754  -2.568  18.272  1.00 10.00      A   
ATOM   3415  O   GLU   361    -110.571  -2.450  18.551  1.00 10.00      A   
ATOM   3416  N   GLN   362    -112.557  -3.439  18.897  1.00 10.00      A   
ATOM   3417  HN  GLN   362    -113.497  -3.512  18.627  1.00 10.00      A   
ATOM   3418  CA  GLN   362    -112.045  -4.287  19.980  1.00 10.00      A   
ATOM   3419  CB  GLN   362    -113.145  -5.121  20.604  1.00 10.00      A   
ATOM   3420  CG  GLN   362    -112.677  -6.001  21.782  1.00 10.00      A   
ATOM   3421  CD  GLN   362    -111.883  -5.252  22.862  1.00 10.00      A   
ATOM   3422  OE1 GLN   362    -112.330  -4.216  23.398  1.00 10.00      A   
ATOM   3423  NE2 GLN   362    -110.706  -5.806  23.218  1.00 10.00      A   
ATOM   3424 HE21 GLN   362    -110.433  -6.636  22.775  1.00 10.00      A   
ATOM   3425 HE22 GLN   362    -110.172  -5.356  23.905  1.00 10.00      A   
ATOM   3426  C   GLN   362    -110.860  -5.186  19.547  1.00 10.00      A   
ATOM   3427  O   GLN   362    -109.899  -5.350  20.300  1.00 10.00      A   
ATOM   3428  N   GLY   363    -110.922  -5.756  18.357  1.00 10.00      A   
ATOM   3429  HN  GLY   363    -111.719  -5.643  17.798  1.00 10.00      A   
ATOM   3430  CA  GLY   363    -109.770  -6.569  17.877  1.00 10.00      A   
ATOM   3431  C   GLY   363    -108.444  -5.810  17.892  1.00 10.00      A   
ATOM   3432  O   GLY   363    -107.406  -6.345  18.323  1.00 10.00      A   
ATOM   3433  N   LEU   364    -108.450  -4.557  17.426  1.00 10.00      A   
ATOM   3434  HN  LEU   364    -109.286  -4.165  17.098  1.00 10.00      A   
ATOM   3435  CA  LEU   364    -107.212  -3.761  17.400  1.00 10.00      A   
ATOM   3436  CB  LEU   364    -107.379  -2.471  16.570  1.00 10.00      A   
ATOM   3437  CG  LEU   364    -106.235  -1.871  15.727  1.00 10.00      A   
ATOM   3438  CD1 LEU   364    -106.422  -0.386  15.410  1.00 10.00      A   
ATOM   3439  CD2 LEU   364    -104.810  -2.208  16.069  1.00 10.00      A   
ATOM   3440  C   LEU   364    -106.755  -3.416  18.805  1.00 10.00      A   
ATOM   3441  O   LEU   364    -105.578  -3.448  19.089  1.00 10.00      A   
ATOM   3442  N   VAL   365    -107.687  -3.088  19.690  1.00 10.00      A   
ATOM   3443  HN  VAL   365    -108.614  -2.982  19.390  1.00 10.00      A   
ATOM   3444  CA  VAL   365    -107.369  -2.879  21.106  1.00 10.00      A   
ATOM   3445  CB  VAL   365    -108.622  -2.434  21.923  1.00 10.00      A   
ATOM   3446  CG1 VAL   365    -108.298  -2.336  23.389  1.00 10.00      A   
ATOM   3447  CG2 VAL   365    -109.114  -1.079  21.387  1.00 10.00      A   
ATOM   3448  C   VAL   365    -106.710  -4.139  21.713  1.00 10.00      A   
ATOM   3449  O   VAL   365    -105.689  -4.042  22.384  1.00 10.00      A   
ATOM   3450  N   SER   366    -107.272  -5.310  21.440  1.00 10.00      A   
ATOM   3451  HN  SER   366    -108.077  -5.343  20.882  1.00 10.00      A   
ATOM   3452  CA  SER   366    -106.697  -6.567  21.971  1.00 10.00      A   
ATOM   3453  CB  SER   366    -107.507  -7.793  21.548  1.00 10.00      A   
ATOM   3454  OG  SER   366    -108.785  -7.783  22.151  1.00 10.00      A   
ATOM   3455  HG  SER   366    -109.224  -6.951  21.958  1.00 10.00      A   
ATOM   3456  C   SER   366    -105.217  -6.751  21.581  1.00 10.00      A   
ATOM   3457  O   SER   366    -104.370  -6.969  22.451  1.00 10.00      A   
ATOM   3458  N   VAL   367    -104.923  -6.636  20.296  1.00 10.00      A   
ATOM   3459  HN  VAL   367    -105.636  -6.446  19.652  1.00 10.00      A   
ATOM   3460  CA  VAL   367    -103.548  -6.789  19.826  1.00 10.00      A   
ATOM   3461  CB  VAL   367    -103.530  -6.867  18.285  1.00 10.00      A   
ATOM   3462  CG1 VAL   367    -102.104  -6.849  17.734  1.00 10.00      A   
ATOM   3463  CG2 VAL   367    -104.269  -8.151  17.840  1.00 10.00      A   
ATOM   3464  C   VAL   367    -102.630  -5.694  20.366  1.00 10.00      A   
ATOM   3465  O   VAL   367    -101.492  -5.936  20.718  1.00 10.00      A   
ATOM   3466  N   SER   368    -103.114  -4.468  20.431  1.00 10.00      A   
ATOM   3467  HN  SER   368    -104.011  -4.271  20.090  1.00 10.00      A   
ATOM   3468  CA  SER   368    -102.294  -3.402  21.018  1.00 10.00      A   
ATOM   3469  CB  SER   368    -103.007  -2.027  20.925  1.00 10.00      A   
ATOM   3470  OG  SER   368    -103.989  -1.851  21.959  1.00 10.00      A   
ATOM   3471  HG  SER   368    -103.788  -1.058  22.460  1.00 10.00      A   
ATOM   3472  C   SER   368    -101.883  -3.704  22.458  1.00 10.00      A   
ATOM   3473  O   SER   368    -100.782  -3.351  22.863  1.00 10.00      A   
ATOM   3474  N   MET   369    -102.789  -4.317  23.228  1.00 10.00      A   
ATOM   3475  HN  MET   369    -103.662  -4.543  22.846  1.00 10.00      A   
ATOM   3476  CA  MET   369    -102.515  -4.656  24.616  1.00 10.00      A   
ATOM   3477  CB  MET   369    -103.817  -4.882  25.413  1.00 10.00      A   
ATOM   3478  CG  MET   369    -104.805  -3.695  25.233  1.00 10.00      A   
ATOM   3479  SD  MET   369    -106.066  -3.235  26.455  1.00 10.00      A   
ATOM   3480  CE  MET   369    -105.075  -2.532  27.785  1.00 10.00      A   
ATOM   3481  C   MET   369    -101.576  -5.863  24.701  1.00 10.00      A   
ATOM   3482  O   MET   369    -100.648  -5.843  25.475  1.00 10.00      A   
ATOM   3483  N   GLY   370    -101.793  -6.879  23.865  1.00 10.00      A   
ATOM   3484  HN  GLY   370    -102.442  -6.766  23.139  1.00 10.00      A   
ATOM   3485  CA  GLY   370    -101.081  -8.167  24.008  1.00 10.00      A   
ATOM   3486  C   GLY   370     -99.745  -8.323  23.294  1.00 10.00      A   
ATOM   3487  O   GLY   370     -98.937  -9.214  23.646  1.00 10.00      A   
ATOM   3488  N   CYS   371     -99.489  -7.460  22.319  1.00 10.00      A   
ATOM   3489  HN  CYS   371    -100.105  -6.711  22.180  1.00 10.00      A   
ATOM   3490  CA  CYS   371     -98.317  -7.583  21.439  1.00 10.00      A   
ATOM   3491  CB  CYS   371     -98.782  -7.617  19.974  1.00 10.00      A   
ATOM   3492  SG  CYS   371     -99.788  -9.098  19.651  1.00 10.00      A   
ATOM   3493  HG  CYS   371     -99.720  -9.879  20.718  1.00 10.00      A   
ATOM   3494  C   CYS   371     -97.324  -6.450  21.653  1.00 10.00      A   
ATOM   3495  O   CYS   371     -97.433  -5.395  21.032  1.00 10.00      A   
ATOM   3496  N   PRO   372     -96.364  -6.650  22.545  1.00 10.00      A   
ATOM   3497  CA  PRO   372     -95.525  -5.522  22.927  1.00 10.00      A   
ATOM   3498  CB  PRO   372     -94.688  -6.071  24.082  1.00 10.00      A   
ATOM   3499  CG  PRO   372     -94.714  -7.544  23.931  1.00 10.00      A   
ATOM   3500  CD  PRO   372     -96.029  -7.877  23.299  1.00 10.00      A   
ATOM   3501  C   PRO   372     -94.613  -4.948  21.836  1.00 10.00      A   
ATOM   3502  O   PRO   372     -94.112  -3.836  22.008  1.00 10.00      A   
ATOM   3503  N   LYS   373     -94.386  -5.693  20.760  1.00 10.00      A   
ATOM   3504  HN  LYS   373     -94.822  -6.568  20.689  1.00 10.00      A   
ATOM   3505  CA  LYS   373     -93.503  -5.248  19.670  1.00 10.00      A   
ATOM   3506  CB  LYS   373     -92.514  -6.360  19.282  1.00 10.00      A   
ATOM   3507  CG  LYS   373     -91.762  -6.985  20.430  1.00 10.00      A   
ATOM   3508  CD  LYS   373     -90.598  -6.113  20.874  1.00 10.00      A   
ATOM   3509  CE  LYS   373     -89.643  -6.844  21.842  1.00 10.00      A   
ATOM   3510  NZ  LYS   373     -88.494  -7.513  21.129  1.00 10.00      A   
ATOM   3511  HZ1 LYS   373     -88.005  -6.828  20.518  1.00 10.00      A   
ATOM   3512  HZ2 LYS   373     -88.844  -8.296  20.541  1.00 10.00      A   
ATOM   3513  HZ3 LYS   373     -87.816  -7.892  21.821  1.00 10.00      A   
ATOM   3514  C   LYS   373     -94.304  -4.819  18.437  1.00 10.00      A   
ATOM   3515  O   LYS   373     -93.731  -4.511  17.385  1.00 10.00      A   
ATOM   3516  N   LEU   374     -95.627  -4.783  18.584  1.00 10.00      A   
ATOM   3517  HN  LEU   374     -96.017  -5.019  19.450  1.00 10.00      A   
ATOM   3518  CA  LEU   374     -96.516  -4.395  17.477  1.00 10.00      A   
ATOM   3519  CB  LEU   374     -97.983  -4.586  17.928  1.00 10.00      A   
ATOM   3520  CG  LEU   374     -99.149  -4.555  16.906  1.00 10.00      A   
ATOM   3521  CD1 LEU   374    -100.212  -3.502  17.163  1.00 10.00      A   
ATOM   3522  CD2 LEU   374     -98.820  -4.808  15.455  1.00 10.00      A   
ATOM   3523  C   LEU   374     -96.221  -2.924  17.161  1.00 10.00      A   
ATOM   3524  O   LEU   374     -96.364  -2.063  18.051  1.00 10.00      A   
ATOM   3525  N   GLU   375     -95.751  -2.642  15.937  1.00 10.00      A   
ATOM   3526  HN  GLU   375     -95.626  -3.362  15.285  1.00 10.00      A   
ATOM   3527  CA  GLU   375     -95.418  -1.245  15.564  1.00 10.00      A   
ATOM   3528  CB  GLU   375     -93.904  -1.001  15.603  1.00 10.00      A   
ATOM   3529  CG  GLU   375     -93.180  -1.753  14.502  1.00 10.00      A   
ATOM   3530  CD  GLU   375     -91.738  -1.361  14.379  1.00 10.00      A   
ATOM   3531  OE1 GLU   375     -91.421  -0.338  13.737  1.00 10.00      A   
ATOM   3532  OE2 GLU   375     -90.911  -2.112  14.904  1.00 10.00      A   
ATOM   3533  C   GLU   375     -95.956  -0.809  14.211  1.00 10.00      A   
ATOM   3534  O   GLU   375     -95.809   0.351  13.837  1.00 10.00      A   
ATOM   3535  N   SER   376     -96.583  -1.727  13.479  1.00 10.00      A   
ATOM   3536  HN  SER   376     -96.688  -2.635  13.832  1.00 10.00      A   
ATOM   3537  CA  SER   376     -97.127  -1.399  12.142  1.00 10.00      A   
ATOM   3538  CB  SER   376     -96.228  -1.965  11.027  1.00 10.00      A   
ATOM   3539  OG  SER   376     -96.805  -1.711   9.757  1.00 10.00      A   
ATOM   3540  HG  SER   376     -96.151  -1.864   9.071  1.00 10.00      A   
ATOM   3541  C   SER   376     -98.492  -1.982  12.025  1.00 10.00      A   
ATOM   3542  O   SER   376     -98.671  -3.194  12.178  1.00 10.00      A   
ATOM   3543  N   VAL   377     -99.471  -1.125  11.766  1.00 10.00      A   
ATOM   3544  HN  VAL   377     -99.259  -0.179  11.626  1.00 10.00      A   
ATOM   3545  CA  VAL   377    -100.870  -1.574  11.685  1.00 10.00      A   
ATOM   3546  CB  VAL   377    -101.701  -1.041  12.911  1.00 10.00      A   
ATOM   3547  CG1 VAL   377    -103.211  -1.136  12.630  1.00 10.00      A   
ATOM   3548  CG2 VAL   377    -101.351  -1.824  14.179  1.00 10.00      A   
ATOM   3549  C   VAL   377    -101.487  -1.049  10.397  1.00 10.00      A   
ATOM   3550  O   VAL   377    -101.245   0.121  10.021  1.00 10.00      A   
ATOM   3551  N   LEU   378    -102.226  -1.911   9.688  1.00 10.00      A   
ATOM   3552  HN  LEU   378    -102.136  -2.871   9.864  1.00 10.00      A   
ATOM   3553  CA  LEU   378    -103.178  -1.458   8.641  1.00 10.00      A   
ATOM   3554  CB  LEU   378    -102.677  -1.818   7.211  1.00 10.00      A   
ATOM   3555  CG  LEU   378    -103.689  -1.571   6.060  1.00 10.00      A   
ATOM   3556  CD1 LEU   378    -104.138  -0.052   5.946  1.00 10.00      A   
ATOM   3557  CD2 LEU   378    -103.081  -1.955   4.716  1.00 10.00      A   
ATOM   3558  C   LEU   378    -104.476  -2.161   8.956  1.00 10.00      A   
ATOM   3559  O   LEU   378    -104.507  -3.397   9.005  1.00 10.00      A   
ATOM   3560  N   TYR   379    -105.552  -1.419   9.228  1.00 10.00      A   
ATOM   3561  HN  TYR   379    -105.550  -0.455   9.054  1.00 10.00      A   
ATOM   3562  CA  TYR   379    -106.755  -2.083   9.803  1.00 10.00      A   
ATOM   3563  CB  TYR   379    -106.793  -1.818  11.312  1.00 10.00      A   
ATOM   3564  CG  TYR   379    -107.727  -2.664  12.142  1.00 10.00      A   
ATOM   3565  CD1 TYR   379    -107.326  -3.920  12.595  1.00 10.00      A   
ATOM   3566  CD2 TYR   379    -108.986  -2.180  12.537  1.00 10.00      A   
ATOM   3567  CE1 TYR   379    -108.139  -4.689  13.377  1.00 10.00      A   
ATOM   3568  CE2 TYR   379    -109.842  -2.963  13.341  1.00 10.00      A   
ATOM   3569  CZ  TYR   379    -109.398  -4.213  13.747  1.00 10.00      A   
ATOM   3570  OH  TYR   379    -110.147  -5.015  14.567  1.00 10.00      A   
ATOM   3571  HH  TYR   379    -111.058  -5.020  14.264  1.00 10.00      A   
ATOM   3572  C   TYR   379    -107.977  -1.502   9.132  1.00 10.00      A   
ATOM   3573  O   TYR   379    -108.133  -0.282   9.113  1.00 10.00      A   
ATOM   3574  N   PHE   380    -108.797  -2.356   8.522  1.00 10.00      A   
ATOM   3575  HN  PHE   380    -108.574  -3.310   8.517  1.00 10.00      A   
ATOM   3576  CA  PHE   380    -110.027  -1.907   7.855  1.00 10.00      A   
ATOM   3577  CB  PHE   380    -110.177  -2.520   6.450  1.00 10.00      A   
ATOM   3578  CG  PHE   380    -109.274  -1.929   5.411  1.00 10.00      A   
ATOM   3579  CD1 PHE   380    -107.921  -2.320   5.337  1.00 10.00      A   
ATOM   3580  CD2 PHE   380    -109.760  -1.057   4.469  1.00 10.00      A   
ATOM   3581  CE1 PHE   380    -107.071  -1.795   4.341  1.00 10.00      A   
ATOM   3582  CE2 PHE   380    -108.911  -0.505   3.455  1.00 10.00      A   
ATOM   3583  CZ  PHE   380    -107.558  -0.894   3.401  1.00 10.00      A   
ATOM   3584  C   PHE   380    -111.167  -2.389   8.724  1.00 10.00      A   
ATOM   3585  O   PHE   380    -111.261  -3.600   9.029  1.00 10.00      A   
ATOM   3586  N   CYS   381    -112.038  -1.454   9.118  1.00 10.00      A   
ATOM   3587  HN  CYS   381    -111.900  -0.517   8.865  1.00 10.00      A   
ATOM   3588  CA  CYS   381    -113.195  -1.829   9.925  1.00 10.00      A   
ATOM   3589  CB  CYS   381    -112.845  -1.842  11.422  1.00 10.00      A   
ATOM   3590  SG  CYS   381    -112.195  -0.296  12.045  1.00 10.00      A   
ATOM   3591  HG  CYS   381    -113.056   0.663  11.737  1.00 10.00      A   
ATOM   3592  C   CYS   381    -114.363  -0.910   9.641  1.00 10.00      A   
ATOM   3593  O   CYS   381    -114.279   0.010   8.822  1.00 10.00      A   
ATOM   3594  N   ARG   382    -115.478  -1.146  10.308  1.00 10.00      A   
ATOM   3595  HN  ARG   382    -115.527  -1.872  10.965  1.00 10.00      A   
ATOM   3596  CA  ARG   382    -116.638  -0.299  10.038  1.00 10.00      A   
ATOM   3597  CB  ARG   382    -117.837  -1.149   9.637  1.00 10.00      A   
ATOM   3598  CG  ARG   382    -117.601  -1.933   8.359  1.00 10.00      A   
ATOM   3599  CD  ARG   382    -118.851  -2.688   7.976  1.00 10.00      A   
ATOM   3600  NE  ARG   382    -118.816  -3.165   6.592  1.00 10.00      A   
ATOM   3601  HE  ARG   382    -119.383  -2.702   5.941  1.00 10.00      A   
ATOM   3602  CZ  ARG   382    -118.066  -4.180   6.172  1.00 10.00      A   
ATOM   3603  NH1 ARG   382    -117.249  -4.805   7.018  1.00 10.00      A   
ATOM   3604 HH11 ARG   382    -117.195  -4.500   8.011  1.00 10.00      A   
ATOM   3605 HH12 ARG   382    -116.664  -5.598   6.686  1.00 10.00      A   
ATOM   3606  NH2 ARG   382    -118.115  -4.562   4.901  1.00 10.00      A   
ATOM   3607 HH21 ARG   382    -117.529  -5.355   4.573  1.00 10.00      A   
ATOM   3608 HH22 ARG   382    -118.740  -4.067   4.234  1.00 10.00      A   
ATOM   3609  C   ARG   382    -117.025   0.613  11.173  1.00 10.00      A   
ATOM   3610  O   ARG   382    -117.900   1.461  11.002  1.00 10.00      A   
ATOM   3611  N   GLN   383    -116.406   0.434  12.343  1.00 10.00      A   
ATOM   3612  HN  GLN   383    -115.734  -0.273  12.440  1.00 10.00      A   
ATOM   3613  CA  GLN   383    -116.733   1.297  13.479  1.00 10.00      A   
ATOM   3614  CB  GLN   383    -117.803   0.641  14.370  1.00 10.00      A   
ATOM   3615  CG  GLN   383    -117.338  -0.588  15.146  1.00 10.00      A   
ATOM   3616  CD  GLN   383    -118.457  -1.229  15.952  1.00 10.00      A   
ATOM   3617  OE1 GLN   383    -119.656  -1.262  15.379  1.00 10.00      A   
ATOM   3618  NE2 GLN   383    -118.251  -1.664  17.079  1.00 10.00      A   
ATOM   3619 HE21 GLN   383    -117.345  -1.587  17.447  1.00 10.00      A   
ATOM   3620 HE22 GLN   383    -119.001  -2.070  17.564  1.00 10.00      A   
ATOM   3621  C   GLN   383    -115.478   1.549  14.286  1.00 10.00      A   
ATOM   3622  O   GLN   383    -114.541   0.746  14.234  1.00 10.00      A   
ATOM   3623  N   MET   384    -115.483   2.642  15.047  1.00 10.00      A   
ATOM   3624  HN  MET   384    -116.293   3.193  15.065  1.00 10.00      A   
ATOM   3625  CA  MET   384    -114.343   3.060  15.856  1.00 10.00      A   
ATOM   3626  CB  MET   384    -113.314   3.770  14.965  1.00 10.00      A   
ATOM   3627  CG  MET   384    -111.953   4.136  15.620  1.00 10.00      A   
ATOM   3628  SD  MET   384    -111.183   2.776  16.584  1.00 10.00      A   
ATOM   3629  CE  MET   384    -111.170   1.506  15.282  1.00 10.00      A   
ATOM   3630  C   MET   384    -114.839   3.988  16.977  1.00 10.00      A   
ATOM   3631  O   MET   384    -115.908   4.596  16.858  1.00 10.00      A   
ATOM   3632  N   THR   385    -114.077   4.052  18.074  1.00 10.00      A   
ATOM   3633  HN  THR   385    -113.341   3.413  18.172  1.00 10.00      A   
ATOM   3634  CA  THR   385    -114.293   5.020  19.118  1.00 10.00      A   
ATOM   3635  CB  THR   385    -114.798   4.373  20.431  1.00 10.00      A   
ATOM   3636  OG1 THR   385    -113.799   3.476  20.917  1.00 10.00      A   
ATOM   3637  HG1 THR   385    -113.404   3.005  20.179  1.00 10.00      A   
ATOM   3638  CG2 THR   385    -116.086   3.588  20.196  1.00 10.00      A   
ATOM   3639  C   THR   385    -113.021   5.789  19.435  1.00 10.00      A   
ATOM   3640  O   THR   385    -111.903   5.309  19.185  1.00 10.00      A   
ATOM   3641  N   ASN   386    -113.193   6.985  20.008  1.00 10.00      A   
ATOM   3642  HN  ASN   386    -114.087   7.387  20.027  1.00 10.00      A   
ATOM   3643  CA  ASN   386    -112.081   7.693  20.600  1.00 10.00      A   
ATOM   3644  CB  ASN   386    -112.523   9.089  21.034  1.00 10.00      A   
ATOM   3645  CG  ASN   386    -112.737  10.019  19.842  1.00 10.00      A   
ATOM   3646  OD1 ASN   386    -111.845  10.176  19.028  1.00 10.00      A   
ATOM   3647  ND2 ASN   386    -113.902  10.651  19.755  1.00 10.00      A   
ATOM   3648 HD21 ASN   386    -114.568  10.492  20.457  1.00 10.00      A   
ATOM   3649 HD22 ASN   386    -114.048  11.250  18.993  1.00 10.00      A   
ATOM   3650  C   ASN   386    -111.450   6.912  21.757  1.00 10.00      A   
ATOM   3651  O   ASN   386    -110.217   6.891  21.891  1.00 10.00      A   
ATOM   3652  N   ALA   387    -112.283   6.252  22.570  1.00 10.00      A   
ATOM   3653  HN  ALA   387    -113.248   6.290  22.408  1.00 10.00      A   
ATOM   3654  CA  ALA   387    -111.771   5.474  23.698  1.00 10.00      A   
ATOM   3655  CB  ALA   387    -112.921   4.847  24.564  1.00 10.00      A   
ATOM   3656  C   ALA   387    -110.817   4.400  23.212  1.00 10.00      A   
ATOM   3657  O   ALA   387    -109.742   4.227  23.810  1.00 10.00      A   
ATOM   3658  N   ALA   388    -111.195   3.667  22.152  1.00 10.00      A   
ATOM   3659  HN  ALA   388    -112.080   3.813  21.759  1.00 10.00      A   
ATOM   3660  CA  ALA   388    -110.316   2.655  21.572  1.00 10.00      A   
ATOM   3661  CB  ALA   388    -110.997   1.920  20.386  1.00 10.00      A   
ATOM   3662  C   ALA   388    -108.992   3.211  21.109  1.00 10.00      A   
ATOM   3663  O   ALA   388    -107.941   2.652  21.421  1.00 10.00      A   
ATOM   3664  N   LEU   389    -109.025   4.301  20.338  1.00 10.00      A   
ATOM   3665  HN  LEU   389    -109.891   4.701  20.107  1.00 10.00      A   
ATOM   3666  CA  LEU   389    -107.779   4.919  19.825  1.00 10.00      A   
ATOM   3667  CB  LEU   389    -108.131   6.073  18.877  1.00 10.00      A   
ATOM   3668  CG  LEU   389    -108.701   5.697  17.505  1.00 10.00      A   
ATOM   3669  CD1 LEU   389    -109.239   6.915  16.702  1.00 10.00      A   
ATOM   3670  CD2 LEU   389    -107.608   4.993  16.686  1.00 10.00      A   
ATOM   3671  C   LEU   389    -106.866   5.431  20.954  1.00 10.00      A   
ATOM   3672  O   LEU   389    -105.648   5.281  20.906  1.00 10.00      A   
ATOM   3673  N   ILE   390    -107.462   6.030  21.974  1.00 10.00      A   
ATOM   3674  HN  ILE   390    -108.426   6.201  21.935  1.00 10.00      A   
ATOM   3675  CA  ILE   390    -106.701   6.442  23.165  1.00 10.00      A   
ATOM   3676  CB  ILE   390    -107.575   7.237  24.166  1.00 10.00      A   
ATOM   3677  CG1 ILE   390    -107.919   8.627  23.582  1.00 10.00      A   
ATOM   3678  CG2 ILE   390    -106.849   7.406  25.536  1.00 10.00      A   
ATOM   3679  CD1 ILE   390    -108.987   9.440  24.353  1.00 10.00      A   
ATOM   3680  C   ILE   390    -106.034   5.223  23.862  1.00 10.00      A   
ATOM   3681  O   ILE   390    -104.874   5.297  24.259  1.00 10.00      A   
ATOM   3682  N   THR   391    -106.772   4.126  24.025  1.00 10.00      A   
ATOM   3683  HN  THR   391    -107.713   4.138  23.750  1.00 10.00      A   
ATOM   3684  CA  THR   391    -106.204   2.880  24.614  1.00 10.00      A   
ATOM   3685  CB  THR   391    -107.297   1.812  24.812  1.00 10.00      A   
ATOM   3686  OG1 THR   391    -108.265   2.319  25.721  1.00 10.00      A   
ATOM   3687  HG1 THR   391    -108.072   3.239  25.914  1.00 10.00      A   
ATOM   3688  CG2 THR   391    -106.751   0.462  25.424  1.00 10.00      A   
ATOM   3689  C   THR   391    -105.062   2.327  23.750  1.00 10.00      A   
ATOM   3690  O   THR   391    -103.993   1.945  24.264  1.00 10.00      A   
ATOM   3691  N   ILE   392    -105.276   2.307  22.440  1.00 10.00      A   
ATOM   3692  HN  ILE   392    -106.144   2.585  22.079  1.00 10.00      A   
ATOM   3693  CA  ILE   392    -104.212   1.868  21.536  1.00 10.00      A   
ATOM   3694  CB  ILE   392    -104.702   1.830  20.072  1.00 10.00      A   
ATOM   3695  CG1 ILE   392    -105.775   0.752  19.941  1.00 10.00      A   
ATOM   3696  CG2 ILE   392    -103.512   1.548  19.061  1.00 10.00      A   
ATOM   3697  CD1 ILE   392    -106.649   0.863  18.687  1.00 10.00      A   
ATOM   3698  C   ILE   392    -102.940   2.707  21.709  1.00 10.00      A   
ATOM   3699  O   ILE   392    -101.826   2.153  21.832  1.00 10.00      A   
ATOM   3700  N   ALA   393    -103.093   4.039  21.696  1.00 10.00      A   
ATOM   3701  HN  ALA   393    -103.999   4.408  21.645  1.00 10.00      A   
ATOM   3702  CA  ALA   393    -101.959   4.964  21.754  1.00 10.00      A   
ATOM   3703  CB  ALA   393    -102.462   6.400  21.639  1.00 10.00      A   
ATOM   3704  C   ALA   393    -101.193   4.768  23.064  1.00 10.00      A   
ATOM   3705  O   ALA   393     -99.955   4.688  23.078  1.00 10.00      A   
ATOM   3706  N   ARG   394    -101.945   4.660  24.151  1.00 10.00      A   
ATOM   3707  HN  ARG   394    -102.920   4.725  24.071  1.00 10.00      A   
ATOM   3708  CA  ARG   394    -101.345   4.445  25.464  1.00 10.00      A   
ATOM   3709  CB  ARG   394    -102.376   4.624  26.555  1.00 10.00      A   
ATOM   3710  CG  ARG   394    -102.919   6.044  26.602  1.00 10.00      A   
ATOM   3711  CD  ARG   394    -104.079   6.152  27.586  1.00 10.00      A   
ATOM   3712  NE  ARG   394    -103.603   6.536  28.900  1.00 10.00      A   
ATOM   3713  HE  ARG   394    -103.457   5.820  29.553  1.00 10.00      A   
ATOM   3714  CZ  ARG   394    -103.355   7.793  29.270  1.00 10.00      A   
ATOM   3715  NH1 ARG   394    -103.540   8.801  28.412  1.00 10.00      A   
ATOM   3716 HH11 ARG   394    -103.881   8.608  27.449  1.00 10.00      A   
ATOM   3717 HH12 ARG   394    -103.345   9.778  28.708  1.00 10.00      A   
ATOM   3718  NH2 ARG   394    -102.919   8.045  30.501  1.00 10.00      A   
ATOM   3719 HH21 ARG   394    -102.725   9.023  30.794  1.00 10.00      A   
ATOM   3720 HH22 ARG   394    -102.773   7.262  31.171  1.00 10.00      A   
ATOM   3721  C   ARG   394    -100.658   3.085  25.577  1.00 10.00      A   
ATOM   3722  O   ARG   394     -99.654   2.969  26.263  1.00 10.00      A   
ATOM   3723  N   ASN   395    -101.180   2.061  24.910  1.00 10.00      A   
ATOM   3724  HN  ASN   395    -101.953   2.188  24.321  1.00 10.00      A   
ATOM   3725  CA  ASN   395    -100.577   0.738  25.073  1.00 10.00      A   
ATOM   3726  CB  ASN   395    -101.531  -0.369  24.661  1.00 10.00      A   
ATOM   3727  CG  ASN   395    -102.708  -0.540  25.598  1.00 10.00      A   
ATOM   3728  OD1 ASN   395    -103.721  -1.220  25.100  1.00 10.00      A   
ATOM   3729  ND2 ASN   395    -102.720  -0.082  26.739  1.00 10.00      A   
ATOM   3730 HD21 ASN   395    -101.933   0.413  27.048  1.00 10.00      A   
ATOM   3731 HD22 ASN   395    -103.517  -0.232  27.289  1.00 10.00      A   
ATOM   3732  C   ASN   395     -99.320   0.626  24.212  1.00 10.00      A   
ATOM   3733  O   ASN   395     -98.340  -0.021  24.587  1.00 10.00      A   
ATOM   3734  N   ARG   396     -99.360   1.270  23.059  1.00 10.00      A   
ATOM   3735  HN  ARG   396    -100.119   1.859  22.867  1.00 10.00      A   
ATOM   3736  CA  ARG   396     -98.296   1.128  22.060  1.00 10.00      A   
ATOM   3737  CB  ARG   396     -98.862   0.449  20.803  1.00 10.00      A   
ATOM   3738  CG  ARG   396     -99.243  -1.047  21.012  1.00 10.00      A   
ATOM   3739  CD  ARG   396     -98.063  -2.055  20.996  1.00 10.00      A   
ATOM   3740  NE  ARG   396     -97.065  -1.852  22.054  1.00 10.00      A   
ATOM   3741  HE  ARG   396     -96.280  -1.317  21.814  1.00 10.00      A   
ATOM   3742  CZ  ARG   396     -97.129  -2.323  23.293  1.00 10.00      A   
ATOM   3743  NH1 ARG   396     -98.159  -3.064  23.728  1.00 10.00      A   
ATOM   3744 HH11 ARG   396     -98.946  -3.288  23.086  1.00 10.00      A   
ATOM   3745 HH12 ARG   396     -98.170  -3.413  24.708  1.00 10.00      A   
ATOM   3746  NH2 ARG   396     -96.135  -2.047  24.133  1.00 10.00      A   
ATOM   3747 HH21 ARG   396     -95.329  -1.473  23.814  1.00 10.00      A   
ATOM   3748 HH22 ARG   396     -96.165  -2.406  25.109  1.00 10.00      A   
ATOM   3749  C   ARG   396     -97.615   2.434  21.666  1.00 10.00      A   
ATOM   3750  O   ARG   396     -97.684   2.828  20.507  1.00 10.00      A   
ATOM   3751  N   PRO   397     -96.885   3.072  22.604  1.00 10.00      A   
ATOM   3752  CA  PRO   397     -96.172   4.334  22.288  1.00 10.00      A   
ATOM   3753  CB  PRO   397     -95.612   4.771  23.670  1.00 10.00      A   
ATOM   3754  CG  PRO   397     -95.441   3.469  24.447  1.00 10.00      A   
ATOM   3755  CD  PRO   397     -96.650   2.633  23.992  1.00 10.00      A   
ATOM   3756  C   PRO   397     -95.032   4.109  21.269  1.00 10.00      A   
ATOM   3757  O   PRO   397     -94.481   5.066  20.706  1.00 10.00      A   
ATOM   3758  N   ASN   398     -94.715   2.837  21.030  1.00 10.00      A   
ATOM   3759  HN  ASN   398     -95.204   2.135  21.508  1.00 10.00      A   
ATOM   3760  CA  ASN   398     -93.667   2.439  20.082  1.00 10.00      A   
ATOM   3761  CB  ASN   398     -93.066   1.091  20.504  1.00 10.00      A   
ATOM   3762  CG  ASN   398     -94.094  -0.051  20.518  1.00 10.00      A   
ATOM   3763  OD1 ASN   398     -95.212   0.079  21.052  1.00 10.00      A   
ATOM   3764  ND2 ASN   398     -93.695  -1.197  19.950  1.00 10.00      A   
ATOM   3765 HD21 ASN   398     -92.792  -1.236  19.569  1.00 10.00      A   
ATOM   3766 HD22 ASN   398     -94.321  -1.951  19.938  1.00 10.00      A   
ATOM   3767  C   ASN   398     -94.138   2.334  18.622  1.00 10.00      A   
ATOM   3768  O   ASN   398     -93.335   2.060  17.719  1.00 10.00      A   
ATOM   3769  N   MET   399     -95.430   2.564  18.397  1.00 10.00      A   
ATOM   3770  HN  MET   399     -96.008   2.788  19.155  1.00 10.00      A   
ATOM   3771  CA  MET   399     -96.022   2.492  17.043  1.00 10.00      A   
ATOM   3772  CB  MET   399     -97.501   2.887  17.115  1.00 10.00      A   
ATOM   3773  CG  MET   399     -98.323   2.537  15.844  1.00 10.00      A   
ATOM   3774  SD  MET   399     -98.726   0.750  15.710  1.00 10.00      A   
ATOM   3775  CE  MET   399     -99.845   0.568  17.083  1.00 10.00      A   
ATOM   3776  C   MET   399     -95.308   3.395  16.035  1.00 10.00      A   
ATOM   3777  O   MET   399     -95.083   4.561  16.299  1.00 10.00      A   
ATOM   3778  N   THR   400     -94.949   2.851  14.864  1.00 10.00      A   
ATOM   3779  HN  THR   400     -95.151   1.909  14.686  1.00 10.00      A   
ATOM   3780  CA  THR   400     -94.271   3.628  13.866  1.00 10.00      A   
ATOM   3781  CB  THR   400     -92.908   2.996  13.489  1.00 10.00      A   
ATOM   3782  OG1 THR   400     -93.114   1.692  12.901  1.00 10.00      A   
ATOM   3783  HG1 THR   400     -92.327   1.156  13.026  1.00 10.00      A   
ATOM   3784  CG2 THR   400     -91.972   2.877  14.749  1.00 10.00      A   
ATOM   3785  C   THR   400     -95.109   3.836  12.599  1.00 10.00      A   
ATOM   3786  O   THR   400     -94.880   4.787  11.865  1.00 10.00      A   
ATOM   3787  N   ARG   401     -96.021   2.919  12.313  1.00 10.00      A   
ATOM   3788  HN  ARG   401     -96.098   2.128  12.887  1.00 10.00      A   
ATOM   3789  CA  ARG   401     -96.937   3.059  11.138  1.00 10.00      A   
ATOM   3790  CB  ARG   401     -96.512   2.149   9.998  1.00 10.00      A   
ATOM   3791  CG  ARG   401     -95.153   2.573   9.417  1.00 10.00      A   
ATOM   3792  CD  ARG   401     -94.330   1.441   8.845  1.00 10.00      A   
ATOM   3793  NE  ARG   401     -93.802   0.698   9.956  1.00 10.00      A   
ATOM   3794  HE  ARG   401     -94.188   0.886  10.837  1.00 10.00      A   
ATOM   3795  CZ  ARG   401     -92.845  -0.209   9.880  1.00 10.00      A   
ATOM   3796  NH1 ARG   401     -92.284  -0.509   8.724  1.00 10.00      A   
ATOM   3797 HH11 ARG   401     -91.531  -1.225   8.682  1.00 10.00      A   
ATOM   3798 HH12 ARG   401     -92.594  -0.028   7.855  1.00 10.00      A   
ATOM   3799  NH2 ARG   401     -92.471  -0.824  10.973  1.00 10.00      A   
ATOM   3800 HH21 ARG   401     -91.720  -1.541  10.934  1.00 10.00      A   
ATOM   3801 HH22 ARG   401     -92.927  -0.595  11.879  1.00 10.00      A   
ATOM   3802  C   ARG   401     -98.343   2.719  11.579  1.00 10.00      A   
ATOM   3803  O   ARG   401     -98.601   1.637  12.084  1.00 10.00      A   
ATOM   3804  N   PHE   402     -99.264   3.658  11.428  1.00 10.00      A   
ATOM   3805  HN  PHE   402     -99.037   4.501  10.980  1.00 10.00      A   
ATOM   3806  CA  PHE   402    -100.614   3.438  11.929  1.00 10.00      A   
ATOM   3807  CB  PHE   402    -100.872   4.184  13.247  1.00 10.00      A   
ATOM   3808  CG  PHE   402    -102.177   3.809  13.897  1.00 10.00      A   
ATOM   3809  CD1 PHE   402    -102.279   2.603  14.619  1.00 10.00      A   
ATOM   3810  CD2 PHE   402    -103.299   4.630  13.787  1.00 10.00      A   
ATOM   3811  CE1 PHE   402    -103.495   2.249  15.241  1.00 10.00      A   
ATOM   3812  CE2 PHE   402    -104.526   4.260  14.393  1.00 10.00      A   
ATOM   3813  CZ  PHE   402    -104.604   3.067  15.117  1.00 10.00      A   
ATOM   3814  C   PHE   402    -101.590   3.897  10.838  1.00 10.00      A   
ATOM   3815  O   PHE   402    -101.713   5.091  10.565  1.00 10.00      A   
ATOM   3816  N   ARG   403    -102.260   2.929  10.225  1.00 10.00      A   
ATOM   3817  HN  ARG   403    -102.176   2.012  10.561  1.00 10.00      A   
ATOM   3818  CA  ARG   403    -103.124   3.180   9.059  1.00 10.00      A   
ATOM   3819  CB  ARG   403    -102.520   2.552   7.812  1.00 10.00      A   
ATOM   3820  CG  ARG   403    -101.209   3.224   7.386  1.00 10.00      A   
ATOM   3821  CD  ARG   403    -100.372   2.380   6.389  1.00 10.00      A   
ATOM   3822  NE  ARG   403    -101.151   2.195   5.128  1.00 10.00      A   
ATOM   3823  HE  ARG   403    -102.015   2.647   5.055  1.00 10.00      A   
ATOM   3824  CZ  ARG   403    -100.731   1.453   4.124  1.00 10.00      A   
ATOM   3825  NH1 ARG   403     -99.549   0.813   4.238  1.00 10.00      A   
ATOM   3826 HH11 ARG   403     -98.987   0.910   5.108  1.00 10.00      A   
ATOM   3827 HH12 ARG   403     -99.201   0.223   3.456  1.00 10.00      A   
ATOM   3828  NH2 ARG   403    -101.459   1.364   3.001  1.00 10.00      A   
ATOM   3829 HH21 ARG   403    -101.126   0.776   2.210  1.00 10.00      A   
ATOM   3830 HH22 ARG   403    -102.351   1.881   2.921  1.00 10.00      A   
ATOM   3831  C   ARG   403    -104.505   2.592   9.386  1.00 10.00      A   
ATOM   3832  O   ARG   403    -104.692   1.360   9.557  1.00 10.00      A   
ATOM   3833  N   LEU   404    -105.464   3.483   9.544  1.00 10.00      A   
ATOM   3834  HN  LEU   404    -105.279   4.431   9.380  1.00 10.00      A   
ATOM   3835  CA  LEU   404    -106.797   3.068   9.961  1.00 10.00      A   
ATOM   3836  CB  LEU   404    -107.107   3.612  11.358  1.00 10.00      A   
ATOM   3837  CG  LEU   404    -108.560   3.328  11.823  1.00 10.00      A   
ATOM   3838  CD1 LEU   404    -108.699   1.811  12.086  1.00 10.00      A   
ATOM   3839  CD2 LEU   404    -108.862   4.063  13.044  1.00 10.00      A   
ATOM   3840  C   LEU   404    -107.836   3.551   8.966  1.00 10.00      A   
ATOM   3841  O   LEU   404    -108.003   4.769   8.752  1.00 10.00      A   
ATOM   3842  N   CYS   405    -108.537   2.594   8.380  1.00 10.00      A   
ATOM   3843  HN  CYS   405    -108.360   1.663   8.629  1.00 10.00      A   
ATOM   3844  CA  CYS   405    -109.558   2.864   7.383  1.00 10.00      A   
ATOM   3845  CB  CYS   405    -109.225   2.170   6.066  1.00 10.00      A   
ATOM   3846  SG  CYS   405    -110.571   2.362   4.860  1.00 10.00      A   
ATOM   3847  HG  CYS   405    -111.189   1.195   4.748  1.00 10.00      A   
ATOM   3848  C   CYS   405    -110.906   2.392   7.900  1.00 10.00      A   
ATOM   3849  O   CYS   405    -111.184   1.203   7.973  1.00 10.00      A   
ATOM   3850  N   ILE   406    -111.729   3.345   8.298  1.00 10.00      A   
ATOM   3851  HN  ILE   406    -111.384   4.256   8.405  1.00 10.00      A   
ATOM   3852  CA  ILE   406    -113.141   3.084   8.586  1.00 10.00      A   
ATOM   3853  CB  ILE   406    -113.690   4.093   9.624  1.00 10.00      A   
ATOM   3854  CG1 ILE   406    -112.882   4.024  10.940  1.00 10.00      A   
ATOM   3855  CG2 ILE   406    -115.237   3.914   9.837  1.00 10.00      A   
ATOM   3856  CD1 ILE   406    -112.904   5.396  11.753  1.00 10.00      A   
ATOM   3857  C   ILE   406    -113.838   3.201   7.230  1.00 10.00      A   
ATOM   3858  O   ILE   406    -113.659   4.187   6.496  1.00 10.00      A   
ATOM   3859  N   ILE   407    -114.587   2.171   6.887  1.00 10.00      A   
ATOM   3860  HN  ILE   407    -114.772   1.488   7.565  1.00 10.00      A   
ATOM   3861  CA  ILE   407    -115.155   1.990   5.562  1.00 10.00      A   
ATOM   3862  CB  ILE   407    -115.826   0.597   5.498  1.00 10.00      A   
ATOM   3863  CG1 ILE   407    -114.747  -0.497   5.551  1.00 10.00      A   
ATOM   3864  CG2 ILE   407    -116.664   0.394   4.241  1.00 10.00      A   
ATOM   3865  CD1 ILE   407    -113.616  -0.290   4.551  1.00 10.00      A   
ATOM   3866  C   ILE   407    -116.117   3.152   5.151  1.00 10.00      A   
ATOM   3867  O   ILE   407    -116.003   3.708   4.044  1.00 10.00      A   
ATOM   3868  N   GLU   408    -117.016   3.529   6.043  1.00 10.00      A   
ATOM   3869  HN  GLU   408    -117.072   3.077   6.911  1.00 10.00      A   
ATOM   3870  CA  GLU   408    -117.929   4.627   5.723  1.00 10.00      A   
ATOM   3871  CB  GLU   408    -119.212   4.522   6.520  1.00 10.00      A   
ATOM   3872  CG  GLU   408    -120.239   5.611   6.161  1.00 10.00      A   
ATOM   3873  CD  GLU   408    -120.961   5.398   4.805  1.00 10.00      A   
ATOM   3874  OE1 GLU   408    -120.759   4.334   4.143  1.00 10.00      A   
ATOM   3875  OE2 GLU   408    -121.753   6.313   4.412  1.00 10.00      A   
ATOM   3876  C   GLU   408    -117.287   5.996   5.912  1.00 10.00      A   
ATOM   3877  O   GLU   408    -116.757   6.317   7.006  1.00 10.00      A   
ATOM   3878  N   PRO   409    -117.263   6.809   4.841  1.00 10.00      A   
ATOM   3879  CA  PRO   409    -116.636   8.146   4.994  1.00 10.00      A   
ATOM   3880  CB  PRO   409    -116.888   8.796   3.628  1.00 10.00      A   
ATOM   3881  CG  PRO   409    -116.862   7.603   2.680  1.00 10.00      A   
ATOM   3882  CD  PRO   409    -117.703   6.581   3.450  1.00 10.00      A   
ATOM   3883  C   PRO   409    -117.324   8.957   6.089  1.00 10.00      A   
ATOM   3884  O   PRO   409    -118.569   8.888   6.225  1.00 10.00      A   
ATOM   3885  N   LYS   410    -116.526   9.668   6.884  1.00 10.00      A   
ATOM   3886  HN  LYS   410    -115.556   9.563   6.790  1.00 10.00      A   
ATOM   3887  CA  LYS   410    -117.039  10.610   7.903  1.00 10.00      A   
ATOM   3888  CB  LYS   410    -117.886  11.733   7.239  1.00 10.00      A   
ATOM   3889  CG  LYS   410    -117.120  12.511   6.170  1.00 10.00      A   
ATOM   3890  CD  LYS   410    -118.028  13.497   5.451  1.00 10.00      A   
ATOM   3891  CE  LYS   410    -117.345  14.092   4.254  1.00 10.00      A   
ATOM   3892  NZ  LYS   410    -118.286  15.083   3.583  1.00 10.00      A   
ATOM   3893  HZ1 LYS   410    -118.635  15.773   4.279  1.00 10.00      A   
ATOM   3894  HZ2 LYS   410    -119.099  14.583   3.171  1.00 10.00      A   
ATOM   3895  HZ3 LYS   410    -117.786  15.592   2.825  1.00 10.00      A   
ATOM   3896  C   LYS   410    -117.830   9.961   9.043  1.00 10.00      A   
ATOM   3897  O   LYS   410    -118.618  10.650   9.712  1.00 10.00      A   
ATOM   3898  N   ALA   411    -117.645   8.661   9.258  1.00 10.00      A   
ATOM   3899  HN  ALA   411    -117.060   8.146   8.664  1.00 10.00      A   
ATOM   3900  CA  ALA   411    -118.311   7.999  10.376  1.00 10.00      A   
ATOM   3901  CB  ALA   411    -118.145   6.479  10.284  1.00 10.00      A   
ATOM   3902  C   ALA   411    -117.739   8.522  11.692  1.00 10.00      A   
ATOM   3903  O   ALA   411    -116.534   8.501  11.892  1.00 10.00      A   
ATOM   3904  N   PRO   412    -118.614   9.027  12.587  1.00 10.00      A   
ATOM   3905  CA  PRO   412    -118.126   9.493  13.881  1.00 10.00      A   
ATOM   3906  CB  PRO   412    -119.291  10.369  14.388  1.00 10.00      A   
ATOM   3907  CG  PRO   412    -120.525   9.723  13.800  1.00 10.00      A   
ATOM   3908  CD  PRO   412    -120.074   9.215  12.433  1.00 10.00      A   
ATOM   3909  C   PRO   412    -117.894   8.326  14.858  1.00 10.00      A   
ATOM   3910  O   PRO   412    -118.259   7.163  14.541  1.00 10.00      A   
ATOM   3911  N   ASP   413    -117.343   8.623  16.041  1.00 10.00      A   
ATOM   3912  HN  ASP   413    -116.951   9.512  16.173  1.00 10.00      A   
ATOM   3913  CA  ASP   413    -117.307   7.658  17.144  1.00 10.00      A   
ATOM   3914  CB  ASP   413    -116.906   8.429  18.413  1.00 10.00      A   
ATOM   3915  CG  ASP   413    -116.874   7.556  19.679  1.00 10.00      A   
ATOM   3916  OD1 ASP   413    -117.836   6.807  19.968  1.00 10.00      A   
ATOM   3917  OD2 ASP   413    -115.864   7.682  20.422  1.00 10.00      A   
ATOM   3918  C   ASP   413    -118.732   7.081  17.292  1.00 10.00      A   
ATOM   3919  O   ASP   413    -119.665   7.837  17.435  1.00 10.00      A   
ATOM   3920  N   TYR   414    -118.933   5.750  17.251  1.00 10.00      A   
ATOM   3921  HN  TYR   414    -118.179   5.124  17.250  1.00 10.00      A   
ATOM   3922  CA  TYR   414    -120.331   5.262  17.208  1.00 10.00      A   
ATOM   3923  CB  TYR   414    -120.391   3.824  16.630  1.00 10.00      A   
ATOM   3924  CG  TYR   414    -119.872   2.756  17.536  1.00 10.00      A   
ATOM   3925  CD1 TYR   414    -120.750   1.996  18.330  1.00 10.00      A   
ATOM   3926  CD2 TYR   414    -118.506   2.459  17.568  1.00 10.00      A   
ATOM   3927  CE1 TYR   414    -120.269   0.970  19.155  1.00 10.00      A   
ATOM   3928  CE2 TYR   414    -118.013   1.435  18.388  1.00 10.00      A   
ATOM   3929  CZ  TYR   414    -118.901   0.723  19.187  1.00 10.00      A   
ATOM   3930  OH  TYR   414    -118.406  -0.275  19.985  1.00 10.00      A   
ATOM   3931  HH  TYR   414    -117.613   0.034  20.429  1.00 10.00      A   
ATOM   3932  C   TYR   414    -121.074   5.312  18.532  1.00 10.00      A   
ATOM   3933  O   TYR   414    -122.328   5.236  18.578  1.00 10.00      A   
ATOM   3934  N   LEU   415    -120.309   5.419  19.614  1.00 10.00      A   
ATOM   3935  HN  LEU   415    -119.335   5.431  19.509  1.00 10.00      A   
ATOM   3936  CA  LEU   415    -120.886   5.523  20.967  1.00 10.00      A   
ATOM   3937  CB  LEU   415    -119.943   4.895  21.982  1.00 10.00      A   
ATOM   3938  CG  LEU   415    -119.824   3.374  21.892  1.00 10.00      A   
ATOM   3939  CD1 LEU   415    -118.792   2.904  22.892  1.00 10.00      A   
ATOM   3940  CD2 LEU   415    -121.171   2.698  22.135  1.00 10.00      A   
ATOM   3941  C   LEU   415    -121.214   6.956  21.381  1.00 10.00      A   
ATOM   3942  O   LEU   415    -122.238   7.195  22.008  1.00 10.00      A   
ATOM   3943  N   THR   416    -120.359   7.917  21.027  1.00 10.00      A   
ATOM   3944  HN  THR   416    -119.594   7.698  20.456  1.00 10.00      A   
ATOM   3945  CA  THR   416    -120.554   9.308  21.489  1.00 10.00      A   
ATOM   3946  CB  THR   416    -119.252   9.868  22.061  1.00 10.00      A   
ATOM   3947  OG1 THR   416    -118.338  10.053  20.980  1.00 10.00      A   
ATOM   3948  HG1 THR   416    -117.470  10.269  21.328  1.00 10.00      A   
ATOM   3949  CG2 THR   416    -118.621   8.858  23.072  1.00 10.00      A   
ATOM   3950  C   THR   416    -120.981  10.231  20.362  1.00 10.00      A   
ATOM   3951  O   THR   416    -121.457  11.338  20.619  1.00 10.00      A   
ATOM   3952  N   LEU   417    -120.744   9.789  19.115  1.00 10.00      A   
ATOM   3953  HN  LEU   417    -120.349   8.899  19.007  1.00 10.00      A   
ATOM   3954  CA  LEU   417    -121.045  10.565  17.904  1.00 10.00      A   
ATOM   3955  CB  LEU   417    -122.523  11.014  17.855  1.00 10.00      A   
ATOM   3956  CG  LEU   417    -123.488   9.843  17.979  1.00 10.00      A   
ATOM   3957  CD1 LEU   417    -124.899  10.393  17.908  1.00 10.00      A   
ATOM   3958  CD2 LEU   417    -123.284   8.827  16.871  1.00 10.00      A   
ATOM   3959  C   LEU   417    -120.149  11.742  17.643  1.00 10.00      A   
ATOM   3960  O   LEU   417    -120.422  12.565  16.764  1.00 10.00      A   
ATOM   3961  N   GLU   418    -119.045  11.789  18.375  1.00 10.00      A   
ATOM   3962  HN  GLU   418    -118.877  11.076  19.026  1.00 10.00      A   
ATOM   3963  CA  GLU   418    -118.080  12.857  18.244  1.00 10.00      A   
ATOM   3964  CB  GLU   418    -117.335  13.017  19.571  1.00 10.00      A   
ATOM   3965  CG  GLU   418    -118.264  13.409  20.709  1.00 10.00      A   
ATOM   3966  CD  GLU   418    -117.551  13.674  22.036  1.00 10.00      A   
ATOM   3967  OE1 GLU   418    -118.237  14.204  22.969  1.00 10.00      A   
ATOM   3968  OE2 GLU   418    -116.329  13.362  22.172  1.00 10.00      A   
ATOM   3969  C   GLU   418    -117.078  12.545  17.108  1.00 10.00      A   
ATOM   3970  O   GLU   418    -116.915  11.374  16.707  1.00 10.00      A   
ATOM   3971  N   PRO   419    -116.412  13.580  16.596  1.00 10.00      A   
ATOM   3972  CA  PRO   419    -115.355  13.343  15.618  1.00 10.00      A   
ATOM   3973  CB  PRO   419    -114.778  14.756  15.335  1.00 10.00      A   
ATOM   3974  CG  PRO   419    -115.648  15.684  15.970  1.00 10.00      A   
ATOM   3975  CD  PRO   419    -116.624  15.015  16.875  1.00 10.00      A   
ATOM   3976  C   PRO   419    -114.292  12.512  16.270  1.00 10.00      A   
ATOM   3977  O   PRO   419    -114.235  12.453  17.500  1.00 10.00      A   
ATOM   3978  N   LEU   420    -113.430  11.907  15.455  1.00 10.00      A   
ATOM   3979  HN  LEU   420    -113.534  12.007  14.486  1.00 10.00      A   
ATOM   3980  CA  LEU   420    -112.335  11.098  15.971  1.00 10.00      A   
ATOM   3981  CB  LEU   420    -112.061   9.936  15.032  1.00 10.00      A   
ATOM   3982  CG  LEU   420    -113.194   8.894  14.990  1.00 10.00      A   
ATOM   3983  CD1 LEU   420    -112.722   7.797  14.064  1.00 10.00      A   
ATOM   3984  CD2 LEU   420    -113.465   8.279  16.376  1.00 10.00      A   
ATOM   3985  C   LEU   420    -111.044  11.912  16.209  1.00 10.00      A   
ATOM   3986  O   LEU   420    -109.967  11.324  16.382  1.00 10.00      A   
ATOM   3987  N   ASP   421    -111.172  13.249  16.261  1.00 10.00      A   
ATOM   3988  HN  ASP   421    -112.060  13.643  16.124  1.00 10.00      A   
ATOM   3989  CA  ASP   421    -110.027  14.147  16.517  1.00 10.00      A   
ATOM   3990  CB  ASP   421    -110.503  15.599  16.749  1.00 10.00      A   
ATOM   3991  CG  ASP   421    -111.316  16.155  15.590  1.00 10.00      A   
ATOM   3992  OD1 ASP   421    -111.199  15.660  14.463  1.00 10.00      A   
ATOM   3993  OD2 ASP   421    -112.072  17.129  15.807  1.00 10.00      A   
ATOM   3994  C   ASP   421    -109.183  13.724  17.732  1.00 10.00      A   
ATOM   3995  O   ASP   421    -107.962  13.573  17.622  1.00 10.00      A   
ATOM   3996  N   ILE   422    -109.823  13.527  18.882  1.00 10.00      A   
ATOM   3997  HN  ILE   422    -110.802  13.565  18.918  1.00 10.00      A   
ATOM   3998  CA  ILE   422    -109.037  13.251  20.105  1.00 10.00      A   
ATOM   3999  CB  ILE   422    -109.847  13.515  21.421  1.00 10.00      A   
ATOM   4000  CG1 ILE   422    -110.937  12.460  21.656  1.00 10.00      A   
ATOM   4001  CG2 ILE   422    -110.383  14.924  21.430  1.00 10.00      A   
ATOM   4002  CD1 ILE   422    -111.704  12.601  22.999  1.00 10.00      A   
ATOM   4003  C   ILE   422    -108.360  11.874  20.064  1.00 10.00      A   
ATOM   4004  O   ILE   422    -107.279  11.665  20.657  1.00 10.00      A   
ATOM   4005  N   GLY   423    -108.990  10.937  19.359  1.00 10.00      A   
ATOM   4006  HN  GLY   423    -109.824  11.169  18.899  1.00 10.00      A   
ATOM   4007  CA  GLY   423    -108.465   9.573  19.256  1.00 10.00      A   
ATOM   4008  C   GLY   423    -107.204   9.588  18.421  1.00 10.00      A   
ATOM   4009  O   GLY   423    -106.147   9.071  18.848  1.00 10.00      A   
ATOM   4010  N   PHE   424    -107.272  10.204  17.239  1.00 10.00      A   
ATOM   4011  HN  PHE   424    -108.119  10.583  16.921  1.00 10.00      A   
ATOM   4012  CA  PHE   424    -106.060  10.304  16.429  1.00 10.00      A   
ATOM   4013  CB  PHE   424    -106.394  10.703  14.991  1.00 10.00      A   
ATOM   4014  CG  PHE   424    -106.950   9.579  14.175  1.00 10.00      A   
ATOM   4015  CD1 PHE   424    -108.305   9.517  13.895  1.00 10.00      A   
ATOM   4016  CD2 PHE   424    -106.090   8.579  13.662  1.00 10.00      A   
ATOM   4017  CE1 PHE   424    -108.838   8.461  13.130  1.00 10.00      A   
ATOM   4018  CE2 PHE   424    -106.603   7.527  12.866  1.00 10.00      A   
ATOM   4019  CZ  PHE   424    -107.960   7.469  12.595  1.00 10.00      A   
ATOM   4020  C   PHE   424    -105.042  11.263  17.061  1.00 10.00      A   
ATOM   4021  O   PHE   424    -103.821  11.092  16.904  1.00 10.00      A   
ATOM   4022  N   GLY   425    -105.537  12.250  17.798  1.00 10.00      A   
ATOM   4023  HN  GLY   425    -106.507  12.386  17.832  1.00 10.00      A   
ATOM   4024  CA  GLY   425    -104.642  13.139  18.561  1.00 10.00      A   
ATOM   4025  C   GLY   425    -103.814  12.357  19.564  1.00 10.00      A   
ATOM   4026  O   GLY   425    -102.622  12.630  19.717  1.00 10.00      A   
ATOM   4027  N   ALA   426    -104.437  11.384  20.241  1.00 10.00      A   
ATOM   4028  HN  ALA   426    -105.396  11.237  20.099  1.00 10.00      A   
ATOM   4029  CA  ALA   426    -103.723  10.544  21.180  1.00 10.00      A   
ATOM   4030  CB  ALA   426    -104.701   9.652  21.994  1.00 10.00      A   
ATOM   4031  C   ALA   426    -102.650   9.713  20.484  1.00 10.00      A   
ATOM   4032  O   ALA   426    -101.554   9.558  21.003  1.00 10.00      A   
ATOM   4033  N   ILE   427    -102.940   9.187  19.296  1.00 10.00      A   
ATOM   4034  HN  ILE   427    -103.839   9.300  18.921  1.00 10.00      A   
ATOM   4035  CA  ILE   427    -101.920   8.437  18.537  1.00 10.00      A   
ATOM   4036  CB  ILE   427    -102.536   7.915  17.195  1.00 10.00      A   
ATOM   4037  CG1 ILE   427    -103.642   6.888  17.498  1.00 10.00      A   
ATOM   4038  CG2 ILE   427    -101.460   7.329  16.236  1.00 10.00      A   
ATOM   4039  CD1 ILE   427    -103.087   5.487  17.844  1.00 10.00      A   
ATOM   4040  C   ILE   427    -100.690   9.289  18.243  1.00 10.00      A   
ATOM   4041  O   ILE   427     -99.565   8.847  18.443  1.00 10.00      A   
ATOM   4042  N   VAL   428    -100.888  10.510  17.747  1.00 10.00      A   
ATOM   4043  HN  VAL   428    -101.797  10.852  17.611  1.00 10.00      A   
ATOM   4044  CA  VAL   428     -99.715  11.337  17.404  1.00 10.00      A   
ATOM   4045  CB  VAL   428    -100.049  12.480  16.358  1.00 10.00      A   
ATOM   4046  CG1 VAL   428    -100.413  11.856  14.987  1.00 10.00      A   
ATOM   4047  CG2 VAL   428    -101.114  13.517  16.863  1.00 10.00      A   
ATOM   4048  C   VAL   428     -99.013  11.877  18.651  1.00 10.00      A   
ATOM   4049  O   VAL   428     -97.778  12.076  18.668  1.00 10.00      A   
ATOM   4050  N   GLU   429     -99.791  12.076  19.706  1.00 10.00      A   
ATOM   4051  HN  GLU   429    -100.753  11.900  19.642  1.00 10.00      A   
ATOM   4052  CA  GLU   429     -99.222  12.557  20.965  1.00 10.00      A   
ATOM   4053  CB  GLU   429    -100.328  12.985  21.935  1.00 10.00      A   
ATOM   4054  CG  GLU   429     -99.802  13.470  23.271  1.00 10.00      A   
ATOM   4055  CD  GLU   429    -100.921  13.815  24.270  1.00 10.00      A   
ATOM   4056  OE1 GLU   429    -102.107  13.816  23.855  1.00 10.00      A   
ATOM   4057  OE2 GLU   429    -100.620  14.097  25.455  1.00 10.00      A   
ATOM   4058  C   GLU   429     -98.359  11.481  21.612  1.00 10.00      A   
ATOM   4059  O   GLU   429     -97.251  11.779  22.087  1.00 10.00      A   
ATOM   4060  N   HIS   430     -98.874  10.252  21.677  1.00 10.00      A   
ATOM   4061  HN  HIS   430     -99.721  10.063  21.224  1.00 10.00      A   
ATOM   4062  CA  HIS   430     -98.193   9.171  22.419  1.00 10.00      A   
ATOM   4063  CB  HIS   430     -99.205   8.196  22.990  1.00 10.00      A   
ATOM   4064  CG  HIS   430     -99.985   8.761  24.131  1.00 10.00      A   
ATOM   4065  ND1 HIS   430     -99.539   8.704  25.432  1.00 10.00      A   
ATOM   4066  CD2 HIS   430    -101.161   9.429  24.162  1.00 10.00      A   
ATOM   4067  CE1 HIS   430    -100.420   9.297  26.219  1.00 10.00      A   
ATOM   4068  NE2 HIS   430    -101.409   9.750  25.471  1.00 10.00      A   
ATOM   4069  HE2 HIS   430    -102.195  10.238  25.797  1.00 10.00      A   
ATOM   4070  C   HIS   430     -97.129   8.395  21.642  1.00 10.00      A   
ATOM   4071  O   HIS   430     -96.212   7.832  22.242  1.00 10.00      A   
ATOM   4072  N   CYS   431     -97.292   8.320  20.338  1.00 10.00      A   
ATOM   4073  HN  CYS   431     -98.040   8.807  19.934  1.00 10.00      A   
ATOM   4074  CA  CYS   431     -96.409   7.544  19.455  1.00 10.00      A   
ATOM   4075  CB  CYS   431     -97.235   6.818  18.389  1.00 10.00      A   
ATOM   4076  SG  CYS   431     -98.644   5.871  19.103  1.00 10.00      A   
ATOM   4077  HG  CYS   431     -98.962   4.907  18.252  1.00 10.00      A   
ATOM   4078  C   CYS   431     -95.384   8.481  18.832  1.00 10.00      A   
ATOM   4079  O   CYS   431     -95.531   8.911  17.699  1.00 10.00      A   
ATOM   4080  N   LYS   432     -94.353   8.827  19.596  1.00 10.00      A   
ATOM   4081  HN  LYS   432     -94.216   8.376  20.456  1.00 10.00      A   
ATOM   4082  CA  LYS   432     -93.414   9.876  19.170  1.00 10.00      A   
ATOM   4083  CB  LYS   432     -92.401  10.217  20.277  1.00 10.00      A   
ATOM   4084  CG  LYS   432     -92.982  10.326  21.620  1.00 10.00      A   
ATOM   4085  CD  LYS   432     -94.033  11.389  21.723  1.00 10.00      A   
ATOM   4086  CE  LYS   432     -94.234  11.626  23.191  1.00 10.00      A   
ATOM   4087  NZ  LYS   432     -93.049  12.378  23.723  1.00 10.00      A   
ATOM   4088  HZ1 LYS   432     -93.167  12.556  24.741  1.00 10.00      A   
ATOM   4089  HZ2 LYS   432     -92.954  13.290  23.231  1.00 10.00      A   
ATOM   4090  HZ3 LYS   432     -92.180  11.825  23.576  1.00 10.00      A   
ATOM   4091  C   LYS   432     -92.617   9.556  17.936  1.00 10.00      A   
ATOM   4092  O   LYS   432     -92.142  10.475  17.255  1.00 10.00      A   
ATOM   4093  N   ASP   433     -92.424   8.267  17.656  1.00 10.00      A   
ATOM   4094  HN  ASP   433     -92.787   7.576  18.248  1.00 10.00      A   
ATOM   4095  CA  ASP   433     -91.668   7.889  16.465  1.00 10.00      A   
ATOM   4096  CB  ASP   433     -90.601   6.881  16.800  1.00 10.00      A   
ATOM   4097  CG  ASP   433     -89.584   7.439  17.798  1.00 10.00      A   
ATOM   4098  OD1 ASP   433     -89.332   6.756  18.800  1.00 10.00      A   
ATOM   4099  OD2 ASP   433     -89.066   8.563  17.578  1.00 10.00      A   
ATOM   4100  C   ASP   433     -92.558   7.422  15.307  1.00 10.00      A   
ATOM   4101  O   ASP   433     -92.097   6.726  14.408  1.00 10.00      A   
ATOM   4102  N   LEU   434     -93.807   7.868  15.311  1.00 10.00      A   
ATOM   4103  HN  LEU   434     -94.107   8.446  16.043  1.00 10.00      A   
ATOM   4104  CA  LEU   434     -94.751   7.513  14.241  1.00 10.00      A   
ATOM   4105  CB  LEU   434     -96.157   8.023  14.585  1.00 10.00      A   
ATOM   4106  CG  LEU   434     -97.283   7.542  13.625  1.00 10.00      A   
ATOM   4107  CD1 LEU   434     -97.559   6.130  14.086  1.00 10.00      A   
ATOM   4108  CD2 LEU   434     -98.522   8.432  13.848  1.00 10.00      A   
ATOM   4109  C   LEU   434     -94.269   8.137  12.922  1.00 10.00      A   
ATOM   4110  O   LEU   434     -94.181   9.380  12.808  1.00 10.00      A   
ATOM   4111  N   ARG   435     -93.951   7.294  11.938  1.00 10.00      A   
ATOM   4112  HN  ARG   435     -94.032   6.329  12.090  1.00 10.00      A   
ATOM   4113  CA  ARG   435     -93.484   7.776  10.636  1.00 10.00      A   
ATOM   4114  CB  ARG   435     -92.377   6.874  10.101  1.00 10.00      A   
ATOM   4115  CG  ARG   435     -91.218   6.660  11.000  1.00 10.00      A   
ATOM   4116  CD  ARG   435     -90.074   6.009  10.170  1.00 10.00      A   
ATOM   4117  NE  ARG   435     -90.392   4.662   9.655  1.00 10.00      A   
ATOM   4118  HE  ARG   435     -90.772   4.611   8.754  1.00 10.00      A   
ATOM   4119  CZ  ARG   435     -90.199   3.517  10.326  1.00 10.00      A   
ATOM   4120  NH1 ARG   435     -89.749   3.512  11.576  1.00 10.00      A   
ATOM   4121 HH11 ARG   435     -89.537   4.410  12.055  1.00 10.00      A   
ATOM   4122 HH12 ARG   435     -89.607   2.611  12.075  1.00 10.00      A   
ATOM   4123  NH2 ARG   435     -90.479   2.358   9.742  1.00 10.00      A   
ATOM   4124 HH21 ARG   435     -90.331   1.467  10.258  1.00 10.00      A   
ATOM   4125 HH22 ARG   435     -90.846   2.341   8.770  1.00 10.00      A   
ATOM   4126  C   ARG   435     -94.591   7.815   9.556  1.00 10.00      A   
ATOM   4127  O   ARG   435     -94.424   8.464   8.537  1.00 10.00      A   
ATOM   4128  N   ARG   436     -95.699   7.126   9.803  1.00 10.00      A   
ATOM   4129  HN  ARG   436     -95.817   6.695  10.675  1.00 10.00      A   
ATOM   4130  CA  ARG   436     -96.749   7.002   8.785  1.00 10.00      A   
ATOM   4131  CB  ARG   436     -96.612   5.704   7.977  1.00 10.00      A   
ATOM   4132  CG  ARG   436     -97.706   5.669   6.865  1.00 10.00      A   
ATOM   4133  CD  ARG   436     -97.311   4.961   5.664  1.00 10.00      A   
ATOM   4134  NE  ARG   436     -98.374   4.896   4.647  1.00 10.00      A   
ATOM   4135  HE  ARG   436     -99.156   5.481   4.732  1.00 10.00      A   
ATOM   4136  CZ  ARG   436     -98.270   4.056   3.631  1.00 10.00      A   
ATOM   4137  NH1 ARG   436     -97.190   3.260   3.591  1.00 10.00      A   
ATOM   4138 HH11 ARG   436     -97.070   2.585   2.809  1.00 10.00      A   
ATOM   4139 HH12 ARG   436     -96.474   3.318   4.343  1.00 10.00      A   
ATOM   4140  NH2 ARG   436     -99.234   4.007   2.694  1.00 10.00      A   
ATOM   4141 HH21 ARG   436    -100.064   4.630   2.768  1.00 10.00      A   
ATOM   4142 HH22 ARG   436     -99.150   3.346   1.895  1.00 10.00      A   
ATOM   4143  C   ARG   436     -98.081   6.997   9.480  1.00 10.00      A   
ATOM   4144  O   ARG   436     -98.270   6.256  10.459  1.00 10.00      A   
ATOM   4145  N   LEU   437     -99.024   7.754   8.911  1.00 10.00      A   
ATOM   4146  HN  LEU   437     -98.809   8.282   8.115  1.00 10.00      A   
ATOM   4147  CA  LEU   437    -100.360   7.800   9.463  1.00 10.00      A   
ATOM   4148  CB  LEU   437    -100.492   9.027  10.346  1.00 10.00      A   
ATOM   4149  CG  LEU   437    -101.864   9.341  10.988  1.00 10.00      A   
ATOM   4150  CD1 LEU   437    -102.283   8.215  11.929  1.00 10.00      A   
ATOM   4151  CD2 LEU   437    -101.816  10.686  11.768  1.00 10.00      A   
ATOM   4152  C   LEU   437    -101.351   7.892   8.296  1.00 10.00      A   
ATOM   4153  O   LEU   437    -101.089   8.595   7.307  1.00 10.00      A   
ATOM   4154  N   SER   438    -102.435   7.140   8.386  1.00 10.00      A   
ATOM   4155  HN  SER   438    -102.454   6.386   9.012  1.00 10.00      A   
ATOM   4156  CA  SER   438    -103.610   7.427   7.554  1.00 10.00      A   
ATOM   4157  CB  SER   438    -103.726   6.441   6.392  1.00 10.00      A   
ATOM   4158  OG  SER   438    -103.950   5.132   6.870  1.00 10.00      A   
ATOM   4159  HG  SER   438    -104.494   4.650   6.243  1.00 10.00      A   
ATOM   4160  C   SER   438    -104.838   7.484   8.472  1.00 10.00      A   
ATOM   4161  O   SER   438    -104.942   6.687   9.432  1.00 10.00      A   
ATOM   4162  N   LEU   439    -105.747   8.421   8.135  1.00 10.00      A   
ATOM   4163  HN  LEU   439    -105.669   8.824   7.246  1.00 10.00      A   
ATOM   4164  CA  LEU   439    -106.845   8.888   8.995  1.00 10.00      A   
ATOM   4165  CB  LEU   439    -106.862  10.460   8.949  1.00 10.00      A   
ATOM   4166  CG  LEU   439    -105.658  11.178   9.538  1.00 10.00      A   
ATOM   4167  CD1 LEU   439    -105.669  12.668   9.139  1.00 10.00      A   
ATOM   4168  CD2 LEU   439    -105.847  11.053  11.049  1.00 10.00      A   
ATOM   4169  C   LEU   439    -108.136   8.500   8.330  1.00 10.00      A   
ATOM   4170  O   LEU   439    -108.175   8.409   7.101  1.00 10.00      A   
ATOM   4171  N   SER   440    -109.202   8.331   9.117  1.00 10.00      A   
ATOM   4172  HN  SER   440    -109.093   8.251  10.088  1.00 10.00      A   
ATOM   4173  CA  SER   440    -110.535   8.266   8.514  1.00 10.00      A   
ATOM   4174  CB  SER   440    -110.805   6.871   7.867  1.00 10.00      A   
ATOM   4175  OG  SER   440    -110.504   5.840   8.798  1.00 10.00      A   
ATOM   4176  HG  SER   440    -111.107   5.895   9.543  1.00 10.00      A   
ATOM   4177  C   SER   440    -111.537   8.538   9.604  1.00 10.00      A   
ATOM   4178  O   SER   440    -111.166   8.825  10.747  1.00 10.00      A   
ATOM   4179  N   GLY   441    -112.820   8.431   9.256  1.00 10.00      A   
ATOM   4180  HN  GLY   441    -113.058   8.115   8.360  1.00 10.00      A   
ATOM   4181  CA  GLY   441    -113.865   8.789  10.216  1.00 10.00      A   
ATOM   4182  C   GLY   441    -114.141  10.289  10.162  1.00 10.00      A   
ATOM   4183  O   GLY   441    -113.487  11.010   9.438  1.00 10.00      A   
ATOM   4184  N   LEU   442    -115.054  10.748  11.007  1.00 10.00      A   
ATOM   4185  HN  LEU   442    -115.486  10.117  11.620  1.00 10.00      A   
ATOM   4186  CA  LEU   442    -115.442  12.150  11.061  1.00 10.00      A   
ATOM   4187  CB  LEU   442    -116.726  12.313  11.895  1.00 10.00      A   
ATOM   4188  CG  LEU   442    -117.256  13.735  12.092  1.00 10.00      A   
ATOM   4189  CD1 LEU   442    -117.543  14.382  10.738  1.00 10.00      A   
ATOM   4190  CD2 LEU   442    -118.506  13.757  12.991  1.00 10.00      A   
ATOM   4191  C   LEU   442    -114.289  12.918  11.698  1.00 10.00      A   
ATOM   4192  O   LEU   442    -113.918  12.611  12.828  1.00 10.00      A   
ATOM   4193  N   LEU   443    -113.713  13.882  10.954  1.00 10.00      A   
ATOM   4194  HN  LEU   443    -114.080  14.082  10.067  1.00 10.00      A   
ATOM   4195  CA  LEU   443    -112.561  14.637  11.427  1.00 10.00      A   
ATOM   4196  CB  LEU   443    -111.263  14.073  10.814  1.00 10.00      A   
ATOM   4197  CG  LEU   443    -110.951  12.609  11.183  1.00 10.00      A   
ATOM   4198  CD1 LEU   443    -109.863  12.119  10.214  1.00 10.00      A   
ATOM   4199  CD2 LEU   443    -110.407  12.518  12.618  1.00 10.00      A   
ATOM   4200  C   LEU   443    -112.714  16.123  11.089  1.00 10.00      A   
ATOM   4201  O   LEU   443    -113.134  16.492   9.984  1.00 10.00      A   
ATOM   4202  N   THR   444    -112.433  16.955  12.081  1.00 10.00      A   
ATOM   4203  HN  THR   444    -112.197  16.580  12.955  1.00 10.00      A   
ATOM   4204  CA  THR   444    -112.459  18.410  11.931  1.00 10.00      A   
ATOM   4205  CB  THR   444    -113.188  19.088  13.113  1.00 10.00      A   
ATOM   4206  OG1 THR   444    -112.330  19.166  14.256  1.00 10.00      A   
ATOM   4207  HG1 THR   444    -111.775  18.383  14.294  1.00 10.00      A   
ATOM   4208  CG2 THR   444    -114.486  18.297  13.515  1.00 10.00      A   
ATOM   4209  C   THR   444    -111.026  18.972  11.821  1.00 10.00      A   
ATOM   4210  O   THR   444    -110.054  18.216  11.851  1.00 10.00      A   
ATOM   4211  N   ASP   445    -110.911  20.289  11.691  1.00 10.00      A   
ATOM   4212  HN  ASP   445    -111.723  20.836  11.640  1.00 10.00      A   
ATOM   4213  CA  ASP   445    -109.624  20.937  11.621  1.00 10.00      A   
ATOM   4214  CB  ASP   445    -109.785  22.458  11.498  1.00 10.00      A   
ATOM   4215  CG  ASP   445    -110.151  22.910  10.111  1.00 10.00      A   
ATOM   4216  OD1 ASP   445    -110.426  24.119   9.962  1.00 10.00      A   
ATOM   4217  OD2 ASP   445    -110.093  22.095   9.163  1.00 10.00      A   
ATOM   4218  C   ASP   445    -108.796  20.607  12.870  1.00 10.00      A   
ATOM   4219  O   ASP   445    -107.578  20.653  12.823  1.00 10.00      A   
ATOM   4220  N   LYS   446    -109.464  20.299  13.981  1.00 10.00      A   
ATOM   4221  HN  LYS   446    -110.442  20.257  13.956  1.00 10.00      A   
ATOM   4222  CA  LYS   446    -108.762  20.016  15.255  1.00 10.00      A   
ATOM   4223  CB  LYS   446    -109.749  19.828  16.408  1.00 10.00      A   
ATOM   4224  CG  LYS   446    -109.113  19.969  17.773  1.00 10.00      A   
ATOM   4225  CD  LYS   446    -108.811  21.445  18.054  1.00 10.00      A   
ATOM   4226  CE  LYS   446    -107.960  21.645  19.292  1.00 10.00      A   
ATOM   4227  NZ  LYS   446    -107.893  23.120  19.565  1.00 10.00      A   
ATOM   4228  HZ1 LYS   446    -108.849  23.498  19.725  1.00 10.00      A   
ATOM   4229  HZ2 LYS   446    -107.468  23.614  18.755  1.00 10.00      A   
ATOM   4230  HZ3 LYS   446    -107.313  23.301  20.410  1.00 10.00      A   
ATOM   4231  C   LYS   446    -107.758  18.841  15.192  1.00 10.00      A   
ATOM   4232  O   LYS   446    -106.647  18.913  15.779  1.00 10.00      A   
ATOM   4233  N   VAL   447    -108.115  17.756  14.500  1.00 10.00      A   
ATOM   4234  HN  VAL   447    -109.005  17.697  14.094  1.00 10.00      A   
ATOM   4235  CA  VAL   447    -107.160  16.654  14.356  1.00 10.00      A   
ATOM   4236  CB  VAL   447    -107.788  15.391  13.666  1.00 10.00      A   
ATOM   4237  CG1 VAL   447    -107.951  15.575  12.152  1.00 10.00      A   
ATOM   4238  CG2 VAL   447    -106.919  14.161  13.929  1.00 10.00      A   
ATOM   4239  C   VAL   447    -105.842  17.097  13.670  1.00 10.00      A   
ATOM   4240  O   VAL   447    -104.738  16.699  14.078  1.00 10.00      A   
ATOM   4241  N   PHE   448    -105.957  17.969  12.666  1.00 10.00      A   
ATOM   4242  HN  PHE   448    -106.849  18.288  12.411  1.00 10.00      A   
ATOM   4243  CA  PHE   448    -104.815  18.453  11.949  1.00 10.00      A   
ATOM   4244  CB  PHE   448    -105.315  19.145  10.690  1.00 10.00      A   
ATOM   4245  CG  PHE   448    -106.014  18.178   9.785  1.00 10.00      A   
ATOM   4246  CD1 PHE   448    -107.401  18.143   9.706  1.00 10.00      A   
ATOM   4247  CD2 PHE   448    -105.270  17.228   9.093  1.00 10.00      A   
ATOM   4248  CE1 PHE   448    -108.045  17.194   8.922  1.00 10.00      A   
ATOM   4249  CE2 PHE   448    -105.891  16.271   8.308  1.00 10.00      A   
ATOM   4250  CZ  PHE   448    -107.294  16.260   8.207  1.00 10.00      A   
ATOM   4251  C   PHE   448    -103.988  19.363  12.841  1.00 10.00      A   
ATOM   4252  O   PHE   448    -102.771  19.410  12.726  1.00 10.00      A   
ATOM   4253  N   GLU   449    -104.659  20.053  13.762  1.00 10.00      A   
ATOM   4254  HN  GLU   449    -105.638  20.031  13.764  1.00 10.00      A   
ATOM   4255  CA  GLU   449    -103.946  20.850  14.781  1.00 10.00      A   
ATOM   4256  CB  GLU   449    -104.925  21.660  15.634  1.00 10.00      A   
ATOM   4257  CG  GLU   449    -104.235  22.701  16.464  1.00 10.00      A   
ATOM   4258  CD  GLU   449    -105.119  23.231  17.570  1.00 10.00      A   
ATOM   4259  OE1 GLU   449    -106.286  23.596  17.299  1.00 10.00      A   
ATOM   4260  OE2 GLU   449    -104.626  23.272  18.715  1.00 10.00      A   
ATOM   4261  C   GLU   449    -103.091  19.921  15.641  1.00 10.00      A   
ATOM   4262  O   GLU   449    -101.895  20.187  15.854  1.00 10.00      A   
ATOM   4263  N   TYR   450    -103.692  18.832  16.130  1.00 10.00      A   
ATOM   4264  HN  TYR   450    -104.651  18.700  15.980  1.00 10.00      A   
ATOM   4265  CA  TYR   450    -102.935  17.835  16.886  1.00 10.00      A   
ATOM   4266  CB  TYR   450    -103.846  16.667  17.322  1.00 10.00      A   
ATOM   4267  CG  TYR   450    -104.977  17.083  18.239  1.00 10.00      A   
ATOM   4268  CD1 TYR   450    -106.189  16.410  18.202  1.00 10.00      A   
ATOM   4269  CD2 TYR   450    -104.831  18.154  19.133  1.00 10.00      A   
ATOM   4270  CE1 TYR   450    -107.233  16.768  19.046  1.00 10.00      A   
ATOM   4271  CE2 TYR   450    -105.880  18.529  19.976  1.00 10.00      A   
ATOM   4272  CZ  TYR   450    -107.078  17.824  19.914  1.00 10.00      A   
ATOM   4273  OH  TYR   450    -108.117  18.154  20.722  1.00 10.00      A   
ATOM   4274  HH  TYR   450    -108.197  19.109  20.768  1.00 10.00      A   
ATOM   4275  C   TYR   450    -101.781  17.246  16.085  1.00 10.00      A   
ATOM   4276  O   TYR   450    -100.686  17.101  16.601  1.00 10.00      A   
ATOM   4277  N   ILE   451    -102.035  16.892  14.830  1.00 10.00      A   
ATOM   4278  HN  ILE   451    -102.948  16.985  14.484  1.00 10.00      A   
ATOM   4279  CA  ILE   451    -100.979  16.360  13.942  1.00 10.00      A   
ATOM   4280  CB  ILE   451    -101.591  15.904  12.553  1.00 10.00      A   
ATOM   4281  CG1 ILE   451    -102.482  14.672  12.769  1.00 10.00      A   
ATOM   4282  CG2 ILE   451    -100.506  15.554  11.499  1.00 10.00      A   
ATOM   4283  CD1 ILE   451    -103.383  14.403  11.578  1.00 10.00      A   
ATOM   4284  C   ILE   451     -99.847  17.373  13.791  1.00 10.00      A   
ATOM   4285  O   ILE   451     -98.635  17.005  13.934  1.00 10.00      A   
ATOM   4286  N   GLY   452    -100.179  18.638  13.484  1.00 10.00      A   
ATOM   4287  HN  GLY   452    -101.115  18.885  13.334  1.00 10.00      A   
ATOM   4288  CA  GLY   452     -99.102  19.640  13.377  1.00 10.00      A   
ATOM   4289  C   GLY   452     -98.319  19.867  14.678  1.00 10.00      A   
ATOM   4290  O   GLY   452     -97.134  20.156  14.637  1.00 10.00      A   
ATOM   4291  N   THR   453     -98.970  19.779  15.829  1.00 10.00      A   
ATOM   4292  HN  THR   453     -99.930  19.585  15.823  1.00 10.00      A   
ATOM   4293  CA  THR   453     -98.284  19.964  17.105  1.00 10.00      A   
ATOM   4294  CB  THR   453     -99.309  20.218  18.200  1.00 10.00      A   
ATOM   4295  OG1 THR   453     -99.996  21.419  17.844  1.00 10.00      A   
ATOM   4296  HG1 THR   453    -100.554  21.255  17.080  1.00 10.00      A   
ATOM   4297  CG2 THR   453     -98.666  20.351  19.574  1.00 10.00      A   
ATOM   4298  C   THR   453     -97.425  18.761  17.483  1.00 10.00      A   
ATOM   4299  O   THR   453     -96.298  18.938  18.008  1.00 10.00      A   
ATOM   4300  N   TYR   454     -97.956  17.553  17.266  1.00 10.00      A   
ATOM   4301  HN  TYR   454     -98.771  17.466  16.727  1.00 10.00      A   
ATOM   4302  CA  TYR   454     -97.322  16.354  17.833  1.00 10.00      A   
ATOM   4303  CB  TYR   454     -98.338  15.513  18.591  1.00 10.00      A   
ATOM   4304  CG  TYR   454     -98.866  16.188  19.828  1.00 10.00      A   
ATOM   4305  CD1 TYR   454    -100.186  16.660  19.860  1.00 10.00      A   
ATOM   4306  CD2 TYR   454     -98.059  16.378  20.950  1.00 10.00      A   
ATOM   4307  CE1 TYR   454    -100.696  17.291  21.008  1.00 10.00      A   
ATOM   4308  CE2 TYR   454     -98.563  17.007  22.099  1.00 10.00      A   
ATOM   4309  CZ  TYR   454     -99.878  17.454  22.108  1.00 10.00      A   
ATOM   4310  OH  TYR   454    -100.366  18.089  23.228  1.00 10.00      A   
ATOM   4311  HH  TYR   454     -99.725  18.735  23.534  1.00 10.00      A   
ATOM   4312  C   TYR   454     -96.583  15.415  16.877  1.00 10.00      A   
ATOM   4313  O   TYR   454     -95.686  14.678  17.315  1.00 10.00      A   
ATOM   4314  N   ALA   455     -96.970  15.412  15.602  1.00 10.00      A   
ATOM   4315  HN  ALA   455     -97.592  16.098  15.280  1.00 10.00      A   
ATOM   4316  CA  ALA   455     -96.467  14.380  14.667  1.00 10.00      A   
ATOM   4317  CB  ALA   455     -97.547  14.005  13.647  1.00 10.00      A   
ATOM   4318  C   ALA   455     -95.172  14.845  13.987  1.00 10.00      A   
ATOM   4319  O   ALA   455     -95.114  15.037  12.780  1.00 10.00      A   
ATOM   4320  N   LYS   456     -94.144  15.050  14.799  1.00 10.00      A   
ATOM   4321  HN  LYS   456     -94.228  14.774  15.735  1.00 10.00      A   
ATOM   4322  CA  LYS   456     -92.879  15.674  14.361  1.00 10.00      A   
ATOM   4323  CB  LYS   456     -92.134  16.251  15.569  1.00 10.00      A   
ATOM   4324  CG  LYS   456     -92.867  17.363  16.328  1.00 10.00      A   
ATOM   4325  CD  LYS   456     -93.153  18.569  15.411  1.00 10.00      A   
ATOM   4326  CE  LYS   456     -93.668  19.795  16.168  1.00 10.00      A   
ATOM   4327  NZ  LYS   456     -94.244  20.804  15.251  1.00 10.00      A   
ATOM   4328  HZ1 LYS   456     -94.584  21.625  15.791  1.00 10.00      A   
ATOM   4329  HZ2 LYS   456     -95.042  20.395  14.724  1.00 10.00      A   
ATOM   4330  HZ3 LYS   456     -93.523  21.123  14.572  1.00 10.00      A   
ATOM   4331  C   LYS   456     -91.971  14.736  13.569  1.00 10.00      A   
ATOM   4332  O   LYS   456     -91.083  15.208  12.844  1.00 10.00      A   
ATOM   4333  N   LYS   457     -92.201  13.427  13.701  1.00 10.00      A   
ATOM   4334  HN  LYS   457     -92.891  13.130  14.331  1.00 10.00      A   
ATOM   4335  CA  LYS   457     -91.452  12.406  12.930  1.00 10.00      A   
ATOM   4336  CB  LYS   457     -90.995  11.268  13.864  1.00 10.00      A   
ATOM   4337  CG  LYS   457     -89.960  11.684  14.920  1.00 10.00      A   
ATOM   4338  CD  LYS   457     -88.683  12.166  14.260  1.00 10.00      A   
ATOM   4339  CE  LYS   457     -87.513  12.232  15.265  1.00 10.00      A   
ATOM   4340  NZ  LYS   457     -87.684  13.393  16.180  1.00 10.00      A   
ATOM   4341  HZ1 LYS   457     -87.769  14.272  15.631  1.00 10.00      A   
ATOM   4342  HZ2 LYS   457     -86.864  13.472  16.814  1.00 10.00      A   
ATOM   4343  HZ3 LYS   457     -88.542  13.272  16.755  1.00 10.00      A   
ATOM   4344  C   LYS   457     -92.216  11.793  11.736  1.00 10.00      A   
ATOM   4345  O   LYS   457     -91.664  10.949  11.009  1.00 10.00      A   
ATOM   4346  N   MET   458     -93.487  12.196  11.561  1.00 10.00      A   
ATOM   4347  HN  MET   458     -93.865  12.855  12.180  1.00 10.00      A   
ATOM   4348  CA  MET   458     -94.328  11.681  10.473  1.00 10.00      A   
ATOM   4349  CB  MET   458     -95.782  12.127  10.651  1.00 10.00      A   
ATOM   4350  CG  MET   458     -96.782  11.387   9.684  1.00 10.00      A   
ATOM   4351  SD  MET   458     -98.316  12.212   9.960  1.00 10.00      A   
ATOM   4352  CE  MET   458     -97.964  13.936   9.472  1.00 10.00      A   
ATOM   4353  C   MET   458     -93.783  12.091   9.111  1.00 10.00      A   
ATOM   4354  O   MET   458     -93.523  13.297   8.878  1.00 10.00      A   
ATOM   4355  N   GLU   459     -93.590  11.089   8.223  1.00 10.00      A   
ATOM   4356  HN  GLU   459     -93.830  10.178   8.493  1.00 10.00      A   
ATOM   4357  CA  GLU   459     -93.051  11.286   6.902  1.00 10.00      A   
ATOM   4358  CB  GLU   459     -91.930  10.284   6.628  1.00 10.00      A   
ATOM   4359  CG  GLU   459     -90.719  10.466   7.569  1.00 10.00      A   
ATOM   4360  CD  GLU   459     -89.688   9.365   7.401  1.00 10.00      A   
ATOM   4361  OE1 GLU   459     -89.633   8.785   6.295  1.00 10.00      A   
ATOM   4362  OE2 GLU   459     -88.925   9.100   8.356  1.00 10.00      A   
ATOM   4363  C   GLU   459     -94.113  11.150   5.819  1.00 10.00      A   
ATOM   4364  O   GLU   459     -93.965  11.747   4.758  1.00 10.00      A   
ATOM   4365  N   MET   460     -95.187  10.406   6.095  1.00 10.00      A   
ATOM   4366  HN  MET   460     -95.286  10.018   6.990  1.00 10.00      A   
ATOM   4367  CA  MET   460     -96.232  10.155   5.072  1.00 10.00      A   
ATOM   4368  CB  MET   460     -96.035   8.776   4.404  1.00 10.00      A   
ATOM   4369  CG  MET   460     -97.140   8.402   3.339  1.00 10.00      A   
ATOM   4370  SD  MET   460     -96.553   7.009   2.375  1.00 10.00      A   
ATOM   4371  CE  MET   460     -97.804   6.935   1.105  1.00 10.00      A   
ATOM   4372  C   MET   460     -97.592  10.232   5.756  1.00 10.00      A   
ATOM   4373  O   MET   460     -97.822   9.568   6.805  1.00 10.00      A   
ATOM   4374  N   LEU   461     -98.497  11.043   5.179  1.00 10.00      A   
ATOM   4375  HN  LEU   461     -98.263  11.535   4.364  1.00 10.00      A   
ATOM   4376  CA  LEU   461     -99.824  11.192   5.760  1.00 10.00      A   
ATOM   4377  CB  LEU   461     -99.967  12.563   6.459  1.00 10.00      A   
ATOM   4378  CG  LEU   461    -101.375  12.959   6.906  1.00 10.00      A   
ATOM   4379  CD1 LEU   461    -101.829  11.957   8.044  1.00 10.00      A   
ATOM   4380  CD2 LEU   461    -101.348  14.422   7.451  1.00 10.00      A   
ATOM   4381  C   LEU   461    -100.825  11.057   4.628  1.00 10.00      A   
ATOM   4382  O   LEU   461    -100.641  11.689   3.578  1.00 10.00      A   
ATOM   4383  N   SER   462    -101.889  10.272   4.846  1.00 10.00      A   
ATOM   4384  HN  SER   462    -101.995   9.824   5.711  1.00 10.00      A   
ATOM   4385  CA  SER   462    -102.905  10.078   3.791  1.00 10.00      A   
ATOM   4386  CB  SER   462    -103.045   8.579   3.408  1.00 10.00      A   
ATOM   4387  OG  SER   462    -101.804   7.996   2.995  1.00 10.00      A   
ATOM   4388  HG  SER   462    -101.093   8.630   3.123  1.00 10.00      A   
ATOM   4389  C   SER   462    -104.219  10.520   4.444  1.00 10.00      A   
ATOM   4390  O   SER   462    -104.534  10.110   5.588  1.00 10.00      A   
ATOM   4391  N   VAL   463    -105.003  11.322   3.713  1.00 10.00      A   
ATOM   4392  HN  VAL   463    -104.787  11.474   2.769  1.00 10.00      A   
ATOM   4393  CA  VAL   463    -106.185  11.982   4.297  1.00 10.00      A   
ATOM   4394  CB  VAL   463    -105.893  13.479   4.562  1.00 10.00      A   
ATOM   4395  CG1 VAL   463    -106.979  14.088   5.464  1.00 10.00      A   
ATOM   4396  CG2 VAL   463    -104.524  13.685   5.264  1.00 10.00      A   
ATOM   4397  C   VAL   463    -107.331  11.874   3.263  1.00 10.00      A   
ATOM   4398  O   VAL   463    -107.093  12.090   2.084  1.00 10.00      A   
ATOM   4399  N   ALA   464    -108.547  11.504   3.698  1.00 10.00      A   
ATOM   4400  HN  ALA   464    -108.661  11.196   4.621  1.00 10.00      A   
ATOM   4401  CA  ALA   464    -109.706  11.559   2.799  1.00 10.00      A   
ATOM   4402  CB  ALA   464    -109.976  10.183   2.182  1.00 10.00      A   
ATOM   4403  C   ALA   464    -110.936  12.007   3.584  1.00 10.00      A   
ATOM   4404  O   ALA   464    -111.106  11.627   4.748  1.00 10.00      A   
ATOM   4405  N   PHE   465    -111.802  12.787   2.940  1.00 10.00      A   
ATOM   4406  HN  PHE   465    -111.585  13.105   2.039  1.00 10.00      A   
ATOM   4407  CA  PHE   465    -113.096  13.184   3.563  1.00 10.00      A   
ATOM   4408  CB  PHE   465    -114.106  12.009   3.526  1.00 10.00      A   
ATOM   4409  CG  PHE   465    -114.291  11.406   2.162  1.00 10.00      A   
ATOM   4410  CD1 PHE   465    -113.645  10.191   1.834  1.00 10.00      A   
ATOM   4411  CD2 PHE   465    -115.095  12.030   1.218  1.00 10.00      A   
ATOM   4412  CE1 PHE   465    -113.808   9.630   0.558  1.00 10.00      A   
ATOM   4413  CE2 PHE   465    -115.268  11.468  -0.061  1.00 10.00      A   
ATOM   4414  CZ  PHE   465    -114.595  10.279  -0.384  1.00 10.00      A   
ATOM   4415  C   PHE   465    -112.938  13.699   5.002  1.00 10.00      A   
ATOM   4416  O   PHE   465    -113.554  13.166   5.933  1.00 10.00      A   
ATOM   4417  N   ALA   466    -112.135  14.748   5.174  1.00 10.00      A   
ATOM   4418  HN  ALA   466    -111.817  15.234   4.384  1.00 10.00      A   
ATOM   4419  CA  ALA   466    -111.711  15.198   6.493  1.00 10.00      A   
ATOM   4420  CB  ALA   466    -110.414  14.426   6.968  1.00 10.00      A   
ATOM   4421  C   ALA   466    -111.434  16.684   6.494  1.00 10.00      A   
ATOM   4422  O   ALA   466    -111.002  17.246   5.463  1.00 10.00      A   
ATOM   4423  N   GLY   467    -111.639  17.301   7.659  1.00 10.00      A   
ATOM   4424  HN  GLY   467    -112.047  16.797   8.393  1.00 10.00      A   
ATOM   4425  CA  GLY   467    -111.277  18.689   7.870  1.00 10.00      A   
ATOM   4426  C   GLY   467    -112.431  19.628   7.578  1.00 10.00      A   
ATOM   4427  O   GLY   467    -113.470  19.231   7.003  1.00 10.00      A   
ATOM   4428  N   ASP   468    -112.232  20.897   7.925  1.00 10.00      A   
ATOM   4429  HN  ASP   468    -111.375  21.170   8.315  1.00 10.00      A   
ATOM   4430  CA  ASP   468    -113.298  21.893   7.723  1.00 10.00      A   
ATOM   4431  CB  ASP   468    -113.743  22.475   9.055  1.00 10.00      A   
ATOM   4432  CG  ASP   468    -114.238  21.420  10.004  1.00 10.00      A   
ATOM   4433  OD1 ASP   468    -115.070  20.581   9.588  1.00 10.00      A   
ATOM   4434  OD2 ASP   468    -113.810  21.472  11.176  1.00 10.00      A   
ATOM   4435  C   ASP   468    -112.879  23.025   6.799  1.00 10.00      A   
ATOM   4436  O   ASP   468    -113.721  23.565   6.067  1.00 10.00      A   
ATOM   4437  N   SER   469    -111.590  23.388   6.824  1.00 10.00      A   
ATOM   4438  HN  SER   469    -110.933  22.821   7.278  1.00 10.00      A   
ATOM   4439  CA  SER   469    -111.153  24.638   6.170  1.00 10.00      A   
ATOM   4440  CB  SER   469    -111.426  25.845   7.079  1.00 10.00      A   
ATOM   4441  OG  SER   469    -110.409  25.966   8.064  1.00 10.00      A   
ATOM   4442  HG  SER   469    -110.212  25.100   8.428  1.00 10.00      A   
ATOM   4443  C   SER   469    -109.670  24.552   5.876  1.00 10.00      A   
ATOM   4444  O   SER   469    -108.995  23.578   6.286  1.00 10.00      A   
ATOM   4445  N   ASP   470    -109.139  25.572   5.205  1.00 10.00      A   
ATOM   4446  HN  ASP   470    -109.703  26.310   4.894  1.00 10.00      A   
ATOM   4447  CA  ASP   470    -107.702  25.571   4.940  1.00 10.00      A   
ATOM   4448  CB  ASP   470    -107.310  26.785   4.121  1.00 10.00      A   
ATOM   4449  CG  ASP   470    -107.684  26.616   2.670  1.00 10.00      A   
ATOM   4450  OD1 ASP   470    -106.871  26.105   1.923  1.00 10.00      A   
ATOM   4451  OD2 ASP   470    -108.807  26.945   2.300  1.00 10.00      A   
ATOM   4452  C   ASP   470    -106.800  25.499   6.181  1.00 10.00      A   
ATOM   4453  O   ASP   470    -105.618  25.125   6.056  1.00 10.00      A   
ATOM   4454  N   LEU   471    -107.330  25.877   7.337  1.00 10.00      A   
ATOM   4455  HN  LEU   471    -108.266  26.169   7.360  1.00 10.00      A   
ATOM   4456  CA  LEU   471    -106.543  25.869   8.596  1.00 10.00      A   
ATOM   4457  CB  LEU   471    -107.414  26.241   9.780  1.00 10.00      A   
ATOM   4458  CG  LEU   471    -106.989  27.134  10.951  1.00 10.00      A   
ATOM   4459  CD1 LEU   471    -107.572  26.607  12.300  1.00 10.00      A   
ATOM   4460  CD2 LEU   471    -105.475  27.431  10.998  1.00 10.00      A   
ATOM   4461  C   LEU   471    -106.058  24.471   8.842  1.00 10.00      A   
ATOM   4462  O   LEU   471    -104.940  24.288   9.391  1.00 10.00      A   
ATOM   4463  N   GLY   472    -106.875  23.475   8.455  1.00 10.00      A   
ATOM   4464  HN  GLY   472    -107.735  23.692   8.038  1.00 10.00      A   
ATOM   4465  CA  GLY   472    -106.488  22.069   8.650  1.00 10.00      A   
ATOM   4466  C   GLY   472    -105.186  21.721   7.914  1.00 10.00      A   
ATOM   4467  O   GLY   472    -104.220  21.242   8.519  1.00 10.00      A   
ATOM   4468  N   MET   473    -105.146  21.970   6.608  1.00 10.00      A   
ATOM   4469  HN  MET   473    -105.925  22.346   6.148  1.00 10.00      A   
ATOM   4470  CA  MET   473    -103.920  21.671   5.870  1.00 10.00      A   
ATOM   4471  CB  MET   473    -104.122  21.749   4.362  1.00 10.00      A   
ATOM   4472  CG  MET   473    -102.876  21.273   3.592  1.00 10.00      A   
ATOM   4473  SD  MET   473    -103.217  20.979   1.856  1.00 10.00      A   
ATOM   4474  CE  MET   473    -102.964  22.580   1.164  1.00 10.00      A   
ATOM   4475  C   MET   473    -102.749  22.544   6.294  1.00 10.00      A   
ATOM   4476  O   MET   473    -101.603  22.084   6.315  1.00 10.00      A   
ATOM   4477  N   HIS   474    -103.037  23.785   6.633  1.00 10.00      A   
ATOM   4478  HN  HIS   474    -103.958  24.106   6.541  1.00 10.00      A   
ATOM   4479  CA  HIS   474    -102.012  24.692   7.144  1.00 10.00      A   
ATOM   4480  CB  HIS   474    -102.625  26.065   7.492  1.00 10.00      A   
ATOM   4481  CG  HIS   474    -101.678  26.967   8.204  1.00 10.00      A   
ATOM   4482  ND1 HIS   474    -100.606  27.560   7.562  1.00 10.00      A   
ATOM   4483  CD2 HIS   474    -101.590  27.324   9.505  1.00 10.00      A   
ATOM   4484  CE1 HIS   474     -99.904  28.254   8.443  1.00 10.00      A   
ATOM   4485  NE2 HIS   474    -100.481  28.131   9.626  1.00 10.00      A   
ATOM   4486  HE2 HIS   474    -100.172  28.546  10.457  1.00 10.00      A   
ATOM   4487  C   HIS   474    -101.303  24.107   8.365  1.00 10.00      A   
ATOM   4488  O   HIS   474    -100.081  24.140   8.430  1.00 10.00      A   
ATOM   4489  N   HIS   475    -102.062  23.590   9.330  1.00 10.00      A   
ATOM   4490  HN  HIS   475    -103.037  23.576   9.232  1.00 10.00      A   
ATOM   4491  CA  HIS   475    -101.435  23.035  10.550  1.00 10.00      A   
ATOM   4492  CB  HIS   475    -102.487  22.492  11.536  1.00 10.00      A   
ATOM   4493  CG  HIS   475    -103.315  23.560  12.203  1.00 10.00      A   
ATOM   4494  ND1 HIS   475    -102.771  24.713  12.724  1.00 10.00      A   
ATOM   4495  HD1 HIS   475    -101.821  24.950  12.702  1.00 10.00      A   
ATOM   4496  CD2 HIS   475    -104.641  23.619  12.465  1.00 10.00      A   
ATOM   4497  CE1 HIS   475    -103.731  25.450  13.259  1.00 10.00      A   
ATOM   4498  NE2 HIS   475    -104.875  24.804  13.120  1.00 10.00      A   
ATOM   4499  C   HIS   475    -100.416  21.942  10.213  1.00 10.00      A   
ATOM   4500  O   HIS   475     -99.335  21.881  10.818  1.00 10.00      A   
ATOM   4501  N   VAL   476    -100.774  21.087   9.260  1.00 10.00      A   
ATOM   4502  HN  VAL   476    -101.661  21.171   8.853  1.00 10.00      A   
ATOM   4503  CA  VAL   476     -99.873  20.015   8.799  1.00 10.00      A   
ATOM   4504  CB  VAL   476    -100.640  18.997   7.909  1.00 10.00      A   
ATOM   4505  CG1 VAL   476     -99.693  17.973   7.240  1.00 10.00      A   
ATOM   4506  CG2 VAL   476    -101.684  18.279   8.789  1.00 10.00      A   
ATOM   4507  C   VAL   476     -98.615  20.533   8.106  1.00 10.00      A   
ATOM   4508  O   VAL   476     -97.502  20.161   8.465  1.00 10.00      A   
ATOM   4509  N   LEU   477     -98.779  21.377   7.100  1.00 10.00      A   
ATOM   4510  HN  LEU   477     -99.680  21.650   6.827  1.00 10.00      A   
ATOM   4511  CA  LEU   477     -97.610  21.898   6.397  1.00 10.00      A   
ATOM   4512  CB  LEU   477     -98.050  22.684   5.153  1.00 10.00      A   
ATOM   4513  CG  LEU   477     -98.796  21.865   4.087  1.00 10.00      A   
ATOM   4514  CD1 LEU   477     -99.274  22.776   2.913  1.00 10.00      A   
ATOM   4515  CD2 LEU   477     -97.834  20.771   3.532  1.00 10.00      A   
ATOM   4516  C   LEU   477     -96.742  22.777   7.318  1.00 10.00      A   
ATOM   4517  O   LEU   477     -95.517  22.786   7.190  1.00 10.00      A   
ATOM   4518  N   SER   478     -97.359  23.504   8.234  1.00 10.00      A   
ATOM   4519  HN  SER   478     -98.334  23.458   8.319  1.00 10.00      A   
ATOM   4520  CA  SER   478     -96.588  24.377   9.123  1.00 10.00      A   
ATOM   4521  CB  SER   478     -97.521  25.444   9.729  1.00 10.00      A   
ATOM   4522  OG  SER   478     -96.886  26.138  10.756  1.00 10.00      A   
ATOM   4523  HG  SER   478     -97.250  27.024  10.816  1.00 10.00      A   
ATOM   4524  C   SER   478     -95.870  23.572  10.227  1.00 10.00      A   
ATOM   4525  O   SER   478     -94.742  23.920  10.637  1.00 10.00      A   
ATOM   4526  N   GLY   479     -96.489  22.499  10.706  1.00 10.00      A   
ATOM   4527  HN  GLY   479     -97.267  22.134  10.236  1.00 10.00      A   
ATOM   4528  CA  GLY   479     -95.999  21.865  11.944  1.00 10.00      A   
ATOM   4529  C   GLY   479     -95.233  20.548  11.775  1.00 10.00      A   
ATOM   4530  O   GLY   479     -94.461  20.166  12.673  1.00 10.00      A   
ATOM   4531  N   CYS   480     -95.461  19.850  10.650  1.00 10.00      A   
ATOM   4532  HN  CYS   480     -95.980  20.258   9.926  1.00 10.00      A   
ATOM   4533  CA  CYS   480     -94.942  18.474  10.486  1.00 10.00      A   
ATOM   4534  CB  CYS   480     -95.870  17.640   9.595  1.00 10.00      A   
ATOM   4535  SG  CYS   480     -97.443  17.366  10.430  1.00 10.00      A   
ATOM   4536  HG  CYS   480     -98.397  17.348   9.509  1.00 10.00      A   
ATOM   4537  C   CYS   480     -93.535  18.497   9.929  1.00 10.00      A   
ATOM   4538  O   CYS   480     -93.334  18.376   8.726  1.00 10.00      A   
ATOM   4539  N   ASP   481     -92.574  18.640  10.845  1.00 10.00      A   
ATOM   4540  HN  ASP   481     -92.821  18.636  11.793  1.00 10.00      A   
ATOM   4541  CA  ASP   481     -91.176  18.801  10.488  1.00 10.00      A   
ATOM   4542  CB  ASP   481     -90.305  18.732  11.742  1.00 10.00      A   
ATOM   4543  CG  ASP   481     -90.537  19.882  12.723  1.00 10.00      A   
ATOM   4544  OD1 ASP   481     -91.343  20.792  12.479  1.00 10.00      A   
ATOM   4545  OD2 ASP   481     -89.878  19.862  13.771  1.00 10.00      A   
ATOM   4546  C   ASP   481     -90.619  17.781   9.487  1.00 10.00      A   
ATOM   4547  O   ASP   481     -89.778  18.140   8.657  1.00 10.00      A   
ATOM   4548  N   SER   482     -91.031  16.515   9.608  1.00 10.00      A   
ATOM   4549  HN  SER   482     -91.778  16.308  10.208  1.00 10.00      A   
ATOM   4550  CA  SER   482     -90.391  15.436   8.867  1.00 10.00      A   
ATOM   4551  CB  SER   482     -90.195  14.199   9.774  1.00 10.00      A   
ATOM   4552  OG  SER   482     -89.392  14.518  10.915  1.00 10.00      A   
ATOM   4553  HG  SER   482     -89.278  15.470  10.970  1.00 10.00      A   
ATOM   4554  C   SER   482     -91.140  15.040   7.606  1.00 10.00      A   
ATOM   4555  O   SER   482     -90.763  14.078   6.927  1.00 10.00      A   
ATOM   4556  N   LEU   483     -92.223  15.762   7.324  1.00 10.00      A   
ATOM   4557  HN  LEU   483     -92.418  16.562   7.855  1.00 10.00      A   
ATOM   4558  CA  LEU   483     -93.130  15.384   6.234  1.00 10.00      A   
ATOM   4559  CB  LEU   483     -94.224  16.439   6.130  1.00 10.00      A   
ATOM   4560  CG  LEU   483     -95.703  16.158   5.959  1.00 10.00      A   
ATOM   4561  CD1 LEU   483     -96.397  17.333   5.111  1.00 10.00      A   
ATOM   4562  CD2 LEU   483     -96.190  14.722   5.654  1.00 10.00      A   
ATOM   4563  C   LEU   483     -92.435  15.223   4.874  1.00 10.00      A   
ATOM   4564  O   LEU   483     -91.703  16.102   4.402  1.00 10.00      A   
ATOM   4565  N   ARG   484     -92.659  14.079   4.245  1.00 10.00      A   
ATOM   4566  HN  ARG   484     -93.205  13.389   4.678  1.00 10.00      A   
ATOM   4567  CA  ARG   484     -92.104  13.825   2.915  1.00 10.00      A   
ATOM   4568  CB  ARG   484     -91.209  12.584   2.929  1.00 10.00      A   
ATOM   4569  CG  ARG   484     -89.893  12.780   3.711  1.00 10.00      A   
ATOM   4570  CD  ARG   484     -89.191  11.411   3.944  1.00 10.00      A   
ATOM   4571  NE  ARG   484     -89.292  10.637   2.733  1.00 10.00      A   
ATOM   4572  HE  ARG   484     -88.882  11.029   1.934  1.00 10.00      A   
ATOM   4573  CZ  ARG   484     -89.883   9.448   2.597  1.00 10.00      A   
ATOM   4574  NH1 ARG   484     -90.379   8.777   3.617  1.00 10.00      A   
ATOM   4575 HH11 ARG   484     -90.831   7.854   3.461  1.00 10.00      A   
ATOM   4576 HH12 ARG   484     -90.317   9.171   4.578  1.00 10.00      A   
ATOM   4577  NH2 ARG   484     -89.935   8.916   1.394  1.00 10.00      A   
ATOM   4578 HH21 ARG   484     -90.384   7.997   1.254  1.00 10.00      A   
ATOM   4579 HH22 ARG   484     -89.522   9.421   0.585  1.00 10.00      A   
ATOM   4580  C   ARG   484     -93.187  13.644   1.851  1.00 10.00      A   
ATOM   4581  O   ARG   484     -92.984  14.060   0.721  1.00 10.00      A   
ATOM   4582  N   LYS   485     -94.296  12.983   2.189  1.00 10.00      A   
ATOM   4583  HN  LYS   485     -94.393  12.609   3.090  1.00 10.00      A   
ATOM   4584  CA  LYS   485     -95.380  12.820   1.195  1.00 10.00      A   
ATOM   4585  CB  LYS   485     -95.460  11.365   0.707  1.00 10.00      A   
ATOM   4586  CG  LYS   485     -94.313  10.977  -0.260  1.00 10.00      A   
ATOM   4587  CD  LYS   485     -94.316   9.469  -0.475  1.00 10.00      A   
ATOM   4588  CE  LYS   485     -93.619   8.745   0.634  1.00 10.00      A   
ATOM   4589  NZ  LYS   485     -93.674   7.221   0.491  1.00 10.00      A   
ATOM   4590  HZ1 LYS   485     -94.652   6.914   0.314  1.00 10.00      A   
ATOM   4591  HZ2 LYS   485     -93.334   6.767   1.362  1.00 10.00      A   
ATOM   4592  HZ3 LYS   485     -93.075   6.915  -0.303  1.00 10.00      A   
ATOM   4593  C   LYS   485     -96.691  13.132   1.897  1.00 10.00      A   
ATOM   4594  O   LYS   485     -96.948  12.593   2.980  1.00 10.00      A   
ATOM   4595  N   LEU   486     -97.491  14.004   1.303  1.00 10.00      A   
ATOM   4596  HN  LEU   486     -97.182  14.473   0.499  1.00 10.00      A   
ATOM   4597  CA  LEU   486     -98.833  14.279   1.827  1.00 10.00      A   
ATOM   4598  CB  LEU   486     -98.904  15.754   2.275  1.00 10.00      A   
ATOM   4599  CG  LEU   486    -100.294  16.298   2.713  1.00 10.00      A   
ATOM   4600  CD1 LEU   486    -100.849  15.398   3.846  1.00 10.00      A   
ATOM   4601  CD2 LEU   486    -100.162  17.735   3.218  1.00 10.00      A   
ATOM   4602  C   LEU   486     -99.810  13.997   0.657  1.00 10.00      A   
ATOM   4603  O   LEU   486     -99.555  14.436  -0.468  1.00 10.00      A   
ATOM   4604  N   GLU   487    -100.883  13.234   0.905  1.00 10.00      A   
ATOM   4605  HN  GLU   487    -101.073  12.934   1.818  1.00 10.00      A   
ATOM   4606  CA  GLU   487    -101.784  12.844  -0.213  1.00 10.00      A   
ATOM   4607  CB  GLU   487    -101.542  11.410  -0.727  1.00 10.00      A   
ATOM   4608  CG  GLU   487    -101.442  10.312   0.389  1.00 10.00      A   
ATOM   4609  CD  GLU   487    -100.908   8.968  -0.138  1.00 10.00      A   
ATOM   4610  OE1 GLU   487    -101.089   7.913   0.540  1.00 10.00      A   
ATOM   4611  OE2 GLU   487    -100.299   8.966  -1.217  1.00 10.00      A   
ATOM   4612  C   GLU   487    -103.190  12.986   0.331  1.00 10.00      A   
ATOM   4613  O   GLU   487    -103.523  12.412   1.387  1.00 10.00      A   
ATOM   4614  N   ILE   488    -103.983  13.792  -0.377  1.00 10.00      A   
ATOM   4615  HN  ILE   488    -103.708  14.087  -1.269  1.00 10.00      A   
ATOM   4616  CA  ILE   488    -105.275  14.241   0.185  1.00 10.00      A   
ATOM   4617  CB  ILE   488    -105.186  15.749   0.598  1.00 10.00      A   
ATOM   4618  CG1 ILE   488    -104.082  15.962   1.675  1.00 10.00      A   
ATOM   4619  CG2 ILE   488    -106.553  16.230   1.204  1.00 10.00      A   
ATOM   4620  CD1 ILE   488    -103.702  17.498   1.828  1.00 10.00      A   
ATOM   4621  C   ILE   488    -106.335  14.076  -0.867  1.00 10.00      A   
ATOM   4622  O   ILE   488    -106.131  14.478  -2.036  1.00 10.00      A   
ATOM   4623  N   ARG   489    -107.523  13.570  -0.478  1.00 10.00      A   
ATOM   4624  HN  ARG   489    -107.653  13.208   0.424  1.00 10.00      A   
ATOM   4625  CA  ARG   489    -108.617  13.584  -1.462  1.00 10.00      A   
ATOM   4626  CB  ARG   489    -108.822  12.170  -2.056  1.00 10.00      A   
ATOM   4627  CG  ARG   489    -109.087  11.093  -0.996  1.00 10.00      A   
ATOM   4628  CD  ARG   489    -109.658   9.789  -1.581  1.00 10.00      A   
ATOM   4629  NE  ARG   489    -110.963  10.024  -2.198  1.00 10.00      A   
ATOM   4630  HE  ARG   489    -111.389  10.889  -2.028  1.00 10.00      A   
ATOM   4631  CZ  ARG   489    -111.601   9.144  -2.971  1.00 10.00      A   
ATOM   4632  NH1 ARG   489    -111.082   7.940  -3.200  1.00 10.00      A   
ATOM   4633 HH11 ARG   489    -110.170   7.677  -2.776  1.00 10.00      A   
ATOM   4634 HH12 ARG   489    -111.590   7.261  -3.805  1.00 10.00      A   
ATOM   4635  NH2 ARG   489    -112.773   9.461  -3.492  1.00 10.00      A   
ATOM   4636 HH21 ARG   489    -113.276   8.779  -4.096  1.00 10.00      A   
ATOM   4637 HH22 ARG   489    -113.194  10.392  -3.299  1.00 10.00      A   
ATOM   4638  C   ARG   489    -109.884  14.056  -0.751  1.00 10.00      A   
ATOM   4639  O   ARG   489    -110.089  13.735   0.421  1.00 10.00      A   
ATOM   4640  N   ASP   490    -110.713  14.815  -1.461  1.00 10.00      A   
ATOM   4641  HN  ASP   490    -110.411  15.181  -2.318  1.00 10.00      A   
ATOM   4642  CA  ASP   490    -112.076  15.117  -0.991  1.00 10.00      A   
ATOM   4643  CB  ASP   490    -112.912  13.812  -0.941  1.00 10.00      A   
ATOM   4644  CG  ASP   490    -113.130  13.197  -2.310  1.00 10.00      A   
ATOM   4645  OD1 ASP   490    -114.067  13.612  -3.015  1.00 10.00      A   
ATOM   4646  OD2 ASP   490    -112.385  12.268  -2.673  1.00 10.00      A   
ATOM   4647  C   ASP   490    -112.101  15.820   0.354  1.00 10.00      A   
ATOM   4648  O   ASP   490    -112.854  15.434   1.241  1.00 10.00      A   
ATOM   4649  N   CYS   491    -111.270  16.867   0.501  1.00 10.00      A   
ATOM   4650  HN  CYS   491    -110.675  17.102  -0.241  1.00 10.00      A   
ATOM   4651  CA  CYS   491    -111.217  17.667   1.714  1.00 10.00      A   
ATOM   4652  CB  CYS   491    -109.855  17.481   2.414  1.00 10.00      A   
ATOM   4653  SG  CYS   491    -109.573  15.789   3.109  1.00 10.00      A   
ATOM   4654  HG  CYS   491    -109.172  15.924   4.365  1.00 10.00      A   
ATOM   4655  C   CYS   491    -111.379  19.131   1.318  1.00 10.00      A   
ATOM   4656  O   CYS   491    -110.953  19.525   0.239  1.00 10.00      A   
ATOM   4657  N   PRO   492    -111.970  19.950   2.201  1.00 10.00      A   
ATOM   4658  CA  PRO   492    -112.157  21.390   1.943  1.00 10.00      A   
ATOM   4659  CB  PRO   492    -113.254  21.765   2.930  1.00 10.00      A   
ATOM   4660  CG  PRO   492    -113.044  20.834   4.085  1.00 10.00      A   
ATOM   4661  CD  PRO   492    -112.551  19.533   3.494  1.00 10.00      A   
ATOM   4662  C   PRO   492    -110.876  22.219   2.178  1.00 10.00      A   
ATOM   4663  O   PRO   492    -110.872  23.158   2.981  1.00 10.00      A   
ATOM   4664  N   PHE   493    -109.819  21.842   1.468  1.00 10.00      A   
ATOM   4665  HN  PHE   493    -109.939  21.093   0.846  1.00 10.00      A   
ATOM   4666  CA  PHE   493    -108.499  22.449   1.538  1.00 10.00      A   
ATOM   4667  CB  PHE   493    -107.404  21.400   1.835  1.00 10.00      A   
ATOM   4668  CG  PHE   493    -107.569  20.630   3.157  1.00 10.00      A   
ATOM   4669  CD1 PHE   493    -106.982  19.367   3.303  1.00 10.00      A   
ATOM   4670  CD2 PHE   493    -108.249  21.179   4.256  1.00 10.00      A   
ATOM   4671  CE1 PHE   493    -107.096  18.673   4.520  1.00 10.00      A   
ATOM   4672  CE2 PHE   493    -108.377  20.501   5.450  1.00 10.00      A   
ATOM   4673  CZ  PHE   493    -107.807  19.233   5.592  1.00 10.00      A   
ATOM   4674  C   PHE   493    -108.228  23.007   0.152  1.00 10.00      A   
ATOM   4675  O   PHE   493    -108.510  22.350  -0.875  1.00 10.00      A   
ATOM   4676  N   GLY   494    -107.648  24.209   0.100  1.00 10.00      A   
ATOM   4677  HN  GLY   494    -107.245  24.599   0.904  1.00 10.00      A   
ATOM   4678  CA  GLY   494    -107.626  24.921  -1.158  1.00 10.00      A   
ATOM   4679  C   GLY   494    -106.438  25.809  -1.331  1.00 10.00      A   
ATOM   4680  O   GLY   494    -105.316  25.508  -0.890  1.00 10.00      A   
ATOM   4681  N   ASP   495    -106.717  26.961  -1.901  1.00 10.00      A   
ATOM   4682  HN  ASP   495    -107.652  27.198  -2.073  1.00 10.00      A   
ATOM   4683  CA  ASP   495    -105.666  27.886  -2.279  1.00 10.00      A   
ATOM   4684  CB  ASP   495    -106.297  29.067  -3.002  1.00 10.00      A   
ATOM   4685  CG  ASP   495    -107.033  28.639  -4.274  1.00 10.00      A   
ATOM   4686  OD1 ASP   495    -107.032  27.427  -4.564  1.00 10.00      A   
ATOM   4687  OD2 ASP   495    -107.570  29.497  -4.976  1.00 10.00      A   
ATOM   4688  C   ASP   495    -104.879  28.424  -1.089  1.00 10.00      A   
ATOM   4689  O   ASP   495    -103.673  28.663  -1.201  1.00 10.00      A   
ATOM   4690  N   LYS   496    -105.586  28.707   0.004  1.00 10.00      A   
ATOM   4691  HN  LYS   496    -106.501  28.367   0.095  1.00 10.00      A   
ATOM   4692  CA  LYS   496    -105.000  29.527   1.077  1.00 10.00      A   
ATOM   4693  CB  LYS   496    -106.074  29.947   2.064  1.00 10.00      A   
ATOM   4694  CG  LYS   496    -107.011  31.031   1.477  1.00 10.00      A   
ATOM   4695  CD  LYS   496    -108.057  31.370   2.511  1.00 10.00      A   
ATOM   4696  CE  LYS   496    -109.391  31.617   1.844  1.00 10.00      A   
ATOM   4697  NZ  LYS   496    -109.856  30.373   1.138  1.00 10.00      A   
ATOM   4698  HZ1 LYS   496    -110.775  30.544   0.680  1.00 10.00      A   
ATOM   4699  HZ2 LYS   496    -109.960  29.593   1.817  1.00 10.00      A   
ATOM   4700  HZ3 LYS   496    -109.165  30.095   0.412  1.00 10.00      A   
ATOM   4701  C   LYS   496    -103.867  28.800   1.789  1.00 10.00      A   
ATOM   4702  O   LYS   496    -102.782  29.368   1.951  1.00 10.00      A   
ATOM   4703  N   ALA   497    -104.099  27.542   2.194  1.00 10.00      A   
ATOM   4704  HN  ALA   497    -104.970  27.125   2.029  1.00 10.00      A   
ATOM   4705  CA  ALA   497    -103.040  26.789   2.889  1.00 10.00      A   
ATOM   4706  CB  ALA   497    -103.602  25.534   3.569  1.00 10.00      A   
ATOM   4707  C   ALA   497    -101.902  26.436   1.964  1.00 10.00      A   
ATOM   4708  O   ALA   497    -100.740  26.469   2.372  1.00 10.00      A   
ATOM   4709  N   LEU   498    -102.236  26.140   0.702  1.00 10.00      A   
ATOM   4710  HN  LEU   498    -103.175  26.203   0.428  1.00 10.00      A   
ATOM   4711  CA  LEU   498    -101.226  25.722  -0.281  1.00 10.00      A   
ATOM   4712  CB  LEU   498    -101.944  25.361  -1.606  1.00 10.00      A   
ATOM   4713  CG  LEU   498    -101.087  24.893  -2.773  1.00 10.00      A   
ATOM   4714  CD1 LEU   498    -100.456  23.561  -2.387  1.00 10.00      A   
ATOM   4715  CD2 LEU   498    -101.938  24.740  -4.029  1.00 10.00      A   
ATOM   4716  C   LEU   498    -100.226  26.855  -0.553  1.00 10.00      A   
ATOM   4717  O   LEU   498     -98.990  26.667  -0.574  1.00 10.00      A   
ATOM   4718  N   LEU   499    -100.749  28.042  -0.832  1.00 10.00      A   
ATOM   4719  HN  LEU   499    -101.718  28.182  -0.802  1.00 10.00      A   
ATOM   4720  CA  LEU   499     -99.851  29.132  -1.182  1.00 10.00      A   
ATOM   4721  CB  LEU   499    -100.626  30.219  -1.909  1.00 10.00      A   
ATOM   4722  CG  LEU   499    -101.146  29.826  -3.308  1.00 10.00      A   
ATOM   4723  CD1 LEU   499    -102.083  30.930  -3.763  1.00 10.00      A   
ATOM   4724  CD2 LEU   499     -99.997  29.636  -4.260  1.00 10.00      A   
ATOM   4725  C   LEU   499     -99.177  29.715   0.069  1.00 10.00      A   
ATOM   4726  O   LEU   499     -98.048  30.166  -0.006  1.00 10.00      A   
ATOM   4727  N   ALA   500     -99.850  29.678   1.208  1.00 10.00      A   
ATOM   4728  HN  ALA   500    -100.759  29.311   1.224  1.00 10.00      A   
ATOM   4729  CA  ALA   500     -99.242  30.186   2.463  1.00 10.00      A   
ATOM   4730  CB  ALA   500    -100.235  30.179   3.553  1.00 10.00      A   
ATOM   4731  C   ALA   500     -98.020  29.364   2.898  1.00 10.00      A   
ATOM   4732  O   ALA   500     -97.135  29.868   3.613  1.00 10.00      A   
ATOM   4733  N   ASN   501     -97.987  28.109   2.462  1.00 10.00      A   
ATOM   4734  HN  ASN   501     -98.720  27.786   1.896  1.00 10.00      A   
ATOM   4735  CA  ASN   501     -96.902  27.196   2.793  1.00 10.00      A   
ATOM   4736  CB  ASN   501     -97.516  25.987   3.516  1.00 10.00      A   
ATOM   4737  CG  ASN   501     -98.157  26.388   4.818  1.00 10.00      A   
ATOM   4738  OD1 ASN   501     -97.329  26.599   5.833  1.00 10.00      A   
ATOM   4739  ND2 ASN   501     -99.396  26.582   4.900  1.00 10.00      A   
ATOM   4740 HD21 ASN   501     -99.937  26.464   4.091  1.00 10.00      A   
ATOM   4741 HD22 ASN   501     -99.768  26.842   5.769  1.00 10.00      A   
ATOM   4742  C   ASN   501     -96.126  26.711   1.589  1.00 10.00      A   
ATOM   4743  O   ASN   501     -95.609  25.597   1.615  1.00 10.00      A   
ATOM   4744  N   ALA   502     -96.030  27.531   0.528  1.00 10.00      A   
ATOM   4745  HN  ALA   502     -96.408  28.434   0.581  1.00 10.00      A   
ATOM   4746  CA  ALA   502     -95.373  27.099  -0.700  1.00 10.00      A   
ATOM   4747  CB  ALA   502     -95.356  28.210  -1.742  1.00 10.00      A   
ATOM   4748  C   ALA   502     -93.939  26.594  -0.463  1.00 10.00      A   
ATOM   4749  O   ALA   502     -93.553  25.607  -1.057  1.00 10.00      A   
ATOM   4750  N   SER   503     -93.141  27.284   0.359  1.00 10.00      A   
ATOM   4751  HN  SER   503     -93.493  28.056   0.851  1.00 10.00      A   
ATOM   4752  CA  SER   503     -91.731  26.883   0.527  1.00 10.00      A   
ATOM   4753  CB  SER   503     -90.976  27.922   1.344  1.00 10.00      A   
ATOM   4754  OG  SER   503     -91.544  27.969   2.647  1.00 10.00      A   
ATOM   4755  HG  SER   503     -91.743  27.077   2.941  1.00 10.00      A   
ATOM   4756  C   SER   503     -91.580  25.494   1.166  1.00 10.00      A   
ATOM   4757  O   SER   503     -90.579  24.795   0.935  1.00 10.00      A   
ATOM   4758  N   LYS   504     -92.568  25.097   1.962  1.00 10.00      A   
ATOM   4759  HN  LYS   504     -93.313  25.710   2.137  1.00 10.00      A   
ATOM   4760  CA  LYS   504     -92.577  23.759   2.591  1.00 10.00      A   
ATOM   4761  CB  LYS   504     -93.842  23.583   3.477  1.00 10.00      A   
ATOM   4762  CG  LYS   504     -93.972  22.170   4.147  1.00 10.00      A   
ATOM   4763  CD  LYS   504     -92.815  21.883   5.152  1.00 10.00      A   
ATOM   4764  CE  LYS   504     -93.220  20.621   5.975  1.00 10.00      A   
ATOM   4765  NZ  LYS   504     -92.104  20.222   6.929  1.00 10.00      A   
ATOM   4766  HZ1 LYS   504     -91.237  20.007   6.396  1.00 10.00      A   
ATOM   4767  HZ2 LYS   504     -92.381  19.379   7.471  1.00 10.00      A   
ATOM   4768  HZ3 LYS   504     -91.908  20.998   7.594  1.00 10.00      A   
ATOM   4769  C   LYS   504     -92.489  22.656   1.525  1.00 10.00      A   
ATOM   4770  O   LYS   504     -91.885  21.604   1.746  1.00 10.00      A   
ATOM   4771  N   LEU   505     -93.103  22.902   0.367  1.00 10.00      A   
ATOM   4772  HN  LEU   505     -93.514  23.783   0.238  1.00 10.00      A   
ATOM   4773  CA  LEU   505     -93.198  21.930  -0.722  1.00 10.00      A   
ATOM   4774  CB  LEU   505     -94.146  22.444  -1.842  1.00 10.00      A   
ATOM   4775  CG  LEU   505     -95.569  22.837  -1.364  1.00 10.00      A   
ATOM   4776  CD1 LEU   505     -96.406  23.421  -2.539  1.00 10.00      A   
ATOM   4777  CD2 LEU   505     -96.295  21.638  -0.695  1.00 10.00      A   
ATOM   4778  C   LEU   505     -91.830  21.551  -1.282  1.00 10.00      A   
ATOM   4779  O   LEU   505     -91.679  20.428  -1.825  1.00 10.00      A   
ATOM   4780  N   GLU   506     -90.841  22.449  -1.158  1.00 10.00      A   
ATOM   4781  HN  GLU   506     -91.032  23.323  -0.758  1.00 10.00      A   
ATOM   4782  CA  GLU   506     -89.467  22.144  -1.614  1.00 10.00      A   
ATOM   4783  CB  GLU   506     -88.614  23.423  -1.811  1.00 10.00      A   
ATOM   4784  CG  GLU   506     -88.908  24.061  -3.118  1.00 10.00      A   
ATOM   4785  CD  GLU   506     -88.028  25.266  -3.439  1.00 10.00      A   
ATOM   4786  OE1 GLU   506     -87.426  25.841  -2.507  1.00 10.00      A   
ATOM   4787  OE2 GLU   506     -87.959  25.628  -4.622  1.00 10.00      A   
ATOM   4788  C   GLU   506     -88.747  21.180  -0.667  1.00 10.00      A   
ATOM   4789  O   GLU   506     -87.669  20.708  -0.994  1.00 10.00      A   
ATOM   4790  N   THR   507     -89.354  20.891   0.493  1.00 10.00      A   
ATOM   4791  HN  THR   507     -90.214  21.318   0.686  1.00 10.00      A   
ATOM   4792  CA  THR   507     -88.794  19.965   1.489  1.00 10.00      A   
ATOM   4793  CB  THR   507     -88.907  20.530   2.934  1.00 10.00      A   
ATOM   4794  OG1 THR   507     -90.285  20.464   3.353  1.00 10.00      A   
ATOM   4795  HG1 THR   507     -90.837  20.231   2.604  1.00 10.00      A   
ATOM   4796  CG2 THR   507     -88.426  21.956   2.940  1.00 10.00      A   
ATOM   4797  C   THR   507     -89.429  18.580   1.467  1.00 10.00      A   
ATOM   4798  O   THR   507     -89.067  17.737   2.282  1.00 10.00      A   
ATOM   4799  N   MET   508     -90.349  18.346   0.526  1.00 10.00      A   
ATOM   4800  HN  MET   508     -90.508  19.041  -0.147  1.00 10.00      A   
ATOM   4801  CA  MET   508     -91.130  17.117   0.440  1.00 10.00      A   
ATOM   4802  CB  MET   508     -92.642  17.446   0.520  1.00 10.00      A   
ATOM   4803  CG  MET   508     -93.040  18.185   1.790  1.00 10.00      A   
ATOM   4804  SD  MET   508     -94.657  18.951   1.833  1.00 10.00      A   
ATOM   4805  CE  MET   508     -95.743  17.536   1.455  1.00 10.00      A   
ATOM   4806  C   MET   508     -90.908  16.444  -0.895  1.00 10.00      A   
ATOM   4807  O   MET   508     -90.617  17.129  -1.879  1.00 10.00      A   
ATOM   4808  N   ARG   509     -91.096  15.127  -0.961  1.00 10.00      A   
ATOM   4809  HN  ARG   509     -91.207  14.602  -0.142  1.00 10.00      A   
ATOM   4810  CA  ARG   509     -91.134  14.463  -2.283  1.00 10.00      A   
ATOM   4811  CB  ARG   509     -91.253  12.943  -2.164  1.00 10.00      A   
ATOM   4812  CG  ARG   509     -91.340  12.251  -3.561  1.00 10.00      A   
ATOM   4813  CD  ARG   509     -91.632  10.769  -3.493  1.00 10.00      A   
ATOM   4814  NE  ARG   509     -90.512  10.066  -2.888  1.00 10.00      A   
ATOM   4815  HE  ARG   509     -89.668  10.551  -2.780  1.00 10.00      A   
ATOM   4816  CZ  ARG   509     -90.592   8.813  -2.482  1.00 10.00      A   
ATOM   4817  NH1 ARG   509     -91.739   8.134  -2.646  1.00 10.00      A   
ATOM   4818 HH11 ARG   509     -92.558   8.597  -3.090  1.00 10.00      A   
ATOM   4819 HH12 ARG   509     -91.809   7.146  -2.329  1.00 10.00      A   
ATOM   4820  NH2 ARG   509     -89.540   8.259  -1.919  1.00 10.00      A   
ATOM   4821 HH21 ARG   509     -89.582   7.277  -1.596  1.00 10.00      A   
ATOM   4822 HH22 ARG   509     -88.665   8.808  -1.799  1.00 10.00      A   
ATOM   4823  C   ARG   509     -92.308  15.006  -3.128  1.00 10.00      A   
ATOM   4824  O   ARG   509     -92.118  15.372  -4.313  1.00 10.00      A   
ATOM   4825  N   SER   510     -93.505  15.095  -2.523  1.00 10.00      A   
ATOM   4826  HN  SER   510     -93.590  14.938  -1.559  1.00 10.00      A   
ATOM   4827  CA  SER   510     -94.686  15.432  -3.335  1.00 10.00      A   
ATOM   4828  CB  SER   510     -95.028  14.257  -4.268  1.00 10.00      A   
ATOM   4829  OG  SER   510     -95.436  13.076  -3.547  1.00 10.00      A   
ATOM   4830  HG  SER   510     -96.393  13.063  -3.468  1.00 10.00      A   
ATOM   4831  C   SER   510     -95.886  15.769  -2.485  1.00 10.00      A   
ATOM   4832  O   SER   510     -95.947  15.370  -1.321  1.00 10.00      A   
ATOM   4833  N   LEU   511     -96.841  16.493  -3.093  1.00 10.00      A   
ATOM   4834  HN  LEU   511     -96.655  16.871  -3.978  1.00 10.00      A   
ATOM   4835  CA  LEU   511     -98.127  16.734  -2.490  1.00 10.00      A   
ATOM   4836  CB  LEU   511     -98.250  18.201  -2.093  1.00 10.00      A   
ATOM   4837  CG  LEU   511     -99.684  18.720  -1.846  1.00 10.00      A   
ATOM   4838  CD1 LEU   511    -100.207  17.953  -0.606  1.00 10.00      A   
ATOM   4839  CD2 LEU   511     -99.633  20.223  -1.639  1.00 10.00      A   
ATOM   4840  C   LEU   511     -99.155  16.359  -3.574  1.00 10.00      A   
ATOM   4841  O   LEU   511     -99.027  16.824  -4.729  1.00 10.00      A   
ATOM   4842  N   TRP   512    -100.119  15.506  -3.208  1.00 10.00      A   
ATOM   4843  HN  TRP   512    -100.086  15.117  -2.309  1.00 10.00      A   
ATOM   4844  CA  TRP   512    -101.244  15.122  -4.116  1.00 10.00      A   
ATOM   4845  CB  TRP   512    -101.340  13.585  -4.241  1.00 10.00      A   
ATOM   4846  CG  TRP   512    -102.607  13.131  -4.951  1.00 10.00      A   
ATOM   4847  CD1 TRP   512    -103.851  13.036  -4.420  1.00 10.00      A   
ATOM   4848  CD2 TRP   512    -102.732  12.844  -6.341  1.00 10.00      A   
ATOM   4849  NE1 TRP   512    -104.760  12.663  -5.398  1.00 10.00      A   
ATOM   4850  HE1 TRP   512    -105.718  12.511  -5.261  1.00 10.00      A   
ATOM   4851  CE2 TRP   512    -104.088  12.530  -6.585  1.00 10.00      A   
ATOM   4852  CE3 TRP   512    -101.816  12.790  -7.405  1.00 10.00      A   
ATOM   4853  CZ2 TRP   512    -104.569  12.163  -7.864  1.00 10.00      A   
ATOM   4854  CZ3 TRP   512    -102.280  12.434  -8.673  1.00 10.00      A   
ATOM   4855  CH2 TRP   512    -103.652  12.109  -8.887  1.00 10.00      A   
ATOM   4856  C   TRP   512    -102.528  15.668  -3.506  1.00 10.00      A   
ATOM   4857  O   TRP   512    -102.769  15.504  -2.296  1.00 10.00      A   
ATOM   4858  N   MET   513    -103.324  16.400  -4.300  1.00 10.00      A   
ATOM   4859  HN  MET   513    -103.015  16.659  -5.193  1.00 10.00      A   
ATOM   4860  CA  MET   513    -104.641  16.814  -3.846  1.00 10.00      A   
ATOM   4861  CB  MET   513    -104.658  18.311  -3.477  1.00 10.00      A   
ATOM   4862  CG  MET   513    -103.702  18.714  -2.317  1.00 10.00      A   
ATOM   4863  SD  MET   513    -103.693  20.463  -1.958  1.00 10.00      A   
ATOM   4864  CE  MET   513    -105.293  20.714  -1.141  1.00 10.00      A   
ATOM   4865  C   MET   513    -105.637  16.576  -4.968  1.00 10.00      A   
ATOM   4866  O   MET   513    -105.545  17.226  -6.047  1.00 10.00      A   
ATOM   4867  N   SER   514    -106.626  15.725  -4.705  1.00 10.00      A   
ATOM   4868  HN  SER   514    -106.646  15.248  -3.850  1.00 10.00      A   
ATOM   4869  CA  SER   514    -107.695  15.497  -5.699  1.00 10.00      A   
ATOM   4870  CB  SER   514    -107.635  14.079  -6.250  1.00 10.00      A   
ATOM   4871  OG  SER   514    -107.681  13.119  -5.206  1.00 10.00      A   
ATOM   4872  HG  SER   514    -106.986  13.303  -4.570  1.00 10.00      A   
ATOM   4873  C   SER   514    -109.053  15.756  -5.090  1.00 10.00      A   
ATOM   4874  O   SER   514    -109.297  15.428  -3.921  1.00 10.00      A   
ATOM   4875  N   SER   515    -109.969  16.274  -5.916  1.00 10.00      A   
ATOM   4876  HN  SER   515    -109.728  16.428  -6.853  1.00 10.00      A   
ATOM   4877  CA  SER   515    -111.305  16.615  -5.469  1.00 10.00      A   
ATOM   4878  CB  SER   515    -112.139  15.346  -5.226  1.00 10.00      A   
ATOM   4879  OG  SER   515    -112.311  14.630  -6.438  1.00 10.00      A   
ATOM   4880  HG  SER   515    -113.016  15.032  -6.951  1.00 10.00      A   
ATOM   4881  C   SER   515    -111.327  17.504  -4.226  1.00 10.00      A   
ATOM   4882  O   SER   515    -112.242  17.393  -3.393  1.00 10.00      A   
ATOM   4883  N   CYS   516    -110.350  18.403  -4.121  1.00 10.00      A   
ATOM   4884  HN  CYS   516    -109.635  18.395  -4.791  1.00 10.00      A   
ATOM   4885  CA  CYS   516    -110.293  19.408  -3.051  1.00 10.00      A   
ATOM   4886  CB  CYS   516    -108.879  19.516  -2.433  1.00 10.00      A   
ATOM   4887  SG  CYS   516    -108.417  17.960  -1.563  1.00 10.00      A   
ATOM   4888  HG  CYS   516    -109.340  17.048  -1.837  1.00 10.00      A   
ATOM   4889  C   CYS   516    -110.761  20.736  -3.616  1.00 10.00      A   
ATOM   4890  O   CYS   516    -111.564  20.750  -4.558  1.00 10.00      A   
ATOM   4891  N   SER   517    -110.330  21.845  -3.012  1.00 10.00      A   
ATOM   4892  HN  SER   517    -109.705  21.781  -2.260  1.00 10.00      A   
ATOM   4893  CA  SER   517    -110.792  23.163  -3.476  1.00 10.00      A   
ATOM   4894  CB  SER   517    -111.456  23.921  -2.316  1.00 10.00      A   
ATOM   4895  OG  SER   517    -112.683  23.250  -1.969  1.00 10.00      A   
ATOM   4896  HG  SER   517    -112.886  23.411  -1.045  1.00 10.00      A   
ATOM   4897  C   SER   517    -109.752  24.036  -4.182  1.00 10.00      A   
ATOM   4898  O   SER   517    -109.930  25.246  -4.295  1.00 10.00      A   
ATOM   4899  N   VAL   518    -108.684  23.452  -4.683  1.00 10.00      A   
ATOM   4900  HN  VAL   518    -108.621  22.474  -4.695  1.00 10.00      A   
ATOM   4901  CA  VAL   518    -107.599  24.255  -5.221  1.00 10.00      A   
ATOM   4902  CB  VAL   518    -106.259  23.452  -5.315  1.00 10.00      A   
ATOM   4903  CG1 VAL   518    -105.140  24.360  -5.791  1.00 10.00      A   
ATOM   4904  CG2 VAL   518    -105.856  22.852  -3.958  1.00 10.00      A   
ATOM   4905  C   VAL   518    -107.991  24.772  -6.613  1.00 10.00      A   
ATOM   4906  O   VAL   518    -108.312  23.972  -7.499  1.00 10.00      A   
ATOM   4907  N   SER   519    -107.942  26.097  -6.805  1.00 10.00      A   
ATOM   4908  HN  SER   519    -107.599  26.681  -6.096  1.00 10.00      A   
ATOM   4909  CA  SER   519    -108.402  26.679  -8.075  1.00 10.00      A   
ATOM   4910  CB  SER   519    -108.777  28.151  -7.907  1.00 10.00      A   
ATOM   4911  OG  SER   519    -107.655  28.913  -7.523  1.00 10.00      A   
ATOM   4912  HG  SER   519    -107.925  29.819  -7.355  1.00 10.00      A   
ATOM   4913  C   SER   519    -107.311  26.599  -9.117  1.00 10.00      A   
ATOM   4914  O   SER   519    -106.131  26.468  -8.796  1.00 10.00      A   
ATOM   4915  N   PHE   520    -107.695  26.709 -10.382  1.00 10.00      A   
ATOM   4916  HN  PHE   520    -108.647  26.742 -10.614  1.00 10.00      A   
ATOM   4917  CA  PHE   520    -106.680  26.780 -11.413  1.00 10.00      A   
ATOM   4918  CB  PHE   520    -107.346  26.764 -12.800  1.00 10.00      A   
ATOM   4919  CG  PHE   520    -106.389  26.981 -13.913  1.00 10.00      A   
ATOM   4920  CD1 PHE   520    -105.276  26.153 -14.065  1.00 10.00      A   
ATOM   4921  CD2 PHE   520    -106.601  28.004 -14.818  1.00 10.00      A   
ATOM   4922  CE1 PHE   520    -104.387  26.363 -15.108  1.00 10.00      A   
ATOM   4923  CE2 PHE   520    -105.713  28.205 -15.865  1.00 10.00      A   
ATOM   4924  CZ  PHE   520    -104.612  27.393 -15.992  1.00 10.00      A   
ATOM   4925  C   PHE   520    -105.764  28.026 -11.218  1.00 10.00      A   
ATOM   4926  O   PHE   520    -104.532  27.940 -11.356  1.00 10.00      A   
ATOM   4927  N   GLY   521    -106.355  29.165 -10.853  1.00 10.00      A   
ATOM   4928  HN  GLY   521    -107.332  29.194 -10.780  1.00 10.00      A   
ATOM   4929  CA  GLY   521    -105.571  30.368 -10.561  1.00 10.00      A   
ATOM   4930  C   GLY   521    -104.467  30.166  -9.519  1.00 10.00      A   
ATOM   4931  O   GLY   521    -103.371  30.707  -9.665  1.00 10.00      A   
ATOM   4932  N   ALA   522    -104.760  29.405  -8.468  1.00 10.00      A   
ATOM   4933  HN  ALA   522    -105.649  29.000  -8.385  1.00 10.00      A   
ATOM   4934  CA  ALA   522    -103.735  29.173  -7.426  1.00 10.00      A   
ATOM   4935  CB  ALA   522    -104.354  28.554  -6.160  1.00 10.00      A   
ATOM   4936  C   ALA   522    -102.626  28.267  -7.949  1.00 10.00      A   
ATOM   4937  O   ALA   522    -101.442  28.455  -7.616  1.00 10.00      A   
ATOM   4938  N   CYS   523    -103.001  27.273  -8.748  1.00 10.00      A   
ATOM   4939  HN  CYS   523    -103.956  27.133  -8.915  1.00 10.00      A   
ATOM   4940  CA  CYS   523    -102.032  26.385  -9.383  1.00 10.00      A   
ATOM   4941  CB  CYS   523    -102.752  25.288 -10.205  1.00 10.00      A   
ATOM   4942  SG  CYS   523    -103.695  24.057  -9.242  1.00 10.00      A   
ATOM   4943  HG  CYS   523    -103.214  22.857  -9.529  1.00 10.00      A   
ATOM   4944  C   CYS   523    -101.094  27.200 -10.285  1.00 10.00      A   
ATOM   4945  O   CYS   523     -99.881  27.031 -10.245  1.00 10.00      A   
ATOM   4946  N   LYS   524    -101.648  28.083 -11.113  1.00 10.00      A   
ATOM   4947  HN  LYS   524    -102.624  28.149 -11.174  1.00 10.00      A   
ATOM   4948  CA  LYS   524    -100.803  28.956 -11.933  1.00 10.00      A   
ATOM   4949  CB  LYS   524    -101.662  29.889 -12.785  1.00 10.00      A   
ATOM   4950  CG  LYS   524    -102.315  29.196 -13.974  1.00 10.00      A   
ATOM   4951  CD  LYS   524    -102.974  30.249 -14.880  1.00 10.00      A   
ATOM   4952  CE  LYS   524    -104.171  30.906 -14.216  1.00 10.00      A   
ATOM   4953  NZ  LYS   524    -104.898  31.766 -15.200  1.00 10.00      A   
ATOM   4954  HZ1 LYS   524    -104.267  32.510 -15.560  1.00 10.00      A   
ATOM   4955  HZ2 LYS   524    -105.720  32.214 -14.747  1.00 10.00      A   
ATOM   4956  HZ3 LYS   524    -105.230  31.191 -16.001  1.00 10.00      A   
ATOM   4957  C   LYS   524     -99.867  29.815 -11.079  1.00 10.00      A   
ATOM   4958  O   LYS   524     -98.661  29.962 -11.380  1.00 10.00      A   
ATOM   4959  N   LEU   525    -100.420  30.443 -10.047  1.00 10.00      A   
ATOM   4960  HN  LEU   525    -101.372  30.330  -9.841  1.00 10.00      A   
ATOM   4961  CA  LEU   525     -99.568  31.312  -9.225  1.00 10.00      A   
ATOM   4962  CB  LEU   525    -100.391  32.167  -8.244  1.00 10.00      A   
ATOM   4963  CG  LEU   525     -99.621  33.365  -7.670  1.00 10.00      A   
ATOM   4964  CD1 LEU   525     -99.303  34.355  -8.786  1.00 10.00      A   
ATOM   4965  CD2 LEU   525    -100.476  34.069  -6.641  1.00 10.00      A   
ATOM   4966  C   LEU   525     -98.484  30.515  -8.509  1.00 10.00      A   
ATOM   4967  O   LEU   525     -97.348  30.963  -8.440  1.00 10.00      A   
ATOM   4968  N   LEU   526     -98.816  29.328  -8.003  1.00 10.00      A   
ATOM   4969  HN  LEU   526     -99.743  29.017  -8.073  1.00 10.00      A   
ATOM   4970  CA  LEU   526     -97.815  28.475  -7.340  1.00 10.00      A   
ATOM   4971  CB  LEU   526     -98.439  27.197  -6.771  1.00 10.00      A   
ATOM   4972  CG  LEU   526     -97.469  26.218  -6.080  1.00 10.00      A   
ATOM   4973  CD1 LEU   526     -96.834  26.813  -4.807  1.00 10.00      A   
ATOM   4974  CD2 LEU   526     -98.167  24.883  -5.735  1.00 10.00      A   
ATOM   4975  C   LEU   526     -96.681  28.101  -8.308  1.00 10.00      A   
ATOM   4976  O   LEU   526     -95.496  28.165  -7.938  1.00 10.00      A   
ATOM   4977  N   GLY   527     -97.053  27.736  -9.543  1.00 10.00      A   
ATOM   4978  HN  GLY   527     -98.009  27.663  -9.745  1.00 10.00      A   
ATOM   4979  CA  GLY   527     -96.074  27.443 -10.599  1.00 10.00      A   
ATOM   4980  C   GLY   527     -95.150  28.596 -10.897  1.00 10.00      A   
ATOM   4981  O   GLY   527     -93.960  28.383 -11.095  1.00 10.00      A   
ATOM   4982  N   GLN   528     -95.703  29.812 -10.933  1.00 10.00      A   
ATOM   4983  HN  GLN   528     -96.676  29.874 -10.828  1.00 10.00      A   
ATOM   4984  CA  GLN   528     -94.955  31.063 -11.119  1.00 10.00      A   
ATOM   4985  CB  GLN   528     -95.888  32.284 -11.053  1.00 10.00      A   
ATOM   4986  CG  GLN   528     -96.534  32.719 -12.306  1.00 10.00      A   
ATOM   4987  CD  GLN   528     -95.635  33.594 -13.151  1.00 10.00      A   
ATOM   4988  OE1 GLN   528     -94.949  34.504 -12.669  1.00 10.00      A   
ATOM   4989  NE2 GLN   528     -95.633  33.311 -14.435  1.00 10.00      A   
ATOM   4990 HE21 GLN   528     -96.197  32.574 -14.747  1.00 10.00      A   
ATOM   4991 HE22 GLN   528     -95.066  33.850 -15.026  1.00 10.00      A   
ATOM   4992  C   GLN   528     -93.950  31.282 -10.003  1.00 10.00      A   
ATOM   4993  O   GLN   528     -92.781  31.619 -10.241  1.00 10.00      A   
ATOM   4994  N   LYS   529     -94.464  31.191  -8.789  1.00 10.00      A   
ATOM   4995  HN  LYS   529     -95.408  30.943  -8.696  1.00 10.00      A   
ATOM   4996  CA  LYS   529     -93.695  31.442  -7.596  1.00 10.00      A   
ATOM   4997  CB  LYS   529     -94.611  31.369  -6.382  1.00 10.00      A   
ATOM   4998  CG  LYS   529     -93.912  31.837  -5.096  1.00 10.00      A   
ATOM   4999  CD  LYS   529     -94.735  31.567  -3.861  1.00 10.00      A   
ATOM   5000  CE  LYS   529     -93.855  31.575  -2.608  1.00 10.00      A   
ATOM   5001  NZ  LYS   529     -93.182  32.863  -2.383  1.00 10.00      A   
ATOM   5002  HZ1 LYS   529     -93.882  33.633  -2.359  1.00 10.00      A   
ATOM   5003  HZ2 LYS   529     -92.503  33.051  -3.148  1.00 10.00      A   
ATOM   5004  HZ3 LYS   529     -92.672  32.846  -1.477  1.00 10.00      A   
ATOM   5005  C   LYS   529     -92.547  30.443  -7.385  1.00 10.00      A   
ATOM   5006  O   LYS   529     -91.498  30.811  -6.864  1.00 10.00      A   
ATOM   5007  N   MET   530     -92.788  29.182  -7.740  1.00 10.00      A   
ATOM   5008  HN  MET   530     -93.590  28.988  -8.267  1.00 10.00      A   
ATOM   5009  CA  MET   530     -91.897  28.070  -7.373  1.00 10.00      A   
ATOM   5010  CB  MET   530     -92.612  27.060  -6.463  1.00 10.00      A   
ATOM   5011  CG  MET   530     -93.247  27.649  -5.177  1.00 10.00      A   
ATOM   5012  SD  MET   530     -92.037  28.374  -4.082  1.00 10.00      A   
ATOM   5013  CE  MET   530     -91.286  26.846  -3.450  1.00 10.00      A   
ATOM   5014  C   MET   530     -91.411  27.355  -8.633  1.00 10.00      A   
ATOM   5015  O   MET   530     -91.867  26.257  -8.924  1.00 10.00      A   
ATOM   5016  N   PRO   531     -90.496  27.978  -9.389  1.00 10.00      A   
ATOM   5017  CA  PRO   531     -90.110  27.344 -10.643  1.00 10.00      A   
ATOM   5018  CB  PRO   531     -89.173  28.377 -11.294  1.00 10.00      A   
ATOM   5019  CG  PRO   531     -88.608  29.146 -10.117  1.00 10.00      A   
ATOM   5020  CD  PRO   531     -89.768  29.238  -9.162  1.00 10.00      A   
ATOM   5021  C   PRO   531     -89.413  25.988 -10.465  1.00 10.00      A   
ATOM   5022  O   PRO   531     -89.326  25.236 -11.425  1.00 10.00      A   
ATOM   5023  N   LYS   532     -88.935  25.654  -9.269  1.00 10.00      A   
ATOM   5024  HN  LYS   532     -89.014  26.278  -8.518  1.00 10.00      A   
ATOM   5025  CA  LYS   532     -88.279  24.334  -9.075  1.00 10.00      A   
ATOM   5026  CB  LYS   532     -87.102  24.424  -8.093  1.00 10.00      A   
ATOM   5027  CG  LYS   532     -86.025  25.437  -8.479  1.00 10.00      A   
ATOM   5028  CD  LYS   532     -84.879  25.385  -7.477  1.00 10.00      A   
ATOM   5029  CE  LYS   532     -83.840  26.479  -7.734  1.00 10.00      A   
ATOM   5030  NZ  LYS   532     -83.982  27.687  -6.829  1.00 10.00      A   
ATOM   5031  HZ1 LYS   532     -83.881  27.402  -5.834  1.00 10.00      A   
ATOM   5032  HZ2 LYS   532     -84.916  28.124  -6.959  1.00 10.00      A   
ATOM   5033  HZ3 LYS   532     -83.248  28.390  -7.055  1.00 10.00      A   
ATOM   5034  C   LYS   532     -89.252  23.224  -8.653  1.00 10.00      A   
ATOM   5035  O   LYS   532     -88.837  22.076  -8.420  1.00 10.00      A   
ATOM   5036  N   LEU   533     -90.541  23.561  -8.587  1.00 10.00      A   
ATOM   5037  HN  LEU   533     -90.781  24.511  -8.610  1.00 10.00      A   
ATOM   5038  CA  LEU   533     -91.591  22.585  -8.481  1.00 10.00      A   
ATOM   5039  CB  LEU   533     -92.690  23.088  -7.537  1.00 10.00      A   
ATOM   5040  CG  LEU   533     -92.646  22.908  -6.004  1.00 10.00      A   
ATOM   5041  CD1 LEU   533     -91.375  22.399  -5.293  1.00 10.00      A   
ATOM   5042  CD2 LEU   533     -93.456  23.945  -5.185  1.00 10.00      A   
ATOM   5043  C   LEU   533     -92.241  22.335  -9.844  1.00 10.00      A   
ATOM   5044  O   LEU   533     -92.375  23.253 -10.654  1.00 10.00      A   
ATOM   5045  N   ASN   534     -92.664  21.099 -10.085  1.00 10.00      A   
ATOM   5046  HN  ASN   534     -92.356  20.360  -9.520  1.00 10.00      A   
ATOM   5047  CA  ASN   534     -93.584  20.836 -11.183  1.00 10.00      A   
ATOM   5048  CB  ASN   534     -93.293  19.500 -11.895  1.00 10.00      A   
ATOM   5049  CG  ASN   534     -92.151  19.591 -12.870  1.00 10.00      A   
ATOM   5050  OD1 ASN   534     -91.587  20.678 -13.097  1.00 10.00      A   
ATOM   5051  ND2 ASN   534     -91.798  18.441 -13.485  1.00 10.00      A   
ATOM   5052 HD21 ASN   534     -92.296  17.627 -13.265  1.00 10.00      A   
ATOM   5053 HD22 ASN   534     -91.057  18.468 -14.126  1.00 10.00      A   
ATOM   5054  C   ASN   534     -94.953  20.820 -10.574  1.00 10.00      A   
ATOM   5055  O   ASN   534     -95.262  19.983  -9.699  1.00 10.00      A   
ATOM   5056  N   VAL   535     -95.778  21.758 -11.003  1.00 10.00      A   
ATOM   5057  HN  VAL   535     -95.461  22.414 -11.659  1.00 10.00      A   
ATOM   5058  CA  VAL   535     -97.161  21.837 -10.519  1.00 10.00      A   
ATOM   5059  CB  VAL   535     -97.544  23.288 -10.145  1.00 10.00      A   
ATOM   5060  CG1 VAL   535     -99.036  23.379  -9.644  1.00 10.00      A   
ATOM   5061  CG2 VAL   535     -96.573  23.804  -9.073  1.00 10.00      A   
ATOM   5062  C   VAL   535     -98.009  21.321 -11.667  1.00 10.00      A   
ATOM   5063  O   VAL   535     -98.190  22.031 -12.661  1.00 10.00      A   
ATOM   5064  N   GLU   536     -98.502  20.088 -11.535  1.00 10.00      A   
ATOM   5065  HN  GLU   536     -98.368  19.608 -10.691  1.00 10.00      A   
ATOM   5066  CA  GLU   536     -99.233  19.436 -12.610  1.00 10.00      A   
ATOM   5067  CB  GLU   536     -98.692  18.014 -12.836  1.00 10.00      A   
ATOM   5068  CG  GLU   536     -97.190  17.970 -13.217  1.00 10.00      A   
ATOM   5069  CD  GLU   536     -96.731  16.575 -13.676  1.00 10.00      A   
ATOM   5070  OE1 GLU   536     -97.560  15.625 -13.610  1.00 10.00      A   
ATOM   5071  OE2 GLU   536     -95.560  16.466 -14.102  1.00 10.00      A   
ATOM   5072  C   GLU   536    -100.731  19.377 -12.308  1.00 10.00      A   
ATOM   5073  O   GLU   536    -101.144  18.735 -11.360  1.00 10.00      A   
ATOM   5074  N   VAL   537    -101.513  20.053 -13.130  1.00 10.00      A   
ATOM   5075  HN  VAL   537    -101.094  20.650 -13.784  1.00 10.00      A   
ATOM   5076  CA  VAL   537    -102.963  19.956 -13.114  1.00 10.00      A   
ATOM   5077  CB  VAL   537    -103.599  21.219 -13.694  1.00 10.00      A   
ATOM   5078  CG1 VAL   537    -105.112  21.017 -13.936  1.00 10.00      A   
ATOM   5079  CG2 VAL   537    -103.309  22.415 -12.786  1.00 10.00      A   
ATOM   5080  C   VAL   537    -103.381  18.750 -13.954  1.00 10.00      A   
ATOM   5081  O   VAL   537    -103.044  18.665 -15.129  1.00 10.00      A   
ATOM   5082  N   ILE   538    -104.103  17.821 -13.340  1.00 10.00      A   
ATOM   5083  HN  ILE   538    -104.400  17.978 -12.419  1.00 10.00      A   
ATOM   5084  CA  ILE   538    -104.466  16.566 -14.002  1.00 10.00      A   
ATOM   5085  CB  ILE   538    -103.955  15.315 -13.217  1.00 10.00      A   
ATOM   5086  CG1 ILE   538    -102.448  15.422 -12.892  1.00 10.00      A   
ATOM   5087  CG2 ILE   538    -104.279  13.982 -13.994  1.00 10.00      A   
ATOM   5088  CD1 ILE   538    -101.963  14.368 -11.828  1.00 10.00      A   
ATOM   5089  C   ILE   538    -105.976  16.601 -14.034  1.00 10.00      A   
ATOM   5090  O   ILE   538    -106.627  16.405 -13.006  1.00 10.00      A   
ATOM   5091  N   ASP   539    -106.527  16.854 -15.213  1.00 10.00      A   
ATOM   5092  HN  ASP   539    -105.978  16.790 -16.022  1.00 10.00      A   
ATOM   5093  CA  ASP   539    -107.922  17.222 -15.335  1.00 10.00      A   
ATOM   5094  CB  ASP   539    -108.098  18.754 -15.138  1.00 10.00      A   
ATOM   5095  CG  ASP   539    -109.554  19.169 -14.822  1.00 10.00      A   
ATOM   5096  OD1 ASP   539    -109.801  19.905 -13.804  1.00 10.00      A   
ATOM   5097  OD2 ASP   539    -110.456  18.764 -15.586  1.00 10.00      A   
ATOM   5098  C   ASP   539    -108.418  16.775 -16.705  1.00 10.00      A   
ATOM   5099  O   ASP   539    -107.873  17.162 -17.749  1.00 10.00      A   
ATOM   5100  N   GLU   540    -109.475  15.983 -16.696  1.00 10.00      A   
ATOM   5101  HN  GLU   540    -109.918  15.779 -15.846  1.00 10.00      A   
ATOM   5102  CA  GLU   540    -109.988  15.415 -17.920  1.00 10.00      A   
ATOM   5103  CB  GLU   540    -110.436  13.966 -17.686  1.00 10.00      A   
ATOM   5104  CG  GLU   540    -109.247  13.056 -17.239  1.00 10.00      A   
ATOM   5105  CD  GLU   540    -109.655  11.615 -17.086  1.00 10.00      A   
ATOM   5106  OE1 GLU   540    -110.391  11.310 -16.131  1.00 10.00      A   
ATOM   5107  OE2 GLU   540    -109.269  10.805 -17.949  1.00 10.00      A   
ATOM   5108  C   GLU   540    -111.086  16.235 -18.617  1.00 10.00      A   
ATOM   5109  O   GLU   540    -111.675  15.759 -19.568  1.00 10.00      A   
ATOM   5110  N   ARG   541    -111.362  17.445 -18.149  1.00 10.00      A   
ATOM   5111  HN  ARG   541    -110.874  17.787 -17.370  1.00 10.00      A   
ATOM   5112  CA  ARG   541    -112.383  18.273 -18.780  1.00 10.00      A   
ATOM   5113  CB  ARG   541    -113.101  19.169 -17.753  1.00 10.00      A   
ATOM   5114  CG  ARG   541    -113.659  18.504 -16.547  1.00 10.00      A   
ATOM   5115  CD  ARG   541    -112.935  19.082 -15.335  1.00 10.00      A   
ATOM   5116  NE  ARG   541    -113.856  19.897 -14.601  1.00 10.00      A   
ATOM   5117  HE  ARG   541    -114.798  19.832 -14.865  1.00 10.00      A   
ATOM   5118  CZ  ARG   541    -113.560  20.719 -13.611  1.00 10.00      A   
ATOM   5119  NH1 ARG   541    -112.313  20.939 -13.200  1.00 10.00      A   
ATOM   5120 HH11 ARG   541    -111.518  20.454 -13.665  1.00 10.00      A   
ATOM   5121 HH12 ARG   541    -112.132  21.597 -12.415  1.00 10.00      A   
ATOM   5122  NH2 ARG   541    -114.566  21.373 -13.075  1.00 10.00      A   
ATOM   5123 HH21 ARG   541    -114.398  22.035 -12.291  1.00 10.00      A   
ATOM   5124 HH22 ARG   541    -115.531  21.227 -13.434  1.00 10.00      A   
ATOM   5125  C   ARG   541    -111.859  19.163 -19.921  1.00 10.00      A   
ATOM   5126  O   ARG   541    -112.539  20.103 -20.311  1.00 10.00      A   
ATOM   5127  N   GLY   542    -110.661  18.924 -20.443  1.00 10.00      A   
ATOM   5128  HN  GLY   542    -110.145  18.141 -20.159  1.00 10.00      A   
ATOM   5129  CA  GLY   542    -110.124  19.858 -21.455  1.00 10.00      A   
ATOM   5130  C   GLY   542    -109.403  21.045 -20.807  1.00 10.00      A   
ATOM   5131  O   GLY   542    -109.280  21.100 -19.586  1.00 10.00      A   
ATOM   5132  N   ALA   543    -108.925  21.986 -21.624  1.00 10.00      A   
ATOM   5133  HN  ALA   543    -109.166  21.950 -22.574  1.00 10.00      A   
ATOM   5134  CA  ALA   543    -108.049  23.076 -21.159  1.00 10.00      A   
ATOM   5135  CB  ALA   543    -107.830  24.071 -22.307  1.00 10.00      A   
ATOM   5136  C   ALA   543    -108.603  23.815 -19.918  1.00 10.00      A   
ATOM   5137  O   ALA   543    -109.763  24.270 -19.945  1.00 10.00      A   
ATOM   5138  N   PRO   544    -107.795  23.945 -18.841  1.00 10.00      A   
ATOM   5139  CA  PRO   544    -108.291  24.639 -17.640  1.00 10.00      A   
ATOM   5140  CB  PRO   544    -107.141  24.503 -16.643  1.00 10.00      A   
ATOM   5141  CG  PRO   544    -106.296  23.374 -17.147  1.00 10.00      A   
ATOM   5142  CD  PRO   544    -106.408  23.481 -18.654  1.00 10.00      A   
ATOM   5143  C   PRO   544    -108.589  26.109 -17.910  1.00 10.00      A   
ATOM   5144  O   PRO   544    -109.441  26.686 -17.240  1.00 10.00      A   
ATOM   5145  N   ASP   545    -107.886  26.673 -18.902  1.00 10.00      A   
ATOM   5146  HN  ASP   545    -107.121  26.171 -19.253  1.00 10.00      A   
ATOM   5147  CA  ASP   545    -108.167  27.982 -19.506  1.00 10.00      A   
ATOM   5148  CB  ASP   545    -107.324  28.156 -20.776  1.00 10.00      A   
ATOM   5149  CG  ASP   545    -105.957  28.711 -20.499  1.00 10.00      A   
ATOM   5150  OD1 ASP   545    -105.629  29.000 -19.315  1.00 10.00      A   
ATOM   5151  OD2 ASP   545    -105.209  28.865 -21.490  1.00 10.00      A   
ATOM   5152  C   ASP   545    -109.612  28.160 -19.975  1.00 10.00      A   
ATOM   5153  O   ASP   545    -110.079  29.301 -20.109  1.00 10.00      A   
ATOM   5154  N   SER   546    -110.287  27.052 -20.284  1.00 10.00      A   
ATOM   5155  HN  SER   546    -109.867  26.177 -20.145  1.00 10.00      A   
ATOM   5156  CA  SER   546    -111.651  27.119 -20.828  1.00 10.00      A   
ATOM   5157  CB  SER   546    -112.008  25.858 -21.638  1.00 10.00      A   
ATOM   5158  OG  SER   546    -112.036  24.700 -20.821  1.00 10.00      A   
ATOM   5159  HG  SER   546    -112.217  23.929 -21.364  1.00 10.00      A   
ATOM   5160  C   SER   546    -112.675  27.380 -19.727  1.00 10.00      A   
ATOM   5161  O   SER   546    -113.865  27.556 -20.004  1.00 10.00      A   
ATOM   5162  N   ARG   547    -112.189  27.447 -18.489  1.00 10.00      A   
ATOM   5163  HN  ARG   547    -111.223  27.346 -18.359  1.00 10.00      A   
ATOM   5164  CA  ARG   547    -113.029  27.663 -17.319  1.00 10.00      A   
ATOM   5165  CB  ARG   547    -112.990  26.428 -16.429  1.00 10.00      A   
ATOM   5166  CG  ARG   547    -113.749  25.228 -16.938  1.00 10.00      A   
ATOM   5167  CD  ARG   547    -113.611  24.063 -15.940  1.00 10.00      A   
ATOM   5168  NE  ARG   547    -112.251  23.511 -15.843  1.00 10.00      A   
ATOM   5169  HE  ARG   547    -111.735  23.724 -15.038  1.00 10.00      A   
ATOM   5170  CZ  ARG   547    -111.683  22.742 -16.780  1.00 10.00      A   
ATOM   5171  NH1 ARG   547    -112.335  22.446 -17.896  1.00 10.00      A   
ATOM   5172 HH11 ARG   547    -111.886  21.848 -18.618  1.00 10.00      A   
ATOM   5173 HH12 ARG   547    -113.297  22.812 -18.048  1.00 10.00      A   
ATOM   5174  NH2 ARG   547    -110.459  22.295 -16.621  1.00 10.00      A   
ATOM   5175 HH21 ARG   547    -109.924  22.537 -15.762  1.00 10.00      A   
ATOM   5176 HH22 ARG   547    -110.024  21.697 -17.353  1.00 10.00      A   
ATOM   5177  C   ARG   547    -112.480  28.844 -16.502  1.00 10.00      A   
ATOM   5178  O   ARG   547    -111.289  29.146 -16.593  1.00 10.00      A   
ATOM   5179  N   PRO   548    -113.334  29.486 -15.686  1.00 10.00      A   
ATOM   5180  CA  PRO   548    -112.869  30.581 -14.844  1.00 10.00      A   
ATOM   5181  CB  PRO   548    -114.082  30.867 -13.965  1.00 10.00      A   
ATOM   5182  CG  PRO   548    -115.253  30.542 -14.879  1.00 10.00      A   
ATOM   5183  CD  PRO   548    -114.783  29.265 -15.517  1.00 10.00      A   
ATOM   5184  C   PRO   548    -111.666  30.169 -13.998  1.00 10.00      A   
ATOM   5185  O   PRO   548    -111.569  29.001 -13.599  1.00 10.00      A   
ATOM   5186  N   GLU   549    -110.753  31.112 -13.759  1.00 10.00      A   
ATOM   5187  HN  GLU   549    -110.891  32.004 -14.141  1.00 10.00      A
[truncated: 215,143 more chars]
