# Supplementary material for: Flexibility of intrinsically disordered degrons in AUX/IAA proteins reinforces auxin co-receptor assemblies
Source: Nat Commun. 2020 May 8;11:2277. doi: 10.1038/s41467-020-16147-2 (PMC7210949; doi:10.1038/s41467-020-16147-2)
Supplement: Supplementary file 9 — Supplementary Data 6 [file 41467_2020_16147_MOESM9_ESM.gz › haddock_files/IAA12/No_disorder_restraint/Input/protein2.psf]

data_cns_mtf

_cns_mtf.title
; FILENAME="protein2.psf"
  peptide link removed (applied DPEP): from      225  to      226
  coordinates built for more than 100 hundred atoms
  coordinates built for more than 100 hundred atoms
  coordinates built for more than 100 hundred atoms
  coordinates built for more than 100 hundred atoms
  coordinates built for more than 100 hundred atoms
  coordinates built for more than 100 hundred atoms
  coordinates built for more than 100 hundred atoms
  coordinates built for more than 100 hundred atoms
  coordinates built for more than 100 hundred atoms
  coordinates built for more than 100 hundred atoms
  DATE:13-Feb-2019  23:20:19       created by user: enmr
  VERSION:1.3U
;

loop_
_cns_mtf_atom.id
_cns_mtf_atom.segment_id
_cns_mtf_atom.residue_id
_cns_mtf_atom.residue_name
_cns_mtf_atom.atom_name
_cns_mtf_atom.chemical_type
_cns_mtf_atom.charge
_cns_mtf_atom.atom_mass
1 'B' '121' 'PRO' 'N' 'N' -0.570000 14.0070
2 'B' '121' 'PRO' 'CA' 'CH1E' 0.285000 12.0110
3 'B' '121' 'PRO' 'CB' 'CH2E' 0.00000 12.0110
4 'B' '121' 'PRO' 'CG' 'CH2P' 0.00000 12.0110
5 'B' '121' 'PRO' 'CD' 'CH2P' 0.285000 12.0110
6 'B' '121' 'PRO' 'C' 'C' 0.500000 12.0110
7 'B' '121' 'PRO' 'O' 'O' -0.500000 15.9990
8 'B' '122' 'LYS' 'N' 'NH1' -0.570000 14.0070
9 'B' '122' 'LYS' 'HN' 'H' 0.370000 1.00800
10 'B' '122' 'LYS' 'CA' 'CH1E' 0.200000 12.0110
11 'B' '122' 'LYS' 'CB' 'CH2E' 0.00000 12.0110
12 'B' '122' 'LYS' 'CG' 'CH2E' 0.00000 12.0110
13 'B' '122' 'LYS' 'CD' 'CH2E' 0.00000 12.0110
14 'B' '122' 'LYS' 'CE' 'CH2E' 0.310000 12.0110
15 'B' '122' 'LYS' 'NZ' 'NH3' -0.300000 14.0070
16 'B' '122' 'LYS' 'HZ1' 'HC' 0.330000 1.00800
17 'B' '122' 'LYS' 'HZ2' 'HC' 0.330000 1.00800
18 'B' '122' 'LYS' 'HZ3' 'HC' 0.330000 1.00800
19 'B' '122' 'LYS' 'C' 'C' 0.500000 12.0110
20 'B' '122' 'LYS' 'O' 'O' -0.500000 15.9990
21 'B' '123' 'VAL' 'N' 'NH1' -0.570000 14.0070
22 'B' '123' 'VAL' 'HN' 'H' 0.370000 1.00800
23 'B' '123' 'VAL' 'CA' 'CH1E' 0.200000 12.0110
24 'B' '123' 'VAL' 'CB' 'CH1E' 0.00000 12.0110
25 'B' '123' 'VAL' 'CG1' 'CH3E' 0.00000 12.0110
26 'B' '123' 'VAL' 'CG2' 'CH3E' 0.00000 12.0110
27 'B' '123' 'VAL' 'C' 'C' 0.500000 12.0110
28 'B' '123' 'VAL' 'O' 'O' -0.500000 15.9990
29 'B' '124' 'GLN' 'N' 'NH1' -0.570000 14.0070
30 'B' '124' 'GLN' 'HN' 'H' 0.370000 1.00800
31 'B' '124' 'GLN' 'CA' 'CH1E' 0.200000 12.0110
32 'B' '124' 'GLN' 'CB' 'CH2E' 0.00000 12.0110
33 'B' '124' 'GLN' 'CG' 'CH2E' 0.00000 12.0110
34 'B' '124' 'GLN' 'CD' 'C' 0.500000 12.0110
35 'B' '124' 'GLN' 'OE1' 'O' -0.500000 15.9990
36 'B' '124' 'GLN' 'NE2' 'NH2' -0.850000 14.0070
37 'B' '124' 'GLN' 'HE21' 'H' 0.425000 1.00800
38 'B' '124' 'GLN' 'HE22' 'H' 0.425000 1.00800
39 'B' '124' 'GLN' 'C' 'C' 0.500000 12.0110
40 'B' '124' 'GLN' 'O' 'O' -0.500000 15.9990
41 'B' '125' 'GLY' 'N' 'NH1' -0.570000 14.0070
42 'B' '125' 'GLY' 'HN' 'H' 0.370000 1.00800
43 'B' '125' 'GLY' 'CA' 'CH2G' 0.200000 12.0110
44 'B' '125' 'GLY' 'C' 'C' 0.500000 12.0110
45 'B' '125' 'GLY' 'O' 'O' -0.500000 15.9990
46 'B' '126' 'LEU' 'N' 'NH1' -0.570000 14.0070
47 'B' '126' 'LEU' 'HN' 'H' 0.370000 1.00800
48 'B' '126' 'LEU' 'CA' 'CH1E' 0.200000 12.0110
49 'B' '126' 'LEU' 'CB' 'CH2E' 0.00000 12.0110
50 'B' '126' 'LEU' 'CG' 'CH1E' 0.00000 12.0110
51 'B' '126' 'LEU' 'CD1' 'CH3E' 0.00000 12.0110
52 'B' '126' 'LEU' 'CD2' 'CH3E' 0.00000 12.0110
53 'B' '126' 'LEU' 'C' 'C' 0.500000 12.0110
54 'B' '126' 'LEU' 'O' 'O' -0.500000 15.9990
55 'B' '127' 'GLY' 'N' 'NH1' -0.570000 14.0070
56 'B' '127' 'GLY' 'HN' 'H' 0.370000 1.00800
57 'B' '127' 'GLY' 'CA' 'CH2G' 0.200000 12.0110
58 'B' '127' 'GLY' 'C' 'C' 0.500000 12.0110
59 'B' '127' 'GLY' 'O' 'O' -0.500000 15.9990
60 'B' '128' 'PHE' 'N' 'NH1' -0.570000 14.0070
61 'B' '128' 'PHE' 'HN' 'H' 0.370000 1.00800
62 'B' '128' 'PHE' 'CA' 'CH1E' 0.200000 12.0110
63 'B' '128' 'PHE' 'CB' 'CH2E' 0.00000 12.0110
64 'B' '128' 'PHE' 'CG' 'CF' 0.00000 12.0110
65 'B' '128' 'PHE' 'CD1' 'CR1E' 0.00000 12.0110
66 'B' '128' 'PHE' 'CD2' 'CR1E' 0.00000 12.0110
67 'B' '128' 'PHE' 'CE1' 'CR1E' 0.00000 12.0110
68 'B' '128' 'PHE' 'CE2' 'CR1E' 0.00000 12.0110
69 'B' '128' 'PHE' 'CZ' 'CR1E' 0.00000 12.0110
70 'B' '128' 'PHE' 'C' 'C' 0.500000 12.0110
71 'B' '128' 'PHE' 'O' 'O' -0.500000 15.9990
72 'B' '129' 'VAL' 'N' 'NH1' -0.570000 14.0070
73 'B' '129' 'VAL' 'HN' 'H' 0.370000 1.00800
74 'B' '129' 'VAL' 'CA' 'CH1E' 0.200000 12.0110
75 'B' '129' 'VAL' 'CB' 'CH1E' 0.00000 12.0110
76 'B' '129' 'VAL' 'CG1' 'CH3E' 0.00000 12.0110
77 'B' '129' 'VAL' 'CG2' 'CH3E' 0.00000 12.0110
78 'B' '129' 'VAL' 'C' 'C' 0.500000 12.0110
79 'B' '129' 'VAL' 'O' 'O' -0.500000 15.9990
80 'B' '130' 'ALA' 'N' 'NH1' -0.570000 14.0070
81 'B' '130' 'ALA' 'HN' 'H' 0.370000 1.00800
82 'B' '130' 'ALA' 'CA' 'CH1E' 0.200000 12.0110
83 'B' '130' 'ALA' 'CB' 'CH3E' 0.00000 12.0110
84 'B' '130' 'ALA' 'C' 'C' 0.500000 12.0110
85 'B' '130' 'ALA' 'O' 'O' -0.500000 15.9990
86 'B' '131' 'VAL' 'N' 'NH1' -0.570000 14.0070
87 'B' '131' 'VAL' 'HN' 'H' 0.370000 1.00800
88 'B' '131' 'VAL' 'CA' 'CH1E' 0.200000 12.0110
89 'B' '131' 'VAL' 'CB' 'CH1E' 0.00000 12.0110
90 'B' '131' 'VAL' 'CG1' 'CH3E' 0.00000 12.0110
91 'B' '131' 'VAL' 'CG2' 'CH3E' 0.00000 12.0110
92 'B' '131' 'VAL' 'C' 'C' 0.500000 12.0110
93 'B' '131' 'VAL' 'O' 'O' -0.500000 15.9990
94 'B' '132' 'ASN' 'N' 'NH1' -0.570000 14.0070
95 'B' '132' 'ASN' 'HN' 'H' 0.370000 1.00800
96 'B' '132' 'ASN' 'CA' 'CH1E' 0.200000 12.0110
97 'B' '132' 'ASN' 'CB' 'CH2E' 0.00000 12.0110
98 'B' '132' 'ASN' 'CG' 'C' 0.500000 12.0110
99 'B' '132' 'ASN' 'OD1' 'O' -0.500000 15.9990
100 'B' '132' 'ASN' 'ND2' 'NH2' -0.850000 14.0070
101 'B' '132' 'ASN' 'HD21' 'H' 0.425000 1.00800
102 'B' '132' 'ASN' 'HD22' 'H' 0.425000 1.00800
103 'B' '132' 'ASN' 'C' 'C' 0.500000 12.0110
104 'B' '132' 'ASN' 'O' 'O' -0.500000 15.9990
105 'B' '133' 'MET' 'N' 'NH1' -0.570000 14.0070
106 'B' '133' 'MET' 'HN' 'H' 0.370000 1.00800
107 'B' '133' 'MET' 'CA' 'CH1E' 0.200000 12.0110
108 'B' '133' 'MET' 'CB' 'CH2E' 0.00000 12.0110
109 'B' '133' 'MET' 'CG' 'CH2E' 0.235000 12.0110
110 'B' '133' 'MET' 'SD' 'SM' -0.470000 32.0600
111 'B' '133' 'MET' 'CE' 'CH3E' 0.235000 12.0110
112 'B' '133' 'MET' 'C' 'C' 0.500000 12.0110
113 'B' '133' 'MET' 'O' 'O' -0.500000 15.9990
114 'B' '134' 'ASP' 'N' 'NH1' -0.570000 14.0070
115 'B' '134' 'ASP' 'HN' 'H' 0.370000 1.00800
116 'B' '134' 'ASP' 'CA' 'CH1E' 0.200000 12.0110
117 'B' '134' 'ASP' 'CB' 'CH2E' -0.100000 12.0110
118 'B' '134' 'ASP' 'CG' 'C' 0.700000 12.0110
119 'B' '134' 'ASP' 'OD1' 'OC' -0.800000 15.9990
120 'B' '134' 'ASP' 'OD2' 'OC' -0.800000 15.9990
121 'B' '134' 'ASP' 'C' 'C' 0.500000 12.0110
122 'B' '134' 'ASP' 'O' 'O' -0.500000 15.9990
123 'B' '135' 'GLY' 'N' 'NH1' -0.570000 14.0070
124 'B' '135' 'GLY' 'HN' 'H' 0.370000 1.00800
125 'B' '135' 'GLY' 'CA' 'CH2G' 0.200000 12.0110
126 'B' '135' 'GLY' 'C' 'C' 0.500000 12.0110
127 'B' '135' 'GLY' 'O' 'O' -0.500000 15.9990
128 'B' '136' 'VAL' 'N' 'NH1' -0.570000 14.0070
129 'B' '136' 'VAL' 'HN' 'H' 0.370000 1.00800
130 'B' '136' 'VAL' 'CA' 'CH1E' 0.200000 12.0110
131 'B' '136' 'VAL' 'CB' 'CH1E' 0.00000 12.0110
132 'B' '136' 'VAL' 'CG1' 'CH3E' 0.00000 12.0110
133 'B' '136' 'VAL' 'CG2' 'CH3E' 0.00000 12.0110
134 'B' '136' 'VAL' 'C' 'C' 0.500000 12.0110
135 'B' '136' 'VAL' 'O' 'O' -0.500000 15.9990
136 'B' '137' 'GLY' 'N' 'NH1' -0.570000 14.0070
137 'B' '137' 'GLY' 'HN' 'H' 0.370000 1.00800
138 'B' '137' 'GLY' 'CA' 'CH2G' 0.200000 12.0110
139 'B' '137' 'GLY' 'C' 'C' 0.500000 12.0110
140 'B' '137' 'GLY' 'O' 'O' -0.500000 15.9990
141 'B' '138' 'ILE' 'N' 'NH1' -0.570000 14.0070
142 'B' '138' 'ILE' 'HN' 'H' 0.370000 1.00800
143 'B' '138' 'ILE' 'CA' 'CH1E' 0.200000 12.0110
144 'B' '138' 'ILE' 'CB' 'CH1E' 0.00000 12.0110
145 'B' '138' 'ILE' 'CG1' 'CH2E' 0.00000 12.0110
146 'B' '138' 'ILE' 'CG2' 'CH3E' 0.00000 12.0110
147 'B' '138' 'ILE' 'CD1' 'CH3E' 0.00000 12.0110
148 'B' '138' 'ILE' 'C' 'C' 0.500000 12.0110
149 'B' '138' 'ILE' 'O' 'O' -0.500000 15.9990
150 'B' '139' 'GLY' 'N' 'NH1' -0.570000 14.0070
151 'B' '139' 'GLY' 'HN' 'H' 0.370000 1.00800
152 'B' '139' 'GLY' 'CA' 'CH2G' 0.200000 12.0110
153 'B' '139' 'GLY' 'C' 'C' 0.500000 12.0110
154 'B' '139' 'GLY' 'O' 'O' -0.500000 15.9990
155 'B' '140' 'ALA' 'N' 'NH1' -0.570000 14.0070
156 'B' '140' 'ALA' 'HN' 'H' 0.370000 1.00800
157 'B' '140' 'ALA' 'CA' 'CH1E' 0.200000 12.0110
158 'B' '140' 'ALA' 'CB' 'CH3E' 0.00000 12.0110
159 'B' '140' 'ALA' 'C' 'C' 0.500000 12.0110
160 'B' '140' 'ALA' 'O' 'O' -0.500000 15.9990
161 'B' '141' 'ALA' 'N' 'NH1' -0.570000 14.0070
162 'B' '141' 'ALA' 'HN' 'H' 0.370000 1.00800
163 'B' '141' 'ALA' 'CA' 'CH1E' 0.200000 12.0110
164 'B' '141' 'ALA' 'CB' 'CH3E' 0.00000 12.0110
165 'B' '141' 'ALA' 'C' 'C' 0.500000 12.0110
166 'B' '141' 'ALA' 'O' 'O' -0.500000 15.9990
167 'B' '142' 'VAL' 'N' 'NH1' -0.570000 14.0070
168 'B' '142' 'VAL' 'HN' 'H' 0.370000 1.00800
169 'B' '142' 'VAL' 'CA' 'CH1E' 0.200000 12.0110
170 'B' '142' 'VAL' 'CB' 'CH1E' 0.00000 12.0110
171 'B' '142' 'VAL' 'CG1' 'CH3E' 0.00000 12.0110
172 'B' '142' 'VAL' 'CG2' 'CH3E' 0.00000 12.0110
173 'B' '142' 'VAL' 'C' 'C' 0.500000 12.0110
174 'B' '142' 'VAL' 'O' 'O' -0.500000 15.9990
175 'B' '143' 'ASP' 'N' 'NH1' -0.570000 14.0070
176 'B' '143' 'ASP' 'HN' 'H' 0.370000 1.00800
177 'B' '143' 'ASP' 'CA' 'CH1E' 0.200000 12.0110
178 'B' '143' 'ASP' 'CB' 'CH2E' -0.100000 12.0110
179 'B' '143' 'ASP' 'CG' 'C' 0.700000 12.0110
180 'B' '143' 'ASP' 'OD1' 'OC' -0.800000 15.9990
181 'B' '143' 'ASP' 'OD2' 'OC' -0.800000 15.9990
182 'B' '143' 'ASP' 'C' 'C' 0.500000 12.0110
183 'B' '143' 'ASP' 'O' 'O' -0.500000 15.9990
184 'B' '144' 'MET' 'N' 'NH1' -0.570000 14.0070
185 'B' '144' 'MET' 'HN' 'H' 0.370000 1.00800
186 'B' '144' 'MET' 'CA' 'CH1E' 0.200000 12.0110
187 'B' '144' 'MET' 'CB' 'CH2E' 0.00000 12.0110
188 'B' '144' 'MET' 'CG' 'CH2E' 0.235000 12.0110
189 'B' '144' 'MET' 'SD' 'SM' -0.470000 32.0600
190 'B' '144' 'MET' 'CE' 'CH3E' 0.235000 12.0110
191 'B' '144' 'MET' 'C' 'C' 0.500000 12.0110
192 'B' '144' 'MET' 'O' 'O' -0.500000 15.9990
193 'B' '145' 'ARG' 'N' 'NH1' -0.570000 14.0070
194 'B' '145' 'ARG' 'HN' 'H' 0.370000 1.00800
195 'B' '145' 'ARG' 'CA' 'CH1E' 0.200000 12.0110
196 'B' '145' 'ARG' 'CB' 'CH2E' 0.00000 12.0110
197 'B' '145' 'ARG' 'CG' 'CH2E' 0.700000E-01 12.0110
198 'B' '145' 'ARG' 'CD' 'CH2E' 0.310000 12.0110
199 'B' '145' 'ARG' 'NE' 'NH1' -0.700000 14.0070
200 'B' '145' 'ARG' 'HE' 'H' 0.440000 1.00800
201 'B' '145' 'ARG' 'CZ' 'C' 0.640000 12.0110
202 'B' '145' 'ARG' 'NH1' 'NC2' -0.800000 14.0070
203 'B' '145' 'ARG' 'HH11' 'HC' 0.460000 1.00800
204 'B' '145' 'ARG' 'HH12' 'HC' 0.460000 1.00800
205 'B' '145' 'ARG' 'NH2' 'NC2' -0.800000 14.0070
206 'B' '145' 'ARG' 'HH21' 'HC' 0.460000 1.00800
207 'B' '145' 'ARG' 'HH22' 'HC' 0.460000 1.00800
208 'B' '145' 'ARG' 'C' 'C' 0.500000 12.0110
209 'B' '145' 'ARG' 'O' 'O' -0.500000 15.9990
210 'B' '146' 'ALA' 'N' 'NH1' -0.570000 14.0070
211 'B' '146' 'ALA' 'HN' 'H' 0.370000 1.00800
212 'B' '146' 'ALA' 'CA' 'CH1E' 0.200000 12.0110
213 'B' '146' 'ALA' 'CB' 'CH3E' 0.00000 12.0110
214 'B' '146' 'ALA' 'C' 'C' 0.500000 12.0110
215 'B' '146' 'ALA' 'O' 'O' -0.500000 15.9990
216 'B' '147' 'HIS' 'N' 'NH1' -0.570000 14.0070
217 'B' '147' 'HIS' 'HN' 'H' 0.370000 1.00800
218 'B' '147' 'HIS' 'CA' 'CH1E' 0.200000 12.0110
219 'B' '147' 'HIS' 'CB' 'CH2E' 0.00000 12.0110
220 'B' '147' 'HIS' 'CG' 'C5' 0.130000 12.0110
221 'B' '147' 'HIS' 'ND1' 'NH1' -0.570000 14.0070
222 'B' '147' 'HIS' 'HD1' 'H' 0.420000 1.00800
223 'B' '147' 'HIS' 'CD2' 'CR1E' 0.100000 12.0110
224 'B' '147' 'HIS' 'CE1' 'CRH' 0.410000 12.0110
225 'B' '147' 'HIS' 'NE2' 'NR' -0.490000 14.0070
226 'B' '147' 'HIS' 'C' 'C' 0.500000 12.0110
227 'B' '147' 'HIS' 'O' 'O' -0.500000 15.9990
228 'B' '148' 'SER' 'N' 'NH1' -0.570000 14.0070
229 'B' '148' 'SER' 'HN' 'H' 0.370000 1.00800
230 'B' '148' 'SER' 'CA' 'CH1E' 0.200000 12.0110
231 'B' '148' 'SER' 'CB' 'CH2E' 0.265000 12.0110
232 'B' '148' 'SER' 'OG' 'OH1' -0.700000 15.9990
233 'B' '148' 'SER' 'HG' 'H' 0.435000 1.00800
234 'B' '148' 'SER' 'C' 'C' 0.500000 12.0110
235 'B' '148' 'SER' 'O' 'O' -0.500000 15.9990
236 'B' '149' 'SER' 'N' 'NH1' -0.570000 14.0070
237 'B' '149' 'SER' 'HN' 'H' 0.370000 1.00800
238 'B' '149' 'SER' 'CA' 'CH1E' 0.200000 12.0110
239 'B' '149' 'SER' 'CB' 'CH2E' 0.265000 12.0110
240 'B' '149' 'SER' 'OG' 'OH1' -0.700000 15.9990
241 'B' '149' 'SER' 'HG' 'H' 0.435000 1.00800
242 'B' '149' 'SER' 'C' 'C' 0.500000 12.0110
243 'B' '149' 'SER' 'O' 'O' -0.500000 15.9990
244 'B' '150' 'TYR' 'N' 'NH1' -0.570000 14.0070
245 'B' '150' 'TYR' 'HN' 'H' 0.370000 1.00800
246 'B' '150' 'TYR' 'CA' 'CH1E' 0.200000 12.0110
247 'B' '150' 'TYR' 'CB' 'CH2E' 0.00000 12.0110
248 'B' '150' 'TYR' 'CG' 'CY' 0.00000 12.0110
249 'B' '150' 'TYR' 'CD1' 'CR1E' 0.00000 12.0110
250 'B' '150' 'TYR' 'CD2' 'CR1E' 0.00000 12.0110
251 'B' '150' 'TYR' 'CE1' 'CR1E' 0.00000 12.0110
252 'B' '150' 'TYR' 'CE2' 'CR1E' 0.00000 12.0110
253 'B' '150' 'TYR' 'CZ' 'CY2' 0.265000 12.0110
254 'B' '150' 'TYR' 'OH' 'OH1' -0.700000 15.9990
255 'B' '150' 'TYR' 'HH' 'H' 0.435000 1.00800
256 'B' '150' 'TYR' 'C' 'C' 0.500000 12.0110
257 'B' '150' 'TYR' 'O' 'O' -0.500000 15.9990
258 'B' '151' 'GLU' 'N' 'NH1' -0.570000 14.0070
259 'B' '151' 'GLU' 'HN' 'H' 0.370000 1.00800
260 'B' '151' 'GLU' 'CA' 'CH1E' 0.200000 12.0110
261 'B' '151' 'GLU' 'CB' 'CH2E' 0.00000 12.0110
262 'B' '151' 'GLU' 'CG' 'CH2E' -0.100000 12.0110
263 'B' '151' 'GLU' 'CD' 'C' 0.700000 12.0110
264 'B' '151' 'GLU' 'OE1' 'OC' -0.800000 15.9990
265 'B' '151' 'GLU' 'OE2' 'OC' -0.800000 15.9990
266 'B' '151' 'GLU' 'C' 'C' 0.500000 12.0110
267 'B' '151' 'GLU' 'O' 'O' -0.500000 15.9990
268 'B' '152' 'ASN' 'N' 'NH1' -0.570000 14.0070
269 'B' '152' 'ASN' 'HN' 'H' 0.370000 1.00800
270 'B' '152' 'ASN' 'CA' 'CH1E' 0.200000 12.0110
271 'B' '152' 'ASN' 'CB' 'CH2E' 0.00000 12.0110
272 'B' '152' 'ASN' 'CG' 'C' 0.500000 12.0110
273 'B' '152' 'ASN' 'OD1' 'O' -0.500000 15.9990
274 'B' '152' 'ASN' 'ND2' 'NH2' -0.850000 14.0070
275 'B' '152' 'ASN' 'HD21' 'H' 0.425000 1.00800
276 'B' '152' 'ASN' 'HD22' 'H' 0.425000 1.00800
277 'B' '152' 'ASN' 'C' 'C' 0.500000 12.0110
278 'B' '152' 'ASN' 'O' 'O' -0.500000 15.9990
279 'B' '153' 'LEU' 'N' 'NH1' -0.570000 14.0070
280 'B' '153' 'LEU' 'HN' 'H' 0.370000 1.00800
281 'B' '153' 'LEU' 'CA' 'CH1E' 0.200000 12.0110
282 'B' '153' 'LEU' 'CB' 'CH2E' 0.00000 12.0110
283 'B' '153' 'LEU' 'CG' 'CH1E' 0.00000 12.0110
284 'B' '153' 'LEU' 'CD1' 'CH3E' 0.00000 12.0110
285 'B' '153' 'LEU' 'CD2' 'CH3E' 0.00000 12.0110
286 'B' '153' 'LEU' 'C' 'C' 0.500000 12.0110
287 'B' '153' 'LEU' 'O' 'O' -0.500000 15.9990
288 'B' '154' 'ALA' 'N' 'NH1' -0.570000 14.0070
289 'B' '154' 'ALA' 'HN' 'H' 0.370000 1.00800
290 'B' '154' 'ALA' 'CA' 'CH1E' 0.200000 12.0110
291 'B' '154' 'ALA' 'CB' 'CH3E' 0.00000 12.0110
292 'B' '154' 'ALA' 'C' 'C' 0.500000 12.0110
293 'B' '154' 'ALA' 'O' 'O' -0.500000 15.9990
294 'B' '155' 'GLN' 'N' 'NH1' -0.570000 14.0070
295 'B' '155' 'GLN' 'HN' 'H' 0.370000 1.00800
296 'B' '155' 'GLN' 'CA' 'CH1E' 0.200000 12.0110
297 'B' '155' 'GLN' 'CB' 'CH2E' 0.00000 12.0110
298 'B' '155' 'GLN' 'CG' 'CH2E' 0.00000 12.0110
299 'B' '155' 'GLN' 'CD' 'C' 0.500000 12.0110
300 'B' '155' 'GLN' 'OE1' 'O' -0.500000 15.9990
301 'B' '155' 'GLN' 'NE2' 'NH2' -0.850000 14.0070
302 'B' '155' 'GLN' 'HE21' 'H' 0.425000 1.00800
303 'B' '155' 'GLN' 'HE22' 'H' 0.425000 1.00800
304 'B' '155' 'GLN' 'C' 'C' 0.500000 12.0110
305 'B' '155' 'GLN' 'O' 'O' -0.500000 15.9990
306 'B' '156' 'THR' 'N' 'NH1' -0.570000 14.0070
307 'B' '156' 'THR' 'HN' 'H' 0.370000 1.00800
308 'B' '156' 'THR' 'CA' 'CH1E' 0.200000 12.0110
309 'B' '156' 'THR' 'CB' 'CH1E' 0.265000 12.0110
310 'B' '156' 'THR' 'OG1' 'OH1' -0.700000 15.9990
311 'B' '156' 'THR' 'HG1' 'H' 0.435000 1.00800
312 'B' '156' 'THR' 'CG2' 'CH3E' 0.00000 12.0110
313 'B' '156' 'THR' 'C' 'C' 0.500000 12.0110
314 'B' '156' 'THR' 'O' 'O' -0.500000 15.9990
315 'B' '157' 'LEU' 'N' 'NH1' -0.570000 14.0070
316 'B' '157' 'LEU' 'HN' 'H' 0.370000 1.00800
317 'B' '157' 'LEU' 'CA' 'CH1E' 0.200000 12.0110
318 'B' '157' 'LEU' 'CB' 'CH2E' 0.00000 12.0110
319 'B' '157' 'LEU' 'CG' 'CH1E' 0.00000 12.0110
320 'B' '157' 'LEU' 'CD1' 'CH3E' 0.00000 12.0110
321 'B' '157' 'LEU' 'CD2' 'CH3E' 0.00000 12.0110
322 'B' '157' 'LEU' 'C' 'C' 0.500000 12.0110
323 'B' '157' 'LEU' 'O' 'O' -0.500000 15.9990
324 'B' '158' 'GLU' 'N' 'NH1' -0.570000 14.0070
325 'B' '158' 'GLU' 'HN' 'H' 0.370000 1.00800
326 'B' '158' 'GLU' 'CA' 'CH1E' 0.200000 12.0110
327 'B' '158' 'GLU' 'CB' 'CH2E' 0.00000 12.0110
328 'B' '158' 'GLU' 'CG' 'CH2E' -0.100000 12.0110
329 'B' '158' 'GLU' 'CD' 'C' 0.700000 12.0110
330 'B' '158' 'GLU' 'OE1' 'OC' -0.800000 15.9990
331 'B' '158' 'GLU' 'OE2' 'OC' -0.800000 15.9990
332 'B' '158' 'GLU' 'C' 'C' 0.500000 12.0110
333 'B' '158' 'GLU' 'O' 'O' -0.500000 15.9990
334 'B' '159' 'GLU' 'N' 'NH1' -0.570000 14.0070
335 'B' '159' 'GLU' 'HN' 'H' 0.370000 1.00800
336 'B' '159' 'GLU' 'CA' 'CH1E' 0.200000 12.0110
337 'B' '159' 'GLU' 'CB' 'CH2E' 0.00000 12.0110
338 'B' '159' 'GLU' 'CG' 'CH2E' -0.100000 12.0110
339 'B' '159' 'GLU' 'CD' 'C' 0.700000 12.0110
340 'B' '159' 'GLU' 'OE1' 'OC' -0.800000 15.9990
341 'B' '159' 'GLU' 'OE2' 'OC' -0.800000 15.9990
342 'B' '159' 'GLU' 'C' 'C' 0.500000 12.0110
343 'B' '159' 'GLU' 'O' 'O' -0.500000 15.9990
344 'B' '160' 'MET' 'N' 'NH1' -0.570000 14.0070
345 'B' '160' 'MET' 'HN' 'H' 0.370000 1.00800
346 'B' '160' 'MET' 'CA' 'CH1E' 0.200000 12.0110
347 'B' '160' 'MET' 'CB' 'CH2E' 0.00000 12.0110
348 'B' '160' 'MET' 'CG' 'CH2E' 0.235000 12.0110
349 'B' '160' 'MET' 'SD' 'SM' -0.470000 32.0600
350 'B' '160' 'MET' 'CE' 'CH3E' 0.235000 12.0110
351 'B' '160' 'MET' 'C' 'C' 0.500000 12.0110
352 'B' '160' 'MET' 'O' 'O' -0.500000 15.9990
353 'B' '161' 'PHE' 'N' 'NH1' -0.570000 14.0070
354 'B' '161' 'PHE' 'HN' 'H' 0.370000 1.00800
355 'B' '161' 'PHE' 'CA' 'CH1E' 0.200000 12.0110
356 'B' '161' 'PHE' 'CB' 'CH2E' 0.00000 12.0110
357 'B' '161' 'PHE' 'CG' 'CF' 0.00000 12.0110
358 'B' '161' 'PHE' 'CD1' 'CR1E' 0.00000 12.0110
359 'B' '161' 'PHE' 'CD2' 'CR1E' 0.00000 12.0110
360 'B' '161' 'PHE' 'CE1' 'CR1E' 0.00000 12.0110
361 'B' '161' 'PHE' 'CE2' 'CR1E' 0.00000 12.0110
362 'B' '161' 'PHE' 'CZ' 'CR1E' 0.00000 12.0110
363 'B' '161' 'PHE' 'C' 'C' 0.500000 12.0110
364 'B' '161' 'PHE' 'O' 'O' -0.500000 15.9990
365 'B' '162' 'PHE' 'N' 'NH1' -0.570000 14.0070
366 'B' '162' 'PHE' 'HN' 'H' 0.370000 1.00800
367 'B' '162' 'PHE' 'CA' 'CH1E' 0.200000 12.0110
368 'B' '162' 'PHE' 'CB' 'CH2E' 0.00000 12.0110
369 'B' '162' 'PHE' 'CG' 'CF' 0.00000 12.0110
370 'B' '162' 'PHE' 'CD1' 'CR1E' 0.00000 12.0110
371 'B' '162' 'PHE' 'CD2' 'CR1E' 0.00000 12.0110
372 'B' '162' 'PHE' 'CE1' 'CR1E' 0.00000 12.0110
373 'B' '162' 'PHE' 'CE2' 'CR1E' 0.00000 12.0110
374 'B' '162' 'PHE' 'CZ' 'CR1E' 0.00000 12.0110
375 'B' '162' 'PHE' 'C' 'C' 0.500000 12.0110
376 'B' '162' 'PHE' 'O' 'O' -0.500000 15.9990
377 'B' '163' 'GLY' 'N' 'NH1' -0.570000 14.0070
378 'B' '163' 'GLY' 'HN' 'H' 0.370000 1.00800
379 'B' '163' 'GLY' 'CA' 'CH2G' 0.200000 12.0110
380 'B' '163' 'GLY' 'C' 'C' 0.500000 12.0110
381 'B' '163' 'GLY' 'O' 'O' -0.500000 15.9990
382 'B' '164' 'MET' 'N' 'NH1' -0.570000 14.0070
383 'B' '164' 'MET' 'HN' 'H' 0.370000 1.00800
384 'B' '164' 'MET' 'CA' 'CH1E' 0.200000 12.0110
385 'B' '164' 'MET' 'CB' 'CH2E' 0.00000 12.0110
386 'B' '164' 'MET' 'CG' 'CH2E' 0.235000 12.0110
387 'B' '164' 'MET' 'SD' 'SM' -0.470000 32.0600
388 'B' '164' 'MET' 'CE' 'CH3E' 0.235000 12.0110
389 'B' '164' 'MET' 'C' 'C' 0.500000 12.0110
390 'B' '164' 'MET' 'O' 'O' -0.500000 15.9990
391 'B' '165' 'THR' 'N' 'NH1' -0.570000 14.0070
392 'B' '165' 'THR' 'HN' 'H' 0.370000 1.00800
393 'B' '165' 'THR' 'CA' 'CH1E' 0.200000 12.0110
394 'B' '165' 'THR' 'CB' 'CH1E' 0.265000 12.0110
395 'B' '165' 'THR' 'OG1' 'OH1' -0.700000 15.9990
396 'B' '165' 'THR' 'HG1' 'H' 0.435000 1.00800
397 'B' '165' 'THR' 'CG2' 'CH3E' 0.00000 12.0110
398 'B' '165' 'THR' 'C' 'C' 0.500000 12.0110
399 'B' '165' 'THR' 'O' 'O' -0.500000 15.9990
400 'B' '166' 'GLY' 'N' 'NH1' -0.570000 14.0070
401 'B' '166' 'GLY' 'HN' 'H' 0.370000 1.00800
402 'B' '166' 'GLY' 'CA' 'CH2G' 0.200000 12.0110
403 'B' '166' 'GLY' 'C' 'C' 0.500000 12.0110
404 'B' '166' 'GLY' 'O' 'O' -0.500000 15.9990
405 'B' '167' 'THR' 'N' 'NH1' -0.570000 14.0070
406 'B' '167' 'THR' 'HN' 'H' 0.370000 1.00800
407 'B' '167' 'THR' 'CA' 'CH1E' 0.200000 12.0110
408 'B' '167' 'THR' 'CB' 'CH1E' 0.265000 12.0110
409 'B' '167' 'THR' 'OG1' 'OH1' -0.700000 15.9990
410 'B' '167' 'THR' 'HG1' 'H' 0.435000 1.00800
411 'B' '167' 'THR' 'CG2' 'CH3E' 0.00000 12.0110
412 'B' '167' 'THR' 'C' 'C' 0.500000 12.0110
413 'B' '167' 'THR' 'O' 'O' -0.500000 15.9990
414 'B' '168' 'THR' 'N' 'NH1' -0.570000 14.0070
415 'B' '168' 'THR' 'HN' 'H' 0.370000 1.00800
416 'B' '168' 'THR' 'CA' 'CH1E' 0.200000 12.0110
417 'B' '168' 'THR' 'CB' 'CH1E' 0.265000 12.0110
418 'B' '168' 'THR' 'OG1' 'OH1' -0.700000 15.9990
419 'B' '168' 'THR' 'HG1' 'H' 0.435000 1.00800
420 'B' '168' 'THR' 'CG2' 'CH3E' 0.00000 12.0110
421 'B' '168' 'THR' 'C' 'C' 0.500000 12.0110
422 'B' '168' 'THR' 'O' 'O' -0.500000 15.9990
423 'B' '169' 'CYS' 'N' 'NH1' -0.570000 14.0070
424 'B' '169' 'CYS' 'HN' 'H' 0.370000 1.00800
425 'B' '169' 'CYS' 'CA' 'CH1E' 0.200000 12.0110
426 'B' '169' 'CYS' 'CB' 'CH2E' 0.180000 12.0110
427 'B' '169' 'CYS' 'SG' 'SH1E' -0.450000 32.0600
428 'B' '169' 'CYS' 'HG' 'H' 0.270000 1.00800
429 'B' '169' 'CYS' 'C' 'C' 0.500000 12.0110
430 'B' '169' 'CYS' 'O' 'O' -0.500000 15.9990
431 'B' '170' 'ARG' 'N' 'NH1' -0.570000 14.0070
432 'B' '170' 'ARG' 'HN' 'H' 0.370000 1.00800
433 'B' '170' 'ARG' 'CA' 'CH1E' 0.200000 12.0110
434 'B' '170' 'ARG' 'CB' 'CH2E' 0.00000 12.0110
435 'B' '170' 'ARG' 'CG' 'CH2E' 0.700000E-01 12.0110
436 'B' '170' 'ARG' 'CD' 'CH2E' 0.310000 12.0110
437 'B' '170' 'ARG' 'NE' 'NH1' -0.700000 14.0070
438 'B' '170' 'ARG' 'HE' 'H' 0.440000 1.00800
439 'B' '170' 'ARG' 'CZ' 'C' 0.640000 12.0110
440 'B' '170' 'ARG' 'NH1' 'NC2' -0.800000 14.0070
441 'B' '170' 'ARG' 'HH11' 'HC' 0.460000 1.00800
442 'B' '170' 'ARG' 'HH12' 'HC' 0.460000 1.00800
443 'B' '170' 'ARG' 'NH2' 'NC2' -0.800000 14.0070
444 'B' '170' 'ARG' 'HH21' 'HC' 0.460000 1.00800
445 'B' '170' 'ARG' 'HH22' 'HC' 0.460000 1.00800
446 'B' '170' 'ARG' 'C' 'C' 0.500000 12.0110
447 'B' '170' 'ARG' 'O' 'O' -0.500000 15.9990
448 'B' '171' 'GLU' 'N' 'NH1' -0.570000 14.0070
449 'B' '171' 'GLU' 'HN' 'H' 0.370000 1.00800
450 'B' '171' 'GLU' 'CA' 'CH1E' 0.200000 12.0110
451 'B' '171' 'GLU' 'CB' 'CH2E' 0.00000 12.0110
452 'B' '171' 'GLU' 'CG' 'CH2E' -0.100000 12.0110
453 'B' '171' 'GLU' 'CD' 'C' 0.700000 12.0110
454 'B' '171' 'GLU' 'OE1' 'OC' -0.800000 15.9990
455 'B' '171' 'GLU' 'OE2' 'OC' -0.800000 15.9990
456 'B' '171' 'GLU' 'C' 'C' 0.500000 12.0110
457 'B' '171' 'GLU' 'O' 'O' -0.500000 15.9990
458 'B' '172' 'LYS' 'N' 'NH1' -0.570000 14.0070
459 'B' '172' 'LYS' 'HN' 'H' 0.370000 1.00800
460 'B' '172' 'LYS' 'CA' 'CH1E' 0.200000 12.0110
461 'B' '172' 'LYS' 'CB' 'CH2E' 0.00000 12.0110
462 'B' '172' 'LYS' 'CG' 'CH2E' 0.00000 12.0110
463 'B' '172' 'LYS' 'CD' 'CH2E' 0.00000 12.0110
464 'B' '172' 'LYS' 'CE' 'CH2E' 0.310000 12.0110
465 'B' '172' 'LYS' 'NZ' 'NH3' -0.300000 14.0070
466 'B' '172' 'LYS' 'HZ1' 'HC' 0.330000 1.00800
467 'B' '172' 'LYS' 'HZ2' 'HC' 0.330000 1.00800
468 'B' '172' 'LYS' 'HZ3' 'HC' 0.330000 1.00800
469 'B' '172' 'LYS' 'C' 'C' 0.500000 12.0110
470 'B' '172' 'LYS' 'O' 'O' -0.500000 15.9990
471 'B' '173' 'VAL' 'N' 'NH1' -0.570000 14.0070
472 'B' '173' 'VAL' 'HN' 'H' 0.370000 1.00800
473 'B' '173' 'VAL' 'CA' 'CH1E' 0.200000 12.0110
474 'B' '173' 'VAL' 'CB' 'CH1E' 0.00000 12.0110
475 'B' '173' 'VAL' 'CG1' 'CH3E' 0.00000 12.0110
476 'B' '173' 'VAL' 'CG2' 'CH3E' 0.00000 12.0110
477 'B' '173' 'VAL' 'C' 'C' 0.500000 12.0110
478 'B' '173' 'VAL' 'O' 'O' -0.500000 15.9990
479 'B' '174' 'LYS' 'N' 'NH1' -0.570000 14.0070
480 'B' '174' 'LYS' 'HN' 'H' 0.370000 1.00800
481 'B' '174' 'LYS' 'CA' 'CH1E' 0.200000 12.0110
482 'B' '174' 'LYS' 'CB' 'CH2E' 0.00000 12.0110
483 'B' '174' 'LYS' 'CG' 'CH2E' 0.00000 12.0110
484 'B' '174' 'LYS' 'CD' 'CH2E' 0.00000 12.0110
485 'B' '174' 'LYS' 'CE' 'CH2E' 0.310000 12.0110
486 'B' '174' 'LYS' 'NZ' 'NH3' -0.300000 14.0070
487 'B' '174' 'LYS' 'HZ1' 'HC' 0.330000 1.00800
488 'B' '174' 'LYS' 'HZ2' 'HC' 0.330000 1.00800
489 'B' '174' 'LYS' 'HZ3' 'HC' 0.330000 1.00800
490 'B' '174' 'LYS' 'C' 'C' 0.500000 12.0110
491 'B' '174' 'LYS' 'O' 'O' -0.500000 15.9990
492 'B' '175' 'PRO' 'N' 'N' -0.570000 14.0070
493 'B' '175' 'PRO' 'CA' 'CH1E' 0.285000 12.0110
494 'B' '175' 'PRO' 'CB' 'CH2E' 0.00000 12.0110
495 'B' '175' 'PRO' 'CG' 'CH2P' 0.00000 12.0110
496 'B' '175' 'PRO' 'CD' 'CH2P' 0.285000 12.0110
497 'B' '175' 'PRO' 'C' 'C' 0.500000 12.0110
498 'B' '175' 'PRO' 'O' 'O' -0.500000 15.9990
499 'B' '176' 'LEU' 'N' 'NH1' -0.570000 14.0070
500 'B' '176' 'LEU' 'HN' 'H' 0.370000 1.00800
501 'B' '176' 'LEU' 'CA' 'CH1E' 0.200000 12.0110
502 'B' '176' 'LEU' 'CB' 'CH2E' 0.00000 12.0110
503 'B' '176' 'LEU' 'CG' 'CH1E' 0.00000 12.0110
504 'B' '176' 'LEU' 'CD1' 'CH3E' 0.00000 12.0110
505 'B' '176' 'LEU' 'CD2' 'CH3E' 0.00000 12.0110
506 'B' '176' 'LEU' 'C' 'C' 0.500000 12.0110
507 'B' '176' 'LEU' 'O' 'O' -0.500000 15.9990
508 'B' '177' 'ARG' 'N' 'NH1' -0.570000 14.0070
509 'B' '177' 'ARG' 'HN' 'H' 0.370000 1.00800
510 'B' '177' 'ARG' 'CA' 'CH1E' 0.200000 12.0110
511 'B' '177' 'ARG' 'CB' 'CH2E' 0.00000 12.0110
512 'B' '177' 'ARG' 'CG' 'CH2E' 0.700000E-01 12.0110
513 'B' '177' 'ARG' 'CD' 'CH2E' 0.310000 12.0110
514 'B' '177' 'ARG' 'NE' 'NH1' -0.700000 14.0070
515 'B' '177' 'ARG' 'HE' 'H' 0.440000 1.00800
516 'B' '177' 'ARG' 'CZ' 'C' 0.640000 12.0110
517 'B' '177' 'ARG' 'NH1' 'NC2' -0.800000 14.0070
518 'B' '177' 'ARG' 'HH11' 'HC' 0.460000 1.00800
519 'B' '177' 'ARG' 'HH12' 'HC' 0.460000 1.00800
520 'B' '177' 'ARG' 'NH2' 'NC2' -0.800000 14.0070
521 'B' '177' 'ARG' 'HH21' 'HC' 0.460000 1.00800
522 'B' '177' 'ARG' 'HH22' 'HC' 0.460000 1.00800
523 'B' '177' 'ARG' 'C' 'C' 0.500000 12.0110
524 'B' '177' 'ARG' 'O' 'O' -0.500000 15.9990
525 'B' '178' 'LEU' 'N' 'NH1' -0.570000 14.0070
526 'B' '178' 'LEU' 'HN' 'H' 0.370000 1.00800
527 'B' '178' 'LEU' 'CA' 'CH1E' 0.200000 12.0110
528 'B' '178' 'LEU' 'CB' 'CH2E' 0.00000 12.0110
529 'B' '178' 'LEU' 'CG' 'CH1E' 0.00000 12.0110
530 'B' '178' 'LEU' 'CD1' 'CH3E' 0.00000 12.0110
531 'B' '178' 'LEU' 'CD2' 'CH3E' 0.00000 12.0110
532 'B' '178' 'LEU' 'C' 'C' 0.500000 12.0110
533 'B' '178' 'LEU' 'O' 'O' -0.500000 15.9990
534 'B' '179' 'LEU' 'N' 'NH1' -0.570000 14.0070
535 'B' '179' 'LEU' 'HN' 'H' 0.370000 1.00800
536 'B' '179' 'LEU' 'CA' 'CH1E' 0.200000 12.0110
537 'B' '179' 'LEU' 'CB' 'CH2E' 0.00000 12.0110
538 'B' '179' 'LEU' 'CG' 'CH1E' 0.00000 12.0110
539 'B' '179' 'LEU' 'CD1' 'CH3E' 0.00000 12.0110
540 'B' '179' 'LEU' 'CD2' 'CH3E' 0.00000 12.0110
541 'B' '179' 'LEU' 'C' 'C' 0.500000 12.0110
542 'B' '179' 'LEU' 'O' 'O' -0.500000 15.9990
543 'B' '180' 'ASP' 'N' 'NH1' -0.570000 14.0070
544 'B' '180' 'ASP' 'HN' 'H' 0.370000 1.00800
545 'B' '180' 'ASP' 'CA' 'CH1E' 0.200000 12.0110
546 'B' '180' 'ASP' 'CB' 'CH2E' -0.100000 12.0110
547 'B' '180' 'ASP' 'CG' 'C' 0.700000 12.0110
548 'B' '180' 'ASP' 'OD1' 'OC' -0.800000 15.9990
549 'B' '180' 'ASP' 'OD2' 'OC' -0.800000 15.9990
550 'B' '180' 'ASP' 'C' 'C' 0.500000 12.0110
551 'B' '180' 'ASP' 'O' 'O' -0.500000 15.9990
552 'B' '181' 'GLY' 'N' 'NH1' -0.570000 14.0070
553 'B' '181' 'GLY' 'HN' 'H' 0.370000 1.00800
554 'B' '181' 'GLY' 'CA' 'CH2G' 0.200000 12.0110
555 'B' '181' 'GLY' 'C' 'C' 0.500000 12.0110
556 'B' '181' 'GLY' 'O' 'O' -0.500000 15.9990
557 'B' '182' 'SER' 'N' 'NH1' -0.570000 14.0070
558 'B' '182' 'SER' 'HN' 'H' 0.370000 1.00800
559 'B' '182' 'SER' 'CA' 'CH1E' 0.200000 12.0110
560 'B' '182' 'SER' 'CB' 'CH2E' 0.265000 12.0110
561 'B' '182' 'SER' 'OG' 'OH1' -0.700000 15.9990
562 'B' '182' 'SER' 'HG' 'H' 0.435000 1.00800
563 'B' '182' 'SER' 'C' 'C' 0.500000 12.0110
564 'B' '182' 'SER' 'O' 'O' -0.500000 15.9990
565 'B' '183' 'SER' 'N' 'NH1' -0.570000 14.0070
566 'B' '183' 'SER' 'HN' 'H' 0.370000 1.00800
567 'B' '183' 'SER' 'CA' 'CH1E' 0.200000 12.0110
568 'B' '183' 'SER' 'CB' 'CH2E' 0.265000 12.0110
569 'B' '183' 'SER' 'OG' 'OH1' -0.700000 15.9990
570 'B' '183' 'SER' 'HG' 'H' 0.435000 1.00800
571 'B' '183' 'SER' 'C' 'C' 0.500000 12.0110
572 'B' '183' 'SER' 'O' 'O' -0.500000 15.9990
573 'B' '184' 'ASP' 'N' 'NH1' -0.570000 14.0070
574 'B' '184' 'ASP' 'HN' 'H' 0.370000 1.00800
575 'B' '184' 'ASP' 'CA' 'CH1E' 0.200000 12.0110
576 'B' '184' 'ASP' 'CB' 'CH2E' -0.100000 12.0110
577 'B' '184' 'ASP' 'CG' 'C' 0.700000 12.0110
578 'B' '184' 'ASP' 'OD1' 'OC' -0.800000 15.9990
579 'B' '184' 'ASP' 'OD2' 'OC' -0.800000 15.9990
580 'B' '184' 'ASP' 'C' 'C' 0.500000 12.0110
581 'B' '184' 'ASP' 'O' 'O' -0.500000 15.9990
582 'B' '185' 'PHE' 'N' 'NH1' -0.570000 14.0070
583 'B' '185' 'PHE' 'HN' 'H' 0.370000 1.00800
584 'B' '185' 'PHE' 'CA' 'CH1E' 0.200000 12.0110
585 'B' '185' 'PHE' 'CB' 'CH2E' 0.00000 12.0110
586 'B' '185' 'PHE' 'CG' 'CF' 0.00000 12.0110
587 'B' '185' 'PHE' 'CD1' 'CR1E' 0.00000 12.0110
588 'B' '185' 'PHE' 'CD2' 'CR1E' 0.00000 12.0110
589 'B' '185' 'PHE' 'CE1' 'CR1E' 0.00000 12.0110
590 'B' '185' 'PHE' 'CE2' 'CR1E' 0.00000 12.0110
591 'B' '185' 'PHE' 'CZ' 'CR1E' 0.00000 12.0110
592 'B' '185' 'PHE' 'C' 'C' 0.500000 12.0110
593 'B' '185' 'PHE' 'O' 'O' -0.500000 15.9990
594 'B' '186' 'VAL' 'N' 'NH1' -0.570000 14.0070
595 'B' '186' 'VAL' 'HN' 'H' 0.370000 1.00800
596 'B' '186' 'VAL' 'CA' 'CH1E' 0.200000 12.0110
597 'B' '186' 'VAL' 'CB' 'CH1E' 0.00000 12.0110
598 'B' '186' 'VAL' 'CG1' 'CH3E' 0.00000 12.0110
599 'B' '186' 'VAL' 'CG2' 'CH3E' 0.00000 12.0110
600 'B' '186' 'VAL' 'C' 'C' 0.500000 12.0110
601 'B' '186' 'VAL' 'O' 'O' -0.500000 15.9990
602 'B' '187' 'LEU' 'N' 'NH1' -0.570000 14.0070
603 'B' '187' 'LEU' 'HN' 'H' 0.370000 1.00800
604 'B' '187' 'LEU' 'CA' 'CH1E' 0.200000 12.0110
605 'B' '187' 'LEU' 'CB' 'CH2E' 0.00000 12.0110
606 'B' '187' 'LEU' 'CG' 'CH1E' 0.00000 12.0110
607 'B' '187' 'LEU' 'CD1' 'CH3E' 0.00000 12.0110
608 'B' '187' 'LEU' 'CD2' 'CH3E' 0.00000 12.0110
609 'B' '187' 'LEU' 'C' 'C' 0.500000 12.0110
610 'B' '187' 'LEU' 'O' 'O' -0.500000 15.9990
611 'B' '188' 'THR' 'N' 'NH1' -0.570000 14.0070
612 'B' '188' 'THR' 'HN' 'H' 0.370000 1.00800
613 'B' '188' 'THR' 'CA' 'CH1E' 0.200000 12.0110
614 'B' '188' 'THR' 'CB' 'CH1E' 0.265000 12.0110
615 'B' '188' 'THR' 'OG1' 'OH1' -0.700000 15.9990
616 'B' '188' 'THR' 'HG1' 'H' 0.435000 1.00800
617 'B' '188' 'THR' 'CG2' 'CH3E' 0.00000 12.0110
618 'B' '188' 'THR' 'C' 'C' 0.500000 12.0110
619 'B' '188' 'THR' 'O' 'O' -0.500000 15.9990
620 'B' '189' 'TYR' 'N' 'NH1' -0.570000 14.0070
621 'B' '189' 'TYR' 'HN' 'H' 0.370000 1.00800
622 'B' '189' 'TYR' 'CA' 'CH1E' 0.200000 12.0110
623 'B' '189' 'TYR' 'CB' 'CH2E' 0.00000 12.0110
624 'B' '189' 'TYR' 'CG' 'CY' 0.00000 12.0110
625 'B' '189' 'TYR' 'CD1' 'CR1E' 0.00000 12.0110
626 'B' '189' 'TYR' 'CD2' 'CR1E' 0.00000 12.0110
627 'B' '189' 'TYR' 'CE1' 'CR1E' 0.00000 12.0110
628 'B' '189' 'TYR' 'CE2' 'CR1E' 0.00000 12.0110
629 'B' '189' 'TYR' 'CZ' 'CY2' 0.265000 12.0110
630 'B' '189' 'TYR' 'OH' 'OH1' -0.700000 15.9990
631 'B' '189' 'TYR' 'HH' 'H' 0.435000 1.00800
632 'B' '189' 'TYR' 'C' 'C' 0.500000 12.0110
633 'B' '189' 'TYR' 'O' 'O' -0.500000 15.9990
634 'B' '190' 'GLU' 'N' 'NH1' -0.570000 14.0070
635 'B' '190' 'GLU' 'HN' 'H' 0.370000 1.00800
636 'B' '190' 'GLU' 'CA' 'CH1E' 0.200000 12.0110
637 'B' '190' 'GLU' 'CB' 'CH2E' 0.00000 12.0110
638 'B' '190' 'GLU' 'CG' 'CH2E' -0.100000 12.0110
639 'B' '190' 'GLU' 'CD' 'C' 0.700000 12.0110
640 'B' '190' 'GLU' 'OE1' 'OC' -0.800000 15.9990
641 'B' '190' 'GLU' 'OE2' 'OC' -0.800000 15.9990
642 'B' '190' 'GLU' 'C' 'C' 0.500000 12.0110
643 'B' '190' 'GLU' 'O' 'O' -0.500000 15.9990
644 'B' '191' 'ASP' 'N' 'NH1' -0.570000 14.0070
645 'B' '191' 'ASP' 'HN' 'H' 0.370000 1.00800
646 'B' '191' 'ASP' 'CA' 'CH1E' 0.200000 12.0110
647 'B' '191' 'ASP' 'CB' 'CH2E' -0.100000 12.0110
648 'B' '191' 'ASP' 'CG' 'C' 0.700000 12.0110
649 'B' '191' 'ASP' 'OD1' 'OC' -0.800000 15.9990
650 'B' '191' 'ASP' 'OD2' 'OC' -0.800000 15.9990
651 'B' '191' 'ASP' 'C' 'C' 0.500000 12.0110
652 'B' '191' 'ASP' 'O' 'O' -0.500000 15.9990
653 'B' '192' 'LYS' 'N' 'NH1' -0.570000 14.0070
654 'B' '192' 'LYS' 'HN' 'H' 0.370000 1.00800
655 'B' '192' 'LYS' 'CA' 'CH1E' 0.200000 12.0110
656 'B' '192' 'LYS' 'CB' 'CH2E' 0.00000 12.0110
657 'B' '192' 'LYS' 'CG' 'CH2E' 0.00000 12.0110
658 'B' '192' 'LYS' 'CD' 'CH2E' 0.00000 12.0110
659 'B' '192' 'LYS' 'CE' 'CH2E' 0.310000 12.0110
660 'B' '192' 'LYS' 'NZ' 'NH3' -0.300000 14.0070
661 'B' '192' 'LYS' 'HZ1' 'HC' 0.330000 1.00800
662 'B' '192' 'LYS' 'HZ2' 'HC' 0.330000 1.00800
663 'B' '192' 'LYS' 'HZ3' 'HC' 0.330000 1.00800
664 'B' '192' 'LYS' 'C' 'C' 0.500000 12.0110
665 'B' '192' 'LYS' 'O' 'O' -0.500000 15.9990
666 'B' '193' 'GLU' 'N' 'NH1' -0.570000 14.0070
667 'B' '193' 'GLU' 'HN' 'H' 0.370000 1.00800
668 'B' '193' 'GLU' 'CA' 'CH1E' 0.200000 12.0110
669 'B' '193' 'GLU' 'CB' 'CH2E' 0.00000 12.0110
670 'B' '193' 'GLU' 'CG' 'CH2E' -0.100000 12.0110
671 'B' '193' 'GLU' 'CD' 'C' 0.700000 12.0110
672 'B' '193' 'GLU' 'OE1' 'OC' -0.800000 15.9990
673 'B' '193' 'GLU' 'OE2' 'OC' -0.800000 15.9990
674 'B' '193' 'GLU' 'C' 'C' 0.500000 12.0110
675 'B' '193' 'GLU' 'O' 'O' -0.500000 15.9990
676 'B' '194' 'GLY' 'N' 'NH1' -0.570000 14.0070
677 'B' '194' 'GLY' 'HN' 'H' 0.370000 1.00800
678 'B' '194' 'GLY' 'CA' 'CH2G' 0.200000 12.0110
679 'B' '194' 'GLY' 'C' 'C' 0.500000 12.0110
680 'B' '194' 'GLY' 'O' 'O' -0.500000 15.9990
681 'B' '195' 'ASP' 'N' 'NH1' -0.570000 14.0070
682 'B' '195' 'ASP' 'HN' 'H' 0.370000 1.00800
683 'B' '195' 'ASP' 'CA' 'CH1E' 0.200000 12.0110
684 'B' '195' 'ASP' 'CB' 'CH2E' -0.100000 12.0110
685 'B' '195' 'ASP' 'CG' 'C' 0.700000 12.0110
686 'B' '195' 'ASP' 'OD1' 'OC' -0.800000 15.9990
687 'B' '195' 'ASP' 'OD2' 'OC' -0.800000 15.9990
688 'B' '195' 'ASP' 'C' 'C' 0.500000 12.0110
689 'B' '195' 'ASP' 'O' 'O' -0.500000 15.9990
690 'B' '196' 'TRP' 'N' 'NH1' -0.570000 14.0070
691 'B' '196' 'TRP' 'HN' 'H' 0.370000 1.00800
692 'B' '196' 'TRP' 'CA' 'CH1E' 0.200000 12.0110
693 'B' '196' 'TRP' 'CB' 'CH2E' 0.00000 12.0110
694 'B' '196' 'TRP' 'CG' 'C5W' -0.550000E-01 12.0110
695 'B' '196' 'TRP' 'CD1' 'CR1E' 0.130000 12.0110
696 'B' '196' 'TRP' 'CD2' 'CW' -0.550000E-01 12.0110
697 'B' '196' 'TRP' 'NE1' 'NH1' -0.570000 14.0070
698 'B' '196' 'TRP' 'HE1' 'H' 0.420000 1.00800
699 'B' '196' 'TRP' 'CE2' 'CW' 0.130000 12.0110
700 'B' '196' 'TRP' 'CE3' 'CR1E' 0.00000 12.0110
701 'B' '196' 'TRP' 'CZ2' 'CR1W' 0.00000 12.0110
702 'B' '196' 'TRP' 'CZ3' 'CR1E' 0.00000 12.0110
703 'B' '196' 'TRP' 'CH2' 'CR1W' 0.00000 12.0110
704 'B' '196' 'TRP' 'C' 'C' 0.500000 12.0110
705 'B' '196' 'TRP' 'O' 'O' -0.500000 15.9990
706 'B' '197' 'MET' 'N' 'NH1' -0.570000 14.0070
707 'B' '197' 'MET' 'HN' 'H' 0.370000 1.00800
708 'B' '197' 'MET' 'CA' 'CH1E' 0.200000 12.0110
709 'B' '197' 'MET' 'CB' 'CH2E' 0.00000 12.0110
710 'B' '197' 'MET' 'CG' 'CH2E' 0.235000 12.0110
711 'B' '197' 'MET' 'SD' 'SM' -0.470000 32.0600
712 'B' '197' 'MET' 'CE' 'CH3E' 0.235000 12.0110
713 'B' '197' 'MET' 'C' 'C' 0.500000 12.0110
714 'B' '197' 'MET' 'O' 'O' -0.500000 15.9990
715 'B' '198' 'LEU' 'N' 'NH1' -0.570000 14.0070
716 'B' '198' 'LEU' 'HN' 'H' 0.370000 1.00800
717 'B' '198' 'LEU' 'CA' 'CH1E' 0.200000 12.0110
718 'B' '198' 'LEU' 'CB' 'CH2E' 0.00000 12.0110
719 'B' '198' 'LEU' 'CG' 'CH1E' 0.00000 12.0110
720 'B' '198' 'LEU' 'CD1' 'CH3E' 0.00000 12.0110
721 'B' '198' 'LEU' 'CD2' 'CH3E' 0.00000 12.0110
722 'B' '198' 'LEU' 'C' 'C' 0.500000 12.0110
723 'B' '198' 'LEU' 'O' 'O' -0.500000 15.9990
724 'B' '199' 'VAL' 'N' 'NH1' -0.570000 14.0070
725 'B' '199' 'VAL' 'HN' 'H' 0.370000 1.00800
726 'B' '199' 'VAL' 'CA' 'CH1E' 0.200000 12.0110
727 'B' '199' 'VAL' 'CB' 'CH1E' 0.00000 12.0110
728 'B' '199' 'VAL' 'CG1' 'CH3E' 0.00000 12.0110
729 'B' '199' 'VAL' 'CG2' 'CH3E' 0.00000 12.0110
730 'B' '199' 'VAL' 'C' 'C' 0.500000 12.0110
731 'B' '199' 'VAL' 'O' 'O' -0.500000 15.9990
732 'B' '200' 'GLY' 'N' 'NH1' -0.570000 14.0070
733 'B' '200' 'GLY' 'HN' 'H' 0.370000 1.00800
734 'B' '200' 'GLY' 'CA' 'CH2G' 0.200000 12.0110
735 'B' '200' 'GLY' 'C' 'C' 0.500000 12.0110
736 'B' '200' 'GLY' 'O' 'O' -0.500000 15.9990
737 'B' '201' 'ASP' 'N' 'NH1' -0.570000 14.0070
738 'B' '201' 'ASP' 'HN' 'H' 0.370000 1.00800
739 'B' '201' 'ASP' 'CA' 'CH1E' 0.200000 12.0110
740 'B' '201' 'ASP' 'CB' 'CH2E' -0.100000 12.0110
741 'B' '201' 'ASP' 'CG' 'C' 0.700000 12.0110
742 'B' '201' 'ASP' 'OD1' 'OC' -0.800000 15.9990
743 'B' '201' 'ASP' 'OD2' 'OC' -0.800000 15.9990
744 'B' '201' 'ASP' 'C' 'C' 0.500000 12.0110
745 'B' '201' 'ASP' 'O' 'O' -0.500000 15.9990
746 'B' '202' 'VAL' 'N' 'NH1' -0.570000 14.0070
747 'B' '202' 'VAL' 'HN' 'H' 0.370000 1.00800
748 'B' '202' 'VAL' 'CA' 'CH1E' 0.200000 12.0110
749 'B' '202' 'VAL' 'CB' 'CH1E' 0.00000 12.0110
750 'B' '202' 'VAL' 'CG1' 'CH3E' 0.00000 12.0110
751 'B' '202' 'VAL' 'CG2' 'CH3E' 0.00000 12.0110
752 'B' '202' 'VAL' 'C' 'C' 0.500000 12.0110
753 'B' '202' 'VAL' 'O' 'O' -0.500000 15.9990
754 'B' '203' 'PRO' 'N' 'N' -0.570000 14.0070
755 'B' '203' 'PRO' 'CA' 'CH1E' 0.285000 12.0110
756 'B' '203' 'PRO' 'CB' 'CH2E' 0.00000 12.0110
757 'B' '203' 'PRO' 'CG' 'CH2P' 0.00000 12.0110
758 'B' '203' 'PRO' 'CD' 'CH2P' 0.285000 12.0110
759 'B' '203' 'PRO' 'C' 'C' 0.500000 12.0110
760 'B' '203' 'PRO' 'O' 'O' -0.500000 15.9990
761 'B' '204' 'TRP' 'N' 'NH1' -0.570000 14.0070
762 'B' '204' 'TRP' 'HN' 'H' 0.370000 1.00800
763 'B' '204' 'TRP' 'CA' 'CH1E' 0.200000 12.0110
764 'B' '204' 'TRP' 'CB' 'CH2E' 0.00000 12.0110
765 'B' '204' 'TRP' 'CG' 'C5W' -0.550000E-01 12.0110
766 'B' '204' 'TRP' 'CD1' 'CR1E' 0.130000 12.0110
767 'B' '204' 'TRP' 'CD2' 'CW' -0.550000E-01 12.0110
768 'B' '204' 'TRP' 'NE1' 'NH1' -0.570000 14.0070
769 'B' '204' 'TRP' 'HE1' 'H' 0.420000 1.00800
770 'B' '204' 'TRP' 'CE2' 'CW' 0.130000 12.0110
771 'B' '204' 'TRP' 'CE3' 'CR1E' 0.00000 12.0110
772 'B' '204' 'TRP' 'CZ2' 'CR1W' 0.00000 12.0110
773 'B' '204' 'TRP' 'CZ3' 'CR1E' 0.00000 12.0110
774 'B' '204' 'TRP' 'CH2' 'CR1W' 0.00000 12.0110
775 'B' '204' 'TRP' 'C' 'C' 0.500000 12.0110
776 'B' '204' 'TRP' 'O' 'O' -0.500000 15.9990
777 'B' '205' 'ARG' 'N' 'NH1' -0.570000 14.0070
778 'B' '205' 'ARG' 'HN' 'H' 0.370000 1.00800
779 'B' '205' 'ARG' 'CA' 'CH1E' 0.200000 12.0110
780 'B' '205' 'ARG' 'CB' 'CH2E' 0.00000 12.0110
781 'B' '205' 'ARG' 'CG' 'CH2E' 0.700000E-01 12.0110
782 'B' '205' 'ARG' 'CD' 'CH2E' 0.310000 12.0110
783 'B' '205' 'ARG' 'NE' 'NH1' -0.700000 14.0070
784 'B' '205' 'ARG' 'HE' 'H' 0.440000 1.00800
785 'B' '205' 'ARG' 'CZ' 'C' 0.640000 12.0110
786 'B' '205' 'ARG' 'NH1' 'NC2' -0.800000 14.0070
787 'B' '205' 'ARG' 'HH11' 'HC' 0.460000 1.00800
788 'B' '205' 'ARG' 'HH12' 'HC' 0.460000 1.00800
789 'B' '205' 'ARG' 'NH2' 'NC2' -0.800000 14.0070
790 'B' '205' 'ARG' 'HH21' 'HC' 0.460000 1.00800
791 'B' '205' 'ARG' 'HH22' 'HC' 0.460000 1.00800
792 'B' '205' 'ARG' 'C' 'C' 0.500000 12.0110
793 'B' '205' 'ARG' 'O' 'O' -0.500000 15.9990
794 'B' '206' 'MET' 'N' 'NH1' -0.570000 14.0070
795 'B' '206' 'MET' 'HN' 'H' 0.370000 1.00800
796 'B' '206' 'MET' 'CA' 'CH1E' 0.200000 12.0110
797 'B' '206' 'MET' 'CB' 'CH2E' 0.00000 12.0110
798 'B' '206' 'MET' 'CG' 'CH2E' 0.235000 12.0110
799 'B' '206' 'MET' 'SD' 'SM' -0.470000 32.0600
800 'B' '206' 'MET' 'CE' 'CH3E' 0.235000 12.0110
801 'B' '206' 'MET' 'C' 'C' 0.500000 12.0110
802 'B' '206' 'MET' 'O' 'O' -0.500000 15.9990
803 'B' '207' 'PHE' 'N' 'NH1' -0.570000 14.0070
804 'B' '207' 'PHE' 'HN' 'H' 0.370000 1.00800
805 'B' '207' 'PHE' 'CA' 'CH1E' 0.200000 12.0110
806 'B' '207' 'PHE' 'CB' 'CH2E' 0.00000 12.0110
807 'B' '207' 'PHE' 'CG' 'CF' 0.00000 12.0110
808 'B' '207' 'PHE' 'CD1' 'CR1E' 0.00000 12.0110
809 'B' '207' 'PHE' 'CD2' 'CR1E' 0.00000 12.0110
810 'B' '207' 'PHE' 'CE1' 'CR1E' 0.00000 12.0110
811 'B' '207' 'PHE' 'CE2' 'CR1E' 0.00000 12.0110
812 'B' '207' 'PHE' 'CZ' 'CR1E' 0.00000 12.0110
813 'B' '207' 'PHE' 'C' 'C' 0.500000 12.0110
814 'B' '207' 'PHE' 'O' 'O' -0.500000 15.9990
815 'B' '208' 'ILE' 'N' 'NH1' -0.570000 14.0070
816 'B' '208' 'ILE' 'HN' 'H' 0.370000 1.00800
817 'B' '208' 'ILE' 'CA' 'CH1E' 0.200000 12.0110
818 'B' '208' 'ILE' 'CB' 'CH1E' 0.00000 12.0110
819 'B' '208' 'ILE' 'CG1' 'CH2E' 0.00000 12.0110
820 'B' '208' 'ILE' 'CG2' 'CH3E' 0.00000 12.0110
821 'B' '208' 'ILE' 'CD1' 'CH3E' 0.00000 12.0110
822 'B' '208' 'ILE' 'C' 'C' 0.500000 12.0110
823 'B' '208' 'ILE' 'O' 'O' -0.500000 15.9990
824 'B' '209' 'ASN' 'N' 'NH1' -0.570000 14.0070
825 'B' '209' 'ASN' 'HN' 'H' 0.370000 1.00800
826 'B' '209' 'ASN' 'CA' 'CH1E' 0.200000 12.0110
827 'B' '209' 'ASN' 'CB' 'CH2E' 0.00000 12.0110
828 'B' '209' 'ASN' 'CG' 'C' 0.500000 12.0110
829 'B' '209' 'ASN' 'OD1' 'O' -0.500000 15.9990
830 'B' '209' 'ASN' 'ND2' 'NH2' -0.850000 14.0070
831 'B' '209' 'ASN' 'HD21' 'H' 0.425000 1.00800
832 'B' '209' 'ASN' 'HD22' 'H' 0.425000 1.00800
833 'B' '209' 'ASN' 'C' 'C' 0.500000 12.0110
834 'B' '209' 'ASN' 'O' 'O' -0.500000 15.9990
835 'B' '210' 'SER' 'N' 'NH1' -0.570000 14.0070
836 'B' '210' 'SER' 'HN' 'H' 0.370000 1.00800
837 'B' '210' 'SER' 'CA' 'CH1E' 0.200000 12.0110
838 'B' '210' 'SER' 'CB' 'CH2E' 0.265000 12.0110
839 'B' '210' 'SER' 'OG' 'OH1' -0.700000 15.9990
840 'B' '210' 'SER' 'HG' 'H' 0.435000 1.00800
841 'B' '210' 'SER' 'C' 'C' 0.500000 12.0110
842 'B' '210' 'SER' 'O' 'O' -0.500000 15.9990
843 'B' '211' 'VAL' 'N' 'NH1' -0.570000 14.0070
844 'B' '211' 'VAL' 'HN' 'H' 0.370000 1.00800
845 'B' '211' 'VAL' 'CA' 'CH1E' 0.200000 12.0110
846 'B' '211' 'VAL' 'CB' 'CH1E' 0.00000 12.0110
847 'B' '211' 'VAL' 'CG1' 'CH3E' 0.00000 12.0110
848 'B' '211' 'VAL' 'CG2' 'CH3E' 0.00000 12.0110
849 'B' '211' 'VAL' 'C' 'C' 0.500000 12.0110
850 'B' '211' 'VAL' 'O' 'O' -0.500000 15.9990
851 'B' '212' 'LYS' 'N' 'NH1' -0.570000 14.0070
852 'B' '212' 'LYS' 'HN' 'H' 0.370000 1.00800
853 'B' '212' 'LYS' 'CA' 'CH1E' 0.200000 12.0110
854 'B' '212' 'LYS' 'CB' 'CH2E' 0.00000 12.0110
855 'B' '212' 'LYS' 'CG' 'CH2E' 0.00000 12.0110
856 'B' '212' 'LYS' 'CD' 'CH2E' 0.00000 12.0110
857 'B' '212' 'LYS' 'CE' 'CH2E' 0.310000 12.0110
858 'B' '212' 'LYS' 'NZ' 'NH3' -0.300000 14.0070
859 'B' '212' 'LYS' 'HZ1' 'HC' 0.330000 1.00800
860 'B' '212' 'LYS' 'HZ2' 'HC' 0.330000 1.00800
861 'B' '212' 'LYS' 'HZ3' 'HC' 0.330000 1.00800
862 'B' '212' 'LYS' 'C' 'C' 0.500000 12.0110
863 'B' '212' 'LYS' 'O' 'O' -0.500000 15.9990
864 'B' '213' 'ARG' 'N' 'NH1' -0.570000 14.0070
865 'B' '213' 'ARG' 'HN' 'H' 0.370000 1.00800
866 'B' '213' 'ARG' 'CA' 'CH1E' 0.200000 12.0110
867 'B' '213' 'ARG' 'CB' 'CH2E' 0.00000 12.0110
868 'B' '213' 'ARG' 'CG' 'CH2E' 0.700000E-01 12.0110
869 'B' '213' 'ARG' 'CD' 'CH2E' 0.310000 12.0110
870 'B' '213' 'ARG' 'NE' 'NH1' -0.700000 14.0070
871 'B' '213' 'ARG' 'HE' 'H' 0.440000 1.00800
872 'B' '213' 'ARG' 'CZ' 'C' 0.640000 12.0110
873 'B' '213' 'ARG' 'NH1' 'NC2' -0.800000 14.0070
874 'B' '213' 'ARG' 'HH11' 'HC' 0.460000 1.00800
875 'B' '213' 'ARG' 'HH12' 'HC' 0.460000 1.00800
876 'B' '213' 'ARG' 'NH2' 'NC2' -0.800000 14.0070
877 'B' '213' 'ARG' 'HH21' 'HC' 0.460000 1.00800
878 'B' '213' 'ARG' 'HH22' 'HC' 0.460000 1.00800
879 'B' '213' 'ARG' 'C' 'C' 0.500000 12.0110
880 'B' '213' 'ARG' 'O' 'O' -0.500000 15.9990
881 'B' '214' 'LEU' 'N' 'NH1' -0.570000 14.0070
882 'B' '214' 'LEU' 'HN' 'H' 0.370000 1.00800
883 'B' '214' 'LEU' 'CA' 'CH1E' 0.200000 12.0110
884 'B' '214' 'LEU' 'CB' 'CH2E' 0.00000 12.0110
885 'B' '214' 'LEU' 'CG' 'CH1E' 0.00000 12.0110
886 'B' '214' 'LEU' 'CD1' 'CH3E' 0.00000 12.0110
887 'B' '214' 'LEU' 'CD2' 'CH3E' 0.00000 12.0110
888 'B' '214' 'LEU' 'C' 'C' 0.500000 12.0110
889 'B' '214' 'LEU' 'O' 'O' -0.500000 15.9990
890 'B' '215' 'ARG' 'N' 'NH1' -0.570000 14.0070
891 'B' '215' 'ARG' 'HN' 'H' 0.370000 1.00800
892 'B' '215' 'ARG' 'CA' 'CH1E' 0.200000 12.0110
893 'B' '215' 'ARG' 'CB' 'CH2E' 0.00000 12.0110
894 'B' '215' 'ARG' 'CG' 'CH2E' 0.700000E-01 12.0110
895 'B' '215' 'ARG' 'CD' 'CH2E' 0.310000 12.0110
896 'B' '215' 'ARG' 'NE' 'NH1' -0.700000 14.0070
897 'B' '215' 'ARG' 'HE' 'H' 0.440000 1.00800
898 'B' '215' 'ARG' 'CZ' 'C' 0.640000 12.0110
899 'B' '215' 'ARG' 'NH1' 'NC2' -0.800000 14.0070
900 'B' '215' 'ARG' 'HH11' 'HC' 0.460000 1.00800
901 'B' '215' 'ARG' 'HH12' 'HC' 0.460000 1.00800
902 'B' '215' 'ARG' 'NH2' 'NC2' -0.800000 14.0070
903 'B' '215' 'ARG' 'HH21' 'HC' 0.460000 1.00800
904 'B' '215' 'ARG' 'HH22' 'HC' 0.460000 1.00800
905 'B' '215' 'ARG' 'C' 'C' 0.500000 12.0110
906 'B' '215' 'ARG' 'O' 'O' -0.500000 15.9990
907 'B' '216' 'ILE' 'N' 'NH1' -0.570000 14.0070
908 'B' '216' 'ILE' 'HN' 'H' 0.370000 1.00800
909 'B' '216' 'ILE' 'CA' 'CH1E' 0.200000 12.0110
910 'B' '216' 'ILE' 'CB' 'CH1E' 0.00000 12.0110
911 'B' '216' 'ILE' 'CG1' 'CH2E' 0.00000 12.0110
912 'B' '216' 'ILE' 'CG2' 'CH3E' 0.00000 12.0110
913 'B' '216' 'ILE' 'CD1' 'CH3E' 0.00000 12.0110
914 'B' '216' 'ILE' 'C' 'C' 0.500000 12.0110
915 'B' '216' 'ILE' 'O' 'O' -0.500000 15.9990
916 'B' '217' 'MET' 'N' 'NH1' -0.570000 14.0070
917 'B' '217' 'MET' 'HN' 'H' 0.370000 1.00800
918 'B' '217' 'MET' 'CA' 'CH1E' 0.200000 12.0110
919 'B' '217' 'MET' 'CB' 'CH2E' 0.00000 12.0110
920 'B' '217' 'MET' 'CG' 'CH2E' 0.235000 12.0110
921 'B' '217' 'MET' 'SD' 'SM' -0.470000 32.0600
922 'B' '217' 'MET' 'CE' 'CH3E' 0.235000 12.0110
923 'B' '217' 'MET' 'C' 'C' 0.500000 12.0110
924 'B' '217' 'MET' 'O' 'O' -0.500000 15.9990
925 'B' '218' 'GLY' 'N' 'NH1' -0.570000 14.0070
926 'B' '218' 'GLY' 'HN' 'H' 0.370000 1.00800
927 'B' '218' 'GLY' 'CA' 'CH2G' 0.200000 12.0110
928 'B' '218' 'GLY' 'C' 'C' 0.500000 12.0110
929 'B' '218' 'GLY' 'O' 'O' -0.500000 15.9990
930 'B' '219' 'THR' 'N' 'NH1' -0.570000 14.0070
931 'B' '219' 'THR' 'HN' 'H' 0.370000 1.00800
932 'B' '219' 'THR' 'CA' 'CH1E' 0.200000 12.0110
933 'B' '219' 'THR' 'CB' 'CH1E' 0.265000 12.0110
934 'B' '219' 'THR' 'OG1' 'OH1' -0.700000 15.9990
935 'B' '219' 'THR' 'HG1' 'H' 0.435000 1.00800
936 'B' '219' 'THR' 'CG2' 'CH3E' 0.00000 12.0110
937 'B' '219' 'THR' 'C' 'C' 0.500000 12.0110
938 'B' '219' 'THR' 'O' 'O' -0.500000 15.9990
939 'B' '220' 'SER' 'N' 'NH1' -0.570000 14.0070
940 'B' '220' 'SER' 'HN' 'H' 0.370000 1.00800
941 'B' '220' 'SER' 'CA' 'CH1E' 0.200000 12.0110
942 'B' '220' 'SER' 'CB' 'CH2E' 0.265000 12.0110
943 'B' '220' 'SER' 'OG' 'OH1' -0.700000 15.9990
944 'B' '220' 'SER' 'HG' 'H' 0.435000 1.00800
945 'B' '220' 'SER' 'C' 'C' 0.500000 12.0110
946 'B' '220' 'SER' 'O' 'O' -0.500000 15.9990
947 'B' '221' 'GLU' 'N' 'NH1' -0.570000 14.0070
948 'B' '221' 'GLU' 'HN' 'H' 0.370000 1.00800
949 'B' '221' 'GLU' 'CA' 'CH1E' 0.200000 12.0110
950 'B' '221' 'GLU' 'CB' 'CH2E' 0.00000 12.0110
951 'B' '221' 'GLU' 'CG' 'CH2E' -0.100000 12.0110
952 'B' '221' 'GLU' 'CD' 'C' 0.700000 12.0110
953 'B' '221' 'GLU' 'OE1' 'OC' -0.800000 15.9990
954 'B' '221' 'GLU' 'OE2' 'OC' -0.800000 15.9990
955 'B' '221' 'GLU' 'C' 'C' 0.500000 12.0110
956 'B' '221' 'GLU' 'O' 'O' -0.500000 15.9990
957 'B' '222' 'ALA' 'N' 'NH1' -0.570000 14.0070
958 'B' '222' 'ALA' 'HN' 'H' 0.370000 1.00800
959 'B' '222' 'ALA' 'CA' 'CH1E' 0.200000 12.0110
960 'B' '222' 'ALA' 'CB' 'CH3E' 0.00000 12.0110
961 'B' '222' 'ALA' 'C' 'C' 0.500000 12.0110
962 'B' '222' 'ALA' 'O' 'O' -0.500000 15.9990
963 'B' '223' 'SER' 'N' 'NH1' -0.570000 14.0070
964 'B' '223' 'SER' 'HN' 'H' 0.370000 1.00800
965 'B' '223' 'SER' 'CA' 'CH1E' 0.200000 12.0110
966 'B' '223' 'SER' 'CB' 'CH2E' 0.265000 12.0110
967 'B' '223' 'SER' 'OG' 'OH1' -0.700000 15.9990
968 'B' '223' 'SER' 'HG' 'H' 0.435000 1.00800
969 'B' '223' 'SER' 'C' 'C' 0.500000 12.0110
970 'B' '223' 'SER' 'O' 'O' -0.500000 15.9990
971 'B' '224' 'GLY' 'N' 'NH1' -0.570000 14.0070
972 'B' '224' 'GLY' 'HN' 'H' 0.370000 1.00800
973 'B' '224' 'GLY' 'CA' 'CH2G' 0.200000 12.0110
974 'B' '224' 'GLY' 'C' 'C' 0.500000 12.0110
975 'B' '224' 'GLY' 'O' 'O' -0.500000 15.9990
976 'B' '225' 'LEU' 'N' 'NH1' -0.570000 14.0070
977 'B' '225' 'LEU' 'HN' 'H' 0.370000 1.00800
978 'B' '225' 'LEU' 'CA' 'CH1E' 0.200000 12.0110
979 'B' '225' 'LEU' 'CB' 'CH2E' 0.00000 12.0110
980 'B' '225' 'LEU' 'CG' 'CH1E' 0.00000 12.0110
981 'B' '225' 'LEU' 'CD1' 'CH3E' 0.00000 12.0110
982 'B' '225' 'LEU' 'CD2' 'CH3E' 0.00000 12.0110
983 'B' '225' 'LEU' 'C' 'C' 0.500000 12.0110
984 'B' '225' 'LEU' 'O' 'O' -0.500000 15.9990
985 'B' '226' 'ALA' 'N' 'NH1' -0.570000 14.0070
986 'B' '226' 'ALA' 'HN' 'H' 0.370000 1.00800
987 'B' '226' 'ALA' 'CA' 'CH1E' 0.200000 12.0110
988 'B' '226' 'ALA' 'CB' 'CH3E' 0.00000 12.0110
989 'B' '226' 'ALA' 'C' 'C' 0.500000 12.0110
990 'B' '226' 'ALA' 'O' 'O' -0.500000 15.9990
991 'B' '227' 'PRO' 'N' 'N' -0.570000 14.0070
992 'B' '227' 'PRO' 'CA' 'CH1E' 0.285000 12.0110
993 'B' '227' 'PRO' 'CB' 'CH2E' 0.00000 12.0110
994 'B' '227' 'PRO' 'CG' 'CH2P' 0.00000 12.0110
995 'B' '227' 'PRO' 'CD' 'CH2P' 0.285000 12.0110
996 'B' '227' 'PRO' 'C' 'C' 0.500000 12.0110
997 'B' '227' 'PRO' 'O' 'O' -0.500000 15.9990
998 'B' '228' 'ARG' 'N' 'NH1' -0.570000 14.0070
999 'B' '228' 'ARG' 'HN' 'H' 0.370000 1.00800
1000 'B' '228' 'ARG' 'CA' 'CH1E' 0.200000 12.0110
1001 'B' '228' 'ARG' 'CB' 'CH2E' 0.00000 12.0110
1002 'B' '228' 'ARG' 'CG' 'CH2E' 0.700000E-01 12.0110
1003 'B' '228' 'ARG' 'CD' 'CH2E' 0.310000 12.0110
1004 'B' '228' 'ARG' 'NE' 'NH1' -0.700000 14.0070
1005 'B' '228' 'ARG' 'HE' 'H' 0.440000 1.00800
1006 'B' '228' 'ARG' 'CZ' 'C' 0.640000 12.0110
1007 'B' '228' 'ARG' 'NH1' 'NC2' -0.800000 14.0070
1008 'B' '228' 'ARG' 'HH11' 'HC' 0.460000 1.00800
1009 'B' '228' 'ARG' 'HH12' 'HC' 0.460000 1.00800
1010 'B' '228' 'ARG' 'NH2' 'NC2' -0.800000 14.0070
1011 'B' '228' 'ARG' 'HH21' 'HC' 0.460000 1.00800
1012 'B' '228' 'ARG' 'HH22' 'HC' 0.460000 1.00800
1013 'B' '228' 'ARG' 'C' 'C' 0.500000 12.0110
1014 'B' '228' 'ARG' 'O' 'O' -0.500000 15.9990
1015 'B' '229' 'ARG' 'N' 'NH1' -0.570000 14.0070
1016 'B' '229' 'ARG' 'HN' 'H' 0.370000 1.00800
1017 'B' '229' 'ARG' 'CA' 'CH1E' 0.200000 12.0110
1018 'B' '229' 'ARG' 'CB' 'CH2E' 0.00000 12.0110
1019 'B' '229' 'ARG' 'CG' 'CH2E' 0.700000E-01 12.0110
1020 'B' '229' 'ARG' 'CD' 'CH2E' 0.310000 12.0110
1021 'B' '229' 'ARG' 'NE' 'NH1' -0.700000 14.0070
1022 'B' '229' 'ARG' 'HE' 'H' 0.440000 1.00800
1023 'B' '229' 'ARG' 'CZ' 'C' 0.640000 12.0110
1024 'B' '229' 'ARG' 'NH1' 'NC2' -0.800000 14.0070
1025 'B' '229' 'ARG' 'HH11' 'HC' 0.460000 1.00800
1026 'B' '229' 'ARG' 'HH12' 'HC' 0.460000 1.00800
1027 'B' '229' 'ARG' 'NH2' 'NC2' -0.800000 14.0070
1028 'B' '229' 'ARG' 'HH21' 'HC' 0.460000 1.00800
1029 'B' '229' 'ARG' 'HH22' 'HC' 0.460000 1.00800
1030 'B' '229' 'ARG' 'C' 'C' 0.500000 12.0110
1031 'B' '229' 'ARG' 'O' 'O' -0.500000 15.9990
1032 'B' '230' 'GLN' 'N' 'NH1' -0.570000 14.0070
1033 'B' '230' 'GLN' 'HN' 'H' 0.370000 1.00800
1034 'B' '230' 'GLN' 'CA' 'CH1E' 0.200000 12.0110
1035 'B' '230' 'GLN' 'CB' 'CH2E' 0.00000 12.0110
1036 'B' '230' 'GLN' 'CG' 'CH2E' 0.00000 12.0110
1037 'B' '230' 'GLN' 'CD' 'C' 0.500000 12.0110
1038 'B' '230' 'GLN' 'OE1' 'O' -0.500000 15.9990
1039 'B' '230' 'GLN' 'NE2' 'NH2' -0.850000 14.0070
1040 'B' '230' 'GLN' 'HE21' 'H' 0.425000 1.00800
1041 'B' '230' 'GLN' 'HE22' 'H' 0.425000 1.00800
1042 'B' '230' 'GLN' 'C' 'C' 0.500000 12.0110
1043 'B' '230' 'GLN' 'O' 'O' -0.500000 15.9990
1044 'B' '231' 'GLU' 'N' 'NH1' -0.570000 14.0070
1045 'B' '231' 'GLU' 'HN' 'H' 0.370000 1.00800
1046 'B' '231' 'GLU' 'CA' 'CH1E' 0.200000 12.0110
1047 'B' '231' 'GLU' 'CB' 'CH2E' 0.00000 12.0110
1048 'B' '231' 'GLU' 'CG' 'CH2E' -0.100000 12.0110
1049 'B' '231' 'GLU' 'CD' 'C' 0.700000 12.0110
1050 'B' '231' 'GLU' 'OE1' 'OC' -0.800000 15.9990
1051 'B' '231' 'GLU' 'OE2' 'OC' -0.800000 15.9990
1052 'B' '231' 'GLU' 'C' 'C' 0.500000 12.0110
1053 'B' '231' 'GLU' 'O' 'O' -0.500000 15.9990
1054 'B' '232' 'GLN' 'N' 'NH1' -0.570000 14.0070
1055 'B' '232' 'GLN' 'HN' 'H' 0.370000 1.00800
1056 'B' '232' 'GLN' 'CA' 'CH1E' 0.200000 12.0110
1057 'B' '232' 'GLN' 'CB' 'CH2E' 0.00000 12.0110
1058 'B' '232' 'GLN' 'CG' 'CH2E' 0.00000 12.0110
1059 'B' '232' 'GLN' 'CD' 'C' 0.500000 12.0110
1060 'B' '232' 'GLN' 'OE1' 'O' -0.500000 15.9990
1061 'B' '232' 'GLN' 'NE2' 'NH2' -0.850000 14.0070
1062 'B' '232' 'GLN' 'HE21' 'H' 0.425000 1.00800
1063 'B' '232' 'GLN' 'HE22' 'H' 0.425000 1.00800
1064 'B' '232' 'GLN' 'C' 'C' 0.500000 12.0110
1065 'B' '232' 'GLN' 'O' 'O' -0.500000 15.9990
1066 'B' '233' 'LYS' 'N' 'NH1' -0.570000 14.0070
1067 'B' '233' 'LYS' 'HN' 'H' 0.370000 1.00800
1068 'B' '233' 'LYS' 'CA' 'CH1E' 0.200000 12.0110
1069 'B' '233' 'LYS' 'CB' 'CH2E' 0.00000 12.0110
1070 'B' '233' 'LYS' 'CG' 'CH2E' 0.00000 12.0110
1071 'B' '233' 'LYS' 'CD' 'CH2E' 0.00000 12.0110
1072 'B' '233' 'LYS' 'CE' 'CH2E' 0.310000 12.0110
1073 'B' '233' 'LYS' 'NZ' 'NH3' -0.300000 14.0070
1074 'B' '233' 'LYS' 'HZ1' 'HC' 0.330000 1.00800
1075 'B' '233' 'LYS' 'HZ2' 'HC' 0.330000 1.00800
1076 'B' '233' 'LYS' 'HZ3' 'HC' 0.330000 1.00800
1077 'B' '233' 'LYS' 'C' 'C' 0.500000 12.0110
1078 'B' '233' 'LYS' 'O' 'O' -0.500000 15.9990
1079 'B' '234' 'ASP' 'N' 'NH1' -0.570000 14.0070
1080 'B' '234' 'ASP' 'HN' 'H' 0.370000 1.00800
1081 'B' '234' 'ASP' 'CA' 'CH1E' 0.200000 12.0110
1082 'B' '234' 'ASP' 'CB' 'CH2E' -0.100000 12.0110
1083 'B' '234' 'ASP' 'CG' 'C' 0.700000 12.0110
1084 'B' '234' 'ASP' 'OD1' 'OC' -0.800000 15.9990
1085 'B' '234' 'ASP' 'OD2' 'OC' -0.800000 15.9990
1086 'B' '234' 'ASP' 'C' 'C' 0.500000 12.0110
1087 'B' '234' 'ASP' 'O' 'O' -0.500000 15.9990
1088 'B' '235' 'ARG' 'N' 'NH1' -0.570000 14.0070
1089 'B' '235' 'ARG' 'HN' 'H' 0.370000 1.00800
1090 'B' '235' 'ARG' 'CA' 'CH1E' 0.200000 12.0110
1091 'B' '235' 'ARG' 'CB' 'CH2E' 0.00000 12.0110
1092 'B' '235' 'ARG' 'CG' 'CH2E' 0.700000E-01 12.0110
1093 'B' '235' 'ARG' 'CD' 'CH2E' 0.310000 12.0110
1094 'B' '235' 'ARG' 'NE' 'NH1' -0.700000 14.0070
1095 'B' '235' 'ARG' 'HE' 'H' 0.440000 1.00800
1096 'B' '235' 'ARG' 'CZ' 'C' 0.640000 12.0110
1097 'B' '235' 'ARG' 'NH1' 'NC2' -0.800000 14.0070
1098 'B' '235' 'ARG' 'HH11' 'HC' 0.460000 1.00800
1099 'B' '235' 'ARG' 'HH12' 'HC' 0.460000 1.00800
1100 'B' '235' 'ARG' 'NH2' 'NC2' -0.800000 14.0070
1101 'B' '235' 'ARG' 'HH21' 'HC' 0.460000 1.00800
1102 'B' '235' 'ARG' 'HH22' 'HC' 0.460000 1.00800
1103 'B' '235' 'ARG' 'C' 'C' 0.500000 12.0110
1104 'B' '235' 'ARG' 'O' 'O' -0.500000 15.9990
1105 'B' '236' 'GLN' 'N' 'NH1' -0.570000 14.0070
1106 'B' '236' 'GLN' 'HN' 'H' 0.370000 1.00800
1107 'B' '236' 'GLN' 'CA' 'CH1E' 0.200000 12.0110
1108 'B' '236' 'GLN' 'CB' 'CH2E' 0.00000 12.0110
1109 'B' '236' 'GLN' 'CG' 'CH2E' 0.00000 12.0110
1110 'B' '236' 'GLN' 'CD' 'C' 0.500000 12.0110
1111 'B' '236' 'GLN' 'OE1' 'O' -0.500000 15.9990
1112 'B' '236' 'GLN' 'NE2' 'NH2' -0.850000 14.0070
1113 'B' '236' 'GLN' 'HE21' 'H' 0.425000 1.00800
1114 'B' '236' 'GLN' 'HE22' 'H' 0.425000 1.00800
1115 'B' '236' 'GLN' 'C' 'C' 0.500000 12.0110
1116 'B' '236' 'GLN' 'O' 'O' -0.500000 15.9990
1117 'B' '237' 'ARG' 'N' 'NH1' -0.570000 14.0070
1118 'B' '237' 'ARG' 'HN' 'H' 0.370000 1.00800
1119 'B' '237' 'ARG' 'CA' 'CH1E' 0.200000 12.0110
1120 'B' '237' 'ARG' 'CB' 'CH2E' 0.00000 12.0110
1121 'B' '237' 'ARG' 'CG' 'CH2E' 0.700000E-01 12.0110
1122 'B' '237' 'ARG' 'CD' 'CH2E' 0.310000 12.0110
1123 'B' '237' 'ARG' 'NE' 'NH1' -0.700000 14.0070
1124 'B' '237' 'ARG' 'HE' 'H' 0.440000 1.00800
1125 'B' '237' 'ARG' 'CZ' 'C' 0.640000 12.0110
1126 'B' '237' 'ARG' 'NH1' 'NC2' -0.800000 14.0070
1127 'B' '237' 'ARG' 'HH11' 'HC' 0.460000 1.00800
1128 'B' '237' 'ARG' 'HH12' 'HC' 0.460000 1.00800
1129 'B' '237' 'ARG' 'NH2' 'NC2' -0.800000 14.0070
1130 'B' '237' 'ARG' 'HH21' 'HC' 0.460000 1.00800
1131 'B' '237' 'ARG' 'HH22' 'HC' 0.460000 1.00800
1132 'B' '237' 'ARG' 'C' 'C' 0.500000 12.0110
1133 'B' '237' 'ARG' 'O' 'O' -0.500000 15.9990
-1 ' ' ' ' ' ' ' ' ' ' -1.00000 -1.00000

loop_
_cns_mtf_bond.id[1]
_cns_mtf_bond.id[2]
1 2
2 3
3 4
4 5
5 1
2 6
6 7
8 9
8 10
10 11
11 12
12 13
13 14
14 15
15 16
15 17
15 18
10 19
19 20
6 8
21 22
21 23
23 24
24 25
24 26
23 27
27 28
19 21
29 30
29 31
31 32
32 33
33 34
34 35
34 36
36 37
36 38
31 39
39 40
27 29
41 42
41 43
43 44
44 45
39 41
46 47
46 48
48 49
49 50
50 51
50 52
48 53
53 54
44 46
55 56
55 57
57 58
58 59
53 55
60 61
60 62
62 63
63 64
64 65
64 66
65 67
66 68
67 69
68 69
62 70
70 71
58 60
72 73
72 74
74 75
75 76
75 77
74 78
78 79
70 72
80 81
80 82
82 83
82 84
84 85
78 80
86 87
86 88
88 89
89 90
89 91
88 92
92 93
84 86
94 95
94 96
96 97
97 98
98 99
98 100
100 101
100 102
96 103
103 104
92 94
105 106
105 107
107 108
108 109
109 110
110 111
107 112
112 113
103 105
114 115
114 116
116 117
117 118
118 119
118 120
116 121
121 122
112 114
123 124
123 125
125 126
126 127
121 123
128 129
128 130
130 131
131 132
131 133
130 134
134 135
126 128
136 137
136 138
138 139
139 140
134 136
141 142
141 143
143 144
144 145
144 146
145 147
143 148
148 149
139 141
150 151
150 152
152 153
153 154
148 150
155 156
155 157
157 158
157 159
159 160
153 155
161 162
161 163
163 164
163 165
165 166
159 161
167 168
167 169
169 170
170 171
170 172
169 173
173 174
165 167
175 176
175 177
177 178
178 179
179 180
179 181
177 182
182 183
173 175
184 185
184 186
186 187
187 188
188 189
189 190
186 191
191 192
182 184
193 194
193 195
195 196
196 197
197 198
198 199
199 200
199 201
201 202
202 203
202 204
201 205
205 206
205 207
195 208
208 209
191 193
210 211
210 212
212 213
212 214
214 215
208 210
216 217
216 218
218 219
219 220
220 221
221 222
221 224
220 223
223 225
224 225
218 226
226 227
214 216
228 229
228 230
230 231
231 232
232 233
235 234
234 230
226 228
236 237
236 238
238 239
239 240
240 241
243 242
242 238
234 236
244 245
244 246
246 247
247 248
248 249
248 250
249 251
250 252
251 253
252 253
253 254
254 255
246 256
256 257
242 244
258 259
258 260
260 261
261 262
262 263
263 264
263 265
260 266
266 267
256 258
268 269
268 270
270 271
271 272
272 273
272 274
274 275
274 276
270 277
277 278
266 268
279 280
279 281
281 282
282 283
283 284
283 285
281 286
286 287
277 279
288 289
288 290
290 291
290 292
292 293
286 288
294 295
294 296
296 297
297 298
298 299
299 300
299 301
301 302
301 303
296 304
304 305
292 294
306 307
306 308
308 309
309 310
310 311
309 312
308 313
313 314
304 306
315 316
315 317
317 318
318 319
319 320
319 321
317 322
322 323
313 315
324 325
324 326
326 327
327 328
328 329
329 330
329 331
326 332
332 333
322 324
334 335
334 336
336 337
337 338
338 339
339 340
339 341
336 342
342 343
332 334
344 345
344 346
346 347
347 348
348 349
349 350
346 351
351 352
342 344
353 354
353 355
355 356
356 357
357 358
357 359
358 360
359 361
360 362
361 362
355 363
363 364
351 353
365 366
365 367
367 368
368 369
369 370
369 371
370 372
371 373
372 374
373 374
367 375
375 376
363 365
377 378
377 379
379 380
380 381
375 377
382 383
382 384
384 385
385 386
386 387
387 388
384 389
389 390
380 382
391 392
391 393
393 394
394 395
395 396
394 397
393 398
398 399
389 391
400 401
400 402
402 403
403 404
398 400
405 406
405 407
407 408
408 409
409 410
408 411
407 412
412 413
403 405
414 415
414 416
416 417
417 418
418 419
417 420
416 421
421 422
412 414
423 424
423 425
425 426
426 427
427 428
425 429
429 430
421 423
431 432
431 433
433 434
434 435
435 436
436 437
437 438
437 439
439 440
440 441
440 442
439 443
443 444
443 445
433 446
446 447
429 431
448 449
448 450
450 451
451 452
452 453
453 454
453 455
450 456
456 457
446 448
458 459
458 460
460 461
461 462
462 463
463 464
464 465
465 466
465 467
465 468
460 469
469 470
456 458
471 472
471 473
473 474
474 475
474 476
473 477
477 478
469 471
479 480
479 481
481 482
482 483
483 484
484 485
485 486
486 487
486 488
486 489
481 490
490 491
477 479
492 493
493 494
494 495
495 496
496 492
493 497
497 498
490 492
499 500
499 501
501 502
502 503
503 504
503 505
501 506
506 507
497 499
508 509
508 510
510 511
511 512
512 513
513 514
514 515
514 516
516 517
517 518
517 519
516 520
520 521
520 522
510 523
523 524
506 508
525 526
525 527
527 528
528 529
529 530
529 531
527 532
532 533
523 525
534 535
534 536
536 537
537 538
538 539
538 540
536 541
541 542
532 534
543 544
543 545
545 546
546 547
547 548
547 549
545 550
550 551
541 543
552 553
552 554
554 555
555 556
550 552
557 558
557 559
559 560
560 561
561 562
564 563
563 559
555 557
565 566
565 567
567 568
568 569
569 570
572 571
571 567
563 565
573 574
573 575
575 576
576 577
577 578
577 579
575 580
580 581
571 573
582 583
582 584
584 585
585 586
586 587
586 588
587 589
588 590
589 591
590 591
584 592
592 593
580 582
594 595
594 596
596 597
597 598
597 599
596 600
600 601
592 594
602 603
602 604
604 605
605 606
606 607
606 608
604 609
609 610
600 602
611 612
611 613
613 614
614 615
615 616
614 617
613 618
618 619
609 611
620 621
620 622
622 623
623 624
624 625
624 626
625 627
626 628
627 629
628 629
629 630
630 631
622 632
632 633
618 620
634 635
634 636
636 637
637 638
638 639
639 640
639 641
636 642
642 643
632 634
644 645
644 646
646 647
647 648
648 649
648 650
646 651
651 652
642 644
653 654
653 655
655 656
656 657
657 658
658 659
659 660
660 661
660 662
660 663
655 664
664 665
651 653
666 667
666 668
668 669
669 670
670 671
671 672
671 673
668 674
674 675
664 666
676 677
676 678
678 679
679 680
674 676
681 682
681 683
683 684
684 685
685 686
685 687
683 688
688 689
679 681
690 691
690 692
692 693
693 694
694 695
694 696
695 697
697 698
697 699
696 699
696 700
699 701
700 702
701 703
702 703
692 704
704 705
688 690
706 707
706 708
708 709
709 710
710 711
711 712
708 713
713 714
704 706
715 716
715 717
717 718
718 719
719 720
719 721
717 722
722 723
713 715
724 725
724 726
726 727
727 728
727 729
726 730
730 731
722 724
732 733
732 734
734 735
735 736
730 732
737 738
737 739
739 740
740 741
741 742
741 743
739 744
744 745
735 737
746 747
746 748
748 749
749 750
749 751
748 752
752 753
744 746
754 755
755 756
756 757
757 758
758 754
755 759
759 760
752 754
761 762
761 763
763 764
764 765
765 766
765 767
766 768
768 769
768 770
767 770
767 771
770 772
771 773
772 774
773 774
763 775
775 776
759 761
777 778
777 779
779 780
780 781
781 782
782 783
783 784
783 785
785 786
786 787
786 788
785 789
789 790
789 791
779 792
792 793
775 777
794 795
794 796
796 797
797 798
798 799
799 800
796 801
801 802
792 794
803 804
803 805
805 806
806 807
807 808
807 809
808 810
809 811
810 812
811 812
805 813
813 814
801 803
815 816
815 817
817 818
818 819
818 820
819 821
817 822
822 823
813 815
824 825
824 826
826 827
827 828
828 829
828 830
830 831
830 832
826 833
833 834
822 824
835 836
835 837
837 838
838 839
839 840
842 841
841 837
833 835
843 844
843 845
845 846
846 847
846 848
845 849
849 850
841 843
851 852
851 853
853 854
854 855
855 856
856 857
857 858
858 859
858 860
858 861
853 862
862 863
849 851
864 865
864 866
866 867
867 868
868 869
869 870
870 871
870 872
872 873
873 874
873 875
872 876
876 877
876 878
866 879
879 880
862 864
881 882
881 883
883 884
884 885
885 886
885 887
883 888
888 889
879 881
890 891
890 892
892 893
893 894
894 895
895 896
896 897
896 898
898 899
899 900
899 901
898 902
902 903
902 904
892 905
905 906
888 890
907 908
907 909
909 910
910 911
910 912
911 913
909 914
914 915
905 907
916 917
916 918
918 919
919 920
920 921
921 922
918 923
923 924
914 916
925 926
925 927
927 928
928 929
923 925
930 931
930 932
932 933
933 934
934 935
933 936
932 937
937 938
928 930
939 940
939 941
941 942
942 943
943 944
946 945
945 941
937 939
947 948
947 949
949 950
950 951
951 952
952 953
952 954
949 955
955 956
945 947
957 958
957 959
959 960
959 961
961 962
955 957
963 964
963 965
965 966
966 967
967 968
970 969
969 965
961 963
971 972
971 973
973 974
974 975
969 971
976 977
976 978
978 979
979 980
980 981
980 982
978 983
983 984
974 976
985 986
985 987
987 988
987 989
989 990
991 992
992 993
993 994
994 995
995 991
992 996
996 997
989 991
998 999
998 1000
1000 1001
1001 1002
1002 1003
1003 1004
1004 1005
1004 1006
1006 1007
1007 1008
1007 1009
1006 1010
1010 1011
1010 1012
1000 1013
1013 1014
996 998
1015 1016
1015 1017
1017 1018
1018 1019
1019 1020
1020 1021
1021 1022
1021 1023
1023 1024
1024 1025
1024 1026
1023 1027
1027 1028
1027 1029
1017 1030
1030 1031
1013 1015
1032 1033
1032 1034
1034 1035
1035 1036
1036 1037
1037 1038
1037 1039
1039 1040
1039 1041
1034 1042
1042 1043
1030 1032
1044 1045
1044 1046
1046 1047
1047 1048
1048 1049
1049 1050
1049 1051
1046 1052
1052 1053
1042 1044
1054 1055
1054 1056
1056 1057
1057 1058
1058 1059
1059 1060
1059 1061
1061 1062
1061 1063
1056 1064
1064 1065
1052 1054
1066 1067
1066 1068
1068 1069
1069 1070
1070 1071
1071 1072
1072 1073
1073 1074
1073 1075
1073 1076
1068 1077
1077 1078
1064 1066
1079 1080
1079 1081
1081 1082
1082 1083
1083 1084
1083 1085
1081 1086
1086 1087
1077 1079
1088 1089
1088 1090
1090 1091
1091 1092
1092 1093
1093 1094
1094 1095
1094 1096
1096 1097
1097 1098
1097 1099
1096 1100
1100 1101
1100 1102
1090 1103
1103 1104
1086 1088
1105 1106
1105 1107
1107 1108
1108 1109
1109 1110
1110 1111
1110 1112
1112 1113
1112 1114
1107 1115
1115 1116
1103 1105
1117 1118
1117 1119
1119 1120
1120 1121
1121 1122
1122 1123
1123 1124
1123 1125
1125 1126
1126 1127
1126 1128
1125 1129
1129 1130
1129 1131
1119 1132
1132 1133
1115 1117
-1 -1

loop_
_cns_mtf_angle.id[1]
_cns_mtf_angle.id[2]
_cns_mtf_angle.id[3]
1 2 3
2 1 5
1 2 6
2 3 4
3 2 6
3 4 5
4 5 1
2 6 7
9 8 10
8 10 11
8 10 19
10 11 12
11 10 19
11 12 13
12 13 14
13 14 15
14 15 16
14 15 17
14 15 18
16 15 17
16 15 18
17 15 18
10 19 20
2 6 8
7 6 8
6 8 10
6 8 9
22 21 23
21 23 24
21 23 27
23 24 25
23 24 26
24 23 27
25 24 26
23 27 28
10 19 21
20 19 21
19 21 23
19 21 22
30 29 31
29 31 32
29 31 39
31 32 33
32 31 39
32 33 34
33 34 35
33 34 36
35 34 36
34 36 37
34 36 38
37 36 38
31 39 40
23 27 29
28 27 29
27 29 31
27 29 30
42 41 43
41 43 44
43 44 45
31 39 41
40 39 41
39 41 43
39 41 42
47 46 48
46 48 49
46 48 53
48 49 50
49 48 53
49 50 51
49 50 52
51 50 52
48 53 54
43 44 46
45 44 46
44 46 48
44 46 47
56 55 57
55 57 58
57 58 59
48 53 55
54 53 55
53 55 57
53 55 56
61 60 62
60 62 63
60 62 70
62 63 64
63 62 70
63 64 65
63 64 66
65 64 66
64 65 67
64 66 68
65 67 69
66 68 69
67 69 68
62 70 71
57 58 60
59 58 60
58 60 62
58 60 61
73 72 74
72 74 75
72 74 78
74 75 76
74 75 77
75 74 78
76 75 77
74 78 79
62 70 72
71 70 72
70 72 74
70 72 73
81 80 82
80 82 83
80 82 84
83 82 84
82 84 85
74 78 80
79 78 80
78 80 82
78 80 81
87 86 88
86 88 89
86 88 92
88 89 90
88 89 91
89 88 92
90 89 91
88 92 93
82 84 86
85 84 86
84 86 88
84 86 87
95 94 96
94 96 97
94 96 103
96 97 98
97 96 103
97 98 99
97 98 100
99 98 100
98 100 101
98 100 102
101 100 102
96 103 104
88 92 94
93 92 94
92 94 96
92 94 95
106 105 107
105 107 108
105 107 112
107 108 109
108 107 112
108 109 110
109 110 111
107 112 113
96 103 105
104 103 105
103 105 107
103 105 106
115 114 116
114 116 117
114 116 121
116 117 118
117 116 121
117 118 119
117 118 120
119 118 120
116 121 122
107 112 114
113 112 114
112 114 116
112 114 115
124 123 125
123 125 126
125 126 127
116 121 123
122 121 123
121 123 125
121 123 124
129 128 130
128 130 131
128 130 134
130 131 132
130 131 133
131 130 134
132 131 133
130 134 135
125 126 128
127 126 128
126 128 130
126 128 129
137 136 138
136 138 139
138 139 140
130 134 136
135 134 136
134 136 138
134 136 137
142 141 143
141 143 144
141 143 148
143 144 145
143 144 146
144 143 148
145 144 146
144 145 147
143 148 149
138 139 141
140 139 141
139 141 143
139 141 142
151 150 152
150 152 153
152 153 154
143 148 150
149 148 150
148 150 152
148 150 151
156 155 157
155 157 158
155 157 159
158 157 159
157 159 160
152 153 155
154 153 155
153 155 157
153 155 156
162 161 163
161 163 164
161 163 165
164 163 165
163 165 166
157 159 161
160 159 161
159 161 163
159 161 162
168 167 169
167 169 170
167 169 173
169 170 171
169 170 172
170 169 173
171 170 172
169 173 174
163 165 167
166 165 167
165 167 169
165 167 168
176 175 177
175 177 178
175 177 182
177 178 179
178 177 182
178 179 180
178 179 181
180 179 181
177 182 183
169 173 175
174 173 175
173 175 177
173 175 176
185 184 186
184 186 187
184 186 191
186 187 188
187 186 191
187 188 189
188 189 190
186 191 192
177 182 184
183 182 184
182 184 186
182 184 185
194 193 195
193 195 196
193 195 208
195 196 197
196 195 208
196 197 198
197 198 199
198 199 200
198 199 201
200 199 201
199 201 202
199 201 205
201 202 203
201 202 204
202 201 205
203 202 204
201 205 206
201 205 207
206 205 207
195 208 209
186 191 193
192 191 193
191 193 195
191 193 194
211 210 212
210 212 213
210 212 214
213 212 214
212 214 215
195 208 210
209 208 210
208 210 212
208 210 211
217 216 218
216 218 219
216 218 226
218 219 220
219 218 226
219 220 221
219 220 223
220 221 222
220 221 224
221 220 223
222 221 224
221 224 225
220 223 225
223 225 224
218 226 227
212 214 216
215 214 216
214 216 218
214 216 217
229 228 230
228 230 231
228 230 234
230 231 232
231 230 234
231 232 233
235 234 230
218 226 228
227 226 228
226 228 230
226 228 229
237 236 238
236 238 239
236 238 242
238 239 240
239 238 242
239 240 241
243 242 238
230 234 236
235 234 236
234 236 238
234 236 237
245 244 246
244 246 247
244 246 256
246 247 248
247 246 256
247 248 249
247 248 250
249 248 250
248 249 251
248 250 252
249 251 253
250 252 253
251 253 252
251 253 254
252 253 254
253 254 255
246 256 257
238 242 244
243 242 244
242 244 246
242 244 245
259 258 260
258 260 261
258 260 266
260 261 262
261 260 266
261 262 263
262 263 264
262 263 265
264 263 265
260 266 267
246 256 258
257 256 258
256 258 260
256 258 259
269 268 270
268 270 271
268 270 277
270 271 272
271 270 277
271 272 273
271 272 274
273 272 274
272 274 275
272 274 276
275 274 276
270 277 278
260 266 268
267 266 268
266 268 270
266 268 269
280 279 281
279 281 282
279 281 286
281 282 283
282 281 286
282 283 284
282 283 285
284 283 285
281 286 287
270 277 279
278 277 279
277 279 281
277 279 280
289 288 290
288 290 291
288 290 292
291 290 292
290 292 293
281 286 288
287 286 288
286 288 290
286 288 289
295 294 296
294 296 297
294 296 304
296 297 298
297 296 304
297 298 299
298 299 300
298 299 301
300 299 301
299 301 302
299 301 303
302 301 303
296 304 305
290 292 294
293 292 294
292 294 296
292 294 295
307 306 308
306 308 309
306 308 313
308 309 310
308 309 312
309 308 313
309 310 311
310 309 312
308 313 314
296 304 306
305 304 306
304 306 308
304 306 307
316 315 317
315 317 318
315 317 322
317 318 319
318 317 322
318 319 320
318 319 321
320 319 321
317 322 323
308 313 315
314 313 315
313 315 317
313 315 316
325 324 326
324 326 327
324 326 332
326 327 328
327 326 332
327 328 329
328 329 330
328 329 331
330 329 331
326 332 333
317 322 324
323 322 324
322 324 326
322 324 325
335 334 336
334 336 337
334 336 342
336 337 338
337 336 342
337 338 339
338 339 340
338 339 341
340 339 341
336 342 343
326 332 334
333 332 334
332 334 336
332 334 335
345 344 346
344 346 347
344 346 351
346 347 348
347 346 351
347 348 349
348 349 350
346 351 352
336 342 344
343 342 344
342 344 346
342 344 345
354 353 355
353 355 356
353 355 363
355 356 357
356 355 363
356 357 358
356 357 359
358 357 359
357 358 360
357 359 361
358 360 362
359 361 362
360 362 361
355 363 364
346 351 353
352 351 353
351 353 355
351 353 354
366 365 367
365 367 368
365 367 375
367 368 369
368 367 375
368 369 370
368 369 371
370 369 371
369 370 372
369 371 373
370 372 374
371 373 374
372 374 373
367 375 376
355 363 365
364 363 365
363 365 367
363 365 366
378 377 379
377 379 380
379 380 381
367 375 377
376 375 377
375 377 379
375 377 378
383 382 384
382 384 385
382 384 389
384 385 386
385 384 389
385 386 387
386 387 388
384 389 390
379 380 382
381 380 382
380 382 384
380 382 383
392 391 393
391 393 394
391 393 398
393 394 395
393 394 397
394 393 398
394 395 396
395 394 397
393 398 399
384 389 391
390 389 391
389 391 393
389 391 392
401 400 402
400 402 403
402 403 404
393 398 400
399 398 400
398 400 402
398 400 401
406 405 407
405 407 408
405 407 412
407 408 409
407 408 411
408 407 412
408 409 410
409 408 411
407 412 413
402 403 405
404 403 405
403 405 407
403 405 406
415 414 416
414 416 417
414 416 421
416 417 418
416 417 420
417 416 421
417 418 419
418 417 420
416 421 422
407 412 414
413 412 414
412 414 416
412 414 415
424 423 425
423 425 426
423 425 429
425 426 427
426 425 429
426 427 428
425 429 430
416 421 423
422 421 423
421 423 425
421 423 424
432 431 433
431 433 434
431 433 446
433 434 435
434 433 446
434 435 436
435 436 437
436 437 438
436 437 439
438 437 439
437 439 440
437 439 443
439 440 441
439 440 442
440 439 443
441 440 442
439 443 444
439 443 445
444 443 445
433 446 447
425 429 431
430 429 431
429 431 433
429 431 432
449 448 450
448 450 451
448 450 456
450 451 452
451 450 456
451 452 453
452 453 454
452 453 455
454 453 455
450 456 457
433 446 448
447 446 448
446 448 450
446 448 449
459 458 460
458 460 461
458 460 469
460 461 462
461 460 469
461 462 463
462 463 464
463 464 465
464 465 466
464 465 467
464 465 468
466 465 467
466 465 468
467 465 468
460 469 470
450 456 458
457 456 458
456 458 460
456 458 459
472 471 473
471 473 474
471 473 477
473 474 475
473 474 476
474 473 477
475 474 476
473 477 478
460 469 471
470 469 471
469 471 473
469 471 472
480 479 481
479 481 482
479 481 490
481 482 483
482 481 490
482 483 484
483 484 485
484 485 486
485 486 487
485 486 488
485 486 489
487 486 488
487 486 489
488 486 489
481 490 491
473 477 479
478 477 479
477 479 481
477 479 480
492 493 494
493 492 496
492 493 497
493 494 495
494 493 497
494 495 496
495 496 492
493 497 498
481 490 492
491 490 492
490 492 493
490 492 496
500 499 501
499 501 502
499 501 506
501 502 503
502 501 506
502 503 504
502 503 505
504 503 505
501 506 507
493 497 499
498 497 499
497 499 501
497 499 500
509 508 510
508 510 511
508 510 523
510 511 512
511 510 523
511 512 513
512 513 514
513 514 515
513 514 516
515 514 516
514 516 517
514 516 520
516 517 518
516 517 519
517 516 520
518 517 519
516 520 521
516 520 522
521 520 522
510 523 524
501 506 508
507 506 508
506 508 510
506 508 509
526 525 527
525 527 528
525 527 532
527 528 529
528 527 532
528 529 530
528 529 531
530 529 531
527 532 533
510 523 525
524 523 525
523 525 527
523 525 526
535 534 536
534 536 537
534 536 541
536 537 538
537 536 541
537 538 539
537 538 540
539 538 540
536 541 542
527 532 534
533 532 534
532 534 536
532 534 535
544 543 545
543 545 546
543 545 550
545 546 547
546 545 550
546 547 548
546 547 549
548 547 549
545 550 551
536 541 543
542 541 543
541 543 545
541 543 544
553 552 554
552 554 555
554 555 556
545 550 552
551 550 552
550 552 554
550 552 553
558 557 559
557 559 560
557 559 563
559 560 561
560 559 563
560 561 562
564 563 559
554 555 557
556 555 557
555 557 559
555 557 558
566 565 567
565 567 568
565 567 571
567 568 569
568 567 571
568 569 570
572 571 567
559 563 565
564 563 565
563 565 567
563 565 566
574 573 575
573 575 576
573 575 580
575 576 577
576 575 580
576 577 578
576 577 579
578 577 579
575 580 581
567 571 573
572 571 573
571 573 575
571 573 574
583 582 584
582 584 585
582 584 592
584 585 586
585 584 592
585 586 587
585 586 588
587 586 588
586 587 589
586 588 590
587 589 591
588 590 591
589 591 590
584 592 593
575 580 582
581 580 582
580 582 584
580 582 583
595 594 596
594 596 597
594 596 600
596 597 598
596 597 599
597 596 600
598 597 599
596 600 601
584 592 594
593 592 594
592 594 596
592 594 595
603 602 604
602 604 605
602 604 609
604 605 606
605 604 609
605 606 607
605 606 608
607 606 608
604 609 610
596 600 602
601 600 602
600 602 604
600 602 603
612 611 613
611 613 614
611 613 618
613 614 615
613 614 617
614 613 618
614 615 616
615 614 617
613 618 619
604 609 611
610 609 611
609 611 613
609 611 612
621 620 622
620 622 623
620 622 632
622 623 624
623 622 632
623 624 625
623 624 626
625 624 626
624 625 627
624 626 628
625 627 629
626 628 629
627 629 628
627 629 630
628 629 630
629 630 631
622 632 633
613 618 620
619 618 620
618 620 622
618 620 621
635 634 636
634 636 637
634 636 642
636 637 638
637 636 642
637 638 639
638 639 640
638 639 641
640 639 641
636 642 643
622 632 634
633 632 634
632 634 636
632 634 635
645 644 646
644 646 647
644 646 651
646 647 648
647 646 651
647 648 649
647 648 650
649 648 650
646 651 652
636 642 644
643 642 644
642 644 646
642 644 645
654 653 655
653 655 656
653 655 664
655 656 657
656 655 664
656 657 658
657 658 659
658 659 660
659 660 661
659 660 662
659 660 663
661 660 662
661 660 663
662 660 663
655 664 665
646 651 653
652 651 653
651 653 655
651 653 654
667 666 668
666 668 669
666 668 674
668 669 670
669 668 674
669 670 671
670 671 672
670 671 673
672 671 673
668 674 675
655 664 666
665 664 666
664 666 668
664 666 667
677 676 678
676 678 679
678 679 680
668 674 676
675 674 676
674 676 678
674 676 677
682 681 683
681 683 684
681 683 688
683 684 685
684 683 688
684 685 686
684 685 687
686 685 687
683 688 689
678 679 681
680 679 681
679 681 683
679 681 682
691 690 692
690 692 693
690 692 704
692 693 694
693 692 704
693 694 695
693 694 696
695 694 696
694 695 697
694 696 699
694 696 700
695 697 698
695 697 699
698 697 699
697 699 696
697 699 701
699 696 700
696 699 701
696 700 702
699 701 703
700 702 703
701 703 702
692 704 705
683 688 690
689 688 690
688 690 692
688 690 691
707 706 708
706 708 709
706 708 713
708 709 710
709 708 713
709 710 711
710 711 712
708 713 714
692 704 706
705 704 706
704 706 708
704 706 707
716 715 717
715 717 718
715 717 722
717 718 719
718 717 722
718 719 720
718 719 721
720 719 721
717 722 723
708 713 715
714 713 715
713 715 717
713 715 716
725 724 726
724 726 727
724 726 730
726 727 728
726 727 729
727 726 730
728 727 729
726 730 731
717 722 724
723 722 724
722 724 726
722 724 725
733 732 734
732 734 735
734 735 736
726 730 732
731 730 732
730 732 734
730 732 733
738 737 739
737 739 740
737 739 744
739 740 741
740 739 744
740 741 742
740 741 743
742 741 743
739 744 745
734 735 737
736 735 737
735 737 739
735 737 738
747 746 748
746 748 749
746 748 752
748 749 750
748 749 751
749 748 752
750 749 751
748 752 753
739 744 746
745 744 746
744 746 748
744 746 747
754 755 756
755 754 758
754 755 759
755 756 757
756 755 759
756 757 758
757 758 754
755 759 760
748 752 754
753 752 754
752 754 755
752 754 758
762 761 763
761 763 764
761 763 775
763 764 765
764 763 775
764 765 766
764 765 767
766 765 767
765 766 768
765 767 770
765 767 771
766 768 769
766 768 770
769 768 770
768 770 767
768 770 772
770 767 771
767 770 772
767 771 773
770 772 774
771 773 774
772 774 773
763 775 776
755 759 761
760 759 761
759 761 763
759 761 762
778 777 779
777 779 780
777 779 792
779 780 781
780 779 792
780 781 782
781 782 783
782 783 784
782 783 785
784 783 785
783 785 786
783 785 789
785 786 787
785 786 788
786 785 789
787 786 788
785 789 790
785 789 791
790 789 791
779 792 793
763 775 777
776 775 777
775 777 779
775 777 778
795 794 796
794 796 797
794 796 801
796 797 798
797 796 801
797 798 799
798 799 800
796 801 802
779 792 794
793 792 794
792 794 796
792 794 795
804 803 805
803 805 806
803 805 813
805 806 807
806 805 813
806 807 808
806 807 809
808 807 809
807 808 810
807 809 811
808 810 812
809 811 812
810 812 811
805 813 814
796 801 803
802 801 803
801 803 805
801 803 804
816 815 817
815 817 818
815 817 822
817 818 819
817 818 820
818 817 822
819 818 820
818 819 821
817 822 823
805 813 815
814 813 815
813 815 817
813 815 816
825 824 826
824 826 827
824 826 833
826 827 828
827 826 833
827 828 829
827 828 830
829 828 830
828 830 831
828 830 832
831 830 832
826 833 834
817 822 824
823 822 824
822 824 826
822 824 825
836 835 837
835 837 838
835 837 841
837 838 839
838 837 841
838 839 840
842 841 837
826 833 835
834 833 835
833 835 837
833 835 836
844 843 845
843 845 846
843 845 849
845 846 847
845 846 848
846 845 849
847 846 848
845 849 850
837 841 843
842 841 843
841 843 845
841 843 844
852 851 853
851 853 854
851 853 862
853 854 855
854 853 862
854 855 856
855 856 857
856 857 858
857 858 859
857 858 860
857 858 861
859 858 860
859 858 861
860 858 861
853 862 863
845 849 851
850 849 851
849 851 853
849 851 852
865 864 866
864 866 867
864 866 879
866 867 868
867 866 879
867 868 869
868 869 870
869 870 871
869 870 872
871 870 872
870 872 873
870 872 876
872 873 874
872 873 875
873 872 876
874 873 875
872 876 877
872 876 878
877 876 878
866 879 880
853 862 864
863 862 864
862 864 866
862 864 865
882 881 883
881 883 884
881 883 888
883 884 885
884 883 888
884 885 886
884 885 887
886 885 887
883 888 889
866 879 881
880 879 881
879 881 883
879 881 882
891 890 892
890 892 893
890 892 905
892 893 894
893 892 905
893 894 895
894 895 896
895 896 897
895 896 898
897 896 898
896 898 899
896 898 902
898 899 900
898 899 901
899 898 902
900 899 901
898 902 903
898 902 904
903 902 904
892 905 906
883 888 890
889 888 890
888 890 892
888 890 891
908 907 909
907 909 910
907 909 914
909 910 911
909 910 912
910 909 914
911 910 912
910 911 913
909 914 915
892 905 907
906 905 907
905 907 909
905 907 908
917 916 918
916 918 919
916 918 923
918 919 920
919 918 923
919 920 921
920 921 922
918 923 924
909 914 916
915 914 916
914 916 918
914 916 917
926 925 927
925 927 928
927 928 929
918 923 925
924 923 925
923 925 927
923 925 926
931 930 932
930 932 933
930 932 937
932 933 934
932 933 936
933 932 937
933 934 935
934 933 936
932 937 938
927 928 930
929 928 930
928 930 932
928 930 931
940 939 941
939 941 942
939 941 945
941 942 943
942 941 945
942 943 944
946 945 941
932 937 939
938 937 939
937 939 941
937 939 940
948 947 949
947 949 950
947 949 955
949 950 951
950 949 955
950 951 952
951 952 953
951 952 954
953 952 954
949 955 956
941 945 947
946 945 947
945 947 949
945 947 948
958 957 959
957 959 960
957 959 961
960 959 961
959 961 962
949 955 957
956 955 957
955 957 959
955 957 958
964 963 965
963 965 966
963 965 969
965 966 967
966 965 969
966 967 968
970 969 965
959 961 963
962 961 963
961 963 965
961 963 964
972 971 973
971 973 974
973 974 975
965 969 971
970 969 971
969 971 973
969 971 972
977 976 978
976 978 979
976 978 983
978 979 980
979 978 983
979 980 981
979 980 982
981 980 982
978 983 984
973 974 976
975 974 976
974 976 978
974 976 977
986 985 987
985 987 988
985 987 989
988 987 989
987 989 990
991 992 993
992 991 995
991 992 996
992 993 994
993 992 996
993 994 995
994 995 991
992 996 997
987 989 991
990 989 991
989 991 992
989 991 995
999 998 1000
998 1000 1001
998 1000 1013
1000 1001 1002
1001 1000 1013
1001 1002 1003
1002 1003 1004
1003 1004 1005
1003 1004 1006
1005 1004 1006
1004 1006 1007
1004 1006 1010
1006 1007 1008
1006 1007 1009
1007 1006 1010
1008 1007 1009
1006 1010 1011
1006 1010 1012
1011 1010 1012
1000 1013 1014
992 996 998
997 996 998
996 998 1000
996 998 999
1016 1015 1017
1015 1017 1018
1015 1017 1030
1017 1018 1019
1018 1017 1030
1018 1019 1020
1019 1020 1021
1020 1021 1022
1020 1021 1023
1022 1021 1023
1021 1023 1024
1021 1023 1027
1023 1024 1025
1023 1024 1026
1024 1023 1027
1025 1024 1026
1023 1027 1028
1023 1027 1029
1028 1027 1029
1017 1030 1031
1000 1013 1015
1014 1013 1015
1013 1015 1017
1013 1015 1016
1033 1032 1034
1032 1034 1035
1032 1034 1042
1034 1035 1036
1035 1034 1042
1035 1036 1037
1036 1037 1038
1036 1037 1039
1038 1037 1039
1037 1039 1040
1037 1039 1041
1040 1039 1041
1034 1042 1043
1017 1030 1032
1031 1030 1032
1030 1032 1034
1030 1032 1033
1045 1044 1046
1044 1046 1047
1044 1046 1052
1046 1047 1048
1047 1046 1052
1047 1048 1049
1048 1049 1050
1048 1049 1051
1050 1049 1051
1046 1052 1053
1034 1042 1044
1043 1042 1044
1042 1044 1046
1042 1044 1045
1055 1054 1056
1054 1056 1057
1054 1056 1064
1056 1057 1058
1057 1056 1064
1057 1058 1059
1058 1059 1060
1058 1059 1061
1060 1059 1061
1059 1061 1062
1059 1061 1063
1062 1061 1063
1056 1064 1065
1046 1052 1054
1053 1052 1054
1052 1054 1056
1052 1054 1055
1067 1066 1068
1066 1068 1069
1066 1068 1077
1068 1069 1070
1069 1068 1077
1069 1070 1071
1070 1071 1072
1071 1072 1073
1072 1073 1074
1072 1073 1075
1072 1073 1076
1074 1073 1075
1074 1073 1076
1075 1073 1076
1068 1077 1078
1056 1064 1066
1065 1064 1066
1064 1066 1068
1064 1066 1067
1080 1079 1081
1079 1081 1082
1079 1081 1086
1081 1082 1083
1082 1081 1086
1082 1083 1084
1082 1083 1085
1084 1083 1085
1081 1086 1087
1068 1077 1079
1078 1077 1079
1077 1079 1081
1077 1079 1080
1089 1088 1090
1088 1090 1091
1088 1090 1103
1090 1091 1092
1091 1090 1103
1091 1092 1093
1092 1093 1094
1093 1094 1095
1093 1094 1096
1095 1094 1096
1094 1096 1097
1094 1096 1100
1096 1097 1098
1096 1097 1099
1097 1096 1100
1098 1097 1099
1096 1100 1101
1096 1100 1102
1101 1100 1102
1090 1103 1104
1081 1086 1088
1087 1086 1088
1086 1088 1090
1086 1088 1089
1106 1105 1107
1105 1107 1108
1105 1107 1115
1107 1108 1109
1108 1107 1115
1108 1109 1110
1109 1110 1111
1109 1110 1112
1111 1110 1112
1110 1112 1113
1110 1112 1114
1113 1112 1114
1107 1115 1116
1090 1103 1105
1104 1103 1105
1103 1105 1107
1103 1105 1106
1118 1117 1119
1117 1119 1120
1117 1119 1132
1119 1120 1121
1120 1119 1132
1120 1121 1122
1121 1122 1123
1122 1123 1124
1122 1123 1125
1124 1123 1125
1123 1125 1126
1123 1125 1129
1125 1126 1127
1125 1126 1128
1126 1125 1129
1127 1126 1128
1125 1129 1130
1125 1129 1131
1130 1129 1131
1119 1132 1133
1107 1115 1117
1116 1115 1117
1115 1117 1119
1115 1117 1118
-1 -1 -1

loop_
_cns_mtf_dihedral.id[1]
_cns_mtf_dihedral.id[2]
_cns_mtf_dihedral.id[3]
_cns_mtf_dihedral.id[4]
12 11 10 8
13 12 11 10
14 13 12 11
15 14 13 12
16 15 14 13
6 8 10 19
6 8 10 19
6 8 10 19
6 8 10 19
6 8 10 19
6 8 10 19
6 8 10 11
6 8 10 11
6 8 10 11
6 8 10 11
6 8 10 11
6 8 10 11
3 2 6 8
3 2 6 8
3 2 6 8
3 2 6 8
3 2 6 8
3 2 6 8
3 2 6 7
3 2 6 7
3 2 6 7
3 2 6 7
3 2 6 7
3 2 6 7
25 24 23 21
19 21 23 27
19 21 23 27
19 21 23 27
19 21 23 27
19 21 23 27
19 21 23 27
19 21 23 24
19 21 23 24
19 21 23 24
19 21 23 24
19 21 23 24
19 21 23 24
11 10 19 21
11 10 19 21
11 10 19 21
11 10 19 21
11 10 19 21
11 10 19 21
11 10 19 20
11 10 19 20
11 10 19 20
11 10 19 20
11 10 19 20
11 10 19 20
33 32 31 29
34 33 32 31
35 34 33 32
27 29 31 39
27 29 31 39
27 29 31 39
27 29 31 39
27 29 31 39
27 29 31 39
27 29 31 32
27 29 31 32
27 29 31 32
27 29 31 32
27 29 31 32
27 29 31 32
24 23 27 29
24 23 27 29
24 23 27 29
24 23 27 29
24 23 27 29
24 23 27 29
24 23 27 28
24 23 27 28
24 23 27 28
24 23 27 28
24 23 27 28
24 23 27 28
39 41 43 44
39 41 43 44
39 41 43 44
39 41 43 44
39 41 43 44
39 41 43 44
32 31 39 41
32 31 39 41
32 31 39 41
32 31 39 41
32 31 39 41
32 31 39 41
32 31 39 40
32 31 39 40
32 31 39 40
32 31 39 40
32 31 39 40
32 31 39 40
50 49 48 46
51 50 49 48
44 46 48 53
44 46 48 53
44 46 48 53
44 46 48 53
44 46 48 53
44 46 48 53
44 46 48 49
44 46 48 49
44 46 48 49
44 46 48 49
44 46 48 49
44 46 48 49
53 55 57 58
53 55 57 58
53 55 57 58
53 55 57 58
53 55 57 58
53 55 57 58
49 48 53 55
49 48 53 55
49 48 53 55
49 48 53 55
49 48 53 55
49 48 53 55
49 48 53 54
49 48 53 54
49 48 53 54
49 48 53 54
49 48 53 54
49 48 53 54
64 63 62 60
65 64 63 62
58 60 62 70
58 60 62 70
58 60 62 70
58 60 62 70
58 60 62 70
58 60 62 70
58 60 62 63
58 60 62 63
58 60 62 63
58 60 62 63
58 60 62 63
58 60 62 63
76 75 74 72
70 72 74 78
70 72 74 78
70 72 74 78
70 72 74 78
70 72 74 78
70 72 74 78
70 72 74 75
70 72 74 75
70 72 74 75
70 72 74 75
70 72 74 75
70 72 74 75
63 62 70 72
63 62 70 72
63 62 70 72
63 62 70 72
63 62 70 72
63 62 70 72
63 62 70 71
63 62 70 71
63 62 70 71
63 62 70 71
63 62 70 71
63 62 70 71
78 80 82 84
78 80 82 84
78 80 82 84
78 80 82 84
78 80 82 84
78 80 82 84
78 80 82 83
78 80 82 83
78 80 82 83
78 80 82 83
78 80 82 83
78 80 82 83
75 74 78 80
75 74 78 80
75 74 78 80
75 74 78 80
75 74 78 80
75 74 78 80
75 74 78 79
75 74 78 79
75 74 78 79
75 74 78 79
75 74 78 79
75 74 78 79
90 89 88 86
84 86 88 92
84 86 88 92
84 86 88 92
84 86 88 92
84 86 88 92
84 86 88 92
84 86 88 89
84 86 88 89
84 86 88 89
84 86 88 89
84 86 88 89
84 86 88 89
83 82 84 86
83 82 84 86
83 82 84 86
83 82 84 86
83 82 84 86
83 82 84 86
83 82 84 85
83 82 84 85
83 82 84 85
83 82 84 85
83 82 84 85
83 82 84 85
98 97 96 94
99 98 97 96
92 94 96 103
92 94 96 103
92 94 96 103
92 94 96 103
92 94 96 103
92 94 96 103
92 94 96 97
92 94 96 97
92 94 96 97
92 94 96 97
92 94 96 97
92 94 96 97
89 88 92 94
89 88 92 94
89 88 92 94
89 88 92 94
89 88 92 94
89 88 92 94
89 88 92 93
89 88 92 93
89 88 92 93
89 88 92 93
89 88 92 93
89 88 92 93
109 108 107 105
110 109 108 107
111 110 109 108
103 105 107 112
103 105 107 112
103 105 107 112
103 105 107 112
103 105 107 112
103 105 107 112
103 105 107 108
103 105 107 108
103 105 107 108
103 105 107 108
103 105 107 108
103 105 107 108
97 96 103 105
97 96 103 105
97 96 103 105
97 96 103 105
97 96 103 105
97 96 103 105
97 96 103 104
97 96 103 104
97 96 103 104
97 96 103 104
97 96 103 104
97 96 103 104
118 117 116 114
119 118 117 116
112 114 116 121
112 114 116 121
112 114 116 121
112 114 116 121
112 114 116 121
112 114 116 121
112 114 116 117
112 114 116 117
112 114 116 117
112 114 116 117
112 114 116 117
112 114 116 117
108 107 112 114
108 107 112 114
108 107 112 114
108 107 112 114
108 107 112 114
108 107 112 114
108 107 112 113
108 107 112 113
108 107 112 113
108 107 112 113
108 107 112 113
108 107 112 113
121 123 125 126
121 123 125 126
121 123 125 126
121 123 125 126
121 123 125 126
121 123 125 126
117 116 121 123
117 116 121 123
117 116 121 123
117 116 121 123
117 116 121 123
117 116 121 123
117 116 121 122
117 116 121 122
117 116 121 122
117 116 121 122
117 116 121 122
117 116 121 122
132 131 130 128
126 128 130 134
126 128 130 134
126 128 130 134
126 128 130 134
126 128 130 134
126 128 130 134
126 128 130 131
126 128 130 131
126 128 130 131
126 128 130 131
126 128 130 131
126 128 130 131
134 136 138 139
134 136 138 139
134 136 138 139
134 136 138 139
134 136 138 139
134 136 138 139
131 130 134 136
131 130 134 136
131 130 134 136
131 130 134 136
131 130 134 136
131 130 134 136
131 130 134 135
131 130 134 135
131 130 134 135
131 130 134 135
131 130 134 135
131 130 134 135
145 144 143 141
147 145 144 143
139 141 143 148
139 141 143 148
139 141 143 148
139 141 143 148
139 141 143 148
139 141 143 148
139 141 143 144
139 141 143 144
139 141 143 144
139 141 143 144
139 141 143 144
139 141 143 144
148 150 152 153
148 150 152 153
148 150 152 153
148 150 152 153
148 150 152 153
148 150 152 153
144 143 148 150
144 143 148 150
144 143 148 150
144 143 148 150
144 143 148 150
144 143 148 150
144 143 148 149
144 143 148 149
144 143 148 149
144 143 148 149
144 143 148 149
144 143 148 149
153 155 157 159
153 155 157 159
153 155 157 159
153 155 157 159
153 155 157 159
153 155 157 159
153 155 157 158
153 155 157 158
153 155 157 158
153 155 157 158
153 155 157 158
153 155 157 158
159 161 163 165
159 161 163 165
159 161 163 165
159 161 163 165
159 161 163 165
159 161 163 165
159 161 163 164
159 161 163 164
159 161 163 164
159 161 163 164
159 161 163 164
159 161 163 164
158 157 159 161
158 157 159 161
158 157 159 161
158 157 159 161
158 157 159 161
158 157 159 161
158 157 159 160
158 157 159 160
158 157 159 160
158 157 159 160
158 157 159 160
158 157 159 160
171 170 169 167
165 167 169 173
165 167 169 173
165 167 169 173
165 167 169 173
165 167 169 173
165 167 169 173
165 167 169 170
165 167 169 170
165 167 169 170
165 167 169 170
165 167 169 170
165 167 169 170
164 163 165 167
164 163 165 167
164 163 165 167
164 163 165 167
164 163 165 167
164 163 165 167
164 163 165 166
164 163 165 166
164 163 165 166
164 163 165 166
164 163 165 166
164 163 165 166
179 178 177 175
180 179 178 177
173 175 177 182
173 175 177 182
173 175 177 182
173 175 177 182
173 175 177 182
173 175 177 182
173 175 177 178
173 175 177 178
173 175 177 178
173 175 177 178
173 175 177 178
173 175 177 178
170 169 173 175
170 169 173 175
170 169 173 175
170 169 173 175
170 169 173 175
170 169 173 175
170 169 173 174
170 169 173 174
170 169 173 174
170 169 173 174
170 169 173 174
170 169 173 174
188 187 186 184
189 188 187 186
190 189 188 187
182 184 186 191
182 184 186 191
182 184 186 191
182 184 186 191
182 184 186 191
182 184 186 191
182 184 186 187
182 184 186 187
182 184 186 187
182 184 186 187
182 184 186 187
182 184 186 187
178 177 182 184
178 177 182 184
178 177 182 184
178 177 182 184
178 177 182 184
178 177 182 184
178 177 182 183
178 177 182 183
178 177 182 183
178 177 182 183
178 177 182 183
178 177 182 183
197 196 195 193
198 197 196 195
199 198 197 196
201 199 198 197
191 193 195 208
191 193 195 208
191 193 195 208
191 193 195 208
191 193 195 208
191 193 195 208
191 193 195 196
191 193 195 196
191 193 195 196
191 193 195 196
191 193 195 196
191 193 195 196
187 186 191 193
187 186 191 193
187 186 191 193
187 186 191 193
187 186 191 193
187 186 191 193
187 186 191 192
187 186 191 192
187 186 191 192
187 186 191 192
187 186 191 192
187 186 191 192
208 210 212 214
208 210 212 214
208 210 212 214
208 210 212 214
208 210 212 214
208 210 212 214
208 210 212 213
208 210 212 213
208 210 212 213
208 210 212 213
208 210 212 213
208 210 212 213
196 195 208 210
196 195 208 210
196 195 208 210
196 195 208 210
196 195 208 210
196 195 208 210
196 195 208 209
196 195 208 209
196 195 208 209
196 195 208 209
196 195 208 209
196 195 208 209
220 219 218 216
221 220 219 218
223 220 219 218
214 216 218 226
214 216 218 226
214 216 218 226
214 216 218 226
214 216 218 226
214 216 218 226
214 216 218 219
214 216 218 219
214 216 218 219
214 216 218 219
214 216 218 219
214 216 218 219
213 212 214 216
213 212 214 216
213 212 214 216
213 212 214 216
213 212 214 216
213 212 214 216
213 212 214 215
213 212 214 215
213 212 214 215
213 212 214 215
213 212 214 215
213 212 214 215
232 231 230 228
226 228 230 234
226 228 230 234
226 228 230 234
226 228 230 234
226 228 230 234
226 228 230 234
226 228 230 231
226 228 230 231
226 228 230 231
226 228 230 231
226 228 230 231
226 228 230 231
219 218 226 228
219 218 226 228
219 218 226 228
219 218 226 228
219 218 226 228
219 218 226 228
219 218 226 227
219 218 226 227
219 218 226 227
219 218 226 227
219 218 226 227
219 218 226 227
240 239 238 236
234 236 238 242
234 236 238 242
234 236 238 242
234 236 238 242
234 236 238 242
234 236 238 242
234 236 238 239
234 236 238 239
234 236 238 239
234 236 238 239
234 236 238 239
234 236 238 239
231 230 234 236
231 230 234 236
231 230 234 236
231 230 234 236
231 230 234 236
231 230 234 236
231 230 234 235
231 230 234 235
231 230 234 235
231 230 234 235
231 230 234 235
231 230 234 235
248 247 246 244
249 248 247 246
252 253 254 255
242 244 246 256
242 244 246 256
242 244 246 256
242 244 246 256
242 244 246 256
242 244 246 256
242 244 246 247
242 244 246 247
242 244 246 247
242 244 246 247
242 244 246 247
242 244 246 247
239 238 242 244
239 238 242 244
239 238 242 244
239 238 242 244
239 238 242 244
239 238 242 244
239 238 242 243
239 238 242 243
239 238 242 243
239 238 242 243
239 238 242 243
239 238 242 243
262 261 260 258
263 262 261 260
264 263 262 261
256 258 260 266
256 258 260 266
256 258 260 266
256 258 260 266
256 258 260 266
256 258 260 266
256 258 260 261
256 258 260 261
256 258 260 261
256 258 260 261
256 258 260 261
256 258 260 261
247 246 256 258
247 246 256 258
247 246 256 258
247 246 256 258
247 246 256 258
247 246 256 258
247 246 256 257
247 246 256 257
247 246 256 257
247 246 256 257
247 246 256 257
247 246 256 257
272 271 270 268
273 272 271 270
266 268 270 277
266 268 270 277
266 268 270 277
266 268 270 277
266 268 270 277
266 268 270 277
266 268 270 271
266 268 270 271
266 268 270 271
266 268 270 271
266 268 270 271
266 268 270 271
261 260 266 268
261 260 266 268
261 260 266 268
261 260 266 268
261 260 266 268
261 260 266 268
261 260 266 267
261 260 266 267
261 260 266 267
261 260 266 267
261 260 266 267
261 260 266 267
283 282 281 279
284 283 282 281
277 279 281 286
277 279 281 286
277 279 281 286
277 279 281 286
277 279 281 286
277 279 281 286
277 279 281 282
277 279 281 282
277 279 281 282
277 279 281 282
277 279 281 282
277 279 281 282
271 270 277 279
271 270 277 279
271 270 277 279
271 270 277 279
271 270 277 279
271 270 277 279
271 270 277 278
271 270 277 278
271 270 277 278
271 270 277 278
271 270 277 278
271 270 277 278
286 288 290 292
286 288 290 292
286 288 290 292
286 288 290 292
286 288 290 292
286 288 290 292
286 288 290 291
286 288 290 291
286 288 290 291
286 288 290 291
286 288 290 291
286 288 290 291
282 281 286 288
282 281 286 288
282 281 286 288
282 281 286 288
282 281 286 288
282 281 286 288
282 281 286 287
282 281 286 287
282 281 286 287
282 281 286 287
282 281 286 287
282 281 286 287
298 297 296 294
299 298 297 296
300 299 298 297
292 294 296 304
292 294 296 304
292 294 296 304
292 294 296 304
292 294 296 304
292 294 296 304
292 294 296 297
292 294 296 297
292 294 296 297
292 294 296 297
292 294 296 297
292 294 296 297
291 290 292 294
291 290 292 294
291 290 292 294
291 290 292 294
291 290 292 294
291 290 292 294
291 290 292 293
291 290 292 293
291 290 292 293
291 290 292 293
291 290 292 293
291 290 292 293
310 309 308 306
304 306 308 313
304 306 308 313
304 306 308 313
304 306 308 313
304 306 308 313
304 306 308 313
304 306 308 309
304 306 308 309
304 306 308 309
304 306 308 309
304 306 308 309
304 306 308 309
297 296 304 306
297 296 304 306
297 296 304 306
297 296 304 306
297 296 304 306
297 296 304 306
297 296 304 305
297 296 304 305
297 296 304 305
297 296 304 305
297 296 304 305
297 296 304 305
319 318 317 315
320 319 318 317
313 315 317 322
313 315 317 322
313 315 317 322
313 315 317 322
313 315 317 322
313 315 317 322
313 315 317 318
313 315 317 318
313 315 317 318
313 315 317 318
313 315 317 318
313 315 317 318
309 308 313 315
309 308 313 315
309 308 313 315
309 308 313 315
309 308 313 315
309 308 313 315
309 308 313 314
309 308 313 314
309 308 313 314
309 308 313 314
309 308 313 314
309 308 313 314
328 327 326 324
329 328 327 326
330 329 328 327
322 324 326 332
322 324 326 332
322 324 326 332
322 324 326 332
322 324 326 332
322 324 326 332
322 324 326 327
322 324 326 327
322 324 326 327
322 324 326 327
322 324 326 327
322 324 326 327
318 317 322 324
318 317 322 324
318 317 322 324
318 317 322 324
318 317 322 324
318 317 322 324
318 317 322 323
318 317 322 323
318 317 322 323
318 317 322 323
318 317 322 323
318 317 322 323
338 337 336 334
339 338 337 336
340 339 338 337
332 334 336 342
332 334 336 342
332 334 336 342
332 334 336 342
332 334 336 342
332 334 336 342
332 334 336 337
332 334 336 337
332 334 336 337
332 334 336 337
332 334 336 337
332 334 336 337
327 326 332 334
327 326 332 334
327 326 332 334
327 326 332 334
327 326 332 334
327 326 332 334
327 326 332 333
327 326 332 333
327 326 332 333
327 326 332 333
327 326 332 333
327 326 332 333
348 347 346 344
349 348 347 346
350 349 348 347
342 344 346 351
342 344 346 351
342 344 346 351
342 344 346 351
342 344 346 351
342 344 346 351
342 344 346 347
342 344 346 347
342 344 346 347
342 344 346 347
342 344 346 347
342 344 346 347
337 336 342 344
337 336 342 344
337 336 342 344
337 336 342 344
337 336 342 344
337 336 342 344
337 336 342 343
337 336 342 343
337 336 342 343
337 336 342 343
337 336 342 343
337 336 342 343
357 356 355 353
358 357 356 355
351 353 355 363
351 353 355 363
351 353 355 363
351 353 355 363
351 353 355 363
351 353 355 363
351 353 355 356
351 353 355 356
351 353 355 356
351 353 355 356
351 353 355 356
351 353 355 356
347 346 351 353
347 346 351 353
347 346 351 353
347 346 351 353
347 346 351 353
347 346 351 353
347 346 351 352
347 346 351 352
347 346 351 352
347 346 351 352
347 346 351 352
347 346 351 352
369 368 367 365
370 369 368 367
363 365 367 375
363 365 367 375
363 365 367 375
363 365 367 375
363 365 367 375
363 365 367 375
363 365 367 368
363 365 367 368
363 365 367 368
363 365 367 368
363 365 367 368
363 365 367 368
356 355 363 365
356 355 363 365
356 355 363 365
356 355 363 365
356 355 363 365
356 355 363 365
356 355 363 364
356 355 363 364
356 355 363 364
356 355 363 364
356 355 363 364
356 355 363 364
375 377 379 380
375 377 379 380
375 377 379 380
375 377 379 380
375 377 379 380
375 377 379 380
368 367 375 377
368 367 375 377
368 367 375 377
368 367 375 377
368 367 375 377
368 367 375 377
368 367 375 376
368 367 375 376
368 367 375 376
368 367 375 376
368 367 375 376
368 367 375 376
386 385 384 382
387 386 385 384
388 387 386 385
380 382 384 389
380 382 384 389
380 382 384 389
380 382 384 389
380 382 384 389
380 382 384 389
380 382 384 385
380 382 384 385
380 382 384 385
380 382 384 385
380 382 384 385
380 382 384 385
395 394 393 391
389 391 393 398
389 391 393 398
389 391 393 398
389 391 393 398
389 391 393 398
389 391 393 398
389 391 393 394
389 391 393 394
389 391 393 394
389 391 393 394
389 391 393 394
389 391 393 394
385 384 389 391
385 384 389 391
385 384 389 391
385 384 389 391
385 384 389 391
385 384 389 391
385 384 389 390
385 384 389 390
385 384 389 390
385 384 389 390
385 384 389 390
385 384 389 390
398 400 402 403
398 400 402 403
398 400 402 403
398 400 402 403
398 400 402 403
398 400 402 403
394 393 398 400
394 393 398 400
394 393 398 400
394 393 398 400
394 393 398 400
394 393 398 400
394 393 398 399
394 393 398 399
394 393 398 399
394 393 398 399
394 393 398 399
394 393 398 399
409 408 407 405
403 405 407 412
403 405 407 412
403 405 407 412
403 405 407 412
403 405 407 412
403 405 407 412
403 405 407 408
403 405 407 408
403 405 407 408
403 405 407 408
403 405 407 408
403 405 407 408
418 417 416 414
412 414 416 421
412 414 416 421
412 414 416 421
412 414 416 421
412 414 416 421
412 414 416 421
412 414 416 417
412 414 416 417
412 414 416 417
412 414 416 417
412 414 416 417
412 414 416 417
408 407 412 414
408 407 412 414
408 407 412 414
408 407 412 414
408 407 412 414
408 407 412 414
408 407 412 413
408 407 412 413
408 407 412 413
408 407 412 413
408 407 412 413
408 407 412 413
427 426 425 423
421 423 425 429
421 423 425 429
421 423 425 429
421 423 425 429
421 423 425 429
421 423 425 429
421 423 425 426
421 423 425 426
421 423 425 426
421 423 425 426
421 423 425 426
421 423 425 426
417 416 421 423
417 416 421 423
417 416 421 423
417 416 421 423
417 416 421 423
417 416 421 423
417 416 421 422
417 416 421 422
417 416 421 422
417 416 421 422
417 416 421 422
417 416 421 422
435 434 433 431
436 435 434 433
437 436 435 434
439 437 436 435
429 431 433 446
429 431 433 446
429 431 433 446
429 431 433 446
429 431 433 446
429 431 433 446
429 431 433 434
429 431 433 434
429 431 433 434
429 431 433 434
429 431 433 434
429 431 433 434
426 425 429 431
426 425 429 431
426 425 429 431
426 425 429 431
426 425 429 431
426 425 429 431
426 425 429 430
426 425 429 430
426 425 429 430
426 425 429 430
426 425 429 430
426 425 429 430
452 451 450 448
453 452 451 450
454 453 452 451
446 448 450 456
446 448 450 456
446 448 450 456
446 448 450 456
446 448 450 456
446 448 450 456
446 448 450 451
446 448 450 451
446 448 450 451
446 448 450 451
446 448 450 451
446 448 450 451
434 433 446 448
434 433 446 448
434 433 446 448
434 433 446 448
434 433 446 448
434 433 446 448
434 433 446 447
434 433 446 447
434 433 446 447
434 433 446 447
434 433 446 447
434 433 446 447
462 461 460 458
463 462 461 460
464 463 462 461
465 464 463 462
466 465 464 463
456 458 460 469
456 458 460 469
456 458 460 469
456 458 460 469
456 458 460 469
456 458 460 469
456 458 460 461
456 458 460 461
456 458 460 461
456 458 460 461
456 458 460 461
456 458 460 461
451 450 456 458
451 450 456 458
451 450 456 458
451 450 456 458
451 450 456 458
451 450 456 458
451 450 456 457
451 450 456 457
451 450 456 457
451 450 456 457
451 450 456 457
451 450 456 457
475 474 473 471
469 471 473 477
469 471 473 477
469 471 473 477
469 471 473 477
469 471 473 477
469 471 473 477
469 471 473 474
469 471 473 474
469 471 473 474
469 471 473 474
469 471 473 474
469 471 473 474
461 460 469 471
461 460 469 471
461 460 469 471
461 460 469 471
461 460 469 471
461 460 469 471
461 460 469 470
461 460 469 470
461 460 469 470
461 460 469 470
461 460 469 470
461 460 469 470
483 482 481 479
484 483 482 481
485 484 483 482
486 485 484 483
487 486 485 484
477 479 481 490
477 479 481 490
477 479 481 490
477 479 481 490
477 479 481 490
477 479 481 490
477 479 481 482
477 479 481 482
477 479 481 482
477 479 481 482
477 479 481 482
477 479 481 482
474 473 477 479
474 473 477 479
474 473 477 479
474 473 477 479
474 473 477 479
474 473 477 479
474 473 477 478
474 473 477 478
474 473 477 478
474 473 477 478
474 473 477 478
474 473 477 478
482 481 490 492
482 481 490 492
482 481 490 492
482 481 490 492
482 481 490 492
482 481 490 492
482 481 490 491
482 481 490 491
482 481 490 491
482 481 490 491
482 481 490 491
482 481 490 491
503 502 501 499
504 503 502 501
497 499 501 506
497 499 501 506
497 499 501 506
497 499 501 506
497 499 501 506
497 499 501 506
497 499 501 502
497 499 501 502
497 499 501 502
497 499 501 502
497 499 501 502
497 499 501 502
494 493 497 499
494 493 497 499
494 493 497 499
494 493 497 499
494 493 497 499
494 493 497 499
494 493 497 498
494 493 497 498
494 493 497 498
494 493 497 498
494 493 497 498
494 493 497 498
512 511 510 508
513 512 511 510
514 513 512 511
516 514 513 512
506 508 510 523
506 508 510 523
506 508 510 523
506 508 510 523
506 508 510 523
506 508 510 523
506 508 510 511
506 508 510 511
506 508 510 511
506 508 510 511
506 508 510 511
506 508 510 511
502 501 506 508
502 501 506 508
502 501 506 508
502 501 506 508
502 501 506 508
502 501 506 508
502 501 506 507
502 501 506 507
502 501 506 507
502 501 506 507
502 501 506 507
502 501 506 507
529 528 527 525
530 529 528 527
523 525 527 532
523 525 527 532
523 525 527 532
523 525 527 532
523 525 527 532
523 525 527 532
523 525 527 528
523 525 527 528
523 525 527 528
523 525 527 528
523 525 527 528
523 525 527 528
511 510 523 525
511 510 523 525
511 510 523 525
511 510 523 525
511 510 523 525
511 510 523 525
511 510 523 524
511 510 523 524
511 510 523 524
511 510 523 524
511 510 523 524
511 510 523 524
538 537 536 534
539 538 537 536
532 534 536 541
532 534 536 541
532 534 536 541
532 534 536 541
532 534 536 541
532 534 536 541
532 534 536 537
532 534 536 537
532 534 536 537
532 534 536 537
532 534 536 537
532 534 536 537
528 527 532 534
528 527 532 534
528 527 532 534
528 527 532 534
528 527 532 534
528 527 532 534
528 527 532 533
528 527 532 533
528 527 532 533
528 527 532 533
528 527 532 533
528 527 532 533
547 546 545 543
548 547 546 545
541 543 545 550
541 543 545 550
541 543 545 550
541 543 545 550
541 543 545 550
541 543 545 550
541 543 545 546
541 543 545 546
541 543 545 546
541 543 545 546
541 543 545 546
541 543 545 546
537 536 541 543
537 536 541 543
537 536 541 543
537 536 541 543
537 536 541 543
537 536 541 543
537 536 541 542
537 536 541 542
537 536 541 542
537 536 541 542
537 536 541 542
537 536 541 542
550 552 554 555
550 552 554 555
550 552 554 555
550 552 554 555
550 552 554 555
550 552 554 555
546 545 550 552
546 545 550 552
546 545 550 552
546 545 550 552
546 545 550 552
546 545 550 552
546 545 550 551
546 545 550 551
546 545 550 551
546 545 550 551
546 545 550 551
546 545 550 551
561 560 559 557
555 557 559 563
555 557 559 563
555 557 559 563
555 557 559 563
555 557 559 563
555 557 559 563
555 557 559 560
555 557 559 560
555 557 559 560
555 557 559 560
555 557 559 560
555 557 559 560
569 568 567 565
563 565 567 571
563 565 567 571
563 565 567 571
563 565 567 571
563 565 567 571
563 565 567 571
563 565 567 568
563 565 567 568
563 565 567 568
563 565 567 568
563 565 567 568
563 565 567 568
560 559 563 565
560 559 563 565
560 559 563 565
560 559 563 565
560 559 563 565
560 559 563 565
560 559 563 564
560 559 563 564
560 559 563 564
560 559 563 564
560 559 563 564
560 559 563 564
577 576 575 573
578 577 576 575
571 573 575 580
571 573 575 580
571 573 575 580
571 573 575 580
571 573 575 580
571 573 575 580
571 573 575 576
571 573 575 576
571 573 575 576
571 573 575 576
571 573 575 576
571 573 575 576
568 567 571 573
568 567 571 573
568 567 571 573
568 567 571 573
568 567 571 573
568 567 571 573
568 567 571 572
568 567 571 572
568 567 571 572
568 567 571 572
568 567 571 572
568 567 571 572
586 585 584 582
587 586 585 584
580 582 584 592
580 582 584 592
580 582 584 592
580 582 584 592
580 582 584 592
580 582 584 592
580 582 584 585
580 582 584 585
580 582 584 585
580 582 584 585
580 582 584 585
580 582 584 585
576 575 580 582
576 575 580 582
576 575 580 582
576 575 580 582
576 575 580 582
576 575 580 582
576 575 580 581
576 575 580 581
576 575 580 581
576 575 580 581
576 575 580 581
576 575 580 581
598 597 596 594
592 594 596 600
592 594 596 600
592 594 596 600
592 594 596 600
592 594 596 600
592 594 596 600
592 594 596 597
592 594 596 597
592 594 596 597
592 594 596 597
592 594 596 597
592 594 596 597
585 584 592 594
585 584 592 594
585 584 592 594
585 584 592 594
585 584 592 594
585 584 592 594
585 584 592 593
585 584 592 593
585 584 592 593
585 584 592 593
585 584 592 593
585 584 592 593
606 605 604 602
607 606 605 604
600 602 604 609
600 602 604 609
600 602 604 609
600 602 604 609
600 602 604 609
600 602 604 609
600 602 604 605
600 602 604 605
600 602 604 605
600 602 604 605
600 602 604 605
600 602 604 605
597 596 600 602
597 596 600 602
597 596 600 602
597 596 600 602
597 596 600 602
597 596 600 602
597 596 600 601
597 596 600 601
597 596 600 601
597 596 600 601
597 596 600 601
597 596 600 601
615 614 613 611
609 611 613 618
609 611 613 618
609 611 613 618
609 611 613 618
609 611 613 618
609 611 613 618
609 611 613 614
609 611 613 614
609 611 613 614
609 611 613 614
609 611 613 614
609 611 613 614
605 604 609 611
605 604 609 611
605 604 609 611
605 604 609 611
605 604 609 611
605 604 609 611
605 604 609 610
605 604 609 610
605 604 609 610
605 604 609 610
605 604 609 610
605 604 609 610
624 623 622 620
625 624 623 622
628 629 630 631
618 620 622 632
618 620 622 632
618 620 622 632
618 620 622 632
618 620 622 632
618 620 622 632
618 620 622 623
618 620 622 623
618 620 622 623
618 620 622 623
618 620 622 623
618 620 622 623
614 613 618 620
614 613 618 620
614 613 618 620
614 613 618 620
614 613 618 620
614 613 618 620
614 613 618 619
614 613 618 619
614 613 618 619
614 613 618 619
614 613 618 619
614 613 618 619
638 637 636 634
639 638 637 636
640 639 638 637
632 634 636 642
632 634 636 642
632 634 636 642
632 634 636 642
632 634 636 642
632 634 636 642
632 634 636 637
632 634 636 637
632 634 636 637
632 634 636 637
632 634 636 637
632 634 636 637
623 622 632 634
623 622 632 634
623 622 632 634
623 622 632 634
623 622 632 634
623 622 632 634
623 622 632 633
623 622 632 633
623 622 632 633
623 622 632 633
623 622 632 633
623 622 632 633
648 647 646 644
649 648 647 646
642 644 646 651
642 644 646 651
642 644 646 651
642 644 646 651
642 644 646 651
642 644 646 651
642 644 646 647
642 644 646 647
642 644 646 647
642 644 646 647
642 644 646 647
642 644 646 647
637 636 642 644
637 636 642 644
637 636 642 644
637 636 642 644
637 636 642 644
637 636 642 644
637 636 642 643
637 636 642 643
637 636 642 643
637 636 642 643
637 636 642 643
637 636 642 643
657 656 655 653
658 657 656 655
659 658 657 656
660 659 658 657
661 660 659 658
651 653 655 664
651 653 655 664
651 653 655 664
651 653 655 664
651 653 655 664
651 653 655 664
651 653 655 656
651 653 655 656
651 653 655 656
651 653 655 656
651 653 655 656
651 653 655 656
647 646 651 653
647 646 651 653
647 646 651 653
647 646 651 653
647 646 651 653
647 646 651 653
647 646 651 652
647 646 651 652
647 646 651 652
647 646 651 652
647 646 651 652
647 646 651 652
670 669 668 666
671 670 669 668
672 671 670 669
664 666 668 674
664 666 668 674
664 666 668 674
664 666 668 674
664 666 668 674
664 666 668 674
664 666 668 669
664 666 668 669
664 666 668 669
664 666 668 669
664 666 668 669
664 666 668 669
656 655 664 666
656 655 664 666
656 655 664 666
656 655 664 666
656 655 664 666
656 655 664 666
656 655 664 665
656 655 664 665
656 655 664 665
656 655 664 665
656 655 664 665
656 655 664 665
674 676 678 679
674 676 678 679
674 676 678 679
674 676 678 679
674 676 678 679
674 676 678 679
669 668 674 676
669 668 674 676
669 668 674 676
669 668 674 676
669 668 674 676
669 668 674 676
669 668 674 675
669 668 674 675
669 668 674 675
669 668 674 675
669 668 674 675
669 668 674 675
685 684 683 681
686 685 684 683
679 681 683 688
679 681 683 688
679 681 683 688
679 681 683 688
679 681 683 688
679 681 683 688
679 681 683 684
679 681 683 684
679 681 683 684
679 681 683 684
679 681 683 684
679 681 683 684
694 693 692 690
695 694 693 692
688 690 692 704
688 690 692 704
688 690 692 704
688 690 692 704
688 690 692 704
688 690 692 704
688 690 692 693
688 690 692 693
688 690 692 693
688 690 692 693
688 690 692 693
688 690 692 693
684 683 688 690
684 683 688 690
684 683 688 690
684 683 688 690
684 683 688 690
684 683 688 690
684 683 688 689
684 683 688 689
684 683 688 689
684 683 688 689
684 683 688 689
684 683 688 689
710 709 708 706
711 710 709 708
712 711 710 709
704 706 708 713
704 706 708 713
704 706 708 713
704 706 708 713
704 706 708 713
704 706 708 713
704 706 708 709
704 706 708 709
704 706 708 709
704 706 708 709
704 706 708 709
704 706 708 709
693 692 704 706
693 692 704 706
693 692 704 706
693 692 704 706
693 692 704 706
693 692 704 706
693 692 704 705
693 692 704 705
693 692 704 705
693 692 704 705
693 692 704 705
693 692 704 705
719 718 717 715
720 719 718 717
713 715 717 722
713 715 717 722
713 715 717 722
713 715 717 722
713 715 717 722
713 715 717 722
713 715 717 718
713 715 717 718
713 715 717 718
713 715 717 718
713 715 717 718
713 715 717 718
709 708 713 715
709 708 713 715
709 708 713 715
709 708 713 715
709 708 713 715
709 708 713 715
709 708 713 714
709 708 713 714
709 708 713 714
709 708 713 714
709 708 713 714
709 708 713 714
728 727 726 724
722 724 726 730
722 724 726 730
722 724 726 730
722 724 726 730
722 724 726 730
722 724 726 730
722 724 726 727
722 724 726 727
722 724 726 727
722 724 726 727
722 724 726 727
722 724 726 727
718 717 722 724
718 717 722 724
718 717 722 724
718 717 722 724
718 717 722 724
718 717 722 724
718 717 722 723
718 717 722 723
718 717 722 723
718 717 722 723
718 717 722 723
718 717 722 723
730 732 734 735
730 732 734 735
730 732 734 735
730 732 734 735
730 732 734 735
730 732 734 735
727 726 730 732
727 726 730 732
727 726 730 732
727 726 730 732
727 726 730 732
727 726 730 732
727 726 730 731
727 726 730 731
727 726 730 731
727 726 730 731
727 726 730 731
727 726 730 731
741 740 739 737
742 741 740 739
735 737 739 744
735 737 739 744
735 737 739 744
735 737 739 744
735 737 739 744
735 737 739 744
735 737 739 740
735 737 739 740
735 737 739 740
735 737 739 740
735 737 739 740
735 737 739 740
750 749 748 746
744 746 748 752
744 746 748 752
744 746 748 752
744 746 748 752
744 746 748 752
744 746 748 752
744 746 748 749
744 746 748 749
744 746 748 749
744 746 748 749
744 746 748 749
744 746 748 749
740 739 744 746
740 739 744 746
740 739 744 746
740 739 744 746
740 739 744 746
740 739 744 746
740 739 744 745
740 739 744 745
740 739 744 745
740 739 744 745
740 739 744 745
740 739 744 745
749 748 752 754
749 748 752 754
749 748 752 754
749 748 752 754
749 748 752 754
749 748 752 754
749 748 752 753
749 748 752 753
749 748 752 753
749 748 752 753
749 748 752 753
749 748 752 753
765 764 763 761
766 765 764 763
759 761 763 775
759 761 763 775
759 761 763 775
759 761 763 775
759 761 763 775
759 761 763 775
759 761 763 764
759 761 763 764
759 761 763 764
759 761 763 764
759 761 763 764
759 761 763 764
756 755 759 761
756 755 759 761
756 755 759 761
756 755 759 761
756 755 759 761
756 755 759 761
756 755 759 760
756 755 759 760
756 755 759 760
756 755 759 760
756 755 759 760
756 755 759 760
781 780 779 777
782 781 780 779
783 782 781 780
785 783 782 781
775 777 779 792
775 777 779 792
775 777 779 792
775 777 779 792
775 777 779 792
775 777 779 792
775 777 779 780
775 777 779 780
775 777 779 780
775 777 779 780
775 777 779 780
775 777 779 780
764 763 775 777
764 763 775 777
764 763 775 777
764 763 775 777
764 763 775 777
764 763 775 777
764 763 775 776
764 763 775 776
764 763 775 776
764 763 775 776
764 763 775 776
764 763 775 776
798 797 796 794
799 798 797 796
800 799 798 797
792 794 796 801
792 794 796 801
792 794 796 801
792 794 796 801
792 794 796 801
792 794 796 801
792 794 796 797
792 794 796 797
792 794 796 797
792 794 796 797
792 794 796 797
792 794 796 797
780 779 792 794
780 779 792 794
780 779 792 794
780 779 792 794
780 779 792 794
780 779 792 794
780 779 792 793
780 779 792 793
780 779 792 793
780 779 792 793
780 779 792 793
780 779 792 793
807 806 805 803
808 807 806 805
801 803 805 813
801 803 805 813
801 803 805 813
801 803 805 813
801 803 805 813
801 803 805 813
801 803 805 806
801 803 805 806
801 803 805 806
801 803 805 806
801 803 805 806
801 803 805 806
797 796 801 803
797 796 801 803
797 796 801 803
797 796 801 803
797 796 801 803
797 796 801 803
797 796 801 802
797 796 801 802
797 796 801 802
797 796 801 802
797 796 801 802
797 796 801 802
819 818 817 815
821 819 818 817
813 815 817 822
813 815 817 822
813 815 817 822
813 815 817 822
813 815 817 822
813 815 817 822
813 815 817 818
813 815 817 818
813 815 817 818
813 815 817 818
813 815 817 818
813 815 817 818
806 805 813 815
806 805 813 815
806 805 813 815
806 805 813 815
806 805 813 815
806 805 813 815
806 805 813 814
806 805 813 814
806 805 813 814
806 805 813 814
806 805 813 814
806 805 813 814
828 827 826 824
829 828 827 826
822 824 826 833
822 824 826 833
822 824 826 833
822 824 826 833
822 824 826 833
822 824 826 833
822 824 826 827
822 824 826 827
822 824 826 827
822 824 826 827
822 824 826 827
822 824 826 827
818 817 822 824
818 817 822 824
818 817 822 824
818 817 822 824
818 817 822 824
818 817 822 824
818 817 822 823
818 817 822 823
818 817 822 823
818 817 822 823
818 817 822 823
818 817 822 823
839 838 837 835
833 835 837 841
833 835 837 841
833 835 837 841
833 835 837 841
833 835 837 841
833 835 837 841
833 835 837 838
833 835 837 838
833 835 837 838
833 835 837 838
833 835 837 838
833 835 837 838
827 826 833 835
827 826 833 835
827 826 833 835
827 826 833 835
827 826 833 835
827 826 833 835
827 826 833 834
827 826 833 834
827 826 833 834
827 826 833 834
827 826 833 834
827 826 833 834
847 846 845 843
841 843 845 849
841 843 845 849
841 843 845 849
841 843 845 849
841 843 845 849
841 843 845 849
841 843 845 846
841 843 845 846
841 843 845 846
841 843 845 846
841 843 845 846
841 843 845 846
838 837 841 843
838 837 841 843
838 837 841 843
838 837 841 843
838 837 841 843
838 837 841 843
838 837 841 842
838 837 841 842
838 837 841 842
838 837 841 842
838 837 841 842
838 837 841 842
855 854 853 851
856 855 854 853
857 856 855 854
858 857 856 855
859 858 857 856
849 851 853 862
849 851 853 862
849 851 853 862
849 851 853 862
849 851 853 862
849 851 853 862
849 851 853 854
849 851 853 854
849 851 853 854
849 851 853 854
849 851 853 854
849 851 853 854
846 845 849 851
846 845 849 851
846 845 849 851
846 845 849 851
846 845 849 851
846 845 849 851
846 845 849 850
846 845 849 850
846 845 849 850
846 845 849 850
846 845 849 850
846 845 849 850
868 867 866 864
869 868 867 866
870 869 868 867
872 870 869 868
862 864 866 879
862 864 866 879
862 864 866 879
862 864 866 879
862 864 866 879
862 864 866 879
862 864 866 867
862 864 866 867
862 864 866 867
862 864 866 867
862 864 866 867
862 864 866 867
854 853 862 864
854 853 862 864
854 853 862 864
854 853 862 864
854 853 862 864
854 853 862 864
854 853 862 863
854 853 862 863
854 853 862 863
854 853 862 863
854 853 862 863
854 853 862 863
885 884 883 881
886 885 884 883
879 881 883 888
879 881 883 888
879 881 883 888
879 881 883 888
879 881 883 888
879 881 883 888
879 881 883 884
879 881 883 884
879 881 883 884
879 881 883 884
879 881 883 884
879 881 883 884
867 866 879 881
867 866 879 881
867 866 879 881
867 866 879 881
867 866 879 881
867 866 879 881
867 866 879 880
867 866 879 880
867 866 879 880
867 866 879 880
867 866 879 880
867 866 879 880
894 893 892 890
895 894 893 892
896 895 894 893
898 896 895 894
888 890 892 905
888 890 892 905
888 890 892 905
888 890 892 905
888 890 892 905
888 890 892 905
888 890 892 893
888 890 892 893
888 890 892 893
888 890 892 893
888 890 892 893
888 890 892 893
884 883 888 890
884 883 888 890
884 883 888 890
884 883 888 890
884 883 888 890
884 883 888 890
884 883 888 889
884 883 888 889
884 883 888 889
884 883 888 889
884 883 888 889
884 883 888 889
911 910 909 907
913 911 910 909
905 907 909 914
905 907 909 914
905 907 909 914
905 907 909 914
905 907 909 914
905 907 909 914
905 907 909 910
905 907 909 910
905 907 909 910
905 907 909 910
905 907 909 910
905 907 909 910
893 892 905 907
893 892 905 907
893 892 905 907
893 892 905 907
893 892 905 907
893 892 905 907
893 892 905 906
893 892 905 906
893 892 905 906
893 892 905 906
893 892 905 906
893 892 905 906
920 919 918 916
921 920 919 918
922 921 920 919
914 916 918 923
914 916 918 923
914 916 918 923
914 916 918 923
914 916 918 923
914 916 918 923
914 916 918 919
914 916 918 919
914 916 918 919
914 916 918 919
914 916 918 919
914 916 918 919
910 909 914 916
910 909 914 916
910 909 914 916
910 909 914 916
910 909 914 916
910 909 914 916
910 909 914 915
910 909 914 915
910 909 914 915
910 909 914 915
910 909 914 915
910 909 914 915
923 925 927 928
923 925 927 928
923 925 927 928
923 925 927 928
923 925 927 928
923 925 927 928
919 918 923 925
919 918 923 925
919 918 923 925
919 918 923 925
919 918 923 925
919 918 923 925
919 918 923 924
919 918 923 924
919 918 923 924
919 918 923 924
919 918 923 924
919 918 923 924
934 933 932 930
928 930 932 937
928 930 932 937
928 930 932 937
928 930 932 937
928 930 932 937
928 930 932 937
928 930 932 933
928 930 932 933
928 930 932 933
928 930 932 933
928 930 932 933
928 930 932 933
943 942 941 939
937 939 941 945
937 939 941 945
937 939 941 945
937 939 941 945
937 939 941 945
937 939 941 945
937 939 941 942
937 939 941 942
937 939 941 942
937 939 941 942
937 939 941 942
937 939 941 942
933 932 937 939
933 932 937 939
933 932 937 939
933 932 937 939
933 932 937 939
933 932 937 939
933 932 937 938
933 932 937 938
933 932 937 938
933 932 937 938
933 932 937 938
933 932 937 938
951 950 949 947
952 951 950 949
953 952 951 950
945 947 949 955
945 947 949 955
945 947 949 955
945 947 949 955
945 947 949 955
945 947 949 955
945 947 949 950
945 947 949 950
945 947 949 950
945 947 949 950
945 947 949 950
945 947 949 950
942 941 945 947
942 941 945 947
942 941 945 947
942 941 945 947
942 941 945 947
942 941 945 947
942 941 945 946
942 941 945 946
942 941 945 946
942 941 945 946
942 941 945 946
942 941 945 946
955 957 959 961
955 957 959 961
955 957 959 961
955 957 959 961
955 957 959 961
955 957 959 961
955 957 959 960
955 957 959 960
955 957 959 960
955 957 959 960
955 957 959 960
955 957 959 960
950 949 955 957
950 949 955 957
950 949 955 957
950 949 955 957
950 949 955 957
950 949 955 957
950 949 955 956
950 949 955 956
950 949 955 956
950 949 955 956
950 949 955 956
950 949 955 956
967 966 965 963
961 963 965 969
961 963 965 969
961 963 965 969
961 963 965 969
961 963 965 969
961 963 965 969
961 963 965 966
961 963 965 966
961 963 965 966
961 963 965 966
961 963 965 966
961 963 965 966
960 959 961 963
960 959 961 963
960 959 961 963
960 959 961 963
960 959 961 963
960 959 961 963
960 959 961 962
960 959 961 962
960 959 961 962
960 959 961 962
960 959 961 962
960 959 961 962
969 971 973 974
969 971 973 974
969 971 973 974
969 971 973 974
969 971 973 974
969 971 973 974
966 965 969 971
966 965 969 971
966 965 969 971
966 965 969 971
966 965 969 971
966 965 969 971
966 965 969 970
966 965 969 970
966 965 969 970
966 965 969 970
966 965 969 970
966 965 969 970
980 979 978 976
981 980 979 978
974 976 978 983
974 976 978 983
974 976 978 983
974 976 978 983
974 976 978 983
974 976 978 983
974 976 978 979
974 976 978 979
974 976 978 979
974 976 978 979
974 976 978 979
974 976 978 979
988 987 989 991
988 987 989 991
988 987 989 991
988 987 989 991
988 987 989 991
988 987 989 991
988 987 989 990
988 987 989 990
988 987 989 990
988 987 989 990
988 987 989 990
988 987 989 990
1002 1001 1000 998
1003 1002 1001 1000
1004 1003 1002 1001
1006 1004 1003 1002
996 998 1000 1013
996 998 1000 1013
996 998 1000 1013
996 998 1000 1013
996 998 1000 1013
996 998 1000 1013
996 998 1000 1001
996 998 1000 1001
996 998 1000 1001
996 998 1000 1001
996 998 1000 1001
996 998 1000 1001
993 992 996 998
993 992 996 998
993 992 996 998
993 992 996 998
993 992 996 998
993 992 996 998
993 992 996 997
993 992 996 997
993 992 996 997
993 992 996 997
993 992 996 997
993 992 996 997
1019 1018 1017 1015
1020 1019 1018 1017
1021 1020 1019 1018
1023 1021 1020 1019
1013 1015 1017 1030
1013 1015 1017 1030
1013 1015 1017 1030
1013 1015 1017 1030
1013 1015 1017 1030
1013 1015 1017 1030
1013 1015 1017 1018
1013 1015 1017 1018
1013 1015 1017 1018
1013 1015 1017 1018
1013 1015 1017 1018
1013 1015 1017 1018
1001 1000 1013 1015
1001 1000 1013 1015
1001 1000 1013 1015
1001 1000 1013 1015
1001 1000 1013 1015
1001 1000 1013 1015
1001 1000 1013 1014
1001 1000 1013 1014
1001 1000 1013 1014
1001 1000 1013 1014
1001 1000 1013 1014
1001 1000 1013 1014
1036 1035 1034 1032
1037 1036 1035 1034
1038 1037 1036 1035
1030 1032 1034 1042
1030 1032 1034 1042
1030 1032 1034 1042
1030 1032 1034 1042
1030 1032 1034 1042
1030 1032 1034 1042
1030 1032 1034 1035
1030 1032 1034 1035
1030 1032 1034 1035
1030 1032 1034 1035
1030 1032 1034 1035
1030 1032 1034 1035
1018 1017 1030 1032
1018 1017 1030 1032
1018 1017 1030 1032
1018 1017 1030 1032
1018 1017 1030 1032
1018 1017 1030 1032
1018 1017 1030 1031
1018 1017 1030 1031
1018 1017 1030 1031
1018 1017 1030 1031
1018 1017 1030 1031
1018 1017 1030 1031
1048 1047 1046 1044
1049 1048 1047 1046
1050 1049 1048 1047
1042 1044 1046 1052
1042 1044 1046 1052
1042 1044 1046 1052
1042 1044 1046 1052
1042 1044 1046 1052
1042 1044 1046 1052
1042 1044 1046 1047
1042 1044 1046 1047
1042 1044 1046 1047
1042 1044 1046 1047
1042 1044 1046 1047
1042 1044 1046 1047
1035 1034 1042 1044
1035 1034 1042 1044
1035 1034 1042 1044
1035 1034 1042 1044
1035 1034 1042 1044
1035 1034 1042 1044
1035 1034 1042 1043
1035 1034 1042 1043
1035 1034 1042 1043
1035 1034 1042 1043
1035 1034 1042 1043
1035 1034 1042 1043
1058 1057 1056 1054
1059 1058 1057 1056
1060 1059 1058 1057
1052 1054 1056 1064
1052 1054 1056 1064
1052 1054 1056 1064
1052 1054 1056 1064
1052 1054 1056 1064
1052 1054 1056 1064
1052 1054 1056 1057
1052 1054 1056 1057
1052 1054 1056 1057
1052 1054 1056 1057
1052 1054 1056 1057
1052 1054 1056 1057
1047 1046 1052 1054
1047 1046 1052 1054
1047 1046 1052 1054
1047 1046 1052 1054
1047 1046 1052 1054
1047 1046 1052 1054
1047 1046 1052 1053
1047 1046 1052 1053
1047 1046 1052 1053
1047 1046 1052 1053
1047 1046 1052 1053
1047 1046 1052 1053
1070 1069 1068 1066
1071 1070 1069 1068
1072 1071 1070 1069
1073 1072 1071 1070
1074 1073 1072 1071
1064 1066 1068 1077
1064 1066 1068 1077
1064 1066 1068 1077
1064 1066 1068 1077
1064 1066 1068 1077
1064 1066 1068 1077
1064 1066 1068 1069
1064 1066 1068 1069
1064 1066 1068 1069
1064 1066 1068 1069
1064 1066 1068 1069
1064 1066 1068 1069
1057 1056 1064 1066
1057 1056 1064 1066
1057 1056 1064 1066
1057 1056 1064 1066
1057 1056 1064 1066
1057 1056 1064 1066
1057 1056 1064 1065
1057 1056 1064 1065
1057 1056 1064 1065
1057 1056 1064 1065
1057 1056 1064 1065
1057 1056 1064 1065
1083 1082 1081 1079
1084 1083 1082 1081
1077 1079 1081 1086
1077 1079 1081 1086
1077 1079 1081 1086
1077 1079 1081 1086
1077 1079 1081 1086
1077 1079 1081 1086
1077 1079 1081 1082
1077 1079 1081 1082
1077 1079 1081 1082
1077 1079 1081 1082
1077 1079 1081 1082
1077 1079 1081 1082
1069 1068 1077 1079
1069 1068 1077 1079
1069 1068 1077 1079
1069 1068 1077 1079
1069 1068 1077 1079
1069 1068 1077 1079
1069 1068 1077 1078
1069 1068 1077 1078
1069 1068 1077 1078
1069 1068 1077 1078
1069 1068 1077 1078
1069 1068 1077 1078
1092 1091 1090 1088
1093 1092 1091 1090
1094 1093 1092 1091
1096 1094 1093 1092
1086 1088 1090 1103
1086 1088 1090 1103
1086 1088 1090 1103
1086 1088 1090 1103
1086 1088 1090 1103
1086 1088 1090 1103
1086 1088 1090 1091
1086 1088 1090 1091
1086 1088 1090 1091
1086 1088 1090 1091
1086 1088 1090 1091
1086 1088 1090 1091
1082 1081 1086 1088
1082 1081 1086 1088
1082 1081 1086 1088
1082 1081 1086 1088
1082 1081 1086 1088
1082 1081 1086 1088
1082 1081 1086 1087
1082 1081 1086 1087
1082 1081 1086 1087
1082 1081 1086 1087
1082 1081 1086 1087
1082 1081 1086 1087
1109 1108 1107 1105
1110 1109 1108 1107
1111 1110 1109 1108
1103 1105 1107 1115
1103 1105 1107 1115
1103 1105 1107 1115
1103 1105 1107 1115
1103 1105 1107 1115
1103 1105 1107 1115
1103 1105 1107 1108
1103 1105 1107 1108
1103 1105 1107 1108
1103 1105 1107 1108
1103 1105 1107 1108
1103 1105 1107 1108
1091 1090 1103 1105
1091 1090 1103 1105
1091 1090 1103 1105
1091 1090 1103 1105
1091 1090 1103 1105
1091 1090 1103 1105
1091 1090 1103 1104
1091 1090 1103 1104
1091 1090 1103 1104
1091 1090 1103 1104
1091 1090 1103 1104
1091 1090 1103 1104
1121 1120 1119 1117
1122 1121 1120 1119
1123 1122 1121 1120
1125 1123 1122 1121
1115 1117 1119 1132
1115 1117 1119 1132
1115 1117 1119 1132
1115 1117 1119 1132
1115 1117 1119 1132
1115 1117 1119 1132
1115 1117 1119 1120
1115 1117 1119 1120
1115 1117 1119 1120
1115 1117 1119 1120
1115 1117 1119 1120
1115 1117 1119 1120
1108 1107 1115 1117
1108 1107 1115 1117
1108 1107 1115 1117
1108 1107 1115 1117
1108 1107 1115 1117
1108 1107 1115 1117
1108 1107 1115 1116
1108 1107 1115 1116
1108 1107 1115 1116
1108 1107 1115 1116
1108 1107 1115 1116
1108 1107 1115 1116
-1 -1 -1 -1

loop_
_cns_mtf_improper.id[1]
_cns_mtf_improper.id[2]
_cns_mtf_improper.id[3]
_cns_mtf_improper.id[4]
16 17 14 18
6 2 8 7
8 6 10 9
2 6 8 10
19 10 21 20
21 19 23 22
10 19 21 23
34 33 35 36
36 34 37 38
33 34 36 37
27 23 29 28
29 27 31 30
23 27 29 31
39 31 41 40
41 39 43 42
31 39 41 43
44 43 46 45
46 44 48 47
43 44 46 48
53 48 55 54
55 53 57 56
48 53 55 57
63 64 66 68
64 65 67 69
65 67 69 68
67 69 68 66
69 68 66 64
68 66 64 65
66 64 65 67
58 57 60 59
60 58 62 61
57 58 60 62
70 62 72 71
72 70 74 73
62 70 72 74
78 74 80 79
80 78 82 81
74 78 80 82
84 82 86 85
86 84 88 87
82 84 86 88
98 97 99 100
100 98 101 102
97 98 100 101
92 88 94 93
94 92 96 95
88 92 94 96
103 96 105 104
105 103 107 106
96 103 105 107
118 117 119 120
112 107 114 113
114 112 116 115
107 112 114 116
121 116 123 122
123 121 125 124
116 121 123 125
126 125 128 127
128 126 130 129
125 126 128 130
134 130 136 135
136 134 138 137
130 134 136 138
139 138 141 140
141 139 143 142
138 139 141 143
148 143 150 149
150 148 152 151
143 148 150 152
153 152 155 154
155 153 157 156
152 153 155 157
159 157 161 160
161 159 163 162
157 159 161 163
165 163 167 166
167 165 169 168
163 165 167 169
179 178 180 181
173 169 175 174
175 173 177 176
169 173 175 177
182 177 184 183
184 182 186 185
177 182 184 186
199 198 201 200
201 202 205 199
202 201 203 204
205 201 206 207
199 201 202 203
199 201 205 206
198 199 201 202
199 201 202 203
199 201 205 206
199 201 202 204
199 201 205 207
191 186 193 192
193 191 195 194
186 191 193 195
208 195 210 209
210 208 212 211
195 208 210 212
220 219 221 223
221 224 220 222
220 221 224 225
221 224 225 223
224 225 223 220
225 223 220 221
223 220 221 224
214 212 216 215
216 214 218 217
212 214 216 218
226 218 228 227
228 226 230 229
218 226 228 230
234 230 236 235
236 234 238 237
230 234 236 238
254 253 251 249
247 248 250 252
248 249 251 253
249 251 253 252
251 253 252 250
253 252 250 248
252 250 248 249
250 248 249 251
242 238 244 243
244 242 246 245
238 242 244 246
263 262 264 265
256 246 258 257
258 256 260 259
246 256 258 260
272 271 273 274
274 272 275 276
271 272 274 275
266 260 268 267
268 266 270 269
260 266 268 270
277 270 279 278
279 277 281 280
270 277 279 281
286 281 288 287
288 286 290 289
281 286 288 290
299 298 300 301
301 299 302 303
298 299 301 302
292 290 294 293
294 292 296 295
290 292 294 296
304 296 306 305
306 304 308 307
296 304 306 308
313 308 315 314
315 313 317 316
308 313 315 317
329 328 330 331
322 317 324 323
324 322 326 325
317 322 324 326
339 338 340 341
332 326 334 333
334 332 336 335
326 332 334 336
342 336 344 343
344 342 346 345
336 342 344 346
356 357 359 361
357 358 360 362
358 360 362 361
360 362 361 359
362 361 359 357
361 359 357 358
359 357 358 360
351 346 353 352
353 351 355 354
346 351 353 355
368 369 371 373
369 370 372 374
370 372 374 373
372 374 373 371
374 373 371 369
373 371 369 370
371 369 370 372
363 355 365 364
365 363 367 366
355 363 365 367
375 367 377 376
377 375 379 378
367 375 377 379
380 379 382 381
382 380 384 383
379 380 382 384
389 384 391 390
391 389 393 392
384 389 391 393
398 393 400 399
400 398 402 401
393 398 400 402
403 402 405 404
405 403 407 406
402 403 405 407
412 407 414 413
414 412 416 415
407 412 414 416
421 416 423 422
423 421 425 424
416 421 423 425
437 436 439 438
439 440 443 437
440 439 441 442
443 439 444 445
437 439 440 441
437 439 443 444
436 437 439 440
437 439 440 441
437 439 443 444
437 439 440 442
437 439 443 445
429 425 431 430
431 429 433 432
425 429 431 433
453 452 454 455
446 433 448 447
448 446 450 449
433 446 448 450
466 467 464 468
456 450 458 457
458 456 460 459
450 456 458 460
469 460 471 470
471 469 473 472
460 469 471 473
487 488 485 489
477 473 479 478
479 477 481 480
473 477 479 481
490 481 492 491
492 490 493 496
481 490 492 493
497 493 499 498
499 497 501 500
493 497 499 501
514 513 516 515
516 517 520 514
517 516 518 519
520 516 521 522
514 516 517 518
514 516 520 521
513 514 516 517
514 516 517 518
514 516 520 521
514 516 517 519
514 516 520 522
506 501 508 507
508 506 510 509
501 506 508 510
523 510 525 524
525 523 527 526
510 523 525 527
532 527 534 533
534 532 536 535
527 532 534 536
547 546 548 549
541 536 543 542
543 541 545 544
536 541 543 545
550 545 552 551
552 550 554 553
545 550 552 554
555 554 557 556
557 555 559 558
554 555 557 559
563 559 565 564
565 563 567 566
559 563 565 567
577 576 578 579
571 567 573 572
573 571 575 574
567 571 573 575
585 586 588 590
586 587 589 591
587 589 591 590
589 591 590 588
591 590 588 586
590 588 586 587
588 586 587 589
580 575 582 581
582 580 584 583
575 580 582 584
592 584 594 593
594 592 596 595
584 592 594 596
600 596 602 601
602 600 604 603
596 600 602 604
609 604 611 610
611 609 613 612
604 609 611 613
630 629 627 625
623 624 626 628
624 625 627 629
625 627 629 628
627 629 628 626
629 628 626 624
628 626 624 625
626 624 625 627
618 613 620 619
620 618 622 621
613 618 620 622
639 638 640 641
632 622 634 633
634 632 636 635
622 632 634 636
648 647 649 650
642 636 644 643
644 642 646 645
636 642 644 646
661 662 659 663
651 646 653 652
653 651 655 654
646 651 653 655
671 670 672 673
664 655 666 665
666 664 668 667
655 664 666 668
674 668 676 675
676 674 678 677
668 674 676 678
685 684 686 687
679 678 681 680
681 679 683 682
678 679 681 683
696 699 701 703
699 701 703 702
701 703 702 700
703 702 700 696
702 700 696 699
700 696 699 701
695 697 699 701
695 694 696 700
697 699 701 703
697 699 696 700
694 696 700 702
694 696 699 701
698 697 699 696
693 694 696 699
688 683 690 689
690 688 692 691
683 688 690 692
704 692 706 705
706 704 708 707
692 704 706 708
713 708 715 714
715 713 717 716
708 713 715 717
722 717 724 723
724 722 726 725
717 722 724 726
730 726 732 731
732 730 734 733
726 730 732 734
741 740 742 743
735 734 737 736
737 735 739 738
734 735 737 739
744 739 746 745
746 744 748 747
739 744 746 748
752 748 754 753
754 752 755 758
748 752 754 755
767 770 772 774
770 772 774 773
772 774 773 771
774 773 771 767
773 771 767 770
771 767 770 772
766 768 770 772
766 765 767 771
768 770 772 774
768 770 767 771
765 767 771 773
765 767 770 772
769 768 770 767
764 765 767 770
759 755 761 760
761 759 763 762
755 759 761 763
783 782 785 784
785 786 789 783
786 785 787 788
789 785 790 791
783 785 786 787
783 785 789 790
782 783 785 786
783 785 786 787
783 785 789 790
783 785 786 788
783 785 789 791
775 763 777 776
777 775 779 778
763 775 777 779
792 779 794 793
794 792 796 795
779 792 794 796
806 807 809 811
807 808 810 812
808 810 812 811
810 812 811 809
812 811 809 807
811 809 807 808
809 807 808 810
801 796 803 802
803 801 805 804
796 801 803 805
813 805 815 814
815 813 817 816
805 813 815 817
828 827 829 830
830 828 831 832
827 828 830 831
822 817 824 823
824 822 826 825
817 822 824 826
833 826 835 834
835 833 837 836
826 833 835 837
841 837 843 842
843 841 845 844
837 841 843 845
859 860 857 861
849 845 851 850
851 849 853 852
845 849 851 853
870 869 872 871
872 873 876 870
873 872 874 875
876 872 877 878
870 872 873 874
870 872 876 877
869 870 872 873
870 872 873 874
870 872 876 877
870 872 873 875
870 872 876 878
862 853 864 863
864 862 866 865
853 862 864 866
879 866 881 880
881 879 883 882
866 879 881 883
896 895 898 897
898 899 902 896
899 898 900 901
902 898 903 904
896 898 899 900
896 898 902 903
895 896 898 899
896 898 899 900
896 898 902 903
896 898 899 901
896 898 902 904
888 883 890 889
890 888 892 891
883 888 890 892
905 892 907 906
907 905 909 908
892 905 907 909
914 909 916 915
916 914 918 917
909 914 916 918
923 918 925 924
925 923 927 926
918 923 925 927
928 927 930 929
930 928 932 931
927 928 930 932
937 932 939 938
939 937 941 940
932 937 939 941
952 951 953 954
945 941 947 946
947 945 949 948
941 945 947 949
955 949 957 956
957 955 959 958
949 955 957 959
961 959 963 962
963 961 965 964
959 961 963 965
969 965 971 970
971 969 973 972
965 969 971 973
974 973 976 975
976 974 978 977
973 974 976 978
989 987 991 990
991 989 992 995
987 989 991 992
1004 1003 1006 1005
1006 1007 1010 1004
1007 1006 1008 1009
1010 1006 1011 1012
1004 1006 1007 1008
1004 1006 1010 1011
1003 1004 1006 1007
1004 1006 1007 1008
1004 1006 1010 1011
1004 1006 1007 1009
1004 1006 1010 1012
996 992 998 997
998 996 1000 999
992 996 998 1000
1021 1020 1023 1022
1023 1024 1027 1021
1024 1023 1025 1026
1027 1023 1028 1029
1021 1023 1024 1025
1021 1023 1027 1028
1020 1021 1023 1024
1021 1023 1024 1025
1021 1023 1027 1028
1021 1023 1024 1026
1021 1023 1027 1029
1013 1000 1015 1014
1015 1013 1017 1016
1000 1013 1015 1017
1037 1036 1038 1039
1039 1037 1040 1041
1036 1037 1039 1040
1030 1017 1032 1031
1032 1030 1034 1033
1017 1030 1032 1034
1049 1048 1050 1051
1042 1034 1044 1043
1044 1042 1046 1045
1034 1042 1044 1046
1059 1058 1060 1061
1061 1059 1062 1063
1058 1059 1061 1062
1052 1046 1054 1053
1054 1052 1056 1055
1046 1052 1054 1056
1074 1075 1072 1076
1064 1056 1066 1065
1066 1064 1068 1067
1056 1064 1066 1068
1083 1082 1084 1085
1077 1068 1079 1078
1079 1077 1081 1080
1068 1077 1079 1081
1094 1093 1096 1095
1096 1097 1100 1094
1097 1096 1098 1099
1100 1096 1101 1102
1094 1096 1097 1098
1094 1096 1100 1101
1093 1094 1096 1097
1094 1096 1097 1098
1094 1096 1100 1101
1094 1096 1097 1099
1094 1096 1100 1102
1086 1081 1088 1087
1088 1086 1090 1089
1081 1086 1088 1090
1110 1109 1111 1112
1112 1110 1113 1114
1109 1110 1112 1113
1103 1090 1105 1104
1105 1103 1107 1106
1090 1103 1105 1107
1123 1122 1125 1124
1125 1126 1129 1123
1126 1125 1127 1128
1129 1125 1130 1131
1123 1125 1126 1127
1123 1125 1129 1130
1122 1123 1125 1126
1123 1125 1126 1127
1123 1125 1129 1130
1123 1125 1126 1128
1123 1125 1129 1131
1115 1107 1117 1116
1117 1115 1119 1118
1107 1115 1117 1119
-1 -1 -1 -1

loop_
_cns_mtf_explicit_nonbonded_exclusion.inb
69
68
67
66
65
64
253
252
251
250
249
248
362
361
360
359
358
357
374
373
372
371
370
369
591
590
589
588
587
586
629
628
627
626
625
624
703
702
701
700
699
696
774
773
772
771
770
767
812
811
810
809
808
807
-1

loop_
_cns_mtf_explicit_nonbonded_exclusion.iblo
0
0
0
0
0
0
0
0
0
0
0
0
0
0
0
0
0
0
0
0
0
0
0
0
0
0
0
0
0
0
0
0
0
0
0
0
0
0
0
0
0
0
0
0
0
0
0
0
0
0
0
0
0
0
0
0
0
0
0
0
0
0
0
1
2
3
4
5
6
6
6
6
6
6
6
6
6
6
6
6
6
6
6
6
6
6
6
6
6
6
6
6
6
6
6
6
6
6
6
6
6
6
6
6
6
6
6
6
6
6
6
6
6
6
6
6
6
6
6
6
6
6
6
6
6
6
6
6
6
6
6
6
6
6
6
6
6
6
6
6
6
6
6
6
6
6
6
6
6
6
6
6
6
6
6
6
6
6
6
6
6
6
6
6
6
6
6
6
6
6
6
6
6
6
6
6
6
6
6
6
6
6
6
6
6
6
6
6
6
6
6
6
6
6
6
6
6
6
6
6
6
6
6
6
6
6
6
6
6
6
6
6
6
6
6
6
6
6
6
6
6
6
6
6
6
6
6
6
6
6
6
6
6
6
6
6
6
6
6
6
6
6
6
6
6
6
6
7
8
9
10
11
12
12
12
12
12
12
12
12
12
12
12
12
12
12
12
12
12
12
12
12
12
12
12
12
12
12
12
12
12
12
12
12
12
12
12
12
12
12
12
12
12
12
12
12
12
12
12
12
12
12
12
12
12
12
12
12
12
12
12
12
12
12
12
12
12
12
12
12
12
12
12
12
12
12
12
12
12
12
12
12
12
12
12
12
12
12
12
12
12
12
12
12
12
12
12
12
12
12
12
12
12
12
12
12
13
14
15
16
17
18
18
18
18
18
18
18
19
20
21
22
23
24
24
24
24
24
24
24
24
24
24
24
24
24
24
24
24
24
24
24
24
24
24
24
24
24
24
24
24
24
24
24
24
24
24
24
24
24
24
24
24
24
24
24
24
24
24
24
24
24
24
24
24
24
24
24
24
24
24
24
24
24
24
24
24
24
24
24
24
24
24
24
24
24
24
24
24
24
24
24
24
24
24
24
24
24
24
24
24
24
24
24
24
24
24
24
24
24
24
24
24
24
24
24
24
24
24
24
24
24
24
24
24
24
24
24
24
24
24
24
24
24
24
24
24
24
24
24
24
24
24
24
24
24
24
24
24
24
24
24
24
24
24
24
24
24
24
24
24
24
24
24
24
24
24
24
24
24
24
24
24
24
24
24
24
24
24
24
24
24
24
24
24
24
24
24
24
24
24
24
24
24
24
24
24
24
24
24
24
24
24
24
24
24
24
24
24
24
24
24
24
24
24
24
24
24
24
24
24
24
24
24
24
25
26
27
28
29
30
30
30
30
30
30
30
30
30
30
30
30
30
30
30
30
30
30
30
30
30
30
30
30
30
30
30
30
30
30
30
30
30
31
32
33
34
35
36
36
36
36
36
36
36
36
36
36
36
36
36
36
36
36
36
36
36
36
36
36
36
36
36
36
36
36
36
36
36
36
36
36
36
36
36
36
36
36
36
36
36
36
36
36
36
36
36
36
36
36
36
36
36
36
36
36
36
36
36
36
36
36
36
36
36
37
37
37
38
39
40
41
42
42
42
42
42
42
42
42
42
42
42
42
42
42
42
42
42
42
42
42
42
42
42
42
42
42
42
42
42
42
42
42
42
42
42
42
42
42
42
42
42
42
42
42
42
42
42
42
42
42
42
42
42
42
42
42
42
42
42
42
42
42
42
42
43
43
43
44
45
46
47
48
48
48
48
48
48
48
48
48
48
48
48
48
48
48
48
48
48
48
48
48
48
48
48
48
48
48
48
48
48
48
48
48
49
50
51
52
53
54
54
54
54
54
54
54
54
54
54
54
54
54
54
54
54
54
54
54
54
54
54
54
54
54
54
54
54
54
54
54
54
54
54
54
54
54
54
54
54
54
54
54
54
54
54
54
54
54
54
54
54
54
54
54
54
54
54
54
54
54
54
54
54
54
54
54
54
54
54
54
54
54
54
54
54
54
54
54
54
54
54
54
54
54
54
54
54
54
54
54
54
54
54
54
54
54
54
54
54
54
54
54
54
54
54
54
54
54
54
54
54
54
54
54
54
54
54
54
54
54
54
54
54
54
54
54
54
54
54
54
54
54
54
54
54
54
54
54
54
54
54
54
54
54
54
54
54
54
54
54
54
54
54
54
54
54
54
54
54
54
54
54
54
54
54
54
54
54
54
54
54
54
54
54
54
54
54
54
54
54
54
54
54
54
54
54
54
54
54
54
54
54
54
54
54
54
54
54
54
54
54
54
54
54
54
54
54
54
54
54
54
54
54
54
54
54
54
54
54
54
54
54
54
54
54
54
54
54
54
54
54
54
54
54
54
54
54
54
54
54
54
54
54
54
54
54
54
54
54
54
54
54
54
54
54
54
54
54
54
54
54
54
54
54
54
54
54
54
54
54
54
54
54
54
54
54
54
54
54
54
54
54
54
54
54
54
54
54
54
54
54
54
54
54
54
54
54
54
54
54
54
54
54
54
54
54
54
54
54
54
54
54
54
54
54
54
54
54
54
54
54
-1

loop_
_cns_mtf_group_linked_list.first_atom_id
0
7
20
28
40
45
54
59
71
79
85
93
104
113
122
127
135
140
149
154
160
166
174
183
192
209
215
227
235
243
257
267
278
287
293
305
314
323
333
343
352
364
376
381
390
399
404
413
422
430
447
457
470
478
491
498
507
524
533
542
551
556
564
572
581
593
601
610
619
633
643
652
665
675
680
689
705
714
723
731
736
745
753
760
776
793
802
814
823
834
842
850
863
880
889
906
915
924
929
938
946
956
962
970
975
984
990
997
1014
1031
1043
1053
1065
1078
1087
1104
1116
-1
