# Supplementary material for: Flexibility of intrinsically disordered degrons in AUX/IAA proteins reinforces auxin co-receptor assemblies
Source: Nat Commun. 2020 May 8;11:2277. doi: 10.1038/s41467-020-16147-2 (PMC7210949; doi:10.1038/s41467-020-16147-2)
Supplement: Supplementary file 9 — Supplementary Data 6 [file 41467_2020_16147_MOESM9_ESM.gz › haddock_files/IAA12/No_disorder_restraint/Input/protein2_2.pdb]

REMARK FILENAME="protein2_2.pdb"
REMARK peptide link removed (applied DPEP): from      225  to      226
REMARK coordinates built for more than 100 hundred atoms
REMARK coordinates built for more than 100 hundred atoms
REMARK DATE:13-Feb-2019  23:20:00       created by user: enmr
REMARK VERSION:1.3U
ATOM      1  N   PRO   121     -23.698   5.744   1.122  1.00 15.00      B   
ATOM      2  CA  PRO   121     -22.963   6.454   0.075  1.00 15.00      B   
ATOM      3  CB  PRO   121     -23.077   7.916   0.505  1.00 15.00      B   
ATOM      4  CG  PRO   121     -24.381   7.975   1.220  1.00 15.00      B   
ATOM      5  CD  PRO   121     -24.522   6.657   1.932  1.00 15.00      B   
ATOM      6  C   PRO   121     -21.501   6.031   0.031  1.00 15.00      B   
ATOM      7  O   PRO   121     -20.848   5.900   1.067  1.00 15.00      B   
ATOM      8  N   LYS   122     -21.001   5.816  -1.174  1.00 15.00      B   
ATOM      9  HN  LYS   122     -21.579   5.938  -1.956  1.00 15.00      B   
ATOM     10  CA  LYS   122     -19.622   5.404  -1.378  1.00 15.00      B   
ATOM     11  CB  LYS   122     -19.587   4.056  -2.106  1.00 15.00      B   
ATOM     12  CG  LYS   122     -20.431   2.973  -1.450  1.00 15.00      B   
ATOM     13  CD  LYS   122     -20.644   1.797  -2.387  1.00 15.00      B   
ATOM     14  CE  LYS   122     -21.683   0.833  -1.835  1.00 15.00      B   
ATOM     15  NZ  LYS   122     -21.906  -0.317  -2.747  1.00 15.00      B   
ATOM     16  HZ1 LYS   122     -22.620  -0.959  -2.345  1.00 15.00      B   
ATOM     17  HZ2 LYS   122     -21.020  -0.844  -2.882  1.00 15.00      B   
ATOM     18  HZ3 LYS   122     -22.240   0.020  -3.673  1.00 15.00      B   
ATOM     19  C   LYS   122     -18.892   6.453  -2.202  1.00 15.00      B   
ATOM     20  O   LYS   122     -19.428   7.537  -2.444  1.00 15.00      B   
ATOM     21  N   VAL   123     -17.681   6.129  -2.636  1.00 15.00      B   
ATOM     22  HN  VAL   123     -17.312   5.249  -2.411  1.00 15.00      B   
ATOM     23  CA  VAL   123     -16.886   7.049  -3.439  1.00 15.00      B   
ATOM     24  CB  VAL   123     -15.460   6.511  -3.706  1.00 15.00      B   
ATOM     25  CG1 VAL   123     -14.643   6.536  -2.420  1.00 15.00      B   
ATOM     26  CG2 VAL   123     -15.497   5.103  -4.288  1.00 15.00      B   
ATOM     27  C   VAL   123     -17.587   7.406  -4.753  1.00 15.00      B   
ATOM     28  O   VAL   123     -17.695   8.583  -5.103  1.00 15.00      B   
ATOM     29  N   GLN   124     -18.075   6.380  -5.460  1.00 15.00      B   
ATOM     30  HN  GLN   124     -17.957   5.472  -5.110  1.00 15.00      B   
ATOM     31  CA  GLN   124     -18.780   6.553  -6.737  1.00 15.00      B   
ATOM     32  CB  GLN   124     -20.211   7.061  -6.526  1.00 15.00      B   
ATOM     33  CG  GLN   124     -21.129   6.109  -5.772  1.00 15.00      B   
ATOM     34  CD  GLN   124     -21.098   4.688  -6.304  1.00 15.00      B   
ATOM     35  OE1 GLN   124     -20.757   4.442  -7.465  1.00 15.00      B   
ATOM     36  NE2 GLN   124     -21.487   3.741  -5.463  1.00 15.00      B   
ATOM     37 HE21 GLN   124     -21.767   4.008  -4.563  1.00 15.00      B   
ATOM     38 HE22 GLN   124     -21.479   2.812  -5.776  1.00 15.00      B   
ATOM     39  C   GLN   124     -18.029   7.465  -7.706  1.00 15.00      B   
ATOM     40  O   GLN   124     -18.641   8.168  -8.509  1.00 15.00      B   
ATOM     41  N   GLY   125     -16.710   7.436  -7.637  1.00 15.00      B   
ATOM     42  HN  GLY   125     -16.276   6.841  -6.991  1.00 15.00      B   
ATOM     43  CA  GLY   125     -15.904   8.271  -8.502  1.00 15.00      B   
ATOM     44  C   GLY   125     -14.844   9.012  -7.721  1.00 15.00      B   
ATOM     45  O   GLY   125     -13.657   8.931  -8.041  1.00 15.00      B   
ATOM     46  N   LEU   126     -15.270   9.707  -6.676  1.00 15.00      B   
ATOM     47  HN  LEU   126     -16.226   9.706  -6.463  1.00 15.00      B   
ATOM     48  CA  LEU   126     -14.359  10.472  -5.835  1.00 15.00      B   
ATOM     49  CB  LEU   126     -15.120  11.566  -5.084  1.00 15.00      B   
ATOM     50  CG  LEU   126     -15.651  12.725  -5.927  1.00 15.00      B   
ATOM     51  CD1 LEU   126     -16.550  13.620  -5.089  1.00 15.00      B   
ATOM     52  CD2 LEU   126     -14.501  13.526  -6.516  1.00 15.00      B   
ATOM     53  C   LEU   126     -13.642   9.562  -4.844  1.00 15.00      B   
ATOM     54  O   LEU   126     -13.886   9.622  -3.639  1.00 15.00      B   
ATOM     55  N   GLY   127     -12.770   8.710  -5.358  1.00 15.00      B   
ATOM     56  HN  GLY   127     -12.624   8.699  -6.327  1.00 15.00      B   
ATOM     57  CA  GLY   127     -12.033   7.798  -4.509  1.00 15.00      B   
ATOM     58  C   GLY   127     -10.591   7.685  -4.937  1.00 15.00      B   
ATOM     59  O   GLY   127     -10.260   6.883  -5.808  1.00 15.00      B   
ATOM     60  N   PHE   128      -9.740   8.502  -4.339  1.00 15.00      B   
ATOM     61  HN  PHE   128     -10.075   9.124  -3.660  1.00 15.00      B   
ATOM     62  CA  PHE   128      -8.320   8.505  -4.660  1.00 15.00      B   
ATOM     63  CB  PHE   128      -7.889   9.896  -5.135  1.00 15.00      B   
ATOM     64  CG  PHE   128      -8.964  10.626  -5.889  1.00 15.00      B   
ATOM     65  CD1 PHE   128      -9.367  10.197  -7.143  1.00 15.00      B   
ATOM     66  CD2 PHE   128      -9.584  11.734  -5.336  1.00 15.00      B   
ATOM     67  CE1 PHE   128     -10.366  10.856  -7.829  1.00 15.00      B   
ATOM     68  CE2 PHE   128     -10.582  12.402  -6.018  1.00 15.00      B   
ATOM     69  CZ  PHE   128     -10.975  11.961  -7.267  1.00 15.00      B   
ATOM     70  C   PHE   128      -7.525   8.089  -3.432  1.00 15.00      B   
ATOM     71  O   PHE   128      -7.487   8.808  -2.434  1.00 15.00      B   
ATOM     72  N   VAL   129      -6.914   6.918  -3.498  1.00 15.00      B   
ATOM     73  HN  VAL   129      -6.979   6.388  -4.320  1.00 15.00      B   
ATOM     74  CA  VAL   129      -6.146   6.401  -2.373  1.00 15.00      B   
ATOM     75  CB  VAL   129      -6.716   5.058  -1.871  1.00 15.00      B   
ATOM     76  CG1 VAL   129      -5.909   4.528  -0.693  1.00 15.00      B   
ATOM     77  CG2 VAL   129      -8.180   5.215  -1.488  1.00 15.00      B   
ATOM     78  C   VAL   129      -4.672   6.237  -2.721  1.00 15.00      B   
ATOM     79  O   VAL   129      -4.317   5.512  -3.654  1.00 15.00      B   
ATOM     80  N   ALA   130      -3.823   6.915  -1.967  1.00 15.00      B   
ATOM     81  HN  ALA   130      -4.172   7.482  -1.247  1.00 15.00      B   
ATOM     82  CA  ALA   130      -2.387   6.842  -2.177  1.00 15.00      B   
ATOM     83  CB  ALA   130      -1.725   8.130  -1.718  1.00 15.00      B   
ATOM     84  C   ALA   130      -1.800   5.647  -1.436  1.00 15.00      B   
ATOM     85  O   ALA   130      -2.135   5.396  -0.274  1.00 15.00      B   
ATOM     86  N   VAL   131      -0.934   4.907  -2.115  1.00 15.00      B   
ATOM     87  HN  VAL   131      -0.717   5.155  -3.038  1.00 15.00      B   
ATOM     88  CA  VAL   131      -0.297   3.737  -1.528  1.00 15.00      B   
ATOM     89  CB  VAL   131      -0.377   2.499  -2.456  1.00 15.00      B   
ATOM     90  CG1 VAL   131       0.446   2.702  -3.721  1.00 15.00      B   
ATOM     91  CG2 VAL   131       0.063   1.240  -1.719  1.00 15.00      B   
ATOM     92  C   VAL   131       1.158   4.036  -1.183  1.00 15.00      B   
ATOM     93  O   VAL   131       1.835   4.779  -1.897  1.00 15.00      B   
ATOM     94  N   ASN   132       1.616   3.483  -0.074  1.00 15.00      B   
ATOM     95  HN  ASN   132       1.013   2.927   0.462  1.00 15.00      B   
ATOM     96  CA  ASN   132       2.985   3.671   0.379  1.00 15.00      B   
ATOM     97  CB  ASN   132       3.031   4.761   1.458  1.00 15.00      B   
ATOM     98  CG  ASN   132       4.379   4.875   2.145  1.00 15.00      B   
ATOM     99  OD1 ASN   132       4.639   4.207   3.147  1.00 15.00      B   
ATOM    100  ND2 ASN   132       5.244   5.729   1.619  1.00 15.00      B   
ATOM    101 HD21 ASN   132       4.971   6.235   0.825  1.00 15.00      B   
ATOM    102 HD22 ASN   132       6.122   5.820   2.045  1.00 15.00      B   
ATOM    103  C   ASN   132       3.531   2.367   0.944  1.00 15.00      B   
ATOM    104  O   ASN   132       2.895   1.741   1.790  1.00 15.00      B   
ATOM    105  N   MET   133       4.688   1.943   0.456  1.00 15.00      B   
ATOM    106  HN  MET   133       5.133   2.462  -0.246  1.00 15.00      B   
ATOM    107  CA  MET   133       5.311   0.720   0.943  1.00 15.00      B   
ATOM    108  CB  MET   133       6.013  -0.034  -0.191  1.00 15.00      B   
ATOM    109  CG  MET   133       6.509  -1.414   0.213  1.00 15.00      B   
ATOM    110  SD  MET   133       7.234  -2.329  -1.160  1.00 15.00      B   
ATOM    111  CE  MET   133       7.673  -3.862  -0.342  1.00 15.00      B   
ATOM    112  C   MET   133       6.301   1.057   2.053  1.00 15.00      B   
ATOM    113  O   MET   133       7.194   1.887   1.869  1.00 15.00      B   
ATOM    114  N   ASP   134       6.138   0.423   3.206  1.00 15.00      B   
ATOM    115  HN  ASP   134       5.417  -0.235   3.294  1.00 15.00      B   
ATOM    116  CA  ASP   134       7.008   0.684   4.346  1.00 15.00      B   
ATOM    117  CB  ASP   134       6.366   0.181   5.642  1.00 15.00      B   
ATOM    118  CG  ASP   134       6.748   1.018   6.847  1.00 15.00      B   
ATOM    119  OD1 ASP   134       7.653   0.610   7.607  1.00 15.00      B   
ATOM    120  OD2 ASP   134       6.137   2.093   7.045  1.00 15.00      B   
ATOM    121  C   ASP   134       8.371   0.035   4.162  1.00 15.00      B   
ATOM    122  O   ASP   134       8.503  -1.185   4.258  1.00 15.00      B   
ATOM    123  N   GLY   135       9.379   0.849   3.873  1.00 15.00      B   
ATOM    124  HN  GLY   135       9.213   1.810   3.778  1.00 15.00      B   
ATOM    125  CA  GLY   135      10.719   0.323   3.698  1.00 15.00      B   
ATOM    126  C   GLY   135      11.391   0.781   2.421  1.00 15.00      B   
ATOM    127  O   GLY   135      12.615   0.755   2.324  1.00 15.00      B   
ATOM    128  N   VAL   136      10.604   1.195   1.441  1.00 15.00      B   
ATOM    129  HN  VAL   136       9.633   1.199   1.574  1.00 15.00      B   
ATOM    130  CA  VAL   136      11.150   1.645   0.169  1.00 15.00      B   
ATOM    131  CB  VAL   136      11.223   0.485  -0.859  1.00 15.00      B   
ATOM    132  CG1 VAL   136       9.835   0.041  -1.295  1.00 15.00      B   
ATOM    133  CG2 VAL   136      12.086   0.846  -2.062  1.00 15.00      B   
ATOM    134  C   VAL   136      10.331   2.814  -0.382  1.00 15.00      B   
ATOM    135  O   VAL   136       9.154   2.975  -0.046  1.00 15.00      B   
ATOM    136  N   GLY   137      10.962   3.634  -1.209  1.00 15.00      B   
ATOM    137  HN  GLY   137      11.900   3.460  -1.432  1.00 15.00      B   
ATOM    138  CA  GLY   137      10.289   4.779  -1.786  1.00 15.00      B   
ATOM    139  C   GLY   137       9.337   4.416  -2.913  1.00 15.00      B   
ATOM    140  O   GLY   137       9.644   4.619  -4.086  1.00 15.00      B   
ATOM    141  N   ILE   138       8.190   3.869  -2.553  1.00 15.00      B   
ATOM    142  HN  ILE   138       8.019   3.710  -1.601  1.00 15.00      B   
ATOM    143  CA  ILE   138       7.172   3.494  -3.523  1.00 15.00      B   
ATOM    144  CB  ILE   138       6.994   1.959  -3.603  1.00 15.00      B   
ATOM    145  CG1 ILE   138       8.238   1.299  -4.206  1.00 15.00      B   
ATOM    146  CG2 ILE   138       5.751   1.583  -4.403  1.00 15.00      B   
ATOM    147  CD1 ILE   138       8.524   1.710  -5.636  1.00 15.00      B   
ATOM    148  C   ILE   138       5.848   4.149  -3.141  1.00 15.00      B   
ATOM    149  O   ILE   138       5.264   3.826  -2.101  1.00 15.00      B   
ATOM    150  N   GLY   139       5.400   5.084  -3.962  1.00 15.00      B   
ATOM    151  HN  GLY   139       5.919   5.310  -4.762  1.00 15.00      B   
ATOM    152  CA  GLY   139       4.157   5.774  -3.693  1.00 15.00      B   
ATOM    153  C   GLY   139       3.391   6.105  -4.956  1.00 15.00      B   
ATOM    154  O   GLY   139       3.910   6.780  -5.845  1.00 15.00      B   
ATOM    155  N   ALA   140       2.157   5.629  -5.028  1.00 15.00      B   
ATOM    156  HN  ALA   140       1.811   5.097  -4.281  1.00 15.00      B   
ATOM    157  CA  ALA   140       1.296   5.868  -6.178  1.00 15.00      B   
ATOM    158  CB  ALA   140       1.365   4.699  -7.151  1.00 15.00      B   
ATOM    159  C   ALA   140      -0.133   6.090  -5.702  1.00 15.00      B   
ATOM    160  O   ALA   140      -0.394   6.070  -4.498  1.00 15.00      B   
ATOM    161  N   ALA   141      -1.057   6.299  -6.630  1.00 15.00      B   
ATOM    162  HN  ALA   141      -0.799   6.300  -7.575  1.00 15.00      B   
ATOM    163  CA  ALA   141      -2.449   6.527  -6.268  1.00 15.00      B   
ATOM    164  CB  ALA   141      -2.801   7.996  -6.427  1.00 15.00      B   
ATOM    165  C   ALA   141      -3.389   5.657  -7.093  1.00 15.00      B   
ATOM    166  O   ALA   141      -3.250   5.559  -8.313  1.00 15.00      B   
ATOM    167  N   VAL   142      -4.341   5.029  -6.420  1.00 15.00      B   
ATOM    168  HN  VAL   142      -4.395   5.146  -5.449  1.00 15.00      B   
ATOM    169  CA  VAL   142      -5.310   4.169  -7.085  1.00 15.00      B   
ATOM    170  CB  VAL   142      -5.364   2.761  -6.446  1.00 15.00      B   
ATOM    171  CG1 VAL   142      -6.117   2.768  -5.121  1.00 15.00      B   
ATOM    172  CG2 VAL   142      -5.953   1.742  -7.410  1.00 15.00      B   
ATOM    173  C   VAL   142      -6.699   4.807  -7.077  1.00 15.00      B   
ATOM    174  O   VAL   142      -7.034   5.580  -6.173  1.00 15.00      B   
ATOM    175  N   ASP   143      -7.491   4.489  -8.091  1.00 15.00      B   
ATOM    176  HN  ASP   143      -7.160   3.877  -8.782  1.00 15.00      B   
ATOM    177  CA  ASP   143      -8.841   5.025  -8.206  1.00 15.00      B   
ATOM    178  CB  ASP   143      -9.162   5.390  -9.659  1.00 15.00      B   
ATOM    179  CG  ASP   143      -8.480   6.659 -10.137  1.00 15.00      B   
ATOM    180  OD1 ASP   143      -7.288   6.594 -10.512  1.00 15.00      B   
ATOM    181  OD2 ASP   143      -9.139   7.721 -10.167  1.00 15.00      B   
ATOM    182  C   ASP   143      -9.858   4.008  -7.699  1.00 15.00      B   
ATOM    183  O   ASP   143     -10.112   2.999  -8.352  1.00 15.00      B   
ATOM    184  N   MET   144     -10.454   4.297  -6.546  1.00 15.00      B   
ATOM    185  HN  MET   144     -10.222   5.133  -6.091  1.00 15.00      B   
ATOM    186  CA  MET   144     -11.445   3.410  -5.931  1.00 15.00      B   
ATOM    187  CB  MET   144     -11.742   3.845  -4.495  1.00 15.00      B   
ATOM    188  CG  MET   144     -10.675   3.445  -3.489  1.00 15.00      B   
ATOM    189  SD  MET   144     -10.868   1.755  -2.889  1.00 15.00      B   
ATOM    190  CE  MET   144      -9.342   1.544  -1.974  1.00 15.00      B   
ATOM    191  C   MET   144     -12.737   3.360  -6.740  1.00 15.00      B   
ATOM    192  O   MET   144     -13.630   2.563  -6.462  1.00 15.00      B   
ATOM    193  N   ARG   145     -12.822   4.213  -7.746  1.00 15.00      B   
ATOM    194  HN  ARG   145     -12.074   4.822  -7.917  1.00 15.00      B   
ATOM    195  CA  ARG   145     -13.992   4.275  -8.606  1.00 15.00      B   
ATOM    196  CB  ARG   145     -14.005   5.609  -9.356  1.00 15.00      B   
ATOM    197  CG  ARG   145     -12.708   5.899 -10.086  1.00 15.00      B   
ATOM    198  CD  ARG   145     -12.773   7.195 -10.870  1.00 15.00      B   
ATOM    199  NE  ARG   145     -11.478   7.514 -11.462  1.00 15.00      B   
ATOM    200  HE  ARG   145     -10.760   7.784 -10.852  1.00 15.00      B   
ATOM    201  CZ  ARG   145     -11.213   7.462 -12.766  1.00 15.00      B   
ATOM    202  NH1 ARG   145     -12.156   7.100 -13.630  1.00 15.00      B   
ATOM    203 HH11 ARG   145     -11.942   7.061 -14.647  1.00 15.00      B   
ATOM    204 HH12 ARG   145     -13.107   6.855 -13.289  1.00 15.00      B   
ATOM    205  NH2 ARG   145      -9.991   7.748 -13.195  1.00 15.00      B   
ATOM    206 HH21 ARG   145      -9.249   8.010 -12.515  1.00 15.00      B   
ATOM    207 HH22 ARG   145      -9.775   7.710 -14.212  1.00 15.00      B   
ATOM    208  C   ARG   145     -13.981   3.129  -9.616  1.00 15.00      B   
ATOM    209  O   ARG   145     -15.018   2.770 -10.174  1.00 15.00      B   
ATOM    210  N   ALA   146     -12.802   2.551  -9.828  1.00 15.00      B   
ATOM    211  HN  ALA   146     -12.022   2.862  -9.323  1.00 15.00      B   
ATOM    212  CA  ALA   146     -12.638   1.469 -10.789  1.00 15.00      B   
ATOM    213  CB  ALA   146     -11.215   1.450 -11.323  1.00 15.00      B   
ATOM    214  C   ALA   146     -13.002   0.113 -10.199  1.00 15.00      B   
ATOM    215  O   ALA   146     -13.214  -0.850 -10.932  1.00 15.00      B   
ATOM    216  N   HIS   147     -13.092   0.035  -8.883  1.00 15.00      B   
ATOM    217  HN  HIS   147     -12.936   0.836  -8.340  1.00 15.00      B   
ATOM    218  CA  HIS   147     -13.419  -1.222  -8.227  1.00 15.00      B   
ATOM    219  CB  HIS   147     -12.165  -1.922  -7.679  1.00 15.00      B   
ATOM    220  CG  HIS   147     -11.087  -1.000  -7.187  1.00 15.00      B   
ATOM    221  ND1 HIS   147      -9.774  -1.063  -7.598  1.00 15.00      B   
ATOM    222  HD1 HIS   147      -9.400  -1.705  -8.237  1.00 15.00      B   
ATOM    223  CD2 HIS   147     -11.149   0.026  -6.302  1.00 15.00      B   
ATOM    224  CE1 HIS   147      -9.101  -0.095  -6.970  1.00 15.00      B   
ATOM    225  NE2 HIS   147      -9.887   0.594  -6.171  1.00 15.00      B   
ATOM    226  C   HIS   147     -14.463  -1.042  -7.137  1.00 15.00      B   
ATOM    227  O   HIS   147     -14.167  -0.550  -6.052  1.00 15.00      B   
ATOM    228  N   SER   148     -15.688  -1.448  -7.431  1.00 15.00      B   
ATOM    229  HN  SER   148     -15.868  -1.829  -8.316  1.00 15.00      B   
ATOM    230  CA  SER   148     -16.774  -1.341  -6.468  1.00 15.00      B   
ATOM    231  CB  SER   148     -18.089  -1.006  -7.175  1.00 15.00      B   
ATOM    232  OG  SER   148     -17.914   0.040  -8.120  1.00 15.00      B   
ATOM    233  HG  SER   148     -16.999   0.061  -8.409  1.00 15.00      B   
ATOM    234  C   SER   148     -16.905  -2.632  -5.658  1.00 15.00      B   
ATOM    235  O   SER   148     -17.753  -2.739  -4.766  1.00 15.00      B   
ATOM    236  N   SER   149     -16.060  -3.604  -5.980  1.00 15.00      B   
ATOM    237  HN  SER   149     -15.419  -3.451  -6.706  1.00 15.00      B   
ATOM    238  CA  SER   149     -16.050  -4.888  -5.295  1.00 15.00      B   
ATOM    239  CB  SER   149     -16.460  -6.011  -6.251  1.00 15.00      B   
ATOM    240  OG  SER   149     -16.304  -7.286  -5.649  1.00 15.00      B   
ATOM    241  HG  SER   149     -16.260  -7.187  -4.695  1.00 15.00      B   
ATOM    242  C   SER   149     -14.668  -5.167  -4.714  1.00 15.00      B   
ATOM    243  O   SER   149     -13.649  -4.893  -5.350  1.00 15.00      B   
ATOM    244  N   TYR   150     -14.644  -5.717  -3.505  1.00 15.00      B   
ATOM    245  HN  TYR   150     -15.493  -5.921  -3.060  1.00 15.00      B   
ATOM    246  CA  TYR   150     -13.394  -6.028  -2.817  1.00 15.00      B   
ATOM    247  CB  TYR   150     -13.648  -6.494  -1.377  1.00 15.00      B   
ATOM    248  CG  TYR   150     -14.607  -7.658  -1.254  1.00 15.00      B   
ATOM    249  CD1 TYR   150     -15.980  -7.449  -1.198  1.00 15.00      B   
ATOM    250  CD2 TYR   150     -14.142  -8.965  -1.196  1.00 15.00      B   
ATOM    251  CE1 TYR   150     -16.860  -8.507  -1.088  1.00 15.00      B   
ATOM    252  CE2 TYR   150     -15.016 -10.029  -1.085  1.00 15.00      B   
ATOM    253  CZ  TYR   150     -16.373  -9.795  -1.030  1.00 15.00      B   
ATOM    254  OH  TYR   150     -17.246 -10.856  -0.925  1.00 15.00      B   
ATOM    255  HH  TYR   150     -16.923 -11.473  -0.264  1.00 15.00      B   
ATOM    256  C   TYR   150     -12.546  -7.043  -3.582  1.00 15.00      B   
ATOM    257  O   TYR   150     -11.317  -6.992  -3.531  1.00 15.00      B   
ATOM    258  N   GLU   151     -13.199  -7.950  -4.300  1.00 15.00      B   
ATOM    259  HN  GLU   151     -14.179  -7.939  -4.311  1.00 15.00      B   
ATOM    260  CA  GLU   151     -12.486  -8.962  -5.073  1.00 15.00      B   
ATOM    261  CB  GLU   151     -13.454 -10.006  -5.622  1.00 15.00      B   
ATOM    262  CG  GLU   151     -14.042 -10.917  -4.561  1.00 15.00      B   
ATOM    263  CD  GLU   151     -14.916 -12.001  -5.148  1.00 15.00      B   
ATOM    264  OE1 GLU   151     -14.429 -12.767  -6.007  1.00 15.00      B   
ATOM    265  OE2 GLU   151     -16.094 -12.098  -4.746  1.00 15.00      B   
ATOM    266  C   GLU   151     -11.700  -8.320  -6.209  1.00 15.00      B   
ATOM    267  O   GLU   151     -10.496  -8.544  -6.353  1.00 15.00      B   
ATOM    268  N   ASN   152     -12.387  -7.511  -7.006  1.00 15.00      B   
ATOM    269  HN  ASN   152     -13.344  -7.378  -6.841  1.00 15.00      B   
ATOM    270  CA  ASN   152     -11.756  -6.816  -8.120  1.00 15.00      B   
ATOM    271  CB  ASN   152     -12.799  -6.090  -8.975  1.00 15.00      B   
ATOM    272  CG  ASN   152     -12.242  -5.610 -10.303  1.00 15.00      B   
ATOM    273  OD1 ASN   152     -11.320  -6.207 -10.858  1.00 15.00      B   
ATOM    274  ND2 ASN   152     -12.806  -4.532 -10.829  1.00 15.00      B   
ATOM    275 HD21 ASN   152     -13.542  -4.109 -10.339  1.00 15.00      B   
ATOM    276 HD22 ASN   152     -12.464  -4.202 -11.686  1.00 15.00      B   
ATOM    277  C   ASN   152     -10.725  -5.829  -7.591  1.00 15.00      B   
ATOM    278  O   ASN   152      -9.686  -5.613  -8.207  1.00 15.00      B   
ATOM    279  N   LEU   153     -11.027  -5.245  -6.434  1.00 15.00      B   
ATOM    280  HN  LEU   153     -11.880  -5.465  -6.004  1.00 15.00      B   
ATOM    281  CA  LEU   153     -10.139  -4.292  -5.783  1.00 15.00      B   
ATOM    282  CB  LEU   153     -10.775  -3.811  -4.473  1.00 15.00      B   
ATOM    283  CG  LEU   153      -9.819  -3.288  -3.398  1.00 15.00      B   
ATOM    284  CD1 LEU   153      -9.578  -1.796  -3.566  1.00 15.00      B   
ATOM    285  CD2 LEU   153     -10.344  -3.606  -2.006  1.00 15.00      B   
ATOM    286  C   LEU   153      -8.780  -4.925  -5.499  1.00 15.00      B   
ATOM    287  O   LEU   153      -7.738  -4.348  -5.809  1.00 15.00      B   
ATOM    288  N   ALA   154      -8.800  -6.125  -4.935  1.00 15.00      B   
ATOM    289  HN  ALA   154      -9.663  -6.544  -4.734  1.00 15.00      B   
ATOM    290  CA  ALA   154      -7.574  -6.837  -4.606  1.00 15.00      B   
ATOM    291  CB  ALA   154      -7.904  -8.143  -3.897  1.00 15.00      B   
ATOM    292  C   ALA   154      -6.735  -7.103  -5.853  1.00 15.00      B   
ATOM    293  O   ALA   154      -5.523  -6.872  -5.863  1.00 15.00      B   
ATOM    294  N   GLN   155      -7.393  -7.569  -6.908  1.00 15.00      B   
ATOM    295  HN  GLN   155      -8.361  -7.710  -6.844  1.00 15.00      B   
ATOM    296  CA  GLN   155      -6.711  -7.876  -8.158  1.00 15.00      B   
ATOM    297  CB  GLN   155      -7.597  -8.707  -9.085  1.00 15.00      B   
ATOM    298  CG  GLN   155      -7.569 -10.197  -8.777  1.00 15.00      B   
ATOM    299  CD  GLN   155      -6.193 -10.802  -8.977  1.00 15.00      B   
ATOM    300  OE1 GLN   155      -5.879 -11.320 -10.049  1.00 15.00      B   
ATOM    301  NE2 GLN   155      -5.363 -10.739  -7.949  1.00 15.00      B   
ATOM    302 HE21 GLN   155      -5.678 -10.311  -7.126  1.00 15.00      B   
ATOM    303 HE22 GLN   155      -4.467 -11.123  -8.053  1.00 15.00      B   
ATOM    304  C   GLN   155      -6.181  -6.627  -8.861  1.00 15.00      B   
ATOM    305  O   GLN   155      -5.023  -6.593  -9.279  1.00 15.00      B   
ATOM    306  N   THR   156      -7.015  -5.599  -8.974  1.00 15.00      B   
ATOM    307  HN  THR   156      -7.922  -5.674  -8.611  1.00 15.00      B   
ATOM    308  CA  THR   156      -6.605  -4.359  -9.629  1.00 15.00      B   
ATOM    309  CB  THR   156      -7.758  -3.340  -9.732  1.00 15.00      B   
ATOM    310  OG1 THR   156      -8.477  -3.299  -8.494  1.00 15.00      B   
ATOM    311  HG1 THR   156      -9.409  -3.149  -8.669  1.00 15.00      B   
ATOM    312  CG2 THR   156      -8.713  -3.728 -10.847  1.00 15.00      B   
ATOM    313  C   THR   156      -5.411  -3.734  -8.911  1.00 15.00      B   
ATOM    314  O   THR   156      -4.456  -3.280  -9.547  1.00 15.00      B   
ATOM    315  N   LEU   157      -5.465  -3.730  -7.582  1.00 15.00      B   
ATOM    316  HN  LEU   157      -6.254  -4.104  -7.137  1.00 15.00      B   
ATOM    317  CA  LEU   157      -4.385  -3.186  -6.769  1.00 15.00      B   
ATOM    318  CB  LEU   157      -4.761  -3.225  -5.289  1.00 15.00      B   
ATOM    319  CG  LEU   157      -5.079  -1.880  -4.635  1.00 15.00      B   
ATOM    320  CD1 LEU   157      -6.284  -1.233  -5.290  1.00 15.00      B   
ATOM    321  CD2 LEU   157      -5.309  -2.050  -3.143  1.00 15.00      B   
ATOM    322  C   LEU   157      -3.118  -3.996  -6.994  1.00 15.00      B   
ATOM    323  O   LEU   157      -2.049  -3.439  -7.221  1.00 15.00      B   
ATOM    324  N   GLU   158      -3.265  -5.316  -6.943  1.00 15.00      B   
ATOM    325  HN  GLU   158      -4.155  -5.684  -6.763  1.00 15.00      B   
ATOM    326  CA  GLU   158      -2.155  -6.236  -7.144  1.00 15.00      B   
ATOM    327  CB  GLU   158      -2.674  -7.672  -7.073  1.00 15.00      B   
ATOM    328  CG  GLU   158      -1.623  -8.747  -7.254  1.00 15.00      B   
ATOM    329  CD  GLU   158      -2.222 -10.129  -7.139  1.00 15.00      B   
ATOM    330  OE1 GLU   158      -2.584 -10.714  -8.178  1.00 15.00      B   
ATOM    331  OE2 GLU   158      -2.348 -10.633  -6.002  1.00 15.00      B   
ATOM    332  C   GLU   158      -1.479  -5.986  -8.491  1.00 15.00      B   
ATOM    333  O   GLU   158      -0.257  -5.828  -8.568  1.00 15.00      B   
ATOM    334  N   GLU   159      -2.290  -5.934  -9.543  1.00 15.00      B   
ATOM    335  HN  GLU   159      -3.253  -6.056  -9.406  1.00 15.00      B   
ATOM    336  CA  GLU   159      -1.794  -5.701 -10.892  1.00 15.00      B   
ATOM    337  CB  GLU   159      -2.961  -5.727 -11.880  1.00 15.00      B   
ATOM    338  CG  GLU   159      -2.548  -5.726 -13.340  1.00 15.00      B   
ATOM    339  CD  GLU   159      -3.738  -5.740 -14.276  1.00 15.00      B   
ATOM    340  OE1 GLU   159      -4.652  -6.558 -14.069  1.00 15.00      B   
ATOM    341  OE2 GLU   159      -3.762  -4.935 -15.231  1.00 15.00      B   
ATOM    342  C   GLU   159      -1.065  -4.363 -10.978  1.00 15.00      B   
ATOM    343  O   GLU   159       0.024  -4.273 -11.550  1.00 15.00      B   
ATOM    344  N   MET   160      -1.669  -3.331 -10.395  1.00 15.00      B   
ATOM    345  HN  MET   160      -2.530  -3.473  -9.948  1.00 15.00      B   
ATOM    346  CA  MET   160      -1.086  -1.996 -10.403  1.00 15.00      B   
ATOM    347  CB  MET   160      -2.071  -0.973  -9.831  1.00 15.00      B   
ATOM    348  CG  MET   160      -1.574   0.464  -9.885  1.00 15.00      B   
ATOM    349  SD  MET   160      -2.829   1.663  -9.387  1.00 15.00      B   
ATOM    350  CE  MET   160      -3.998   1.509 -10.733  1.00 15.00      B   
ATOM    351  C   MET   160       0.231  -1.956  -9.635  1.00 15.00      B   
ATOM    352  O   MET   160       1.202  -1.353 -10.089  1.00 15.00      B   
ATOM    353  N   PHE   161       0.268  -2.613  -8.477  1.00 15.00      B   
ATOM    354  HN  PHE   161      -0.534  -3.086  -8.170  1.00 15.00      B   
ATOM    355  CA  PHE   161       1.473  -2.647  -7.653  1.00 15.00      B   
ATOM    356  CB  PHE   161       1.203  -3.316  -6.300  1.00 15.00      B   
ATOM    357  CG  PHE   161       0.226  -2.579  -5.422  1.00 15.00      B   
ATOM    358  CD1 PHE   161      -0.123  -1.264  -5.687  1.00 15.00      B   
ATOM    359  CD2 PHE   161      -0.351  -3.210  -4.334  1.00 15.00      B   
ATOM    360  CE1 PHE   161      -1.025  -0.594  -4.886  1.00 15.00      B   
ATOM    361  CE2 PHE   161      -1.253  -2.546  -3.528  1.00 15.00      B   
ATOM    362  CZ  PHE   161      -1.592  -1.236  -3.803  1.00 15.00      B   
ATOM    363  C   PHE   161       2.601  -3.369  -8.381  1.00 15.00      B   
ATOM    364  O   PHE   161       3.758  -2.940  -8.337  1.00 15.00      B   
ATOM    365  N   PHE   162       2.260  -4.464  -9.059  1.00 15.00      B   
ATOM    366  HN  PHE   162       1.325  -4.759  -9.054  1.00 15.00      B   
ATOM    367  CA  PHE   162       3.244  -5.233  -9.807  1.00 15.00      B   
ATOM    368  CB  PHE   162       2.653  -6.559 -10.287  1.00 15.00      B   
ATOM    369  CG  PHE   162       3.689  -7.567 -10.694  1.00 15.00      B   
ATOM    370  CD1 PHE   162       4.581  -8.076  -9.765  1.00 15.00      B   
ATOM    371  CD2 PHE   162       3.772  -8.008 -12.004  1.00 15.00      B   
ATOM    372  CE1 PHE   162       5.538  -9.005 -10.135  1.00 15.00      B   
ATOM    373  CE2 PHE   162       4.724  -8.936 -12.382  1.00 15.00      B   
ATOM    374  CZ  PHE   162       5.609  -9.435 -11.447  1.00 15.00      B   
ATOM    375  C   PHE   162       3.749  -4.415 -10.990  1.00 15.00      B   
ATOM    376  O   PHE   162       4.924  -4.482 -11.351  1.00 15.00      B   
ATOM    377  N   GLY   163       2.853  -3.634 -11.581  1.00 15.00      B   
ATOM    378  HN  GLY   163       1.929  -3.631 -11.255  1.00 15.00      B   
ATOM    379  CA  GLY   163       3.225  -2.791 -12.696  1.00 15.00      B   
ATOM    380  C   GLY   163       4.084  -1.629 -12.245  1.00 15.00      B   
ATOM    381  O   GLY   163       5.012  -1.225 -12.943  1.00 15.00      B   
ATOM    382  N   MET   164       3.765  -1.093 -11.070  1.00 15.00      B   
ATOM    383  HN  MET   164       3.004  -1.461 -10.575  1.00 15.00      B   
ATOM    384  CA  MET   164       4.507   0.025 -10.490  1.00 15.00      B   
ATOM    385  CB  MET   164       3.832   0.479  -9.188  1.00 15.00      B   
ATOM    386  CG  MET   164       4.632   1.475  -8.363  1.00 15.00      B   
ATOM    387  SD  MET   164       4.777   3.094  -9.142  1.00 15.00      B   
ATOM    388  CE  MET   164       5.538   4.031  -7.815  1.00 15.00      B   
ATOM    389  C   MET   164       5.958  -0.369 -10.222  1.00 15.00      B   
ATOM    390  O   MET   164       6.874   0.440 -10.380  1.00 15.00      B   
ATOM    391  N   THR   165       6.158  -1.619  -9.823  1.00 15.00      B   
ATOM    392  HN  THR   165       5.388  -2.215  -9.714  1.00 15.00      B   
ATOM    393  CA  THR   165       7.492  -2.126  -9.544  1.00 15.00      B   
ATOM    394  CB  THR   165       7.461  -3.229  -8.463  1.00 15.00      B   
ATOM    395  OG1 THR   165       6.271  -4.025  -8.602  1.00 15.00      B   
ATOM    396  HG1 THR   165       6.424  -4.720  -9.246  1.00 15.00      B   
ATOM    397  CG2 THR   165       7.493  -2.617  -7.070  1.00 15.00      B   
ATOM    398  C   THR   165       8.142  -2.657 -10.826  1.00 15.00      B   
ATOM    399  O   THR   165       9.346  -2.939 -10.866  1.00 15.00      B   
ATOM    400  N   GLY   166       7.331  -2.780 -11.872  1.00 15.00      B   
ATOM    401  HN  GLY   166       6.388  -2.534 -11.772  1.00 15.00      B   
ATOM    402  CA  GLY   166       7.807  -3.267 -13.152  1.00 15.00      B   
ATOM    403  C   GLY   166       8.526  -2.195 -13.944  1.00 15.00      B   
ATOM    404  O   GLY   166       7.923  -1.481 -14.751  1.00 15.00      B   
ATOM    405  N   THR   167       9.819  -2.079 -13.710  1.00 15.00      B   
ATOM    406  HN  THR   167      10.239  -2.672 -13.053  1.00 15.00      B   
ATOM    407  CA  THR   167      10.635  -1.099 -14.398  1.00 15.00      B   
ATOM    408  CB  THR   167      10.932   0.112 -13.485  1.00 15.00      B   
ATOM    409  OG1 THR   167      11.662   1.108 -14.209  1.00 15.00      B   
ATOM    410  HG1 THR   167      12.595   0.881 -14.214  1.00 15.00      B   
ATOM    411  CG2 THR   167      11.724  -0.306 -12.256  1.00 15.00      B   
ATOM    412  C   THR   167      11.938  -1.748 -14.867  1.00 15.00      B   
ATOM    413  O   THR   167      12.237  -2.888 -14.498  1.00 15.00      B   
ATOM    414  N   THR   168      12.698  -1.033 -15.686  1.00 15.00      B   
ATOM    415  HN  THR   168      12.402  -0.138 -15.952  1.00 15.00      B   
ATOM    416  CA  THR   168      13.960  -1.543 -16.200  1.00 15.00      B   
ATOM    417  CB  THR   168      14.563  -0.611 -17.276  1.00 15.00      B   
ATOM    418  OG1 THR   168      15.894  -1.027 -17.599  1.00 15.00      B   
ATOM    419  HG1 THR   168      16.006  -1.952 -17.367  1.00 15.00      B   
ATOM    420  CG2 THR   168      14.575   0.841 -16.814  1.00 15.00      B   
ATOM    421  C   THR   168      14.964  -1.796 -15.072  1.00 15.00      B   
ATOM    422  O   THR   168      15.622  -2.836 -15.037  1.00 15.00      B   
ATOM    423  N   CYS   169      15.060  -0.858 -14.140  1.00 15.00      B   
ATOM    424  HN  CYS   169      14.501  -0.056 -14.210  1.00 15.00      B   
ATOM    425  CA  CYS   169      15.974  -0.989 -13.015  1.00 15.00      B   
ATOM    426  CB  CYS   169      16.562   0.377 -12.660  1.00 15.00      B   
ATOM    427  SG  CYS   169      17.151   1.325 -14.085  1.00 15.00      B   
ATOM    428  HG  CYS   169      18.225   2.004 -13.709  1.00 15.00      B   
ATOM    429  C   CYS   169      15.252  -1.594 -11.814  1.00 15.00      B   
ATOM    430  O   CYS   169      15.075  -0.943 -10.781  1.00 15.00      B   
ATOM    431  N   ARG   170      14.825  -2.842 -11.963  1.00 15.00      B   
ATOM    432  HN  ARG   170      14.994  -3.306 -12.810  1.00 15.00      B   
ATOM    433  CA  ARG   170      14.112  -3.541 -10.902  1.00 15.00      B   
ATOM    434  CB  ARG   170      13.217  -4.638 -11.486  1.00 15.00      B   
ATOM    435  CG  ARG   170      12.209  -5.207 -10.500  1.00 15.00      B   
ATOM    436  CD  ARG   170      11.397  -6.330 -11.123  1.00 15.00      B   
ATOM    437  NE  ARG   170      10.005  -6.299 -10.682  1.00 15.00      B   
ATOM    438  HE  ARG   170       9.838  -6.236  -9.718  1.00 15.00      B   
ATOM    439  CZ  ARG   170       8.964  -6.351 -11.505  1.00 15.00      B   
ATOM    440  NH1 ARG   170       9.158  -6.437 -12.815  1.00 15.00      B   
ATOM    441 HH11 ARG   170      10.125  -6.464 -13.197  1.00 15.00      B   
ATOM    442 HH12 ARG   170       8.343  -6.478 -13.460  1.00 15.00      B   
ATOM    443  NH2 ARG   170       7.731  -6.299 -11.018  1.00 15.00      B   
ATOM    444 HH21 ARG   170       6.915  -6.340 -11.662  1.00 15.00      B   
ATOM    445 HH22 ARG   170       7.580  -6.218  -9.992  1.00 15.00      B   
ATOM    446  C   ARG   170      15.079  -4.142  -9.892  1.00 15.00      B   
ATOM    447  O   ARG   170      16.137  -4.665 -10.260  1.00 15.00      B   
ATOM    448  N   GLU   171      14.712  -4.061  -8.624  1.00 15.00      B   
ATOM    449  HN  GLU   171      13.865  -3.620  -8.402  1.00 15.00      B   
ATOM    450  CA  GLU   171      15.525  -4.606  -7.548  1.00 15.00      B   
ATOM    451  CB  GLU   171      15.210  -3.886  -6.236  1.00 15.00      B   
ATOM    452  CG  GLU   171      16.397  -3.154  -5.631  1.00 15.00      B   
ATOM    453  CD  GLU   171      17.593  -4.060  -5.421  1.00 15.00      B   
ATOM    454  OE1 GLU   171      17.428  -5.148  -4.831  1.00 15.00      B   
ATOM    455  OE2 GLU   171      18.706  -3.690  -5.850  1.00 15.00      B   
ATOM    456  C   GLU   171      15.270  -6.105  -7.398  1.00 15.00      B   
ATOM    457  O   GLU   171      14.636  -6.725  -8.255  1.00 15.00      B   
ATOM    458  N   LYS   172      15.772  -6.681  -6.319  1.00 15.00      B   
ATOM    459  HN  LYS   172      16.276  -6.137  -5.678  1.00 15.00      B   
ATOM    460  CA  LYS   172      15.596  -8.102  -6.058  1.00 15.00      B   
ATOM    461  CB  LYS   172      16.666  -8.598  -5.083  1.00 15.00      B   
ATOM    462  CG  LYS   172      18.079  -8.567  -5.645  1.00 15.00      B   
ATOM    463  CD  LYS   172      19.117  -8.903  -4.585  1.00 15.00      B   
ATOM    464  CE  LYS   172      19.240  -7.799  -3.543  1.00 15.00      B   
ATOM    465  NZ  LYS   172      19.586  -6.487  -4.152  1.00 15.00      B   
ATOM    466  HZ1 LYS   172      18.850  -6.202  -4.830  1.00 15.00      B   
ATOM    467  HZ2 LYS   172      20.495  -6.553  -4.652  1.00 15.00      B   
ATOM    468  HZ3 LYS   172      19.662  -5.759  -3.413  1.00 15.00      B   
ATOM    469  C   LYS   172      14.201  -8.373  -5.500  1.00 15.00      B   
ATOM    470  O   LYS   172      13.529  -7.456  -5.021  1.00 15.00      B   
ATOM    471  N   VAL   173      13.777  -9.631  -5.550  1.00 15.00      B   
ATOM    472  HN  VAL   173      14.365 -10.320  -5.925  1.00 15.00      B   
ATOM    473  CA  VAL   173      12.458 -10.011  -5.060  1.00 15.00      B   
ATOM    474  CB  VAL   173      11.923 -11.297  -5.730  1.00 15.00      B   
ATOM    475  CG1 VAL   173      11.489 -11.010  -7.159  1.00 15.00      B   
ATOM    476  CG2 VAL   173      12.971 -12.399  -5.703  1.00 15.00      B   
ATOM    477  C   VAL   173      12.433 -10.145  -3.535  1.00 15.00      B   
ATOM    478  O   VAL   173      12.060 -11.186  -2.986  1.00 15.00      B   
ATOM    479  N   LYS   174      12.831  -9.071  -2.863  1.00 15.00      B   
ATOM    480  HN  LYS   174      13.118  -8.278  -3.363  1.00 15.00      B   
ATOM    481  CA  LYS   174      12.855  -9.033  -1.405  1.00 15.00      B   
ATOM    482  CB  LYS   174      13.486  -7.739  -0.879  1.00 15.00      B   
ATOM    483  CG  LYS   174      15.007  -7.745  -0.864  1.00 15.00      B   
ATOM    484  CD  LYS   174      15.561  -6.494  -0.202  1.00 15.00      B   
ATOM    485  CE  LYS   174      17.068  -6.574  -0.023  1.00 15.00      B   
ATOM    486  NZ  LYS   174      17.459  -7.617   0.961  1.00 15.00      B   
ATOM    487  HZ1 LYS   174      18.485  -7.585   1.128  1.00 15.00      B   
ATOM    488  HZ2 LYS   174      17.208  -8.560   0.601  1.00 15.00      B   
ATOM    489  HZ3 LYS   174      16.966  -7.460   1.862  1.00 15.00      B   
ATOM    490  C   LYS   174      11.475  -9.270  -0.777  1.00 15.00      B   
ATOM    491  O   LYS   174      11.364 -10.073   0.142  1.00 15.00      B   
ATOM    492  N   PRO   175      10.405  -8.581  -1.253  1.00 15.00      B   
ATOM    493  CA  PRO   175       9.047  -8.750  -0.709  1.00 15.00      B   
ATOM    494  CB  PRO   175       8.166  -8.019  -1.720  1.00 15.00      B   
ATOM    495  CG  PRO   175       9.050  -6.961  -2.275  1.00 15.00      B   
ATOM    496  CD  PRO   175      10.426  -7.561  -2.327  1.00 15.00      B   
ATOM    497  C   PRO   175       8.615 -10.214  -0.599  1.00 15.00      B   
ATOM    498  O   PRO   175       7.926 -10.589   0.349  1.00 15.00      B   
ATOM    499  N   LEU   176       9.030 -11.035  -1.559  1.00 15.00      B   
ATOM    500  HN  LEU   176       9.585 -10.682  -2.285  1.00 15.00      B   
ATOM    501  CA  LEU   176       8.676 -12.452  -1.554  1.00 15.00      B   
ATOM    502  CB  LEU   176       9.153 -13.138  -2.836  1.00 15.00      B   
ATOM    503  CG  LEU   176       8.415 -12.759  -4.122  1.00 15.00      B   
ATOM    504  CD1 LEU   176       8.927 -13.583  -5.292  1.00 15.00      B   
ATOM    505  CD2 LEU   176       6.914 -12.947  -3.952  1.00 15.00      B   
ATOM    506  C   LEU   176       9.256 -13.155  -0.331  1.00 15.00      B   
ATOM    507  O   LEU   176       8.528 -13.779   0.442  1.00 15.00      B   
ATOM    508  N   ARG   177      10.567 -13.029  -0.151  1.00 15.00      B   
ATOM    509  HN  ARG   177      11.089 -12.509  -0.797  1.00 15.00      B   
ATOM    510  CA  ARG   177      11.252 -13.644   0.982  1.00 15.00      B   
ATOM    511  CB  ARG   177      12.772 -13.493   0.844  1.00 15.00      B   
ATOM    512  CG  ARG   177      13.368 -14.080  -0.426  1.00 15.00      B   
ATOM    513  CD  ARG   177      14.874 -13.880  -0.453  1.00 15.00      B   
ATOM    514  NE  ARG   177      15.483 -14.359  -1.695  1.00 15.00      B   
ATOM    515  HE  ARG   177      14.911 -14.407  -2.490  1.00 15.00      B   
ATOM    516  CZ  ARG   177      16.760 -14.730  -1.803  1.00 15.00      B   
ATOM    517  NH1 ARG   177      17.568 -14.676  -0.751  1.00 15.00      B   
ATOM    518 HH11 ARG   177      18.562 -14.967  -0.843  1.00 15.00      B   
ATOM    519 HH12 ARG   177      17.207 -14.343   0.166  1.00 15.00      B   
ATOM    520  NH2 ARG   177      17.230 -15.154  -2.967  1.00 15.00      B   
ATOM    521 HH21 ARG   177      16.604 -15.197  -3.796  1.00 15.00      B   
ATOM    522 HH22 ARG   177      18.225 -15.443  -3.052  1.00 15.00      B   
ATOM    523  C   ARG   177      10.801 -12.992   2.284  1.00 15.00      B   
ATOM    524  O   ARG   177      10.752 -13.629   3.335  1.00 15.00      B   
ATOM    525  N   LEU   178      10.479 -11.715   2.196  1.00 15.00      B   
ATOM    526  HN  LEU   178      10.543 -11.271   1.325  1.00 15.00      B   
ATOM    527  CA  LEU   178      10.034 -10.944   3.342  1.00 15.00      B   
ATOM    528  CB  LEU   178       9.894  -9.475   2.949  1.00 15.00      B   
ATOM    529  CG  LEU   178       9.573  -8.507   4.077  1.00 15.00      B   
ATOM    530  CD1 LEU   178      10.827  -8.190   4.876  1.00 15.00      B   
ATOM    531  CD2 LEU   178       8.937  -7.241   3.527  1.00 15.00      B   
ATOM    532  C   LEU   178       8.707 -11.458   3.889  1.00 15.00      B   
ATOM    533  O   LEU   178       8.599 -11.773   5.073  1.00 15.00      B   
ATOM    534  N   LEU   179       7.705 -11.545   3.023  1.00 15.00      B   
ATOM    535  HN  LEU   179       7.860 -11.294   2.088  1.00 15.00      B   
ATOM    536  CA  LEU   179       6.379 -12.004   3.423  1.00 15.00      B   
ATOM    537  CB  LEU   179       5.367 -11.797   2.294  1.00 15.00      B   
ATOM    538  CG  LEU   179       5.072 -10.344   1.911  1.00 15.00      B   
ATOM    539  CD1 LEU   179       4.064 -10.282   0.775  1.00 15.00      B   
ATOM    540  CD2 LEU   179       4.577  -9.556   3.116  1.00 15.00      B   
ATOM    541  C   LEU   179       6.390 -13.462   3.865  1.00 15.00      B   
ATOM    542  O   LEU   179       5.711 -13.833   4.826  1.00 15.00      B   
ATOM    543  N   ASP   180       7.154 -14.284   3.157  1.00 15.00      B   
ATOM    544  HN  ASP   180       7.665 -13.929   2.400  1.00 15.00      B   
ATOM    545  CA  ASP   180       7.253 -15.705   3.478  1.00 15.00      B   
ATOM    546  CB  ASP   180       7.986 -16.459   2.365  1.00 15.00      B   
ATOM    547  CG  ASP   180       8.343 -17.879   2.752  1.00 15.00      B   
ATOM    548  OD1 ASP   180       7.426 -18.686   3.013  1.00 15.00      B   
ATOM    549  OD2 ASP   180       9.550 -18.201   2.789  1.00 15.00      B   
ATOM    550  C   ASP   180       7.956 -15.918   4.814  1.00 15.00      B   
ATOM    551  O   ASP   180       7.473 -16.663   5.670  1.00 15.00      B   
ATOM    552  N   GLY   181       9.086 -15.244   4.993  1.00 15.00      B   
ATOM    553  HN  GLY   181       9.408 -14.652   4.282  1.00 15.00      B   
ATOM    554  CA  GLY   181       9.844 -15.373   6.220  1.00 15.00      B   
ATOM    555  C   GLY   181       9.161 -14.715   7.405  1.00 15.00      B   
ATOM    556  O   GLY   181       8.956 -15.346   8.440  1.00 15.00      B   
ATOM    557  N   SER   182       8.798 -13.452   7.249  1.00 15.00      B   
ATOM    558  HN  SER   182       8.974 -13.006   6.394  1.00 15.00      B   
ATOM    559  CA  SER   182       8.144 -12.710   8.314  1.00 15.00      B   
ATOM    560  CB  SER   182       8.926 -11.431   8.636  1.00 15.00      B   
ATOM    561  OG  SER   182       8.487 -10.839   9.852  1.00 15.00      B   
ATOM    562  HG  SER   182       7.615 -10.457   9.726  1.00 15.00      B   
ATOM    563  C   SER   182       6.703 -12.382   7.942  1.00 15.00      B   
ATOM    564  O   SER   182       6.424 -11.365   7.301  1.00 15.00      B   
ATOM    565  N   SER   183       5.793 -13.255   8.345  1.00 15.00      B   
ATOM    566  HN  SER   183       6.083 -14.050   8.840  1.00 15.00      B   
ATOM    567  CA  SER   183       4.373 -13.069   8.075  1.00 15.00      B   
ATOM    568  CB  SER   183       3.712 -14.426   7.836  1.00 15.00      B   
ATOM    569  OG  SER   183       4.452 -15.198   6.900  1.00 15.00      B   
ATOM    570  HG  SER   183       5.384 -14.977   6.968  1.00 15.00      B   
ATOM    571  C   SER   183       3.714 -12.359   9.254  1.00 15.00      B   
ATOM    572  O   SER   183       2.491 -12.269   9.347  1.00 15.00      B   
ATOM    573  N   ASP   184       4.553 -11.860  10.152  1.00 15.00      B   
ATOM    574  HN  ASP   184       5.516 -11.971  10.007  1.00 15.00      B   
ATOM    575  CA  ASP   184       4.104 -11.153  11.345  1.00 15.00      B   
ATOM    576  CB  ASP   184       5.316 -10.785  12.201  1.00 15.00      B   
ATOM    577  CG  ASP   184       4.942 -10.229  13.559  1.00 15.00      B   
ATOM    578  OD1 ASP   184       4.238 -10.929  14.319  1.00 15.00      B   
ATOM    579  OD2 ASP   184       5.379  -9.108  13.889  1.00 15.00      B   
ATOM    580  C   ASP   184       3.337  -9.889  10.976  1.00 15.00      B   
ATOM    581  O   ASP   184       2.330  -9.555  11.599  1.00 15.00      B   
ATOM    582  N   PHE   185       3.811  -9.201   9.946  1.00 15.00      B   
ATOM    583  HN  PHE   185       4.606  -9.530   9.477  1.00 15.00      B   
ATOM    584  CA  PHE   185       3.181  -7.970   9.495  1.00 15.00      B   
ATOM    585  CB  PHE   185       4.227  -6.994   8.958  1.00 15.00      B   
ATOM    586  CG  PHE   185       4.739  -6.033   9.991  1.00 15.00      B   
ATOM    587  CD1 PHE   185       5.166  -6.485  11.228  1.00 15.00      B   
ATOM    588  CD2 PHE   185       4.790  -4.677   9.725  1.00 15.00      B   
ATOM    589  CE1 PHE   185       5.635  -5.600  12.180  1.00 15.00      B   
ATOM    590  CE2 PHE   185       5.259  -3.786  10.671  1.00 15.00      B   
ATOM    591  CZ  PHE   185       5.682  -4.248  11.902  1.00 15.00      B   
ATOM    592  C   PHE   185       2.126  -8.248   8.435  1.00 15.00      B   
ATOM    593  O   PHE   185       2.309  -9.107   7.566  1.00 15.00      B   
ATOM    594  N   VAL   186       1.019  -7.527   8.519  1.00 15.00      B   
ATOM    595  HN  VAL   186       0.934  -6.870   9.242  1.00 15.00      B   
ATOM    596  CA  VAL   186      -0.078  -7.679   7.570  1.00 15.00      B   
ATOM    597  CB  VAL   186      -1.374  -8.161   8.258  1.00 15.00      B   
ATOM    598  CG1 VAL   186      -1.223  -9.595   8.745  1.00 15.00      B   
ATOM    599  CG2 VAL   186      -1.749  -7.239   9.410  1.00 15.00      B   
ATOM    600  C   VAL   186      -0.349  -6.361   6.855  1.00 15.00      B   
ATOM    601  O   VAL   186       0.057  -5.298   7.327  1.00 15.00      B   
ATOM    602  N   LEU   187      -1.040  -6.429   5.726  1.00 15.00      B   
ATOM    603  HN  LEU   187      -1.346  -7.303   5.404  1.00 15.00      B   
ATOM    604  CA  LEU   187      -1.355  -5.237   4.954  1.00 15.00      B   
ATOM    605  CB  LEU   187      -1.683  -5.589   3.497  1.00 15.00      B   
ATOM    606  CG  LEU   187      -0.493  -5.715   2.537  1.00 15.00      B   
ATOM    607  CD1 LEU   187       0.380  -6.907   2.899  1.00 15.00      B   
ATOM    608  CD2 LEU   187      -0.976  -5.827   1.101  1.00 15.00      B   
ATOM    609  C   LEU   187      -2.501  -4.460   5.590  1.00 15.00      B   
ATOM    610  O   LEU   187      -3.643  -4.923   5.617  1.00 15.00      B   
ATOM    611  N   THR   188      -2.188  -3.278   6.097  1.00 15.00      B   
ATOM    612  HN  THR   188      -1.261  -2.967   6.037  1.00 15.00      B   
ATOM    613  CA  THR   188      -3.174  -2.427   6.739  1.00 15.00      B   
ATOM    614  CB  THR   188      -2.636  -1.935   8.092  1.00 15.00      B   
ATOM    615  OG1 THR   188      -1.242  -1.631   7.952  1.00 15.00      B   
ATOM    616  HG1 THR   188      -1.097  -0.700   8.136  1.00 15.00      B   
ATOM    617  CG2 THR   188      -2.808  -3.004   9.158  1.00 15.00      B   
ATOM    618  C   THR   188      -3.494  -1.219   5.863  1.00 15.00      B   
ATOM    619  O   THR   188      -2.925  -1.058   4.782  1.00 15.00      B   
ATOM    620  N   TYR   189      -4.416  -0.387   6.321  1.00 15.00      B   
ATOM    621  HN  TYR   189      -4.852  -0.583   7.176  1.00 15.00      B   
ATOM    622  CA  TYR   189      -4.801   0.812   5.590  1.00 15.00      B   
ATOM    623  CB  TYR   189      -5.953   0.538   4.615  1.00 15.00      B   
ATOM    624  CG  TYR   189      -7.049  -0.339   5.171  1.00 15.00      B   
ATOM    625  CD1 TYR   189      -8.026   0.174   6.014  1.00 15.00      B   
ATOM    626  CD2 TYR   189      -7.099  -1.687   4.855  1.00 15.00      B   
ATOM    627  CE1 TYR   189      -9.023  -0.637   6.525  1.00 15.00      B   
ATOM    628  CE2 TYR   189      -8.089  -2.501   5.356  1.00 15.00      B   
ATOM    629  CZ  TYR   189      -9.047  -1.976   6.189  1.00 15.00      B   
ATOM    630  OH  TYR   189     -10.028  -2.799   6.696  1.00 15.00      B   
ATOM    631  HH  TYR   189     -10.881  -2.365   6.620  1.00 15.00      B   
ATOM    632  C   TYR   189      -5.175   1.924   6.556  1.00 15.00      B   
ATOM    633  O   TYR   189      -5.405   1.675   7.742  1.00 15.00      B   
ATOM    634  N   GLU   190      -5.231   3.138   6.043  1.00 15.00      B   
ATOM    635  HN  GLU   190      -5.042   3.259   5.089  1.00 15.00      B   
ATOM    636  CA  GLU   190      -5.564   4.300   6.846  1.00 15.00      B   
ATOM    637  CB  GLU   190      -4.466   5.357   6.708  1.00 15.00      B   
ATOM    638  CG  GLU   190      -4.686   6.615   7.527  1.00 15.00      B   
ATOM    639  CD  GLU   190      -3.603   7.650   7.292  1.00 15.00      B   
ATOM    640  OE1 GLU   190      -2.449   7.413   7.705  1.00 15.00      B   
ATOM    641  OE2 GLU   190      -3.898   8.705   6.694  1.00 15.00      B   
ATOM    642  C   GLU   190      -6.906   4.872   6.416  1.00 15.00      B   
ATOM    643  O   GLU   190      -7.117   5.188   5.239  1.00 15.00      B   
ATOM    644  N   ASP   191      -7.812   4.993   7.369  1.00 15.00      B   
ATOM    645  HN  ASP   191      -7.584   4.717   8.281  1.00 15.00      B   
ATOM    646  CA  ASP   191      -9.139   5.525   7.102  1.00 15.00      B   
ATOM    647  CB  ASP   191     -10.185   4.833   7.982  1.00 15.00      B   
ATOM    648  CG  ASP   191     -10.322   5.477   9.346  1.00 15.00      B   
ATOM    649  OD1 ASP   191      -9.333   5.492  10.105  1.00 15.00      B   
ATOM    650  OD2 ASP   191     -11.421   5.984   9.653  1.00 15.00      B   
ATOM    651  C   ASP   191      -9.169   7.036   7.325  1.00 15.00      B   
ATOM    652  O   ASP   191      -8.140   7.654   7.605  1.00 15.00      B   
ATOM    653  N   LYS   192     -10.358   7.617   7.213  1.00 15.00      B   
ATOM    654  HN  LYS   192     -11.139   7.062   7.006  1.00 15.00      B   
ATOM    655  CA  LYS   192     -10.540   9.052   7.388  1.00 15.00      B   
ATOM    656  CB  LYS   192     -11.964   9.478   7.007  1.00 15.00      B   
ATOM    657  CG  LYS   192     -13.075   8.806   7.802  1.00 15.00      B   
ATOM    658  CD  LYS   192     -14.441   9.260   7.314  1.00 15.00      B   
ATOM    659  CE  LYS   192     -15.567   8.653   8.137  1.00 15.00      B   
ATOM    660  NZ  LYS   192     -15.577   9.153   9.537  1.00 15.00      B   
ATOM    661  HZ1 LYS   192     -16.359   8.717  10.067  1.00 15.00      B   
ATOM    662  HZ2 LYS   192     -15.700  10.185   9.547  1.00 15.00      B   
ATOM    663  HZ3 LYS   192     -14.679   8.918  10.007  1.00 15.00      B   
ATOM    664  C   LYS   192     -10.188   9.517   8.802  1.00 15.00      B   
ATOM    665  O   LYS   192      -9.766  10.658   8.994  1.00 15.00      B   
ATOM    666  N   GLU   193     -10.366   8.644   9.788  1.00 15.00      B   
ATOM    667  HN  GLU   193     -10.715   7.751   9.585  1.00 15.00      B   
ATOM    668  CA  GLU   193     -10.050   8.993  11.167  1.00 15.00      B   
ATOM    669  CB  GLU   193     -10.854   8.146  12.156  1.00 15.00      B   
ATOM    670  CG  GLU   193     -10.904   8.721  13.564  1.00 15.00      B   
ATOM    671  CD  GLU   193     -12.185   8.382  14.294  1.00 15.00      B   
ATOM    672  OE1 GLU   193     -13.187   9.108  14.110  1.00 15.00      B   
ATOM    673  OE2 GLU   193     -12.196   7.399  15.059  1.00 15.00      B   
ATOM    674  C   GLU   193      -8.547   8.873  11.423  1.00 15.00      B   
ATOM    675  O   GLU   193      -7.998   9.539  12.304  1.00 15.00      B   
ATOM    676  N   GLY   194      -7.886   8.018  10.651  1.00 15.00      B   
ATOM    677  HN  GLY   194      -8.375   7.499   9.979  1.00 15.00      B   
ATOM    678  CA  GLY   194      -6.456   7.848  10.793  1.00 15.00      B   
ATOM    679  C   GLY   194      -6.077   6.618  11.589  1.00 15.00      B   
ATOM    680  O   GLY   194      -5.039   6.602  12.253  1.00 15.00      B   
ATOM    681  N   ASP   195      -6.915   5.589  11.536  1.00 15.00      B   
ATOM    682  HN  ASP   195      -7.735   5.664  11.004  1.00 15.00      B   
ATOM    683  CA  ASP   195      -6.641   4.352  12.252  1.00 15.00      B   
ATOM    684  CB  ASP   195      -7.888   3.865  12.996  1.00 15.00      B   
ATOM    685  CG  ASP   195      -7.655   2.587  13.780  1.00 15.00      B   
ATOM    686  OD1 ASP   195      -8.450   1.638  13.622  1.00 15.00      B   
ATOM    687  OD2 ASP   195      -6.675   2.526  14.556  1.00 15.00      B   
ATOM    688  C   ASP   195      -6.143   3.287  11.283  1.00 15.00      B   
ATOM    689  O   ASP   195      -6.498   3.298  10.103  1.00 15.00      B   
ATOM    690  N   TRP   196      -5.312   2.381  11.775  1.00 15.00      B   
ATOM    691  HN  TRP   196      -5.060   2.427  12.721  1.00 15.00      B   
ATOM    692  CA  TRP   196      -4.765   1.320  10.945  1.00 15.00      B   
ATOM    693  CB  TRP   196      -3.274   1.125  11.232  1.00 15.00      B   
ATOM    694  CG  TRP   196      -2.444   2.333  10.923  1.00 15.00      B   
ATOM    695  CD1 TRP   196      -1.948   3.233  11.819  1.00 15.00      B   
ATOM    696  CD2 TRP   196      -2.013   2.775   9.630  1.00 15.00      B   
ATOM    697  NE1 TRP   196      -1.237   4.208  11.165  1.00 15.00      B   
ATOM    698  HE1 TRP   196      -0.786   4.966  11.592  1.00 15.00      B   
ATOM    699  CE2 TRP   196      -1.264   3.951   9.820  1.00 15.00      B   
ATOM    700  CE3 TRP   196      -2.192   2.292   8.331  1.00 15.00      B   
ATOM    701  CZ2 TRP   196      -0.687   4.647   8.761  1.00 15.00      B   
ATOM    702  CZ3 TRP   196      -1.620   2.983   7.282  1.00 15.00      B   
ATOM    703  CH2 TRP   196      -0.881   4.150   7.502  1.00 15.00      B   
ATOM    704  C   TRP   196      -5.522   0.015  11.160  1.00 15.00      B   
ATOM    705  O   TRP   196      -5.336  -0.669  12.170  1.00 15.00      B   
ATOM    706  N   MET   197      -6.393  -0.315  10.218  1.00 15.00      B   
ATOM    707  HN  MET   197      -6.515   0.280   9.449  1.00 15.00      B   
ATOM    708  CA  MET   197      -7.173  -1.540  10.299  1.00 15.00      B   
ATOM    709  CB  MET   197      -8.641  -1.273   9.958  1.00 15.00      B   
ATOM    710  CG  MET   197      -9.451  -0.689  11.102  1.00 15.00      B   
ATOM    711  SD  MET   197      -9.686  -1.861  12.452  1.00 15.00      B   
ATOM    712  CE  MET   197     -10.869  -0.975  13.463  1.00 15.00      B   
ATOM    713  C   MET   197      -6.598  -2.602   9.370  1.00 15.00      B   
ATOM    714  O   MET   197      -5.969  -2.275   8.358  1.00 15.00      B   
ATOM    715  N   LEU   198      -6.822  -3.866   9.711  1.00 15.00      B   
ATOM    716  HN  LEU   198      -7.343  -4.055  10.519  1.00 15.00      B   
ATOM    717  CA  LEU   198      -6.315  -4.983   8.917  1.00 15.00      B   
ATOM    718  CB  LEU   198      -6.376  -6.291   9.709  1.00 15.00      B   
ATOM    719  CG  LEU   198      -5.262  -6.517  10.740  1.00 15.00      B   
ATOM    720  CD1 LEU   198      -5.442  -5.620  11.957  1.00 15.00      B   
ATOM    721  CD2 LEU   198      -5.199  -7.979  11.152  1.00 15.00      B   
ATOM    722  C   LEU   198      -7.064  -5.112   7.592  1.00 15.00      B   
ATOM    723  O   LEU   198      -8.197  -4.646   7.472  1.00 15.00      B   
ATOM    724  N   VAL   199      -6.411  -5.756   6.618  1.00 15.00      B   
ATOM    725  HN  VAL   199      -5.521  -6.115   6.817  1.00 15.00      B   
ATOM    726  CA  VAL   199      -6.954  -5.956   5.266  1.00 15.00      B   
ATOM    727  CB  VAL   199      -6.148  -7.008   4.459  1.00 15.00      B   
ATOM    728  CG1 VAL   199      -5.990  -8.307   5.231  1.00 15.00      B   
ATOM    729  CG2 VAL   199      -6.765  -7.258   3.090  1.00 15.00      B   
ATOM    730  C   VAL   199      -8.457  -6.259   5.220  1.00 15.00      B   
ATOM    731  O   VAL   199      -9.196  -5.624   4.465  1.00 15.00      B   
ATOM    732  N   GLY   200      -8.907  -7.209   6.030  1.00 15.00      B   
ATOM    733  HN  GLY   200      -8.279  -7.675   6.621  1.00 15.00      B   
ATOM    734  CA  GLY   200     -10.313  -7.560   6.047  1.00 15.00      B   
ATOM    735  C   GLY   200     -10.942  -7.287   7.395  1.00 15.00      B   
ATOM    736  O   GLY   200     -11.622  -8.146   7.957  1.00 15.00      B   
ATOM    737  N   ASP   201     -10.718  -6.092   7.916  1.00 15.00      B   
ATOM    738  HN  ASP   201     -10.176  -5.446   7.416  1.00 15.00      B   
ATOM    739  CA  ASP   201     -11.258  -5.712   9.217  1.00 15.00      B   
ATOM    740  CB  ASP   201     -10.281  -4.806   9.966  1.00 15.00      B   
ATOM    741  CG  ASP   201     -10.113  -5.207  11.417  1.00 15.00      B   
ATOM    742  OD1 ASP   201     -11.129  -5.368  12.122  1.00 15.00      B   
ATOM    743  OD2 ASP   201      -8.955  -5.370  11.858  1.00 15.00      B   
ATOM    744  C   ASP   201     -12.612  -5.026   9.094  1.00 15.00      B   
ATOM    745  O   ASP   201     -13.642  -5.603   9.447  1.00 15.00      B   
ATOM    746  N   VAL   202     -12.607  -3.799   8.583  1.00 15.00      B   
ATOM    747  HN  VAL   202     -11.757  -3.400   8.303  1.00 15.00      B   
ATOM    748  CA  VAL   202     -13.838  -3.033   8.429  1.00 15.00      B   
ATOM    749  CB  VAL   202     -13.570  -1.518   8.263  1.00 15.00      B   
ATOM    750  CG1 VAL   202     -12.826  -0.970   9.471  1.00 15.00      B   
ATOM    751  CG2 VAL   202     -12.809  -1.223   6.978  1.00 15.00      B   
ATOM    752  C   VAL   202     -14.678  -3.545   7.259  1.00 15.00      B   
ATOM    753  O   VAL   202     -14.161  -4.192   6.345  1.00 15.00      B   
ATOM    754  N   PRO   203     -15.992  -3.279   7.290  1.00 15.00      B   
ATOM    755  CA  PRO   203     -16.914  -3.700   6.228  1.00 15.00      B   
ATOM    756  CB  PRO   203     -18.287  -3.234   6.730  1.00 15.00      B   
ATOM    757  CG  PRO   203     -18.109  -3.003   8.191  1.00 15.00      B   
ATOM    758  CD  PRO   203     -16.690  -2.558   8.367  1.00 15.00      B   
ATOM    759  C   PRO   203     -16.592  -3.017   4.905  1.00 15.00      B   
ATOM    760  O   PRO   203     -16.178  -1.857   4.885  1.00 15.00      B   
ATOM    761  N   TRP   204     -16.810  -3.731   3.806  1.00 15.00      B   
ATOM    762  HN  TRP   204     -17.169  -4.638   3.895  1.00 15.00      B   
ATOM    763  CA  TRP   204     -16.533  -3.212   2.469  1.00 15.00      B   
ATOM    764  CB  TRP   204     -16.869  -4.267   1.410  1.00 15.00      B   
ATOM    765  CG  TRP   204     -16.647  -3.825  -0.008  1.00 15.00      B   
ATOM    766  CD1 TRP   204     -17.500  -4.004  -1.057  1.00 15.00      B   
ATOM    767  CD2 TRP   204     -15.500  -3.140  -0.540  1.00 15.00      B   
ATOM    768  NE1 TRP   204     -16.963  -3.475  -2.201  1.00 15.00      B   
ATOM    769  HE1 TRP   204     -17.389  -3.479  -3.084  1.00 15.00      B   
ATOM    770  CE2 TRP   204     -15.737  -2.937  -1.911  1.00 15.00      B   
ATOM    771  CE3 TRP   204     -14.298  -2.678   0.010  1.00 15.00      B   
ATOM    772  CZ2 TRP   204     -14.822  -2.291  -2.741  1.00 15.00      B   
ATOM    773  CZ3 TRP   204     -13.392  -2.038  -0.815  1.00 15.00      B   
ATOM    774  CH2 TRP   204     -13.659  -1.852  -2.176  1.00 15.00      B   
ATOM    775  C   TRP   204     -17.285  -1.906   2.197  1.00 15.00      B   
ATOM    776  O   TRP   204     -16.734  -0.976   1.606  1.00 15.00      B   
ATOM    777  N   ARG   205     -18.531  -1.835   2.654  1.00 15.00      B   
ATOM    778  HN  ARG   205     -18.907  -2.605   3.130  1.00 15.00      B   
ATOM    779  CA  ARG   205     -19.358  -0.645   2.468  1.00 15.00      B   
ATOM    780  CB  ARG   205     -20.738  -0.840   3.095  1.00 15.00      B   
ATOM    781  CG  ARG   205     -21.653  -1.779   2.333  1.00 15.00      B   
ATOM    782  CD  ARG   205     -23.042  -1.790   2.947  1.00 15.00      B   
ATOM    783  NE  ARG   205     -23.610  -0.445   3.011  1.00 15.00      B   
ATOM    784  HE  ARG   205     -23.582   0.094   2.193  1.00 15.00      B   
ATOM    785  CZ  ARG   205     -24.158   0.087   4.103  1.00 15.00      B   
ATOM    786  NH1 ARG   205     -24.220  -0.610   5.228  1.00 15.00      B   
ATOM    787 HH11 ARG   205     -23.840  -1.577   5.262  1.00 15.00      B   
ATOM    788 HH12 ARG   205     -24.649  -0.190   6.077  1.00 15.00      B   
ATOM    789  NH2 ARG   205     -24.625   1.329   4.074  1.00 15.00      B   
ATOM    790 HH21 ARG   205     -25.053   1.744   4.926  1.00 15.00      B   
ATOM    791 HH22 ARG   205     -24.563   1.887   3.199  1.00 15.00      B   
ATOM    792  C   ARG   205     -18.699   0.588   3.075  1.00 15.00      B   
ATOM    793  O   ARG   205     -18.809   1.692   2.542  1.00 15.00      B   
ATOM    794  N   MET   206     -18.011   0.393   4.191  1.00 15.00      B   
ATOM    795  HN  MET   206     -17.958  -0.510   4.569  1.00 15.00      B   
ATOM    796  CA  MET   206     -17.334   1.487   4.867  1.00 15.00      B   
ATOM    797  CB  MET   206     -17.259   1.228   6.373  1.00 15.00      B   
ATOM    798  CG  MET   206     -18.193   2.094   7.204  1.00 15.00      B   
ATOM    799  SD  MET   206     -18.047   1.770   8.974  1.00 15.00      B   
ATOM    800  CE  MET   206     -19.166   3.005   9.629  1.00 15.00      B   
ATOM    801  C   MET   206     -15.935   1.673   4.301  1.00 15.00      B   
ATOM    802  O   MET   206     -15.433   2.796   4.218  1.00 15.00      B   
ATOM    803  N   PHE   207     -15.316   0.567   3.909  1.00 15.00      B   
ATOM    804  HN  PHE   207     -15.778  -0.293   3.998  1.00 15.00      B   
ATOM    805  CA  PHE   207     -13.973   0.592   3.351  1.00 15.00      B   
ATOM    806  CB  PHE   207     -13.448  -0.834   3.147  1.00 15.00      B   
ATOM    807  CG  PHE   207     -11.995  -0.920   2.768  1.00 15.00      B   
ATOM    808  CD1 PHE   207     -11.093   0.046   3.178  1.00 15.00      B   
ATOM    809  CD2 PHE   207     -11.531  -1.975   2.005  1.00 15.00      B   
ATOM    810  CE1 PHE   207      -9.760  -0.038   2.831  1.00 15.00      B   
ATOM    811  CE2 PHE   207     -10.200  -2.069   1.652  1.00 15.00      B   
ATOM    812  CZ  PHE   207      -9.311  -1.096   2.066  1.00 15.00      B   
ATOM    813  C   PHE   207     -13.932   1.377   2.043  1.00 15.00      B   
ATOM    814  O   PHE   207     -13.069   2.230   1.860  1.00 15.00      B   
ATOM    815  N   ILE   208     -14.895   1.125   1.162  1.00 15.00      B   
ATOM    816  HN  ILE   208     -15.583   0.463   1.385  1.00 15.00      B   
ATOM    817  CA  ILE   208     -14.959   1.809  -0.136  1.00 15.00      B   
ATOM    818  CB  ILE   208     -15.818   1.013  -1.154  1.00 15.00      B   
ATOM    819  CG1 ILE   208     -15.604   1.523  -2.587  1.00 15.00      B   
ATOM    820  CG2 ILE   208     -17.291   1.034  -0.771  1.00 15.00      B   
ATOM    821  CD1 ILE   208     -16.451   0.829  -3.630  1.00 15.00      B   
ATOM    822  C   ILE   208     -15.476   3.258  -0.002  1.00 15.00      B   
ATOM    823  O   ILE   208     -16.133   3.800  -0.899  1.00 15.00      B   
ATOM    824  N   ASN   209     -15.155   3.887   1.119  1.00 15.00      B   
ATOM    825  HN  ASN   209     -14.619   3.418   1.792  1.00 15.00      B   
ATOM    826  CA  ASN   209     -15.576   5.255   1.378  1.00 15.00      B   
ATOM    827  CB  ASN   209     -17.013   5.273   1.912  1.00 15.00      B   
ATOM    828  CG  ASN   209     -17.542   6.678   2.144  1.00 15.00      B   
ATOM    829  OD1 ASN   209     -18.031   7.331   1.222  1.00 15.00      B   
ATOM    830  ND2 ASN   209     -17.470   7.146   3.383  1.00 15.00      B   
ATOM    831 HD21 ASN   209     -17.084   6.568   4.074  1.00 15.00      B   
ATOM    832 HD22 ASN   209     -17.805   8.050   3.556  1.00 15.00      B   
ATOM    833  C   ASN   209     -14.644   5.932   2.374  1.00 15.00      B   
ATOM    834  O   ASN   209     -14.115   7.013   2.113  1.00 15.00      B   
ATOM    835  N   SER   210     -14.428   5.276   3.505  1.00 15.00      B   
ATOM    836  HN  SER   210     -14.850   4.402   3.637  1.00 15.00      B   
ATOM    837  CA  SER   210     -13.580   5.819   4.558  1.00 15.00      B   
ATOM    838  CB  SER   210     -13.892   5.141   5.895  1.00 15.00      B   
ATOM    839  OG  SER   210     -15.273   4.834   5.993  1.00 15.00      B   
ATOM    840  HG  SER   210     -15.782   5.494   5.517  1.00 15.00      B   
ATOM    841  C   SER   210     -12.091   5.698   4.235  1.00 15.00      B   
ATOM    842  O   SER   210     -11.269   6.351   4.872  1.00 15.00      B   
ATOM    843  N   VAL   211     -11.746   4.867   3.258  1.00 15.00      B   
ATOM    844  HN  VAL   211     -12.443   4.371   2.780  1.00 15.00      B   
ATOM    845  CA  VAL   211     -10.350   4.679   2.883  1.00 15.00      B   
ATOM    846  CB  VAL   211     -10.169   3.525   1.866  1.00 15.00      B   
ATOM    847  CG1 VAL   211     -10.841   3.845   0.538  1.00 15.00      B   
ATOM    848  CG2 VAL   211      -8.697   3.194   1.670  1.00 15.00      B   
ATOM    849  C   VAL   211      -9.746   5.970   2.328  1.00 15.00      B   
ATOM    850  O   VAL   211     -10.338   6.635   1.478  1.00 15.00      B   
ATOM    851  N   LYS   212      -8.580   6.332   2.835  1.00 15.00      B   
ATOM    852  HN  LYS   212      -8.163   5.774   3.525  1.00 15.00      B   
ATOM    853  CA  LYS   212      -7.901   7.542   2.391  1.00 15.00      B   
ATOM    854  CB  LYS   212      -7.995   8.634   3.461  1.00 15.00      B   
ATOM    855  CG  LYS   212      -9.393   9.189   3.688  1.00 15.00      B   
ATOM    856  CD  LYS   212      -9.885   9.977   2.484  1.00 15.00      B   
ATOM    857  CE  LYS   212     -11.232  10.620   2.763  1.00 15.00      B   
ATOM    858  NZ  LYS   212     -11.845  11.186   1.535  1.00 15.00      B   
ATOM    859  HZ1 LYS   212     -12.764  11.618   1.761  1.00 15.00      B   
ATOM    860  HZ2 LYS   212     -11.991  10.436   0.830  1.00 15.00      B   
ATOM    861  HZ3 LYS   212     -11.223  11.913   1.128  1.00 15.00      B   
ATOM    862  C   LYS   212      -6.435   7.270   2.068  1.00 15.00      B   
ATOM    863  O   LYS   212      -5.877   7.864   1.145  1.00 15.00      B   
ATOM    864  N   ARG   213      -5.818   6.367   2.820  1.00 15.00      B   
ATOM    865  HN  ARG   213      -6.321   5.906   3.524  1.00 15.00      B   
ATOM    866  CA  ARG   213      -4.410   6.044   2.624  1.00 15.00      B   
ATOM    867  CB  ARG   213      -3.590   6.817   3.664  1.00 15.00      B   
ATOM    868  CG  ARG   213      -2.080   6.761   3.510  1.00 15.00      B   
ATOM    869  CD  ARG   213      -1.421   7.631   4.573  1.00 15.00      B   
ATOM    870  NE  ARG   213       0.033   7.504   4.596  1.00 15.00      B   
ATOM    871  HE  ARG   213       0.502   7.507   3.736  1.00 15.00      B   
ATOM    872  CZ  ARG   213       0.749   7.385   5.717  1.00 15.00      B   
ATOM    873  NH1 ARG   213       0.147   7.359   6.901  1.00 15.00      B   
ATOM    874 HH11 ARG   213       0.712   7.266   7.769  1.00 15.00      B   
ATOM    875 HH12 ARG   213      -0.889   7.432   6.959  1.00 15.00      B   
ATOM    876  NH2 ARG   213       2.070   7.309   5.654  1.00 15.00      B   
ATOM    877 HH21 ARG   213       2.628   7.216   6.527  1.00 15.00      B   
ATOM    878 HH22 ARG   213       2.549   7.342   4.732  1.00 15.00      B   
ATOM    879  C   ARG   213      -4.183   4.539   2.765  1.00 15.00      B   
ATOM    880  O   ARG   213      -4.906   3.861   3.492  1.00 15.00      B   
ATOM    881  N   LEU   214      -3.197   4.015   2.054  1.00 15.00      B   
ATOM    882  HN  LEU   214      -2.665   4.597   1.472  1.00 15.00      B   
ATOM    883  CA  LEU   214      -2.885   2.597   2.116  1.00 15.00      B   
ATOM    884  CB  LEU   214      -3.375   1.893   0.849  1.00 15.00      B   
ATOM    885  CG  LEU   214      -3.086   0.395   0.743  1.00 15.00      B   
ATOM    886  CD1 LEU   214      -3.920  -0.393   1.737  1.00 15.00      B   
ATOM    887  CD2 LEU   214      -3.327  -0.095  -0.674  1.00 15.00      B   
ATOM    888  C   LEU   214      -1.387   2.398   2.285  1.00 15.00      B   
ATOM    889  O   LEU   214      -0.597   2.853   1.461  1.00 15.00      B   
ATOM    890  N   ARG   215      -0.991   1.727   3.354  1.00 15.00      B   
ATOM    891  HN  ARG   215      -1.659   1.386   3.985  1.00 15.00      B   
ATOM    892  CA  ARG   215       0.423   1.487   3.607  1.00 15.00      B   
ATOM    893  CB  ARG   215       0.909   2.210   4.873  1.00 15.00      B   
ATOM    894  CG  ARG   215       2.347   1.876   5.260  1.00 15.00      B   
ATOM    895  CD  ARG   215       2.911   2.859   6.278  1.00 15.00      B   
ATOM    896  NE  ARG   215       2.205   2.805   7.560  1.00 15.00      B   
ATOM    897  HE  ARG   215       1.233   2.927   7.544  1.00 15.00      B   
ATOM    898  CZ  ARG   215       2.803   2.601   8.737  1.00 15.00      B   
ATOM    899  NH1 ARG   215       4.115   2.416   8.800  1.00 15.00      B   
ATOM    900 HH11 ARG   215       4.574   2.258   9.720  1.00 15.00      B   
ATOM    901 HH12 ARG   215       4.684   2.429   7.930  1.00 15.00      B   
ATOM    902  NH2 ARG   215       2.088   2.573   9.855  1.00 15.00      B   
ATOM    903 HH21 ARG   215       2.558   2.414  10.769  1.00 15.00      B   
ATOM    904 HH22 ARG   215       1.058   2.710   9.817  1.00 15.00      B   
ATOM    905  C   ARG   215       0.729  -0.003   3.685  1.00 15.00      B   
ATOM    906  O   ARG   215       0.168  -0.722   4.510  1.00 15.00      B   
ATOM    907  N   ILE   216       1.617  -0.461   2.816  1.00 15.00      B   
ATOM    908  HN  ILE   216       2.017   0.157   2.169  1.00 15.00      B   
ATOM    909  CA  ILE   216       2.011  -1.859   2.800  1.00 15.00      B   
ATOM    910  CB  ILE   216       2.662  -2.257   1.454  1.00 15.00      B   
ATOM    911  CG1 ILE   216       1.822  -1.754   0.273  1.00 15.00      B   
ATOM    912  CG2 ILE   216       2.863  -3.766   1.373  1.00 15.00      B   
ATOM    913  CD1 ILE   216       0.414  -2.311   0.229  1.00 15.00      B   
ATOM    914  C   ILE   216       2.997  -2.105   3.935  1.00 15.00      B   
ATOM    915  O   ILE   216       4.167  -1.726   3.848  1.00 15.00      B   
ATOM    916  N   MET   217       2.506  -2.692   5.014  1.00 15.00      B   
ATOM    917  HN  MET   217       1.559  -2.942   5.033  1.00 15.00      B   
ATOM    918  CA  MET   217       3.336  -2.976   6.172  1.00 15.00      B   
ATOM    919  CB  MET   217       2.476  -3.220   7.410  1.00 15.00      B   
ATOM    920  CG  MET   217       2.109  -1.961   8.176  1.00 15.00      B   
ATOM    921  SD  MET   217       1.184  -2.324   9.681  1.00 15.00      B   
ATOM    922  CE  MET   217       0.950  -0.680  10.353  1.00 15.00      B   
ATOM    923  C   MET   217       4.234  -4.175   5.923  1.00 15.00      B   
ATOM    924  O   MET   217       3.799  -5.185   5.375  1.00 15.00      B   
ATOM    925  N   GLY   218       5.487  -4.048   6.325  1.00 15.00      B   
ATOM    926  HN  GLY   218       5.770  -3.210   6.746  1.00 15.00      B   
ATOM    927  CA  GLY   218       6.440  -5.119   6.154  1.00 15.00      B   
ATOM    928  C   GLY   218       7.758  -4.789   6.814  1.00 15.00      B   
ATOM    929  O   GLY   218       8.006  -3.632   7.166  1.00 15.00      B   
ATOM    930  N   THR   219       8.607  -5.791   6.977  1.00 15.00      B   
ATOM    931  HN  THR   219       8.352  -6.686   6.669  1.00 15.00      B   
ATOM    932  CA  THR   219       9.910  -5.602   7.601  1.00 15.00      B   
ATOM    933  CB  THR   219      10.359  -6.899   8.308  1.00 15.00      B   
ATOM    934  OG1 THR   219       9.204  -7.548   8.866  1.00 15.00      B   
ATOM    935  HG1 THR   219       8.958  -8.294   8.314  1.00 15.00      B   
ATOM    936  CG2 THR   219      11.342  -6.589   9.429  1.00 15.00      B   
ATOM    937  C   THR   219      10.950  -5.180   6.557  1.00 15.00      B   
ATOM    938  O   THR   219      12.156  -5.249   6.793  1.00 15.00      B   
ATOM    939  N   SER   220      10.465  -4.715   5.409  1.00 15.00      B   
ATOM    940  HN  SER   220       9.493  -4.664   5.296  1.00 15.00      B   
ATOM    941  CA  SER   220      11.321  -4.278   4.311  1.00 15.00      B   
ATOM    942  CB  SER   220      10.446  -3.842   3.139  1.00 15.00      B   
ATOM    943  OG  SER   220       9.085  -3.776   3.539  1.00 15.00      B   
ATOM    944  HG  SER   220       8.560  -3.403   2.828  1.00 15.00      B   
ATOM    945  C   SER   220      12.232  -3.132   4.737  1.00 15.00      B   
ATOM    946  O   SER   220      13.331  -2.966   4.202  1.00 15.00      B   
ATOM    947  N   GLU   221      11.774  -2.361   5.720  1.00 15.00      B   
ATOM    948  HN  GLU   221      10.899  -2.561   6.113  1.00 15.00      B   
ATOM    949  CA  GLU   221      12.534  -1.229   6.228  1.00 15.00      B   
ATOM    950  CB  GLU   221      11.679  -0.399   7.189  1.00 15.00      B   
ATOM    951  CG  GLU   221      11.474  -1.026   8.562  1.00 15.00      B   
ATOM    952  CD  GLU   221      12.415  -0.454   9.603  1.00 15.00      B   
ATOM    953  OE1 GLU   221      13.395  -1.132   9.973  1.00 15.00      B   
ATOM    954  OE2 GLU   221      12.180   0.685  10.055  1.00 15.00      B   
ATOM    955  C   GLU   221      13.827  -1.673   6.907  1.00 15.00      B   
ATOM    956  O   GLU   221      14.740  -0.876   7.079  1.00 15.00      B   
ATOM    957  N   ALA   222      13.899  -2.943   7.284  1.00 15.00      B   
ATOM    958  HN  ALA   222      13.141  -3.540   7.111  1.00 15.00      B   
ATOM    959  CA  ALA   222      15.082  -3.465   7.949  1.00 15.00      B   
ATOM    960  CB  ALA   222      14.683  -4.454   9.033  1.00 15.00      B   
ATOM    961  C   ALA   222      16.035  -4.116   6.956  1.00 15.00      B   
ATOM    962  O   ALA   222      17.116  -4.569   7.327  1.00 15.00      B   
ATOM    963  N   SER   223      15.640  -4.149   5.691  1.00 15.00      B   
ATOM    964  HN  SER   223      14.775  -3.759   5.445  1.00 15.00      B   
ATOM    965  CA  SER   223      16.470  -4.754   4.664  1.00 15.00      B   
ATOM    966  CB  SER   223      15.744  -5.929   3.999  1.00 15.00      B   
ATOM    967  OG  SER   223      16.666  -6.866   3.463  1.00 15.00      B   
ATOM    968  HG  SER   223      17.290  -6.411   2.892  1.00 15.00      B   
ATOM    969  C   SER   223      16.905  -3.728   3.622  1.00 15.00      B   
ATOM    970  O   SER   223      18.048  -3.743   3.161  1.00 15.00      B   
ATOM    971  N   GLY   224      15.996  -2.836   3.253  1.00 15.00      B   
ATOM    972  HN  GLY   224      15.103  -2.862   3.656  1.00 15.00      B   
ATOM    973  CA  GLY   224      16.314  -1.827   2.261  1.00 15.00      B   
ATOM    974  C   GLY   224      16.436  -0.443   2.861  1.00 15.00      B   
ATOM    975  O   GLY   224      16.542   0.550   2.139  1.00 15.00      B   
ATOM    976  N   LEU   225      16.422  -0.373   4.184  1.00 15.00      B   
ATOM    977  HN  LEU   225      16.340  -1.199   4.704  1.00 15.00      B   
ATOM    978  CA  LEU   225      16.525   0.898   4.886  1.00 15.00      B   
ATOM    979  CB  LEU   225      15.161   1.589   4.950  1.00 15.00      B   
ATOM    980  CG  LEU   225      15.127   2.953   5.643  1.00 15.00      B   
ATOM    981  CD1 LEU   225      16.032   3.946   4.929  1.00 15.00      B   
ATOM    982  CD2 LEU   225      13.705   3.481   5.717  1.00 15.00      B   
ATOM    983  C   LEU   225      17.071   0.687   6.292  1.00 15.00      B   
ATOM    984  O   LEU   225      17.622  -0.372   6.596  1.00 15.00      B   
ATOM    985  N   ALA   226      20.619   0.888   3.158  1.00 15.00      B   
ATOM    986  HN  ALA   226      20.338  -0.047   3.074  1.00 15.00      B   
ATOM    987  CA  ALA   226      20.148   1.674   4.293  1.00 15.00      B   
ATOM    988  CB  ALA   226      20.492   0.960   5.590  1.00 15.00      B   
ATOM    989  C   ALA   226      20.759   3.078   4.276  1.00 15.00      B   
ATOM    990  O   ALA   226      21.582   3.412   5.127  1.00 15.00      B   
ATOM    991  N   PRO   227      20.350   3.920   3.311  1.00 15.00      B   
ATOM    992  CA  PRO   227      20.877   5.283   3.172  1.00 15.00      B   
ATOM    993  CB  PRO   227      20.155   5.833   1.936  1.00 15.00      B   
ATOM    994  CG  PRO   227      19.652   4.629   1.216  1.00 15.00      B   
ATOM    995  CD  PRO   227      19.344   3.618   2.279  1.00 15.00      B   
ATOM    996  C   PRO   227      20.600   6.162   4.394  1.00 15.00      B   
ATOM    997  O   PRO   227      21.527   6.641   5.047  1.00 15.00      B   
ATOM    998  N   ARG   228      19.326   6.367   4.715  1.00 15.00      B   
ATOM    999  HN  ARG   228      18.621   5.954   4.174  1.00 15.00      B   
ATOM   1000  CA  ARG   228      18.959   7.198   5.860  1.00 15.00      B   
ATOM   1001  CB  ARG   228      17.473   7.578   5.816  1.00 15.00      B   
ATOM   1002  CG  ARG   228      17.110   8.749   6.715  1.00 15.00      B   
ATOM   1003  CD  ARG   228      15.720   9.287   6.419  1.00 15.00      B   
ATOM   1004  NE  ARG   228      15.430  10.481   7.211  1.00 15.00      B   
ATOM   1005  HE  ARG   228      16.186  10.916   7.658  1.00 15.00      B   
ATOM   1006  CZ  ARG   228      14.215  11.011   7.362  1.00 15.00      B   
ATOM   1007  NH1 ARG   228      13.161  10.463   6.771  1.00 15.00      B   
ATOM   1008 HH11 ARG   228      12.218  10.884   6.895  1.00 15.00      B   
ATOM   1009 HH12 ARG   228      13.278   9.613   6.184  1.00 15.00      B   
ATOM   1010  NH2 ARG   228      14.056  12.091   8.111  1.00 15.00      B   
ATOM   1011 HH21 ARG   228      13.110  12.506   8.231  1.00 15.00      B   
ATOM   1012 HH22 ARG   228      14.877  12.524   8.580  1.00 15.00      B   
ATOM   1013  C   ARG   228      19.311   6.522   7.188  1.00 15.00      B   
ATOM   1014  O   ARG   228      19.513   7.190   8.201  1.00 15.00      B   
ATOM   1015  N   ARG   229      19.420   5.199   7.169  1.00 15.00      B   
ATOM   1016  HN  ARG   229      19.281   4.717   6.327  1.00 15.00      B   
ATOM   1017  CA  ARG   229      19.744   4.449   8.380  1.00 15.00      B   
ATOM   1018  CB  ARG   229      19.309   2.984   8.259  1.00 15.00      B   
ATOM   1019  CG  ARG   229      19.555   2.148   9.507  1.00 15.00      B   
ATOM   1020  CD  ARG   229      18.479   1.088   9.685  1.00 15.00      B   
ATOM   1021  NE  ARG   229      17.167   1.682   9.949  1.00 15.00      B   
ATOM   1022  HE  ARG   229      17.140   2.643  10.138  1.00 15.00      B   
ATOM   1023  CZ  ARG   229      16.019   1.003   9.948  1.00 15.00      B   
ATOM   1024  NH1 ARG   229      16.007  -0.301   9.708  1.00 15.00      B   
ATOM   1025 HH11 ARG   229      15.107  -0.822   9.709  1.00 15.00      B   
ATOM   1026 HH12 ARG   229      16.898  -0.803   9.518  1.00 15.00      B   
ATOM   1027  NH2 ARG   229      14.876   1.633  10.194  1.00 15.00      B   
ATOM   1028 HH21 ARG   229      13.980   1.104  10.193  1.00 15.00      B   
ATOM   1029 HH22 ARG   229      14.877   2.655  10.387  1.00 15.00      B   
ATOM   1030  C   ARG   229      21.229   4.555   8.725  1.00 15.00      B   
ATOM   1031  O   ARG   229      21.591   4.689   9.898  1.00 15.00      B   
ATOM   1032  N   GLN   230      22.081   4.523   7.704  1.00 15.00      B   
ATOM   1033  HN  GLN   230      21.732   4.438   6.792  1.00 15.00      B   
ATOM   1034  CA  GLN   230      23.524   4.612   7.909  1.00 15.00      B   
ATOM   1035  CB  GLN   230      24.298   4.386   6.601  1.00 15.00      B   
ATOM   1036  CG  GLN   230      24.310   5.568   5.644  1.00 15.00      B   
ATOM   1037  CD  GLN   230      24.765   5.190   4.248  1.00 15.00      B   
ATOM   1038  OE1 GLN   230      23.953   4.829   3.392  1.00 15.00      B   
ATOM   1039  NE2 GLN   230      26.064   5.272   4.002  1.00 15.00      B   
ATOM   1040 HE21 GLN   230      26.654   5.569   4.726  1.00 15.00      B   
ATOM   1041 HE22 GLN   230      26.381   5.033   3.106  1.00 15.00      B   
ATOM   1042  C   GLN   230      23.906   5.939   8.558  1.00 15.00      B   
ATOM   1043  O   GLN   230      24.797   5.988   9.402  1.00 15.00      B   
ATOM   1044  N   GLU   231      23.207   7.008   8.183  1.00 15.00      B   
ATOM   1045  HN  GLU   231      22.492   6.907   7.520  1.00 15.00      B   
ATOM   1046  CA  GLU   231      23.486   8.325   8.740  1.00 15.00      B   
ATOM   1047  CB  GLU   231      22.729   9.414   7.986  1.00 15.00      B   
ATOM   1048  CG  GLU   231      23.207   9.640   6.563  1.00 15.00      B   
ATOM   1049  CD  GLU   231      23.013  11.076   6.123  1.00 15.00      B   
ATOM   1050  OE1 GLU   231      24.021  11.802   5.994  1.00 15.00      B   
ATOM   1051  OE2 GLU   231      21.851  11.492   5.920  1.00 15.00      B   
ATOM   1052  C   GLU   231      23.130   8.375  10.219  1.00 15.00      B   
ATOM   1053  O   GLU   231      23.860   8.955  11.021  1.00 15.00      B   
ATOM   1054  N   GLN   232      22.010   7.751  10.568  1.00 15.00      B   
ATOM   1055  HN  GLN   232      21.479   7.302   9.877  1.00 15.00      B   
ATOM   1056  CA  GLN   232      21.549   7.716  11.952  1.00 15.00      B   
ATOM   1057  CB  GLN   232      20.123   7.161  12.036  1.00 15.00      B   
ATOM   1058  CG  GLN   232      19.534   7.160  13.441  1.00 15.00      B   
ATOM   1059  CD  GLN   232      18.077   6.742  13.469  1.00 15.00      B   
ATOM   1060  OE1 GLN   232      17.350   7.067  12.414  1.00 15.00      B   
ATOM   1061  NE2 GLN   232      17.607   6.142  14.436  1.00 15.00      B   
ATOM   1062 HE21 GLN   232      18.201   5.941  15.189  1.00 15.00      B   
ATOM   1063 HE22 GLN   232      16.660   5.892  14.410  1.00 15.00      B   
ATOM   1064  C   GLN   232      22.482   6.876  12.811  1.00 15.00      B   
ATOM   1065  O   GLN   232      22.875   7.282  13.903  1.00 15.00      B   
ATOM   1066  N   LYS   233      22.845   5.708  12.304  1.00 15.00      B   
ATOM   1067  HN  LYS   233      22.511   5.446  11.421  1.00 15.00      B   
ATOM   1068  CA  LYS   233      23.727   4.804  13.024  1.00 15.00      B   
ATOM   1069  CB  LYS   233      23.785   3.442  12.331  1.00 15.00      B   
ATOM   1070  CG  LYS   233      23.773   2.267  13.292  1.00 15.00      B   
ATOM   1071  CD  LYS   233      22.609   2.368  14.259  1.00 15.00      B   
ATOM   1072  CE  LYS   233      22.706   1.321  15.350  1.00 15.00      B   
ATOM   1073  NZ  LYS   233      21.822   1.652  16.500  1.00 15.00      B   
ATOM   1074  HZ1 LYS   233      22.100   2.565  16.913  1.00 15.00      B   
ATOM   1075  HZ2 LYS   233      21.896   0.917  17.232  1.00 15.00      B   
ATOM   1076  HZ3 LYS   233      20.833   1.713  16.185  1.00 15.00      B   
ATOM   1077  C   LYS   233      25.127   5.397  13.176  1.00 15.00      B   
ATOM   1078  O   LYS   233      25.762   5.256  14.221  1.00 15.00      B   
ATOM   1079  N   ASP   234      25.595   6.074  12.135  1.00 15.00      B   
ATOM   1080  HN  ASP   234      25.041   6.156  11.331  1.00 15.00      B   
ATOM   1081  CA  ASP   234      26.915   6.700  12.157  1.00 15.00      B   
ATOM   1082  CB  ASP   234      27.273   7.255  10.775  1.00 15.00      B   
ATOM   1083  CG  ASP   234      28.558   8.060  10.769  1.00 15.00      B   
ATOM   1084  OD1 ASP   234      29.639   7.460  10.924  1.00 15.00      B   
ATOM   1085  OD2 ASP   234      28.489   9.295  10.593  1.00 15.00      B   
ATOM   1086  C   ASP   234      26.971   7.808  13.205  1.00 15.00      B   
ATOM   1087  O   ASP   234      27.947   7.929  13.945  1.00 15.00      B   
ATOM   1088  N   ARG   235      25.910   8.605  13.274  1.00 15.00      B   
ATOM   1089  HN  ARG   235      25.158   8.452  12.664  1.00 15.00      B   
ATOM   1090  CA  ARG   235      25.835   9.702  14.234  1.00 15.00      B   
ATOM   1091  CB  ARG   235      24.649  10.619  13.926  1.00 15.00      B   
ATOM   1092  CG  ARG   235      24.875  11.550  12.748  1.00 15.00      B   
ATOM   1093  CD  ARG   235      23.695  12.485  12.549  1.00 15.00      B   
ATOM   1094  NE  ARG   235      23.997  13.551  11.594  1.00 15.00      B   
ATOM   1095  HE  ARG   235      24.940  13.711  11.379  1.00 15.00      B   
ATOM   1096  CZ  ARG   235      23.073  14.307  11.007  1.00 15.00      B   
ATOM   1097  NH1 ARG   235      21.785  14.120  11.275  1.00 15.00      B   
ATOM   1098 HH11 ARG   235      21.496  13.380  11.946  1.00 15.00      B   
ATOM   1099 HH12 ARG   235      21.066  14.714  10.814  1.00 15.00      B   
ATOM   1100  NH2 ARG   235      23.435  15.251  10.151  1.00 15.00      B   
ATOM   1101 HH21 ARG   235      22.712  15.842   9.692  1.00 15.00      B   
ATOM   1102 HH22 ARG   235      24.442  15.401   9.938  1.00 15.00      B   
ATOM   1103  C   ARG   235      25.741   9.179  15.665  1.00 15.00      B   
ATOM   1104  O   ARG   235      26.234   9.808  16.602  1.00 15.00      B   
ATOM   1105  N   GLN   236      25.099   8.024  15.821  1.00 15.00      B   
ATOM   1106  HN  GLN   236      24.719   7.579  15.035  1.00 15.00      B   
ATOM   1107  CA  GLN   236      24.946   7.404  17.129  1.00 15.00      B   
ATOM   1108  CB  GLN   236      23.999   6.207  17.046  1.00 15.00      B   
ATOM   1109  CG  GLN   236      22.540   6.535  17.301  1.00 15.00      B   
ATOM   1110  CD  GLN   236      21.662   5.306  17.218  1.00 15.00      B   
ATOM   1111  OE1 GLN   236      22.113   4.189  17.478  1.00 15.00      B   
ATOM   1112  NE2 GLN   236      20.400   5.499  16.864  1.00 15.00      B   
ATOM   1113 HE21 GLN   236      20.107   6.415  16.677  1.00 15.00      B   
ATOM   1114 HE22 GLN   236      19.812   4.718  16.803  1.00 15.00      B   
ATOM   1115  C   GLN   236      26.291   6.942  17.671  1.00 15.00      B   
ATOM   1116  O   GLN   236      26.498   6.888  18.885  1.00 15.00      B   
ATOM   1117  N   ARG   237      27.198   6.610  16.763  1.00 15.00      B   
ATOM   1118  HN  ARG   237      26.967   6.677  15.813  1.00 15.00      B   
ATOM   1119  CA  ARG   237      28.525   6.149  17.135  1.00 15.00      B   
ATOM   1120  CB  ARG   237      29.053   5.187  16.073  1.00 15.00      B   
ATOM   1121  CG  ARG   237      30.416   4.598  16.394  1.00 15.00      B   
ATOM   1122  CD  ARG   237      31.268   4.483  15.142  1.00 15.00      B   
ATOM   1123  NE  ARG   237      31.672   5.795  14.630  1.00 15.00      B   
ATOM   1124  HE  ARG   237      32.354   6.285  15.134  1.00 15.00      B   
ATOM   1125  CZ  ARG   237      31.170   6.354  13.529  1.00 15.00      B   
ATOM   1126  NH1 ARG   237      30.249   5.723  12.817  1.00 15.00      B   
ATOM   1127 HH11 ARG   237      29.862   6.164  11.960  1.00 15.00      B   
ATOM   1128 HH12 ARG   237      29.913   4.785  13.116  1.00 15.00      B   
ATOM   1129  NH2 ARG   237      31.588   7.552  13.136  1.00 15.00      B   
ATOM   1130 HH21 ARG   237      32.310   8.058  13.688  1.00 15.00      B   
ATOM   1131 HH22 ARG   237      31.193   7.984  12.276  1.00 15.00      B   
ATOM   1132  C   ARG   237      29.485   7.324  17.295  1.00 15.00      B   
ATOM   1133  O   ARG   237      29.273   8.210  18.125  1.00 15.00      B   
END
