# Supplementary material for: Flexibility of intrinsically disordered degrons in AUX/IAA proteins reinforces auxin co-receptor assemblies
Source: Nat Commun. 2020 May 8;11:2277. doi: 10.1038/s41467-020-16147-2 (PMC7210949; doi:10.1038/s41467-020-16147-2)
Supplement: Supplementary file 9 — Supplementary Data 6 [file 41467_2020_16147_MOESM9_ESM.gz › haddock_files/IAA12/No_disorder_restraint/Input/protein2_7.pdb]

REMARK FILENAME="protein2_7.pdb"
REMARK peptide link removed (applied DPEP): from      225  to      226
REMARK coordinates built for more than 100 hundred atoms
REMARK coordinates built for more than 100 hundred atoms
REMARK coordinates built for more than 100 hundred atoms
REMARK coordinates built for more than 100 hundred atoms
REMARK coordinates built for more than 100 hundred atoms
REMARK coordinates built for more than 100 hundred atoms
REMARK coordinates built for more than 100 hundred atoms
REMARK DATE:13-Feb-2019  23:20:13       created by user: enmr
REMARK VERSION:1.3U
ATOM      1  N   PRO   121     -23.831   7.314   0.668  1.00 15.00      B   
ATOM      2  CA  PRO   121     -22.668   8.097   0.228  1.00 15.00      B   
ATOM      3  CB  PRO   121     -22.406   9.028   1.415  1.00 15.00      B   
ATOM      4  CG  PRO   121     -23.736   9.175   2.068  1.00 15.00      B   
ATOM      5  CD  PRO   121     -24.425   7.849   1.908  1.00 15.00      B   
ATOM      6  C   PRO   121     -21.446   7.215  -0.020  1.00 15.00      B   
ATOM      7  O   PRO   121     -21.015   6.475   0.866  1.00 15.00      B   
ATOM      8  N   LYS   122     -20.900   7.291  -1.225  1.00 15.00      B   
ATOM      9  HN  LYS   122     -21.291   7.900  -1.886  1.00 15.00      B   
ATOM     10  CA  LYS   122     -19.737   6.498  -1.597  1.00 15.00      B   
ATOM     11  CB  LYS   122     -20.157   5.290  -2.443  1.00 15.00      B   
ATOM     12  CG  LYS   122     -20.774   4.144  -1.651  1.00 15.00      B   
ATOM     13  CD  LYS   122     -21.106   2.969  -2.557  1.00 15.00      B   
ATOM     14  CE  LYS   122     -21.494   1.733  -1.760  1.00 15.00      B   
ATOM     15  NZ  LYS   122     -21.780   0.575  -2.647  1.00 15.00      B   
ATOM     16  HZ1 LYS   122     -22.042  -0.255  -2.078  1.00 15.00      B   
ATOM     17  HZ2 LYS   122     -20.939   0.342  -3.213  1.00 15.00      B   
ATOM     18  HZ3 LYS   122     -22.565   0.803  -3.291  1.00 15.00      B   
ATOM     19  C   LYS   122     -18.747   7.359  -2.373  1.00 15.00      B   
ATOM     20  O   LYS   122     -19.041   8.510  -2.697  1.00 15.00      B   
ATOM     21  N   VAL   123     -17.584   6.800  -2.681  1.00 15.00      B   
ATOM     22  HN  VAL   123     -17.409   5.878  -2.399  1.00 15.00      B   
ATOM     23  CA  VAL   123     -16.556   7.521  -3.430  1.00 15.00      B   
ATOM     24  CB  VAL   123     -15.144   6.976  -3.139  1.00 15.00      B   
ATOM     25  CG1 VAL   123     -14.735   7.306  -1.714  1.00 15.00      B   
ATOM     26  CG2 VAL   123     -15.077   5.476  -3.385  1.00 15.00      B   
ATOM     27  C   VAL   123     -16.829   7.471  -4.931  1.00 15.00      B   
ATOM     28  O   VAL   123     -15.907   7.422  -5.742  1.00 15.00      B   
ATOM     29  N   GLN   124     -18.107   7.506  -5.289  1.00 15.00      B   
ATOM     30  HN  GLN   124     -18.792   7.569  -4.591  1.00 15.00      B   
ATOM     31  CA  GLN   124     -18.528   7.454  -6.680  1.00 15.00      B   
ATOM     32  CB  GLN   124     -20.058   7.437  -6.771  1.00 15.00      B   
ATOM     33  CG  GLN   124     -20.694   6.126  -6.340  1.00 15.00      B   
ATOM     34  CD  GLN   124     -20.386   4.992  -7.296  1.00 15.00      B   
ATOM     35  OE1 GLN   124     -20.211   5.208  -8.497  1.00 15.00      B   
ATOM     36  NE2 GLN   124     -20.308   3.778  -6.772  1.00 15.00      B   
ATOM     37 HE21 GLN   124     -20.452   3.680  -5.808  1.00 15.00      B   
ATOM     38 HE22 GLN   124     -20.110   3.028  -7.370  1.00 15.00      B   
ATOM     39  C   GLN   124     -17.964   8.633  -7.461  1.00 15.00      B   
ATOM     40  O   GLN   124     -18.035   9.780  -7.006  1.00 15.00      B   
ATOM     41  N   GLY   125     -17.387   8.343  -8.620  1.00 15.00      B   
ATOM     42  HN  GLY   125     -17.350   7.409  -8.914  1.00 15.00      B   
ATOM     43  CA  GLY   125     -16.812   9.382  -9.456  1.00 15.00      B   
ATOM     44  C   GLY   125     -15.386   9.719  -9.064  1.00 15.00      B   
ATOM     45  O   GLY   125     -14.464   9.596  -9.873  1.00 15.00      B   
ATOM     46  N   LEU   126     -15.204  10.133  -7.818  1.00 15.00      B   
ATOM     47  HN  LEU   126     -15.977  10.197  -7.219  1.00 15.00      B   
ATOM     48  CA  LEU   126     -13.888  10.495  -7.314  1.00 15.00      B   
ATOM     49  CB  LEU   126     -13.772  12.013  -7.141  1.00 15.00      B   
ATOM     50  CG  LEU   126     -13.718  12.838  -8.433  1.00 15.00      B   
ATOM     51  CD1 LEU   126     -13.724  14.325  -8.121  1.00 15.00      B   
ATOM     52  CD2 LEU   126     -12.494  12.468  -9.255  1.00 15.00      B   
ATOM     53  C   LEU   126     -13.586   9.783  -6.001  1.00 15.00      B   
ATOM     54  O   LEU   126     -14.266   9.994  -4.994  1.00 15.00      B   
ATOM     55  N   GLY   127     -12.574   8.931  -6.030  1.00 15.00      B   
ATOM     56  HN  GLY   127     -12.089   8.800  -6.872  1.00 15.00      B   
ATOM     57  CA  GLY   127     -12.168   8.192  -4.855  1.00 15.00      B   
ATOM     58  C   GLY   127     -10.708   7.811  -4.950  1.00 15.00      B   
ATOM     59  O   GLY   127     -10.370   6.655  -5.229  1.00 15.00      B   
ATOM     60  N   PHE   128      -9.844   8.788  -4.735  1.00 15.00      B   
ATOM     61  HN  PHE   128     -10.181   9.682  -4.516  1.00 15.00      B   
ATOM     62  CA  PHE   128      -8.410   8.574  -4.814  1.00 15.00      B   
ATOM     63  CB  PHE   128      -7.698   9.879  -5.177  1.00 15.00      B   
ATOM     64  CG  PHE   128      -7.970  10.375  -6.567  1.00 15.00      B   
ATOM     65  CD1 PHE   128      -7.347   9.788  -7.658  1.00 15.00      B   
ATOM     66  CD2 PHE   128      -8.839  11.433  -6.783  1.00 15.00      B   
ATOM     67  CE1 PHE   128      -7.587  10.246  -8.938  1.00 15.00      B   
ATOM     68  CE2 PHE   128      -9.084  11.896  -8.061  1.00 15.00      B   
ATOM     69  CZ  PHE   128      -8.457  11.302  -9.141  1.00 15.00      B   
ATOM     70  C   PHE   128      -7.853   8.048  -3.502  1.00 15.00      B   
ATOM     71  O   PHE   128      -8.187   8.546  -2.426  1.00 15.00      B   
ATOM     72  N   VAL   129      -7.015   7.030  -3.604  1.00 15.00      B   
ATOM     73  HN  VAL   129      -6.819   6.666  -4.492  1.00 15.00      B   
ATOM     74  CA  VAL   129      -6.375   6.433  -2.443  1.00 15.00      B   
ATOM     75  CB  VAL   129      -6.931   5.024  -2.143  1.00 15.00      B   
ATOM     76  CG1 VAL   129      -6.195   4.387  -0.972  1.00 15.00      B   
ATOM     77  CG2 VAL   129      -8.424   5.092  -1.859  1.00 15.00      B   
ATOM     78  C   VAL   129      -4.876   6.343  -2.696  1.00 15.00      B   
ATOM     79  O   VAL   129      -4.447   5.816  -3.725  1.00 15.00      B   
ATOM     80  N   ALA   130      -4.092   6.879  -1.772  1.00 15.00      B   
ATOM     81  HN  ALA   130      -4.500   7.293  -0.983  1.00 15.00      B   
ATOM     82  CA  ALA   130      -2.643   6.870  -1.895  1.00 15.00      B   
ATOM     83  CB  ALA   130      -2.063   8.171  -1.369  1.00 15.00      B   
ATOM     84  C   ALA   130      -2.039   5.682  -1.155  1.00 15.00      B   
ATOM     85  O   ALA   130      -2.367   5.431   0.006  1.00 15.00      B   
ATOM     86  N   VAL   131      -1.158   4.959  -1.828  1.00 15.00      B   
ATOM     87  HN  VAL   131      -0.935   5.212  -2.748  1.00 15.00      B   
ATOM     88  CA  VAL   131      -0.512   3.798  -1.236  1.00 15.00      B   
ATOM     89  CB  VAL   131      -0.617   2.548  -2.141  1.00 15.00      B   
ATOM     90  CG1 VAL   131       0.106   2.754  -3.465  1.00 15.00      B   
ATOM     91  CG2 VAL   131      -0.096   1.312  -1.425  1.00 15.00      B   
ATOM     92  C   VAL   131       0.952   4.084  -0.900  1.00 15.00      B   
ATOM     93  O   VAL   131       1.667   4.726  -1.672  1.00 15.00      B   
ATOM     94  N   ASN   132       1.384   3.621   0.263  1.00 15.00      B   
ATOM     95  HN  ASN   132       0.760   3.135   0.842  1.00 15.00      B   
ATOM     96  CA  ASN   132       2.758   3.812   0.708  1.00 15.00      B   
ATOM     97  CB  ASN   132       2.830   4.811   1.872  1.00 15.00      B   
ATOM     98  CG  ASN   132       2.580   6.243   1.438  1.00 15.00      B   
ATOM     99  OD1 ASN   132       3.498   6.948   1.012  1.00 15.00      B   
ATOM    100  ND2 ASN   132       1.336   6.687   1.550  1.00 15.00      B   
ATOM    101 HD21 ASN   132       0.656   6.075   1.902  1.00 15.00      B   
ATOM    102 HD22 ASN   132       1.147   7.609   1.276  1.00 15.00      B   
ATOM    103  C   ASN   132       3.349   2.476   1.140  1.00 15.00      B   
ATOM    104  O   ASN   132       2.634   1.615   1.661  1.00 15.00      B   
ATOM    105  N   MET   133       4.642   2.296   0.916  1.00 15.00      B   
ATOM    106  HN  MET   133       5.156   3.012   0.488  1.00 15.00      B   
ATOM    107  CA  MET   133       5.321   1.059   1.290  1.00 15.00      B   
ATOM    108  CB  MET   133       5.968   0.409   0.061  1.00 15.00      B   
ATOM    109  CG  MET   133       5.946  -1.115   0.058  1.00 15.00      B   
ATOM    110  SD  MET   133       7.152  -1.852   1.180  1.00 15.00      B   
ATOM    111  CE  MET   133       6.907  -3.594   0.845  1.00 15.00      B   
ATOM    112  C   MET   133       6.374   1.352   2.344  1.00 15.00      B   
ATOM    113  O   MET   133       7.019   2.400   2.307  1.00 15.00      B   
ATOM    114  N   ASP   134       6.549   0.434   3.281  1.00 15.00      B   
ATOM    115  HN  ASP   134       6.014  -0.387   3.255  1.00 15.00      B   
ATOM    116  CA  ASP   134       7.521   0.619   4.351  1.00 15.00      B   
ATOM    117  CB  ASP   134       6.986   0.081   5.674  1.00 15.00      B   
ATOM    118  CG  ASP   134       6.901   1.160   6.728  1.00 15.00      B   
ATOM    119  OD1 ASP   134       7.957   1.657   7.164  1.00 15.00      B   
ATOM    120  OD2 ASP   134       5.773   1.525   7.122  1.00 15.00      B   
ATOM    121  C   ASP   134       8.856  -0.033   4.020  1.00 15.00      B   
ATOM    122  O   ASP   134       8.952  -1.255   3.903  1.00 15.00      B   
ATOM    123  N   GLY   135       9.883   0.786   3.866  1.00 15.00      B   
ATOM    124  HN  GLY   135       9.745   1.751   3.965  1.00 15.00      B   
ATOM    125  CA  GLY   135      11.202   0.277   3.555  1.00 15.00      B   
ATOM    126  C   GLY   135      11.683   0.757   2.206  1.00 15.00      B   
ATOM    127  O   GLY   135      12.828   1.184   2.062  1.00 15.00      B   
ATOM    128  N   VAL   136      10.799   0.700   1.222  1.00 15.00      B   
ATOM    129  HN  VAL   136       9.899   0.360   1.409  1.00 15.00      B   
ATOM    130  CA  VAL   136      11.126   1.128  -0.129  1.00 15.00      B   
ATOM    131  CB  VAL   136      10.940  -0.028  -1.147  1.00 15.00      B   
ATOM    132  CG1 VAL   136       9.495  -0.491  -1.205  1.00 15.00      B   
ATOM    133  CG2 VAL   136      11.449   0.344  -2.531  1.00 15.00      B   
ATOM    134  C   VAL   136      10.284   2.345  -0.519  1.00 15.00      B   
ATOM    135  O   VAL   136       9.147   2.499  -0.065  1.00 15.00      B   
ATOM    136  N   GLY   137      10.858   3.214  -1.338  1.00 15.00      B   
ATOM    137  HN  GLY   137      11.768   3.038  -1.658  1.00 15.00      B   
ATOM    138  CA  GLY   137      10.166   4.418  -1.769  1.00 15.00      B   
ATOM    139  C   GLY   137       9.064   4.144  -2.778  1.00 15.00      B   
ATOM    140  O   GLY   137       9.257   4.322  -3.980  1.00 15.00      B   
ATOM    141  N   ILE   138       7.914   3.698  -2.292  1.00 15.00      B   
ATOM    142  HN  ILE   138       7.828   3.558  -1.326  1.00 15.00      B   
ATOM    143  CA  ILE   138       6.774   3.410  -3.151  1.00 15.00      B   
ATOM    144  CB  ILE   138       6.261   1.959  -2.952  1.00 15.00      B   
ATOM    145  CG1 ILE   138       7.214   0.947  -3.597  1.00 15.00      B   
ATOM    146  CG2 ILE   138       4.845   1.777  -3.481  1.00 15.00      B   
ATOM    147  CD1 ILE   138       7.400   1.131  -5.087  1.00 15.00      B   
ATOM    148  C   ILE   138       5.644   4.408  -2.890  1.00 15.00      B   
ATOM    149  O   ILE   138       5.143   4.511  -1.769  1.00 15.00      B   
ATOM    150  N   GLY   139       5.258   5.143  -3.922  1.00 15.00      B   
ATOM    151  HN  GLY   139       5.701   5.020  -4.787  1.00 15.00      B   
ATOM    152  CA  GLY   139       4.198   6.121  -3.794  1.00 15.00      B   
ATOM    153  C   GLY   139       3.351   6.176  -5.048  1.00 15.00      B   
ATOM    154  O   GLY   139       3.863   6.452  -6.137  1.00 15.00      B   
ATOM    155  N   ALA   140       2.064   5.895  -4.906  1.00 15.00      B   
ATOM    156  HN  ALA   140       1.719   5.674  -4.016  1.00 15.00      B   
ATOM    157  CA  ALA   140       1.149   5.906  -6.037  1.00 15.00      B   
ATOM    158  CB  ALA   140       1.294   4.623  -6.845  1.00 15.00      B   
ATOM    159  C   ALA   140      -0.289   6.063  -5.563  1.00 15.00      B   
ATOM    160  O   ALA   140      -0.587   5.855  -4.387  1.00 15.00      B   
ATOM    161  N   ALA   141      -1.170   6.432  -6.480  1.00 15.00      B   
ATOM    162  HN  ALA   141      -0.864   6.591  -7.397  1.00 15.00      B   
ATOM    163  CA  ALA   141      -2.580   6.608  -6.165  1.00 15.00      B   
ATOM    164  CB  ALA   141      -2.989   8.054  -6.394  1.00 15.00      B   
ATOM    165  C   ALA   141      -3.412   5.670  -7.026  1.00 15.00      B   
ATOM    166  O   ALA   141      -3.034   5.366  -8.159  1.00 15.00      B   
ATOM    167  N   VAL   142      -4.524   5.196  -6.491  1.00 15.00      B   
ATOM    168  HN  VAL   142      -4.771   5.466  -5.582  1.00 15.00      B   
ATOM    169  CA  VAL   142      -5.390   4.281  -7.222  1.00 15.00      B   
ATOM    170  CB  VAL   142      -5.305   2.840  -6.648  1.00 15.00      B   
ATOM    171  CG1 VAL   142      -5.953   2.750  -5.274  1.00 15.00      B   
ATOM    172  CG2 VAL   142      -5.909   1.821  -7.606  1.00 15.00      B   
ATOM    173  C   VAL   142      -6.843   4.758  -7.223  1.00 15.00      B   
ATOM    174  O   VAL   142      -7.299   5.416  -6.282  1.00 15.00      B   
ATOM    175  N   ASP   143      -7.552   4.438  -8.297  1.00 15.00      B   
ATOM    176  HN  ASP   143      -7.117   3.941  -9.021  1.00 15.00      B   
ATOM    177  CA  ASP   143      -8.956   4.801  -8.435  1.00 15.00      B   
ATOM    178  CB  ASP   143      -9.313   5.011  -9.911  1.00 15.00      B   
ATOM    179  CG  ASP   143      -9.217   6.459 -10.357  1.00 15.00      B   
ATOM    180  OD1 ASP   143      -8.136   6.874 -10.821  1.00 15.00      B   
ATOM    181  OD2 ASP   143     -10.228   7.185 -10.263  1.00 15.00      B   
ATOM    182  C   ASP   143      -9.824   3.691  -7.854  1.00 15.00      B   
ATOM    183  O   ASP   143     -10.242   2.776  -8.569  1.00 15.00      B   
ATOM    184  N   MET   144     -10.085   3.768  -6.553  1.00 15.00      B   
ATOM    185  HN  MET   144      -9.733   4.524  -6.038  1.00 15.00      B   
ATOM    186  CA  MET   144     -10.885   2.752  -5.872  1.00 15.00      B   
ATOM    187  CB  MET   144     -10.672   2.786  -4.358  1.00 15.00      B   
ATOM    188  CG  MET   144      -9.408   2.068  -3.908  1.00 15.00      B   
ATOM    189  SD  MET   144      -9.409   1.664  -2.150  1.00 15.00      B   
ATOM    190  CE  MET   144      -7.829   0.839  -1.986  1.00 15.00      B   
ATOM    191  C   MET   144     -12.362   2.848  -6.221  1.00 15.00      B   
ATOM    192  O   MET   144     -13.140   1.955  -5.907  1.00 15.00      B   
ATOM    193  N   ARG   145     -12.740   3.931  -6.884  1.00 15.00      B   
ATOM    194  HN  ARG   145     -12.072   4.611  -7.110  1.00 15.00      B   
ATOM    195  CA  ARG   145     -14.125   4.134  -7.284  1.00 15.00      B   
ATOM    196  CB  ARG   145     -14.394   5.611  -7.585  1.00 15.00      B   
ATOM    197  CG  ARG   145     -13.374   6.275  -8.496  1.00 15.00      B   
ATOM    198  CD  ARG   145     -13.746   6.129  -9.962  1.00 15.00      B   
ATOM    199  NE  ARG   145     -12.759   6.756 -10.831  1.00 15.00      B   
ATOM    200  HE  ARG   145     -11.886   6.963 -10.440  1.00 15.00      B   
ATOM    201  CZ  ARG   145     -12.968   7.061 -12.104  1.00 15.00      B   
ATOM    202  NH1 ARG   145     -14.135   6.799 -12.677  1.00 15.00      B   
ATOM    203 HH11 ARG   145     -14.290   7.042 -13.676  1.00 15.00      B   
ATOM    204 HH12 ARG   145     -14.895   6.351 -12.127  1.00 15.00      B   
ATOM    205  NH2 ARG   145     -12.002   7.636 -12.805  1.00 15.00      B   
ATOM    206 HH21 ARG   145     -12.158   7.878 -13.804  1.00 15.00      B   
ATOM    207 HH22 ARG   145     -11.088   7.845 -12.356  1.00 15.00      B   
ATOM    208  C   ARG   145     -14.487   3.263  -8.483  1.00 15.00      B   
ATOM    209  O   ARG   145     -15.657   3.139  -8.848  1.00 15.00      B   
ATOM    210  N   ALA   146     -13.471   2.670  -9.095  1.00 15.00      B   
ATOM    211  HN  ALA   146     -12.562   2.814  -8.759  1.00 15.00      B   
ATOM    212  CA  ALA   146     -13.670   1.812 -10.251  1.00 15.00      B   
ATOM    213  CB  ALA   146     -12.402   1.756 -11.090  1.00 15.00      B   
ATOM    214  C   ALA   146     -14.086   0.411  -9.813  1.00 15.00      B   
ATOM    215  O   ALA   146     -15.090  -0.127 -10.281  1.00 15.00      B   
ATOM    216  N   HIS   147     -13.312  -0.167  -8.901  1.00 15.00      B   
ATOM    217  HN  HIS   147     -12.529   0.316  -8.564  1.00 15.00      B   
ATOM    218  CA  HIS   147     -13.597  -1.501  -8.388  1.00 15.00      B   
ATOM    219  CB  HIS   147     -12.321  -2.339  -8.177  1.00 15.00      B   
ATOM    220  CG  HIS   147     -11.088  -1.574  -7.788  1.00 15.00      B   
ATOM    221  ND1 HIS   147      -9.826  -1.892  -8.232  1.00 15.00      B   
ATOM    222  HD1 HIS   147      -9.596  -2.635  -8.828  1.00 15.00      B   
ATOM    223  CD2 HIS   147     -10.935  -0.482  -6.995  1.00 15.00      B   
ATOM    224  CE1 HIS   147      -8.966  -1.011  -7.707  1.00 15.00      B   
ATOM    225  NE2 HIS   147      -9.591  -0.132  -6.949  1.00 15.00      B   
ATOM    226  C   HIS   147     -14.427  -1.436  -7.117  1.00 15.00      B   
ATOM    227  O   HIS   147     -13.915  -1.179  -6.033  1.00 15.00      B   
ATOM    228  N   SER   148     -15.721  -1.678  -7.261  1.00 15.00      B   
ATOM    229  HN  SER   148     -16.070  -1.888  -8.152  1.00 15.00      B   
ATOM    230  CA  SER   148     -16.639  -1.641  -6.132  1.00 15.00      B   
ATOM    231  CB  SER   148     -17.988  -1.084  -6.581  1.00 15.00      B   
ATOM    232  OG  SER   148     -17.837   0.220  -7.119  1.00 15.00      B   
ATOM    233  HG  SER   148     -16.972   0.300  -7.527  1.00 15.00      B   
ATOM    234  C   SER   148     -16.803  -3.026  -5.505  1.00 15.00      B   
ATOM    235  O   SER   148     -17.814  -3.322  -4.860  1.00 15.00      B   
ATOM    236  N   SER   149     -15.792  -3.858  -5.683  1.00 15.00      B   
ATOM    237  HN  SER   149     -15.014  -3.553  -6.194  1.00 15.00      B   
ATOM    238  CA  SER   149     -15.792  -5.209  -5.148  1.00 15.00      B   
ATOM    239  CB  SER   149     -15.979  -6.217  -6.284  1.00 15.00      B   
ATOM    240  OG  SER   149     -15.521  -7.504  -5.910  1.00 15.00      B   
ATOM    241  HG  SER   149     -15.606  -8.103  -6.655  1.00 15.00      B   
ATOM    242  C   SER   149     -14.479  -5.476  -4.429  1.00 15.00      B   
ATOM    243  O   SER   149     -13.409  -5.164  -4.953  1.00 15.00      B   
ATOM    244  N   TYR   150     -14.561  -6.056  -3.235  1.00 15.00      B   
ATOM    245  HN  TYR   150     -15.443  -6.282  -2.872  1.00 15.00      B   
ATOM    246  CA  TYR   150     -13.370  -6.363  -2.454  1.00 15.00      B   
ATOM    247  CB  TYR   150     -13.742  -6.833  -1.041  1.00 15.00      B   
ATOM    248  CG  TYR   150     -14.351  -8.219  -0.971  1.00 15.00      B   
ATOM    249  CD1 TYR   150     -15.627  -8.468  -1.459  1.00 15.00      B   
ATOM    250  CD2 TYR   150     -13.647  -9.277  -0.408  1.00 15.00      B   
ATOM    251  CE1 TYR   150     -16.183  -9.733  -1.395  1.00 15.00      B   
ATOM    252  CE2 TYR   150     -14.197 -10.545  -0.342  1.00 15.00      B   
ATOM    253  CZ  TYR   150     -15.465 -10.768  -0.834  1.00 15.00      B   
ATOM    254  OH  TYR   150     -16.018 -12.028  -0.765  1.00 15.00      B   
ATOM    255  HH  TYR   150     -15.862 -12.399   0.107  1.00 15.00      B   
ATOM    256  C   TYR   150     -12.491  -7.393  -3.160  1.00 15.00      B   
ATOM    257  O   TYR   150     -11.285  -7.452  -2.934  1.00 15.00      B   
ATOM    258  N   GLU   151     -13.105  -8.190  -4.029  1.00 15.00      B   
ATOM    259  HN  GLU   151     -14.069  -8.087  -4.173  1.00 15.00      B   
ATOM    260  CA  GLU   151     -12.383  -9.212  -4.772  1.00 15.00      B   
ATOM    261  CB  GLU   151     -13.355 -10.253  -5.322  1.00 15.00      B   
ATOM    262  CG  GLU   151     -14.342 -10.788  -4.303  1.00 15.00      B   
ATOM    263  CD  GLU   151     -15.314 -11.776  -4.908  1.00 15.00      B   
ATOM    264  OE1 GLU   151     -15.261 -12.965  -4.541  1.00 15.00      B   
ATOM    265  OE2 GLU   151     -16.126 -11.369  -5.765  1.00 15.00      B   
ATOM    266  C   GLU   151     -11.620  -8.572  -5.923  1.00 15.00      B   
ATOM    267  O   GLU   151     -10.416  -8.778  -6.080  1.00 15.00      B   
ATOM    268  N   ASN   152     -12.334  -7.778  -6.719  1.00 15.00      B   
ATOM    269  HN  ASN   152     -13.287  -7.647  -6.533  1.00 15.00      B   
ATOM    270  CA  ASN   152     -11.731  -7.097  -7.862  1.00 15.00      B   
ATOM    271  CB  ASN   152     -12.792  -6.400  -8.718  1.00 15.00      B   
ATOM    272  CG  ASN   152     -12.225  -5.864 -10.022  1.00 15.00      B   
ATOM    273  OD1 ASN   152     -11.297  -6.439 -10.594  1.00 15.00      B   
ATOM    274  ND2 ASN   152     -12.780  -4.762 -10.509  1.00 15.00      B   
ATOM    275 HD21 ASN   152     -13.518  -4.355 -10.009  1.00 15.00      B   
ATOM    276 HD22 ASN   152     -12.429  -4.400 -11.349  1.00 15.00      B   
ATOM    277  C   ASN   152     -10.675  -6.101  -7.396  1.00 15.00      B   
ATOM    278  O   ASN   152      -9.644  -5.925  -8.046  1.00 15.00      B   
ATOM    279  N   LEU   153     -10.935  -5.479  -6.248  1.00 15.00      B   
ATOM    280  HN  LEU   153     -11.773  -5.681  -5.782  1.00 15.00      B   
ATOM    281  CA  LEU   153     -10.019  -4.508  -5.658  1.00 15.00      B   
ATOM    282  CB  LEU   153     -10.504  -4.116  -4.256  1.00 15.00      B   
ATOM    283  CG  LEU   153      -9.590  -3.181  -3.457  1.00 15.00      B   
ATOM    284  CD1 LEU   153      -9.878  -1.728  -3.798  1.00 15.00      B   
ATOM    285  CD2 LEU   153      -9.731  -3.429  -1.963  1.00 15.00      B   
ATOM    286  C   LEU   153      -8.615  -5.091  -5.561  1.00 15.00      B   
ATOM    287  O   LEU   153      -7.656  -4.519  -6.080  1.00 15.00      B   
ATOM    288  N   ALA   154      -8.514  -6.253  -4.926  1.00 15.00      B   
ATOM    289  HN  ALA   154      -9.324  -6.671  -4.566  1.00 15.00      B   
ATOM    290  CA  ALA   154      -7.233  -6.924  -4.750  1.00 15.00      B   
ATOM    291  CB  ALA   154      -7.393  -8.163  -3.881  1.00 15.00      B   
ATOM    292  C   ALA   154      -6.615  -7.286  -6.095  1.00 15.00      B   
ATOM    293  O   ALA   154      -5.406  -7.168  -6.282  1.00 15.00      B   
ATOM    294  N   GLN   155      -7.454  -7.702  -7.036  1.00 15.00      B   
ATOM    295  HN  GLN   155      -8.411  -7.753  -6.833  1.00 15.00      B   
ATOM    296  CA  GLN   155      -6.987  -8.085  -8.365  1.00 15.00      B   
ATOM    297  CB  GLN   155      -8.114  -8.720  -9.191  1.00 15.00      B   
ATOM    298  CG  GLN   155      -8.744  -9.956  -8.563  1.00 15.00      B   
ATOM    299  CD  GLN   155      -7.725 -10.975  -8.081  1.00 15.00      B   
ATOM    300  OE1 GLN   155      -6.618 -11.078  -8.614  1.00 15.00      B   
ATOM    301  NE2 GLN   155      -8.094 -11.738  -7.066  1.00 15.00      B   
ATOM    302 HE21 GLN   155      -8.989 -11.605  -6.688  1.00 15.00      B   
ATOM    303 HE22 GLN   155      -7.458 -12.405  -6.733  1.00 15.00      B   
ATOM    304  C   GLN   155      -6.364  -6.906  -9.117  1.00 15.00      B   
ATOM    305  O   GLN   155      -5.327  -7.051  -9.770  1.00 15.00      B   
ATOM    306  N   THR   156      -7.000  -5.741  -9.032  1.00 15.00      B   
ATOM    307  HN  THR   156      -7.826  -5.680  -8.507  1.00 15.00      B   
ATOM    308  CA  THR   156      -6.491  -4.554  -9.705  1.00 15.00      B   
ATOM    309  CB  THR   156      -7.557  -3.449  -9.815  1.00 15.00      B   
ATOM    310  OG1 THR   156      -8.866  -4.032  -9.851  1.00 15.00      B   
ATOM    311  HG1 THR   156      -8.790  -4.989  -9.864  1.00 15.00      B   
ATOM    312  CG2 THR   156      -7.346  -2.635 -11.080  1.00 15.00      B   
ATOM    313  C   THR   156      -5.275  -4.007  -8.963  1.00 15.00      B   
ATOM    314  O   THR   156      -4.279  -3.643  -9.582  1.00 15.00      B   
ATOM    315  N   LEU   157      -5.365  -3.969  -7.634  1.00 15.00      B   
ATOM    316  HN  LEU   157      -6.187  -4.283  -7.203  1.00 15.00      B   
ATOM    317  CA  LEU   157      -4.275  -3.473  -6.802  1.00 15.00      B   
ATOM    318  CB  LEU   157      -4.660  -3.538  -5.322  1.00 15.00      B   
ATOM    319  CG  LEU   157      -5.100  -2.225  -4.666  1.00 15.00      B   
ATOM    320  CD1 LEU   157      -6.235  -1.578  -5.439  1.00 15.00      B   
ATOM    321  CD2 LEU   157      -5.507  -2.462  -3.220  1.00 15.00      B   
ATOM    322  C   LEU   157      -3.009  -4.284  -7.038  1.00 15.00      B   
ATOM    323  O   LEU   157      -1.953  -3.725  -7.311  1.00 15.00      B   
ATOM    324  N   GLU   158      -3.142  -5.603  -6.955  1.00 15.00      B   
ATOM    325  HN  GLU   158      -4.025  -5.976  -6.751  1.00 15.00      B   
ATOM    326  CA  GLU   158      -2.023  -6.519  -7.156  1.00 15.00      B   
ATOM    327  CB  GLU   158      -2.532  -7.961  -7.079  1.00 15.00      B   
ATOM    328  CG  GLU   158      -1.457  -9.028  -7.154  1.00 15.00      B   
ATOM    329  CD  GLU   158      -2.047 -10.421  -7.202  1.00 15.00      B   
ATOM    330  OE1 GLU   158      -2.014 -11.047  -8.280  1.00 15.00      B   
ATOM    331  OE2 GLU   158      -2.563 -10.889  -6.164  1.00 15.00      B   
ATOM    332  C   GLU   158      -1.344  -6.275  -8.498  1.00 15.00      B   
ATOM    333  O   GLU   158      -0.121  -6.118  -8.566  1.00 15.00      B   
ATOM    334  N   GLU   159      -2.149  -6.220  -9.552  1.00 15.00      B   
ATOM    335  HN  GLU   159      -3.114  -6.330  -9.418  1.00 15.00      B   
ATOM    336  CA  GLU   159      -1.645  -6.002 -10.900  1.00 15.00      B   
ATOM    337  CB  GLU   159      -2.780  -6.099 -11.918  1.00 15.00      B   
ATOM    338  CG  GLU   159      -2.317  -6.295 -13.351  1.00 15.00      B   
ATOM    339  CD  GLU   159      -3.468  -6.349 -14.329  1.00 15.00      B   
ATOM    340  OE1 GLU   159      -4.206  -7.363 -14.329  1.00 15.00      B   
ATOM    341  OE2 GLU   159      -3.644  -5.384 -15.101  1.00 15.00      B   
ATOM    342  C   GLU   159      -0.937  -4.656 -11.015  1.00 15.00      B   
ATOM    343  O   GLU   159       0.144  -4.562 -11.596  1.00 15.00      B   
ATOM    344  N   MET   160      -1.544  -3.617 -10.452  1.00 15.00      B   
ATOM    345  HN  MET   160      -2.401  -3.753  -9.996  1.00 15.00      B   
ATOM    346  CA  MET   160      -0.964  -2.276 -10.496  1.00 15.00      B   
ATOM    347  CB  MET   160      -1.959  -1.215 -10.017  1.00 15.00      B   
ATOM    348  CG  MET   160      -1.385   0.195  -9.968  1.00 15.00      B   
ATOM    349  SD  MET   160      -2.662   1.470  -9.968  1.00 15.00      B   
ATOM    350  CE  MET   160      -3.141   1.453 -11.697  1.00 15.00      B   
ATOM    351  C   MET   160       0.330  -2.209  -9.691  1.00 15.00      B   
ATOM    352  O   MET   160       1.309  -1.608 -10.128  1.00 15.00      B   
ATOM    353  N   PHE   161       0.338  -2.831  -8.517  1.00 15.00      B   
ATOM    354  HN  PHE   161      -0.472  -3.289  -8.211  1.00 15.00      B   
ATOM    355  CA  PHE   161       1.529  -2.846  -7.673  1.00 15.00      B   
ATOM    356  CB  PHE   161       1.256  -3.575  -6.351  1.00 15.00      B   
ATOM    357  CG  PHE   161       0.361  -2.827  -5.401  1.00 15.00      B   
ATOM    358  CD1 PHE   161       0.327  -1.439  -5.398  1.00 15.00      B   
ATOM    359  CD2 PHE   161      -0.449  -3.513  -4.508  1.00 15.00      B   
ATOM    360  CE1 PHE   161      -0.498  -0.754  -4.528  1.00 15.00      B   
ATOM    361  CE2 PHE   161      -1.275  -2.832  -3.635  1.00 15.00      B   
ATOM    362  CZ  PHE   161      -1.299  -1.451  -3.647  1.00 15.00      B   
ATOM    363  C   PHE   161       2.677  -3.523  -8.407  1.00 15.00      B   
ATOM    364  O   PHE   161       3.826  -3.082  -8.342  1.00 15.00      B   
ATOM    365  N   PHE   162       2.347  -4.597  -9.110  1.00 15.00      B   
ATOM    366  HN  PHE   162       1.414  -4.895  -9.110  1.00 15.00      B   
ATOM    367  CA  PHE   162       3.326  -5.347  -9.881  1.00 15.00      B   
ATOM    368  CB  PHE   162       2.737  -6.695 -10.299  1.00 15.00      B   
ATOM    369  CG  PHE   162       3.760  -7.756 -10.582  1.00 15.00      B   
ATOM    370  CD1 PHE   162       4.309  -8.499  -9.551  1.00 15.00      B   
ATOM    371  CD2 PHE   162       4.167  -8.018 -11.879  1.00 15.00      B   
ATOM    372  CE1 PHE   162       5.243  -9.483  -9.805  1.00 15.00      B   
ATOM    373  CE2 PHE   162       5.103  -8.999 -12.141  1.00 15.00      B   
ATOM    374  CZ  PHE   162       5.641  -9.733 -11.103  1.00 15.00      B   
ATOM    375  C   PHE   162       3.750  -4.547 -11.112  1.00 15.00      B   
ATOM    376  O   PHE   162       4.879  -4.666 -11.591  1.00 15.00      B   
ATOM    377  N   GLY   163       2.834  -3.731 -11.619  1.00 15.00      B   
ATOM    378  HN  GLY   163       1.950  -3.685 -11.199  1.00 15.00      B   
ATOM    379  CA  GLY   163       3.121  -2.911 -12.780  1.00 15.00      B   
ATOM    380  C   GLY   163       4.026  -1.746 -12.439  1.00 15.00      B   
ATOM    381  O   GLY   163       4.947  -1.424 -13.192  1.00 15.00      B   
ATOM    382  N   MET   164       3.770  -1.120 -11.295  1.00 15.00      B   
ATOM    383  HN  MET   164       3.023  -1.427 -10.740  1.00 15.00      B   
ATOM    384  CA  MET   164       4.571   0.011 -10.844  1.00 15.00      B   
ATOM    385  CB  MET   164       3.959   0.649  -9.596  1.00 15.00      B   
ATOM    386  CG  MET   164       4.724   1.858  -9.082  1.00 15.00      B   
ATOM    387  SD  MET   164       4.592   3.284 -10.178  1.00 15.00      B   
ATOM    388  CE  MET   164       5.897   4.329  -9.532  1.00 15.00      B   
ATOM    389  C   MET   164       6.006  -0.422 -10.565  1.00 15.00      B   
ATOM    390  O   MET   164       6.952   0.340 -10.772  1.00 15.00      B   
ATOM    391  N   THR   165       6.166  -1.653 -10.096  1.00 15.00      B   
ATOM    392  HN  THR   165       5.378  -2.214  -9.942  1.00 15.00      B   
ATOM    393  CA  THR   165       7.489  -2.186  -9.806  1.00 15.00      B   
ATOM    394  CB  THR   165       7.432  -3.312  -8.754  1.00 15.00      B   
ATOM    395  OG1 THR   165       6.263  -4.113  -8.970  1.00 15.00      B   
ATOM    396  HG1 THR   165       6.030  -4.095  -9.901  1.00 15.00      B   
ATOM    397  CG2 THR   165       7.388  -2.730  -7.348  1.00 15.00      B   
ATOM    398  C   THR   165       8.139  -2.704 -11.086  1.00 15.00      B   
ATOM    399  O   THR   165       9.317  -3.060 -11.104  1.00 15.00      B   
ATOM    400  N   GLY   166       7.358  -2.728 -12.161  1.00 15.00      B   
ATOM    401  HN  GLY   166       6.429  -2.426 -12.084  1.00 15.00      B   
ATOM    402  CA  GLY   166       7.857  -3.191 -13.437  1.00 15.00      B   
ATOM    403  C   GLY   166       8.639  -2.109 -14.144  1.00 15.00      B   
ATOM    404  O   GLY   166       8.096  -1.370 -14.962  1.00 15.00      B   
ATOM    405  N   THR   167       9.910  -2.004 -13.801  1.00 15.00      B   
ATOM    406  HN  THR   167      10.273  -2.619 -13.130  1.00 15.00      B   
ATOM    407  CA  THR   167      10.785  -1.008 -14.385  1.00 15.00      B   
ATOM    408  CB  THR   167      10.872   0.251 -13.483  1.00 15.00      B   
ATOM    409  OG1 THR   167      11.942   1.105 -13.918  1.00 15.00      B   
ATOM    410  HG1 THR   167      11.855   1.273 -14.859  1.00 15.00      B   
ATOM    411  CG2 THR   167      11.096  -0.134 -12.028  1.00 15.00      B   
ATOM    412  C   THR   167      12.179  -1.595 -14.589  1.00 15.00      B   
ATOM    413  O   THR   167      12.546  -2.577 -13.942  1.00 15.00      B   
ATOM    414  N   THR   168      12.949  -0.996 -15.487  1.00 15.00      B   
ATOM    415  HN  THR   168      12.598  -0.223 -15.977  1.00 15.00      B   
ATOM    416  CA  THR   168      14.295  -1.454 -15.763  1.00 15.00      B   
ATOM    417  CB  THR   168      14.864  -0.792 -17.041  1.00 15.00      B   
ATOM    418  OG1 THR   168      15.939  -1.578 -17.574  1.00 15.00      B   
ATOM    419  HG1 THR   168      16.227  -1.203 -18.410  1.00 15.00      B   
ATOM    420  CG2 THR   168      15.346   0.630 -16.770  1.00 15.00      B   
ATOM    421  C   THR   168      15.207  -1.195 -14.559  1.00 15.00      B   
ATOM    422  O   THR   168      16.279  -1.792 -14.434  1.00 15.00      B   
ATOM    423  N   CYS   169      14.761  -0.324 -13.661  1.00 15.00      B   
ATOM    424  HN  CYS   169      13.896   0.112 -13.808  1.00 15.00      B   
ATOM    425  CA  CYS   169      15.523   0.000 -12.464  1.00 15.00      B   
ATOM    426  CB  CYS   169      15.451   1.502 -12.185  1.00 15.00      B   
ATOM    427  SG  CYS   169      15.899   2.546 -13.593  1.00 15.00      B   
ATOM    428  HG  CYS   169      16.276   1.754 -14.586  1.00 15.00      B   
ATOM    429  C   CYS   169      14.994  -0.782 -11.260  1.00 15.00      B   
ATOM    430  O   CYS   169      15.254  -0.425 -10.113  1.00 15.00      B   
ATOM    431  N   ARG   170      14.244  -1.847 -11.532  1.00 15.00      B   
ATOM    432  HN  ARG   170      14.067  -2.080 -12.467  1.00 15.00      B   
ATOM    433  CA  ARG   170      13.678  -2.677 -10.475  1.00 15.00      B   
ATOM    434  CB  ARG   170      12.711  -3.711 -11.066  1.00 15.00      B   
ATOM    435  CG  ARG   170      11.949  -4.528 -10.035  1.00 15.00      B   
ATOM    436  CD  ARG   170      11.123  -5.619 -10.698  1.00 15.00      B   
ATOM    437  NE  ARG   170      10.290  -6.338  -9.736  1.00 15.00      B   
ATOM    438  HE  ARG   170      10.130  -5.911  -8.869  1.00 15.00      B   
ATOM    439  CZ  ARG   170       9.742  -7.531  -9.971  1.00 15.00      B   
ATOM    440  NH1 ARG   170       9.938  -8.143 -11.132  1.00 15.00      B   
ATOM    441 HH11 ARG   170       9.508  -9.073 -11.309  1.00 15.00      B   
ATOM    442 HH12 ARG   170      10.522  -7.692 -11.865  1.00 15.00      B   
ATOM    443  NH2 ARG   170       8.983  -8.107  -9.048  1.00 15.00      B   
ATOM    444 HH21 ARG   170       8.556  -9.037  -9.232  1.00 15.00      B   
ATOM    445 HH22 ARG   170       8.815  -7.628  -8.140  1.00 15.00      B   
ATOM    446  C   ARG   170      14.777  -3.386  -9.687  1.00 15.00      B   
ATOM    447  O   ARG   170      15.791  -3.794 -10.251  1.00 15.00      B   
ATOM    448  N   GLU   171      14.569  -3.521  -8.387  1.00 15.00      B   
ATOM    449  HN  GLU   171      13.745  -3.162  -7.997  1.00 15.00      B   
ATOM    450  CA  GLU   171      15.527  -4.186  -7.522  1.00 15.00      B   
ATOM    451  CB  GLU   171      15.621  -3.444  -6.178  1.00 15.00      B   
ATOM    452  CG  GLU   171      16.714  -3.928  -5.231  1.00 15.00      B   
ATOM    453  CD  GLU   171      18.074  -4.033  -5.892  1.00 15.00      B   
ATOM    454  OE1 GLU   171      18.388  -5.108  -6.447  1.00 15.00      B   
ATOM    455  OE2 GLU   171      18.841  -3.052  -5.841  1.00 15.00      B   
ATOM    456  C   GLU   171      15.099  -5.640  -7.318  1.00 15.00      B   
ATOM    457  O   GLU   171      14.007  -6.034  -7.742  1.00 15.00      B   
ATOM    458  N   LYS   172      15.973  -6.429  -6.700  1.00 15.00      B   
ATOM    459  HN  LYS   172      16.833  -6.050  -6.421  1.00 15.00      B   
ATOM    460  CA  LYS   172      15.704  -7.836  -6.421  1.00 15.00      B   
ATOM    461  CB  LYS   172      16.834  -8.423  -5.571  1.00 15.00      B   
ATOM    462  CG  LYS   172      18.176  -8.503  -6.283  1.00 15.00      B   
ATOM    463  CD  LYS   172      19.299  -8.828  -5.309  1.00 15.00      B   
ATOM    464  CE  LYS   172      19.692  -7.613  -4.482  1.00 15.00      B   
ATOM    465  NZ  LYS   172      20.340  -6.561  -5.310  1.00 15.00      B   
ATOM    466  HZ1 LYS   172      19.689  -6.242  -6.056  1.00 15.00      B   
ATOM    467  HZ2 LYS   172      21.202  -6.936  -5.755  1.00 15.00      B   
ATOM    468  HZ3 LYS   172      20.596  -5.746  -4.716  1.00 15.00      B   
ATOM    469  C   LYS   172      14.362  -8.023  -5.708  1.00 15.00      B   
ATOM    470  O   LYS   172      13.908  -7.140  -4.971  1.00 15.00      B   
ATOM    471  N   VAL   173      13.742  -9.179  -5.925  1.00 15.00      B   
ATOM    472  HN  VAL   173      14.168  -9.843  -6.507  1.00 15.00      B   
ATOM    473  CA  VAL   173      12.449  -9.493  -5.326  1.00 15.00      B   
ATOM    474  CB  VAL   173      11.708 -10.609  -6.101  1.00 15.00      B   
ATOM    475  CG1 VAL   173      11.102 -10.049  -7.376  1.00 15.00      B   
ATOM    476  CG2 VAL   173      12.648 -11.761  -6.426  1.00 15.00      B   
ATOM    477  C   VAL   173      12.560  -9.851  -3.842  1.00 15.00      B   
ATOM    478  O   VAL   173      12.149 -10.933  -3.411  1.00 15.00      B   
ATOM    479  N   LYS   174      13.106  -8.922  -3.067  1.00 15.00      B   
ATOM    480  HN  LYS   174      13.407  -8.084  -3.477  1.00 15.00      B   
ATOM    481  CA  LYS   174      13.276  -9.100  -1.627  1.00 15.00      B   
ATOM    482  CB  LYS   174      14.005  -7.907  -1.000  1.00 15.00      B   
ATOM    483  CG  LYS   174      15.511  -7.928  -1.192  1.00 15.00      B   
ATOM    484  CD  LYS   174      16.160  -6.705  -0.567  1.00 15.00      B   
ATOM    485  CE  LYS   174      17.630  -6.947  -0.262  1.00 15.00      B   
ATOM    486  NZ  LYS   174      17.823  -7.822   0.927  1.00 15.00      B   
ATOM    487  HZ1 LYS   174      17.377  -8.748   0.766  1.00 15.00      B   
ATOM    488  HZ2 LYS   174      17.394  -7.384   1.767  1.00 15.00      B   
ATOM    489  HZ3 LYS   174      18.838  -7.964   1.105  1.00 15.00      B   
ATOM    490  C   LYS   174      11.953  -9.370  -0.897  1.00 15.00      B   
ATOM    491  O   LYS   174      11.888 -10.291  -0.084  1.00 15.00      B   
ATOM    492  N   PRO   175      10.881  -8.576  -1.160  1.00 15.00      B   
ATOM    493  CA  PRO   175       9.575  -8.760  -0.508  1.00 15.00      B   
ATOM    494  CB  PRO   175       8.629  -7.829  -1.279  1.00 15.00      B   
ATOM    495  CG  PRO   175       9.400  -7.376  -2.473  1.00 15.00      B   
ATOM    496  CD  PRO   175      10.845  -7.421  -2.073  1.00 15.00      B   
ATOM    497  C   PRO   175       9.059 -10.199  -0.563  1.00 15.00      B   
ATOM    498  O   PRO   175       8.364 -10.647   0.349  1.00 15.00      B   
ATOM    499  N   LEU   176       9.411 -10.924  -1.621  1.00 15.00      B   
ATOM    500  HN  LEU   176       9.979 -10.521  -2.311  1.00 15.00      B   
ATOM    501  CA  LEU   176       8.969 -12.308  -1.777  1.00 15.00      B   
ATOM    502  CB  LEU   176       9.398 -12.875  -3.131  1.00 15.00      B   
ATOM    503  CG  LEU   176       8.672 -12.315  -4.356  1.00 15.00      B   
ATOM    504  CD1 LEU   176       9.095 -13.059  -5.612  1.00 15.00      B   
ATOM    505  CD2 LEU   176       7.164 -12.391  -4.174  1.00 15.00      B   
ATOM    506  C   LEU   176       9.485 -13.187  -0.642  1.00 15.00      B   
ATOM    507  O   LEU   176       8.754 -14.013  -0.097  1.00 15.00      B   
ATOM    508  N   ARG   177      10.744 -12.999  -0.280  1.00 15.00      B   
ATOM    509  HN  ARG   177      11.284 -12.327  -0.746  1.00 15.00      B   
ATOM    510  CA  ARG   177      11.342 -13.774   0.801  1.00 15.00      B   
ATOM    511  CB  ARG   177      12.865 -13.817   0.661  1.00 15.00      B   
ATOM    512  CG  ARG   177      13.363 -14.344  -0.672  1.00 15.00      B   
ATOM    513  CD  ARG   177      14.867 -14.552  -0.654  1.00 15.00      B   
ATOM    514  NE  ARG   177      15.413 -14.702  -2.001  1.00 15.00      B   
ATOM    515  HE  ARG   177      15.377 -13.920  -2.591  1.00 15.00      B   
ATOM    516  CZ  ARG   177      15.949 -15.823  -2.467  1.00 15.00      B   
ATOM    517  NH1 ARG   177      16.013 -16.908  -1.703  1.00 15.00      B   
ATOM    518 HH11 ARG   177      15.641 -16.883  -0.732  1.00 15.00      B   
ATOM    519 HH12 ARG   177      16.435 -17.782  -2.076  1.00 15.00      B   
ATOM    520  NH2 ARG   177      16.424 -15.859  -3.706  1.00 15.00      B   
ATOM    521 HH21 ARG   177      16.845 -16.735  -4.076  1.00 15.00      B   
ATOM    522 HH22 ARG   177      16.375 -15.011  -4.307  1.00 15.00      B   
ATOM    523  C   ARG   177      10.971 -13.145   2.134  1.00 15.00      B   
ATOM    524  O   ARG   177      10.797 -13.832   3.139  1.00 15.00      B   
ATOM    525  N   LEU   178      10.839 -11.827   2.114  1.00 15.00      B   
ATOM    526  HN  LEU   178      10.982 -11.355   1.267  1.00 15.00      B   
ATOM    527  CA  LEU   178      10.491 -11.047   3.294  1.00 15.00      B   
ATOM    528  CB  LEU   178      10.400  -9.573   2.896  1.00 15.00      B   
ATOM    529  CG  LEU   178      10.138  -8.574   4.017  1.00 15.00      B   
ATOM    530  CD1 LEU   178      11.451  -8.032   4.553  1.00 15.00      B   
ATOM    531  CD2 LEU   178       9.246  -7.442   3.529  1.00 15.00      B   
ATOM    532  C   LEU   178       9.158 -11.491   3.892  1.00 15.00      B   
ATOM    533  O   LEU   178       9.073 -11.839   5.070  1.00 15.00      B   
ATOM    534  N   LEU   179       8.123 -11.486   3.063  1.00 15.00      B   
ATOM    535  HN  LEU   179       8.262 -11.219   2.130  1.00 15.00      B   
ATOM    536  CA  LEU   179       6.787 -11.865   3.497  1.00 15.00      B   
ATOM    537  CB  LEU   179       5.757 -11.476   2.437  1.00 15.00      B   
ATOM    538  CG  LEU   179       5.709  -9.993   2.058  1.00 15.00      B   
ATOM    539  CD1 LEU   179       4.842  -9.788   0.826  1.00 15.00      B   
ATOM    540  CD2 LEU   179       5.201  -9.150   3.220  1.00 15.00      B   
ATOM    541  C   LEU   179       6.694 -13.354   3.801  1.00 15.00      B   
ATOM    542  O   LEU   179       5.834 -13.784   4.569  1.00 15.00      B   
ATOM    543  N   ASP   180       7.578 -14.135   3.198  1.00 15.00      B   
ATOM    544  HN  ASP   180       8.238 -13.732   2.596  1.00 15.00      B   
ATOM    545  CA  ASP   180       7.594 -15.577   3.406  1.00 15.00      B   
ATOM    546  CB  ASP   180       8.346 -16.268   2.268  1.00 15.00      B   
ATOM    547  CG  ASP   180       8.371 -17.776   2.406  1.00 15.00      B   
ATOM    548  OD1 ASP   180       9.394 -18.317   2.872  1.00 15.00      B   
ATOM    549  OD2 ASP   180       7.372 -18.431   2.035  1.00 15.00      B   
ATOM    550  C   ASP   180       8.239 -15.916   4.743  1.00 15.00      B   
ATOM    551  O   ASP   180       7.810 -16.836   5.439  1.00 15.00      B   
ATOM    552  N   GLY   181       9.265 -15.159   5.101  1.00 15.00      B   
ATOM    553  HN  GLY   181       9.558 -14.437   4.507  1.00 15.00      B   
ATOM    554  CA  GLY   181       9.958 -15.384   6.356  1.00 15.00      B   
ATOM    555  C   GLY   181       9.270 -14.708   7.527  1.00 15.00      B   
ATOM    556  O   GLY   181       9.263 -15.230   8.645  1.00 15.00      B   
ATOM    557  N   SER   182       8.690 -13.544   7.277  1.00 15.00      B   
ATOM    558  HN  SER   182       8.723 -13.179   6.368  1.00 15.00      B   
ATOM    559  CA  SER   182       8.007 -12.797   8.315  1.00 15.00      B   
ATOM    560  CB  SER   182       8.799 -11.540   8.680  1.00 15.00      B   
ATOM    561  OG  SER   182      10.072 -11.877   9.206  1.00 15.00      B   
ATOM    562  HG  SER   182      10.667 -11.130   9.107  1.00 15.00      B   
ATOM    563  C   SER   182       6.586 -12.429   7.902  1.00 15.00      B   
ATOM    564  O   SER   182       6.349 -11.383   7.297  1.00 15.00      B   
ATOM    565  N   SER   183       5.642 -13.302   8.219  1.00 15.00      B   
ATOM    566  HN  SER   183       5.893 -14.132   8.676  1.00 15.00      B   
ATOM    567  CA  SER   183       4.241 -13.061   7.907  1.00 15.00      B   
ATOM    568  CB  SER   183       3.541 -14.380   7.571  1.00 15.00      B   
ATOM    569  OG  SER   183       4.354 -15.174   6.716  1.00 15.00      B   
ATOM    570  HG  SER   183       4.869 -15.789   7.244  1.00 15.00      B   
ATOM    571  C   SER   183       3.561 -12.375   9.092  1.00 15.00      B   
ATOM    572  O   SER   183       2.335 -12.295   9.175  1.00 15.00      B   
ATOM    573  N   ASP   184       4.393 -11.877  10.005  1.00 15.00      B   
ATOM    574  HN  ASP   184       5.358 -11.973   9.864  1.00 15.00      B   
ATOM    575  CA  ASP   184       3.927 -11.194  11.207  1.00 15.00      B   
ATOM    576  CB  ASP   184       5.102 -10.957  12.156  1.00 15.00      B   
ATOM    577  CG  ASP   184       4.753 -11.224  13.602  1.00 15.00      B   
ATOM    578  OD1 ASP   184       4.696 -12.409  13.992  1.00 15.00      B   
ATOM    579  OD2 ASP   184       4.547 -10.253  14.359  1.00 15.00      B   
ATOM    580  C   ASP   184       3.284  -9.858  10.860  1.00 15.00      B   
ATOM    581  O   ASP   184       2.418  -9.360  11.586  1.00 15.00      B   
ATOM    582  N   PHE   185       3.723  -9.277   9.754  1.00 15.00      B   
ATOM    583  HN  PHE   185       4.423  -9.718   9.229  1.00 15.00      B   
ATOM    584  CA  PHE   185       3.194  -8.004   9.299  1.00 15.00      B   
ATOM    585  CB  PHE   185       4.307  -7.150   8.687  1.00 15.00      B   
ATOM    586  CG  PHE   185       5.294  -6.630   9.693  1.00 15.00      B   
ATOM    587  CD1 PHE   185       6.330  -7.429  10.146  1.00 15.00      B   
ATOM    588  CD2 PHE   185       5.187  -5.340  10.185  1.00 15.00      B   
ATOM    589  CE1 PHE   185       7.241  -6.952  11.069  1.00 15.00      B   
ATOM    590  CE2 PHE   185       6.092  -4.856  11.107  1.00 15.00      B   
ATOM    591  CZ  PHE   185       7.121  -5.664  11.550  1.00 15.00      B   
ATOM    592  C   PHE   185       2.093  -8.243   8.280  1.00 15.00      B   
ATOM    593  O   PHE   185       2.285  -8.977   7.313  1.00 15.00      B   
ATOM    594  N   VAL   186       0.941  -7.627   8.501  1.00 15.00      B   
ATOM    595  HN  VAL   186       0.852  -7.048   9.286  1.00 15.00      B   
ATOM    596  CA  VAL   186      -0.198  -7.789   7.606  1.00 15.00      B   
ATOM    597  CB  VAL   186      -1.448  -8.293   8.362  1.00 15.00      B   
ATOM    598  CG1 VAL   186      -1.300  -9.762   8.734  1.00 15.00      B   
ATOM    599  CG2 VAL   186      -1.702  -7.449   9.602  1.00 15.00      B   
ATOM    600  C   VAL   186      -0.528  -6.482   6.897  1.00 15.00      B   
ATOM    601  O   VAL   186      -0.060  -5.415   7.294  1.00 15.00      B   
ATOM    602  N   LEU   187      -1.330  -6.574   5.848  1.00 15.00      B   
ATOM    603  HN  LEU   187      -1.667  -7.455   5.580  1.00 15.00      B   
ATOM    604  CA  LEU   187      -1.725  -5.402   5.082  1.00 15.00      B   
ATOM    605  CB  LEU   187      -2.301  -5.811   3.721  1.00 15.00      B   
ATOM    606  CG  LEU   187      -1.320  -5.818   2.541  1.00 15.00      B   
ATOM    607  CD1 LEU   187      -0.145  -6.748   2.803  1.00 15.00      B   
ATOM    608  CD2 LEU   187      -2.028  -6.202   1.250  1.00 15.00      B   
ATOM    609  C   LEU   187      -2.729  -4.559   5.863  1.00 15.00      B   
ATOM    610  O   LEU   187      -3.846  -4.999   6.139  1.00 15.00      B   
ATOM    611  N   THR   188      -2.314  -3.354   6.227  1.00 15.00      B   
ATOM    612  HN  THR   188      -1.409  -3.071   5.980  1.00 15.00      B   
ATOM    613  CA  THR   188      -3.153  -2.440   6.979  1.00 15.00      B   
ATOM    614  CB  THR   188      -2.409  -1.978   8.246  1.00 15.00      B   
ATOM    615  OG1 THR   188      -0.999  -2.161   8.046  1.00 15.00      B   
ATOM    616  HG1 THR   188      -0.514  -1.670   8.713  1.00 15.00      B   
ATOM    617  CG2 THR   188      -2.851  -2.798   9.449  1.00 15.00      B   
ATOM    618  C   THR   188      -3.510  -1.220   6.125  1.00 15.00      B   
ATOM    619  O   THR   188      -2.894  -0.983   5.082  1.00 15.00      B   
ATOM    620  N   TYR   189      -4.507  -0.456   6.554  1.00 15.00      B   
ATOM    621  HN  TYR   189      -4.973  -0.695   7.382  1.00 15.00      B   
ATOM    622  CA  TYR   189      -4.923   0.730   5.819  1.00 15.00      B   
ATOM    623  CB  TYR   189      -6.108   0.410   4.894  1.00 15.00      B   
ATOM    624  CG  TYR   189      -7.477   0.551   5.532  1.00 15.00      B   
ATOM    625  CD1 TYR   189      -8.351   1.550   5.119  1.00 15.00      B   
ATOM    626  CD2 TYR   189      -7.900  -0.311   6.538  1.00 15.00      B   
ATOM    627  CE1 TYR   189      -9.601   1.690   5.691  1.00 15.00      B   
ATOM    628  CE2 TYR   189      -9.151  -0.178   7.115  1.00 15.00      B   
ATOM    629  CZ  TYR   189      -9.997   0.822   6.687  1.00 15.00      B   
ATOM    630  OH  TYR   189     -11.243   0.958   7.258  1.00 15.00      B   
ATOM    631  HH  TYR   189     -11.168   0.886   8.212  1.00 15.00      B   
ATOM    632  C   TYR   189      -5.267   1.877   6.766  1.00 15.00      B   
ATOM    633  O   TYR   189      -5.367   1.681   7.977  1.00 15.00      B   
ATOM    634  N   GLU   190      -5.436   3.066   6.205  1.00 15.00      B   
ATOM    635  HN  GLU   190      -5.324   3.152   5.235  1.00 15.00      B   
ATOM    636  CA  GLU   190      -5.781   4.246   6.978  1.00 15.00      B   
ATOM    637  CB  GLU   190      -4.773   5.368   6.719  1.00 15.00      B   
ATOM    638  CG  GLU   190      -4.986   6.615   7.563  1.00 15.00      B   
ATOM    639  CD  GLU   190      -4.133   7.782   7.108  1.00 15.00      B   
ATOM    640  OE1 GLU   190      -4.570   8.531   6.207  1.00 15.00      B   
ATOM    641  OE2 GLU   190      -3.023   7.959   7.648  1.00 15.00      B   
ATOM    642  C   GLU   190      -7.185   4.705   6.605  1.00 15.00      B   
ATOM    643  O   GLU   190      -7.456   5.041   5.445  1.00 15.00      B   
ATOM    644  N   ASP   191      -8.075   4.692   7.587  1.00 15.00      B   
ATOM    645  HN  ASP   191      -7.795   4.402   8.480  1.00 15.00      B   
ATOM    646  CA  ASP   191      -9.459   5.097   7.374  1.00 15.00      B   
ATOM    647  CB  ASP   191     -10.394   4.365   8.345  1.00 15.00      B   
ATOM    648  CG  ASP   191     -10.589   5.097   9.657  1.00 15.00      B   
ATOM    649  OD1 ASP   191      -9.640   5.154  10.462  1.00 15.00      B   
ATOM    650  OD2 ASP   191     -11.698   5.623   9.885  1.00 15.00      B   
ATOM    651  C   ASP   191      -9.626   6.615   7.484  1.00 15.00      B   
ATOM    652  O   ASP   191      -8.640   7.347   7.591  1.00 15.00      B   
ATOM    653  N   LYS   192     -10.871   7.079   7.450  1.00 15.00      B   
ATOM    654  HN  LYS   192     -11.612   6.443   7.367  1.00 15.00      B   
ATOM    655  CA  LYS   192     -11.172   8.505   7.532  1.00 15.00      B   
ATOM    656  CB  LYS   192     -12.659   8.773   7.265  1.00 15.00      B   
ATOM    657  CG  LYS   192     -13.608   7.978   8.145  1.00 15.00      B   
ATOM    658  CD  LYS   192     -15.036   8.481   8.021  1.00 15.00      B   
ATOM    659  CE  LYS   192     -15.985   7.648   8.863  1.00 15.00      B   
ATOM    660  NZ  LYS   192     -17.376   8.166   8.805  1.00 15.00      B   
ATOM    661  HZ1 LYS   192     -17.722   8.152   7.824  1.00 15.00      B   
ATOM    662  HZ2 LYS   192     -17.409   9.143   9.158  1.00 15.00      B   
ATOM    663  HZ3 LYS   192     -18.002   7.577   9.391  1.00 15.00      B   
ATOM    664  C   LYS   192     -10.746   9.097   8.873  1.00 15.00      B   
ATOM    665  O   LYS   192     -10.357  10.265   8.945  1.00 15.00      B   
ATOM    666  N   GLU   193     -10.824   8.297   9.929  1.00 15.00      B   
ATOM    667  HN  GLU   193     -11.159   7.383   9.815  1.00 15.00      B   
ATOM    668  CA  GLU   193     -10.423   8.749  11.253  1.00 15.00      B   
ATOM    669  CB  GLU   193     -11.083   7.897  12.339  1.00 15.00      B   
ATOM    670  CG  GLU   193     -10.757   8.332  13.759  1.00 15.00      B   
ATOM    671  CD  GLU   193     -11.651   7.681  14.797  1.00 15.00      B   
ATOM    672  OE1 GLU   193     -12.497   8.390  15.381  1.00 15.00      B   
ATOM    673  OE2 GLU   193     -11.505   6.463  15.044  1.00 15.00      B   
ATOM    674  C   GLU   193      -8.906   8.693  11.375  1.00 15.00      B   
ATOM    675  O   GLU   193      -8.265   9.651  11.813  1.00 15.00      B   
ATOM    676  N   GLY   194      -8.331   7.569  10.971  1.00 15.00      B   
ATOM    677  HN  GLY   194      -8.888   6.837  10.632  1.00 15.00      B   
ATOM    678  CA  GLY   194      -6.895   7.416  11.027  1.00 15.00      B   
ATOM    679  C   GLY   194      -6.466   6.209  11.829  1.00 15.00      B   
ATOM    680  O   GLY   194      -5.394   6.213  12.435  1.00 15.00      B   
ATOM    681  N   ASP   195      -7.296   5.177  11.844  1.00 15.00      B   
ATOM    682  HN  ASP   195      -8.142   5.232  11.352  1.00 15.00      B   
ATOM    683  CA  ASP   195      -6.972   3.960  12.581  1.00 15.00      B   
ATOM    684  CB  ASP   195      -8.208   3.383  13.269  1.00 15.00      B   
ATOM    685  CG  ASP   195      -7.857   2.341  14.313  1.00 15.00      B   
ATOM    686  OD1 ASP   195      -8.727   1.509  14.640  1.00 15.00      B   
ATOM    687  OD2 ASP   195      -6.715   2.360  14.822  1.00 15.00      B   
ATOM    688  C   ASP   195      -6.356   2.925  11.653  1.00 15.00      B   
ATOM    689  O   ASP   195      -6.838   2.712  10.540  1.00 15.00      B   
ATOM    690  N   TRP   196      -5.292   2.283  12.114  1.00 15.00      B   
ATOM    691  HN  TRP   196      -4.960   2.489  13.013  1.00 15.00      B   
ATOM    692  CA  TRP   196      -4.605   1.279  11.316  1.00 15.00      B   
ATOM    693  CB  TRP   196      -3.136   1.174  11.726  1.00 15.00      B   
ATOM    694  CG  TRP   196      -2.416   2.488  11.715  1.00 15.00      B   
ATOM    695  CD1 TRP   196      -1.976   3.185  12.802  1.00 15.00      B   
ATOM    696  CD2 TRP   196      -2.053   3.264  10.566  1.00 15.00      B   
ATOM    697  NE1 TRP   196      -1.360   4.345  12.404  1.00 15.00      B   
ATOM    698  HE1 TRP   196      -0.961   5.012  13.002  1.00 15.00      B   
ATOM    699  CE2 TRP   196      -1.394   4.419  11.036  1.00 15.00      B   
ATOM    700  CE3 TRP   196      -2.219   3.096   9.187  1.00 15.00      B   
ATOM    701  CZ2 TRP   196      -0.902   5.399  10.176  1.00 15.00      B   
ATOM    702  CZ3 TRP   196      -1.728   4.069   8.336  1.00 15.00      B   
ATOM    703  CH2 TRP   196      -1.080   5.208   8.832  1.00 15.00      B   
ATOM    704  C   TRP   196      -5.289  -0.076  11.435  1.00 15.00      B   
ATOM    705  O   TRP   196      -4.970  -0.880  12.318  1.00 15.00      B   
ATOM    706  N   MET   197      -6.245  -0.316  10.556  1.00 15.00      B   
ATOM    707  HN  MET   197      -6.467   0.369   9.891  1.00 15.00      B   
ATOM    708  CA  MET   197      -6.976  -1.573  10.551  1.00 15.00      B   
ATOM    709  CB  MET   197      -8.483  -1.334  10.456  1.00 15.00      B   
ATOM    710  CG  MET   197      -9.101  -0.771  11.727  1.00 15.00      B   
ATOM    711  SD  MET   197     -10.902  -0.843  11.721  1.00 15.00      B   
ATOM    712  CE  MET   197     -11.270  -0.051  13.283  1.00 15.00      B   
ATOM    713  C   MET   197      -6.500  -2.461   9.415  1.00 15.00      B   
ATOM    714  O   MET   197      -5.876  -1.982   8.465  1.00 15.00      B   
ATOM    715  N   LEU   198      -6.784  -3.751   9.525  1.00 15.00      B   
ATOM    716  HN  LEU   198      -7.278  -4.063  10.312  1.00 15.00      B   
ATOM    717  CA  LEU   198      -6.384  -4.721   8.512  1.00 15.00      B   
ATOM    718  CB  LEU   198      -6.527  -6.154   9.043  1.00 15.00      B   
ATOM    719  CG  LEU   198      -5.327  -6.733   9.794  1.00 15.00      B   
ATOM    720  CD1 LEU   198      -5.128  -6.039  11.133  1.00 15.00      B   
ATOM    721  CD2 LEU   198      -5.485  -8.235   9.980  1.00 15.00      B   
ATOM    722  C   LEU   198      -7.206  -4.557   7.240  1.00 15.00      B   
ATOM    723  O   LEU   198      -8.276  -3.940   7.255  1.00 15.00      B   
ATOM    724  N   VAL   199      -6.701  -5.117   6.145  1.00 15.00      B   
ATOM    725  HN  VAL   199      -5.845  -5.590   6.206  1.00 15.00      B   
ATOM    726  CA  VAL   199      -7.379  -5.051   4.855  1.00 15.00      B   
ATOM    727  CB  VAL   199      -6.558  -5.741   3.736  1.00 15.00      B   
ATOM    728  CG1 VAL   199      -6.397  -7.230   3.999  1.00 15.00      B   
ATOM    729  CG2 VAL   199      -7.171  -5.490   2.366  1.00 15.00      B   
ATOM    730  C   VAL   199      -8.794  -5.638   4.933  1.00 15.00      B   
ATOM    731  O   VAL   199      -9.702  -5.200   4.226  1.00 15.00      B   
ATOM    732  N   GLY   200      -8.979  -6.619   5.809  1.00 15.00      B   
ATOM    733  HN  GLY   200      -8.222  -6.933   6.347  1.00 15.00      B   
ATOM    734  CA  GLY   200     -10.282  -7.226   5.976  1.00 15.00      B   
ATOM    735  C   GLY   200     -10.787  -7.083   7.394  1.00 15.00      B   
ATOM    736  O   GLY   200     -11.440  -7.982   7.923  1.00 15.00      B   
ATOM    737  N   ASP   201     -10.479  -5.949   8.009  1.00 15.00      B   
ATOM    738  HN  ASP   201      -9.962  -5.271   7.526  1.00 15.00      B   
ATOM    739  CA  ASP   201     -10.888  -5.682   9.386  1.00 15.00      B   
ATOM    740  CB  ASP   201     -10.034  -4.569   9.994  1.00 15.00      B   
ATOM    741  CG  ASP   201      -9.455  -4.939  11.342  1.00 15.00      B   
ATOM    742  OD1 ASP   201     -10.102  -5.704  12.085  1.00 15.00      B   
ATOM    743  OD2 ASP   201      -8.340  -4.473  11.660  1.00 15.00      B   
ATOM    744  C   ASP   201     -12.361  -5.295   9.470  1.00 15.00      B   
ATOM    745  O   ASP   201     -13.117  -5.865  10.256  1.00 15.00      B   
ATOM    746  N   VAL   202     -12.759  -4.321   8.665  1.00 15.00      B   
ATOM    747  HN  VAL   202     -12.109  -3.905   8.061  1.00 15.00      B   
ATOM    748  CA  VAL   202     -14.137  -3.852   8.655  1.00 15.00      B   
ATOM    749  CB  VAL   202     -14.208  -2.316   8.789  1.00 15.00      B   
ATOM    750  CG1 VAL   202     -13.859  -1.888  10.206  1.00 15.00      B   
ATOM    751  CG2 VAL   202     -13.285  -1.643   7.780  1.00 15.00      B   
ATOM    752  C   VAL   202     -14.844  -4.279   7.373  1.00 15.00      B   
ATOM    753  O   VAL   202     -14.192  -4.666   6.401  1.00 15.00      B   
ATOM    754  N   PRO   203     -16.190  -4.222   7.357  1.00 15.00      B   
ATOM    755  CA  PRO   203     -16.990  -4.592   6.183  1.00 15.00      B   
ATOM    756  CB  PRO   203     -18.422  -4.249   6.601  1.00 15.00      B   
ATOM    757  CG  PRO   203     -18.399  -4.298   8.086  1.00 15.00      B   
ATOM    758  CD  PRO   203     -17.038  -3.812   8.489  1.00 15.00      B   
ATOM    759  C   PRO   203     -16.609  -3.778   4.949  1.00 15.00      B   
ATOM    760  O   PRO   203     -16.154  -2.635   5.061  1.00 15.00      B   
ATOM    761  N   TRP   204     -16.831  -4.364   3.779  1.00 15.00      B   
ATOM    762  HN  TRP   204     -17.229  -5.259   3.769  1.00 15.00      B   
ATOM    763  CA  TRP   204     -16.505  -3.726   2.505  1.00 15.00      B   
ATOM    764  CB  TRP   204     -16.887  -4.641   1.335  1.00 15.00      B   
ATOM    765  CG  TRP   204     -16.615  -4.063  -0.022  1.00 15.00      B   
ATOM    766  CD1 TRP   204     -17.492  -3.981  -1.062  1.00 15.00      B   
ATOM    767  CD2 TRP   204     -15.385  -3.484  -0.486  1.00 15.00      B   
ATOM    768  NE1 TRP   204     -16.887  -3.398  -2.146  1.00 15.00      B   
ATOM    769  HE1 TRP   204     -17.313  -3.230  -3.013  1.00 15.00      B   
ATOM    770  CE2 TRP   204     -15.597  -3.076  -1.816  1.00 15.00      B   
ATOM    771  CE3 TRP   204     -14.130  -3.263   0.091  1.00 15.00      B   
ATOM    772  CZ2 TRP   204     -14.601  -2.472  -2.578  1.00 15.00      B   
ATOM    773  CZ3 TRP   204     -13.143  -2.661  -0.666  1.00 15.00      B   
ATOM    774  CH2 TRP   204     -13.385  -2.270  -1.986  1.00 15.00      B   
ATOM    775  C   TRP   204     -17.154  -2.347   2.359  1.00 15.00      B   
ATOM    776  O   TRP   204     -16.498  -1.391   1.943  1.00 15.00      B   
ATOM    777  N   ARG   205     -18.428  -2.246   2.734  1.00 15.00      B   
ATOM    778  HN  ARG   205     -18.885  -3.039   3.085  1.00 15.00      B   
ATOM    779  CA  ARG   205     -19.166  -0.985   2.637  1.00 15.00      B   
ATOM    780  CB  ARG   205     -20.601  -1.150   3.146  1.00 15.00      B   
ATOM    781  CG  ARG   205     -21.443  -2.131   2.349  1.00 15.00      B   
ATOM    782  CD  ARG   205     -22.922  -1.961   2.659  1.00 15.00      B   
ATOM    783  NE  ARG   205     -23.517  -0.870   1.888  1.00 15.00      B   
ATOM    784  HE  ARG   205     -23.707  -1.041   0.942  1.00 15.00      B   
ATOM    785  CZ  ARG   205     -23.815   0.332   2.388  1.00 15.00      B   
ATOM    786  NH1 ARG   205     -23.574   0.607   3.666  1.00 15.00      B   
ATOM    787 HH11 ARG   205     -23.808   1.545   4.049  1.00 15.00      B   
ATOM    788 HH12 ARG   205     -23.151  -0.116   4.283  1.00 15.00      B   
ATOM    789  NH2 ARG   205     -24.351   1.261   1.606  1.00 15.00      B   
ATOM    790 HH21 ARG   205     -24.583   2.197   1.995  1.00 15.00      B   
ATOM    791 HH22 ARG   205     -24.539   1.053   0.604  1.00 15.00      B   
ATOM    792  C   ARG   205     -18.477   0.135   3.412  1.00 15.00      B   
ATOM    793  O   ARG   205     -18.450   1.284   2.973  1.00 15.00      B   
ATOM    794  N   MET   206     -17.918  -0.207   4.562  1.00 15.00      B   
ATOM    795  HN  MET   206     -17.968  -1.139   4.860  1.00 15.00      B   
ATOM    796  CA  MET   206     -17.232   0.768   5.394  1.00 15.00      B   
ATOM    797  CB  MET   206     -17.214   0.308   6.853  1.00 15.00      B   
ATOM    798  CG  MET   206     -18.576   0.306   7.525  1.00 15.00      B   
ATOM    799  SD  MET   206     -18.547  -0.477   9.148  1.00 15.00      B   
ATOM    800  CE  MET   206     -20.267  -0.310   9.623  1.00 15.00      B   
ATOM    801  C   MET   206     -15.808   0.978   4.906  1.00 15.00      B   
ATOM    802  O   MET   206     -15.290   2.096   4.923  1.00 15.00      B   
ATOM    803  N   PHE   207     -15.185  -0.103   4.459  1.00 15.00      B   
ATOM    804  HN  PHE   207     -15.663  -0.958   4.455  1.00 15.00      B   
ATOM    805  CA  PHE   207     -13.815  -0.062   3.974  1.00 15.00      B   
ATOM    806  CB  PHE   207     -13.337  -1.473   3.606  1.00 15.00      B   
ATOM    807  CG  PHE   207     -11.868  -1.570   3.288  1.00 15.00      B   
ATOM    808  CD1 PHE   207     -10.956  -1.903   4.274  1.00 15.00      B   
ATOM    809  CD2 PHE   207     -11.403  -1.337   2.001  1.00 15.00      B   
ATOM    810  CE1 PHE   207      -9.607  -1.997   3.986  1.00 15.00      B   
ATOM    811  CE2 PHE   207     -10.057  -1.428   1.708  1.00 15.00      B   
ATOM    812  CZ  PHE   207      -9.157  -1.760   2.700  1.00 15.00      B   
ATOM    813  C   PHE   207     -13.657   0.877   2.782  1.00 15.00      B   
ATOM    814  O   PHE   207     -12.915   1.853   2.860  1.00 15.00      B   
ATOM    815  N   ILE   208     -14.381   0.597   1.699  1.00 15.00      B   
ATOM    816  HN  ILE   208     -14.993  -0.168   1.725  1.00 15.00      B   
ATOM    817  CA  ILE   208     -14.294   1.393   0.469  1.00 15.00      B   
ATOM    818  CB  ILE   208     -15.179   0.815  -0.663  1.00 15.00      B   
ATOM    819  CG1 ILE   208     -14.896   1.526  -1.995  1.00 15.00      B   
ATOM    820  CG2 ILE   208     -16.658   0.894  -0.303  1.00 15.00      B   
ATOM    821  CD1 ILE   208     -15.675   0.980  -3.176  1.00 15.00      B   
ATOM    822  C   ILE   208     -14.596   2.884   0.671  1.00 15.00      B   
ATOM    823  O   ILE   208     -14.052   3.739  -0.033  1.00 15.00      B   
ATOM    824  N   ASN   209     -15.446   3.204   1.635  1.00 15.00      B   
ATOM    825  HN  ASN   209     -15.834   2.496   2.191  1.00 15.00      B   
ATOM    826  CA  ASN   209     -15.814   4.593   1.883  1.00 15.00      B   
ATOM    827  CB  ASN   209     -17.242   4.677   2.427  1.00 15.00      B   
ATOM    828  CG  ASN   209     -17.826   6.074   2.349  1.00 15.00      B   
ATOM    829  OD1 ASN   209     -17.455   6.868   1.483  1.00 15.00      B   
ATOM    830  ND2 ASN   209     -18.757   6.375   3.242  1.00 15.00      B   
ATOM    831 HD21 ASN   209     -19.013   5.689   3.893  1.00 15.00      B   
ATOM    832 HD22 ASN   209     -19.152   7.271   3.215  1.00 15.00      B   
ATOM    833  C   ASN   209     -14.847   5.291   2.836  1.00 15.00      B   
ATOM    834  O   ASN   209     -14.644   6.503   2.749  1.00 15.00      B   
ATOM    835  N   SER   210     -14.232   4.531   3.733  1.00 15.00      B   
ATOM    836  HN  SER   210     -14.395   3.565   3.740  1.00 15.00      B   
ATOM    837  CA  SER   210     -13.318   5.112   4.707  1.00 15.00      B   
ATOM    838  CB  SER   210     -13.514   4.466   6.077  1.00 15.00      B   
ATOM    839  OG  SER   210     -14.891   4.417   6.413  1.00 15.00      B   
ATOM    840  HG  SER   210     -15.313   5.241   6.157  1.00 15.00      B   
ATOM    841  C   SER   210     -11.851   5.047   4.285  1.00 15.00      B   
ATOM    842  O   SER   210     -11.035   5.820   4.782  1.00 15.00      B   
ATOM    843  N   VAL   211     -11.516   4.143   3.370  1.00 15.00      B   
ATOM    844  HN  VAL   211     -12.208   3.561   2.993  1.00 15.00      B   
ATOM    845  CA  VAL   211     -10.133   4.001   2.915  1.00 15.00      B   
ATOM    846  CB  VAL   211      -9.919   2.746   2.030  1.00 15.00      B   
ATOM    847  CG1 VAL   211     -10.809   2.766   0.798  1.00 15.00      B   
ATOM    848  CG2 VAL   211      -8.456   2.585   1.644  1.00 15.00      B   
ATOM    849  C   VAL   211      -9.620   5.265   2.216  1.00 15.00      B   
ATOM    850  O   VAL   211     -10.059   5.615   1.122  1.00 15.00      B   
ATOM    851  N   LYS   212      -8.713   5.971   2.875  1.00 15.00      B   
ATOM    852  HN  LYS   212      -8.419   5.671   3.761  1.00 15.00      B   
ATOM    853  CA  LYS   212      -8.144   7.187   2.305  1.00 15.00      B   
ATOM    854  CB  LYS   212      -8.354   8.387   3.237  1.00 15.00      B   
ATOM    855  CG  LYS   212      -9.804   8.615   3.644  1.00 15.00      B   
ATOM    856  CD  LYS   212     -10.697   8.830   2.432  1.00 15.00      B   
ATOM    857  CE  LYS   212     -12.155   8.566   2.771  1.00 15.00      B   
ATOM    858  NZ  LYS   212     -13.030   8.677   1.574  1.00 15.00      B   
ATOM    859  HZ1 LYS   212     -12.963   9.633   1.170  1.00 15.00      B   
ATOM    860  HZ2 LYS   212     -14.019   8.492   1.836  1.00 15.00      B   
ATOM    861  HZ3 LYS   212     -12.739   7.986   0.853  1.00 15.00      B   
ATOM    862  C   LYS   212      -6.665   6.997   1.996  1.00 15.00      B   
ATOM    863  O   LYS   212      -6.113   7.644   1.104  1.00 15.00      B   
ATOM    864  N   ARG   213      -6.031   6.102   2.737  1.00 15.00      B   
ATOM    865  HN  ARG   213      -6.526   5.624   3.434  1.00 15.00      B   
ATOM    866  CA  ARG   213      -4.621   5.809   2.545  1.00 15.00      B   
ATOM    867  CB  ARG   213      -3.762   6.592   3.546  1.00 15.00      B   
ATOM    868  CG  ARG   213      -2.270   6.310   3.434  1.00 15.00      B   
ATOM    869  CD  ARG   213      -1.572   6.433   4.780  1.00 15.00      B   
ATOM    870  NE  ARG   213      -1.256   7.820   5.117  1.00 15.00      B   
ATOM    871  HE  ARG   213      -1.985   8.473   5.072  1.00 15.00      B   
ATOM    872  CZ  ARG   213      -0.041   8.242   5.479  1.00 15.00      B   
ATOM    873  NH1 ARG   213       0.975   7.384   5.548  1.00 15.00      B   
ATOM    874 HH11 ARG   213       0.825   6.381   5.320  1.00 15.00      B   
ATOM    875 HH12 ARG   213       1.919   7.717   5.830  1.00 15.00      B   
ATOM    876  NH2 ARG   213       0.160   9.521   5.766  1.00 15.00      B   
ATOM    877 HH21 ARG   213       1.106   9.848   6.048  1.00 15.00      B   
ATOM    878 HH22 ARG   213      -0.628  10.197   5.709  1.00 15.00      B   
ATOM    879  C   ARG   213      -4.369   4.317   2.706  1.00 15.00      B   
ATOM    880  O   ARG   213      -4.931   3.676   3.593  1.00 15.00      B   
ATOM    881  N   LEU   214      -3.535   3.773   1.844  1.00 15.00      B   
ATOM    882  HN  LEU   214      -3.136   4.335   1.148  1.00 15.00      B   
ATOM    883  CA  LEU   214      -3.191   2.364   1.897  1.00 15.00      B   
ATOM    884  CB  LEU   214      -3.470   1.704   0.544  1.00 15.00      B   
ATOM    885  CG  LEU   214      -3.612   0.182   0.553  1.00 15.00      B   
ATOM    886  CD1 LEU   214      -4.902  -0.230   1.244  1.00 15.00      B   
ATOM    887  CD2 LEU   214      -3.559  -0.371  -0.863  1.00 15.00      B   
ATOM    888  C   LEU   214      -1.714   2.234   2.243  1.00 15.00      B   
ATOM    889  O   LEU   214      -0.898   3.038   1.792  1.00 15.00      B   
ATOM    890  N   ARG   215      -1.363   1.247   3.053  1.00 15.00      B   
ATOM    891  HN  ARG   215      -2.047   0.634   3.395  1.00 15.00      B   
ATOM    892  CA  ARG   215       0.026   1.062   3.440  1.00 15.00      B   
ATOM    893  CB  ARG   215       0.325   1.700   4.804  1.00 15.00      B   
ATOM    894  CG  ARG   215      -0.466   1.123   5.969  1.00 15.00      B   
ATOM    895  CD  ARG   215       0.434   0.355   6.925  1.00 15.00      B   
ATOM    896  NE  ARG   215       1.235   1.240   7.772  1.00 15.00      B   
ATOM    897  HE  ARG   215       0.768   1.732   8.479  1.00 15.00      B   
ATOM    898  CZ  ARG   215       2.550   1.413   7.638  1.00 15.00      B   
ATOM    899  NH1 ARG   215       3.224   0.766   6.691  1.00 15.00      B   
ATOM    900 HH11 ARG   215       2.725   0.119   6.048  1.00 15.00      B   
ATOM    901 HH12 ARG   215       4.250   0.907   6.594  1.00 15.00      B   
ATOM    902  NH2 ARG   215       3.191   2.242   8.453  1.00 15.00      B   
ATOM    903 HH21 ARG   215       4.217   2.380   8.352  1.00 15.00      B   
ATOM    904 HH22 ARG   215       2.667   2.753   9.192  1.00 15.00      B   
ATOM    905  C   ARG   215       0.433  -0.404   3.410  1.00 15.00      B   
ATOM    906  O   ARG   215      -0.254  -1.271   3.954  1.00 15.00      B   
ATOM    907  N   ILE   216       1.540  -0.679   2.749  1.00 15.00      B   
ATOM    908  HN  ILE   216       2.027   0.048   2.307  1.00 15.00      B   
ATOM    909  CA  ILE   216       2.054  -2.031   2.660  1.00 15.00      B   
ATOM    910  CB  ILE   216       2.772  -2.297   1.322  1.00 15.00      B   
ATOM    911  CG1 ILE   216       1.899  -1.860   0.137  1.00 15.00      B   
ATOM    912  CG2 ILE   216       3.154  -3.766   1.201  1.00 15.00      B   
ATOM    913  CD1 ILE   216       0.572  -2.586   0.032  1.00 15.00      B   
ATOM    914  C   ILE   216       3.017  -2.256   3.816  1.00 15.00      B   
ATOM    915  O   ILE   216       4.170  -1.817   3.774  1.00 15.00      B   
ATOM    916  N   MET   217       2.516  -2.894   4.863  1.00 15.00      B   
ATOM    917  HN  MET   217       1.582  -3.191   4.837  1.00 15.00      B   
ATOM    918  CA  MET   217       3.310  -3.168   6.052  1.00 15.00      B   
ATOM    919  CB  MET   217       2.391  -3.405   7.252  1.00 15.00      B   
ATOM    920  CG  MET   217       3.014  -3.049   8.590  1.00 15.00      B   
ATOM    921  SD  MET   217       1.834  -3.143   9.950  1.00 15.00      B   
ATOM    922  CE  MET   217       2.810  -2.442  11.276  1.00 15.00      B   
ATOM    923  C   MET   217       4.207  -4.375   5.828  1.00 15.00      B   
ATOM    924  O   MET   217       3.743  -5.439   5.411  1.00 15.00      B   
ATOM    925  N   GLY   218       5.492  -4.198   6.095  1.00 15.00      B   
ATOM    926  HN  GLY   218       5.799  -3.323   6.413  1.00 15.00      B   
ATOM    927  CA  GLY   218       6.443  -5.274   5.924  1.00 15.00      B   
ATOM    928  C   GLY   218       7.715  -5.014   6.700  1.00 15.00      B   
ATOM    929  O   GLY   218       7.965  -3.890   7.132  1.00 15.00      B   
ATOM    930  N   THR   219       8.521  -6.048   6.876  1.00 15.00      B   
ATOM    931  HN  THR   219       8.267  -6.918   6.504  1.00 15.00      B   
ATOM    932  CA  THR   219       9.776  -5.931   7.607  1.00 15.00      B   
ATOM    933  CB  THR   219      10.152  -7.286   8.236  1.00 15.00      B   
ATOM    934  OG1 THR   219       8.966  -8.087   8.368  1.00 15.00      B   
ATOM    935  HG1 THR   219       8.191  -7.533   8.254  1.00 15.00      B   
ATOM    936  CG2 THR   219      10.765  -7.080   9.610  1.00 15.00      B   
ATOM    937  C   THR   219      10.906  -5.468   6.682  1.00 15.00      B   
ATOM    938  O   THR   219      12.087  -5.725   6.931  1.00 15.00      B   
ATOM    939  N   SER   220      10.539  -4.766   5.617  1.00 15.00      B   
ATOM    940  HN  SER   220       9.588  -4.573   5.480  1.00 15.00      B   
ATOM    941  CA  SER   220      11.506  -4.274   4.647  1.00 15.00      B   
ATOM    942  CB  SER   220      10.786  -3.806   3.383  1.00 15.00      B   
ATOM    943  OG  SER   220       9.379  -3.927   3.534  1.00 15.00      B   
ATOM    944  HG  SER   220       8.960  -3.091   3.315  1.00 15.00      B   
ATOM    945  C   SER   220      12.357  -3.147   5.226  1.00 15.00      B   
ATOM    946  O   SER   220      13.331  -2.717   4.614  1.00 15.00      B   
ATOM    947  N   GLU   221      11.994  -2.687   6.418  1.00 15.00      B   
ATOM    948  HN  GLU   221      11.216  -3.083   6.863  1.00 15.00      B   
ATOM    949  CA  GLU   221      12.715  -1.613   7.083  1.00 15.00      B   
ATOM    950  CB  GLU   221      11.923  -1.084   8.285  1.00 15.00      B   
ATOM    951  CG  GLU   221      11.106  -2.134   9.026  1.00 15.00      B   
ATOM    952  CD  GLU   221      11.941  -2.964   9.977  1.00 15.00      B   
ATOM    953  OE1 GLU   221      12.302  -4.101   9.622  1.00 15.00      B   
ATOM    954  OE2 GLU   221      12.247  -2.473  11.087  1.00 15.00      B   
ATOM    955  C   GLU   221      14.124  -2.043   7.493  1.00 15.00      B   
ATOM    956  O   GLU   221      14.993  -1.204   7.742  1.00 15.00      B   
ATOM    957  N   ALA   222      14.347  -3.350   7.566  1.00 15.00      B   
ATOM    958  HN  ALA   222      13.617  -3.973   7.366  1.00 15.00      B   
ATOM    959  CA  ALA   222      15.651  -3.876   7.936  1.00 15.00      B   
ATOM    960  CB  ALA   222      15.578  -4.590   9.277  1.00 15.00      B   
ATOM    961  C   ALA   222      16.218  -4.799   6.860  1.00 15.00      B   
ATOM    962  O   ALA   222      17.409  -4.748   6.556  1.00 15.00      B   
ATOM    963  N   SER   223      15.369  -5.637   6.276  1.00 15.00      B   
ATOM    964  HN  SER   223      14.426  -5.629   6.543  1.00 15.00      B   
ATOM    965  CA  SER   223      15.812  -6.568   5.246  1.00 15.00      B   
ATOM    966  CB  SER   223      14.865  -7.764   5.175  1.00 15.00      B   
ATOM    967  OG  SER   223      14.426  -8.135   6.468  1.00 15.00      B   
ATOM    968  HG  SER   223      15.180  -8.403   6.998  1.00 15.00      B   
ATOM    969  C   SER   223      15.938  -5.902   3.875  1.00 15.00      B   
ATOM    970  O   SER   223      16.553  -6.455   2.963  1.00 15.00      B   
ATOM    971  N   GLY   224      15.352  -4.723   3.728  1.00 15.00      B   
ATOM    972  HN  GLY   224      14.868  -4.327   4.483  1.00 15.00      B   
ATOM    973  CA  GLY   224      15.422  -4.018   2.463  1.00 15.00      B   
ATOM    974  C   GLY   224      15.774  -2.558   2.650  1.00 15.00      B   
ATOM    975  O   GLY   224      15.527  -1.730   1.770  1.00 15.00      B   
ATOM    976  N   LEU   225      16.353  -2.249   3.802  1.00 15.00      B   
ATOM    977  HN  LEU   225      16.527  -2.963   4.450  1.00 15.00      B   
ATOM    978  CA  LEU   225      16.740  -0.886   4.138  1.00 15.00      B   
ATOM    979  CB  LEU   225      15.519  -0.099   4.625  1.00 15.00      B   
ATOM    980  CG  LEU   225      15.753   1.362   5.011  1.00 15.00      B   
ATOM    981  CD1 LEU   225      15.971   2.217   3.774  1.00 15.00      B   
ATOM    982  CD2 LEU   225      14.588   1.889   5.833  1.00 15.00      B   
ATOM    983  C   LEU   225      17.809  -0.906   5.221  1.00 15.00      B   
ATOM    984  O   LEU   225      18.093  -1.962   5.790  1.00 15.00      B   
ATOM    985  N   ALA   226      20.592   0.395   2.979  1.00 15.00      B   
ATOM    986  HN  ALA   226      20.737  -0.349   3.600  1.00 15.00      B   
ATOM    987  CA  ALA   226      19.667   1.460   3.348  1.00 15.00      B   
ATOM    988  CB  ALA   226      20.072   2.052   4.685  1.00 15.00      B   
ATOM    989  C   ALA   226      19.624   2.545   2.272  1.00 15.00      B   
ATOM    990  O   ALA   226      20.071   3.670   2.500  1.00 15.00      B   
ATOM    991  N   PRO   227      19.070   2.220   1.091  1.00 15.00      B   
ATOM    992  CA  PRO   227      18.979   3.164  -0.033  1.00 15.00      B   
ATOM    993  CB  PRO   227      18.196   2.385  -1.093  1.00 15.00      B   
ATOM    994  CG  PRO   227      18.413   0.953  -0.747  1.00 15.00      B   
ATOM    995  CD  PRO   227      18.495   0.905   0.750  1.00 15.00      B   
ATOM    996  C   PRO   227      18.237   4.449   0.333  1.00 15.00      B   
ATOM    997  O   PRO   227      18.728   5.547   0.086  1.00 15.00      B   
ATOM    998  N   ARG   228      17.063   4.311   0.935  1.00 15.00      B   
ATOM    999  HN  ARG   228      16.726   3.411   1.127  1.00 15.00      B   
ATOM   1000  CA  ARG   228      16.262   5.470   1.318  1.00 15.00      B   
ATOM   1001  CB  ARG   228      14.812   5.060   1.586  1.00 15.00      B   
ATOM   1002  CG  ARG   228      13.847   6.227   1.680  1.00 15.00      B   
ATOM   1003  CD  ARG   228      12.454   5.765   2.070  1.00 15.00      B   
ATOM   1004  NE  ARG   228      11.495   6.861   2.016  1.00 15.00      B   
ATOM   1005  HE  ARG   228      11.392   7.328   1.161  1.00 15.00      B   
ATOM   1006  CZ  ARG   228      10.757   7.260   3.054  1.00 15.00      B   
ATOM   1007  NH1 ARG   228      10.878   6.656   4.232  1.00 15.00      B   
ATOM   1008 HH11 ARG   228      10.301   6.969   5.039  1.00 15.00      B   
ATOM   1009 HH12 ARG   228      11.549   5.870   4.347  1.00 15.00      B   
ATOM   1010  NH2 ARG   228       9.904   8.266   2.914  1.00 15.00      B   
ATOM   1011 HH21 ARG   228       9.810   8.744   1.995  1.00 15.00      B   
ATOM   1012 HH22 ARG   228       9.329   8.577   3.723  1.00 15.00      B   
ATOM   1013  C   ARG   228      16.849   6.196   2.532  1.00 15.00      B   
ATOM   1014  O   ARG   228      16.759   7.424   2.640  1.00 15.00      B   
ATOM   1015  N   ARG   229      17.469   5.441   3.431  1.00 15.00      B   
ATOM   1016  HN  ARG   229      17.535   4.475   3.282  1.00 15.00      B   
ATOM   1017  CA  ARG   229      18.053   6.016   4.633  1.00 15.00      B   
ATOM   1018  CB  ARG   229      18.462   4.921   5.618  1.00 15.00      B   
ATOM   1019  CG  ARG   229      19.167   5.424   6.870  1.00 15.00      B   
ATOM   1020  CD  ARG   229      18.653   4.713   8.110  1.00 15.00      B   
ATOM   1021  NE  ARG   229      17.281   5.109   8.430  1.00 15.00      B   
ATOM   1022  HE  ARG   229      17.061   6.062   8.369  1.00 15.00      B   
ATOM   1023  CZ  ARG   229      16.324   4.257   8.795  1.00 15.00      B   
ATOM   1024  NH1 ARG   229      16.585   2.957   8.886  1.00 15.00      B   
ATOM   1025 HH11 ARG   229      17.539   2.602   8.672  1.00 15.00      B   
ATOM   1026 HH12 ARG   229      15.835   2.295   9.171  1.00 15.00      B   
ATOM   1027  NH2 ARG   229      15.104   4.709   9.062  1.00 15.00      B   
ATOM   1028 HH21 ARG   229      14.355   4.046   9.347  1.00 15.00      B   
ATOM   1029 HH22 ARG   229      14.898   5.726   8.986  1.00 15.00      B   
ATOM   1030  C   ARG   229      19.237   6.925   4.304  1.00 15.00      B   
ATOM   1031  O   ARG   229      19.357   8.018   4.859  1.00 15.00      B   
ATOM   1032  N   GLN   230      20.099   6.480   3.393  1.00 15.00      B   
ATOM   1033  HN  GLN   230      19.951   5.606   2.975  1.00 15.00      B   
ATOM   1034  CA  GLN   230      21.262   7.273   3.006  1.00 15.00      B   
ATOM   1035  CB  GLN   230      22.223   6.475   2.115  1.00 15.00      B   
ATOM   1036  CG  GLN   230      21.670   6.119   0.747  1.00 15.00      B   
ATOM   1037  CD  GLN   230      22.727   5.544  -0.171  1.00 15.00      B   
ATOM   1038  OE1 GLN   230      22.921   4.330  -0.234  1.00 15.00      B   
ATOM   1039  NE2 GLN   230      23.412   6.412  -0.894  1.00 15.00      B   
ATOM   1040 HE21 GLN   230      23.201   7.364  -0.797  1.00 15.00      B   
ATOM   1041 HE22 GLN   230      24.103   6.068  -1.498  1.00 15.00      B   
ATOM   1042  C   GLN   230      20.835   8.579   2.336  1.00 15.00      B   
ATOM   1043  O   GLN   230      21.491   9.612   2.490  1.00 15.00      B   
ATOM   1044  N   GLU   231      19.727   8.527   1.601  1.00 15.00      B   
ATOM   1045  HN  GLU   231      19.253   7.674   1.511  1.00 15.00      B   
ATOM   1046  CA  GLU   231      19.200   9.706   0.927  1.00 15.00      B   
ATOM   1047  CB  GLU   231      18.059   9.313  -0.016  1.00 15.00      B   
ATOM   1048  CG  GLU   231      18.457   8.340  -1.115  1.00 15.00      B   
ATOM   1049  CD  GLU   231      19.050   9.026  -2.324  1.00 15.00      B   
ATOM   1050  OE1 GLU   231      19.948   9.876  -2.152  1.00 15.00      B   
ATOM   1051  OE2 GLU   231      18.626   8.714  -3.456  1.00 15.00      B   
ATOM   1052  C   GLU   231      18.681  10.694   1.960  1.00 15.00      B   
ATOM   1053  O   GLU   231      18.974  11.889   1.903  1.00 15.00      B   
ATOM   1054  N   GLN   232      17.921  10.175   2.914  1.00 15.00      B   
ATOM   1055  HN  GLN   232      17.740   9.212   2.906  1.00 15.00      B   
ATOM   1056  CA  GLN   232      17.348  10.989   3.971  1.00 15.00      B   
ATOM   1057  CB  GLN   232      16.407  10.148   4.834  1.00 15.00      B   
ATOM   1058  CG  GLN   232      15.749  10.916   5.967  1.00 15.00      B   
ATOM   1059  CD  GLN   232      14.889  10.039   6.851  1.00 15.00      B   
ATOM   1060  OE1 GLN   232      14.805  10.252   8.060  1.00 15.00      B   
ATOM   1061  NE2 GLN   232      14.248   9.039   6.259  1.00 15.00      B   
ATOM   1062 HE21 GLN   232      14.364   8.922   5.293  1.00 15.00      B   
ATOM   1063 HE22 GLN   232      13.685   8.458   6.812  1.00 15.00      B   
ATOM   1064  C   GLN   232      18.435  11.623   4.834  1.00 15.00      B   
ATOM   1065  O   GLN   232      18.361  12.809   5.163  1.00 15.00      B   
ATOM   1066  N   LYS   233      19.447  10.834   5.182  1.00 15.00      B   
ATOM   1067  HN  LYS   233      19.457   9.905   4.869  1.00 15.00      B   
ATOM   1068  CA  LYS   233      20.542  11.313   6.016  1.00 15.00      B   
ATOM   1069  CB  LYS   233      21.412  10.156   6.517  1.00 15.00      B   
ATOM   1070  CG  LYS   233      21.922  10.350   7.937  1.00 15.00      B   
ATOM   1071  CD  LYS   233      20.764  10.462   8.916  1.00 15.00      B   
ATOM   1072  CE  LYS   233      21.218  10.994  10.264  1.00 15.00      B   
ATOM   1073  NZ  LYS   233      20.063  11.306  11.148  1.00 15.00      B   
ATOM   1074  HZ1 LYS   233      19.465  12.035  10.710  1.00 15.00      B   
ATOM   1075  HZ2 LYS   233      20.400  11.656  12.067  1.00 15.00      B   
ATOM   1076  HZ3 LYS   233      19.491  10.451  11.304  1.00 15.00      B   
ATOM   1077  C   LYS   233      21.390  12.355   5.296  1.00 15.00      B   
ATOM   1078  O   LYS   233      21.843  13.323   5.908  1.00 15.00      B   
ATOM   1079  N   ASP   234      21.588  12.168   3.997  1.00 15.00      B   
ATOM   1080  HN  ASP   234      21.195  11.384   3.560  1.00 15.00      B   
ATOM   1081  CA  ASP   234      22.380  13.107   3.202  1.00 15.00      B   
ATOM   1082  CB  ASP   234      22.566  12.599   1.765  1.00 15.00      B   
ATOM   1083  CG  ASP   234      23.580  13.409   0.972  1.00 15.00      B   
ATOM   1084  OD1 ASP   234      24.797  13.200   1.164  1.00 15.00      B   
ATOM   1085  OD2 ASP   234      23.168  14.242   0.131  1.00 15.00      B   
ATOM   1086  C   ASP   234      21.726  14.482   3.189  1.00 15.00      B   
ATOM   1087  O   ASP   234      22.402  15.506   3.126  1.00 15.00      B   
ATOM   1088  N   ARG   235      20.401  14.490   3.282  1.00 15.00      B   
ATOM   1089  HN  ARG   235      19.925  13.637   3.357  1.00 15.00      B   
ATOM   1090  CA  ARG   235      19.632  15.733   3.276  1.00 15.00      B   
ATOM   1091  CB  ARG   235      18.282  15.517   2.596  1.00 15.00      B   
ATOM   1092  CG  ARG   235      18.386  14.937   1.195  1.00 15.00      B   
ATOM   1093  CD  ARG   235      17.017  14.577   0.642  1.00 15.00      B   
ATOM   1094  NE  ARG   235      17.113  13.898  -0.644  1.00 15.00      B   
ATOM   1095  HE  ARG   235      17.890  13.320  -0.792  1.00 15.00      B   
ATOM   1096  CZ  ARG   235      16.212  14.018  -1.619  1.00 15.00      B   
ATOM   1097  NH1 ARG   235      15.150  14.792  -1.450  1.00 15.00      B   
ATOM   1098 HH11 ARG   235      14.448  14.885  -2.211  1.00 15.00      B   
ATOM   1099 HH12 ARG   235      15.019  15.307  -0.556  1.00 15.00      B   
ATOM   1100  NH2 ARG   235      16.382  13.369  -2.765  1.00 15.00      B   
ATOM   1101 HH21 ARG   235      15.679  13.463  -3.525  1.00 15.00      B   
ATOM   1102 HH22 ARG   235      17.219  12.767  -2.902  1.00 15.00      B   
ATOM   1103  C   ARG   235      19.425  16.263   4.694  1.00 15.00      B   
ATOM   1104  O   ARG   235      18.733  17.259   4.903  1.00 15.00      B   
ATOM   1105  N   GLN   236      20.021  15.582   5.664  1.00 15.00      B   
ATOM   1106  HN  GLN   236      20.551  14.790   5.434  1.00 15.00      B   
ATOM   1107  CA  GLN   236      19.910  15.977   7.060  1.00 15.00      B   
ATOM   1108  CB  GLN   236      19.501  14.784   7.923  1.00 15.00      B   
ATOM   1109  CG  GLN   236      18.009  14.670   8.167  1.00 15.00      B   
ATOM   1110  CD  GLN   236      17.631  13.360   8.827  1.00 15.00      B   
ATOM   1111  OE1 GLN   236      18.436  12.749   9.530  1.00 15.00      B   
ATOM   1112  NE2 GLN   236      16.403  12.923   8.612  1.00 15.00      B   
ATOM   1113 HE21 GLN   236      15.812  13.462   8.046  1.00 15.00      B   
ATOM   1114 HE22 GLN   236      16.133  12.078   9.028  1.00 15.00      B   
ATOM   1115  C   GLN   236      21.231  16.542   7.563  1.00 15.00      B   
ATOM   1116  O   GLN   236      21.299  17.135   8.643  1.00 15.00      B   
ATOM   1117  N   ARG   237      22.277  16.351   6.779  1.00 15.00      B   
ATOM   1118  HN  ARG   237      22.157  15.874   5.931  1.00 15.00      B   
ATOM   1119  CA  ARG   237      23.606  16.831   7.141  1.00 15.00      B   
ATOM   1120  CB  ARG   237      24.677  15.890   6.585  1.00 15.00      B   
ATOM   1121  CG  ARG   237      26.107  16.327   6.861  1.00 15.00      B   
ATOM   1122  CD  ARG   237      27.073  15.645   5.908  1.00 15.00      B   
ATOM   1123  NE  ARG   237      26.712  15.897   4.514  1.00 15.00      B   
ATOM   1124  HE  ARG   237      26.763  16.823   4.197  1.00 15.00      B   
ATOM   1125  CZ  ARG   237      26.322  14.953   3.658  1.00 15.00      B   
ATOM   1126  NH1 ARG   237      26.246  13.682   4.045  1.00 15.00      B   
ATOM   1127 HH11 ARG   237      26.492  13.420   5.021  1.00 15.00      B   
ATOM   1128 HH12 ARG   237      25.941  12.951   3.371  1.00 15.00      B   
ATOM   1129  NH2 ARG   237      25.982  15.285   2.423  1.00 15.00      B   
ATOM   1130 HH21 ARG   237      25.677  14.551   1.752  1.00 15.00      B   
ATOM   1131 HH22 ARG   237      26.019  16.280   2.123  1.00 15.00      B   
ATOM   1132  C   ARG   237      23.832  18.250   6.629  1.00 15.00      B   
ATOM   1133  O   ARG   237      23.162  18.698   5.695  1.00 15.00      B   
END
