# Supplementary material for: Flexibility of intrinsically disordered degrons in AUX/IAA proteins reinforces auxin co-receptor assemblies
Source: Nat Commun. 2020 May 8;11:2277. doi: 10.1038/s41467-020-16147-2 (PMC7210949; doi:10.1038/s41467-020-16147-2)
Supplement: Supplementary file 9 — Supplementary Data 6 [file 41467_2020_16147_MOESM9_ESM.gz › haddock_files/IAA12/With_disorder_restraint/cluster1_2.pdb]

REMARK FILENAME="complex_52w.pdb0"
REMARK ===============================================================
REMARK HADDOCK run for complex
REMARK initial structure: complex_52.pdb
REMARK final NOE weights: unambig 50 amb: 50
REMARK ===============================================================
REMARK            total,bonds,angles,improper,dihe,vdw,elec,air,cdih,coup,rdcs,vean,dani,xpcs,rg
REMARK energies: -494.021, 0, 0, 0, 0, -33.9305, -461.868, 1.77761, 0, 0, 0, 0, 0, 0, 0
REMARK ===============================================================
REMARK            bonds,angles,impropers,dihe,air,cdih,coup,rdcs,vean,dani,xpcs
REMARK rms-dev.: 0,0,0,0,3.931595E-02,0,0, 0, 0, 0, 0
REMARK ===============================================================
REMARK               air,cdih,coup,rdcs,vean,dani,xpcs
REMARK               >0.3,>5,>1,>0,>5,>0.2,>0.2
REMARK violations.: 0, 0, 0, 0, 0, 0, 0
REMARK ===============================================================
REMARK                        CVpartition#,violations,rms
REMARK AIRs cross-validation: 1, 0, NaN
REMARK ===============================================================
REMARK NCS energy: 0
REMARK ===============================================================
REMARK Symmetry energy: 0
REMARK ===============================================================
REMARK Desolvation energy: 28.8056
REMARK Internal energy free molecules: -22047.7
REMARK Internal energy complex: -32989.5
REMARK Binding energy: -11408.8
REMARK ===============================================================
REMARK buried surface area: 1529.44
REMARK ===============================================================
REMARK water - chain1: 0 0 0
REMARK water - chain2: 0 0 0
REMARK water - chain3: 0 0 0
REMARK water - chain4: 0 0 0
REMARK water - chain5: 0 0 0
REMARK water - chain6: 0 0 0
REMARK ===============================================================
REMARK water - water: 0 0 0
REMARK ===============================================================
REMARK DATE:14-Feb-2019  06:17:05       created by user: enmr003
REMARK VERSION:1.3U
ATOM      1  N   PHE A   9     -41.018  -2.507  -4.497  1.00 10.00      A   
ATOM      2  HN  PHE A   9     -41.551  -2.533  -5.324  1.00 10.00      A   
ATOM      3  CA  PHE A   9     -40.018  -1.462  -4.346  1.00 10.00      A   
ATOM      4  CB  PHE A   9     -38.797  -1.982  -3.584  1.00 10.00      A   
ATOM      5  CG  PHE A   9     -38.892  -1.818  -2.094  1.00 10.00      A   
ATOM      6  CD1 PHE A   9     -39.712  -2.642  -1.339  1.00 10.00      A   
ATOM      7  CD2 PHE A   9     -38.160  -0.835  -1.448  1.00 10.00      A   
ATOM      8  CE1 PHE A   9     -39.800  -2.487   0.032  1.00 10.00      A   
ATOM      9  CE2 PHE A   9     -38.243  -0.675  -0.077  1.00 10.00      A   
ATOM     10  CZ  PHE A   9     -39.065  -1.501   0.664  1.00 10.00      A   
ATOM     11  C   PHE A   9     -39.597  -0.916  -5.704  1.00 10.00      A   
ATOM     12  O   PHE A   9     -38.999  -1.628  -6.511  1.00 10.00      A   
ATOM     13  N   PRO A  10     -39.934   0.352  -5.976  1.00 10.00      A   
ATOM     14  CA  PRO A  10     -39.590   1.015  -7.239  1.00 10.00      A   
ATOM     15  CB  PRO A  10     -40.214   2.408  -7.098  1.00 10.00      A   
ATOM     16  CG  PRO A  10     -41.237   2.269  -6.020  1.00 10.00      A   
ATOM     17  CD  PRO A  10     -40.697   1.233  -5.081  1.00 10.00      A   
ATOM     18  C   PRO A  10     -38.077   1.137  -7.424  1.00 10.00      A   
ATOM     19  O   PRO A  10     -37.328   1.211  -6.444  1.00 10.00      A   
ATOM     20  N   GLU A  11     -37.648   1.169  -8.682  1.00 10.00      A   
ATOM     21  HN  GLU A  11     -38.309   1.101  -9.404  1.00 10.00      A   
ATOM     22  CA  GLU A  11     -36.230   1.282  -9.032  1.00 10.00      A   
ATOM     23  CB  GLU A  11     -36.059   1.452 -10.547  1.00 10.00      A   
ATOM     24  CG  GLU A  11     -37.157   0.829 -11.393  1.00 10.00      A   
ATOM     25  CD  GLU A  11     -37.026  -0.671 -11.522  1.00 10.00      A   
ATOM     26  OE1 GLU A  11     -36.063  -1.131 -12.170  1.00 10.00      A   
ATOM     27  OE2 GLU A  11     -37.895  -1.394 -10.990  1.00 10.00      A   
ATOM     28  C   GLU A  11     -35.583   2.469  -8.324  1.00 10.00      A   
ATOM     29  O   GLU A  11     -34.529   2.336  -7.704  1.00 10.00      A   
ATOM     30  N   GLU A  12     -36.241   3.622  -8.409  1.00 10.00      A   
ATOM     31  HN  GLU A  12     -37.089   3.644  -8.897  1.00 10.00      A   
ATOM     32  CA  GLU A  12     -35.750   4.855  -7.796  1.00 10.00      A   
ATOM     33  CB  GLU A  12     -36.730   6.006  -8.064  1.00 10.00      A   
ATOM     34  CG  GLU A  12     -38.194   5.586  -8.061  1.00 10.00      A   
ATOM     35  CD  GLU A  12     -39.122   6.675  -8.558  1.00 10.00      A   
ATOM     36  OE1 GLU A  12     -38.867   7.225  -9.650  1.00 10.00      A   
ATOM     37  OE2 GLU A  12     -40.116   6.978  -7.866  1.00 10.00      A   
ATOM     38  C   GLU A  12     -35.517   4.684  -6.295  1.00 10.00      A   
ATOM     39  O   GLU A  12     -34.496   5.123  -5.762  1.00 10.00      A   
ATOM     40  N   VAL A  13     -36.468   4.033  -5.629  1.00 10.00      A   
ATOM     41  HN  VAL A  13     -37.246   3.701  -6.122  1.00 10.00      A   
ATOM     42  CA  VAL A  13     -36.380   3.791  -4.191  1.00 10.00      A   
ATOM     43  CB  VAL A  13     -37.677   3.156  -3.651  1.00 10.00      A   
ATOM     44  CG1 VAL A  13     -37.473   2.622  -2.242  1.00 10.00      A   
ATOM     45  CG2 VAL A  13     -38.814   4.164  -3.683  1.00 10.00      A   
ATOM     46  C   VAL A  13     -35.208   2.862  -3.877  1.00 10.00      A   
ATOM     47  O   VAL A  13     -34.395   3.148  -2.999  1.00 10.00      A   
ATOM     48  N   LEU A  14     -35.117   1.756  -4.609  1.00 10.00      A   
ATOM     49  HN  LEU A  14     -35.789   1.582  -5.307  1.00 10.00      A   
ATOM     50  CA  LEU A  14     -34.047   0.790  -4.397  1.00 10.00      A   
ATOM     51  CB  LEU A  14     -34.249  -0.451  -5.268  1.00 10.00      A   
ATOM     52  CG  LEU A  14     -35.363  -1.396  -4.808  1.00 10.00      A   
ATOM     53  CD1 LEU A  14     -35.639  -2.462  -5.855  1.00 10.00      A   
ATOM     54  CD2 LEU A  14     -35.005  -2.034  -3.474  1.00 10.00      A   
ATOM     55  C   LEU A  14     -32.679   1.416  -4.625  1.00 10.00      A   
ATOM     56  O   LEU A  14     -31.737   1.163  -3.868  1.00 10.00      A   
ATOM     57  N   GLU A  15     -32.584   2.247  -5.654  1.00 10.00      A   
ATOM     58  HN  GLU A  15     -33.375   2.398  -6.222  1.00 10.00      A   
ATOM     59  CA  GLU A  15     -31.339   2.931  -5.975  1.00 10.00      A   
ATOM     60  CB  GLU A  15     -31.514   3.758  -7.250  1.00 10.00      A   
ATOM     61  CG  GLU A  15     -30.229   4.368  -7.780  1.00 10.00      A   
ATOM     62  CD  GLU A  15     -30.476   5.638  -8.561  1.00 10.00      A   
ATOM     63  OE1 GLU A  15     -30.871   6.652  -7.944  1.00 10.00      A   
ATOM     64  OE2 GLU A  15     -30.273   5.637  -9.793  1.00 10.00      A   
ATOM     65  C   GLU A  15     -30.924   3.840  -4.817  1.00 10.00      A   
ATOM     66  O   GLU A  15     -29.735   3.996  -4.526  1.00 10.00      A   
ATOM     67  N   HIS A  16     -31.918   4.422  -4.150  1.00 10.00      A   
ATOM     68  HN  HIS A  16     -32.845   4.242  -4.421  1.00 10.00      A   
ATOM     69  CA  HIS A  16     -31.672   5.309  -3.020  1.00 10.00      A   
ATOM     70  CB  HIS A  16     -32.943   6.085  -2.657  1.00 10.00      A   
ATOM     71  CG  HIS A  16     -32.694   7.395  -1.972  1.00 10.00      A   
ATOM     72  ND1 HIS A  16     -32.876   8.587  -2.631  1.00 10.00      A   
ATOM     73  CD2 HIS A  16     -32.298   7.645  -0.699  1.00 10.00      A   
ATOM     74  CE1 HIS A  16     -32.594   9.532  -1.754  1.00 10.00      A   
ATOM     75  NE2 HIS A  16     -32.239   9.010  -0.576  1.00 10.00      A   
ATOM     76  HE2 HIS A  16     -31.970   9.517   0.233  1.00 10.00      A   
ATOM     77  C   HIS A  16     -31.183   4.504  -1.823  1.00 10.00      A   
ATOM     78  O   HIS A  16     -30.270   4.918  -1.116  1.00 10.00      A   
ATOM     79  N   VAL A  17     -31.785   3.341  -1.614  1.00 10.00      A   
ATOM     80  HN  VAL A  17     -32.511   3.063  -2.215  1.00 10.00      A   
ATOM     81  CA  VAL A  17     -31.403   2.467  -0.510  1.00 10.00      A   
ATOM     82  CB  VAL A  17     -32.368   1.263  -0.380  1.00 10.00      A   
ATOM     83  CG1 VAL A  17     -31.951   0.340   0.756  1.00 10.00      A   
ATOM     84  CG2 VAL A  17     -33.798   1.732  -0.177  1.00 10.00      A   
ATOM     85  C   VAL A  17     -29.975   1.952  -0.711  1.00 10.00      A   
ATOM     86  O   VAL A  17     -29.172   1.916   0.222  1.00 10.00      A   
ATOM     87  N   PHE A  18     -29.655   1.597  -1.951  1.00 10.00      A   
ATOM     88  HN  PHE A  18     -30.332   1.681  -2.662  1.00 10.00      A   
ATOM     89  CA  PHE A  18     -28.337   1.067  -2.288  1.00 10.00      A   
ATOM     90  CB  PHE A  18     -28.359   0.388  -3.661  1.00 10.00      A   
ATOM     91  CG  PHE A  18     -29.303  -0.780  -3.770  1.00 10.00      A   
ATOM     92  CD1 PHE A  18     -29.761  -1.196  -5.010  1.00 10.00      A   
ATOM     93  CD2 PHE A  18     -29.736  -1.459  -2.642  1.00 10.00      A   
ATOM     94  CE1 PHE A  18     -30.630  -2.264  -5.124  1.00 10.00      A   
ATOM     95  CE2 PHE A  18     -30.604  -2.528  -2.748  1.00 10.00      A   
ATOM     96  CZ  PHE A  18     -31.052  -2.931  -3.991  1.00 10.00      A   
ATOM     97  C   PHE A  18     -27.239   2.134  -2.249  1.00 10.00      A   
ATOM     98  O   PHE A  18     -26.053   1.812  -2.345  1.00 10.00      A   
ATOM     99  N   SER A  19     -27.626   3.399  -2.104  1.00 10.00      A   
ATOM    100  HN  SER A  19     -28.583   3.604  -2.025  1.00 10.00      A   
ATOM    101  CA  SER A  19     -26.652   4.489  -2.058  1.00 10.00      A   
ATOM    102  CB  SER A  19     -27.309   5.839  -2.374  1.00 10.00      A   
ATOM    103  OG  SER A  19     -28.111   6.292  -1.297  1.00 10.00      A   
ATOM    104  HG  SER A  19     -28.902   5.735  -1.224  1.00 10.00      A   
ATOM    105  C   SER A  19     -25.935   4.531  -0.709  1.00 10.00      A   
ATOM    106  O   SER A  19     -24.920   5.211  -0.550  1.00 10.00      A   
ATOM    107  N   PHE A  20     -26.461   3.784   0.251  1.00 10.00      A   
ATOM    108  HN  PHE A  20     -27.263   3.254   0.056  1.00 10.00      A   
ATOM    109  CA  PHE A  20     -25.877   3.724   1.584  1.00 10.00      A   
ATOM    110  CB  PHE A  20     -26.968   3.808   2.654  1.00 10.00      A   
ATOM    111  CG  PHE A  20     -27.852   5.017   2.518  1.00 10.00      A   
ATOM    112  CD1 PHE A  20     -29.194   4.882   2.214  1.00 10.00      A   
ATOM    113  CD2 PHE A  20     -27.339   6.290   2.691  1.00 10.00      A   
ATOM    114  CE1 PHE A  20     -30.010   5.991   2.085  1.00 10.00      A   
ATOM    115  CE2 PHE A  20     -28.148   7.405   2.565  1.00 10.00      A   
ATOM    116  CZ  PHE A  20     -29.487   7.254   2.262  1.00 10.00      A   
ATOM    117  C   PHE A  20     -25.053   2.451   1.741  1.00 10.00      A   
ATOM    118  O   PHE A  20     -24.541   2.147   2.817  1.00 10.00      A   
ATOM    119  N   ILE A  21     -24.922   1.716   0.645  1.00 10.00      A   
ATOM    120  HN  ILE A  21     -25.347   2.020  -0.183  1.00 10.00      A   
ATOM    121  CA  ILE A  21     -24.160   0.476   0.632  1.00 10.00      A   
ATOM    122  CB  ILE A  21     -25.041  -0.731   0.233  1.00 10.00      A   
ATOM    123  CG1 ILE A  21     -26.326  -0.753   1.069  1.00 10.00      A   
ATOM    124  CG2 ILE A  21     -24.273  -2.033   0.409  1.00 10.00      A   
ATOM    125  CD1 ILE A  21     -27.356  -1.754   0.595  1.00 10.00      A   
ATOM    126  C   ILE A  21     -22.994   0.606  -0.345  1.00 10.00      A   
ATOM    127  O   ILE A  21     -23.140   0.335  -1.537  1.00 10.00      A   
ATOM    128  N   GLN A  22     -21.851   1.056   0.162  1.00 10.00      A   
ATOM    129  HN  GLN A  22     -21.805   1.270   1.120  1.00 10.00      A   
ATOM    130  CA  GLN A  22     -20.659   1.241  -0.663  1.00 10.00      A   
ATOM    131  CB  GLN A  22     -19.992   2.586  -0.339  1.00 10.00      A   
ATOM    132  CG  GLN A  22     -20.924   3.789  -0.443  1.00 10.00      A   
ATOM    133  CD  GLN A  22     -21.438   4.028  -1.853  1.00 10.00      A   
ATOM    134  OE1 GLN A  22     -20.764   3.722  -2.837  1.00 10.00      A   
ATOM    135  NE2 GLN A  22     -22.639   4.576  -1.967  1.00 10.00      A   
ATOM    136 HE21 GLN A  22     -23.133   4.798  -1.142  1.00 10.00      A   
ATOM    137 HE22 GLN A  22     -22.991   4.743  -2.868  1.00 10.00      A   
ATOM    138  C   GLN A  22     -19.671   0.091  -0.463  1.00 10.00      A   
ATOM    139  O   GLN A  22     -18.754  -0.111  -1.265  1.00 10.00      A   
ATOM    140  N   LEU A  23     -19.863  -0.657   0.619  1.00 10.00      A   
ATOM    141  HN  LEU A  23     -20.596  -0.430   1.228  1.00 10.00      A   
ATOM    142  CA  LEU A  23     -19.004  -1.799   0.930  1.00 10.00      A   
ATOM    143  CB  LEU A  23     -19.326  -2.354   2.318  1.00 10.00      A   
ATOM    144  CG  LEU A  23     -18.444  -3.505   2.813  1.00 10.00      A   
ATOM    145  CD1 LEU A  23     -17.013  -3.041   3.029  1.00 10.00      A   
ATOM    146  CD2 LEU A  23     -19.012  -4.103   4.089  1.00 10.00      A   
ATOM    147  C   LEU A  23     -19.169  -2.888  -0.122  1.00 10.00      A   
ATOM    148  O   LEU A  23     -20.253  -3.455  -0.274  1.00 10.00      A   
ATOM    149  N   ASP A  24     -18.087  -3.170  -0.844  1.00 10.00      A   
ATOM    150  HN  ASP A  24     -17.255  -2.682  -0.659  1.00 10.00      A   
ATOM    151  CA  ASP A  24     -18.095  -4.175  -1.909  1.00 10.00      A   
ATOM    152  CB  ASP A  24     -16.719  -4.300  -2.577  1.00 10.00      A   
ATOM    153  CG  ASP A  24     -16.451  -3.204  -3.590  1.00 10.00      A   
ATOM    154  OD1 ASP A  24     -17.066  -3.225  -4.676  1.00 10.00      A   
ATOM    155  OD2 ASP A  24     -15.629  -2.309  -3.295  1.00 10.00      A   
ATOM    156  C   ASP A  24     -18.572  -5.539  -1.427  1.00 10.00      A   
ATOM    157  O   ASP A  24     -19.256  -6.251  -2.156  1.00 10.00      A   
ATOM    158  N   LYS A  25     -18.221  -5.898  -0.196  1.00 10.00      A   
ATOM    159  HN  LYS A  25     -17.685  -5.286   0.346  1.00 10.00      A   
ATOM    160  CA  LYS A  25     -18.625  -7.186   0.364  1.00 10.00      A   
ATOM    161  CB  LYS A  25     -18.053  -7.383   1.768  1.00 10.00      A   
ATOM    162  CG  LYS A  25     -16.626  -7.900   1.787  1.00 10.00      A   
ATOM    163  CD  LYS A  25     -16.222  -8.341   3.183  1.00 10.00      A   
ATOM    164  CE  LYS A  25     -14.912  -9.110   3.165  1.00 10.00      A   
ATOM    165  NZ  LYS A  25     -15.075 -10.478   2.605  1.00 10.00      A   
ATOM    166  HZ1 LYS A  25     -14.144 -10.901   2.422  1.00 10.00      A   
ATOM    167  HZ2 LYS A  25     -15.613 -10.449   1.709  1.00 10.00      A   
ATOM    168  HZ3 LYS A  25     -15.586 -11.080   3.281  1.00 10.00      A   
ATOM    169  C   LYS A  25     -20.146  -7.336   0.386  1.00 10.00      A   
ATOM    170  O   LYS A  25     -20.694  -8.298  -0.152  1.00 10.00      A   
ATOM    171  N   ASP A  26     -20.822  -6.373   0.999  1.00 10.00      A   
ATOM    172  HN  ASP A  26     -20.335  -5.626   1.401  1.00 10.00      A   
ATOM    173  CA  ASP A  26     -22.279  -6.403   1.083  1.00 10.00      A   
ATOM    174  CB  ASP A  26     -22.798  -5.346   2.058  1.00 10.00      A   
ATOM    175  CG  ASP A  26     -22.848  -5.853   3.483  1.00 10.00      A   
ATOM    176  OD1 ASP A  26     -23.426  -6.933   3.716  1.00 10.00      A   
ATOM    177  OD2 ASP A  26     -22.303  -5.179   4.381  1.00 10.00      A   
ATOM    178  C   ASP A  26     -22.890  -6.202  -0.291  1.00 10.00      A   
ATOM    179  O   ASP A  26     -23.933  -6.769  -0.606  1.00 10.00      A   
ATOM    180  N   ARG A  27     -22.221  -5.395  -1.108  1.00 10.00      A   
ATOM    181  HN  ARG A  27     -21.406  -4.951  -0.780  1.00 10.00      A   
ATOM    182  CA  ARG A  27     -22.670  -5.125  -2.464  1.00 10.00      A   
ATOM    183  CB  ARG A  27     -21.701  -4.158  -3.150  1.00 10.00      A   
ATOM    184  CG  ARG A  27     -22.152  -2.710  -3.112  1.00 10.00      A   
ATOM    185  CD  ARG A  27     -23.339  -2.501  -4.029  1.00 10.00      A   
ATOM    186  NE  ARG A  27     -23.916  -1.169  -3.905  1.00 10.00      A   
ATOM    187  HE  ARG A  27     -23.881  -0.742  -3.014  1.00 10.00      A   
ATOM    188  CZ  ARG A  27     -24.442  -0.496  -4.928  1.00 10.00      A   
ATOM    189  NH1 ARG A  27     -24.448  -1.035  -6.147  1.00 10.00      A   
ATOM    190 HH11 ARG A  27     -24.869  -0.521  -6.950  1.00 10.00      A   
ATOM    191 HH12 ARG A  27     -24.010  -1.979  -6.310  1.00 10.00      A   
ATOM    192  NH2 ARG A  27     -24.993   0.698  -4.731  1.00 10.00      A   
ATOM    193 HH21 ARG A  27     -25.006   1.120  -3.772  1.00 10.00      A   
ATOM    194 HH22 ARG A  27     -25.408   1.223  -5.528  1.00 10.00      A   
ATOM    195  C   ARG A  27     -22.780  -6.419  -3.268  1.00 10.00      A   
ATOM    196  O   ARG A  27     -23.693  -6.583  -4.075  1.00 10.00      A   
ATOM    197  N   ASN A  28     -21.852  -7.338  -3.024  1.00 10.00      A   
ATOM    198  HN  ASN A  28     -21.153  -7.146  -2.363  1.00 10.00      A   
ATOM    199  CA  ASN A  28     -21.835  -8.620  -3.718  1.00 10.00      A   
ATOM    200  CB  ASN A  28     -20.517  -9.357  -3.466  1.00 10.00      A   
ATOM    201  CG  ASN A  28     -19.321  -8.673  -4.099  1.00 10.00      A   
ATOM    202  OD1 ASN A  28     -19.452  -7.944  -5.087  1.00 10.00      A   
ATOM    203  ND2 ASN A  28     -18.148  -8.906  -3.536  1.00 10.00      A   
ATOM    204 HD21 ASN A  28     -18.120  -9.504  -2.746  1.00 10.00      A   
ATOM    205 HD22 ASN A  28     -17.357  -8.479  -3.919  1.00 10.00      A   
ATOM    206  C   ASN A  28     -23.007  -9.490  -3.284  1.00 10.00      A   
ATOM    207  O   ASN A  28     -23.555 -10.256  -4.074  1.00 10.00      A   
ATOM    208  N   SER A  29     -23.392  -9.365  -2.021  1.00 10.00      A   
ATOM    209  HN  SER A  29     -22.915  -8.745  -1.434  1.00 10.00      A   
ATOM    210  CA  SER A  29     -24.506 -10.134  -1.484  1.00 10.00      A   
ATOM    211  CB  SER A  29     -24.501 -10.072   0.046  1.00 10.00      A   
ATOM    212  OG  SER A  29     -23.216 -10.392   0.557  1.00 10.00      A   
ATOM    213  HG  SER A  29     -23.117 -10.016   1.441  1.00 10.00      A   
ATOM    214  C   SER A  29     -25.833  -9.614  -2.038  1.00 10.00      A   
ATOM    215  O   SER A  29     -26.788 -10.371  -2.218  1.00 10.00      A   
ATOM    216  N   VAL A  30     -25.866  -8.317  -2.337  1.00 10.00      A   
ATOM    217  HN  VAL A  30     -25.054  -7.778  -2.199  1.00 10.00      A   
ATOM    218  CA  VAL A  30     -27.065  -7.674  -2.871  1.00 10.00      A   
ATOM    219  CB  VAL A  30     -26.918  -6.133  -2.887  1.00 10.00      A   
ATOM    220  CG1 VAL A  30     -28.093  -5.474  -3.590  1.00 10.00      A   
ATOM    221  CG2 VAL A  30     -26.773  -5.587  -1.474  1.00 10.00      A   
ATOM    222  C   VAL A  30     -27.374  -8.178  -4.285  1.00 10.00      A   
ATOM    223  O   VAL A  30     -28.532  -8.387  -4.647  1.00 10.00      A   
ATOM    224  N   SER A  31     -26.331  -8.406  -5.069  1.00 10.00      A   
ATOM    225  HN  SER A  31     -25.423  -8.245  -4.728  1.00 10.00      A   
ATOM    226  CA  SER A  31     -26.498  -8.878  -6.437  1.00 10.00      A   
ATOM    227  CB  SER A  31     -25.286  -8.486  -7.281  1.00 10.00      A   
ATOM    228  OG  SER A  31     -24.174  -8.178  -6.457  1.00 10.00      A   
ATOM    229  HG  SER A  31     -24.016  -7.221  -6.480  1.00 10.00      A   
ATOM    230  C   SER A  31     -26.734 -10.389  -6.502  1.00 10.00      A   
ATOM    231  O   SER A  31     -26.789 -10.970  -7.585  1.00 10.00      A   
ATOM    232  N   LEU A  32     -26.888 -11.020  -5.343  1.00 10.00      A   
ATOM    233  HN  LEU A  32     -26.843 -10.510  -4.506  1.00 10.00      A   
ATOM    234  CA  LEU A  32     -27.106 -12.458  -5.297  1.00 10.00      A   
ATOM    235  CB  LEU A  32     -25.947 -13.150  -4.584  1.00 10.00      A   
ATOM    236  CG  LEU A  32     -24.732 -13.465  -5.451  1.00 10.00      A   
ATOM    237  CD1 LEU A  32     -23.562 -13.885  -4.582  1.00 10.00      A   
ATOM    238  CD2 LEU A  32     -25.070 -14.556  -6.454  1.00 10.00      A   
ATOM    239  C   LEU A  32     -28.435 -12.834  -4.652  1.00 10.00      A   
ATOM    240  O   LEU A  32     -28.711 -14.014  -4.426  1.00 10.00      A   
ATOM    241  N   VAL A  33     -29.260 -11.841  -4.351  1.00 10.00      A   
ATOM    242  HN  VAL A  33     -28.999 -10.920  -4.552  1.00 10.00      A   
ATOM    243  CA  VAL A  33     -30.555 -12.104  -3.739  1.00 10.00      A   
ATOM    244  CB  VAL A  33     -31.048 -10.939  -2.855  1.00 10.00      A   
ATOM    245  CG1 VAL A  33     -30.100 -10.713  -1.692  1.00 10.00      A   
ATOM    246  CG2 VAL A  33     -31.220  -9.664  -3.659  1.00 10.00      A   
ATOM    247  C   VAL A  33     -31.592 -12.430  -4.810  1.00 10.00      A   
ATOM    248  O   VAL A  33     -32.442 -13.303  -4.617  1.00 10.00      A   
ATOM    249  N   CYS A  34     -31.492 -11.727  -5.935  1.00 10.00      A   
ATOM    250  HN  CYS A  34     -30.790 -11.048  -6.005  1.00 10.00      A   
ATOM    251  CA  CYS A  34     -32.386 -11.915  -7.069  1.00 10.00      A   
ATOM    252  CB  CYS A  34     -33.795 -11.397  -6.746  1.00 10.00      A   
ATOM    253  SG  CYS A  34     -33.859  -9.672  -6.208  1.00 10.00      A   
ATOM    254  HG  CYS A  34     -34.535  -9.629  -5.069  1.00 10.00      A   
ATOM    255  C   CYS A  34     -31.822 -11.186  -8.284  1.00 10.00      A   
ATOM    256  O   CYS A  34     -30.974 -10.301  -8.141  1.00 10.00      A   
ATOM    257  N   LYS A  35     -32.284 -11.558  -9.471  1.00 10.00      A   
ATOM    258  HN  LYS A  35     -32.970 -12.275  -9.521  1.00 10.00      A   
ATOM    259  CA  LYS A  35     -31.814 -10.938 -10.701  1.00 10.00      A   
ATOM    260  CB  LYS A  35     -32.263 -11.753 -11.917  1.00 10.00      A   
ATOM    261  CG  LYS A  35     -31.423 -11.528 -13.163  1.00 10.00      A   
ATOM    262  CD  LYS A  35     -31.679 -12.605 -14.204  1.00 10.00      A   
ATOM    263  CE  LYS A  35     -30.855 -12.371 -15.461  1.00 10.00      A   
ATOM    264  NZ  LYS A  35     -30.988 -13.493 -16.425  1.00 10.00      A   
ATOM    265  HZ1 LYS A  35     -30.566 -14.363 -16.028  1.00 10.00      A   
ATOM    266  HZ2 LYS A  35     -30.496 -13.266 -17.311  1.00 10.00      A   
ATOM    267  HZ3 LYS A  35     -31.991 -13.671 -16.633  1.00 10.00      A   
ATOM    268  C   LYS A  35     -32.316  -9.501 -10.802  1.00 10.00      A   
ATOM    269  O   LYS A  35     -31.673  -8.646 -11.417  1.00 10.00      A   
ATOM    270  N   SER A  36     -33.460  -9.244 -10.182  1.00 10.00      A   
ATOM    271  HN  SER A  36     -33.922  -9.972  -9.712  1.00 10.00      A   
ATOM    272  CA  SER A  36     -34.055  -7.918 -10.186  1.00 10.00      A   
ATOM    273  CB  SER A  36     -35.415  -7.957  -9.489  1.00 10.00      A   
ATOM    274  OG  SER A  36     -36.111  -9.149  -9.813  1.00 10.00      A   
ATOM    275  HG  SER A  36     -36.131  -9.257 -10.772  1.00 10.00      A   
ATOM    276  C   SER A  36     -33.134  -6.900  -9.513  1.00 10.00      A   
ATOM    277  O   SER A  36     -32.896  -5.817 -10.049  1.00 10.00      A   
ATOM    278  N   TRP A  37     -32.594  -7.260  -8.354  1.00 10.00      A   
ATOM    279  HN  TRP A  37     -32.801  -8.147  -7.982  1.00 10.00      A   
ATOM    280  CA  TRP A  37     -31.700  -6.369  -7.623  1.00 10.00      A   
ATOM    281  CB  TRP A  37     -31.546  -6.820  -6.167  1.00 10.00      A   
ATOM    282  CG  TRP A  37     -32.659  -6.370  -5.267  1.00 10.00      A   
ATOM    283  CD1 TRP A  37     -33.942  -6.075  -5.629  1.00 10.00      A   
ATOM    284  CD2 TRP A  37     -32.586  -6.166  -3.848  1.00 10.00      A   
ATOM    285  NE1 TRP A  37     -34.669  -5.701  -4.526  1.00 10.00      A   
ATOM    286  HE1 TRP A  37     -35.617  -5.443  -4.530  1.00 10.00      A   
ATOM    287  CE2 TRP A  37     -33.861  -5.749  -3.422  1.00 10.00      A   
ATOM    288  CE3 TRP A  37     -31.568  -6.297  -2.897  1.00 10.00      A   
ATOM    289  CZ2 TRP A  37     -34.145  -5.461  -2.089  1.00 10.00      A   
ATOM    290  CZ3 TRP A  37     -31.852  -6.011  -1.576  1.00 10.00      A   
ATOM    291  CH2 TRP A  37     -33.129  -5.598  -1.182  1.00 10.00      A   
ATOM    292  C   TRP A  37     -30.340  -6.296  -8.300  1.00 10.00      A   
ATOM    293  O   TRP A  37     -29.683  -5.256  -8.282  1.00 10.00      A   
ATOM    294  N   TYR A  38     -29.934  -7.408  -8.907  1.00 10.00      A   
ATOM    295  HN  TYR A  38     -30.510  -8.203  -8.881  1.00 10.00      A   
ATOM    296  CA  TYR A  38     -28.655  -7.488  -9.603  1.00 10.00      A   
ATOM    297  CB  TYR A  38     -28.485  -8.877 -10.232  1.00 10.00      A   
ATOM    298  CG  TYR A  38     -27.319  -8.983 -11.188  1.00 10.00      A   
ATOM    299  CD1 TYR A  38     -27.527  -9.109 -12.555  1.00 10.00      A   
ATOM    300  CD2 TYR A  38     -26.010  -8.944 -10.725  1.00 10.00      A   
ATOM    301  CE1 TYR A  38     -26.463  -9.192 -13.433  1.00 10.00      A   
ATOM    302  CE2 TYR A  38     -24.943  -9.028 -11.592  1.00 10.00      A   
ATOM    303  CZ  TYR A  38     -25.173  -9.151 -12.945  1.00 10.00      A   
ATOM    304  OH  TYR A  38     -24.110  -9.225 -13.813  1.00 10.00      A   
ATOM    305  HH  TYR A  38     -23.426  -9.796 -13.440  1.00 10.00      A   
ATOM    306  C   TYR A  38     -28.538  -6.399 -10.667  1.00 10.00      A   
ATOM    307  O   TYR A  38     -27.487  -5.769 -10.814  1.00 10.00      A   
ATOM    308  N   GLU A  39     -29.629  -6.176 -11.396  1.00 10.00      A   
ATOM    309  HN  GLU A  39     -30.434  -6.711 -11.223  1.00 10.00      A   
ATOM    310  CA  GLU A  39     -29.659  -5.165 -12.447  1.00 10.00      A   
ATOM    311  CB  GLU A  39     -30.962  -5.244 -13.242  1.00 10.00      A   
ATOM    312  CG  GLU A  39     -31.083  -6.491 -14.098  1.00 10.00      A   
ATOM    313  CD  GLU A  39     -29.945  -6.633 -15.087  1.00 10.00      A   
ATOM    314  OE1 GLU A  39     -29.481  -7.770 -15.304  1.00 10.00      A   
ATOM    315  OE2 GLU A  39     -29.516  -5.609 -15.662  1.00 10.00      A   
ATOM    316  C   GLU A  39     -29.472  -3.762 -11.884  1.00 10.00      A   
ATOM    317  O   GLU A  39     -28.803  -2.929 -12.485  1.00 10.00      A   
ATOM    318  N   ILE A  40     -30.058  -3.505 -10.724  1.00 10.00      A   
ATOM    319  HN  ILE A  40     -30.572  -4.209 -10.279  1.00 10.00      A   
ATOM    320  CA  ILE A  40     -29.947  -2.197 -10.095  1.00 10.00      A   
ATOM    321  CB  ILE A  40     -31.037  -1.989  -9.025  1.00 10.00      A   
ATOM    322  CG1 ILE A  40     -32.409  -2.340  -9.607  1.00 10.00      A   
ATOM    323  CG2 ILE A  40     -31.024  -0.548  -8.526  1.00 10.00      A   
ATOM    324  CD1 ILE A  40     -33.519  -2.389  -8.582  1.00 10.00      A   
ATOM    325  C   ILE A  40     -28.565  -2.022  -9.469  1.00 10.00      A   
ATOM    326  O   ILE A  40     -27.968  -0.950  -9.552  1.00 10.00      A   
ATOM    327  N   GLU A  41     -28.062  -3.089  -8.858  1.00 10.00      A   
ATOM    328  HN  GLU A  41     -28.595  -3.917  -8.836  1.00 10.00      A   
ATOM    329  CA  GLU A  41     -26.749  -3.079  -8.212  1.00 10.00      A   
ATOM    330  CB  GLU A  41     -26.461  -4.472  -7.631  1.00 10.00      A   
ATOM    331  CG  GLU A  41     -25.466  -4.507  -6.477  1.00 10.00      A   
ATOM    332  CD  GLU A  41     -24.019  -4.539  -6.932  1.00 10.00      A   
ATOM    333  OE1 GLU A  41     -23.515  -5.636  -7.277  1.00 10.00      A   
ATOM    334  OE2 GLU A  41     -23.377  -3.470  -6.932  1.00 10.00      A   
ATOM    335  C   GLU A  41     -25.660  -2.703  -9.216  1.00 10.00      A   
ATOM    336  O   GLU A  41     -24.850  -1.803  -8.974  1.00 10.00      A   
ATOM    337  N   ARG A  42     -25.692  -3.364 -10.365  1.00 10.00      A   
ATOM    338  HN  ARG A  42     -26.408  -4.022 -10.512  1.00 10.00      A   
ATOM    339  CA  ARG A  42     -24.705  -3.148 -11.415  1.00 10.00      A   
ATOM    340  CB  ARG A  42     -24.836  -4.212 -12.510  1.00 10.00      A   
ATOM    341  CG  ARG A  42     -26.132  -4.136 -13.302  1.00 10.00      A   
ATOM    342  CD  ARG A  42     -26.258  -5.278 -14.297  1.00 10.00      A   
ATOM    343  NE  ARG A  42     -25.408  -5.084 -15.472  1.00 10.00      A   
ATOM    344  HE  ARG A  42     -24.481  -4.800 -15.315  1.00 10.00      A   
ATOM    345  CZ  ARG A  42     -25.829  -5.245 -16.728  1.00 10.00      A   
ATOM    346  NH1 ARG A  42     -27.090  -5.592 -16.977  1.00 10.00      A   
ATOM    347 HH11 ARG A  42     -27.770  -5.742 -16.190  1.00 10.00      A   
ATOM    348 HH12 ARG A  42     -27.415  -5.709 -17.961  1.00 10.00      A   
ATOM    349  NH2 ARG A  42     -24.987  -5.080 -17.742  1.00 10.00      A   
ATOM    350 HH21 ARG A  42     -25.318  -5.209 -18.724  1.00 10.00      A   
ATOM    351 HH22 ARG A  42     -23.989  -4.822 -17.566  1.00 10.00      A   
ATOM    352  C   ARG A  42     -24.762  -1.743 -12.016  1.00 10.00      A   
ATOM    353  O   ARG A  42     -23.825  -1.313 -12.685  1.00 10.00      A   
ATOM    354  N   TRP A  43     -25.844  -1.021 -11.767  1.00 10.00      A   
ATOM    355  HN  TRP A  43     -26.557  -1.394 -11.205  1.00 10.00      A   
ATOM    356  CA  TRP A  43     -25.994   0.319 -12.316  1.00 10.00      A   
ATOM    357  CB  TRP A  43     -27.329   0.451 -13.052  1.00 10.00      A   
ATOM    358  CG  TRP A  43     -27.313  -0.116 -14.440  1.00 10.00      A   
ATOM    359  CD1 TRP A  43     -27.679  -1.376 -14.816  1.00 10.00      A   
ATOM    360  CD2 TRP A  43     -26.912   0.557 -15.639  1.00 10.00      A   
ATOM    361  NE1 TRP A  43     -27.528  -1.529 -16.171  1.00 10.00      A   
ATOM    362  HE1 TRP A  43     -27.724  -2.348 -16.678  1.00 10.00      A   
ATOM    363  CE2 TRP A  43     -27.059  -0.357 -16.699  1.00 10.00      A   
ATOM    364  CE3 TRP A  43     -26.442   1.843 -15.920  1.00 10.00      A   
ATOM    365  CZ2 TRP A  43     -26.753  -0.025 -18.018  1.00 10.00      A   
ATOM    366  CZ3 TRP A  43     -26.138   2.171 -17.226  1.00 10.00      A   
ATOM    367  CH2 TRP A  43     -26.295   1.241 -18.261  1.00 10.00      A   
ATOM    368  C   TRP A  43     -25.862   1.416 -11.259  1.00 10.00      A   
ATOM    369  O   TRP A  43     -26.176   2.576 -11.531  1.00 10.00      A   
ATOM    370  N   CYS A  44     -25.395   1.071 -10.060  1.00 10.00      A   
ATOM    371  HN  CYS A  44     -25.160   0.136  -9.882  1.00 10.00      A   
ATOM    372  CA  CYS A  44     -25.251   2.078  -9.009  1.00 10.00      A   
ATOM    373  CB  CYS A  44     -26.502   2.166  -8.130  1.00 10.00      A   
ATOM    374  SG  CYS A  44     -26.941   0.624  -7.300  1.00 10.00      A   
ATOM    375  HG  CYS A  44     -27.586  -0.133  -8.179  1.00 10.00      A   
ATOM    376  C   CYS A  44     -23.989   1.923  -8.154  1.00 10.00      A   
ATOM    377  O   CYS A  44     -23.817   2.654  -7.177  1.00 10.00      A   
ATOM    378  N   ARG A  45     -23.111   0.988  -8.504  1.00 10.00      A   
ATOM    379  HN  ARG A  45     -23.278   0.434  -9.292  1.00 10.00      A   
ATOM    380  CA  ARG A  45     -21.879   0.808  -7.737  1.00 10.00      A   
ATOM    381  CB  ARG A  45     -21.328  -0.619  -7.834  1.00 10.00      A   
ATOM    382  CG  ARG A  45     -20.562  -1.047  -6.586  1.00 10.00      A   
ATOM    383  CD  ARG A  45     -19.778  -2.337  -6.787  1.00 10.00      A   
ATOM    384  NE  ARG A  45     -20.617  -3.536  -6.704  1.00 10.00      A   
ATOM    385  HE  ARG A  45     -21.557  -3.454  -7.012  1.00 10.00      A   
ATOM    386  CZ  ARG A  45     -20.196  -4.711  -6.221  1.00 10.00      A   
ATOM    387  NH1 ARG A  45     -18.957  -4.848  -5.757  1.00 10.00      A   
ATOM    388 HH11 ARG A  45     -18.297  -4.031  -5.750  1.00 10.00      A   
ATOM    389 HH12 ARG A  45     -18.635  -5.769  -5.391  1.00 10.00      A   
ATOM    390  NH2 ARG A  45     -21.012  -5.761  -6.221  1.00 10.00      A   
ATOM    391 HH21 ARG A  45     -21.990  -5.671  -6.599  1.00 10.00      A   
ATOM    392 HH22 ARG A  45     -20.685  -6.679  -5.846  1.00 10.00      A   
ATOM    393  C   ARG A  45     -20.843   1.829  -8.189  1.00 10.00      A   
ATOM    394  O   ARG A  45     -20.487   1.877  -9.363  1.00 10.00      A   
ATOM    395  N   ARG A  46     -20.368   2.642  -7.254  1.00 10.00      A   
ATOM    396  HN  ARG A  46     -20.675   2.534  -6.328  1.00 10.00      A   
ATOM    397  CA  ARG A  46     -19.403   3.692  -7.563  1.00 10.00      A   
ATOM    398  CB  ARG A  46     -19.449   4.803  -6.510  1.00 10.00      A   
ATOM    399  CG  ARG A  46     -20.752   5.587  -6.448  1.00 10.00      A   
ATOM    400  CD  ARG A  46     -20.552   6.899  -5.704  1.00 10.00      A   
ATOM    401  NE  ARG A  46     -21.793   7.414  -5.116  1.00 10.00      A   
ATOM    402  HE  ARG A  46     -22.554   7.566  -5.723  1.00 10.00      A   
ATOM    403  CZ  ARG A  46     -21.939   7.689  -3.820  1.00 10.00      A   
ATOM    404  NH1 ARG A  46     -20.925   7.503  -2.979  1.00 10.00      A   
ATOM    405 HH11 ARG A  46     -21.038   7.720  -1.963  1.00 10.00      A   
ATOM    406 HH12 ARG A  46     -20.009   7.143  -3.327  1.00 10.00      A   
ATOM    407  NH2 ARG A  46     -23.097   8.154  -3.367  1.00 10.00      A   
ATOM    408 HH21 ARG A  46     -23.897   8.306  -4.024  1.00 10.00      A   
ATOM    409 HH22 ARG A  46     -23.213   8.372  -2.353  1.00 10.00      A   
ATOM    410  C   ARG A  46     -17.968   3.187  -7.706  1.00 10.00      A   
ATOM    411  O   ARG A  46     -17.226   3.665  -8.561  1.00 10.00      A   
ATOM    412  N   LYS A  47     -17.562   2.244  -6.870  1.00 10.00      A   
ATOM    413  HN  LYS A  47     -18.191   1.872  -6.212  1.00 10.00      A   
ATOM    414  CA  LYS A  47     -16.195   1.742  -6.922  1.00 10.00      A   
ATOM    415  CB  LYS A  47     -15.397   2.238  -5.712  1.00 10.00      A   
ATOM    416  CG  LYS A  47     -16.070   1.989  -4.371  1.00 10.00      A   
ATOM    417  CD  LYS A  47     -15.123   2.274  -3.219  1.00 10.00      A   
ATOM    418  CE  LYS A  47     -14.328   1.038  -2.834  1.00 10.00      A   
ATOM    419  NZ  LYS A  47     -15.174   0.032  -2.149  1.00 10.00      A   
ATOM    420  HZ1 LYS A  47     -16.047   0.473  -1.797  1.00 10.00      A   
ATOM    421  HZ2 LYS A  47     -14.656  -0.374  -1.344  1.00 10.00      A   
ATOM    422  HZ3 LYS A  47     -15.424  -0.742  -2.808  1.00 10.00      A   
ATOM    423  C   LYS A  47     -16.135   0.224  -7.004  1.00 10.00      A   
ATOM    424  O   LYS A  47     -17.069  -0.462  -6.600  1.00 10.00      A   
ATOM    425  N   VAL A  48     -15.030  -0.283  -7.543  1.00 10.00      A   
ATOM    426  HN  VAL A  48     -14.331   0.332  -7.868  1.00 10.00      A   
ATOM    427  CA  VAL A  48     -14.815  -1.720  -7.666  1.00 10.00      A   
ATOM    428  CB  VAL A  48     -15.121  -2.256  -9.088  1.00 10.00      A   
ATOM    429  CG1 VAL A  48     -16.621  -2.386  -9.310  1.00 10.00      A   
ATOM    430  CG2 VAL A  48     -14.499  -1.372 -10.158  1.00 10.00      A   
ATOM    431  C   VAL A  48     -13.377  -2.066  -7.279  1.00 10.00      A   
ATOM    432  O   VAL A  48     -12.426  -1.547  -7.870  1.00 10.00      A   
ATOM    433  N   PHE A  49     -13.223  -2.918  -6.272  1.00 10.00      A   
ATOM    434  HN  PHE A  49     -14.019  -3.286  -5.828  1.00 10.00      A   
ATOM    435  CA  PHE A  49     -11.901  -3.323  -5.813  1.00 10.00      A   
ATOM    436  CB  PHE A  49     -11.865  -3.434  -4.284  1.00 10.00      A   
ATOM    437  CG  PHE A  49     -10.598  -4.042  -3.744  1.00 10.00      A   
ATOM    438  CD1 PHE A  49      -9.381  -3.394  -3.897  1.00 10.00      A   
ATOM    439  CD2 PHE A  49     -10.623  -5.264  -3.090  1.00 10.00      A   
ATOM    440  CE1 PHE A  49      -8.216  -3.955  -3.409  1.00 10.00      A   
ATOM    441  CE2 PHE A  49      -9.461  -5.828  -2.598  1.00 10.00      A   
ATOM    442  CZ  PHE A  49      -8.255  -5.172  -2.759  1.00 10.00      A   
ATOM    443  C   PHE A  49     -11.485  -4.644  -6.449  1.00 10.00      A   
ATOM    444  O   PHE A  49     -12.148  -5.662  -6.271  1.00 10.00      A   
ATOM    445  N   ILE A  50     -10.394  -4.617  -7.200  1.00 10.00      A   
ATOM    446  HN  ILE A  50      -9.914  -3.766  -7.320  1.00 10.00      A   
ATOM    447  CA  ILE A  50      -9.885  -5.810  -7.858  1.00 10.00      A   
ATOM    448  CB  ILE A  50      -9.810  -5.626  -9.392  1.00 10.00      A   
ATOM    449  CG1 ILE A  50     -11.137  -5.087  -9.952  1.00 10.00      A   
ATOM    450  CG2 ILE A  50      -9.428  -6.930 -10.072  1.00 10.00      A   
ATOM    451  CD1 ILE A  50     -12.318  -6.022  -9.786  1.00 10.00      A   
ATOM    452  C   ILE A  50      -8.499  -6.156  -7.318  1.00 10.00      A   
ATOM    453  O   ILE A  50      -7.510  -5.497  -7.647  1.00 10.00      A   
ATOM    454  N   GLY A  51      -8.444  -7.177  -6.469  1.00 10.00      A   
ATOM    455  HN  GLY A  51      -9.270  -7.647  -6.238  1.00 10.00      A   
ATOM    456  CA  GLY A  51      -7.191  -7.603  -5.874  1.00 10.00      A   
ATOM    457  C   GLY A  51      -6.211  -8.142  -6.896  1.00 10.00      A   
ATOM    458  O   GLY A  51      -5.006  -7.938  -6.774  1.00 10.00      A   
ATOM    459  N   ASN A  52      -6.723  -8.833  -7.906  1.00 10.00      A   
ATOM    460  HN  ASN A  52      -7.694  -8.970  -7.954  1.00 10.00      A   
ATOM    461  CA  ASN A  52      -5.873  -9.384  -8.950  1.00 10.00      A   
ATOM    462  CB  ASN A  52      -5.835 -10.917  -8.882  1.00 10.00      A   
ATOM    463  CG  ASN A  52      -4.722 -11.524  -9.723  1.00 10.00      A   
ATOM    464  OD1 ASN A  52      -4.409 -11.042 -10.811  1.00 10.00      A   
ATOM    465  ND2 ASN A  52      -4.116 -12.590  -9.224  1.00 10.00      A   
ATOM    466 HD21 ASN A  52      -4.415 -12.930  -8.352  1.00 10.00      A   
ATOM    467 HD22 ASN A  52      -3.388 -12.992  -9.742  1.00 10.00      A   
ATOM    468  C   ASN A  52      -6.351  -8.907 -10.317  1.00 10.00      A   
ATOM    469  O   ASN A  52      -7.415  -9.307 -10.792  1.00 10.00      A   
ATOM    470  N   CYS A  53      -5.556  -8.051 -10.945  1.00 10.00      A   
ATOM    471  HN  CYS A  53      -4.719  -7.776 -10.509  1.00 10.00      A   
ATOM    472  CA  CYS A  53      -5.886  -7.487 -12.252  1.00 10.00      A   
ATOM    473  CB  CYS A  53      -4.841  -6.453 -12.662  1.00 10.00      A   
ATOM    474  SG  CYS A  53      -3.133  -7.012 -12.473  1.00 10.00      A   
ATOM    475  HG  CYS A  53      -2.654  -6.473 -11.359  1.00 10.00      A   
ATOM    476  C   CYS A  53      -6.016  -8.546 -13.344  1.00 10.00      A   
ATOM    477  O   CYS A  53      -6.530  -8.267 -14.423  1.00 10.00      A   
ATOM    478  N   TYR A  54      -5.551  -9.751 -13.077  1.00 10.00      A   
ATOM    479  HN  TYR A  54      -5.139  -9.928 -12.205  1.00 10.00      A   
ATOM    480  CA  TYR A  54      -5.632 -10.816 -14.061  1.00 10.00      A   
ATOM    481  CB  TYR A  54      -4.259 -11.436 -14.302  1.00 10.00      A   
ATOM    482  CG  TYR A  54      -3.294 -10.495 -14.985  1.00 10.00      A   
ATOM    483  CD1 TYR A  54      -2.010 -10.309 -14.493  1.00 10.00      A   
ATOM    484  CD2 TYR A  54      -3.668  -9.796 -16.124  1.00 10.00      A   
ATOM    485  CE1 TYR A  54      -1.122  -9.455 -15.121  1.00 10.00      A   
ATOM    486  CE2 TYR A  54      -2.791  -8.939 -16.758  1.00 10.00      A   
ATOM    487  CZ  TYR A  54      -1.518  -8.773 -16.253  1.00 10.00      A   
ATOM    488  OH  TYR A  54      -0.634  -7.929 -16.890  1.00 10.00      A   
ATOM    489  HH  TYR A  54      -0.301  -8.369 -17.695  1.00 10.00      A   
ATOM    490  C   TYR A  54      -6.656 -11.869 -13.673  1.00 10.00      A   
ATOM    491  O   TYR A  54      -6.798 -12.892 -14.342  1.00 10.00      A   
ATOM    492  N   ALA A  55      -7.386 -11.609 -12.596  1.00 10.00      A   
ATOM    493  HN  ALA A  55      -7.233 -10.773 -12.100  1.00 10.00      A   
ATOM    494  CA  ALA A  55      -8.407 -12.537 -12.129  1.00 10.00      A   
ATOM    495  CB  ALA A  55      -8.583 -12.420 -10.626  1.00 10.00      A   
ATOM    496  C   ALA A  55      -9.728 -12.274 -12.839  1.00 10.00      A   
ATOM    497  O   ALA A  55     -10.648 -13.096 -12.803  1.00 10.00      A   
ATOM    498  N   VAL A  56      -9.816 -11.125 -13.488  1.00 10.00      A   
ATOM    499  HN  VAL A  56      -9.042 -10.518 -13.497  1.00 10.00      A   
ATOM    500  CA  VAL A  56     -11.021 -10.744 -14.204  1.00 10.00      A   
ATOM    501  CB  VAL A  56     -11.991  -9.949 -13.296  1.00 10.00      A   
ATOM    502  CG1 VAL A  56     -11.388  -8.620 -12.858  1.00 10.00      A   
ATOM    503  CG2 VAL A  56     -13.342  -9.746 -13.967  1.00 10.00      A   
ATOM    504  C   VAL A  56     -10.667  -9.925 -15.443  1.00 10.00      A   
ATOM    505  O   VAL A  56      -9.680  -9.192 -15.448  1.00 10.00      A   
ATOM    506  N   SER A  57     -11.461 -10.066 -16.491  1.00 10.00      A   
ATOM    507  HN  SER A  57     -12.221 -10.682 -16.440  1.00 10.00      A   
ATOM    508  CA  SER A  57     -11.232  -9.336 -17.725  1.00 10.00      A   
ATOM    509  CB  SER A  57     -11.850 -10.106 -18.885  1.00 10.00      A   
ATOM    510  OG  SER A  57     -12.624 -11.195 -18.400  1.00 10.00      A   
ATOM    511  HG  SER A  57     -12.699 -11.863 -19.094  1.00 10.00      A   
ATOM    512  C   SER A  57     -11.846  -7.943 -17.641  1.00 10.00      A   
ATOM    513  O   SER A  57     -12.959  -7.784 -17.138  1.00 10.00      A   
ATOM    514  N   PRO A  58     -11.127  -6.926 -18.143  1.00 10.00      A   
ATOM    515  CA  PRO A  58     -11.585  -5.527 -18.126  1.00 10.00      A   
ATOM    516  CB  PRO A  58     -10.526  -4.796 -18.956  1.00 10.00      A   
ATOM    517  CG  PRO A  58      -9.309  -5.645 -18.849  1.00 10.00      A   
ATOM    518  CD  PRO A  58      -9.800  -7.062 -18.768  1.00 10.00      A   
ATOM    519  C   PRO A  58     -12.959  -5.350 -18.770  1.00 10.00      A   
ATOM    520  O   PRO A  58     -13.825  -4.655 -18.232  1.00 10.00      A   
ATOM    521  N   ALA A  59     -13.158  -5.998 -19.912  1.00 10.00      A   
ATOM    522  HN  ALA A  59     -12.434  -6.555 -20.279  1.00 10.00      A   
ATOM    523  CA  ALA A  59     -14.422  -5.907 -20.633  1.00 10.00      A   
ATOM    524  CB  ALA A  59     -14.321  -6.626 -21.969  1.00 10.00      A   
ATOM    525  C   ALA A  59     -15.575  -6.465 -19.804  1.00 10.00      A   
ATOM    526  O   ALA A  59     -16.687  -5.942 -19.843  1.00 10.00      A   
ATOM    527  N   THR A  60     -15.296  -7.519 -19.048  1.00 10.00      A   
ATOM    528  HN  THR A  60     -14.386  -7.884 -19.058  1.00 10.00      A   
ATOM    529  CA  THR A  60     -16.302  -8.156 -18.208  1.00 10.00      A   
ATOM    530  CB  THR A  60     -15.788  -9.506 -17.672  1.00 10.00      A   
ATOM    531  OG1 THR A  60     -15.145 -10.211 -18.746  1.00 10.00      A   
ATOM    532  HG1 THR A  60     -14.334 -10.632 -18.420  1.00 10.00      A   
ATOM    533  CG2 THR A  60     -16.934 -10.355 -17.144  1.00 10.00      A   
ATOM    534  C   THR A  60     -16.712  -7.244 -17.052  1.00 10.00      A   
ATOM    535  O   THR A  60     -17.875  -7.228 -16.645  1.00 10.00      A   
ATOM    536  N   VAL A  61     -15.761  -6.470 -16.544  1.00 10.00      A   
ATOM    537  HN  VAL A  61     -14.848  -6.526 -16.906  1.00 10.00      A   
ATOM    538  CA  VAL A  61     -16.043  -5.546 -15.450  1.00 10.00      A   
ATOM    539  CB  VAL A  61     -14.758  -4.923 -14.870  1.00 10.00      A   
ATOM    540  CG1 VAL A  61     -15.088  -4.056 -13.665  1.00 10.00      A   
ATOM    541  CG2 VAL A  61     -13.765  -6.006 -14.488  1.00 10.00      A   
ATOM    542  C   VAL A  61     -16.971  -4.431 -15.924  1.00 10.00      A   
ATOM    543  O   VAL A  61     -17.993  -4.150 -15.295  1.00 10.00      A   
ATOM    544  N   ILE A  62     -16.618  -3.821 -17.052  1.00 10.00      A   
ATOM    545  HN  ILE A  62     -15.799  -4.109 -17.512  1.00 10.00      A   
ATOM    546  CA  ILE A  62     -17.413  -2.739 -17.627  1.00 10.00      A   
ATOM    547  CB  ILE A  62     -16.707  -2.116 -18.852  1.00 10.00      A   
ATOM    548  CG1 ILE A  62     -15.270  -1.727 -18.493  1.00 10.00      A   
ATOM    549  CG2 ILE A  62     -17.479  -0.906 -19.368  1.00 10.00      A   
ATOM    550  CD1 ILE A  62     -14.444  -1.258 -19.672  1.00 10.00      A   
ATOM    551  C   ILE A  62     -18.787  -3.258 -18.045  1.00 10.00      A   
ATOM    552  O   ILE A  62     -19.786  -2.539 -17.977  1.00 10.00      A   
ATOM    553  N   ARG A  63     -18.820  -4.516 -18.476  1.00 10.00      A   
ATOM    554  HN  ARG A  63     -17.982  -5.023 -18.515  1.00 10.00      A   
ATOM    555  CA  ARG A  63     -20.054  -5.165 -18.901  1.00 10.00      A   
ATOM    556  CB  ARG A  63     -19.775  -6.626 -19.259  1.00 10.00      A   
ATOM    557  CG  ARG A  63     -20.924  -7.337 -19.954  1.00 10.00      A   
ATOM    558  CD  ARG A  63     -20.692  -7.396 -21.452  1.00 10.00      A   
ATOM    559  NE  ARG A  63     -19.378  -7.946 -21.777  1.00 10.00      A   
ATOM    560  HE  ARG A  63     -19.093  -8.751 -21.285  1.00 10.00      A   
ATOM    561  CZ  ARG A  63     -18.554  -7.419 -22.678  1.00 10.00      A   
ATOM    562  NH1 ARG A  63     -18.906  -6.324 -23.345  1.00 10.00      A   
ATOM    563 HH11 ARG A  63     -18.266  -5.910 -24.057  1.00 10.00      A   
ATOM    564 HH12 ARG A  63     -19.828  -5.870 -23.158  1.00 10.00      A   
ATOM    565  NH2 ARG A  63     -17.375  -7.987 -22.906  1.00 10.00      A   
ATOM    566 HH21 ARG A  63     -17.091  -8.843 -22.376  1.00 10.00      A   
ATOM    567 HH22 ARG A  63     -16.724  -7.580 -23.613  1.00 10.00      A   
ATOM    568  C   ARG A  63     -21.078  -5.125 -17.779  1.00 10.00      A   
ATOM    569  O   ARG A  63     -22.241  -4.783 -17.990  1.00 10.00      A   
ATOM    570  N   ARG A  64     -20.634  -5.468 -16.579  1.00 10.00      A   
ATOM    571  HN  ARG A  64     -19.694  -5.721 -16.468  1.00 10.00      A   
ATOM    572  CA  ARG A  64     -21.512  -5.482 -15.427  1.00 10.00      A   
ATOM    573  CB  ARG A  64     -20.989  -6.444 -14.360  1.00 10.00      A   
ATOM    574  CG  ARG A  64     -21.939  -6.643 -13.192  1.00 10.00      A   
ATOM    575  CD  ARG A  64     -21.442  -7.725 -12.252  1.00 10.00      A   
ATOM    576  NE  ARG A  64     -21.920  -7.515 -10.889  1.00 10.00      A   
ATOM    577  HE  ARG A  64     -22.488  -6.732 -10.729  1.00 10.00      A   
ATOM    578  CZ  ARG A  64     -21.627  -8.310  -9.865  1.00 10.00      A   
ATOM    579  NH1 ARG A  64     -20.862  -9.380 -10.042  1.00 10.00      A   
ATOM    580 HH11 ARG A  64     -20.475  -9.615 -10.997  1.00 10.00      A   
ATOM    581 HH12 ARG A  64     -20.636  -9.994  -9.231  1.00 10.00      A   
ATOM    582  NH2 ARG A  64     -22.077  -8.025  -8.648  1.00 10.00      A   
ATOM    583 HH21 ARG A  64     -21.840  -8.653  -7.847  1.00 10.00      A   
ATOM    584 HH22 ARG A  64     -22.663  -7.172  -8.478  1.00 10.00      A   
ATOM    585  C   ARG A  64     -21.700  -4.084 -14.849  1.00 10.00      A   
ATOM    586  O   ARG A  64     -22.829  -3.629 -14.695  1.00 10.00      A   
ATOM    587  N   PHE A  65     -20.596  -3.400 -14.562  1.00 10.00      A   
ATOM    588  HN  PHE A  65     -19.717  -3.796 -14.760  1.00 10.00      A   
ATOM    589  CA  PHE A  65     -20.651  -2.061 -13.981  1.00 10.00      A   
ATOM    590  CB  PHE A  65     -19.817  -1.997 -12.698  1.00 10.00      A   
ATOM    591  CG  PHE A  65     -20.265  -2.933 -11.616  1.00 10.00      A   
ATOM    592  CD1 PHE A  65     -19.540  -4.076 -11.332  1.00 10.00      A   
ATOM    593  CD2 PHE A  65     -21.408  -2.669 -10.883  1.00 10.00      A   
ATOM    594  CE1 PHE A  65     -19.948  -4.938 -10.337  1.00 10.00      A   
ATOM    595  CE2 PHE A  65     -21.821  -3.529  -9.887  1.00 10.00      A   
ATOM    596  CZ  PHE A  65     -21.091  -4.665  -9.614  1.00 10.00      A   
ATOM    597  C   PHE A  65     -20.156  -0.998 -14.959  1.00 10.00      A   
ATOM    598  O   PHE A  65     -18.950  -0.799 -15.119  1.00 10.00      A   
ATOM    599  N   PRO A  66     -21.077  -0.298 -15.629  1.00 10.00      A   
ATOM    600  CA  PRO A  66     -20.731   0.749 -16.574  1.00 10.00      A   
ATOM    601  CB  PRO A  66     -21.841   0.607 -17.613  1.00 10.00      A   
ATOM    602  CG  PRO A  66     -23.032   0.110 -16.850  1.00 10.00      A   
ATOM    603  CD  PRO A  66     -22.534  -0.490 -15.556  1.00 10.00      A   
ATOM    604  C   PRO A  66     -20.770   2.145 -15.939  1.00 10.00      A   
ATOM    605  O   PRO A  66     -20.602   3.151 -16.625  1.00 10.00      A   
ATOM    606  N   LYS A  67     -20.973   2.202 -14.627  1.00 10.00      A   
ATOM    607  HN  LYS A  67     -21.081   1.369 -14.125  1.00 10.00      A   
ATOM    608  CA  LYS A  67     -21.044   3.480 -13.920  1.00 10.00      A   
ATOM    609  CB  LYS A  67     -22.444   3.699 -13.344  1.00 10.00      A   
ATOM    610  CG  LYS A  67     -23.486   4.139 -14.361  1.00 10.00      A   
ATOM    611  CD  LYS A  67     -24.797   4.490 -13.675  1.00 10.00      A   
ATOM    612  CE  LYS A  67     -25.826   5.014 -14.662  1.00 10.00      A   
ATOM    613  NZ  LYS A  67     -27.127   5.308 -14.000  1.00 10.00      A   
ATOM    614  HZ1 LYS A  67     -27.820   5.636 -14.703  1.00 10.00      A   
ATOM    615  HZ2 LYS A  67     -27.007   6.054 -13.283  1.00 10.00      A   
ATOM    616  HZ3 LYS A  67     -27.499   4.452 -13.540  1.00 10.00      A   
ATOM    617  C   LYS A  67     -20.004   3.584 -12.805  1.00 10.00      A   
ATOM    618  O   LYS A  67     -20.237   4.225 -11.780  1.00 10.00      A   
ATOM    619  N   VAL A  68     -18.858   2.958 -13.007  1.00 10.00      A   
ATOM    620  HN  VAL A  68     -18.727   2.459 -13.838  1.00 10.00      A   
ATOM    621  CA  VAL A  68     -17.787   2.990 -12.015  1.00 10.00      A   
ATOM    622  CB  VAL A  68     -16.789   1.831 -12.227  1.00 10.00      A   
ATOM    623  CG1 VAL A  68     -15.633   1.913 -11.243  1.00 10.00      A   
ATOM    624  CG2 VAL A  68     -17.493   0.491 -12.098  1.00 10.00      A   
ATOM    625  C   VAL A  68     -17.049   4.332 -12.056  1.00 10.00      A   
ATOM    626  O   VAL A  68     -16.770   4.866 -13.130  1.00 10.00      A   
ATOM    627  N   ARG A  69     -16.764   4.881 -10.880  1.00 10.00      A   
ATOM    628  HN  ARG A  69     -17.046   4.418 -10.058  1.00 10.00      A   
ATOM    629  CA  ARG A  69     -16.060   6.150 -10.765  1.00 10.00      A   
ATOM    630  CB  ARG A  69     -16.889   7.150  -9.956  1.00 10.00      A   
ATOM    631  CG  ARG A  69     -18.272   7.423 -10.522  1.00 10.00      A   
ATOM    632  CD  ARG A  69     -18.976   8.521  -9.747  1.00 10.00      A   
ATOM    633  NE  ARG A  69     -20.330   8.755 -10.237  1.00 10.00      A   
ATOM    634  HE  ARG A  69     -20.894   7.963 -10.399  1.00 10.00      A   
ATOM    635  CZ  ARG A  69     -20.835   9.961 -10.471  1.00 10.00      A   
ATOM    636  NH1 ARG A  69     -20.101  11.047 -10.268  1.00 10.00      A   
ATOM    637 HH11 ARG A  69     -19.112  10.960  -9.923  1.00 10.00      A   
ATOM    638 HH12 ARG A  69     -20.504  11.993 -10.450  1.00 10.00      A   
ATOM    639  NH2 ARG A  69     -22.077  10.085 -10.916  1.00 10.00      A   
ATOM    640 HH21 ARG A  69     -22.475  11.029 -11.103  1.00 10.00      A   
ATOM    641 HH22 ARG A  69     -22.663   9.238 -11.085  1.00 10.00      A   
ATOM    642  C   ARG A  69     -14.700   5.962 -10.100  1.00 10.00      A   
ATOM    643  O   ARG A  69     -13.787   6.760 -10.298  1.00 10.00      A   
ATOM    644  N   SER A  70     -14.570   4.912  -9.306  1.00 10.00      A   
ATOM    645  HN  SER A  70     -15.329   4.303  -9.182  1.00 10.00      A   
ATOM    646  CA  SER A  70     -13.319   4.637  -8.614  1.00 10.00      A   
ATOM    647  CB  SER A  70     -13.467   4.908  -7.114  1.00 10.00      A   
ATOM    648  OG  SER A  70     -12.235   4.753  -6.428  1.00 10.00      A   
ATOM    649  HG  SER A  70     -12.252   5.280  -5.620  1.00 10.00      A   
ATOM    650  C   SER A  70     -12.879   3.197  -8.861  1.00 10.00      A   
ATOM    651  O   SER A  70     -13.621   2.253  -8.581  1.00 10.00      A   
ATOM    652  N   VAL A  71     -11.683   3.033  -9.405  1.00 10.00      A   
ATOM    653  HN  VAL A  71     -11.133   3.821  -9.613  1.00 10.00      A   
ATOM    654  CA  VAL A  71     -11.159   1.707  -9.687  1.00 10.00      A   
ATOM    655  CB  VAL A  71     -10.852   1.509 -11.187  1.00 10.00      A   
ATOM    656  CG1 VAL A  71     -10.544   0.047 -11.476  1.00 10.00      A   
ATOM    657  CG2 VAL A  71     -12.012   1.986 -12.048  1.00 10.00      A   
ATOM    658  C   VAL A  71      -9.898   1.443  -8.881  1.00 10.00      A   
ATOM    659  O   VAL A  71      -9.001   2.284  -8.823  1.00 10.00      A   
ATOM    660  N   GLU A  72      -9.847   0.281  -8.248  1.00 10.00      A   
ATOM    661  HN  GLU A  72     -10.607  -0.338  -8.326  1.00 10.00      A   
ATOM    662  CA  GLU A  72      -8.699  -0.113  -7.445  1.00 10.00      A   
ATOM    663  CB  GLU A  72      -9.118  -0.260  -5.984  1.00 10.00      A   
ATOM    664  CG  GLU A  72      -8.023   0.070  -4.985  1.00 10.00      A   
ATOM    665  CD  GLU A  72      -8.574   0.563  -3.662  1.00 10.00      A   
ATOM    666  OE1 GLU A  72      -9.477   1.426  -3.676  1.00 10.00      A   
ATOM    667  OE2 GLU A  72      -8.100   0.099  -2.605  1.00 10.00      A   
ATOM    668  C   GLU A  72      -8.147  -1.430  -7.977  1.00 10.00      A   
ATOM    669  O   GLU A  72      -8.833  -2.452  -7.936  1.00 10.00      A   
ATOM    670  N   LEU A  73      -6.921  -1.403  -8.489  1.00 10.00      A   
ATOM    671  HN  LEU A  73      -6.409  -0.561  -8.471  1.00 10.00      A   
ATOM    672  CA  LEU A  73      -6.311  -2.597  -9.062  1.00 10.00      A   
ATOM    673  CB  LEU A  73      -6.194  -2.458 -10.584  1.00 10.00      A   
ATOM    674  CG  LEU A  73      -7.502  -2.324 -11.364  1.00 10.00      A   
ATOM    675  CD1 LEU A  73      -7.271  -1.548 -12.649  1.00 10.00      A   
ATOM    676  CD2 LEU A  73      -8.077  -3.696 -11.679  1.00 10.00      A   
ATOM    677  C   LEU A  73      -4.933  -2.901  -8.481  1.00 10.00      A   
ATOM    678  O   LEU A  73      -4.122  -2.003  -8.235  1.00 10.00      A   
ATOM    679  N   LYS A  74      -4.686  -4.185  -8.264  1.00 10.00      A   
ATOM    680  HN  LYS A  74      -5.393  -4.840  -8.448  1.00 10.00      A   
ATOM    681  CA  LYS A  74      -3.411  -4.667  -7.754  1.00 10.00      A   
ATOM    682  CB  LYS A  74      -3.573  -5.258  -6.348  1.00 10.00      A   
ATOM    683  CG  LYS A  74      -4.027  -4.266  -5.287  1.00 10.00      A   
ATOM    684  CD  LYS A  74      -4.178  -4.940  -3.931  1.00 10.00      A   
ATOM    685  CE  LYS A  74      -4.523  -3.936  -2.841  1.00 10.00      A   
ATOM    686  NZ  LYS A  74      -4.594  -4.576  -1.502  1.00 10.00      A   
ATOM    687  HZ1 LYS A  74      -3.889  -5.337  -1.436  1.00 10.00      A   
ATOM    688  HZ2 LYS A  74      -5.537  -4.984  -1.337  1.00 10.00      A   
ATOM    689  HZ3 LYS A  74      -4.394  -3.877  -0.758  1.00 10.00      A   
ATOM    690  C   LYS A  74      -2.884  -5.736  -8.708  1.00 10.00      A   
ATOM    691  O   LYS A  74      -3.667  -6.389  -9.400  1.00 10.00      A   
ATOM    692  N   GLY A  75      -1.571  -5.908  -8.774  1.00 10.00      A   
ATOM    693  HN  GLY A  75      -0.976  -5.351  -8.227  1.00 10.00      A   
ATOM    694  CA  GLY A  75      -1.021  -6.909  -9.669  1.00 10.00      A   
ATOM    695  C   GLY A  75       0.161  -7.654  -9.096  1.00 10.00      A   
ATOM    696  O   GLY A  75       0.050  -8.826  -8.747  1.00 10.00      A   
ATOM    697  N   LYS A  76       1.296  -6.976  -9.008  1.00 10.00      A   
ATOM    698  HN  LYS A  76       1.315  -6.035  -9.296  1.00 10.00      A   
ATOM    699  CA  LYS A  76       2.514  -7.582  -8.487  1.00 10.00      A   
ATOM    700  CB  LYS A  76       3.671  -6.583  -8.567  1.00 10.00      A   
ATOM    701  CG  LYS A  76       4.927  -7.094  -9.253  1.00 10.00      A   
ATOM    702  CD  LYS A  76       6.074  -6.112  -9.067  1.00 10.00      A   
ATOM    703  CE  LYS A  76       7.382  -6.667  -9.607  1.00 10.00      A   
ATOM    704  NZ  LYS A  76       8.548  -5.832  -9.203  1.00 10.00      A   
ATOM    705  HZ1 LYS A  76       8.572  -5.731  -8.168  1.00 10.00      A   
ATOM    706  HZ2 LYS A  76       8.480  -4.887  -9.628  1.00 10.00      A   
ATOM    707  HZ3 LYS A  76       9.434  -6.274  -9.519  1.00 10.00      A   
ATOM    708  C   LYS A  76       2.316  -8.042  -7.045  1.00 10.00      A   
ATOM    709  O   LYS A  76       1.829  -7.279  -6.204  1.00 10.00      A   
ATOM    710  N   PRO A  77       2.650  -9.312  -6.753  1.00 10.00      A   
ATOM    711  CA  PRO A  77       2.527  -9.883  -5.405  1.00 10.00      A   
ATOM    712  CB  PRO A  77       2.927 -11.354  -5.589  1.00 10.00      A   
ATOM    713  CG  PRO A  77       2.810 -11.608  -7.052  1.00 10.00      A   
ATOM    714  CD  PRO A  77       3.135 -10.305  -7.722  1.00 10.00      A   
ATOM    715  C   PRO A  77       3.457  -9.207  -4.392  1.00 10.00      A   
ATOM    716  O   PRO A  77       4.272  -8.346  -4.744  1.00 10.00      A   
ATOM    717  N   HIS A  78       3.345  -9.636  -3.143  1.00 10.00      A   
ATOM    718  HN  HIS A  78       2.709 -10.358  -2.950  1.00 10.00      A   
ATOM    719  CA  HIS A  78       4.145  -9.090  -2.048  1.00 10.00      A   
ATOM    720  CB  HIS A  78       3.630  -9.646  -0.712  1.00 10.00      A   
ATOM    721  CG  HIS A  78       4.397  -9.219   0.502  1.00 10.00      A   
ATOM    722  ND1 HIS A  78       4.716 -10.064   1.542  1.00 10.00      A   
ATOM    723  HD1 HIS A  78       4.480 -11.027   1.607  1.00 10.00      A   
ATOM    724  CD2 HIS A  78       4.906  -8.007   0.838  1.00 10.00      A   
ATOM    725  CE1 HIS A  78       5.387  -9.356   2.458  1.00 10.00      A   
ATOM    726  NE2 HIS A  78       5.532  -8.102   2.077  1.00 10.00      A   
ATOM    727  C   HIS A  78       5.635  -9.402  -2.233  1.00 10.00      A   
ATOM    728  O   HIS A  78       6.478  -8.501  -2.209  1.00 10.00      A   
ATOM    729  N   PHE A  79       5.951 -10.677  -2.454  1.00 10.00      A   
ATOM    730  HN  PHE A  79       5.233 -11.349  -2.493  1.00 10.00      A   
ATOM    731  CA  PHE A  79       7.337 -11.106  -2.636  1.00 10.00      A   
ATOM    732  CB  PHE A  79       7.429 -12.634  -2.683  1.00 10.00      A   
ATOM    733  CG  PHE A  79       7.430 -13.295  -1.331  1.00 10.00      A   
ATOM    734  CD1 PHE A  79       7.458 -12.540  -0.173  1.00 10.00      A   
ATOM    735  CD2 PHE A  79       7.414 -14.677  -1.221  1.00 10.00      A   
ATOM    736  CE1 PHE A  79       7.469 -13.144   1.067  1.00 10.00      A   
ATOM    737  CE2 PHE A  79       7.426 -15.289   0.017  1.00 10.00      A   
ATOM    738  CZ  PHE A  79       7.453 -14.522   1.163  1.00 10.00      A   
ATOM    739  C   PHE A  79       7.967 -10.502  -3.890  1.00 10.00      A   
ATOM    740  O   PHE A  79       9.188 -10.471  -4.032  1.00 10.00      A   
ATOM    741  N   ALA A  80       7.132 -10.002  -4.789  1.00 10.00      A   
ATOM    742  HN  ALA A  80       6.169 -10.023  -4.609  1.00 10.00      A   
ATOM    743  CA  ALA A  80       7.608  -9.406  -6.029  1.00 10.00      A   
ATOM    744  CB  ALA A  80       6.450  -9.195  -6.984  1.00 10.00      A   
ATOM    745  C   ALA A  80       8.338  -8.089  -5.779  1.00 10.00      A   
ATOM    746  O   ALA A  80       9.153  -7.661  -6.594  1.00 10.00      A   
ATOM    747  N   ASP A  81       8.058  -7.455  -4.646  1.00 10.00      A   
ATOM    748  HN  ASP A  81       7.415  -7.851  -4.016  1.00 10.00      A   
ATOM    749  CA  ASP A  81       8.697  -6.185  -4.315  1.00 10.00      A   
ATOM    750  CB  ASP A  81       7.924  -5.448  -3.216  1.00 10.00      A   
ATOM    751  CG  ASP A  81       7.998  -3.937  -3.363  1.00 10.00      A   
ATOM    752  OD1 ASP A  81       8.764  -3.292  -2.613  1.00 10.00      A   
ATOM    753  OD2 ASP A  81       7.285  -3.387  -4.230  1.00 10.00      A   
ATOM    754  C   ASP A  81      10.139  -6.413  -3.890  1.00 10.00      A   
ATOM    755  O   ASP A  81      10.985  -5.530  -4.004  1.00 10.00      A   
ATOM    756  N   PHE A  82      10.420  -7.629  -3.439  1.00 10.00      A   
ATOM    757  HN  PHE A  82       9.709  -8.305  -3.420  1.00 10.00      A   
ATOM    758  CA  PHE A  82      11.757  -7.993  -2.980  1.00 10.00      A   
ATOM    759  CB  PHE A  82      11.680  -9.073  -1.897  1.00 10.00      A   
ATOM    760  CG  PHE A  82      10.721  -8.733  -0.789  1.00 10.00      A   
ATOM    761  CD1 PHE A  82      10.782  -7.499  -0.164  1.00 10.00      A   
ATOM    762  CD2 PHE A  82       9.755  -9.638  -0.378  1.00 10.00      A   
ATOM    763  CE1 PHE A  82       9.902  -7.170   0.849  1.00 10.00      A   
ATOM    764  CE2 PHE A  82       8.871  -9.314   0.637  1.00 10.00      A   
ATOM    765  CZ  PHE A  82       8.944  -8.079   1.251  1.00 10.00      A   
ATOM    766  C   PHE A  82      12.648  -8.443  -4.137  1.00 10.00      A   
ATOM    767  O   PHE A  82      13.708  -9.031  -3.920  1.00 10.00      A   
ATOM    768  N   ASN A  83      12.204  -8.156  -5.363  1.00 10.00      A   
ATOM    769  HN  ASN A  83      11.345  -7.694  -5.452  1.00 10.00      A   
ATOM    770  CA  ASN A  83      12.947  -8.497  -6.581  1.00 10.00      A   
ATOM    771  CB  ASN A  83      14.345  -7.863  -6.591  1.00 10.00      A   
ATOM    772  CG  ASN A  83      14.309  -6.354  -6.487  1.00 10.00      A   
ATOM    773  OD1 ASN A  83      14.148  -5.657  -7.486  1.00 10.00      A   
ATOM    774  ND2 ASN A  83      14.466  -5.835  -5.279  1.00 10.00      A   
ATOM    775 HD21 ASN A  83      14.600  -6.449  -4.525  1.00 10.00      A   
ATOM    776 HD22 ASN A  83      14.441  -4.859  -5.185  1.00 10.00      A   
ATOM    777  C   ASN A  83      13.040 -10.003  -6.808  1.00 10.00      A   
ATOM    778  O   ASN A  83      14.053 -10.511  -7.288  1.00 10.00      A   
ATOM    779  N   LEU A  84      11.974 -10.714  -6.473  1.00 10.00      A   
ATOM    780  HN  LEU A  84      11.197 -10.260  -6.091  1.00 10.00      A   
ATOM    781  CA  LEU A  84      11.940 -12.159  -6.649  1.00 10.00      A   
ATOM    782  CB  LEU A  84      11.256 -12.823  -5.453  1.00 10.00      A   
ATOM    783  CG  LEU A  84      11.964 -12.647  -4.107  1.00 10.00      A   
ATOM    784  CD1 LEU A  84      11.106 -13.180  -2.972  1.00 10.00      A   
ATOM    785  CD2 LEU A  84      13.321 -13.336  -4.123  1.00 10.00      A   
ATOM    786  C   LEU A  84      11.241 -12.530  -7.951  1.00 10.00      A   
ATOM    787  O   LEU A  84      11.334 -13.664  -8.420  1.00 10.00      A   
ATOM    788  N   VAL A  85      10.552 -11.561  -8.537  1.00 10.00      A   
ATOM    789  HN  VAL A  85      10.539 -10.672  -8.129  1.00 10.00      A   
ATOM    790  CA  VAL A  85       9.842 -11.774  -9.787  1.00 10.00      A   
ATOM    791  CB  VAL A  85       8.367 -11.335  -9.681  1.00 10.00      A   
ATOM    792  CG1 VAL A  85       7.637 -11.550 -10.999  1.00 10.00      A   
ATOM    793  CG2 VAL A  85       7.673 -12.092  -8.560  1.00 10.00      A   
ATOM    794  C   VAL A  85      10.530 -10.989 -10.897  1.00 10.00      A   
ATOM    795  O   VAL A  85      10.683  -9.771 -10.793  1.00 10.00      A   
ATOM    796  N   PRO A  86      10.979 -11.687 -11.953  1.00 10.00      A   
ATOM    797  CA  PRO A  86      11.664 -11.061 -13.092  1.00 10.00      A   
ATOM    798  CB  PRO A  86      11.876 -12.221 -14.068  1.00 10.00      A   
ATOM    799  CG  PRO A  86      11.829 -13.444 -13.222  1.00 10.00      A   
ATOM    800  CD  PRO A  86      10.864 -13.144 -12.114  1.00 10.00      A   
ATOM    801  C   PRO A  86      10.830  -9.968 -13.749  1.00 10.00      A   
ATOM    802  O   PRO A  86       9.615 -10.109 -13.918  1.00 10.00      A   
ATOM    803  N   ASP A  87      11.493  -8.880 -14.118  1.00 10.00      A   
ATOM    804  HN  ASP A  87      12.459  -8.836 -13.964  1.00 10.00      A   
ATOM    805  CA  ASP A  87      10.820  -7.754 -14.755  1.00 10.00      A   
ATOM    806  CB  ASP A  87      11.755  -6.550 -14.883  1.00 10.00      A   
ATOM    807  CG  ASP A  87      12.056  -5.889 -13.554  1.00 10.00      A   
ATOM    808  OD1 ASP A  87      13.122  -6.180 -12.974  1.00 10.00      A   
ATOM    809  OD2 ASP A  87      11.236  -5.069 -13.086  1.00 10.00      A   
ATOM    810  C   ASP A  87      10.291  -8.147 -16.125  1.00 10.00      A   
ATOM    811  O   ASP A  87      10.986  -8.802 -16.906  1.00 10.00      A   
ATOM    812  N   GLY A  88       9.061  -7.749 -16.407  1.00 10.00      A   
ATOM    813  HN  GLY A  88       8.559  -7.234 -15.739  1.00 10.00      A   
ATOM    814  CA  GLY A  88       8.448  -8.073 -17.678  1.00 10.00      A   
ATOM    815  C   GLY A  88       7.442  -9.194 -17.535  1.00 10.00      A   
ATOM    816  O   GLY A  88       6.897  -9.680 -18.527  1.00 10.00      A   
ATOM    817  N   TRP A  89       7.210  -9.608 -16.292  1.00 10.00      A   
ATOM    818  HN  TRP A  89       7.700  -9.187 -15.554  1.00 10.00      A   
ATOM    819  CA  TRP A  89       6.261 -10.674 -15.994  1.00 10.00      A   
ATOM    820  CB  TRP A  89       6.324 -11.058 -14.505  1.00 10.00      A   
ATOM    821  CG  TRP A  89       5.150 -11.868 -14.022  1.00 10.00      A   
ATOM    822  CD1 TRP A  89       4.890 -13.184 -14.285  1.00 10.00      A   
ATOM    823  CD2 TRP A  89       4.080 -11.411 -13.186  1.00 10.00      A   
ATOM    824  NE1 TRP A  89       3.720 -13.570 -13.672  1.00 10.00      A   
ATOM    825  HE1 TRP A  89       3.314 -14.471 -13.718  1.00 10.00      A   
ATOM    826  CE2 TRP A  89       3.204 -12.499 -12.992  1.00 10.00      A   
ATOM    827  CE3 TRP A  89       3.777 -10.188 -12.586  1.00 10.00      A   
ATOM    828  CZ2 TRP A  89       2.049 -12.396 -12.221  1.00 10.00      A   
ATOM    829  CZ3 TRP A  89       2.630 -10.088 -11.824  1.00 10.00      A   
ATOM    830  CH2 TRP A  89       1.779 -11.185 -11.648  1.00 10.00      A   
ATOM    831  C   TRP A  89       4.844 -10.271 -16.381  1.00 10.00      A   
ATOM    832  O   TRP A  89       4.125 -11.038 -17.018  1.00 10.00      A   
ATOM    833  N   GLY A  90       4.452  -9.069 -15.999  1.00 10.00      A   
ATOM    834  HN  GLY A  90       5.069  -8.497 -15.494  1.00 10.00      A   
ATOM    835  CA  GLY A  90       3.125  -8.590 -16.309  1.00 10.00      A   
ATOM    836  C   GLY A  90       2.705  -7.475 -15.384  1.00 10.00      A   
ATOM    837  O   GLY A  90       3.549  -6.749 -14.859  1.00 10.00      A   
ATOM    838  N   GLY A  91       1.405  -7.344 -15.176  1.00 10.00      A   
ATOM    839  HN  GLY A  91       0.779  -7.955 -15.627  1.00 10.00      A   
ATOM    840  CA  GLY A  91       0.892  -6.301 -14.312  1.00 10.00      A   
ATOM    841  C   GLY A  91       0.715  -5.006 -15.070  1.00 10.00      A   
ATOM    842  O   GLY A  91       0.906  -3.920 -14.516  1.00 10.00      A   
ATOM    843  N   TYR A  92       0.355  -5.124 -16.343  1.00 10.00      A   
ATOM    844  HN  TYR A  92       0.195  -6.022 -16.712  1.00 10.00      A   
ATOM    845  CA  TYR A  92       0.162  -3.966 -17.198  1.00 10.00      A   
ATOM    846  CB  TYR A  92       0.335  -4.350 -18.673  1.00 10.00      A   
ATOM    847  CG  TYR A  92       1.635  -5.049 -19.007  1.00 10.00      A   
ATOM    848  CD1 TYR A  92       1.688  -6.431 -19.137  1.00 10.00      A   
ATOM    849  CD2 TYR A  92       2.805  -4.328 -19.205  1.00 10.00      A   
ATOM    850  CE1 TYR A  92       2.865  -7.077 -19.456  1.00 10.00      A   
ATOM    851  CE2 TYR A  92       3.989  -4.966 -19.523  1.00 10.00      A   
ATOM    852  CZ  TYR A  92       4.012  -6.340 -19.648  1.00 10.00      A   
ATOM    853  OH  TYR A  92       5.187  -6.977 -19.972  1.00 10.00      A   
ATOM    854  HH  TYR A  92       5.932  -6.389 -19.782  1.00 10.00      A   
ATOM    855  C   TYR A  92      -1.225  -3.378 -16.994  1.00 10.00      A   
ATOM    856  O   TYR A  92      -2.228  -4.084 -17.072  1.00 10.00      A   
ATOM    857  N   VAL A  93      -1.282  -2.086 -16.723  1.00 10.00      A   
ATOM    858  HN  VAL A  93      -0.450  -1.571 -16.654  1.00 10.00      A   
ATOM    859  CA  VAL A  93      -2.559  -1.414 -16.524  1.00 10.00      A   
ATOM    860  CB  VAL A  93      -2.502  -0.407 -15.358  1.00 10.00      A   
ATOM    861  CG1 VAL A  93      -1.729   0.848 -15.741  1.00 10.00      A   
ATOM    862  CG2 VAL A  93      -3.900  -0.064 -14.871  1.00 10.00      A   
ATOM    863  C   VAL A  93      -2.998  -0.711 -17.811  1.00 10.00      A   
ATOM    864  O   VAL A  93      -4.104  -0.173 -17.900  1.00 10.00      A   
ATOM    865  N   TYR A  94      -2.119  -0.739 -18.806  1.00 10.00      A   
ATOM    866  HN  TYR A  94      -1.261  -1.190 -18.661  1.00 10.00      A   
ATOM    867  CA  TYR A  94      -2.381  -0.118 -20.103  1.00 10.00      A   
ATOM    868  CB  TYR A  94      -1.212  -0.342 -21.073  1.00 10.00      A   
ATOM    869  CG  TYR A  94      -1.456   0.195 -22.461  1.00 10.00      A   
ATOM    870  CD1 TYR A  94      -1.456   1.562 -22.708  1.00 10.00      A   
ATOM    871  CD2 TYR A  94      -1.696  -0.662 -23.527  1.00 10.00      A   
ATOM    872  CE1 TYR A  94      -1.691   2.057 -23.976  1.00 10.00      A   
ATOM    873  CE2 TYR A  94      -1.928  -0.176 -24.797  1.00 10.00      A   
ATOM    874  CZ  TYR A  94      -1.926   1.185 -25.016  1.00 10.00      A   
ATOM    875  OH  TYR A  94      -2.166   1.676 -26.280  1.00 10.00      A   
ATOM    876  HH  TYR A  94      -3.091   1.475 -26.529  1.00 10.00      A   
ATOM    877  C   TYR A  94      -3.715  -0.565 -20.720  1.00 10.00      A   
ATOM    878  O   TYR A  94      -4.537   0.282 -21.074  1.00 10.00      A   
ATOM    879  N   PRO A  95      -3.966  -1.891 -20.860  1.00 10.00      A   
ATOM    880  CA  PRO A  95      -5.222  -2.391 -21.436  1.00 10.00      A   
ATOM    881  CB  PRO A  95      -5.115  -3.911 -21.277  1.00 10.00      A   
ATOM    882  CG  PRO A  95      -3.654  -4.171 -21.219  1.00 10.00      A   
ATOM    883  CD  PRO A  95      -3.063  -3.000 -20.493  1.00 10.00      A   
ATOM    884  C   PRO A  95      -6.437  -1.871 -20.678  1.00 10.00      A   
ATOM    885  O   PRO A  95      -7.471  -1.566 -21.274  1.00 10.00      A   
ATOM    886  N   TRP A  96      -6.293  -1.751 -19.361  1.00 10.00      A   
ATOM    887  HN  TRP A  96      -5.434  -1.983 -18.951  1.00 10.00      A   
ATOM    888  CA  TRP A  96      -7.371  -1.264 -18.515  1.00 10.00      A   
ATOM    889  CB  TRP A  96      -7.017  -1.447 -17.035  1.00 10.00      A   
ATOM    890  CG  TRP A  96      -6.973  -2.877 -16.591  1.00 10.00      A   
ATOM    891  CD1 TRP A  96      -5.928  -3.745 -16.719  1.00 10.00      A   
ATOM    892  CD2 TRP A  96      -8.023  -3.605 -15.942  1.00 10.00      A   
ATOM    893  NE1 TRP A  96      -6.262  -4.969 -16.189  1.00 10.00      A   
ATOM    894  HE1 TRP A  96      -5.680  -5.759 -16.162  1.00 10.00      A   
ATOM    895  CE2 TRP A  96      -7.544  -4.907 -15.705  1.00 10.00      A   
ATOM    896  CE3 TRP A  96      -9.323  -3.280 -15.538  1.00 10.00      A   
ATOM    897  CZ2 TRP A  96      -8.318  -5.884 -15.081  1.00 10.00      A   
ATOM    898  CZ3 TRP A  96     -10.089  -4.249 -14.920  1.00 10.00      A   
ATOM    899  CH2 TRP A  96      -9.586  -5.536 -14.697  1.00 10.00      A   
ATOM    900  C   TRP A  96      -7.649   0.206 -18.806  1.00 10.00      A   
ATOM    901  O   TRP A  96      -8.780   0.588 -19.093  1.00 10.00      A   
ATOM    902  N   ILE A  97      -6.597   1.014 -18.767  1.00 10.00      A   
ATOM    903  HN  ILE A  97      -5.713   0.633 -18.563  1.00 10.00      A   
ATOM    904  CA  ILE A  97      -6.708   2.449 -19.015  1.00 10.00      A   
ATOM    905  CB  ILE A  97      -5.342   3.153 -18.839  1.00 10.00      A   
ATOM    906  CG1 ILE A  97      -4.821   2.967 -17.409  1.00 10.00      A   
ATOM    907  CG2 ILE A  97      -5.432   4.632 -19.193  1.00 10.00      A   
ATOM    908  CD1 ILE A  97      -5.763   3.476 -16.337  1.00 10.00      A   
ATOM    909  C   ILE A  97      -7.251   2.734 -20.416  1.00 10.00      A   
ATOM    910  O   ILE A  97      -8.084   3.627 -20.595  1.00 10.00      A   
ATOM    911  N   GLU A  98      -6.795   1.961 -21.398  1.00 10.00      A   
ATOM    912  HN  GLU A  98      -6.143   1.254 -21.189  1.00 10.00      A   
ATOM    913  CA  GLU A  98      -7.227   2.139 -22.780  1.00 10.00      A   
ATOM    914  CB  GLU A  98      -6.366   1.304 -23.729  1.00 10.00      A   
ATOM    915  CG  GLU A  98      -6.455   1.740 -25.183  1.00 10.00      A   
ATOM    916  CD  GLU A  98      -5.687   0.830 -26.117  1.00 10.00      A   
ATOM    917  OE1 GLU A  98      -4.719   1.300 -26.754  1.00 10.00      A   
ATOM    918  OE2 GLU A  98      -6.054  -0.355 -26.236  1.00 10.00      A   
ATOM    919  C   GLU A  98      -8.707   1.800 -22.961  1.00 10.00      A   
ATOM    920  O   GLU A  98      -9.393   2.395 -23.794  1.00 10.00      A   
ATOM    921  N   ALA A  99      -9.196   0.847 -22.182  1.00 10.00      A   
ATOM    922  HN  ALA A  99      -8.605   0.395 -21.544  1.00 10.00      A   
ATOM    923  CA  ALA A  99     -10.594   0.452 -22.258  1.00 10.00      A   
ATOM    924  CB  ALA A  99     -10.772  -0.977 -21.770  1.00 10.00      A   
ATOM    925  C   ALA A  99     -11.471   1.408 -21.453  1.00 10.00      A   
ATOM    926  O   ALA A  99     -12.538   1.827 -21.906  1.00 10.00      A   
ATOM    927  N   MET A 100     -10.998   1.769 -20.264  1.00 10.00      A   
ATOM    928  HN  MET A 100     -10.132   1.407 -19.968  1.00 10.00      A   
ATOM    929  CA  MET A 100     -11.727   2.670 -19.376  1.00 10.00      A   
ATOM    930  CB  MET A 100     -10.979   2.845 -18.055  1.00 10.00      A   
ATOM    931  CG  MET A 100     -10.966   1.608 -17.176  1.00 10.00      A   
ATOM    932  SD  MET A 100      -9.845   1.766 -15.776  1.00 10.00      A   
ATOM    933  CE  MET A 100     -10.007   0.138 -15.051  1.00 10.00      A   
ATOM    934  C   MET A 100     -11.971   4.033 -20.009  1.00 10.00      A   
ATOM    935  O   MET A 100     -13.032   4.622 -19.830  1.00 10.00      A   
ATOM    936  N   SER A 101     -11.004   4.518 -20.767  1.00 10.00      A   
ATOM    937  HN  SER A 101     -10.189   3.986 -20.902  1.00 10.00      A   
ATOM    938  CA  SER A 101     -11.112   5.822 -21.409  1.00 10.00      A   
ATOM    939  CB  SER A 101      -9.784   6.195 -22.068  1.00 10.00      A   
ATOM    940  OG  SER A 101      -9.159   5.059 -22.645  1.00 10.00      A   
ATOM    941  HG  SER A 101      -8.560   4.658 -21.999  1.00 10.00      A   
ATOM    942  C   SER A 101     -12.260   5.892 -22.421  1.00 10.00      A   
ATOM    943  O   SER A 101     -12.734   6.974 -22.761  1.00 10.00      A   
ATOM    944  N   SER A 102     -12.715   4.736 -22.890  1.00 10.00      A   
ATOM    945  HN  SER A 102     -12.309   3.896 -22.576  1.00 10.00      A   
ATOM    946  CA  SER A 102     -13.796   4.685 -23.862  1.00 10.00      A   
ATOM    947  CB  SER A 102     -13.381   3.814 -25.048  1.00 10.00      A   
ATOM    948  OG  SER A 102     -11.971   3.827 -25.209  1.00 10.00      A   
ATOM    949  HG  SER A 102     -11.584   4.439 -24.571  1.00 10.00      A   
ATOM    950  C   SER A 102     -15.082   4.146 -23.240  1.00 10.00      A   
ATOM    951  O   SER A 102     -16.036   3.834 -23.951  1.00 10.00      A   
ATOM    952  N   SER A 103     -15.115   4.051 -21.918  1.00 10.00      A   
ATOM    953  HN  SER A 103     -14.331   4.327 -21.395  1.00 10.00      A   
ATOM    954  CA  SER A 103     -16.294   3.539 -21.230  1.00 10.00      A   
ATOM    955  CB  SER A 103     -16.095   2.066 -20.860  1.00 10.00      A   
ATOM    956  OG  SER A 103     -15.796   1.288 -22.006  1.00 10.00      A   
ATOM    957  HG  SER A 103     -16.617   1.069 -22.459  1.00 10.00      A   
ATOM    958  C   SER A 103     -16.634   4.363 -19.990  1.00 10.00      A   
ATOM    959  O   SER A 103     -17.786   4.744 -19.782  1.00 10.00      A   
ATOM    960  N   TYR A 104     -15.633   4.646 -19.172  1.00 10.00      A   
ATOM    961  HN  TYR A 104     -14.722   4.349 -19.400  1.00 10.00      A   
ATOM    962  CA  TYR A 104     -15.843   5.416 -17.958  1.00 10.00      A   
ATOM    963  CB  TYR A 104     -15.009   4.860 -16.805  1.00 10.00      A   
ATOM    964  CG  TYR A 104     -15.342   3.437 -16.434  1.00 10.00      A   
ATOM    965  CD1 TYR A 104     -14.378   2.444 -16.497  1.00 10.00      A   
ATOM    966  CD2 TYR A 104     -16.620   3.088 -16.018  1.00 10.00      A   
ATOM    967  CE1 TYR A 104     -14.673   1.142 -16.154  1.00 10.00      A   
ATOM    968  CE2 TYR A 104     -16.925   1.786 -15.675  1.00 10.00      A   
ATOM    969  CZ  TYR A 104     -15.946   0.815 -15.744  1.00 10.00      A   
ATOM    970  OH  TYR A 104     -16.236  -0.484 -15.389  1.00 10.00      A   
ATOM    971  HH  TYR A 104     -17.197  -0.597 -15.322  1.00 10.00      A   
ATOM    972  C   TYR A 104     -15.508   6.879 -18.183  1.00 10.00      A   
ATOM    973  O   TYR A 104     -14.418   7.335 -17.848  1.00 10.00      A   
ATOM    974  N   THR A 105     -16.446   7.602 -18.763  1.00 10.00      A   
ATOM    975  HN  THR A 105     -17.289   7.174 -19.023  1.00 10.00      A   
ATOM    976  CA  THR A 105     -16.261   9.019 -19.031  1.00 10.00      A   
ATOM    977  CB  THR A 105     -17.260   9.502 -20.093  1.00 10.00      A   
ATOM    978  OG1 THR A 105     -17.984   8.370 -20.603  1.00 10.00      A   
ATOM    979  HG1 THR A 105     -18.212   8.528 -21.528  1.00 10.00      A   
ATOM    980  CG2 THR A 105     -16.526  10.185 -21.236  1.00 10.00      A   
ATOM    981  C   THR A 105     -16.448   9.835 -17.756  1.00 10.00      A   
ATOM    982  O   THR A 105     -16.180  11.035 -17.725  1.00 10.00      A   
ATOM    983  N   TRP A 106     -16.905   9.174 -16.702  1.00 10.00      A   
ATOM    984  HN  TRP A 106     -17.104   8.217 -16.786  1.00 10.00      A   
ATOM    985  CA  TRP A 106     -17.124   9.831 -15.427  1.00 10.00      A   
ATOM    986  CB  TRP A 106     -18.607   9.807 -15.051  1.00 10.00      A   
ATOM    987  CG  TRP A 106     -19.409  10.851 -15.764  1.00 10.00      A   
ATOM    988  CD1 TRP A 106     -19.925  10.775 -17.025  1.00 10.00      A   
ATOM    989  CD2 TRP A 106     -19.779  12.137 -15.256  1.00 10.00      A   
ATOM    990  NE1 TRP A 106     -20.589  11.934 -17.334  1.00 10.00      A   
ATOM    991  HE1 TRP A 106     -21.040  12.120 -18.183  1.00 10.00      A   
ATOM    992  CE2 TRP A 106     -20.516  12.787 -16.264  1.00 10.00      A   
ATOM    993  CE3 TRP A 106     -19.557  12.800 -14.044  1.00 10.00      A   
ATOM    994  CZ2 TRP A 106     -21.032  14.069 -16.101  1.00 10.00      A   
ATOM    995  CZ3 TRP A 106     -20.070  14.071 -13.884  1.00 10.00      A   
ATOM    996  CH2 TRP A 106     -20.799  14.692 -14.906  1.00 10.00      A   
ATOM    997  C   TRP A 106     -16.272   9.199 -14.334  1.00 10.00      A   
ATOM    998  O   TRP A 106     -16.737   8.985 -13.214  1.00 10.00      A   
ATOM    999  N   LEU A 107     -15.029   8.883 -14.677  1.00 10.00      A   
ATOM   1000  HN  LEU A 107     -14.732   9.047 -15.598  1.00 10.00      A   
ATOM   1001  CA  LEU A 107     -14.098   8.297 -13.724  1.00 10.00      A   
ATOM   1002  CB  LEU A 107     -12.986   7.555 -14.468  1.00 10.00      A   
ATOM   1003  CG  LEU A 107     -12.255   6.460 -13.686  1.00 10.00      A   
ATOM   1004  CD1 LEU A 107     -13.201   5.321 -13.348  1.00 10.00      A   
ATOM   1005  CD2 LEU A 107     -11.064   5.946 -14.475  1.00 10.00      A   
ATOM   1006  C   LEU A 107     -13.508   9.407 -12.857  1.00 10.00      A   
ATOM   1007  O   LEU A 107     -13.165  10.475 -13.362  1.00 10.00      A   
ATOM   1008  N   GLU A 108     -13.379   9.157 -11.561  1.00 10.00      A   
ATOM   1009  HN  GLU A 108     -13.623   8.270 -11.212  1.00 10.00      A   
ATOM   1010  CA  GLU A 108     -12.865  10.168 -10.647  1.00 10.00      A   
ATOM   1011  CB  GLU A 108     -13.935  10.534  -9.613  1.00 10.00      A   
ATOM   1012  CG  GLU A 108     -15.269  10.962 -10.210  1.00 10.00      A   
ATOM   1013  CD  GLU A 108     -16.291  11.360  -9.164  1.00 10.00      A   
ATOM   1014  OE1 GLU A 108     -15.896  11.656  -8.014  1.00 10.00      A   
ATOM   1015  OE2 GLU A 108     -17.498  11.395  -9.486  1.00 10.00      A   
ATOM   1016  C   GLU A 108     -11.584   9.731  -9.937  1.00 10.00      A   
ATOM   1017  O   GLU A 108     -10.630  10.511  -9.829  1.00 10.00      A   
ATOM   1018  N   GLU A 109     -11.557   8.492  -9.463  1.00 10.00      A   
ATOM   1019  HN  GLU A 109     -12.321   7.898  -9.618  1.00 10.00      A   
ATOM   1020  CA  GLU A 109     -10.402   7.989  -8.735  1.00 10.00      A   
ATOM   1021  CB  GLU A 109     -10.766   7.714  -7.273  1.00 10.00      A   
ATOM   1022  CG  GLU A 109     -10.925   8.967  -6.430  1.00 10.00      A   
ATOM   1023  CD  GLU A 109     -10.914   8.667  -4.948  1.00 10.00      A   
ATOM   1024  OE1 GLU A 109      -9.890   8.159  -4.448  1.00 10.00      A   
ATOM   1025  OE2 GLU A 109     -11.929   8.942  -4.270  1.00 10.00      A   
ATOM   1026  C   GLU A 109      -9.796   6.744  -9.366  1.00 10.00      A   
ATOM   1027  O   GLU A 109     -10.508   5.861  -9.850  1.00 10.00      A   
ATOM   1028  N   ILE A 110      -8.470   6.682  -9.344  1.00 10.00      A   
ATOM   1029  HN  ILE A 110      -7.964   7.424  -8.945  1.00 10.00      A   
ATOM   1030  CA  ILE A 110      -7.735   5.550  -9.890  1.00 10.00      A   
ATOM   1031  CB  ILE A 110      -7.054   5.907 -11.234  1.00 10.00      A   
ATOM   1032  CG1 ILE A 110      -8.081   6.423 -12.247  1.00 10.00      A   
ATOM   1033  CG2 ILE A 110      -6.302   4.708 -11.796  1.00 10.00      A   
ATOM   1034  CD1 ILE A 110      -7.471   6.971 -13.520  1.00 10.00      A   
ATOM   1035  C   ILE A 110      -6.660   5.120  -8.892  1.00 10.00      A   
ATOM   1036  O   ILE A 110      -5.743   5.888  -8.586  1.00 10.00      A   
ATOM   1037  N   ARG A 111      -6.780   3.904  -8.375  1.00 10.00      A   
ATOM   1038  HN  ARG A 111      -7.538   3.337  -8.648  1.00 10.00      A   
ATOM   1039  CA  ARG A 111      -5.817   3.384  -7.409  1.00 10.00      A   
ATOM   1040  CB  ARG A 111      -6.500   3.092  -6.071  1.00 10.00      A   
ATOM   1041  CG  ARG A 111      -7.476   4.170  -5.639  1.00 10.00      A   
ATOM   1042  CD  ARG A 111      -7.606   4.251  -4.129  1.00 10.00      A   
ATOM   1043  NE  ARG A 111      -8.200   5.523  -3.727  1.00 10.00      A   
ATOM   1044  HE  ARG A 111      -8.760   5.986  -4.394  1.00 10.00      A   
ATOM   1045  CZ  ARG A 111      -8.030   6.089  -2.535  1.00 10.00      A   
ATOM   1046  NH1 ARG A 111      -7.269   5.506  -1.615  1.00 10.00      A   
ATOM   1047 HH11 ARG A 111      -7.137   5.957  -0.686  1.00 10.00      A   
ATOM   1048 HH12 ARG A 111      -6.804   4.590  -1.815  1.00 10.00      A   
ATOM   1049  NH2 ARG A 111      -8.605   7.256  -2.280  1.00 10.00      A   
ATOM   1050 HH21 ARG A 111      -8.482   7.713  -1.351  1.00 10.00      A   
ATOM   1051 HH22 ARG A 111      -9.192   7.728  -3.019  1.00 10.00      A   
ATOM   1052  C   ARG A 111      -5.141   2.130  -7.940  1.00 10.00      A   
ATOM   1053  O   ARG A 111      -5.807   1.159  -8.301  1.00 10.00      A   
ATOM   1054  N   LEU A 112      -3.819   2.156  -7.987  1.00 10.00      A   
ATOM   1055  HN  LEU A 112      -3.340   2.956  -7.669  1.00 10.00      A   
ATOM   1056  CA  LEU A 112      -3.051   1.029  -8.482  1.00 10.00      A   
ATOM   1057  CB  LEU A 112      -2.499   1.334  -9.876  1.00 10.00      A   
ATOM   1058  CG  LEU A 112      -3.522   1.686 -10.957  1.00 10.00      A   
ATOM   1059  CD1 LEU A 112      -2.820   2.212 -12.197  1.00 10.00      A   
ATOM   1060  CD2 LEU A 112      -4.373   0.474 -11.304  1.00 10.00      A   
ATOM   1061  C   LEU A 112      -1.893   0.720  -7.545  1.00 10.00      A   
ATOM   1062  O   LEU A 112      -1.120   1.611  -7.188  1.00 10.00      A   
ATOM   1063  N   LYS A 113      -1.789  -0.535  -7.136  1.00 10.00      A   
ATOM   1064  HN  LYS A 113      -2.456  -1.190  -7.434  1.00 10.00      A   
ATOM   1065  CA  LYS A 113      -0.710  -0.962  -6.258  1.00 10.00      A   
ATOM   1066  CB  LYS A 113      -1.230  -1.487  -4.919  1.00 10.00      A   
ATOM   1067  CG  LYS A 113      -0.158  -1.559  -3.835  1.00 10.00      A   
ATOM   1068  CD  LYS A 113      -0.569  -2.464  -2.684  1.00 10.00      A   
ATOM   1069  CE  LYS A 113       0.502  -2.507  -1.598  1.00 10.00      A   
ATOM   1070  NZ  LYS A 113       0.241  -3.582  -0.604  1.00 10.00      A   
ATOM   1071  HZ1 LYS A 113       0.223  -4.507  -1.077  1.00 10.00      A   
ATOM   1072  HZ2 LYS A 113      -0.679  -3.430  -0.148  1.00 10.00      A   
ATOM   1073  HZ3 LYS A 113       0.984  -3.600   0.127  1.00 10.00      A   
ATOM   1074  C   LYS A 113       0.145  -2.023  -6.944  1.00 10.00      A   
ATOM   1075  O   LYS A 113      -0.347  -3.099  -7.299  1.00 10.00      A   
ATOM   1076  N   ARG A 114       1.420  -1.698  -7.135  1.00 10.00      A   
ATOM   1077  HN  ARG A 114       1.729  -0.809  -6.843  1.00 10.00      A   
ATOM   1078  CA  ARG A 114       2.377  -2.597  -7.772  1.00 10.00      A   
ATOM   1079  CB  ARG A 114       2.598  -3.870  -6.943  1.00 10.00      A   
ATOM   1080  CG  ARG A 114       3.171  -3.630  -5.554  1.00 10.00      A   
ATOM   1081  CD  ARG A 114       3.425  -4.943  -4.827  1.00 10.00      A   
ATOM   1082  NE  ARG A 114       3.637  -4.747  -3.392  1.00 10.00      A   
ATOM   1083  HE  ARG A 114       4.452  -4.272  -3.120  1.00 10.00      A   
ATOM   1084  CZ  ARG A 114       2.792  -5.171  -2.444  1.00 10.00      A   
ATOM   1085  NH1 ARG A 114       1.678  -5.813  -2.775  1.00 10.00      A   
ATOM   1086 HH11 ARG A 114       1.013  -6.139  -2.029  1.00 10.00      A   
ATOM   1087 HH12 ARG A 114       1.455  -5.998  -3.771  1.00 10.00      A   
ATOM   1088  NH2 ARG A 114       3.073  -4.951  -1.164  1.00 10.00      A   
ATOM   1089 HH21 ARG A 114       3.946  -4.452  -0.896  1.00 10.00      A   
ATOM   1090 HH22 ARG A 114       2.415  -5.280  -0.408  1.00 10.00      A   
ATOM   1091  C   ARG A 114       1.947  -2.936  -9.197  1.00 10.00      A   
ATOM   1092  O   ARG A 114       1.773  -4.103  -9.555  1.00 10.00      A   
ATOM   1093  N   MET A 115       1.763  -1.903 -10.005  1.00 10.00      A   
ATOM   1094  HN  MET A 115       1.921  -0.996  -9.664  1.00 10.00      A   
ATOM   1095  CA  MET A 115       1.349  -2.074 -11.391  1.00 10.00      A   
ATOM   1096  CB  MET A 115      -0.094  -1.589 -11.585  1.00 10.00      A   
ATOM   1097  CG  MET A 115      -1.146  -2.465 -10.921  1.00 10.00      A   
ATOM   1098  SD  MET A 115      -1.381  -4.047 -11.761  1.00 10.00      A   
ATOM   1099  CE  MET A 115      -2.276  -3.533 -13.228  1.00 10.00      A   
ATOM   1100  C   MET A 115       2.284  -1.318 -12.326  1.00 10.00      A   
ATOM   1101  O   MET A 115       2.958  -0.370 -11.913  1.00 10.00      A   
ATOM   1102  N   VAL A 116       2.331  -1.742 -13.580  1.00 10.00      A   
ATOM   1103  HN  VAL A 116       1.775  -2.507 -13.851  1.00 10.00      A   
ATOM   1104  CA  VAL A 116       3.178  -1.093 -14.571  1.00 10.00      A   
ATOM   1105  CB  VAL A 116       3.631  -2.074 -15.677  1.00 10.00      A   
ATOM   1106  CG1 VAL A 116       4.545  -1.378 -16.675  1.00 10.00      A   
ATOM   1107  CG2 VAL A 116       4.331  -3.280 -15.072  1.00 10.00      A   
ATOM   1108  C   VAL A 116       2.421   0.071 -15.203  1.00 10.00      A   
ATOM   1109  O   VAL A 116       1.476  -0.134 -15.968  1.00 10.00      A   
ATOM   1110  N   VAL A 117       2.824   1.286 -14.861  1.00 10.00      A   
ATOM   1111  HN  VAL A 117       3.585   1.383 -14.248  1.00 10.00      A   
ATOM   1112  CA  VAL A 117       2.185   2.481 -15.388  1.00 10.00      A   
ATOM   1113  CB  VAL A 117       1.778   3.452 -14.256  1.00 10.00      A   
ATOM   1114  CG1 VAL A 117       1.037   4.659 -14.815  1.00 10.00      A   
ATOM   1115  CG2 VAL A 117       0.929   2.736 -13.218  1.00 10.00      A   
ATOM   1116  C   VAL A 117       3.139   3.190 -16.335  1.00 10.00      A   
ATOM   1117  O   VAL A 117       4.202   3.638 -15.923  1.00 10.00      A   
ATOM   1118  N   THR A 118       2.770   3.268 -17.600  1.00 10.00      A   
ATOM   1119  HN  THR A 118       1.914   2.885 -17.877  1.00 10.00      A   
ATOM   1120  CA  THR A 118       3.603   3.926 -18.589  1.00 10.00      A   
ATOM   1121  CB  THR A 118       3.587   3.163 -19.933  1.00 10.00      A   
ATOM   1122  OG1 THR A 118       2.233   2.871 -20.316  1.00 10.00      A   
ATOM   1123  HG1 THR A 118       2.206   2.659 -21.262  1.00 10.00      A   
ATOM   1124  CG2 THR A 118       4.367   1.860 -19.819  1.00 10.00      A   
ATOM   1125  C   THR A 118       3.142   5.369 -18.796  1.00 10.00      A   
ATOM   1126  O   THR A 118       2.020   5.729 -18.420  1.00 10.00      A   
ATOM   1127  N   ASP A 119       3.999   6.192 -19.395  1.00 10.00      A   
ATOM   1128  HN  ASP A 119       4.874   5.848 -19.682  1.00 10.00      A   
ATOM   1129  CA  ASP A 119       3.669   7.593 -19.641  1.00 10.00      A   
ATOM   1130  CB  ASP A 119       4.851   8.341 -20.270  1.00 10.00      A   
ATOM   1131  CG  ASP A 119       6.139   8.191 -19.489  1.00 10.00      A   
ATOM   1132  OD1 ASP A 119       6.303   8.876 -18.460  1.00 10.00      A   
ATOM   1133  OD2 ASP A 119       6.997   7.384 -19.911  1.00 10.00      A   
ATOM   1134  C   ASP A 119       2.452   7.707 -20.545  1.00 10.00      A   
ATOM   1135  O   ASP A 119       1.644   8.626 -20.407  1.00 10.00      A   
ATOM   1136  N   ASP A 120       2.316   6.749 -21.460  1.00 10.00      A   
ATOM   1137  HN  ASP A 120       2.990   6.037 -21.507  1.00 10.00      A   
ATOM   1138  CA  ASP A 120       1.197   6.729 -22.395  1.00 10.00      A   
ATOM   1139  CB  ASP A 120       1.361   5.585 -23.395  1.00 10.00      A   
ATOM   1140  CG  ASP A 120       0.499   5.751 -24.629  1.00 10.00      A   
ATOM   1141  OD1 ASP A 120       0.732   6.706 -25.399  1.00 10.00      A   
ATOM   1142  OD2 ASP A 120      -0.395   4.911 -24.855  1.00 10.00      A   
ATOM   1143  C   ASP A 120      -0.123   6.587 -21.646  1.00 10.00      A   
ATOM   1144  O   ASP A 120      -1.131   7.179 -22.029  1.00 10.00      A   
ATOM   1145  N   CYS A 121      -0.101   5.820 -20.559  1.00 10.00      A   
ATOM   1146  HN  CYS A 121       0.739   5.393 -20.291  1.00 10.00      A   
ATOM   1147  CA  CYS A 121      -1.292   5.615 -19.745  1.00 10.00      A   
ATOM   1148  CB  CYS A 121      -1.041   4.549 -18.673  1.00 10.00      A   
ATOM   1149  SG  CYS A 121      -0.576   2.924 -19.318  1.00 10.00      A   
ATOM   1150  HG  CYS A 121       0.639   3.023 -19.844  1.00 10.00      A   
ATOM   1151  C   CYS A 121      -1.705   6.928 -19.089  1.00 10.00      A   
ATOM   1152  O   CYS A 121      -2.886   7.276 -19.052  1.00 10.00      A   
ATOM   1153  N   LEU A 122      -0.716   7.663 -18.591  1.00 10.00      A   
ATOM   1154  HN  LEU A 122       0.203   7.329 -18.657  1.00 10.00      A   
ATOM   1155  CA  LEU A 122      -0.960   8.951 -17.949  1.00 10.00      A   
ATOM   1156  CB  LEU A 122       0.337   9.516 -17.364  1.00 10.00      A   
ATOM   1157  CG  LEU A 122       1.009   8.676 -16.276  1.00 10.00      A   
ATOM   1158  CD1 LEU A 122       2.424   9.167 -16.019  1.00 10.00      A   
ATOM   1159  CD2 LEU A 122       0.191   8.716 -14.995  1.00 10.00      A   
ATOM   1160  C   LEU A 122      -1.554   9.929 -18.952  1.00 10.00      A   
ATOM   1161  O   LEU A 122      -2.462  10.696 -18.626  1.00 10.00      A   
ATOM   1162  N   GLU A 123      -1.036   9.885 -20.176  1.00 10.00      A   
ATOM   1163  HN  GLU A 123      -0.301   9.258 -20.363  1.00 10.00      A   
ATOM   1164  CA  GLU A 123      -1.515  10.749 -21.243  1.00 10.00      A   
ATOM   1165  CB  GLU A 123      -0.694  10.525 -22.514  1.00 10.00      A   
ATOM   1166  CG  GLU A 123       0.733  11.037 -22.428  1.00 10.00      A   
ATOM   1167  CD  GLU A 123       0.833  12.535 -22.633  1.00 10.00      A   
ATOM   1168  OE1 GLU A 123       1.965  13.063 -22.626  1.00 10.00      A   
ATOM   1169  OE2 GLU A 123      -0.217  13.189 -22.820  1.00 10.00      A   
ATOM   1170  C   GLU A 123      -2.989  10.488 -21.523  1.00 10.00      A   
ATOM   1171  O   GLU A 123      -3.782  11.426 -21.640  1.00 10.00      A   
ATOM   1172  N   LEU A 124      -3.350   9.210 -21.616  1.00 10.00      A   
ATOM   1173  HN  LEU A 124      -2.666   8.512 -21.515  1.00 10.00      A   
ATOM   1174  CA  LEU A 124      -4.729   8.814 -21.876  1.00 10.00      A   
ATOM   1175  CB  LEU A 124      -4.832   7.295 -22.048  1.00 10.00      A   
ATOM   1176  CG  LEU A 124      -4.125   6.694 -23.265  1.00 10.00      A   
ATOM   1177  CD1 LEU A 124      -4.179   5.176 -23.214  1.00 10.00      A   
ATOM   1178  CD2 LEU A 124      -4.741   7.209 -24.559  1.00 10.00      A   
ATOM   1179  C   LEU A 124      -5.646   9.269 -20.746  1.00 10.00      A   
ATOM   1180  O   LEU A 124      -6.769   9.713 -20.981  1.00 10.00      A   
ATOM   1181  N   ILE A 125      -5.161   9.162 -19.520  1.00 10.00      A   
ATOM   1182  HN  ILE A 125      -4.256   8.800 -19.390  1.00 10.00      A   
ATOM   1183  CA  ILE A 125      -5.937   9.557 -18.356  1.00 10.00      A   
ATOM   1184  CB  ILE A 125      -5.193   9.211 -17.046  1.00 10.00      A   
ATOM   1185  CG1 ILE A 125      -5.116   7.693 -16.859  1.00 10.00      A   
ATOM   1186  CG2 ILE A 125      -5.865   9.865 -15.848  1.00 10.00      A   
ATOM   1187  CD1 ILE A 125      -4.224   7.262 -15.715  1.00 10.00      A   
ATOM   1188  C   ILE A 125      -6.257  11.050 -18.383  1.00 10.00      A   
ATOM   1189  O   ILE A 125      -7.410  11.450 -18.238  1.00 10.00      A   
ATOM   1190  N   ALA A 126      -5.232  11.862 -18.596  1.00 10.00      A   
ATOM   1191  HN  ALA A 126      -4.341  11.476 -18.739  1.00 10.00      A   
ATOM   1192  CA  ALA A 126      -5.388  13.313 -18.619  1.00 10.00      A   
ATOM   1193  CB  ALA A 126      -4.038  13.993 -18.791  1.00 10.00      A   
ATOM   1194  C   ALA A 126      -6.359  13.794 -19.691  1.00 10.00      A   
ATOM   1195  O   ALA A 126      -7.132  14.723 -19.457  1.00 10.00      A   
ATOM   1196  N   LYS A 127      -6.327  13.163 -20.856  1.00 10.00      A   
ATOM   1197  HN  LYS A 127      -5.707  12.411 -20.980  1.00 10.00      A   
ATOM   1198  CA  LYS A 127      -7.188  13.574 -21.960  1.00 10.00      A   
ATOM   1199  CB  LYS A 127      -6.553  13.228 -23.312  1.00 10.00      A   
ATOM   1200  CG  LYS A 127      -6.294  11.743 -23.518  1.00 10.00      A   
ATOM   1201  CD  LYS A 127      -5.743  11.454 -24.906  1.00 10.00      A   
ATOM   1202  CE  LYS A 127      -6.830  11.539 -25.965  1.00 10.00      A   
ATOM   1203  NZ  LYS A 127      -6.429  10.875 -27.234  1.00 10.00      A   
ATOM   1204  HZ1 LYS A 127      -7.192  10.954 -27.934  1.00 10.00      A   
ATOM   1205  HZ2 LYS A 127      -6.233   9.866 -27.072  1.00 10.00      A   
ATOM   1206  HZ3 LYS A 127      -5.573  11.326 -27.617  1.00 10.00      A   
ATOM   1207  C   LYS A 127      -8.606  13.006 -21.876  1.00 10.00      A   
ATOM   1208  O   LYS A 127      -9.570  13.682 -22.232  1.00 10.00      A   
ATOM   1209  N   SER A 128      -8.738  11.777 -21.406  1.00 10.00      A   
ATOM   1210  HN  SER A 128      -7.942  11.279 -21.116  1.00 10.00      A   
ATOM   1211  CA  SER A 128     -10.044  11.136 -21.335  1.00 10.00      A   
ATOM   1212  CB  SER A 128      -9.909   9.632 -21.564  1.00 10.00      A   
ATOM   1213  OG  SER A 128      -9.364   9.373 -22.849  1.00 10.00      A   
ATOM   1214  HG  SER A 128      -9.844   9.894 -23.505  1.00 10.00      A   
ATOM   1215  C   SER A 128     -10.820  11.425 -20.052  1.00 10.00      A   
ATOM   1216  O   SER A 128     -12.045  11.563 -20.084  1.00 10.00      A   
ATOM   1217  N   PHE A 129     -10.127  11.536 -18.935  1.00 10.00      A   
ATOM   1218  HN  PHE A 129      -9.148  11.456 -18.954  1.00 10.00      A   
ATOM   1219  CA  PHE A 129     -10.799  11.772 -17.669  1.00 10.00      A   
ATOM   1220  CB  PHE A 129     -10.270  10.823 -16.594  1.00 10.00      A   
ATOM   1221  CG  PHE A 129     -10.196   9.387 -17.041  1.00 10.00      A   
ATOM   1222  CD1 PHE A 129      -9.010   8.682 -16.963  1.00 10.00      A   
ATOM   1223  CD2 PHE A 129     -11.314   8.746 -17.549  1.00 10.00      A   
ATOM   1224  CE1 PHE A 129      -8.932   7.365 -17.380  1.00 10.00      A   
ATOM   1225  CE2 PHE A 129     -11.245   7.429 -17.967  1.00 10.00      A   
ATOM   1226  CZ  PHE A 129     -10.052   6.737 -17.882  1.00 10.00      A   
ATOM   1227  C   PHE A 129     -10.715  13.228 -17.215  1.00 10.00      A   
ATOM   1228  O   PHE A 129      -9.686  13.686 -16.712  1.00 10.00      A   
ATOM   1229  N   LYS A 130     -11.808  13.950 -17.397  1.00 10.00      A   
ATOM   1230  HN  LYS A 130     -12.588  13.536 -17.824  1.00 10.00      A   
ATOM   1231  CA  LYS A 130     -11.876  15.345 -16.985  1.00 10.00      A   
ATOM   1232  CB  LYS A 130     -12.877  16.123 -17.839  1.00 10.00      A   
ATOM   1233  CG  LYS A 130     -12.257  16.833 -19.033  1.00 10.00      A   
ATOM   1234  CD  LYS A 130     -11.949  15.868 -20.169  1.00 10.00      A   
ATOM   1235  CE  LYS A 130     -11.178  16.561 -21.281  1.00 10.00      A   
ATOM   1236  NZ  LYS A 130     -11.243  15.809 -22.563  1.00 10.00      A   
ATOM   1237  HZ1 LYS A 130     -10.778  16.350 -23.318  1.00 10.00      A   
ATOM   1238  HZ2 LYS A 130     -12.232  15.644 -22.833  1.00 10.00      A   
ATOM   1239  HZ3 LYS A 130     -10.763  14.888 -22.464  1.00 10.00      A   
ATOM   1240  C   LYS A 130     -12.241  15.435 -15.507  1.00 10.00      A   
ATOM   1241  O   LYS A 130     -11.876  16.392 -14.814  1.00 10.00      A   
ATOM   1242  N   ASN A 131     -12.937  14.409 -15.023  1.00 10.00      A   
ATOM   1243  HN  ASN A 131     -13.191  13.677 -15.626  1.00 10.00      A   
ATOM   1244  CA  ASN A 131     -13.347  14.344 -13.625  1.00 10.00      A   
ATOM   1245  CB  ASN A 131     -14.676  13.589 -13.476  1.00 10.00      A   
ATOM   1246  CG  ASN A 131     -15.878  14.512 -13.400  1.00 10.00      A   
ATOM   1247  OD1 ASN A 131     -16.261  14.965 -12.319  1.00 10.00      A   
ATOM   1248  ND2 ASN A 131     -16.488  14.791 -14.542  1.00 10.00      A   
ATOM   1249 HD21 ASN A 131     -16.135  14.389 -15.369  1.00 10.00      A   
ATOM   1250 HD22 ASN A 131     -17.266  15.383 -14.518  1.00 10.00      A   
ATOM   1251  C   ASN A 131     -12.274  13.674 -12.779  1.00 10.00      A   
ATOM   1252  O   ASN A 131     -12.541  13.219 -11.670  1.00 10.00      A   
ATOM   1253  N   PHE A 132     -11.065  13.604 -13.327  1.00 10.00      A   
ATOM   1254  HN  PHE A 132     -10.933  13.973 -14.222  1.00 10.00      A   
ATOM   1255  CA  PHE A 132      -9.926  13.005 -12.640  1.00 10.00      A   
ATOM   1256  CB  PHE A 132      -8.722  12.990 -13.586  1.00 10.00      A   
ATOM   1257  CG  PHE A 132      -7.508  12.292 -13.053  1.00 10.00      A   
ATOM   1258  CD1 PHE A 132      -7.560  10.957 -12.698  1.00 10.00      A   
ATOM   1259  CD2 PHE A 132      -6.309  12.971 -12.923  1.00 10.00      A   
ATOM   1260  CE1 PHE A 132      -6.438  10.309 -12.222  1.00 10.00      A   
ATOM   1261  CE2 PHE A 132      -5.182  12.332 -12.447  1.00 10.00      A   
ATOM   1262  CZ  PHE A 132      -5.247  10.999 -12.097  1.00 10.00      A   
ATOM   1263  C   PHE A 132      -9.603  13.814 -11.390  1.00 10.00      A   
ATOM   1264  O   PHE A 132      -9.173  14.962 -11.486  1.00 10.00      A   
ATOM   1265  N   LYS A 133      -9.813  13.217 -10.222  1.00 10.00      A   
ATOM   1266  HN  LYS A 133     -10.129  12.288 -10.206  1.00 10.00      A   
ATOM   1267  CA  LYS A 133      -9.578  13.910  -8.967  1.00 10.00      A   
ATOM   1268  CB  LYS A 133     -10.859  13.924  -8.117  1.00 10.00      A   
ATOM   1269  CG  LYS A 133     -12.070  14.546  -8.796  1.00 10.00      A   
ATOM   1270  CD  LYS A 133     -13.354  14.230  -8.040  1.00 10.00      A   
ATOM   1271  CE  LYS A 133     -14.577  14.699  -8.813  1.00 10.00      A   
ATOM   1272  NZ  LYS A 133     -15.846  14.355  -8.126  1.00 10.00      A   
ATOM   1273  HZ1 LYS A 133     -15.891  14.823  -7.199  1.00 10.00      A   
ATOM   1274  HZ2 LYS A 133     -15.906  13.323  -7.985  1.00 10.00      A   
ATOM   1275  HZ3 LYS A 133     -16.661  14.661  -8.697  1.00 10.00      A   
ATOM   1276  C   LYS A 133      -8.439  13.307  -8.152  1.00 10.00      A   
ATOM   1277  O   LYS A 133      -7.595  14.036  -7.628  1.00 10.00      A   
ATOM   1278  N   VAL A 134      -8.409  11.986  -8.025  1.00 10.00      A   
ATOM   1279  HN  VAL A 134      -9.076  11.434  -8.487  1.00 10.00      A   
ATOM   1280  CA  VAL A 134      -7.379  11.342  -7.218  1.00 10.00      A   
ATOM   1281  CB  VAL A 134      -7.963  10.813  -5.883  1.00 10.00      A   
ATOM   1282  CG1 VAL A 134      -6.866  10.273  -4.975  1.00 10.00      A   
ATOM   1283  CG2 VAL A 134      -8.766  11.887  -5.167  1.00 10.00      A   
ATOM   1284  C   VAL A 134      -6.696  10.192  -7.947  1.00 10.00      A   
ATOM   1285  O   VAL A 134      -7.347   9.391  -8.619  1.00 10.00      A   
ATOM   1286  N   LEU A 135      -5.376  10.130  -7.814  1.00 10.00      A   
ATOM   1287  HN  LEU A 135      -4.917  10.828  -7.292  1.00 10.00      A   
ATOM   1288  CA  LEU A 135      -4.580   9.062  -8.410  1.00 10.00      A   
ATOM   1289  CB  LEU A 135      -3.781   9.554  -9.616  1.00 10.00      A   
ATOM   1290  CG  LEU A 135      -2.958   8.486 -10.349  1.00 10.00      A   
ATOM   1291  CD1 LEU A 135      -3.863   7.518 -11.093  1.00 10.00      A   
ATOM   1292  CD2 LEU A 135      -1.965   9.128 -11.300  1.00 10.00      A   
ATOM   1293  C   LEU A 135      -3.625   8.510  -7.366  1.00 10.00      A   
ATOM   1294  O   LEU A 135      -2.778   9.238  -6.843  1.00 10.00      A   
ATOM   1295  N   VAL A 136      -3.771   7.236  -7.051  1.00 10.00      A   
ATOM   1296  HN  VAL A 136      -4.461   6.702  -7.508  1.00 10.00      A   
ATOM   1297  CA  VAL A 136      -2.918   6.600  -6.061  1.00 10.00      A   
ATOM   1298  CB  VAL A 136      -3.730   6.013  -4.882  1.00 10.00      A   
ATOM   1299  CG1 VAL A 136      -2.799   5.443  -3.820  1.00 10.00      A   
ATOM   1300  CG2 VAL A 136      -4.641   7.072  -4.277  1.00 10.00      A   
ATOM   1301  C   VAL A 136      -2.079   5.508  -6.709  1.00 10.00      A   
ATOM   1302  O   VAL A 136      -2.579   4.431  -7.030  1.00 10.00      A   
ATOM   1303  N   LEU A 137      -0.813   5.811  -6.946  1.00 10.00      A   
ATOM   1304  HN  LEU A 137      -0.480   6.708  -6.708  1.00 10.00      A   
ATOM   1305  CA  LEU A 137       0.100   4.857  -7.545  1.00 10.00      A   
ATOM   1306  CB  LEU A 137       0.825   5.479  -8.742  1.00 10.00      A   
ATOM   1307  CG  LEU A 137      -0.052   5.908  -9.922  1.00 10.00      A   
ATOM   1308  CD1 LEU A 137       0.810   6.426 -11.062  1.00 10.00      A   
ATOM   1309  CD2 LEU A 137      -0.929   4.757 -10.391  1.00 10.00      A   
ATOM   1310  C   LEU A 137       1.106   4.396  -6.504  1.00 10.00      A   
ATOM   1311  O   LEU A 137       2.082   5.089  -6.217  1.00 10.00      A   
ATOM   1312  N   SER A 138       0.847   3.246  -5.917  1.00 10.00      A   
ATOM   1313  HN  SER A 138       0.048   2.741  -6.183  1.00 10.00      A   
ATOM   1314  CA  SER A 138       1.725   2.699  -4.901  1.00 10.00      A   
ATOM   1315  CB  SER A 138       0.902   2.189  -3.718  1.00 10.00      A   
ATOM   1316  OG  SER A 138      -0.138   3.105  -3.413  1.00 10.00      A   
ATOM   1317  HG  SER A 138      -0.043   3.888  -3.966  1.00 10.00      A   
ATOM   1318  C   SER A 138       2.599   1.593  -5.482  1.00 10.00      A   
ATOM   1319  O   SER A 138       2.092   0.649  -6.082  1.00 10.00      A   
ATOM   1320  N   SER A 139       3.911   1.746  -5.336  1.00 10.00      A   
ATOM   1321  HN  SER A 139       4.241   2.550  -4.881  1.00 10.00      A   
ATOM   1322  CA  SER A 139       4.881   0.762  -5.823  1.00 10.00      A   
ATOM   1323  CB  SER A 139       4.781  -0.542  -5.023  1.00 10.00      A   
ATOM   1324  OG  SER A 139       4.856  -0.292  -3.631  1.00 10.00      A   
ATOM   1325  HG  SER A 139       5.620   0.263  -3.449  1.00 10.00      A   
ATOM   1326  C   SER A 139       4.748   0.491  -7.322  1.00 10.00      A   
ATOM   1327  O   SER A 139       4.852  -0.653  -7.773  1.00 10.00      A   
ATOM   1328  N   CYS A 140       4.526   1.545  -8.091  1.00 10.00      A   
ATOM   1329  HN  CYS A 140       4.462   2.442  -7.680  1.00 10.00      A   
ATOM   1330  CA  CYS A 140       4.386   1.415  -9.531  1.00 10.00      A   
ATOM   1331  CB  CYS A 140       3.136   2.149 -10.000  1.00 10.00      A   
ATOM   1332  SG  CYS A 140       1.618   1.569  -9.207  1.00 10.00      A   
ATOM   1333  HG  CYS A 140       1.825   1.537  -7.897  1.00 10.00      A   
ATOM   1334  C   CYS A 140       5.627   1.965 -10.227  1.00 10.00      A   
ATOM   1335  O   CYS A 140       6.293   2.849  -9.698  1.00 10.00      A   
ATOM   1336  N   GLU A 141       5.955   1.432 -11.394  1.00 10.00      A   
ATOM   1337  HN  GLU A 141       5.395   0.726 -11.778  1.00 10.00      A   
ATOM   1338  CA  GLU A 141       7.127   1.894 -12.129  1.00 10.00      A   
ATOM   1339  CB  GLU A 141       8.371   1.052 -11.798  1.00 10.00      A   
ATOM   1340  CG  GLU A 141       8.375  -0.344 -12.402  1.00 10.00      A   
ATOM   1341  CD  GLU A 141       9.685  -1.073 -12.183  1.00 10.00      A   
ATOM   1342  OE1 GLU A 141      10.602  -0.932 -13.025  1.00 10.00      A   
ATOM   1343  OE2 GLU A 141       9.807  -1.792 -11.169  1.00 10.00      A   
ATOM   1344  C   GLU A 141       6.865   1.888 -13.627  1.00 10.00      A   
ATOM   1345  O   GLU A 141       5.892   1.291 -14.090  1.00 10.00      A   
ATOM   1346  N   GLY A 142       7.724   2.568 -14.376  1.00 10.00      A   
ATOM   1347  HN  GLY A 142       8.462   3.049 -13.945  1.00 10.00      A   
ATOM   1348  CA  GLY A 142       7.575   2.619 -15.815  1.00 10.00      A   
ATOM   1349  C   GLY A 142       7.315   4.019 -16.321  1.00 10.00      A   
ATOM   1350  O   GLY A 142       7.586   4.324 -17.478  1.00 10.00      A   
ATOM   1351  N   PHE A 143       6.804   4.878 -15.454  1.00 10.00      A   
ATOM   1352  HN  PHE A 143       6.635   4.589 -14.534  1.00 10.00      A   
ATOM   1353  CA  PHE A 143       6.495   6.250 -15.838  1.00 10.00      A   
ATOM   1354  CB  PHE A 143       5.153   6.711 -15.247  1.00 10.00      A   
ATOM   1355  CG  PHE A 143       5.066   6.677 -13.743  1.00 10.00      A   
ATOM   1356  CD1 PHE A 143       5.066   7.854 -13.013  1.00 10.00      A   
ATOM   1357  CD2 PHE A 143       4.972   5.474 -13.061  1.00 10.00      A   
ATOM   1358  CE1 PHE A 143       4.974   7.834 -11.636  1.00 10.00      A   
ATOM   1359  CE2 PHE A 143       4.882   5.447 -11.683  1.00 10.00      A   
ATOM   1360  CZ  PHE A 143       4.883   6.629 -10.970  1.00 10.00      A   
ATOM   1361  C   PHE A 143       7.627   7.203 -15.479  1.00 10.00      A   
ATOM   1362  O   PHE A 143       8.400   6.948 -14.554  1.00 10.00      A   
ATOM   1363  N   SER A 144       7.721   8.297 -16.216  1.00 10.00      A   
ATOM   1364  HN  SER A 144       7.064   8.453 -16.938  1.00 10.00      A   
ATOM   1365  CA  SER A 144       8.762   9.281 -15.990  1.00 10.00      A   
ATOM   1366  CB  SER A 144       9.582   9.447 -17.268  1.00 10.00      A   
ATOM   1367  OG  SER A 144       8.774   9.944 -18.320  1.00 10.00      A   
ATOM   1368  HG  SER A 144       7.983   9.386 -18.410  1.00 10.00      A   
ATOM   1369  C   SER A 144       8.162  10.625 -15.590  1.00 10.00      A   
ATOM   1370  O   SER A 144       6.943  10.761 -15.474  1.00 10.00      A   
ATOM   1371  N   THR A 145       9.024  11.618 -15.390  1.00 10.00      A   
ATOM   1372  HN  THR A 145       9.984  11.444 -15.472  1.00 10.00      A   
ATOM   1373  CA  THR A 145       8.586  12.956 -15.021  1.00 10.00      A   
ATOM   1374  CB  THR A 145       9.790  13.816 -14.582  1.00 10.00      A   
ATOM   1375  OG1 THR A 145      10.933  13.480 -15.385  1.00 10.00      A   
ATOM   1376  HG1 THR A 145      10.830  13.867 -16.266  1.00 10.00      A   
ATOM   1377  CG2 THR A 145      10.120  13.560 -13.119  1.00 10.00      A   
ATOM   1378  C   THR A 145       7.875  13.631 -16.195  1.00 10.00      A   
ATOM   1379  O   THR A 145       7.196  14.649 -16.031  1.00 10.00      A   
ATOM   1380  N   ASP A 146       8.032  13.043 -17.378  1.00 10.00      A   
ATOM   1381  HN  ASP A 146       8.583  12.231 -17.435  1.00 10.00      A   
ATOM   1382  CA  ASP A 146       7.420  13.565 -18.594  1.00 10.00      A   
ATOM   1383  CB  ASP A 146       8.047  12.913 -19.823  1.00 10.00      A   
ATOM   1384  CG  ASP A 146       8.421  13.925 -20.885  1.00 10.00      A   
ATOM   1385  OD1 ASP A 146       9.480  14.579 -20.746  1.00 10.00      A   
ATOM   1386  OD2 ASP A 146       7.664  14.071 -21.865  1.00 10.00      A   
ATOM   1387  C   ASP A 146       5.914  13.331 -18.590  1.00 10.00      A   
ATOM   1388  O   ASP A 146       5.135  14.209 -18.970  1.00 10.00      A   
ATOM   1389  N   GLY A 147       5.504  12.151 -18.143  1.00 10.00      A   
ATOM   1390  HN  GLY A 147       6.167  11.486 -17.852  1.00 10.00      A   
ATOM   1391  CA  GLY A 147       4.093  11.832 -18.087  1.00 10.00      A   
ATOM   1392  C   GLY A 147       3.377  12.648 -17.029  1.00 10.00      A   
ATOM   1393  O   GLY A 147       2.187  12.936 -17.154  1.00 10.00      A   
ATOM   1394  N   LEU A 148       4.111  13.026 -15.987  1.00 10.00      A   
ATOM   1395  HN  LEU A 148       5.054  12.759 -15.947  1.00 10.00      A   
ATOM   1396  CA  LEU A 148       3.550  13.819 -14.896  1.00 10.00      A   
ATOM   1397  CB  LEU A 148       4.540  13.914 -13.732  1.00 10.00      A   
ATOM   1398  CG  LEU A 148       5.055  12.587 -13.168  1.00 10.00      A   
ATOM   1399  CD1 LEU A 148       6.103  12.827 -12.093  1.00 10.00      A   
ATOM   1400  CD2 LEU A 148       3.913  11.739 -12.629  1.00 10.00      A   
ATOM   1401  C   LEU A 148       3.169  15.216 -15.381  1.00 10.00      A   
ATOM   1402  O   LEU A 148       2.196  15.809 -14.908  1.00 10.00      A   
ATOM   1403  N   ALA A 149       3.935  15.729 -16.342  1.00 10.00      A   
ATOM   1404  HN  ALA A 149       4.689  15.202 -16.681  1.00 10.00      A   
ATOM   1405  CA  ALA A 149       3.687  17.055 -16.902  1.00 10.00      A   
ATOM   1406  CB  ALA A 149       4.851  17.484 -17.784  1.00 10.00      A   
ATOM   1407  C   ALA A 149       2.381  17.077 -17.687  1.00 10.00      A   
ATOM   1408  O   ALA A 149       1.708  18.105 -17.768  1.00 10.00      A   
ATOM   1409  N   ALA A 150       2.021  15.928 -18.249  1.00 10.00      A   
ATOM   1410  HN  ALA A 150       2.595  15.139 -18.137  1.00 10.00      A   
ATOM   1411  CA  ALA A 150       0.792  15.811 -19.019  1.00 10.00      A   
ATOM   1412  CB  ALA A 150       0.720  14.453 -19.695  1.00 10.00      A   
ATOM   1413  C   ALA A 150      -0.413  16.020 -18.111  1.00 10.00      A   
ATOM   1414  O   ALA A 150      -1.383  16.674 -18.485  1.00 10.00      A   
ATOM   1415  N   ILE A 151      -0.330  15.471 -16.910  1.00 10.00      A   
ATOM   1416  HN  ILE A 151       0.479  14.974 -16.669  1.00 10.00      A   
ATOM   1417  CA  ILE A 151      -1.401  15.597 -15.938  1.00 10.00      A   
ATOM   1418  CB  ILE A 151      -1.205  14.609 -14.764  1.00 10.00      A   
ATOM   1419  CG1 ILE A 151      -1.094  13.163 -15.267  1.00 10.00      A   
ATOM   1420  CG2 ILE A 151      -2.321  14.747 -13.738  1.00 10.00      A   
ATOM   1421  CD1 ILE A 151      -2.374  12.599 -15.848  1.00 10.00      A   
ATOM   1422  C   ILE A 151      -1.432  17.018 -15.386  1.00 10.00      A   
ATOM   1423  O   ILE A 151      -2.491  17.633 -15.282  1.00 10.00      A   
ATOM   1424  N   ALA A 152      -0.251  17.535 -15.069  1.00 10.00      A   
ATOM   1425  HN  ALA A 152       0.554  16.992 -15.212  1.00 10.00      A   
ATOM   1426  CA  ALA A 152      -0.099  18.874 -14.505  1.00 10.00      A   
ATOM   1427  CB  ALA A 152       1.375  19.188 -14.291  1.00 10.00      A   
ATOM   1428  C   ALA A 152      -0.747  19.964 -15.354  1.00 10.00      A   
ATOM   1429  O   ALA A 152      -1.433  20.841 -14.830  1.00 10.00      A   
ATOM   1430  N   ALA A 153      -0.547  19.898 -16.660  1.00 10.00      A   
ATOM   1431  HN  ALA A 153      -0.020  19.156 -17.030  1.00 10.00      A   
ATOM   1432  CA  ALA A 153      -1.086  20.911 -17.561  1.00 10.00      A   
ATOM   1433  CB  ALA A 153      -0.116  21.169 -18.704  1.00 10.00      A   
ATOM   1434  C   ALA A 153      -2.476  20.575 -18.106  1.00 10.00      A   
ATOM   1435  O   ALA A 153      -3.036  21.345 -18.884  1.00 10.00      A   
ATOM   1436  N   THR A 154      -3.050  19.455 -17.697  1.00 10.00      A   
ATOM   1437  HN  THR A 154      -2.595  18.887 -17.044  1.00 10.00      A   
ATOM   1438  CA  THR A 154      -4.365  19.073 -18.205  1.00 10.00      A   
ATOM   1439  CB  THR A 154      -4.303  17.811 -19.089  1.00 10.00      A   
ATOM   1440  OG1 THR A 154      -3.175  17.898 -19.971  1.00 10.00      A   
ATOM   1441  HG1 THR A 154      -2.405  17.488 -19.547  1.00 10.00      A   
ATOM   1442  CG2 THR A 154      -5.570  17.683 -19.920  1.00 10.00      A   
ATOM   1443  C   THR A 154      -5.401  18.871 -17.098  1.00 10.00      A   
ATOM   1444  O   THR A 154      -6.511  19.404 -17.173  1.00 10.00      A   
ATOM   1445  N   CYS A 155      -5.041  18.108 -16.079  1.00 10.00      A   
ATOM   1446  HN  CYS A 155      -4.134  17.731 -16.054  1.00 10.00      A   
ATOM   1447  CA  CYS A 155      -5.952  17.822 -14.984  1.00 10.00      A   
ATOM   1448  CB  CYS A 155      -5.558  16.525 -14.281  1.00 10.00      A   
ATOM   1449  SG  CYS A 155      -5.457  15.107 -15.399  1.00 10.00      A   
ATOM   1450  HG  CYS A 155      -6.328  15.304 -16.380  1.00 10.00      A   
ATOM   1451  C   CYS A 155      -6.060  18.984 -14.001  1.00 10.00      A   
ATOM   1452  O   CYS A 155      -5.190  19.189 -13.152  1.00 10.00      A   
ATOM   1453  N   ARG A 156      -7.138  19.742 -14.140  1.00 10.00      A   
ATOM   1454  HN  ARG A 156      -7.779  19.524 -14.850  1.00 10.00      A   
ATOM   1455  CA  ARG A 156      -7.404  20.887 -13.279  1.00 10.00      A   
ATOM   1456  CB  ARG A 156      -8.126  21.983 -14.076  1.00 10.00      A   
ATOM   1457  CG  ARG A 156      -9.421  21.516 -14.725  1.00 10.00      A   
ATOM   1458  CD  ARG A 156      -9.791  22.370 -15.927  1.00 10.00      A   
ATOM   1459  NE  ARG A 156     -10.352  23.665 -15.546  1.00 10.00      A   
ATOM   1460  HE  ARG A 156     -10.718  23.748 -14.637  1.00 10.00      A   
ATOM   1461  CZ  ARG A 156     -10.410  24.718 -16.359  1.00 10.00      A   
ATOM   1462  NH1 ARG A 156      -9.932  24.633 -17.596  1.00 10.00      A   
ATOM   1463 HH11 ARG A 156      -9.974  25.461 -18.234  1.00 10.00      A   
ATOM   1464 HH12 ARG A 156      -9.515  23.738 -17.938  1.00 10.00      A   
ATOM   1465  NH2 ARG A 156     -10.936  25.862 -15.934  1.00 10.00      A   
ATOM   1466 HH21 ARG A 156     -11.314  25.941 -14.965  1.00 10.00      A   
ATOM   1467 HH22 ARG A 156     -10.983  26.688 -16.574  1.00 10.00      A   
ATOM   1468  C   ARG A 156      -8.256  20.451 -12.092  1.00 10.00      A   
ATOM   1469  O   ARG A 156      -8.409  21.183 -11.116  1.00 10.00      A   
ATOM   1470  N   ASN A 157      -8.808  19.248 -12.190  1.00 10.00      A   
ATOM   1471  HN  ASN A 157      -8.645  18.712 -12.997  1.00 10.00      A   
ATOM   1472  CA  ASN A 157      -9.650  18.701 -11.135  1.00 10.00      A   
ATOM   1473  CB  ASN A 157     -10.845  17.950 -11.731  1.00 10.00      A   
ATOM   1474  CG  ASN A 157     -11.998  18.872 -12.065  1.00 10.00      A   
ATOM   1475  OD1 ASN A 157     -12.266  19.834 -11.345  1.00 10.00      A   
ATOM   1476  ND2 ASN A 157     -12.682  18.599 -13.166  1.00 10.00      A   
ATOM   1477 HD21 ASN A 157     -12.409  17.821 -13.703  1.00 10.00      A   
ATOM   1478 HD22 ASN A 157     -13.433  19.183 -13.401  1.00 10.00      A   
ATOM   1479  C   ASN A 157      -8.857  17.785 -10.216  1.00 10.00      A   
ATOM   1480  O   ASN A 157      -9.415  17.164  -9.315  1.00 10.00      A   
ATOM   1481  N   LEU A 158      -7.552  17.704 -10.452  1.00 10.00      A   
ATOM   1482  HN  LEU A 158      -7.165  18.224 -11.182  1.00 10.00      A   
ATOM   1483  CA  LEU A 158      -6.682  16.867  -9.641  1.00 10.00      A   
ATOM   1484  CB  LEU A 158      -5.289  16.779 -10.269  1.00 10.00      A   
ATOM   1485  CG  LEU A 158      -4.283  15.857  -9.574  1.00 10.00      A   
ATOM   1486  CD1 LEU A 158      -4.818  14.433  -9.489  1.00 10.00      A   
ATOM   1487  CD2 LEU A 158      -2.948  15.880 -10.304  1.00 10.00      A   
ATOM   1488  C   LEU A 158      -6.598  17.427  -8.229  1.00 10.00      A   
ATOM   1489  O   LEU A 158      -6.242  18.587  -8.033  1.00 10.00      A   
ATOM   1490  N   LYS A 159      -6.935  16.606  -7.253  1.00 10.00      A   
ATOM   1491  HN  LYS A 159      -7.213  15.688  -7.473  1.00 10.00      A   
ATOM   1492  CA  LYS A 159      -6.915  17.030  -5.864  1.00 10.00      A   
ATOM   1493  CB  LYS A 159      -8.302  16.864  -5.242  1.00 10.00      A   
ATOM   1494  CG  LYS A 159      -9.419  17.544  -6.018  1.00 10.00      A   
ATOM   1495  CD  LYS A 159     -10.783  17.208  -5.438  1.00 10.00      A   
ATOM   1496  CE  LYS A 159     -10.955  17.795  -4.048  1.00 10.00      A   
ATOM   1497  NZ  LYS A 159     -12.216  17.345  -3.405  1.00 10.00      A   
ATOM   1498  HZ1 LYS A 159     -12.225  16.308  -3.319  1.00 10.00      A   
ATOM   1499  HZ2 LYS A 159     -13.036  17.639  -3.974  1.00 10.00      A   
ATOM   1500  HZ3 LYS A 159     -12.304  17.762  -2.455  1.00 10.00      A   
ATOM   1501  C   LYS A 159      -5.890  16.255  -5.050  1.00 10.00      A   
ATOM   1502  O   LYS A 159      -5.204  16.825  -4.197  1.00 10.00      A   
ATOM   1503  N   GLU A 160      -5.778  14.959  -5.313  1.00 10.00      A   
ATOM   1504  HN  GLU A 160      -6.323  14.562  -6.028  1.00 10.00      A   
ATOM   1505  CA  GLU A 160      -4.846  14.117  -4.577  1.00 10.00      A   
ATOM   1506  CB  GLU A 160      -5.604  13.186  -3.632  1.00 10.00      A   
ATOM   1507  CG  GLU A 160      -6.348  13.903  -2.519  1.00 10.00      A   
ATOM   1508  CD  GLU A 160      -7.426  13.052  -1.880  1.00 10.00      A   
ATOM   1509  OE1 GLU A 160      -8.592  13.500  -1.840  1.00 10.00      A   
ATOM   1510  OE2 GLU A 160      -7.114  11.939  -1.402  1.00 10.00      A   
ATOM   1511  C   GLU A 160      -3.946  13.307  -5.504  1.00 10.00      A   
ATOM   1512  O   GLU A 160      -4.419  12.484  -6.289  1.00 10.00      A   
ATOM   1513  N   LEU A 161      -2.647  13.553  -5.410  1.00 10.00      A   
ATOM   1514  HN  LEU A 161      -2.334  14.242  -4.780  1.00 10.00      A   
ATOM   1515  CA  LEU A 161      -1.668  12.841  -6.213  1.00 10.00      A   
ATOM   1516  CB  LEU A 161      -0.905  13.812  -7.118  1.00 10.00      A   
ATOM   1517  CG  LEU A 161       0.174  13.196  -8.016  1.00 10.00      A   
ATOM   1518  CD1 LEU A 161      -0.434  12.195  -8.986  1.00 10.00      A   
ATOM   1519  CD2 LEU A 161       0.930  14.279  -8.765  1.00 10.00      A   
ATOM   1520  C   LEU A 161      -0.700  12.093  -5.301  1.00 10.00      A   
ATOM   1521  O   LEU A 161       0.195  12.692  -4.703  1.00 10.00      A   
ATOM   1522  N   ASP A 162      -0.893  10.787  -5.192  1.00 10.00      A   
ATOM   1523  HN  ASP A 162      -1.625  10.368  -5.699  1.00 10.00      A   
ATOM   1524  CA  ASP A 162      -0.044   9.954  -4.349  1.00 10.00      A   
ATOM   1525  CB  ASP A 162      -0.892   9.181  -3.332  1.00 10.00      A   
ATOM   1526  CG  ASP A 162      -0.081   8.629  -2.171  1.00 10.00      A   
ATOM   1527  OD1 ASP A 162       1.152   8.498  -2.307  1.00 10.00      A   
ATOM   1528  OD2 ASP A 162      -0.677   8.328  -1.111  1.00 10.00      A   
ATOM   1529  C   ASP A 162       0.776   8.988  -5.200  1.00 10.00      A   
ATOM   1530  O   ASP A 162       0.225   8.139  -5.902  1.00 10.00      A   
ATOM   1531  N   LEU A 163       2.093   9.134  -5.145  1.00 10.00      A   
ATOM   1532  HN  LEU A 163       2.470   9.834  -4.571  1.00 10.00      A   
ATOM   1533  CA  LEU A 163       3.000   8.284  -5.906  1.00 10.00      A   
ATOM   1534  CB  LEU A 163       3.790   9.134  -6.910  1.00 10.00      A   
ATOM   1535  CG  LEU A 163       2.971  10.017  -7.855  1.00 10.00      A   
ATOM   1536  CD1 LEU A 163       3.870  11.033  -8.542  1.00 10.00      A   
ATOM   1537  CD2 LEU A 163       2.244   9.171  -8.887  1.00 10.00      A   
ATOM   1538  C   LEU A 163       3.973   7.578  -4.965  1.00 10.00      A   
ATOM   1539  O   LEU A 163       5.111   7.288  -5.332  1.00 10.00      A   
ATOM   1540  N   ARG A 164       3.513   7.301  -3.755  1.00 10.00      A   
ATOM   1541  HN  ARG A 164       2.586   7.542  -3.531  1.00 10.00      A   
ATOM   1542  CA  ARG A 164       4.336   6.649  -2.743  1.00 10.00      A   
ATOM   1543  CB  ARG A 164       3.562   6.528  -1.429  1.00 10.00      A   
ATOM   1544  CG  ARG A 164       2.388   5.565  -1.484  1.00 10.00      A   
ATOM   1545  CD  ARG A 164       1.433   5.795  -0.328  1.00 10.00      A   
ATOM   1546  NE  ARG A 164       0.583   4.634  -0.091  1.00 10.00      A   
ATOM   1547  HE  ARG A 164       1.027   3.756  -0.041  1.00 10.00      A   
ATOM   1548  CZ  ARG A 164      -0.741   4.688   0.052  1.00 10.00      A   
ATOM   1549  NH1 ARG A 164      -1.388   5.852  -0.026  1.00 10.00      A   
ATOM   1550 HH11 ARG A 164      -0.863   6.746  -0.206  1.00 10.00      A   
ATOM   1551 HH12 ARG A 164      -2.424   5.880   0.086  1.00 10.00      A   
ATOM   1552  NH2 ARG A 164      -1.423   3.567   0.264  1.00 10.00      A   
ATOM   1553 HH21 ARG A 164      -2.461   3.594   0.378  1.00 10.00      A   
ATOM   1554 HH22 ARG A 164      -0.925   2.650   0.313  1.00 10.00      A   
ATOM   1555  C   ARG A 164       4.840   5.272  -3.169  1.00 10.00      A   
ATOM   1556  O   ARG A 164       4.139   4.518  -3.848  1.00 10.00      A   
ATOM   1557  N   GLU A 165       6.079   4.978  -2.780  1.00 10.00      A   
ATOM   1558  HN  GLU A 165       6.587   5.658  -2.288  1.00 10.00      A   
ATOM   1559  CA  GLU A 165       6.720   3.692  -3.055  1.00 10.00      A   
ATOM   1560  CB  GLU A 165       5.975   2.554  -2.347  1.00 10.00      A   
ATOM   1561  CG  GLU A 165       5.864   2.733  -0.839  1.00 10.00      A   
ATOM   1562  CD  GLU A 165       4.489   2.398  -0.292  1.00 10.00      A   
ATOM   1563  OE1 GLU A 165       3.589   2.048  -1.084  1.00 10.00      A   
ATOM   1564  OE2 GLU A 165       4.302   2.482   0.941  1.00 10.00      A   
ATOM   1565  C   GLU A 165       6.879   3.394  -4.548  1.00 10.00      A   
ATOM   1566  O   GLU A 165       7.271   2.293  -4.923  1.00 10.00      A   
ATOM   1567  N   SER A 166       6.603   4.370  -5.392  1.00 10.00      A   
ATOM   1568  HN  SER A 166       6.326   5.240  -5.044  1.00 10.00      A   
ATOM   1569  CA  SER A 166       6.705   4.182  -6.828  1.00 10.00      A   
ATOM   1570  CB  SER A 166       5.577   4.927  -7.537  1.00 10.00      A   
ATOM   1571  OG  SER A 166       4.344   4.260  -7.323  1.00 10.00      A   
ATOM   1572  HG  SER A 166       3.756   4.823  -6.798  1.00 10.00      A   
ATOM   1573  C   SER A 166       8.069   4.597  -7.373  1.00 10.00      A   
ATOM   1574  O   SER A 166       8.738   5.464  -6.812  1.00 10.00      A   
ATOM   1575  N   ASP A 167       8.471   3.965  -8.470  1.00 10.00      A   
ATOM   1576  HN  ASP A 167       7.875   3.300  -8.880  1.00 10.00      A   
ATOM   1577  CA  ASP A 167       9.751   4.251  -9.111  1.00 10.00      A   
ATOM   1578  CB  ASP A 167      10.500   2.957  -9.451  1.00 10.00      A   
ATOM   1579  CG  ASP A 167      11.817   3.219 -10.158  1.00 10.00      A   
ATOM   1580  OD1 ASP A 167      12.654   3.971  -9.610  1.00 10.00      A   
ATOM   1581  OD2 ASP A 167      12.032   2.663 -11.255  1.00 10.00      A   
ATOM   1582  C   ASP A 167       9.519   5.062 -10.375  1.00 10.00      A   
ATOM   1583  O   ASP A 167       8.998   4.548 -11.370  1.00 10.00      A   
ATOM   1584  N   VAL A 168       9.895   6.328 -10.329  1.00 10.00      A   
ATOM   1585  HN  VAL A 168      10.326   6.673  -9.516  1.00 10.00      A   
ATOM   1586  CA  VAL A 168       9.707   7.220 -11.457  1.00 10.00      A   
ATOM   1587  CB  VAL A 168       9.097   8.566 -11.003  1.00 10.00      A   
ATOM   1588  CG1 VAL A 168       8.493   9.325 -12.175  1.00 10.00      A   
ATOM   1589  CG2 VAL A 168       8.067   8.358  -9.902  1.00 10.00      A   
ATOM   1590  C   VAL A 168      11.034   7.502 -12.141  1.00 10.00      A   
ATOM   1591  O   VAL A 168      12.076   7.581 -11.486  1.00 10.00      A   
ATOM   1592  N   ASP A 169      10.996   7.624 -13.458  1.00 10.00      A   
ATOM   1593  HN  ASP A 169      10.140   7.494 -13.928  1.00 10.00      A   
ATOM   1594  CA  ASP A 169      12.192   7.936 -14.228  1.00 10.00      A   
ATOM   1595  CB  ASP A 169      12.023   7.545 -15.701  1.00 10.00      A   
ATOM   1596  CG  ASP A 169      12.164   6.054 -15.953  1.00 10.00      A   
ATOM   1597  OD1 ASP A 169      12.204   5.654 -17.133  1.00 10.00      A   
ATOM   1598  OD2 ASP A 169      12.238   5.276 -14.975  1.00 10.00      A   
ATOM   1599  C   ASP A 169      12.474   9.427 -14.103  1.00 10.00      A   
ATOM   1600  O   ASP A 169      11.838  10.250 -14.764  1.00 10.00      A   
ATOM   1601  N   ASP A 170      13.407   9.763 -13.227  1.00 10.00      A   
ATOM   1602  HN  ASP A 170      13.875   9.053 -12.738  1.00 10.00      A   
ATOM   1603  CA  ASP A 170      13.769  11.149 -12.961  1.00 10.00      A   
ATOM   1604  CB  ASP A 170      14.606  11.238 -11.682  1.00 10.00      A   
ATOM   1605  CG  ASP A 170      13.762  11.233 -10.424  1.00 10.00      A   
ATOM   1606  OD1 ASP A 170      13.240  12.305 -10.056  1.00 10.00      A   
ATOM   1607  OD2 ASP A 170      13.628  10.167  -9.787  1.00 10.00      A   
ATOM   1608  C   ASP A 170      14.516  11.792 -14.125  1.00 10.00      A   
ATOM   1609  O   ASP A 170      15.703  11.530 -14.340  1.00 10.00      A   
ATOM   1610  N   VAL A 171      13.816  12.638 -14.871  1.00 10.00      A   
ATOM   1611  HN  VAL A 171      12.869  12.791 -14.655  1.00 10.00      A   
ATOM   1612  CA  VAL A 171      14.406  13.337 -16.008  1.00 10.00      A   
ATOM   1613  CB  VAL A 171      13.581  13.134 -17.304  1.00 10.00      A   
ATOM   1614  CG1 VAL A 171      14.257  13.810 -18.491  1.00 10.00      A   
ATOM   1615  CG2 VAL A 171      13.355  11.652 -17.585  1.00 10.00      A   
ATOM   1616  C   VAL A 171      14.524  14.834 -15.712  1.00 10.00      A   
ATOM   1617  O   VAL A 171      15.607  15.416 -15.814  1.00 10.00      A   
ATOM   1618  N   SER A 172      13.412  15.445 -15.317  1.00 10.00      A   
ATOM   1619  HN  SER A 172      12.588  14.921 -15.210  1.00 10.00      A   
ATOM   1620  CA  SER A 172      13.387  16.870 -15.016  1.00 10.00      A   
ATOM   1621  CB  SER A 172      13.279  17.682 -16.313  1.00 10.00      A   
ATOM   1622  OG  SER A 172      13.514  19.064 -16.084  1.00 10.00      A   
ATOM   1623  HG  SER A 172      14.054  19.415 -16.802  1.00 10.00      A   
ATOM   1624  C   SER A 172      12.221  17.209 -14.090  1.00 10.00      A   
ATOM   1625  O   SER A 172      11.130  16.649 -14.220  1.00 10.00      A   
ATOM   1626  N   GLY A 173      12.450  18.144 -13.174  1.00 10.00      A   
ATOM   1627  HN  GLY A 173      13.332  18.574 -13.136  1.00 10.00      A   
ATOM   1628  CA  GLY A 173      11.414  18.551 -12.245  1.00 10.00      A   
ATOM   1629  C   GLY A 173      10.615  19.718 -12.787  1.00 10.00      A   
ATOM   1630  O   GLY A 173       9.976  20.455 -12.033  1.00 10.00      A   
ATOM   1631  N   HIS A 174      10.650  19.874 -14.108  1.00 10.00      A   
ATOM   1632  HN  HIS A 174      11.177  19.241 -14.644  1.00 10.00      A   
ATOM   1633  CA  HIS A 174       9.940  20.958 -14.783  1.00 10.00      A   
ATOM   1634  CB  HIS A 174      10.537  21.195 -16.175  1.00 10.00      A   
ATOM   1635  CG  HIS A 174      10.358  22.591 -16.695  1.00 10.00      A   
ATOM   1636  ND1 HIS A 174      11.311  23.559 -16.482  1.00 10.00      A   
ATOM   1637  CD2 HIS A 174       9.330  23.127 -17.402  1.00 10.00      A   
ATOM   1638  CE1 HIS A 174      10.847  24.656 -17.059  1.00 10.00      A   
ATOM   1639  NE2 HIS A 174       9.655  24.441 -17.625  1.00 10.00      A   
ATOM   1640  HE2 HIS A 174       9.108  25.104 -18.103  1.00 10.00      A   
ATOM   1641  C   HIS A 174       8.448  20.654 -14.901  1.00 10.00      A   
ATOM   1642  O   HIS A 174       7.654  21.515 -15.276  1.00 10.00      A   
ATOM   1643  N   TRP A 175       8.073  19.427 -14.566  1.00 10.00      A   
ATOM   1644  HN  TRP A 175       8.751  18.786 -14.268  1.00 10.00      A   
ATOM   1645  CA  TRP A 175       6.680  19.007 -14.639  1.00 10.00      A   
ATOM   1646  CB  TRP A 175       6.548  17.506 -14.348  1.00 10.00      A   
ATOM   1647  CG  TRP A 175       6.924  17.114 -12.949  1.00 10.00      A   
ATOM   1648  CD1 TRP A 175       8.171  16.813 -12.485  1.00 10.00      A   
ATOM   1649  CD2 TRP A 175       6.038  16.979 -11.831  1.00 10.00      A   
ATOM   1650  NE1 TRP A 175       8.117  16.508 -11.147  1.00 10.00      A   
ATOM   1651  HE1 TRP A 175       8.887  16.261 -10.584  1.00 10.00      A   
ATOM   1652  CE2 TRP A 175       6.815  16.601 -10.723  1.00 10.00      A   
ATOM   1653  CE3 TRP A 175       4.659  17.146 -11.662  1.00 10.00      A   
ATOM   1654  CZ2 TRP A 175       6.261  16.383  -9.463  1.00 10.00      A   
ATOM   1655  CZ3 TRP A 175       4.112  16.931 -10.413  1.00 10.00      A   
ATOM   1656  CH2 TRP A 175       4.909  16.555  -9.328  1.00 10.00      A   
ATOM   1657  C   TRP A 175       5.797  19.824 -13.697  1.00 10.00      A   
ATOM   1658  O   TRP A 175       4.630  20.070 -13.984  1.00 10.00      A   
ATOM   1659  N   LEU A 176       6.370  20.263 -12.587  1.00 10.00      A   
ATOM   1660  HN  LEU A 176       7.315  20.051 -12.424  1.00 10.00      A   
ATOM   1661  CA  LEU A 176       5.632  21.042 -11.599  1.00 10.00      A   
ATOM   1662  CB  LEU A 176       6.420  21.109 -10.290  1.00 10.00      A   
ATOM   1663  CG  LEU A 176       5.657  21.628  -9.069  1.00 10.00      A   
ATOM   1664  CD1 LEU A 176       4.735  20.553  -8.510  1.00 10.00      A   
ATOM   1665  CD2 LEU A 176       6.619  22.130  -8.002  1.00 10.00      A   
ATOM   1666  C   LEU A 176       5.351  22.453 -12.109  1.00 10.00      A   
ATOM   1667  O   LEU A 176       4.393  23.104 -11.686  1.00 10.00      A   
ATOM   1668  N   SER A 177       6.177  22.914 -13.033  1.00 10.00      A   
ATOM   1669  HN  SER A 177       6.912  22.343 -13.350  1.00 10.00      A   
ATOM   1670  CA  SER A 177       6.031  24.245 -13.597  1.00 10.00      A   
ATOM   1671  CB  SER A 177       7.366  24.699 -14.179  1.00 10.00      A   
ATOM   1672  OG  SER A 177       8.439  24.164 -13.422  1.00 10.00      A   
ATOM   1673  HG  SER A 177       9.256  24.623 -13.657  1.00 10.00      A   
ATOM   1674  C   SER A 177       4.945  24.277 -14.669  1.00 10.00      A   
ATOM   1675  O   SER A 177       4.614  25.340 -15.196  1.00 10.00      A   
ATOM   1676  N   HIS A 178       4.388  23.111 -14.983  1.00 10.00      A   
ATOM   1677  HN  HIS A 178       4.695  22.295 -14.530  1.00 10.00      A   
ATOM   1678  CA  HIS A 178       3.333  23.016 -15.989  1.00 10.00      A   
ATOM   1679  CB  HIS A 178       3.347  21.650 -16.685  1.00 10.00      A   
ATOM   1680  CG  HIS A 178       4.231  21.603 -17.893  1.00 10.00      A   
ATOM   1681  ND1 HIS A 178       3.731  21.792 -19.161  1.00 10.00      A   
ATOM   1682  CD2 HIS A 178       5.572  21.397 -17.972  1.00 10.00      A   
ATOM   1683  CE1 HIS A 178       4.767  21.699 -19.975  1.00 10.00      A   
ATOM   1684  NE2 HIS A 178       5.897  21.462 -19.302  1.00 10.00      A   
ATOM   1685  HE2 HIS A 178       6.797  21.358 -19.691  1.00 10.00      A   
ATOM   1686  C   HIS A 178       1.958  23.297 -15.387  1.00 10.00      A   
ATOM   1687  O   HIS A 178       0.989  23.540 -16.111  1.00 10.00      A   
ATOM   1688  N   PHE A 179       1.877  23.250 -14.060  1.00 10.00      A   
ATOM   1689  HN  PHE A 179       2.680  23.038 -13.542  1.00 10.00      A   
ATOM   1690  CA  PHE A 179       0.626  23.512 -13.357  1.00 10.00      A   
ATOM   1691  CB  PHE A 179       0.777  23.225 -11.858  1.00 10.00      A   
ATOM   1692  CG  PHE A 179       0.652  21.777 -11.478  1.00 10.00      A   
ATOM   1693  CD1 PHE A 179       1.757  21.060 -11.053  1.00 10.00      A   
ATOM   1694  CD2 PHE A 179      -0.577  21.136 -11.533  1.00 10.00      A   
ATOM   1695  CE1 PHE A 179       1.642  19.730 -10.691  1.00 10.00      A   
ATOM   1696  CE2 PHE A 179      -0.702  19.807 -11.174  1.00 10.00      A   
ATOM   1697  CZ  PHE A 179       0.410  19.103 -10.752  1.00 10.00      A   
ATOM   1698  C   PHE A 179       0.208  24.963 -13.558  1.00 10.00      A   
ATOM   1699  O   PHE A 179       0.980  25.878 -13.268  1.00 10.00      A   
ATOM   1700  N   PRO A 180      -1.004  25.192 -14.084  1.00 10.00      A   
ATOM   1701  CA  PRO A 180      -1.527  26.542 -14.326  1.00 10.00      A   
ATOM   1702  CB  PRO A 180      -2.824  26.297 -15.121  1.00 10.00      A   
ATOM   1703  CG  PRO A 180      -2.776  24.863 -15.535  1.00 10.00      A   
ATOM   1704  CD  PRO A 180      -1.959  24.156 -14.497  1.00 10.00      A   
ATOM   1705  C   PRO A 180      -1.847  27.267 -13.020  1.00 10.00      A   
ATOM   1706  O   PRO A 180      -2.145  26.633 -12.003  1.00 10.00      A   
ATOM   1707  N   ASP A 181      -1.797  28.597 -13.054  1.00 10.00      A   
ATOM   1708  HN  ASP A 181      -1.558  29.044 -13.894  1.00 10.00      A   
ATOM   1709  CA  ASP A 181      -2.079  29.414 -11.873  1.00 10.00      A   
ATOM   1710  CB  ASP A 181      -1.763  30.892 -12.132  1.00 10.00      A   
ATOM   1711  CG  ASP A 181      -0.303  31.151 -12.435  1.00 10.00      A   
ATOM   1712  OD1 ASP A 181       0.500  31.292 -11.485  1.00 10.00      A   
ATOM   1713  OD2 ASP A 181       0.051  31.223 -13.631  1.00 10.00      A   
ATOM   1714  C   ASP A 181      -3.538  29.278 -11.462  1.00 10.00      A   
ATOM   1715  O   ASP A 181      -3.895  29.485 -10.303  1.00 10.00      A   
ATOM   1716  N   THR A 182      -4.378  28.933 -12.424  1.00 10.00      A   
ATOM   1717  HN  THR A 182      -4.037  28.806 -13.336  1.00 10.00      A   
ATOM   1718  CA  THR A 182      -5.800  28.759 -12.180  1.00 10.00      A   
ATOM   1719  CB  THR A 182      -6.560  28.687 -13.513  1.00 10.00      A   
ATOM   1720  OG1 THR A 182      -5.612  28.593 -14.588  1.00 10.00      A   
ATOM   1721  HG1 THR A 182      -6.086  28.545 -15.427  1.00 10.00      A   
ATOM   1722  CG2 THR A 182      -7.415  29.930 -13.707  1.00 10.00      A   
ATOM   1723  C   THR A 182      -6.075  27.491 -11.371  1.00 10.00      A   
ATOM   1724  O   THR A 182      -7.173  27.302 -10.845  1.00 10.00      A   
ATOM   1725  N   TYR A 183      -5.068  26.633 -11.271  1.00 10.00      A   
ATOM   1726  HN  TYR A 183      -4.210  26.851 -11.697  1.00 10.00      A   
ATOM   1727  CA  TYR A 183      -5.189  25.388 -10.535  1.00 10.00      A   
ATOM   1728  CB  TYR A 183      -4.221  24.342 -11.106  1.00 10.00      A   
ATOM   1729  CG  TYR A 183      -4.111  23.083 -10.278  1.00 10.00      A   
ATOM   1730  CD1 TYR A 183      -5.180  22.200 -10.178  1.00 10.00      A   
ATOM   1731  CD2 TYR A 183      -2.942  22.776  -9.597  1.00 10.00      A   
ATOM   1732  CE1 TYR A 183      -5.084  21.048  -9.422  1.00 10.00      A   
ATOM   1733  CE2 TYR A 183      -2.838  21.628  -8.841  1.00 10.00      A   
ATOM   1734  CZ  TYR A 183      -3.911  20.767  -8.755  1.00 10.00      A   
ATOM   1735  OH  TYR A 183      -3.810  19.620  -8.001  1.00 10.00      A   
ATOM   1736  HH  TYR A 183      -4.648  19.129  -8.051  1.00 10.00      A   
ATOM   1737  C   TYR A 183      -4.930  25.619  -9.048  1.00 10.00      A   
ATOM   1738  O   TYR A 183      -3.797  25.891  -8.633  1.00 10.00      A   
ATOM   1739  N   THR A 184      -5.989  25.529  -8.258  1.00 10.00      A   
ATOM   1740  HN  THR A 184      -6.867  25.346  -8.659  1.00 10.00      A   
ATOM   1741  CA  THR A 184      -5.896  25.723  -6.820  1.00 10.00      A   
ATOM   1742  CB  THR A 184      -6.567  27.050  -6.413  1.00 10.00      A   
ATOM   1743  OG1 THR A 184      -7.810  27.192  -7.116  1.00 10.00      A   
ATOM   1744  HG1 THR A 184      -8.239  28.013  -6.839  1.00 10.00      A   
ATOM   1745  CG2 THR A 184      -5.669  28.235  -6.732  1.00 10.00      A   
ATOM   1746  C   THR A 184      -6.589  24.586  -6.071  1.00 10.00      A   
ATOM   1747  O   THR A 184      -6.728  24.629  -4.850  1.00 10.00      A   
ATOM   1748  N   SER A 185      -7.006  23.558  -6.805  1.00 10.00      A   
ATOM   1749  HN  SER A 185      -6.843  23.563  -7.770  1.00 10.00      A   
ATOM   1750  CA  SER A 185      -7.706  22.422  -6.211  1.00 10.00      A   
ATOM   1751  CB  SER A 185      -8.629  21.770  -7.246  1.00 10.00      A   
ATOM   1752  OG  SER A 185      -9.448  22.741  -7.885  1.00 10.00      A   
ATOM   1753  HG  SER A 185     -10.002  23.177  -7.225  1.00 10.00      A   
ATOM   1754  C   SER A 185      -6.753  21.376  -5.616  1.00 10.00      A   
ATOM   1755  O   SER A 185      -7.152  20.238  -5.364  1.00 10.00      A   
ATOM   1756  N   LEU A 186      -5.505  21.761  -5.383  1.00 10.00      A   
ATOM   1757  HN  LEU A 186      -5.239  22.678  -5.591  1.00 10.00      A   
ATOM   1758  CA  LEU A 186      -4.524  20.845  -4.808  1.00 10.00      A   
ATOM   1759  CB  LEU A 186      -3.102  21.379  -5.015  1.00 10.00      A   
ATOM   1760  CG  LEU A 186      -1.961  20.544  -4.420  1.00 10.00      A   
ATOM   1761  CD1 LEU A 186      -2.056  19.097  -4.878  1.00 10.00      A   
ATOM   1762  CD2 LEU A 186      -0.610  21.134  -4.801  1.00 10.00      A   
ATOM   1763  C   LEU A 186      -4.807  20.613  -3.321  1.00 10.00      A   
ATOM   1764  O   LEU A 186      -4.778  21.548  -2.520  1.00 10.00      A   
ATOM   1765  N   VAL A 187      -5.095  19.367  -2.966  1.00 10.00      A   
ATOM   1766  HN  VAL A 187      -5.106  18.666  -3.651  1.00 10.00      A   
ATOM   1767  CA  VAL A 187      -5.399  19.006  -1.590  1.00 10.00      A   
ATOM   1768  CB  VAL A 187      -6.752  18.262  -1.505  1.00 10.00      A   
ATOM   1769  CG1 VAL A 187      -7.087  17.876  -0.070  1.00 10.00      A   
ATOM   1770  CG2 VAL A 187      -7.866  19.106  -2.108  1.00 10.00      A   
ATOM   1771  C   VAL A 187      -4.297  18.128  -1.003  1.00 10.00      A   
ATOM   1772  O   VAL A 187      -3.859  18.340   0.130  1.00 10.00      A   
ATOM   1773  N   SER A 188      -3.844  17.152  -1.780  1.00 10.00      A   
ATOM   1774  HN  SER A 188      -4.213  17.046  -2.687  1.00 10.00      A   
ATOM   1775  CA  SER A 188      -2.809  16.240  -1.328  1.00 10.00      A   
ATOM   1776  CB  SER A 188      -3.434  14.906  -0.911  1.00 10.00      A   
ATOM   1777  OG  SER A 188      -2.456  14.005  -0.426  1.00 10.00      A   
ATOM   1778  HG  SER A 188      -2.437  13.223  -0.984  1.00 10.00      A   
ATOM   1779  C   SER A 188      -1.765  16.011  -2.415  1.00 10.00      A   
ATOM   1780  O   SER A 188      -2.100  15.652  -3.546  1.00 10.00      A   
ATOM   1781  N   LEU A 189      -0.504  16.193  -2.062  1.00 10.00      A   
ATOM   1782  HN  LEU A 189      -0.298  16.454  -1.135  1.00 10.00      A   
ATOM   1783  CA  LEU A 189       0.590  16.003  -3.001  1.00 10.00      A   
ATOM   1784  CB  LEU A 189       1.111  17.358  -3.487  1.00 10.00      A   
ATOM   1785  CG  LEU A 189       2.199  17.325  -4.563  1.00 10.00      A   
ATOM   1786  CD1 LEU A 189       1.630  16.866  -5.896  1.00 10.00      A   
ATOM   1787  CD2 LEU A 189       2.869  18.684  -4.697  1.00 10.00      A   
ATOM   1788  C   LEU A 189       1.722  15.200  -2.363  1.00 10.00      A   
ATOM   1789  O   LEU A 189       2.314  15.620  -1.364  1.00 10.00      A   
ATOM   1790  N   ASN A 190       2.011  14.042  -2.935  1.00 10.00      A   
ATOM   1791  HN  ASN A 190       1.497  13.750  -3.724  1.00 10.00      A   
ATOM   1792  CA  ASN A 190       3.074  13.185  -2.427  1.00 10.00      A   
ATOM   1793  CB  ASN A 190       2.501  11.905  -1.811  1.00 10.00      A   
ATOM   1794  CG  ASN A 190       3.582  10.974  -1.292  1.00 10.00      A   
ATOM   1795  OD1 ASN A 190       4.667  11.412  -0.906  1.00 10.00      A   
ATOM   1796  ND2 ASN A 190       3.299   9.685  -1.277  1.00 10.00      A   
ATOM   1797 HD21 ASN A 190       2.409   9.394  -1.603  1.00 10.00      A   
ATOM   1798 HD22 ASN A 190       3.977   9.066  -0.938  1.00 10.00      A   
ATOM   1799  C   ASN A 190       4.065  12.850  -3.534  1.00 10.00      A   
ATOM   1800  O   ASN A 190       3.761  12.066  -4.435  1.00 10.00      A   
ATOM   1801  N   ILE A 191       5.251  13.445  -3.461  1.00 10.00      A   
ATOM   1802  HN  ILE A 191       5.438  14.048  -2.705  1.00 10.00      A   
ATOM   1803  CA  ILE A 191       6.287  13.227  -4.467  1.00 10.00      A   
ATOM   1804  CB  ILE A 191       6.452  14.461  -5.376  1.00 10.00      A   
ATOM   1805  CG1 ILE A 191       6.614  15.734  -4.534  1.00 10.00      A   
ATOM   1806  CG2 ILE A 191       5.265  14.583  -6.323  1.00 10.00      A   
ATOM   1807  CD1 ILE A 191       7.005  16.958  -5.335  1.00 10.00      A   
ATOM   1808  C   ILE A 191       7.628  12.898  -3.814  1.00 10.00      A   
ATOM   1809  O   ILE A 191       8.686  13.306  -4.294  1.00 10.00      A   
ATOM   1810  N   SER A 192       7.575  12.124  -2.740  1.00 10.00      A   
ATOM   1811  HN  SER A 192       6.702  11.798  -2.431  1.00 10.00      A   
ATOM   1812  CA  SER A 192       8.773  11.741  -2.000  1.00 10.00      A   
ATOM   1813  CB  SER A 192       8.363  11.164  -0.646  1.00 10.00      A   
ATOM   1814  OG  SER A 192       7.189  10.380  -0.775  1.00 10.00      A   
ATOM   1815  HG  SER A 192       6.451  10.839  -0.357  1.00 10.00      A   
ATOM   1816  C   SER A 192       9.635  10.725  -2.755  1.00 10.00      A   
ATOM   1817  O   SER A 192      10.805  10.520  -2.423  1.00 10.00      A   
ATOM   1818  N   CYS A 193       9.056  10.101  -3.773  1.00 10.00      A   
ATOM   1819  HN  CYS A 193       8.133  10.326  -4.007  1.00 10.00      A   
ATOM   1820  CA  CYS A 193       9.751   9.087  -4.556  1.00 10.00      A   
ATOM   1821  CB  CYS A 193       8.721   8.221  -5.277  1.00 10.00      A   
ATOM   1822  SG  CYS A 193       7.336   9.162  -5.965  1.00 10.00      A   
ATOM   1823  HG  CYS A 193       6.249   8.403  -5.883  1.00 10.00      A   
ATOM   1824  C   CYS A 193      10.710   9.696  -5.573  1.00 10.00      A   
ATOM   1825  O   CYS A 193      11.726   9.093  -5.919  1.00 10.00      A   
ATOM   1826  N   LEU A 194      10.387  10.887  -6.049  1.00 10.00      A   
ATOM   1827  HN  LEU A 194       9.578  11.329  -5.716  1.00 10.00      A   
ATOM   1828  CA  LEU A 194      11.212  11.565  -7.044  1.00 10.00      A   
ATOM   1829  CB  LEU A 194      10.495  12.805  -7.573  1.00 10.00      A   
ATOM   1830  CG  LEU A 194       9.227  12.554  -8.390  1.00 10.00      A   
ATOM   1831  CD1 LEU A 194       8.417  13.831  -8.505  1.00 10.00      A   
ATOM   1832  CD2 LEU A 194       9.576  12.020  -9.768  1.00 10.00      A   
ATOM   1833  C   LEU A 194      12.581  11.948  -6.488  1.00 10.00      A   
ATOM   1834  O   LEU A 194      12.706  12.338  -5.329  1.00 10.00      A   
ATOM   1835  N   ALA A 195      13.607  11.830  -7.319  1.00 10.00      A   
ATOM   1836  HN  ALA A 195      13.444  11.509  -8.238  1.00 10.00      A   
ATOM   1837  CA  ALA A 195      14.965  12.172  -6.913  1.00 10.00      A   
ATOM   1838  CB  ALA A 195      15.961  11.142  -7.427  1.00 10.00      A   
ATOM   1839  C   ALA A 195      15.329  13.569  -7.408  1.00 10.00      A   
ATOM   1840  O   ALA A 195      16.133  14.273  -6.791  1.00 10.00      A   
ATOM   1841  N   SER A 196      14.723  13.962  -8.520  1.00 10.00      A   
ATOM   1842  HN  SER A 196      14.092  13.347  -8.964  1.00 10.00      A   
ATOM   1843  CA  SER A 196      14.963  15.269  -9.107  1.00 10.00      A   
ATOM   1844  CB  SER A 196      14.542  15.289 -10.582  1.00 10.00      A   
ATOM   1845  OG  SER A 196      13.214  14.818 -10.749  1.00 10.00      A   
ATOM   1846  HG  SER A 196      13.175  13.872 -10.518  1.00 10.00      A   
ATOM   1847  C   SER A 196      14.233  16.356  -8.330  1.00 10.00      A   
ATOM   1848  O   SER A 196      13.108  16.156  -7.863  1.00 10.00      A   
ATOM   1849  N   GLU A 197      14.878  17.497  -8.180  1.00 10.00      A   
ATOM   1850  HN  GLU A 197      15.772  17.599  -8.566  1.00 10.00      A   
ATOM   1851  CA  GLU A 197      14.283  18.606  -7.457  1.00 10.00      A   
ATOM   1852  CB  GLU A 197      15.356  19.575  -6.948  1.00 10.00      A   
ATOM   1853  CG  GLU A 197      16.164  20.245  -8.048  1.00 10.00      A   
ATOM   1854  CD  GLU A 197      16.804  21.540  -7.595  1.00 10.00      A   
ATOM   1855  OE1 GLU A 197      18.038  21.565  -7.410  1.00 10.00      A   
ATOM   1856  OE2 GLU A 197      16.074  22.541  -7.426  1.00 10.00      A   
ATOM   1857  C   GLU A 197      13.269  19.347  -8.319  1.00 10.00      A   
ATOM   1858  O   GLU A 197      13.482  19.560  -9.514  1.00 10.00      A   
ATOM   1859  N   VAL A 198      12.158  19.719  -7.712  1.00 10.00      A   
ATOM   1860  HN  VAL A 198      12.029  19.493  -6.771  1.00 10.00      A   
ATOM   1861  CA  VAL A 198      11.125  20.460  -8.406  1.00 10.00      A   
ATOM   1862  CB  VAL A 198       9.714  20.072  -7.917  1.00 10.00      A   
ATOM   1863  CG1 VAL A 198       9.350  18.675  -8.393  1.00 10.00      A   
ATOM   1864  CG2 VAL A 198       9.613  20.168  -6.400  1.00 10.00      A   
ATOM   1865  C   VAL A 198      11.351  21.949  -8.185  1.00 10.00      A   
ATOM   1866  O   VAL A 198      12.047  22.340  -7.245  1.00 10.00      A   
ATOM   1867  N   SER A 199      10.789  22.776  -9.054  1.00 10.00      A   
ATOM   1868  HN  SER A 199      10.259  22.413  -9.793  1.00 10.00      A   
ATOM   1869  CA  SER A 199      10.941  24.216  -8.928  1.00 10.00      A   
ATOM   1870  CB  SER A 199      10.215  24.934 -10.071  1.00 10.00      A   
ATOM   1871  OG  SER A 199      10.203  26.341  -9.867  1.00 10.00      A   
ATOM   1872  HG  SER A 199      10.802  26.763 -10.499  1.00 10.00      A   
ATOM   1873  C   SER A 199      10.408  24.691  -7.578  1.00 10.00      A   
ATOM   1874  O   SER A 199       9.210  24.598  -7.308  1.00 10.00      A   
ATOM   1875  N   PHE A 200      11.304  25.188  -6.731  1.00 10.00      A   
ATOM   1876  HN  PHE A 200      12.242  25.235  -7.003  1.00 10.00      A   
ATOM   1877  CA  PHE A 200      10.924  25.674  -5.413  1.00 10.00      A   
ATOM   1878  CB  PHE A 200      12.163  26.002  -4.574  1.00 10.00      A   
ATOM   1879  CG  PHE A 200      11.840  26.399  -3.162  1.00 10.00      A   
ATOM   1880  CD1 PHE A 200      11.195  25.514  -2.313  1.00 10.00      A   
ATOM   1881  CD2 PHE A 200      12.170  27.657  -2.687  1.00 10.00      A   
ATOM   1882  CE1 PHE A 200      10.885  25.875  -1.017  1.00 10.00      A   
ATOM   1883  CE2 PHE A 200      11.864  28.023  -1.392  1.00 10.00      A   
ATOM   1884  CZ  PHE A 200      11.220  27.132  -0.555  1.00 10.00      A   
ATOM   1885  C   PHE A 200      10.025  26.895  -5.541  1.00 10.00      A   
ATOM   1886  O   PHE A 200       9.078  27.068  -4.775  1.00 10.00      A   
ATOM   1887  N   SER A 201      10.317  27.724  -6.535  1.00 10.00      A   
ATOM   1888  HN  SER A 201      11.083  27.524  -7.116  1.00 10.00      A   
ATOM   1889  CA  SER A 201       9.536  28.923  -6.785  1.00 10.00      A   
ATOM   1890  CB  SER A 201      10.203  29.765  -7.875  1.00 10.00      A   
ATOM   1891  OG  SER A 201      11.552  30.048  -7.530  1.00 10.00      A   
ATOM   1892  HG  SER A 201      12.134  29.425  -7.984  1.00 10.00      A   
ATOM   1893  C   SER A 201       8.104  28.558  -7.171  1.00 10.00      A   
ATOM   1894  O   SER A 201       7.144  29.177  -6.701  1.00 10.00      A   
ATOM   1895  N   ALA A 202       7.963  27.539  -8.014  1.00 10.00      A   
ATOM   1896  HN  ALA A 202       8.767  27.079  -8.355  1.00 10.00      A   
ATOM   1897  CA  ALA A 202       6.646  27.087  -8.441  1.00 10.00      A   
ATOM   1898  CB  ALA A 202       6.756  26.168  -9.651  1.00 10.00      A   
ATOM   1899  C   ALA A 202       5.943  26.378  -7.289  1.00 10.00      A   
ATOM   1900  O   ALA A 202       4.740  26.544  -7.087  1.00 10.00      A   
ATOM   1901  N   LEU A 203       6.713  25.601  -6.532  1.00 10.00      A   
ATOM   1902  HN  LEU A 203       7.666  25.510  -6.756  1.00 10.00      A   
ATOM   1903  CA  LEU A 203       6.190  24.865  -5.391  1.00 10.00      A   
ATOM   1904  CB  LEU A 203       7.294  23.999  -4.773  1.00 10.00      A   
ATOM   1905  CG  LEU A 203       6.889  23.095  -3.604  1.00 10.00      A   
ATOM   1906  CD1 LEU A 203       5.902  22.027  -4.055  1.00 10.00      A   
ATOM   1907  CD2 LEU A 203       8.119  22.467  -2.965  1.00 10.00      A   
ATOM   1908  C   LEU A 203       5.631  25.822  -4.348  1.00 10.00      A   
ATOM   1909  O   LEU A 203       4.511  25.645  -3.867  1.00 10.00      A   
ATOM   1910  N   GLU A 204       6.406  26.847  -4.013  1.00 10.00      A   
ATOM   1911  HN  GLU A 204       7.290  26.940  -4.435  1.00 10.00      A   
ATOM   1912  CA  GLU A 204       5.982  27.828  -3.029  1.00 10.00      A   
ATOM   1913  CB  GLU A 204       7.074  28.868  -2.784  1.00 10.00      A   
ATOM   1914  CG  GLU A 204       6.947  29.592  -1.453  1.00 10.00      A   
ATOM   1915  CD  GLU A 204       7.622  30.946  -1.457  1.00 10.00      A   
ATOM   1916  OE1 GLU A 204       8.642  31.109  -2.159  1.00 10.00      A   
ATOM   1917  OE2 GLU A 204       7.138  31.857  -0.757  1.00 10.00      A   
ATOM   1918  C   GLU A 204       4.689  28.510  -3.464  1.00 10.00      A   
ATOM   1919  O   GLU A 204       3.726  28.570  -2.699  1.00 10.00      A   
ATOM   1920  N   ARG A 205       4.667  29.008  -4.699  1.00 10.00      A   
ATOM   1921  HN  ARG A 205       5.465  28.916  -5.266  1.00 10.00      A   
ATOM   1922  CA  ARG A 205       3.486  29.684  -5.232  1.00 10.00      A   
ATOM   1923  CB  ARG A 205       3.735  30.190  -6.655  1.00 10.00      A   
ATOM   1924  CG  ARG A 205       4.722  31.344  -6.752  1.00 10.00      A   
ATOM   1925  CD  ARG A 205       4.632  32.045  -8.100  1.00 10.00      A   
ATOM   1926  NE  ARG A 205       4.971  31.157  -9.212  1.00 10.00      A   
ATOM   1927  HE  ARG A 205       5.879  30.778  -9.225  1.00 10.00      A   
ATOM   1928  CZ  ARG A 205       4.127  30.850 -10.200  1.00 10.00      A   
ATOM   1929  NH1 ARG A 205       2.902  31.362 -10.209  1.00 10.00      A   
ATOM   1930 HH11 ARG A 205       2.602  32.007  -9.450  1.00 10.00      A   
ATOM   1931 HH12 ARG A 205       2.227  31.121 -10.977  1.00 10.00      A   
ATOM   1932  NH2 ARG A 205       4.506  30.038 -11.177  1.00 10.00      A   
ATOM   1933 HH21 ARG A 205       3.843  29.802 -11.947  1.00 10.00      A   
ATOM   1934 HH22 ARG A 205       5.466  29.633 -11.185  1.00 10.00      A   
ATOM   1935  C   ARG A 205       2.268  28.766  -5.206  1.00 10.00      A   
ATOM   1936  O   ARG A 205       1.165  29.195  -4.872  1.00 10.00      A   
ATOM   1937  N   LEU A 206       2.479  27.499  -5.550  1.00 10.00      A   
ATOM   1938  HN  LEU A 206       3.382  27.219  -5.811  1.00 10.00      A   
ATOM   1939  CA  LEU A 206       1.405  26.512  -5.559  1.00 10.00      A   
ATOM   1940  CB  LEU A 206       1.913  25.171  -6.097  1.00 10.00      A   
ATOM   1941  CG  LEU A 206       1.270  24.671  -7.393  1.00 10.00      A   
ATOM   1942  CD1 LEU A 206       2.033  23.474  -7.938  1.00 10.00      A   
ATOM   1943  CD2 LEU A 206      -0.193  24.320  -7.170  1.00 10.00      A   
ATOM   1944  C   LEU A 206       0.824  26.326  -4.161  1.00 10.00      A   
ATOM   1945  O   LEU A 206      -0.392  26.375  -3.972  1.00 10.00      A   
ATOM   1946  N   VAL A 207       1.700  26.132  -3.185  1.00 10.00      A   
ATOM   1947  HN  VAL A 207       2.660  26.116  -3.402  1.00 10.00      A   
ATOM   1948  CA  VAL A 207       1.283  25.933  -1.801  1.00 10.00      A   
ATOM   1949  CB  VAL A 207       2.489  25.542  -0.910  1.00 10.00      A   
ATOM   1950  CG1 VAL A 207       2.102  25.461   0.561  1.00 10.00      A   
ATOM   1951  CG2 VAL A 207       3.083  24.221  -1.373  1.00 10.00      A   
ATOM   1952  C   VAL A 207       0.589  27.178  -1.242  1.00 10.00      A   
ATOM   1953  O   VAL A 207      -0.379  27.078  -0.489  1.00 10.00      A   
ATOM   1954  N   THR A 208       1.064  28.346  -1.649  1.00 10.00      A   
ATOM   1955  HN  THR A 208       1.810  28.360  -2.286  1.00 10.00      A   
ATOM   1956  CA  THR A 208       0.506  29.608  -1.173  1.00 10.00      A   
ATOM   1957  CB  THR A 208       1.427  30.800  -1.520  1.00 10.00      A   
ATOM   1958  OG1 THR A 208       2.781  30.488  -1.168  1.00 10.00      A   
ATOM   1959  HG1 THR A 208       3.087  29.732  -1.686  1.00 10.00      A   
ATOM   1960  CG2 THR A 208       1.001  32.047  -0.761  1.00 10.00      A   
ATOM   1961  C   THR A 208      -0.904  29.871  -1.718  1.00 10.00      A   
ATOM   1962  O   THR A 208      -1.703  30.572  -1.092  1.00 10.00      A   
ATOM   1963  N   ARG A 209      -1.227  29.303  -2.874  1.00 10.00      A   
ATOM   1964  HN  ARG A 209      -0.575  28.730  -3.336  1.00 10.00      A   
ATOM   1965  CA  ARG A 209      -2.544  29.525  -3.461  1.00 10.00      A   
ATOM   1966  CB  ARG A 209      -2.464  29.819  -4.962  1.00 10.00      A   
ATOM   1967  CG  ARG A 209      -2.066  28.637  -5.830  1.00 10.00      A   
ATOM   1968  CD  ARG A 209      -2.053  29.034  -7.296  1.00 10.00      A   
ATOM   1969  NE  ARG A 209      -1.731  27.915  -8.180  1.00 10.00      A   
ATOM   1970  HE  ARG A 209      -2.403  27.196  -8.261  1.00 10.00      A   
ATOM   1971  CZ  ARG A 209      -0.596  27.818  -8.878  1.00 10.00      A   
ATOM   1972  NH1 ARG A 209       0.324  28.770  -8.795  1.00 10.00      A   
ATOM   1973 HH11 ARG A 209       0.170  29.599  -8.185  1.00 10.00      A   
ATOM   1974 HH12 ARG A 209       1.213  28.689  -9.346  1.00 10.00      A   
ATOM   1975  NH2 ARG A 209      -0.391  26.774  -9.673  1.00 10.00      A   
ATOM   1976 HH21 ARG A 209      -1.113  26.028  -9.754  1.00 10.00      A   
ATOM   1977 HH22 ARG A 209       0.495  26.700 -10.226  1.00 10.00      A   
ATOM   1978  C   ARG A 209      -3.532  28.401  -3.161  1.00 10.00      A   
ATOM   1979  O   ARG A 209      -4.727  28.539  -3.413  1.00 10.00      A   
ATOM   1980  N   CYS A 210      -3.043  27.301  -2.609  1.00 10.00      A   
ATOM   1981  HN  CYS A 210      -2.084  27.245  -2.413  1.00 10.00      A   
ATOM   1982  CA  CYS A 210      -3.905  26.169  -2.285  1.00 10.00      A   
ATOM   1983  CB  CYS A 210      -3.311  24.874  -2.835  1.00 10.00      A   
ATOM   1984  SG  CYS A 210      -2.920  24.944  -4.596  1.00 10.00      A   
ATOM   1985  HG  CYS A 210      -1.666  25.367  -4.708  1.00 10.00      A   
ATOM   1986  C   CYS A 210      -4.136  26.054  -0.780  1.00 10.00      A   
ATOM   1987  O   CYS A 210      -3.285  25.550  -0.047  1.00 10.00      A   
ATOM   1988  N   PRO A 211      -5.301  26.514  -0.299  1.00 10.00      A   
ATOM   1989  CA  PRO A 211      -5.645  26.476   1.122  1.00 10.00      A   
ATOM   1990  CB  PRO A 211      -6.667  27.601   1.237  1.00 10.00      A   
ATOM   1991  CG  PRO A 211      -7.367  27.607  -0.083  1.00 10.00      A   
ATOM   1992  CD  PRO A 211      -6.376  27.117  -1.108  1.00 10.00      A   
ATOM   1993  C   PRO A 211      -6.274  25.148   1.548  1.00 10.00      A   
ATOM   1994  O   PRO A 211      -6.448  24.884   2.738  1.00 10.00      A   
ATOM   1995  N   ASN A 212      -6.609  24.308   0.580  1.00 10.00      A   
ATOM   1996  HN  ASN A 212      -6.445  24.559  -0.356  1.00 10.00      A   
ATOM   1997  CA  ASN A 212      -7.216  23.016   0.877  1.00 10.00      A   
ATOM   1998  CB  ASN A 212      -8.251  22.636  -0.187  1.00 10.00      A   
ATOM   1999  CG  ASN A 212      -9.451  21.906   0.389  1.00 10.00      A   
ATOM   2000  OD1 ASN A 212      -9.515  20.675   0.390  1.00 10.00      A   
ATOM   2001  ND2 ASN A 212     -10.417  22.662   0.880  1.00 10.00      A   
ATOM   2002 HD21 ASN A 212     -10.306  23.636   0.842  1.00 10.00      A   
ATOM   2003 HD22 ASN A 212     -11.201  22.220   1.264  1.00 10.00      A   
ATOM   2004  C   ASN A 212      -6.146  21.943   0.991  1.00 10.00      A   
ATOM   2005  O   ASN A 212      -6.443  20.767   1.187  1.00 10.00      A   
ATOM   2006  N   LEU A 213      -4.892  22.363   0.870  1.00 10.00      A   
ATOM   2007  HN  LEU A 213      -4.721  23.315   0.714  1.00 10.00      A   
ATOM   2008  CA  LEU A 213      -3.764  21.450   0.968  1.00 10.00      A   
ATOM   2009  CB  LEU A 213      -2.480  22.146   0.511  1.00 10.00      A   
ATOM   2010  CG  LEU A 213      -1.191  21.333   0.647  1.00 10.00      A   
ATOM   2011  CD1 LEU A 213      -1.044  20.352  -0.506  1.00 10.00      A   
ATOM   2012  CD2 LEU A 213       0.016  22.251   0.737  1.00 10.00      A   
ATOM   2013  C   LEU A 213      -3.610  20.972   2.407  1.00 10.00      A   
ATOM   2014  O   LEU A 213      -3.227  21.745   3.287  1.00 10.00      A   
ATOM   2015  N   LYS A 214      -3.928  19.707   2.646  1.00 10.00      A   
ATOM   2016  HN  LYS A 214      -4.244  19.143   1.904  1.00 10.00      A   
ATOM   2017  CA  LYS A 214      -3.827  19.143   3.988  1.00 10.00      A   
ATOM   2018  CB  LYS A 214      -5.160  18.529   4.425  1.00 10.00      A   
ATOM   2019  CG  LYS A 214      -6.368  19.415   4.170  1.00 10.00      A   
ATOM   2020  CD  LYS A 214      -6.302  20.718   4.958  1.00 10.00      A   
ATOM   2021  CE  LYS A 214      -6.746  20.540   6.403  1.00 10.00      A   
ATOM   2022  NZ  LYS A 214      -8.010  19.765   6.511  1.00 10.00      A   
ATOM   2023  HZ1 LYS A 214      -8.630  20.190   7.225  1.00 10.00      A   
ATOM   2024  HZ2 LYS A 214      -7.799  18.781   6.796  1.00 10.00      A   
ATOM   2025  HZ3 LYS A 214      -8.510  19.753   5.594  1.00 10.00      A   
ATOM   2026  C   LYS A 214      -2.722  18.098   4.065  1.00 10.00      A   
ATOM   2027  O   LYS A 214      -2.222  17.787   5.145  1.00 10.00      A   
ATOM   2028  N   SER A 215      -2.333  17.571   2.919  1.00 10.00      A   
ATOM   2029  HN  SER A 215      -2.746  17.876   2.082  1.00 10.00      A   
ATOM   2030  CA  SER A 215      -1.291  16.561   2.872  1.00 10.00      A   
ATOM   2031  CB  SER A 215      -1.888  15.195   2.520  1.00 10.00      A   
ATOM   2032  OG  SER A 215      -1.168  14.147   3.140  1.00 10.00      A   
ATOM   2033  HG  SER A 215      -1.727  13.732   3.819  1.00 10.00      A   
ATOM   2034  C   SER A 215      -0.208  16.951   1.872  1.00 10.00      A   
ATOM   2035  O   SER A 215      -0.480  17.128   0.683  1.00 10.00      A   
ATOM   2036  N   LEU A 216       1.012  17.108   2.360  1.00 10.00      A   
ATOM   2037  HN  LEU A 216       1.172  16.962   3.322  1.00 10.00      A   
ATOM   2038  CA  LEU A 216       2.126  17.478   1.503  1.00 10.00      A   
ATOM   2039  CB  LEU A 216       2.397  18.983   1.585  1.00 10.00      A   
ATOM   2040  CG  LEU A 216       3.537  19.512   0.708  1.00 10.00      A   
ATOM   2041  CD1 LEU A 216       3.200  19.375  -0.770  1.00 10.00      A   
ATOM   2042  CD2 LEU A 216       3.856  20.957   1.055  1.00 10.00      A   
ATOM   2043  C   LEU A 216       3.377  16.699   1.880  1.00 10.00      A   
ATOM   2044  O   LEU A 216       3.926  16.870   2.968  1.00 10.00      A   
ATOM   2045  N   LYS A 217       3.813  15.834   0.985  1.00 10.00      A   
ATOM   2046  HN  LYS A 217       3.327  15.737   0.132  1.00 10.00      A   
ATOM   2047  CA  LYS A 217       5.004  15.036   1.212  1.00 10.00      A   
ATOM   2048  CB  LYS A 217       4.653  13.548   1.302  1.00 10.00      A   
ATOM   2049  CG  LYS A 217       3.684  13.210   2.426  1.00 10.00      A   
ATOM   2050  CD  LYS A 217       3.381  11.722   2.484  1.00 10.00      A   
ATOM   2051  CE  LYS A 217       2.433  11.403   3.629  1.00 10.00      A   
ATOM   2052  NZ  LYS A 217       2.110   9.953   3.704  1.00 10.00      A   
ATOM   2053  HZ1 LYS A 217       1.504   9.764   4.528  1.00 10.00      A   
ATOM   2054  HZ2 LYS A 217       2.983   9.395   3.802  1.00 10.00      A   
ATOM   2055  HZ3 LYS A 217       1.610   9.651   2.844  1.00 10.00      A   
ATOM   2056  C   LYS A 217       6.007  15.303   0.096  1.00 10.00      A   
ATOM   2057  O   LYS A 217       5.756  14.977  -1.066  1.00 10.00      A   
ATOM   2058  N   LEU A 218       7.135  15.903   0.452  1.00 10.00      A   
ATOM   2059  HN  LEU A 218       7.300  16.093   1.402  1.00 10.00      A   
ATOM   2060  CA  LEU A 218       8.160  16.244  -0.519  1.00 10.00      A   
ATOM   2061  CB  LEU A 218       8.773  17.605  -0.189  1.00 10.00      A   
ATOM   2062  CG  LEU A 218       7.808  18.791  -0.192  1.00 10.00      A   
ATOM   2063  CD1 LEU A 218       8.514  20.047   0.286  1.00 10.00      A   
ATOM   2064  CD2 LEU A 218       7.220  18.999  -1.579  1.00 10.00      A   
ATOM   2065  C   LEU A 218       9.245  15.185  -0.577  1.00 10.00      A   
ATOM   2066  O   LEU A 218       9.204  14.194   0.153  1.00 10.00      A   
ATOM   2067  N   ASN A 219      10.216  15.407  -1.449  1.00 10.00      A   
ATOM   2068  HN  ASN A 219      10.193  16.222  -1.993  1.00 10.00      A   
ATOM   2069  CA  ASN A 219      11.323  14.483  -1.621  1.00 10.00      A   
ATOM   2070  CB  ASN A 219      11.582  14.203  -3.107  1.00 10.00      A   
ATOM   2071  CG  ASN A 219      11.922  15.434  -3.937  1.00 10.00      A   
ATOM   2072  OD1 ASN A 219      11.635  16.570  -3.559  1.00 10.00      A   
ATOM   2073  ND2 ASN A 219      12.518  15.203  -5.093  1.00 10.00      A   
ATOM   2074 HD21 ASN A 219      12.696  14.271  -5.337  1.00 10.00      A   
ATOM   2075 HD22 ASN A 219      12.755  15.968  -5.658  1.00 10.00      A   
ATOM   2076  C   ASN A 219      12.586  14.975  -0.920  1.00 10.00      A   
ATOM   2077  O   ASN A 219      12.632  16.098  -0.410  1.00 10.00      A   
ATOM   2078  N   ARG A 220      13.617  14.138  -0.931  1.00 10.00      A   
ATOM   2079  HN  ARG A 220      13.529  13.286  -1.412  1.00 10.00      A   
ATOM   2080  CA  ARG A 220      14.887  14.441  -0.278  1.00 10.00      A   
ATOM   2081  CB  ARG A 220      15.742  13.173  -0.222  1.00 10.00      A   
ATOM   2082  CG  ARG A 220      16.919  13.245   0.735  1.00 10.00      A   
ATOM   2083  CD  ARG A 220      17.699  11.945   0.730  1.00 10.00      A   
ATOM   2084  NE  ARG A 220      18.715  11.909   1.777  1.00 10.00      A   
ATOM   2085  HE  ARG A 220      19.100  12.769   2.058  1.00 10.00      A   
ATOM   2086  CZ  ARG A 220      19.137  10.789   2.356  1.00 10.00      A   
ATOM   2087  NH1 ARG A 220      18.630   9.616   1.993  1.00 10.00      A   
ATOM   2088 HH11 ARG A 220      18.972   8.738   2.455  1.00 10.00      A   
ATOM   2089 HH12 ARG A 220      17.895   9.557   1.252  1.00 10.00      A   
ATOM   2090  NH2 ARG A 220      20.073  10.830   3.300  1.00 10.00      A   
ATOM   2091 HH21 ARG A 220      20.399   9.941   3.749  1.00 10.00      A   
ATOM   2092 HH22 ARG A 220      20.488  11.739   3.601  1.00 10.00      A   
ATOM   2093  C   ARG A 220      15.651  15.553  -0.994  1.00 10.00      A   
ATOM   2094  O   ARG A 220      16.646  16.066  -0.483  1.00 10.00      A   
ATOM   2095  N   ALA A 221      15.179  15.926  -2.171  1.00 10.00      A   
ATOM   2096  HN  ALA A 221      14.381  15.488  -2.521  1.00 10.00      A   
ATOM   2097  CA  ALA A 221      15.823  16.968  -2.955  1.00 10.00      A   
ATOM   2098  CB  ALA A 221      15.363  16.903  -4.402  1.00 10.00      A   
ATOM   2099  C   ALA A 221      15.580  18.358  -2.369  1.00 10.00      A   
ATOM   2100  O   ALA A 221      16.308  19.300  -2.678  1.00 10.00      A   
ATOM   2101  N   VAL A 222      14.568  18.482  -1.516  1.00 10.00      A   
ATOM   2102  HN  VAL A 222      14.030  17.693  -1.289  1.00 10.00      A   
ATOM   2103  CA  VAL A 222      14.245  19.766  -0.900  1.00 10.00      A   
ATOM   2104  CB  VAL A 222      12.723  19.951  -0.714  1.00 10.00      A   
ATOM   2105  CG1 VAL A 222      12.391  21.413  -0.445  1.00 10.00      A   
ATOM   2106  CG2 VAL A 222      11.976  19.454  -1.944  1.00 10.00      A   
ATOM   2107  C   VAL A 222      14.959  19.922   0.445  1.00 10.00      A   
ATOM   2108  O   VAL A 222      14.654  19.214   1.412  1.00 10.00      A   
ATOM   2109  N   PRO A 223      15.928  20.846   0.513  1.00 10.00      A   
ATOM   2110  CA  PRO A 223      16.703  21.102   1.731  1.00 10.00      A   
ATOM   2111  CB  PRO A 223      17.728  22.157   1.311  1.00 10.00      A   
ATOM   2112  CG  PRO A 223      17.185  22.761   0.064  1.00 10.00      A   
ATOM   2113  CD  PRO A 223      16.355  21.703  -0.603  1.00 10.00      A   
ATOM   2114  C   PRO A 223      15.851  21.598   2.899  1.00 10.00      A   
ATOM   2115  O   PRO A 223      14.795  22.216   2.711  1.00 10.00      A   
ATOM   2116  N   LEU A 224      16.340  21.336   4.103  1.00 10.00      A   
ATOM   2117  HN  LEU A 224      17.203  20.870   4.164  1.00 10.00      A   
ATOM   2118  CA  LEU A 224      15.655  21.707   5.339  1.00 10.00      A   
ATOM   2119  CB  LEU A 224      16.428  21.154   6.538  1.00 10.00      A   
ATOM   2120  CG  LEU A 224      15.750  21.272   7.902  1.00 10.00      A   
ATOM   2121  CD1 LEU A 224      14.447  20.487   7.929  1.00 10.00      A   
ATOM   2122  CD2 LEU A 224      16.691  20.801   8.999  1.00 10.00      A   
ATOM   2123  C   LEU A 224      15.477  23.216   5.485  1.00 10.00      A   
ATOM   2124  O   LEU A 224      14.488  23.680   6.054  1.00 10.00      A   
ATOM   2125  N   GLU A 225      16.425  23.973   4.959  1.00 10.00      A   
ATOM   2126  HN  GLU A 225      17.192  23.540   4.515  1.00 10.00      A   
ATOM   2127  CA  GLU A 225      16.385  25.431   5.040  1.00 10.00      A   
ATOM   2128  CB  GLU A 225      17.720  26.041   4.597  1.00 10.00      A   
ATOM   2129  CG  GLU A 225      18.944  25.403   5.237  1.00 10.00      A   
ATOM   2130  CD  GLU A 225      19.544  24.303   4.384  1.00 10.00      A   
ATOM   2131  OE1 GLU A 225      18.830  23.333   4.068  1.00 10.00      A   
ATOM   2132  OE2 GLU A 225      20.737  24.406   4.026  1.00 10.00      A   
ATOM   2133  C   GLU A 225      15.232  26.028   4.231  1.00 10.00      A   
ATOM   2134  O   GLU A 225      14.921  27.214   4.356  1.00 10.00      A   
ATOM   2135  N   LYS A 226      14.602  25.214   3.399  1.00 10.00      A   
ATOM   2136  HN  LYS A 226      14.890  24.277   3.331  1.00 10.00      A   
ATOM   2137  CA  LYS A 226      13.490  25.679   2.581  1.00 10.00      A   
ATOM   2138  CB  LYS A 226      13.567  25.066   1.182  1.00 10.00      A   
ATOM   2139  CG  LYS A 226      14.914  25.239   0.496  1.00 10.00      A   
ATOM   2140  CD  LYS A 226      15.180  26.687   0.118  1.00 10.00      A   
ATOM   2141  CE  LYS A 226      16.549  26.843  -0.529  1.00 10.00      A   
ATOM   2142  NZ  LYS A 226      16.619  26.160  -1.848  1.00 10.00      A   
ATOM   2143  HZ1 LYS A 226      17.608  25.931  -2.082  1.00 10.00      A   
ATOM   2144  HZ2 LYS A 226      16.239  26.779  -2.593  1.00 10.00      A   
ATOM   2145  HZ3 LYS A 226      16.066  25.281  -1.831  1.00 10.00      A   
ATOM   2146  C   LYS A 226      12.151  25.328   3.226  1.00 10.00      A   
ATOM   2147  O   LYS A 226      11.120  25.921   2.905  1.00 10.00      A   
ATOM   2148  N   LEU A 227      12.178  24.366   4.144  1.00 10.00      A   
ATOM   2149  HN  LEU A 227      13.034  23.946   4.366  1.00 10.00      A   
ATOM   2150  CA  LEU A 227      10.972  23.910   4.829  1.00 10.00      A   
ATOM   2151  CB  LEU A 227      11.310  22.764   5.788  1.00 10.00      A   
ATOM   2152  CG  LEU A 227      10.576  21.439   5.562  1.00 10.00      A   
ATOM   2153  CD1 LEU A 227      11.009  20.408   6.591  1.00 10.00      A   
ATOM   2154  CD2 LEU A 227       9.067  21.635   5.609  1.00 10.00      A   
ATOM   2155  C   LEU A 227      10.297  25.036   5.601  1.00 10.00      A   
ATOM   2156  O   LEU A 227       9.071  25.122   5.640  1.00 10.00      A   
ATOM   2157  N   ALA A 228      11.106  25.900   6.202  1.00 10.00      A   
ATOM   2158  HN  ALA A 228      12.075  25.781   6.113  1.00 10.00      A   
ATOM   2159  CA  ALA A 228      10.598  27.018   6.987  1.00 10.00      A   
ATOM   2160  CB  ALA A 228      11.749  27.860   7.517  1.00 10.00      A   
ATOM   2161  C   ALA A 228       9.633  27.879   6.178  1.00 10.00      A   
ATOM   2162  O   ALA A 228       8.569  28.253   6.669  1.00 10.00      A   
ATOM   2163  N   THR A 229       9.998  28.167   4.932  1.00 10.00      A   
ATOM   2164  HN  THR A 229      10.849  27.816   4.587  1.00 10.00      A   
ATOM   2165  CA  THR A 229       9.166  28.986   4.061  1.00 10.00      A   
ATOM   2166  CB  THR A 229       9.901  29.325   2.749  1.00 10.00      A   
ATOM   2167  OG1 THR A 229      11.274  29.615   3.043  1.00 10.00      A   
ATOM   2168  HG1 THR A 229      11.317  30.256   3.764  1.00 10.00      A   
ATOM   2169  CG2 THR A 229       9.272  30.536   2.077  1.00 10.00      A   
ATOM   2170  C   THR A 229       7.847  28.286   3.740  1.00 10.00      A   
ATOM   2171  O   THR A 229       6.779  28.885   3.852  1.00 10.00      A   
ATOM   2172  N   LEU A 230       7.926  27.010   3.371  1.00 10.00      A   
ATOM   2173  HN  LEU A 230       8.807  26.576   3.333  1.00 10.00      A   
ATOM   2174  CA  LEU A 230       6.738  26.238   3.027  1.00 10.00      A   
ATOM   2175  CB  LEU A 230       7.127  24.874   2.461  1.00 10.00      A   
ATOM   2176  CG  LEU A 230       7.826  24.898   1.100  1.00 10.00      A   
ATOM   2177  CD1 LEU A 230       8.429  23.541   0.784  1.00 10.00      A   
ATOM   2178  CD2 LEU A 230       6.862  25.325   0.003  1.00 10.00      A   
ATOM   2179  C   LEU A 230       5.791  26.092   4.216  1.00 10.00      A   
ATOM   2180  O   LEU A 230       4.571  26.196   4.068  1.00 10.00      A   
ATOM   2181  N   LEU A 231       6.357  25.872   5.395  1.00 10.00      A   
ATOM   2182  HN  LEU A 231       7.337  25.795   5.450  1.00 10.00      A   
ATOM   2183  CA  LEU A 231       5.560  25.722   6.610  1.00 10.00      A   
ATOM   2184  CB  LEU A 231       6.427  25.260   7.779  1.00 10.00      A   
ATOM   2185  CG  LEU A 231       6.789  23.777   7.788  1.00 10.00      A   
ATOM   2186  CD1 LEU A 231       7.800  23.480   8.883  1.00 10.00      A   
ATOM   2187  CD2 LEU A 231       5.542  22.926   7.963  1.00 10.00      A   
ATOM   2188  C   LEU A 231       4.839  27.021   6.957  1.00 10.00      A   
ATOM   2189  O   LEU A 231       3.750  27.005   7.528  1.00 10.00      A   
ATOM   2190  N   GLN A 232       5.447  28.142   6.590  1.00 10.00      A   
ATOM   2191  HN  GLN A 232       6.317  28.084   6.139  1.00 10.00      A   
ATOM   2192  CA  GLN A 232       4.868  29.457   6.842  1.00 10.00      A   
ATOM   2193  CB  GLN A 232       5.952  30.541   6.822  1.00 10.00      A   
ATOM   2194  CG  GLN A 232       6.840  30.593   8.059  1.00 10.00      A   
ATOM   2195  CD  GLN A 232       6.064  30.831   9.342  1.00 10.00      A   
ATOM   2196  OE1 GLN A 232       4.951  31.358   9.326  1.00 10.00      A   
ATOM   2197  NE2 GLN A 232       6.654  30.461  10.469  1.00 10.00      A   
ATOM   2198 HE21 GLN A 232       7.544  30.057  10.414  1.00 10.00      A   
ATOM   2199 HE22 GLN A 232       6.178  30.614  11.314  1.00 10.00      A   
ATOM   2200  C   GLN A 232       3.799  29.782   5.802  1.00 10.00      A   
ATOM   2201  O   GLN A 232       3.111  30.799   5.895  1.00 10.00      A   
ATOM   2202  N   ARG A 233       3.681  28.920   4.799  1.00 10.00      A   
ATOM   2203  HN  ARG A 233       4.278  28.142   4.767  1.00 10.00      A   
ATOM   2204  CA  ARG A 233       2.697  29.107   3.739  1.00 10.00      A   
ATOM   2205  CB  ARG A 233       3.305  28.804   2.364  1.00 10.00      A   
ATOM   2206  CG  ARG A 233       4.479  29.690   1.974  1.00 10.00      A   
ATOM   2207  CD  ARG A 233       4.111  31.163   2.007  1.00 10.00      A   
ATOM   2208  NE  ARG A 233       4.875  31.935   1.030  1.00 10.00      A   
ATOM   2209  HE  ARG A 233       5.664  31.499   0.621  1.00 10.00      A   
ATOM   2210  CZ  ARG A 233       4.579  33.178   0.664  1.00 10.00      A   
ATOM   2211  NH1 ARG A 233       3.533  33.806   1.200  1.00 10.00      A   
ATOM   2212 HH11 ARG A 233       3.295  34.779   0.908  1.00 10.00      A   
ATOM   2213 HH12 ARG A 233       2.948  33.326   1.920  1.00 10.00      A   
ATOM   2214  NH2 ARG A 233       5.328  33.777  -0.250  1.00 10.00      A   
ATOM   2215 HH21 ARG A 233       6.145  33.260  -0.668  1.00 10.00      A   
ATOM   2216 HH22 ARG A 233       5.121  34.751  -0.557  1.00 10.00      A   
ATOM   2217  C   ARG A 233       1.472  28.225   3.958  1.00 10.00      A   
ATOM   2218  O   ARG A 233       0.364  28.574   3.547  1.00 10.00      A   
ATOM   2219  N   ALA A 234       1.672  27.083   4.596  1.00 10.00      A   
ATOM   2220  HN  ALA A 234       2.577  26.856   4.902  1.00 10.00      A   
ATOM   2221  CA  ALA A 234       0.574  26.156   4.852  1.00 10.00      A   
ATOM   2222  CB  ALA A 234       0.707  24.911   3.986  1.00 10.00      A   
ATOM   2223  C   ALA A 234       0.474  25.777   6.327  1.00 10.00      A   
ATOM   2224  O   ALA A 234       1.006  24.750   6.752  1.00 10.00      A   
ATOM   2225  N   PRO A 235      -0.208  26.606   7.132  1.00 10.00      A   
ATOM   2226  CA  PRO A 235      -0.385  26.346   8.559  1.00 10.00      A   
ATOM   2227  CB  PRO A 235      -0.657  27.742   9.116  1.00 10.00      A   
ATOM   2228  CG  PRO A 235      -1.369  28.448   8.012  1.00 10.00      A   
ATOM   2229  CD  PRO A 235      -0.841  27.876   6.721  1.00 10.00      A   
ATOM   2230  C   PRO A 235      -1.577  25.423   8.829  1.00 10.00      A   
ATOM   2231  O   PRO A 235      -1.838  25.045   9.973  1.00 10.00      A   
ATOM   2232  N   GLN A 236      -2.295  25.058   7.769  1.00 10.00      A   
ATOM   2233  HN  GLN A 236      -2.038  25.389   6.883  1.00 10.00      A   
ATOM   2234  CA  GLN A 236      -3.459  24.184   7.889  1.00 10.00      A   
ATOM   2235  CB  GLN A 236      -4.636  24.714   7.051  1.00 10.00      A   
ATOM   2236  CG  GLN A 236      -4.580  24.385   5.560  1.00 10.00      A   
ATOM   2237  CD  GLN A 236      -3.538  25.181   4.802  1.00 10.00      A   
ATOM   2238  OE1 GLN A 236      -3.258  26.335   5.127  1.00 10.00      A   
ATOM   2239  NE2 GLN A 236      -2.947  24.569   3.791  1.00 10.00      A   
ATOM   2240 HE21 GLN A 236      -3.213  23.643   3.589  1.00 10.00      A   
ATOM   2241 HE22 GLN A 236      -2.269  25.065   3.284  1.00 10.00      A   
ATOM   2242  C   GLN A 236      -3.118  22.746   7.497  1.00 10.00      A   
ATOM   2243  O   GLN A 236      -3.999  21.897   7.379  1.00 10.00      A   
ATOM   2244  N   LEU A 237      -1.832  22.484   7.306  1.00 10.00      A   
ATOM   2245  HN  LEU A 237      -1.179  23.199   7.435  1.00 10.00      A   
ATOM   2246  CA  LEU A 237      -1.360  21.161   6.919  1.00 10.00      A   
ATOM   2247  CB  LEU A 237       0.132  21.221   6.582  1.00 10.00      A   
ATOM   2248  CG  LEU A 237       0.641  20.190   5.570  1.00 10.00      A   
ATOM   2249  CD1 LEU A 237      -0.036  20.390   4.224  1.00 10.00      A   
ATOM   2250  CD2 LEU A 237       2.154  20.278   5.427  1.00 10.00      A   
ATOM   2251  C   LEU A 237      -1.601  20.138   8.029  1.00 10.00      A   
ATOM   2252  O   LEU A 237      -1.413  20.435   9.210  1.00 10.00      A   
ATOM   2253  N   GLU A 238      -2.021  18.939   7.636  1.00 10.00      A   
ATOM   2254  HN  GLU A 238      -2.147  18.772   6.674  1.00 10.00      A   
ATOM   2255  CA  GLU A 238      -2.292  17.861   8.582  1.00 10.00      A   
ATOM   2256  CB  GLU A 238      -3.619  17.170   8.244  1.00 10.00      A   
ATOM   2257  CG  GLU A 238      -4.864  17.976   8.573  1.00 10.00      A   
ATOM   2258  CD  GLU A 238      -6.133  17.177   8.368  1.00 10.00      A   
ATOM   2259  OE1 GLU A 238      -6.909  17.503   7.441  1.00 10.00      A   
ATOM   2260  OE2 GLU A 238      -6.362  16.214   9.129  1.00 10.00      A   
ATOM   2261  C   GLU A 238      -1.174  16.825   8.541  1.00 10.00      A   
ATOM   2262  O   GLU A 238      -0.686  16.370   9.578  1.00 10.00      A   
ATOM   2263  N   GLU A 239      -0.782  16.443   7.332  1.00 10.00      A   
ATOM   2264  HN  GLU A 239      -1.211  16.835   6.541  1.00 10.00      A   
ATOM   2265  CA  GLU A 239       0.274  15.462   7.144  1.00 10.00      A   
ATOM   2266  CB  GLU A 239      -0.252  14.263   6.354  1.00 10.00      A   
ATOM   2267  CG  GLU A 239      -1.526  13.656   6.922  1.00 10.00      A   
ATOM   2268  CD  GLU A 239      -2.117  12.597   6.019  1.00 10.00      A   
ATOM   2269  OE1 GLU A 239      -2.668  12.956   4.956  1.00 10.00      A   
ATOM   2270  OE2 GLU A 239      -2.030  11.401   6.361  1.00 10.00      A   
ATOM   2271  C   GLU A 239       1.445  16.098   6.413  1.00 10.00      A   
ATOM   2272  O   GLU A 239       1.284  16.636   5.313  1.00 10.00      A   
ATOM   2273  N   LEU A 240       2.618  16.045   7.022  1.00 10.00      A   
ATOM   2274  HN  LEU A 240       2.692  15.588   7.892  1.00 10.00      A   
ATOM   2275  CA  LEU A 240       3.803  16.644   6.428  1.00 10.00      A   
ATOM   2276  CB  LEU A 240       4.323  17.789   7.302  1.00 10.00      A   
ATOM   2277  CG  LEU A 240       5.681  18.386   6.914  1.00 10.00      A   
ATOM   2278  CD1 LEU A 240       5.618  19.059   5.549  1.00 10.00      A   
ATOM   2279  CD2 LEU A 240       6.164  19.362   7.975  1.00 10.00      A   
ATOM   2280  C   LEU A 240       4.906  15.626   6.181  1.00 10.00      A   
ATOM   2281  O   LEU A 240       5.401  14.979   7.107  1.00 10.00      A   
ATOM   2282  N   GLY A 241       5.269  15.486   4.921  1.00 10.00      A   
ATOM   2283  HN  GLY A 241       4.805  16.014   4.231  1.00 10.00      A   
ATOM   2284  CA  GLY A 241       6.329  14.585   4.540  1.00 10.00      A   
ATOM   2285  C   GLY A 241       7.597  15.369   4.295  1.00 10.00      A   
ATOM   2286  O   GLY A 241       7.868  15.787   3.169  1.00 10.00      A   
ATOM   2287  N   THR A 242       8.351  15.590   5.361  1.00 10.00      A   
ATOM   2288  HN  THR A 242       8.069  15.217   6.223  1.00 10.00      A   
ATOM   2289  CA  THR A 242       9.589  16.351   5.298  1.00 10.00      A   
ATOM   2290  CB  THR A 242      10.184  16.529   6.708  1.00 10.00      A   
ATOM   2291  OG1 THR A 242      10.339  15.246   7.335  1.00 10.00      A   
ATOM   2292  HG1 THR A 242       9.682  14.629   6.985  1.00 10.00      A   
ATOM   2293  CG2 THR A 242       9.272  17.393   7.563  1.00 10.00      A   
ATOM   2294  C   THR A 242      10.624  15.675   4.403  1.00 10.00      A   
ATOM   2295  O   THR A 242      10.768  14.450   4.422  1.00 10.00      A   
ATOM   2296  N   GLY A 243      11.335  16.482   3.620  1.00 10.00      A   
ATOM   2297  HN  GLY A 243      11.167  17.448   3.643  1.00 10.00      A   
ATOM   2298  CA  GLY A 243      12.355  15.953   2.743  1.00 10.00      A   
ATOM   2299  C   GLY A 243      13.698  15.880   3.439  1.00 10.00      A   
ATOM   2300  O   GLY A 243      13.884  15.076   4.357  1.00 10.00      A   
ATOM   2301  N   GLY A 244      14.630  16.727   3.020  1.00 10.00      A   
ATOM   2302  HN  GLY A 244      14.423  17.356   2.297  1.00 10.00      A   
ATOM   2303  CA  GLY A 244      15.941  16.741   3.628  1.00 10.00      A   
ATOM   2304  C   GLY A 244      15.898  17.345   5.013  1.00 10.00      A   
ATOM   2305  O   GLY A 244      15.374  18.443   5.200  1.00 10.00      A   
ATOM   2306  N   TYR A 245      16.416  16.620   5.991  1.00 10.00      A   
ATOM   2307  HN  TYR A 245      16.787  15.731   5.789  1.00 10.00      A   
ATOM   2308  CA  TYR A 245      16.437  17.101   7.363  1.00 10.00      A   
ATOM   2309  CB  TYR A 245      15.681  16.136   8.281  1.00 10.00      A   
ATOM   2310  CG  TYR A 245      14.639  16.811   9.144  1.00 10.00      A   
ATOM   2311  CD1 TYR A 245      13.283  16.633   8.901  1.00 10.00      A   
ATOM   2312  CD2 TYR A 245      15.011  17.634  10.197  1.00 10.00      A   
ATOM   2313  CE1 TYR A 245      12.330  17.258   9.686  1.00 10.00      A   
ATOM   2314  CE2 TYR A 245      14.069  18.260  10.986  1.00 10.00      A   
ATOM   2315  CZ  TYR A 245      12.731  18.070  10.727  1.00 10.00      A   
ATOM   2316  OH  TYR A 245      11.787  18.692  11.511  1.00 10.00      A   
ATOM   2317  HH  TYR A 245      12.098  19.571  11.749  1.00 10.00      A   
ATOM   2318  C   TYR A 245      17.873  17.278   7.846  1.00 10.00      A   
ATOM   2319  O   TYR A 245      18.143  17.310   9.049  1.00 10.00      A   
ATOM   2320  N   THR A 246      18.787  17.402   6.897  1.00 10.00      A   
ATOM   2321  HN  THR A 246      18.506  17.388   5.960  1.00 10.00      A   
ATOM   2322  CA  THR A 246      20.196  17.573   7.204  1.00 10.00      A   
ATOM   2323  CB  THR A 246      21.053  16.452   6.563  1.00 10.00      A   
ATOM   2324  OG1 THR A 246      22.451  16.788   6.608  1.00 10.00      A   
ATOM   2325  HG1 THR A 246      22.721  17.174   5.765  1.00 10.00      A   
ATOM   2326  CG2 THR A 246      20.634  16.186   5.122  1.00 10.00      A   
ATOM   2327  C   THR A 246      20.681  18.941   6.733  1.00 10.00      A   
ATOM   2328  O   THR A 246      20.580  19.273   5.552  1.00 10.00      A   
ATOM   2329  N   ALA A 247      21.178  19.739   7.661  1.00 10.00      A   
ATOM   2330  HN  ALA A 247      21.203  19.434   8.594  1.00 10.00      A   
ATOM   2331  CA  ALA A 247      21.675  21.064   7.339  1.00 10.00      A   
ATOM   2332  CB  ALA A 247      20.519  22.054   7.304  1.00 10.00      A   
ATOM   2333  C   ALA A 247      22.712  21.504   8.357  1.00 10.00      A   
ATOM   2334  O   ALA A 247      23.001  20.779   9.315  1.00 10.00      A   
ATOM   2335  N   GLU A 248      23.272  22.687   8.143  1.00 10.00      A   
ATOM   2336  HN  GLU A 248      22.992  23.215   7.364  1.00 10.00      A   
ATOM   2337  CA  GLU A 248      24.270  23.237   9.044  1.00 10.00      A   
ATOM   2338  CB  GLU A 248      24.937  24.452   8.390  1.00 10.00      A   
ATOM   2339  CG  GLU A 248      26.091  25.046   9.180  1.00 10.00      A   
ATOM   2340  CD  GLU A 248      26.501  26.415   8.675  1.00 10.00      A   
ATOM   2341  OE1 GLU A 248      26.542  26.621   7.441  1.00 10.00      A   
ATOM   2342  OE2 GLU A 248      26.790  27.295   9.508  1.00 10.00      A   
ATOM   2343  C   GLU A 248      23.584  23.650  10.344  1.00 10.00      A   
ATOM   2344  O   GLU A 248      22.515  24.260  10.315  1.00 10.00      A   
ATOM   2345  N   VAL A 249      24.182  23.307  11.474  1.00 10.00      A   
ATOM   2346  HN  VAL A 249      25.035  22.828  11.440  1.00 10.00      A   
ATOM   2347  CA  VAL A 249      23.608  23.639  12.769  1.00 10.00      A   
ATOM   2348  CB  VAL A 249      24.292  22.878  13.916  1.00 10.00      A   
ATOM   2349  CG1 VAL A 249      23.632  23.207  15.248  1.00 10.00      A   
ATOM   2350  CG2 VAL A 249      24.251  21.381  13.652  1.00 10.00      A   
ATOM   2351  C   VAL A 249      23.671  25.137  13.028  1.00 10.00      A   
ATOM   2352  O   VAL A 249      24.725  25.688  13.351  1.00 10.00      A   
ATOM   2353  N   ARG A 250      22.538  25.787  12.852  1.00 10.00      A   
ATOM   2354  HN  ARG A 250      21.742  25.282  12.560  1.00 10.00      A   
ATOM   2355  CA  ARG A 250      22.422  27.215  13.067  1.00 10.00      A   
ATOM   2356  CB  ARG A 250      22.293  27.954  11.733  1.00 10.00      A   
ATOM   2357  CG  ARG A 250      23.580  28.024  10.929  1.00 10.00      A   
ATOM   2358  CD  ARG A 250      23.479  29.063   9.826  1.00 10.00      A   
ATOM   2359  NE  ARG A 250      23.279  30.408  10.360  1.00 10.00      A   
ATOM   2360  HE  ARG A 250      22.387  30.620  10.738  1.00 10.00      A   
ATOM   2361  CZ  ARG A 250      24.215  31.352  10.371  1.00 10.00      A   
ATOM   2362  NH1 ARG A 250      25.420  31.104   9.877  1.00 10.00      A   
ATOM   2363 HH11 ARG A 250      26.155  31.845   9.889  1.00 10.00      A   
ATOM   2364 HH12 ARG A 250      25.639  30.167   9.473  1.00 10.00      A   
ATOM   2365  NH2 ARG A 250      23.936  32.547  10.876  1.00 10.00      A   
ATOM   2366 HH21 ARG A 250      22.984  32.741  11.262  1.00 10.00      A   
ATOM   2367 HH22 ARG A 250      24.663  33.297  10.893  1.00 10.00      A   
ATOM   2368  C   ARG A 250      21.208  27.504  13.936  1.00 10.00      A   
ATOM   2369  O   ARG A 250      20.130  26.937  13.714  1.00 10.00      A   
ATOM   2370  N   PRO A 251      21.369  28.371  14.944  1.00 10.00      A   
ATOM   2371  CA  PRO A 251      20.281  28.739  15.856  1.00 10.00      A   
ATOM   2372  CB  PRO A 251      20.924  29.772  16.791  1.00 10.00      A   
ATOM   2373  CG  PRO A 251      22.385  29.500  16.702  1.00 10.00      A   
ATOM   2374  CD  PRO A 251      22.631  29.047  15.292  1.00 10.00      A   
ATOM   2375  C   PRO A 251      19.097  29.356  15.113  1.00 10.00      A   
ATOM   2376  O   PRO A 251      17.940  29.025  15.385  1.00 10.00      A   
ATOM   2377  N   ASP A 252      19.397  30.229  14.154  1.00 10.00      A   
ATOM   2378  HN  ASP A 252      20.340  30.428  13.970  1.00 10.00      A   
ATOM   2379  CA  ASP A 252      18.366  30.901  13.368  1.00 10.00      A   
ATOM   2380  CB  ASP A 252      18.983  31.921  12.397  1.00 10.00      A   
ATOM   2381  CG  ASP A 252      20.107  31.354  11.549  1.00 10.00      A   
ATOM   2382  OD1 ASP A 252      21.279  31.434  11.977  1.00 10.00      A   
ATOM   2383  OD2 ASP A 252      19.827  30.829  10.454  1.00 10.00      A   
ATOM   2384  C   ASP A 252      17.474  29.906  12.624  1.00 10.00      A   
ATOM   2385  O   ASP A 252      16.248  30.043  12.617  1.00 10.00      A   
ATOM   2386  N   VAL A 253      18.089  28.898  12.021  1.00 10.00      A   
ATOM   2387  HN  VAL A 253      19.064  28.836  12.073  1.00 10.00      A   
ATOM   2388  CA  VAL A 253      17.348  27.884  11.276  1.00 10.00      A   
ATOM   2389  CB  VAL A 253      18.298  26.936  10.513  1.00 10.00      A   
ATOM   2390  CG1 VAL A 253      17.509  25.935   9.681  1.00 10.00      A   
ATOM   2391  CG2 VAL A 253      19.254  27.725   9.632  1.00 10.00      A   
ATOM   2392  C   VAL A 253      16.467  27.066  12.218  1.00 10.00      A   
ATOM   2393  O   VAL A 253      15.313  26.761  11.906  1.00 10.00      A   
ATOM   2394  N   TYR A 254      17.015  26.737  13.383  1.00 10.00      A   
ATOM   2395  HN  TYR A 254      17.931  27.031  13.577  1.00 10.00      A   
ATOM   2396  CA  TYR A 254      16.289  25.958  14.380  1.00 10.00      A   
ATOM   2397  CB  TYR A 254      17.199  25.618  15.570  1.00 10.00      A   
ATOM   2398  CG  TYR A 254      16.544  24.761  16.633  1.00 10.00      A   
ATOM   2399  CD1 TYR A 254      16.525  23.375  16.525  1.00 10.00      A   
ATOM   2400  CD2 TYR A 254      15.944  25.336  17.748  1.00 10.00      A   
ATOM   2401  CE1 TYR A 254      15.928  22.590  17.493  1.00 10.00      A   
ATOM   2402  CE2 TYR A 254      15.344  24.558  18.719  1.00 10.00      A   
ATOM   2403  CZ  TYR A 254      15.339  23.188  18.586  1.00 10.00      A   
ATOM   2404  OH  TYR A 254      14.742  22.411  19.553  1.00 10.00      A   
ATOM   2405  HH  TYR A 254      15.406  21.841  19.958  1.00 10.00      A   
ATOM   2406  C   TYR A 254      15.052  26.708  14.857  1.00 10.00      A   
ATOM   2407  O   TYR A 254      13.955  26.145  14.893  1.00 10.00      A   
ATOM   2408  N   SER A 255      15.235  27.976  15.213  1.00 10.00      A   
ATOM   2409  HN  SER A 255      16.137  28.365  15.159  1.00 10.00      A   
ATOM   2410  CA  SER A 255      14.140  28.802  15.687  1.00 10.00      A   
ATOM   2411  CB  SER A 255      14.672  30.167  16.128  1.00 10.00      A   
ATOM   2412  OG  SER A 255      15.809  30.017  16.967  1.00 10.00      A   
ATOM   2413  HG  SER A 255      15.523  29.897  17.880  1.00 10.00      A   
ATOM   2414  C   SER A 255      13.069  28.956  14.607  1.00 10.00      A   
ATOM   2415  O   SER A 255      11.880  28.784  14.879  1.00 10.00      A   
ATOM   2416  N   GLY A 256      13.502  29.238  13.376  1.00 10.00      A   
ATOM   2417  HN  GLY A 256      14.468  29.339  13.214  1.00 10.00      A   
ATOM   2418  CA  GLY A 256      12.569  29.398  12.274  1.00 10.00      A   
ATOM   2419  C   GLY A 256      11.724  28.160  12.048  1.00 10.00      A   
ATOM   2420  O   GLY A 256      10.505  28.253  11.906  1.00 10.00      A   
ATOM   2421  N   LEU A 257      12.371  27.000  12.037  1.00 10.00      A   
ATOM   2422  HN  LEU A 257      13.346  26.996  12.168  1.00 10.00      A   
ATOM   2423  CA  LEU A 257      11.676  25.737  11.834  1.00 10.00      A   
ATOM   2424  CB  LEU A 257      12.675  24.588  11.692  1.00 10.00      A   
ATOM   2425  CG  LEU A 257      13.306  24.414  10.311  1.00 10.00      A   
ATOM   2426  CD1 LEU A 257      14.455  23.424  10.374  1.00 10.00      A   
ATOM   2427  CD2 LEU A 257      12.261  23.959   9.306  1.00 10.00      A   
ATOM   2428  C   LEU A 257      10.699  25.449  12.968  1.00 10.00      A   
ATOM   2429  O   LEU A 257       9.549  25.088  12.725  1.00 10.00      A   
ATOM   2430  N   SER A 258      11.159  25.618  14.202  1.00 10.00      A   
ATOM   2431  HN  SER A 258      12.087  25.908  14.329  1.00 10.00      A   
ATOM   2432  CA  SER A 258      10.326  25.375  15.370  1.00 10.00      A   
ATOM   2433  CB  SER A 258      11.132  25.565  16.656  1.00 10.00      A   
ATOM   2434  OG  SER A 258      10.406  25.128  17.795  1.00 10.00      A   
ATOM   2435  HG  SER A 258      10.300  24.168  17.766  1.00 10.00      A   
ATOM   2436  C   SER A 258       9.091  26.276  15.369  1.00 10.00      A   
ATOM   2437  O   SER A 258       7.974  25.805  15.594  1.00 10.00      A   
ATOM   2438  N   VAL A 259       9.288  27.563  15.088  1.00 10.00      A   
ATOM   2439  HN  VAL A 259      10.197  27.879  14.890  1.00 10.00      A   
ATOM   2440  CA  VAL A 259       8.186  28.518  15.056  1.00 10.00      A   
ATOM   2441  CB  VAL A 259       8.693  29.967  14.872  1.00 10.00      A   
ATOM   2442  CG1 VAL A 259       7.536  30.929  14.645  1.00 10.00      A   
ATOM   2443  CG2 VAL A 259       9.504  30.398  16.085  1.00 10.00      A   
ATOM   2444  C   VAL A 259       7.203  28.160  13.943  1.00 10.00      A   
ATOM   2445  O   VAL A 259       5.987  28.248  14.118  1.00 10.00      A   
ATOM   2446  N   ALA A 260       7.739  27.747  12.800  1.00 10.00      A   
ATOM   2447  HN  ALA A 260       8.719  27.710  12.714  1.00 10.00      A   
ATOM   2448  CA  ALA A 260       6.909  27.360  11.667  1.00 10.00      A   
ATOM   2449  CB  ALA A 260       7.762  27.153  10.424  1.00 10.00      A   
ATOM   2450  C   ALA A 260       6.110  26.100  11.985  1.00 10.00      A   
ATOM   2451  O   ALA A 260       4.923  26.007  11.664  1.00 10.00      A   
ATOM   2452  N   LEU A 261       6.765  25.140  12.630  1.00 10.00      A   
ATOM   2453  HN  LEU A 261       7.714  25.278  12.855  1.00 10.00      A   
ATOM   2454  CA  LEU A 261       6.127  23.883  13.000  1.00 10.00      A   
ATOM   2455  CB  LEU A 261       7.166  22.874  13.489  1.00 10.00      A   
ATOM   2456  CG  LEU A 261       7.945  22.136  12.398  1.00 10.00      A   
ATOM   2457  CD1 LEU A 261       9.227  21.540  12.957  1.00 10.00      A   
ATOM   2458  CD2 LEU A 261       7.081  21.054  11.771  1.00 10.00      A   
ATOM   2459  C   LEU A 261       5.038  24.086  14.047  1.00 10.00      A   
ATOM   2460  O   LEU A 261       4.029  23.382  14.045  1.00 10.00      A   
ATOM   2461  N   SER A 262       5.228  25.058  14.931  1.00 10.00      A   
ATOM   2462  HN  SER A 262       6.046  25.595  14.890  1.00 10.00      A   
ATOM   2463  CA  SER A 262       4.242  25.338  15.965  1.00 10.00      A   
ATOM   2464  CB  SER A 262       4.879  26.054  17.161  1.00 10.00      A   
ATOM   2465  OG  SER A 262       5.923  26.920  16.750  1.00 10.00      A   
ATOM   2466  HG  SER A 262       6.697  26.395  16.497  1.00 10.00      A   
ATOM   2467  C   SER A 262       3.059  26.127  15.399  1.00 10.00      A   
ATOM   2468  O   SER A 262       2.105  26.447  16.107  1.00 10.00      A   
ATOM   2469  N   GLY A 263       3.134  26.448  14.114  1.00 10.00      A   
ATOM   2470  HN  GLY A 263       3.928  26.188  13.600  1.00 10.00      A   
ATOM   2471  CA  GLY A 263       2.062  27.175  13.466  1.00 10.00      A   
ATOM   2472  C   GLY A 263       1.009  26.227  12.921  1.00 10.00      A   
ATOM   2473  O   GLY A 263      -0.180  26.549  12.887  1.00 10.00      A   
ATOM   2474  N   CYS A 264       1.447  25.044  12.509  1.00 10.00      A   
ATOM   2475  HN  CYS A 264       2.405  24.838  12.576  1.00 10.00      A   
ATOM   2476  CA  CYS A 264       0.542  24.041  11.968  1.00 10.00      A   
ATOM   2477  CB  CYS A 264       1.249  23.196  10.907  1.00 10.00      A   
ATOM   2478  SG  CYS A 264       2.189  24.159   9.698  1.00 10.00      A   
ATOM   2479  HG  CYS A 264       1.597  24.025   8.515  1.00 10.00      A   
ATOM   2480  C   CYS A 264      -0.008  23.157  13.082  1.00 10.00      A   
ATOM   2481  O   CYS A 264       0.532  22.088  13.378  1.00 10.00      A   
ATOM   2482  N   LYS A 265      -1.080  23.621  13.709  1.00 10.00      A   
ATOM   2483  HN  LYS A 265      -1.454  24.486  13.433  1.00 10.00      A   
ATOM   2484  CA  LYS A 265      -1.712  22.889  14.799  1.00 10.00      A   
ATOM   2485  CB  LYS A 265      -2.668  23.798  15.575  1.00 10.00      A   
ATOM   2486  CG  LYS A 265      -2.023  24.578  16.712  1.00 10.00      A   
ATOM   2487  CD  LYS A 265      -1.278  25.806  16.209  1.00 10.00      A   
ATOM   2488  CE  LYS A 265      -0.881  26.719  17.360  1.00 10.00      A   
ATOM   2489  NZ  LYS A 265      -0.051  27.869  16.908  1.00 10.00      A   
ATOM   2490  HZ1 LYS A 265      -0.528  28.378  16.136  1.00 10.00      A   
ATOM   2491  HZ2 LYS A 265       0.873  27.531  16.565  1.00 10.00      A   
ATOM   2492  HZ3 LYS A 265       0.105  28.530  17.697  1.00 10.00      A   
ATOM   2493  C   LYS A 265      -2.465  21.663  14.289  1.00 10.00      A   
ATOM   2494  O   LYS A 265      -2.821  20.779  15.065  1.00 10.00      A   
ATOM   2495  N   GLU A 266      -2.694  21.605  12.984  1.00 10.00      A   
ATOM   2496  HN  GLU A 266      -2.366  22.326  12.407  1.00 10.00      A   
ATOM   2497  CA  GLU A 266      -3.421  20.489  12.392  1.00 10.00      A   
ATOM   2498  CB  GLU A 266      -4.210  20.943  11.163  1.00 10.00      A   
ATOM   2499  CG  GLU A 266      -5.299  21.959  11.471  1.00 10.00      A   
ATOM   2500  CD  GLU A 266      -6.327  21.443  12.463  1.00 10.00      A   
ATOM   2501  OE1 GLU A 266      -6.994  22.270  13.117  1.00 10.00      A   
ATOM   2502  OE2 GLU A 266      -6.471  20.208  12.596  1.00 10.00      A   
ATOM   2503  C   GLU A 266      -2.513  19.306  12.058  1.00 10.00      A   
ATOM   2504  O   GLU A 266      -2.984  18.271  11.596  1.00 10.00      A   
ATOM   2505  N   LEU A 267      -1.215  19.461  12.303  1.00 10.00      A   
ATOM   2506  HN  LEU A 267      -0.896  20.310  12.671  1.00 10.00      A   
ATOM   2507  CA  LEU A 267      -0.256  18.395  12.035  1.00 10.00      A   
ATOM   2508  CB  LEU A 267       1.177  18.896  12.224  1.00 10.00      A   
ATOM   2509  CG  LEU A 267       1.766  19.729  11.088  1.00 10.00      A   
ATOM   2510  CD1 LEU A 267       3.183  20.155  11.428  1.00 10.00      A   
ATOM   2511  CD2 LEU A 267       1.739  18.948   9.783  1.00 10.00      A   
ATOM   2512  C   LEU A 267      -0.510  17.191  12.938  1.00 10.00      A   
ATOM   2513  O   LEU A 267      -0.400  17.293  14.161  1.00 10.00      A   
ATOM   2514  N   ARG A 268      -0.864  16.061  12.331  1.00 10.00      A   
ATOM   2515  HN  ARG A 268      -0.954  16.055  11.350  1.00 10.00      A   
ATOM   2516  CA  ARG A 268      -1.135  14.835  13.080  1.00 10.00      A   
ATOM   2517  CB  ARG A 268      -2.601  14.412  12.928  1.00 10.00      A   
ATOM   2518  CG  ARG A 268      -3.606  15.551  12.892  1.00 10.00      A   
ATOM   2519  CD  ARG A 268      -3.770  16.210  14.250  1.00 10.00      A   
ATOM   2520  NE  ARG A 268      -4.506  17.469  14.148  1.00 10.00      A   
ATOM   2521  HE  ARG A 268      -4.697  17.802  13.241  1.00 10.00      A   
ATOM   2522  CZ  ARG A 268      -4.923  18.181  15.193  1.00 10.00      A   
ATOM   2523  NH1 ARG A 268      -4.681  17.765  16.429  1.00 10.00      A   
ATOM   2524 HH11 ARG A 268      -4.170  16.869  16.590  1.00 10.00      A   
ATOM   2525 HH12 ARG A 268      -5.005  18.329  17.247  1.00 10.00      A   
ATOM   2526  NH2 ARG A 268      -5.597  19.302  14.995  1.00 10.00      A   
ATOM   2527 HH21 ARG A 268      -5.927  19.869  15.804  1.00 10.00      A   
ATOM   2528 HH22 ARG A 268      -5.808  19.624  14.016  1.00 10.00      A   
ATOM   2529  C   ARG A 268      -0.242  13.690  12.608  1.00 10.00      A   
ATOM   2530  O   ARG A 268      -0.131  12.661  13.282  1.00 10.00      A   
ATOM   2531  N   CYS A 269       0.393  13.868  11.454  1.00 10.00      A   
ATOM   2532  HN  CYS A 269       0.283  14.715  10.969  1.00 10.00      A   
ATOM   2533  CA  CYS A 269       1.263  12.840  10.896  1.00 10.00      A   
ATOM   2534  CB  CYS A 269       0.509  12.035   9.833  1.00 10.00      A   
ATOM   2535  SG  CYS A 269       1.425  10.644   9.129  1.00 10.00      A   
ATOM   2536  HG  CYS A 269       0.536   9.746   8.723  1.00 10.00      A   
ATOM   2537  C   CYS A 269       2.524  13.453  10.298  1.00 10.00      A   
ATOM   2538  O   CYS A 269       2.457  14.449   9.574  1.00 10.00      A   
ATOM   2539  N   LEU A 270       3.672  12.858  10.614  1.00 10.00      A   
ATOM   2540  HN  LEU A 270       3.658  12.070  11.202  1.00 10.00      A   
ATOM   2541  CA  LEU A 270       4.955  13.332  10.110  1.00 10.00      A   
ATOM   2542  CB  LEU A 270       5.770  13.974  11.238  1.00 10.00      A   
ATOM   2543  CG  LEU A 270       5.227  15.283  11.812  1.00 10.00      A   
ATOM   2544  CD1 LEU A 270       6.100  15.763  12.959  1.00 10.00      A   
ATOM   2545  CD2 LEU A 270       5.130  16.347  10.730  1.00 10.00      A   
ATOM   2546  C   LEU A 270       5.745  12.179   9.502  1.00 10.00      A   
ATOM   2547  O   LEU A 270       5.874  11.117  10.114  1.00 10.00      A   
ATOM   2548  N   SER A 271       6.259  12.383   8.298  1.00 10.00      A   
ATOM   2549  HN  SER A 271       6.104  13.241   7.847  1.00 10.00      A   
ATOM   2550  CA  SER A 271       7.043  11.363   7.618  1.00 10.00      A   
ATOM   2551  CB  SER A 271       6.187  10.649   6.569  1.00 10.00      A   
ATOM   2552  OG  SER A 271       5.467  11.578   5.777  1.00 10.00      A   
ATOM   2553  HG  SER A 271       5.857  11.611   4.896  1.00 10.00      A   
ATOM   2554  C   SER A 271       8.280  11.976   6.970  1.00 10.00      A   
ATOM   2555  O   SER A 271       8.403  13.201   6.890  1.00 10.00      A   
ATOM   2556  N   GLY A 272       9.196  11.128   6.514  1.00 10.00      A   
ATOM   2557  HN  GLY A 272       9.057  10.163   6.621  1.00 10.00      A   
ATOM   2558  CA  GLY A 272      10.406  11.615   5.880  1.00 10.00      A   
ATOM   2559  C   GLY A 272      11.579  11.612   6.837  1.00 10.00      A   
ATOM   2560  O   GLY A 272      12.023  10.549   7.273  1.00 10.00      A   
ATOM   2561  N   PHE A 273      12.070  12.804   7.173  1.00 10.00      A   
ATOM   2562  HN  PHE A 273      11.663  13.611   6.783  1.00 10.00      A   
ATOM   2563  CA  PHE A 273      13.193  12.957   8.100  1.00 10.00      A   
ATOM   2564  CB  PHE A 273      12.852  12.385   9.485  1.00 10.00      A   
ATOM   2565  CG  PHE A 273      11.790  13.144  10.236  1.00 10.00      A   
ATOM   2566  CD1 PHE A 273      10.453  13.023   9.887  1.00 10.00      A   
ATOM   2567  CD2 PHE A 273      12.127  13.971  11.294  1.00 10.00      A   
ATOM   2568  CE1 PHE A 273       9.474  13.714  10.578  1.00 10.00      A   
ATOM   2569  CE2 PHE A 273      11.153  14.665  11.990  1.00 10.00      A   
ATOM   2570  CZ  PHE A 273       9.825  14.535  11.630  1.00 10.00      A   
ATOM   2571  C   PHE A 273      14.465  12.315   7.550  1.00 10.00      A   
ATOM   2572  O   PHE A 273      15.195  11.630   8.273  1.00 10.00      A   
ATOM   2573  N   TRP A 274      14.737  12.560   6.275  1.00 10.00      A   
ATOM   2574  HN  TRP A 274      14.140  13.141   5.758  1.00 10.00      A   
ATOM   2575  CA  TRP A 274      15.915  12.001   5.627  1.00 10.00      A   
ATOM   2576  CB  TRP A 274      15.831  12.151   4.107  1.00 10.00      A   
ATOM   2577  CG  TRP A 274      14.935  11.140   3.452  1.00 10.00      A   
ATOM   2578  CD1 TRP A 274      15.177   9.806   3.314  1.00 10.00      A   
ATOM   2579  CD2 TRP A 274      13.659  11.380   2.843  1.00 10.00      A   
ATOM   2580  NE1 TRP A 274      14.132   9.199   2.666  1.00 10.00      A   
ATOM   2581  HE1 TRP A 274      14.072   8.243   2.453  1.00 10.00      A   
ATOM   2582  CE2 TRP A 274      13.186  10.143   2.365  1.00 10.00      A   
ATOM   2583  CE3 TRP A 274      12.869  12.518   2.660  1.00 10.00      A   
ATOM   2584  CZ2 TRP A 274      11.961  10.012   1.715  1.00 10.00      A   
ATOM   2585  CZ3 TRP A 274      11.653  12.387   2.015  1.00 10.00      A   
ATOM   2586  CH2 TRP A 274      11.210  11.144   1.551  1.00 10.00      A   
ATOM   2587  C   TRP A 274      17.195  12.635   6.168  1.00 10.00      A   
ATOM   2588  O   TRP A 274      17.380  13.857   6.090  1.00 10.00      A   
ATOM   2589  N   ASP A 275      18.070  11.784   6.710  1.00 10.00      A   
ATOM   2590  HN  ASP A 275      17.851  10.828   6.715  1.00 10.00      A   
ATOM   2591  CA  ASP A 275      19.342  12.210   7.299  1.00 10.00      A   
ATOM   2592  CB  ASP A 275      20.321  12.735   6.243  1.00 10.00      A   
ATOM   2593  CG  ASP A 275      21.734  12.207   6.441  1.00 10.00      A   
ATOM   2594  OD1 ASP A 275      22.427  12.651   7.386  1.00 10.00      A   
ATOM   2595  OD2 ASP A 275      22.168  11.343   5.644  1.00 10.00      A   
ATOM   2596  C   ASP A 275      19.106  13.242   8.395  1.00 10.00      A   
ATOM   2597  O   ASP A 275      19.811  14.247   8.490  1.00 10.00      A   
ATOM   2598  N   ALA A 276      18.096  12.979   9.215  1.00 10.00      A   
ATOM   2599  HN  ALA A 276      17.574  12.163   9.072  1.00 10.00      A   
ATOM   2600  CA  ALA A 276      17.729  13.867  10.307  1.00 10.00      A   
ATOM   2601  CB  ALA A 276      16.496  13.340  11.022  1.00 10.00      A   
ATOM   2602  C   ALA A 276      18.874  14.065  11.294  1.00 10.00      A   
ATOM   2603  O   ALA A 276      19.416  13.103  11.846  1.00 10.00      A   
ATOM   2604  N   VAL A 277      19.237  15.319  11.502  1.00 10.00      A   
ATOM   2605  HN  VAL A 277      18.766  16.035  11.022  1.00 10.00      A   
ATOM   2606  CA  VAL A 277      20.304  15.670  12.424  1.00 10.00      A   
ATOM   2607  CB  VAL A 277      20.999  16.980  11.985  1.00 10.00      A   
ATOM   2608  CG1 VAL A 277      22.024  17.437  13.014  1.00 10.00      A   
ATOM   2609  CG2 VAL A 277      21.655  16.804  10.623  1.00 10.00      A   
ATOM   2610  C   VAL A 277      19.729  15.837  13.830  1.00 10.00      A   
ATOM   2611  O   VAL A 277      18.745  16.555  14.015  1.00 10.00      A   
ATOM   2612  N   PRO A 278      20.327  15.171  14.839  1.00 10.00      A   
ATOM   2613  CA  PRO A 278      19.869  15.239  16.237  1.00 10.00      A   
ATOM   2614  CB  PRO A 278      21.012  14.577  17.009  1.00 10.00      A   
ATOM   2615  CG  PRO A 278      21.609  13.621  16.037  1.00 10.00      A   
ATOM   2616  CD  PRO A 278      21.498  14.282  14.690  1.00 10.00      A   
ATOM   2617  C   PRO A 278      19.650  16.670  16.731  1.00 10.00      A   
ATOM   2618  O   PRO A 278      18.721  16.938  17.488  1.00 10.00      A   
ATOM   2619  N   ALA A 279      20.486  17.591  16.275  1.00 10.00      A   
ATOM   2620  HN  ALA A 279      21.196  17.322  15.656  1.00 10.00      A   
ATOM   2621  CA  ALA A 279      20.385  18.990  16.680  1.00 10.00      A   
ATOM   2622  CB  ALA A 279      21.608  19.760  16.212  1.00 10.00      A   
ATOM   2623  C   ALA A 279      19.103  19.660  16.174  1.00 10.00      A   
ATOM   2624  O   ALA A 279      18.751  20.755  16.611  1.00 10.00      A   
ATOM   2625  N   TYR A 280      18.405  18.999  15.262  1.00 10.00      A   
ATOM   2626  HN  TYR A 280      18.723  18.120  14.963  1.00 10.00      A   
ATOM   2627  CA  TYR A 280      17.172  19.539  14.701  1.00 10.00      A   
ATOM   2628  CB  TYR A 280      17.328  19.818  13.207  1.00 10.00      A   
ATOM   2629  CG  TYR A 280      18.072  21.099  12.925  1.00 10.00      A   
ATOM   2630  CD1 TYR A 280      19.458  21.111  12.824  1.00 10.00      A   
ATOM   2631  CD2 TYR A 280      17.393  22.297  12.775  1.00 10.00      A   
ATOM   2632  CE1 TYR A 280      20.145  22.281  12.581  1.00 10.00      A   
ATOM   2633  CE2 TYR A 280      18.072  23.473  12.529  1.00 10.00      A   
ATOM   2634  CZ  TYR A 280      19.445  23.459  12.435  1.00 10.00      A   
ATOM   2635  OH  TYR A 280      20.124  24.632  12.198  1.00 10.00      A   
ATOM   2636  HH  TYR A 280      19.773  25.328  12.772  1.00 10.00      A   
ATOM   2637  C   TYR A 280      15.982  18.625  14.964  1.00 10.00      A   
ATOM   2638  O   TYR A 280      14.921  18.784  14.367  1.00 10.00      A   
ATOM   2639  N   LEU A 281      16.163  17.670  15.862  1.00 10.00      A   
ATOM   2640  HN  LEU A 281      17.034  17.585  16.301  1.00 10.00      A   
ATOM   2641  CA  LEU A 281      15.093  16.739  16.215  1.00 10.00      A   
ATOM   2642  CB  LEU A 281      15.645  15.448  16.830  1.00 10.00      A   
ATOM   2643  CG  LEU A 281      16.328  14.478  15.867  1.00 10.00      A   
ATOM   2644  CD1 LEU A 281      16.845  13.258  16.613  1.00 10.00      A   
ATOM   2645  CD2 LEU A 281      15.376  14.066  14.756  1.00 10.00      A   
ATOM   2646  C   LEU A 281      14.040  17.372  17.137  1.00 10.00      A   
ATOM   2647  O   LEU A 281      12.844  17.277  16.858  1.00 10.00      A   
ATOM   2648  N   PRO A 282      14.453  18.045  18.238  1.00 10.00      A   
ATOM   2649  CA  PRO A 282      13.515  18.674  19.188  1.00 10.00      A   
ATOM   2650  CB  PRO A 282      14.427  19.247  20.279  1.00 10.00      A   
ATOM   2651  CG  PRO A 282      15.697  18.487  20.144  1.00 10.00      A   
ATOM   2652  CD  PRO A 282      15.849  18.225  18.678  1.00 10.00      A   
ATOM   2653  C   PRO A 282      12.656  19.788  18.578  1.00 10.00      A   
ATOM   2654  O   PRO A 282      11.860  20.417  19.279  1.00 10.00      A   
ATOM   2655  N   ALA A 283      12.800  20.018  17.279  1.00 10.00      A   
ATOM   2656  HN  ALA A 283      13.433  19.473  16.763  1.00 10.00      A   
ATOM   2657  CA  ALA A 283      12.032  21.052  16.602  1.00 10.00      A   
ATOM   2658  CB  ALA A 283      12.648  21.374  15.253  1.00 10.00      A   
ATOM   2659  C   ALA A 283      10.572  20.638  16.444  1.00 10.00      A   
ATOM   2660  O   ALA A 283       9.693  21.482  16.294  1.00 10.00      A   
ATOM   2661  N   VAL A 284      10.316  19.336  16.501  1.00 10.00      A   
ATOM   2662  HN  VAL A 284      11.057  18.707  16.640  1.00 10.00      A   
ATOM   2663  CA  VAL A 284       8.957  18.821  16.363  1.00 10.00      A   
ATOM   2664  CB  VAL A 284       8.901  17.556  15.478  1.00 10.00      A   
ATOM   2665  CG1 VAL A 284       9.334  17.876  14.053  1.00 10.00      A   
ATOM   2666  CG2 VAL A 284       9.756  16.440  16.065  1.00 10.00      A   
ATOM   2667  C   VAL A 284       8.334  18.512  17.723  1.00 10.00      A   
ATOM   2668  O   VAL A 284       7.301  17.845  17.803  1.00 10.00      A   
ATOM   2669  N   TYR A 285       8.957  19.018  18.789  1.00 10.00      A   
ATOM   2670  HN  TYR A 285       9.764  19.562  18.654  1.00 10.00      A   
ATOM   2671  CA  TYR A 285       8.474  18.790  20.154  1.00 10.00      A   
ATOM   2672  CB  TYR A 285       9.445  19.383  21.185  1.00 10.00      A   
ATOM   2673  CG  TYR A 285      10.564  18.453  21.618  1.00 10.00      A   
ATOM   2674  CD1 TYR A 285      10.665  17.163  21.108  1.00 10.00      A   
ATOM   2675  CD2 TYR A 285      11.516  18.865  22.542  1.00 10.00      A   
ATOM   2676  CE1 TYR A 285      11.680  16.313  21.506  1.00 10.00      A   
ATOM   2677  CE2 TYR A 285      12.533  18.021  22.945  1.00 10.00      A   
ATOM   2678  CZ  TYR A 285      12.611  16.748  22.425  1.00 10.00      A   
ATOM   2679  OH  TYR A 285      13.627  15.908  22.824  1.00 10.00      A   
ATOM   2680  HH  TYR A 285      13.725  15.962  23.781  1.00 10.00      A   
ATOM   2681  C   TYR A 285       7.073  19.361  20.371  1.00 10.00      A   
ATOM   2682  O   TYR A 285       6.321  18.889  21.222  1.00 10.00      A   
ATOM   2683  N   SER A 286       6.723  20.370  19.599  1.00 10.00      A   
ATOM   2684  HN  SER A 286       7.356  20.707  18.931  1.00 10.00      A   
ATOM   2685  CA  SER A 286       5.424  21.005  19.723  1.00 10.00      A   
ATOM   2686  CB  SER A 286       5.547  22.474  19.331  1.00 10.00      A   
ATOM   2687  OG  SER A 286       6.779  22.707  18.662  1.00 10.00      A   
ATOM   2688  HG  SER A 286       7.319  23.304  19.190  1.00 10.00      A   
ATOM   2689  C   SER A 286       4.367  20.319  18.860  1.00 10.00      A   
ATOM   2690  O   SER A 286       3.206  20.723  18.860  1.00 10.00      A   
ATOM   2691  N   VAL A 287       4.766  19.285  18.126  1.00 10.00      A   
ATOM   2692  HN  VAL A 287       5.703  18.995  18.174  1.00 10.00      A   
ATOM   2693  CA  VAL A 287       3.840  18.574  17.247  1.00 10.00      A   
ATOM   2694  CB  VAL A 287       4.402  18.444  15.809  1.00 10.00      A   
ATOM   2695  CG1 VAL A 287       3.359  17.862  14.869  1.00 10.00      A   
ATOM   2696  CG2 VAL A 287       4.898  19.786  15.289  1.00 10.00      A   
ATOM   2697  C   VAL A 287       3.496  17.183  17.780  1.00 10.00      A   
ATOM   2698  O   VAL A 287       2.375  16.702  17.604  1.00 10.00      A   
ATOM   2699  N   CYS A 288       4.448  16.550  18.461  1.00 10.00      A   
ATOM   2700  HN  CYS A 288       5.310  16.996  18.611  1.00 10.00      A   
ATOM   2701  CA  CYS A 288       4.251  15.199  18.990  1.00 10.00      A   
ATOM   2702  CB  CYS A 288       5.542  14.643  19.582  1.00 10.00      A   
ATOM   2703  SG  CYS A 288       6.651  15.880  20.287  1.00 10.00      A   
ATOM   2704  HG  CYS A 288       7.896  15.483  20.048  1.00 10.00      A   
ATOM   2705  C   CYS A 288       3.091  15.083  19.981  1.00 10.00      A   
ATOM   2706  O   CYS A 288       2.613  13.981  20.259  1.00 10.00      A   
ATOM   2707  N   SER A 289       2.624  16.213  20.495  1.00 10.00      A   
ATOM   2708  HN  SER A 289       3.031  17.064  20.233  1.00 10.00      A   
ATOM   2709  CA  SER A 289       1.520  16.222  21.445  1.00 10.00      A   
ATOM   2710  CB  SER A 289       1.308  17.639  21.969  1.00 10.00      A   
ATOM   2711  OG  SER A 289       2.387  18.474  21.588  1.00 10.00      A   
ATOM   2712  HG  SER A 289       3.141  18.308  22.168  1.00 10.00      A   
ATOM   2713  C   SER A 289       0.232  15.707  20.806  1.00 10.00      A   
ATOM   2714  O   SER A 289      -0.691  15.286  21.504  1.00 10.00      A   
ATOM   2715  N   ARG A 290       0.175  15.740  19.478  1.00 10.00      A   
ATOM   2716  HN  ARG A 290       0.943  16.087  18.970  1.00 10.00      A   
ATOM   2717  CA  ARG A 290      -1.002  15.281  18.758  1.00 10.00      A   
ATOM   2718  CB  ARG A 290      -1.774  16.483  18.209  1.00 10.00      A   
ATOM   2719  CG  ARG A 290      -0.958  17.366  17.282  1.00 10.00      A   
ATOM   2720  CD  ARG A 290      -1.327  18.830  17.439  1.00 10.00      A   
ATOM   2721  NE  ARG A 290      -0.487  19.685  16.602  1.00 10.00      A   
ATOM   2722  HE  ARG A 290      -0.507  19.519  15.634  1.00 10.00      A   
ATOM   2723  CZ  ARG A 290       0.286  20.667  17.073  1.00 10.00      A   
ATOM   2724  NH1 ARG A 290       0.328  20.924  18.373  1.00 10.00      A   
ATOM   2725 HH11 ARG A 290       0.937  21.690  18.737  1.00 10.00      A   
ATOM   2726 HH12 ARG A 290      -0.244  20.365  19.037  1.00 10.00      A   
ATOM   2727  NH2 ARG A 290       1.030  21.391  16.241  1.00 10.00      A   
ATOM   2728 HH21 ARG A 290       1.636  22.160  16.615  1.00 10.00      A   
ATOM   2729 HH22 ARG A 290       1.014  21.200  15.216  1.00 10.00      A   
ATOM   2730  C   ARG A 290      -0.619  14.339  17.621  1.00 10.00      A   
ATOM   2731  O   ARG A 290      -1.416  14.079  16.721  1.00 10.00      A   
ATOM   2732  N   LEU A 291       0.602  13.820  17.671  1.00 10.00      A   
ATOM   2733  HN  LEU A 291       1.188  14.042  18.424  1.00 10.00      A   
ATOM   2734  CA  LEU A 291       1.085  12.913  16.639  1.00 10.00      A   
ATOM   2735  CB  LEU A 291       2.613  12.853  16.636  1.00 10.00      A   
ATOM   2736  CG  LEU A 291       3.335  13.933  15.831  1.00 10.00      A   
ATOM   2737  CD1 LEU A 291       4.836  13.702  15.869  1.00 10.00      A   
ATOM   2738  CD2 LEU A 291       2.833  13.958  14.396  1.00 10.00      A   
ATOM   2739  C   LEU A 291       0.514  11.517  16.828  1.00 10.00      A   
ATOM   2740  O   LEU A 291       0.861  10.823  17.782  1.00 10.00      A   
ATOM   2741  N   THR A 292      -0.376  11.122  15.932  1.00 10.00      A   
ATOM   2742  HN  THR A 292      -0.648  11.740  15.215  1.00 10.00      A   
ATOM   2743  CA  THR A 292      -0.980   9.803  15.990  1.00 10.00      A   
ATOM   2744  CB  THR A 292      -2.429   9.845  15.487  1.00 10.00      A   
ATOM   2745  OG1 THR A 292      -2.602  10.993  14.640  1.00 10.00      A   
ATOM   2746  HG1 THR A 292      -3.455  10.930  14.194  1.00 10.00      A   
ATOM   2747  CG2 THR A 292      -3.399   9.922  16.654  1.00 10.00      A   
ATOM   2748  C   THR A 292      -0.190   8.830  15.128  1.00 10.00      A   
ATOM   2749  O   THR A 292      -0.149   7.628  15.394  1.00 10.00      A   
ATOM   2750  N   THR A 293       0.444   9.361  14.095  1.00 10.00      A   
ATOM   2751  HN  THR A 293       0.387  10.332  13.946  1.00 10.00      A   
ATOM   2752  CA  THR A 293       1.233   8.556  13.180  1.00 10.00      A   
ATOM   2753  CB  THR A 293       0.507   8.402  11.827  1.00 10.00      A   
ATOM   2754  OG1 THR A 293      -0.877   8.083  12.057  1.00 10.00      A   
ATOM   2755  HG1 THR A 293      -0.966   7.637  12.906  1.00 10.00      A   
ATOM   2756  CG2 THR A 293       1.142   7.297  10.996  1.00 10.00      A   
ATOM   2757  C   THR A 293       2.603   9.199  12.968  1.00 10.00      A   
ATOM   2758  O   THR A 293       2.699  10.366  12.583  1.00 10.00      A   
ATOM   2759  N   LEU A 294       3.658   8.444  13.245  1.00 10.00      A   
ATOM   2760  HN  LEU A 294       3.522   7.521  13.554  1.00 10.00      A   
ATOM   2761  CA  LEU A 294       5.013   8.952  13.096  1.00 10.00      A   
ATOM   2762  CB  LEU A 294       5.638   9.206  14.474  1.00 10.00      A   
ATOM   2763  CG  LEU A 294       6.971   9.960  14.499  1.00 10.00      A   
ATOM   2764  CD1 LEU A 294       6.856  11.290  13.769  1.00 10.00      A   
ATOM   2765  CD2 LEU A 294       7.435  10.170  15.933  1.00 10.00      A   
ATOM   2766  C   LEU A 294       5.873   7.985  12.291  1.00 10.00      A   
ATOM   2767  O   LEU A 294       5.880   6.777  12.547  1.00 10.00      A   
ATOM   2768  N   ASN A 295       6.580   8.518  11.307  1.00 10.00      A   
ATOM   2769  HN  ASN A 295       6.505   9.486  11.133  1.00 10.00      A   
ATOM   2770  CA  ASN A 295       7.452   7.712  10.463  1.00 10.00      A   
ATOM   2771  CB  ASN A 295       6.979   7.775   9.007  1.00 10.00      A   
ATOM   2772  CG  ASN A 295       7.601   6.714   8.114  1.00 10.00      A   
ATOM   2773  OD1 ASN A 295       8.704   6.226   8.370  1.00 10.00      A   
ATOM   2774  ND2 ASN A 295       6.896   6.351   7.057  1.00 10.00      A   
ATOM   2775 HD21 ASN A 295       6.022   6.780   6.911  1.00 10.00      A   
ATOM   2776 HD22 ASN A 295       7.273   5.676   6.458  1.00 10.00      A   
ATOM   2777  C   ASN A 295       8.889   8.210  10.559  1.00 10.00      A   
ATOM   2778  O   ASN A 295       9.256   9.204   9.934  1.00 10.00      A   
ATOM   2779  N   LEU A 296       9.697   7.516  11.347  1.00 10.00      A   
ATOM   2780  HN  LEU A 296       9.346   6.719  11.810  1.00 10.00      A   
ATOM   2781  CA  LEU A 296      11.094   7.885  11.539  1.00 10.00      A   
ATOM   2782  CB  LEU A 296      11.368   8.157  13.020  1.00 10.00      A   
ATOM   2783  CG  LEU A 296      10.583   9.301  13.668  1.00 10.00      A   
ATOM   2784  CD1 LEU A 296      10.886   9.373  15.155  1.00 10.00      A   
ATOM   2785  CD2 LEU A 296      10.910  10.627  12.996  1.00 10.00      A   
ATOM   2786  C   LEU A 296      12.005   6.767  11.046  1.00 10.00      A   
ATOM   2787  O   LEU A 296      13.163   6.664  11.456  1.00 10.00      A   
ATOM   2788  N   SER A 297      11.481   5.946  10.144  1.00 10.00      A   
ATOM   2789  HN  SER A 297      10.558   6.094   9.849  1.00 10.00      A   
ATOM   2790  CA  SER A 297      12.226   4.818   9.591  1.00 10.00      A   
ATOM   2791  CB  SER A 297      11.274   3.898   8.824  1.00 10.00      A   
ATOM   2792  OG  SER A 297       9.976   3.930   9.392  1.00 10.00      A   
ATOM   2793  HG  SER A 297       9.436   4.575   8.919  1.00 10.00      A   
ATOM   2794  C   SER A 297      13.365   5.268   8.674  1.00 10.00      A   
ATOM   2795  O   SER A 297      14.163   4.451   8.213  1.00 10.00      A   
ATOM   2796  N   TYR A 298      13.437   6.563   8.409  1.00 10.00      A   
ATOM   2797  HN  TYR A 298      12.778   7.170   8.804  1.00 10.00      A   
ATOM   2798  CA  TYR A 298      14.477   7.106   7.546  1.00 10.00      A   
ATOM   2799  CB  TYR A 298      13.853   7.919   6.410  1.00 10.00      A   
ATOM   2800  CG  TYR A 298      12.630   7.267   5.801  1.00 10.00      A   
ATOM   2801  CD1 TYR A 298      11.352   7.711   6.122  1.00 10.00      A   
ATOM   2802  CD2 TYR A 298      12.750   6.205   4.915  1.00 10.00      A   
ATOM   2803  CE1 TYR A 298      10.230   7.117   5.580  1.00 10.00      A   
ATOM   2804  CE2 TYR A 298      11.629   5.606   4.364  1.00 10.00      A   
ATOM   2805  CZ  TYR A 298      10.373   6.065   4.701  1.00 10.00      A   
ATOM   2806  OH  TYR A 298       9.253   5.470   4.160  1.00 10.00      A   
ATOM   2807  HH  TYR A 298       9.452   4.551   3.934  1.00 10.00      A   
ATOM   2808  C   TYR A 298      15.437   7.978   8.346  1.00 10.00      A   
ATOM   2809  O   TYR A 298      16.385   8.541   7.799  1.00 10.00      A   
ATOM   2810  N   ALA A 299      15.195   8.069   9.648  1.00 10.00      A   
ATOM   2811  HN  ALA A 299      14.444   7.567  10.028  1.00 10.00      A   
ATOM   2812  CA  ALA A 299      16.024   8.879  10.530  1.00 10.00      A   
ATOM   2813  CB  ALA A 299      15.161   9.620  11.540  1.00 10.00      A   
ATOM   2814  C   ALA A 299      17.071   8.023  11.232  1.00 10.00      A   
ATOM   2815  O   ALA A 299      16.784   7.358  12.229  1.00 10.00      A   
ATOM   2816  N   THR A 300      18.281   8.034  10.699  1.00 10.00      A   
ATOM   2817  HN  THR A 300      18.447   8.575   9.898  1.00 10.00      A   
ATOM   2818  CA  THR A 300      19.376   7.262  11.256  1.00 10.00      A   
ATOM   2819  CB  THR A 300      20.466   7.050  10.191  1.00 10.00      A   
ATOM   2820  OG1 THR A 300      20.296   8.032   9.153  1.00 10.00      A   
ATOM   2821  HG1 THR A 300      21.138   8.177   8.704  1.00 10.00      A   
ATOM   2822  CG2 THR A 300      20.351   5.659   9.586  1.00 10.00      A   
ATOM   2823  C   THR A 300      19.972   7.942  12.492  1.00 10.00      A   
ATOM   2824  O   THR A 300      21.030   8.579  12.424  1.00 10.00      A   
ATOM   2825  N   VAL A 301      19.271   7.819  13.615  1.00 10.00      A   
ATOM   2826  HN  VAL A 301      18.427   7.314  13.594  1.00 10.00      A   
ATOM   2827  CA  VAL A 301      19.713   8.407  14.876  1.00 10.00      A   
ATOM   2828  CB  VAL A 301      18.747   9.510  15.375  1.00 10.00      A   
ATOM   2829  CG1 VAL A 301      18.859  10.754  14.508  1.00 10.00      A   
ATOM   2830  CG2 VAL A 301      17.312   9.003  15.398  1.00 10.00      A   
ATOM   2831  C   VAL A 301      19.869   7.331  15.947  1.00 10.00      A   
ATOM   2832  O   VAL A 301      19.640   6.150  15.687  1.00 10.00      A   
ATOM   2833  N   GLN A 302      20.268   7.739  17.142  1.00 10.00      A   
ATOM   2834  HN  GLN A 302      20.443   8.693  17.287  1.00 10.00      A   
ATOM   2835  CA  GLN A 302      20.458   6.809  18.247  1.00 10.00      A   
ATOM   2836  CB  GLN A 302      21.617   7.259  19.136  1.00 10.00      A   
ATOM   2837  CG  GLN A 302      22.982   7.124  18.485  1.00 10.00      A   
ATOM   2838  CD  GLN A 302      23.339   5.682  18.181  1.00 10.00      A   
ATOM   2839  OE1 GLN A 302      23.887   4.977  19.025  1.00 10.00      A   
ATOM   2840  NE2 GLN A 302      23.048   5.237  16.970  1.00 10.00      A   
ATOM   2841 HE21 GLN A 302      22.620   5.853  16.338  1.00 10.00      A   
ATOM   2842 HE22 GLN A 302      23.279   4.305  16.750  1.00 10.00      A   
ATOM   2843  C   GLN A 302      19.190   6.641  19.079  1.00 10.00      A   
ATOM   2844  O   GLN A 302      18.221   7.386  18.914  1.00 10.00      A   
ATOM   2845  N   SER A 303      19.221   5.670  19.987  1.00 10.00      A   
ATOM   2846  HN  SER A 303      20.035   5.128  20.077  1.00 10.00      A   
ATOM   2847  CA  SER A 303      18.089   5.371  20.854  1.00 10.00      A   
ATOM   2848  CB  SER A 303      18.415   4.161  21.736  1.00 10.00      A   
ATOM   2849  OG  SER A 303      17.316   3.808  22.554  1.00 10.00      A   
ATOM   2850  HG  SER A 303      16.865   3.044  22.166  1.00 10.00      A   
ATOM   2851  C   SER A 303      17.705   6.562  21.727  1.00 10.00      A   
ATOM   2852  O   SER A 303      16.543   6.965  21.750  1.00 10.00      A   
ATOM   2853  N   TYR A 304      18.683   7.126  22.425  1.00 10.00      A   
ATOM   2854  HN  TYR A 304      19.595   6.770  22.342  1.00 10.00      A   
ATOM   2855  CA  TYR A 304      18.442   8.255  23.318  1.00 10.00      A   
ATOM   2856  CB  TYR A 304      19.746   8.718  23.970  1.00 10.00      A   
ATOM   2857  CG  TYR A 304      19.554   9.436  25.286  1.00 10.00      A   
ATOM   2858  CD1 TYR A 304      19.262   8.732  26.446  1.00 10.00      A   
ATOM   2859  CD2 TYR A 304      19.664  10.818  25.367  1.00 10.00      A   
ATOM   2860  CE1 TYR A 304      19.084   9.382  27.651  1.00 10.00      A   
ATOM   2861  CE2 TYR A 304      19.488  11.477  26.570  1.00 10.00      A   
ATOM   2862  CZ  TYR A 304      19.198  10.754  27.709  1.00 10.00      A   
ATOM   2863  OH  TYR A 304      19.020  11.405  28.912  1.00 10.00      A   
ATOM   2864  HH  TYR A 304      18.661  12.287  28.750  1.00 10.00      A   
ATOM   2865  C   TYR A 304      17.750   9.412  22.599  1.00 10.00      A   
ATOM   2866  O   TYR A 304      16.819  10.018  23.136  1.00 10.00      A   
ATOM   2867  N   ASP A 305      18.202   9.708  21.385  1.00 10.00      A   
ATOM   2868  HN  ASP A 305      18.954   9.195  21.020  1.00 10.00      A   
ATOM   2869  CA  ASP A 305      17.615  10.782  20.592  1.00 10.00      A   
ATOM   2870  CB  ASP A 305      18.384  11.004  19.288  1.00 10.00      A   
ATOM   2871  CG  ASP A 305      19.534  11.980  19.442  1.00 10.00      A   
ATOM   2872  OD1 ASP A 305      19.291  13.136  19.853  1.00 10.00      A   
ATOM   2873  OD2 ASP A 305      20.687  11.598  19.150  1.00 10.00      A   
ATOM   2874  C   ASP A 305      16.148  10.493  20.303  1.00 10.00      A   
ATOM   2875  O   ASP A 305      15.288  11.366  20.449  1.00 10.00      A   
ATOM   2876  N   LEU A 306      15.870   9.257  19.913  1.00 10.00      A   
ATOM   2877  HN  LEU A 306      16.603   8.608  19.823  1.00 10.00      A   
ATOM   2878  CA  LEU A 306      14.512   8.834  19.615  1.00 10.00      A   
ATOM   2879  CB  LEU A 306      14.512   7.430  18.999  1.00 10.00      A   
ATOM   2880  CG  LEU A 306      14.993   7.321  17.551  1.00 10.00      A   
ATOM   2881  CD1 LEU A 306      15.291   5.872  17.198  1.00 10.00      A   
ATOM   2882  CD2 LEU A 306      13.959   7.898  16.599  1.00 10.00      A   
ATOM   2883  C   LEU A 306      13.655   8.848  20.880  1.00 10.00      A   
ATOM   2884  O   LEU A 306      12.516   9.314  20.864  1.00 10.00      A   
ATOM   2885  N   VAL A 307      14.216   8.344  21.978  1.00 10.00      A   
ATOM   2886  HN  VAL A 307      15.132   7.986  21.921  1.00 10.00      A   
ATOM   2887  CA  VAL A 307      13.518   8.292  23.259  1.00 10.00      A   
ATOM   2888  CB  VAL A 307      14.408   7.676  24.369  1.00 10.00      A   
ATOM   2889  CG1 VAL A 307      13.786   7.864  25.747  1.00 10.00      A   
ATOM   2890  CG2 VAL A 307      14.660   6.199  24.101  1.00 10.00      A   
ATOM   2891  C   VAL A 307      13.050   9.685  23.681  1.00 10.00      A   
ATOM   2892  O   VAL A 307      11.915   9.857  24.129  1.00 10.00      A   
ATOM   2893  N   LYS A 308      13.924  10.678  23.510  1.00 10.00      A   
ATOM   2894  HN  LYS A 308      14.812  10.473  23.137  1.00 10.00      A   
ATOM   2895  CA  LYS A 308      13.607  12.059  23.867  1.00 10.00      A   
ATOM   2896  CB  LYS A 308      14.789  12.982  23.559  1.00 10.00      A   
ATOM   2897  CG  LYS A 308      15.962  12.856  24.521  1.00 10.00      A   
ATOM   2898  CD  LYS A 308      17.118  13.751  24.099  1.00 10.00      A   
ATOM   2899  CE  LYS A 308      17.766  13.250  22.819  1.00 10.00      A   
ATOM   2900  NZ  LYS A 308      18.681  14.251  22.214  1.00 10.00      A   
ATOM   2901  HZ1 LYS A 308      19.130  13.852  21.356  1.00 10.00      A   
ATOM   2902  HZ2 LYS A 308      19.422  14.520  22.889  1.00 10.00      A   
ATOM   2903  HZ3 LYS A 308      18.156  15.106  21.946  1.00 10.00      A   
ATOM   2904  C   LYS A 308      12.366  12.550  23.131  1.00 10.00      A   
ATOM   2905  O   LYS A 308      11.578  13.319  23.676  1.00 10.00      A   
ATOM   2906  N   LEU A 309      12.195  12.091  21.896  1.00 10.00      A   
ATOM   2907  HN  LEU A 309      12.856  11.467  21.522  1.00 10.00      A   
ATOM   2908  CA  LEU A 309      11.050  12.476  21.083  1.00 10.00      A   
ATOM   2909  CB  LEU A 309      11.359  12.235  19.600  1.00 10.00      A   
ATOM   2910  CG  LEU A 309      12.542  13.004  19.012  1.00 10.00      A   
ATOM   2911  CD1 LEU A 309      13.110  12.266  17.812  1.00 10.00      A   
ATOM   2912  CD2 LEU A 309      12.121  14.410  18.620  1.00 10.00      A   
ATOM   2913  C   LEU A 309       9.825  11.656  21.470  1.00 10.00      A   
ATOM   2914  O   LEU A 309       8.742  12.198  21.698  1.00 10.00      A   
ATOM   2915  N   LEU A 310      10.020  10.346  21.569  1.00 10.00      A   
ATOM   2916  HN  LEU A 310      10.926   9.991  21.411  1.00 10.00      A   
ATOM   2917  CA  LEU A 310       8.945   9.409  21.900  1.00 10.00      A   
ATOM   2918  CB  LEU A 310       9.458   7.967  21.866  1.00 10.00      A   
ATOM   2919  CG  LEU A 310       9.971   7.470  20.511  1.00 10.00      A   
ATOM   2920  CD1 LEU A 310      10.502   6.052  20.622  1.00 10.00      A   
ATOM   2921  CD2 LEU A 310       8.876   7.544  19.460  1.00 10.00      A   
ATOM   2922  C   LEU A 310       8.276   9.709  23.243  1.00 10.00      A   
ATOM   2923  O   LEU A 310       7.080   9.464  23.411  1.00 10.00      A   
ATOM   2924  N   CYS A 311       9.036  10.250  24.187  1.00 10.00      A   
ATOM   2925  HN  CYS A 311       9.982  10.430  23.997  1.00 10.00      A   
ATOM   2926  CA  CYS A 311       8.496  10.576  25.507  1.00 10.00      A   
ATOM   2927  CB  CYS A 311       9.616  10.935  26.486  1.00 10.00      A   
ATOM   2928  SG  CYS A 311      10.792   9.598  26.784  1.00 10.00      A   
ATOM   2929  HG  CYS A 311      11.432   9.360  25.646  1.00 10.00      A   
ATOM   2930  C   CYS A 311       7.476  11.710  25.435  1.00 10.00      A   
ATOM   2931  O   CYS A 311       6.728  11.946  26.383  1.00 10.00      A   
ATOM   2932  N   GLN A 312       7.443  12.406  24.305  1.00 10.00      A   
ATOM   2933  HN  GLN A 312       8.055  12.172  23.574  1.00 10.00      A   
ATOM   2934  CA  GLN A 312       6.517  13.511  24.124  1.00 10.00      A   
ATOM   2935  CB  GLN A 312       7.258  14.776  23.688  1.00 10.00      A   
ATOM   2936  CG  GLN A 312       8.322  15.229  24.676  1.00 10.00      A   
ATOM   2937  CD  GLN A 312       8.619  16.715  24.601  1.00 10.00      A   
ATOM   2938  OE1 GLN A 312       9.741  17.149  24.861  1.00 10.00      A   
ATOM   2939  NE2 GLN A 312       7.616  17.505  24.258  1.00 10.00      A   
ATOM   2940 HE21 GLN A 312       6.747  17.096  24.072  1.00 10.00      A   
ATOM   2941 HE22 GLN A 312       7.781  18.471  24.217  1.00 10.00      A   
ATOM   2942  C   GLN A 312       5.410  13.158  23.135  1.00 10.00      A   
ATOM   2943  O   GLN A 312       4.678  14.034  22.676  1.00 10.00      A   
ATOM   2944  N   CYS A 313       5.292  11.874  22.816  1.00 10.00      A   
ATOM   2945  HN  CYS A 313       5.909  11.223  23.217  1.00 10.00      A   
ATOM   2946  CA  CYS A 313       4.265  11.402  21.895  1.00 10.00      A   
ATOM   2947  CB  CYS A 313       4.904  10.630  20.735  1.00 10.00      A   
ATOM   2948  SG  CYS A 313       6.340  11.439  19.993  1.00 10.00      A   
ATOM   2949  HG  CYS A 313       7.157  11.802  20.972  1.00 10.00      A   
ATOM   2950  C   CYS A 313       3.276  10.499  22.636  1.00 10.00      A   
ATOM   2951  O   CYS A 313       3.433   9.282  22.647  1.00 10.00      A   
ATOM   2952  N   PRO A 314       2.252  11.083  23.284  1.00 10.00      A   
ATOM   2953  CA  PRO A 314       1.260  10.317  24.040  1.00 10.00      A   
ATOM   2954  CB  PRO A 314       0.779  11.338  25.068  1.00 10.00      A   
ATOM   2955  CG  PRO A 314       0.886  12.655  24.371  1.00 10.00      A   
ATOM   2956  CD  PRO A 314       1.992  12.533  23.354  1.00 10.00      A   
ATOM   2957  C   PRO A 314       0.082   9.834  23.191  1.00 10.00      A   
ATOM   2958  O   PRO A 314      -0.679   8.960  23.610  1.00 10.00      A   
ATOM   2959  N   LYS A 315      -0.070  10.401  22.002  1.00 10.00      A   
ATOM   2960  HN  LYS A 315       0.575  11.079  21.709  1.00 10.00      A   
ATOM   2961  CA  LYS A 315      -1.168  10.026  21.116  1.00 10.00      A   
ATOM   2962  CB  LYS A 315      -1.870  11.275  20.563  1.00 10.00      A   
ATOM   2963  CG  LYS A 315      -2.619  12.098  21.600  1.00 10.00      A   
ATOM   2964  CD  LYS A 315      -3.371  13.248  20.946  1.00 10.00      A   
ATOM   2965  CE  LYS A 315      -3.973  14.183  21.981  1.00 10.00      A   
ATOM   2966  NZ  LYS A 315      -5.135  13.573  22.679  1.00 10.00      A   
ATOM   2967  HZ1 LYS A 315      -4.827  12.750  23.233  1.00 10.00      A   
ATOM   2968  HZ2 LYS A 315      -5.848  13.259  21.986  1.00 10.00      A   
ATOM   2969  HZ3 LYS A 315      -5.573  14.264  23.319  1.00 10.00      A   
ATOM   2970  C   LYS A 315      -0.670   9.165  19.965  1.00 10.00      A   
ATOM   2971  O   LYS A 315      -1.371   8.966  18.976  1.00 10.00      A   
ATOM   2972  N   LEU A 316       0.537   8.641  20.109  1.00 10.00      A   
ATOM   2973  HN  LEU A 316       1.029   8.798  20.941  1.00 10.00      A   
ATOM   2974  CA  LEU A 316       1.136   7.819  19.069  1.00 10.00      A   
ATOM   2975  CB  LEU A 316       2.631   7.635  19.330  1.00 10.00      A   
ATOM   2976  CG  LEU A 316       3.519   7.460  18.094  1.00 10.00      A   
ATOM   2977  CD1 LEU A 316       3.199   8.516  17.049  1.00 10.00      A   
ATOM   2978  CD2 LEU A 316       4.985   7.540  18.488  1.00 10.00      A   
ATOM   2979  C   LEU A 316       0.434   6.469  18.952  1.00 10.00      A   
ATOM   2980  O   LEU A 316       0.588   5.598  19.808  1.00 10.00      A   
ATOM   2981  N   GLN A 317      -0.356   6.314  17.895  1.00 10.00      A   
ATOM   2982  HN  GLN A 317      -0.454   7.056  17.261  1.00 10.00      A   
ATOM   2983  CA  GLN A 317      -1.083   5.078  17.651  1.00 10.00      A   
ATOM   2984  CB  GLN A 317      -2.477   5.370  17.091  1.00 10.00      A   
ATOM   2985  CG  GLN A 317      -3.457   5.927  18.111  1.00 10.00      A   
ATOM   2986  CD  GLN A 317      -4.892   5.922  17.613  1.00 10.00      A   
ATOM   2987  OE1 GLN A 317      -5.153   6.113  16.425  1.00 10.00      A   
ATOM   2988  NE2 GLN A 317      -5.830   5.682  18.515  1.00 10.00      A   
ATOM   2989 HE21 GLN A 317      -5.549   5.521  19.451  1.00 10.00      A   
ATOM   2990 HE22 GLN A 317      -6.765   5.676  18.223  1.00 10.00      A   
ATOM   2991  C   GLN A 317      -0.312   4.176  16.691  1.00 10.00      A   
ATOM   2992  O   GLN A 317      -0.426   2.952  16.745  1.00 10.00      A   
ATOM   2993  N   ARG A 318       0.473   4.784  15.816  1.00 10.00      A   
ATOM   2994  HN  ARG A 318       0.525   5.765  15.819  1.00 10.00      A   
ATOM   2995  CA  ARG A 318       1.264   4.035  14.852  1.00 10.00      A   
ATOM   2996  CB  ARG A 318       0.611   4.075  13.467  1.00 10.00      A   
ATOM   2997  CG  ARG A 318       1.226   3.112  12.467  1.00 10.00      A   
ATOM   2998  CD  ARG A 318       0.787   3.415  11.041  1.00 10.00      A   
ATOM   2999  NE  ARG A 318      -0.654   3.234  10.841  1.00 10.00      A   
ATOM   3000  HE  ARG A 318      -1.256   3.805  11.372  1.00 10.00      A   
ATOM   3001  CZ  ARG A 318      -1.187   2.351   9.990  1.00 10.00      A   
ATOM   3002  NH1 ARG A 318      -0.402   1.560   9.267  1.00 10.00      A   
ATOM   3003 HH11 ARG A 318      -0.818   0.868   8.601  1.00 10.00      A   
ATOM   3004 HH12 ARG A 318       0.632   1.614   9.370  1.00 10.00      A   
ATOM   3005  NH2 ARG A 318      -2.504   2.258   9.862  1.00 10.00      A   
ATOM   3006 HH21 ARG A 318      -3.136   2.874  10.420  1.00 10.00      A   
ATOM   3007 HH22 ARG A 318      -2.914   1.562   9.201  1.00 10.00      A   
ATOM   3008  C   ARG A 318       2.669   4.603  14.775  1.00 10.00      A   
ATOM   3009  O   ARG A 318       2.856   5.776  14.433  1.00 10.00      A   
ATOM   3010  N   LEU A 319       3.651   3.777  15.094  1.00 10.00      A   
ATOM   3011  HN  LEU A 319       3.438   2.851  15.356  1.00 10.00      A   
ATOM   3012  CA  LEU A 319       5.036   4.209  15.061  1.00 10.00      A   
ATOM   3013  CB  LEU A 319       5.645   4.224  16.463  1.00 10.00      A   
ATOM   3014  CG  LEU A 319       7.123   4.616  16.543  1.00 10.00      A   
ATOM   3015  CD1 LEU A 319       7.324   6.070  16.147  1.00 10.00      A   
ATOM   3016  CD2 LEU A 319       7.676   4.349  17.932  1.00 10.00      A   
ATOM   3017  C   LEU A 319       5.886   3.352  14.135  1.00 10.00      A   
ATOM   3018  O   LEU A 319       5.903   2.123  14.232  1.00 10.00      A   
ATOM   3019  N   TRP A 320       6.577   4.017  13.228  1.00 10.00      A   
ATOM   3020  HN  TRP A 320       6.491   4.994  13.188  1.00 10.00      A   
ATOM   3021  CA  TRP A 320       7.466   3.357  12.288  1.00 10.00      A   
ATOM   3022  CB  TRP A 320       7.049   3.682  10.850  1.00 10.00      A   
ATOM   3023  CG  TRP A 320       5.863   2.911  10.345  1.00 10.00      A   
ATOM   3024  CD1 TRP A 320       4.856   2.360  11.085  1.00 10.00      A   
ATOM   3025  CD2 TRP A 320       5.566   2.610   8.978  1.00 10.00      A   
ATOM   3026  NE1 TRP A 320       3.952   1.738  10.260  1.00 10.00      A   
ATOM   3027  HE1 TRP A 320       3.136   1.261  10.557  1.00 10.00      A   
ATOM   3028  CE2 TRP A 320       4.365   1.877   8.960  1.00 10.00      A   
ATOM   3029  CE3 TRP A 320       6.199   2.896   7.765  1.00 10.00      A   
ATOM   3030  CZ2 TRP A 320       3.789   1.416   7.774  1.00 10.00      A   
ATOM   3031  CZ3 TRP A 320       5.629   2.440   6.592  1.00 10.00      A   
ATOM   3032  CH2 TRP A 320       4.433   1.713   6.603  1.00 10.00      A   
ATOM   3033  C   TRP A 320       8.876   3.874  12.539  1.00 10.00      A   
ATOM   3034  O   TRP A 320       9.146   5.062  12.343  1.00 10.00      A   
ATOM   3035  N   VAL A 321       9.763   3.002  12.991  1.00 10.00      A   
ATOM   3036  HN  VAL A 321       9.502   2.061  13.103  1.00 10.00      A   
ATOM   3037  CA  VAL A 321      11.133   3.401  13.289  1.00 10.00      A   
ATOM   3038  CB  VAL A 321      11.331   3.731  14.787  1.00 10.00      A   
ATOM   3039  CG1 VAL A 321      10.817   5.123  15.115  1.00 10.00      A   
ATOM   3040  CG2 VAL A 321      10.662   2.682  15.664  1.00 10.00      A   
ATOM   3041  C   VAL A 321      12.134   2.327  12.903  1.00 10.00      A   
ATOM   3042  O   VAL A 321      11.772   1.266  12.393  1.00 10.00      A   
ATOM   3043  N   LEU A 322      13.399   2.618  13.160  1.00 10.00      A   
ATOM   3044  HN  LEU A 322      13.611   3.484  13.567  1.00 10.00      A   
ATOM   3045  CA  LEU A 322      14.479   1.691  12.864  1.00 10.00      A   
ATOM   3046  CB  LEU A 322      15.715   2.449  12.370  1.00 10.00      A   
ATOM   3047  CG  LEU A 322      15.634   3.037  10.961  1.00 10.00      A   
ATOM   3048  CD1 LEU A 322      16.816   3.960  10.707  1.00 10.00      A   
ATOM   3049  CD2 LEU A 322      15.587   1.926   9.922  1.00 10.00      A   
ATOM   3050  C   LEU A 322      14.838   0.886  14.106  1.00 10.00      A   
ATOM   3051  O   LEU A 322      14.386   1.198  15.209  1.00 10.00      A   
ATOM   3052  N   ASP A 323      15.665  -0.136  13.922  1.00 10.00      A   
ATOM   3053  HN  ASP A 323      15.992  -0.328  13.014  1.00 10.00      A   
ATOM   3054  CA  ASP A 323      16.103  -0.991  15.020  1.00 10.00      A   
ATOM   3055  CB  ASP A 323      16.693  -2.312  14.503  1.00 10.00      A   
ATOM   3056  CG  ASP A 323      17.945  -2.152  13.660  1.00 10.00      A   
ATOM   3057  OD1 ASP A 323      18.107  -1.098  13.012  1.00 10.00      A   
ATOM   3058  OD2 ASP A 323      18.761  -3.099  13.619  1.00 10.00      A   
ATOM   3059  C   ASP A 323      17.088  -0.263  15.930  1.00 10.00      A   
ATOM   3060  O   ASP A 323      17.466  -0.768  16.984  1.00 10.00      A   
ATOM   3061  N   TYR A 324      17.462   0.949  15.524  1.00 10.00      A   
ATOM   3062  HN  TYR A 324      17.108   1.285  14.678  1.00 10.00      A   
ATOM   3063  CA  TYR A 324      18.388   1.788  16.286  1.00 10.00      A   
ATOM   3064  CB  TYR A 324      18.753   3.043  15.484  1.00 10.00      A   
ATOM   3065  CG  TYR A 324      19.882   2.862  14.492  1.00 10.00      A   
ATOM   3066  CD1 TYR A 324      19.916   3.592  13.311  1.00 10.00      A   
ATOM   3067  CD2 TYR A 324      20.918   1.975  14.740  1.00 10.00      A   
ATOM   3068  CE1 TYR A 324      20.948   3.442  12.406  1.00 10.00      A   
ATOM   3069  CE2 TYR A 324      21.954   1.815  13.840  1.00 10.00      A   
ATOM   3070  CZ  TYR A 324      21.966   2.550  12.675  1.00 10.00      A   
ATOM   3071  OH  TYR A 324      22.999   2.397  11.777  1.00 10.00      A   
ATOM   3072  HH  TYR A 324      23.390   3.264  11.597  1.00 10.00      A   
ATOM   3073  C   TYR A 324      17.789   2.201  17.633  1.00 10.00      A   
ATOM   3074  O   TYR A 324      18.487   2.726  18.501  1.00 10.00      A   
ATOM   3075  N   ILE A 325      16.489   1.964  17.794  1.00 10.00      A   
ATOM   3076  HN  ILE A 325      15.987   1.551  17.060  1.00 10.00      A   
ATOM   3077  CA  ILE A 325      15.790   2.304  19.030  1.00 10.00      A   
ATOM   3078  CB  ILE A 325      14.251   2.246  18.859  1.00 10.00      A   
ATOM   3079  CG1 ILE A 325      13.538   2.764  20.110  1.00 10.00      A   
ATOM   3080  CG2 ILE A 325      13.781   0.838  18.515  1.00 10.00      A   
ATOM   3081  CD1 ILE A 325      13.799   4.225  20.404  1.00 10.00      A   
ATOM   3082  C   ILE A 325      16.230   1.402  20.185  1.00 10.00      A   
ATOM   3083  O   ILE A 325      16.168   1.795  21.351  1.00 10.00      A   
ATOM   3084  N   GLU A 326      16.684   0.196  19.844  1.00 10.00      A   
ATOM   3085  HN  GLU A 326      16.710  -0.046  18.896  1.00 10.00      A   
ATOM   3086  CA  GLU A 326      17.154  -0.777  20.829  1.00 10.00      A   
ATOM   3087  CB  GLU A 326      18.407  -0.262  21.552  1.00 10.00      A   
ATOM   3088  CG  GLU A 326      19.533   0.162  20.616  1.00 10.00      A   
ATOM   3089  CD  GLU A 326      20.838   0.444  21.335  1.00 10.00      A   
ATOM   3090  OE1 GLU A 326      20.891   1.405  22.132  1.00 10.00      A   
ATOM   3091  OE2 GLU A 326      21.816  -0.298  21.111  1.00 10.00      A   
ATOM   3092  C   GLU A 326      16.061  -1.192  21.825  1.00 10.00      A   
ATOM   3093  O   GLU A 326      14.945  -0.665  21.809  1.00 10.00      A   
ATOM   3094  N   ASP A 327      16.393  -2.146  22.693  1.00 10.00      A   
ATOM   3095  HN  ASP A 327      17.295  -2.536  22.651  1.00 10.00      A   
ATOM   3096  CA  ASP A 327      15.450  -2.643  23.700  1.00 10.00      A   
ATOM   3097  CB  ASP A 327      16.023  -3.863  24.438  1.00 10.00      A   
ATOM   3098  CG  ASP A 327      16.202  -5.086  23.560  1.00 10.00      A   
ATOM   3099  OD1 ASP A 327      15.197  -5.638  23.073  1.00 10.00      A   
ATOM   3100  OD2 ASP A 327      17.356  -5.520  23.371  1.00 10.00      A   
ATOM   3101  C   ASP A 327      15.112  -1.557  24.714  1.00 10.00      A   
ATOM   3102  O   ASP A 327      13.978  -1.464  25.187  1.00 10.00      A   
ATOM   3103  N   ALA A 328      16.108  -0.739  25.042  1.00 10.00      A   
ATOM   3104  HN  ALA A 328      16.984  -0.871  24.620  1.00 10.00      A   
ATOM   3105  CA  ALA A 328      15.944   0.341  26.009  1.00 10.00      A   
ATOM   3106  CB  ALA A 328      17.257   1.080  26.217  1.00 10.00      A   
ATOM   3107  C   ALA A 328      14.839   1.309  25.596  1.00 10.00      A   
ATOM   3108  O   ALA A 328      13.982   1.659  26.406  1.00 10.00      A   
ATOM   3109  N   GLY A 329      14.861   1.729  24.335  1.00 10.00      A   
ATOM   3110  HN  GLY A 329      15.568   1.412  23.736  1.00 10.00      A   
ATOM   3111  CA  GLY A 329      13.858   2.652  23.838  1.00 10.00      A   
ATOM   3112  C   GLY A 329      12.467   2.056  23.867  1.00 10.00      A   
ATOM   3113  O   GLY A 329      11.504   2.717  24.268  1.00 10.00      A   
ATOM   3114  N   LEU A 330      12.373   0.796  23.460  1.00 10.00      A   
ATOM   3115  HN  LEU A 330      13.184   0.331  23.164  1.00 10.00      A   
ATOM   3116  CA  LEU A 330      11.103   0.087  23.426  1.00 10.00      A   
ATOM   3117  CB  LEU A 330      11.288  -1.305  22.821  1.00 10.00      A   
ATOM   3118  CG  LEU A 330      11.640  -1.347  21.332  1.00 10.00      A   
ATOM   3119  CD1 LEU A 330      12.309  -2.664  20.974  1.00 10.00      A   
ATOM   3120  CD2 LEU A 330      10.396  -1.135  20.485  1.00 10.00      A   
ATOM   3121  C   LEU A 330      10.476  -0.004  24.814  1.00 10.00      A   
ATOM   3122  O   LEU A 330       9.254   0.018  24.954  1.00 10.00      A   
ATOM   3123  N   GLU A 331      11.318  -0.096  25.839  1.00 10.00      A   
ATOM   3124  HN  GLU A 331      12.283  -0.112  25.664  1.00 10.00      A   
ATOM   3125  CA  GLU A 331      10.844  -0.179  27.213  1.00 10.00      A   
ATOM   3126  CB  GLU A 331      12.012  -0.431  28.172  1.00 10.00      A   
ATOM   3127  CG  GLU A 331      11.624  -0.405  29.643  1.00 10.00      A   
ATOM   3128  CD  GLU A 331      12.799  -0.649  30.562  1.00 10.00      A   
ATOM   3129  OE1 GLU A 331      13.737   0.172  30.566  1.00 10.00      A   
ATOM   3130  OE2 GLU A 331      12.785  -1.665  31.288  1.00 10.00      A   
ATOM   3131  C   GLU A 331      10.103   1.097  27.607  1.00 10.00      A   
ATOM   3132  O   GLU A 331       8.980   1.043  28.117  1.00 10.00      A   
ATOM   3133  N   VAL A 332      10.731   2.239  27.341  1.00 10.00      A   
ATOM   3134  HN  VAL A 332      11.610   2.208  26.906  1.00 10.00      A   
ATOM   3135  CA  VAL A 332      10.145   3.537  27.667  1.00 10.00      A   
ATOM   3136  CB  VAL A 332      11.169   4.683  27.493  1.00 10.00      A   
ATOM   3137  CG1 VAL A 332      10.623   5.994  28.040  1.00 10.00      A   
ATOM   3138  CG2 VAL A 332      12.492   4.334  28.157  1.00 10.00      A   
ATOM   3139  C   VAL A 332       8.926   3.809  26.786  1.00 10.00      A   
ATOM   3140  O   VAL A 332       7.981   4.490  27.197  1.00 10.00      A   
ATOM   3141  N   LEU A 333       8.955   3.263  25.574  1.00 10.00      A   
ATOM   3142  HN  LEU A 333       9.744   2.736  25.308  1.00 10.00      A   
ATOM   3143  CA  LEU A 333       7.862   3.428  24.621  1.00 10.00      A   
ATOM   3144  CB  LEU A 333       8.160   2.655  23.335  1.00 10.00      A   
ATOM   3145  CG  LEU A 333       7.145   2.815  22.203  1.00 10.00      A   
ATOM   3146  CD1 LEU A 333       7.301   4.176  21.545  1.00 10.00      A   
ATOM   3147  CD2 LEU A 333       7.309   1.703  21.180  1.00 10.00      A   
ATOM   3148  C   LEU A 333       6.545   2.943  25.214  1.00 10.00      A   
ATOM   3149  O   LEU A 333       5.558   3.674  25.237  1.00 10.00      A   
ATOM   3150  N   ALA A 334       6.553   1.717  25.719  1.00 10.00      A   
ATOM   3151  HN  ALA A 334       7.384   1.196  25.684  1.00 10.00      A   
ATOM   3152  CA  ALA A 334       5.365   1.111  26.309  1.00 10.00      A   
ATOM   3153  CB  ALA A 334       5.643  -0.338  26.674  1.00 10.00      A   
ATOM   3154  C   ALA A 334       4.883   1.879  27.536  1.00 10.00      A   
ATOM   3155  O   ALA A 334       3.698   1.850  27.871  1.00 10.00      A   
ATOM   3156  N   SER A 335       5.800   2.566  28.206  1.00 10.00      A   
ATOM   3157  HN  SER A 335       6.732   2.557  27.897  1.00 10.00      A   
ATOM   3158  CA  SER A 335       5.456   3.330  29.395  1.00 10.00      A   
ATOM   3159  CB  SER A 335       6.702   3.542  30.253  1.00 10.00      A   
ATOM   3160  OG  SER A 335       7.465   2.349  30.329  1.00 10.00      A   
ATOM   3161  HG  SER A 335       6.879   1.587  30.228  1.00 10.00      A   
ATOM   3162  C   SER A 335       4.825   4.672  29.028  1.00 10.00      A   
ATOM   3163  O   SER A 335       4.145   5.293  29.842  1.00 10.00      A   
ATOM   3164  N   THR A 336       5.037   5.104  27.796  1.00 10.00      A   
ATOM   3165  HN  THR A 336       5.567   4.553  27.175  1.00 10.00      A   
ATOM   3166  CA  THR A 336       4.493   6.372  27.342  1.00 10.00      A   
ATOM   3167  CB  THR A 336       5.565   7.198  26.609  1.00 10.00      A   
ATOM   3168  OG1 THR A 336       6.830   7.044  27.276  1.00 10.00      A   
ATOM   3169  HG1 THR A 336       7.070   6.108  27.299  1.00 10.00      A   
ATOM   3170  CG2 THR A 336       5.188   8.672  26.591  1.00 10.00      A   
ATOM   3171  C   THR A 336       3.279   6.170  26.431  1.00 10.00      A   
ATOM   3172  O   THR A 336       2.199   6.704  26.693  1.00 10.00      A   
ATOM   3173  N   CYS A 337       3.461   5.385  25.379  1.00 10.00      A   
ATOM   3174  HN  CYS A 337       4.340   4.965  25.241  1.00 10.00      A   
ATOM   3175  CA  CYS A 337       2.398   5.118  24.426  1.00 10.00      A   
ATOM   3176  CB  CYS A 337       2.995   4.753  23.066  1.00 10.00      A   
ATOM   3177  SG  CYS A 337       4.225   5.933  22.460  1.00 10.00      A   
ATOM   3178  HG  CYS A 337       5.390   5.635  23.024  1.00 10.00      A   
ATOM   3179  C   CYS A 337       1.481   4.008  24.918  1.00 10.00      A   
ATOM   3180  O   CYS A 337       1.793   2.825  24.788  1.00 10.00      A   
ATOM   3181  N   LYS A 338       0.352   4.395  25.485  1.00 10.00      A   
ATOM   3182  HN  LYS A 338       0.157   5.356  25.562  1.00 10.00      A   
ATOM   3183  CA  LYS A 338      -0.612   3.437  25.999  1.00 10.00      A   
ATOM   3184  CB  LYS A 338      -1.207   3.927  27.320  1.00 10.00      A   
ATOM   3185  CG  LYS A 338      -0.191   4.098  28.442  1.00 10.00      A   
ATOM   3186  CD  LYS A 338       0.455   2.771  28.817  1.00 10.00      A   
ATOM   3187  CE  LYS A 338       1.389   2.923  30.010  1.00 10.00      A   
ATOM   3188  NZ  LYS A 338       2.173   1.687  30.274  1.00 10.00      A   
ATOM   3189  HZ1 LYS A 338       2.784   1.820  31.108  1.00 10.00      A   
ATOM   3190  HZ2 LYS A 338       2.773   1.460  29.454  1.00 10.00      A   
ATOM   3191  HZ3 LYS A 338       1.533   0.887  30.451  1.00 10.00      A   
ATOM   3192  C   LYS A 338      -1.717   3.175  24.980  1.00 10.00      A   
ATOM   3193  O   LYS A 338      -2.506   2.242  25.129  1.00 10.00      A   
ATOM   3194  N   ASP A 339      -1.762   3.995  23.937  1.00 10.00      A   
ATOM   3195  HN  ASP A 339      -1.111   4.728  23.874  1.00 10.00      A   
ATOM   3196  CA  ASP A 339      -2.772   3.845  22.895  1.00 10.00      A   
ATOM   3197  CB  ASP A 339      -3.529   5.153  22.655  1.00 10.00      A   
ATOM   3198  CG  ASP A 339      -4.989   4.907  22.321  1.00 10.00      A   
ATOM   3199  OD1 ASP A 339      -5.740   4.483  23.225  1.00 10.00      A   
ATOM   3200  OD2 ASP A 339      -5.396   5.115  21.157  1.00 10.00      A   
ATOM   3201  C   ASP A 339      -2.156   3.338  21.598  1.00 10.00      A   
ATOM   3202  O   ASP A 339      -2.796   3.353  20.547  1.00 10.00      A   
ATOM   3203  N   LEU A 340      -0.910   2.888  21.686  1.00 10.00      A   
ATOM   3204  HN  LEU A 340      -0.458   2.912  22.553  1.00 10.00      A   
ATOM   3205  CA  LEU A 340      -0.194   2.361  20.531  1.00 10.00      A   
ATOM   3206  CB  LEU A 340       1.230   1.970  20.935  1.00 10.00      A   
ATOM   3207  CG  LEU A 340       2.147   1.471  19.814  1.00 10.00      A   
ATOM   3208  CD1 LEU A 340       2.314   2.530  18.735  1.00 10.00      A   
ATOM   3209  CD2 LEU A 340       3.497   1.045  20.373  1.00 10.00      A   
ATOM   3210  C   LEU A 340      -0.933   1.156  19.958  1.00 10.00      A   
ATOM   3211  O   LEU A 340      -1.292   0.236  20.690  1.00 10.00      A   
ATOM   3212  N   ARG A 341      -1.169   1.176  18.656  1.00 10.00      A   
ATOM   3213  HN  ARG A 341      -0.847   1.938  18.124  1.00 10.00      A   
ATOM   3214  CA  ARG A 341      -1.880   0.095  17.987  1.00 10.00      A   
ATOM   3215  CB  ARG A 341      -3.035   0.654  17.149  1.00 10.00      A   
ATOM   3216  CG  ARG A 341      -3.852   1.733  17.838  1.00 10.00      A   
ATOM   3217  CD  ARG A 341      -4.813   1.144  18.855  1.00 10.00      A   
ATOM   3218  NE  ARG A 341      -5.439   2.180  19.676  1.00 10.00      A   
ATOM   3219  HE  ARG A 341      -4.904   2.984  19.872  1.00 10.00      A   
ATOM   3220  CZ  ARG A 341      -6.671   2.096  20.173  1.00 10.00      A   
ATOM   3221  NH1 ARG A 341      -7.413   1.021  19.940  1.00 10.00      A   
ATOM   3222 HH11 ARG A 341      -8.377   0.957  20.332  1.00 10.00      A   
ATOM   3223 HH12 ARG A 341      -7.036   0.234  19.366  1.00 10.00      A   
ATOM   3224  NH2 ARG A 341      -7.150   3.084  20.916  1.00 10.00      A   
ATOM   3225 HH21 ARG A 341      -6.558   3.931  21.111  1.00 10.00      A   
ATOM   3226 HH22 ARG A 341      -8.119   3.028  21.311  1.00 10.00      A   
ATOM   3227  C   ARG A 341      -0.950  -0.678  17.071  1.00 10.00      A   
ATOM   3228  O   ARG A 341      -0.979  -1.913  17.029  1.00 10.00      A   
ATOM   3229  N   GLU A 342      -0.125   0.057  16.337  1.00 10.00      A   
ATOM   3230  HN  GLU A 342      -0.133   1.037  16.436  1.00 10.00      A   
ATOM   3231  CA  GLU A 342       0.794  -0.556  15.397  1.00 10.00      A   
ATOM   3232  CB  GLU A 342       0.345  -0.283  13.962  1.00 10.00      A   
ATOM   3233  CG  GLU A 342       1.188  -0.989  12.919  1.00 10.00      A   
ATOM   3234  CD  GLU A 342       0.941  -0.476  11.520  1.00 10.00      A   
ATOM   3235  OE1 GLU A 342      -0.060  -0.884  10.901  1.00 10.00      A   
ATOM   3236  OE2 GLU A 342       1.766   0.326  11.022  1.00 10.00      A   
ATOM   3237  C   GLU A 342       2.230  -0.073  15.599  1.00 10.00      A   
ATOM   3238  O   GLU A 342       2.480   1.124  15.752  1.00 10.00      A   
ATOM   3239  N   LEU A 343       3.166  -1.015  15.593  1.00 10.00      A   
ATOM   3240  HN  LEU A 343       2.895  -1.954  15.472  1.00 10.00      A   
ATOM   3241  CA  LEU A 343       4.580  -0.706  15.754  1.00 10.00      A   
ATOM   3242  CB  LEU A 343       5.037  -1.053  17.175  1.00 10.00      A   
ATOM   3243  CG  LEU A 343       6.531  -0.910  17.465  1.00 10.00      A   
ATOM   3244  CD1 LEU A 343       6.943   0.551  17.442  1.00 10.00      A   
ATOM   3245  CD2 LEU A 343       6.864  -1.542  18.804  1.00 10.00      A   
ATOM   3246  C   LEU A 343       5.391  -1.500  14.736  1.00 10.00      A   
ATOM   3247  O   LEU A 343       5.403  -2.731  14.763  1.00 10.00      A   
ATOM   3248  N   ARG A 344       6.046  -0.796  13.823  1.00 10.00      A   
ATOM   3249  HN  ARG A 344       5.995   0.188  13.847  1.00 10.00      A   
ATOM   3250  CA  ARG A 344       6.854  -1.446  12.797  1.00 10.00      A   
ATOM   3251  CB  ARG A 344       6.300  -1.174  11.391  1.00 10.00      A   
ATOM   3252  CG  ARG A 344       4.865  -1.641  11.201  1.00 10.00      A   
ATOM   3253  CD  ARG A 344       4.445  -1.664   9.736  1.00 10.00      A   
ATOM   3254  NE  ARG A 344       2.986  -1.662   9.615  1.00 10.00      A   
ATOM   3255  HE  ARG A 344       2.494  -1.002  10.162  1.00 10.00      A   
ATOM   3256  CZ  ARG A 344       2.278  -2.470   8.821  1.00 10.00      A   
ATOM   3257  NH1 ARG A 344       2.881  -3.346   8.031  1.00 10.00      A   
ATOM   3258 HH11 ARG A 344       3.920  -3.424   8.012  1.00 10.00      A   
ATOM   3259 HH12 ARG A 344       2.300  -3.970   7.419  1.00 10.00      A   
ATOM   3260  NH2 ARG A 344       0.952  -2.413   8.830  1.00 10.00      A   
ATOM   3261 HH21 ARG A 344       0.451  -1.741   9.468  1.00 10.00      A   
ATOM   3262 HH22 ARG A 344       0.397  -3.051   8.205  1.00 10.00      A   
ATOM   3263  C   ARG A 344       8.306  -1.006  12.910  1.00 10.00      A   
ATOM   3264  O   ARG A 344       8.626   0.173  12.733  1.00 10.00      A   
ATOM   3265  N   VAL A 345       9.171  -1.957  13.226  1.00 10.00      A   
ATOM   3266  HN  VAL A 345       8.845  -2.878  13.351  1.00 10.00      A   
ATOM   3267  CA  VAL A 345      10.592  -1.685  13.382  1.00 10.00      A   
ATOM   3268  CB  VAL A 345      11.132  -2.262  14.711  1.00 10.00      A   
ATOM   3269  CG1 VAL A 345      12.603  -1.924  14.887  1.00 10.00      A   
ATOM   3270  CG2 VAL A 345      10.321  -1.742  15.891  1.00 10.00      A   
ATOM   3271  C   VAL A 345      11.386  -2.268  12.215  1.00 10.00      A   
ATOM   3272  O   VAL A 345      11.377  -3.478  11.989  1.00 10.00      A   
ATOM   3273  N   PHE A 346      12.061  -1.399  11.478  1.00 10.00      A   
ATOM   3274  HN  PHE A 346      12.026  -0.444  11.715  1.00 10.00      A   
ATOM   3275  CA  PHE A 346      12.863  -1.813  10.332  1.00 10.00      A   
ATOM   3276  CB  PHE A 346      12.622  -0.872   9.149  1.00 10.00      A   
ATOM   3277  CG  PHE A 346      11.185  -0.823   8.700  1.00 10.00      A   
ATOM   3278  CD1 PHE A 346      10.365   0.232   9.068  1.00 10.00      A   
ATOM   3279  CD2 PHE A 346      10.652  -1.833   7.915  1.00 10.00      A   
ATOM   3280  CE1 PHE A 346       9.043   0.278   8.661  1.00 10.00      A   
ATOM   3281  CE2 PHE A 346       9.331  -1.791   7.503  1.00 10.00      A   
ATOM   3282  CZ  PHE A 346       8.526  -0.733   7.877  1.00 10.00      A   
ATOM   3283  C   PHE A 346      14.346  -1.854  10.698  1.00 10.00      A   
ATOM   3284  O   PHE A 346      14.832  -1.005  11.447  1.00 10.00      A   
ATOM   3285  N   PRO A 347      15.086  -2.841  10.176  1.00 10.00      A   
ATOM   3286  CA  PRO A 347      16.511  -2.995  10.468  1.00 10.00      A   
ATOM   3287  CB  PRO A 347      16.786  -4.445  10.058  1.00 10.00      A   
ATOM   3288  CG  PRO A 347      15.817  -4.709   8.956  1.00 10.00      A   
ATOM   3289  CD  PRO A 347      14.597  -3.876   9.247  1.00 10.00      A   
ATOM   3290  C   PRO A 347      17.381  -2.037   9.655  1.00 10.00      A   
ATOM   3291  O   PRO A 347      17.181  -1.868   8.451  1.00 10.00      A   
ATOM   3292  N   SER A 348      18.336  -1.407  10.327  1.00 10.00      A   
ATOM   3293  HN  SER A 348      18.414  -1.557  11.299  1.00 10.00      A   
ATOM   3294  CA  SER A 348      19.253  -0.473   9.688  1.00 10.00      A   
ATOM   3295  CB  SER A 348      20.048   0.273  10.767  1.00 10.00      A   
ATOM   3296  OG  SER A 348      20.377  -0.592  11.850  1.00 10.00      A   
ATOM   3297  HG  SER A 348      19.578  -0.767  12.385  1.00 10.00      A   
ATOM   3298  C   SER A 348      20.205  -1.204   8.747  1.00 10.00      A   
ATOM   3299  O   SER A 348      20.360  -0.834   7.581  1.00 10.00      A   
ATOM   3300  N   GLU A 349      20.841  -2.241   9.265  1.00 10.00      A   
ATOM   3301  HN  GLU A 349      20.680  -2.477  10.205  1.00 10.00      A   
ATOM   3302  CA  GLU A 349      21.775  -3.030   8.481  1.00 10.00      A   
ATOM   3303  CB  GLU A 349      23.198  -2.890   9.025  1.00 10.00      A   
ATOM   3304  CG  GLU A 349      23.858  -1.562   8.695  1.00 10.00      A   
ATOM   3305  CD  GLU A 349      24.452  -1.526   7.299  1.00 10.00      A   
ATOM   3306  OE1 GLU A 349      23.958  -2.253   6.410  1.00 10.00      A   
ATOM   3307  OE2 GLU A 349      25.423  -0.771   7.088  1.00 10.00      A   
ATOM   3308  C   GLU A 349      21.357  -4.495   8.452  1.00 10.00      A   
ATOM   3309  O   GLU A 349      21.811  -5.300   9.265  1.00 10.00      A   
ATOM   3310  N   PRO A 350      20.472  -4.858   7.517  1.00 10.00      A   
ATOM   3311  CA  PRO A 350      19.990  -6.231   7.381  1.00 10.00      A   
ATOM   3312  CB  PRO A 350      18.695  -6.053   6.589  1.00 10.00      A   
ATOM   3313  CG  PRO A 350      18.942  -4.854   5.736  1.00 10.00      A   
ATOM   3314  CD  PRO A 350      19.853  -3.953   6.526  1.00 10.00      A   
ATOM   3315  C   PRO A 350      20.972  -7.101   6.600  1.00 10.00      A   
ATOM   3316  O   PRO A 350      20.726  -8.284   6.382  1.00 10.00      A   
ATOM   3317  N   PHE A 351      22.081  -6.507   6.184  1.00 10.00      A   
ATOM   3318  HN  PHE A 351      22.223  -5.560   6.395  1.00 10.00      A   
ATOM   3319  CA  PHE A 351      23.094  -7.228   5.424  1.00 10.00      A   
ATOM   3320  CB  PHE A 351      23.689  -6.333   4.332  1.00 10.00      A   
ATOM   3321  CG  PHE A 351      22.665  -5.735   3.408  1.00 10.00      A   
ATOM   3322  CD1 PHE A 351      22.427  -4.369   3.404  1.00 10.00      A   
ATOM   3323  CD2 PHE A 351      21.940  -6.537   2.542  1.00 10.00      A   
ATOM   3324  CE1 PHE A 351      21.489  -3.817   2.554  1.00 10.00      A   
ATOM   3325  CE2 PHE A 351      20.999  -5.991   1.691  1.00 10.00      A   
ATOM   3326  CZ  PHE A 351      20.774  -4.628   1.696  1.00 10.00      A   
ATOM   3327  C   PHE A 351      24.202  -7.741   6.338  1.00 10.00      A   
ATOM   3328  O   PHE A 351      25.082  -8.484   5.909  1.00 10.00      A   
ATOM   3329  N   VAL A 352      24.154  -7.340   7.597  1.00 10.00      A   
ATOM   3330  HN  VAL A 352      23.425  -6.757   7.888  1.00 10.00      A   
ATOM   3331  CA  VAL A 352      25.155  -7.756   8.565  1.00 10.00      A   
ATOM   3332  CB  VAL A 352      25.648  -6.567   9.416  1.00 10.00      A   
ATOM   3333  CG1 VAL A 352      26.875  -6.959  10.222  1.00 10.00      A   
ATOM   3334  CG2 VAL A 352      25.950  -5.361   8.536  1.00 10.00      A   
ATOM   3335  C   VAL A 352      24.599  -8.851   9.476  1.00 10.00      A   
ATOM   3336  O   VAL A 352      23.463  -8.759   9.949  1.00 10.00      A   
ATOM   3337  N   MET A 353      25.398  -9.885   9.702  1.00 10.00      A   
ATOM   3338  HN  MET A 353      26.292  -9.895   9.298  1.00 10.00      A   
ATOM   3339  CA  MET A 353      24.992 -11.002  10.546  1.00 10.00      A   
ATOM   3340  CB  MET A 353      25.884 -12.219  10.272  1.00 10.00      A   
ATOM   3341  CG  MET A 353      25.513 -13.456  11.072  1.00 10.00      A   
ATOM   3342  SD  MET A 353      26.523 -14.887  10.642  1.00 10.00      A   
ATOM   3343  CE  MET A 353      25.743 -16.161  11.631  1.00 10.00      A   
ATOM   3344  C   MET A 353      25.056 -10.613  12.019  1.00 10.00      A   
ATOM   3345  O   MET A 353      24.160 -10.939  12.802  1.00 10.00      A   
ATOM   3346  N   GLU A 354      26.118  -9.913  12.386  1.00 10.00      A   
ATOM   3347  HN  GLU A 354      26.794  -9.686  11.714  1.00 10.00      A   
ATOM   3348  CA  GLU A 354      26.302  -9.463  13.759  1.00 10.00      A   
ATOM   3349  CB  GLU A 354      27.778  -9.145  14.021  1.00 10.00      A   
ATOM   3350  CG  GLU A 354      28.700 -10.352  13.910  1.00 10.00      A   
ATOM   3351  CD  GLU A 354      28.380 -11.430  14.926  1.00 10.00      A   
ATOM   3352  OE1 GLU A 354      28.885 -11.349  16.067  1.00 10.00      A   
ATOM   3353  OE2 GLU A 354      27.619 -12.364  14.594  1.00 10.00      A   
ATOM   3354  C   GLU A 354      25.429  -8.241  14.035  1.00 10.00      A   
ATOM   3355  O   GLU A 354      25.324  -7.348  13.194  1.00 10.00      A   
ATOM   3356  N   PRO A 355      24.761  -8.203  15.201  1.00 10.00      A   
ATOM   3357  CA  PRO A 355      23.892  -7.086  15.587  1.00 10.00      A   
ATOM   3358  CB  PRO A 355      23.262  -7.544  16.910  1.00 10.00      A   
ATOM   3359  CG  PRO A 355      23.514  -9.012  16.977  1.00 10.00      A   
ATOM   3360  CD  PRO A 355      24.793  -9.248  16.231  1.00 10.00      A   
ATOM   3361  C   PRO A 355      24.669  -5.789  15.798  1.00 10.00      A   
ATOM   3362  O   PRO A 355      25.633  -5.743  16.565  1.00 10.00      A   
ATOM   3363  N   ASN A 356      24.239  -4.736  15.117  1.00 10.00      A   
ATOM   3364  HN  ASN A 356      23.469  -4.835  14.516  1.00 10.00      A   
ATOM   3365  CA  ASN A 356      24.886  -3.433  15.228  1.00 10.00      A   
ATOM   3366  CB  ASN A 356      24.658  -2.573  13.973  1.00 10.00      A   
ATOM   3367  CG  ASN A 356      23.195  -2.319  13.651  1.00 10.00      A   
ATOM   3368  OD1 ASN A 356      22.317  -3.096  14.026  1.00 10.00      A   
ATOM   3369  ND2 ASN A 356      22.925  -1.240  12.933  1.00 10.00      A   
ATOM   3370 HD21 ASN A 356      23.672  -0.671  12.648  1.00 10.00      A   
ATOM   3371 HD22 ASN A 356      21.982  -1.052  12.713  1.00 10.00      A   
ATOM   3372  C   ASN A 356      24.441  -2.696  16.484  1.00 10.00      A   
ATOM   3373  O   ASN A 356      25.213  -1.942  17.075  1.00 10.00      A   
ATOM   3374  N   VAL A 357      23.200  -2.918  16.890  1.00 10.00      A   
ATOM   3375  HN  VAL A 357      22.627  -3.520  16.368  1.00 10.00      A   
ATOM   3376  CA  VAL A 357      22.661  -2.280  18.087  1.00 10.00      A   
ATOM   3377  CB  VAL A 357      21.573  -1.239  17.756  1.00 10.00      A   
ATOM   3378  CG1 VAL A 357      22.204   0.072  17.315  1.00 10.00      A   
ATOM   3379  CG2 VAL A 357      20.620  -1.769  16.697  1.00 10.00      A   
ATOM   3380  C   VAL A 357      22.089  -3.319  19.043  1.00 10.00      A   
ATOM   3381  O   VAL A 357      21.915  -4.483  18.673  1.00 10.00      A   
ATOM   3382  N   ALA A 358      21.781  -2.894  20.261  1.00 10.00      A   
ATOM   3383  HN  ALA A 358      21.912  -1.942  20.489  1.00 10.00      A   
ATOM   3384  CA  ALA A 358      21.241  -3.788  21.271  1.00 10.00      A   
ATOM   3385  CB  ALA A 358      21.644  -3.326  22.660  1.00 10.00      A   
ATOM   3386  C   ALA A 358      19.725  -3.915  21.146  1.00 10.00      A   
ATOM   3387  O   ALA A 358      18.968  -3.392  21.971  1.00 10.00      A   
ATOM   3388  N   LEU A 359      19.295  -4.594  20.094  1.00 10.00      A   
ATOM   3389  HN  LEU A 359      19.956  -4.971  19.474  1.00 10.00      A   
ATOM   3390  CA  LEU A 359      17.878  -4.813  19.841  1.00 10.00      A   
ATOM   3391  CB  LEU A 359      17.447  -4.169  18.517  1.00 10.00      A   
ATOM   3392  CG  LEU A 359      15.966  -4.312  18.153  1.00 10.00      A   
ATOM   3393  CD1 LEU A 359      15.236  -2.985  18.281  1.00 10.00      A   
ATOM   3394  CD2 LEU A 359      15.800  -4.898  16.760  1.00 10.00      A   
ATOM   3395  C   LEU A 359      17.576  -6.310  19.827  1.00 10.00      A   
ATOM   3396  O   LEU A 359      17.866  -7.007  18.851  1.00 10.00      A   
ATOM   3397  N   THR A 360      17.023  -6.804  20.917  1.00 10.00      A   
ATOM   3398  HN  THR A 360      16.823  -6.200  21.672  1.00 10.00      A   
ATOM   3399  CA  THR A 360      16.695  -8.214  21.034  1.00 10.00      A   
ATOM   3400  CB  THR A 360      17.297  -8.814  22.325  1.00 10.00      A   
ATOM   3401  OG1 THR A 360      16.775  -8.126  23.467  1.00 10.00      A   
ATOM   3402  HG1 THR A 360      16.820  -7.164  23.309  1.00 10.00      A   
ATOM   3403  CG2 THR A 360      18.813  -8.681  22.320  1.00 10.00      A   
ATOM   3404  C   THR A 360      15.182  -8.401  21.032  1.00 10.00      A   
ATOM   3405  O   THR A 360      14.449  -7.590  20.461  1.00 10.00      A   
ATOM   3406  N   GLU A 361      14.715  -9.468  21.656  1.00 10.00      A   
ATOM   3407  HN  GLU A 361      15.349 -10.095  22.081  1.00 10.00      A   
ATOM   3408  CA  GLU A 361      13.290  -9.742  21.735  1.00 10.00      A   
ATOM   3409  CB  GLU A 361      13.017 -11.248  21.666  1.00 10.00      A   
ATOM   3410  CG  GLU A 361      13.612 -12.046  22.815  1.00 10.00      A   
ATOM   3411  CD  GLU A 361      15.050 -12.461  22.568  1.00 10.00      A   
ATOM   3412  OE1 GLU A 361      15.280 -13.642  22.252  1.00 10.00      A   
ATOM   3413  OE2 GLU A 361      15.958 -11.611  22.706  1.00 10.00      A   
ATOM   3414  C   GLU A 361      12.715  -9.161  23.022  1.00 10.00      A   
ATOM   3415  O   GLU A 361      11.500  -9.150  23.226  1.00 10.00      A   
ATOM   3416  N   GLN A 362      13.604  -8.667  23.880  1.00 10.00      A   
ATOM   3417  HN  GLN A 362      14.556  -8.684  23.639  1.00 10.00      A   
ATOM   3418  CA  GLN A 362      13.208  -8.082  25.155  1.00 10.00      A   
ATOM   3419  CB  GLN A 362      14.445  -7.683  25.964  1.00 10.00      A   
ATOM   3420  CG  GLN A 362      14.152  -7.112  27.349  1.00 10.00      A   
ATOM   3421  CD  GLN A 362      13.343  -8.054  28.228  1.00 10.00      A   
ATOM   3422  OE1 GLN A 362      13.380  -9.273  28.058  1.00 10.00      A   
ATOM   3423  NE2 GLN A 362      12.617  -7.497  29.187  1.00 10.00      A   
ATOM   3424 HE21 GLN A 362      12.640  -6.518  29.281  1.00 10.00      A   
ATOM   3425 HE22 GLN A 362      12.088  -8.086  29.767  1.00 10.00      A   
ATOM   3426  C   GLN A 362      12.307  -6.876  24.927  1.00 10.00      A   
ATOM   3427  O   GLN A 362      11.278  -6.724  25.590  1.00 10.00      A   
ATOM   3428  N   GLY A 363      12.697  -6.027  23.984  1.00 10.00      A   
ATOM   3429  HN  GLY A 363      13.550  -6.189  23.507  1.00 10.00      A   
ATOM   3430  CA  GLY A 363      11.911  -4.853  23.665  1.00 10.00      A   
ATOM   3431  C   GLY A 363      10.510  -5.220  23.223  1.00 10.00      A   
ATOM   3432  O   GLY A 363       9.537  -4.622  23.678  1.00 10.00      A   
ATOM   3433  N   LEU A 364      10.414  -6.225  22.355  1.00 10.00      A   
ATOM   3434  HN  LEU A 364      11.236  -6.659  22.047  1.00 10.00      A   
ATOM   3435  CA  LEU A 364       9.129  -6.697  21.846  1.00 10.00      A   
ATOM   3436  CB  LEU A 364       9.329  -7.946  20.980  1.00 10.00      A   
ATOM   3437  CG  LEU A 364       8.953  -7.822  19.503  1.00 10.00      A   
ATOM   3438  CD1 LEU A 364       9.016  -9.179  18.820  1.00 10.00      A   
ATOM   3439  CD2 LEU A 364       7.570  -7.216  19.351  1.00 10.00      A   
ATOM   3440  C   LEU A 364       8.186  -7.022  22.997  1.00 10.00      A   
ATOM   3441  O   LEU A 364       7.071  -6.501  23.069  1.00 10.00      A   
ATOM   3442  N   VAL A 365       8.662  -7.867  23.908  1.00 10.00      A   
ATOM   3443  HN  VAL A 365       9.568  -8.229  23.791  1.00 10.00      A   
ATOM   3444  CA  VAL A 365       7.880  -8.274  25.069  1.00 10.00      A   
ATOM   3445  CB  VAL A 365       8.616  -9.336  25.913  1.00 10.00      A   
ATOM   3446  CG1 VAL A 365       7.719  -9.849  27.031  1.00 10.00      A   
ATOM   3447  CG2 VAL A 365       9.090 -10.487  25.037  1.00 10.00      A   
ATOM   3448  C   VAL A 365       7.539  -7.075  25.953  1.00 10.00      A   
ATOM   3449  O   VAL A 365       6.406  -6.945  26.419  1.00 10.00      A   
ATOM   3450  N   SER A 366       8.518  -6.197  26.158  1.00 10.00      A   
ATOM   3451  HN  SER A 366       9.391  -6.350  25.735  1.00 10.00      A   
ATOM   3452  CA  SER A 366       8.334  -5.011  26.991  1.00 10.00      A   
ATOM   3453  CB  SER A 366       9.624  -4.185  27.044  1.00 10.00      A   
ATOM   3454  OG  SER A 366      10.722  -4.956  27.510  1.00 10.00      A   
ATOM   3455  HG  SER A 366      10.927  -5.651  26.867  1.00 10.00      A   
ATOM   3456  C   SER A 366       7.179  -4.147  26.489  1.00 10.00      A   
ATOM   3457  O   SER A 366       6.350  -3.686  27.277  1.00 10.00      A   
ATOM   3458  N   VAL A 367       7.107  -3.959  25.176  1.00 10.00      A   
ATOM   3459  HN  VAL A 367       7.778  -4.377  24.590  1.00 10.00      A   
ATOM   3460  CA  VAL A 367       6.057  -3.141  24.587  1.00 10.00      A   
ATOM   3461  CB  VAL A 367       6.358  -2.776  23.115  1.00 10.00      A   
ATOM   3462  CG1 VAL A 367       5.369  -1.740  22.604  1.00 10.00      A   
ATOM   3463  CG2 VAL A 367       7.776  -2.242  22.979  1.00 10.00      A   
ATOM   3464  C   VAL A 367       4.688  -3.817  24.696  1.00 10.00      A   
ATOM   3465  O   VAL A 367       3.705  -3.185  25.090  1.00 10.00      A   
ATOM   3466  N   SER A 368       4.633  -5.110  24.386  1.00 10.00      A   
ATOM   3467  HN  SER A 368       5.453  -5.574  24.110  1.00 10.00      A   
ATOM   3468  CA  SER A 368       3.378  -5.857  24.439  1.00 10.00      A   
ATOM   3469  CB  SER A 368       3.560  -7.264  23.862  1.00 10.00      A   
ATOM   3470  OG  SER A 368       4.767  -7.861  24.307  1.00 10.00      A   
ATOM   3471  HG  SER A 368       5.047  -7.456  25.135  1.00 10.00      A   
ATOM   3472  C   SER A 368       2.801  -5.925  25.857  1.00 10.00      A   
ATOM   3473  O   SER A 368       1.587  -6.067  26.038  1.00 10.00      A   
ATOM   3474  N   MET A 369       3.674  -5.814  26.854  1.00 10.00      A   
ATOM   3475  HN  MET A 369       4.626  -5.698  26.643  1.00 10.00      A   
ATOM   3476  CA  MET A 369       3.256  -5.863  28.254  1.00 10.00      A   
ATOM   3477  CB  MET A 369       4.378  -6.402  29.150  1.00 10.00      A   
ATOM   3478  CG  MET A 369       4.687  -7.877  28.954  1.00 10.00      A   
ATOM   3479  SD  MET A 369       5.729  -8.563  30.262  1.00 10.00      A   
ATOM   3480  CE  MET A 369       4.639  -8.426  31.681  1.00 10.00      A   
ATOM   3481  C   MET A 369       2.815  -4.489  28.757  1.00 10.00      A   
ATOM   3482  O   MET A 369       2.148  -4.378  29.788  1.00 10.00      A   
ATOM   3483  N   GLY A 370       3.179  -3.446  28.024  1.00 10.00      A   
ATOM   3484  HN  GLY A 370       3.689  -3.590  27.199  1.00 10.00      A   
ATOM   3485  CA  GLY A 370       2.818  -2.103  28.427  1.00 10.00      A   
ATOM   3486  C   GLY A 370       1.675  -1.530  27.618  1.00 10.00      A   
ATOM   3487  O   GLY A 370       0.828  -0.812  28.155  1.00 10.00      A   
ATOM   3488  N   CYS A 371       1.650  -1.844  26.333  1.00 10.00      A   
ATOM   3489  HN  CYS A 371       2.347  -2.433  25.968  1.00 10.00      A   
ATOM   3490  CA  CYS A 371       0.614  -1.349  25.440  1.00 10.00      A   
ATOM   3491  CB  CYS A 371       1.241  -0.914  24.112  1.00 10.00      A   
ATOM   3492  SG  CYS A 371       2.737   0.089  24.280  1.00 10.00      A   
ATOM   3493  HG  CYS A 371       2.365   1.329  24.588  1.00 10.00      A   
ATOM   3494  C   CYS A 371      -0.458  -2.418  25.197  1.00 10.00      A   
ATOM   3495  O   CYS A 371      -0.196  -3.445  24.564  1.00 10.00      A   
ATOM   3496  N   PRO A 372      -1.680  -2.196  25.712  1.00 10.00      A   
ATOM   3497  CA  PRO A 372      -2.789  -3.135  25.563  1.00 10.00      A   
ATOM   3498  CB  PRO A 372      -3.633  -2.829  26.800  1.00 10.00      A   
ATOM   3499  CG  PRO A 372      -3.441  -1.367  27.033  1.00 10.00      A   
ATOM   3500  CD  PRO A 372      -2.067  -1.019  26.515  1.00 10.00      A   
ATOM   3501  C   PRO A 372      -3.614  -2.906  24.294  1.00 10.00      A   
ATOM   3502  O   PRO A 372      -4.499  -3.698  23.971  1.00 10.00      A   
ATOM   3503  N   LYS A 373      -3.334  -1.822  23.581  1.00 10.00      A   
ATOM   3504  HN  LYS A 373      -2.613  -1.226  23.880  1.00 10.00      A   
ATOM   3505  CA  LYS A 373      -4.064  -1.502  22.358  1.00 10.00      A   
ATOM   3506  CB  LYS A 373      -4.256   0.013  22.230  1.00 10.00      A   
ATOM   3507  CG  LYS A 373      -4.855   0.675  23.458  1.00 10.00      A   
ATOM   3508  CD  LYS A 373      -6.367   0.548  23.473  1.00 10.00      A   
ATOM   3509  CE  LYS A 373      -6.953   1.115  24.755  1.00 10.00      A   
ATOM   3510  NZ  LYS A 373      -6.802   2.590  24.846  1.00 10.00      A   
ATOM   3511  HZ1 LYS A 373      -7.733   3.034  24.988  1.00 10.00      A   
ATOM   3512  HZ2 LYS A 373      -6.379   2.971  23.973  1.00 10.00      A   
ATOM   3513  HZ3 LYS A 373      -6.192   2.839  25.649  1.00 10.00      A   
ATOM   3514  C   LYS A 373      -3.331  -2.037  21.135  1.00 10.00      A   
ATOM   3515  O   LYS A 373      -3.815  -1.924  20.007  1.00 10.00      A   
ATOM   3516  N   LEU A 374      -2.167  -2.626  21.373  1.00 10.00      A   
ATOM   3517  HN  LEU A 374      -1.856  -2.700  22.298  1.00 10.00      A   
ATOM   3518  CA  LEU A 374      -1.346  -3.175  20.302  1.00 10.00      A   
ATOM   3519  CB  LEU A 374       0.038  -3.553  20.827  1.00 10.00      A   
ATOM   3520  CG  LEU A 374       1.110  -2.468  20.760  1.00 10.00      A   
ATOM   3521  CD1 LEU A 374       2.357  -2.922  21.497  1.00 10.00      A   
ATOM   3522  CD2 LEU A 374       1.441  -2.127  19.314  1.00 10.00      A   
ATOM   3523  C   LEU A 374      -1.993  -4.392  19.663  1.00 10.00      A   
ATOM   3524  O   LEU A 374      -2.518  -5.264  20.356  1.00 10.00      A   
ATOM   3525  N   GLU A 375      -1.958  -4.436  18.338  1.00 10.00      A   
ATOM   3526  HN  GLU A 375      -1.548  -3.692  17.848  1.00 10.00      A   
ATOM   3527  CA  GLU A 375      -2.524  -5.550  17.593  1.00 10.00      A   
ATOM   3528  CB  GLU A 375      -4.011  -5.332  17.318  1.00 10.00      A   
ATOM   3529  CG  GLU A 375      -4.339  -4.028  16.607  1.00 10.00      A   
ATOM   3530  CD  GLU A 375      -5.746  -4.019  16.047  1.00 10.00      A   
ATOM   3531  OE1 GLU A 375      -5.988  -4.699  15.031  1.00 10.00      A   
ATOM   3532  OE2 GLU A 375      -6.617  -3.335  16.620  1.00 10.00      A   
ATOM   3533  C   GLU A 375      -1.767  -5.799  16.288  1.00 10.00      A   
ATOM   3534  O   GLU A 375      -1.853  -6.884  15.710  1.00 10.00      A   
ATOM   3535  N   SER A 376      -1.038  -4.792  15.821  1.00 10.00      A   
ATOM   3536  HN  SER A 376      -1.025  -3.943  16.306  1.00 10.00      A   
ATOM   3537  CA  SER A 376      -0.266  -4.910  14.594  1.00 10.00      A   
ATOM   3538  CB  SER A 376      -0.821  -3.962  13.531  1.00 10.00      A   
ATOM   3539  OG  SER A 376      -2.239  -3.965  13.540  1.00 10.00      A   
ATOM   3540  HG  SER A 376      -2.564  -3.444  12.794  1.00 10.00      A   
ATOM   3541  C   SER A 376       1.197  -4.589  14.867  1.00 10.00      A   
ATOM   3542  O   SER A 376       1.540  -3.460  15.224  1.00 10.00      A   
ATOM   3543  N   VAL A 377       2.058  -5.583  14.719  1.00 10.00      A   
ATOM   3544  HN  VAL A 377       1.733  -6.465  14.430  1.00 10.00      A   
ATOM   3545  CA  VAL A 377       3.478  -5.390  14.967  1.00 10.00      A   
ATOM   3546  CB  VAL A 377       3.920  -5.973  16.326  1.00 10.00      A   
ATOM   3547  CG1 VAL A 377       3.513  -5.052  17.465  1.00 10.00      A   
ATOM   3548  CG2 VAL A 377       3.341  -7.362  16.533  1.00 10.00      A   
ATOM   3549  C   VAL A 377       4.344  -5.975  13.857  1.00 10.00      A   
ATOM   3550  O   VAL A 377       3.988  -6.974  13.231  1.00 10.00      A   
ATOM   3551  N   LEU A 378       5.468  -5.314  13.612  1.00 10.00      A   
ATOM   3552  HN  LEU A 378       5.656  -4.498  14.131  1.00 10.00      A   
ATOM   3553  CA  LEU A 378       6.438  -5.733  12.610  1.00 10.00      A   
ATOM   3554  CB  LEU A 378       6.342  -4.838  11.372  1.00 10.00      A   
ATOM   3555  CG  LEU A 378       7.189  -5.237  10.162  1.00 10.00      A   
ATOM   3556  CD1 LEU A 378       6.423  -4.963   8.879  1.00 10.00      A   
ATOM   3557  CD2 LEU A 378       8.506  -4.477  10.158  1.00 10.00      A   
ATOM   3558  C   LEU A 378       7.826  -5.647  13.232  1.00 10.00      A   
ATOM   3559  O   LEU A 378       8.268  -4.565  13.626  1.00 10.00      A   
ATOM   3560  N   TYR A 379       8.507  -6.779  13.334  1.00 10.00      A   
ATOM   3561  HN  TYR A 379       8.119  -7.611  12.976  1.00 10.00      A   
ATOM   3562  CA  TYR A 379       9.819  -6.812  13.958  1.00 10.00      A   
ATOM   3563  CB  TYR A 379       9.709  -7.505  15.315  1.00 10.00      A   
ATOM   3564  CG  TYR A 379      10.626  -6.959  16.382  1.00 10.00      A   
ATOM   3565  CD1 TYR A 379      10.458  -5.676  16.889  1.00 10.00      A   
ATOM   3566  CD2 TYR A 379      11.646  -7.741  16.901  1.00 10.00      A   
ATOM   3567  CE1 TYR A 379      11.286  -5.195  17.887  1.00 10.00      A   
ATOM   3568  CE2 TYR A 379      12.480  -7.268  17.893  1.00 10.00      A   
ATOM   3569  CZ  TYR A 379      12.295  -5.994  18.384  1.00 10.00      A   
ATOM   3570  OH  TYR A 379      13.113  -5.518  19.381  1.00 10.00      A   
ATOM   3571  HH  TYR A 379      13.702  -6.223  19.685  1.00 10.00      A   
ATOM   3572  C   TYR A 379      10.845  -7.539  13.100  1.00 10.00      A   
ATOM   3573  O   TYR A 379      10.564  -8.597  12.533  1.00 10.00      A   
ATOM   3574  N   PHE A 380      12.031  -6.959  13.012  1.00 10.00      A   
ATOM   3575  HN  PHE A 380      12.173  -6.105  13.470  1.00 10.00      A   
ATOM   3576  CA  PHE A 380      13.130  -7.542  12.253  1.00 10.00      A   
ATOM   3577  CB  PHE A 380      13.471  -6.670  11.043  1.00 10.00      A   
ATOM   3578  CG  PHE A 380      12.755  -7.046   9.776  1.00 10.00      A   
ATOM   3579  CD1 PHE A 380      11.472  -6.591   9.522  1.00 10.00      A   
ATOM   3580  CD2 PHE A 380      13.377  -7.843   8.829  1.00 10.00      A   
ATOM   3581  CE1 PHE A 380      10.822  -6.924   8.348  1.00 10.00      A   
ATOM   3582  CE2 PHE A 380      12.733  -8.181   7.656  1.00 10.00      A   
ATOM   3583  CZ  PHE A 380      11.455  -7.721   7.414  1.00 10.00      A   
ATOM   3584  C   PHE A 380      14.355  -7.664  13.157  1.00 10.00      A   
ATOM   3585  O   PHE A 380      15.176  -6.750  13.230  1.00 10.00      A   
ATOM   3586  N   CYS A 381      14.470  -8.785  13.855  1.00 10.00      A   
ATOM   3587  HN  CYS A 381      13.792  -9.488  13.754  1.00 10.00      A   
ATOM   3588  CA  CYS A 381      15.583  -9.000  14.771  1.00 10.00      A   
ATOM   3589  CB  CYS A 381      15.054  -9.392  16.149  1.00 10.00      A   
ATOM   3590  SG  CYS A 381      13.855 -10.742  16.115  1.00 10.00      A   
ATOM   3591  HG  CYS A 381      14.365 -11.750  16.817  1.00 10.00      A   
ATOM   3592  C   CYS A 381      16.550 -10.059  14.251  1.00 10.00      A   
ATOM   3593  O   CYS A 381      16.355 -10.624  13.174  1.00 10.00      A   
ATOM   3594  N   ARG A 382      17.602 -10.318  15.019  1.00 10.00      A   
ATOM   3595  HN  ARG A 382      17.699  -9.844  15.876  1.00 10.00      A   
ATOM   3596  CA  ARG A 382      18.606 -11.301  14.635  1.00 10.00      A   
ATOM   3597  CB  ARG A 382      20.026 -10.747  14.820  1.00 10.00      A   
ATOM   3598  CG  ARG A 382      20.512  -9.822  13.713  1.00 10.00      A   
ATOM   3599  CD  ARG A 382      19.972  -8.411  13.878  1.00 10.00      A   
ATOM   3600  NE  ARG A 382      20.712  -7.442  13.066  1.00 10.00      A   
ATOM   3601  HE  ARG A 382      21.457  -7.784  12.520  1.00 10.00      A   
ATOM   3602  CZ  ARG A 382      20.432  -6.137  13.027  1.00 10.00      A   
ATOM   3603  NH1 ARG A 382      19.432  -5.649  13.745  1.00 10.00      A   
ATOM   3604 HH11 ARG A 382      18.858  -6.278  14.346  1.00 10.00      A   
ATOM   3605 HH12 ARG A 382      19.212  -4.616  13.711  1.00 10.00      A   
ATOM   3606  NH2 ARG A 382      21.156  -5.319  12.281  1.00 10.00      A   
ATOM   3607 HH21 ARG A 382      20.937  -4.298  12.263  1.00 10.00      A   
ATOM   3608 HH22 ARG A 382      21.951  -5.686  11.710  1.00 10.00      A   
ATOM   3609  C   ARG A 382      18.445 -12.579  15.446  1.00 10.00      A   
ATOM   3610  O   ARG A 382      18.875 -13.646  15.020  1.00 10.00      A   
ATOM   3611  N   GLN A 383      17.826 -12.463  16.613  1.00 10.00      A   
ATOM   3612  HN  GLN A 383      17.498 -11.583  16.897  1.00 10.00      A   
ATOM   3613  CA  GLN A 383      17.614 -13.611  17.485  1.00 10.00      A   
ATOM   3614  CB  GLN A 383      18.539 -13.525  18.704  1.00 10.00      A   
ATOM   3615  CG  GLN A 383      18.118 -12.493  19.739  1.00 10.00      A   
ATOM   3616  CD  GLN A 383      19.157 -12.281  20.820  1.00 10.00      A   
ATOM   3617  OE1 GLN A 383      20.361 -12.337  20.568  1.00 10.00      A   
ATOM   3618  NE2 GLN A 383      18.696 -12.032  22.029  1.00 10.00      A   
ATOM   3619 HE21 GLN A 383      17.718 -12.002  22.155  1.00 10.00      A   
ATOM   3620 HE22 GLN A 383      19.340 -11.889  22.751  1.00 10.00      A   
ATOM   3621  C   GLN A 383      16.160 -13.682  17.935  1.00 10.00      A   
ATOM   3622  O   GLN A 383      15.393 -12.741  17.715  1.00 10.00      A   
ATOM   3623  N   MET A 384      15.787 -14.795  18.557  1.00 10.00      A   
ATOM   3624  HN  MET A 384      16.449 -15.514  18.696  1.00 10.00      A   
ATOM   3625  CA  MET A 384      14.424 -14.984  19.041  1.00 10.00      A   
ATOM   3626  CB  MET A 384      13.455 -15.184  17.867  1.00 10.00      A   
ATOM   3627  CG  MET A 384      11.992 -15.295  18.269  1.00 10.00      A   
ATOM   3628  SD  MET A 384      11.437 -13.910  19.285  1.00 10.00      A   
ATOM   3629  CE  MET A 384      11.624 -12.553  18.130  1.00 10.00      A   
ATOM   3630  C   MET A 384      14.349 -16.176  19.995  1.00 10.00      A   
ATOM   3631  O   MET A 384      15.113 -17.132  19.863  1.00 10.00      A   
ATOM   3632  N   THR A 385      13.441 -16.106  20.965  1.00 10.00      A   
ATOM   3633  HN  THR A 385      12.875 -15.309  21.035  1.00 10.00      A   
ATOM   3634  CA  THR A 385      13.263 -17.184  21.930  1.00 10.00      A   
ATOM   3635  CB  THR A 385      13.667 -16.743  23.345  1.00 10.00      A   
ATOM   3636  OG1 THR A 385      13.616 -15.316  23.432  1.00 10.00      A   
ATOM   3637  HG1 THR A 385      14.241 -14.930  22.794  1.00 10.00      A   
ATOM   3638  CG2 THR A 385      15.075 -17.213  23.663  1.00 10.00      A   
ATOM   3639  C   THR A 385      11.815 -17.667  21.939  1.00 10.00      A   
ATOM   3640  O   THR A 385      10.893 -16.893  21.677  1.00 10.00      A   
ATOM   3641  N   ASN A 386      11.622 -18.944  22.248  1.00 10.00      A   
ATOM   3642  HN  ASN A 386      12.404 -19.506  22.467  1.00 10.00      A   
ATOM   3643  CA  ASN A 386      10.290 -19.538  22.281  1.00 10.00      A   
ATOM   3644  CB  ASN A 386      10.368 -21.054  22.448  1.00 10.00      A   
ATOM   3645  CG  ASN A 386      10.519 -21.785  21.132  1.00 10.00      A   
ATOM   3646  OD1 ASN A 386       9.547 -21.987  20.403  1.00 10.00      A   
ATOM   3647  ND2 ASN A 386      11.736 -22.196  20.822  1.00 10.00      A   
ATOM   3648 HD21 ASN A 386      12.464 -22.004  21.450  1.00 10.00      A   
ATOM   3649 HD22 ASN A 386      11.857 -22.687  19.978  1.00 10.00      A   
ATOM   3650  C   ASN A 386       9.437 -18.952  23.395  1.00 10.00      A   
ATOM   3651  O   ASN A 386       8.303 -18.529  23.161  1.00 10.00      A   
ATOM   3652  N   ALA A 387       9.988 -18.923  24.604  1.00 10.00      A   
ATOM   3653  HN  ALA A 387      10.905 -19.258  24.722  1.00 10.00      A   
ATOM   3654  CA  ALA A 387       9.264 -18.397  25.758  1.00 10.00      A   
ATOM   3655  CB  ALA A 387      10.080 -18.535  27.031  1.00 10.00      A   
ATOM   3656  C   ALA A 387       8.825 -16.951  25.535  1.00 10.00      A   
ATOM   3657  O   ALA A 387       7.720 -16.564  25.919  1.00 10.00      A   
ATOM   3658  N   ALA A 388       9.692 -16.166  24.904  1.00 10.00      A   
ATOM   3659  HN  ALA A 388      10.560 -16.535  24.633  1.00 10.00      A   
ATOM   3660  CA  ALA A 388       9.392 -14.769  24.612  1.00 10.00      A   
ATOM   3661  CB  ALA A 388      10.588 -14.097  23.960  1.00 10.00      A   
ATOM   3662  C   ALA A 388       8.152 -14.658  23.725  1.00 10.00      A   
ATOM   3663  O   ALA A 388       7.220 -13.918  24.041  1.00 10.00      A   
ATOM   3664  N   LEU A 389       8.135 -15.427  22.638  1.00 10.00      A   
ATOM   3665  HN  LEU A 389       8.906 -16.004  22.450  1.00 10.00      A   
ATOM   3666  CA  LEU A 389       7.009 -15.426  21.708  1.00 10.00      A   
ATOM   3667  CB  LEU A 389       7.277 -16.376  20.536  1.00 10.00      A   
ATOM   3668  CG  LEU A 389       8.323 -15.923  19.516  1.00 10.00      A   
ATOM   3669  CD1 LEU A 389       8.668 -17.059  18.561  1.00 10.00      A   
ATOM   3670  CD2 LEU A 389       7.823 -14.708  18.750  1.00 10.00      A   
ATOM   3671  C   LEU A 389       5.711 -15.818  22.406  1.00 10.00      A   
ATOM   3672  O   LEU A 389       4.683 -15.159  22.245  1.00 10.00      A   
ATOM   3673  N   ILE A 390       5.770 -16.889  23.190  1.00 10.00      A   
ATOM   3674  HN  ILE A 390       6.623 -17.370  23.278  1.00 10.00      A   
ATOM   3675  CA  ILE A 390       4.603 -17.371  23.918  1.00 10.00      A   
ATOM   3676  CB  ILE A 390       4.928 -18.642  24.732  1.00 10.00      A   
ATOM   3677  CG1 ILE A 390       5.393 -19.763  23.797  1.00 10.00      A   
ATOM   3678  CG2 ILE A 390       3.718 -19.090  25.547  1.00 10.00      A   
ATOM   3679  CD1 ILE A 390       5.925 -20.982  24.517  1.00 10.00      A   
ATOM   3680  C   ILE A 390       4.074 -16.286  24.852  1.00 10.00      A   
ATOM   3681  O   ILE A 390       2.867 -16.053  24.927  1.00 10.00      A   
ATOM   3682  N   THR A 391       4.989 -15.614  25.541  1.00 10.00      A   
ATOM   3683  HN  THR A 391       5.939 -15.837  25.418  1.00 10.00      A   
ATOM   3684  CA  THR A 391       4.625 -14.551  26.469  1.00 10.00      A   
ATOM   3685  CB  THR A 391       5.867 -13.997  27.196  1.00 10.00      A   
ATOM   3686  OG1 THR A 391       6.567 -15.083  27.822  1.00 10.00      A   
ATOM   3687  HG1 THR A 391       7.161 -15.494  27.179  1.00 10.00      A   
ATOM   3688  CG2 THR A 391       5.466 -12.987  28.262  1.00 10.00      A   
ATOM   3689  C   THR A 391       3.879 -13.419  25.755  1.00 10.00      A   
ATOM   3690  O   THR A 391       2.859 -12.930  26.246  1.00 10.00      A   
ATOM   3691  N   ILE A 392       4.382 -13.023  24.589  1.00 10.00      A   
ATOM   3692  HN  ILE A 392       5.198 -13.453  24.247  1.00 10.00      A   
ATOM   3693  CA  ILE A 392       3.755 -11.956  23.811  1.00 10.00      A   
ATOM   3694  CB  ILE A 392       4.558 -11.636  22.531  1.00 10.00      A   
ATOM   3695  CG1 ILE A 392       5.940 -11.087  22.895  1.00 10.00      A   
ATOM   3696  CG2 ILE A 392       3.805 -10.646  21.653  1.00 10.00      A   
ATOM   3697  CD1 ILE A 392       6.826 -10.809  21.699  1.00 10.00      A   
ATOM   3698  C   ILE A 392       2.320 -12.332  23.438  1.00 10.00      A   
ATOM   3699  O   ILE A 392       1.398 -11.529  23.590  1.00 10.00      A   
ATOM   3700  N   ALA A 393       2.140 -13.561  22.975  1.00 10.00      A   
ATOM   3701  HN  ALA A 393       2.918 -14.154  22.885  1.00 10.00      A   
ATOM   3702  CA  ALA A 393       0.822 -14.052  22.583  1.00 10.00      A   
ATOM   3703  CB  ALA A 393       0.937 -15.445  21.988  1.00 10.00      A   
ATOM   3704  C   ALA A 393      -0.140 -14.064  23.767  1.00 10.00      A   
ATOM   3705  O   ALA A 393      -1.300 -13.678  23.638  1.00 10.00      A   
ATOM   3706  N   ARG A 394       0.351 -14.518  24.914  1.00 10.00      A   
ATOM   3707  HN  ARG A 394       1.282 -14.830  24.942  1.00 10.00      A   
ATOM   3708  CA  ARG A 394      -0.455 -14.579  26.127  1.00 10.00      A   
ATOM   3709  CB  ARG A 394       0.318 -15.278  27.242  1.00 10.00      A   
ATOM   3710  CG  ARG A 394       0.602 -16.745  26.976  1.00 10.00      A   
ATOM   3711  CD  ARG A 394       1.303 -17.389  28.160  1.00 10.00      A   
ATOM   3712  NE  ARG A 394       0.442 -17.431  29.342  1.00 10.00      A   
ATOM   3713  HE  ARG A 394       0.197 -16.571  29.753  1.00 10.00      A   
ATOM   3714  CZ  ARG A 394      -0.023 -18.554  29.883  1.00 10.00      A   
ATOM   3715  NH1 ARG A 394       0.283 -19.731  29.349  1.00 10.00      A   
ATOM   3716 HH11 ARG A 394       0.888 -19.785  28.499  1.00 10.00      A   
ATOM   3717 HH12 ARG A 394      -0.080 -20.612  29.775  1.00 10.00      A   
ATOM   3718  NH2 ARG A 394      -0.800 -18.495  30.961  1.00 10.00      A   
ATOM   3719 HH21 ARG A 394      -1.170 -19.370  31.392  1.00 10.00      A   
ATOM   3720 HH22 ARG A 394      -1.046 -17.575  31.380  1.00 10.00      A   
ATOM   3721  C   ARG A 394      -0.854 -13.184  26.590  1.00 10.00      A   
ATOM   3722  O   ARG A 394      -1.972 -12.967  27.057  1.00 10.00      A   
ATOM   3723  N   ASN A 395       0.068 -12.242  26.467  1.00 10.00      A   
ATOM   3724  HN  ASN A 395       0.949 -12.478  26.094  1.00 10.00      A   
ATOM   3725  CA  ASN A 395      -0.185 -10.870  26.881  1.00 10.00      A   
ATOM   3726  CB  ASN A 395       1.123 -10.102  27.058  1.00 10.00      A   
ATOM   3727  CG  ASN A 395       1.921 -10.561  28.260  1.00 10.00      A   
ATOM   3728  OD1 ASN A 395       3.144 -10.482  28.266  1.00 10.00      A   
ATOM   3729  ND2 ASN A 395       1.240 -11.039  29.291  1.00 10.00      A   
ATOM   3730 HD21 ASN A 395       0.261 -11.074  29.233  1.00 10.00      A   
ATOM   3731 HD22 ASN A 395       1.744 -11.346  30.072  1.00 10.00      A   
ATOM   3732  C   ASN A 395      -1.096 -10.143  25.903  1.00 10.00      A   
ATOM   3733  O   ASN A 395      -2.008  -9.424  26.312  1.00 10.00      A   
ATOM   3734  N   ARG A 396      -0.855 -10.335  24.616  1.00 10.00      A   
ATOM   3735  HN  ARG A 396      -0.122 -10.935  24.347  1.00 10.00      A   
ATOM   3736  CA  ARG A 396      -1.654  -9.689  23.584  1.00 10.00      A   
ATOM   3737  CB  ARG A 396      -0.762  -8.858  22.653  1.00 10.00      A   
ATOM   3738  CG  ARG A 396      -0.135  -7.634  23.301  1.00 10.00      A   
ATOM   3739  CD  ARG A 396      -1.031  -6.407  23.181  1.00 10.00      A   
ATOM   3740  NE  ARG A 396      -2.290  -6.545  23.918  1.00 10.00      A   
ATOM   3741  HE  ARG A 396      -3.107  -6.715  23.388  1.00 10.00      A   
ATOM   3742  CZ  ARG A 396      -2.394  -6.442  25.243  1.00 10.00      A   
ATOM   3743  NH1 ARG A 396      -1.319  -6.194  25.986  1.00 10.00      A   
ATOM   3744 HH11 ARG A 396      -0.379  -6.078  25.543  1.00 10.00      A   
ATOM   3745 HH12 ARG A 396      -1.411  -6.117  27.022  1.00 10.00      A   
ATOM   3746  NH2 ARG A 396      -3.577  -6.574  25.835  1.00 10.00      A   
ATOM   3747 HH21 ARG A 396      -4.437  -6.757  25.268  1.00 10.00      A   
ATOM   3748 HH22 ARG A 396      -3.649  -6.499  26.875  1.00 10.00      A   
ATOM   3749  C   ARG A 396      -2.438 -10.717  22.771  1.00 10.00      A   
ATOM   3750  O   ARG A 396      -2.014 -11.112  21.686  1.00 10.00      A   
ATOM   3751  N   PRO A 397      -3.597 -11.169  23.275  1.00 10.00      A   
ATOM   3752  CA  PRO A 397      -4.428 -12.147  22.580  1.00 10.00      A   
ATOM   3753  CB  PRO A 397      -5.281 -12.759  23.705  1.00 10.00      A   
ATOM   3754  CG  PRO A 397      -4.896 -12.043  24.964  1.00 10.00      A   
ATOM   3755  CD  PRO A 397      -4.197 -10.782  24.551  1.00 10.00      A   
ATOM   3756  C   PRO A 397      -5.325 -11.461  21.557  1.00 10.00      A   
ATOM   3757  O   PRO A 397      -6.122 -12.100  20.874  1.00 10.00      A   
ATOM   3758  N   ASN A 398      -5.174 -10.150  21.453  1.00 10.00      A   
ATOM   3759  HN  ASN A 398      -4.507  -9.703  22.017  1.00 10.00      A   
ATOM   3760  CA  ASN A 398      -5.967  -9.352  20.529  1.00 10.00      A   
ATOM   3761  CB  ASN A 398      -6.464  -8.085  21.235  1.00 10.00      A   
ATOM   3762  CG  ASN A 398      -5.338  -7.118  21.556  1.00 10.00      A   
ATOM   3763  OD1 ASN A 398      -4.579  -7.326  22.505  1.00 10.00      A   
ATOM   3764  ND2 ASN A 398      -5.221  -6.052  20.776  1.00 10.00      A   
ATOM   3765 HD21 ASN A 398      -5.862  -5.940  20.038  1.00 10.00      A   
ATOM   3766 HD22 ASN A 398      -4.489  -5.421  20.960  1.00 10.00      A   
ATOM   3767  C   ASN A 398      -5.153  -8.977  19.294  1.00 10.00      A   
ATOM   3768  O   ASN A 398      -5.593  -8.171  18.469  1.00 10.00      A   
ATOM   3769  N   MET A 399      -3.965  -9.564  19.174  1.00 10.00      A   
ATOM   3770  HN  MET A 399      -3.676 -10.201  19.859  1.00 10.00      A   
ATOM   3771  CA  MET A 399      -3.086  -9.293  18.042  1.00 10.00      A   
ATOM   3772  CB  MET A 399      -1.736  -9.989  18.226  1.00 10.00      A   
ATOM   3773  CG  MET A 399      -0.595  -9.343  17.456  1.00 10.00      A   
ATOM   3774  SD  MET A 399       0.228  -8.047  18.404  1.00 10.00      A   
ATOM   3775  CE  MET A 399       1.208  -9.034  19.532  1.00 10.00      A   
ATOM   3776  C   MET A 399      -3.733  -9.757  16.745  1.00 10.00      A   
ATOM   3777  O   MET A 399      -4.092 -10.927  16.609  1.00 10.00      A   
ATOM   3778  N   THR A 400      -3.880  -8.841  15.801  1.00 10.00      A   
ATOM   3779  HN  THR A 400      -3.572  -7.925  15.968  1.00 10.00      A   
ATOM   3780  CA  THR A 400      -4.493  -9.159  14.523  1.00 10.00      A   
ATOM   3781  CB  THR A 400      -5.403  -8.009  14.049  1.00 10.00      A   
ATOM   3782  OG1 THR A 400      -4.702  -6.767  14.184  1.00 10.00      A   
ATOM   3783  HG1 THR A 400      -5.291  -6.112  14.595  1.00 10.00      A   
ATOM   3784  CG2 THR A 400      -6.676  -7.955  14.877  1.00 10.00      A   
ATOM   3785  C   THR A 400      -3.446  -9.436  13.447  1.00 10.00      A   
ATOM   3786  O   THR A 400      -3.636 -10.298  12.590  1.00 10.00      A   
ATOM   3787  N   ARG A 401      -2.343  -8.702  13.489  1.00 10.00      A   
ATOM   3788  HN  ARG A 401      -2.230  -8.043  14.209  1.00 10.00      A   
ATOM   3789  CA  ARG A 401      -1.291  -8.855  12.499  1.00 10.00      A   
ATOM   3790  CB  ARG A 401      -1.342  -7.694  11.496  1.00 10.00      A   
ATOM   3791  CG  ARG A 401      -2.567  -7.724  10.588  1.00 10.00      A   
ATOM   3792  CD  ARG A 401      -3.109  -6.330  10.312  1.00 10.00      A   
ATOM   3793  NE  ARG A 401      -3.725  -5.720  11.497  1.00 10.00      A   
ATOM   3794  HE  ARG A 401      -3.510  -6.109  12.375  1.00 10.00      A   
ATOM   3795  CZ  ARG A 401      -4.545  -4.671  11.445  1.00 10.00      A   
ATOM   3796  NH1 ARG A 401      -4.855  -4.120  10.281  1.00 10.00      A   
ATOM   3797 HH11 ARG A 401      -5.494  -3.302  10.238  1.00 10.00      A   
ATOM   3798 HH12 ARG A 401      -4.462  -4.508   9.386  1.00 10.00      A   
ATOM   3799  NH2 ARG A 401      -5.065  -4.174  12.557  1.00 10.00      A   
ATOM   3800 HH21 ARG A 401      -5.702  -3.350  12.514  1.00 10.00      A   
ATOM   3801 HH22 ARG A 401      -4.843  -4.603  13.483  1.00 10.00      A   
ATOM   3802  C   ARG A 401       0.075  -8.961  13.165  1.00 10.00      A   
ATOM   3803  O   ARG A 401       0.560  -8.005  13.772  1.00 10.00      A   
ATOM   3804  N   PHE A 402       0.686 -10.134  13.053  1.00 10.00      A   
ATOM   3805  HN  PHE A 402       0.249 -10.855  12.544  1.00 10.00      A   
ATOM   3806  CA  PHE A 402       1.990 -10.386  13.649  1.00 10.00      A   
ATOM   3807  CB  PHE A 402       1.910 -11.603  14.579  1.00 10.00      A   
ATOM   3808  CG  PHE A 402       3.029 -11.703  15.578  1.00 10.00      A   
ATOM   3809  CD1 PHE A 402       3.070 -10.862  16.676  1.00 10.00      A   
ATOM   3810  CD2 PHE A 402       4.035 -12.645  15.426  1.00 10.00      A   
ATOM   3811  CE1 PHE A 402       4.093 -10.955  17.601  1.00 10.00      A   
ATOM   3812  CE2 PHE A 402       5.061 -12.744  16.346  1.00 10.00      A   
ATOM   3813  CZ  PHE A 402       5.091 -11.897  17.437  1.00 10.00      A   
ATOM   3814  C   PHE A 402       3.037 -10.620  12.563  1.00 10.00      A   
ATOM   3815  O   PHE A 402       3.208 -11.743  12.078  1.00 10.00      A   
ATOM   3816  N   ARG A 403       3.714  -9.552  12.170  1.00 10.00      A   
ATOM   3817  HN  ARG A 403       3.523  -8.680  12.589  1.00 10.00      A   
ATOM   3818  CA  ARG A 403       4.749  -9.632  11.147  1.00 10.00      A   
ATOM   3819  CB  ARG A 403       4.628  -8.449  10.172  1.00 10.00      A   
ATOM   3820  CG  ARG A 403       3.318  -8.411   9.393  1.00 10.00      A   
ATOM   3821  CD  ARG A 403       3.193  -7.147   8.547  1.00 10.00      A   
ATOM   3822  NE  ARG A 403       3.916  -7.255   7.279  1.00 10.00      A   
ATOM   3823  HE  ARG A 403       4.760  -7.773   7.283  1.00 10.00      A   
ATOM   3824  CZ  ARG A 403       3.518  -6.698   6.129  1.00 10.00      A   
ATOM   3825  NH1 ARG A 403       2.390  -6.001   6.058  1.00 10.00      A   
ATOM   3826 HH11 ARG A 403       1.796  -5.850   6.907  1.00 10.00      A   
ATOM   3827 HH12 ARG A 403       2.097  -5.584   5.143  1.00 10.00      A   
ATOM   3828  NH2 ARG A 403       4.249  -6.847   5.033  1.00 10.00      A   
ATOM   3829 HH21 ARG A 403       3.929  -6.418   4.127  1.00 10.00      A   
ATOM   3830 HH22 ARG A 403       5.145  -7.387   5.069  1.00 10.00      A   
ATOM   3831  C   ARG A 403       6.123  -9.639  11.814  1.00 10.00      A   
ATOM   3832  O   ARG A 403       6.510  -8.668  12.460  1.00 10.00      A   
ATOM   3833  N   LEU A 404       6.851 -10.736  11.684  1.00 10.00      A   
ATOM   3834  HN  LEU A 404       6.497 -11.493  11.169  1.00 10.00      A   
ATOM   3835  CA  LEU A 404       8.169 -10.849  12.291  1.00 10.00      A   
ATOM   3836  CB  LEU A 404       8.063 -11.555  13.651  1.00 10.00      A   
ATOM   3837  CG  LEU A 404       9.189 -11.304  14.661  1.00 10.00      A   
ATOM   3838  CD1 LEU A 404       8.676 -11.505  16.077  1.00 10.00      A   
ATOM   3839  CD2 LEU A 404      10.373 -12.224  14.399  1.00 10.00      A   
ATOM   3840  C   LEU A 404       9.098 -11.621  11.374  1.00 10.00      A   
ATOM   3841  O   LEU A 404       8.704 -12.626  10.775  1.00 10.00      A   
ATOM   3842  N   CYS A 405      10.324 -11.145  11.251  1.00 10.00      A   
ATOM   3843  HN  CYS A 405      10.575 -10.326  11.738  1.00 10.00      A   
ATOM   3844  CA  CYS A 405      11.304 -11.803  10.409  1.00 10.00      A   
ATOM   3845  CB  CYS A 405      11.325 -11.187   9.011  1.00 10.00      A   
ATOM   3846  SG  CYS A 405      12.300 -12.112   7.799  1.00 10.00      A   
ATOM   3847  HG  CYS A 405      13.434 -12.490   8.377  1.00 10.00      A   
ATOM   3848  C   CYS A 405      12.692 -11.745  11.021  1.00 10.00      A   
ATOM   3849  O   CYS A 405      13.209 -10.669  11.321  1.00 10.00      A   
ATOM   3850  N   ILE A 406      13.286 -12.912  11.214  1.00 10.00      A   
ATOM   3851  HN  ILE A 406      12.809 -13.734  10.979  1.00 10.00      A   
ATOM   3852  CA  ILE A 406      14.625 -13.007  11.765  1.00 10.00      A   
ATOM   3853  CB  ILE A 406      14.824 -14.327  12.543  1.00 10.00      A   
ATOM   3854  CG1 ILE A 406      13.762 -14.476  13.636  1.00 10.00      A   
ATOM   3855  CG2 ILE A 406      16.217 -14.385  13.148  1.00 10.00      A   
ATOM   3856  CD1 ILE A 406      13.735 -15.850  14.273  1.00 10.00      A   
ATOM   3857  C   ILE A 406      15.637 -12.931  10.624  1.00 10.00      A   
ATOM   3858  O   ILE A 406      15.482 -13.611   9.607  1.00 10.00      A   
ATOM   3859  N   ILE A 407      16.651 -12.087  10.785  1.00 10.00      A   
ATOM   3860  HN  ILE A 407      16.695 -11.553  11.611  1.00 10.00      A   
ATOM   3861  CA  ILE A 407      17.691 -11.912   9.765  1.00 10.00      A   
ATOM   3862  CB  ILE A 407      18.715 -10.826  10.176  1.00 10.00      A   
ATOM   3863  CG1 ILE A 407      18.007  -9.517  10.558  1.00 10.00      A   
ATOM   3864  CG2 ILE A 407      19.730 -10.584   9.063  1.00 10.00      A   
ATOM   3865  CD1 ILE A 407      17.162  -8.921   9.454  1.00 10.00      A   
ATOM   3866  C   ILE A 407      18.427 -13.225   9.482  1.00 10.00      A   
ATOM   3867  O   ILE A 407      18.748 -13.538   8.334  1.00 10.00      A   
ATOM   3868  N   GLU A 408      18.679 -13.984  10.533  1.00 10.00      A   
ATOM   3869  HN  GLU A 408      18.391 -13.685  11.417  1.00 10.00      A   
ATOM   3870  CA  GLU A 408      19.372 -15.252  10.410  1.00 10.00      A   
ATOM   3871  CB  GLU A 408      20.036 -15.606  11.741  1.00 10.00      A   
ATOM   3872  CG  GLU A 408      21.085 -16.698  11.644  1.00 10.00      A   
ATOM   3873  CD  GLU A 408      22.199 -16.347  10.681  1.00 10.00      A   
ATOM   3874  OE1 GLU A 408      22.529 -15.152  10.557  1.00 10.00      A   
ATOM   3875  OE2 GLU A 408      22.749 -17.270  10.043  1.00 10.00      A   
ATOM   3876  C   GLU A 408      18.414 -16.363   9.991  1.00 10.00      A   
ATOM   3877  O   GLU A 408      17.430 -16.641  10.680  1.00 10.00      A   
ATOM   3878  N   PRO A 409      18.680 -16.998   8.844  1.00 10.00      A   
ATOM   3879  CA  PRO A 409      17.857 -18.093   8.332  1.00 10.00      A   
ATOM   3880  CB  PRO A 409      18.387 -18.316   6.904  1.00 10.00      A   
ATOM   3881  CG  PRO A 409      19.267 -17.143   6.621  1.00 10.00      A   
ATOM   3882  CD  PRO A 409      19.803 -16.699   7.948  1.00 10.00      A   
ATOM   3883  C   PRO A 409      18.053 -19.355   9.166  1.00 10.00      A   
ATOM   3884  O   PRO A 409      19.184 -19.697   9.529  1.00 10.00      A   
ATOM   3885  N   LYS A 410      16.946 -20.029   9.479  1.00 10.00      A   
ATOM   3886  HN  LYS A 410      16.078 -19.690   9.158  1.00 10.00      A   
ATOM   3887  CA  LYS A 410      16.972 -21.259  10.276  1.00 10.00      A   
ATOM   3888  CB  LYS A 410      17.832 -22.347   9.610  1.00 10.00      A   
ATOM   3889  CG  LYS A 410      17.121 -23.151   8.529  1.00 10.00      A   
ATOM   3890  CD  LYS A 410      17.948 -24.361   8.115  1.00 10.00      A   
ATOM   3891  CE  LYS A 410      17.171 -25.276   7.179  1.00 10.00      A   
ATOM   3892  NZ  LYS A 410      17.969 -26.467   6.768  1.00 10.00      A   
ATOM   3893  HZ1 LYS A 410      18.224 -27.037   7.601  1.00 10.00      A   
ATOM   3894  HZ2 LYS A 410      18.841 -26.166   6.289  1.00 10.00      A   
ATOM   3895  HZ3 LYS A 410      17.421 -27.060   6.115  1.00 10.00      A   
ATOM   3896  C   LYS A 410      17.446 -21.003  11.707  1.00 10.00      A   
ATOM   3897  O   LYS A 410      17.967 -21.899  12.366  1.00 10.00      A   
ATOM   3898  N   ALA A 411      17.258 -19.781  12.184  1.00 10.00      A   
ATOM   3899  HN  ALA A 411      16.844 -19.105  11.612  1.00 10.00      A   
ATOM   3900  CA  ALA A 411      17.664 -19.421  13.538  1.00 10.00      A   
ATOM   3901  CB  ALA A 411      17.735 -17.911  13.693  1.00 10.00      A   
ATOM   3902  C   ALA A 411      16.715 -20.018  14.572  1.00 10.00      A   
ATOM   3903  O   ALA A 411      15.517 -19.726  14.568  1.00 10.00      A   
ATOM   3904  N   PRO A 412      17.230 -20.884  15.453  1.00 10.00      A   
ATOM   3905  CA  PRO A 412      16.435 -21.518  16.493  1.00 10.00      A   
ATOM   3906  CB  PRO A 412      17.125 -22.876  16.615  1.00 10.00      A   
ATOM   3907  CG  PRO A 412      18.569 -22.592  16.344  1.00 10.00      A   
ATOM   3908  CD  PRO A 412      18.630 -21.339  15.499  1.00 10.00      A   
ATOM   3909  C   PRO A 412      16.542 -20.771  17.815  1.00 10.00      A   
ATOM   3910  O   PRO A 412      17.129 -19.687  17.884  1.00 10.00      A   
ATOM   3911  N   ASP A 413      15.965 -21.352  18.856  1.00 10.00      A   
ATOM   3912  HN  ASP A 413      15.497 -22.210  18.727  1.00 10.00      A   
ATOM   3913  CA  ASP A 413      16.016 -20.767  20.188  1.00 10.00      A   
ATOM   3914  CB  ASP A 413      15.067 -21.527  21.121  1.00 10.00      A   
ATOM   3915  CG  ASP A 413      14.951 -20.902  22.495  1.00 10.00      A   
ATOM   3916  OD1 ASP A 413      15.900 -21.036  23.289  1.00 10.00      A   
ATOM   3917  OD2 ASP A 413      13.901 -20.288  22.786  1.00 10.00      A   
ATOM   3918  C   ASP A 413      17.453 -20.867  20.700  1.00 10.00      A   
ATOM   3919  O   ASP A 413      18.012 -21.956  20.771  1.00 10.00      A   
ATOM   3920  N   TYR A 414      18.053 -19.740  21.042  1.00 10.00      A   
ATOM   3921  HN  TYR A 414      17.561 -18.895  20.975  1.00 10.00      A   
ATOM   3922  CA  TYR A 414      19.441 -19.732  21.506  1.00 10.00      A   
ATOM   3923  CB  TYR A 414      20.092 -18.361  21.294  1.00 10.00      A   
ATOM   3924  CG  TYR A 414      19.368 -17.225  21.975  1.00 10.00      A   
ATOM   3925  CD1 TYR A 414      19.655 -16.879  23.288  1.00 10.00      A   
ATOM   3926  CD2 TYR A 414      18.395 -16.499  21.304  1.00 10.00      A   
ATOM   3927  CE1 TYR A 414      18.991 -15.845  23.914  1.00 10.00      A   
ATOM   3928  CE2 TYR A 414      17.728 -15.463  21.921  1.00 10.00      A   
ATOM   3929  CZ  TYR A 414      18.028 -15.141  23.227  1.00 10.00      A   
ATOM   3930  OH  TYR A 414      17.358 -14.115  23.848  1.00 10.00      A   
ATOM   3931  HH  TYR A 414      16.541 -13.919  23.347  1.00 10.00      A   
ATOM   3932  C   TYR A 414      19.606 -20.196  22.955  1.00 10.00      A   
ATOM   3933  O   TYR A 414      20.727 -20.324  23.444  1.00 10.00      A   
ATOM   3934  N   LEU A 415      18.504 -20.452  23.642  1.00 10.00      A   
ATOM   3935  HN  LEU A 415      17.625 -20.351  23.210  1.00 10.00      A   
ATOM   3936  CA  LEU A 415      18.570 -20.894  25.028  1.00 10.00      A   
ATOM   3937  CB  LEU A 415      17.470 -20.250  25.878  1.00 10.00      A   
ATOM   3938  CG  LEU A 415      17.602 -18.743  26.117  1.00 10.00      A   
ATOM   3939  CD1 LEU A 415      16.447 -18.233  26.964  1.00 10.00      A   
ATOM   3940  CD2 LEU A 415      18.935 -18.418  26.773  1.00 10.00      A   
ATOM   3941  C   LEU A 415      18.527 -22.412  25.144  1.00 10.00      A   
ATOM   3942  O   LEU A 415      19.311 -23.007  25.885  1.00 10.00      A   
ATOM   3943  N   THR A 416      17.607 -23.041  24.430  1.00 10.00      A   
ATOM   3944  HN  THR A 416      16.975 -22.516  23.881  1.00 10.00      A   
ATOM   3945  CA  THR A 416      17.490 -24.496  24.482  1.00 10.00      A   
ATOM   3946  CB  THR A 416      16.096 -24.948  24.956  1.00 10.00      A   
ATOM   3947  OG1 THR A 416      15.079 -24.149  24.337  1.00 10.00      A   
ATOM   3948  HG1 THR A 416      14.336 -24.724  24.088  1.00 10.00      A   
ATOM   3949  CG2 THR A 416      15.975 -24.840  26.469  1.00 10.00      A   
ATOM   3950  C   THR A 416      17.828 -25.168  23.151  1.00 10.00      A   
ATOM   3951  O   THR A 416      17.805 -26.395  23.046  1.00 10.00      A   
ATOM   3952  N   LEU A 417      18.140 -24.358  22.145  1.00 10.00      A   
ATOM   3953  HN  LEU A 417      18.138 -23.390  22.298  1.00 10.00      A   
ATOM   3954  CA  LEU A 417      18.478 -24.858  20.813  1.00 10.00      A   
ATOM   3955  CB  LEU A 417      19.777 -25.676  20.823  1.00 10.00      A   
ATOM   3956  CG  LEU A 417      21.067 -24.900  21.115  1.00 10.00      A   
ATOM   3957  CD1 LEU A 417      22.275 -25.827  21.072  1.00 10.00      A   
ATOM   3958  CD2 LEU A 417      21.238 -23.753  20.128  1.00 10.00      A   
ATOM   3959  C   LEU A 417      17.318 -25.645  20.207  1.00 10.00      A   
ATOM   3960  O   LEU A 417      17.519 -26.644  19.514  1.00 10.00      A   
ATOM   3961  N   GLU A 418      16.105 -25.181  20.476  1.00 10.00      A   
ATOM   3962  HN  GLU A 418      16.016 -24.380  21.032  1.00 10.00      A   
ATOM   3963  CA  GLU A 418      14.900 -25.819  19.971  1.00 10.00      A   
ATOM   3964  CB  GLU A 418      13.889 -25.996  21.111  1.00 10.00      A   
ATOM   3965  CG  GLU A 418      14.336 -26.918  22.233  1.00 10.00      A   
ATOM   3966  CD  GLU A 418      13.289 -27.039  23.320  1.00 10.00      A   
ATOM   3967  OE1 GLU A 418      12.626 -28.095  23.403  1.00 10.00      A   
ATOM   3968  OE2 GLU A 418      13.111 -26.070  24.092  1.00 10.00      A   
ATOM   3969  C   GLU A 418      14.269 -24.951  18.890  1.00 10.00      A   
ATOM   3970  O   GLU A 418      14.521 -23.744  18.832  1.00 10.00      A   
ATOM   3971  N   PRO A 419      13.460 -25.551  18.003  1.00 10.00      A   
ATOM   3972  CA  PRO A 419      12.770 -24.812  16.944  1.00 10.00      A   
ATOM   3973  CB  PRO A 419      12.082 -25.909  16.119  1.00 10.00      A   
ATOM   3974  CG  PRO A 419      12.770 -27.173  16.509  1.00 10.00      A   
ATOM   3975  CD  PRO A 419      13.168 -26.992  17.942  1.00 10.00      A   
ATOM   3976  C   PRO A 419      11.734 -23.867  17.549  1.00 10.00      A   
ATOM   3977  O   PRO A 419      11.361 -24.009  18.714  1.00 10.00      A   
ATOM   3978  N   LEU A 420      11.267 -22.909  16.766  1.00 10.00      A   
ATOM   3979  HN  LEU A 420      11.571 -22.859  15.833  1.00 10.00      A   
ATOM   3980  CA  LEU A 420      10.295 -21.932  17.250  1.00 10.00      A   
ATOM   3981  CB  LEU A 420      10.578 -20.558  16.640  1.00 10.00      A   
ATOM   3982  CG  LEU A 420      11.948 -19.950  16.949  1.00 10.00      A   
ATOM   3983  CD1 LEU A 420      12.191 -18.732  16.077  1.00 10.00      A   
ATOM   3984  CD2 LEU A 420      12.054 -19.582  18.422  1.00 10.00      A   
ATOM   3985  C   LEU A 420       8.868 -22.364  16.931  1.00 10.00      A   
ATOM   3986  O   LEU A 420       7.948 -21.538  16.898  1.00 10.00      A   
ATOM   3987  N   ASP A 421       8.696 -23.667  16.710  1.00 10.00      A   
ATOM   3988  HN  ASP A 421       9.475 -24.259  16.765  1.00 10.00      A   
ATOM   3989  CA  ASP A 421       7.390 -24.244  16.378  1.00 10.00      A   
ATOM   3990  CB  ASP A 421       7.478 -25.768  16.227  1.00 10.00      A   
ATOM   3991  CG  ASP A 421       8.195 -26.215  14.967  1.00 10.00      A   
ATOM   3992  OD1 ASP A 421       7.656 -26.016  13.865  1.00 10.00      A   
ATOM   3993  OD2 ASP A 421       9.294 -26.791  15.078  1.00 10.00      A   
ATOM   3994  C   ASP A 421       6.336 -23.898  17.422  1.00 10.00      A   
ATOM   3995  O   ASP A 421       5.268 -23.381  17.092  1.00 10.00      A   
ATOM   3996  N   ILE A 422       6.642 -24.169  18.688  1.00 10.00      A   
ATOM   3997  HN  ILE A 422       7.513 -24.564  18.896  1.00 10.00      A   
ATOM   3998  CA  ILE A 422       5.704 -23.891  19.771  1.00 10.00      A   
ATOM   3999  CB  ILE A 422       6.089 -24.584  21.094  1.00 10.00      A   
ATOM   4000  CG1 ILE A 422       7.439 -24.088  21.606  1.00 10.00      A   
ATOM   4001  CG2 ILE A 422       6.105 -26.095  20.921  1.00 10.00      A   
ATOM   4002  CD1 ILE A 422       7.564 -24.129  23.113  1.00 10.00      A   
ATOM   4003  C   ILE A 422       5.525 -22.392  19.995  1.00 10.00      A   
ATOM   4004  O   ILE A 422       4.445 -21.949  20.385  1.00 10.00      A   
ATOM   4005  N   GLY A 423       6.582 -21.621  19.733  1.00 10.00      A   
ATOM   4006  HN  GLY A 423       7.416 -22.038  19.423  1.00 10.00      A   
ATOM   4007  CA  GLY A 423       6.520 -20.181  19.903  1.00 10.00      A   
ATOM   4008  C   GLY A 423       5.454 -19.559  19.024  1.00 10.00      A   
ATOM   4009  O   GLY A 423       4.545 -18.890  19.518  1.00 10.00      A   
ATOM   4010  N   PHE A 424       5.550 -19.801  17.721  1.00 10.00      A   
ATOM   4011  HN  PHE A 424       6.294 -20.348  17.388  1.00 10.00      A   
ATOM   4012  CA  PHE A 424       4.574 -19.270  16.774  1.00 10.00      A   
ATOM   4013  CB  PHE A 424       5.075 -19.398  15.332  1.00 10.00      A   
ATOM   4014  CG  PHE A 424       6.082 -18.352  14.938  1.00 10.00      A   
ATOM   4015  CD1 PHE A 424       7.436 -18.641  14.933  1.00 10.00      A   
ATOM   4016  CD2 PHE A 424       5.673 -17.078  14.574  1.00 10.00      A   
ATOM   4017  CE1 PHE A 424       8.363 -17.680  14.572  1.00 10.00      A   
ATOM   4018  CE2 PHE A 424       6.594 -16.113  14.212  1.00 10.00      A   
ATOM   4019  CZ  PHE A 424       7.941 -16.414  14.211  1.00 10.00      A   
ATOM   4020  C   PHE A 424       3.237 -19.986  16.936  1.00 10.00      A   
ATOM   4021  O   PHE A 424       2.175 -19.421  16.660  1.00 10.00      A   
ATOM   4022  N   GLY A 425       3.303 -21.232  17.400  1.00 10.00      A   
ATOM   4023  HN  GLY A 425       4.183 -21.630  17.587  1.00 10.00      A   
ATOM   4024  CA  GLY A 425       2.104 -22.017  17.612  1.00 10.00      A   
ATOM   4025  C   GLY A 425       1.234 -21.448  18.714  1.00 10.00      A   
ATOM   4026  O   GLY A 425       0.014 -21.598  18.692  1.00 10.00      A   
ATOM   4027  N   ALA A 426       1.864 -20.811  19.689  1.00 10.00      A   
ATOM   4028  HN  ALA A 426       2.845 -20.753  19.669  1.00 10.00      A   
ATOM   4029  CA  ALA A 426       1.140 -20.204  20.796  1.00 10.00      A   
ATOM   4030  CB  ALA A 426       2.079 -19.941  21.962  1.00 10.00      A   
ATOM   4031  C   ALA A 426       0.480 -18.910  20.340  1.00 10.00      A   
ATOM   4032  O   ALA A 426      -0.588 -18.538  20.827  1.00 10.00      A   
ATOM   4033  N   ILE A 427       1.114 -18.240  19.382  1.00 10.00      A   
ATOM   4034  HN  ILE A 427       1.952 -18.600  19.026  1.00 10.00      A   
ATOM   4035  CA  ILE A 427       0.596 -16.986  18.843  1.00 10.00      A   
ATOM   4036  CB  ILE A 427       1.550 -16.390  17.780  1.00 10.00      A   
ATOM   4037  CG1 ILE A 427       2.985 -16.289  18.313  1.00 10.00      A   
ATOM   4038  CG2 ILE A 427       1.052 -15.033  17.297  1.00 10.00      A   
ATOM   4039  CD1 ILE A 427       3.217 -15.151  19.283  1.00 10.00      A   
ATOM   4040  C   ILE A 427      -0.779 -17.204  18.209  1.00 10.00      A   
ATOM   4041  O   ILE A 427      -1.743 -16.509  18.528  1.00 10.00      A   
ATOM   4042  N   VAL A 428      -0.867 -18.194  17.330  1.00 10.00      A   
ATOM   4043  HN  VAL A 428      -0.066 -18.726  17.126  1.00 10.00      A   
ATOM   4044  CA  VAL A 428      -2.123 -18.500  16.643  1.00 10.00      A   
ATOM   4045  CB  VAL A 428      -1.913 -19.432  15.430  1.00 10.00      A   
ATOM   4046  CG1 VAL A 428      -0.976 -18.793  14.420  1.00 10.00      A   
ATOM   4047  CG2 VAL A 428      -1.380 -20.786  15.869  1.00 10.00      A   
ATOM   4048  C   VAL A 428      -3.161 -19.102  17.584  1.00 10.00      A   
ATOM   4049  O   VAL A 428      -4.354 -19.071  17.300  1.00 10.00      A   
ATOM   4050  N   GLU A 429      -2.700 -19.629  18.712  1.00 10.00      A   
ATOM   4051  HN  GLU A 429      -1.735 -19.607  18.892  1.00 10.00      A   
ATOM   4052  CA  GLU A 429      -3.593 -20.238  19.689  1.00 10.00      A   
ATOM   4053  CB  GLU A 429      -2.834 -21.272  20.529  1.00 10.00      A   
ATOM   4054  CG  GLU A 429      -3.703 -22.073  21.491  1.00 10.00      A   
ATOM   4055  CD  GLU A 429      -2.918 -23.104  22.282  1.00 10.00      A   
ATOM   4056  OE1 GLU A 429      -3.538 -24.048  22.813  1.00 10.00      A   
ATOM   4057  OE2 GLU A 429      -1.678 -22.978  22.380  1.00 10.00      A   
ATOM   4058  C   GLU A 429      -4.231 -19.176  20.587  1.00 10.00      A   
ATOM   4059  O   GLU A 429      -5.415 -19.259  20.925  1.00 10.00      A   
ATOM   4060  N   HIS A 430      -3.443 -18.174  20.960  1.00 10.00      A   
ATOM   4061  HN  HIS A 430      -2.509 -18.162  20.657  1.00 10.00      A   
ATOM   4062  CA  HIS A 430      -3.924 -17.101  21.822  1.00 10.00      A   
ATOM   4063  CB  HIS A 430      -2.788 -16.515  22.666  1.00 10.00      A   
ATOM   4064  CG  HIS A 430      -2.420 -17.352  23.853  1.00 10.00      A   
ATOM   4065  ND1 HIS A 430      -3.103 -17.245  25.043  1.00 10.00      A   
ATOM   4066  CD2 HIS A 430      -1.441 -18.284  23.981  1.00 10.00      A   
ATOM   4067  CE1 HIS A 430      -2.532 -18.105  25.864  1.00 10.00      A   
ATOM   4068  NE2 HIS A 430      -1.525 -18.755  25.267  1.00 10.00      A   
ATOM   4069  HE2 HIS A 430      -0.957 -19.446  25.673  1.00 10.00      A   
ATOM   4070  C   HIS A 430      -4.630 -16.001  21.039  1.00 10.00      A   
ATOM   4071  O   HIS A 430      -5.656 -15.484  21.478  1.00 10.00      A   
ATOM   4072  N   CYS A 431      -4.083 -15.641  19.888  1.00 10.00      A   
ATOM   4073  HN  CYS A 431      -3.266 -16.092  19.575  1.00 10.00      A   
ATOM   4074  CA  CYS A 431      -4.668 -14.591  19.067  1.00 10.00      A   
ATOM   4075  CB  CYS A 431      -3.573 -13.841  18.314  1.00 10.00      A   
ATOM   4076  SG  CYS A 431      -2.180 -13.321  19.345  1.00 10.00      A   
ATOM   4077  HG  CYS A 431      -2.624 -13.132  20.581  1.00 10.00      A   
ATOM   4078  C   CYS A 431      -5.696 -15.160  18.093  1.00 10.00      A   
ATOM   4079  O   CYS A 431      -5.347 -15.796  17.097  1.00 10.00      A   
ATOM   4080  N   LYS A 432      -6.967 -14.928  18.396  1.00 10.00      A   
ATOM   4081  HN  LYS A 432      -7.175 -14.414  19.205  1.00 10.00      A   
ATOM   4082  CA  LYS A 432      -8.062 -15.414  17.562  1.00 10.00      A   
ATOM   4083  CB  LYS A 432      -9.346 -15.543  18.389  1.00 10.00      A   
ATOM   4084  CG  LYS A 432      -9.167 -16.250  19.724  1.00 10.00      A   
ATOM   4085  CD  LYS A 432      -8.973 -17.750  19.553  1.00 10.00      A   
ATOM   4086  CE  LYS A 432      -8.877 -18.447  20.904  1.00 10.00      A   
ATOM   4087  NZ  LYS A 432     -10.092 -18.221  21.733  1.00 10.00      A   
ATOM   4088  HZ1 LYS A 432     -10.293 -17.204  21.808  1.00 10.00      A   
ATOM   4089  HZ2 LYS A 432      -9.949 -18.603  22.689  1.00 10.00      A   
ATOM   4090  HZ3 LYS A 432     -10.910 -18.694  21.300  1.00 10.00      A   
ATOM   4091  C   LYS A 432      -8.306 -14.467  16.394  1.00 10.00      A   
ATOM   4092  O   LYS A 432      -8.871 -14.852  15.372  1.00 10.00      A   
ATOM   4093  N   ASP A 433      -7.882 -13.222  16.560  1.00 10.00      A   
ATOM   4094  HN  ASP A 433      -7.438 -12.982  17.399  1.00 10.00      A   
ATOM   4095  CA  ASP A 433      -8.058 -12.200  15.534  1.00 10.00      A   
ATOM   4096  CB  ASP A 433      -8.294 -10.837  16.191  1.00 10.00      A   
ATOM   4097  CG  ASP A 433      -9.720 -10.341  16.050  1.00 10.00      A   
ATOM   4098  OD1 ASP A 433     -10.484 -10.434  17.033  1.00 10.00      A   
ATOM   4099  OD2 ASP A 433     -10.082  -9.851  14.959  1.00 10.00      A   
ATOM   4100  C   ASP A 433      -6.834 -12.121  14.633  1.00 10.00      A   
ATOM   4101  O   ASP A 433      -6.692 -11.184  13.848  1.00 10.00      A   
ATOM   4102  N   LEU A 434      -5.953 -13.105  14.742  1.00 10.00      A   
ATOM   4103  HN  LEU A 434      -6.130 -13.840  15.367  1.00 10.00      A   
ATOM   4104  CA  LEU A 434      -4.736 -13.127  13.936  1.00 10.00      A   
ATOM   4105  CB  LEU A 434      -3.731 -14.137  14.497  1.00 10.00      A   
ATOM   4106  CG  LEU A 434      -2.270 -13.938  14.077  1.00 10.00      A   
ATOM   4107  CD1 LEU A 434      -1.747 -12.597  14.569  1.00 10.00      A   
ATOM   4108  CD2 LEU A 434      -1.406 -15.075  14.600  1.00 10.00      A   
ATOM   4109  C   LEU A 434      -5.064 -13.451  12.481  1.00 10.00      A   
ATOM   4110  O   LEU A 434      -5.371 -14.593  12.143  1.00 10.00      A   
ATOM   4111  N   ARG A 435      -5.012 -12.438  11.627  1.00 10.00      A   
ATOM   4112  HN  ARG A 435      -4.758 -11.546  11.955  1.00 10.00      A   
ATOM   4113  CA  ARG A 435      -5.321 -12.615  10.217  1.00 10.00      A   
ATOM   4114  CB  ARG A 435      -6.254 -11.508   9.722  1.00 10.00      A   
ATOM   4115  CG  ARG A 435      -7.214 -10.977  10.769  1.00 10.00      A   
ATOM   4116  CD  ARG A 435      -7.943  -9.743  10.270  1.00 10.00      A   
ATOM   4117  NE  ARG A 435      -7.043  -8.807   9.597  1.00 10.00      A   
ATOM   4118  HE  ARG A 435      -6.320  -9.191   9.047  1.00 10.00      A   
ATOM   4119  CZ  ARG A 435      -7.149  -7.485   9.671  1.00 10.00      A   
ATOM   4120  NH1 ARG A 435      -8.112  -6.927  10.394  1.00 10.00      A   
ATOM   4121 HH11 ARG A 435      -8.798  -7.522  10.913  1.00 10.00      A   
ATOM   4122 HH12 ARG A 435      -8.191  -5.890  10.442  1.00 10.00      A   
ATOM   4123  NH2 ARG A 435      -6.292  -6.725   9.006  1.00 10.00      A   
ATOM   4124 HH21 ARG A 435      -6.359  -5.684   9.050  1.00 10.00      A   
ATOM   4125 HH22 ARG A 435      -5.538  -7.159   8.420  1.00 10.00      A   
ATOM   4126  C   ARG A 435      -4.056 -12.621   9.374  1.00 10.00      A   
ATOM   4127  O   ARG A 435      -4.079 -13.022   8.214  1.00 10.00      A   
ATOM   4128  N   ARG A 436      -2.952 -12.178   9.949  1.00 10.00      A   
ATOM   4129  HN  ARG A 436      -2.976 -11.889  10.886  1.00 10.00      A   
ATOM   4130  CA  ARG A 436      -1.697 -12.134   9.216  1.00 10.00      A   
ATOM   4131  CB  ARG A 436      -1.458 -10.738   8.638  1.00 10.00      A   
ATOM   4132  CG  ARG A 436      -0.354 -10.680   7.597  1.00 10.00      A   
ATOM   4133  CD  ARG A 436      -0.352  -9.348   6.869  1.00 10.00      A   
ATOM   4134  NE  ARG A 436       0.797  -9.228   5.978  1.00 10.00      A   
ATOM   4135  HE  ARG A 436       1.640  -9.646   6.267  1.00 10.00      A   
ATOM   4136  CZ  ARG A 436       0.774  -8.599   4.808  1.00 10.00      A   
ATOM   4137  NH1 ARG A 436      -0.331  -8.019   4.365  1.00 10.00      A   
ATOM   4138 HH11 ARG A 436      -0.317  -7.528   3.441  1.00 10.00      A   
ATOM   4139 HH12 ARG A 436      -1.212  -8.048   4.927  1.00 10.00      A   
ATOM   4140  NH2 ARG A 436       1.876  -8.536   4.079  1.00 10.00      A   
ATOM   4141 HH21 ARG A 436       2.759  -8.974   4.420  1.00 10.00      A   
ATOM   4142 HH22 ARG A 436       1.864  -8.042   3.152  1.00 10.00      A   
ATOM   4143  C   ARG A 436      -0.534 -12.554  10.098  1.00 10.00      A   
ATOM   4144  O   ARG A 436      -0.352 -12.023  11.196  1.00 10.00      A   
ATOM   4145  N   LEU A 437       0.240 -13.512   9.618  1.00 10.00      A   
ATOM   4146  HN  LEU A 437       0.030 -13.908   8.740  1.00 10.00      A   
ATOM   4147  CA  LEU A 437       1.386 -14.005  10.359  1.00 10.00      A   
ATOM   4148  CB  LEU A 437       0.995 -15.230  11.186  1.00 10.00      A   
ATOM   4149  CG  LEU A 437       2.132 -15.921  11.940  1.00 10.00      A   
ATOM   4150  CD1 LEU A 437       2.526 -15.122  13.171  1.00 10.00      A   
ATOM   4151  CD2 LEU A 437       1.746 -17.342  12.314  1.00 10.00      A   
ATOM   4152  C   LEU A 437       2.531 -14.361   9.422  1.00 10.00      A   
ATOM   4153  O   LEU A 437       2.336 -15.026   8.406  1.00 10.00      A   
ATOM   4154  N   SER A 438       3.716 -13.888   9.755  1.00 10.00      A   
ATOM   4155  HN  SER A 438       3.795 -13.313  10.544  1.00 10.00      A   
ATOM   4156  CA  SER A 438       4.905 -14.174   8.970  1.00 10.00      A   
ATOM   4157  CB  SER A 438       5.696 -12.886   8.753  1.00 10.00      A   
ATOM   4158  OG  SER A 438       4.836 -11.760   8.775  1.00 10.00      A   
ATOM   4159  HG  SER A 438       5.017 -11.204   8.002  1.00 10.00      A   
ATOM   4160  C   SER A 438       5.756 -15.199   9.713  1.00 10.00      A   
ATOM   4161  O   SER A 438       5.885 -15.131  10.935  1.00 10.00      A   
ATOM   4162  N   LEU A 439       6.320 -16.153   8.992  1.00 10.00      A   
ATOM   4163  HN  LEU A 439       6.196 -16.164   8.013  1.00 10.00      A   
ATOM   4164  CA  LEU A 439       7.129 -17.185   9.623  1.00 10.00      A   
ATOM   4165  CB  LEU A 439       6.665 -18.578   9.187  1.00 10.00      A   
ATOM   4166  CG  LEU A 439       5.247 -18.979   9.602  1.00 10.00      A   
ATOM   4167  CD1 LEU A 439       4.892 -20.337   9.021  1.00 10.00      A   
ATOM   4168  CD2 LEU A 439       5.112 -18.990  11.117  1.00 10.00      A   
ATOM   4169  C   LEU A 439       8.609 -17.004   9.321  1.00 10.00      A   
ATOM   4170  O   LEU A 439       8.986 -16.669   8.198  1.00 10.00      A   
ATOM   4171  N   SER A 440       9.435 -17.218  10.338  1.00 10.00      A   
ATOM   4172  HN  SER A 440       9.063 -17.463  11.211  1.00 10.00      A   
ATOM   4173  CA  SER A 440      10.880 -17.105  10.204  1.00 10.00      A   
ATOM   4174  CB  SER A 440      11.322 -15.641  10.271  1.00 10.00      A   
ATOM   4175  OG  SER A 440      10.640 -14.941  11.297  1.00 10.00      A   
ATOM   4176  HG  SER A 440       9.768 -14.677  10.982  1.00 10.00      A   
ATOM   4177  C   SER A 440      11.580 -17.936  11.279  1.00 10.00      A   
ATOM   4178  O   SER A 440      10.943 -18.387  12.235  1.00 10.00      A   
ATOM   4179  N   GLY A 441      12.880 -18.142  11.117  1.00 10.00      A   
ATOM   4180  HN  GLY A 441      13.336 -17.759  10.338  1.00 10.00      A   
ATOM   4181  CA  GLY A 441      13.633 -18.921  12.076  1.00 10.00      A   
ATOM   4182  C   GLY A 441      13.551 -20.405  11.788  1.00 10.00      A   
ATOM   4183  O   GLY A 441      13.133 -20.813  10.703  1.00 10.00      A   
ATOM   4184  N   LEU A 442      13.956 -21.214  12.754  1.00 10.00      A   
ATOM   4185  HN  LEU A 442      14.299 -20.825  13.589  1.00 10.00      A   
ATOM   4186  CA  LEU A 442      13.915 -22.664  12.600  1.00 10.00      A   
ATOM   4187  CB  LEU A 442      14.964 -23.346  13.484  1.00 10.00      A   
ATOM   4188  CG  LEU A 442      15.227 -24.829  13.200  1.00 10.00      A   
ATOM   4189  CD1 LEU A 442      16.022 -24.996  11.915  1.00 10.00      A   
ATOM   4190  CD2 LEU A 442      15.949 -25.483  14.367  1.00 10.00      A   
ATOM   4191  C   LEU A 442      12.525 -23.195  12.926  1.00 10.00      A   
ATOM   4192  O   LEU A 442      12.108 -23.209  14.087  1.00 10.00      A   
ATOM   4193  N   LEU A 443      11.813 -23.621  11.893  1.00 10.00      A   
ATOM   4194  HN  LEU A 443      12.210 -23.586  10.995  1.00 10.00      A   
ATOM   4195  CA  LEU A 443      10.466 -24.154  12.046  1.00 10.00      A   
ATOM   4196  CB  LEU A 443       9.438 -23.163  11.493  1.00 10.00      A   
ATOM   4197  CG  LEU A 443       9.412 -21.775  12.135  1.00 10.00      A   
ATOM   4198  CD1 LEU A 443       8.583 -20.816  11.303  1.00 10.00      A   
ATOM   4199  CD2 LEU A 443       8.870 -21.849  13.551  1.00 10.00      A   
ATOM   4200  C   LEU A 443      10.341 -25.473  11.299  1.00 10.00      A   
ATOM   4201  O   LEU A 443      10.946 -25.654  10.238  1.00 10.00      A   
ATOM   4202  N   THR A 444       9.562 -26.388  11.846  1.00 10.00      A   
ATOM   4203  HN  THR A 444       9.090 -26.182  12.689  1.00 10.00      A   
ATOM   4204  CA  THR A 444       9.358 -27.681  11.220  1.00 10.00      A   
ATOM   4205  CB  THR A 444       9.686 -28.841  12.191  1.00 10.00      A   
ATOM   4206  OG1 THR A 444       8.819 -28.795  13.335  1.00 10.00      A   
ATOM   4207  HG1 THR A 444       8.995 -27.985  13.848  1.00 10.00      A   
ATOM   4208  CG2 THR A 444      11.134 -28.772  12.653  1.00 10.00      A   
ATOM   4209  C   THR A 444       7.910 -27.789  10.752  1.00 10.00      A   
ATOM   4210  O   THR A 444       7.256 -26.774  10.520  1.00 10.00      A   
ATOM   4211  N   ASP A 445       7.406 -29.008  10.624  1.00 10.00      A   
ATOM   4212  HN  ASP A 445       7.968 -29.784  10.820  1.00 10.00      A   
ATOM   4213  CA  ASP A 445       6.023 -29.212  10.202  1.00 10.00      A   
ATOM   4214  CB  ASP A 445       5.835 -30.584   9.548  1.00 10.00      A   
ATOM   4215  CG  ASP A 445       6.221 -30.616   8.080  1.00 10.00      A   
ATOM   4216  OD1 ASP A 445       6.209 -31.716   7.485  1.00 10.00      A   
ATOM   4217  OD2 ASP A 445       6.556 -29.557   7.515  1.00 10.00      A   
ATOM   4218  C   ASP A 445       5.091 -29.081  11.399  1.00 10.00      A   
ATOM   4219  O   ASP A 445       3.869 -29.047  11.253  1.00 10.00      A   
ATOM   4220  N   LYS A 446       5.683 -28.996  12.588  1.00 10.00      A   
ATOM   4221  HN  LYS A 446       6.666 -29.015  12.635  1.00 10.00      A   
ATOM   4222  CA  LYS A 446       4.917 -28.876  13.817  1.00 10.00      A   
ATOM   4223  CB  LYS A 446       5.806 -29.096  15.041  1.00 10.00      A   
ATOM   4224  CG  LYS A 446       5.062 -29.623  16.258  1.00 10.00      A   
ATOM   4225  CD  LYS A 446       4.261 -30.871  15.911  1.00 10.00      A   
ATOM   4226  CE  LYS A 446       3.563 -31.443  17.132  1.00 10.00      A   
ATOM   4227  NZ  LYS A 446       2.556 -32.473  16.768  1.00 10.00      A   
ATOM   4228  HZ1 LYS A 446       2.958 -33.145  16.086  1.00 10.00      A   
ATOM   4229  HZ2 LYS A 446       1.720 -32.022  16.336  1.00 10.00      A   
ATOM   4230  HZ3 LYS A 446       2.255 -32.995  17.619  1.00 10.00      A   
ATOM   4231  C   LYS A 446       4.202 -27.531  13.903  1.00 10.00      A   
ATOM   4232  O   LYS A 446       3.034 -27.465  14.287  1.00 10.00      A   
ATOM   4233  N   VAL A 447       4.905 -26.456  13.554  1.00 10.00      A   
ATOM   4234  HN  VAL A 447       5.849 -26.560  13.292  1.00 10.00      A   
ATOM   4235  CA  VAL A 447       4.319 -25.120  13.583  1.00 10.00      A   
ATOM   4236  CB  VAL A 447       5.355 -24.012  13.264  1.00 10.00      A   
ATOM   4237  CG1 VAL A 447       5.824 -24.072  11.817  1.00 10.00      A   
ATOM   4238  CG2 VAL A 447       4.805 -22.635  13.602  1.00 10.00      A   
ATOM   4239  C   VAL A 447       3.129 -25.039  12.627  1.00 10.00      A   
ATOM   4240  O   VAL A 447       2.128 -24.379  12.911  1.00 10.00      A   
ATOM   4241  N   PHE A 448       3.230 -25.758  11.514  1.00 10.00      A   
ATOM   4242  HN  PHE A 448       4.040 -26.290  11.364  1.00 10.00      A   
ATOM   4243  CA  PHE A 448       2.173 -25.778  10.516  1.00 10.00      A   
ATOM   4244  CB  PHE A 448       2.671 -26.381   9.203  1.00 10.00      A   
ATOM   4245  CG  PHE A 448       3.716 -25.538   8.527  1.00 10.00      A   
ATOM   4246  CD1 PHE A 448       5.041 -25.935   8.508  1.00 10.00      A   
ATOM   4247  CD2 PHE A 448       3.373 -24.339   7.922  1.00 10.00      A   
ATOM   4248  CE1 PHE A 448       6.003 -25.151   7.898  1.00 10.00      A   
ATOM   4249  CE2 PHE A 448       4.327 -23.552   7.308  1.00 10.00      A   
ATOM   4250  CZ  PHE A 448       5.646 -23.959   7.298  1.00 10.00      A   
ATOM   4251  C   PHE A 448       0.952 -26.522  11.039  1.00 10.00      A   
ATOM   4252  O   PHE A 448      -0.180 -26.203  10.676  1.00 10.00      A   
ATOM   4253  N   GLU A 449       1.187 -27.507  11.903  1.00 10.00      A   
ATOM   4254  HN  GLU A 449       2.115 -27.727  12.136  1.00 10.00      A   
ATOM   4255  CA  GLU A 449       0.100 -28.272  12.505  1.00 10.00      A   
ATOM   4256  CB  GLU A 449       0.652 -29.427  13.345  1.00 10.00      A   
ATOM   4257  CG  GLU A 449      -0.409 -30.227  14.084  1.00 10.00      A   
ATOM   4258  CD  GLU A 449       0.168 -31.037  15.224  1.00 10.00      A   
ATOM   4259  OE1 GLU A 449       0.337 -32.262  15.065  1.00 10.00      A   
ATOM   4260  OE2 GLU A 449       0.461 -30.455  16.289  1.00 10.00      A   
ATOM   4261  C   GLU A 449      -0.738 -27.347  13.378  1.00 10.00      A   
ATOM   4262  O   GLU A 449      -1.967 -27.429  13.395  1.00 10.00      A   
ATOM   4263  N   TYR A 450      -0.053 -26.450  14.087  1.00 10.00      A   
ATOM   4264  HN  TYR A 450       0.928 -26.443  14.028  1.00 10.00      A   
ATOM   4265  CA  TYR A 450      -0.718 -25.483  14.949  1.00 10.00      A   
ATOM   4266  CB  TYR A 450       0.304 -24.715  15.797  1.00 10.00      A   
ATOM   4267  CG  TYR A 450       1.158 -25.585  16.696  1.00 10.00      A   
ATOM   4268  CD1 TYR A 450       2.537 -25.425  16.745  1.00 10.00      A   
ATOM   4269  CD2 TYR A 450       0.585 -26.565  17.497  1.00 10.00      A   
ATOM   4270  CE1 TYR A 450       3.321 -26.214  17.563  1.00 10.00      A   
ATOM   4271  CE2 TYR A 450       1.362 -27.358  18.318  1.00 10.00      A   
ATOM   4272  CZ  TYR A 450       2.725 -27.179  18.348  1.00 10.00      A   
ATOM   4273  OH  TYR A 450       3.496 -27.972  19.165  1.00 10.00      A   
ATOM   4274  HH  TYR A 450       3.247 -28.891  19.037  1.00 10.00      A   
ATOM   4275  C   TYR A 450      -1.523 -24.507  14.100  1.00 10.00      A   
ATOM   4276  O   TYR A 450      -2.680 -24.208  14.406  1.00 10.00      A   
ATOM   4277  N   ILE A 451      -0.904 -24.025  13.023  1.00 10.00      A   
ATOM   4278  HN  ILE A 451       0.022 -24.305  12.840  1.00 10.00      A   
ATOM   4279  CA  ILE A 451      -1.554 -23.088  12.112  1.00 10.00      A   
ATOM   4280  CB  ILE A 451      -0.581 -22.610  11.008  1.00 10.00      A   
ATOM   4281  CG1 ILE A 451       0.589 -21.847  11.635  1.00 10.00      A   
ATOM   4282  CG2 ILE A 451      -1.297 -21.737   9.984  1.00 10.00      A   
ATOM   4283  CD1 ILE A 451       1.726 -21.564  10.676  1.00 10.00      A   
ATOM   4284  C   ILE A 451      -2.785 -23.726  11.472  1.00 10.00      A   
ATOM   4285  O   ILE A 451      -3.849 -23.111  11.395  1.00 10.00      A   
ATOM   4286  N   GLY A 452      -2.649 -24.972  11.049  1.00 10.00      A   
ATOM   4287  HN  GLY A 452      -1.784 -25.428  11.155  1.00 10.00      A   
ATOM   4288  CA  GLY A 452      -3.754 -25.664  10.424  1.00 10.00      A   
ATOM   4289  C   GLY A 452      -4.781 -26.177  11.417  1.00 10.00      A   
ATOM   4290  O   GLY A 452      -5.580 -27.051  11.084  1.00 10.00      A   
ATOM   4291  N   THR A 453      -4.766 -25.647  12.631  1.00 10.00      A   
ATOM   4292  HN  THR A 453      -4.108 -24.954  12.843  1.00 10.00      A   
ATOM   4293  CA  THR A 453      -5.708 -26.066  13.655  1.00 10.00      A   
ATOM   4294  CB  THR A 453      -5.058 -27.063  14.642  1.00 10.00      A   
ATOM   4295  OG1 THR A 453      -4.500 -28.163  13.909  1.00 10.00      A   
ATOM   4296  HG1 THR A 453      -3.566 -27.978  13.721  1.00 10.00      A   
ATOM   4297  CG2 THR A 453      -6.085 -27.592  15.630  1.00 10.00      A   
ATOM   4298  C   THR A 453      -6.269 -24.869  14.423  1.00 10.00      A   
ATOM   4299  O   THR A 453      -7.479 -24.765  14.631  1.00 10.00      A   
ATOM   4300  N   TYR A 454      -5.395 -23.956  14.824  1.00 10.00      A   
ATOM   4301  HN  TYR A 454      -4.441 -24.068  14.605  1.00 10.00      A   
ATOM   4302  CA  TYR A 454      -5.818 -22.795  15.594  1.00 10.00      A   
ATOM   4303  CB  TYR A 454      -4.859 -22.547  16.763  1.00 10.00      A   
ATOM   4304  CG  TYR A 454      -4.649 -23.752  17.658  1.00 10.00      A   
ATOM   4305  CD1 TYR A 454      -3.482 -24.504  17.583  1.00 10.00      A   
ATOM   4306  CD2 TYR A 454      -5.619 -24.138  18.575  1.00 10.00      A   
ATOM   4307  CE1 TYR A 454      -3.289 -25.605  18.393  1.00 10.00      A   
ATOM   4308  CE2 TYR A 454      -5.431 -25.239  19.391  1.00 10.00      A   
ATOM   4309  CZ  TYR A 454      -4.266 -25.968  19.295  1.00 10.00      A   
ATOM   4310  OH  TYR A 454      -4.079 -27.067  20.101  1.00 10.00      A   
ATOM   4311  HH  TYR A 454      -4.870 -27.623  20.073  1.00 10.00      A   
ATOM   4312  C   TYR A 454      -5.965 -21.530  14.750  1.00 10.00      A   
ATOM   4313  O   TYR A 454      -6.714 -20.624  15.115  1.00 10.00      A   
ATOM   4314  N   ALA A 455      -5.263 -21.465  13.621  1.00 10.00      A   
ATOM   4315  HN  ALA A 455      -4.699 -22.224  13.358  1.00 10.00      A   
ATOM   4316  CA  ALA A 455      -5.326 -20.288  12.757  1.00 10.00      A   
ATOM   4317  CB  ALA A 455      -3.982 -20.024  12.092  1.00 10.00      A   
ATOM   4318  C   ALA A 455      -6.451 -20.399  11.726  1.00 10.00      A   
ATOM   4319  O   ALA A 455      -6.259 -20.906  10.616  1.00 10.00      A   
ATOM   4320  N   LYS A 456      -7.627 -19.925  12.105  1.00 10.00      A   
ATOM   4321  HN  LYS A 456      -7.716 -19.533  13.003  1.00 10.00      A   
ATOM   4322  CA  LYS A 456      -8.789 -19.971  11.228  1.00 10.00      A   
ATOM   4323  CB  LYS A 456     -10.036 -20.422  11.992  1.00 10.00      A   
ATOM   4324  CG  LYS A 456     -10.062 -21.905  12.329  1.00 10.00      A   
ATOM   4325  CD  LYS A 456     -10.134 -22.754  11.071  1.00 10.00      A   
ATOM   4326  CE  LYS A 456     -10.306 -24.227  11.400  1.00 10.00      A   
ATOM   4327  NZ  LYS A 456     -10.299 -25.059  10.174  1.00 10.00      A   
ATOM   4328  HZ1 LYS A 456     -10.535 -26.045  10.405  1.00 10.00      A   
ATOM   4329  HZ2 LYS A 456      -9.358 -25.033   9.731  1.00 10.00      A   
ATOM   4330  HZ3 LYS A 456     -10.998 -24.696   9.487  1.00 10.00      A   
ATOM   4331  C   LYS A 456      -9.046 -18.627  10.552  1.00 10.00      A   
ATOM   4332  O   LYS A 456      -9.588 -18.581   9.448  1.00 10.00      A   
ATOM   4333  N   LYS A 457      -8.642 -17.543  11.208  1.00 10.00      A   
ATOM   4334  HN  LYS A 457      -8.191 -17.645  12.074  1.00 10.00      A   
ATOM   4335  CA  LYS A 457      -8.844 -16.201  10.680  1.00 10.00      A   
ATOM   4336  CB  LYS A 457      -9.103 -15.217  11.826  1.00 10.00      A   
ATOM   4337  CG  LYS A 457     -10.475 -15.346  12.473  1.00 10.00      A   
ATOM   4338  CD  LYS A 457     -11.574 -14.873  11.536  1.00 10.00      A   
ATOM   4339  CE  LYS A 457     -12.840 -14.499  12.296  1.00 10.00      A   
ATOM   4340  NZ  LYS A 457     -13.459 -15.663  12.983  1.00 10.00      A   
ATOM   4341  HZ1 LYS A 457     -13.583 -16.449  12.312  1.00 10.00      A   
ATOM   4342  HZ2 LYS A 457     -14.393 -15.402  13.361  1.00 10.00      A   
ATOM   4343  HZ3 LYS A 457     -12.857 -15.981  13.771  1.00 10.00      A   
ATOM   4344  C   LYS A 457      -7.644 -15.737   9.858  1.00 10.00      A   
ATOM   4345  O   LYS A 457      -7.629 -14.612   9.356  1.00 10.00      A   
ATOM   4346  N   MET A 458      -6.644 -16.606   9.729  1.00 10.00      A   
ATOM   4347  HN  MET A 458      -6.718 -17.483  10.160  1.00 10.00      A   
ATOM   4348  CA  MET A 458      -5.435 -16.284   8.972  1.00 10.00      A   
ATOM   4349  CB  MET A 458      -4.380 -17.381   9.143  1.00 10.00      A   
ATOM   4350  CG  MET A 458      -2.966 -16.948   8.780  1.00 10.00      A   
ATOM   4351  SD  MET A 458      -2.299 -15.732   9.929  1.00 10.00      A   
ATOM   4352  CE  MET A 458      -2.379 -16.648  11.465  1.00 10.00      A   
ATOM   4353  C   MET A 458      -5.740 -16.087   7.489  1.00 10.00      A   
ATOM   4354  O   MET A 458      -6.073 -17.040   6.785  1.00 10.00      A   
ATOM   4355  N   GLU A 459      -5.612 -14.848   7.031  1.00 10.00      A   
ATOM   4356  HN  GLU A 459      -5.328 -14.142   7.651  1.00 10.00      A   
ATOM   4357  CA  GLU A 459      -5.874 -14.493   5.644  1.00 10.00      A   
ATOM   4358  CB  GLU A 459      -6.698 -13.203   5.574  1.00 10.00      A   
ATOM   4359  CG  GLU A 459      -8.117 -13.340   6.105  1.00 10.00      A   
ATOM   4360  CD  GLU A 459      -8.865 -12.020   6.158  1.00 10.00      A   
ATOM   4361  OE1 GLU A 459      -9.301 -11.528   5.096  1.00 10.00      A   
ATOM   4362  OE2 GLU A 459      -9.040 -11.476   7.265  1.00 10.00      A   
ATOM   4363  C   GLU A 459      -4.574 -14.324   4.859  1.00 10.00      A   
ATOM   4364  O   GLU A 459      -4.589 -14.224   3.631  1.00 10.00      A   
ATOM   4365  N   MET A 460      -3.448 -14.273   5.563  1.00 10.00      A   
ATOM   4366  HN  MET A 460      -3.488 -14.321   6.540  1.00 10.00      A   
ATOM   4367  CA  MET A 460      -2.152 -14.128   4.906  1.00 10.00      A   
ATOM   4368  CB  MET A 460      -1.838 -12.659   4.606  1.00 10.00      A   
ATOM   4369  CG  MET A 460      -0.522 -12.447   3.871  1.00 10.00      A   
ATOM   4370  SD  MET A 460      -0.577 -11.052   2.732  1.00 10.00      A   
ATOM   4371  CE  MET A 460       1.086 -11.098   2.065  1.00 10.00      A   
ATOM   4372  C   MET A 460      -1.030 -14.770   5.714  1.00 10.00      A   
ATOM   4373  O   MET A 460      -0.877 -14.507   6.912  1.00 10.00      A   
ATOM   4374  N   LEU A 461      -0.241 -15.607   5.048  1.00 10.00      A   
ATOM   4375  HN  LEU A 461      -0.407 -15.767   4.093  1.00 10.00      A   
ATOM   4376  CA  LEU A 461       0.869 -16.291   5.692  1.00 10.00      A   
ATOM   4377  CB  LEU A 461       0.473 -17.734   6.024  1.00 10.00      A   
ATOM   4378  CG  LEU A 461       1.485 -18.548   6.834  1.00 10.00      A   
ATOM   4379  CD1 LEU A 461       1.440 -18.158   8.303  1.00 10.00      A   
ATOM   4380  CD2 LEU A 461       1.233 -20.039   6.666  1.00 10.00      A   
ATOM   4381  C   LEU A 461       2.105 -16.292   4.796  1.00 10.00      A   
ATOM   4382  O   LEU A 461       2.050 -16.754   3.654  1.00 10.00      A   
ATOM   4383  N   SER A 462       3.205 -15.771   5.315  1.00 10.00      A   
ATOM   4384  HN  SER A 462       3.175 -15.405   6.224  1.00 10.00      A   
ATOM   4385  CA  SER A 462       4.463 -15.721   4.578  1.00 10.00      A   
ATOM   4386  CB  SER A 462       5.071 -14.315   4.686  1.00 10.00      A   
ATOM   4387  OG  SER A 462       4.093 -13.315   4.443  1.00 10.00      A   
ATOM   4388  HG  SER A 462       4.101 -13.075   3.499  1.00 10.00      A   
ATOM   4389  C   SER A 462       5.434 -16.763   5.144  1.00 10.00      A   
ATOM   4390  O   SER A 462       5.796 -16.698   6.319  1.00 10.00      A   
ATOM   4391  N   VAL A 463       5.835 -17.728   4.317  1.00 10.00      A   
ATOM   4392  HN  VAL A 463       5.513 -17.726   3.385  1.00 10.00      A   
ATOM   4393  CA  VAL A 463       6.743 -18.787   4.753  1.00 10.00      A   
ATOM   4394  CB  VAL A 463       6.114 -20.187   4.548  1.00 10.00      A   
ATOM   4395  CG1 VAL A 463       6.933 -21.264   5.248  1.00 10.00      A   
ATOM   4396  CG2 VAL A 463       4.672 -20.212   5.025  1.00 10.00      A   
ATOM   4397  C   VAL A 463       8.070 -18.735   3.997  1.00 10.00      A   
ATOM   4398  O   VAL A 463       8.092 -18.584   2.774  1.00 10.00      A   
ATOM   4399  N   ALA A 464       9.172 -18.870   4.734  1.00 10.00      A   
ATOM   4400  HN  ALA A 464       9.088 -18.984   5.705  1.00 10.00      A   
ATOM   4401  CA  ALA A 464      10.502 -18.851   4.141  1.00 10.00      A   
ATOM   4402  CB  ALA A 464      10.984 -17.423   3.967  1.00 10.00      A   
ATOM   4403  C   ALA A 464      11.489 -19.643   4.993  1.00 10.00      A   
ATOM   4404  O   ALA A 464      11.662 -19.355   6.181  1.00 10.00      A   
ATOM   4405  N   PHE A 465      12.118 -20.650   4.379  1.00 10.00      A   
ATOM   4406  HN  PHE A 465      11.911 -20.835   3.435  1.00 10.00      A   
ATOM   4407  CA  PHE A 465      13.103 -21.498   5.056  1.00 10.00      A   
ATOM   4408  CB  PHE A 465      14.342 -20.691   5.462  1.00 10.00      A   
ATOM   4409  CG  PHE A 465      15.074 -20.041   4.320  1.00 10.00      A   
ATOM   4410  CD1 PHE A 465      14.767 -18.749   3.922  1.00 10.00      A   
ATOM   4411  CD2 PHE A 465      16.080 -20.720   3.654  1.00 10.00      A   
ATOM   4412  CE1 PHE A 465      15.448 -18.151   2.879  1.00 10.00      A   
ATOM   4413  CE2 PHE A 465      16.764 -20.128   2.610  1.00 10.00      A   
ATOM   4414  CZ  PHE A 465      16.447 -18.843   2.222  1.00 10.00      A   
ATOM   4415  C   PHE A 465      12.507 -22.190   6.278  1.00 10.00      A   
ATOM   4416  O   PHE A 465      13.172 -22.349   7.304  1.00 10.00      A   
ATOM   4417  N   ALA A 466      11.263 -22.616   6.162  1.00 10.00      A   
ATOM   4418  HN  ALA A 466      10.792 -22.491   5.312  1.00 10.00      A   
ATOM   4419  CA  ALA A 466      10.580 -23.276   7.264  1.00 10.00      A   
ATOM   4420  CB  ALA A 466       9.661 -22.288   7.961  1.00 10.00      A   
ATOM   4421  C   ALA A 466       9.789 -24.476   6.771  1.00 10.00      A   
ATOM   4422  O   ALA A 466       9.272 -24.465   5.656  1.00 10.00      A   
ATOM   4423  N   GLY A 467       9.699 -25.503   7.597  1.00 10.00      A   
ATOM   4424  HN  GLY A 467      10.145 -25.460   8.473  1.00 10.00      A   
ATOM   4425  CA  GLY A 467       8.964 -26.693   7.225  1.00 10.00      A   
ATOM   4426  C   GLY A 467       9.825 -27.932   7.282  1.00 10.00      A   
ATOM   4427  O   GLY A 467      11.056 -27.836   7.318  1.00 10.00      A   
ATOM   4428  N   ASP A 468       9.189 -29.093   7.297  1.00 10.00      A   
ATOM   4429  HN  ASP A 468       8.196 -29.102   7.269  1.00 10.00      A   
ATOM   4430  CA  ASP A 468       9.909 -30.359   7.347  1.00 10.00      A   
ATOM   4431  CB  ASP A 468       9.479 -31.167   8.573  1.00 10.00      A   
ATOM   4432  CG  ASP A 468      10.568 -32.072   9.115  1.00 10.00      A   
ATOM   4433  OD1 ASP A 468      11.142 -32.864   8.340  1.00 10.00      A   
ATOM   4434  OD2 ASP A 468      10.843 -32.004  10.332  1.00 10.00      A   
ATOM   4435  C   ASP A 468       9.641 -31.158   6.077  1.00 10.00      A   
ATOM   4436  O   ASP A 468      10.565 -31.684   5.452  1.00 10.00      A   
ATOM   4437  N   SER A 469       8.372 -31.228   5.691  1.00 10.00      A   
ATOM   4438  HN  SER A 469       7.679 -30.780   6.235  1.00 10.00      A   
ATOM   4439  CA  SER A 469       7.970 -31.954   4.494  1.00 10.00      A   
ATOM   4440  CB  SER A 469       7.838 -33.449   4.800  1.00 10.00      A   
ATOM   4441  OG  SER A 469       7.053 -33.669   5.966  1.00 10.00      A   
ATOM   4442  HG  SER A 469       6.843 -32.813   6.392  1.00 10.00      A   
ATOM   4443  C   SER A 469       6.663 -31.392   3.939  1.00 10.00      A   
ATOM   4444  O   SER A 469       6.177 -30.364   4.412  1.00 10.00      A   
ATOM   4445  N   ASP A 470       6.094 -32.078   2.951  1.00 10.00      A   
ATOM   4446  HN  ASP A 470       6.529 -32.897   2.633  1.00 10.00      A   
ATOM   4447  CA  ASP A 470       4.843 -31.652   2.319  1.00 10.00      A   
ATOM   4448  CB  ASP A 470       4.465 -32.603   1.181  1.00 10.00      A   
ATOM   4449  CG  ASP A 470       4.716 -32.015  -0.190  1.00 10.00      A   
ATOM   4450  OD1 ASP A 470       3.794 -31.393  -0.753  1.00 10.00      A   
ATOM   4451  OD2 ASP A 470       5.833 -32.192  -0.720  1.00 10.00      A   
ATOM   4452  C   ASP A 470       3.699 -31.576   3.326  1.00 10.00      A   
ATOM   4453  O   ASP A 470       2.717 -30.867   3.109  1.00 10.00      A   
ATOM   4454  N   LEU A 471       3.844 -32.297   4.432  1.00 10.00      A   
ATOM   4455  HN  LEU A 471       4.665 -32.817   4.553  1.00 10.00      A   
ATOM   4456  CA  LEU A 471       2.828 -32.324   5.480  1.00 10.00      A   
ATOM   4457  CB  LEU A 471       3.255 -33.246   6.630  1.00 10.00      A   
ATOM   4458  CG  LEU A 471       3.046 -34.751   6.426  1.00 10.00      A   
ATOM   4459  CD1 LEU A 471       1.640 -35.043   5.921  1.00 10.00      A   
ATOM   4460  CD2 LEU A 471       4.096 -35.329   5.491  1.00 10.00      A   
ATOM   4461  C   LEU A 471       2.531 -30.921   6.006  1.00 10.00      A   
ATOM   4462  O   LEU A 471       1.378 -30.585   6.281  1.00 10.00      A   
ATOM   4463  N   GLY A 472       3.573 -30.106   6.124  1.00 10.00      A   
ATOM   4464  HN  GLY A 472       4.467 -30.435   5.885  1.00 10.00      A   
ATOM   4465  CA  GLY A 472       3.414 -28.747   6.608  1.00 10.00      A   
ATOM   4466  C   GLY A 472       2.480 -27.930   5.738  1.00 10.00      A   
ATOM   4467  O   GLY A 472       1.587 -27.245   6.237  1.00 10.00      A   
ATOM   4468  N   MET A 473       2.673 -28.019   4.429  1.00 10.00      A   
ATOM   4469  HN  MET A 473       3.398 -28.587   4.089  1.00 10.00      A   
ATOM   4470  CA  MET A 473       1.837 -27.294   3.487  1.00 10.00      A   
ATOM   4471  CB  MET A 473       2.423 -27.381   2.076  1.00 10.00      A   
ATOM   4472  CG  MET A 473       1.627 -26.624   1.027  1.00 10.00      A   
ATOM   4473  SD  MET A 473       2.531 -26.423  -0.517  1.00 10.00      A   
ATOM   4474  CE  MET A 473       2.750 -28.130  -1.009  1.00 10.00      A   
ATOM   4475  C   MET A 473       0.411 -27.838   3.511  1.00 10.00      A   
ATOM   4476  O   MET A 473      -0.557 -27.083   3.409  1.00 10.00      A   
ATOM   4477  N   HIS A 474       0.296 -29.155   3.662  1.00 10.00      A   
ATOM   4478  HN  HIS A 474       1.110 -29.698   3.738  1.00 10.00      A   
ATOM   4479  CA  HIS A 474      -0.999 -29.820   3.709  1.00 10.00      A   
ATOM   4480  CB  HIS A 474      -0.812 -31.338   3.774  1.00 10.00      A   
ATOM   4481  CG  HIS A 474      -2.027 -32.126   3.393  1.00 10.00      A   
ATOM   4482  ND1 HIS A 474      -2.120 -32.745   2.168  1.00 10.00      A   
ATOM   4483  CD2 HIS A 474      -3.152 -32.377   4.104  1.00 10.00      A   
ATOM   4484  CE1 HIS A 474      -3.289 -33.355   2.158  1.00 10.00      A   
ATOM   4485  NE2 HIS A 474      -3.946 -33.159   3.306  1.00 10.00      A   
ATOM   4486  HE2 HIS A 474      -4.828 -33.514   3.539  1.00 10.00      A   
ATOM   4487  C   HIS A 474      -1.800 -29.345   4.915  1.00 10.00      A   
ATOM   4488  O   HIS A 474      -2.982 -29.030   4.796  1.00 10.00      A   
ATOM   4489  N   HIS A 475      -1.140 -29.280   6.068  1.00 10.00      A   
ATOM   4490  HN  HIS A 475      -0.188 -29.533   6.088  1.00 10.00      A   
ATOM   4491  CA  HIS A 475      -1.783 -28.852   7.304  1.00 10.00      A   
ATOM   4492  CB  HIS A 475      -0.812 -28.929   8.485  1.00 10.00      A   
ATOM   4493  CG  HIS A 475      -0.915 -30.207   9.260  1.00 10.00      A   
ATOM   4494  ND1 HIS A 475      -1.873 -30.447  10.222  1.00 10.00      A   
ATOM   4495  HD1 HIS A 475      -2.583 -29.828  10.498  1.00 10.00      A   
ATOM   4496  CD2 HIS A 475      -0.162 -31.334   9.197  1.00 10.00      A   
ATOM   4497  CE1 HIS A 475      -1.677 -31.683  10.705  1.00 10.00      A   
ATOM   4498  NE2 HIS A 475      -0.649 -32.266  10.114  1.00 10.00      A   
ATOM   4499  C   HIS A 475      -2.376 -27.449   7.187  1.00 10.00      A   
ATOM   4500  O   HIS A 475      -3.474 -27.191   7.684  1.00 10.00      A   
ATOM   4501  N   VAL A 476      -1.651 -26.551   6.533  1.00 10.00      A   
ATOM   4502  HN  VAL A 476      -0.777 -26.816   6.168  1.00 10.00      A   
ATOM   4503  CA  VAL A 476      -2.116 -25.179   6.352  1.00 10.00      A   
ATOM   4504  CB  VAL A 476      -0.978 -24.240   5.893  1.00 10.00      A   
ATOM   4505  CG1 VAL A 476      -1.492 -22.820   5.687  1.00 10.00      A   
ATOM   4506  CG2 VAL A 476       0.148 -24.250   6.912  1.00 10.00      A   
ATOM   4507  C   VAL A 476      -3.270 -25.116   5.356  1.00 10.00      A   
ATOM   4508  O   VAL A 476      -4.300 -24.484   5.622  1.00 10.00      A   
ATOM   4509  N   LEU A 477      -3.101 -25.786   4.220  1.00 10.00      A   
ATOM   4510  HN  LEU A 477      -2.268 -26.289   4.077  1.00 10.00      A   
ATOM   4511  CA  LEU A 477      -4.120 -25.803   3.181  1.00 10.00      A   
ATOM   4512  CB  LEU A 477      -3.613 -26.532   1.939  1.00 10.00      A   
ATOM   4513  CG  LEU A 477      -2.596 -25.771   1.088  1.00 10.00      A   
ATOM   4514  CD1 LEU A 477      -1.973 -26.688   0.049  1.00 10.00      A   
ATOM   4515  CD2 LEU A 477      -3.251 -24.572   0.420  1.00 10.00      A   
ATOM   4516  C   LEU A 477      -5.420 -26.423   3.686  1.00 10.00      A   
ATOM   4517  O   LEU A 477      -6.509 -25.913   3.421  1.00 10.00      A   
ATOM   4518  N   SER A 478      -5.306 -27.509   4.433  1.00 10.00      A   
ATOM   4519  HN  SER A 478      -4.414 -27.883   4.612  1.00 10.00      A   
ATOM   4520  CA  SER A 478      -6.477 -28.176   4.981  1.00 10.00      A   
ATOM   4521  CB  SER A 478      -6.272 -29.693   4.970  1.00 10.00      A   
ATOM   4522  OG  SER A 478      -5.924 -30.156   3.673  1.00 10.00      A   
ATOM   4523  HG  SER A 478      -6.112 -29.463   3.023  1.00 10.00      A   
ATOM   4524  C   SER A 478      -6.770 -27.688   6.401  1.00 10.00      A   
ATOM   4525  O   SER A 478      -7.362 -28.406   7.212  1.00 10.00      A   
ATOM   4526  N   GLY A 479      -6.356 -26.461   6.697  1.00 10.00      A   
ATOM   4527  HN  GLY A 479      -5.893 -25.931   6.014  1.00 10.00      A   
ATOM   4528  CA  GLY A 479      -6.578 -25.911   8.020  1.00 10.00      A   
ATOM   4529  C   GLY A 479      -7.155 -24.510   8.008  1.00 10.00      A   
ATOM   4530  O   GLY A 479      -8.212 -24.270   8.591  1.00 10.00      A   
ATOM   4531  N   CYS A 480      -6.464 -23.580   7.358  1.00 10.00      A   
ATOM   4532  HN  CYS A 480      -5.632 -23.832   6.900  1.00 10.00      A   
ATOM   4533  CA  CYS A 480      -6.919 -22.194   7.296  1.00 10.00      A   
ATOM   4534  CB  CYS A 480      -5.809 -21.288   6.765  1.00 10.00      A   
ATOM   4535  SG  CYS A 480      -4.323 -21.260   7.796  1.00 10.00      A   
ATOM   4536  HG  CYS A 480      -4.710 -21.239   9.066  1.00 10.00      A   
ATOM   4537  C   CYS A 480      -8.187 -22.053   6.455  1.00 10.00      A   
ATOM   4538  O   CYS A 480      -8.179 -22.285   5.247  1.00 10.00      A   
ATOM   4539  N   ASP A 481      -9.280 -21.670   7.105  1.00 10.00      A   
ATOM   4540  HN  ASP A 481      -9.226 -21.503   8.068  1.00 10.00      A   
ATOM   4541  CA  ASP A 481     -10.565 -21.511   6.430  1.00 10.00      A   
ATOM   4542  CB  ASP A 481     -11.721 -21.673   7.421  1.00 10.00      A   
ATOM   4543  CG  ASP A 481     -12.240 -23.093   7.490  1.00 10.00      A   
ATOM   4544  OD1 ASP A 481     -13.287 -23.379   6.873  1.00 10.00      A   
ATOM   4545  OD2 ASP A 481     -11.598 -23.935   8.153  1.00 10.00      A   
ATOM   4546  C   ASP A 481     -10.679 -20.170   5.714  1.00 10.00      A   
ATOM   4547  O   ASP A 481     -11.377 -20.057   4.707  1.00 10.00      A   
ATOM   4548  N   SER A 482      -9.982 -19.160   6.223  1.00 10.00      A   
ATOM   4549  HN  SER A 482      -9.427 -19.310   7.013  1.00 10.00      A   
ATOM   4550  CA  SER A 482     -10.026 -17.829   5.632  1.00 10.00      A   
ATOM   4551  CB  SER A 482     -10.208 -16.781   6.733  1.00 10.00      A   
ATOM   4552  OG  SER A 482     -11.175 -17.217   7.678  1.00 10.00      A   
ATOM   4553  HG  SER A 482     -10.722 -17.591   8.447  1.00 10.00      A   
ATOM   4554  C   SER A 482      -8.769 -17.537   4.811  1.00 10.00      A   
ATOM   4555  O   SER A 482      -8.254 -16.420   4.820  1.00 10.00      A   
ATOM   4556  N   LEU A 483      -8.294 -18.548   4.085  1.00 10.00      A   
ATOM   4557  HN  LEU A 483      -8.767 -19.408   4.099  1.00 10.00      A   
ATOM   4558  CA  LEU A 483      -7.099 -18.411   3.252  1.00 10.00      A   
ATOM   4559  CB  LEU A 483      -6.723 -19.773   2.651  1.00 10.00      A   
ATOM   4560  CG  LEU A 483      -5.232 -20.060   2.414  1.00 10.00      A   
ATOM   4561  CD1 LEU A 483      -4.607 -19.065   1.448  1.00 10.00      A   
ATOM   4562  CD2 LEU A 483      -4.463 -20.105   3.722  1.00 10.00      A   
ATOM   4563  C   LEU A 483      -7.334 -17.395   2.133  1.00 10.00      A   
ATOM   4564  O   LEU A 483      -8.313 -17.492   1.387  1.00 10.00      A   
ATOM   4565  N   ARG A 484      -6.440 -16.418   2.035  1.00 10.00      A   
ATOM   4566  HN  ARG A 484      -5.694 -16.388   2.674  1.00 10.00      A   
ATOM   4567  CA  ARG A 484      -6.527 -15.388   1.012  1.00 10.00      A   
ATOM   4568  CB  ARG A 484      -6.840 -14.029   1.637  1.00 10.00      A   
ATOM   4569  CG  ARG A 484      -8.301 -13.623   1.570  1.00 10.00      A   
ATOM   4570  CD  ARG A 484      -8.518 -12.266   2.219  1.00 10.00      A   
ATOM   4571  NE  ARG A 484      -7.588 -11.260   1.710  1.00 10.00      A   
ATOM   4572  HE  ARG A 484      -7.311 -11.338   0.773  1.00 10.00      A   
ATOM   4573  CZ  ARG A 484      -7.121 -10.242   2.433  1.00 10.00      A   
ATOM   4574  NH1 ARG A 484      -7.497 -10.084   3.701  1.00 10.00      A   
ATOM   4575 HH11 ARG A 484      -7.122  -9.285   4.260  1.00 10.00      A   
ATOM   4576 HH12 ARG A 484      -8.173 -10.757   4.147  1.00 10.00      A   
ATOM   4577  NH2 ARG A 484      -6.271  -9.382   1.895  1.00 10.00      A   
ATOM   4578 HH21 ARG A 484      -5.911  -8.576   2.456  1.00 10.00      A   
ATOM   4579 HH22 ARG A 484      -5.960  -9.482   0.903  1.00 10.00      A   
ATOM   4580  C   ARG A 484      -5.222 -15.304   0.231  1.00 10.00      A   
ATOM   4581  O   ARG A 484      -5.184 -15.596  -0.964  1.00 10.00      A   
ATOM   4582  N   LYS A 485      -4.156 -14.903   0.912  1.00 10.00      A   
ATOM   4583  HN  LYS A 485      -4.249 -14.693   1.873  1.00 10.00      A   
ATOM   4584  CA  LYS A 485      -2.849 -14.784   0.282  1.00 10.00      A   
ATOM   4585  CB  LYS A 485      -2.332 -13.341   0.359  1.00 10.00      A   
ATOM   4586  CG  LYS A 485      -3.044 -12.365  -0.574  1.00 10.00      A   
ATOM   4587  CD  LYS A 485      -2.340 -11.012  -0.626  1.00 10.00      A   
ATOM   4588  CE  LYS A 485      -2.874 -10.045   0.425  1.00 10.00      A   
ATOM   4589  NZ  LYS A 485      -2.543  -8.630   0.098  1.00 10.00      A   
ATOM   4590  HZ1 LYS A 485      -2.270  -8.544  -0.901  1.00 10.00      A   
ATOM   4591  HZ2 LYS A 485      -1.762  -8.289   0.688  1.00 10.00      A   
ATOM   4592  HZ3 LYS A 485      -3.373  -8.018   0.259  1.00 10.00      A   
ATOM   4593  C   LYS A 485      -1.851 -15.749   0.921  1.00 10.00      A   
ATOM   4594  O   LYS A 485      -1.638 -15.725   2.136  1.00 10.00      A   
ATOM   4595  N   LEU A 486      -1.254 -16.608   0.106  1.00 10.00      A   
ATOM   4596  HN  LEU A 486      -1.456 -16.584  -0.858  1.00 10.00      A   
ATOM   4597  CA  LEU A 486      -0.285 -17.572   0.601  1.00 10.00      A   
ATOM   4598  CB  LEU A 486      -0.856 -18.993   0.554  1.00 10.00      A   
ATOM   4599  CG  LEU A 486      -0.139 -20.029   1.422  1.00 10.00      A   
ATOM   4600  CD1 LEU A 486      -0.310 -19.697   2.896  1.00 10.00      A   
ATOM   4601  CD2 LEU A 486      -0.649 -21.431   1.126  1.00 10.00      A   
ATOM   4602  C   LEU A 486       1.003 -17.487  -0.203  1.00 10.00      A   
ATOM   4603  O   LEU A 486       0.997 -17.650  -1.424  1.00 10.00      A   
ATOM   4604  N   GLU A 487       2.100 -17.213   0.483  1.00 10.00      A   
ATOM   4605  HN  GLU A 487       2.040 -17.088   1.457  1.00 10.00      A   
ATOM   4606  CA  GLU A 487       3.394 -17.089  -0.167  1.00 10.00      A   
ATOM   4607  CB  GLU A 487       3.825 -15.620  -0.201  1.00 10.00      A   
ATOM   4608  CG  GLU A 487       3.478 -14.847   1.065  1.00 10.00      A   
ATOM   4609  CD  GLU A 487       3.606 -13.349   0.896  1.00 10.00      A   
ATOM   4610  OE1 GLU A 487       4.129 -12.688   1.816  1.00 10.00      A   
ATOM   4611  OE2 GLU A 487       3.173 -12.825  -0.153  1.00 10.00      A   
ATOM   4612  C   GLU A 487       4.442 -17.941   0.537  1.00 10.00      A   
ATOM   4613  O   GLU A 487       4.675 -17.788   1.738  1.00 10.00      A   
ATOM   4614  N   ILE A 488       5.061 -18.847  -0.214  1.00 10.00      A   
ATOM   4615  HN  ILE A 488       4.818 -18.926  -1.166  1.00 10.00      A   
ATOM   4616  CA  ILE A 488       6.083 -19.731   0.325  1.00 10.00      A   
ATOM   4617  CB  ILE A 488       5.579 -21.190   0.389  1.00 10.00      A   
ATOM   4618  CG1 ILE A 488       4.262 -21.265   1.164  1.00 10.00      A   
ATOM   4619  CG2 ILE A 488       6.625 -22.089   1.034  1.00 10.00      A   
ATOM   4620  CD1 ILE A 488       3.601 -22.626   1.123  1.00 10.00      A   
ATOM   4621  C   ILE A 488       7.342 -19.681  -0.535  1.00 10.00      A   
ATOM   4622  O   ILE A 488       7.280 -19.858  -1.755  1.00 10.00      A   
ATOM   4623  N   ARG A 489       8.479 -19.430   0.097  1.00 10.00      A   
ATOM   4624  HN  ARG A 489       8.466 -19.285   1.070  1.00 10.00      A   
ATOM   4625  CA  ARG A 489       9.748 -19.371  -0.609  1.00 10.00      A   
ATOM   4626  CB  ARG A 489      10.200 -17.922  -0.839  1.00 10.00      A   
ATOM   4627  CG  ARG A 489      10.622 -17.175   0.416  1.00 10.00      A   
ATOM   4628  CD  ARG A 489      11.687 -16.137   0.104  1.00 10.00      A   
ATOM   4629  NE  ARG A 489      12.900 -16.745  -0.449  1.00 10.00      A   
ATOM   4630  HE  ARG A 489      12.986 -17.725  -0.378  1.00 10.00      A   
ATOM   4631  CZ  ARG A 489      13.880 -16.064  -1.032  1.00 10.00      A   
ATOM   4632  NH1 ARG A 489      13.808 -14.744  -1.143  1.00 10.00      A   
ATOM   4633 HH11 ARG A 489      12.979 -14.229  -0.772  1.00 10.00      A   
ATOM   4634 HH12 ARG A 489      14.584 -14.215  -1.603  1.00 10.00      A   
ATOM   4635  NH2 ARG A 489      14.930 -16.712  -1.513  1.00 10.00      A   
ATOM   4636 HH21 ARG A 489      15.707 -16.193  -1.979  1.00 10.00      A   
ATOM   4637 HH22 ARG A 489      14.980 -17.760  -1.429  1.00 10.00      A   
ATOM   4638  C   ARG A 489      10.825 -20.171   0.121  1.00 10.00      A   
ATOM   4639  O   ARG A 489      10.968 -20.068   1.340  1.00 10.00      A   
ATOM   4640  N   ASP A 490      11.560 -20.980  -0.637  1.00 10.00      A   
ATOM   4641  HN  ASP A 490      11.358 -21.034  -1.597  1.00 10.00      A   
ATOM   4642  CA  ASP A 490      12.647 -21.806  -0.096  1.00 10.00      A   
ATOM   4643  CB  ASP A 490      13.803 -20.948   0.426  1.00 10.00      A   
ATOM   4644  CG  ASP A 490      14.662 -20.386  -0.682  1.00 10.00      A   
ATOM   4645  OD1 ASP A 490      15.651 -21.043  -1.062  1.00 10.00      A   
ATOM   4646  OD2 ASP A 490      14.352 -19.286  -1.184  1.00 10.00      A   
ATOM   4647  C   ASP A 490      12.160 -22.752   0.993  1.00 10.00      A   
ATOM   4648  O   ASP A 490      12.464 -22.569   2.173  1.00 10.00      A   
ATOM   4649  N   CYS A 491      11.417 -23.768   0.591  1.00 10.00      A   
ATOM   4650  HN  CYS A 491      11.238 -23.883  -0.369  1.00 10.00      A   
ATOM   4651  CA  CYS A 491      10.879 -24.739   1.534  1.00 10.00      A   
ATOM   4652  CB  CYS A 491       9.467 -24.334   1.970  1.00 10.00      A   
ATOM   4653  SG  CYS A 491       9.404 -22.965   3.150  1.00 10.00      A   
ATOM   4654  HG  CYS A 491       9.099 -23.474   4.340  1.00 10.00      A   
ATOM   4655  C   CYS A 491      10.876 -26.139   0.919  1.00 10.00      A   
ATOM   4656  O   CYS A 491      10.935 -26.283  -0.305  1.00 10.00      A   
ATOM   4657  N   PRO A 492      10.823 -27.191   1.756  1.00 10.00      A   
ATOM   4658  CA  PRO A 492      10.821 -28.583   1.286  1.00 10.00      A   
ATOM   4659  CB  PRO A 492      11.225 -29.363   2.536  1.00 10.00      A   
ATOM   4660  CG  PRO A 492      10.688 -28.547   3.661  1.00 10.00      A   
ATOM   4661  CD  PRO A 492      10.791 -27.109   3.230  1.00 10.00      A   
ATOM   4662  C   PRO A 492       9.449 -29.048   0.796  1.00 10.00      A   
ATOM   4663  O   PRO A 492       9.231 -30.244   0.583  1.00 10.00      A   
ATOM   4664  N   PHE A 493       8.525 -28.107   0.620  1.00 10.00      A   
ATOM   4665  HN  PHE A 493       8.754 -27.169   0.792  1.00 10.00      A   
ATOM   4666  CA  PHE A 493       7.188 -28.439   0.152  1.00 10.00      A   
ATOM   4667  CB  PHE A 493       6.188 -27.326   0.475  1.00 10.00      A   
ATOM   4668  CG  PHE A 493       6.211 -26.839   1.897  1.00 10.00      A   
ATOM   4669  CD1 PHE A 493       6.020 -25.496   2.178  1.00 10.00      A   
ATOM   4670  CD2 PHE A 493       6.419 -27.714   2.951  1.00 10.00      A   
ATOM   4671  CE1 PHE A 493       6.036 -25.030   3.477  1.00 10.00      A   
ATOM   4672  CE2 PHE A 493       6.438 -27.253   4.255  1.00 10.00      A   
ATOM   4673  CZ  PHE A 493       6.245 -25.911   4.517  1.00 10.00      A   
ATOM   4674  C   PHE A 493       7.219 -28.673  -1.348  1.00 10.00      A   
ATOM   4675  O   PHE A 493       7.720 -27.835  -2.106  1.00 10.00      A   
ATOM   4676  N   GLY A 494       6.701 -29.811  -1.771  1.00 10.00      A   
ATOM   4677  HN  GLY A 494       6.315 -30.444  -1.122  1.00 10.00      A   
ATOM   4678  CA  GLY A 494       6.688 -30.133  -3.174  1.00 10.00      A   
ATOM   4679  C   GLY A 494       5.324 -29.957  -3.794  1.00 10.00      A   
ATOM   4680  O   GLY A 494       4.636 -28.974  -3.536  1.00 10.00      A   
ATOM   4681  N   ASP A 495       4.936 -30.918  -4.609  1.00 10.00      A   
ATOM   4682  HN  ASP A 495       5.539 -31.673  -4.771  1.00 10.00      A   
ATOM   4683  CA  ASP A 495       3.651 -30.879  -5.292  1.00 10.00      A   
ATOM   4684  CB  ASP A 495       3.855 -31.124  -6.784  1.00 10.00      A   
ATOM   4685  CG  ASP A 495       4.605 -32.411  -7.073  1.00 10.00      A   
ATOM   4686  OD1 ASP A 495       5.847 -32.358  -7.228  1.00 10.00      A   
ATOM   4687  OD2 ASP A 495       3.962 -33.481  -7.148  1.00 10.00      A   
ATOM   4688  C   ASP A 495       2.690 -31.917  -4.731  1.00 10.00      A   
ATOM   4689  O   ASP A 495       1.563 -32.061  -5.212  1.00 10.00      A   
ATOM   4690  N   LYS A 496       3.128 -32.612  -3.693  1.00 10.00      A   
ATOM   4691  HN  LYS A 496       4.012 -32.407  -3.326  1.00 10.00      A   
ATOM   4692  CA  LYS A 496       2.319 -33.651  -3.070  1.00 10.00      A   
ATOM   4693  CB  LYS A 496       3.147 -34.454  -2.068  1.00 10.00      A   
ATOM   4694  CG  LYS A 496       4.510 -34.877  -2.595  1.00 10.00      A   
ATOM   4695  CD  LYS A 496       5.381 -35.421  -1.477  1.00 10.00      A   
ATOM   4696  CE  LYS A 496       6.856 -35.362  -1.837  1.00 10.00      A   
ATOM   4697  NZ  LYS A 496       7.327 -33.967  -2.044  1.00 10.00      A   
ATOM   4698  HZ1 LYS A 496       8.336 -33.890  -1.798  1.00 10.00      A   
ATOM   4699  HZ2 LYS A 496       6.782 -33.309  -1.439  1.00 10.00      A   
ATOM   4700  HZ3 LYS A 496       7.204 -33.694  -3.040  1.00 10.00      A   
ATOM   4701  C   LYS A 496       1.086 -33.057  -2.401  1.00 10.00      A   
ATOM   4702  O   LYS A 496      -0.043 -33.415  -2.737  1.00 10.00      A   
ATOM   4703  N   ALA A 497       1.302 -32.130  -1.476  1.00 10.00      A   
ATOM   4704  HN  ALA A 497       2.235 -31.866  -1.261  1.00 10.00      A   
ATOM   4705  CA  ALA A 497       0.198 -31.489  -0.768  1.00 10.00      A   
ATOM   4706  CB  ALA A 497       0.699 -30.795   0.486  1.00 10.00      A   
ATOM   4707  C   ALA A 497      -0.529 -30.498  -1.671  1.00 10.00      A   
ATOM   4708  O   ALA A 497      -1.705 -30.194  -1.459  1.00 10.00      A   
ATOM   4709  N   LEU A 498       0.179 -30.011  -2.686  1.00 10.00      A   
ATOM   4710  HN  LEU A 498       1.107 -30.308  -2.797  1.00 10.00      A   
ATOM   4711  CA  LEU A 498      -0.376 -29.056  -3.636  1.00 10.00      A   
ATOM   4712  CB  LEU A 498       0.729 -28.524  -4.554  1.00 10.00      A   
ATOM   4713  CG  LEU A 498       0.412 -27.247  -5.329  1.00 10.00      A   
ATOM   4714  CD1 LEU A 498       0.124 -26.101  -4.370  1.00 10.00      A   
ATOM   4715  CD2 LEU A 498       1.562 -26.897  -6.260  1.00 10.00      A   
ATOM   4716  C   LEU A 498      -1.490 -29.701  -4.460  1.00 10.00      A   
ATOM   4717  O   LEU A 498      -2.575 -29.138  -4.604  1.00 10.00      A   
ATOM   4718  N   LEU A 499      -1.224 -30.897  -4.977  1.00 10.00      A   
ATOM   4719  HN  LEU A 499      -0.343 -31.302  -4.823  1.00 10.00      A   
ATOM   4720  CA  LEU A 499      -2.209 -31.616  -5.778  1.00 10.00      A   
ATOM   4721  CB  LEU A 499      -1.545 -32.723  -6.600  1.00 10.00      A   
ATOM   4722  CG  LEU A 499      -0.570 -32.268  -7.689  1.00 10.00      A   
ATOM   4723  CD1 LEU A 499       0.178 -33.457  -8.273  1.00 10.00      A   
ATOM   4724  CD2 LEU A 499      -1.300 -31.503  -8.782  1.00 10.00      A   
ATOM   4725  C   LEU A 499      -3.304 -32.205  -4.898  1.00 10.00      A   
ATOM   4726  O   LEU A 499      -4.423 -32.447  -5.355  1.00 10.00      A   
ATOM   4727  N   ALA A 500      -2.981 -32.415  -3.627  1.00 10.00      A   
ATOM   4728  HN  ALA A 500      -2.076 -32.190  -3.319  1.00 10.00      A   
ATOM   4729  CA  ALA A 500      -3.932 -32.973  -2.679  1.00 10.00      A   
ATOM   4730  CB  ALA A 500      -3.203 -33.570  -1.486  1.00 10.00      A   
ATOM   4731  C   ALA A 500      -4.937 -31.920  -2.221  1.00 10.00      A   
ATOM   4732  O   ALA A 500      -6.020 -32.253  -1.740  1.00 10.00      A   
ATOM   4733  N   ASN A 501      -4.582 -30.651  -2.379  1.00 10.00      A   
ATOM   4734  HN  ASN A 501      -3.707 -30.444  -2.776  1.00 10.00      A   
ATOM   4735  CA  ASN A 501      -5.456 -29.555  -1.979  1.00 10.00      A   
ATOM   4736  CB  ASN A 501      -4.827 -28.749  -0.841  1.00 10.00      A   
ATOM   4737  CG  ASN A 501      -5.052 -29.369   0.524  1.00 10.00      A   
ATOM   4738  OD1 ASN A 501      -6.074 -29.131   1.165  1.00 10.00      A   
ATOM   4739  ND2 ASN A 501      -4.090 -30.148   0.990  1.00 10.00      A   
ATOM   4740 HD21 ASN A 501      -3.292 -30.281   0.436  1.00 10.00      A   
ATOM   4741 HD22 ASN A 501      -4.214 -30.559   1.873  1.00 10.00      A   
ATOM   4742  C   ASN A 501      -5.758 -28.640  -3.160  1.00 10.00      A   
ATOM   4743  O   ASN A 501      -5.864 -27.422  -3.009  1.00 10.00      A   
ATOM   4744  N   ALA A 502      -5.917 -29.241  -4.332  1.00 10.00      A   
ATOM   4745  HN  ALA A 502      -5.842 -30.217  -4.379  1.00 10.00      A   
ATOM   4746  CA  ALA A 502      -6.204 -28.496  -5.551  1.00 10.00      A   
ATOM   4747  CB  ALA A 502      -6.229 -29.437  -6.744  1.00 10.00      A   
ATOM   4748  C   ALA A 502      -7.522 -27.730  -5.444  1.00 10.00      A   
ATOM   4749  O   ALA A 502      -7.630 -26.592  -5.898  1.00 10.00      A   
ATOM   4750  N   SER A 503      -8.518 -28.356  -4.824  1.00 10.00      A   
ATOM   4751  HN  SER A 503      -8.371 -29.263  -4.479  1.00 10.00      A   
ATOM   4752  CA  SER A 503      -9.829 -27.743  -4.657  1.00 10.00      A   
ATOM   4753  CB  SER A 503     -10.814 -28.789  -4.146  1.00 10.00      A   
ATOM   4754  OG  SER A 503     -10.530 -30.056  -4.717  1.00 10.00      A   
ATOM   4755  HG  SER A 503     -10.969 -30.745  -4.203  1.00 10.00      A   
ATOM   4756  C   SER A 503      -9.776 -26.555  -3.696  1.00 10.00      A   
ATOM   4757  O   SER A 503     -10.629 -25.667  -3.734  1.00 10.00      A   
ATOM   4758  N   LYS A 504      -8.761 -26.538  -2.842  1.00 10.00      A   
ATOM   4759  HN  LYS A 504      -8.102 -27.266  -2.869  1.00 10.00      A   
ATOM   4760  CA  LYS A 504      -8.598 -25.465  -1.873  1.00 10.00      A   
ATOM   4761  CB  LYS A 504      -7.625 -25.894  -0.767  1.00 10.00      A   
ATOM   4762  CG  LYS A 504      -7.291 -24.801   0.236  1.00 10.00      A   
ATOM   4763  CD  LYS A 504      -8.529 -24.336   0.982  1.00 10.00      A   
ATOM   4764  CE  LYS A 504      -8.207 -23.184   1.913  1.00 10.00      A   
ATOM   4765  NZ  LYS A 504      -9.322 -22.897   2.851  1.00 10.00      A   
ATOM   4766  HZ1 LYS A 504      -8.951 -22.445   3.713  1.00 10.00      A   
ATOM   4767  HZ2 LYS A 504      -9.807 -23.779   3.116  1.00 10.00      A   
ATOM   4768  HZ3 LYS A 504     -10.014 -22.258   2.409  1.00 10.00      A   
ATOM   4769  C   LYS A 504      -8.097 -24.192  -2.551  1.00 10.00      A   
ATOM   4770  O   LYS A 504      -8.453 -23.082  -2.151  1.00 10.00      A   
ATOM   4771  N   LEU A 505      -7.300 -24.361  -3.598  1.00 10.00      A   
ATOM   4772  HN  LEU A 505      -7.088 -25.274  -3.895  1.00 10.00      A   
ATOM   4773  CA  LEU A 505      -6.728 -23.229  -4.327  1.00 10.00      A   
ATOM   4774  CB  LEU A 505      -5.746 -23.720  -5.396  1.00 10.00      A   
ATOM   4775  CG  LEU A 505      -4.820 -24.882  -5.006  1.00 10.00      A   
ATOM   4776  CD1 LEU A 505      -3.951 -25.299  -6.184  1.00 10.00      A   
ATOM   4777  CD2 LEU A 505      -3.951 -24.516  -3.812  1.00 10.00      A   
ATOM   4778  C   LEU A 505      -7.812 -22.357  -4.963  1.00 10.00      A   
ATOM   4779  O   LEU A 505      -7.623 -21.156  -5.155  1.00 10.00      A   
ATOM   4780  N   GLU A 506      -8.960 -22.961  -5.256  1.00 10.00      A   
ATOM   4781  HN  GLU A 506      -9.056 -23.914  -5.059  1.00 10.00      A   
ATOM   4782  CA  GLU A 506     -10.075 -22.248  -5.874  1.00 10.00      A   
ATOM   4783  CB  GLU A 506     -11.116 -23.239  -6.409  1.00 10.00      A   
ATOM   4784  CG  GLU A 506     -12.005 -22.664  -7.504  1.00 10.00      A   
ATOM   4785  CD  GLU A 506     -12.859 -23.708  -8.200  1.00 10.00      A   
ATOM   4786  OE1 GLU A 506     -12.303 -24.516  -8.972  1.00 10.00      A   
ATOM   4787  OE2 GLU A 506     -14.089 -23.719  -7.984  1.00 10.00      A   
ATOM   4788  C   GLU A 506     -10.724 -21.252  -4.905  1.00 10.00      A   
ATOM   4789  O   GLU A 506     -11.463 -20.358  -5.322  1.00 10.00      A   
ATOM   4790  N   THR A 507     -10.430 -21.394  -3.619  1.00 10.00      A   
ATOM   4791  HN  THR A 507      -9.812 -22.105  -3.346  1.00 10.00      A   
ATOM   4792  CA  THR A 507     -10.995 -20.510  -2.606  1.00 10.00      A   
ATOM   4793  CB  THR A 507     -11.573 -21.305  -1.419  1.00 10.00      A   
ATOM   4794  OG1 THR A 507     -10.945 -22.594  -1.346  1.00 10.00      A   
ATOM   4795  HG1 THR A 507      -9.988 -22.488  -1.424  1.00 10.00      A   
ATOM   4796  CG2 THR A 507     -13.074 -21.484  -1.576  1.00 10.00      A   
ATOM   4797  C   THR A 507      -9.965 -19.500  -2.096  1.00 10.00      A   
ATOM   4798  O   THR A 507     -10.209 -18.784  -1.127  1.00 10.00      A   
ATOM   4799  N   MET A 508      -8.814 -19.442  -2.753  1.00 10.00      A   
ATOM   4800  HN  MET A 508      -8.675 -20.027  -3.529  1.00 10.00      A   
ATOM   4801  CA  MET A 508      -7.755 -18.515  -2.360  1.00 10.00      A   
ATOM   4802  CB  MET A 508      -6.442 -19.263  -2.118  1.00 10.00      A   
ATOM   4803  CG  MET A 508      -6.597 -20.562  -1.344  1.00 10.00      A   
ATOM   4804  SD  MET A 508      -5.022 -21.363  -0.984  1.00 10.00      A   
ATOM   4805  CE  MET A 508      -4.175 -21.182  -2.552  1.00 10.00      A   
ATOM   4806  C   MET A 508      -7.562 -17.457  -3.438  1.00 10.00      A   
ATOM   4807  O   MET A 508      -7.909 -17.684  -4.594  1.00 10.00      A   
ATOM   4808  N   ARG A 509      -7.005 -16.311  -3.065  1.00 10.00      A   
ATOM   4809  HN  ARG A 509      -6.717 -16.195  -2.134  1.00 10.00      A   
ATOM   4810  CA  ARG A 509      -6.784 -15.233  -4.020  1.00 10.00      A   
ATOM   4811  CB  ARG A 509      -6.623 -13.880  -3.319  1.00 10.00      A   
ATOM   4812  CG  ARG A 509      -6.441 -12.706  -4.275  1.00 10.00      A   
ATOM   4813  CD  ARG A 509      -5.800 -11.508  -3.588  1.00 10.00      A   
ATOM   4814  NE  ARG A 509      -6.715 -10.830  -2.670  1.00 10.00      A   
ATOM   4815  HE  ARG A 509      -7.643 -11.171  -2.619  1.00 10.00      A   
ATOM   4816  CZ  ARG A 509      -6.372  -9.785  -1.913  1.00 10.00      A   
ATOM   4817  NH1 ARG A 509      -5.144  -9.294  -1.955  1.00 10.00      A   
ATOM   4818 HH11 ARG A 509      -4.431  -9.711  -2.587  1.00 10.00      A   
ATOM   4819 HH12 ARG A 509      -4.884  -8.477  -1.342  1.00 10.00      A   
ATOM   4820  NH2 ARG A 509      -7.266  -9.221  -1.117  1.00 10.00      A   
ATOM   4821 HH21 ARG A 509      -6.996  -8.396  -0.525  1.00 10.00      A   
ATOM   4822 HH22 ARG A 509      -8.241  -9.589  -1.076  1.00 10.00      A   
ATOM   4823  C   ARG A 509      -5.572 -15.526  -4.900  1.00 10.00      A   
ATOM   4824  O   ARG A 509      -5.714 -15.775  -6.098  1.00 10.00      A   
ATOM   4825  N   SER A 510      -4.389 -15.523  -4.298  1.00 10.00      A   
ATOM   4826  HN  SER A 510      -4.339 -15.356  -3.333  1.00 10.00      A   
ATOM   4827  CA  SER A 510      -3.158 -15.775  -5.035  1.00 10.00      A   
ATOM   4828  CB  SER A 510      -2.438 -14.453  -5.325  1.00 10.00      A   
ATOM   4829  OG  SER A 510      -3.322 -13.482  -5.866  1.00 10.00      A   
ATOM   4830  HG  SER A 510      -2.891 -12.619  -5.844  1.00 10.00      A   
ATOM   4831  C   SER A 510      -2.232 -16.713  -4.258  1.00 10.00      A   
ATOM   4832  O   SER A 510      -2.084 -16.590  -3.039  1.00 10.00      A   
ATOM   4833  N   LEU A 511      -1.628 -17.658  -4.967  1.00 10.00      A   
ATOM   4834  HN  LEU A 511      -1.809 -17.724  -5.932  1.00 10.00      A   
ATOM   4835  CA  LEU A 511      -0.710 -18.608  -4.362  1.00 10.00      A   
ATOM   4836  CB  LEU A 511      -1.223 -20.035  -4.553  1.00 10.00      A   
ATOM   4837  CG  LEU A 511      -0.310 -21.153  -4.047  1.00 10.00      A   
ATOM   4838  CD1 LEU A 511      -0.139 -21.066  -2.538  1.00 10.00      A   
ATOM   4839  CD2 LEU A 511      -0.841 -22.517  -4.461  1.00 10.00      A   
ATOM   4840  C   LEU A 511       0.663 -18.463  -5.001  1.00 10.00      A   
ATOM   4841  O   LEU A 511       0.815 -18.648  -6.211  1.00 10.00      A   
ATOM   4842  N   TRP A 512       1.652 -18.134  -4.194  1.00 10.00      A   
ATOM   4843  HN  TRP A 512       1.471 -18.026  -3.233  1.00 10.00      A   
ATOM   4844  CA  TRP A 512       3.001 -17.946  -4.688  1.00 10.00      A   
ATOM   4845  CB  TRP A 512       3.465 -16.511  -4.424  1.00 10.00      A   
ATOM   4846  CG  TRP A 512       4.897 -16.265  -4.784  1.00 10.00      A   
ATOM   4847  CD1 TRP A 512       5.953 -16.170  -3.924  1.00 10.00      A   
ATOM   4848  CD2 TRP A 512       5.434 -16.091  -6.099  1.00 10.00      A   
ATOM   4849  NE1 TRP A 512       7.111 -15.935  -4.622  1.00 10.00      A   
ATOM   4850  HE1 TRP A 512       8.006 -15.826  -4.228  1.00 10.00      A   
ATOM   4851  CE2 TRP A 512       6.819 -15.887  -5.960  1.00 10.00      A   
ATOM   4852  CE3 TRP A 512       4.877 -16.085  -7.382  1.00 10.00      A   
ATOM   4853  CZ2 TRP A 512       7.656 -15.680  -7.054  1.00 10.00      A   
ATOM   4854  CZ3 TRP A 512       5.709 -15.882  -8.466  1.00 10.00      A   
ATOM   4855  CH2 TRP A 512       7.083 -15.682  -8.295  1.00 10.00      A   
ATOM   4856  C   TRP A 512       3.971 -18.939  -4.063  1.00 10.00      A   
ATOM   4857  O   TRP A 512       4.094 -19.020  -2.840  1.00 10.00      A   
ATOM   4858  N   MET A 513       4.656 -19.692  -4.906  1.00 10.00      A   
ATOM   4859  HN  MET A 513       4.504 -19.589  -5.873  1.00 10.00      A   
ATOM   4860  CA  MET A 513       5.631 -20.669  -4.444  1.00 10.00      A   
ATOM   4861  CB  MET A 513       5.084 -22.094  -4.589  1.00 10.00      A   
ATOM   4862  CG  MET A 513       3.922 -22.411  -3.662  1.00 10.00      A   
ATOM   4863  SD  MET A 513       3.389 -24.131  -3.763  1.00 10.00      A   
ATOM   4864  CE  MET A 513       4.743 -24.961  -2.931  1.00 10.00      A   
ATOM   4865  C   MET A 513       6.936 -20.516  -5.223  1.00 10.00      A   
ATOM   4866  O   MET A 513       6.940 -20.556  -6.454  1.00 10.00      A   
ATOM   4867  N   SER A 514       8.036 -20.314  -4.509  1.00 10.00      A   
ATOM   4868  HN  SER A 514       7.975 -20.278  -3.528  1.00 10.00      A   
ATOM   4869  CA  SER A 514       9.336 -20.152  -5.147  1.00 10.00      A   
ATOM   4870  CB  SER A 514       9.757 -18.685  -5.117  1.00 10.00      A   
ATOM   4871  OG  SER A 514       9.061 -17.986  -4.098  1.00 10.00      A   
ATOM   4872  HG  SER A 514       8.167 -18.340  -4.025  1.00 10.00      A   
ATOM   4873  C   SER A 514      10.388 -21.020  -4.475  1.00 10.00      A   
ATOM   4874  O   SER A 514      10.366 -21.191  -3.251  1.00 10.00      A   
ATOM   4875  N   SER A 515      11.299 -21.572  -5.282  1.00 10.00      A   
ATOM   4876  HN  SER A 515      11.254 -21.390  -6.250  1.00 10.00      A   
ATOM   4877  CA  SER A 515      12.365 -22.435  -4.782  1.00 10.00      A   
ATOM   4878  CB  SER A 515      13.373 -21.633  -3.955  1.00 10.00      A   
ATOM   4879  OG  SER A 515      13.899 -20.542  -4.697  1.00 10.00      A   
ATOM   4880  HG  SER A 515      14.747 -20.285  -4.314  1.00 10.00      A   
ATOM   4881  C   SER A 515      11.787 -23.597  -3.979  1.00 10.00      A   
ATOM   4882  O   SER A 515      12.271 -23.940  -2.902  1.00 10.00      A   
ATOM   4883  N   CYS A 516      10.729 -24.182  -4.514  1.00 10.00      A   
ATOM   4884  HN  CYS A 516      10.386 -23.851  -5.373  1.00 10.00      A   
ATOM   4885  CA  CYS A 516      10.060 -25.300  -3.871  1.00 10.00      A   
ATOM   4886  CB  CYS A 516       8.558 -25.030  -3.816  1.00 10.00      A   
ATOM   4887  SG  CYS A 516       8.134 -23.383  -3.208  1.00 10.00      A   
ATOM   4888  HG  CYS A 516       9.264 -22.690  -3.101  1.00 10.00      A   
ATOM   4889  C   CYS A 516      10.330 -26.585  -4.640  1.00 10.00      A   
ATOM   4890  O   CYS A 516      10.911 -26.552  -5.726  1.00 10.00      A   
ATOM   4891  N   SER A 517       9.897 -27.711  -4.091  1.00 10.00      A   
ATOM   4892  HN  SER A 517       9.424 -27.678  -3.227  1.00 10.00      A   
ATOM   4893  CA  SER A 517      10.106 -29.003  -4.729  1.00 10.00      A   
ATOM   4894  CB  SER A 517      10.282 -30.081  -3.658  1.00 10.00      A   
ATOM   4895  OG  SER A 517      11.168 -29.645  -2.637  1.00 10.00      A   
ATOM   4896  HG  SER A 517      11.482 -30.409  -2.142  1.00 10.00      A   
ATOM   4897  C   SER A 517       8.938 -29.351  -5.656  1.00 10.00      A   
ATOM   4898  O   SER A 517       8.567 -30.518  -5.804  1.00 10.00      A   
ATOM   4899  N   VAL A 518       8.358 -28.327  -6.269  1.00 10.00      A   
ATOM   4900  HN  VAL A 518       8.698 -27.421  -6.107  1.00 10.00      A   
ATOM   4901  CA  VAL A 518       7.237 -28.516  -7.182  1.00 10.00      A   
ATOM   4902  CB  VAL A 518       6.362 -27.247  -7.286  1.00 10.00      A   
ATOM   4903  CG1 VAL A 518       5.121 -27.512  -8.125  1.00 10.00      A   
ATOM   4904  CG2 VAL A 518       5.969 -26.753  -5.902  1.00 10.00      A   
ATOM   4905  C   VAL A 518       7.740 -28.901  -8.568  1.00 10.00      A   
ATOM   4906  O   VAL A 518       8.401 -28.109  -9.247  1.00 10.00      A   
ATOM   4907  N   SER A 519       7.440 -30.126  -8.973  1.00 10.00      A   
ATOM   4908  HN  SER A 519       6.911 -30.709  -8.384  1.00 10.00      A   
ATOM   4909  CA  SER A 519       7.865 -30.627 -10.270  1.00 10.00      A   
ATOM   4910  CB  SER A 519       7.789 -32.158 -10.293  1.00 10.00      A   
ATOM   4911  OG  SER A 519       6.559 -32.617  -9.758  1.00 10.00      A   
ATOM   4912  HG  SER A 519       6.556 -32.496  -8.791  1.00 10.00      A   
ATOM   4913  C   SER A 519       7.026 -30.020 -11.396  1.00 10.00      A   
ATOM   4914  O   SER A 519       5.841 -29.728 -11.211  1.00 10.00      A   
ATOM   4915  N   PHE A 520       7.646 -29.832 -12.559  1.00 10.00      A   
ATOM   4916  HN  PHE A 520       8.594 -30.078 -12.638  1.00 10.00      A   
ATOM   4917  CA  PHE A 520       6.965 -29.263 -13.719  1.00 10.00      A   
ATOM   4918  CB  PHE A 520       7.945 -29.069 -14.881  1.00 10.00      A   
ATOM   4919  CG  PHE A 520       7.301 -28.612 -16.160  1.00 10.00      A   
ATOM   4920  CD1 PHE A 520       6.585 -27.428 -16.209  1.00 10.00      A   
ATOM   4921  CD2 PHE A 520       7.412 -29.371 -17.315  1.00 10.00      A   
ATOM   4922  CE1 PHE A 520       5.991 -27.010 -17.384  1.00 10.00      A   
ATOM   4923  CE2 PHE A 520       6.823 -28.958 -18.494  1.00 10.00      A   
ATOM   4924  CZ  PHE A 520       6.110 -27.776 -18.529  1.00 10.00      A   
ATOM   4925  C   PHE A 520       5.782 -30.127 -14.150  1.00 10.00      A   
ATOM   4926  O   PHE A 520       4.770 -29.616 -14.633  1.00 10.00      A   
ATOM   4927  N   GLY A 521       5.908 -31.436 -13.962  1.00 10.00      A   
ATOM   4928  HN  GLY A 521       6.737 -31.788 -13.562  1.00 10.00      A   
ATOM   4929  CA  GLY A 521       4.837 -32.344 -14.328  1.00 10.00      A   
ATOM   4930  C   GLY A 521       3.587 -32.071 -13.521  1.00 10.00      A   
ATOM   4931  O   GLY A 521       2.468 -32.240 -14.008  1.00 10.00      A   
ATOM   4932  N   ALA A 522       3.778 -31.607 -12.292  1.00 10.00      A   
ATOM   4933  HN  ALA A 522       4.695 -31.461 -11.972  1.00 10.00      A   
ATOM   4934  CA  ALA A 522       2.665 -31.297 -11.411  1.00 10.00      A   
ATOM   4935  CB  ALA A 522       3.141 -31.167  -9.982  1.00 10.00      A   
ATOM   4936  C   ALA A 522       1.980 -30.017 -11.851  1.00 10.00      A   
ATOM   4937  O   ALA A 522       0.761 -29.902 -11.771  1.00 10.00      A   
ATOM   4938  N   CYS A 523       2.771 -29.057 -12.314  1.00 10.00      A   
ATOM   4939  HN  CYS A 523       3.743 -29.204 -12.336  1.00 10.00      A   
ATOM   4940  CA  CYS A 523       2.234 -27.786 -12.783  1.00 10.00      A   
ATOM   4941  CB  CYS A 523       3.370 -26.862 -13.224  1.00 10.00      A   
ATOM   4942  SG  CYS A 523       4.687 -26.673 -11.997  1.00 10.00      A   
ATOM   4943  HG  CYS A 523       4.127 -26.681 -10.791  1.00 10.00      A   
ATOM   4944  C   CYS A 523       1.265 -28.024 -13.935  1.00 10.00      A   
ATOM   4945  O   CYS A 523       0.206 -27.399 -14.012  1.00 10.00      A   
ATOM   4946  N   LYS A 524       1.632 -28.953 -14.817  1.00 10.00      A   
ATOM   4947  HN  LYS A 524       2.491 -29.410 -14.697  1.00 10.00      A   
ATOM   4948  CA  LYS A 524       0.796 -29.302 -15.959  1.00 10.00      A   
ATOM   4949  CB  LYS A 524       1.564 -30.189 -16.941  1.00 10.00      A   
ATOM   4950  CG  LYS A 524       2.867 -29.586 -17.435  1.00 10.00      A   
ATOM   4951  CD  LYS A 524       3.495 -30.434 -18.531  1.00 10.00      A   
ATOM   4952  CE  LYS A 524       3.953 -31.785 -18.008  1.00 10.00      A   
ATOM   4953  NZ  LYS A 524       4.524 -32.631 -19.090  1.00 10.00      A   
ATOM   4954  HZ1 LYS A 524       3.856 -32.699 -19.885  1.00 10.00      A   
ATOM   4955  HZ2 LYS A 524       4.718 -33.594 -18.735  1.00 10.00      A   
ATOM   4956  HZ3 LYS A 524       5.413 -32.219 -19.434  1.00 10.00      A   
ATOM   4957  C   LYS A 524      -0.469 -30.012 -15.490  1.00 10.00      A   
ATOM   4958  O   LYS A 524      -1.571 -29.699 -15.939  1.00 10.00      A   
ATOM   4959  N   LEU A 525      -0.302 -30.944 -14.558  1.00 10.00      A   
ATOM   4960  HN  LEU A 525       0.603 -31.127 -14.222  1.00 10.00      A   
ATOM   4961  CA  LEU A 525      -1.429 -31.703 -14.019  1.00 10.00      A   
ATOM   4962  CB  LEU A 525      -0.937 -32.830 -13.104  1.00 10.00      A   
ATOM   4963  CG  LEU A 525      -1.986 -33.851 -12.651  1.00 10.00      A   
ATOM   4964  CD1 LEU A 525      -2.500 -34.654 -13.836  1.00 10.00      A   
ATOM   4965  CD2 LEU A 525      -1.403 -34.776 -11.597  1.00 10.00      A   
ATOM   4966  C   LEU A 525      -2.390 -30.790 -13.263  1.00 10.00      A   
ATOM   4967  O   LEU A 525      -3.607 -30.927 -13.377  1.00 10.00      A   
ATOM   4968  N   LEU A 526      -1.835 -29.854 -12.503  1.00 10.00      A   
ATOM   4969  HN  LEU A 526      -0.857 -29.799 -12.451  1.00 10.00      A   
ATOM   4970  CA  LEU A 526      -2.634 -28.910 -11.734  1.00 10.00      A   
ATOM   4971  CB  LEU A 526      -1.735 -28.022 -10.870  1.00 10.00      A   
ATOM   4972  CG  LEU A 526      -2.439 -27.144  -9.835  1.00 10.00      A   
ATOM   4973  CD1 LEU A 526      -3.160 -27.999  -8.802  1.00 10.00      A   
ATOM   4974  CD2 LEU A 526      -1.446 -26.208  -9.165  1.00 10.00      A   
ATOM   4975  C   LEU A 526      -3.485 -28.053 -12.665  1.00 10.00      A   
ATOM   4976  O   LEU A 526      -4.672 -27.837 -12.414  1.00 10.00      A   
ATOM   4977  N   GLY A 527      -2.870 -27.575 -13.743  1.00 10.00      A   
ATOM   4978  HN  GLY A 527      -1.916 -27.770 -13.882  1.00 10.00      A   
ATOM   4979  CA  GLY A 527      -3.585 -26.763 -14.706  1.00 10.00      A   
ATOM   4980  C   GLY A 527      -4.643 -27.565 -15.435  1.00 10.00      A   
ATOM   4981  O   GLY A 527      -5.707 -27.046 -15.769  1.00 10.00      A   
ATOM   4982  N   GLN A 528      -4.340 -28.833 -15.685  1.00 10.00      A   
ATOM   4983  HN  GLN A 528      -3.463 -29.174 -15.409  1.00 10.00      A   
ATOM   4984  CA  GLN A 528      -5.265 -29.730 -16.362  1.00 10.00      A   
ATOM   4985  CB  GLN A 528      -4.561 -31.043 -16.721  1.00 10.00      A   
ATOM   4986  CG  GLN A 528      -3.892 -31.039 -18.087  1.00 10.00      A   
ATOM   4987  CD  GLN A 528      -4.887 -31.211 -19.221  1.00 10.00      A   
ATOM   4988  OE1 GLN A 528      -5.887 -31.918 -19.089  1.00 10.00      A   
ATOM   4989  NE2 GLN A 528      -4.624 -30.571 -20.346  1.00 10.00      A   
ATOM   4990 HE21 GLN A 528      -3.811 -30.025 -20.392  1.00 10.00      A   
ATOM   4991 HE22 GLN A 528      -5.257 -30.662 -21.090  1.00 10.00      A   
ATOM   4992  C   GLN A 528      -6.475 -30.012 -15.476  1.00 10.00      A   
ATOM   4993  O   GLN A 528      -7.607 -30.036 -15.947  1.00 10.00      A   
ATOM   4994  N   LYS A 529      -6.223 -30.210 -14.189  1.00 10.00      A   
ATOM   4995  HN  LYS A 529      -5.292 -30.177 -13.875  1.00 10.00      A   
ATOM   4996  CA  LYS A 529      -7.281 -30.493 -13.228  1.00 10.00      A   
ATOM   4997  CB  LYS A 529      -6.679 -31.042 -11.934  1.00 10.00      A   
ATOM   4998  CG  LYS A 529      -7.705 -31.563 -10.946  1.00 10.00      A   
ATOM   4999  CD  LYS A 529      -7.047 -32.023  -9.658  1.00 10.00      A   
ATOM   5000  CE  LYS A 529      -7.995 -32.880  -8.836  1.00 10.00      A   
ATOM   5001  NZ  LYS A 529      -8.468 -34.067  -9.594  1.00 10.00      A   
ATOM   5002  HZ1 LYS A 529      -7.657 -34.600  -9.969  1.00 10.00      A   
ATOM   5003  HZ2 LYS A 529      -9.072 -33.770 -10.390  1.00 10.00      A   
ATOM   5004  HZ3 LYS A 529      -9.016 -34.690  -8.974  1.00 10.00      A   
ATOM   5005  C   LYS A 529      -8.121 -29.253 -12.929  1.00 10.00      A   
ATOM   5006  O   LYS A 529      -9.344 -29.339 -12.791  1.00 10.00      A   
ATOM   5007  N   MET A 530      -7.462 -28.106 -12.829  1.00 10.00      A   
ATOM   5008  HN  MET A 530      -6.485 -28.101 -12.954  1.00 10.00      A   
ATOM   5009  CA  MET A 530      -8.147 -26.851 -12.538  1.00 10.00      A   
ATOM   5010  CB  MET A 530      -7.582 -26.212 -11.264  1.00 10.00      A   
ATOM   5011  CG  MET A 530      -7.453 -27.164 -10.084  1.00 10.00      A   
ATOM   5012  SD  MET A 530      -9.044 -27.708  -9.432  1.00 10.00      A   
ATOM   5013  CE  MET A 530      -9.606 -26.211  -8.625  1.00 10.00      A   
ATOM   5014  C   MET A 530      -8.023 -25.882 -13.711  1.00 10.00      A   
ATOM   5015  O   MET A 530      -7.067 -25.113 -13.796  1.00 10.00      A   
ATOM   5016  N   PRO A 531      -8.996 -25.903 -14.634  1.00 10.00      A   
ATOM   5017  CA  PRO A 531      -8.990 -25.030 -15.815  1.00 10.00      A   
ATOM   5018  CB  PRO A 531     -10.104 -25.614 -16.687  1.00 10.00      A   
ATOM   5019  CG  PRO A 531     -11.034 -26.262 -15.722  1.00 10.00      A   
ATOM   5020  CD  PRO A 531     -10.176 -26.787 -14.607  1.00 10.00      A   
ATOM   5021  C   PRO A 531      -9.304 -23.579 -15.473  1.00 10.00      A   
ATOM   5022  O   PRO A 531      -8.947 -22.662 -16.213  1.00 10.00      A   
ATOM   5023  N   LYS A 532      -9.967 -23.377 -14.345  1.00 10.00      A   
ATOM   5024  HN  LYS A 532     -10.207 -24.150 -13.791  1.00 10.00      A   
ATOM   5025  CA  LYS A 532     -10.346 -22.041 -13.908  1.00 10.00      A   
ATOM   5026  CB  LYS A 532     -11.620 -22.102 -13.062  1.00 10.00      A   
ATOM   5027  CG  LYS A 532     -12.861 -22.504 -13.845  1.00 10.00      A   
ATOM   5028  CD  LYS A 532     -14.063 -22.682 -12.934  1.00 10.00      A   
ATOM   5029  CE  LYS A 532     -15.296 -23.081 -13.725  1.00 10.00      A   
ATOM   5030  NZ  LYS A 532     -16.326 -23.707 -12.858  1.00 10.00      A   
ATOM   5031  HZ1 LYS A 532     -16.559 -23.079 -12.064  1.00 10.00      A   
ATOM   5032  HZ2 LYS A 532     -15.972 -24.608 -12.475  1.00 10.00      A   
ATOM   5033  HZ3 LYS A 532     -17.193 -23.895 -13.402  1.00 10.00      A   
ATOM   5034  C   LYS A 532      -9.213 -21.367 -13.134  1.00 10.00      A   
ATOM   5035  O   LYS A 532      -9.343 -20.234 -12.665  1.00 10.00      A   
ATOM   5036  N   LEU A 533      -8.101 -22.072 -13.003  1.00 10.00      A   
ATOM   5037  HN  LEU A 533      -8.050 -22.964 -13.402  1.00 10.00      A   
ATOM   5038  CA  LEU A 533      -6.947 -21.549 -12.300  1.00 10.00      A   
ATOM   5039  CB  LEU A 533      -6.572 -22.446 -11.118  1.00 10.00      A   
ATOM   5040  CG  LEU A 533      -7.328 -22.210  -9.806  1.00 10.00      A   
ATOM   5041  CD1 LEU A 533      -8.765 -22.705  -9.901  1.00 10.00      A   
ATOM   5042  CD2 LEU A 533      -6.607 -22.890  -8.656  1.00 10.00      A   
ATOM   5043  C   LEU A 533      -5.771 -21.419 -13.252  1.00 10.00      A   
ATOM   5044  O   LEU A 533      -5.542 -22.289 -14.091  1.00 10.00      A   
ATOM   5045  N   ASN A 534      -5.040 -20.326 -13.132  1.00 10.00      A   
ATOM   5046  HN  ASN A 534      -5.274 -19.660 -12.447  1.00 10.00      A   
ATOM   5047  CA  ASN A 534      -3.885 -20.093 -13.978  1.00 10.00      A   
ATOM   5048  CB  ASN A 534      -3.790 -18.626 -14.410  1.00 10.00      A   
ATOM   5049  CG  ASN A 534      -4.625 -18.307 -15.634  1.00 10.00      A   
ATOM   5050  OD1 ASN A 534      -5.116 -19.201 -16.323  1.00 10.00      A   
ATOM   5051  ND2 ASN A 534      -4.774 -17.026 -15.930  1.00 10.00      A   
ATOM   5052 HD21 ASN A 534      -4.336 -16.360 -15.352  1.00 10.00      A   
ATOM   5053 HD22 ASN A 534      -5.325 -16.792 -16.711  1.00 10.00      A   
ATOM   5054  C   ASN A 534      -2.617 -20.499 -13.252  1.00 10.00      A   
ATOM   5055  O   ASN A 534      -2.286 -19.938 -12.205  1.00 10.00      A   
ATOM   5056  N   VAL A 535      -1.932 -21.490 -13.797  1.00 10.00      A   
ATOM   5057  HN  VAL A 535      -2.264 -21.899 -14.625  1.00 10.00      A   
ATOM   5058  CA  VAL A 535      -0.687 -21.972 -13.226  1.00 10.00      A   
ATOM   5059  CB  VAL A 535      -0.603 -23.518 -13.251  1.00 10.00      A   
ATOM   5060  CG1 VAL A 535       0.603 -24.011 -12.460  1.00 10.00      A   
ATOM   5061  CG2 VAL A 535      -1.885 -24.131 -12.705  1.00 10.00      A   
ATOM   5062  C   VAL A 535       0.472 -21.379 -14.019  1.00 10.00      A   
ATOM   5063  O   VAL A 535       0.995 -22.004 -14.941  1.00 10.00      A   
ATOM   5064  N   GLU A 536       0.844 -20.156 -13.668  1.00 10.00      A   
ATOM   5065  HN  GLU A 536       0.386 -19.716 -12.915  1.00 10.00      A   
ATOM   5066  CA  GLU A 536       1.920 -19.451 -14.346  1.00 10.00      A   
ATOM   5067  CB  GLU A 536       1.741 -17.939 -14.205  1.00 10.00      A   
ATOM   5068  CG  GLU A 536       0.494 -17.401 -14.889  1.00 10.00      A   
ATOM   5069  CD  GLU A 536       0.523 -15.893 -15.051  1.00 10.00      A   
ATOM   5070  OE1 GLU A 536       1.574 -15.277 -14.771  1.00 10.00      A   
ATOM   5071  OE2 GLU A 536      -0.503 -15.319 -15.471  1.00 10.00      A   
ATOM   5072  C   GLU A 536       3.280 -19.874 -13.817  1.00 10.00      A   
ATOM   5073  O   GLU A 536       3.653 -19.551 -12.688  1.00 10.00      A   
ATOM   5074  N   VAL A 537       4.000 -20.622 -14.631  1.00 10.00      A   
ATOM   5075  HN  VAL A 537       3.622 -20.867 -15.508  1.00 10.00      A   
ATOM   5076  CA  VAL A 537       5.327 -21.095 -14.272  1.00 10.00      A   
ATOM   5077  CB  VAL A 537       5.644 -22.436 -14.969  1.00 10.00      A   
ATOM   5078  CG1 VAL A 537       7.041 -22.916 -14.611  1.00 10.00      A   
ATOM   5079  CG2 VAL A 537       4.607 -23.488 -14.608  1.00 10.00      A   
ATOM   5080  C   VAL A 537       6.368 -20.057 -14.679  1.00 10.00      A   
ATOM   5081  O   VAL A 537       6.470 -19.705 -15.852  1.00 10.00      A   
ATOM   5082  N   ILE A 538       7.119 -19.554 -13.707  1.00 10.00      A   
ATOM   5083  HN  ILE A 538       6.991 -19.872 -12.785  1.00 10.00      A   
ATOM   5084  CA  ILE A 538       8.146 -18.557 -13.979  1.00 10.00      A   
ATOM   5085  CB  ILE A 538       8.033 -17.342 -13.036  1.00 10.00      A   
ATOM   5086  CG1 ILE A 538       6.598 -16.813 -13.019  1.00 10.00      A   
ATOM   5087  CG2 ILE A 538       9.000 -16.252 -13.473  1.00 10.00      A   
ATOM   5088  CD1 ILE A 538       6.365 -15.700 -12.020  1.00 10.00      A   
ATOM   5089  C   ILE A 538       9.529 -19.180 -13.835  1.00 10.00      A   
ATOM   5090  O   ILE A 538      10.014 -19.392 -12.719  1.00 10.00      A   
ATOM   5091  N   ASP A 539      10.163 -19.456 -14.961  1.00 10.00      A   
ATOM   5092  HN  ASP A 539       9.749 -19.212 -15.819  1.00 10.00      A   
ATOM   5093  CA  ASP A 539      11.478 -20.077 -14.965  1.00 10.00      A   
ATOM   5094  CB  ASP A 539      11.344 -21.565 -15.311  1.00 10.00      A   
ATOM   5095  CG  ASP A 539      12.573 -22.383 -14.964  1.00 10.00      A   
ATOM   5096  OD1 ASP A 539      12.549 -23.105 -13.938  1.00 10.00      A   
ATOM   5097  OD2 ASP A 539      13.557 -22.330 -15.722  1.00 10.00      A   
ATOM   5098  C   ASP A 539      12.380 -19.367 -15.969  1.00 10.00      A   
ATOM   5099  O   ASP A 539      12.029 -19.232 -17.143  1.00 10.00      A   
ATOM   5100  N   GLU A 540      13.535 -18.904 -15.509  1.00 10.00      A   
ATOM   5101  HN  GLU A 540      13.775 -19.047 -14.561  1.00 10.00      A   
ATOM   5102  CA  GLU A 540      14.464 -18.190 -16.374  1.00 10.00      A   
ATOM   5103  CB  GLU A 540      15.118 -17.026 -15.632  1.00 10.00      A   
ATOM   5104  CG  GLU A 540      14.151 -15.946 -15.185  1.00 10.00      A   
ATOM   5105  CD  GLU A 540      14.838 -14.849 -14.404  1.00 10.00      A   
ATOM   5106  OE1 GLU A 540      15.074 -15.037 -13.191  1.00 10.00      A   
ATOM   5107  OE2 GLU A 540      15.144 -13.794 -14.999  1.00 10.00      A   
ATOM   5108  C   GLU A 540      15.541 -19.101 -16.939  1.00 10.00      A   
ATOM   5109  O   GLU A 540      16.513 -18.627 -17.525  1.00 10.00      A   
ATOM   5110  N   ARG A 541      15.381 -20.403 -16.765  1.00 10.00      A   
ATOM   5111  HN  ARG A 541      14.584 -20.738 -16.290  1.00 10.00      A   
ATOM   5112  CA  ARG A 541      16.360 -21.348 -17.279  1.00 10.00      A   
ATOM   5113  CB  ARG A 541      16.539 -22.533 -16.330  1.00 10.00      A   
ATOM   5114  CG  ARG A 541      16.936 -22.129 -14.923  1.00 10.00      A   
ATOM   5115  CD  ARG A 541      16.035 -22.772 -13.886  1.00 10.00      A   
ATOM   5116  NE  ARG A 541      16.587 -24.028 -13.386  1.00 10.00      A   
ATOM   5117  HE  ARG A 541      17.561 -24.139 -13.435  1.00 10.00      A   
ATOM   5118  CZ  ARG A 541      15.856 -25.015 -12.865  1.00 10.00      A   
ATOM   5119  NH1 ARG A 541      14.531 -24.897 -12.775  1.00 10.00      A   
ATOM   5120 HH11 ARG A 541      14.052 -24.027 -13.115  1.00 10.00      A   
ATOM   5121 HH12 ARG A 541      13.960 -25.672 -12.366  1.00 10.00      A   
ATOM   5122  NH2 ARG A 541      16.455 -26.121 -12.436  1.00 10.00      A   
ATOM   5123 HH21 ARG A 541      15.891 -26.904 -12.024  1.00 10.00      A   
ATOM   5124 HH22 ARG A 541      17.492 -26.216 -12.506  1.00 10.00      A   
ATOM   5125  C   ARG A 541      15.960 -21.831 -18.660  1.00 10.00      A   
ATOM   5126  O   ARG A 541      16.728 -22.508 -19.338  1.00 10.00      A   
ATOM   5127  N   GLY A 542      14.746 -21.488 -19.066  1.00 10.00      A   
ATOM   5128  HN  GLY A 542      14.161 -20.977 -18.461  1.00 10.00      A   
ATOM   5129  CA  GLY A 542      14.261 -21.886 -20.372  1.00 10.00      A   
ATOM   5130  C   GLY A 542      12.991 -22.692 -20.267  1.00 10.00      A   
ATOM   5131  O   GLY A 542      12.475 -22.886 -19.168  1.00 10.00      A   
ATOM   5132  N   ALA A 543      12.480 -23.146 -21.408  1.00 10.00      A   
ATOM   5133  HN  ALA A 543      12.933 -22.935 -22.251  1.00 10.00      A   
ATOM   5134  CA  ALA A 543      11.260 -23.942 -21.440  1.00 10.00      A   
ATOM   5135  CB  ALA A 543      10.871 -24.260 -22.875  1.00 10.00      A   
ATOM   5136  C   ALA A 543      11.423 -25.226 -20.635  1.00 10.00      A   
ATOM   5137  O   ALA A 543      12.274 -26.065 -20.947  1.00 10.00      A   
ATOM   5138  N   PRO A 544      10.596 -25.401 -19.592  1.00 10.00      A   
ATOM   5139  CA  PRO A 544      10.642 -26.580 -18.724  1.00 10.00      A   
ATOM   5140  CB  PRO A 544       9.604 -26.277 -17.637  1.00 10.00      A   
ATOM   5141  CG  PRO A 544       9.361 -24.810 -17.729  1.00 10.00      A   
ATOM   5142  CD  PRO A 544       9.555 -24.455 -19.171  1.00 10.00      A   
ATOM   5143  C   PRO A 544      10.271 -27.851 -19.481  1.00 10.00      A   
ATOM   5144  O   PRO A 544      10.476 -28.958 -18.990  1.00 10.00      A   
ATOM   5145  N   ASP A 545       9.728 -27.677 -20.684  1.00 10.00      A   
ATOM   5146  HN  ASP A 545       9.582 -26.763 -21.010  1.00 10.00      A   
ATOM   5147  CA  ASP A 545       9.343 -28.801 -21.531  1.00 10.00      A   
ATOM   5148  CB  ASP A 545       8.562 -28.295 -22.748  1.00 10.00      A   
ATOM   5149  CG  ASP A 545       8.185 -29.394 -23.726  1.00 10.00      A   
ATOM   5150  OD1 ASP A 545       7.099 -29.989 -23.568  1.00 10.00      A   
ATOM   5151  OD2 ASP A 545       8.961 -29.651 -24.671  1.00 10.00      A   
ATOM   5152  C   ASP A 545      10.585 -29.547 -21.994  1.00 10.00      A   
ATOM   5153  O   ASP A 545      10.550 -30.750 -22.249  1.00 10.00      A   
ATOM   5154  N   SER A 546      11.693 -28.827 -22.080  1.00 10.00      A   
ATOM   5155  HN  SER A 546      11.666 -27.873 -21.849  1.00 10.00      A   
ATOM   5156  CA  SER A 546      12.950 -29.415 -22.507  1.00 10.00      A   
ATOM   5157  CB  SER A 546      13.837 -28.347 -23.145  1.00 10.00      A   
ATOM   5158  OG  SER A 546      13.120 -27.647 -24.152  1.00 10.00      A   
ATOM   5159  HG  SER A 546      12.925 -28.252 -24.880  1.00 10.00      A   
ATOM   5160  C   SER A 546      13.663 -30.078 -21.332  1.00 10.00      A   
ATOM   5161  O   SER A 546      14.798 -30.541 -21.453  1.00 10.00      A   
ATOM   5162  N   ARG A 547      12.983 -30.133 -20.198  1.00 10.00      A   
ATOM   5163  HN  ARG A 547      12.068 -29.778 -20.173  1.00 10.00      A   
ATOM   5164  CA  ARG A 547      13.532 -30.733 -18.994  1.00 10.00      A   
ATOM   5165  CB  ARG A 547      13.715 -29.664 -17.908  1.00 10.00      A   
ATOM   5166  CG  ARG A 547      14.244 -28.336 -18.421  1.00 10.00      A   
ATOM   5167  CD  ARG A 547      14.779 -27.471 -17.293  1.00 10.00      A
[truncated: 216,683 more chars]
