# Supplementary material for: Flexibility of intrinsically disordered degrons in AUX/IAA proteins reinforces auxin co-receptor assemblies
Source: Nat Commun. 2020 May 8;11:2277. doi: 10.1038/s41467-020-16147-2 (PMC7210949; doi:10.1038/s41467-020-16147-2)
Supplement: Supplementary file 9 — Supplementary Data 6 [file 41467_2020_16147_MOESM9_ESM.gz › haddock_files/IAA12/With_disorder_restraint/cluster1_3.pdb]

REMARK FILENAME="complex_291w.pdb0"
REMARK ===============================================================
REMARK HADDOCK run for complex
REMARK initial structure: complex_291.pdb
REMARK final NOE weights: unambig 50 amb: 50
REMARK ===============================================================
REMARK            total,bonds,angles,improper,dihe,vdw,elec,air,cdih,coup,rdcs,vean,dani,xpcs,rg
REMARK energies: -427.707, 0, 0, 0, 0, -35.2724, -393.862, 1.4271, 0, 0, 0, 0, 0, 0, 0
REMARK ===============================================================
REMARK            bonds,angles,impropers,dihe,air,cdih,coup,rdcs,vean,dani,xpcs
REMARK rms-dev.: 0,0,0,0,3.522724E-02,0,0, 0, 0, 0, 0
REMARK ===============================================================
REMARK               air,cdih,coup,rdcs,vean,dani,xpcs
REMARK               >0.3,>5,>1,>0,>5,>0.2,>0.2
REMARK violations.: 0, 0, 0, 0, 0, 0, 0
REMARK ===============================================================
REMARK                        CVpartition#,violations,rms
REMARK AIRs cross-validation: 1, 0, NaN
REMARK ===============================================================
REMARK NCS energy: 0
REMARK ===============================================================
REMARK Symmetry energy: 0
REMARK ===============================================================
REMARK Desolvation energy: 25.7155
REMARK Internal energy free molecules: -22090.7
REMARK Internal energy complex: -33175.7
REMARK Binding energy: -11488.4
REMARK ===============================================================
REMARK buried surface area: 1558.68
REMARK ===============================================================
REMARK water - chain1: 0 0 0
REMARK water - chain2: 0 0 0
REMARK water - chain3: 0 0 0
REMARK water - chain4: 0 0 0
REMARK water - chain5: 0 0 0
REMARK water - chain6: 0 0 0
REMARK ===============================================================
REMARK water - water: 0 0 0
REMARK ===============================================================
REMARK DATE:14-Feb-2019  06:09:23       created by user: enmr049
REMARK VERSION:1.3U
ATOM      1  N   PHE A   9     -40.889   2.754   4.848  1.00 10.00      A   
ATOM      2  HN  PHE A   9     -41.228   2.913   5.758  1.00 10.00      A   
ATOM      3  CA  PHE A   9     -40.182   1.509   4.563  1.00 10.00      A   
ATOM      4  CB  PHE A   9     -38.902   1.790   3.764  1.00 10.00      A   
ATOM      5  CG  PHE A   9     -39.078   2.772   2.638  1.00 10.00      A   
ATOM      6  CD1 PHE A   9     -38.448   4.006   2.677  1.00 10.00      A   
ATOM      7  CD2 PHE A   9     -39.872   2.465   1.545  1.00 10.00      A   
ATOM      8  CE1 PHE A   9     -38.605   4.916   1.650  1.00 10.00      A   
ATOM      9  CE2 PHE A   9     -40.033   3.370   0.514  1.00 10.00      A   
ATOM     10  CZ  PHE A   9     -39.399   4.597   0.568  1.00 10.00      A   
ATOM     11  C   PHE A   9     -39.832   0.789   5.863  1.00 10.00      A   
ATOM     12  O   PHE A   9     -39.428   1.422   6.839  1.00 10.00      A   
ATOM     13  N   PRO A  10     -40.007  -0.539   5.901  1.00 10.00      A   
ATOM     14  CA  PRO A  10     -39.696  -1.347   7.086  1.00 10.00      A   
ATOM     15  CB  PRO A  10     -40.210  -2.748   6.718  1.00 10.00      A   
ATOM     16  CG  PRO A  10     -41.085  -2.549   5.526  1.00 10.00      A   
ATOM     17  CD  PRO A  10     -40.533  -1.360   4.803  1.00 10.00      A   
ATOM     18  C   PRO A  10     -38.192  -1.390   7.356  1.00 10.00      A   
ATOM     19  O   PRO A  10     -37.385  -1.395   6.419  1.00 10.00      A   
ATOM     20  N   GLU A  11     -37.814  -1.432   8.633  1.00 10.00      A   
ATOM     21  HN  GLU A  11     -38.500  -1.445   9.337  1.00 10.00      A   
ATOM     22  CA  GLU A  11     -36.401  -1.468   9.011  1.00 10.00      A   
ATOM     23  CB  GLU A  11     -36.204  -1.404  10.533  1.00 10.00      A   
ATOM     24  CG  GLU A  11     -37.480  -1.464  11.359  1.00 10.00      A   
ATOM     25  CD  GLU A  11     -38.057  -0.093  11.649  1.00 10.00      A   
ATOM     26  OE1 GLU A  11     -37.287   0.815  12.029  1.00 10.00      A   
ATOM     27  OE2 GLU A  11     -39.284   0.078  11.505  1.00 10.00      A   
ATOM     28  C   GLU A  11     -35.704  -2.702   8.449  1.00 10.00      A   
ATOM     29  O   GLU A  11     -34.570  -2.618   7.963  1.00 10.00      A   
ATOM     30  N   GLU A  12     -36.392  -3.845   8.503  1.00 10.00      A   
ATOM     31  HN  GLU A  12     -37.293  -3.844   8.896  1.00 10.00      A   
ATOM     32  CA  GLU A  12     -35.832  -5.097   7.995  1.00 10.00      A   
ATOM     33  CB  GLU A  12     -36.686  -6.316   8.375  1.00 10.00      A   
ATOM     34  CG  GLU A  12     -38.153  -6.231   7.977  1.00 10.00      A   
ATOM     35  CD  GLU A  12     -38.948  -7.457   8.394  1.00 10.00      A   
ATOM     36  OE1 GLU A  12     -38.437  -8.263   9.209  1.00 10.00      A   
ATOM     37  OE2 GLU A  12     -40.089  -7.624   7.912  1.00 10.00      A   
ATOM     38  C   GLU A  12     -35.594  -5.028   6.490  1.00 10.00      A   
ATOM     39  O   GLU A  12     -34.677  -5.664   5.967  1.00 10.00      A   
ATOM     40  N   VAL A  13     -36.417  -4.244   5.803  1.00 10.00      A   
ATOM     41  HN  VAL A  13     -37.126  -3.762   6.280  1.00 10.00      A   
ATOM     42  CA  VAL A  13     -36.286  -4.071   4.364  1.00 10.00      A   
ATOM     43  CB  VAL A  13     -37.569  -3.465   3.755  1.00 10.00      A   
ATOM     44  CG1 VAL A  13     -37.293  -2.843   2.395  1.00 10.00      A   
ATOM     45  CG2 VAL A  13     -38.651  -4.525   3.644  1.00 10.00      A   
ATOM     46  C   VAL A  13     -35.100  -3.155   4.072  1.00 10.00      A   
ATOM     47  O   VAL A  13     -34.230  -3.486   3.269  1.00 10.00      A   
ATOM     48  N   LEU A  14     -35.062  -2.015   4.762  1.00 10.00      A   
ATOM     49  HN  LEU A  14     -35.776  -1.827   5.413  1.00 10.00      A   
ATOM     50  CA  LEU A  14     -33.995  -1.033   4.579  1.00 10.00      A   
ATOM     51  CB  LEU A  14     -34.225   0.191   5.470  1.00 10.00      A   
ATOM     52  CG  LEU A  14     -35.381   1.106   5.058  1.00 10.00      A   
ATOM     53  CD1 LEU A  14     -35.642   2.160   6.122  1.00 10.00      A   
ATOM     54  CD2 LEU A  14     -35.088   1.762   3.716  1.00 10.00      A   
ATOM     55  C   LEU A  14     -32.622  -1.629   4.842  1.00 10.00      A   
ATOM     56  O   LEU A  14     -31.668  -1.363   4.108  1.00 10.00      A   
ATOM     57  N   GLU A  15     -32.531  -2.452   5.879  1.00 10.00      A   
ATOM     58  HN  GLU A  15     -33.333  -2.641   6.413  1.00 10.00      A   
ATOM     59  CA  GLU A  15     -31.270  -3.079   6.237  1.00 10.00      A   
ATOM     60  CB  GLU A  15     -31.407  -3.892   7.524  1.00 10.00      A   
ATOM     61  CG  GLU A  15     -30.107  -4.028   8.298  1.00 10.00      A   
ATOM     62  CD  GLU A  15     -30.233  -4.952   9.487  1.00 10.00      A   
ATOM     63  OE1 GLU A  15     -31.099  -4.702  10.354  1.00 10.00      A   
ATOM     64  OE2 GLU A  15     -29.455  -5.921   9.568  1.00 10.00      A   
ATOM     65  C   GLU A  15     -30.746  -3.954   5.098  1.00 10.00      A   
ATOM     66  O   GLU A  15     -29.542  -3.990   4.835  1.00 10.00      A   
ATOM     67  N   HIS A  16     -31.657  -4.634   4.406  1.00 10.00      A   
ATOM     68  HN  HIS A  16     -32.603  -4.545   4.644  1.00 10.00      A   
ATOM     69  CA  HIS A  16     -31.281  -5.502   3.294  1.00 10.00      A   
ATOM     70  CB  HIS A  16     -32.430  -6.438   2.892  1.00 10.00      A   
ATOM     71  CG  HIS A  16     -31.985  -7.625   2.083  1.00 10.00      A   
ATOM     72  ND1 HIS A  16     -31.657  -8.820   2.684  1.00 10.00      A   
ATOM     73  CD2 HIS A  16     -31.812  -7.744   0.739  1.00 10.00      A   
ATOM     74  CE1 HIS A  16     -31.294  -9.632   1.708  1.00 10.00      A   
ATOM     75  NE2 HIS A  16     -31.370  -9.025   0.517  1.00 10.00      A   
ATOM     76  HE2 HIS A  16     -31.140  -9.422  -0.359  1.00 10.00      A   
ATOM     77  C   HIS A  16     -30.825  -4.668   2.101  1.00 10.00      A   
ATOM     78  O   HIS A  16     -29.857  -5.011   1.425  1.00 10.00      A   
ATOM     79  N   VAL A  17     -31.510  -3.557   1.864  1.00 10.00      A   
ATOM     80  HN  VAL A  17     -32.268  -3.325   2.445  1.00 10.00      A   
ATOM     81  CA  VAL A  17     -31.170  -2.675   0.754  1.00 10.00      A   
ATOM     82  CB  VAL A  17     -32.206  -1.538   0.588  1.00 10.00      A   
ATOM     83  CG1 VAL A  17     -31.915  -0.714  -0.655  1.00 10.00      A   
ATOM     84  CG2 VAL A  17     -33.620  -2.093   0.531  1.00 10.00      A   
ATOM     85  C   VAL A  17     -29.778  -2.068   0.947  1.00 10.00      A   
ATOM     86  O   VAL A  17     -29.041  -1.853  -0.017  1.00 10.00      A   
ATOM     87  N   PHE A  18     -29.417  -1.816   2.200  1.00 10.00      A   
ATOM     88  HN  PHE A  18     -30.047  -2.014   2.930  1.00 10.00      A   
ATOM     89  CA  PHE A  18     -28.118  -1.231   2.521  1.00 10.00      A   
ATOM     90  CB  PHE A  18     -28.123  -0.630   3.931  1.00 10.00      A   
ATOM     91  CG  PHE A  18     -29.087   0.507   4.127  1.00 10.00      A   
ATOM     92  CD1 PHE A  18     -29.548   0.823   5.392  1.00 10.00      A   
ATOM     93  CD2 PHE A  18     -29.533   1.257   3.051  1.00 10.00      A   
ATOM     94  CE1 PHE A  18     -30.436   1.861   5.582  1.00 10.00      A   
ATOM     95  CE2 PHE A  18     -30.421   2.296   3.234  1.00 10.00      A   
ATOM     96  CZ  PHE A  18     -30.873   2.600   4.501  1.00 10.00      A   
ATOM     97  C   PHE A  18     -26.977  -2.239   2.400  1.00 10.00      A   
ATOM     98  O   PHE A  18     -25.808  -1.857   2.407  1.00 10.00      A   
ATOM     99  N   SER A  19     -27.304  -3.520   2.281  1.00 10.00      A   
ATOM    100  HN  SER A  19     -28.250  -3.781   2.261  1.00 10.00      A   
ATOM    101  CA  SER A  19     -26.274  -4.551   2.181  1.00 10.00      A   
ATOM    102  CB  SER A  19     -26.858  -5.948   2.439  1.00 10.00      A   
ATOM    103  OG  SER A  19     -27.640  -6.401   1.345  1.00 10.00      A   
ATOM    104  HG  SER A  19     -28.524  -6.011   1.399  1.00 10.00      A   
ATOM    105  C   SER A  19     -25.539  -4.501   0.837  1.00 10.00      A   
ATOM    106  O   SER A  19     -24.387  -4.925   0.729  1.00 10.00      A   
ATOM    107  N   PHE A  20     -26.209  -3.975  -0.179  1.00 10.00      A   
ATOM    108  HN  PHE A  20     -27.118  -3.644  -0.028  1.00 10.00      A   
ATOM    109  CA  PHE A  20     -25.628  -3.884  -1.515  1.00 10.00      A   
ATOM    110  CB  PHE A  20     -26.730  -3.800  -2.577  1.00 10.00      A   
ATOM    111  CG  PHE A  20     -27.713  -4.939  -2.530  1.00 10.00      A   
ATOM    112  CD1 PHE A  20     -28.927  -4.794  -1.876  1.00 10.00      A   
ATOM    113  CD2 PHE A  20     -27.421  -6.151  -3.136  1.00 10.00      A   
ATOM    114  CE1 PHE A  20     -29.832  -5.837  -1.828  1.00 10.00      A   
ATOM    115  CE2 PHE A  20     -28.324  -7.197  -3.092  1.00 10.00      A   
ATOM    116  CZ  PHE A  20     -29.531  -7.040  -2.437  1.00 10.00      A   
ATOM    117  C   PHE A  20     -24.683  -2.690  -1.642  1.00 10.00      A   
ATOM    118  O   PHE A  20     -23.841  -2.642  -2.541  1.00 10.00      A   
ATOM    119  N   ILE A  21     -24.824  -1.728  -0.739  1.00 10.00      A   
ATOM    120  HN  ILE A  21     -25.494  -1.833  -0.033  1.00 10.00      A   
ATOM    121  CA  ILE A  21     -23.988  -0.532  -0.753  1.00 10.00      A   
ATOM    122  CB  ILE A  21     -24.826   0.745  -0.511  1.00 10.00      A   
ATOM    123  CG1 ILE A  21     -26.081   0.745  -1.393  1.00 10.00      A   
ATOM    124  CG2 ILE A  21     -23.985   1.991  -0.767  1.00 10.00      A   
ATOM    125  CD1 ILE A  21     -27.078   1.831  -1.051  1.00 10.00      A   
ATOM    126  C   ILE A  21     -22.912  -0.634   0.324  1.00 10.00      A   
ATOM    127  O   ILE A  21     -23.199  -0.486   1.510  1.00 10.00      A   
ATOM    128  N   GLN A  22     -21.680  -0.896  -0.091  1.00 10.00      A   
ATOM    129  HN  GLN A  22     -21.514  -1.019  -1.053  1.00 10.00      A   
ATOM    130  CA  GLN A  22     -20.568  -1.018   0.849  1.00 10.00      A   
ATOM    131  CB  GLN A  22     -19.870  -2.374   0.702  1.00 10.00      A   
ATOM    132  CG  GLN A  22     -20.759  -3.574   1.002  1.00 10.00      A   
ATOM    133  CD  GLN A  22     -21.249  -3.602   2.437  1.00 10.00      A   
ATOM    134  OE1 GLN A  22     -20.584  -3.107   3.348  1.00 10.00      A   
ATOM    135  NE2 GLN A  22     -22.421  -4.185   2.648  1.00 10.00      A   
ATOM    136 HE21 GLN A  22     -22.899  -4.561   1.873  1.00 10.00      A   
ATOM    137 HE22 GLN A  22     -22.759  -4.221   3.563  1.00 10.00      A   
ATOM    138  C   GLN A  22     -19.560   0.123   0.698  1.00 10.00      A   
ATOM    139  O   GLN A  22     -18.766   0.383   1.608  1.00 10.00      A   
ATOM    140  N   LEU A  23     -19.588   0.802  -0.445  1.00 10.00      A   
ATOM    141  HN  LEU A  23     -20.234   0.545  -1.138  1.00 10.00      A   
ATOM    142  CA  LEU A  23     -18.672   1.915  -0.696  1.00 10.00      A   
ATOM    143  CB  LEU A  23     -18.797   2.411  -2.138  1.00 10.00      A   
ATOM    144  CG  LEU A  23     -17.583   3.159  -2.700  1.00 10.00      A   
ATOM    145  CD1 LEU A  23     -16.381   2.233  -2.803  1.00 10.00      A   
ATOM    146  CD2 LEU A  23     -17.905   3.776  -4.053  1.00 10.00      A   
ATOM    147  C   LEU A  23     -18.928   3.058   0.288  1.00 10.00      A   
ATOM    148  O   LEU A  23     -20.035   3.589   0.362  1.00 10.00      A   
ATOM    149  N   ASP A  24     -17.890   3.435   1.029  1.00 10.00      A   
ATOM    150  HN  ASP A  24     -17.023   2.995   0.889  1.00 10.00      A   
ATOM    151  CA  ASP A  24     -17.993   4.493   2.041  1.00 10.00      A   
ATOM    152  CB  ASP A  24     -16.670   4.692   2.786  1.00 10.00      A   
ATOM    153  CG  ASP A  24     -16.300   3.506   3.645  1.00 10.00      A   
ATOM    154  OD1 ASP A  24     -16.869   3.354   4.747  1.00 10.00      A   
ATOM    155  OD2 ASP A  24     -15.446   2.705   3.207  1.00 10.00      A   
ATOM    156  C   ASP A  24     -18.471   5.821   1.467  1.00 10.00      A   
ATOM    157  O   ASP A  24     -19.303   6.494   2.072  1.00 10.00      A   
ATOM    158  N   LYS A  25     -17.952   6.192   0.299  1.00 10.00      A   
ATOM    159  HN  LYS A  25     -17.294   5.608  -0.141  1.00 10.00      A   
ATOM    160  CA  LYS A  25     -18.328   7.454  -0.336  1.00 10.00      A   
ATOM    161  CB  LYS A  25     -17.580   7.676  -1.653  1.00 10.00      A   
ATOM    162  CG  LYS A  25     -16.228   8.354  -1.480  1.00 10.00      A   
ATOM    163  CD  LYS A  25     -15.511   8.543  -2.808  1.00 10.00      A   
ATOM    164  CE  LYS A  25     -14.271   9.406  -2.641  1.00 10.00      A   
ATOM    165  NZ  LYS A  25     -14.616  10.843  -2.484  1.00 10.00      A   
ATOM    166  HZ1 LYS A  25     -15.271  10.975  -1.690  1.00 10.00      A   
ATOM    167  HZ2 LYS A  25     -15.071  11.196  -3.349  1.00 10.00      A   
ATOM    168  HZ3 LYS A  25     -13.755  11.401  -2.307  1.00 10.00      A   
ATOM    169  C   LYS A  25     -19.838   7.573  -0.529  1.00 10.00      A   
ATOM    170  O   LYS A  25     -20.418   8.638  -0.306  1.00 10.00      A   
ATOM    171  N   ASP A  26     -20.476   6.477  -0.919  1.00 10.00      A   
ATOM    172  HN  ASP A  26     -19.966   5.652  -1.074  1.00 10.00      A   
ATOM    173  CA  ASP A  26     -21.920   6.476  -1.126  1.00 10.00      A   
ATOM    174  CB  ASP A  26     -22.326   5.485  -2.216  1.00 10.00      A   
ATOM    175  CG  ASP A  26     -22.130   6.055  -3.603  1.00 10.00      A   
ATOM    176  OD1 ASP A  26     -22.749   7.091  -3.923  1.00 10.00      A   
ATOM    177  OD2 ASP A  26     -21.340   5.478  -4.378  1.00 10.00      A   
ATOM    178  C   ASP A  26     -22.651   6.181   0.174  1.00 10.00      A   
ATOM    179  O   ASP A  26     -23.776   6.630   0.386  1.00 10.00      A   
ATOM    180  N   ARG A  27     -21.991   5.436   1.049  1.00 10.00      A   
ATOM    181  HN  ARG A  27     -21.099   5.103   0.809  1.00 10.00      A   
ATOM    182  CA  ARG A  27     -22.553   5.088   2.347  1.00 10.00      A   
ATOM    183  CB  ARG A  27     -21.620   4.126   3.081  1.00 10.00      A   
ATOM    184  CG  ARG A  27     -22.018   2.664   2.977  1.00 10.00      A   
ATOM    185  CD  ARG A  27     -23.262   2.384   3.796  1.00 10.00      A   
ATOM    186  NE  ARG A  27     -23.661   0.979   3.745  1.00 10.00      A   
ATOM    187  HE  ARG A  27     -23.588   0.519   2.870  1.00 10.00      A   
ATOM    188  CZ  ARG A  27     -24.086   0.288   4.799  1.00 10.00      A   
ATOM    189  NH1 ARG A  27     -24.161   0.869   5.991  1.00 10.00      A   
ATOM    190 HH11 ARG A  27     -24.497   0.336   6.820  1.00 10.00      A   
ATOM    191 HH12 ARG A  27     -23.878   1.876   6.107  1.00 10.00      A   
ATOM    192  NH2 ARG A  27     -24.449  -0.979   4.658  1.00 10.00      A   
ATOM    193 HH21 ARG A  27     -24.401  -1.436   3.717  1.00 10.00      A   
ATOM    194 HH22 ARG A  27     -24.788  -1.525   5.478  1.00 10.00      A   
ATOM    195  C   ARG A  27     -22.763   6.345   3.183  1.00 10.00      A   
ATOM    196  O   ARG A  27     -23.736   6.451   3.935  1.00 10.00      A   
ATOM    197  N   ASN A  28     -21.857   7.307   3.028  1.00 10.00      A   
ATOM    198  HN  ASN A  28     -21.102   7.161   2.413  1.00 10.00      A   
ATOM    199  CA  ASN A  28     -21.944   8.565   3.760  1.00 10.00      A   
ATOM    200  CB  ASN A  28     -20.685   9.416   3.558  1.00 10.00      A   
ATOM    201  CG  ASN A  28     -19.456   8.803   4.203  1.00 10.00      A   
ATOM    202  OD1 ASN A  28     -19.564   7.954   5.093  1.00 10.00      A   
ATOM    203  ND2 ASN A  28     -18.283   9.239   3.781  1.00 10.00      A   
ATOM    204 HD21 ASN A  28     -18.266   9.936   3.083  1.00 10.00      A   
ATOM    205 HD22 ASN A  28     -17.470   8.847   4.175  1.00 10.00      A   
ATOM    206  C   ASN A  28     -23.195   9.345   3.374  1.00 10.00      A   
ATOM    207  O   ASN A  28     -23.781  10.042   4.204  1.00 10.00      A   
ATOM    208  N   SER A  29     -23.608   9.215   2.121  1.00 10.00      A   
ATOM    209  HN  SER A  29     -23.104   8.644   1.504  1.00 10.00      A   
ATOM    210  CA  SER A  29     -24.793   9.904   1.641  1.00 10.00      A   
ATOM    211  CB  SER A  29     -24.923   9.732   0.125  1.00 10.00      A   
ATOM    212  OG  SER A  29     -23.671   9.918  -0.519  1.00 10.00      A   
ATOM    213  HG  SER A  29     -23.728   9.588  -1.426  1.00 10.00      A   
ATOM    214  C   SER A  29     -26.037   9.370   2.343  1.00 10.00      A   
ATOM    215  O   SER A  29     -26.949  10.127   2.671  1.00 10.00      A   
ATOM    216  N   VAL A  30     -26.042   8.064   2.599  1.00 10.00      A   
ATOM    217  HN  VAL A  30     -25.263   7.526   2.342  1.00 10.00      A   
ATOM    218  CA  VAL A  30     -27.164   7.407   3.259  1.00 10.00      A   
ATOM    219  CB  VAL A  30     -26.975   5.875   3.295  1.00 10.00      A   
ATOM    220  CG1 VAL A  30     -28.193   5.194   3.902  1.00 10.00      A   
ATOM    221  CG2 VAL A  30     -26.700   5.334   1.900  1.00 10.00      A   
ATOM    222  C   VAL A  30     -27.331   7.933   4.683  1.00 10.00      A   
ATOM    223  O   VAL A  30     -28.446   8.129   5.158  1.00 10.00      A   
ATOM    224  N   SER A  31     -26.216   8.187   5.352  1.00 10.00      A   
ATOM    225  HN  SER A  31     -25.348   8.017   4.926  1.00 10.00      A   
ATOM    226  CA  SER A  31     -26.249   8.689   6.718  1.00 10.00      A   
ATOM    227  CB  SER A  31     -24.945   8.332   7.434  1.00 10.00      A   
ATOM    228  OG  SER A  31     -23.821   8.531   6.587  1.00 10.00      A   
ATOM    229  HG  SER A  31     -23.984   9.288   6.007  1.00 10.00      A   
ATOM    230  C   SER A  31     -26.483  10.198   6.774  1.00 10.00      A   
ATOM    231  O   SER A  31     -26.402  10.802   7.842  1.00 10.00      A   
ATOM    232  N   LEU A  32     -26.785  10.805   5.632  1.00 10.00      A   
ATOM    233  HN  LEU A  32     -26.858  10.275   4.808  1.00 10.00      A   
ATOM    234  CA  LEU A  32     -27.014  12.243   5.584  1.00 10.00      A   
ATOM    235  CB  LEU A  32     -25.907  12.941   4.790  1.00 10.00      A   
ATOM    236  CG  LEU A  32     -24.531  13.002   5.455  1.00 10.00      A   
ATOM    237  CD1 LEU A  32     -23.499  13.569   4.492  1.00 10.00      A   
ATOM    238  CD2 LEU A  32     -24.592  13.833   6.726  1.00 10.00      A   
ATOM    239  C   LEU A  32     -28.379  12.594   5.003  1.00 10.00      A   
ATOM    240  O   LEU A  32     -28.676  13.772   4.781  1.00 10.00      A   
ATOM    241  N   VAL A  33     -29.209  11.584   4.751  1.00 10.00      A   
ATOM    242  HN  VAL A  33     -28.928  10.666   4.944  1.00 10.00      A   
ATOM    243  CA  VAL A  33     -30.535  11.825   4.193  1.00 10.00      A   
ATOM    244  CB  VAL A  33     -31.033  10.690   3.268  1.00 10.00      A   
ATOM    245  CG1 VAL A  33     -30.201  10.623   1.999  1.00 10.00      A   
ATOM    246  CG2 VAL A  33     -31.035   9.350   3.981  1.00 10.00      A   
ATOM    247  C   VAL A  33     -31.569  12.127   5.279  1.00 10.00      A   
ATOM    248  O   VAL A  33     -32.326  13.092   5.159  1.00 10.00      A   
ATOM    249  N   CYS A  34     -31.591  11.313   6.336  1.00 10.00      A   
ATOM    250  HN  CYS A  34     -30.956  10.569   6.381  1.00 10.00      A   
ATOM    251  CA  CYS A  34     -32.532  11.502   7.434  1.00 10.00      A   
ATOM    252  CB  CYS A  34     -33.941  11.065   7.029  1.00 10.00      A   
ATOM    253  SG  CYS A  34     -34.064   9.335   6.518  1.00 10.00      A   
ATOM    254  HG  CYS A  34     -35.344   9.061   6.316  1.00 10.00      A   
ATOM    255  C   CYS A  34     -32.073  10.753   8.679  1.00 10.00      A   
ATOM    256  O   CYS A  34     -31.199   9.884   8.604  1.00 10.00      A   
ATOM    257  N   LYS A  35     -32.675  11.088   9.812  1.00 10.00      A   
ATOM    258  HN  LYS A  35     -33.375  11.790   9.785  1.00 10.00      A   
ATOM    259  CA  LYS A  35     -32.339  10.484  11.098  1.00 10.00      A   
ATOM    260  CB  LYS A  35     -33.192  11.103  12.208  1.00 10.00      A   
ATOM    261  CG  LYS A  35     -32.812  10.665  13.610  1.00 10.00      A   
ATOM    262  CD  LYS A  35     -31.453  11.200  14.024  1.00 10.00      A   
ATOM    263  CE  LYS A  35     -31.507  12.689  14.322  1.00 10.00      A   
ATOM    264  NZ  LYS A  35     -30.226  13.188  14.877  1.00 10.00      A   
ATOM    265  HZ1 LYS A  35     -30.227  14.233  14.895  1.00 10.00      A   
ATOM    266  HZ2 LYS A  35     -29.429  12.864  14.294  1.00 10.00      A   
ATOM    267  HZ3 LYS A  35     -30.095  12.835  15.847  1.00 10.00      A   
ATOM    268  C   LYS A  35     -32.471   8.959  11.105  1.00 10.00      A   
ATOM    269  O   LYS A  35     -31.550   8.255  11.525  1.00 10.00      A   
ATOM    270  N   SER A  36     -33.609   8.456  10.647  1.00 10.00      A   
ATOM    271  HN  SER A  36     -34.305   9.067  10.319  1.00 10.00      A   
ATOM    272  CA  SER A  36     -33.852   7.019  10.625  1.00 10.00      A   
ATOM    273  CB  SER A  36     -35.250   6.714  10.088  1.00 10.00      A   
ATOM    274  OG  SER A  36     -36.250   7.176  10.981  1.00 10.00      A   
ATOM    275  HG  SER A  36     -35.846   7.734  11.658  1.00 10.00      A   
ATOM    276  C   SER A  36     -32.784   6.266   9.834  1.00 10.00      A   
ATOM    277  O   SER A  36     -32.202   5.303  10.334  1.00 10.00      A   
ATOM    278  N   TRP A  37     -32.499   6.724   8.619  1.00 10.00      A   
ATOM    279  HN  TRP A  37     -32.961   7.523   8.285  1.00 10.00      A   
ATOM    280  CA  TRP A  37     -31.504   6.069   7.777  1.00 10.00      A   
ATOM    281  CB  TRP A  37     -31.503   6.650   6.360  1.00 10.00      A   
ATOM    282  CG  TRP A  37     -32.675   6.216   5.526  1.00 10.00      A   
ATOM    283  CD1 TRP A  37     -33.954   5.997   5.956  1.00 10.00      A   
ATOM    284  CD2 TRP A  37     -32.681   5.959   4.114  1.00 10.00      A   
ATOM    285  NE1 TRP A  37     -34.751   5.618   4.904  1.00 10.00      A   
ATOM    286  HE1 TRP A  37     -35.711   5.403   4.962  1.00 10.00      A   
ATOM    287  CE2 TRP A  37     -33.992   5.583   3.762  1.00 10.00      A   
ATOM    288  CE3 TRP A  37     -31.706   6.003   3.113  1.00 10.00      A   
ATOM    289  CZ2 TRP A  37     -34.353   5.263   2.453  1.00 10.00      A   
ATOM    290  CZ3 TRP A  37     -32.065   5.683   1.817  1.00 10.00      A   
ATOM    291  CH2 TRP A  37     -33.376   5.316   1.499  1.00 10.00      A   
ATOM    292  C   TRP A  37     -30.112   6.131   8.401  1.00 10.00      A   
ATOM    293  O   TRP A  37     -29.326   5.199   8.259  1.00 10.00      A   
ATOM    294  N   TYR A  38     -29.827   7.223   9.108  1.00 10.00      A   
ATOM    295  HN  TYR A  38     -30.505   7.930   9.189  1.00 10.00      A   
ATOM    296  CA  TYR A  38     -28.533   7.405   9.765  1.00 10.00      A   
ATOM    297  CB  TYR A  38     -28.466   8.794  10.423  1.00 10.00      A   
ATOM    298  CG  TYR A  38     -27.432   8.935  11.523  1.00 10.00      A   
ATOM    299  CD1 TYR A  38     -27.808   8.916  12.864  1.00 10.00      A   
ATOM    300  CD2 TYR A  38     -26.085   9.086  11.225  1.00 10.00      A   
ATOM    301  CE1 TYR A  38     -26.870   9.042  13.871  1.00 10.00      A   
ATOM    302  CE2 TYR A  38     -25.140   9.213  12.228  1.00 10.00      A   
ATOM    303  CZ  TYR A  38     -25.537   9.191  13.549  1.00 10.00      A   
ATOM    304  OH  TYR A  38     -24.598   9.311  14.549  1.00 10.00      A   
ATOM    305  HH  TYR A  38     -23.874   9.875  14.243  1.00 10.00      A   
ATOM    306  C   TYR A  38     -28.289   6.306  10.800  1.00 10.00      A   
ATOM    307  O   TYR A  38     -27.194   5.740  10.879  1.00 10.00      A   
ATOM    308  N   GLU A  39     -29.325   5.993  11.567  1.00 10.00      A   
ATOM    309  HN  GLU A  39     -30.177   6.462  11.430  1.00 10.00      A   
ATOM    310  CA  GLU A  39     -29.233   4.970  12.604  1.00 10.00      A   
ATOM    311  CB  GLU A  39     -30.441   5.040  13.544  1.00 10.00      A   
ATOM    312  CG  GLU A  39     -30.515   6.312  14.377  1.00 10.00      A   
ATOM    313  CD  GLU A  39     -29.505   6.339  15.508  1.00 10.00      A   
ATOM    314  OE1 GLU A  39     -29.865   6.773  16.625  1.00 10.00      A   
ATOM    315  OE2 GLU A  39     -28.350   5.930  15.292  1.00 10.00      A   
ATOM    316  C   GLU A  39     -29.116   3.573  12.004  1.00 10.00      A   
ATOM    317  O   GLU A  39     -28.343   2.741  12.482  1.00 10.00      A   
ATOM    318  N   ILE A  40     -29.879   3.319  10.953  1.00 10.00      A   
ATOM    319  HN  ILE A  40     -30.480   4.017  10.615  1.00 10.00      A   
ATOM    320  CA  ILE A  40     -29.846   2.020  10.296  1.00 10.00      A   
ATOM    321  CB  ILE A  40     -31.035   1.825   9.330  1.00 10.00      A   
ATOM    322  CG1 ILE A  40     -32.349   2.134  10.056  1.00 10.00      A   
ATOM    323  CG2 ILE A  40     -31.056   0.400   8.786  1.00 10.00      A   
ATOM    324  CD1 ILE A  40     -33.566   2.136   9.159  1.00 10.00      A   
ATOM    325  C   ILE A  40     -28.518   1.821   9.565  1.00 10.00      A   
ATOM    326  O   ILE A  40     -27.979   0.718   9.533  1.00 10.00      A   
ATOM    327  N   GLU A  41     -27.992   2.905   9.003  1.00 10.00      A   
ATOM    328  HN  GLU A  41     -28.482   3.757   9.068  1.00 10.00      A   
ATOM    329  CA  GLU A  41     -26.726   2.878   8.276  1.00 10.00      A   
ATOM    330  CB  GLU A  41     -26.428   4.270   7.704  1.00 10.00      A   
ATOM    331  CG  GLU A  41     -25.430   4.296   6.554  1.00 10.00      A   
ATOM    332  CD  GLU A  41     -23.982   4.256   7.015  1.00 10.00      A   
ATOM    333  OE1 GLU A  41     -23.516   5.235   7.637  1.00 10.00      A   
ATOM    334  OE2 GLU A  41     -23.303   3.244   6.756  1.00 10.00      A   
ATOM    335  C   GLU A  41     -25.586   2.436   9.187  1.00 10.00      A   
ATOM    336  O   GLU A  41     -24.860   1.488   8.875  1.00 10.00      A   
ATOM    337  N   ARG A  42     -25.448   3.112  10.323  1.00 10.00      A   
ATOM    338  HN  ARG A  42     -26.078   3.838  10.525  1.00 10.00      A   
ATOM    339  CA  ARG A  42     -24.384   2.799  11.276  1.00 10.00      A   
ATOM    340  CB  ARG A  42     -24.339   3.820  12.419  1.00 10.00      A   
ATOM    341  CG  ARG A  42     -25.643   3.965  13.185  1.00 10.00      A   
ATOM    342  CD  ARG A  42     -25.535   5.001  14.295  1.00 10.00      A   
ATOM    343  NE  ARG A  42     -24.836   4.482  15.470  1.00 10.00      A   
ATOM    344  HE  ARG A  42     -23.893   4.224  15.355  1.00 10.00      A   
ATOM    345  CZ  ARG A  42     -25.403   4.332  16.667  1.00 10.00      A   
ATOM    346  NH1 ARG A  42     -26.678   4.647  16.845  1.00 10.00      A   
ATOM    347 HH11 ARG A  42     -27.253   5.028  16.044  1.00 10.00      A   
ATOM    348 HH12 ARG A  42     -27.126   4.517  17.780  1.00 10.00      A   
ATOM    349  NH2 ARG A  42     -24.690   3.888  17.692  1.00 10.00      A   
ATOM    350 HH21 ARG A  42     -25.137   3.771  18.629  1.00 10.00      A   
ATOM    351 HH22 ARG A  42     -23.677   3.657  17.571  1.00 10.00      A   
ATOM    352  C   ARG A  42     -24.490   1.373  11.809  1.00 10.00      A   
ATOM    353  O   ARG A  42     -23.483   0.738  12.116  1.00 10.00      A   
ATOM    354  N   TRP A  43     -25.711   0.860  11.880  1.00 10.00      A   
ATOM    355  HN  TRP A  43     -26.472   1.404  11.595  1.00 10.00      A   
ATOM    356  CA  TRP A  43     -25.949  -0.486  12.376  1.00 10.00      A   
ATOM    357  CB  TRP A  43     -27.304  -0.568  13.091  1.00 10.00      A   
ATOM    358  CG  TRP A  43     -27.240  -0.222  14.550  1.00 10.00      A   
ATOM    359  CD1 TRP A  43     -27.554   0.974  15.123  1.00 10.00      A   
ATOM    360  CD2 TRP A  43     -26.832  -1.087  15.623  1.00 10.00      A   
ATOM    361  NE1 TRP A  43     -27.368   0.911  16.482  1.00 10.00      A   
ATOM    362  HE1 TRP A  43     -27.530   1.647  17.115  1.00 10.00      A   
ATOM    363  CE2 TRP A  43     -26.928  -0.342  16.814  1.00 10.00      A   
ATOM    364  CE3 TRP A  43     -26.398  -2.415  15.692  1.00 10.00      A   
ATOM    365  CZ2 TRP A  43     -26.606  -0.879  18.059  1.00 10.00      A   
ATOM    366  CZ3 TRP A  43     -26.081  -2.946  16.930  1.00 10.00      A   
ATOM    367  CH2 TRP A  43     -26.187  -2.179  18.096  1.00 10.00      A   
ATOM    368  C   TRP A  43     -25.865  -1.540  11.269  1.00 10.00      A   
ATOM    369  O   TRP A  43     -26.321  -2.671  11.451  1.00 10.00      A   
ATOM    370  N   CYS A  44     -25.295  -1.178  10.120  1.00 10.00      A   
ATOM    371  HN  CYS A  44     -24.989  -0.254  10.002  1.00 10.00      A   
ATOM    372  CA  CYS A  44     -25.158  -2.130   9.024  1.00 10.00      A   
ATOM    373  CB  CYS A  44     -26.390  -2.136   8.112  1.00 10.00      A   
ATOM    374  SG  CYS A  44     -26.703  -0.577   7.255  1.00 10.00      A   
ATOM    375  HG  CYS A  44     -27.381   0.207   8.090  1.00 10.00      A   
ATOM    376  C   CYS A  44     -23.870  -1.949   8.212  1.00 10.00      A   
ATOM    377  O   CYS A  44     -23.669  -2.643   7.213  1.00 10.00      A   
ATOM    378  N   ARG A  45     -23.007  -1.015   8.613  1.00 10.00      A   
ATOM    379  HN  ARG A  45     -23.216  -0.464   9.394  1.00 10.00      A   
ATOM    380  CA  ARG A  45     -21.748  -0.811   7.898  1.00 10.00      A   
ATOM    381  CB  ARG A  45     -21.271   0.648   7.938  1.00 10.00      A   
ATOM    382  CG  ARG A  45     -20.408   1.023   6.737  1.00 10.00      A   
ATOM    383  CD  ARG A  45     -19.681   2.346   6.936  1.00 10.00      A   
ATOM    384  NE  ARG A  45     -20.571   3.500   6.825  1.00 10.00      A   
ATOM    385  HE  ARG A  45     -21.508   3.387   7.139  1.00 10.00      A   
ATOM    386  CZ  ARG A  45     -20.211   4.675   6.310  1.00 10.00      A   
ATOM    387  NH1 ARG A  45     -18.980   4.869   5.832  1.00 10.00      A   
ATOM    388 HH11 ARG A  45     -18.271   4.093   5.848  1.00 10.00      A   
ATOM    389 HH12 ARG A  45     -18.714   5.795   5.437  1.00 10.00      A   
ATOM    390  NH2 ARG A  45     -21.085   5.673   6.289  1.00 10.00      A   
ATOM    391 HH21 ARG A  45     -22.053   5.534   6.683  1.00 10.00      A   
ATOM    392 HH22 ARG A  45     -20.816   6.594   5.885  1.00 10.00      A   
ATOM    393  C   ARG A  45     -20.690  -1.748   8.463  1.00 10.00      A   
ATOM    394  O   ARG A  45     -20.150  -1.513   9.542  1.00 10.00      A   
ATOM    395  N   ARG A  46     -20.415  -2.812   7.724  1.00 10.00      A   
ATOM    396  HN  ARG A  46     -20.873  -2.919   6.862  1.00 10.00      A   
ATOM    397  CA  ARG A  46     -19.459  -3.831   8.151  1.00 10.00      A   
ATOM    398  CB  ARG A  46     -19.771  -5.168   7.472  1.00 10.00      A   
ATOM    399  CG  ARG A  46     -21.214  -5.614   7.614  1.00 10.00      A   
ATOM    400  CD  ARG A  46     -21.570  -6.661   6.572  1.00 10.00      A   
ATOM    401  NE  ARG A  46     -22.994  -7.000   6.607  1.00 10.00      A   
ATOM    402  HE  ARG A  46     -23.512  -6.681   7.382  1.00 10.00      A   
ATOM    403  CZ  ARG A  46     -23.616  -7.717   5.674  1.00 10.00      A   
ATOM    404  NH1 ARG A  46     -22.939  -8.173   4.625  1.00 10.00      A   
ATOM    405 HH11 ARG A  46     -23.427  -8.734   3.893  1.00 10.00      A   
ATOM    406 HH12 ARG A  46     -21.917  -7.977   4.527  1.00 10.00      A   
ATOM    407  NH2 ARG A  46     -24.911  -7.980   5.786  1.00 10.00      A   
ATOM    408 HH21 ARG A  46     -25.453  -7.631   6.611  1.00 10.00      A   
ATOM    409 HH22 ARG A  46     -25.396  -8.540   5.049  1.00 10.00      A   
ATOM    410  C   ARG A  46     -18.010  -3.435   7.872  1.00 10.00      A   
ATOM    411  O   ARG A  46     -17.085  -4.035   8.416  1.00 10.00      A   
ATOM    412  N   LYS A  47     -17.804  -2.437   7.030  1.00 10.00      A   
ATOM    413  HN  LYS A  47     -18.572  -1.979   6.630  1.00 10.00      A   
ATOM    414  CA  LYS A  47     -16.451  -2.005   6.697  1.00 10.00      A   
ATOM    415  CB  LYS A  47     -16.031  -2.524   5.321  1.00 10.00      A   
ATOM    416  CG  LYS A  47     -17.083  -2.340   4.235  1.00 10.00      A   
ATOM    417  CD  LYS A  47     -16.446  -2.064   2.880  1.00 10.00      A   
ATOM    418  CE  LYS A  47     -15.728  -0.723   2.868  1.00 10.00      A   
ATOM    419  NZ  LYS A  47     -16.618   0.388   3.306  1.00 10.00      A   
ATOM    420  HZ1 LYS A  47     -16.933   0.238   4.285  1.00 10.00      A   
ATOM    421  HZ2 LYS A  47     -17.456   0.444   2.688  1.00 10.00      A   
ATOM    422  HZ3 LYS A  47     -16.102   1.300   3.258  1.00 10.00      A   
ATOM    423  C   LYS A  47     -16.300  -0.492   6.757  1.00 10.00      A   
ATOM    424  O   LYS A  47     -17.108   0.240   6.183  1.00 10.00      A   
ATOM    425  N   VAL A  48     -15.253  -0.038   7.437  1.00 10.00      A   
ATOM    426  HN  VAL A  48     -14.636  -0.685   7.852  1.00 10.00      A   
ATOM    427  CA  VAL A  48     -14.975   1.386   7.574  1.00 10.00      A   
ATOM    428  CB  VAL A  48     -15.171   1.878   9.031  1.00 10.00      A   
ATOM    429  CG1 VAL A  48     -16.646   1.899   9.404  1.00 10.00      A   
ATOM    430  CG2 VAL A  48     -14.384   1.021  10.015  1.00 10.00      A   
ATOM    431  C   VAL A  48     -13.550   1.696   7.120  1.00 10.00      A   
ATOM    432  O   VAL A  48     -12.616   0.946   7.417  1.00 10.00      A   
ATOM    433  N   PHE A  49     -13.395   2.788   6.387  1.00 10.00      A   
ATOM    434  HN  PHE A  49     -14.182   3.332   6.167  1.00 10.00      A   
ATOM    435  CA  PHE A  49     -12.090   3.198   5.892  1.00 10.00      A   
ATOM    436  CB  PHE A  49     -12.134   3.400   4.371  1.00 10.00      A   
ATOM    437  CG  PHE A  49     -11.022   4.257   3.828  1.00 10.00      A   
ATOM    438  CD1 PHE A  49      -9.710   3.810   3.842  1.00 10.00      A   
ATOM    439  CD2 PHE A  49     -11.291   5.509   3.307  1.00 10.00      A   
ATOM    440  CE1 PHE A  49      -8.688   4.600   3.349  1.00 10.00      A   
ATOM    441  CE2 PHE A  49     -10.274   6.303   2.812  1.00 10.00      A   
ATOM    442  CZ  PHE A  49      -8.970   5.849   2.834  1.00 10.00      A   
ATOM    443  C   PHE A  49     -11.606   4.466   6.592  1.00 10.00      A   
ATOM    444  O   PHE A  49     -12.271   5.503   6.547  1.00 10.00      A   
ATOM    445  N   ILE A  50     -10.454   4.372   7.248  1.00 10.00      A   
ATOM    446  HN  ILE A  50      -9.989   3.507   7.276  1.00 10.00      A   
ATOM    447  CA  ILE A  50      -9.869   5.507   7.952  1.00 10.00      A   
ATOM    448  CB  ILE A  50      -9.671   5.205   9.454  1.00 10.00      A   
ATOM    449  CG1 ILE A  50     -10.909   4.516  10.052  1.00 10.00      A   
ATOM    450  CG2 ILE A  50      -9.340   6.478  10.217  1.00 10.00      A   
ATOM    451  CD1 ILE A  50     -12.141   5.399  10.141  1.00 10.00      A   
ATOM    452  C   ILE A  50      -8.518   5.878   7.334  1.00 10.00      A   
ATOM    453  O   ILE A  50      -7.543   5.135   7.461  1.00 10.00      A   
ATOM    454  N   GLY A  51      -8.473   7.019   6.653  1.00 10.00      A   
ATOM    455  HN  GLY A  51      -9.290   7.555   6.568  1.00 10.00      A   
ATOM    456  CA  GLY A  51      -7.246   7.475   6.017  1.00 10.00      A   
ATOM    457  C   GLY A  51      -6.187   7.913   7.009  1.00 10.00      A   
ATOM    458  O   GLY A  51      -4.996   7.920   6.696  1.00 10.00      A   
ATOM    459  N   ASN A  52      -6.617   8.299   8.197  1.00 10.00      A   
ATOM    460  HN  ASN A  52      -7.579   8.301   8.381  1.00 10.00      A   
ATOM    461  CA  ASN A  52      -5.695   8.724   9.242  1.00 10.00      A   
ATOM    462  CB  ASN A  52      -5.463  10.239   9.202  1.00 10.00      A   
ATOM    463  CG  ASN A  52      -4.571  10.733  10.332  1.00 10.00      A   
ATOM    464  OD1 ASN A  52      -3.825   9.965  10.941  1.00 10.00      A   
ATOM    465  ND2 ASN A  52      -4.637  12.023  10.619  1.00 10.00      A   
ATOM    466 HD21 ASN A  52      -5.247  12.585  10.089  1.00 10.00      A   
ATOM    467 HD22 ASN A  52      -4.069  12.368  11.339  1.00 10.00      A   
ATOM    468  C   ASN A  52      -6.219   8.299  10.605  1.00 10.00      A   
ATOM    469  O   ASN A  52      -7.293   8.724  11.026  1.00 10.00      A   
ATOM    470  N   CYS A  53      -5.446   7.478  11.300  1.00 10.00      A   
ATOM    471  HN  CYS A  53      -4.576   7.204  10.921  1.00 10.00      A   
ATOM    472  CA  CYS A  53      -5.834   6.969  12.612  1.00 10.00      A   
ATOM    473  CB  CYS A  53      -4.837   5.912  13.087  1.00 10.00      A   
ATOM    474  SG  CYS A  53      -3.105   6.391  12.880  1.00 10.00      A   
ATOM    475  HG  CYS A  53      -2.498   5.437  12.184  1.00 10.00      A   
ATOM    476  C   CYS A  53      -5.979   8.077  13.657  1.00 10.00      A   
ATOM    477  O   CYS A  53      -6.522   7.849  14.735  1.00 10.00      A   
ATOM    478  N   TYR A  54      -5.497   9.270  13.344  1.00 10.00      A   
ATOM    479  HN  TYR A  54      -5.059   9.400  12.476  1.00 10.00      A   
ATOM    480  CA  TYR A  54      -5.589  10.388  14.272  1.00 10.00      A   
ATOM    481  CB  TYR A  54      -4.219  11.035  14.478  1.00 10.00      A   
ATOM    482  CG  TYR A  54      -3.215  10.107  15.122  1.00 10.00      A   
ATOM    483  CD1 TYR A  54      -1.885  10.105  14.727  1.00 10.00      A   
ATOM    484  CD2 TYR A  54      -3.604   9.225  16.120  1.00 10.00      A   
ATOM    485  CE1 TYR A  54      -0.972   9.252  15.312  1.00 10.00      A   
ATOM    486  CE2 TYR A  54      -2.701   8.367  16.708  1.00 10.00      A   
ATOM    487  CZ  TYR A  54      -1.385   8.385  16.303  1.00 10.00      A   
ATOM    488  OH  TYR A  54      -0.475   7.534  16.895  1.00 10.00      A   
ATOM    489  HH  TYR A  54       0.010   8.025  17.588  1.00 10.00      A   
ATOM    490  C   TYR A  54      -6.621  11.415  13.816  1.00 10.00      A   
ATOM    491  O   TYR A  54      -6.775  12.469  14.431  1.00 10.00      A   
ATOM    492  N   ALA A  55      -7.338  11.096  12.744  1.00 10.00      A   
ATOM    493  HN  ALA A  55      -7.177  10.238  12.293  1.00 10.00      A   
ATOM    494  CA  ALA A  55      -8.362  11.994  12.221  1.00 10.00      A   
ATOM    495  CB  ALA A  55      -8.575  11.745  10.735  1.00 10.00      A   
ATOM    496  C   ALA A  55      -9.668  11.817  12.986  1.00 10.00      A   
ATOM    497  O   ALA A  55     -10.506  12.715  13.028  1.00 10.00      A   
ATOM    498  N   VAL A  56      -9.821  10.658  13.604  1.00 10.00      A   
ATOM    499  HN  VAL A  56      -9.107   9.995  13.549  1.00 10.00      A   
ATOM    500  CA  VAL A  56     -11.018  10.345  14.371  1.00 10.00      A   
ATOM    501  CB  VAL A  56     -12.038   9.542  13.523  1.00 10.00      A   
ATOM    502  CG1 VAL A  56     -11.475   8.188  13.111  1.00 10.00      A   
ATOM    503  CG2 VAL A  56     -13.366   9.387  14.255  1.00 10.00      A   
ATOM    504  C   VAL A  56     -10.653   9.558  15.627  1.00 10.00      A   
ATOM    505  O   VAL A  56      -9.668   8.822  15.638  1.00 10.00      A   
ATOM    506  N   SER A  57     -11.420   9.749  16.689  1.00 10.00      A   
ATOM    507  HN  SER A  57     -12.165  10.383  16.638  1.00 10.00      A   
ATOM    508  CA  SER A  57     -11.183   9.049  17.938  1.00 10.00      A   
ATOM    509  CB  SER A  57     -11.828   9.832  19.078  1.00 10.00      A   
ATOM    510  OG  SER A  57     -12.694  10.835  18.562  1.00 10.00      A   
ATOM    511  HG  SER A  57     -13.600  10.486  18.522  1.00 10.00      A   
ATOM    512  C   SER A  57     -11.756   7.636  17.869  1.00 10.00      A   
ATOM    513  O   SER A  57     -12.845   7.435  17.327  1.00 10.00      A   
ATOM    514  N   PRO A  58     -11.030   6.638  18.408  1.00 10.00      A   
ATOM    515  CA  PRO A  58     -11.473   5.235  18.402  1.00 10.00      A   
ATOM    516  CB  PRO A  58     -10.407   4.506  19.236  1.00 10.00      A   
ATOM    517  CG  PRO A  58      -9.659   5.584  19.949  1.00 10.00      A   
ATOM    518  CD  PRO A  58      -9.719   6.788  19.057  1.00 10.00      A   
ATOM    519  C   PRO A  58     -12.855   5.060  19.036  1.00 10.00      A   
ATOM    520  O   PRO A  58     -13.693   4.320  18.522  1.00 10.00      A   
ATOM    521  N   ALA A  59     -13.090   5.768  20.139  1.00 10.00      A   
ATOM    522  HN  ALA A  59     -12.388   6.353  20.487  1.00 10.00      A   
ATOM    523  CA  ALA A  59     -14.365   5.695  20.847  1.00 10.00      A   
ATOM    524  CB  ALA A  59     -14.312   6.547  22.104  1.00 10.00      A   
ATOM    525  C   ALA A  59     -15.524   6.130  19.951  1.00 10.00      A   
ATOM    526  O   ALA A  59     -16.609   5.550  19.995  1.00 10.00      A   
ATOM    527  N   THR A  60     -15.281   7.146  19.132  1.00 10.00      A   
ATOM    528  HN  THR A  60     -14.393   7.562  19.137  1.00 10.00      A   
ATOM    529  CA  THR A  60     -16.296   7.664  18.226  1.00 10.00      A   
ATOM    530  CB  THR A  60     -15.788   8.935  17.517  1.00 10.00      A   
ATOM    531  OG1 THR A  60     -15.228   9.819  18.500  1.00 10.00      A   
ATOM    532  HG1 THR A  60     -15.948  10.207  19.020  1.00 10.00      A   
ATOM    533  CG2 THR A  60     -16.926   9.649  16.802  1.00 10.00      A   
ATOM    534  C   THR A  60     -16.699   6.609  17.194  1.00 10.00      A   
ATOM    535  O   THR A  60     -17.884   6.389  16.947  1.00 10.00      A   
ATOM    536  N   VAL A  61     -15.703   5.935  16.624  1.00 10.00      A   
ATOM    537  HN  VAL A  61     -14.780   6.131  16.888  1.00 10.00      A   
ATOM    538  CA  VAL A  61     -15.951   4.899  15.626  1.00 10.00      A   
ATOM    539  CB  VAL A  61     -14.630   4.390  14.996  1.00 10.00      A   
ATOM    540  CG1 VAL A  61     -14.915   3.444  13.834  1.00 10.00      A   
ATOM    541  CG2 VAL A  61     -13.764   5.555  14.537  1.00 10.00      A   
ATOM    542  C   VAL A  61     -16.689   3.725  16.264  1.00 10.00      A   
ATOM    543  O   VAL A  61     -17.675   3.226  15.722  1.00 10.00      A   
ATOM    544  N   ILE A  62     -16.224   3.318  17.438  1.00 10.00      A   
ATOM    545  HN  ILE A  62     -15.449   3.779  17.825  1.00 10.00      A   
ATOM    546  CA  ILE A  62     -16.819   2.206  18.171  1.00 10.00      A   
ATOM    547  CB  ILE A  62     -16.023   1.908  19.465  1.00 10.00      A   
ATOM    548  CG1 ILE A  62     -14.668   1.272  19.128  1.00 10.00      A   
ATOM    549  CG2 ILE A  62     -16.818   1.023  20.420  1.00 10.00      A   
ATOM    550  CD1 ILE A  62     -13.700   1.230  20.292  1.00 10.00      A   
ATOM    551  C   ILE A  62     -18.285   2.478  18.517  1.00 10.00      A   
ATOM    552  O   ILE A  62     -19.141   1.600  18.378  1.00 10.00      A   
ATOM    553  N   ARG A  63     -18.566   3.697  18.956  1.00 10.00      A   
ATOM    554  HN  ARG A  63     -17.840   4.358  19.037  1.00 10.00      A   
ATOM    555  CA  ARG A  63     -19.922   4.075  19.332  1.00 10.00      A   
ATOM    556  CB  ARG A  63     -19.925   5.412  20.071  1.00 10.00      A   
ATOM    557  CG  ARG A  63     -20.842   5.438  21.281  1.00 10.00      A   
ATOM    558  CD  ARG A  63     -20.090   5.057  22.542  1.00 10.00      A   
ATOM    559  NE  ARG A  63     -19.133   6.093  22.927  1.00 10.00      A   
ATOM    560  HE  ARG A  63     -19.381   7.028  22.731  1.00 10.00      A   
ATOM    561  CZ  ARG A  63     -17.969   5.849  23.522  1.00 10.00      A   
ATOM    562  NH1 ARG A  63     -17.612   4.602  23.807  1.00 10.00      A   
ATOM    563 HH11 ARG A  63     -16.695   4.408  24.268  1.00 10.00      A   
ATOM    564 HH12 ARG A  63     -18.245   3.807  23.574  1.00 10.00      A   
ATOM    565  NH2 ARG A  63     -17.161   6.855  23.825  1.00 10.00      A   
ATOM    566 HH21 ARG A  63     -17.433   7.836  23.591  1.00 10.00      A   
ATOM    567 HH22 ARG A  63     -16.248   6.672  24.304  1.00 10.00      A   
ATOM    568  C   ARG A  63     -20.842   4.160  18.121  1.00 10.00      A   
ATOM    569  O   ARG A  63     -21.991   3.715  18.166  1.00 10.00      A   
ATOM    570  N   ARG A  64     -20.341   4.734  17.036  1.00 10.00      A   
ATOM    571  HN  ARG A  64     -19.418   5.067  17.051  1.00 10.00      A   
ATOM    572  CA  ARG A  64     -21.139   4.884  15.830  1.00 10.00      A   
ATOM    573  CB  ARG A  64     -20.570   5.955  14.898  1.00 10.00      A   
ATOM    574  CG  ARG A  64     -21.499   6.293  13.740  1.00 10.00      A   
ATOM    575  CD  ARG A  64     -20.948   7.401  12.860  1.00 10.00      A   
ATOM    576  NE  ARG A  64     -21.770   7.589  11.662  1.00 10.00      A   
ATOM    577  HE  ARG A  64     -22.386   6.859  11.419  1.00 10.00      A   
ATOM    578  CZ  ARG A  64     -21.734   8.674  10.890  1.00 10.00      A   
ATOM    579  NH1 ARG A  64     -20.919   9.682  11.174  1.00 10.00      A   
ATOM    580 HH11 ARG A  64     -20.289   9.636  12.020  1.00 10.00      A   
ATOM    581 HH12 ARG A  64     -20.896  10.526  10.563  1.00 10.00      A   
ATOM    582  NH2 ARG A  64     -22.521   8.752   9.829  1.00 10.00      A   
ATOM    583 HH21 ARG A  64     -22.497   9.605   9.220  1.00 10.00      A   
ATOM    584 HH22 ARG A  64     -23.168   7.967   9.594  1.00 10.00      A   
ATOM    585  C   ARG A  64     -21.321   3.566  15.083  1.00 10.00      A   
ATOM    586  O   ARG A  64     -22.443   3.194  14.749  1.00 10.00      A   
ATOM    587  N   PHE A  65     -20.228   2.859  14.838  1.00 10.00      A   
ATOM    588  HN  PHE A  65     -19.360   3.181  15.169  1.00 10.00      A   
ATOM    589  CA  PHE A  65     -20.283   1.597  14.111  1.00 10.00      A   
ATOM    590  CB  PHE A  65     -19.360   1.646  12.890  1.00 10.00      A   
ATOM    591  CG  PHE A  65     -19.724   2.707  11.890  1.00 10.00      A   
ATOM    592  CD1 PHE A  65     -18.905   3.810  11.703  1.00 10.00      A   
ATOM    593  CD2 PHE A  65     -20.882   2.604  11.141  1.00 10.00      A   
ATOM    594  CE1 PHE A  65     -19.235   4.789  10.786  1.00 10.00      A   
ATOM    595  CE2 PHE A  65     -21.219   3.581  10.224  1.00 10.00      A   
ATOM    596  CZ  PHE A  65     -20.395   4.674  10.046  1.00 10.00      A   
ATOM    597  C   PHE A  65     -19.923   0.412  15.006  1.00 10.00      A   
ATOM    598  O   PHE A  65     -18.745   0.139  15.256  1.00 10.00      A   
ATOM    599  N   PRO A  66     -20.938  -0.300  15.516  1.00 10.00      A   
ATOM    600  CA  PRO A  66     -20.741  -1.453  16.378  1.00 10.00      A   
ATOM    601  CB  PRO A  66     -21.945  -1.353  17.315  1.00 10.00      A   
ATOM    602  CG  PRO A  66     -23.021  -0.690  16.508  1.00 10.00      A   
ATOM    603  CD  PRO A  66     -22.365  -0.011  15.330  1.00 10.00      A   
ATOM    604  C   PRO A  66     -20.777  -2.780  15.616  1.00 10.00      A   
ATOM    605  O   PRO A  66     -20.627  -3.847  16.213  1.00 10.00      A   
ATOM    606  N   LYS A  67     -20.969  -2.720  14.305  1.00 10.00      A   
ATOM    607  HN  LYS A  67     -21.067  -1.844  13.870  1.00 10.00      A   
ATOM    608  CA  LYS A  67     -21.037  -3.928  13.492  1.00 10.00      A   
ATOM    609  CB  LYS A  67     -22.413  -4.054  12.832  1.00 10.00      A   
ATOM    610  CG  LYS A  67     -23.484  -4.669  13.718  1.00 10.00      A   
ATOM    611  CD  LYS A  67     -24.711  -5.045  12.901  1.00 10.00      A   
ATOM    612  CE  LYS A  67     -25.816  -5.618  13.776  1.00 10.00      A   
ATOM    613  NZ  LYS A  67     -27.019  -5.985  12.982  1.00 10.00      A   
ATOM    614  HZ1 LYS A  67     -27.316  -5.186  12.390  1.00 10.00      A   
ATOM    615  HZ2 LYS A  67     -27.805  -6.236  13.613  1.00 10.00      A   
ATOM    616  HZ3 LYS A  67     -26.812  -6.799  12.366  1.00 10.00      A   
ATOM    617  C   LYS A  67     -19.947  -3.965  12.426  1.00 10.00      A   
ATOM    618  O   LYS A  67     -20.181  -4.407  11.300  1.00 10.00      A   
ATOM    619  N   VAL A  68     -18.755  -3.511  12.779  1.00 10.00      A   
ATOM    620  HN  VAL A  68     -18.619  -3.173  13.686  1.00 10.00      A   
ATOM    621  CA  VAL A  68     -17.643  -3.506  11.840  1.00 10.00      A   
ATOM    622  CB  VAL A  68     -16.663  -2.340  12.104  1.00 10.00      A   
ATOM    623  CG1 VAL A  68     -15.506  -2.362  11.115  1.00 10.00      A   
ATOM    624  CG2 VAL A  68     -17.391  -1.010  12.028  1.00 10.00      A   
ATOM    625  C   VAL A  68     -16.899  -4.841  11.859  1.00 10.00      A   
ATOM    626  O   VAL A  68     -16.608  -5.389  12.927  1.00 10.00      A   
ATOM    627  N   ARG A  69     -16.626  -5.363  10.669  1.00 10.00      A   
ATOM    628  HN  ARG A  69     -16.922  -4.880   9.865  1.00 10.00      A   
ATOM    629  CA  ARG A  69     -15.908  -6.620  10.509  1.00 10.00      A   
ATOM    630  CB  ARG A  69     -16.714  -7.601   9.654  1.00 10.00      A   
ATOM    631  CG  ARG A  69     -17.982  -8.132  10.301  1.00 10.00      A   
ATOM    632  CD  ARG A  69     -18.719  -9.045   9.336  1.00 10.00      A   
ATOM    633  NE  ARG A  69     -19.878  -9.699   9.933  1.00 10.00      A   
ATOM    634  HE  ARG A  69     -20.628  -9.126  10.207  1.00 10.00      A   
ATOM    635  CZ  ARG A  69     -19.976 -11.014  10.104  1.00 10.00      A   
ATOM    636  NH1 ARG A  69     -18.983 -11.808   9.731  1.00 10.00      A   
ATOM    637 HH11 ARG A  69     -18.112 -11.404   9.305  1.00 10.00      A   
ATOM    638 HH12 ARG A  69     -19.060 -12.839   9.864  1.00 10.00      A   
ATOM    639  NH2 ARG A  69     -21.078 -11.541  10.627  1.00 10.00      A   
ATOM    640 HH21 ARG A  69     -21.151 -12.574  10.760  1.00 10.00      A   
ATOM    641 HH22 ARG A  69     -21.876 -10.926  10.903  1.00 10.00      A   
ATOM    642  C   ARG A  69     -14.550  -6.379   9.850  1.00 10.00      A   
ATOM    643  O   ARG A  69     -13.591  -7.104  10.104  1.00 10.00      A   
ATOM    644  N   SER A  70     -14.475  -5.355   9.007  1.00 10.00      A   
ATOM    645  HN  SER A  70     -15.269  -4.804   8.852  1.00 10.00      A   
ATOM    646  CA  SER A  70     -13.242  -5.028   8.308  1.00 10.00      A   
ATOM    647  CB  SER A  70     -13.436  -5.196   6.797  1.00 10.00      A   
ATOM    648  OG  SER A  70     -14.260  -6.320   6.505  1.00 10.00      A   
ATOM    649  HG  SER A  70     -13.714  -7.038   6.143  1.00 10.00      A   
ATOM    650  C   SER A  70     -12.814  -3.594   8.632  1.00 10.00      A   
ATOM    651  O   SER A  70     -13.569  -2.645   8.400  1.00 10.00      A   
ATOM    652  N   VAL A  71     -11.615  -3.443   9.182  1.00 10.00      A   
ATOM    653  HN  VAL A  71     -11.058  -4.238   9.348  1.00 10.00      A   
ATOM    654  CA  VAL A  71     -11.098  -2.125   9.543  1.00 10.00      A   
ATOM    655  CB  VAL A  71     -10.765  -2.026  11.050  1.00 10.00      A   
ATOM    656  CG1 VAL A  71     -10.268  -0.631  11.410  1.00 10.00      A   
ATOM    657  CG2 VAL A  71     -11.969  -2.396  11.901  1.00 10.00      A   
ATOM    658  C   VAL A  71      -9.851  -1.770   8.731  1.00 10.00      A   
ATOM    659  O   VAL A  71      -8.911  -2.563   8.637  1.00 10.00      A   
ATOM    660  N   GLU A  72      -9.868  -0.582   8.139  1.00 10.00      A   
ATOM    661  HN  GLU A  72     -10.669  -0.025   8.229  1.00 10.00      A   
ATOM    662  CA  GLU A  72      -8.752  -0.076   7.347  1.00 10.00      A   
ATOM    663  CB  GLU A  72      -9.254   0.308   5.951  1.00 10.00      A   
ATOM    664  CG  GLU A  72      -8.161   0.681   4.964  1.00 10.00      A   
ATOM    665  CD  GLU A  72      -7.392  -0.522   4.469  1.00 10.00      A   
ATOM    666  OE1 GLU A  72      -7.974  -1.331   3.719  1.00 10.00      A   
ATOM    667  OE2 GLU A  72      -6.206  -0.663   4.823  1.00 10.00      A   
ATOM    668  C   GLU A  72      -8.164   1.157   8.038  1.00 10.00      A   
ATOM    669  O   GLU A  72      -8.849   2.170   8.185  1.00 10.00      A   
ATOM    670  N   LEU A  73      -6.912   1.070   8.473  1.00 10.00      A   
ATOM    671  HN  LEU A  73      -6.410   0.237   8.330  1.00 10.00      A   
ATOM    672  CA  LEU A  73      -6.271   2.183   9.165  1.00 10.00      A   
ATOM    673  CB  LEU A  73      -6.089   1.859  10.651  1.00 10.00      A   
ATOM    674  CG  LEU A  73      -7.359   1.832  11.507  1.00 10.00      A   
ATOM    675  CD1 LEU A  73      -7.114   1.089  12.812  1.00 10.00      A   
ATOM    676  CD2 LEU A  73      -7.844   3.245  11.782  1.00 10.00      A   
ATOM    677  C   LEU A  73      -4.924   2.567   8.556  1.00 10.00      A   
ATOM    678  O   LEU A  73      -4.082   1.710   8.284  1.00 10.00      A   
ATOM    679  N   LYS A  74      -4.739   3.860   8.332  1.00 10.00      A   
ATOM    680  HN  LYS A  74      -5.471   4.480   8.526  1.00 10.00      A   
ATOM    681  CA  LYS A  74      -3.489   4.389   7.800  1.00 10.00      A   
ATOM    682  CB  LYS A  74      -3.732   5.155   6.496  1.00 10.00      A   
ATOM    683  CG  LYS A  74      -4.385   4.332   5.396  1.00 10.00      A   
ATOM    684  CD  LYS A  74      -4.598   5.152   4.131  1.00 10.00      A   
ATOM    685  CE  LYS A  74      -5.203   4.311   3.017  1.00 10.00      A   
ATOM    686  NZ  LYS A  74      -5.338   5.081   1.749  1.00 10.00      A   
ATOM    687  HZ1 LYS A  74      -4.796   5.968   1.810  1.00 10.00      A   
ATOM    688  HZ2 LYS A  74      -6.332   5.309   1.560  1.00 10.00      A   
ATOM    689  HZ3 LYS A  74      -4.969   4.521   0.951  1.00 10.00      A   
ATOM    690  C   LYS A  74      -2.867   5.308   8.850  1.00 10.00      A   
ATOM    691  O   LYS A  74      -3.589   5.935   9.628  1.00 10.00      A   
ATOM    692  N   GLY A  75      -1.544   5.376   8.896  1.00 10.00      A   
ATOM    693  HN  GLY A  75      -1.004   4.848   8.269  1.00 10.00      A   
ATOM    694  CA  GLY A  75      -0.898   6.216   9.889  1.00 10.00      A   
ATOM    695  C   GLY A  75       0.145   7.166   9.329  1.00 10.00      A   
ATOM    696  O   GLY A  75      -0.173   8.301   8.969  1.00 10.00      A   
ATOM    697  N   LYS A  76       1.394   6.702   9.268  1.00 10.00      A   
ATOM    698  HN  LYS A  76       1.571   5.780   9.559  1.00 10.00      A   
ATOM    699  CA  LYS A  76       2.508   7.511   8.780  1.00 10.00      A   
ATOM    700  CB  LYS A  76       3.825   6.732   8.885  1.00 10.00      A   
ATOM    701  CG  LYS A  76       4.231   6.339  10.301  1.00 10.00      A   
ATOM    702  CD  LYS A  76       5.645   5.764  10.334  1.00 10.00      A   
ATOM    703  CE  LYS A  76       5.772   4.525   9.456  1.00 10.00      A   
ATOM    704  NZ  LYS A  76       7.193   4.152   9.209  1.00 10.00      A   
ATOM    705  HZ1 LYS A  76       7.797   4.996   9.241  1.00 10.00      A   
ATOM    706  HZ2 LYS A  76       7.292   3.708   8.274  1.00 10.00      A   
ATOM    707  HZ3 LYS A  76       7.525   3.474   9.934  1.00 10.00      A   
ATOM    708  C   LYS A  76       2.287   7.973   7.340  1.00 10.00      A   
ATOM    709  O   LYS A  76       1.783   7.217   6.511  1.00 10.00      A   
ATOM    710  N   PRO A  77       2.669   9.226   7.032  1.00 10.00      A   
ATOM    711  CA  PRO A  77       2.519   9.793   5.686  1.00 10.00      A   
ATOM    712  CB  PRO A  77       2.886  11.268   5.877  1.00 10.00      A   
ATOM    713  CG  PRO A  77       3.768  11.284   7.076  1.00 10.00      A   
ATOM    714  CD  PRO A  77       3.266  10.188   7.973  1.00 10.00      A   
ATOM    715  C   PRO A  77       3.466   9.139   4.683  1.00 10.00      A   
ATOM    716  O   PRO A  77       4.361   8.383   5.065  1.00 10.00      A   
ATOM    717  N   HIS A  78       3.267   9.448   3.407  1.00 10.00      A   
ATOM    718  HN  HIS A  78       2.537  10.063   3.175  1.00 10.00      A   
ATOM    719  CA  HIS A  78       4.087   8.904   2.326  1.00 10.00      A   
ATOM    720  CB  HIS A  78       3.586   9.465   0.986  1.00 10.00      A   
ATOM    721  CG  HIS A  78       4.412   9.123  -0.218  1.00 10.00      A   
ATOM    722  ND1 HIS A  78       4.813  10.053  -1.158  1.00 10.00      A   
ATOM    723  HD1 HIS A  78       4.601  11.022  -1.147  1.00 10.00      A   
ATOM    724  CD2 HIS A  78       4.905   7.932  -0.644  1.00 10.00      A   
ATOM    725  CE1 HIS A  78       5.513   9.413  -2.095  1.00 10.00      A   
ATOM    726  NE2 HIS A  78       5.603   8.123  -1.836  1.00 10.00      A   
ATOM    727  C   HIS A  78       5.571   9.215   2.537  1.00 10.00      A   
ATOM    728  O   HIS A  78       6.441   8.396   2.244  1.00 10.00      A   
ATOM    729  N   PHE A  79       5.852  10.391   3.079  1.00 10.00      A   
ATOM    730  HN  PHE A  79       5.113  10.999   3.309  1.00 10.00      A   
ATOM    731  CA  PHE A  79       7.226  10.813   3.317  1.00 10.00      A   
ATOM    732  CB  PHE A  79       7.310  12.321   3.534  1.00 10.00      A   
ATOM    733  CG  PHE A  79       7.732  13.065   2.303  1.00 10.00      A   
ATOM    734  CD1 PHE A  79       6.881  13.171   1.217  1.00 10.00      A   
ATOM    735  CD2 PHE A  79       8.984  13.649   2.228  1.00 10.00      A   
ATOM    736  CE1 PHE A  79       7.274  13.846   0.081  1.00 10.00      A   
ATOM    737  CE2 PHE A  79       9.382  14.329   1.095  1.00 10.00      A   
ATOM    738  CZ  PHE A  79       8.525  14.425   0.020  1.00 10.00      A   
ATOM    739  C   PHE A  79       7.915  10.050   4.447  1.00 10.00      A   
ATOM    740  O   PHE A  79       9.129  10.166   4.630  1.00 10.00      A   
ATOM    741  N   ALA A  80       7.155   9.255   5.193  1.00 10.00      A   
ATOM    742  HN  ALA A  80       6.195   9.183   4.999  1.00 10.00      A   
ATOM    743  CA  ALA A  80       7.730   8.480   6.284  1.00 10.00      A   
ATOM    744  CB  ALA A  80       6.640   7.909   7.172  1.00 10.00      A   
ATOM    745  C   ALA A  80       8.604   7.369   5.721  1.00 10.00      A   
ATOM    746  O   ALA A  80       9.600   6.977   6.330  1.00 10.00      A   
ATOM    747  N   ASP A  81       8.245   6.900   4.531  1.00 10.00      A   
ATOM    748  HN  ASP A  81       7.455   7.279   4.085  1.00 10.00      A   
ATOM    749  CA  ASP A  81       8.990   5.839   3.864  1.00 10.00      A   
ATOM    750  CB  ASP A  81       8.152   5.215   2.745  1.00 10.00      A   
ATOM    751  CG  ASP A  81       7.528   3.890   3.139  1.00 10.00      A   
ATOM    752  OD1 ASP A  81       8.168   2.837   2.926  1.00 10.00      A   
ATOM    753  OD2 ASP A  81       6.390   3.892   3.659  1.00 10.00      A   
ATOM    754  C   ASP A  81      10.306   6.375   3.304  1.00 10.00      A   
ATOM    755  O   ASP A  81      11.159   5.616   2.849  1.00 10.00      A   
ATOM    756  N   PHE A  82      10.464   7.692   3.340  1.00 10.00      A   
ATOM    757  HN  PHE A  82       9.741   8.250   3.704  1.00 10.00      A   
ATOM    758  CA  PHE A  82      11.680   8.333   2.849  1.00 10.00      A   
ATOM    759  CB  PHE A  82      11.348   9.603   2.062  1.00 10.00      A   
ATOM    760  CG  PHE A  82      10.485   9.360   0.855  1.00 10.00      A   
ATOM    761  CD1 PHE A  82      10.629   8.206   0.094  1.00 10.00      A   
ATOM    762  CD2 PHE A  82       9.526  10.285   0.477  1.00 10.00      A   
ATOM    763  CE1 PHE A  82       9.831   7.982  -1.012  1.00 10.00      A   
ATOM    764  CE2 PHE A  82       8.727  10.070  -0.627  1.00 10.00      A   
ATOM    765  CZ  PHE A  82       8.880   8.916  -1.372  1.00 10.00      A   
ATOM    766  C   PHE A  82      12.622   8.642   4.008  1.00 10.00      A   
ATOM    767  O   PHE A  82      13.678   9.250   3.826  1.00 10.00      A   
ATOM    768  N   ASN A  83      12.212   8.213   5.200  1.00 10.00      A   
ATOM    769  HN  ASN A  83      11.351   7.747   5.258  1.00 10.00      A   
ATOM    770  CA  ASN A  83      12.992   8.399   6.423  1.00 10.00      A   
ATOM    771  CB  ASN A  83      14.368   7.721   6.338  1.00 10.00      A   
ATOM    772  CG  ASN A  83      14.299   6.213   6.506  1.00 10.00      A   
ATOM    773  OD1 ASN A  83      14.365   5.697   7.621  1.00 10.00      A   
ATOM    774  ND2 ASN A  83      14.179   5.492   5.398  1.00 10.00      A   
ATOM    775 HD21 ASN A  83      14.146   5.964   4.534  1.00 10.00      A   
ATOM    776 HD22 ASN A  83      14.125   4.516   5.485  1.00 10.00      A   
ATOM    777  C   ASN A  83      13.117   9.860   6.839  1.00 10.00      A   
ATOM    778  O   ASN A  83      14.149  10.279   7.360  1.00 10.00      A   
ATOM    779  N   LEU A  84      12.068  10.638   6.608  1.00 10.00      A   
ATOM    780  HN  LEU A  84      11.283  10.267   6.155  1.00 10.00      A   
ATOM    781  CA  LEU A  84      12.070  12.039   7.002  1.00 10.00      A   
ATOM    782  CB  LEU A  84      11.531  12.939   5.887  1.00 10.00      A   
ATOM    783  CG  LEU A  84      12.501  13.270   4.747  1.00 10.00      A   
ATOM    784  CD1 LEU A  84      11.947  14.394   3.887  1.00 10.00      A   
ATOM    785  CD2 LEU A  84      13.869  13.645   5.294  1.00 10.00      A   
ATOM    786  C   LEU A  84      11.266  12.219   8.287  1.00 10.00      A   
ATOM    787  O   LEU A  84      11.111  13.331   8.795  1.00 10.00      A   
ATOM    788  N   VAL A  85      10.771  11.101   8.809  1.00 10.00      A   
ATOM    789  HN  VAL A  85      10.955  10.251   8.363  1.00 10.00      A   
ATOM    790  CA  VAL A  85       9.992  11.085  10.035  1.00 10.00      A   
ATOM    791  CB  VAL A  85       8.679  10.280   9.846  1.00 10.00      A   
ATOM    792  CG1 VAL A  85       8.085   9.855  11.182  1.00 10.00      A   
ATOM    793  CG2 VAL A  85       7.665  11.097   9.060  1.00 10.00      A   
ATOM    794  C   VAL A  85      10.830  10.453  11.146  1.00 10.00      A   
ATOM    795  O   VAL A  85      11.332   9.341  10.983  1.00 10.00      A   
ATOM    796  N   PRO A  86      11.018  11.167  12.267  1.00 10.00      A   
ATOM    797  CA  PRO A  86      11.803  10.669  13.407  1.00 10.00      A   
ATOM    798  CB  PRO A  86      11.837  11.861  14.372  1.00 10.00      A   
ATOM    799  CG  PRO A  86      11.416  13.041  13.563  1.00 10.00      A   
ATOM    800  CD  PRO A  86      10.484  12.512  12.518  1.00 10.00      A   
ATOM    801  C   PRO A  86      11.127   9.473  14.075  1.00 10.00      A   
ATOM    802  O   PRO A  86       9.897   9.400  14.142  1.00 10.00      A   
ATOM    803  N   ASP A  87      11.932   8.536  14.559  1.00 10.00      A   
ATOM    804  HN  ASP A  87      12.902   8.640  14.457  1.00 10.00      A   
ATOM    805  CA  ASP A  87      11.405   7.341  15.217  1.00 10.00      A   
ATOM    806  CB  ASP A  87      12.518   6.346  15.551  1.00 10.00      A   
ATOM    807  CG  ASP A  87      13.173   5.739  14.329  1.00 10.00      A   
ATOM    808  OD1 ASP A  87      14.387   5.962  14.132  1.00 10.00      A   
ATOM    809  OD2 ASP A  87      12.483   5.032  13.565  1.00 10.00      A   
ATOM    810  C   ASP A  87      10.640   7.689  16.485  1.00 10.00      A   
ATOM    811  O   ASP A  87      11.158   8.379  17.369  1.00 10.00      A   
ATOM    812  N   GLY A  88       9.410   7.201  16.572  1.00 10.00      A   
ATOM    813  HN  GLY A  88       9.057   6.659  15.832  1.00 10.00      A   
ATOM    814  CA  GLY A  88       8.582   7.460  17.732  1.00 10.00      A   
ATOM    815  C   GLY A  88       7.663   8.641  17.512  1.00 10.00      A   
ATOM    816  O   GLY A  88       7.175   9.247  18.465  1.00 10.00      A   
ATOM    817  N   TRP A  89       7.441   8.973  16.247  1.00 10.00      A   
ATOM    818  HN  TRP A  89       7.878   8.456  15.536  1.00 10.00      A   
ATOM    819  CA  TRP A  89       6.580  10.089  15.883  1.00 10.00      A   
ATOM    820  CB  TRP A  89       6.745  10.428  14.398  1.00 10.00      A   
ATOM    821  CG  TRP A  89       5.731  11.400  13.878  1.00 10.00      A   
ATOM    822  CD1 TRP A  89       5.718  12.752  14.056  1.00 10.00      A   
ATOM    823  CD2 TRP A  89       4.577  11.090  13.090  1.00 10.00      A   
ATOM    824  NE1 TRP A  89       4.625  13.300  13.435  1.00 10.00      A   
ATOM    825  HE1 TRP A  89       4.392  14.257  13.421  1.00 10.00      A   
ATOM    826  CE2 TRP A  89       3.911  12.299  12.832  1.00 10.00      A   
ATOM    827  CE3 TRP A  89       4.047   9.905  12.577  1.00 10.00      A   
ATOM    828  CZ2 TRP A  89       2.738  12.360  12.088  1.00 10.00      A   
ATOM    829  CZ3 TRP A  89       2.883   9.967  11.838  1.00 10.00      A   
ATOM    830  CH2 TRP A  89       2.242  11.185  11.598  1.00 10.00      A   
ATOM    831  C   TRP A  89       5.117   9.794  16.201  1.00 10.00      A   
ATOM    832  O   TRP A  89       4.424  10.619  16.802  1.00 10.00      A   
ATOM    833  N   GLY A  90       4.652   8.623  15.790  1.00 10.00      A   
ATOM    834  HN  GLY A  90       5.248   8.006  15.315  1.00 10.00      A   
ATOM    835  CA  GLY A  90       3.278   8.248  16.035  1.00 10.00      A   
ATOM    836  C   GLY A  90       2.815   7.133  15.124  1.00 10.00      A   
ATOM    837  O   GLY A  90       3.632   6.458  14.498  1.00 10.00      A   
ATOM    838  N   GLY A  91       1.505   6.953  15.046  1.00 10.00      A   
ATOM    839  HN  GLY A  91       0.909   7.536  15.566  1.00 10.00      A   
ATOM    840  CA  GLY A  91       0.938   5.910  14.219  1.00 10.00      A   
ATOM    841  C   GLY A  91       0.804   4.620  14.997  1.00 10.00      A   
ATOM    842  O   GLY A  91       0.963   3.534  14.444  1.00 10.00      A   
ATOM    843  N   TYR A  92       0.516   4.743  16.287  1.00 10.00      A   
ATOM    844  HN  TYR A  92       0.378   5.643  16.662  1.00 10.00      A   
ATOM    845  CA  TYR A  92       0.380   3.582  17.159  1.00 10.00      A   
ATOM    846  CB  TYR A  92       0.638   3.974  18.615  1.00 10.00      A   
ATOM    847  CG  TYR A  92       2.020   4.535  18.864  1.00 10.00      A   
ATOM    848  CD1 TYR A  92       2.220   5.900  19.029  1.00 10.00      A   
ATOM    849  CD2 TYR A  92       3.124   3.698  18.940  1.00 10.00      A   
ATOM    850  CE1 TYR A  92       3.480   6.416  19.264  1.00 10.00      A   
ATOM    851  CE2 TYR A  92       4.389   4.205  19.172  1.00 10.00      A   
ATOM    852  CZ  TYR A  92       4.561   5.562  19.334  1.00 10.00      A   
ATOM    853  OH  TYR A  92       5.822   6.065  19.574  1.00 10.00      A   
ATOM    854  HH  TYR A  92       6.485   5.440  19.250  1.00 10.00      A   
ATOM    855  C   TYR A  92      -0.995   2.939  17.020  1.00 10.00      A   
ATOM    856  O   TYR A  92      -2.020   3.608  17.138  1.00 10.00      A   
ATOM    857  N   VAL A  93      -1.014   1.639  16.770  1.00 10.00      A   
ATOM    858  HN  VAL A  93      -0.164   1.153  16.681  1.00 10.00      A   
ATOM    859  CA  VAL A  93      -2.268   0.915  16.611  1.00 10.00      A   
ATOM    860  CB  VAL A  93      -2.130  -0.214  15.566  1.00 10.00      A   
ATOM    861  CG1 VAL A  93      -1.305  -1.372  16.109  1.00 10.00      A   
ATOM    862  CG2 VAL A  93      -3.491  -0.686  15.080  1.00 10.00      A   
ATOM    863  C   VAL A  93      -2.750   0.340  17.945  1.00 10.00      A   
ATOM    864  O   VAL A  93      -3.879  -0.147  18.053  1.00 10.00      A   
ATOM    865  N   TYR A  94      -1.896   0.424  18.965  1.00 10.00      A   
ATOM    866  HN  TYR A  94      -1.024   0.845  18.820  1.00 10.00      A   
ATOM    867  CA  TYR A  94      -2.218  -0.094  20.294  1.00 10.00      A   
ATOM    868  CB  TYR A  94      -1.078   0.164  21.289  1.00 10.00      A   
ATOM    869  CG  TYR A  94      -1.341  -0.395  22.668  1.00 10.00      A   
ATOM    870  CD1 TYR A  94      -1.286  -1.762  22.905  1.00 10.00      A   
ATOM    871  CD2 TYR A  94      -1.658   0.444  23.729  1.00 10.00      A   
ATOM    872  CE1 TYR A  94      -1.540  -2.278  24.160  1.00 10.00      A   
ATOM    873  CE2 TYR A  94      -1.909  -0.062  24.985  1.00 10.00      A   
ATOM    874  CZ  TYR A  94      -1.852  -1.422  25.195  1.00 10.00      A   
ATOM    875  OH  TYR A  94      -2.117  -1.930  26.445  1.00 10.00      A   
ATOM    876  HH  TYR A  94      -2.987  -1.609  26.736  1.00 10.00      A   
ATOM    877  C   TYR A  94      -3.561   0.414  20.838  1.00 10.00      A   
ATOM    878  O   TYR A  94      -4.420  -0.397  21.185  1.00 10.00      A   
ATOM    879  N   PRO A  95      -3.779   1.748  20.923  1.00 10.00      A   
ATOM    880  CA  PRO A  95      -5.037   2.306  21.444  1.00 10.00      A   
ATOM    881  CB  PRO A  95      -4.888   3.812  21.211  1.00 10.00      A   
ATOM    882  CG  PRO A  95      -3.418   4.038  21.180  1.00 10.00      A   
ATOM    883  CD  PRO A  95      -2.833   2.816  20.537  1.00 10.00      A   
ATOM    884  C   PRO A  95      -6.261   1.778  20.696  1.00 10.00      A   
ATOM    885  O   PRO A  95      -7.308   1.522  21.293  1.00 10.00      A   
ATOM    886  N   TRP A  96      -6.111   1.595  19.391  1.00 10.00      A   
ATOM    887  HN  TRP A  96      -5.241   1.788  18.984  1.00 10.00      A   
ATOM    888  CA  TRP A  96      -7.195   1.102  18.558  1.00 10.00      A   
ATOM    889  CB  TRP A  96      -6.866   1.287  17.074  1.00 10.00      A   
ATOM    890  CG  TRP A  96      -6.971   2.710  16.614  1.00 10.00      A   
ATOM    891  CD1 TRP A  96      -5.989   3.658  16.648  1.00 10.00      A   
ATOM    892  CD2 TRP A  96      -8.126   3.349  16.054  1.00 10.00      A   
ATOM    893  NE1 TRP A  96      -6.462   4.846  16.150  1.00 10.00      A   
ATOM    894  HE1 TRP A  96      -5.946   5.677  16.074  1.00 10.00      A   
ATOM    895  CE2 TRP A  96      -7.772   4.683  15.777  1.00 10.00      A   
ATOM    896  CE3 TRP A  96      -9.428   2.921  15.761  1.00 10.00      A   
ATOM    897  CZ2 TRP A  96      -8.670   5.592  15.220  1.00 10.00      A   
ATOM    898  CZ3 TRP A  96     -10.316   3.825  15.209  1.00 10.00      A   
ATOM    899  CH2 TRP A  96      -9.934   5.147  14.946  1.00 10.00      A   
ATOM    900  C   TRP A  96      -7.504  -0.361  18.861  1.00 10.00      A   
ATOM    901  O   TRP A  96      -8.648  -0.716  19.134  1.00 10.00      A   
ATOM    902  N   ILE A  97      -6.478  -1.198  18.839  1.00 10.00      A   
ATOM    903  HN  ILE A  97      -5.579  -0.850  18.642  1.00 10.00      A   
ATOM    904  CA  ILE A  97      -6.646  -2.624  19.106  1.00 10.00      A   
ATOM    905  CB  ILE A  97      -5.326  -3.402  18.893  1.00 10.00      A   
ATOM    906  CG1 ILE A  97      -4.858  -3.298  17.435  1.00 10.00      A   
ATOM    907  CG2 ILE A  97      -5.467  -4.859  19.314  1.00 10.00      A   
ATOM    908  CD1 ILE A  97      -5.880  -3.764  16.418  1.00 10.00      A   
ATOM    909  C   ILE A  97      -7.163  -2.868  20.526  1.00 10.00      A   
ATOM    910  O   ILE A  97      -8.042  -3.707  20.745  1.00 10.00      A   
ATOM    911  N   GLU A  98      -6.627  -2.115  21.479  1.00 10.00      A   
ATOM    912  HN  GLU A  98      -5.938  -1.453  21.237  1.00 10.00      A   
ATOM    913  CA  GLU A  98      -7.019  -2.248  22.876  1.00 10.00      A   
ATOM    914  CB  GLU A  98      -6.166  -1.331  23.757  1.00 10.00      A   
ATOM    915  CG  GLU A  98      -6.453  -1.458  25.242  1.00 10.00      A   
ATOM    916  CD  GLU A  98      -5.631  -0.500  26.071  1.00 10.00      A   
ATOM    917  OE1 GLU A  98      -4.756  -0.966  26.835  1.00 10.00      A   
ATOM    918  OE2 GLU A  98      -5.860   0.722  25.976  1.00 10.00      A   
ATOM    919  C   GLU A  98      -8.499  -1.933  23.077  1.00 10.00      A   
ATOM    920  O   GLU A  98      -9.202  -2.650  23.789  1.00 10.00      A   
ATOM    921  N   ALA A  99      -8.972  -0.871  22.440  1.00 10.00      A   
ATOM    922  HN  ALA A  99      -8.371  -0.342  21.872  1.00 10.00      A   
ATOM    923  CA  ALA A  99     -10.363  -0.472  22.574  1.00 10.00      A   
ATOM    924  CB  ALA A  99     -10.531   0.999  22.235  1.00 10.00      A   
ATOM    925  C   ALA A  99     -11.291  -1.330  21.719  1.00 10.00      A   
ATOM    926  O   ALA A  99     -12.427  -1.602  22.105  1.00 10.00      A   
ATOM    927  N   MET A 100     -10.805  -1.766  20.562  1.00 10.00      A   
ATOM    928  HN  MET A 100      -9.886  -1.523  20.303  1.00 10.00      A   
ATOM    929  CA  MET A 100     -11.610  -2.581  19.654  1.00 10.00      A   
ATOM    930  CB  MET A 100     -11.032  -2.575  18.237  1.00 10.00      A   
ATOM    931  CG  MET A 100     -11.235  -1.269  17.489  1.00 10.00      A   
ATOM    932  SD  MET A 100     -10.992  -1.446  15.710  1.00 10.00      A   
ATOM    933  CE  MET A 100      -9.246  -1.836  15.637  1.00 10.00      A   
ATOM    934  C   MET A 100     -11.790  -4.018  20.142  1.00 10.00      A   
ATOM    935  O   MET A 100     -12.745  -4.688  19.749  1.00 10.00      A   
ATOM    936  N   SER A 101     -10.894  -4.473  21.011  1.00 10.00      A   
ATOM    937  HN  SER A 101     -10.172  -3.884  21.300  1.00 10.00      A   
ATOM    938  CA  SER A 101     -10.943  -5.834  21.536  1.00 10.00      A   
ATOM    939  CB  SER A 101      -9.834  -6.061  22.569  1.00 10.00      A   
ATOM    940  OG  SER A 101      -9.980  -5.213  23.697  1.00 10.00      A   
ATOM    941  HG  SER A 101      -9.528  -4.372  23.535  1.00 10.00      A   
ATOM    942  C   SER A 101     -12.321  -6.220  22.092  1.00 10.00      A   
ATOM    943  O   SER A 101     -12.967  -7.137  21.582  1.00 10.00      A   
ATOM    944  N   SER A 102     -12.776  -5.507  23.115  1.00 10.00      A   
ATOM    945  HN  SER A 102     -12.220  -4.787  23.487  1.00 10.00      A   
ATOM    946  CA  SER A 102     -14.062  -5.786  23.735  1.00 10.00      A   
ATOM    947  CB  SER A 102     -14.003  -5.375  25.206  1.00 10.00      A   
ATOM    948  OG  SER A 102     -12.803  -4.659  25.473  1.00 10.00      A   
ATOM    949  HG  SER A 102     -12.723  -4.517  26.422  1.00 10.00      A   
ATOM    950  C   SER A 102     -15.212  -5.069  23.025  1.00 10.00      A   
ATOM    951  O   SER A 102     -16.341  -5.063  23.509  1.00 10.00      A   
ATOM    952  N   SER A 103     -14.929  -4.480  21.872  1.00 10.00      A   
ATOM    953  HN  SER A 103     -14.016  -4.533  21.518  1.00 10.00      A   
ATOM    954  CA  SER A 103     -15.948  -3.762  21.123  1.00 10.00      A   
ATOM    955  CB  SER A 103     -15.446  -2.370  20.748  1.00 10.00      A   
ATOM    956  OG  SER A 103     -15.118  -1.628  21.911  1.00 10.00      A   
ATOM    957  HG  SER A 103     -14.154  -1.567  21.994  1.00 10.00      A   
ATOM    958  C   SER A 103     -16.378  -4.532  19.880  1.00 10.00      A   
ATOM    959  O   SER A 103     -17.565  -4.599  19.561  1.00 10.00      A   
ATOM    960  N   TYR A 104     -15.418  -5.128  19.191  1.00 10.00      A   
ATOM    961  HN  TYR A 104     -14.486  -5.069  19.503  1.00 10.00      A   
ATOM    962  CA  TYR A 104     -15.711  -5.883  17.989  1.00 10.00      A   
ATOM    963  CB  TYR A 104     -14.906  -5.350  16.803  1.00 10.00      A   
ATOM    964  CG  TYR A 104     -15.183  -3.902  16.473  1.00 10.00      A   
ATOM    965  CD1 TYR A 104     -14.322  -2.898  16.885  1.00 10.00      A   
ATOM    966  CD2 TYR A 104     -16.310  -3.541  15.748  1.00 10.00      A   
ATOM    967  CE1 TYR A 104     -14.573  -1.573  16.582  1.00 10.00      A   
ATOM    968  CE2 TYR A 104     -16.568  -2.221  15.439  1.00 10.00      A   
ATOM    969  CZ  TYR A 104     -15.697  -1.240  15.859  1.00 10.00      A   
ATOM    970  OH  TYR A 104     -15.948   0.079  15.552  1.00 10.00      A   
ATOM    971  HH  TYR A 104     -16.900   0.210  15.424  1.00 10.00      A   
ATOM    972  C   TYR A 104     -15.427  -7.360  18.195  1.00 10.00      A   
ATOM    973  O   TYR A 104     -14.310  -7.825  17.983  1.00 10.00      A   
ATOM    974  N   THR A 105     -16.443  -8.092  18.615  1.00 10.00      A   
ATOM    975  HN  THR A 105     -17.309  -7.663  18.778  1.00 10.00      A   
ATOM    976  CA  THR A 105     -16.310  -9.518  18.844  1.00 10.00      A   
ATOM    977  CB  THR A 105     -17.398 -10.000  19.821  1.00 10.00      A   
ATOM    978  OG1 THR A 105     -17.746  -8.916  20.697  1.00 10.00      A   
ATOM    979  HG1 THR A 105     -17.219  -8.979  21.505  1.00 10.00      A   
ATOM    980  CG2 THR A 105     -16.887 -11.170  20.649  1.00 10.00      A   
ATOM    981  C   THR A 105     -16.430 -10.272  17.523  1.00 10.00      A   
ATOM    982  O   THR A 105     -16.150 -11.471  17.441  1.00 10.00      A   
ATOM    983  N   TRP A 106     -16.841  -9.550  16.488  1.00 10.00      A   
ATOM    984  HN  TRP A 106     -17.029  -8.596  16.619  1.00 10.00      A   
ATOM    985  CA  TRP A 106     -17.010 -10.130  15.166  1.00 10.00      A   
ATOM    986  CB  TRP A 106     -18.452  -9.946  14.687  1.00 10.00      A   
ATOM    987  CG  TRP A 106     -19.418 -10.901  15.323  1.00 10.00      A   
ATOM    988  CD1 TRP A 106     -20.081 -10.743  16.508  1.00 10.00      A   
ATOM    989  CD2 TRP A 106     -19.828 -12.168  14.800  1.00 10.00      A   
ATOM    990  NE1 TRP A 106     -20.875 -11.837  16.753  1.00 10.00      A   
ATOM    991  HE1 TRP A 106     -21.449 -11.962  17.541  1.00 10.00      A   
ATOM    992  CE2 TRP A 106     -20.738 -12.725  15.717  1.00 10.00      A   
ATOM    993  CE3 TRP A 106     -19.509 -12.885  13.641  1.00 10.00      A   
ATOM    994  CZ2 TRP A 106     -21.336 -13.964  15.511  1.00 10.00      A   
ATOM    995  CZ3 TRP A 106     -20.103 -14.115  13.439  1.00 10.00      A   
ATOM    996  CH2 TRP A 106     -21.005 -14.642  14.368  1.00 10.00      A   
ATOM    997  C   TRP A 106     -16.031  -9.524  14.163  1.00 10.00      A   
ATOM    998  O   TRP A 106     -16.288  -9.516  12.960  1.00 10.00      A   
ATOM    999  N   LEU A 107     -14.921  -8.995  14.662  1.00 10.00      A   
ATOM   1000  HN  LEU A 107     -14.777  -9.007  15.630  1.00 10.00      A   
ATOM   1001  CA  LEU A 107     -13.907  -8.405  13.791  1.00 10.00      A   
ATOM   1002  CB  LEU A 107     -12.926  -7.543  14.591  1.00 10.00      A   
ATOM   1003  CG  LEU A 107     -12.204  -6.447  13.802  1.00 10.00      A   
ATOM   1004  CD1 LEU A 107     -13.209  -5.479  13.197  1.00 10.00      A   
ATOM   1005  CD2 LEU A 107     -11.219  -5.706  14.692  1.00 10.00      A   
ATOM   1006  C   LEU A 107     -13.168  -9.514  13.053  1.00 10.00      A   
ATOM   1007  O   LEU A 107     -12.653 -10.445  13.675  1.00 10.00      A   
ATOM   1008  N   GLU A 108     -13.120  -9.422  11.731  1.00 10.00      A   
ATOM   1009  HN  GLU A 108     -13.523  -8.647  11.286  1.00 10.00      A   
ATOM   1010  CA  GLU A 108     -12.478 -10.453  10.930  1.00 10.00      A   
ATOM   1011  CB  GLU A 108     -13.483 -11.052   9.943  1.00 10.00      A   
ATOM   1012  CG  GLU A 108     -14.816 -11.441  10.562  1.00 10.00      A   
ATOM   1013  CD  GLU A 108     -15.835 -11.872   9.529  1.00 10.00      A   
ATOM   1014  OE1 GLU A 108     -16.374 -11.002   8.812  1.00 10.00      A   
ATOM   1015  OE2 GLU A 108     -16.107 -13.084   9.428  1.00 10.00      A   
ATOM   1016  C   GLU A 108     -11.270  -9.929  10.160  1.00 10.00      A   
ATOM   1017  O   GLU A 108     -10.302 -10.660   9.945  1.00 10.00      A   
ATOM   1018  N   GLU A 109     -11.320  -8.673   9.745  1.00 10.00      A   
ATOM   1019  HN  GLU A 109     -12.105  -8.121   9.959  1.00 10.00      A   
ATOM   1020  CA  GLU A 109     -10.230  -8.102   8.968  1.00 10.00      A   
ATOM   1021  CB  GLU A 109     -10.703  -7.761   7.558  1.00 10.00      A   
ATOM   1022  CG  GLU A 109     -11.184  -8.953   6.755  1.00 10.00      A   
ATOM   1023  CD  GLU A 109     -11.853  -8.538   5.470  1.00 10.00      A   
ATOM   1024  OE1 GLU A 109     -11.140  -8.233   4.492  1.00 10.00      A   
ATOM   1025  OE2 GLU A 109     -13.098  -8.507   5.436  1.00 10.00      A   
ATOM   1026  C   GLU A 109      -9.613  -6.859   9.593  1.00 10.00      A   
ATOM   1027  O   GLU A 109     -10.313  -5.915   9.967  1.00 10.00      A   
ATOM   1028  N   ILE A 110      -8.294  -6.867   9.677  1.00 10.00      A   
ATOM   1029  HN  ILE A 110      -7.802  -7.663   9.367  1.00 10.00      A   
ATOM   1030  CA  ILE A 110      -7.541  -5.739  10.203  1.00 10.00      A   
ATOM   1031  CB  ILE A 110      -6.902  -6.037  11.578  1.00 10.00      A   
ATOM   1032  CG1 ILE A 110      -7.992  -6.217  12.640  1.00 10.00      A   
ATOM   1033  CG2 ILE A 110      -5.951  -4.917  11.978  1.00 10.00      A   
ATOM   1034  CD1 ILE A 110      -7.463  -6.543  14.021  1.00 10.00      A   
ATOM   1035  C   ILE A 110      -6.459  -5.365   9.193  1.00 10.00      A   
ATOM   1036  O   ILE A 110      -5.524  -6.129   8.953  1.00 10.00      A   
ATOM   1037  N   ARG A 111      -6.616  -4.210   8.571  1.00 10.00      A   
ATOM   1038  HN  ARG A 111      -7.393  -3.643   8.790  1.00 10.00      A   
ATOM   1039  CA  ARG A 111      -5.666  -3.747   7.574  1.00 10.00      A   
ATOM   1040  CB  ARG A 111      -6.375  -3.546   6.237  1.00 10.00      A   
ATOM   1041  CG  ARG A 111      -7.106  -4.789   5.753  1.00 10.00      A   
ATOM   1042  CD  ARG A 111      -8.126  -4.470   4.674  1.00 10.00      A   
ATOM   1043  NE  ARG A 111      -8.823  -5.675   4.215  1.00 10.00      A   
ATOM   1044  HE  ARG A 111      -9.492  -6.063   4.818  1.00 10.00      A   
ATOM   1045  CZ  ARG A 111      -8.606  -6.262   3.040  1.00 10.00      A   
ATOM   1046  NH1 ARG A 111      -7.720  -5.759   2.190  1.00 10.00      A   
ATOM   1047 HH11 ARG A 111      -7.557  -6.222   1.270  1.00 10.00      A   
ATOM   1048 HH12 ARG A 111      -7.186  -4.894   2.436  1.00 10.00      A   
ATOM   1049  NH2 ARG A 111      -9.284  -7.358   2.718  1.00 10.00      A   
ATOM   1050 HH21 ARG A 111      -9.121  -7.826   1.798  1.00 10.00      A   
ATOM   1051 HH22 ARG A 111      -9.989  -7.761   3.390  1.00 10.00      A   
ATOM   1052  C   ARG A 111      -5.007  -2.457   8.038  1.00 10.00      A   
ATOM   1053  O   ARG A 111      -5.690  -1.489   8.378  1.00 10.00      A   
ATOM   1054  N   LEU A 112      -3.684  -2.452   8.066  1.00 10.00      A   
ATOM   1055  HN  LEU A 112      -3.192  -3.256   7.773  1.00 10.00      A   
ATOM   1056  CA  LEU A 112      -2.934  -1.293   8.517  1.00 10.00      A   
ATOM   1057  CB  LEU A 112      -2.293  -1.597   9.872  1.00 10.00      A   
ATOM   1058  CG  LEU A 112      -3.232  -2.127  10.958  1.00 10.00      A   
ATOM   1059  CD1 LEU A 112      -2.441  -2.753  12.095  1.00 10.00      A   
ATOM   1060  CD2 LEU A 112      -4.125  -1.015  11.479  1.00 10.00      A   
ATOM   1061  C   LEU A 112      -1.849  -0.905   7.520  1.00 10.00      A   
ATOM   1062  O   LEU A 112      -1.132  -1.763   6.994  1.00 10.00      A   
ATOM   1063  N   LYS A 113      -1.738   0.389   7.259  1.00 10.00      A   
ATOM   1064  HN  LYS A 113      -2.359   1.020   7.693  1.00 10.00      A   
ATOM   1065  CA  LYS A 113      -0.732   0.904   6.346  1.00 10.00      A   
ATOM   1066  CB  LYS A 113      -1.368   1.483   5.085  1.00 10.00      A   
ATOM   1067  CG  LYS A 113      -0.352   1.846   4.016  1.00 10.00      A   
ATOM   1068  CD  LYS A 113      -0.876   2.929   3.090  1.00 10.00      A   
ATOM   1069  CE  LYS A 113       0.199   3.369   2.109  1.00 10.00      A   
ATOM   1070  NZ  LYS A 113      -0.240   4.521   1.283  1.00 10.00      A   
ATOM   1071  HZ1 LYS A 113      -0.375   5.366   1.879  1.00 10.00      A   
ATOM   1072  HZ2 LYS A 113      -1.140   4.306   0.814  1.00 10.00      A   
ATOM   1073  HZ3 LYS A 113       0.476   4.742   0.557  1.00 10.00      A   
ATOM   1074  C   LYS A 113       0.112   1.966   7.037  1.00 10.00      A   
ATOM   1075  O   LYS A 113      -0.411   2.976   7.515  1.00 10.00      A   
ATOM   1076  N   ARG A 114       1.419   1.726   7.076  1.00 10.00      A   
ATOM   1077  HN  ARG A 114       1.756   0.902   6.661  1.00 10.00      A   
ATOM   1078  CA  ARG A 114       2.374   2.634   7.709  1.00 10.00      A   
ATOM   1079  CB  ARG A 114       2.509   3.950   6.933  1.00 10.00      A   
ATOM   1080  CG  ARG A 114       2.979   3.783   5.495  1.00 10.00      A   
ATOM   1081  CD  ARG A 114       3.357   5.119   4.872  1.00 10.00      A   
ATOM   1082  NE  ARG A 114       3.758   4.975   3.475  1.00 10.00      A   
ATOM   1083  HE  ARG A 114       4.599   4.481   3.296  1.00 10.00      A   
ATOM   1084  CZ  ARG A 114       3.079   5.496   2.446  1.00 10.00      A   
ATOM   1085  NH1 ARG A 114       1.984   6.217   2.657  1.00 10.00      A   
ATOM   1086 HH11 ARG A 114       1.459   6.624   1.834  1.00 10.00      A   
ATOM   1087 HH12 ARG A 114       1.640   6.386   3.623  1.00 10.00      A   
ATOM   1088  NH2 ARG A 114       3.474   5.275   1.203  1.00 10.00      A   
ATOM   1089 HH21 ARG A 114       4.313   4.693   1.008  1.00 10.00      A   
ATOM   1090 HH22 ARG A 114       2.920   5.685   0.403  1.00 10.00      A   
ATOM   1091  C   ARG A 114       2.013   2.885   9.168  1.00 10.00      A   
ATOM   1092  O   ARG A 114       1.952   4.029   9.623  1.00 10.00      A   
ATOM   1093  N   MET A 115       1.780   1.807   9.900  1.00 10.00      A   
ATOM   1094  HN  MET A 115       1.861   0.920   9.490  1.00 10.00      A   
ATOM   1095  CA  MET A 115       1.416   1.906  11.302  1.00 10.00      A   
ATOM   1096  CB  MET A 115       0.037   1.275  11.540  1.00 10.00      A   
ATOM   1097  CG  MET A 115      -1.128   2.033  10.918  1.00 10.00      A   
ATOM   1098  SD  MET A 115      -1.602   3.492  11.866  1.00 10.00      A   
ATOM   1099  CE  MET A 115      -2.262   2.732  13.347  1.00 10.00      A   
ATOM   1100  C   MET A 115       2.446   1.207  12.171  1.00 10.00      A   
ATOM   1101  O   MET A 115       3.112   0.269  11.730  1.00 10.00      A   
ATOM   1102  N   VAL A 116       2.578   1.678  13.401  1.00 10.00      A   
ATOM   1103  HN  VAL A 116       2.029   2.449  13.680  1.00 10.00      A   
ATOM   1104  CA  VAL A 116       3.501   1.085  14.357  1.00 10.00      A   
ATOM   1105  CB  VAL A 116       4.075   2.133  15.334  1.00 10.00      A   
ATOM   1106  CG1 VAL A 116       5.103   1.496  16.259  1.00 10.00      A   
ATOM   1107  CG2 VAL A 116       4.695   3.294  14.570  1.00 10.00      A   
ATOM   1108  C   VAL A 116       2.760   0.005  15.140  1.00 10.00      A   
ATOM   1109  O   VAL A 116       1.981   0.296  16.056  1.00 10.00      A   
ATOM   1110  N   VAL A 117       2.991  -1.235  14.756  1.00 10.00      A   
ATOM   1111  HN  VAL A 117       3.651  -1.398  14.046  1.00 10.00      A   
ATOM   1112  CA  VAL A 117       2.343  -2.370  15.382  1.00 10.00      A   
ATOM   1113  CB  VAL A 117       1.695  -3.287  14.322  1.00 10.00      A   
ATOM   1114  CG1 VAL A 117       0.783  -4.315  14.976  1.00 10.00      A   
ATOM   1115  CG2 VAL A 117       0.942  -2.468  13.284  1.00 10.00      A   
ATOM   1116  C   VAL A 117       3.364  -3.178  16.159  1.00 10.00      A   
ATOM   1117  O   VAL A 117       4.315  -3.692  15.587  1.00 10.00      A   
ATOM   1118  N   THR A 118       3.171  -3.273  17.457  1.00 10.00      A   
ATOM   1119  HN  THR A 118       2.403  -2.820  17.862  1.00 10.00      A   
ATOM   1120  CA  THR A 118       4.075  -4.032  18.301  1.00 10.00      A   
ATOM   1121  CB  THR A 118       4.227  -3.352  19.669  1.00 10.00      A   
ATOM   1122  OG1 THR A 118       2.969  -2.773  20.050  1.00 10.00      A   
ATOM   1123  HG1 THR A 118       3.037  -1.813  20.011  1.00 10.00      A   
ATOM   1124  CG2 THR A 118       5.294  -2.270  19.605  1.00 10.00      A   
ATOM   1125  C   THR A 118       3.552  -5.450  18.499  1.00 10.00      A   
ATOM   1126  O   THR A 118       2.392  -5.744  18.179  1.00 10.00      A   
ATOM   1127  N   ASP A 119       4.401  -6.325  19.031  1.00 10.00      A   
ATOM   1128  HN  ASP A 119       5.310  -6.031  19.266  1.00 10.00      A   
ATOM   1129  CA  ASP A 119       4.014  -7.711  19.277  1.00 10.00      A   
ATOM   1130  CB  ASP A 119       5.171  -8.545  19.843  1.00 10.00      A   
ATOM   1131  CG  ASP A 119       6.544  -8.028  19.471  1.00 10.00      A   
ATOM   1132  OD1 ASP A 119       7.086  -8.447  18.426  1.00 10.00      A   
ATOM   1133  OD2 ASP A 119       7.101  -7.218  20.242  1.00 10.00      A   
ATOM   1134  C   ASP A 119       2.846  -7.750  20.249  1.00 10.00      A   
ATOM   1135  O   ASP A 119       1.951  -8.584  20.125  1.00 10.00      A   
ATOM   1136  N   ASP A 120       2.867  -6.832  21.211  1.00 10.00      A   
ATOM   1137  HN  ASP A 120       3.629  -6.211  21.256  1.00 10.00      A   
ATOM   1138  CA  ASP A 120       1.810  -6.733  22.212  1.00 10.00      A   
ATOM   1139  CB  ASP A 120       2.105  -5.616  23.219  1.00 10.00      A   
ATOM   1140  CG  ASP A 120       3.029  -6.065  24.333  1.00 10.00      A   
ATOM   1141  OD1 ASP A 120       3.117  -7.285  24.583  1.00 10.00      A   
ATOM   1142  OD2 ASP A 120       3.674  -5.204  24.966  1.00 10.00      A   
ATOM   1143  C   ASP A 120       0.454  -6.515  21.558  1.00 10.00      A   
ATOM   1144  O   ASP A 120      -0.558  -7.056  22.006  1.00 10.00      A   
ATOM   1145  N   CYS A 121       0.443  -5.731  20.486  1.00 10.00      A   
ATOM   1146  HN  CYS A 121       1.284  -5.335  20.177  1.00 10.00      A   
ATOM   1147  CA  CYS A 121      -0.783  -5.450  19.755  1.00 10.00      A   
ATOM   1148  CB  CYS A 121      -0.558  -4.313  18.754  1.00 10.00      A   
ATOM   1149  SG  CYS A 121       0.034  -2.775  19.497  1.00 10.00      A   
ATOM   1150  HG  CYS A 121       1.271  -2.979  19.936  1.00 10.00      A   
ATOM   1151  C   CYS A 121      -1.241  -6.699  19.016  1.00 10.00      A   
ATOM   1152  O   CYS A 121      -2.423  -7.041  19.028  1.00 10.00      A   
ATOM   1153  N   LEU A 122      -0.291  -7.387  18.389  1.00 10.00      A   
ATOM   1154  HN  LEU A 122       0.638  -7.072  18.434  1.00 10.00      A   
ATOM   1155  CA  LEU A 122      -0.594  -8.602  17.642  1.00 10.00      A   
ATOM   1156  CB  LEU A 122       0.645  -9.118  16.904  1.00 10.00      A   
ATOM   1157  CG  LEU A 122       1.126  -8.273  15.721  1.00 10.00      A   
ATOM   1158  CD1 LEU A 122       2.398  -8.858  15.123  1.00 10.00      A   
ATOM   1159  CD2 LEU A 122       0.038  -8.153  14.663  1.00 10.00      A   
ATOM   1160  C   LEU A 122      -1.163  -9.680  18.556  1.00 10.00      A   
ATOM   1161  O   LEU A 122      -2.154 -10.332  18.219  1.00 10.00      A   
ATOM   1162  N   GLU A 123      -0.535  -9.862  19.716  1.00 10.00      A   
ATOM   1163  HN  GLU A 123       0.260  -9.320  19.920  1.00 10.00      A   
ATOM   1164  CA  GLU A 123      -0.989 -10.849  20.685  1.00 10.00      A   
ATOM   1165  CB  GLU A 123      -0.044 -10.897  21.891  1.00 10.00      A   
ATOM   1166  CG  GLU A 123       1.327 -11.480  21.592  1.00 10.00      A   
ATOM   1167  CD  GLU A 123       2.066 -11.885  22.851  1.00 10.00      A   
ATOM   1168  OE1 GLU A 123       2.757 -11.032  23.445  1.00 10.00      A   
ATOM   1169  OE2 GLU A 123       1.955 -13.062  23.260  1.00 10.00      A   
ATOM   1170  C   GLU A 123      -2.410 -10.526  21.136  1.00 10.00      A   
ATOM   1171  O   GLU A 123      -3.237 -11.426  21.316  1.00 10.00      A   
ATOM   1172  N   LEU A 124      -2.688  -9.235  21.302  1.00 10.00      A   
ATOM   1173  HN  LEU A 124      -1.983  -8.572  21.140  1.00 10.00      A   
ATOM   1174  CA  LEU A 124      -4.009  -8.777  21.713  1.00 10.00      A   
ATOM   1175  CB  LEU A 124      -4.013  -7.266  21.969  1.00 10.00      A   
ATOM   1176  CG  LEU A 124      -3.720  -6.824  23.404  1.00 10.00      A   
ATOM   1177  CD1 LEU A 124      -3.571  -5.314  23.474  1.00 10.00      A   
ATOM   1178  CD2 LEU A 124      -4.818  -7.296  24.349  1.00 10.00      A   
ATOM   1179  C   LEU A 124      -5.047  -9.126  20.656  1.00 10.00      A   
ATOM   1180  O   LEU A 124      -6.152  -9.560  20.979  1.00 10.00      A   
ATOM   1181  N   ILE A 125      -4.676  -8.944  19.394  1.00 10.00      A   
ATOM   1182  HN  ILE A 125      -3.776  -8.589  19.209  1.00 10.00      A   
ATOM   1183  CA  ILE A 125      -5.563  -9.244  18.276  1.00 10.00      A   
ATOM   1184  CB  ILE A 125      -4.896  -8.912  16.920  1.00 10.00      A   
ATOM   1185  CG1 ILE A 125      -4.635  -7.410  16.797  1.00 10.00      A   
ATOM   1186  CG2 ILE A 125      -5.747  -9.405  15.755  1.00 10.00      A   
ATOM   1187  CD1 ILE A 125      -3.792  -7.038  15.597  1.00 10.00      A   
ATOM   1188  C   ILE A 125      -5.957 -10.717  18.284  1.00 10.00      A   
ATOM   1189  O   ILE A 125      -7.139 -11.057  18.262  1.00 10.00      A   
ATOM   1190  N   ALA A 126      -4.953 -11.579  18.351  1.00 10.00      A   
ATOM   1191  HN  ALA A 126      -4.033 -11.233  18.405  1.00 10.00      A   
ATOM   1192  CA  ALA A 126      -5.168 -13.018  18.340  1.00 10.00      A   
ATOM   1193  CB  ALA A 126      -3.835 -13.748  18.290  1.00 10.00      A   
ATOM   1194  C   ALA A 126      -5.997 -13.504  19.528  1.00 10.00      A   
ATOM   1195  O   ALA A 126      -6.872 -14.353  19.374  1.00 10.00      A   
ATOM   1196  N   LYS A 127      -5.733 -12.962  20.707  1.00 10.00      A   
ATOM   1197  HN  LYS A 127      -5.043 -12.266  20.771  1.00 10.00      A   
ATOM   1198  CA  LYS A 127      -6.441 -13.386  21.909  1.00 10.00      A   
ATOM   1199  CB  LYS A 127      -5.617 -13.081  23.166  1.00 10.00      A   
ATOM   1200  CG  LYS A 127      -5.599 -11.614  23.566  1.00 10.00      A   
ATOM   1201  CD  LYS A 127      -4.487 -11.317  24.560  1.00 10.00      A   
ATOM   1202  CE  LYS A 127      -4.702 -12.037  25.881  1.00 10.00      A   
ATOM   1203  NZ  LYS A 127      -5.923 -11.561  26.581  1.00 10.00      A   
ATOM   1204  HZ1 LYS A 127      -6.741 -11.595  25.944  1.00 10.00      A   
ATOM   1205  HZ2 LYS A 127      -5.796 -10.582  26.902  1.00 10.00      A   
ATOM   1206  HZ3 LYS A 127      -6.118 -12.162  27.407  1.00 10.00      A   
ATOM   1207  C   LYS A 127      -7.850 -12.799  22.027  1.00 10.00      A   
ATOM   1208  O   LYS A 127      -8.732 -13.415  22.625  1.00 10.00      A   
ATOM   1209  N   SER A 128      -8.074 -11.629  21.444  1.00 10.00      A   
ATOM   1210  HN  SER A 128      -7.354 -11.192  20.943  1.00 10.00      A   
ATOM   1211  CA  SER A 128      -9.374 -10.979  21.541  1.00 10.00      A   
ATOM   1212  CB  SER A 128      -9.218  -9.461  21.636  1.00 10.00      A   
ATOM   1213  OG  SER A 128      -8.261  -9.105  22.622  1.00 10.00      A   
ATOM   1214  HG  SER A 128      -7.375  -9.256  22.270  1.00 10.00      A   
ATOM   1215  C   SER A 128     -10.318 -11.339  20.399  1.00 10.00      A   
ATOM   1216  O   SER A 128     -11.518 -11.511  20.616  1.00 10.00      A   
ATOM   1217  N   PHE A 129      -9.790 -11.455  19.191  1.00 10.00      A   
ATOM   1218  HN  PHE A 129      -8.819 -11.335  19.071  1.00 10.00      A   
ATOM   1219  CA  PHE A 129     -10.619 -11.764  18.035  1.00 10.00      A   
ATOM   1220  CB  PHE A 129     -10.261 -10.855  16.861  1.00 10.00      A   
ATOM   1221  CG  PHE A 129     -10.179  -9.405  17.239  1.00 10.00      A   
ATOM   1222  CD1 PHE A 129      -9.018  -8.691  17.018  1.00 10.00      A   
ATOM   1223  CD2 PHE A 129     -11.260  -8.755  17.819  1.00 10.00      A   
ATOM   1224  CE1 PHE A 129      -8.928  -7.359  17.364  1.00 10.00      A   
ATOM   1225  CE2 PHE A 129     -11.178  -7.421  18.168  1.00 10.00      A   
ATOM   1226  CZ  PHE A 129     -10.009  -6.723  17.939  1.00 10.00      A   
ATOM   1227  C   PHE A 129     -10.523 -13.231  17.642  1.00 10.00      A   
ATOM   1228  O   PHE A 129      -9.508 -13.681  17.109  1.00 10.00      A   
ATOM   1229  N   LYS A 130     -11.591 -13.975  17.921  1.00 10.00      A   
ATOM   1230  HN  LYS A 130     -12.364 -13.557  18.366  1.00 10.00      A   
ATOM   1231  CA  LYS A 130     -11.649 -15.394  17.598  1.00 10.00      A   
ATOM   1232  CB  LYS A 130     -12.514 -16.146  18.616  1.00 10.00      A   
ATOM   1233  CG  LYS A 130     -11.768 -16.638  19.847  1.00 10.00      A   
ATOM   1234  CD  LYS A 130     -11.538 -15.528  20.863  1.00 10.00      A   
ATOM   1235  CE  LYS A 130     -10.877 -16.074  22.121  1.00 10.00      A   
ATOM   1236  NZ  LYS A 130     -10.863 -15.078  23.224  1.00 10.00      A   
ATOM   1237  HZ1 LYS A 130     -10.577 -15.530  24.117  1.00 10.00      A   
ATOM   1238  HZ2 LYS A 130     -11.808 -14.666  23.344  1.00 10.00      A   
ATOM   1239  HZ3 LYS A 130     -10.188 -14.313  23.007  1.00 10.00      A   
ATOM   1240  C   LYS A 130     -12.201 -15.601  16.195  1.00 10.00      A   
ATOM   1241  O   LYS A 130     -12.293 -16.731  15.710  1.00 10.00      A   
ATOM   1242  N   ASN A 131     -12.574 -14.500  15.550  1.00 10.00      A   
ATOM   1243  HN  ASN A 131     -12.478 -13.631  15.995  1.00 10.00      A   
ATOM   1244  CA  ASN A 131     -13.119 -14.545  14.197  1.00 10.00      A   
ATOM   1245  CB  ASN A 131     -14.493 -13.867  14.139  1.00 10.00      A   
ATOM   1246  CG  ASN A 131     -15.631 -14.854  13.961  1.00 10.00      A   
ATOM   1247  OD1 ASN A 131     -15.955 -15.258  12.844  1.00 10.00      A   
ATOM   1248  ND2 ASN A 131     -16.262 -15.243  15.060  1.00 10.00      A   
ATOM   1249 HD21 ASN A 131     -15.967 -14.880  15.921  1.00 10.00      A   
ATOM   1250 HD22 ASN A 131     -17.003 -15.881  14.966  1.00 10.00      A   
ATOM   1251  C   ASN A 131     -12.170 -13.876  13.211  1.00 10.00      A   
ATOM   1252  O   ASN A 131     -12.567 -13.517  12.105  1.00 10.00      A   
ATOM   1253  N   PHE A 132     -10.914 -13.729  13.616  1.00 10.00      A   
ATOM   1254  HN  PHE A 132     -10.659 -14.058  14.499  1.00 10.00      A   
ATOM   1255  CA  PHE A 132      -9.901 -13.103  12.778  1.00 10.00      A   
ATOM   1256  CB  PHE A 132      -8.604 -12.924  13.569  1.00 10.00      A   
ATOM   1257  CG  PHE A 132      -7.691 -11.887  12.989  1.00 10.00      A   
ATOM   1258  CD1 PHE A 132      -8.161 -10.611  12.728  1.00 10.00      A   
ATOM   1259  CD2 PHE A 132      -6.370 -12.183  12.702  1.00 10.00      A   
ATOM   1260  CE1 PHE A 132      -7.335  -9.649  12.192  1.00 10.00      A   
ATOM   1261  CE2 PHE A 132      -5.536 -11.224  12.167  1.00 10.00      A   
ATOM   1262  CZ  PHE A 132      -6.021  -9.955  11.913  1.00 10.00      A   
ATOM   1263  C   PHE A 132      -9.645 -13.933  11.522  1.00 10.00      A   
ATOM   1264  O   PHE A 132      -9.433 -15.143  11.602  1.00 10.00      A   
ATOM   1265  N   LYS A 133      -9.658 -13.276  10.368  1.00 10.00      A   
ATOM   1266  HN  LYS A 133      -9.818 -12.307  10.371  1.00 10.00      A   
ATOM   1267  CA  LYS A 133      -9.459 -13.964   9.100  1.00 10.00      A   
ATOM   1268  CB  LYS A 133     -10.790 -14.058   8.347  1.00 10.00      A   
ATOM   1269  CG  LYS A 133     -11.839 -14.928   9.025  1.00 10.00      A   
ATOM   1270  CD  LYS A 133     -13.190 -14.799   8.341  1.00 10.00      A   
ATOM   1271  CE  LYS A 133     -14.210 -15.749   8.947  1.00 10.00      A   
ATOM   1272  NZ  LYS A 133     -15.584 -15.467   8.454  1.00 10.00      A   
ATOM   1273  HZ1 LYS A 133     -15.608 -15.483   7.414  1.00 10.00      A   
ATOM   1274  HZ2 LYS A 133     -15.888 -14.522   8.778  1.00 10.00      A   
ATOM   1275  HZ3 LYS A 133     -16.253 -16.178   8.817  1.00 10.00      A   
ATOM   1276  C   LYS A 133      -8.416 -13.297   8.201  1.00 10.00      A   
ATOM   1277  O   LYS A 133      -7.596 -13.981   7.590  1.00 10.00      A   
ATOM   1278  N   VAL A 134      -8.442 -11.974   8.103  1.00 10.00      A   
ATOM   1279  HN  VAL A 134      -9.089 -11.458   8.632  1.00 10.00      A   
ATOM   1280  CA  VAL A 134      -7.506 -11.274   7.228  1.00 10.00      A   
ATOM   1281  CB  VAL A 134      -8.233 -10.624   6.028  1.00 10.00      A   
ATOM   1282  CG1 VAL A 134      -7.251  -9.905   5.116  1.00 10.00      A   
ATOM   1283  CG2 VAL A 134      -9.017 -11.665   5.244  1.00 10.00      A   
ATOM   1284  C   VAL A 134      -6.691 -10.216   7.964  1.00 10.00      A   
ATOM   1285  O   VAL A 134      -7.240  -9.367   8.671  1.00 10.00      A   
ATOM   1286  N   LEU A 135      -5.376 -10.275   7.779  1.00 10.00      A   
ATOM   1287  HN  LEU A 135      -5.011 -10.985   7.205  1.00 10.00      A   
ATOM   1288  CA  LEU A 135      -4.456  -9.324   8.389  1.00 10.00      A   
ATOM   1289  CB  LEU A 135      -3.632  -9.990   9.498  1.00 10.00      A   
ATOM   1290  CG  LEU A 135      -2.622  -9.096  10.233  1.00 10.00      A   
ATOM   1291  CD1 LEU A 135      -3.316  -7.906  10.879  1.00 10.00      A   
ATOM   1292  CD2 LEU A 135      -1.862  -9.897  11.280  1.00 10.00      A   
ATOM   1293  C   LEU A 135      -3.530  -8.750   7.325  1.00 10.00      A   
ATOM   1294  O   LEU A 135      -2.794  -9.485   6.663  1.00 10.00      A   
ATOM   1295  N   VAL A 136      -3.578  -7.440   7.152  1.00 10.00      A   
ATOM   1296  HN  VAL A 136      -4.185  -6.902   7.708  1.00 10.00      A   
ATOM   1297  CA  VAL A 136      -2.742  -6.775   6.163  1.00 10.00      A   
ATOM   1298  CB  VAL A 136      -3.584  -6.090   5.063  1.00 10.00      A   
ATOM   1299  CG1 VAL A 136      -2.686  -5.417   4.036  1.00 10.00      A   
ATOM   1300  CG2 VAL A 136      -4.506  -7.093   4.387  1.00 10.00      A   
ATOM   1301  C   VAL A 136      -1.840  -5.743   6.832  1.00 10.00      A   
ATOM   1302  O   VAL A 136      -2.321  -4.790   7.447  1.00 10.00      A   
ATOM   1303  N   LEU A 137      -0.537  -5.948   6.728  1.00 10.00      A   
ATOM   1304  HN  LEU A 137      -0.211  -6.738   6.235  1.00 10.00      A   
ATOM   1305  CA  LEU A 137       0.432  -5.039   7.311  1.00 10.00      A   
ATOM   1306  CB  LEU A 137       1.259  -5.759   8.379  1.00 10.00      A   
ATOM   1307  CG  LEU A 137       0.476  -6.325   9.567  1.00 10.00      A   
ATOM   1308  CD1 LEU A 137       1.378  -7.161  10.460  1.00 10.00      A   
ATOM   1309  CD2 LEU A 137      -0.177  -5.204  10.362  1.00 10.00      A   
ATOM   1310  C   LEU A 137       1.333  -4.473   6.221  1.00 10.00      A   
ATOM   1311  O   LEU A 137       2.346  -5.071   5.858  1.00 10.00      A   
ATOM   1312  N   SER A 138       0.946  -3.327   5.689  1.00 10.00      A   
ATOM   1313  HN  SER A 138       0.123  -2.901   6.016  1.00 10.00      A   
ATOM   1314  CA  SER A 138       1.703  -2.683   4.630  1.00 10.00      A   
ATOM   1315  CB  SER A 138       0.748  -2.151   3.557  1.00 10.00      A   
ATOM   1316  OG  SER A 138      -0.346  -3.032   3.369  1.00 10.00      A   
ATOM   1317  HG  SER A 138      -1.157  -2.596   3.644  1.00 10.00      A   
ATOM   1318  C   SER A 138       2.543  -1.537   5.177  1.00 10.00      A   
ATOM   1319  O   SER A 138       2.006  -0.593   5.760  1.00 10.00      A   
ATOM   1320  N   SER A 139       3.859  -1.645   5.011  1.00 10.00      A   
ATOM   1321  HN  SER A 139       4.218  -2.458   4.590  1.00 10.00      A   
ATOM   1322  CA  SER A 139       4.795  -0.616   5.456  1.00 10.00      A   
ATOM   1323  CB  SER A 139       4.586   0.677   4.664  1.00 10.00      A   
ATOM   1324  OG  SER A 139       4.412   0.412   3.282  1.00 10.00      A   
ATOM   1325  HG  SER A 139       4.786  -0.450   3.072  1.00 10.00      A   
ATOM   1326  C   SER A 139       4.696  -0.354   6.964  1.00 10.00      A   
ATOM   1327  O   SER A 139       4.828   0.785   7.421  1.00 10.00      A   
ATOM   1328  N   CYS A 140       4.468  -1.409   7.730  1.00 10.00      A   
ATOM   1329  HN  CYS A 140       4.388  -2.297   7.313  1.00 10.00      A   
ATOM   1330  CA  CYS A 140       4.354  -1.293   9.175  1.00 10.00      A   
ATOM   1331  CB  CYS A 140       3.228  -2.194   9.688  1.00 10.00      A   
ATOM   1332  SG  CYS A 140       1.602  -1.799   8.993  1.00 10.00      A   
ATOM   1333  HG  CYS A 140       1.748  -1.592   7.692  1.00 10.00      A   
ATOM   1334  C   CYS A 140       5.689  -1.619   9.846  1.00 10.00      A   
ATOM   1335  O   CYS A 140       6.630  -2.037   9.177  1.00 10.00      A   
ATOM   1336  N   GLU A 141       5.778  -1.415  11.155  1.00 10.00      A   
ATOM   1337  HN  GLU A 141       4.996  -1.082  11.644  1.00 10.00      A   
ATOM   1338  CA  GLU A 141       7.013  -1.679  11.888  1.00 10.00      A   
ATOM   1339  CB  GLU A 141       8.006  -0.535  11.655  1.00 10.00      A   
ATOM   1340  CG  GLU A 141       7.523   0.817  12.163  1.00 10.00      A   
ATOM   1341  CD  GLU A 141       8.537   1.921  11.957  1.00 10.00      A   
ATOM   1342  OE1 GLU A 141       9.473   2.049  12.782  1.00 10.00      A   
ATOM   1343  OE2 GLU A 141       8.395   2.671  10.973  1.00 10.00      A   
ATOM   1344  C   GLU A 141       6.746  -1.812  13.382  1.00 10.00      A   
ATOM   1345  O   GLU A 141       5.671  -1.451  13.857  1.00 10.00      A   
ATOM   1346  N   GLY A 142       7.726  -2.347  14.108  1.00 10.00      A   
ATOM   1347  HN  GLY A 142       8.545  -2.645  13.660  1.00 10.00      A   
ATOM   1348  CA  GLY A 142       7.598  -2.487  15.550  1.00 10.00      A   
ATOM   1349  C   GLY A 142       7.292  -3.896  16.027  1.00 10.00      A   
ATOM   1350  O   GLY A 142       7.221  -4.138  17.232  1.00 10.00      A   
ATOM   1351  N   PHE A 143       7.118  -4.829  15.102  1.00 10.00      A   
ATOM   1352  HN  PHE A 143       7.199  -4.593  14.157  1.00 10.00      A   
ATOM   1353  CA  PHE A 143       6.807  -6.204  15.473  1.00 10.00      A   
ATOM   1354  CB  PHE A 143       5.416  -6.621  14.971  1.00 10.00      A   
ATOM   1355  CG  PHE A 143       5.192  -6.416  13.497  1.00 10.00      A   
ATOM   1356  CD1 PHE A 143       5.354  -7.462  12.605  1.00 10.00      A   
ATOM   1357  CD2 PHE A 143       4.823  -5.174  13.001  1.00 10.00      A   
ATOM   1358  CE1 PHE A 143       5.152  -7.274  11.252  1.00 10.00      A   
ATOM   1359  CE2 PHE A 143       4.618  -4.979  11.651  1.00 10.00      A   
ATOM   1360  CZ  PHE A 143       4.784  -6.030  10.775  1.00 10.00      A   
ATOM   1361  C   PHE A 143       7.878  -7.191  15.017  1.00 10.00      A   
ATOM   1362  O   PHE A 143       8.543  -6.987  13.998  1.00 10.00      A   
ATOM   1363  N   SER A 144       8.041  -8.258  15.787  1.00 10.00      A   
ATOM   1364  HN  SER A 144       7.489  -8.354  16.597  1.00 10.00      A   
ATOM   1365  CA  SER A 144       9.014  -9.290  15.479  1.00 10.00      A   
ATOM   1366  CB  SER A 144       9.825  -9.634  16.732  1.00 10.00      A   
ATOM   1367  OG  SER A 144       8.990 -10.120  17.774  1.00 10.00      A   
ATOM   1368  HG  SER A 144       8.344  -9.432  18.022  1.00 10.00      A   
ATOM   1369  C   SER A 144       8.318 -10.537  14.955  1.00 10.00      A   
ATOM   1370  O   SER A 144       7.087 -10.586  14.876  1.00 10.00      A   
ATOM   1371  N   THR A 145       9.108 -11.546  14.609  1.00 10.00      A   
ATOM   1372  HN  THR A 145      10.082 -11.436  14.675  1.00 10.00      A   
ATOM   1373  CA  THR A 145       8.570 -12.802  14.112  1.00 10.00      A   
ATOM   1374  CB  THR A 145       9.697 -13.726  13.615  1.00 10.00      A   
ATOM   1375  OG1 THR A 145      10.776 -13.712  14.566  1.00 10.00      A   
ATOM   1376  HG1 THR A 145      10.658 -14.441  15.192  1.00 10.00      A   
ATOM   1377  CG2 THR A 145      10.212 -13.256  12.264  1.00 10.00      A   
ATOM   1378  C   THR A 145       7.768 -13.513  15.203  1.00 10.00      A   
ATOM   1379  O   THR A 145       6.869 -14.305  14.914  1.00 10.00      A   
ATOM   1380  N   ASP A 146       8.097 -13.216  16.458  1.00 10.00      A   
ATOM   1381  HN  ASP A 146       8.824 -12.581  16.621  1.00 10.00      A   
ATOM   1382  CA  ASP A 146       7.410 -13.811  17.597  1.00 10.00      A   
ATOM   1383  CB  ASP A 146       8.101 -13.426  18.904  1.00 10.00      A   
ATOM   1384  CG  ASP A 146       8.974 -14.537  19.447  1.00 10.00      A   
ATOM   1385  OD1 ASP A 146       9.077 -14.669  20.682  1.00 10.00      A   
ATOM   1386  OD2 ASP A 146       9.552 -15.297  18.641  1.00 10.00      A   
ATOM   1387  C   ASP A 146       5.949 -13.388  17.624  1.00 10.00      A   
ATOM   1388  O   ASP A 146       5.071 -14.175  17.970  1.00 10.00      A   
ATOM   1389  N   GLY A 147       5.692 -12.141  17.244  1.00 10.00      A   
ATOM   1390  HN  GLY A 147       6.432 -11.556  16.981  1.00 10.00      A   
ATOM   1391  CA  GLY A 147       4.332 -11.645  17.215  1.00 10.00      A   
ATOM   1392  C   GLY A 147       3.529 -12.340  16.135  1.00 10.00      A   
ATOM   1393  O   GLY A 147       2.336 -12.605  16.298  1.00 10.00      A   
ATOM   1394  N   LEU A 148       4.201 -12.650  15.031  1.00 10.00      A   
ATOM   1395  HN  LEU A 148       5.150 -12.413  14.971  1.00 10.00      A   
ATOM   1396  CA  LEU A 148       3.569 -13.335  13.911  1.00 10.00      A   
ATOM   1397  CB  LEU A 148       4.485 -13.312  12.686  1.00 10.00      A   
ATOM   1398  CG  LEU A 148       4.987 -11.938  12.235  1.00 10.00      A   
ATOM   1399  CD1 LEU A 148       6.039 -12.086  11.144  1.00 10.00      A   
ATOM   1400  CD2 LEU A 148       3.828 -11.077  11.752  1.00 10.00      A   
ATOM   1401  C   LEU A 148       3.242 -14.772  14.297  1.00 10.00      A   
ATOM   1402  O   LEU A 148       2.199 -15.310  13.922  1.00 10.00      A   
ATOM   1403  N   ALA A 149       4.144 -15.383  15.058  1.00 10.00      A   
ATOM   1404  HN  ALA A 149       4.962 -14.901  15.305  1.00 10.00      A   
ATOM   1405  CA  ALA A 149       3.964 -16.750  15.523  1.00 10.00      A   
ATOM   1406  CB  ALA A 149       5.184 -17.192  16.317  1.00 10.00      A   
ATOM   1407  C   ALA A 149       2.711 -16.845  16.383  1.00 10.00      A   
ATOM   1408  O   ALA A 149       1.958 -17.815  16.298  1.00 10.00      A   
ATOM   1409  N   ALA A 150       2.493 -15.818  17.202  1.00 10.00      A   
ATOM   1410  HN  ALA A 150       3.145 -15.083  17.224  1.00 10.00      A   
ATOM   1411  CA  ALA A 150       1.328 -15.759  18.076  1.00 10.00      A   
ATOM   1412  CB  ALA A 150       1.380 -14.511  18.944  1.00 10.00      A   
ATOM   1413  C   ALA A 150       0.047 -15.779  17.254  1.00 10.00      A   
ATOM   1414  O   ALA A 150      -0.907 -16.482  17.587  1.00 10.00      A   
ATOM   1415  N   ILE A 151       0.040 -15.011  16.174  1.00 10.00      A   
ATOM   1416  HN  ILE A 151       0.837 -14.477  15.964  1.00 10.00      A   
ATOM   1417  CA  ILE A 151      -1.118 -14.945  15.291  1.00 10.00      A   
ATOM   1418  CB  ILE A 151      -0.914 -13.902  14.166  1.00 10.00      A   
ATOM   1419  CG1 ILE A 151      -0.757 -12.495  14.751  1.00 10.00      A   
ATOM   1420  CG2 ILE A 151      -2.063 -13.941  13.167  1.00 10.00      A   
ATOM   1421  CD1 ILE A 151      -1.997 -11.976  15.447  1.00 10.00      A   
ATOM   1422  C   ILE A 151      -1.370 -16.311  14.659  1.00 10.00      A   
ATOM   1423  O   ILE A 151      -2.491 -16.820  14.672  1.00 10.00      A   
ATOM   1424  N   ALA A 152      -0.308 -16.901  14.134  1.00 10.00      A   
ATOM   1425  HN  ALA A 152       0.556 -16.434  14.169  1.00 10.00      A   
ATOM   1426  CA  ALA A 152      -0.375 -18.202  13.484  1.00 10.00      A   
ATOM   1427  CB  ALA A 152       0.987 -18.548  12.912  1.00 10.00      A   
ATOM   1428  C   ALA A 152      -0.850 -19.313  14.423  1.00 10.00      A   
ATOM   1429  O   ALA A 152      -1.586 -20.209  14.012  1.00 10.00      A   
ATOM   1430  N   ALA A 153      -0.436 -19.252  15.682  1.00 10.00      A   
ATOM   1431  HN  ALA A 153       0.156 -18.517  15.956  1.00 10.00      A   
ATOM   1432  CA  ALA A 153      -0.810 -20.269  16.660  1.00 10.00      A   
ATOM   1433  CB  ALA A 153       0.283 -20.421  17.707  1.00 10.00      A   
ATOM   1434  C   ALA A 153      -2.150 -19.987  17.336  1.00 10.00      A   
ATOM   1435  O   ALA A 153      -2.561 -20.726  18.231  1.00 10.00      A   
ATOM   1436  N   THR A 154      -2.837 -18.933  16.922  1.00 10.00      A   
ATOM   1437  HN  THR A 154      -2.481 -18.371  16.202  1.00 10.00      A   
ATOM   1438  CA  THR A 154      -4.118 -18.602  17.534  1.00 10.00      A   
ATOM   1439  CB  THR A 154      -4.029 -17.312  18.372  1.00 10.00      A   
ATOM   1440  OG1 THR A 154      -2.823 -17.322  19.147  1.00 10.00      A   
ATOM   1441  HG1 THR A 154      -2.061 -17.287  18.549  1.00 10.00      A   
ATOM   1442  CG2 THR A 154      -5.218 -17.202  19.311  1.00 10.00      A   
ATOM   1443  C   THR A 154      -5.244 -18.471  16.509  1.00 10.00      A   
ATOM   1444  O   THR A 154      -6.336 -19.008  16.704  1.00 10.00      A   
ATOM   1445  N   CYS A 155      -4.973 -17.774  15.414  1.00 10.00      A   
ATOM   1446  HN  CYS A 155      -4.073 -17.399  15.291  1.00 10.00      A   
ATOM   1447  CA  CYS A 155      -5.974 -17.557  14.382  1.00 10.00      A   
ATOM   1448  CB  CYS A 155      -5.617 -16.324  13.545  1.00 10.00      A   
ATOM   1449  SG  CYS A 155      -5.360 -14.823  14.526  1.00 10.00      A   
ATOM   1450  HG  CYS A 155      -6.315 -14.767  15.446  1.00 10.00      A   
ATOM   1451  C   CYS A 155      -6.179 -18.795  13.504  1.00 10.00      A   
ATOM   1452  O   CYS A 155      -5.409 -19.060  12.582  1.00 10.00      A   
ATOM   1453  N   ARG A 156      -7.224 -19.555  13.811  1.00 10.00      A   
ATOM   1454  HN  ARG A 156      -7.785 -19.302  14.578  1.00 10.00      A   
ATOM   1455  CA  ARG A 156      -7.554 -20.765  13.060  1.00 10.00      A   
ATOM   1456  CB  ARG A 156      -8.317 -21.744  13.958  1.00 10.00      A   
ATOM   1457  CG  ARG A 156      -9.669 -21.216  14.420  1.00 10.00      A   
ATOM   1458  CD  ARG A 156     -10.265 -22.073  15.521  1.00 10.00      A   
ATOM   1459  NE  ARG A 156     -10.774 -23.348  15.024  1.00 10.00      A   
ATOM   1460  HE  ARG A 156     -10.418 -23.674  14.166  1.00 10.00      A   
ATOM   1461  CZ  ARG A 156     -11.675 -24.088  15.673  1.00 10.00      A   
ATOM   1462  NH1 ARG A 156     -12.150 -23.683  16.844  1.00 10.00      A   
ATOM   1463 HH11 ARG A 156     -12.857 -24.257  17.354  1.00 10.00      A   
ATOM   1464 HH12 ARG A 156     -11.821 -22.785  17.261  1.00 10.00      A   
ATOM   1465  NH2 ARG A 156     -12.110 -25.228  15.142  1.00 10.00      A   
ATOM   1466 HH21 ARG A 156     -11.752 -25.543  14.213  1.00 10.00      A   
ATOM   1467 HH22 ARG A 156     -12.817 -25.810  15.645  1.00 10.00      A   
ATOM   1468  C   ARG A 156      -8.408 -20.424  11.845  1.00 10.00      A   
ATOM   1469  O   ARG A 156      -8.783 -21.299  11.069  1.00 10.00      A   
ATOM   1470  N   ASN A 157      -8.730 -19.146  11.700  1.00 10.00      A   
ATOM   1471  HN  ASN A 157      -8.405 -18.498  12.354  1.00 10.00      A   
ATOM   1472  CA  ASN A 157      -9.549 -18.679  10.588  1.00 10.00      A   
ATOM   1473  CB  ASN A 157     -10.797 -17.958  11.107  1.00 10.00      A   
ATOM   1474  CG  ASN A 157     -11.965 -18.893  11.346  1.00 10.00      A   
ATOM   1475  OD1 ASN A 157     -12.165 -19.857  10.606  1.00 10.00      A   
ATOM   1476  ND2 ASN A 157     -12.741 -18.623  12.391  1.00 10.00      A   
ATOM   1477 HD21 ASN A 157     -12.518 -17.845  12.946  1.00 10.00      A   
ATOM   1478 HD22 ASN A 157     -13.510 -19.213  12.561  1.00 10.00      A   
ATOM   1479  C   ASN A 157      -8.748 -17.747   9.691  1.00 10.00      A   
ATOM   1480  O   ASN A 157      -9.298 -17.113   8.787  1.00 10.00      A   
ATOM   1481  N   LEU A 158      -7.447 -17.670   9.946  1.00 10.00      A   
ATOM   1482  HN  LEU A 158      -7.067 -18.217  10.662  1.00 10.00      A   
ATOM   1483  CA  LEU A 158      -6.571 -16.810   9.165  1.00 10.00      A   
ATOM   1484  CB  LEU A 158      -5.170 -16.747   9.782  1.00 10.00      A   
ATOM   1485  CG  LEU A 158      -4.228 -15.690   9.202  1.00 10.00      A   
ATOM   1486  CD1 LEU A 158      -4.729 -14.290   9.522  1.00 10.00      A   
ATOM   1487  CD2 LEU A 158      -2.815 -15.894   9.722  1.00 10.00      A   
ATOM   1488  C   LEU A 158      -6.502 -17.291   7.718  1.00 10.00      A   
ATOM   1489  O   LEU A 158      -6.069 -18.407   7.443  1.00 10.00      A   
ATOM   1490  N   LYS A 159      -6.947 -16.447   6.805  1.00 10.00      A   
ATOM   1491  HN  LYS A 159      -7.286 -15.574   7.095  1.00 10.00      A   
ATOM   1492  CA  LYS A 159      -6.954 -16.771   5.387  1.00 10.00      A   
ATOM   1493  CB  LYS A 159      -8.332 -16.473   4.783  1.00 10.00      A   
ATOM   1494  CG  LYS A 159      -9.430 -17.444   5.190  1.00 10.00      A   
ATOM   1495  CD  LYS A 159     -10.780 -17.027   4.623  1.00 10.00      A   
ATOM   1496  CE  LYS A 159     -10.696 -16.763   3.128  1.00 10.00      A   
ATOM   1497  NZ  LYS A 159     -12.038 -16.592   2.513  1.00 10.00      A   
ATOM   1498  HZ1 LYS A 159     -12.590 -15.886   3.035  1.00 10.00      A   
ATOM   1499  HZ2 LYS A 159     -12.555 -17.495   2.523  1.00 10.00      A   
ATOM   1500  HZ3 LYS A 159     -11.940 -16.280   1.526  1.00 10.00      A   
ATOM   1501  C   LYS A 159      -5.897 -15.974   4.635  1.00 10.00      A   
ATOM   1502  O   LYS A 159      -5.203 -16.511   3.770  1.00 10.00      A   
ATOM   1503  N   GLU A 160      -5.768 -14.694   4.974  1.00 10.00      A   
ATOM   1504  HN  GLU A 160      -6.309 -14.330   5.706  1.00 10.00      A   
ATOM   1505  CA  GLU A 160      -4.818 -13.826   4.295  1.00 10.00      A   
ATOM   1506  CB  GLU A 160      -5.561 -12.808   3.425  1.00 10.00      A   
ATOM   1507  CG  GLU A 160      -6.308 -13.418   2.250  1.00 10.00      A   
ATOM   1508  CD  GLU A 160      -7.174 -12.408   1.529  1.00 10.00      A   
ATOM   1509  OE1 GLU A 160      -8.404 -12.606   1.487  1.00 10.00      A   
ATOM   1510  OE2 GLU A 160      -6.630 -11.413   1.005  1.00 10.00      A   
ATOM   1511  C   GLU A 160      -3.895 -13.095   5.262  1.00 10.00      A   
ATOM   1512  O   GLU A 160      -4.352 -12.423   6.188  1.00 10.00      A   
ATOM   1513  N   LEU A 161      -2.598 -13.239   5.033  1.00 10.00      A   
ATOM   1514  HN  LEU A 161      -2.309 -13.818   4.292  1.00 10.00      A   
ATOM   1515  CA  LEU A 161      -1.582 -12.575   5.835  1.00 10.00      A   
ATOM   1516  CB  LEU A 161      -0.809 -13.581   6.696  1.00 10.00      A   
ATOM   1517  CG  LEU A 161       0.238 -12.984   7.642  1.00 10.00      A   
ATOM   1518  CD1 LEU A 161      -0.433 -12.193   8.752  1.00 10.00      A   
ATOM   1519  CD2 LEU A 161       1.135 -14.067   8.216  1.00 10.00      A   
ATOM   1520  C   LEU A 161      -0.631 -11.843   4.898  1.00 10.00      A   
ATOM   1521  O   LEU A 161       0.300 -12.442   4.347  1.00 10.00      A   
ATOM   1522  N   ASP A 162      -0.890 -10.559   4.695  1.00 10.00      A   
ATOM   1523  HN  ASP A 162      -1.646 -10.140   5.166  1.00 10.00      A   
ATOM   1524  CA  ASP A 162      -0.074  -9.748   3.802  1.00 10.00      A   
ATOM   1525  CB  ASP A 162      -0.949  -8.862   2.910  1.00 10.00      A   
ATOM   1526  CG  ASP A 162      -0.149  -8.094   1.869  1.00 10.00      A   
ATOM   1527  OD1 ASP A 162       0.850  -8.643   1.358  1.00 10.00      A   
ATOM   1528  OD2 ASP A 162      -0.530  -6.949   1.540  1.00 10.00      A   
ATOM   1529  C   ASP A 162       0.930  -8.900   4.562  1.00 10.00      A   
ATOM   1530  O   ASP A 162       0.563  -7.988   5.303  1.00 10.00      A   
ATOM   1531  N   LEU A 163       2.198  -9.214   4.379  1.00 10.00      A   
ATOM   1532  HN  LEU A 163       2.421  -9.960   3.784  1.00 10.00      A   
ATOM   1533  CA  LEU A 163       3.274  -8.481   5.023  1.00 10.00      A   
ATOM   1534  CB  LEU A 163       4.066  -9.408   5.953  1.00 10.00      A   
ATOM   1535  CG  LEU A 163       3.255 -10.333   6.867  1.00 10.00      A   
ATOM   1536  CD1 LEU A 163       4.165 -11.355   7.532  1.00 10.00      A   
ATOM   1537  CD2 LEU A 163       2.500  -9.532   7.916  1.00 10.00      A   
ATOM   1538  C   LEU A 163       4.200  -7.930   3.948  1.00 10.00      A   
ATOM   1539  O   LEU A 163       5.175  -8.581   3.559  1.00 10.00      A   
ATOM   1540  N   ARG A 164       3.897  -6.740   3.451  1.00 10.00      A   
ATOM   1541  HN  ARG A 164       3.126  -6.245   3.808  1.00 10.00      A   
ATOM   1542  CA  ARG A 164       4.702  -6.151   2.393  1.00 10.00      A   
ATOM   1543  CB  ARG A 164       3.892  -5.964   1.106  1.00 10.00      A   
ATOM   1544  CG  ARG A 164       2.718  -5.004   1.207  1.00 10.00      A   
ATOM   1545  CD  ARG A 164       1.805  -5.143  -0.001  1.00 10.00      A   
ATOM   1546  NE  ARG A 164       1.246  -3.861  -0.432  1.00 10.00      A   
ATOM   1547  HE  ARG A 164       1.854  -3.225  -0.874  1.00 10.00      A   
ATOM   1548  CZ  ARG A 164      -0.028  -3.512  -0.268  1.00 10.00      A   
ATOM   1549  NH1 ARG A 164      -0.882  -4.341   0.328  1.00 10.00      A   
ATOM   1550 HH11 ARG A 164      -0.559  -5.282   0.676  1.00 10.00      A   
ATOM   1551 HH12 ARG A 164      -1.878  -4.064   0.449  1.00 10.00      A   
ATOM   1552  NH2 ARG A 164      -0.452  -2.329  -0.716  1.00 10.00      A   
ATOM   1553 HH21 ARG A 164      -1.447  -2.045  -0.589  1.00 10.00      A   
ATOM   1554 HH22 ARG A 164       0.211  -1.677  -1.200  1.00 10.00      A   
ATOM   1555  C   ARG A 164       5.391  -4.857   2.804  1.00 10.00      A   
ATOM   1556  O   ARG A 164       4.779  -3.977   3.418  1.00 10.00      A   
ATOM   1557  N   GLU A 165       6.678  -4.776   2.458  1.00 10.00      A   
ATOM   1558  HN  GLU A 165       7.077  -5.531   1.973  1.00 10.00      A   
ATOM   1559  CA  GLU A 165       7.522  -3.611   2.732  1.00 10.00      A   
ATOM   1560  CB  GLU A 165       7.227  -2.479   1.741  1.00 10.00      A   
ATOM   1561  CG  GLU A 165       7.759  -2.721   0.334  1.00 10.00      A   
ATOM   1562  CD  GLU A 165       7.055  -3.861  -0.373  1.00 10.00      A   
ATOM   1563  OE1 GLU A 165       6.040  -3.602  -1.053  1.00 10.00      A   
ATOM   1564  OE2 GLU A 165       7.511  -5.021  -0.244  1.00 10.00      A   
ATOM   1565  C   GLU A 165       7.405  -3.116   4.172  1.00 10.00      A   
ATOM   1566  O   GLU A 165       7.376  -1.911   4.428  1.00 10.00      A   
ATOM   1567  N   SER A 166       7.347  -4.049   5.107  1.00 10.00      A   
ATOM   1568  HN  SER A 166       7.378  -4.989   4.847  1.00 10.00      A   
ATOM   1569  CA  SER A 166       7.238  -3.710   6.513  1.00 10.00      A   
ATOM   1570  CB  SER A 166       6.034  -4.414   7.141  1.00 10.00      A   
ATOM   1571  OG  SER A 166       4.820  -3.962   6.562  1.00 10.00      A   
ATOM   1572  HG  SER A 166       4.243  -4.720   6.395  1.00 10.00      A   
ATOM   1573  C   SER A 166       8.513  -4.071   7.262  1.00 10.00      A   
ATOM   1574  O   SER A 166       9.221  -5.007   6.886  1.00 10.00      A   
ATOM   1575  N   ASP A 167       8.802  -3.321   8.316  1.00 10.00      A   
ATOM   1576  HN  ASP A 167       8.186  -2.594   8.565  1.00 10.00      A   
ATOM   1577  CA  ASP A 167       9.986  -3.554   9.132  1.00 10.00      A   
ATOM   1578  CB  ASP A 167      10.509  -2.237   9.720  1.00 10.00      A   
ATOM   1579  CG  ASP A 167      11.664  -2.427  10.685  1.00 10.00      A   
ATOM   1580  OD1 ASP A 167      12.796  -2.691  10.226  1.00 10.00      A   
ATOM   1581  OD2 ASP A 167      11.448  -2.294  11.909  1.00 10.00      A   
ATOM   1582  C   ASP A 167       9.674  -4.562  10.237  1.00 10.00      A   
ATOM   1583  O   ASP A 167       9.067  -4.227  11.261  1.00 10.00      A   
ATOM   1584  N   VAL A 168      10.060  -5.803  10.000  1.00 10.00      A   
ATOM   1585  HN  VAL A 168      10.524  -6.005   9.160  1.00 10.00      A   
ATOM   1586  CA  VAL A 168       9.829  -6.874  10.952  1.00 10.00      A   
ATOM   1587  CB  VAL A 168       9.130  -8.080  10.282  1.00 10.00      A   
ATOM   1588  CG1 VAL A 168       8.500  -8.991  11.328  1.00 10.00      A   
ATOM   1589  CG2 VAL A 168       8.096  -7.617   9.269  1.00 10.00      A   
ATOM   1590  C   VAL A 168      11.150  -7.342  11.541  1.00 10.00      A   
ATOM   1591  O   VAL A 168      12.151  -7.446  10.830  1.00 10.00      A   
ATOM   1592  N   ASP A 169      11.155  -7.600  12.836  1.00 10.00      A   
ATOM   1593  HN  ASP A 169      10.331  -7.466  13.358  1.00 10.00      A   
ATOM   1594  CA  ASP A 169      12.354  -8.072  13.506  1.00 10.00      A   
ATOM   1595  CB  ASP A 169      12.379  -7.631  14.968  1.00 10.00      A   
ATOM   1596  CG  ASP A 169      12.538  -6.130  15.115  1.00 10.00      A   
ATOM   1597  OD1 ASP A 169      13.653  -5.610  14.885  1.00 10.00      A   
ATOM   1598  OD2 ASP A 169      11.550  -5.456  15.473  1.00 10.00      A   
ATOM   1599  C   ASP A 169      12.443  -9.586  13.396  1.00 10.00      A   
ATOM   1600  O   ASP A 169      11.688 -10.315  14.046  1.00 10.00      A   
ATOM   1601  N   ASP A 170      13.346 -10.051  12.545  1.00 10.00      A   
ATOM   1602  HN  ASP A 170      13.896  -9.413  12.047  1.00 10.00      A   
ATOM   1603  CA  ASP A 170      13.542 -11.476  12.323  1.00 10.00      A   
ATOM   1604  CB  ASP A 170      14.317 -11.725  11.026  1.00 10.00      A   
ATOM   1605  CG  ASP A 170      13.557 -11.308   9.786  1.00 10.00      A   
ATOM   1606  OD1 ASP A 170      12.738 -12.105   9.290  1.00 10.00      A   
ATOM   1607  OD2 ASP A 170      13.793 -10.191   9.285  1.00 10.00      A   
ATOM   1608  C   ASP A 170      14.272 -12.121  13.495  1.00 10.00      A   
ATOM   1609  O   ASP A 170      15.503 -12.138  13.543  1.00 10.00      A   
ATOM   1610  N   VAL A 171      13.507 -12.644  14.442  1.00 10.00      A   
ATOM   1611  HN  VAL A 171      12.534 -12.592  14.351  1.00 10.00      A   
ATOM   1612  CA  VAL A 171      14.076 -13.290  15.614  1.00 10.00      A   
ATOM   1613  CB  VAL A 171      13.153 -13.147  16.845  1.00 10.00      A   
ATOM   1614  CG1 VAL A 171      13.778 -13.795  18.072  1.00 10.00      A   
ATOM   1615  CG2 VAL A 171      12.849 -11.683  17.117  1.00 10.00      A   
ATOM   1616  C   VAL A 171      14.333 -14.769  15.339  1.00 10.00      A   
ATOM   1617  O   VAL A 171      15.362 -15.318  15.738  1.00 10.00      A   
ATOM   1618  N   SER A 172      13.406 -15.404  14.641  1.00 10.00      A   
ATOM   1619  HN  SER A 172      12.616 -14.911  14.329  1.00 10.00      A   
ATOM   1620  CA  SER A 172      13.534 -16.816  14.321  1.00 10.00      A   
ATOM   1621  CB  SER A 172      13.223 -17.659  15.565  1.00 10.00      A   
ATOM   1622  OG  SER A 172      13.449 -19.040  15.332  1.00 10.00      A   
ATOM   1623  HG  SER A 172      14.084 -19.370  15.981  1.00 10.00      A   
ATOM   1624  C   SER A 172      12.594 -17.204  13.189  1.00 10.00      A   
ATOM   1625  O   SER A 172      11.531 -16.606  13.019  1.00 10.00      A   
ATOM   1626  N   GLY A 173      12.986 -18.210  12.417  1.00 10.00      A   
ATOM   1627  HN  GLY A 173      13.852 -18.641  12.591  1.00 10.00      A   
ATOM   1628  CA  GLY A 173      12.159 -18.674  11.323  1.00 10.00      A   
ATOM   1629  C   GLY A 173      11.226 -19.780  11.772  1.00 10.00      A   
ATOM   1630  O   GLY A 173      10.450 -20.315  10.979  1.00 10.00      A   
ATOM   1631  N   HIS A 174      11.293 -20.112  13.060  1.00 10.00      A   
ATOM   1632  HN  HIS A 174      11.923 -19.631  13.644  1.00 10.00      A   
ATOM   1633  CA  HIS A 174      10.461 -21.164  13.635  1.00 10.00      A   
ATOM   1634  CB  HIS A 174      11.046 -21.646  14.972  1.00 10.00      A   
ATOM   1635  CG  HIS A 174      10.376 -22.868  15.533  1.00 10.00      A   
ATOM   1636  ND1 HIS A 174      10.628 -24.120  15.023  1.00 10.00      A   
ATOM   1637  CD2 HIS A 174       9.476 -22.972  16.543  1.00 10.00      A   
ATOM   1638  CE1 HIS A 174       9.880 -24.954  15.728  1.00 10.00      A   
ATOM   1639  NE2 HIS A 174       9.168 -24.303  16.655  1.00 10.00      A   
ATOM   1640  HE2 HIS A 174       8.528 -24.700  17.290  1.00 10.00      A   
ATOM   1641  C   HIS A 174       9.026 -20.683  13.825  1.00 10.00      A   
ATOM   1642  O   HIS A 174       8.134 -21.464  14.156  1.00 10.00      A   
ATOM   1643  N   TRP A 175       8.803 -19.397  13.587  1.00 10.00      A   
ATOM   1644  HN  TRP A 175       9.551 -18.829  13.300  1.00 10.00      A   
ATOM   1645  CA  TRP A 175       7.474 -18.810  13.741  1.00 10.00      A   
ATOM   1646  CB  TRP A 175       7.514 -17.292  13.512  1.00 10.00      A   
ATOM   1647  CG  TRP A 175       7.644 -16.895  12.073  1.00 10.00      A   
ATOM   1648  CD1 TRP A 175       8.801 -16.727  11.371  1.00 10.00      A   
ATOM   1649  CD2 TRP A 175       6.577 -16.618  11.158  1.00 10.00      A   
ATOM   1650  NE1 TRP A 175       8.522 -16.364  10.080  1.00 10.00      A   
ATOM   1651  HE1 TRP A 175       9.189 -16.183   9.383  1.00 10.00      A   
ATOM   1652  CE2 TRP A 175       7.163 -16.291   9.923  1.00 10.00      A   
ATOM   1653  CE3 TRP A 175       5.182 -16.616  11.266  1.00 10.00      A   
ATOM   1654  CZ2 TRP A 175       6.403 -15.966   8.802  1.00 10.00      A   
ATOM   1655  CZ3 TRP A 175       4.429 -16.293  10.153  1.00 10.00      A   
ATOM   1656  CH2 TRP A 175       5.042 -15.973   8.937  1.00 10.00      A   
ATOM   1657  C   TRP A 175       6.449 -19.468  12.810  1.00 10.00      A   
ATOM   1658  O   TRP A 175       5.248 -19.439  13.077  1.00 10.00      A   
ATOM   1659  N   LEU A 176       6.928 -20.063  11.721  1.00 10.00      A   
ATOM   1660  HN  LEU A 176       7.896 -20.064  11.563  1.00 10.00      A   
ATOM   1661  CA  LEU A 176       6.051 -20.709  10.753  1.00 10.00      A   
ATOM   1662  CB  LEU A 176       6.691 -20.704   9.363  1.00 10.00      A   
ATOM   1663  CG  LEU A 176       5.739 -20.918   8.182  1.00 10.00      A   
ATOM   1664  CD1 LEU A 176       4.859 -19.696   7.964  1.00 10.00      A   
ATOM   1665  CD2 LEU A 176       6.511 -21.264   6.919  1.00 10.00      A   
ATOM   1666  C   LEU A 176       5.700 -22.136  11.168  1.00 10.00      A   
ATOM   1667  O   LEU A 176       4.937 -22.823  10.491  1.00 10.00      A   
ATOM   1668  N   SER A 177       6.253 -22.582  12.284  1.00 10.00      A   
ATOM   1669  HN  SER A 177       6.859 -22.002  12.791  1.00 10.00      A   
ATOM   1670  CA  SER A 177       5.982 -23.922  12.771  1.00 10.00      A   
ATOM   1671  CB  SER A 177       7.272 -24.567  13.284  1.00 10.00      A   
ATOM   1672  OG  SER A 177       8.417 -24.028  12.630  1.00 10.00      A   
ATOM   1673  HG  SER A 177       8.944 -23.536  13.270  1.00 10.00      A   
ATOM   1674  C   SER A 177       4.922 -23.882  13.874  1.00 10.00      A   
ATOM   1675  O   SER A 177       4.733 -24.847  14.617  1.00 10.00      A   
ATOM   1676  N   HIS A 178       4.215 -22.764  13.956  1.00 10.00      A   
ATOM   1677  HN  HIS A 178       4.381 -22.048  13.309  1.00 10.00      A   
ATOM   1678  CA  HIS A 178       3.182 -22.586  14.962  1.00 10.00      A   
ATOM   1679  CB  HIS A 178       3.182 -21.155  15.510  1.00 10.00      A   
ATOM   1680  CG  HIS A 178       4.185 -20.928  16.604  1.00 10.00      A   
ATOM   1681  ND1 HIS A 178       3.801 -20.784  17.919  1.00 10.00      A   
ATOM   1682  CD2 HIS A 178       5.533 -20.829  16.522  1.00 10.00      A   
ATOM   1683  CE1 HIS A 178       4.918 -20.604  18.602  1.00 10.00      A   
ATOM   1684  NE2 HIS A 178       5.986 -20.622  17.800  1.00 10.00      A   
ATOM   1685  HE2 HIS A 178       6.920 -20.496  18.070  1.00 10.00      A   
ATOM   1686  C   HIS A 178       1.809 -22.950  14.417  1.00 10.00      A   
ATOM   1687  O   HIS A 178       0.862 -23.143  15.178  1.00 10.00      A   
ATOM   1688  N   PHE A 179       1.708 -23.042  13.096  1.00 10.00      A   
ATOM   1689  HN  PHE A 179       2.500 -22.863  12.545  1.00 10.00      A   
ATOM   1690  CA  PHE A 179       0.453 -23.393  12.443  1.00 10.00      A   
ATOM   1691  CB  PHE A 179       0.540 -23.140  10.934  1.00 10.00      A   
ATOM   1692  CG  PHE A 179       0.132 -21.756  10.509  1.00 10.00      A   
ATOM   1693  CD1 PHE A 179       0.915 -21.026   9.629  1.00 10.00      A   
ATOM   1694  CD2 PHE A 179      -1.040 -21.187  10.981  1.00 10.00      A   
ATOM   1695  CE1 PHE A 179       0.536 -19.758   9.231  1.00 10.00      A   
ATOM   1696  CE2 PHE A 179      -1.423 -19.919  10.588  1.00 10.00      A   
ATOM   1697  CZ  PHE A 179      -0.634 -19.203   9.711  1.00 10.00      A   
ATOM   1698  C   PHE A 179       0.097 -24.856  12.703  1.00 10.00      A   
ATOM   1699  O   PHE A 179       0.842 -25.762  12.320  1.00 10.00      A   
ATOM   1700  N   PRO A 180      -1.045 -25.102  13.364  1.00 10.00      A   
ATOM   1701  CA  PRO A 180      -1.503 -26.458  13.670  1.00 10.00      A   
ATOM   1702  CB  PRO A 180      -2.777 -26.234  14.493  1.00 10.00      A   
ATOM   1703  CG  PRO A 180      -3.226 -24.861  14.133  1.00 10.00      A   
ATOM   1704  CD  PRO A 180      -1.974 -24.078  13.865  1.00 10.00      A   
ATOM   1705  C   PRO A 180      -1.823 -27.248  12.404  1.00 10.00      A   
ATOM   1706  O   PRO A 180      -2.130 -26.672  11.354  1.00 10.00      A   
ATOM   1707  N   ASP A 181      -1.769 -28.566  12.515  1.00 10.00      A   
ATOM   1708  HN  ASP A 181      -1.559 -28.960  13.387  1.00 10.00      A   
ATOM   1709  CA  ASP A 181      -2.034 -29.451  11.385  1.00 10.00      A   
ATOM   1710  CB  ASP A 181      -1.657 -30.897  11.712  1.00 10.00      A   
ATOM   1711  CG  ASP A 181      -0.161 -31.142  11.655  1.00 10.00      A   
ATOM   1712  OD1 ASP A 181       0.326 -31.666  10.631  1.00 10.00      A   
ATOM   1713  OD2 ASP A 181       0.536 -30.821  12.642  1.00 10.00      A   
ATOM   1714  C   ASP A 181      -3.487 -29.368  10.951  1.00 10.00      A   
ATOM   1715  O   ASP A 181      -3.825 -29.690   9.814  1.00 10.00      A   
ATOM   1716  N   THR A 182      -4.345 -28.936  11.864  1.00 10.00      A   
ATOM   1717  HN  THR A 182      -4.022 -28.729  12.767  1.00 10.00      A   
ATOM   1718  CA  THR A 182      -5.761 -28.788  11.573  1.00 10.00      A   
ATOM   1719  CB  THR A 182      -6.570 -28.690  12.876  1.00 10.00      A   
ATOM   1720  OG1 THR A 182      -5.671 -28.434  13.970  1.00 10.00      A   
ATOM   1721  HG1 THR A 182      -5.583 -29.233  14.511  1.00 10.00      A   
ATOM   1722  CG2 THR A 182      -7.323 -29.990  13.128  1.00 10.00      A   
ATOM   1723  C   THR A 182      -6.008 -27.541  10.719  1.00 10.00      A   
ATOM   1724  O   THR A 182      -7.053 -27.401  10.078  1.00 10.00      A   
ATOM   1725  N   TYR A 183      -5.030 -26.645  10.712  1.00 10.00      A   
ATOM   1726  HN  TYR A 183      -4.215 -26.825  11.226  1.00 10.00      A   
ATOM   1727  CA  TYR A 183      -5.120 -25.413   9.947  1.00 10.00      A   
ATOM   1728  CB  TYR A 183      -4.060 -24.418  10.428  1.00 10.00      A   
ATOM   1729  CG  TYR A 183      -3.973 -23.154   9.604  1.00 10.00      A   
ATOM   1730  CD1 TYR A 183      -4.874 -22.116   9.796  1.00 10.00      A   
ATOM   1731  CD2 TYR A 183      -2.986 -22.999   8.640  1.00 10.00      A   
ATOM   1732  CE1 TYR A 183      -4.794 -20.956   9.051  1.00 10.00      A   
ATOM   1733  CE2 TYR A 183      -2.900 -21.846   7.890  1.00 10.00      A   
ATOM   1734  CZ  TYR A 183      -3.806 -20.827   8.100  1.00 10.00      A   
ATOM   1735  OH  TYR A 183      -3.715 -19.674   7.357  1.00 10.00      A   
ATOM   1736  HH  TYR A 183      -4.522 -19.149   7.473  1.00 10.00      A   
ATOM   1737  C   TYR A 183      -4.942 -25.710   8.463  1.00 10.00      A   
ATOM   1738  O   TYR A 183      -3.869 -26.140   8.030  1.00 10.00      A   
ATOM   1739  N   THR A 184      -6.002 -25.491   7.699  1.00 10.00      A   
ATOM   1740  HN  THR A 184      -6.824 -25.158   8.116  1.00 10.00      A   
ATOM   1741  CA  THR A 184      -5.995 -25.742   6.264  1.00 10.00      A   
ATOM   1742  CB  THR A 184      -6.646 -27.111   5.984  1.00 10.00      A   
ATOM   1743  OG1 THR A 184      -7.755 -27.287   6.876  1.00 10.00      A   
ATOM   1744  HG1 THR A 184      -7.423 -27.406   7.775  1.00 10.00      A   
ATOM   1745  CG2 THR A 184      -5.653 -28.240   6.220  1.00 10.00      A   
ATOM   1746  C   THR A 184      -6.793 -24.660   5.528  1.00 10.00      A   
ATOM   1747  O   THR A 184      -7.342 -24.896   4.447  1.00 10.00      A   
ATOM   1748  N   SER A 185      -6.839 -23.465   6.109  1.00 10.00      A   
ATOM   1749  HN  SER A 185      -6.356 -23.320   6.948  1.00 10.00      A   
ATOM   1750  CA  SER A 185      -7.596 -22.365   5.524  1.00 10.00      A   
ATOM   1751  CB  SER A 185      -8.602 -21.822   6.547  1.00 10.00      A   
ATOM   1752  OG  SER A 185      -9.273 -22.889   7.210  1.00 10.00      A   
ATOM   1753  HG  SER A 185     -10.090 -22.559   7.606  1.00 10.00      A   
ATOM   1754  C   SER A 185      -6.703 -21.242   4.986  1.00 10.00      A   
ATOM   1755  O   SER A 185      -7.154 -20.108   4.829  1.00 10.00      A   
ATOM   1756  N   LEU A 186      -5.449 -21.554   4.677  1.00 10.00      A   
ATOM   1757  HN  LEU A 186      -5.137 -22.475   4.791  1.00 10.00      A   
ATOM   1758  CA  LEU A 186      -4.531 -20.544   4.152  1.00 10.00      A   
ATOM   1759  CB  LEU A 186      -3.070 -20.972   4.322  1.00 10.00      A   
ATOM   1760  CG  LEU A 186      -2.004 -19.942   3.926  1.00 10.00      A   
ATOM   1761  CD1 LEU A 186      -2.250 -18.610   4.619  1.00 10.00      A   
ATOM   1762  CD2 LEU A 186      -0.617 -20.463   4.260  1.00 10.00      A   
ATOM   1763  C   LEU A 186      -4.842 -20.244   2.687  1.00 10.00      A   
ATOM   1764  O   LEU A 186      -4.932 -21.153   1.860  1.00 10.00      A   
ATOM   1765  N   VAL A 187      -5.029 -18.965   2.380  1.00 10.00      A   
ATOM   1766  HN  VAL A 187      -4.963 -18.287   3.090  1.00 10.00      A   
ATOM   1767  CA  VAL A 187      -5.338 -18.538   1.022  1.00 10.00      A   
ATOM   1768  CB  VAL A 187      -6.681 -17.774   0.962  1.00 10.00      A   
ATOM   1769  CG1 VAL A 187      -6.994 -17.336  -0.462  1.00 10.00      A   
ATOM   1770  CG2 VAL A 187      -7.810 -18.631   1.517  1.00 10.00      A   
ATOM   1771  C   VAL A 187      -4.228 -17.655   0.458  1.00 10.00      A   
ATOM   1772  O   VAL A 187      -3.722 -17.897  -0.640  1.00 10.00      A   
ATOM   1773  N   SER A 188      -3.849 -16.629   1.208  1.00 10.00      A   
ATOM   1774  HN  SER A 188      -4.274 -16.486   2.085  1.00 10.00      A   
ATOM   1775  CA  SER A 188      -2.807 -15.714   0.765  1.00 10.00      A   
ATOM   1776  CB  SER A 188      -3.418 -14.381   0.332  1.00 10.00      A   
ATOM   1777  OG  SER A 188      -4.543 -14.580  -0.512  1.00 10.00      A   
ATOM   1778  HG  SER A 188      -4.860 -15.484  -0.414  1.00 10.00      A   
ATOM   1779  C   SER A 188      -1.775 -15.482   1.859  1.00 10.00      A   
ATOM   1780  O   SER A 188      -2.120 -15.156   2.994  1.00 10.00      A   
ATOM   1781  N   LEU A 189      -0.509 -15.653   1.511  1.00 10.00      A   
ATOM   1782  HN  LEU A 189      -0.295 -15.924   0.587  1.00 10.00      A   
ATOM   1783  CA  LEU A 189       0.576 -15.457   2.455  1.00 10.00      A   
ATOM   1784  CB  LEU A 189       1.063 -16.803   2.994  1.00 10.00      A   
ATOM   1785  CG  LEU A 189       2.158 -16.739   4.057  1.00 10.00      A   
ATOM   1786  CD1 LEU A 189       1.656 -16.025   5.299  1.00 10.00      A   
ATOM   1787  CD2 LEU A 189       2.647 -18.132   4.401  1.00 10.00      A   
ATOM   1788  C   LEU A 189       1.728 -14.714   1.792  1.00 10.00      A   
ATOM   1789  O   LEU A 189       2.235 -15.132   0.749  1.00 10.00      A   
ATOM   1790  N   ASN A 190       2.109 -13.592   2.380  1.00 10.00      A   
ATOM   1791  HN  ASN A 190       1.632 -13.289   3.186  1.00 10.00      A   
ATOM   1792  CA  ASN A 190       3.207 -12.784   1.867  1.00 10.00      A   
ATOM   1793  CB  ASN A 190       2.673 -11.487   1.248  1.00 10.00      A   
ATOM   1794  CG  ASN A 190       3.770 -10.512   0.855  1.00 10.00      A   
ATOM   1795  OD1 ASN A 190       4.914 -10.897   0.604  1.00 10.00      A   
ATOM   1796  ND2 ASN A 190       3.420  -9.242   0.780  1.00 10.00      A   
ATOM   1797 HD21 ASN A 190       2.477  -9.001   0.983  1.00 10.00      A   
ATOM   1798 HD22 ASN A 190       4.102  -8.585   0.529  1.00 10.00      A   
ATOM   1799  C   ASN A 190       4.199 -12.468   2.978  1.00 10.00      A   
ATOM   1800  O   ASN A 190       3.877 -11.744   3.917  1.00 10.00      A   
ATOM   1801  N   ILE A 191       5.405 -13.009   2.862  1.00 10.00      A   
ATOM   1802  HN  ILE A 191       5.600 -13.574   2.083  1.00 10.00      A   
ATOM   1803  CA  ILE A 191       6.450 -12.785   3.853  1.00 10.00      A   
ATOM   1804  CB  ILE A 191       6.730 -14.061   4.684  1.00 10.00      A   
ATOM   1805  CG1 ILE A 191       7.139 -15.225   3.778  1.00 10.00      A   
ATOM   1806  CG2 ILE A 191       5.517 -14.432   5.527  1.00 10.00      A   
ATOM   1807  CD1 ILE A 191       7.728 -16.402   4.526  1.00 10.00      A   
ATOM   1808  C   ILE A 191       7.737 -12.334   3.171  1.00 10.00      A   
ATOM   1809  O   ILE A 191       8.833 -12.584   3.665  1.00 10.00      A   
ATOM   1810  N   SER A 192       7.593 -11.631   2.054  1.00 10.00      A   
ATOM   1811  HN  SER A 192       6.685 -11.408   1.743  1.00 10.00      A   
ATOM   1812  CA  SER A 192       8.743 -11.168   1.277  1.00 10.00      A   
ATOM   1813  CB  SER A 192       8.286 -10.633  -0.081  1.00 10.00      A   
ATOM   1814  OG  SER A 192       7.212  -9.722   0.070  1.00 10.00      A   
ATOM   1815  HG  SER A 192       6.377 -10.210   0.139  1.00 10.00      A   
ATOM   1816  C   SER A 192       9.589 -10.121   2.009  1.00 10.00      A   
ATOM   1817  O   SER A 192      10.686  -9.784   1.566  1.00 10.00      A   
ATOM   1818  N   CYS A 193       9.091  -9.616   3.131  1.00 10.00      A   
ATOM   1819  HN  CYS A 193       8.220  -9.925   3.452  1.00 10.00      A   
ATOM   1820  CA  CYS A 193       9.816  -8.608   3.893  1.00 10.00      A   
ATOM   1821  CB  CYS A 193       8.838  -7.586   4.473  1.00 10.00      A   
ATOM   1822  SG  CYS A 193       7.471  -8.318   5.404  1.00 10.00      A   
ATOM   1823  HG  CYS A 193       6.446  -8.476   4.571  1.00 10.00      A   
ATOM   1824  C   CYS A 193      10.643  -9.230   5.011  1.00 10.00      A   
ATOM   1825  O   CYS A 193      11.361  -8.530   5.722  1.00 10.00      A   
ATOM   1826  N   LEU A 194      10.542 -10.542   5.162  1.00 10.00      A   
ATOM   1827  HN  LEU A 194       9.967 -11.052   4.553  1.00 10.00      A   
ATOM   1828  CA  LEU A 194      11.272 -11.250   6.206  1.00 10.00      A   
ATOM   1829  CB  LEU A 194      10.482 -12.471   6.683  1.00 10.00      A   
ATOM   1830  CG  LEU A 194       9.187 -12.177   7.443  1.00 10.00      A   
ATOM   1831  CD1 LEU A 194       8.505 -13.469   7.849  1.00 10.00      A   
ATOM   1832  CD2 LEU A 194       9.463 -11.314   8.662  1.00 10.00      A   
ATOM   1833  C   LEU A 194      12.654 -11.677   5.728  1.00 10.00      A   
ATOM   1834  O   LEU A 194      12.839 -12.039   4.564  1.00 10.00      A   
ATOM   1835  N   ALA A 195      13.621 -11.647   6.630  1.00 10.00      A   
ATOM   1836  HN  ALA A 195      13.410 -11.357   7.552  1.00 10.00      A   
ATOM   1837  CA  ALA A 195      14.987 -12.034   6.303  1.00 10.00      A   
ATOM   1838  CB  ALA A 195      15.962 -10.940   6.710  1.00 10.00      A   
ATOM   1839  C   ALA A 195      15.347 -13.347   6.987  1.00 10.00      A   
ATOM   1840  O   ALA A 195      16.457 -13.860   6.836  1.00 10.00      A   
ATOM   1841  N   SER A 196      14.409 -13.877   7.753  1.00 10.00      A   
ATOM   1842  HN  SER A 196      13.549 -13.411   7.849  1.00 10.00      A   
ATOM   1843  CA  SER A 196      14.618 -15.126   8.466  1.00 10.00      A   
ATOM   1844  CB  SER A 196      13.743 -15.164   9.722  1.00 10.00      A   
ATOM   1845  OG  SER A 196      12.442 -14.672   9.449  1.00 10.00      A   
ATOM   1846  HG  SER A 196      12.450 -13.699   9.495  1.00 10.00      A   
ATOM   1847  C   SER A 196      14.305 -16.322   7.572  1.00 10.00      A   
ATOM   1848  O   SER A 196      13.563 -16.204   6.593  1.00 10.00      A   
ATOM   1849  N   GLU A 197      14.884 -17.465   7.906  1.00 10.00      A   
ATOM   1850  HN  GLU A 197      15.484 -17.490   8.685  1.00 10.00      A   
ATOM   1851  CA  GLU A 197      14.661 -18.685   7.152  1.00 10.00      A   
ATOM   1852  CB  GLU A 197      15.980 -19.443   6.992  1.00 10.00      A   
ATOM   1853  CG  GLU A 197      15.894 -20.680   6.122  1.00 10.00      A   
ATOM   1854  CD  GLU A 197      16.798 -21.789   6.616  1.00 10.00      A   
ATOM   1855  OE1 GLU A 197      16.276 -22.844   7.034  1.00 10.00      A   
ATOM   1856  OE2 GLU A 197      18.036 -21.615   6.596  1.00 10.00      A   
ATOM   1857  C   GLU A 197      13.642 -19.554   7.879  1.00 10.00      A   
ATOM   1858  O   GLU A 197      13.912 -20.057   8.972  1.00 10.00      A   
ATOM   1859  N   VAL A 198      12.474 -19.720   7.282  1.00 10.00      A   
ATOM   1860  HN  VAL A 198      12.316 -19.297   6.409  1.00 10.00      A   
ATOM   1861  CA  VAL A 198      11.423 -20.526   7.885  1.00 10.00      A   
ATOM   1862  CB  VAL A 198      10.024 -20.125   7.366  1.00 10.00      A   
ATOM   1863  CG1 VAL A 198       9.702 -18.690   7.757  1.00 10.00      A   
ATOM   1864  CG2 VAL A 198       9.925 -20.308   5.857  1.00 10.00      A   
ATOM   1865  C   VAL A 198      11.659 -22.008   7.622  1.00 10.00      A   
ATOM   1866  O   VAL A 198      12.421 -22.372   6.728  1.00 10.00      A   
ATOM   1867  N   SER A 199      11.016 -22.856   8.414  1.00 10.00      A   
ATOM   1868  HN  SER A 199      10.442 -22.503   9.125  1.00 10.00      A   
ATOM   1869  CA  SER A 199      11.145 -24.297   8.261  1.00 10.00      A   
ATOM   1870  CB  SER A 199      10.426 -25.013   9.407  1.00 10.00      A   
ATOM   1871  OG  SER A 199      10.431 -26.419   9.220  1.00 10.00      A   
ATOM   1872  HG  SER A 199      10.988 -26.823   9.896  1.00 10.00      A   
ATOM   1873  C   SER A 199      10.569 -24.752   6.925  1.00 10.00      A   
ATOM   1874  O   SER A 199       9.380 -24.574   6.659  1.00 10.00      A   
ATOM   1875  N   PHE A 200      11.416 -25.345   6.093  1.00 10.00      A   
ATOM   1876  HN  PHE A 200      12.350 -25.469   6.371  1.00 10.00      A   
ATOM   1877  CA  PHE A 200      10.991 -25.827   4.787  1.00 10.00      A   
ATOM   1878  CB  PHE A 200      12.197 -26.304   3.969  1.00 10.00      A   
ATOM   1879  CG  PHE A 200      11.837 -26.914   2.643  1.00 10.00      A   
ATOM   1880  CD1 PHE A 200      11.356 -26.124   1.612  1.00 10.00      A   
ATOM   1881  CD2 PHE A 200      11.978 -28.276   2.429  1.00 10.00      A   
ATOM   1882  CE1 PHE A 200      11.022 -26.684   0.393  1.00 10.00      A   
ATOM   1883  CE2 PHE A 200      11.648 -28.841   1.212  1.00 10.00      A   
ATOM   1884  CZ  PHE A 200      11.169 -28.044   0.193  1.00 10.00      A   
ATOM   1885  C   PHE A 200       9.975 -26.951   4.943  1.00 10.00      A   
ATOM   1886  O   PHE A 200       9.000 -27.027   4.195  1.00 10.00      A   
ATOM   1887  N   SER A 201      10.199 -27.814   5.933  1.00 10.00      A   
ATOM   1888  HN  SER A 201      10.999 -27.703   6.493  1.00 10.00      A   
ATOM   1889  CA  SER A 201       9.294 -28.927   6.190  1.00 10.00      A   
ATOM   1890  CB  SER A 201       9.837 -29.839   7.292  1.00 10.00      A   
ATOM   1891  OG  SER A 201       9.936 -29.154   8.526  1.00 10.00      A   
ATOM   1892  HG  SER A 201      10.818 -28.771   8.606  1.00 10.00      A   
ATOM   1893  C   SER A 201       7.906 -28.419   6.562  1.00 10.00      A   
ATOM   1894  O   SER A 201       6.894 -28.971   6.128  1.00 10.00      A   
ATOM   1895  N   ALA A 202       7.864 -27.369   7.378  1.00 10.00      A   
ATOM   1896  HN  ALA A 202       8.706 -26.983   7.707  1.00 10.00      A   
ATOM   1897  CA  ALA A 202       6.602 -26.778   7.797  1.00 10.00      A   
ATOM   1898  CB  ALA A 202       6.821 -25.818   8.958  1.00 10.00      A   
ATOM   1899  C   ALA A 202       5.963 -26.056   6.622  1.00 10.00      A   
ATOM   1900  O   ALA A 202       4.760 -26.168   6.390  1.00 10.00      A   
ATOM   1901  N   LEU A 203       6.790 -25.329   5.880  1.00 10.00      A   
ATOM   1902  HN  LEU A 203       7.737 -25.282   6.134  1.00 10.00      A   
ATOM   1903  CA  LEU A 203       6.343 -24.588   4.711  1.00 10.00      A   
ATOM   1904  CB  LEU A 203       7.537 -23.874   4.071  1.00 10.00      A   
ATOM   1905  CG  LEU A 203       7.290 -23.157   2.747  1.00 10.00      A   
ATOM   1906  CD1 LEU A 203       6.350 -21.978   2.940  1.00 10.00      A   
ATOM   1907  CD2 LEU A 203       8.606 -22.699   2.146  1.00 10.00      A   
ATOM   1908  C   LEU A 203       5.689 -25.530   3.706  1.00 10.00      A   
ATOM   1909  O   LEU A 203       4.579 -25.279   3.239  1.00 10.00      A   
ATOM   1910  N   GLU A 204       6.375 -26.624   3.400  1.00 10.00      A   
ATOM   1911  HN  GLU A 204       7.253 -26.773   3.822  1.00 10.00      A   
ATOM   1912  CA  GLU A 204       5.862 -27.611   2.455  1.00 10.00      A   
ATOM   1913  CB  GLU A 204       6.902 -28.703   2.197  1.00 10.00      A   
ATOM   1914  CG  GLU A 204       6.622 -29.553   0.966  1.00 10.00      A   
ATOM   1915  CD  GLU A 204       7.345 -30.884   0.996  1.00 10.00      A   
ATOM   1916  OE1 GLU A 204       8.584 -30.897   0.876  1.00 10.00      A   
ATOM   1917  OE2 GLU A 204       6.673 -31.929   1.130  1.00 10.00      A   
ATOM   1918  C   GLU A 204       4.569 -28.233   2.980  1.00 10.00      A   
ATOM   1919  O   GLU A 204       3.562 -28.271   2.277  1.00 10.00      A   
ATOM   1920  N   ARG A 205       4.605 -28.697   4.231  1.00 10.00      A   
ATOM   1921  HN  ARG A 205       5.438 -28.617   4.741  1.00 10.00      A   
ATOM   1922  CA  ARG A 205       3.444 -29.319   4.862  1.00 10.00      A   
ATOM   1923  CB  ARG A 205       3.760 -29.713   6.310  1.00 10.00      A   
ATOM   1924  CG  ARG A 205       4.473 -31.050   6.449  1.00 10.00      A   
ATOM   1925  CD  ARG A 205       4.842 -31.345   7.897  1.00 10.00      A   
ATOM   1926  NE  ARG A 205       5.977 -30.544   8.357  1.00 10.00      A   
ATOM   1927  HE  ARG A 205       6.556 -30.146   7.668  1.00 10.00      A   
ATOM   1928  CZ  ARG A 205       6.249 -30.312   9.642  1.00 10.00      A   
ATOM   1929  NH1 ARG A 205       5.462 -30.808  10.590  1.00 10.00      A   
ATOM   1930 HH11 ARG A 205       4.626 -31.382  10.337  1.00 10.00      A   
ATOM   1931 HH12 ARG A 205       5.675 -30.625  11.598  1.00 10.00      A   
ATOM   1932  NH2 ARG A 205       7.319 -29.600   9.988  1.00 10.00      A   
ATOM   1933 HH21 ARG A 205       7.519 -29.419  10.999  1.00 10.00      A   
ATOM   1934 HH22 ARG A 205       7.966 -29.223   9.260  1.00 10.00      A   
ATOM   1935  C   ARG A 205       2.223 -28.403   4.817  1.00 10.00      A   
ATOM   1936  O   ARG A 205       1.096 -28.864   4.635  1.00 10.00      A   
ATOM   1937  N   LEU A 206       2.456 -27.110   4.990  1.00 10.00      A   
ATOM   1938  HN  LEU A 206       3.375 -26.806   5.155  1.00 10.00      A   
ATOM   1939  CA  LEU A 206       1.385 -26.127   4.959  1.00 10.00      A   
ATOM   1940  CB  LEU A 206       1.897 -24.757   5.406  1.00 10.00      A   
ATOM   1941  CG  LEU A 206       1.921 -24.501   6.913  1.00 10.00      A   
ATOM   1942  CD1 LEU A 206       2.801 -23.307   7.241  1.00 10.00      A   
ATOM   1943  CD2 LEU A 206       0.512 -24.289   7.439  1.00 10.00      A   
ATOM   1944  C   LEU A 206       0.768 -26.029   3.570  1.00 10.00      A   
ATOM   1945  O   LEU A 206      -0.447 -26.125   3.422  1.00 10.00      A   
ATOM   1946  N   VAL A 207       1.613 -25.871   2.557  1.00 10.00      A   
ATOM   1947  HN  VAL A 207       2.581 -25.843   2.738  1.00 10.00      A   
ATOM   1948  CA  VAL A 207       1.145 -25.748   1.177  1.00 10.00      A   
ATOM   1949  CB  VAL A 207       2.317 -25.480   0.203  1.00 10.00      A   
ATOM   1950  CG1 VAL A 207       1.819 -25.303  -1.222  1.00 10.00      A   
ATOM   1951  CG2 VAL A 207       3.124 -24.268   0.640  1.00 10.00      A   
ATOM   1952  C   VAL A 207       0.394 -27.003   0.727  1.00 10.00      A   
ATOM   1953  O   VAL A 207      -0.667 -26.918   0.103  1.00 10.00      A   
ATOM   1954  N   THR A 208       0.943 -28.163   1.069  1.00 10.00      A   
ATOM   1955  HN  THR A 208       1.783 -28.159   1.583  1.00 10.00      A   
ATOM   1956  CA  THR A 208       0.355 -29.441   0.693  1.00 10.00      A   
ATOM   1957  CB  THR A 208       1.233 -30.621   1.163  1.00 10.00      A   
ATOM   1958  OG1 THR A 208       2.597 -30.369   0.798  1.00 10.00      A   
ATOM   1959  HG1 THR A 208       3.182 -30.646   1.515  1.00 10.00      A   
ATOM   1960  CG2 THR A 208       0.779 -31.918   0.512  1.00 10.00      A   
ATOM   1961  C   THR A 208      -1.070 -29.615   1.228  1.00 10.00      A   
ATOM   1962  O   THR A 208      -1.912 -30.243   0.579  1.00 10.00      A   
ATOM   1963  N   ARG A 209      -1.350 -29.047   2.395  1.00 10.00      A   
ATOM   1964  HN  ARG A 209      -0.658 -28.527   2.856  1.00 10.00      A   
ATOM   1965  CA  ARG A 209      -2.675 -29.182   2.993  1.00 10.00      A   
ATOM   1966  CB  ARG A 209      -2.606 -29.581   4.475  1.00 10.00      A   
ATOM   1967  CG  ARG A 209      -2.069 -28.511   5.411  1.00 10.00      A   
ATOM   1968  CD  ARG A 209      -2.006 -29.027   6.839  1.00 10.00      A   
ATOM   1969  NE  ARG A 209      -1.632 -27.983   7.792  1.00 10.00      A   
ATOM   1970  HE  ARG A 209      -2.299 -27.276   7.970  1.00 10.00      A   
ATOM   1971  CZ  ARG A 209      -0.462 -27.936   8.427  1.00 10.00      A   
ATOM   1972  NH1 ARG A 209       0.458 -28.868   8.216  1.00 10.00      A   
ATOM   1973 HH11 ARG A 209       0.269 -29.653   7.557  1.00 10.00      A   
ATOM   1974 HH12 ARG A 209       1.377 -28.820   8.714  1.00 10.00      A   
ATOM   1975  NH2 ARG A 209      -0.226 -26.975   9.309  1.00 10.00      A   
ATOM   1976 HH21 ARG A 209      -0.954 -26.258   9.514  1.00 10.00      A   
ATOM   1977 HH22 ARG A 209       0.692 -26.936   9.802  1.00 10.00      A   
ATOM   1978  C   ARG A 209      -3.555 -27.951   2.782  1.00 10.00      A   
ATOM   1979  O   ARG A 209      -4.683 -27.899   3.269  1.00 10.00      A   
ATOM   1980  N   CYS A 210      -3.055 -26.968   2.050  1.00 10.00      A   
ATOM   1981  HN  CYS A 210      -2.151 -27.054   1.679  1.00 10.00      A   
ATOM   1982  CA  CYS A 210      -3.825 -25.761   1.785  1.00 10.00      A   
ATOM   1983  CB  CYS A 210      -3.108 -24.513   2.306  1.00 10.00      A   
ATOM   1984  SG  CYS A 210      -2.838 -24.507   4.095  1.00 10.00      A   
ATOM   1985  HG  CYS A 210      -1.716 -25.179   4.326  1.00 10.00      A   
ATOM   1986  C   CYS A 210      -4.156 -25.624   0.300  1.00 10.00      A   
ATOM   1987  O   CYS A 210      -3.429 -24.982  -0.456  1.00 10.00      A   
ATOM   1988  N   PRO A 211      -5.280 -26.215  -0.137  1.00 10.00      A   
ATOM   1989  CA  PRO A 211      -5.704 -26.163  -1.536  1.00 10.00      A   
ATOM   1990  CB  PRO A 211      -6.704 -27.316  -1.627  1.00 10.00      A   
ATOM   1991  CG  PRO A 211      -7.311 -27.388  -0.266  1.00 10.00      A   
ATOM   1992  CD  PRO A 211      -6.231 -26.978   0.699  1.00 10.00      A   
ATOM   1993  C   PRO A 211      -6.387 -24.841  -1.867  1.00 10.00      A   
ATOM   1994  O   PRO A 211      -6.886 -24.645  -2.975  1.00 10.00      A   
ATOM   1995  N   ASN A 212      -6.409 -23.939  -0.897  1.00 10.00      A   
ATOM   1996  HN  ASN A 212      -5.997 -24.157  -0.037  1.00 10.00      A   
ATOM   1997  CA  ASN A 212      -7.028 -22.637  -1.078  1.00 10.00      A   
ATOM   1998  CB  ASN A 212      -7.840 -22.249   0.161  1.00 10.00      A   
ATOM   1999  CG  ASN A 212      -8.965 -23.218   0.466  1.00 10.00      A   
ATOM   2000  OD1 ASN A 212      -9.509 -23.867  -0.430  1.00 10.00      A   
ATOM   2001  ND2 ASN A 212      -9.324 -23.319   1.733  1.00 10.00      A   
ATOM   2002 HD21 ASN A 212      -8.851 -22.773   2.394  1.00 10.00      A   
ATOM   2003 HD22 ASN A 212     -10.048 -23.938   1.962  1.00 10.00      A   
ATOM   2004  C   ASN A 212      -5.967 -21.583  -1.347  1.00 10.00      A   
ATOM   2005  O   ASN A 212      -6.282 -20.411  -1.561  1.00 10.00      A   
ATOM   2006  N   LEU A 213      -4.709 -22.012  -1.339  1.00 10.00      A   
ATOM   2007  HN  LEU A 213      -4.529 -22.960  -1.172  1.00 10.00      A   
ATOM   2008  CA  LEU A 213      -3.592 -21.111  -1.573  1.00 10.00      A   
ATOM   2009  CB  LEU A 213      -2.263 -21.834  -1.336  1.00 10.00      A   
ATOM   2010  CG  LEU A 213      -1.012 -20.955  -1.293  1.00 10.00      A   
ATOM   2011  CD1 LEU A 213      -1.063 -20.008  -0.103  1.00 10.00      A   
ATOM   2012  CD2 LEU A 213       0.238 -21.818  -1.241  1.00 10.00      A   
ATOM   2013  C   LEU A 213      -3.643 -20.531  -2.985  1.00 10.00      A   
ATOM   2014  O   LEU A 213      -3.597 -21.263  -3.973  1.00 10.00      A   
ATOM   2015  N   LYS A 214      -3.759 -19.214  -3.064  1.00 10.00      A   
ATOM   2016  HN  LYS A 214      -3.812 -18.694  -2.232  1.00 10.00      A   
ATOM   2017  CA  LYS A 214      -3.825 -18.514  -4.340  1.00 10.00      A   
ATOM   2018  CB  LYS A 214      -5.160 -17.779  -4.478  1.00 10.00      A   
ATOM   2019  CG  LYS A 214      -6.332 -18.698  -4.772  1.00 10.00      A   
ATOM   2020  CD  LYS A 214      -6.151 -19.384  -6.116  1.00 10.00      A   
ATOM   2021  CE  LYS A 214      -7.224 -20.429  -6.365  1.00 10.00      A   
ATOM   2022  NZ  LYS A 214      -7.424 -20.677  -7.819  1.00 10.00      A   
ATOM   2023  HZ1 LYS A 214      -8.087 -21.469  -7.962  1.00 10.00      A   
ATOM   2024  HZ2 LYS A 214      -6.520 -20.914  -8.274  1.00 10.00      A   
ATOM   2025  HZ3 LYS A 214      -7.815 -19.827  -8.274  1.00 10.00      A   
ATOM   2026  C   LYS A 214      -2.667 -17.536  -4.491  1.00 10.00      A   
ATOM   2027  O   LYS A 214      -2.134 -17.346  -5.586  1.00 10.00      A   
ATOM   2028  N   SER A 215      -2.275 -16.926  -3.387  1.00 10.00      A   
ATOM   2029  HN  SER A 215      -2.741 -17.109  -2.549  1.00 10.00      A   
ATOM   2030  CA  SER A 215      -1.183 -15.971  -3.390  1.00 10.00      A   
ATOM   2031  CB  SER A 215      -1.714 -14.576  -3.036  1.00 10.00      A   
ATOM   2032  OG  SER A 215      -0.768 -13.557  -3.317  1.00 10.00      A   
ATOM   2033  HG  SER A 215      -1.061 -13.055  -4.099  1.00 10.00      A   
ATOM   2034  C   SER A 215      -0.104 -16.399  -2.403  1.00 10.00      A   
ATOM   2035  O   SER A 215      -0.332 -16.431  -1.191  1.00 10.00      A   
ATOM   2036  N   LEU A 216       1.067 -16.737  -2.921  1.00 10.00      A   
ATOM   2037  HN  LEU A 216       1.197 -16.690  -3.896  1.00 10.00      A   
ATOM   2038  CA  LEU A 216       2.172 -17.161  -2.078  1.00 10.00      A   
ATOM   2039  CB  LEU A 216       2.427 -18.663  -2.232  1.00 10.00      A   
ATOM   2040  CG  LEU A 216       3.497 -19.266  -1.314  1.00 10.00      A   
ATOM   2041  CD1 LEU A 216       3.010 -19.317   0.127  1.00 10.00      A   
ATOM   2042  CD2 LEU A 216       3.899 -20.651  -1.797  1.00 10.00      A   
ATOM   2043  C   LEU A 216       3.438 -16.377  -2.401  1.00 10.00      A   
ATOM   2044  O   LEU A 216       4.123 -16.654  -3.386  1.00 10.00      A   
ATOM   2045  N   LYS A 217       3.738 -15.390  -1.573  1.00 10.00      A   
ATOM   2046  HN  LYS A 217       3.154 -15.218  -0.799  1.00 10.00      A   
ATOM   2047  CA  LYS A 217       4.923 -14.570  -1.760  1.00 10.00      A   
ATOM   2048  CB  LYS A 217       4.586 -13.078  -1.668  1.00 10.00      A   
ATOM   2049  CG  LYS A 217       3.726 -12.544  -2.804  1.00 10.00      A   
ATOM   2050  CD  LYS A 217       3.546 -11.038  -2.681  1.00 10.00      A   
ATOM   2051  CE  LYS A 217       2.626 -10.487  -3.760  1.00 10.00      A   
ATOM   2052  NZ  LYS A 217       2.355  -9.036  -3.566  1.00 10.00      A   
ATOM   2053  HZ1 LYS A 217       1.671  -8.701  -4.272  1.00 10.00      A   
ATOM   2054  HZ2 LYS A 217       3.233  -8.484  -3.664  1.00 10.00      A   
ATOM   2055  HZ3 LYS A 217       1.963  -8.872  -2.617  1.00 10.00      A   
ATOM   2056  C   LYS A 217       5.970 -14.944  -0.718  1.00 10.00      A   
ATOM   2057  O   LYS A 217       5.799 -14.677   0.477  1.00 10.00      A   
ATOM   2058  N   LEU A 218       7.038 -15.582  -1.176  1.00 10.00      A   
ATOM   2059  HN  LEU A 218       7.109 -15.760  -2.141  1.00 10.00      A   
ATOM   2060  CA  LEU A 218       8.116 -16.016  -0.304  1.00 10.00      A   
ATOM   2061  CB  LEU A 218       8.764 -17.288  -0.854  1.00 10.00      A   
ATOM   2062  CG  LEU A 218       7.837 -18.491  -1.020  1.00 10.00      A   
ATOM   2063  CD1 LEU A 218       8.485 -19.537  -1.911  1.00 10.00      A   
ATOM   2064  CD2 LEU A 218       7.482 -19.085   0.334  1.00 10.00      A   
ATOM   2065  C   LEU A 218       9.161 -14.921  -0.144  1.00 10.00      A   
ATOM   2066  O   LEU A 218       9.010 -13.823  -0.688  1.00 10.00      A   
ATOM   2067  N   ASN A 219      10.222 -15.224   0.593  1.00 10.00      A   
ATOM   2068  HN  ASN A 219      10.306 -16.125   0.972  1.00 10.00      A   
ATOM   2069  CA  ASN A 219      11.281 -14.259   0.840  1.00 10.00      A   
ATOM   2070  CB  ASN A 219      11.419 -13.960   2.338  1.00 10.00      A   
ATOM   2071  CG  ASN A 219      12.023 -15.099   3.138  1.00 10.00      A   
ATOM   2072  OD1 ASN A 219      11.809 -16.274   2.843  1.00 10.00      A   
ATOM   2073  ND2 ASN A 219      12.786 -14.751   4.163  1.00 10.00      A   
ATOM   2074 HD21 ASN A 219      12.913 -13.789   4.339  1.00 10.00      A   
ATOM   2075 HD22 ASN A 219      13.189 -15.459   4.710  1.00 10.00      A   
ATOM   2076  C   ASN A 219      12.614 -14.709   0.250  1.00 10.00      A   
ATOM   2077  O   ASN A 219      12.732 -15.807  -0.294  1.00 10.00      A   
ATOM   2078  N   ARG A 220      13.619 -13.855   0.394  1.00 10.00      A   
ATOM   2079  HN  ARG A 220      13.457 -13.018   0.879  1.00 10.00      A   
ATOM   2080  CA  ARG A 220      14.957 -14.100  -0.139  1.00 10.00      A   
ATOM   2081  CB  ARG A 220      15.814 -12.845   0.037  1.00 10.00      A   
ATOM   2082  CG  ARG A 220      16.970 -12.726  -0.943  1.00 10.00      A   
ATOM   2083  CD  ARG A 220      17.751 -11.447  -0.695  1.00 10.00      A   
ATOM   2084  NE  ARG A 220      18.616 -11.093  -1.818  1.00 10.00      A   
ATOM   2085  HE  ARG A 220      19.098 -11.826  -2.271  1.00 10.00      A   
ATOM   2086  CZ  ARG A 220      18.779  -9.850  -2.266  1.00 10.00      A   
ATOM   2087  NH1 ARG A 220      18.135  -8.831  -1.701  1.00 10.00      A   
ATOM   2088 HH11 ARG A 220      18.273  -7.863  -2.067  1.00 10.00      A   
ATOM   2089 HH12 ARG A 220      17.489  -8.993  -0.894  1.00 10.00      A   
ATOM   2090  NH2 ARG A 220      19.602  -9.622  -3.278  1.00 10.00      A   
ATOM   2091 HH21 ARG A 220      19.737  -8.653  -3.636  1.00 10.00      A   
ATOM   2092 HH22 ARG A 220      20.124 -10.419  -3.727  1.00 10.00      A   
ATOM   2093  C   ARG A 220      15.656 -15.299   0.502  1.00 10.00      A   
ATOM   2094  O   ARG A 220      16.623 -15.820  -0.047  1.00 10.00      A   
ATOM   2095  N   ALA A 221      15.175 -15.734   1.658  1.00 10.00      A   
ATOM   2096  HN  ALA A 221      14.401 -15.285   2.053  1.00 10.00      A   
ATOM   2097  CA  ALA A 221      15.780 -16.868   2.349  1.00 10.00      A   
ATOM   2098  CB  ALA A 221      15.269 -16.970   3.778  1.00 10.00      A   
ATOM   2099  C   ALA A 221      15.530 -18.172   1.599  1.00 10.00      A   
ATOM   2100  O   ALA A 221      16.267 -19.145   1.766  1.00 10.00      A   
ATOM   2101  N   VAL A 222      14.494 -18.180   0.770  1.00 10.00      A   
ATOM   2102  HN  VAL A 222      13.954 -17.367   0.668  1.00 10.00      A   
ATOM   2103  CA  VAL A 222      14.143 -19.361  -0.008  1.00 10.00      A   
ATOM   2104  CB  VAL A 222      12.658 -19.329  -0.441  1.00 10.00      A   
ATOM   2105  CG1 VAL A 222      12.309 -20.542  -1.292  1.00 10.00      A   
ATOM   2106  CG2 VAL A 222      11.743 -19.247   0.769  1.00 10.00      A   
ATOM   2107  C   VAL A 222      15.031 -19.472  -1.249  1.00 10.00      A   
ATOM   2108  O   VAL A 222      15.023 -18.586  -2.105  1.00 10.00      A   
ATOM   2109  N   PRO A 223      15.813 -20.562  -1.348  1.00 10.00      A   
ATOM   2110  CA  PRO A 223      16.713 -20.801  -2.484  1.00 10.00      A   
ATOM   2111  CB  PRO A 223      17.504 -22.043  -2.070  1.00 10.00      A   
ATOM   2112  CG  PRO A 223      16.668 -22.717  -1.042  1.00 10.00      A   
ATOM   2113  CD  PRO A 223      15.883 -21.639  -0.349  1.00 10.00      A   
ATOM   2114  C   PRO A 223      15.957 -21.066  -3.784  1.00 10.00      A   
ATOM   2115  O   PRO A 223      14.722 -21.106  -3.805  1.00 10.00      A   
ATOM   2116  N   LEU A 224      16.704 -21.297  -4.856  1.00 10.00      A   
ATOM   2117  HN  LEU A 224      17.684 -21.331  -4.760  1.00 10.00      A   
ATOM   2118  CA  LEU A 224      16.107 -21.532  -6.167  1.00 10.00      A   
ATOM   2119  CB  LEU A 224      17.027 -21.009  -7.276  1.00 10.00      A   
ATOM   2120  CG  LEU A 224      16.435 -20.967  -8.690  1.00 10.00      A   
ATOM   2121  CD1 LEU A 224      15.209 -20.067  -8.733  1.00 10.00      A   
ATOM   2122  CD2 LEU A 224      17.473 -20.497  -9.697  1.00 10.00      A   
ATOM   2123  C   LEU A 224      15.805 -23.013  -6.383  1.00 10.00      A   
ATOM   2124  O   LEU A 224      14.923 -23.370  -7.162  1.00 10.00      A   
ATOM   2125  N   GLU A 225      16.525 -23.873  -5.674  1.00 10.00      A   
ATOM   2126  HN  GLU A 225      17.215 -23.528  -5.058  1.00 10.00      A   
ATOM   2127  CA  GLU A 225      16.341 -25.316  -5.801  1.00 10.00      A   
ATOM   2128  CB  GLU A 225      17.637 -26.070  -5.476  1.00 10.00      A   
ATOM   2129  CG  GLU A 225      18.918 -25.298  -5.755  1.00 10.00      A   
ATOM   2130  CD  GLU A 225      19.329 -24.426  -4.586  1.00 10.00      A   
ATOM   2131  OE1 GLU A 225      19.009 -23.220  -4.604  1.00 10.00      A   
ATOM   2132  OE2 GLU A 225      19.958 -24.953  -3.642  1.00 10.00      A   
ATOM   2133  C   GLU A 225      15.211 -25.835  -4.910  1.00 10.00      A   
ATOM   2134  O   GLU A 225      15.070 -27.045  -4.716  1.00 10.00      A   
ATOM   2135  N   LYS A 226      14.409 -24.928  -4.361  1.00 10.00      A   
ATOM   2136  HN  LYS A 226      14.565 -23.975  -4.537  1.00 10.00      A   
ATOM   2137  CA  LYS A 226      13.306 -25.327  -3.488  1.00 10.00      A   
ATOM   2138  CB  LYS A 226      13.556 -24.857  -2.051  1.00 10.00      A   
ATOM   2139  CG  LYS A 226      14.782 -25.463  -1.380  1.00 10.00      A   
ATOM   2140  CD  LYS A 226      14.584 -26.933  -1.056  1.00 10.00      A   
ATOM   2141  CE  LYS A 226      15.774 -27.495  -0.292  1.00 10.00      A   
ATOM   2142  NZ  LYS A 226      15.669 -28.968  -0.115  1.00 10.00      A   
ATOM   2143  HZ1 LYS A 226      14.857 -29.204   0.491  1.00 10.00      A   
ATOM   2144  HZ2 LYS A 226      16.532 -29.341   0.324  1.00 10.00      A   
ATOM   2145  HZ3 LYS A 226      15.540 -29.428  -1.039  1.00 10.00      A   
ATOM   2146  C   LYS A 226      11.965 -24.785  -3.980  1.00 10.00      A   
ATOM   2147  O   LYS A 226      10.934 -24.986  -3.338  1.00 10.00      A   
ATOM   2148  N   LEU A 227      11.975 -24.113  -5.123  1.00 10.00      A   
ATOM   2149  HN  LEU A 227      12.816 -24.008  -5.613  1.00 10.00      A   
ATOM   2150  CA  LEU A 227      10.751 -23.538  -5.672  1.00 10.00      A   
ATOM   2151  CB  LEU A 227      11.072 -22.421  -6.662  1.00 10.00      A   
ATOM   2152  CG  LEU A 227      11.495 -21.083  -6.057  1.00 10.00      A   
ATOM   2153  CD1 LEU A 227      11.778 -20.075  -7.158  1.00 10.00      A   
ATOM   2154  CD2 LEU A 227      10.431 -20.559  -5.103  1.00 10.00      A   
ATOM   2155  C   LEU A 227       9.883 -24.597  -6.344  1.00 10.00      A   
ATOM   2156  O   LEU A 227       8.674 -24.656  -6.116  1.00 10.00      A   
ATOM   2157  N   ALA A 228      10.514 -25.444  -7.152  1.00 10.00      A   
ATOM   2158  HN  ALA A 228      11.483 -25.355  -7.267  1.00 10.00      A   
ATOM   2159  CA  ALA A 228       9.812 -26.504  -7.876  1.00 10.00      A   
ATOM   2160  CB  ALA A 228      10.792 -27.310  -8.714  1.00 10.00      A   
ATOM   2161  C   ALA A 228       9.045 -27.424  -6.932  1.00 10.00      A   
ATOM   2162  O   ALA A 228       8.012 -27.986  -7.296  1.00 10.00      A   
ATOM   2163  N   THR A 229       9.553 -27.564  -5.718  1.00 10.00      A   
ATOM   2164  HN  THR A 229      10.373 -27.084  -5.489  1.00 10.00      A   
ATOM   2165  CA  THR A 229       8.931 -28.407  -4.715  1.00 10.00      A   
ATOM   2166  CB  THR A 229       9.837 -28.521  -3.478  1.00 10.00      A   
ATOM   2167  OG1 THR A 229      11.203 -28.613  -3.918  1.00 10.00      A   
ATOM   2168  HG1 THR A 229      11.547 -29.490  -3.704  1.00 10.00      A   
ATOM   2169  CG2 THR A 229       9.485 -29.762  -2.673  1.00 10.00      A   
ATOM   2170  C   THR A 229       7.563 -27.851  -4.311  1.00 10.00      A   
ATOM   2171  O   THR A 229       6.587 -28.594  -4.218  1.00 10.00      A   
ATOM   2172  N   LEU A 230       7.494 -26.540  -4.104  1.00 10.00      A   
ATOM   2173  HN  LEU A 230       8.301 -25.997  -4.225  1.00 10.00      A   
ATOM   2174  CA  LEU A 230       6.249 -25.887  -3.707  1.00 10.00      A   
ATOM   2175  CB  LEU A 230       6.531 -24.530  -3.063  1.00 10.00      A   
ATOM   2176  CG  LEU A 230       7.452 -24.529  -1.840  1.00 10.00      A   
ATOM   2177  CD1 LEU A 230       7.680 -23.106  -1.353  1.00 10.00      A   
ATOM   2178  CD2 LEU A 230       6.877 -25.391  -0.725  1.00 10.00      A   
ATOM   2179  C   LEU A 230       5.312 -25.722  -4.898  1.00 10.00      A   
ATOM   2180  O   LEU A 230       4.090 -25.801  -4.755  1.00 10.00      A   
ATOM   2181  N   LEU A 231       5.892 -25.515  -6.075  1.00 10.00      A   
ATOM   2182  HN  LEU A 231       6.873 -25.462  -6.124  1.00 10.00      A   
ATOM   2183  CA  LEU A 231       5.113 -25.348  -7.295  1.00 10.00      A   
ATOM   2184  CB  LEU A 231       6.031 -25.008  -8.473  1.00 10.00      A   
ATOM   2185  CG  LEU A 231       6.649 -23.604  -8.473  1.00 10.00      A   
ATOM   2186  CD1 LEU A 231       7.837 -23.541  -9.422  1.00 10.00      A   
ATOM   2187  CD2 LEU A 231       5.613 -22.564  -8.862  1.00 10.00      A   
ATOM   2188  C   LEU A 231       4.300 -26.608  -7.597  1.00 10.00      A   
ATOM   2189  O   LEU A 231       3.230 -26.541  -8.200  1.00 10.00      A   
ATOM   2190  N   GLN A 232       4.814 -27.754  -7.162  1.00 10.00      A   
ATOM   2191  HN  GLN A 232       5.674 -27.744  -6.693  1.00 10.00      A   
ATOM   2192  CA  GLN A 232       4.135 -29.024  -7.372  1.00 10.00      A   
ATOM   2193  CB  GLN A 232       5.138 -30.177  -7.459  1.00 10.00      A   
ATOM   2194  CG  GLN A 232       5.965 -30.222  -8.735  1.00 10.00      A   
ATOM   2195  CD  GLN A 232       5.124 -30.150  -9.997  1.00 10.00      A   
ATOM   2196  OE1 GLN A 232       3.928 -30.454  -9.989  1.00 10.00      A   
ATOM   2197  NE2 GLN A 232       5.754 -29.789 -11.101  1.00 10.00      A   
ATOM   2198 HE21 GLN A 232       6.715 -29.598 -11.042  1.00 10.00      A   
ATOM   2199 HE22 GLN A 232       5.236 -29.716 -11.930  1.00 10.00      A   
ATOM   2200  C   GLN A 232       3.124 -29.310  -6.263  1.00 10.00      A   
ATOM   2201  O   GLN A 232       2.414 -30.315  -6.300  1.00 10.00      A   
ATOM   2202  N   ARG A 233       3.063 -28.427  -5.272  1.00 10.00      A   
ATOM   2203  HN  ARG A 233       3.645 -27.639  -5.295  1.00 10.00      A   
ATOM   2204  CA  ARG A 233       2.137 -28.597  -4.164  1.00 10.00      A   
ATOM   2205  CB  ARG A 233       2.811 -28.262  -2.833  1.00 10.00      A   
ATOM   2206  CG  ARG A 233       3.952 -29.191  -2.448  1.00 10.00      A   
ATOM   2207  CD  ARG A 233       3.490 -30.632  -2.315  1.00 10.00      A   
ATOM   2208  NE  ARG A 233       4.395 -31.406  -1.468  1.00 10.00      A   
ATOM   2209  HE  ARG A 233       4.934 -30.902  -0.820  1.00 10.00      A   
ATOM   2210  CZ  ARG A 233       4.516 -32.732  -1.508  1.00 10.00      A   
ATOM   2211  NH1 ARG A 233       3.787 -33.450  -2.359  1.00 10.00      A   
ATOM   2212 HH11 ARG A 233       3.892 -34.487  -2.390  1.00 10.00      A   
ATOM   2213 HH12 ARG A 233       3.103 -32.981  -2.996  1.00 10.00      A   
ATOM   2214  NH2 ARG A 233       5.361 -33.345  -0.687  1.00 10.00      A   
ATOM   2215 HH21 ARG A 233       5.935 -32.788   0.001  1.00 10.00      A   
ATOM   2216 HH22 ARG A 233       5.458 -34.384  -0.712  1.00 10.00      A   
ATOM   2217  C   ARG A 233       0.892 -27.738  -4.360  1.00 10.00      A   
ATOM   2218  O   ARG A 233      -0.226 -28.162  -4.049  1.00 10.00      A   
ATOM   2219  N   ALA A 234       1.084 -26.533  -4.891  1.00 10.00      A   
ATOM   2220  HN  ALA A 234       1.995 -26.254  -5.126  1.00 10.00      A   
ATOM   2221  CA  ALA A 234      -0.025 -25.620  -5.135  1.00 10.00      A   
ATOM   2222  CB  ALA A 234       0.019 -24.456  -4.160  1.00 10.00      A   
ATOM   2223  C   ALA A 234      -0.009 -25.110  -6.575  1.00 10.00      A   
ATOM   2224  O   ALA A 234       0.356 -23.962  -6.832  1.00 10.00      A   
ATOM   2225  N   PRO A 235      -0.408 -25.954  -7.538  1.00 10.00      A   
ATOM   2226  CA  PRO A 235      -0.435 -25.589  -8.955  1.00 10.00      A   
ATOM   2227  CB  PRO A 235      -0.647 -26.931  -9.677  1.00 10.00      A   
ATOM   2228  CG  PRO A 235      -0.486 -27.981  -8.629  1.00 10.00      A   
ATOM   2229  CD  PRO A 235      -0.857 -27.335  -7.331  1.00 10.00      A   
ATOM   2230  C   PRO A 235      -1.582 -24.633  -9.275  1.00 10.00      A   
ATOM   2231  O   PRO A 235      -1.605 -24.007 -10.335  1.00 10.00      A   
ATOM   2232  N   GLN A 236      -2.521 -24.512  -8.340  1.00 10.00      A   
ATOM   2233  HN  GLN A 236      -2.431 -25.029  -7.509  1.00 10.00      A   
ATOM   2234  CA  GLN A 236      -3.677 -23.634  -8.506  1.00 10.00      A   
ATOM   2235  CB  GLN A 236      -4.898 -24.185  -7.747  1.00 10.00      A   
ATOM   2236  CG  GLN A 236      -4.924 -23.905  -6.244  1.00 10.00      A   
ATOM   2237  CD  GLN A 236      -3.871 -24.667  -5.459  1.00 10.00      A   
ATOM   2238  OE1 GLN A 236      -3.458 -25.763  -5.843  1.00 10.00      A   
ATOM   2239  NE2 GLN A 236      -3.422 -24.088  -4.354  1.00 10.00      A   
ATOM   2240 HE21 GLN A 236      -3.793 -23.208  -4.109  1.00 10.00      A   
ATOM   2241 HE22 GLN A 236      -2.746 -24.558  -3.824  1.00 10.00      A   
ATOM   2242  C   GLN A 236      -3.361 -22.202  -8.066  1.00 10.00      A   
ATOM   2243  O   GLN A 236      -4.259 -21.364  -7.935  1.00 10.00      A   
ATOM   2244  N   LEU A 237      -2.079 -21.932  -7.847  1.00 10.00      A   
ATOM   2245  HN  LEU A 237      -1.417 -22.639  -7.982  1.00 10.00      A   
ATOM   2246  CA  LEU A 237      -1.622 -20.618  -7.422  1.00 10.00      A   
ATOM   2247  CB  LEU A 237      -0.144 -20.695  -7.033  1.00 10.00      A   
ATOM   2248  CG  LEU A 237       0.352 -19.645  -6.042  1.00 10.00      A   
ATOM   2249  CD1 LEU A 237      -0.160 -19.945  -4.644  1.00 10.00      A   
ATOM   2250  CD2 LEU A 237       1.871 -19.580  -6.054  1.00 10.00      A   
ATOM   2251  C   LEU A 237      -1.804 -19.593  -8.535  1.00 10.00      A   
ATOM   2252  O   LEU A 237      -1.664 -19.912  -9.715  1.00 10.00      A   
ATOM   2253  N   GLU A 238      -2.104 -18.362  -8.153  1.00 10.00      A   
ATOM   2254  HN  GLU A 238      -2.191 -18.166  -7.193  1.00 10.00      A   
ATOM   2255  CA  GLU A 238      -2.300 -17.288  -9.114  1.00 10.00      A   
ATOM   2256  CB  GLU A 238      -3.647 -16.607  -8.887  1.00 10.00      A   
ATOM   2257  CG  GLU A 238      -4.845 -17.519  -9.085  1.00 10.00      A   
ATOM   2258  CD  GLU A 238      -6.138 -16.746  -9.198  1.00 10.00      A   
ATOM   2259  OE1 GLU A 238      -6.783 -16.504  -8.161  1.00 10.00      A   
ATOM   2260  OE2 GLU A 238      -6.514 -16.366 -10.329  1.00 10.00      A   
ATOM   2261  C   GLU A 238      -1.178 -16.262  -9.014  1.00 10.00      A   
ATOM   2262  O   GLU A 238      -0.689 -15.758 -10.027  1.00 10.00      A   
ATOM   2263  N   GLU A 239      -0.771 -15.955  -7.788  1.00 10.00      A   
ATOM   2264  HN  GLU A 239      -1.194 -16.392  -7.016  1.00 10.00      A   
ATOM   2265  CA  GLU A 239       0.296 -14.993  -7.557  1.00 10.00      A   
ATOM   2266  CB  GLU A 239      -0.201 -13.825  -6.704  1.00 10.00      A   
ATOM   2267  CG  GLU A 239      -1.381 -13.078  -7.303  1.00 10.00      A   
ATOM   2268  CD  GLU A 239      -1.805 -11.889  -6.467  1.00 10.00      A   
ATOM   2269  OE1 GLU A 239      -1.691 -11.955  -5.224  1.00 10.00      A   
ATOM   2270  OE2 GLU A 239      -2.264 -10.879  -7.047  1.00 10.00      A   
ATOM   2271  C   GLU A 239       1.469 -15.681  -6.878  1.00 10.00      A   
ATOM   2272  O   GLU A 239       1.358 -16.131  -5.735  1.00 10.00      A   
ATOM   2273  N   LEU A 240       2.581 -15.773  -7.588  1.00 10.00      A   
ATOM   2274  HN  LEU A 240       2.609 -15.379  -8.489  1.00 10.00      A   
ATOM   2275  CA  LEU A 240       3.771 -16.427  -7.059  1.00 10.00      A   
ATOM   2276  CB  LEU A 240       4.284 -17.492  -8.036  1.00 10.00      A   
ATOM   2277  CG  LEU A 240       5.626 -18.145  -7.683  1.00 10.00      A   
ATOM   2278  CD1 LEU A 240       5.507 -18.990  -6.424  1.00 10.00      A   
ATOM   2279  CD2 LEU A 240       6.141 -18.976  -8.845  1.00 10.00      A   
ATOM   2280  C   LEU A 240       4.875 -15.428  -6.747  1.00 10.00      A   
ATOM   2281  O   LEU A 240       5.322 -14.679  -7.618  1.00 10.00      A   
ATOM   2282  N   GLY A 241       5.304 -15.416  -5.499  1.00 10.00      A   
ATOM   2283  HN  GLY A 241       4.890 -16.023  -4.842  1.00 10.00      A   
ATOM   2284  CA  GLY A 241       6.367 -14.532  -5.083  1.00 10.00      A   
ATOM   2285  C   GLY A 241       7.648 -15.302  -4.864  1.00 10.00      A   
ATOM   2286  O   GLY A 241       7.873 -15.847  -3.784  1.00 10.00      A   
ATOM   2287  N   THR A 242       8.478 -15.368  -5.893  1.00 10.00      A   
ATOM   2288  HN  THR A 242       8.239 -14.913  -6.729  1.00 10.00      A   
ATOM   2289  CA  THR A 242       9.742 -16.084  -5.812  1.00 10.00      A   
ATOM   2290  CB  THR A 242      10.402 -16.202  -7.200  1.00 10.00      A   
ATOM   2291  OG1 THR A 242      10.524 -14.898  -7.788  1.00 10.00      A   
ATOM   2292  HG1 THR A 242       9.681 -14.430  -7.718  1.00 10.00      A   
ATOM   2293  CG2 THR A 242       9.571 -17.088  -8.115  1.00 10.00      A   
ATOM   2294  C   THR A 242      10.702 -15.381  -4.855  1.00 10.00      A   
ATOM   2295  O   THR A 242      10.575 -14.176  -4.608  1.00 10.00      A   
ATOM   2296  N   GLY A 243      11.647 -16.132  -4.315  1.00 10.00      A   
ATOM   2297  HN  GLY A 243      11.698 -17.086  -4.543  1.00 10.00      A   
ATOM   2298  CA  GLY A 243      12.614 -15.565  -3.405  1.00 10.00      A   
ATOM   2299  C   GLY A 243      13.960 -15.411  -4.070  1.00 10.00      A   
ATOM   2300  O   GLY A 243      14.131 -14.563  -4.948  1.00 10.00      A   
ATOM   2301  N   GLY A 244      14.908 -16.241  -3.670  1.00 10.00      A   
ATOM   2302  HN  GLY A 244      14.704 -16.909  -2.976  1.00 10.00      A   
ATOM   2303  CA  GLY A 244      16.229 -16.192  -4.251  1.00 10.00      A   
ATOM   2304  C   GLY A 244      16.245 -16.850  -5.611  1.00 10.00      A   
ATOM   2305  O   GLY A 244      16.036 -18.056  -5.727  1.00 10.00      A   
ATOM   2306  N   TYR A 245      16.482 -16.056  -6.642  1.00 10.00      A   
ATOM   2307  HN  TYR A 245      16.647 -15.096  -6.482  1.00 10.00      A   
ATOM   2308  CA  TYR A 245      16.519 -16.559  -8.004  1.00 10.00      A   
ATOM   2309  CB  TYR A 245      15.841 -15.563  -8.944  1.00 10.00      A   
ATOM   2310  CG  TYR A 245      15.045 -16.201 -10.062  1.00 10.00      A   
ATOM   2311  CD1 TYR A 245      13.841 -16.845  -9.802  1.00 10.00      A   
ATOM   2312  CD2 TYR A 245      15.492 -16.151 -11.375  1.00 10.00      A   
ATOM   2313  CE1 TYR A 245      13.105 -17.422 -10.821  1.00 10.00      A   
ATOM   2314  CE2 TYR A 245      14.764 -16.726 -12.398  1.00 10.00      A   
ATOM   2315  CZ  TYR A 245      13.572 -17.358 -12.116  1.00 10.00      A   
ATOM   2316  OH  TYR A 245      12.846 -17.931 -13.135  1.00 10.00      A   
ATOM   2317  HH  TYR A 245      13.452 -18.266 -13.809  1.00 10.00      A   
ATOM   2318  C   TYR A 245      17.964 -16.797  -8.431  1.00 10.00      A   
ATOM   2319  O   TYR A 245      18.275 -16.891  -9.621  1.00 10.00      A   
ATOM   2320  N   THR A 246      18.844 -16.887  -7.444  1.00 10.00      A   
ATOM   2321  HN  THR A 246      18.532 -16.805  -6.520  1.00 10.00      A   
ATOM   2322  CA  THR A 246      20.257 -17.114  -7.695  1.00 10.00      A   
ATOM   2323  CB  THR A 246      21.149 -16.094  -6.942  1.00 10.00      A   
ATOM   2324  OG1 THR A 246      22.530 -16.265  -7.304  1.00 10.00      A   
ATOM   2325  HG1 THR A 246      22.862 -17.089  -6.922  1.00 10.00      A   
ATOM   2326  CG2 THR A 246      20.998 -16.229  -5.432  1.00 10.00      A   
ATOM   2327  C   THR A 246      20.645 -18.545  -7.318  1.00 10.00      A   
ATOM   2328  O   THR A 246      20.269 -19.045  -6.254  1.00 10.00      A   
ATOM   2329  N   ALA A 247      21.384 -19.202  -8.203  1.00 10.00      A   
ATOM   2330  HN  ALA A 247      21.649 -18.751  -9.032  1.00 10.00      A   
ATOM   2331  CA  ALA A 247      21.825 -20.574  -7.980  1.00 10.00      A   
ATOM   2332  CB  ALA A 247      20.638 -21.533  -8.044  1.00 10.00      A   
ATOM   2333  C   ALA A 247      22.863 -20.970  -9.017  1.00 10.00      A   
ATOM   2334  O   ALA A 247      23.170 -20.195  -9.929  1.00 10.00      A   
ATOM   2335  N   GLU A 248      23.409 -22.169  -8.868  1.00 10.00      A   
ATOM   2336  HN  GLU A 248      23.138 -22.727  -8.109  1.00 10.00      A   
ATOM   2337  CA  GLU A 248      24.398 -22.683  -9.801  1.00 10.00      A   
ATOM   2338  CB  GLU A 248      25.144 -23.863  -9.182  1.00 10.00      A   
ATOM   2339  CG  GLU A 248      26.421 -24.241  -9.911  1.00 10.00      A   
ATOM   2340  CD  GLU A 248      26.857 -25.656  -9.605  1.00 10.00      A   
ATOM   2341  OE1 GLU A 248      27.115 -25.959  -8.422  1.00 10.00      A   
ATOM   2342  OE2 GLU A 248      26.937 -26.473 -10.542  1.00 10.00      A   
ATOM   2343  C   GLU A 248      23.696 -23.124 -11.075  1.00 10.00      A   
ATOM   2344  O   GLU A 248      22.705 -23.855 -11.018  1.00 10.00      A   
ATOM   2345  N   VAL A 249      24.209 -22.673 -12.210  1.00 10.00      A   
ATOM   2346  HN  VAL A 249      25.007 -22.107 -12.176  1.00 10.00      A   
ATOM   2347  CA  VAL A 249      23.628 -23.000 -13.505  1.00 10.00      A   
ATOM   2348  CB  VAL A 249      24.307 -22.220 -14.652  1.00 10.00      A   
ATOM   2349  CG1 VAL A 249      23.555 -22.421 -15.961  1.00 10.00      A   
ATOM   2350  CG2 VAL A 249      24.402 -20.740 -14.314  1.00 10.00      A   
ATOM   2351  C   VAL A 249      23.690 -24.498 -13.785  1.00 10.00      A   
ATOM   2352  O   VAL A 249      24.750 -25.047 -14.083  1.00 10.00      A   
ATOM   2353  N   ARG A 250      22.544 -25.147 -13.663  1.00 10.00      A   
ATOM   2354  HN  ARG A 250      21.743 -24.645 -13.386  1.00 10.00      A   
ATOM   2355  CA  ARG A 250      22.430 -26.575 -13.907  1.00 10.00      A   
ATOM   2356  CB  ARG A 250      22.380 -27.345 -12.586  1.00 10.00      A   
ATOM   2357  CG  ARG A 250      23.751 -27.622 -11.987  1.00 10.00      A   
ATOM   2358  CD  ARG A 250      23.644 -28.422 -10.702  1.00 10.00      A   
ATOM   2359  NE  ARG A 250      23.006 -29.722 -10.911  1.00 10.00      A   
ATOM   2360  HE  ARG A 250      22.094 -29.726 -11.293  1.00 10.00      A   
ATOM   2361  CZ  ARG A 250      23.591 -30.888 -10.639  1.00 10.00      A   
ATOM   2362  NH1 ARG A 250      24.826 -30.918 -10.159  1.00 10.00      A   
ATOM   2363 HH11 ARG A 250      25.287 -31.829  -9.948  1.00 10.00      A   
ATOM   2364 HH12 ARG A 250      25.343 -30.029  -9.994  1.00 10.00      A   
ATOM   2365  NH2 ARG A 250      22.927 -32.019 -10.829  1.00 10.00      A   
ATOM   2366 HH21 ARG A 250      21.941 -31.999 -11.196  1.00 10.00      A   
ATOM   2367 HH22 ARG A 250      23.375 -32.935 -10.617  1.00 10.00      A   
ATOM   2368  C   ARG A 250      21.195 -26.874 -14.757  1.00 10.00      A   
ATOM   2369  O   ARG A 250      20.096 -26.380 -14.470  1.00 10.00      A   
ATOM   2370  N   PRO A 251      21.367 -27.664 -15.830  1.00 10.00      A   
ATOM   2371  CA  PRO A 251      20.274 -28.030 -16.737  1.00 10.00      A   
ATOM   2372  CB  PRO A 251      20.945 -28.931 -17.781  1.00 10.00      A   
ATOM   2373  CG  PRO A 251      22.396 -28.608 -17.691  1.00 10.00      A   
ATOM   2374  CD  PRO A 251      22.650 -28.249 -16.257  1.00 10.00      A   
ATOM   2375  C   PRO A 251      19.151 -28.782 -16.029  1.00 10.00      A   
ATOM   2376  O   PRO A 251      17.974 -28.591 -16.340  1.00 10.00      A   
ATOM   2377  N   ASP A 252      19.515 -29.613 -15.061  1.00 10.00      A   
ATOM   2378  HN  ASP A 252      20.465 -29.694 -14.827  1.00 10.00      A   
ATOM   2379  CA  ASP A 252      18.534 -30.398 -14.320  1.00 10.00      A   
ATOM   2380  CB  ASP A 252      19.189 -31.541 -13.537  1.00 10.00      A   
ATOM   2381  CG  ASP A 252      20.148 -31.098 -12.446  1.00 10.00      A   
ATOM   2382  OD1 ASP A 252      20.381 -31.888 -11.505  1.00 10.00      A   
ATOM   2383  OD2 ASP A 252      20.686 -29.976 -12.527  1.00 10.00      A   
ATOM   2384  C   ASP A 252      17.658 -29.520 -13.431  1.00 10.00      A   
ATOM   2385  O   ASP A 252      16.444 -29.728 -13.349  1.00 10.00      A   
ATOM   2386  N   VAL A 253      18.265 -28.541 -12.774  1.00 10.00      A   
ATOM   2387  HN  VAL A 253      19.240 -28.448 -12.847  1.00 10.00      A   
ATOM   2388  CA  VAL A 253      17.520 -27.622 -11.926  1.00 10.00      A   
ATOM   2389  CB  VAL A 253      18.463 -26.690 -11.133  1.00 10.00      A   
ATOM   2390  CG1 VAL A 253      17.669 -25.756 -10.231  1.00 10.00      A   
ATOM   2391  CG2 VAL A 253      19.461 -27.498 -10.317  1.00 10.00      A   
ATOM   2392  C   VAL A 253      16.589 -26.784 -12.800  1.00 10.00      A   
ATOM   2393  O   VAL A 253      15.457 -26.482 -12.420  1.00 10.00      A   
ATOM   2394  N   TYR A 254      17.075 -26.440 -13.991  1.00 10.00      A   
ATOM   2395  HN  TYR A 254      17.981 -26.725 -14.233  1.00 10.00      A   
ATOM   2396  CA  TYR A 254      16.295 -25.654 -14.943  1.00 10.00      A   
ATOM   2397  CB  TYR A 254      17.140 -25.309 -16.174  1.00 10.00      A   
ATOM   2398  CG  TYR A 254      16.416 -24.501 -17.230  1.00 10.00      A   
ATOM   2399  CD1 TYR A 254      16.197 -23.137 -17.069  1.00 10.00      A   
ATOM   2400  CD2 TYR A 254      15.967 -25.101 -18.399  1.00 10.00      A   
ATOM   2401  CE1 TYR A 254      15.547 -22.397 -18.042  1.00 10.00      A   
ATOM   2402  CE2 TYR A 254      15.318 -24.371 -19.375  1.00 10.00      A   
ATOM   2403  CZ  TYR A 254      15.110 -23.020 -19.194  1.00 10.00      A   
ATOM   2404  OH  TYR A 254      14.465 -22.292 -20.169  1.00 10.00      A   
ATOM   2405  HH  TYR A 254      13.678 -22.772 -20.451  1.00 10.00      A   
ATOM   2406  C   TYR A 254      15.037 -26.415 -15.350  1.00 10.00      A   
ATOM   2407  O   TYR A 254      13.940 -25.854 -15.383  1.00 10.00      A   
ATOM   2408  N   SER A 255      15.206 -27.698 -15.645  1.00 10.00      A   
ATOM   2409  HN  SER A 255      16.110 -28.079 -15.619  1.00 10.00      A   
ATOM   2410  CA  SER A 255      14.089 -28.552 -16.027  1.00 10.00      A   
ATOM   2411  CB  SER A 255      14.579 -29.956 -16.391  1.00 10.00      A   
ATOM   2412  OG  SER A 255      14.843 -30.063 -17.778  1.00 10.00      A   
ATOM   2413  HG  SER A 255      15.061 -30.980 -17.990  1.00 10.00      A   
ATOM   2414  C   SER A 255      13.052 -28.635 -14.912  1.00 10.00      A   
ATOM   2415  O   SER A 255      11.859 -28.445 -15.155  1.00 10.00      A   
ATOM   2416  N   GLY A 256      13.517 -28.902 -13.692  1.00 10.00      A   
ATOM   2417  HN  GLY A 256      14.483 -29.037 -13.566  1.00 10.00      A   
ATOM   2418  CA  GLY A 256      12.618 -29.001 -12.554  1.00 10.00      A   
ATOM   2419  C   GLY A 256      11.761 -27.760 -12.395  1.00 10.00      A   
ATOM   2420  O   GLY A 256      10.549 -27.855 -12.183  1.00 10.00      A   
ATOM   2421  N   LEU A 257      12.390 -26.598 -12.518  1.00 10.00      A   
ATOM   2422  HN  LEU A 257      13.357 -26.594 -12.685  1.00 10.00      A   
ATOM   2423  CA  LEU A 257      11.687 -25.331 -12.400  1.00 10.00      A   
ATOM   2424  CB  LEU A 257      12.682 -24.170 -12.355  1.00 10.00      A   
ATOM   2425  CG  LEU A 257      13.408 -23.963 -11.028  1.00 10.00      A   
ATOM   2426  CD1 LEU A 257      14.635 -23.087 -11.227  1.00 10.00      A   
ATOM   2427  CD2 LEU A 257      12.467 -23.343 -10.007  1.00 10.00      A   
ATOM   2428  C   LEU A 257      10.697 -25.138 -13.545  1.00 10.00      A   
ATOM   2429  O   LEU A 257       9.531 -24.818 -13.315  1.00 10.00      A   
ATOM   2430  N   SER A 258      11.163 -25.367 -14.768  1.00 10.00      A   
ATOM   2431  HN  SER A 258      12.094 -25.659 -14.875  1.00 10.00      A   
ATOM   2432  CA  SER A 258      10.330 -25.209 -15.958  1.00 10.00      A   
ATOM   2433  CB  SER A 258      11.139 -25.509 -17.223  1.00 10.00      A   
ATOM   2434  OG  SER A 258      12.342 -24.755 -17.248  1.00 10.00      A   
ATOM   2435  HG  SER A 258      12.981 -25.145 -16.637  1.00 10.00      A   
ATOM   2436  C   SER A 258       9.086 -26.095 -15.898  1.00 10.00      A   
ATOM   2437  O   SER A 258       7.970 -25.626 -16.122  1.00 10.00      A   
ATOM   2438  N   VAL A 259       9.277 -27.370 -15.574  1.00 10.00      A   
ATOM   2439  HN  VAL A 259      10.190 -27.687 -15.394  1.00 10.00      A   
ATOM   2440  CA  VAL A 259       8.162 -28.314 -15.486  1.00 10.00      A   
ATOM   2441  CB  VAL A 259       8.644 -29.753 -15.184  1.00 10.00      A   
ATOM   2442  CG1 VAL A 259       7.464 -30.704 -15.018  1.00 10.00      A   
ATOM   2443  CG2 VAL A 259       9.566 -30.246 -16.287  1.00 10.00      A   
ATOM   2444  C   VAL A 259       7.157 -27.872 -14.425  1.00 10.00      A   
ATOM   2445  O   VAL A 259       5.944 -27.888 -14.654  1.00 10.00      A   
ATOM   2446  N   ALA A 260       7.668 -27.459 -13.275  1.00 10.00      A   
ATOM   2447  HN  ALA A 260       8.644 -27.453 -13.159  1.00 10.00      A   
ATOM   2448  CA  ALA A 260       6.824 -27.009 -12.179  1.00 10.00      A   
ATOM   2449  CB  ALA A 260       7.663 -26.780 -10.934  1.00 10.00      A   
ATOM   2450  C   ALA A 260       6.054 -25.747 -12.558  1.00 10.00      A   
ATOM   2451  O   ALA A 260       4.855 -25.631 -12.293  1.00 10.00      A   
ATOM   2452  N   LEU A 261       6.746 -24.814 -13.200  1.00 10.00      A   
ATOM   2453  HN  LEU A 261       7.697 -24.972 -13.393  1.00 10.00      A   
ATOM   2454  CA  LEU A 261       6.138 -23.562 -13.623  1.00 10.00      A   
ATOM   2455  CB  LEU A 261       7.199 -22.579 -14.116  1.00 10.00      A   
ATOM   2456  CG  LEU A 261       8.003 -21.868 -13.027  1.00 10.00      A   
ATOM   2457  CD1 LEU A 261       9.319 -21.349 -13.580  1.00 10.00      A   
ATOM   2458  CD2 LEU A 261       7.189 -20.733 -12.421  1.00 10.00      A   
ATOM   2459  C   LEU A 261       5.075 -23.789 -14.691  1.00 10.00      A   
ATOM   2460  O   LEU A 261       4.028 -23.144 -14.673  1.00 10.00      A   
ATOM   2461  N   SER A 262       5.335 -24.718 -15.612  1.00 10.00      A   
ATOM   2462  HN  SER A 262       6.199 -25.190 -15.589  1.00 10.00      A   
ATOM   2463  CA  SER A 262       4.381 -25.026 -16.675  1.00 10.00      A   
ATOM   2464  CB  SER A 262       5.035 -25.887 -17.761  1.00 10.00      A   
ATOM   2465  OG  SER A 262       5.649 -27.040 -17.207  1.00 10.00      A   
ATOM   2466  HG  SER A 262       5.515 -27.051 -16.251  1.00 10.00      A   
ATOM   2467  C   SER A 262       3.132 -25.713 -16.119  1.00 10.00      A   
ATOM   2468  O   SER A 262       2.104 -25.802 -16.793  1.00 10.00      A   
ATOM   2469  N   GLY A 263       3.230 -26.195 -14.886  1.00 10.00      A   
ATOM   2470  HN  GLY A 263       4.076 -26.096 -14.397  1.00 10.00      A   
ATOM   2471  CA  GLY A 263       2.109 -26.857 -14.253  1.00 10.00      A   
ATOM   2472  C   GLY A 263       1.114 -25.862 -13.690  1.00 10.00      A   
ATOM   2473  O   GLY A 263      -0.069 -26.166 -13.549  1.00 10.00      A   
ATOM   2474  N   CYS A 264       1.597 -24.669 -13.373  1.00 10.00      A   
ATOM   2475  HN  CYS A 264       2.550 -24.484 -13.515  1.00 10.00      A   
ATOM   2476  CA  CYS A 264       0.752 -23.625 -12.824  1.00 10.00      A   
ATOM   2477  CB  CYS A 264       1.523 -22.842 -11.766  1.00 10.00      A   
ATOM   2478  SG  CYS A 264       2.406 -23.885 -10.580  1.00 10.00      A   
ATOM   2479  HG  CYS A 264       3.180 -24.723 -11.260  1.00 10.00      A   
ATOM   2480  C   CYS A 264       0.255 -22.698 -13.931  1.00 10.00      A   
ATOM   2481  O   CYS A 264       0.928 -21.733 -14.311  1.00 10.00      A   
ATOM   2482  N   LYS A 265      -0.920 -23.002 -14.460  1.00 10.00      A   
ATOM   2483  HN  LYS A 265      -1.415 -23.782 -14.117  1.00 10.00      A   
ATOM   2484  CA  LYS A 265      -1.502 -22.206 -15.528  1.00 10.00      A   
ATOM   2485  CB  LYS A 265      -2.308 -23.080 -16.493  1.00 10.00      A   
ATOM   2486  CG  LYS A 265      -1.562 -24.309 -16.993  1.00 10.00      A   
ATOM   2487  CD  LYS A 265      -2.087 -25.571 -16.331  1.00 10.00      A   
ATOM   2488  CE  LYS A 265      -1.287 -26.795 -16.745  1.00 10.00      A   
ATOM   2489  NZ  LYS A 265      -1.894 -28.053 -16.233  1.00 10.00      A   
ATOM   2490  HZ1 LYS A 265      -2.831 -28.192 -16.662  1.00 10.00      A   
ATOM   2491  HZ2 LYS A 265      -2.006 -28.006 -15.201  1.00 10.00      A   
ATOM   2492  HZ3 LYS A 265      -1.290 -28.870 -16.471  1.00 10.00      A   
ATOM   2493  C   LYS A 265      -2.377 -21.095 -14.963  1.00 10.00      A   
ATOM   2494  O   LYS A 265      -2.715 -20.144 -15.660  1.00 10.00      A   
ATOM   2495  N   GLU A 266      -2.729 -21.205 -13.690  1.00 10.00      A   
ATOM   2496  HN  GLU A 266      -2.427 -21.980 -13.172  1.00 10.00      A   
ATOM   2497  CA  GLU A 266      -3.567 -20.203 -13.053  1.00 10.00      A   
ATOM   2498  CB  GLU A 266      -4.319 -20.794 -11.855  1.00 10.00      A   
ATOM   2499  CG  GLU A 266      -5.169 -22.010 -12.198  1.00 10.00      A   
ATOM   2500  CD  GLU A 266      -5.887 -21.880 -13.531  1.00 10.00      A   
ATOM   2501  OE1 GLU A 266      -5.595 -22.679 -14.448  1.00 10.00      A   
ATOM   2502  OE2 GLU A 266      -6.744 -20.981 -13.671  1.00 10.00      A   
ATOM   2503  C   GLU A 266      -2.760 -18.971 -12.651  1.00 10.00      A   
ATOM   2504  O   GLU A 266      -3.323 -17.974 -12.198  1.00 10.00      A   
ATOM   2505  N   LEU A 267      -1.445 -19.039 -12.838  1.00 10.00      A   
ATOM   2506  HN  LEU A 267      -1.057 -19.859 -13.207  1.00 10.00      A   
ATOM   2507  CA  LEU A 267      -0.564 -17.927 -12.503  1.00 10.00      A   
ATOM   2508  CB  LEU A 267       0.904 -18.308 -12.705  1.00 10.00      A   
ATOM   2509  CG  LEU A 267       1.533 -19.204 -11.637  1.00 10.00      A   
ATOM   2510  CD1 LEU A 267       2.972 -19.533 -12.006  1.00 10.00      A   
ATOM   2511  CD2 LEU A 267       1.472 -18.536 -10.272  1.00 10.00      A   
ATOM   2512  C   LEU A 267      -0.892 -16.702 -13.346  1.00 10.00      A   
ATOM   2513  O   LEU A 267      -0.966 -16.777 -14.573  1.00 10.00      A   
ATOM   2514  N   ARG A 268      -1.108 -15.583 -12.679  1.00 10.00      A   
ATOM   2515  HN  ARG A 268      -1.052 -15.594 -11.696  1.00 10.00      A   
ATOM   2516  CA  ARG A 268      -1.425 -14.338 -13.356  1.00 10.00      A   
ATOM   2517  CB  ARG A 268      -2.855 -13.889 -13.031  1.00 10.00      A   
ATOM   2518  CG  ARG A 268      -3.944 -14.734 -13.676  1.00 10.00      A   
ATOM   2519  CD  ARG A 268      -3.785 -14.789 -15.187  1.00 10.00      A   
ATOM   2520  NE  ARG A 268      -4.775 -15.660 -15.813  1.00 10.00      A   
ATOM   2521  HE  ARG A 268      -5.644 -15.255 -16.049  1.00 10.00      A   
ATOM   2522  CZ  ARG A 268      -4.580 -16.952 -16.069  1.00 10.00      A   
ATOM   2523  NH1 ARG A 268      -3.434 -17.540 -15.739  1.00 10.00      A   
ATOM   2524 HH11 ARG A 268      -2.674 -16.990 -15.277  1.00 10.00      A   
ATOM   2525 HH12 ARG A 268      -3.287 -18.557 -15.941  1.00 10.00      A   
ATOM   2526  NH2 ARG A 268      -5.531 -17.658 -16.663  1.00 10.00      A   
ATOM   2527 HH21 ARG A 268      -5.386 -18.671 -16.869  1.00 10.00      A   
ATOM   2528 HH22 ARG A 268      -6.431 -17.199 -16.934  1.00 10.00      A   
ATOM   2529  C   ARG A 268      -0.440 -13.244 -12.962  1.00 10.00      A   
ATOM   2530  O   ARG A 268      -0.339 -12.214 -13.634  1.00 10.00      A   
ATOM   2531  N   CYS A 269       0.293 -13.473 -11.876  1.00 10.00      A   
ATOM   2532  HN  CYS A 269       0.190 -14.326 -11.396  1.00 10.00      A   
ATOM   2533  CA  CYS A 269       1.261 -12.501 -11.390  1.00 10.00      A   
ATOM   2534  CB  CYS A 269       0.637 -11.622 -10.302  1.00 10.00      A   
ATOM   2535  SG  CYS A 269       1.753 -10.378  -9.610  1.00 10.00      A   
ATOM   2536  HG  CYS A 269       1.010  -9.392  -9.126  1.00 10.00      A   
ATOM   2537  C   CYS A 269       2.514 -13.189 -10.856  1.00 10.00      A   
ATOM   2538  O   CYS A 269       2.432 -14.244 -10.218  1.00 10.00      A   
ATOM   2539  N   LEU A 270       3.665 -12.582 -11.125  1.00 10.00      A   
ATOM   2540  HN  LEU A 270       3.649 -11.742 -11.639  1.00 10.00      A   
ATOM   2541  CA  LEU A 270       4.945 -13.106 -10.668  1.00 10.00      A   
ATOM   2542  CB  LEU A 270       5.732 -13.729 -11.829  1.00 10.00      A   
ATOM   2543  CG  LEU A 270       5.206 -15.059 -12.379  1.00 10.00      A   
ATOM   2544  CD1 LEU A 270       6.048 -15.511 -13.562  1.00 10.00      A   
ATOM   2545  CD2 LEU A 270       5.193 -16.126 -11.294  1.00 10.00      A   
ATOM   2546  C   LEU A 270       5.757 -11.988 -10.018  1.00 10.00      A   
ATOM   2547  O   LEU A 270       5.899 -10.902 -10.584  1.00 10.00      A   
ATOM   2548  N   SER A 271       6.260 -12.243  -8.822  1.00 10.00      A   
ATOM   2549  HN  SER A 271       6.097 -13.120  -8.410  1.00 10.00      A   
ATOM   2550  CA  SER A 271       7.051 -11.259  -8.100  1.00 10.00      A   
ATOM   2551  CB  SER A 271       6.195 -10.577  -7.031  1.00 10.00      A   
ATOM   2552  OG  SER A 271       5.002 -10.060  -7.601  1.00 10.00      A   
ATOM   2553  HG  SER A 271       4.807 -10.539  -8.412  1.00 10.00      A   
ATOM   2554  C   SER A 271       8.281 -11.911  -7.473  1.00 10.00      A   
ATOM   2555  O   SER A 271       8.453 -13.130  -7.557  1.00 10.00      A   
ATOM   2556  N   GLY A 272       9.129 -11.098  -6.849  1.00 10.00      A   
ATOM   2557  HN  GLY A 272       8.939 -10.137  -6.818  1.00 10.00      A   
ATOM   2558  CA  GLY A 272      10.334 -11.609  -6.221  1.00 10.00      A   
ATOM   2559  C   GLY A 272      11.550 -11.407  -7.100  1.00 10.00      A   
ATOM   2560  O   GLY A 272      11.974 -10.273  -7.322  1.00 10.00      A   
ATOM   2561  N   PHE A 273      12.101 -12.508  -7.600  1.00 10.00      A   
ATOM   2562  HN  PHE A 273      11.707 -13.378  -7.370  1.00 10.00      A   
ATOM   2563  CA  PHE A 273      13.265 -12.477  -8.482  1.00 10.00      A   
ATOM   2564  CB  PHE A 273      12.934 -11.797  -9.816  1.00 10.00      A   
ATOM   2565  CG  PHE A 273      11.935 -12.545 -10.650  1.00 10.00      A   
ATOM   2566  CD1 PHE A 273      10.585 -12.259 -10.561  1.00 10.00      A   
ATOM   2567  CD2 PHE A 273      12.350 -13.533 -11.526  1.00 10.00      A   
ATOM   2568  CE1 PHE A 273       9.664 -12.944 -11.328  1.00 10.00      A   
ATOM   2569  CE2 PHE A 273      11.434 -14.223 -12.299  1.00 10.00      A   
ATOM   2570  CZ  PHE A 273      10.090 -13.928 -12.201  1.00 10.00      A   
ATOM   2571  C   PHE A 273      14.492 -11.838  -7.837  1.00 10.00      A   
ATOM   2572  O   PHE A 273      15.226 -11.095  -8.488  1.00 10.00      A   
ATOM   2573  N   TRP A 274      14.724 -12.142  -6.565  1.00 10.00      A   
ATOM   2574  HN  TRP A 274      14.121 -12.760  -6.099  1.00 10.00      A   
ATOM   2575  CA  TRP A 274      15.873 -11.601  -5.853  1.00 10.00      A   
ATOM   2576  CB  TRP A 274      15.722 -11.813  -4.349  1.00 10.00      A   
ATOM   2577  CG  TRP A 274      14.939 -10.737  -3.665  1.00 10.00      A   
ATOM   2578  CD1 TRP A 274      15.348  -9.459  -3.417  1.00 10.00      A   
ATOM   2579  CD2 TRP A 274      13.614 -10.844  -3.137  1.00 10.00      A   
ATOM   2580  NE1 TRP A 274      14.364  -8.766  -2.761  1.00 10.00      A   
ATOM   2581  HE1 TRP A 274      14.423  -7.827  -2.472  1.00 10.00      A   
ATOM   2582  CE2 TRP A 274      13.286  -9.591  -2.580  1.00 10.00      A   
ATOM   2583  CE3 TRP A 274      12.671 -11.875  -3.079  1.00 10.00      A   
ATOM   2584  CZ2 TRP A 274      12.059  -9.341  -1.974  1.00 10.00      A   
ATOM   2585  CZ3 TRP A 274      11.452 -11.623  -2.477  1.00 10.00      A   
ATOM   2586  CH2 TRP A 274      11.157 -10.367  -1.934  1.00 10.00      A   
ATOM   2587  C   TRP A 274      17.149 -12.267  -6.345  1.00 10.00      A   
ATOM   2588  O   TRP A 274      17.241 -13.497  -6.363  1.00 10.00      A   
ATOM   2589  N   ASP A 275      18.119 -11.451  -6.760  1.00 10.00      A   
ATOM   2590  HN  ASP A 275      17.972 -10.479  -6.722  1.00 10.00      A   
ATOM   2591  CA  ASP A 275      19.396 -11.952  -7.272  1.00 10.00      A   
ATOM   2592  CB  ASP A 275      20.181 -12.710  -6.187  1.00 10.00      A   
ATOM   2593  CG  ASP A 275      20.696 -11.810  -5.081  1.00 10.00      A   
ATOM   2594  OD1 ASP A 275      21.232 -10.727  -5.390  1.00 10.00      A   
ATOM   2595  OD2 ASP A 275      20.562 -12.171  -3.890  1.00 10.00      A   
ATOM   2596  C   ASP A 275      19.159 -12.839  -8.492  1.00 10.00      A   
ATOM   2597  O   ASP A 275      19.846 -13.839  -8.697  1.00 10.00      A   
ATOM   2598  N   ALA A 276      18.177 -12.441  -9.298  1.00 10.00      A   
ATOM   2599  HN  ALA A 276      17.693 -11.616  -9.072  1.00 10.00      A   
ATOM   2600  CA  ALA A 276      17.785 -13.176 -10.499  1.00 10.00      A   
ATOM   2601  CB  ALA A 276      16.670 -12.441 -11.232  1.00 10.00      A   
ATOM   2602  C   ALA A 276      18.950 -13.452 -11.442  1.00 10.00      A   
ATOM   2603  O   ALA A 276      19.726 -12.554 -11.778  1.00 10.00      A   
ATOM   2604  N   VAL A 277      19.063 -14.707 -11.850  1.00 10.00      A   
ATOM   2605  HN  VAL A 277      18.429 -15.371 -11.508  1.00 10.00      A   
ATOM   2606  CA  VAL A 277      20.096 -15.137 -12.777  1.00 10.00      A   
ATOM   2607  CB  VAL A 277      20.697 -16.496 -12.350  1.00 10.00      A   
ATOM   2608  CG1 VAL A 277      21.719 -16.983 -13.365  1.00 10.00      A   
ATOM   2609  CG2 VAL A 277      21.326 -16.388 -10.970  1.00 10.00      A   
ATOM   2610  C   VAL A 277      19.483 -15.264 -14.170  1.00 10.00      A   
ATOM   2611  O   VAL A 277      18.511 -16.000 -14.357  1.00 10.00      A   
ATOM   2612  N   PRO A 278      20.039 -14.535 -15.155  1.00 10.00      A   
ATOM   2613  CA  PRO A 278      19.550 -14.531 -16.544  1.00 10.00      A   
ATOM   2614  CB  PRO A 278      20.643 -13.776 -17.302  1.00 10.00      A   
ATOM   2615  CG  PRO A 278      21.253 -12.881 -16.281  1.00 10.00      A   
ATOM   2616  CD  PRO A 278      21.200 -13.638 -14.983  1.00 10.00      A   
ATOM   2617  C   PRO A 278      19.360 -15.928 -17.138  1.00 10.00      A   
ATOM   2618  O   PRO A 278      18.429 -16.160 -17.913  1.00 10.00      A   
ATOM   2619  N   ALA A 279      20.232 -16.854 -16.761  1.00 10.00      A   
ATOM   2620  HN  ALA A 279      20.953 -16.603 -16.142  1.00 10.00      A   
ATOM   2621  CA  ALA A 279      20.170 -18.226 -17.256  1.00 10.00      A   
ATOM   2622  CB  ALA A 279      21.395 -19.009 -16.804  1.00 10.00      A   
ATOM   2623  C   ALA A 279      18.889 -18.952 -16.840  1.00 10.00      A   
ATOM   2624  O   ALA A 279      18.479 -19.912 -17.491  1.00 10.00      A   
ATOM   2625  N   TYR A 280      18.249 -18.490 -15.773  1.00 10.00      A   
ATOM   2626  HN  TYR A 280      18.596 -17.695 -15.307  1.00 10.00      A   
ATOM   2627  CA  TYR A 280      17.029 -19.126 -15.288  1.00 10.00      A   
ATOM   2628  CB  TYR A 280      17.140 -19.443 -13.794  1.00 10.00      A   
ATOM   2629  CG  TYR A 280      17.933 -20.697 -13.496  1.00 10.00      A   
ATOM   2630  CD1 TYR A 280      19.305 -20.645 -13.275  1.00 10.00      A   
ATOM   2631  CD2 TYR A 280      17.310 -21.936 -13.447  1.00 10.00      A   
ATOM   2632  CE1 TYR A 280      20.029 -21.795 -13.017  1.00 10.00      A   
ATOM   2633  CE2 TYR A 280      18.025 -23.088 -13.183  1.00 10.00      A   
ATOM   2634  CZ  TYR A 280      19.382 -23.013 -12.970  1.00 10.00      A   
ATOM   2635  OH  TYR A 280      20.097 -24.159 -12.719  1.00 10.00      A   
ATOM   2636  HH  TYR A 280      19.818 -24.848 -13.332  1.00 10.00      A   
ATOM   2637  C   TYR A 280      15.791 -18.280 -15.570  1.00 10.00      A   
ATOM   2638  O   TYR A 280      14.695 -18.585 -15.098  1.00 10.00      A   
ATOM   2639  N   LEU A 281      15.968 -17.228 -16.353  1.00 10.00      A   
ATOM   2640  HN  LEU A 281      16.860 -17.048 -16.716  1.00 10.00      A   
ATOM   2641  CA  LEU A 281      14.866 -16.334 -16.705  1.00 10.00      A   
ATOM   2642  CB  LEU A 281      15.381 -15.007 -17.270  1.00 10.00      A   
ATOM   2643  CG  LEU A 281      16.085 -14.074 -16.282  1.00 10.00      A   
ATOM   2644  CD1 LEU A 281      16.507 -12.784 -16.970  1.00 10.00      A   
ATOM   2645  CD2 LEU A 281      15.186 -13.775 -15.093  1.00 10.00      A   
ATOM   2646  C   LEU A 281      13.840 -16.976 -17.659  1.00 10.00      A   
ATOM   2647  O   LEU A 281      12.637 -16.851 -17.437  1.00 10.00      A   
ATOM   2648  N   PRO A 282      14.285 -17.680 -18.729  1.00 10.00      A   
ATOM   2649  CA  PRO A 282      13.371 -18.316 -19.695  1.00 10.00      A   
ATOM   2650  CB  PRO A 282      14.305 -18.877 -20.775  1.00 10.00      A   
ATOM   2651  CG  PRO A 282      15.588 -18.153 -20.583  1.00 10.00      A   
ATOM   2652  CD  PRO A 282      15.689 -17.893 -19.115  1.00 10.00      A   
ATOM   2653  C   PRO A 282      12.526 -19.446 -19.105  1.00 10.00      A   
ATOM   2654  O   PRO A 282      11.731 -20.063 -19.815  1.00 10.00      A   
ATOM   2655  N   ALA A 283      12.686 -19.704 -17.814  1.00 10.00      A   
ATOM   2656  HN  ALA A 283      13.327 -19.169 -17.295  1.00 10.00      A   
ATOM   2657  CA  ALA A 283      11.929 -20.755 -17.145  1.00 10.00      A   
ATOM   2658  CB  ALA A 283      12.515 -21.048 -15.771  1.00 10.00      A   
ATOM   2659  C   ALA A 283      10.454 -20.373 -17.033  1.00 10.00      A   
ATOM   2660  O   ALA A 283       9.576 -21.232 -17.076  1.00 10.00      A   
ATOM   2661  N   VAL A 284      10.188 -19.075 -16.919  1.00 10.00      A   
ATOM   2662  HN  VAL A 284      10.931 -18.434 -16.913  1.00 10.00      A   
ATOM   2663  CA  VAL A 284       8.820 -18.575 -16.802  1.00 10.00      A   
ATOM   2664  CB  VAL A 284       8.738 -17.353 -15.854  1.00 10.00      A   
ATOM   2665  CG1 VAL A 284       9.124 -17.743 -14.437  1.00 10.00      A   
ATOM   2666  CG2 VAL A 284       9.619 -16.215 -16.350  1.00 10.00      A   
ATOM   2667  C   VAL A 284       8.243 -18.199 -18.169  1.00 10.00      A   
ATOM   2668  O   VAL A 284       7.267 -17.449 -18.258  1.00 10.00      A   
ATOM   2669  N   TYR A 285       8.827 -18.743 -19.233  1.00 10.00      A   
ATOM   2670  HN  TYR A 285       9.582 -19.360 -19.103  1.00 10.00      A   
ATOM   2671  CA  TYR A 285       8.371 -18.452 -20.596  1.00 10.00      A   
ATOM   2672  CB  TYR A 285       9.376 -18.953 -21.631  1.00 10.00      A   
ATOM   2673  CG  TYR A 285      10.438 -17.949 -22.022  1.00 10.00      A   
ATOM   2674  CD1 TYR A 285      10.500 -16.691 -21.437  1.00 10.00      A   
ATOM   2675  CD2 TYR A 285      11.384 -18.267 -22.989  1.00 10.00      A   
ATOM   2676  CE1 TYR A 285      11.473 -15.779 -21.806  1.00 10.00      A   
ATOM   2677  CE2 TYR A 285      12.358 -17.366 -23.363  1.00 10.00      A   
ATOM   2678  CZ  TYR A 285      12.400 -16.123 -22.770  1.00 10.00      A   
ATOM   2679  OH  TYR A 285      13.371 -15.226 -23.144  1.00 10.00      A   
ATOM   2680  HH  TYR A 285      13.406 -15.181 -24.108  1.00 10.00      A   
ATOM   2681  C   TYR A 285       6.994 -19.046 -20.879  1.00 10.00      A   
ATOM   2682  O   TYR A 285       6.316 -18.652 -21.831  1.00 10.00      A   
ATOM   2683  N   SER A 286       6.583 -19.993 -20.055  1.00 10.00      A   
ATOM   2684  HN  SER A 286       7.167 -20.282 -19.325  1.00 10.00      A   
ATOM   2685  CA  SER A 286       5.290 -20.632 -20.222  1.00 10.00      A   
ATOM   2686  CB  SER A 286       5.377 -22.098 -19.796  1.00 10.00      A   
ATOM   2687  OG  SER A 286       6.664 -22.629 -20.070  1.00 10.00      A   
ATOM   2688  HG  SER A 286       6.580 -23.367 -20.688  1.00 10.00      A   
ATOM   2689  C   SER A 286       4.209 -19.919 -19.412  1.00 10.00      A   
ATOM   2690  O   SER A 286       3.042 -20.301 -19.460  1.00 10.00      A   
ATOM   2691  N   VAL A 287       4.597 -18.876 -18.679  1.00 10.00      A   
ATOM   2692  HN  VAL A 287       5.540 -18.605 -18.693  1.00 10.00      A   
ATOM   2693  CA  VAL A 287       3.647 -18.134 -17.847  1.00 10.00      A   
ATOM   2694  CB  VAL A 287       4.146 -18.037 -16.385  1.00 10.00      A   
ATOM   2695  CG1 VAL A 287       3.071 -17.460 -15.476  1.00 10.00      A   
ATOM   2696  CG2 VAL A 287       4.600 -19.397 -15.878  1.00 10.00      A   
ATOM   2697  C   VAL A 287       3.369 -16.725 -18.382  1.00 10.00      A   
ATOM   2698  O   VAL A 287       2.281 -16.184 -18.182  1.00 10.00      A   
ATOM   2699  N   CYS A 288       4.340 -16.145 -19.084  1.00 10.00      A   
ATOM   2700  HN  CYS A 288       5.169 -16.638 -19.254  1.00 10.00      A   
ATOM   2701  CA  CYS A 288       4.201 -14.788 -19.618  1.00 10.00      A   
ATOM   2702  CB  CYS A 288       5.480 -14.349 -20.320  1.00 10.00      A   
ATOM   2703  SG  CYS A 288       6.620 -15.699 -20.687  1.00 10.00      A   
ATOM   2704  HG  CYS A 288       7.181 -16.079 -19.545  1.00 10.00      A   
ATOM   2705  C   CYS A 288       2.994 -14.621 -20.540  1.00 10.00      A   
ATOM   2706  O   CYS A 288       2.465 -13.519 -20.683  1.00 10.00      A   
ATOM   2707  N   SER A 289       2.550 -15.717 -21.143  1.00 10.00      A   
ATOM   2708  HN  SER A 289       3.006 -16.568 -20.981  1.00 10.00      A   
ATOM   2709  CA  SER A 289       1.409 -15.693 -22.051  1.00 10.00      A   
ATOM   2710  CB  SER A 289       1.237 -17.076 -22.682  1.00 10.00      A   
ATOM   2711  OG  SER A 289       2.501 -17.675 -22.933  1.00 10.00      A   
ATOM   2712  HG  SER A 289       2.422 -18.634 -22.824  1.00 10.00      A   
ATOM   2713  C   SER A 289       0.122 -15.276 -21.333  1.00 10.00      A   
ATOM   2714  O   SER A 289      -0.859 -14.894 -21.968  1.00 10.00      A   
ATOM   2715  N   ARG A 290       0.135 -15.344 -20.008  1.00 10.00      A   
ATOM   2716  HN  ARG A 290       0.948 -15.646 -19.551  1.00 10.00      A   
ATOM   2717  CA  ARG A 290      -1.030 -14.979 -19.215  1.00 10.00      A   
ATOM   2718  CB  ARG A 290      -1.704 -16.240 -18.674  1.00 10.00      A   
ATOM   2719  CG  ARG A 290      -0.770 -17.140 -17.877  1.00 10.00      A   
ATOM   2720  CD  ARG A 290      -1.191 -18.596 -17.965  1.00 10.00      A   
ATOM   2721  NE  ARG A 290      -0.235 -19.479 -17.305  1.00 10.00      A   
ATOM   2722  HE  ARG A 290      -0.020 -19.288 -16.364  1.00 10.00      A   
ATOM   2723  CZ  ARG A 290       0.350 -20.520 -17.897  1.00 10.00      A   
ATOM   2724  NH1 ARG A 290       0.072 -20.812 -19.165  1.00 10.00      A   
ATOM   2725 HH11 ARG A 290       0.535 -21.625 -19.629  1.00 10.00      A   
ATOM   2726 HH12 ARG A 290      -0.608 -20.231 -19.703  1.00 10.00      A   
ATOM   2727  NH2 ARG A 290       1.185 -21.292 -17.211  1.00 10.00      A   
ATOM   2728 HH21 ARG A 290       1.649 -22.101 -17.675  1.00 10.00      A   
ATOM   2729 HH22 ARG A 290       1.381 -21.096 -16.201  1.00 10.00      A   
ATOM   2730  C   ARG A 290      -0.637 -14.052 -18.068  1.00 10.00      A   
ATOM   2731  O   ARG A 290      -1.426 -13.803 -17.154  1.00 10.00      A   
ATOM   2732  N   LEU A 291       0.578 -13.524 -18.136  1.00 10.00      A   
ATOM   2733  HN  LEU A 291       1.144 -13.723 -18.914  1.00 10.00      A   
ATOM   2734  CA  LEU A 291       1.080 -12.630 -17.100  1.00 10.00      A   
ATOM   2735  CB  LEU A 291       2.603 -12.525 -17.154  1.00 10.00      A   
ATOM   2736  CG  LEU A 291       3.378 -13.535 -16.311  1.00 10.00      A   
ATOM   2737  CD1 LEU A 291       4.873 -13.309 -16.454  1.00 10.00      A   
ATOM   2738  CD2 LEU A 291       2.962 -13.441 -14.854  1.00 10.00      A   
ATOM   2739  C   LEU A 291       0.461 -11.250 -17.221  1.00 10.00      A   
ATOM   2740  O   LEU A 291       0.689 -10.541 -18.200  1.00 10.00      A   
ATOM   2741  N   THR A 292      -0.339 -10.888 -16.230  1.00 10.00      A   
ATOM   2742  HN  THR A 292      -0.496 -11.515 -15.488  1.00 10.00      A   
ATOM   2743  CA  THR A 292      -0.995  -9.592 -16.211  1.00 10.00      A   
ATOM   2744  CB  THR A 292      -2.409  -9.712 -15.613  1.00 10.00      A   
ATOM   2745  OG1 THR A 292      -3.040 -10.892 -16.134  1.00 10.00      A   
ATOM   2746  HG1 THR A 292      -2.419 -11.352 -16.713  1.00 10.00      A   
ATOM   2747  CG2 THR A 292      -3.248  -8.494 -15.970  1.00 10.00      A   
ATOM   2748  C   THR A 292      -0.176  -8.612 -15.382  1.00 10.00      A   
ATOM   2749  O   THR A 292      -0.076  -7.425 -15.708  1.00 10.00      A   
ATOM   2750  N   THR A 293       0.425  -9.127 -14.323  1.00 10.00      A   
ATOM   2751  HN  THR A 293       0.324 -10.085 -14.134  1.00 10.00      A   
ATOM   2752  CA  THR A 293       1.239  -8.317 -13.433  1.00 10.00      A   
ATOM   2753  CB  THR A 293       0.575  -8.209 -12.045  1.00 10.00      A   
ATOM   2754  OG1 THR A 293      -0.844  -8.017 -12.193  1.00 10.00      A   
ATOM   2755  HG1 THR A 293      -1.296  -8.866 -12.097  1.00 10.00      A   
ATOM   2756  CG2 THR A 293       1.156  -7.047 -11.259  1.00 10.00      A   
ATOM   2757  C   THR A 293       2.623  -8.947 -13.278  1.00 10.00      A   
ATOM   2758  O   THR A 293       2.737 -10.136 -12.977  1.00 10.00      A   
ATOM   2759  N   LEU A 294       3.672  -8.158 -13.491  1.00 10.00      A   
ATOM   2760  HN  LEU A 294       3.530  -7.209 -13.728  1.00 10.00      A   
ATOM   2761  CA  LEU A 294       5.031  -8.666 -13.374  1.00 10.00      A   
ATOM   2762  CB  LEU A 294       5.613  -8.948 -14.764  1.00 10.00      A   
ATOM   2763  CG  LEU A 294       6.929  -9.731 -14.806  1.00 10.00      A   
ATOM   2764  CD1 LEU A 294       6.822 -11.011 -13.993  1.00 10.00      A   
ATOM   2765  CD2 LEU A 294       7.297 -10.054 -16.244  1.00 10.00      A   
ATOM   2766  C   LEU A 294       5.919  -7.684 -12.614  1.00 10.00      A   
ATOM   2767  O   LEU A 294       6.061  -6.527 -13.009  1.00 10.00      A   
ATOM   2768  N   ASN A 295       6.501  -8.156 -11.521  1.00 10.00      A   
ATOM   2769  HN  ASN A 295       6.332  -9.086 -11.262  1.00 10.00      A   
ATOM   2770  CA  ASN A 295       7.381  -7.342 -10.689  1.00 10.00      A   
ATOM   2771  CB  ASN A 295       6.953  -7.436  -9.217  1.00 10.00      A   
ATOM   2772  CG  ASN A 295       7.740  -6.528  -8.278  1.00 10.00      A   
ATOM   2773  OD1 ASN A 295       8.706  -5.870  -8.675  1.00 10.00      A   
ATOM   2774  ND2 ASN A 295       7.337  -6.501  -7.015  1.00 10.00      A   
ATOM   2775 HD21 ASN A 295       6.561  -7.049  -6.761  1.00 10.00      A   
ATOM   2776 HD22 ASN A 295       7.830  -5.935  -6.378  1.00 10.00      A   
ATOM   2777  C   ASN A 295       8.829  -7.797 -10.843  1.00 10.00      A   
ATOM   2778  O   ASN A 295       9.219  -8.857 -10.344  1.00 10.00      A   
ATOM   2779  N   LEU A 296       9.619  -6.995 -11.539  1.00 10.00      A   
ATOM   2780  HN  LEU A 296       9.246  -6.162 -11.913  1.00 10.00      A   
ATOM   2781  CA  LEU A 296      11.020  -7.296 -11.769  1.00 10.00      A   
ATOM   2782  CB  LEU A 296      11.273  -7.491 -13.265  1.00 10.00      A   
ATOM   2783  CG  LEU A 296      10.579  -8.684 -13.921  1.00 10.00      A   
ATOM   2784  CD1 LEU A 296      10.645  -8.565 -15.434  1.00 10.00      A   
ATOM   2785  CD2 LEU A 296      11.206  -9.989 -13.462  1.00 10.00      A   
ATOM   2786  C   LEU A 296      11.892  -6.162 -11.240  1.00 10.00      A   
ATOM   2787  O   LEU A 296      12.969  -5.893 -11.770  1.00 10.00      A   
ATOM   2788  N   SER A 297      11.425  -5.514 -10.182  1.00 10.00      A   
ATOM   2789  HN  SER A 297      10.567  -5.794  -9.793  1.00 10.00      A   
ATOM   2790  CA  SER A 297      12.142  -4.396  -9.577  1.00 10.00      A   
ATOM   2791  CB  SER A 297      11.219  -3.656  -8.615  1.00 10.00      A   
ATOM   2792  OG  SER A 297       9.934  -3.483  -9.186  1.00 10.00      A   
ATOM   2793  HG  SER A 297       9.388  -4.256  -8.991  1.00 10.00      A   
ATOM   2794  C   SER A 297      13.412  -4.847  -8.855  1.00 10.00      A   
ATOM   2795  O   SER A 297      14.307  -4.042  -8.588  1.00 10.00      A   
ATOM   2796  N   TYR A 298      13.486  -6.132  -8.539  1.00 10.00      A   
ATOM   2797  HN  TYR A 298      12.737  -6.722  -8.767  1.00 10.00      A   
ATOM   2798  CA  TYR A 298      14.649  -6.686  -7.853  1.00 10.00      A   
ATOM   2799  CB  TYR A 298      14.219  -7.621  -6.717  1.00 10.00      A   
ATOM   2800  CG  TYR A 298      13.325  -6.974  -5.682  1.00 10.00      A   
ATOM   2801  CD1 TYR A 298      11.982  -7.311  -5.593  1.00 10.00      A   
ATOM   2802  CD2 TYR A 298      13.822  -6.027  -4.793  1.00 10.00      A   
ATOM   2803  CE1 TYR A 298      11.159  -6.727  -4.650  1.00 10.00      A   
ATOM   2804  CE2 TYR A 298      13.004  -5.434  -3.846  1.00 10.00      A   
ATOM   2805  CZ  TYR A 298      11.673  -5.789  -3.780  1.00 10.00      A   
ATOM   2806  OH  TYR A 298      10.851  -5.210  -2.835  1.00 10.00      A   
ATOM   2807  HH  TYR A 298      11.038  -4.264  -2.778  1.00 10.00      A   
ATOM   2808  C   TYR A 298      15.548  -7.434  -8.830  1.00 10.00      A   
ATOM   2809  O   TYR A 298      16.630  -7.900  -8.469  1.00 10.00      A   
ATOM   2810  N   ALA A 299      15.101  -7.534 -10.074  1.00 10.00      A   
ATOM   2811  HN  ALA A 299      14.250  -7.110 -10.311  1.00 10.00      A   
ATOM   2812  CA  ALA A 299      15.854  -8.235 -11.100  1.00 10.00      A   
ATOM   2813  CB  ALA A 299      14.924  -8.769 -12.182  1.00 10.00      A   
ATOM   2814  C   ALA A 299      16.924  -7.338 -11.705  1.00 10.00      A   
ATOM   2815  O   ALA A 299      16.653  -6.546 -12.613  1.00 10.00      A   
ATOM   2816  N   THR A 300      18.138  -7.465 -11.196  1.00 10.00      A   
ATOM   2817  HN  THR A 300      18.288  -8.103 -10.469  1.00 10.00      A   
ATOM   2818  CA  THR A 300      19.256  -6.679 -11.686  1.00 10.00      A   
ATOM   2819  CB  THR A 300      20.299  -6.431 -10.575  1.00 10.00      A   
ATOM   2820  OG1 THR A 300      19.662  -6.509  -9.286  1.00 10.00      A   
ATOM   2821  HG1 THR A 300      19.460  -7.426  -9.082  1.00 10.00      A   
ATOM   2822  CG2 THR A 300      20.926  -5.051 -10.737  1.00 10.00      A   
ATOM   2823  C   THR A 300      19.923  -7.387 -12.866  1.00 10.00      A   
ATOM   2824  O   THR A 300      21.000  -7.976 -12.732  1.00 10.00      A   
ATOM   2825  N   VAL A 301      19.261  -7.347 -14.012  1.00 10.00      A   
ATOM   2826  HN  VAL A 301      18.401  -6.872 -14.051  1.00 10.00      A   
ATOM   2827  CA  VAL A 301      19.773  -7.983 -15.219  1.00 10.00      A   
ATOM   2828  CB  VAL A 301      18.801  -9.058 -15.755  1.00 10.00      A   
ATOM   2829  CG1 VAL A 301      18.791 -10.278 -14.846  1.00 10.00      A   
ATOM   2830  CG2 VAL A 301      17.397  -8.490 -15.897  1.00 10.00      A   
ATOM   2831  C   VAL A 301      20.055  -6.951 -16.307  1.00 10.00      A   
ATOM   2832  O   VAL A 301      20.108  -5.753 -16.034  1.00 10.00      A   
ATOM   2833  N   GLN A 302      20.236  -7.421 -17.537  1.00 10.00      A   
ATOM   2834  HN  GLN A 302      20.167  -8.386 -17.695  1.00 10.00      A   
ATOM   2835  CA  GLN A 302      20.524  -6.541 -18.660  1.00 10.00      A   
ATOM   2836  CB  GLN A 302      21.536  -7.204 -19.598  1.00 10.00      A   
ATOM   2837  CG  GLN A 302      22.883  -7.498 -18.958  1.00 10.00      A   
ATOM   2838  CD  GLN A 302      23.671  -6.241 -18.653  1.00 10.00      A   
ATOM   2839  OE1 GLN A 302      24.415  -5.740 -19.498  1.00 10.00      A   
ATOM   2840  NE2 GLN A 302      23.516  -5.720 -17.449  1.00 10.00      A   
ATOM   2841 HE21 GLN A 302      22.906  -6.169 -16.824  1.00 10.00      A   
ATOM   2842 HE22 GLN A 302      24.024  -4.909 -17.223  1.00 10.00      A   
ATOM   2843  C   GLN A 302      19.258  -6.173 -19.428  1.00 10.00      A   
ATOM   2844  O   GLN A 302      18.206  -6.793 -19.248  1.00 10.00      A   
ATOM   2845  N   SER A 303      19.374  -5.164 -20.289  1.00 10.00      A   
ATOM   2846  HN  SER A 303      20.242  -4.715 -20.380  1.00 10.00      A   
ATOM   2847  CA  SER A 303      18.254  -4.697 -21.098  1.00 10.00      A   
ATOM   2848  CB  SER A 303      18.678  -3.483 -21.931  1.00 10.00      A   
ATOM   2849  OG  SER A 303      17.626  -3.053 -22.779  1.00 10.00      A   
ATOM   2850  HG  SER A 303      17.074  -2.415 -22.302  1.00 10.00      A   
ATOM   2851  C   SER A 303      17.740  -5.802 -22.015  1.00 10.00      A   
ATOM   2852  O   SER A 303      16.540  -6.075 -22.067  1.00 10.00      A   
ATOM   2853  N   TYR A 304      18.662  -6.445 -22.718  1.00 10.00      A   
ATOM   2854  HN  TYR A 304      19.604  -6.187 -22.612  1.00 10.00      A   
ATOM   2855  CA  TYR A 304      18.324  -7.518 -23.644  1.00 10.00      A   
ATOM   2856  CB  TYR A 304      19.585  -8.037 -24.335  1.00 10.00      A   
ATOM   2857  CG  TYR A 304      19.326  -9.098 -25.381  1.00 10.00      A   
ATOM   2858  CD1 TYR A 304      18.781  -8.768 -26.613  1.00 10.00      A   
ATOM   2859  CD2 TYR A 304      19.625 -10.432 -25.133  1.00 10.00      A   
ATOM   2860  CE1 TYR A 304      18.543  -9.737 -27.569  1.00 10.00      A   
ATOM   2861  CE2 TYR A 304      19.391 -11.407 -26.083  1.00 10.00      A   
ATOM   2862  CZ  TYR A 304      18.849 -11.054 -27.299  1.00 10.00      A   
ATOM   2863  OH  TYR A 304      18.613 -12.022 -28.253  1.00 10.00      A   
ATOM   2864  HH  TYR A 304      18.608 -12.889 -27.833  1.00 10.00      A   
ATOM   2865  C   TYR A 304      17.603  -8.656 -22.934  1.00 10.00      A   
ATOM   2866  O   TYR A 304      16.690  -9.271 -23.494  1.00 10.00      A   
ATOM   2867  N   ASP A 305      18.001  -8.924 -21.691  1.00 10.00      A   
ATOM   2868  HN  ASP A 305      18.724  -8.391 -21.292  1.00 10.00      A   
ATOM   2869  CA  ASP A 305      17.385  -9.989 -20.910  1.00 10.00      A   
ATOM   2870  CB  ASP A 305      18.137 -10.233 -19.603  1.00 10.00      A   
ATOM   2871  CG  ASP A 305      19.467 -10.914 -19.818  1.00 10.00      A   
ATOM   2872  OD1 ASP A 305      19.484 -12.025 -20.395  1.00 10.00      A   
ATOM   2873  OD2 ASP A 305      20.499 -10.339 -19.425  1.00 10.00      A   
ATOM   2874  C   ASP A 305      15.924  -9.689 -20.630  1.00 10.00      A   
ATOM   2875  O   ASP A 305      15.077 -10.580 -20.684  1.00 10.00      A   
ATOM   2876  N   LEU A 306      15.633  -8.432 -20.329  1.00 10.00      A   
ATOM   2877  HN  LEU A 306      16.355  -7.771 -20.281  1.00 10.00      A   
ATOM   2878  CA  LEU A 306      14.268  -8.013 -20.050  1.00 10.00      A   
ATOM   2879  CB  LEU A 306      14.242  -6.623 -19.413  1.00 10.00      A   
ATOM   2880  CG  LEU A 306      14.852  -6.504 -18.016  1.00 10.00      A   
ATOM   2881  CD1 LEU A 306      14.975  -5.047 -17.607  1.00 10.00      A   
ATOM   2882  CD2 LEU A 306      14.026  -7.278 -17.000  1.00 10.00      A   
ATOM   2883  C   LEU A 306      13.429  -8.031 -21.322  1.00 10.00      A   
ATOM   2884  O   LEU A 306      12.282  -8.480 -21.308  1.00 10.00      A   
ATOM   2885  N   VAL A 307      14.015  -7.556 -22.421  1.00 10.00      A   
ATOM   2886  HN  VAL A 307      14.938  -7.216 -22.359  1.00 10.00      A   
ATOM   2887  CA  VAL A 307      13.332  -7.513 -23.715  1.00 10.00      A   
ATOM   2888  CB  VAL A 307      14.260  -6.959 -24.821  1.00 10.00      A   
ATOM   2889  CG1 VAL A 307      13.621  -7.104 -26.195  1.00 10.00      A   
ATOM   2890  CG2 VAL A 307      14.591  -5.501 -24.550  1.00 10.00      A   
ATOM   2891  C   VAL A 307      12.820  -8.896 -24.121  1.00 10.00      A   
ATOM   2892  O   VAL A 307      11.703  -9.030 -24.626  1.00 10.00      A   
ATOM   2893  N   LYS A 308      13.632  -9.917 -23.872  1.00 10.00      A   
ATOM   2894  HN  LYS A 308      14.500  -9.739 -23.447  1.00 10.00      A   
ATOM   2895  CA  LYS A 308      13.279 -11.294 -24.213  1.00 10.00      A   
ATOM   2896  CB  LYS A 308      14.390 -12.256 -23.790  1.00 10.00      A   
ATOM   2897  CG  LYS A 308      15.626 -12.205 -24.673  1.00 10.00      A   
ATOM   2898  CD  LYS A 308      16.716 -13.132 -24.158  1.00 10.00      A   
ATOM   2899  CE  LYS A 308      17.325 -12.604 -22.870  1.00 10.00      A   
ATOM   2900  NZ  LYS A 308      18.380 -13.503 -22.337  1.00 10.00      A   
ATOM   2901  HZ1 LYS A 308      18.851 -13.055 -21.518  1.00 10.00      A   
ATOM   2902  HZ2 LYS A 308      19.094 -13.694 -23.070  1.00 10.00      A   
ATOM   2903  HZ3 LYS A 308      17.964 -14.402 -22.030  1.00 10.00      A   
ATOM   2904  C   LYS A 308      11.945 -11.715 -23.599  1.00 10.00      A   
ATOM   2905  O   LYS A 308      11.045 -12.170 -24.305  1.00 10.00      A   
ATOM   2906  N   LEU A 309      11.818 -11.548 -22.291  1.00 10.00      A   
ATOM   2907  HN  LEU A 309      12.566 -11.170 -21.784  1.00 10.00      A   
ATOM   2908  CA  LEU A 309      10.595 -11.917 -21.587  1.00 10.00      A   
ATOM   2909  CB  LEU A 309      10.828 -11.874 -20.073  1.00 10.00      A   
ATOM   2910  CG  LEU A 309      10.382 -13.097 -19.261  1.00 10.00      A   
ATOM   2911  CD1 LEU A 309      10.728 -12.916 -17.789  1.00 10.00      A   
ATOM   2912  CD2 LEU A 309       8.893 -13.356 -19.431  1.00 10.00      A   
ATOM   2913  C   LEU A 309       9.445 -10.978 -21.962  1.00 10.00      A   
ATOM   2914  O   LEU A 309       8.289 -11.397 -22.057  1.00 10.00      A   
ATOM   2915  N   LEU A 310       9.767  -9.703 -22.169  1.00 10.00      A   
ATOM   2916  HN  LEU A 310      10.703  -9.426 -22.074  1.00 10.00      A   
ATOM   2917  CA  LEU A 310       8.766  -8.698 -22.517  1.00 10.00      A   
ATOM   2918  CB  LEU A 310       9.399  -7.305 -22.611  1.00 10.00      A   
ATOM   2919  CG  LEU A 310       9.797  -6.648 -21.286  1.00 10.00      A   
ATOM   2920  CD1 LEU A 310      10.369  -5.257 -21.524  1.00 10.00      A   
ATOM   2921  CD2 LEU A 310       8.609  -6.582 -20.341  1.00 10.00      A   
ATOM   2922  C   LEU A 310       8.045  -9.024 -23.821  1.00 10.00      A   
ATOM   2923  O   LEU A 310       6.850  -8.756 -23.962  1.00 10.00      A   
ATOM   2924  N   CYS A 311       8.765  -9.606 -24.770  1.00 10.00      A   
ATOM   2925  HN  CYS A 311       9.710  -9.812 -24.599  1.00 10.00      A   
ATOM   2926  CA  CYS A 311       8.189  -9.949 -26.065  1.00 10.00      A   
ATOM   2927  CB  CYS A 311       9.295 -10.157 -27.103  1.00 10.00      A   
ATOM   2928  SG  CYS A 311      10.420  -8.753 -27.276  1.00 10.00      A   
ATOM   2929  HG  CYS A 311      11.122  -8.657 -26.150  1.00 10.00      A   
ATOM   2930  C   CYS A 311       7.297 -11.187 -25.993  1.00 10.00      A   
ATOM   2931  O   CYS A 311       6.822 -11.678 -27.017  1.00 10.00      A   
ATOM   2932  N   GLN A 312       7.068 -11.692 -24.789  1.00 10.00      A   
ATOM   2933  HN  GLN A 312       7.474 -11.267 -24.003  1.00 10.00      A   
ATOM   2934  CA  GLN A 312       6.237 -12.871 -24.615  1.00 10.00      A   
ATOM   2935  CB  GLN A 312       7.085 -14.056 -24.146  1.00 10.00      A   
ATOM   2936  CG  GLN A 312       8.217 -14.407 -25.102  1.00 10.00      A   
ATOM   2937  CD  GLN A 312       8.819 -15.770 -24.837  1.00 10.00      A   
ATOM   2938  OE1 GLN A 312      10.003 -15.993 -25.078  1.00 10.00      A   
ATOM   2939  NE2 GLN A 312       8.006 -16.694 -24.344  1.00 10.00      A   
ATOM   2940 HE21 GLN A 312       7.071 -16.447 -24.182  1.00 10.00      A   
ATOM   2941 HE22 GLN A 312       8.373 -17.581 -24.160  1.00 10.00      A   
ATOM   2942  C   GLN A 312       5.089 -12.608 -23.647  1.00 10.00      A   
ATOM   2943  O   GLN A 312       4.404 -13.536 -23.226  1.00 10.00      A   
ATOM   2944  N   CYS A 313       4.873 -11.342 -23.312  1.00 10.00      A   
ATOM   2945  HN  CYS A 313       5.435 -10.641 -23.704  1.00 10.00      A   
ATOM   2946  CA  CYS A 313       3.804 -10.962 -22.392  1.00 10.00      A   
ATOM   2947  CB  CYS A 313       4.366 -10.156 -21.213  1.00 10.00      A   
ATOM   2948  SG  CYS A 313       5.786 -10.911 -20.379  1.00 10.00      A   
ATOM   2949  HG  CYS A 313       6.644 -11.314 -21.312  1.00 10.00      A   
ATOM   2950  C   CYS A 313       2.735 -10.142 -23.117  1.00 10.00      A   
ATOM   2951  O   CYS A 313       2.837  -8.922 -23.203  1.00 10.00      A   
ATOM   2952  N   PRO A 314       1.698 -10.800 -23.659  1.00 10.00      A   
ATOM   2953  CA  PRO A 314       0.623 -10.117 -24.383  1.00 10.00      A   
ATOM   2954  CB  PRO A 314       0.109 -11.216 -25.314  1.00 10.00      A   
ATOM   2955  CG  PRO A 314       0.320 -12.485 -24.552  1.00 10.00      A   
ATOM   2956  CD  PRO A 314       1.501 -12.260 -23.638  1.00 10.00      A   
ATOM   2957  C   PRO A 314      -0.508  -9.631 -23.469  1.00 10.00      A   
ATOM   2958  O   PRO A 314      -1.329  -8.806 -23.872  1.00 10.00      A   
ATOM   2959  N   LYS A 315      -0.538 -10.129 -22.240  1.00 10.00      A   
ATOM   2960  HN  LYS A 315       0.165 -10.753 -21.962  1.00 10.00      A   
ATOM   2961  CA  LYS A 315      -1.578  -9.759 -21.285  1.00 10.00      A   
ATOM   2962  CB  LYS A 315      -2.195 -11.017 -20.663  1.00 10.00      A   
ATOM   2963  CG  LYS A 315      -3.511 -11.449 -21.290  1.00 10.00      A   
ATOM   2964  CD  LYS A 315      -4.101 -12.641 -20.554  1.00 10.00      A   
ATOM   2965  CE  LYS A 315      -5.568 -12.845 -20.900  1.00 10.00      A   
ATOM   2966  NZ  LYS A 315      -5.767 -13.213 -22.326  1.00 10.00      A   
ATOM   2967  HZ1 LYS A 315      -5.420 -14.180 -22.499  1.00 10.00      A   
ATOM   2968  HZ2 LYS A 315      -5.246 -12.558 -22.940  1.00 10.00      A   
ATOM   2969  HZ3 LYS A 315      -6.777 -13.171 -22.572  1.00 10.00      A   
ATOM   2970  C   LYS A 315      -1.026  -8.862 -20.186  1.00 10.00      A   
ATOM   2971  O   LYS A 315      -1.670  -8.671 -19.154  1.00 10.00      A   
ATOM   2972  N   LEU A 316       0.156  -8.307 -20.421  1.00 10.00      A   
ATOM   2973  HN  LEU A 316       0.599  -8.475 -21.277  1.00 10.00      A   
ATOM   2974  CA  LEU A 316       0.811  -7.444 -19.447  1.00 10.00      A   
ATOM   2975  CB  LEU A 316       2.265  -7.198 -19.863  1.00 10.00      A   
ATOM   2976  CG  LEU A 316       3.180  -6.569 -18.811  1.00 10.00      A   
ATOM   2977  CD1 LEU A 316       3.278  -7.461 -17.583  1.00 10.00      A   
ATOM   2978  CD2 LEU A 316       4.559  -6.306 -19.396  1.00 10.00      A   
ATOM   2979  C   LEU A 316       0.072  -6.119 -19.264  1.00 10.00      A   
ATOM   2980  O   LEU A 316      -0.111  -5.364 -20.218  1.00 10.00      A   
ATOM   2981  N   GLN A 317      -0.360  -5.848 -18.033  1.00 10.00      A   
ATOM   2982  HN  GLN A 317      -0.204  -6.504 -17.317  1.00 10.00      A   
ATOM   2983  CA  GLN A 317      -1.066  -4.609 -17.719  1.00 10.00      A   
ATOM   2984  CB  GLN A 317      -2.449  -4.894 -17.132  1.00 10.00      A   
ATOM   2985  CG  GLN A 317      -3.488  -5.320 -18.158  1.00 10.00      A   
ATOM   2986  CD  GLN A 317      -4.891  -5.343 -17.585  1.00 10.00      A   
ATOM   2987  OE1 GLN A 317      -5.085  -5.562 -16.388  1.00 10.00      A   
ATOM   2988  NE2 GLN A 317      -5.878  -5.114 -18.433  1.00 10.00      A   
ATOM   2989 HE21 GLN A 317      -5.651  -4.944 -19.382  1.00 10.00      A   
ATOM   2990 HE22 GLN A 317      -6.796  -5.125 -18.091  1.00 10.00      A   
ATOM   2991  C   GLN A 317      -0.252  -3.749 -16.754  1.00 10.00      A   
ATOM   2992  O   GLN A 317      -0.215  -2.525 -16.882  1.00 10.00      A   
ATOM   2993  N   ARG A 318       0.381  -4.396 -15.784  1.00 10.00      A   
ATOM   2994  HN  ARG A 318       0.298  -5.372 -15.724  1.00 10.00      A   
ATOM   2995  CA  ARG A 318       1.206  -3.697 -14.805  1.00 10.00      A   
ATOM   2996  CB  ARG A 318       0.608  -3.792 -13.394  1.00 10.00      A   
ATOM   2997  CG  ARG A 318       1.437  -3.077 -12.333  1.00 10.00      A   
ATOM   2998  CD  ARG A 318       1.005  -3.443 -10.919  1.00 10.00      A   
ATOM   2999  NE  ARG A 318      -0.093  -2.605 -10.437  1.00 10.00      A   
ATOM   3000  HE  ARG A 318      -0.172  -1.699 -10.821  1.00 10.00      A   
ATOM   3001  CZ  ARG A 318      -0.967  -2.986  -9.503  1.00 10.00      A   
ATOM   3002  NH1 ARG A 318      -0.862  -4.182  -8.938  1.00 10.00      A   
ATOM   3003 HH11 ARG A 318      -1.549  -4.479  -8.208  1.00 10.00      A   
ATOM   3004 HH12 ARG A 318      -0.097  -4.832  -9.222  1.00 10.00      A   
ATOM   3005  NH2 ARG A 318      -1.948  -2.168  -9.136  1.00 10.00      A   
ATOM   3006 HH21 ARG A 318      -2.046  -1.228  -9.580  1.00 10.00      A   
ATOM   3007 HH22 ARG A 318      -2.632  -2.463  -8.402  1.00 10.00      A   
ATOM   3008  C   ARG A 318       2.620  -4.258 -14.819  1.00 10.00      A   
ATOM   3009  O   ARG A 318       2.838  -5.435 -14.524  1.00 10.00      A   
ATOM   3010  N   LEU A 319       3.579  -3.420 -15.174  1.00 10.00      A   
ATOM   3011  HN  LEU A 319       3.345  -2.491 -15.406  1.00 10.00      A   
ATOM   3012  CA  LEU A 319       4.967  -3.845 -15.231  1.00 10.00      A   
ATOM   3013  CB  LEU A 319       5.485  -3.818 -16.669  1.00 10.00      A   
ATOM   3014  CG  LEU A 319       6.943  -4.246 -16.865  1.00 10.00      A   
ATOM   3015  CD1 LEU A 319       7.102  -5.746 -16.669  1.00 10.00      A   
ATOM   3016  CD2 LEU A 319       7.448  -3.821 -18.234  1.00 10.00      A   
ATOM   3017  C   LEU A 319       5.863  -2.993 -14.341  1.00 10.00      A   
ATOM   3018  O   LEU A 319       5.902  -1.767 -14.464  1.00 10.00      A   
ATOM   3019  N   TRP A 320       6.569  -3.660 -13.439  1.00 10.00      A   
ATOM   3020  HN  TRP A 320       6.466  -4.638 -13.384  1.00 10.00      A   
ATOM   3021  CA  TRP A 320       7.493  -3.001 -12.531  1.00 10.00      A   
ATOM   3022  CB  TRP A 320       7.190  -3.406 -11.083  1.00 10.00      A   
ATOM   3023  CG  TRP A 320       5.956  -2.785 -10.501  1.00 10.00      A   
ATOM   3024  CD1 TRP A 320       4.940  -2.168 -11.174  1.00 10.00      A   
ATOM   3025  CD2 TRP A 320       5.606  -2.727  -9.114  1.00 10.00      A   
ATOM   3026  NE1 TRP A 320       3.986  -1.729 -10.293  1.00 10.00      A   
ATOM   3027  HE1 TRP A 320       3.154  -1.249 -10.538  1.00 10.00      A   
ATOM   3028  CE2 TRP A 320       4.370  -2.061  -9.022  1.00 10.00      A   
ATOM   3029  CE3 TRP A 320       6.220  -3.176  -7.940  1.00 10.00      A   
ATOM   3030  CZ2 TRP A 320       3.736  -1.830  -7.805  1.00 10.00      A   
ATOM   3031  CZ3 TRP A 320       5.588  -2.946  -6.735  1.00 10.00      A   
ATOM   3032  CH2 TRP A 320       4.358  -2.280  -6.677  1.00 10.00      A   
ATOM   3033  C   TRP A 320       8.908  -3.436 -12.891  1.00 10.00      A   
ATOM   3034  O   TRP A 320       9.257  -4.600 -12.718  1.00 10.00      A   
ATOM   3035  N   VAL A 321       9.710  -2.524 -13.414  1.00 10.00      A   
ATOM   3036  HN  VAL A 321       9.385  -1.604 -13.534  1.00 10.00      A   
ATOM   3037  CA  VAL A 321      11.077  -2.856 -13.802  1.00 10.00      A   
ATOM   3038  CB  VAL A 321      11.199  -3.110 -15.319  1.00 10.00      A   
ATOM   3039  CG1 VAL A 321      10.696  -4.497 -15.690  1.00 10.00      A   
ATOM   3040  CG2 VAL A 321      10.463  -2.037 -16.110  1.00 10.00      A   
ATOM   3041  C   VAL A 321      12.049  -1.751 -13.417  1.00 10.00      A   
ATOM   3042  O   VAL A 321      11.647  -0.686 -12.944  1.00 10.00      A   
ATOM   3043  N   LEU A 322      13.328  -2.014 -13.621  1.00 10.00      A   
ATOM   3044  HN  LEU A 322      13.584  -2.886 -13.992  1.00 10.00      A   
ATOM   3045  CA  LEU A 322      14.362  -1.047 -13.316  1.00 10.00      A   
ATOM   3046  CB  LEU A 322      15.607  -1.744 -12.759  1.00 10.00      A   
ATOM   3047  CG  LEU A 322      15.475  -2.348 -11.360  1.00 10.00      A   
ATOM   3048  CD1 LEU A 322      16.676  -3.223 -11.039  1.00 10.00      A   
ATOM   3049  CD2 LEU A 322      15.323  -1.253 -10.317  1.00 10.00      A   
ATOM   3050  C   LEU A 322      14.724  -0.263 -14.567  1.00 10.00      A   
ATOM   3051  O   LEU A 322      14.264  -0.579 -15.665  1.00 10.00      A   
ATOM   3052  N   ASP A 323      15.565   0.743 -14.403  1.00 10.00      A   
ATOM   3053  HN  ASP A 323      15.900   0.944 -13.497  1.00 10.00      A   
ATOM   3054  CA  ASP A 323      15.999   1.580 -15.519  1.00 10.00      A   
ATOM   3055  CB  ASP A 323      16.634   2.889 -15.028  1.00 10.00      A   
ATOM   3056  CG  ASP A 323      17.872   2.699 -14.168  1.00 10.00      A   
ATOM   3057  OD1 ASP A 323      17.976   1.662 -13.480  1.00 10.00      A   
ATOM   3058  OD2 ASP A 323      18.735   3.602 -14.157  1.00 10.00      A   
ATOM   3059  C   ASP A 323      16.939   0.827 -16.456  1.00 10.00      A   
ATOM   3060  O   ASP A 323      17.321   1.337 -17.512  1.00 10.00      A   
ATOM   3061  N   TYR A 324      17.288  -0.397 -16.071  1.00 10.00      A   
ATOM   3062  HN  TYR A 324      16.944  -0.738 -15.218  1.00 10.00      A   
ATOM   3063  CA  TYR A 324      18.170  -1.243 -16.871  1.00 10.00      A   
ATOM   3064  CB  TYR A 324      18.532  -2.517 -16.105  1.00 10.00      A   
ATOM   3065  CG  TYR A 324      19.902  -2.490 -15.465  1.00 10.00      A   
ATOM   3066  CD1 TYR A 324      20.049  -2.388 -14.088  1.00 10.00      A   
ATOM   3067  CD2 TYR A 324      21.050  -2.577 -16.241  1.00 10.00      A   
ATOM   3068  CE1 TYR A 324      21.304  -2.371 -13.504  1.00 10.00      A   
ATOM   3069  CE2 TYR A 324      22.307  -2.556 -15.665  1.00 10.00      A   
ATOM   3070  CZ  TYR A 324      22.428  -2.459 -14.297  1.00 10.00      A   
ATOM   3071  OH  TYR A 324      23.678  -2.445 -13.721  1.00 10.00      A   
ATOM   3072  HH  TYR A 324      24.154  -1.655 -14.000  1.00 10.00      A   
ATOM   3073  C   TYR A 324      17.526  -1.611 -18.207  1.00 10.00      A   
ATOM   3074  O   TYR A 324      18.208  -2.043 -19.135  1.00 10.00      A   
ATOM   3075  N   ILE A 325      16.209  -1.437 -18.295  1.00 10.00      A   
ATOM   3076  HN  ILE A 325      15.720  -1.095 -17.514  1.00 10.00      A   
ATOM   3077  CA  ILE A 325      15.473  -1.741 -19.519  1.00 10.00      A   
ATOM   3078  CB  ILE A 325      13.939  -1.698 -19.295  1.00 10.00      A   
ATOM   3079  CG1 ILE A 325      13.176  -2.115 -20.556  1.00 10.00      A   
ATOM   3080  CG2 ILE A 325      13.486  -0.328 -18.813  1.00 10.00      A   
ATOM   3081  CD1 ILE A 325      13.494  -3.517 -21.040  1.00 10.00      A   
ATOM   3082  C   ILE A 325      15.885  -0.792 -20.647  1.00 10.00      A   
ATOM   3083  O   ILE A 325      15.918  -1.177 -21.818  1.00 10.00      A   
ATOM   3084  N   GLU A 326      16.219   0.441 -20.268  1.00 10.00      A   
ATOM   3085  HN  GLU A 326      16.177   0.663 -19.314  1.00 10.00      A   
ATOM   3086  CA  GLU A 326      16.649   1.479 -21.204  1.00 10.00      A   
ATOM   3087  CB  GLU A 326      17.900   1.058 -21.975  1.00 10.00      A   
ATOM   3088  CG  GLU A 326      19.065   0.663 -21.085  1.00 10.00      A   
ATOM   3089  CD  GLU A 326      20.332   0.421 -21.869  1.00 10.00      A   
ATOM   3090  OE1 GLU A 326      20.245   0.203 -23.096  1.00 10.00      A   
ATOM   3091  OE2 GLU A 326      21.420   0.455 -21.263  1.00 10.00      A   
ATOM   3092  C   GLU A 326      15.536   1.932 -22.153  1.00 10.00      A   
ATOM   3093  O   GLU A 326      14.445   1.357 -22.181  1.00 10.00      A   
ATOM   3094  N   ASP A 327      15.835   2.965 -22.933  1.00 10.00      A   
ATOM   3095  HN  ASP A 327      16.729   3.370 -22.856  1.00 10.00      A   
ATOM   3096  CA  ASP A 327      14.884   3.532 -23.889  1.00 10.00      A   
ATOM   3097  CB  ASP A 327      15.489   4.746 -24.603  1.00 10.00      A   
ATOM   3098  CG  ASP A 327      15.709   5.942 -23.704  1.00 10.00      A   
ATOM   3099  OD1 ASP A 327      14.770   6.349 -22.994  1.00 10.00      A   
ATOM   3100  OD2 ASP A 327      16.823   6.503 -23.722  1.00 10.00      A   
ATOM   3101  C   ASP A 327      14.460   2.508 -24.937  1.00 10.00      A   
ATOM   3102  O   ASP A 327      13.269   2.353 -25.216  1.00 10.00      A   
ATOM   3103  N   ALA A 328      15.440   1.807 -25.505  1.00 10.00      A   
ATOM   3104  HN  ALA A 328      16.366   1.972 -25.226  1.00 10.00      A   
ATOM   3105  CA  ALA A 328      15.178   0.805 -26.534  1.00 10.00      A   
ATOM   3106  CB  ALA A 328      16.476   0.223 -27.065  1.00 10.00      A   
ATOM   3107  C   ALA A 328      14.264  -0.304 -26.025  1.00 10.00      A   
ATOM   3108  O   ALA A 328      13.373  -0.766 -26.739  1.00 10.00      A   
ATOM   3109  N   GLY A 329      14.480  -0.722 -24.785  1.00 10.00      A   
ATOM   3110  HN  GLY A 329      15.200  -0.311 -24.257  1.00 10.00      A   
ATOM   3111  CA  GLY A 329      13.660  -1.773 -24.208  1.00 10.00      A   
ATOM   3112  C   GLY A 329      12.216  -1.346 -24.047  1.00 10.00      A   
ATOM   3113  O   GLY A 329      11.294  -2.121 -24.302  1.00 10.00      A   
ATOM   3114  N   LEU A 330      12.023  -0.100 -23.641  1.00 10.00      A   
ATOM   3115  HN  LEU A 330      12.806   0.471 -23.470  1.00 10.00      A   
ATOM   3116  CA  LEU A 330      10.687   0.447 -23.445  1.00 10.00      A   
ATOM   3117  CB  LEU A 330      10.763   1.805 -22.743  1.00 10.00      A   
ATOM   3118  CG  LEU A 330      11.242   1.781 -21.286  1.00 10.00      A   
ATOM   3119  CD1 LEU A 330      11.498   3.191 -20.774  1.00 10.00      A   
ATOM   3120  CD2 LEU A 330      10.233   1.064 -20.403  1.00 10.00      A   
ATOM   3121  C   LEU A 330       9.959   0.571 -24.779  1.00 10.00      A   
ATOM   3122  O   LEU A 330       8.736   0.442 -24.850  1.00 10.00      A   
ATOM   3123  N   GLU A 331      10.725   0.814 -25.838  1.00 10.00      A   
ATOM   3124  HN  GLU A 331      11.693   0.926 -25.710  1.00 10.00      A   
ATOM   3125  CA  GLU A 331      10.167   0.934 -27.176  1.00 10.00      A   
ATOM   3126  CB  GLU A 331      11.229   1.443 -28.151  1.00 10.00      A   
ATOM   3127  CG  GLU A 331      10.723   1.688 -29.563  1.00 10.00      A   
ATOM   3128  CD  GLU A 331      11.670   2.543 -30.379  1.00 10.00      A   
ATOM   3129  OE1 GLU A 331      12.900   2.386 -30.226  1.00 10.00      A   
ATOM   3130  OE2 GLU A 331      11.186   3.377 -31.176  1.00 10.00      A   
ATOM   3131  C   GLU A 331       9.616  -0.414 -27.637  1.00 10.00      A   
ATOM   3132  O   GLU A 331       8.508  -0.496 -28.174  1.00 10.00      A   
ATOM   3133  N   VAL A 332      10.393  -1.471 -27.410  1.00 10.00      A   
ATOM   3134  HN  VAL A 332      11.269  -1.339 -26.987  1.00 10.00      A   
ATOM   3135  CA  VAL A 332       9.979  -2.819 -27.781  1.00 10.00      A   
ATOM   3136  CB  VAL A 332      11.111  -3.846 -27.567  1.00 10.00      A   
ATOM   3137  CG1 VAL A 332      10.689  -5.227 -28.050  1.00 10.00      A   
ATOM   3138  CG2 VAL A 332      12.377  -3.399 -28.279  1.00 10.00      A   
ATOM   3139  C   VAL A 332       8.760  -3.221 -26.951  1.00 10.00      A   
ATOM   3140  O   VAL A 332       7.850  -3.898 -27.437  1.00 10.00      A   
ATOM   3141  N   LEU A 333       8.752  -2.784 -25.699  1.00 10.00      A   
ATOM   3142  HN  LEU A 333       9.521  -2.266 -25.373  1.00 10.00      A   
ATOM   3143  CA  LEU A 333       7.650  -3.056 -24.787  1.00 10.00      A   
ATOM   3144  CB  LEU A 333       7.955  -2.443 -23.417  1.00 10.00      A   
ATOM   3145  CG  LEU A 333       6.784  -2.289 -22.444  1.00 10.00      A   
ATOM   3146  CD1 LEU A 333       6.396  -3.631 -21.845  1.00 10.00      A   
ATOM   3147  CD2 LEU A 333       7.137  -1.295 -21.349  1.00 10.00      A   
ATOM   3148  C   LEU A 333       6.358  -2.469 -25.346  1.00 10.00      A   
ATOM   3149  O   LEU A 333       5.327  -3.146 -25.412  1.00 10.00      A   
ATOM   3150  N   ALA A 334       6.435  -1.216 -25.780  1.00 10.00      A   
ATOM   3151  HN  ALA A 334       7.297  -0.740 -25.711  1.00 10.00      A   
ATOM   3152  CA  ALA A 334       5.286  -0.514 -26.340  1.00 10.00      A   
ATOM   3153  CB  ALA A 334       5.596   0.965 -26.490  1.00 10.00      A   
ATOM   3154  C   ALA A 334       4.860  -1.112 -27.680  1.00 10.00      A   
ATOM   3155  O   ALA A 334       3.755  -0.863 -28.162  1.00 10.00      A   
ATOM   3156  N   SER A 335       5.737  -1.907 -28.277  1.00 10.00      A   
ATOM   3157  HN  SER A 335       6.601  -2.072 -27.849  1.00 10.00      A   
ATOM   3158  CA  SER A 335       5.443  -2.547 -29.553  1.00 10.00      A   
ATOM   3159  CB  SER A 335       6.709  -2.627 -30.414  1.00 10.00      A   
ATOM   3160  OG  SER A 335       7.321  -1.355 -30.553  1.00 10.00      A   
ATOM   3161  HG  SER A 335       7.344  -0.917 -29.694  1.00 10.00      A   
ATOM   3162  C   SER A 335       4.866  -3.948 -29.336  1.00 10.00      A   
ATOM   3163  O   SER A 335       4.587  -4.676 -30.292  1.00 10.00      A   
ATOM   3164  N   THR A 336       4.680  -4.318 -28.070  1.00 10.00      A   
ATOM   3165  HN  THR A 336       4.906  -3.693 -27.350  1.00 10.00      A   
ATOM   3166  CA  THR A 336       4.141  -5.627 -27.732  1.00 10.00      A   
ATOM   3167  CB  THR A 336       5.210  -6.502 -27.046  1.00 10.00      A   
ATOM   3168  OG1 THR A 336       6.446  -6.392 -27.771  1.00 10.00      A   
ATOM   3169  HG1 THR A 336       6.785  -5.489 -27.693  1.00 10.00      A   
ATOM   3170  CG2 THR A 336       4.772  -7.962 -27.013  1.00 10.00      A   
ATOM   3171  C   THR A 336       2.911  -5.506 -26.827  1.00 10.00      A   
ATOM   3172  O   THR A 336       1.830  -5.996 -27.161  1.00 10.00      A   
ATOM   3173  N   CYS A 337       3.072  -4.842 -25.692  1.00 10.00      A   
ATOM   3174  HN  CYS A 337       3.948  -4.450 -25.481  1.00 10.00      A   
ATOM   3175  CA  CYS A 337       1.976  -4.674 -24.747  1.00 10.00      A   
ATOM   3176  CB  CYS A 337       2.517  -4.626 -23.318  1.00 10.00      A   
ATOM   3177  SG  CYS A 337       3.811  -5.842 -22.975  1.00 10.00      A   
ATOM   3178  HG  CYS A 337       4.980  -5.286 -23.269  1.00 10.00      A   
ATOM   3179  C   CYS A 337       1.190  -3.405 -25.054  1.00 10.00      A   
ATOM   3180  O   CYS A 337       1.654  -2.299 -24.788  1.00 10.00      A   
ATOM   3181  N   LYS A 338       0.003  -3.568 -25.626  1.00 10.00      A   
ATOM   3182  HN  LYS A 338      -0.317  -4.478 -25.817  1.00 10.00      A   
ATOM   3183  CA  LYS A 338      -0.839  -2.430 -25.969  1.00 10.00      A   
ATOM   3184  CB  LYS A 338      -1.510  -2.638 -27.333  1.00 10.00      A   
ATOM   3185  CG  LYS A 338      -0.543  -2.794 -28.499  1.00 10.00      A   
ATOM   3186  CD  LYS A 338       0.314  -1.553 -28.692  1.00 10.00      A   
ATOM   3187  CE  LYS A 338       1.041  -1.586 -30.029  1.00 10.00      A   
ATOM   3188  NZ  LYS A 338       1.941  -0.415 -30.207  1.00 10.00      A   
ATOM   3189  HZ1 LYS A 338       2.424  -0.468 -31.128  1.00 10.00      A   
ATOM   3190  HZ2 LYS A 338       2.657  -0.399 -29.454  1.00 10.00      A   
ATOM   3191  HZ3 LYS A 338       1.393   0.470 -30.167  1.00 10.00      A   
ATOM   3192  C   LYS A 338      -1.894  -2.198 -24.897  1.00 10.00      A   
ATOM   3193  O   LYS A 338      -2.618  -1.203 -24.930  1.00 10.00      A   
ATOM   3194  N   ASP A 339      -1.974  -3.115 -23.941  1.00 10.00      A   
ATOM   3195  HN  ASP A 339      -1.364  -3.885 -23.959  1.00 10.00      A   
ATOM   3196  CA  ASP A 339      -2.952  -3.003 -22.868  1.00 10.00      A   
ATOM   3197  CB  ASP A 339      -3.763  -4.294 -22.710  1.00 10.00      A   
ATOM   3198  CG  ASP A 339      -5.160  -4.033 -22.180  1.00 10.00      A   
ATOM   3199  OD1 ASP A 339      -5.949  -3.364 -22.879  1.00 10.00      A   
ATOM   3200  OD2 ASP A 339      -5.485  -4.500 -21.068  1.00 10.00      A   
ATOM   3201  C   ASP A 339      -2.296  -2.616 -21.551  1.00 10.00      A   
ATOM   3202  O   ASP A 339      -2.918  -2.688 -20.494  1.00 10.00      A   
ATOM   3203  N   LEU A 340      -1.039  -2.195 -21.624  1.00 10.00      A   
ATOM   3204  HN  LEU A 340      -0.600  -2.154 -22.496  1.00 10.00      A   
ATOM   3205  CA  LEU A 340      -0.300  -1.785 -20.435  1.00 10.00      A   
ATOM   3206  CB  LEU A 340       1.159  -1.483 -20.791  1.00 10.00      A   
ATOM   3207  CG  LEU A 340       2.169  -1.540 -19.640  1.00 10.00      A   
ATOM   3208  CD1 LEU A 340       2.297  -2.957 -19.109  1.00 10.00      A   
ATOM   3209  CD2 LEU A 340       3.526  -1.008 -20.078  1.00 10.00      A   
ATOM   3210  C   LEU A 340      -0.967  -0.560 -19.817  1.00 10.00      A   
ATOM   3211  O   LEU A 340      -1.118   0.467 -20.475  1.00 10.00      A   
ATOM   3212  N   ARG A 341      -1.385  -0.685 -18.564  1.00 10.00      A   
ATOM   3213  HN  ARG A 341      -1.219  -1.528 -18.089  1.00 10.00      A   
ATOM   3214  CA  ARG A 341      -2.064   0.401 -17.865  1.00 10.00      A   
ATOM   3215  CB  ARG A 341      -3.249  -0.145 -17.055  1.00 10.00      A   
ATOM   3216  CG  ARG A 341      -4.057  -1.232 -17.743  1.00 10.00      A   
ATOM   3217  CD  ARG A 341      -4.974  -0.658 -18.807  1.00 10.00      A   
ATOM   3218  NE  ARG A 341      -5.666  -1.710 -19.546  1.00 10.00      A   
ATOM   3219  HE  ARG A 341      -5.107  -2.373 -20.015  1.00 10.00      A   
ATOM   3220  CZ  ARG A 341      -6.993  -1.826 -19.615  1.00 10.00      A   
ATOM   3221  NH1 ARG A 341      -7.778  -0.953 -18.991  1.00 10.00      A   
ATOM   3222 HH11 ARG A 341      -8.817  -1.047 -19.045  1.00 10.00      A   
ATOM   3223 HH12 ARG A 341      -7.360  -0.166 -18.439  1.00 10.00      A   
ATOM   3224  NH2 ARG A 341      -7.534  -2.816 -20.314  1.00 10.00      A   
ATOM   3225 HH21 ARG A 341      -6.918  -3.508 -20.811  1.00 10.00      A   
ATOM   3226 HH22 ARG A 341      -8.573  -2.917 -20.366  1.00 10.00      A   
ATOM   3227  C   ARG A 341      -1.122   1.110 -16.906  1.00 10.00      A   
ATOM   3228  O   ARG A 341      -1.200   2.330 -16.728  1.00 10.00      A   
ATOM   3229  N   GLU A 342      -0.235   0.344 -16.284  1.00 10.00      A   
ATOM   3230  HN  GLU A 342      -0.205  -0.619 -16.482  1.00 10.00      A   
ATOM   3231  CA  GLU A 342       0.693   0.896 -15.317  1.00 10.00      A   
ATOM   3232  CB  GLU A 342       0.275   0.457 -13.913  1.00 10.00      A   
ATOM   3233  CG  GLU A 342       1.046   1.118 -12.788  1.00 10.00      A   
ATOM   3234  CD  GLU A 342       0.902   0.357 -11.491  1.00 10.00      A   
ATOM   3235  OE1 GLU A 342      -0.239   0.200 -11.010  1.00 10.00      A   
ATOM   3236  OE2 GLU A 342       1.929  -0.098 -10.951  1.00 10.00      A   
ATOM   3237  C   GLU A 342       2.126   0.458 -15.587  1.00 10.00      A   
ATOM   3238  O   GLU A 342       2.409  -0.731 -15.760  1.00 10.00      A   
ATOM   3239  N   LEU A 343       3.021   1.430 -15.617  1.00 10.00      A   
ATOM   3240  HN  LEU A 343       2.722   2.360 -15.490  1.00 10.00      A   
ATOM   3241  CA  LEU A 343       4.432   1.165 -15.835  1.00 10.00      A   
ATOM   3242  CB  LEU A 343       4.856   1.591 -17.244  1.00 10.00      A   
ATOM   3243  CG  LEU A 343       6.336   1.387 -17.581  1.00 10.00      A   
ATOM   3244  CD1 LEU A 343       6.677  -0.094 -17.634  1.00 10.00      A   
ATOM   3245  CD2 LEU A 343       6.682   2.071 -18.892  1.00 10.00      A   
ATOM   3246  C   LEU A 343       5.264   1.900 -14.799  1.00 10.00      A   
ATOM   3247  O   LEU A 343       5.242   3.129 -14.737  1.00 10.00      A   
ATOM   3248  N   ARG A 344       5.978   1.151 -13.970  1.00 10.00      A   
ATOM   3249  HN  ARG A 344       5.948   0.170 -14.057  1.00 10.00      A   
ATOM   3250  CA  ARG A 344       6.817   1.749 -12.943  1.00 10.00      A   
ATOM   3251  CB  ARG A 344       6.381   1.318 -11.539  1.00 10.00      A   
ATOM   3252  CG  ARG A 344       4.973   1.751 -11.167  1.00 10.00      A   
ATOM   3253  CD  ARG A 344       4.725   1.635  -9.670  1.00 10.00      A   
ATOM   3254  NE  ARG A 344       3.301   1.492  -9.376  1.00 10.00      A   
ATOM   3255  HE  ARG A 344       2.773   0.921  -9.995  1.00 10.00      A   
ATOM   3256  CZ  ARG A 344       2.672   2.062  -8.347  1.00 10.00      A   
ATOM   3257  NH1 ARG A 344       3.331   2.820  -7.480  1.00 10.00      A   
ATOM   3258 HH11 ARG A 344       4.353   2.990  -7.591  1.00 10.00      A   
ATOM   3259 HH12 ARG A 344       2.822   3.252  -6.679  1.00 10.00      A   
ATOM   3260  NH2 ARG A 344       1.368   1.874  -8.186  1.00 10.00      A   
ATOM   3261 HH21 ARG A 344       0.833   1.283  -8.860  1.00 10.00      A   
ATOM   3262 HH22 ARG A 344       0.868   2.327  -7.382  1.00 10.00      A   
ATOM   3263  C   ARG A 344       8.281   1.401 -13.170  1.00 10.00      A   
ATOM   3264  O   ARG A 344       8.676   0.240 -13.067  1.00 10.00      A   
ATOM   3265  N   VAL A 345       9.072   2.410 -13.501  1.00 10.00      A   
ATOM   3266  HN  VAL A 345       8.688   3.312 -13.583  1.00 10.00      A   
ATOM   3267  CA  VAL A 345      10.496   2.225 -13.743  1.00 10.00      A   
ATOM   3268  CB  VAL A 345      10.949   2.918 -15.049  1.00 10.00      A   
ATOM   3269  CG1 VAL A 345      12.434   2.697 -15.297  1.00 10.00      A   
ATOM   3270  CG2 VAL A 345      10.130   2.426 -16.232  1.00 10.00      A   
ATOM   3271  C   VAL A 345      11.306   2.768 -12.566  1.00 10.00      A   
ATOM   3272  O   VAL A 345      11.331   3.974 -12.315  1.00 10.00      A   
ATOM   3273  N   PHE A 346      11.945   1.863 -11.842  1.00 10.00      A   
ATOM   3274  HN  PHE A 346      11.884   0.916 -12.102  1.00 10.00      A   
ATOM   3275  CA  PHE A 346      12.752   2.226 -10.687  1.00 10.00      A   
ATOM   3276  CB  PHE A 346      12.615   1.160  -9.590  1.00 10.00      A   
ATOM   3277  CG  PHE A 346      11.202   0.954  -9.111  1.00 10.00      A   
ATOM   3278  CD1 PHE A 346      10.394  -0.020  -9.681  1.00 10.00      A   
ATOM   3279  CD2 PHE A 346      10.681   1.732  -8.091  1.00 10.00      A   
ATOM   3280  CE1 PHE A 346       9.096  -0.211  -9.243  1.00 10.00      A   
ATOM   3281  CE2 PHE A 346       9.384   1.546  -7.649  1.00 10.00      A   
ATOM   3282  CZ  PHE A 346       8.590   0.573  -8.225  1.00 10.00      A   
ATOM   3283  C   PHE A 346      14.213   2.369 -11.097  1.00 10.00      A   
ATOM   3284  O   PHE A 346      14.681   1.659 -11.981  1.00 10.00      A   
ATOM   3285  N   PRO A 347      14.958   3.278 -10.459  1.00 10.00      A   
ATOM   3286  CA  PRO A 347      16.367   3.501 -10.782  1.00 10.00      A   
ATOM   3287  CB  PRO A 347      16.600   4.926 -10.281  1.00 10.00      A   
ATOM   3288  CG  PRO A 347      15.673   5.070  -9.117  1.00 10.00      A   
ATOM   3289  CD  PRO A 347      14.493   4.164  -9.378  1.00 10.00      A   
ATOM   3290  C   PRO A 347      17.299   2.527 -10.056  1.00 10.00      A   
ATOM   3291  O   PRO A 347      17.274   2.426  -8.827  1.00 10.00      A   
ATOM   3292  N   SER A 348      18.121   1.813 -10.819  1.00 10.00      A   
ATOM   3293  HN  SER A 348      18.086   1.923 -11.801  1.00 10.00      A   
ATOM   3294  CA  SER A 348      19.065   0.862 -10.248  1.00 10.00      A   
ATOM   3295  CB  SER A 348      19.800   0.113 -11.366  1.00 10.00      A   
ATOM   3296  OG  SER A 348      20.209   1.003 -12.397  1.00 10.00      A   
ATOM   3297  HG  SER A 348      19.432   1.253 -12.936  1.00 10.00      A   
ATOM   3298  C   SER A 348      20.065   1.583  -9.349  1.00 10.00      A   
ATOM   3299  O   SER A 348      20.231   1.243  -8.176  1.00 10.00      A   
ATOM   3300  N   GLU A 349      20.715   2.591  -9.910  1.00 10.00      A   
ATOM   3301  HN  GLU A 349      20.528   2.810 -10.846  1.00 10.00      A   
ATOM   3302  CA  GLU A 349      21.695   3.381  -9.183  1.00 10.00      A   
ATOM   3303  CB  GLU A 349      23.046   3.342  -9.909  1.00 10.00      A   
ATOM   3304  CG  GLU A 349      23.619   1.946 -10.109  1.00 10.00      A   
ATOM   3305  CD  GLU A 349      24.183   1.351  -8.837  1.00 10.00      A   
ATOM   3306  OE1 GLU A 349      25.413   1.429  -8.636  1.00 10.00      A   
ATOM   3307  OE2 GLU A 349      23.407   0.796  -8.034  1.00 10.00      A   
ATOM   3308  C   GLU A 349      21.207   4.827  -9.052  1.00 10.00      A   
ATOM   3309  O   GLU A 349      21.544   5.686  -9.871  1.00 10.00      A   
ATOM   3310  N   PRO A 350      20.388   5.113  -8.024  1.00 10.00      A   
ATOM   3311  CA  PRO A 350      19.834   6.450  -7.801  1.00 10.00      A   
ATOM   3312  CB  PRO A 350      18.609   6.166  -6.934  1.00 10.00      A   
ATOM   3313  CG  PRO A 350      18.985   4.960  -6.140  1.00 10.00      A   
ATOM   3314  CD  PRO A 350      19.927   4.153  -7.000  1.00 10.00      A   
ATOM   3315  C   PRO A 350      20.797   7.379  -7.070  1.00 10.00      A   
ATOM   3316  O   PRO A 350      20.514   8.564  -6.901  1.00 10.00      A   
ATOM   3317  N   PHE A 351      21.931   6.847  -6.636  1.00 10.00      A   
ATOM   3318  HN  PHE A 351      22.113   5.894  -6.799  1.00 10.00      A   
ATOM   3319  CA  PHE A 351      22.917   7.650  -5.927  1.00 10.00      A   
ATOM   3320  CB  PHE A 351      23.417   6.919  -4.682  1.00 10.00      A   
ATOM   3321  CG  PHE A 351      22.358   6.733  -3.630  1.00 10.00      A   
ATOM   3322  CD1 PHE A 351      21.748   5.499  -3.450  1.00 10.00      A   
ATOM   3323  CD2 PHE A 351      21.969   7.792  -2.825  1.00 10.00      A   
ATOM   3324  CE1 PHE A 351      20.772   5.329  -2.486  1.00 10.00      A   
ATOM   3325  CE2 PHE A 351      20.995   7.627  -1.861  1.00 10.00      A   
ATOM   3326  CZ  PHE A 351      20.396   6.393  -1.691  1.00 10.00      A   
ATOM   3327  C   PHE A 351      24.074   8.018  -6.845  1.00 10.00      A   
ATOM   3328  O   PHE A 351      25.124   8.483  -6.393  1.00 10.00      A   
ATOM   3329  N   VAL A 352      23.866   7.812  -8.135  1.00 10.00      A   
ATOM   3330  HN  VAL A 352      23.003   7.456  -8.429  1.00 10.00      A   
ATOM   3331  CA  VAL A 352      24.872   8.118  -9.136  1.00 10.00      A   
ATOM   3332  CB  VAL A 352      25.250   6.864  -9.960  1.00 10.00      A   
ATOM   3333  CG1 VAL A 352      26.379   7.180 -10.931  1.00 10.00      A   
ATOM   3334  CG2 VAL A 352      25.648   5.718  -9.042  1.00 10.00      A   
ATOM   3335  C   VAL A 352      24.352   9.203 -10.068  1.00 10.00      A   
ATOM   3336  O   VAL A 352      23.285   9.060 -10.663  1.00 10.00      A   
ATOM   3337  N   MET A 353      25.102  10.291 -10.171  1.00 10.00      A   
ATOM   3338  HN  MET A 353      25.935  10.343  -9.656  1.00 10.00      A   
ATOM   3339  CA  MET A 353      24.730  11.410 -11.030  1.00 10.00      A   
ATOM   3340  CB  MET A 353      25.565  12.645 -10.669  1.00 10.00      A   
ATOM   3341  CG  MET A 353      25.314  13.866 -11.540  1.00 10.00      A   
ATOM   3342  SD  MET A 353      26.552  15.155 -11.301  1.00 10.00      A   
ATOM   3343  CE  MET A 353      25.915  16.443 -12.372  1.00 10.00      A   
ATOM   3344  C   MET A 353      24.938  11.043 -12.496  1.00 10.00      A   
ATOM   3345  O   MET A 353      24.223  11.514 -13.384  1.00 10.00      A   
ATOM   3346  N   GLU A 354      25.923  10.197 -12.736  1.00 10.00      A   
ATOM   3347  HN  GLU A 354      26.453   9.860 -11.984  1.00 10.00      A   
ATOM   3348  CA  GLU A 354      26.240   9.749 -14.081  1.00 10.00      A   
ATOM   3349  CB  GLU A 354      27.661   9.189 -14.114  1.00 10.00      A   
ATOM   3350  CG  GLU A 354      28.720  10.174 -13.647  1.00 10.00      A   
ATOM   3351  CD  GLU A 354      28.996  11.258 -14.666  1.00 10.00      A   
ATOM   3352  OE1 GLU A 354      30.000  11.144 -15.398  1.00 10.00      A   
ATOM   3353  OE2 GLU A 354      28.215  12.229 -14.740  1.00 10.00      A   
ATOM   3354  C   GLU A 354      25.244   8.685 -14.535  1.00 10.00      A   
ATOM   3355  O   GLU A 354      24.800   7.862 -13.733  1.00 10.00      A   
ATOM   3356  N   PRO A 355      24.856   8.701 -15.816  1.00 10.00      A   
ATOM   3357  CA  PRO A 355      23.915   7.728 -16.367  1.00 10.00      A   
ATOM   3358  CB  PRO A 355      23.563   8.299 -17.750  1.00 10.00      A   
ATOM   3359  CG  PRO A 355      24.146   9.675 -17.785  1.00 10.00      A   
ATOM   3360  CD  PRO A 355      25.295   9.669 -16.825  1.00 10.00      A   
ATOM   3361  C   PRO A 355      24.569   6.358 -16.522  1.00 10.00      A   
ATOM   3362  O   PRO A 355      25.430   6.169 -17.375  1.00 10.00      A   
ATOM   3363  N   ASN A 356      24.171   5.412 -15.680  1.00 10.00      A   
ATOM   3364  HN  ASN A 356      23.500   5.628 -14.999  1.00 10.00      A   
ATOM   3365  CA  ASN A 356      24.723   4.060 -15.734  1.00 10.00      A   
ATOM   3366  CB  ASN A 356      24.526   3.313 -14.404  1.00 10.00      A   
ATOM   3367  CG  ASN A 356      23.070   3.042 -14.061  1.00 10.00      A   
ATOM   3368  OD1 ASN A 356      22.189   3.858 -14.335  1.00 10.00      A   
ATOM   3369  ND2 ASN A 356      22.809   1.894 -13.447  1.00 10.00      A   
ATOM   3370 HD21 ASN A 356      23.558   1.287 -13.253  1.00 10.00      A   
ATOM   3371 HD22 ASN A 356      21.874   1.693 -13.214  1.00 10.00      A   
ATOM   3372  C   ASN A 356      24.135   3.265 -16.894  1.00 10.00      A   
ATOM   3373  O   ASN A 356      24.759   2.332 -17.405  1.00 10.00      A   
ATOM   3374  N   VAL A 357      22.934   3.641 -17.304  1.00 10.00      A   
ATOM   3375  HN  VAL A 357      22.492   4.388 -16.849  1.00 10.00      A   
ATOM   3376  CA  VAL A 357      22.250   2.977 -18.405  1.00 10.00      A   
ATOM   3377  CB  VAL A 357      21.094   2.084 -17.908  1.00 10.00      A   
ATOM   3378  CG1 VAL A 357      21.627   0.883 -17.143  1.00 10.00      A   
ATOM   3379  CG2 VAL A 357      20.130   2.885 -17.048  1.00 10.00      A   
ATOM   3380  C   VAL A 357      21.700   3.997 -19.393  1.00 10.00      A   
ATOM   3381  O   VAL A 357      21.628   5.190 -19.094  1.00 10.00      A   
ATOM   3382  N   ALA A 358      21.304   3.522 -20.564  1.00 10.00      A   
ATOM   3383  HN  ALA A 358      21.378   2.557 -20.740  1.00 10.00      A   
ATOM   3384  CA  ALA A 358      20.762   4.392 -21.597  1.00 10.00      A   
ATOM   3385  CB  ALA A 358      21.087   3.846 -22.980  1.00 10.00      A   
ATOM   3386  C   ALA A 358      19.258   4.586 -21.428  1.00 10.00      A   
ATOM   3387  O   ALA A 358      18.466   4.154 -22.267  1.00 10.00      A   
ATOM   3388  N   LEU A 359      18.868   5.220 -20.334  1.00 10.00      A   
ATOM   3389  HN  LEU A 359      19.544   5.530 -19.695  1.00 10.00      A   
ATOM   3390  CA  LEU A 359      17.460   5.478 -20.061  1.00 10.00      A   
ATOM   3391  CB  LEU A 359      17.025   4.792 -18.767  1.00 10.00      A   
ATOM   3392  CG  LEU A 359      15.544   4.934 -18.402  1.00 10.00      A   
ATOM   3393  CD1 LEU A 359      14.830   3.595 -18.485  1.00 10.00      A   
ATOM   3394  CD2 LEU A 359      15.383   5.547 -17.021  1.00 10.00      A   
ATOM   3395  C   LEU A 359      17.218   6.976 -19.965  1.00 10.00      A   
ATOM   3396  O   LEU A 359      17.575   7.607 -18.969  1.00 10.00      A   
ATOM   3397  N   THR A 360      16.638   7.545 -21.010  1.00 10.00      A   
ATOM   3398  HN  THR A 360      16.390   6.987 -21.785  1.00 10.00      A   
ATOM   3399  CA  THR A 360      16.353   8.969 -21.048  1.00 10.00      A   
ATOM   3400  CB  THR A 360      16.970   9.618 -22.305  1.00 10.00      A   
ATOM   3401  OG1 THR A 360      16.388   9.042 -23.481  1.00 10.00      A   
ATOM   3402  HG1 THR A 360      16.482   8.071 -23.441  1.00 10.00      A   
ATOM   3403  CG2 THR A 360      18.477   9.397 -22.336  1.00 10.00      A   
ATOM   3404  C   THR A 360      14.843   9.201 -21.039  1.00 10.00      A   
ATOM   3405  O   THR A 360      14.084   8.383 -20.513  1.00 10.00      A   
ATOM   3406  N   GLU A 361      14.411  10.315 -21.616  1.00 10.00      A   
ATOM   3407  HN  GLU A 361      15.064  10.939 -22.021  1.00 10.00      A   
ATOM   3408  CA  GLU A 361      12.999  10.638 -21.679  1.00 10.00      A   
ATOM   3409  CB  GLU A 361      12.803  12.156 -21.748  1.00 10.00      A   
ATOM   3410  CG  GLU A 361      13.266  12.785 -23.056  1.00 10.00      A   
ATOM   3411  CD  GLU A 361      14.707  13.255 -23.028  1.00 10.00      A   
ATOM   3412  OE1 GLU A 361      14.935  14.463 -23.220  1.00 10.00      A   
ATOM   3413  OE2 GLU A 361      15.616  12.417 -22.830  1.00 10.00      A   
ATOM   3414  C   GLU A 361      12.367   9.973 -22.900  1.00 10.00      A   
ATOM   3415  O   GLU A 361      11.144   9.929 -23.037  1.00 10.00      A   
ATOM   3416  N   GLN A 362      13.212   9.454 -23.786  1.00 10.00      A   
ATOM   3417  HN  GLN A 362      14.178   9.506 -23.612  1.00 10.00      A   
ATOM   3418  CA  GLN A 362      12.748   8.801 -25.004  1.00 10.00      A   
ATOM   3419  CB  GLN A 362      13.937   8.364 -25.861  1.00 10.00      A   
ATOM   3420  CG  GLN A 362      13.564   7.883 -27.253  1.00 10.00      A   
ATOM   3421  CD  GLN A 362      12.792   8.918 -28.051  1.00 10.00      A   
ATOM   3422  OE1 GLN A 362      12.976  10.124 -27.879  1.00 10.00      A   
ATOM   3423  NE2 GLN A 362      11.919   8.450 -28.931  1.00 10.00      A   
ATOM   3424 HE21 GLN A 362      11.817   7.477 -29.012  1.00 10.00      A   
ATOM   3425 HE22 GLN A 362      11.408   9.093 -29.466  1.00 10.00      A   
ATOM   3426  C   GLN A 362      11.841   7.616 -24.686  1.00 10.00      A   
ATOM   3427  O   GLN A 362      10.827   7.403 -25.353  1.00 10.00      A   
ATOM   3428  N   GLY A 363      12.206   6.854 -23.662  1.00 10.00      A   
ATOM   3429  HN  GLY A 363      13.050   7.050 -23.191  1.00 10.00      A   
ATOM   3430  CA  GLY A 363      11.410   5.712 -23.257  1.00 10.00      A   
ATOM   3431  C   GLY A 363       9.995   6.105 -22.867  1.00 10.00      A   
ATOM   3432  O   GLY A 363       9.039   5.389 -23.172  1.00 10.00      A   
ATOM   3433  N   LEU A 364       9.860   7.248 -22.204  1.00 10.00      A   
ATOM   3434  HN  LEU A 364      10.657   7.775 -21.996  1.00 10.00      A   
ATOM   3435  CA  LEU A 364       8.553   7.740 -21.785  1.00 10.00      A   
ATOM   3436  CB  LEU A 364       8.703   8.984 -20.903  1.00 10.00      A   
ATOM   3437  CG  LEU A 364       8.494   8.780 -19.400  1.00 10.00      A   
ATOM   3438  CD1 LEU A 364       8.633  10.097 -18.647  1.00 10.00      A   
ATOM   3439  CD2 LEU A 364       7.139   8.149 -19.125  1.00 10.00      A   
ATOM   3440  C   LEU A 364       7.691   8.061 -23.004  1.00 10.00      A   
ATOM   3441  O   LEU A 364       6.516   7.692 -23.069  1.00 10.00      A   
ATOM   3442  N   VAL A 365       8.292   8.736 -23.979  1.00 10.00      A   
ATOM   3443  HN  VAL A 365       9.231   8.998 -23.870  1.00 10.00      A   
ATOM   3444  CA  VAL A 365       7.588   9.102 -25.202  1.00 10.00      A   
ATOM   3445  CB  VAL A 365       8.459  10.007 -26.109  1.00 10.00      A   
ATOM   3446  CG1 VAL A 365       7.693  10.423 -27.359  1.00 10.00      A   
ATOM   3447  CG2 VAL A 365       8.947  11.230 -25.342  1.00 10.00      A   
ATOM   3448  C   VAL A 365       7.179   7.852 -25.980  1.00 10.00      A   
ATOM   3449  O   VAL A 365       6.040   7.737 -26.440  1.00 10.00      A   
ATOM   3450  N   SER A 366       8.113   6.918 -26.102  1.00 10.00      A   
ATOM   3451  HN  SER A 366       9.000   7.079 -25.710  1.00 10.00      A   
ATOM   3452  CA  SER A 366       7.874   5.673 -26.819  1.00 10.00      A   
ATOM   3453  CB  SER A 366       9.138   4.818 -26.816  1.00 10.00      A   
ATOM   3454  OG  SER A 366      10.236   5.564 -27.311  1.00 10.00      A   
ATOM   3455  HG  SER A 366      10.640   6.061 -26.588  1.00 10.00      A   
ATOM   3456  C   SER A 366       6.700   4.895 -26.232  1.00 10.00      A   
ATOM   3457  O   SER A 366       5.849   4.396 -26.969  1.00 10.00      A   
ATOM   3458  N   VAL A 367       6.650   4.808 -24.907  1.00 10.00      A   
ATOM   3459  HN  VAL A 367       7.355   5.234 -24.374  1.00 10.00      A   
ATOM   3460  CA  VAL A 367       5.583   4.087 -24.221  1.00 10.00      A   
ATOM   3461  CB  VAL A 367       5.908   3.879 -22.723  1.00 10.00      A   
ATOM   3462  CG1 VAL A 367       4.684   3.405 -21.949  1.00 10.00      A   
ATOM   3463  CG2 VAL A 367       7.048   2.883 -22.570  1.00 10.00      A   
ATOM   3464  C   VAL A 367       4.232   4.787 -24.381  1.00 10.00      A   
ATOM   3465  O   VAL A 367       3.217   4.140 -24.642  1.00 10.00      A   
ATOM   3466  N   SER A 368       4.233   6.110 -24.260  1.00 10.00      A   
ATOM   3467  HN  SER A 368       5.077   6.577 -24.087  1.00 10.00      A   
ATOM   3468  CA  SER A 368       3.009   6.889 -24.379  1.00 10.00      A   
ATOM   3469  CB  SER A 368       3.295   8.357 -24.066  1.00 10.00      A   
ATOM   3470  OG  SER A 368       3.979   8.484 -22.829  1.00 10.00      A   
ATOM   3471  HG  SER A 368       4.926   8.336 -22.965  1.00 10.00      A   
ATOM   3472  C   SER A 368       2.371   6.747 -25.762  1.00 10.00      A   
ATOM   3473  O   SER A 368       1.146   6.741 -25.893  1.00 10.00      A   
ATOM   3474  N   MET A 369       3.206   6.626 -26.786  1.00 10.00      A   
ATOM   3475  HN  MET A 369       4.172   6.638 -26.618  1.00 10.00      A   
ATOM   3476  CA  MET A 369       2.724   6.477 -28.155  1.00 10.00      A   
ATOM   3477  CB  MET A 369       3.772   6.981 -29.149  1.00 10.00      A   
ATOM   3478  CG  MET A 369       3.767   8.483 -29.374  1.00 10.00      A   
ATOM   3479  SD  MET A 369       4.927   8.991 -30.660  1.00 10.00      A   
ATOM   3480  CE  MET A 369       4.644  10.758 -30.691  1.00 10.00      A   
ATOM   3481  C   MET A 369       2.406   5.019 -28.468  1.00 10.00      A   
ATOM   3482  O   MET A 369       1.577   4.719 -29.330  1.00 10.00      A   
ATOM   3483  N   GLY A 370       3.071   4.115 -27.764  1.00 10.00      A   
ATOM   3484  HN  GLY A 370       3.709   4.414 -27.083  1.00 10.00      A   
ATOM   3485  CA  GLY A 370       2.872   2.698 -27.993  1.00 10.00      A   
ATOM   3486  C   GLY A 370       1.653   2.131 -27.299  1.00 10.00      A   
ATOM   3487  O   GLY A 370       0.859   1.421 -27.918  1.00 10.00      A   
ATOM   3488  N   CYS A 371       1.497   2.432 -26.020  1.00 10.00      A   
ATOM   3489  HN  CYS A 371       2.157   3.008 -25.575  1.00 10.00      A   
ATOM   3490  CA  CYS A 371       0.370   1.920 -25.256  1.00 10.00      A   
ATOM   3491  CB  CYS A 371       0.848   1.367 -23.919  1.00 10.00      A   
ATOM   3492  SG  CYS A 371       2.433   0.501 -24.005  1.00 10.00      A   
ATOM   3493  HG  CYS A 371       2.199  -0.740 -24.423  1.00 10.00      A   
ATOM   3494  C   CYS A 371      -0.705   2.981 -25.039  1.00 10.00      A   
ATOM   3495  O   CYS A 371      -0.494   3.963 -24.326  1.00 10.00      A   
ATOM   3496  N   PRO A 372      -1.884   2.789 -25.646  1.00 10.00      A   
ATOM   3497  CA  PRO A 372      -3.000   3.724 -25.513  1.00 10.00      A   
ATOM   3498  CB  PRO A 372      -3.846   3.408 -26.745  1.00 10.00      A   
ATOM   3499  CG  PRO A 372      -3.622   1.955 -26.981  1.00 10.00      A   
ATOM   3500  CD  PRO A 372      -2.217   1.653 -26.526  1.00 10.00      A   
ATOM   3501  C   PRO A 372      -3.808   3.472 -24.239  1.00 10.00      A   
ATOM   3502  O   PRO A 372      -4.812   4.135 -23.984  1.00 10.00      A   
ATOM   3503  N   LYS A 373      -3.364   2.504 -23.443  1.00 10.00      A   
ATOM   3504  HN  LYS A 373      -2.555   2.013 -23.700  1.00 10.00      A   
ATOM   3505  CA  LYS A 373      -4.047   2.159 -22.201  1.00 10.00      A   
ATOM   3506  CB  LYS A 373      -4.234   0.642 -22.090  1.00 10.00      A   
ATOM   3507  CG  LYS A 373      -5.226   0.050 -23.078  1.00 10.00      A   
ATOM   3508  CD  LYS A 373      -6.654   0.476 -22.768  1.00 10.00      A   
ATOM   3509  CE  LYS A 373      -7.643  -0.187 -23.714  1.00 10.00      A   
ATOM   3510  NZ  LYS A 373      -7.905  -1.606 -23.353  1.00 10.00      A   
ATOM   3511  HZ1 LYS A 373      -8.395  -1.656 -22.438  1.00 10.00      A   
ATOM   3512  HZ2 LYS A 373      -7.007  -2.133 -23.280  1.00 10.00      A   
ATOM   3513  HZ3 LYS A 373      -8.500  -2.059 -24.077  1.00 10.00      A   
ATOM   3514  C   LYS A 373      -3.286   2.676 -20.986  1.00 10.00      A   
ATOM   3515  O   LYS A 373      -3.757   2.562 -19.856  1.00 10.00      A   
ATOM   3516  N   LEU A 374      -2.121   3.257 -21.231  1.00 10.00      A   
ATOM   3517  HN  LEU A 374      -1.817   3.343 -22.158  1.00 10.00      A   
ATOM   3518  CA  LEU A 374      -1.285   3.783 -20.162  1.00 10.00      A   
ATOM   3519  CB  LEU A 374       0.065   4.252 -20.731  1.00 10.00      A   
ATOM   3520  CG  LEU A 374       1.209   4.501 -19.730  1.00 10.00      A   
ATOM   3521  CD1 LEU A 374       1.132   5.895 -19.128  1.00 10.00      A   
ATOM   3522  CD2 LEU A 374       1.233   3.441 -18.638  1.00 10.00      A   
ATOM   3523  C   LEU A 374      -1.985   4.925 -19.433  1.00 10.00      A   
ATOM   3524  O   LEU A 374      -2.329   5.940 -20.039  1.00 10.00      A   
ATOM   3525  N   GLU A 375      -2.218   4.739 -18.141  1.00 10.00      A   
ATOM   3526  HN  GLU A 375      -1.964   3.884 -17.726  1.00 10.00      A   
ATOM   3527  CA  GLU A 375      -2.864   5.762 -17.331  1.00 10.00      A   
ATOM   3528  CB  GLU A 375      -4.291   5.355 -16.958  1.00 10.00      A   
ATOM   3529  CG  GLU A 375      -4.384   4.084 -16.127  1.00 10.00      A   
ATOM   3530  CD  GLU A 375      -5.563   4.095 -15.178  1.00 10.00      A   
ATOM   3531  OE1 GLU A 375      -5.646   5.016 -14.342  1.00 10.00      A   
ATOM   3532  OE2 GLU A 375      -6.402   3.172 -15.254  1.00 10.00      A   
ATOM   3533  C   GLU A 375      -2.053   6.076 -16.078  1.00 10.00      A   
ATOM   3534  O   GLU A 375      -2.195   7.147 -15.492  1.00 10.00      A   
ATOM   3535  N   SER A 376      -1.210   5.138 -15.666  1.00 10.00      A   
ATOM   3536  HN  SER A 376      -1.130   4.302 -16.175  1.00 10.00      A   
ATOM   3537  CA  SER A 376      -0.385   5.321 -14.481  1.00 10.00      A   
ATOM   3538  CB  SER A 376      -0.894   4.420 -13.355  1.00 10.00      A   
ATOM   3539  OG  SER A 376      -2.308   4.316 -13.405  1.00 10.00      A   
ATOM   3540  HG  SER A 376      -2.610   4.584 -14.281  1.00 10.00      A   
ATOM   3541  C   SER A 376       1.071   4.999 -14.800  1.00 10.00      A   
ATOM   3542  O   SER A 376       1.401   3.875 -15.191  1.00 10.00      A   
ATOM   3543  N   VAL A 377       1.941   5.983 -14.638  1.00 10.00      A   
ATOM   3544  HN  VAL A 377       1.629   6.862 -14.324  1.00 10.00      A   
ATOM   3545  CA  VAL A 377       3.351   5.789 -14.928  1.00 10.00      A   
ATOM   3546  CB  VAL A 377       3.729   6.364 -16.315  1.00 10.00      A   
ATOM   3547  CG1 VAL A 377       3.644   7.885 -16.332  1.00 10.00      A   
ATOM   3548  CG2 VAL A 377       5.107   5.886 -16.756  1.00 10.00      A   
ATOM   3549  C   VAL A 377       4.263   6.383 -13.850  1.00 10.00      A   
ATOM   3550  O   VAL A 377       3.961   7.420 -13.256  1.00 10.00      A   
ATOM   3551  N   LEU A 378       5.357   5.684 -13.586  1.00 10.00      A   
ATOM   3552  HN  LEU A 378       5.497   4.837 -14.063  1.00 10.00      A   
ATOM   3553  CA  LEU A 378       6.363   6.114 -12.624  1.00 10.00      A   
ATOM   3554  CB  LEU A 378       6.368   5.195 -11.405  1.00 10.00      A   
ATOM   3555  CG  LEU A 378       7.491   5.426 -10.391  1.00 10.00      A   
ATOM   3556  CD1 LEU A 378       7.223   6.669  -9.557  1.00 10.00      A   
ATOM   3557  CD2 LEU A 378       7.674   4.208  -9.500  1.00 10.00      A   
ATOM   3558  C   LEU A 378       7.719   6.075 -13.311  1.00 10.00      A   
ATOM   3559  O   LEU A 378       8.129   5.029 -13.818  1.00 10.00      A   
ATOM   3560  N   TYR A 379       8.408   7.203 -13.336  1.00 10.00      A   
ATOM   3561  HN  TYR A 379       8.047   8.003 -12.888  1.00 10.00      A   
ATOM   3562  CA  TYR A 379       9.691   7.278 -14.009  1.00 10.00      A   
ATOM   3563  CB  TYR A 379       9.511   8.018 -15.333  1.00 10.00      A   
ATOM   3564  CG  TYR A 379      10.383   7.518 -16.460  1.00 10.00      A   
ATOM   3565  CD1 TYR A 379      10.182   6.262 -17.012  1.00 10.00      A   
ATOM   3566  CD2 TYR A 379      11.397   8.311 -16.986  1.00 10.00      A   
ATOM   3567  CE1 TYR A 379      10.963   5.809 -18.057  1.00 10.00      A   
ATOM   3568  CE2 TYR A 379      12.185   7.864 -18.029  1.00 10.00      A   
ATOM   3569  CZ  TYR A 379      11.963   6.612 -18.562  1.00 10.00      A   
ATOM   3570  OH  TYR A 379      12.729   6.161 -19.611  1.00 10.00      A   
ATOM   3571  HH  TYR A 379      13.412   6.814 -19.821  1.00 10.00      A   
ATOM   3572  C   TYR A 379      10.748   7.979 -13.161  1.00 10.00      A   
ATOM   3573  O   TYR A 379      10.477   9.000 -12.529  1.00 10.00      A   
ATOM   3574  N   PHE A 380      11.945   7.409 -13.155  1.00 10.00      A   
ATOM   3575  HN  PHE A 380      12.075   6.583 -13.664  1.00 10.00      A   
ATOM   3576  CA  PHE A 380      13.075   7.960 -12.421  1.00 10.00      A   
ATOM   3577  CB  PHE A 380      13.471   7.041 -11.264  1.00 10.00      A   
ATOM   3578  CG  PHE A 380      12.762   7.326  -9.971  1.00 10.00      A   
ATOM   3579  CD1 PHE A 380      11.537   6.739  -9.691  1.00 10.00      A   
ATOM   3580  CD2 PHE A 380      13.323   8.172  -9.031  1.00 10.00      A   
ATOM   3581  CE1 PHE A 380      10.884   6.991  -8.502  1.00 10.00      A   
ATOM   3582  CE2 PHE A 380      12.675   8.429  -7.839  1.00 10.00      A   
ATOM   3583  CZ  PHE A 380      11.454   7.839  -7.574  1.00 10.00      A   
ATOM   3584  C   PHE A 380      14.257   8.114 -13.371  1.00 10.00      A   
ATOM   3585  O   PHE A 380      14.993   7.161 -13.620  1.00 10.00      A   
ATOM   3586  N   CYS A 381      14.435   9.306 -13.906  1.00 10.00      A   
ATOM   3587  HN  CYS A 381      13.831  10.040 -13.660  1.00 10.00      A   
ATOM   3588  CA  CYS A 381      15.519   9.556 -14.844  1.00 10.00      A   
ATOM   3589  CB  CYS A 381      14.949   9.938 -16.212  1.00 10.00      A   
ATOM   3590  SG  CYS A 381      13.734  11.277 -16.165  1.00 10.00      A   
ATOM   3591  HG  CYS A 381      14.161  12.245 -16.971  1.00 10.00      A   
ATOM   3592  C   CYS A 381      16.465  10.640 -14.337  1.00 10.00      A   
ATOM   3593  O   CYS A 381      16.245  11.219 -13.278  1.00 10.00      A   
ATOM   3594  N   ARG A 382      17.527  10.898 -15.092  1.00 10.00      A   
ATOM   3595  HN  ARG A 382      17.658  10.394 -15.924  1.00 10.00      A   
ATOM   3596  CA  ARG A 382      18.508  11.911 -14.721  1.00 10.00      A   
ATOM   3597  CB  ARG A 382      19.938  11.361 -14.842  1.00 10.00      A   
ATOM   3598  CG  ARG A 382      20.315  10.306 -13.811  1.00 10.00      A   
ATOM   3599  CD  ARG A 382      20.045   8.897 -14.316  1.00 10.00      A   
ATOM   3600  NE  ARG A 382      20.502   7.882 -13.366  1.00 10.00      A   
ATOM   3601  HE  ARG A 382      21.062   8.190 -12.615  1.00 10.00      A   
ATOM   3602  CZ  ARG A 382      20.209   6.580 -13.466  1.00 10.00      A   
ATOM   3603  NH1 ARG A 382      19.466   6.133 -14.470  1.00 10.00      A   
ATOM   3604 HH11 ARG A 382      19.105   6.785 -15.190  1.00 10.00      A   
ATOM   3605 HH12 ARG A 382      19.235   5.103 -14.536  1.00 10.00      A   
ATOM   3606  NH2 ARG A 382      20.649   5.721 -12.558  1.00 10.00      A   
ATOM   3607 HH21 ARG A 382      20.416   4.708 -12.655  1.00 10.00      A   
ATOM   3608 HH22 ARG A 382      21.224   6.043 -11.748  1.00 10.00      A   
ATOM   3609  C   ARG A 382      18.354  13.161 -15.591  1.00 10.00      A   
ATOM   3610  O   ARG A 382      18.900  14.218 -15.277  1.00 10.00      A   
ATOM   3611  N   GLN A 383      17.612  13.034 -16.686  1.00 10.00      A   
ATOM   3612  HN  GLN A 383      17.195  12.171 -16.887  1.00 10.00      A   
ATOM   3613  CA  GLN A 383      17.393  14.152 -17.596  1.00 10.00      A   
ATOM   3614  CB  GLN A 383      18.322  14.049 -18.808  1.00 10.00      A   
ATOM   3615  CG  GLN A 383      17.885  13.016 -19.836  1.00 10.00      A   
ATOM   3616  CD  GLN A 383      18.871  12.868 -20.973  1.00 10.00      A   
ATOM   3617  OE1 GLN A 383      20.082  12.942 -20.775  1.00 10.00      A   
ATOM   3618  NE2 GLN A 383      18.361  12.669 -22.173  1.00 10.00      A   
ATOM   3619 HE21 GLN A 383      17.375  12.630 -22.266  1.00 10.00      A   
ATOM   3620 HE22 GLN A 383      18.979  12.573 -22.927  1.00 10.00      A   
ATOM   3621  C   GLN A 383      15.938  14.187 -18.051  1.00 10.00      A   
ATOM   3622  O   GLN A 383      15.223  13.188 -17.936  1.00 10.00      A   
ATOM   3623  N   MET A 384      15.506  15.337 -18.551  1.00 10.00      A   
ATOM   3624  HN  MET A 384      16.124  16.100 -18.597  1.00 10.00      A   
ATOM   3625  CA  MET A 384      14.144  15.514 -19.030  1.00 10.00      A   
ATOM   3626  CB  MET A 384      13.167  15.561 -17.850  1.00 10.00      A   
ATOM   3627  CG  MET A 384      11.720  15.802 -18.247  1.00 10.00      A   
ATOM   3628  SD  MET A 384      11.113  14.593 -19.445  1.00 10.00      A   
ATOM   3629  CE  MET A 384      11.223  13.075 -18.490  1.00 10.00      A   
ATOM   3630  C   MET A 384      14.040  16.795 -19.852  1.00 10.00      A   
ATOM   3631  O   MET A 384      14.710  17.784 -19.554  1.00 10.00      A   
ATOM   3632  N   THR A 385      13.217  16.769 -20.890  1.00 10.00      A   
ATOM   3633  HN  THR A 385      12.717  15.950 -21.084  1.00 10.00      A   
ATOM   3634  CA  THR A 385      13.024  17.932 -21.744  1.00 10.00      A   
ATOM   3635  CB  THR A 385      13.465  17.660 -23.196  1.00 10.00      A   
ATOM   3636  OG1 THR A 385      13.154  16.308 -23.562  1.00 10.00      A   
ATOM   3637  HG1 THR A 385      13.895  15.724 -23.311  1.00 10.00      A   
ATOM   3638  CG2 THR A 385      14.953  17.908 -23.371  1.00 10.00      A   
ATOM   3639  C   THR A 385      11.560  18.356 -21.752  1.00 10.00      A   
ATOM   3640  O   THR A 385      10.662  17.536 -21.546  1.00 10.00      A   
ATOM   3641  N   ASN A 386      11.324  19.636 -21.995  1.00 10.00      A   
ATOM   3642  HN  ASN A 386      12.093  20.245 -22.145  1.00 10.00      A   
ATOM   3643  CA  ASN A 386       9.967  20.172 -22.040  1.00 10.00      A   
ATOM   3644  CB  ASN A 386       9.983  21.697 -22.138  1.00 10.00      A   
ATOM   3645  CG  ASN A 386      10.211  22.379 -20.804  1.00 10.00      A   
ATOM   3646  OD1 ASN A 386       9.275  22.590 -20.035  1.00 10.00      A   
ATOM   3647  ND2 ASN A 386      11.454  22.735 -20.526  1.00 10.00      A   
ATOM   3648 HD21 ASN A 386      12.152  22.543 -21.192  1.00 10.00      A   
ATOM   3649 HD22 ASN A 386      11.626  23.189 -19.671  1.00 10.00      A   
ATOM   3650  C   ASN A 386       9.210  19.592 -23.226  1.00 10.00      A   
ATOM   3651  O   ASN A 386       8.015  19.301 -23.136  1.00 10.00      A   
ATOM   3652  N   ALA A 387       9.925  19.412 -24.333  1.00 10.00      A   
ATOM   3653  HN  ALA A 387      10.873  19.661 -24.330  1.00 10.00      A   
ATOM   3654  CA  ALA A 387       9.341  18.863 -25.548  1.00 10.00      A   
ATOM   3655  CB  ALA A 387      10.379  18.813 -26.657  1.00 10.00      A   
ATOM   3656  C   ALA A 387       8.774  17.471 -25.294  1.00 10.00      A   
ATOM   3657  O   ALA A 387       7.688  17.141 -25.764  1.00 10.00      A   
ATOM   3658  N   ALA A 388       9.516  16.664 -24.544  1.00 10.00      A   
ATOM   3659  HN  ALA A 388      10.379  16.984 -24.206  1.00 10.00      A   
ATOM   3660  CA  ALA A 388       9.081  15.310 -24.221  1.00 10.00      A   
ATOM   3661  CB  ALA A 388      10.164  14.568 -23.460  1.00 10.00      A   
ATOM   3662  C   ALA A 388       7.794  15.338 -23.407  1.00 10.00      A   
ATOM   3663  O   ALA A 388       6.837  14.635 -23.723  1.00 10.00      A   
ATOM   3664  N   LEU A 389       7.779  16.172 -22.373  1.00 10.00      A   
ATOM   3665  HN  LEU A 389       8.578  16.712 -22.186  1.00 10.00      A   
ATOM   3666  CA  LEU A 389       6.613  16.305 -21.504  1.00 10.00      A   
ATOM   3667  CB  LEU A 389       6.886  17.331 -20.403  1.00 10.00      A   
ATOM   3668  CG  LEU A 389       7.999  16.982 -19.409  1.00 10.00      A   
ATOM   3669  CD1 LEU A 389       8.391  18.204 -18.592  1.00 10.00      A   
ATOM   3670  CD2 LEU A 389       7.566  15.849 -18.493  1.00 10.00      A   
ATOM   3671  C   LEU A 389       5.369  16.704 -22.298  1.00 10.00      A   
ATOM   3672  O   LEU A 389       4.299  16.113 -22.138  1.00 10.00      A   
ATOM   3673  N   ILE A 390       5.520  17.698 -23.169  1.00 10.00      A   
ATOM   3674  HN  ILE A 390       6.400  18.127 -23.258  1.00 10.00      A   
ATOM   3675  CA  ILE A 390       4.411  18.169 -23.994  1.00 10.00      A   
ATOM   3676  CB  ILE A 390       4.820  19.390 -24.850  1.00 10.00      A   
ATOM   3677  CG1 ILE A 390       5.213  20.569 -23.949  1.00 10.00      A   
ATOM   3678  CG2 ILE A 390       3.702  19.793 -25.808  1.00 10.00      A   
ATOM   3679  CD1 ILE A 390       5.857  21.720 -24.693  1.00 10.00      A   
ATOM   3680  C   ILE A 390       3.907  17.044 -24.900  1.00 10.00      A   
ATOM   3681  O   ILE A 390       2.702  16.826 -25.025  1.00 10.00      A   
ATOM   3682  N   THR A 391       4.840  16.324 -25.513  1.00 10.00      A   
ATOM   3683  HN  THR A 391       5.785  16.544 -25.368  1.00 10.00      A   
ATOM   3684  CA  THR A 391       4.501  15.220 -26.399  1.00 10.00      A   
ATOM   3685  CB  THR A 391       5.768  14.613 -27.038  1.00 10.00      A   
ATOM   3686  OG1 THR A 391       6.542  15.662 -27.637  1.00 10.00      A   
ATOM   3687  HG1 THR A 391       7.102  16.071 -26.965  1.00 10.00      A   
ATOM   3688  CG2 THR A 391       5.396  13.602 -28.114  1.00 10.00      A   
ATOM   3689  C   THR A 391       3.718  14.132 -25.654  1.00 10.00      A   
ATOM   3690  O   THR A 391       2.678  13.676 -26.129  1.00 10.00      A   
ATOM   3691  N   ILE A 392       4.210  13.750 -24.475  1.00 10.00      A   
ATOM   3692  HN  ILE A 392       5.035  14.172 -24.139  1.00 10.00      A   
ATOM   3693  CA  ILE A 392       3.565  12.723 -23.662  1.00 10.00      A   
ATOM   3694  CB  ILE A 392       4.368  12.452 -22.369  1.00 10.00      A   
ATOM   3695  CG1 ILE A 392       5.738  11.861 -22.710  1.00 10.00      A   
ATOM   3696  CG2 ILE A 392       3.604  11.528 -21.431  1.00 10.00      A   
ATOM   3697  CD1 ILE A 392       6.721  11.883 -21.561  1.00 10.00      A   
ATOM   3698  C   ILE A 392       2.136  13.123 -23.298  1.00 10.00      A   
ATOM   3699  O   ILE A 392       1.198  12.342 -23.473  1.00 10.00      A   
ATOM   3700  N   ALA A 393       1.978  14.350 -22.820  1.00 10.00      A   
ATOM   3701  HN  ALA A 393       2.766  14.934 -22.739  1.00 10.00      A   
ATOM   3702  CA  ALA A 393       0.676  14.863 -22.415  1.00 10.00      A   
ATOM   3703  CB  ALA A 393       0.824  16.276 -21.879  1.00 10.00      A   
ATOM   3704  C   ALA A 393      -0.325  14.846 -23.564  1.00 10.00      A   
ATOM   3705  O   ALA A 393      -1.491  14.500 -23.380  1.00 10.00      A   
ATOM   3706  N   ARG A 394       0.141  15.212 -24.751  1.00 10.00      A   
ATOM   3707  HN  ARG A 394       1.089  15.456 -24.836  1.00 10.00      A   
ATOM   3708  CA  ARG A 394      -0.716  15.252 -25.933  1.00 10.00      A   
ATOM   3709  CB  ARG A 394      -0.041  16.026 -27.069  1.00 10.00      A   
ATOM   3710  CG  ARG A 394       0.150  17.508 -26.796  1.00 10.00      A   
ATOM   3711  CD  ARG A 394       0.735  18.220 -28.005  1.00 10.00      A   
ATOM   3712  NE  ARG A 394      -0.166  18.187 -29.158  1.00 10.00      A   
ATOM   3713  HE  ARG A 394      -0.379  17.305 -29.544  1.00 10.00      A   
ATOM   3714  CZ  ARG A 394      -0.712  19.274 -29.708  1.00 10.00      A   
ATOM   3715  NH1 ARG A 394      -0.455  20.477 -29.212  1.00 10.00      A   
ATOM   3716 HH11 ARG A 394       0.175  20.582 -28.388  1.00 10.00      A   
ATOM   3717 HH12 ARG A 394      -0.880  21.326 -29.645  1.00 10.00      A   
ATOM   3718  NH2 ARG A 394      -1.524  19.155 -30.753  1.00 10.00      A   
ATOM   3719 HH21 ARG A 394      -1.950  20.005 -31.180  1.00 10.00      A   
ATOM   3720 HH22 ARG A 394      -1.739  18.212 -31.151  1.00 10.00      A   
ATOM   3721  C   ARG A 394      -1.083  13.848 -26.412  1.00 10.00      A   
ATOM   3722  O   ARG A 394      -2.134  13.643 -27.018  1.00 10.00      A   
ATOM   3723  N   ASN A 395      -0.215  12.887 -26.138  1.00 10.00      A   
ATOM   3724  HN  ASN A 395       0.602  13.106 -25.643  1.00 10.00      A   
ATOM   3725  CA  ASN A 395      -0.447  11.511 -26.554  1.00 10.00      A   
ATOM   3726  CB  ASN A 395       0.871  10.755 -26.744  1.00 10.00      A   
ATOM   3727  CG  ASN A 395       1.666  11.243 -27.942  1.00 10.00      A   
ATOM   3728  OD1 ASN A 395       2.892  11.307 -27.899  1.00 10.00      A   
ATOM   3729  ND2 ASN A 395       0.974  11.582 -29.023  1.00 10.00      A   
ATOM   3730 HD21 ASN A 395      -0.005  11.500 -28.992  1.00 10.00      A   
ATOM   3731 HD22 ASN A 395       1.465  11.904 -29.806  1.00 10.00      A   
ATOM   3732  C   ASN A 395      -1.347  10.770 -25.579  1.00 10.00      A   
ATOM   3733  O   ASN A 395      -2.243  10.040 -25.995  1.00 10.00      A   
ATOM   3734  N   ARG A 396      -1.116  10.961 -24.284  1.00 10.00      A   
ATOM   3735  HN  ARG A 396      -0.393  11.572 -24.007  1.00 10.00      A   
ATOM   3736  CA  ARG A 396      -1.917  10.294 -23.262  1.00 10.00      A   
ATOM   3737  CB  ARG A 396      -1.046   9.386 -22.386  1.00 10.00      A   
ATOM   3738  CG  ARG A 396      -0.462   8.179 -23.102  1.00 10.00      A   
ATOM   3739  CD  ARG A 396      -1.362   6.956 -22.981  1.00 10.00      A   
ATOM   3740  NE  ARG A 396      -2.665   7.142 -23.622  1.00 10.00      A   
ATOM   3741  HE  ARG A 396      -3.441   7.323 -23.032  1.00 10.00      A   
ATOM   3742  CZ  ARG A 396      -2.868   7.073 -24.937  1.00 10.00      A   
ATOM   3743  NH1 ARG A 396      -1.847   6.825 -25.756  1.00 10.00      A   
ATOM   3744 HH11 ARG A 396      -0.884   6.687 -25.374  1.00 10.00      A   
ATOM   3745 HH12 ARG A 396      -2.001   6.771 -26.785  1.00 10.00      A   
ATOM   3746  NH2 ARG A 396      -4.095   7.238 -25.431  1.00 10.00      A   
ATOM   3747 HH21 ARG A 396      -4.902   7.420 -24.787  1.00 10.00      A   
ATOM   3748 HH22 ARG A 396      -4.262   7.184 -26.460  1.00 10.00      A   
ATOM   3749  C   ARG A 396      -2.657  11.295 -22.383  1.00 10.00      A   
ATOM   3750  O   ARG A 396      -2.180  11.649 -21.308  1.00 10.00      A   
ATOM   3751  N   PRO A 397      -3.838  11.758 -22.822  1.00 10.00      A   
ATOM   3752  CA  PRO A 397      -4.647  12.716 -22.062  1.00 10.00      A   
ATOM   3753  CB  PRO A 397      -5.628  13.273 -23.108  1.00 10.00      A   
ATOM   3754  CG  PRO A 397      -5.226  12.671 -24.417  1.00 10.00      A   
ATOM   3755  CD  PRO A 397      -4.480  11.411 -24.093  1.00 10.00      A   
ATOM   3756  C   PRO A 397      -5.428  12.020 -20.949  1.00 10.00      A   
ATOM   3757  O   PRO A 397      -6.016  12.664 -20.083  1.00 10.00      A   
ATOM   3758  N   ASN A 398      -5.420  10.694 -20.985  1.00 10.00      A   
ATOM   3759  HN  ASN A 398      -4.924  10.246 -21.701  1.00 10.00      A   
ATOM   3760  CA  ASN A 398      -6.127   9.881 -20.003  1.00 10.00      A   
ATOM   3761  CB  ASN A 398      -6.635   8.588 -20.661  1.00 10.00      A   
ATOM   3762  CG  ASN A 398      -5.510   7.665 -21.096  1.00 10.00      A   
ATOM   3763  OD1 ASN A 398      -4.958   7.815 -22.190  1.00 10.00      A   
ATOM   3764  ND2 ASN A 398      -5.165   6.706 -20.248  1.00 10.00      A   
ATOM   3765 HD21 ASN A 398      -5.650   6.646 -19.397  1.00 10.00      A   
ATOM   3766 HD22 ASN A 398      -4.424   6.108 -20.495  1.00 10.00      A   
ATOM   3767  C   ASN A 398      -5.227   9.539 -18.818  1.00 10.00      A   
ATOM   3768  O   ASN A 398      -5.545   8.650 -18.027  1.00 10.00      A   
ATOM   3769  N   MET A 399      -4.099  10.234 -18.713  1.00 10.00      A   
ATOM   3770  HN  MET A 399      -3.899  10.925 -19.378  1.00 10.00      A   
ATOM   3771  CA  MET A 399      -3.152  10.003 -17.629  1.00 10.00      A   
ATOM   3772  CB  MET A 399      -1.876  10.813 -17.856  1.00 10.00      A   
ATOM   3773  CG  MET A 399      -0.740  10.471 -16.907  1.00 10.00      A   
ATOM   3774  SD  MET A 399       0.131   8.969 -17.387  1.00 10.00      A   
ATOM   3775  CE  MET A 399       0.839   9.482 -18.953  1.00 10.00      A   
ATOM   3776  C   MET A 399      -3.769  10.372 -16.287  1.00 10.00      A   
ATOM   3777  O   MET A 399      -4.177  11.514 -16.072  1.00 10.00      A   
ATOM   3778  N   THR A 400      -3.838   9.401 -15.392  1.00 10.00      A   
ATOM   3779  HN  THR A 400      -3.493   8.511 -15.624  1.00 10.00      A   
ATOM   3780  CA  THR A 400      -4.413   9.615 -14.074  1.00 10.00      A   
ATOM   3781  CB  THR A 400      -5.311   8.431 -13.667  1.00 10.00      A   
ATOM   3782  OG1 THR A 400      -4.526   7.231 -13.664  1.00 10.00      A   
ATOM   3783  HG1 THR A 400      -5.031   6.514 -14.081  1.00 10.00      A   
ATOM   3784  CG2 THR A 400      -6.462   8.268 -14.648  1.00 10.00      A   
ATOM   3785  C   THR A 400      -3.319   9.782 -13.024  1.00 10.00      A   
ATOM   3786  O   THR A 400      -3.488  10.503 -12.036  1.00 10.00      A   
ATOM   3787  N   ARG A 401      -2.189   9.124 -13.245  1.00 10.00      A   
ATOM   3788  HN  ARG A 401      -2.099   8.585 -14.063  1.00 10.00      A   
ATOM   3789  CA  ARG A 401      -1.080   9.184 -12.308  1.00 10.00      A   
ATOM   3790  CB  ARG A 401      -1.035   7.911 -11.458  1.00 10.00      A   
ATOM   3791  CG  ARG A 401      -2.105   7.843 -10.383  1.00 10.00      A   
ATOM   3792  CD  ARG A 401      -2.507   6.409 -10.102  1.00 10.00      A   
ATOM   3793  NE  ARG A 401      -3.457   5.889 -11.086  1.00 10.00      A   
ATOM   3794  HE  ARG A 401      -3.392   6.222 -12.009  1.00 10.00      A   
ATOM   3795  CZ  ARG A 401      -4.394   4.994 -10.790  1.00 10.00      A   
ATOM   3796  NH1 ARG A 401      -4.494   4.533  -9.553  1.00 10.00      A   
ATOM   3797 HH11 ARG A 401      -5.225   3.827  -9.308  1.00 10.00      A   
ATOM   3798 HH12 ARG A 401      -3.836   4.866  -8.808  1.00 10.00      A   
ATOM   3799  NH2 ARG A 401      -5.224   4.557 -11.723  1.00 10.00      A   
ATOM   3800 HH21 ARG A 401      -5.957   3.854 -11.484  1.00 10.00      A   
ATOM   3801 HH22 ARG A 401      -5.152   4.910 -12.706  1.00 10.00      A   
ATOM   3802  C   ARG A 401       0.247   9.386 -13.022  1.00 10.00      A   
ATOM   3803  O   ARG A 401       0.822   8.444 -13.571  1.00 10.00      A   
ATOM   3804  N   PHE A 402       0.727  10.620 -13.003  1.00 10.00      A   
ATOM   3805  HN  PHE A 402       0.220  11.322 -12.542  1.00 10.00      A   
ATOM   3806  CA  PHE A 402       1.993  10.962 -13.628  1.00 10.00      A   
ATOM   3807  CB  PHE A 402       1.850  12.222 -14.481  1.00 10.00      A   
ATOM   3808  CG  PHE A 402       3.011  12.473 -15.402  1.00 10.00      A   
ATOM   3809  CD1 PHE A 402       3.173  11.719 -16.551  1.00 10.00      A   
ATOM   3810  CD2 PHE A 402       3.936  13.466 -15.121  1.00 10.00      A   
ATOM   3811  CE1 PHE A 402       4.233  11.949 -17.406  1.00 10.00      A   
ATOM   3812  CE2 PHE A 402       5.000  13.699 -15.971  1.00 10.00      A   
ATOM   3813  CZ  PHE A 402       5.148  12.941 -17.115  1.00 10.00      A   
ATOM   3814  C   PHE A 402       3.043  11.159 -12.545  1.00 10.00      A   
ATOM   3815  O   PHE A 402       3.171  12.241 -11.969  1.00 10.00      A   
ATOM   3816  N   ARG A 403       3.779  10.103 -12.254  1.00 10.00      A   
ATOM   3817  HN  ARG A 403       3.639   9.267 -12.756  1.00 10.00      A   
ATOM   3818  CA  ARG A 403       4.801  10.147 -11.223  1.00 10.00      A   
ATOM   3819  CB  ARG A 403       4.653   8.952 -10.278  1.00 10.00      A   
ATOM   3820  CG  ARG A 403       3.263   8.809  -9.674  1.00 10.00      A   
ATOM   3821  CD  ARG A 403       2.998   7.387  -9.204  1.00 10.00      A   
ATOM   3822  NE  ARG A 403       3.521   7.139  -7.860  1.00 10.00      A   
ATOM   3823  HE  ARG A 403       4.294   7.680  -7.565  1.00 10.00      A   
ATOM   3824  CZ  ARG A 403       3.002   6.256  -7.004  1.00 10.00      A   
ATOM   3825  NH1 ARG A 403       1.934   5.537  -7.343  1.00 10.00      A   
ATOM   3826 HH11 ARG A 403       1.493   5.654  -8.274  1.00 10.00      A   
ATOM   3827 HH12 ARG A 403       1.522   4.844  -6.666  1.00 10.00      A   
ATOM   3828  NH2 ARG A 403       3.559   6.086  -5.818  1.00 10.00      A   
ATOM   3829 HH21 ARG A 403       3.157   5.398  -5.139  1.00 10.00      A   
ATOM   3830 HH22 ARG A 403       4.404   6.645  -5.550  1.00 10.00      A   
ATOM   3831  C   ARG A 403       6.194  10.188 -11.837  1.00 10.00      A   
ATOM   3832  O   ARG A 403       6.775   9.152 -12.158  1.00 10.00      A   
ATOM   3833  N   LEU A 404       6.721  11.391 -12.010  1.00 10.00      A   
ATOM   3834  HN  LEU A 404       6.208  12.181 -11.738  1.00 10.00      A   
ATOM   3835  CA  LEU A 404       8.045  11.571 -12.582  1.00 10.00      A   
ATOM   3836  CB  LEU A 404       7.971  12.486 -13.809  1.00 10.00      A   
ATOM   3837  CG  LEU A 404       9.309  12.868 -14.450  1.00 10.00      A   
ATOM   3838  CD1 LEU A 404       9.941  11.669 -15.140  1.00 10.00      A   
ATOM   3839  CD2 LEU A 404       9.133  14.023 -15.424  1.00 10.00      A   
ATOM   3840  C   LEU A 404       8.985  12.167 -11.544  1.00 10.00      A   
ATOM   3841  O   LEU A 404       8.628  13.113 -10.839  1.00 10.00      A   
ATOM   3842  N   CYS A 405      10.173  11.598 -11.429  1.00 10.00      A   
ATOM   3843  HN  CYS A 405      10.395  10.818 -11.993  1.00 10.00      A   
ATOM   3844  CA  CYS A 405      11.153  12.093 -10.482  1.00 10.00      A   
ATOM   3845  CB  CYS A 405      11.112  11.302  -9.174  1.00 10.00      A   
ATOM   3846  SG  CYS A 405      11.992  12.098  -7.810  1.00 10.00      A   
ATOM   3847  HG  CYS A 405      12.995  12.804  -8.321  1.00 10.00      A   
ATOM   3848  C   CYS A 405      12.554  12.059 -11.073  1.00 10.00      A   
ATOM   3849  O   CYS A 405      13.071  10.996 -11.424  1.00 10.00      A   
ATOM   3850  N   ILE A 406      13.147  13.231 -11.208  1.00 10.00      A   
ATOM   3851  HN  ILE A 406      12.663  14.042 -10.952  1.00 10.00      A   
ATOM   3852  CA  ILE A 406      14.493  13.349 -11.734  1.00 10.00      A   
ATOM   3853  CB  ILE A 406      14.702  14.700 -12.451  1.00 10.00      A   
ATOM   3854  CG1 ILE A 406      13.602  14.927 -13.493  1.00 10.00      A   
ATOM   3855  CG2 ILE A 406      16.076  14.755 -13.105  1.00 10.00      A   
ATOM   3856  CD1 ILE A 406      13.652  16.286 -14.152  1.00 10.00      A   
ATOM   3857  C   ILE A 406      15.493  13.221 -10.592  1.00 10.00      A   
ATOM   3858  O   ILE A 406      15.306  13.812  -9.528  1.00 10.00      A   
ATOM   3859  N   ILE A 407      16.533  12.430 -10.814  1.00 10.00      A   
ATOM   3860  HN  ILE A 407      16.595  11.966 -11.679  1.00 10.00      A   
ATOM   3861  CA  ILE A 407      17.579  12.212  -9.816  1.00 10.00      A   
ATOM   3862  CB  ILE A 407      18.657  11.229 -10.332  1.00 10.00      A   
ATOM   3863  CG1 ILE A 407      18.025   9.902 -10.780  1.00 10.00      A   
ATOM   3864  CG2 ILE A 407      19.730  10.987  -9.277  1.00 10.00      A   
ATOM   3865  CD1 ILE A 407      17.269   9.167  -9.690  1.00 10.00      A   
ATOM   3866  C   ILE A 407      18.245  13.530  -9.423  1.00 10.00      A   
ATOM   3867  O   ILE A 407      18.518  13.772  -8.248  1.00 10.00      A   
ATOM   3868  N   GLU A 408      18.487  14.380 -10.410  1.00 10.00      A   
ATOM   3869  HN  GLU A 408      18.226  14.138 -11.321  1.00 10.00      A   
ATOM   3870  CA  GLU A 408      19.121  15.666 -10.176  1.00 10.00      A   
ATOM   3871  CB  GLU A 408      19.800  16.151 -11.462  1.00 10.00      A   
ATOM   3872  CG  GLU A 408      20.750  17.321 -11.274  1.00 10.00      A   
ATOM   3873  CD  GLU A 408      22.011  16.938 -10.531  1.00 10.00      A   
ATOM   3874  OE1 GLU A 408      22.497  15.803 -10.718  1.00 10.00      A   
ATOM   3875  OE2 GLU A 408      22.532  17.778  -9.767  1.00 10.00      A   
ATOM   3876  C   GLU A 408      18.095  16.693  -9.694  1.00 10.00      A   
ATOM   3877  O   GLU A 408      17.146  17.016 -10.410  1.00 10.00      A   
ATOM   3878  N   PRO A 409      18.262  17.205  -8.466  1.00 10.00      A   
ATOM   3879  CA  PRO A 409      17.348  18.200  -7.903  1.00 10.00      A   
ATOM   3880  CB  PRO A 409      17.838  18.376  -6.462  1.00 10.00      A   
ATOM   3881  CG  PRO A 409      19.256  17.915  -6.476  1.00 10.00      A   
ATOM   3882  CD  PRO A 409      19.353  16.857  -7.539  1.00 10.00      A   
ATOM   3883  C   PRO A 409      17.431  19.519  -8.662  1.00 10.00      A   
ATOM   3884  O   PRO A 409      18.521  20.055  -8.876  1.00 10.00      A   
ATOM   3885  N   LYS A 410      16.278  20.025  -9.085  1.00 10.00      A   
ATOM   3886  HN  LYS A 410      15.444  19.541  -8.884  1.00 10.00      A   
ATOM   3887  CA  LYS A 410      16.204  21.280  -9.834  1.00 10.00      A   
ATOM   3888  CB  LYS A 410      16.780  22.464  -9.043  1.00 10.00      A   
ATOM   3889  CG  LYS A 410      15.896  22.951  -7.905  1.00 10.00      A   
ATOM   3890  CD  LYS A 410      16.539  24.112  -7.167  1.00 10.00      A   
ATOM   3891  CE  LYS A 410      15.631  24.643  -6.067  1.00 10.00      A   
ATOM   3892  NZ  LYS A 410      16.281  25.729  -5.287  1.00 10.00      A   
ATOM   3893  HZ1 LYS A 410      17.077  25.350  -4.735  1.00 10.00      A   
ATOM   3894  HZ2 LYS A 410      15.598  26.158  -4.633  1.00 10.00      A   
ATOM   3895  HZ3 LYS A 410      16.635  26.469  -5.928  1.00 10.00      A   
ATOM   3896  C   LYS A 410      16.865  21.164 -11.208  1.00 10.00      A   
ATOM   3897  O   LYS A 410      17.393  22.141 -11.732  1.00 10.00      A   
ATOM   3898  N   ALA A 411      16.829  19.964 -11.787  1.00 10.00      A   
ATOM   3899  HN  ALA A 411      16.412  19.214 -11.309  1.00 10.00      A   
ATOM   3900  CA  ALA A 411      17.412  19.731 -13.107  1.00 10.00      A   
ATOM   3901  CB  ALA A 411      17.604  18.243 -13.348  1.00 10.00      A   
ATOM   3902  C   ALA A 411      16.530  20.327 -14.198  1.00 10.00      A   
ATOM   3903  O   ALA A 411      15.361  19.964 -14.331  1.00 10.00      A   
ATOM   3904  N   PRO A 412      17.070  21.265 -14.981  1.00 10.00      A   
ATOM   3905  CA  PRO A 412      16.333  21.904 -16.059  1.00 10.00      A   
ATOM   3906  CB  PRO A 412      17.044  23.249 -16.174  1.00 10.00      A   
ATOM   3907  CG  PRO A 412      18.464  22.955 -15.820  1.00 10.00      A   
ATOM   3908  CD  PRO A 412      18.444  21.786 -14.869  1.00 10.00      A   
ATOM   3909  C   PRO A 412      16.463  21.138 -17.372  1.00 10.00      A   
ATOM   3910  O   PRO A 412      17.147  20.113 -17.444  1.00 10.00      A   
ATOM   3911  N   ASP A 413      15.794  21.649 -18.397  1.00 10.00      A   
ATOM   3912  HN  ASP A 413      15.264  22.463 -18.255  1.00 10.00      A   
ATOM   3913  CA  ASP A 413      15.828  21.061 -19.732  1.00 10.00      A   
ATOM   3914  CB  ASP A 413      14.941  21.907 -20.656  1.00 10.00      A   
ATOM   3915  CG  ASP A 413      14.733  21.302 -22.026  1.00 10.00      A   
ATOM   3916  OD1 ASP A 413      15.724  21.120 -22.755  1.00 10.00      A   
ATOM   3917  OD2 ASP A 413      13.567  21.034 -22.387  1.00 10.00      A   
ATOM   3918  C   ASP A 413      17.269  21.097 -20.238  1.00 10.00      A   
ATOM   3919  O   ASP A 413      17.863  22.164 -20.320  1.00 10.00      A   
ATOM   3920  N   TYR A 414      17.833  19.944 -20.573  1.00 10.00      A   
ATOM   3921  HN  TYR A 414      17.313  19.117 -20.506  1.00 10.00      A   
ATOM   3922  CA  TYR A 414      19.220  19.882 -21.029  1.00 10.00      A   
ATOM   3923  CB  TYR A 414      19.785  18.459 -20.904  1.00 10.00      A   
ATOM   3924  CG  TYR A 414      19.135  17.456 -21.830  1.00 10.00      A   
ATOM   3925  CD1 TYR A 414      19.631  17.232 -23.109  1.00 10.00      A   
ATOM   3926  CD2 TYR A 414      18.014  16.744 -21.430  1.00 10.00      A   
ATOM   3927  CE1 TYR A 414      19.023  16.334 -23.965  1.00 10.00      A   
ATOM   3928  CE2 TYR A 414      17.406  15.841 -22.274  1.00 10.00      A   
ATOM   3929  CZ  TYR A 414      17.910  15.641 -23.541  1.00 10.00      A   
ATOM   3930  OH  TYR A 414      17.285  14.753 -24.389  1.00 10.00      A   
ATOM   3931  HH  TYR A 414      16.361  14.626 -24.090  1.00 10.00      A   
ATOM   3932  C   TYR A 414      19.427  20.431 -22.442  1.00 10.00      A   
ATOM   3933  O   TYR A 414      20.562  20.568 -22.897  1.00 10.00      A   
ATOM   3934  N   LEU A 415      18.344  20.742 -23.138  1.00 10.00      A   
ATOM   3935  HN  LEU A 415      17.452  20.629 -22.730  1.00 10.00      A   
ATOM   3936  CA  LEU A 415      18.442  21.266 -24.490  1.00 10.00      A   
ATOM   3937  CB  LEU A 415      17.379  20.644 -25.403  1.00 10.00      A   
ATOM   3938  CG  LEU A 415      17.612  19.193 -25.837  1.00 10.00      A   
ATOM   3939  CD1 LEU A 415      16.463  18.706 -26.709  1.00 10.00      A   
ATOM   3940  CD2 LEU A 415      18.940  19.050 -26.566  1.00 10.00      A   
ATOM   3941  C   LEU A 415      18.325  22.785 -24.498  1.00 10.00      A   
ATOM   3942  O   LEU A 415      19.243  23.483 -24.926  1.00 10.00      A   
ATOM   3943  N   THR A 416      17.198  23.290 -24.008  1.00 10.00      A   
ATOM   3944  HN  THR A 416      16.500  22.677 -23.677  1.00 10.00      A   
ATOM   3945  CA  THR A 416      16.957  24.726 -23.970  1.00 10.00      A   
ATOM   3946  CB  THR A 416      15.449  25.027 -24.067  1.00 10.00      A   
ATOM   3947  OG1 THR A 416      14.713  23.795 -23.967  1.00 10.00      A   
ATOM   3948  HG1 THR A 416      13.920  23.935 -23.431  1.00 10.00      A   
ATOM   3949  CG2 THR A 416      15.130  25.684 -25.399  1.00 10.00      A   
ATOM   3950  C   THR A 416      17.528  25.364 -22.704  1.00 10.00      A   
ATOM   3951  O   THR A 416      17.687  26.588 -22.632  1.00 10.00      A   
ATOM   3952  N   LEU A 417      17.842  24.524 -21.716  1.00 10.00      A   
ATOM   3953  HN  LEU A 417      17.705  23.561 -21.853  1.00 10.00      A   
ATOM   3954  CA  LEU A 417      18.387  24.982 -20.439  1.00 10.00      A   
ATOM   3955  CB  LEU A 417      19.725  25.708 -20.622  1.00 10.00      A   
ATOM   3956  CG  LEU A 417      20.900  24.838 -21.079  1.00 10.00      A   
ATOM   3957  CD1 LEU A 417      22.164  25.673 -21.239  1.00 10.00      A   
ATOM   3958  CD2 LEU A 417      21.128  23.691 -20.106  1.00 10.00      A   
ATOM   3959  C   LEU A 417      17.378  25.850 -19.696  1.00 10.00      A   
ATOM   3960  O   LEU A 417      17.732  26.825 -19.031  1.00 10.00      A   
ATOM   3961  N   GLU A 418      16.117  25.472 -19.810  1.00 10.00      A   
ATOM   3962  HN  GLU A 418      15.910  24.673 -20.336  1.00 10.00      A   
ATOM   3963  CA  GLU A 418      15.032  26.201 -19.175  1.00 10.00      A   
ATOM   3964  CB  GLU A 418      14.090  26.751 -20.245  1.00 10.00      A   
ATOM   3965  CG  GLU A 418      14.775  27.620 -21.281  1.00 10.00      A   
ATOM   3966  CD  GLU A 418      13.839  28.078 -22.376  1.00 10.00      A   
ATOM   3967  OE1 GLU A 418      14.175  29.057 -23.072  1.00 10.00      A   
ATOM   3968  OE2 GLU A 418      12.769  27.461 -22.555  1.00 10.00      A   
ATOM   3969  C   GLU A 418      14.254  25.289 -18.236  1.00 10.00      A   
ATOM   3970  O   GLU A 418      14.395  24.067 -18.300  1.00 10.00      A   
ATOM   3971  N   PRO A 419      13.444  25.871 -17.336  1.00 10.00      A   
ATOM   3972  CA  PRO A 419      12.626  25.097 -16.394  1.00 10.00      A   
ATOM   3973  CB  PRO A 419      11.942  26.165 -15.536  1.00 10.00      A   
ATOM   3974  CG  PRO A 419      12.736  27.407 -15.746  1.00 10.00      A   
ATOM   3975  CD  PRO A 419      13.276  27.322 -17.142  1.00 10.00      A   
ATOM   3976  C   PRO A 419      11.580  24.250 -17.118  1.00 10.00      A   
ATOM   3977  O   PRO A 419      11.297  24.465 -18.301  1.00 10.00      A   
ATOM   3978  N   LEU A 420      11.001  23.299 -16.404  1.00 10.00      A   
ATOM   3979  HN  LEU A 420      11.242  23.201 -15.451  1.00 10.00      A   
ATOM   3980  CA  LEU A 420       9.999  22.409 -16.982  1.00 10.00      A   
ATOM   3981  CB  LEU A 420      10.173  20.991 -16.431  1.00 10.00      A   
ATOM   3982  CG  LEU A 420      11.590  20.410 -16.481  1.00 10.00      A   
ATOM   3983  CD1 LEU A 420      11.669  19.118 -15.682  1.00 10.00      A   
ATOM   3984  CD2 LEU A 420      12.028  20.178 -17.922  1.00 10.00      A   
ATOM   3985  C   LEU A 420       8.589  22.912 -16.687  1.00 10.00      A   
ATOM   3986  O   LEU A 420       7.630  22.133 -16.681  1.00 10.00      A   
ATOM   3987  N   ASP A 421       8.470  24.218 -16.454  1.00 10.00      A   
ATOM   3988  HN  ASP A 421       9.272  24.781 -16.489  1.00 10.00      A   
ATOM   3989  CA  ASP A 421       7.183  24.841 -16.145  1.00 10.00      A   
ATOM   3990  CB  ASP A 421       7.335  26.352 -15.931  1.00 10.00      A   
ATOM   3991  CG  ASP A 421       8.118  26.716 -14.687  1.00 10.00      A   
ATOM   3992  OD1 ASP A 421       7.615  26.503 -13.565  1.00 10.00      A   
ATOM   3993  OD2 ASP A 421       9.233  27.247 -14.825  1.00 10.00      A   
ATOM   3994  C   ASP A 421       6.145  24.584 -17.233  1.00 10.00      A   
ATOM   3995  O   ASP A 421       5.049  24.096 -16.949  1.00 10.00      A   
ATOM   3996  N   ILE A 422       6.490  24.904 -18.478  1.00 10.00      A   
ATOM   3997  HN  ILE A 422       7.382  25.282 -18.649  1.00 10.00      A   
ATOM   3998  CA  ILE A 422       5.567  24.712 -19.595  1.00 10.00      A   
ATOM   3999  CB  ILE A 422       6.030  25.433 -20.884  1.00 10.00      A   
ATOM   4000  CG1 ILE A 422       7.357  24.864 -21.398  1.00 10.00      A   
ATOM   4001  CG2 ILE A 422       6.145  26.932 -20.643  1.00 10.00      A   
ATOM   4002  CD1 ILE A 422       7.756  25.371 -22.767  1.00 10.00      A   
ATOM   4003  C   ILE A 422       5.318  23.230 -19.879  1.00 10.00      A   
ATOM   4004  O   ILE A 422       4.226  22.845 -20.309  1.00 10.00      A   
ATOM   4005  N   GLY A 423       6.331  22.409 -19.629  1.00 10.00      A   
ATOM   4006  HN  GLY A 423       7.176  22.782 -19.293  1.00 10.00      A   
ATOM   4007  CA  GLY A 423       6.214  20.983 -19.852  1.00 10.00      A   
ATOM   4008  C   GLY A 423       5.182  20.353 -18.944  1.00 10.00      A   
ATOM   4009  O   GLY A 423       4.257  19.681 -19.410  1.00 10.00      A   
ATOM   4010  N   PHE A 424       5.326  20.586 -17.644  1.00 10.00      A   
ATOM   4011  HN  PHE A 424       6.084  21.135 -17.331  1.00 10.00      A   
ATOM   4012  CA  PHE A 424       4.393  20.047 -16.670  1.00 10.00      A   
ATOM   4013  CB  PHE A 424       4.936  20.206 -15.253  1.00 10.00      A   
ATOM   4014  CG  PHE A 424       5.831  19.083 -14.817  1.00 10.00      A   
ATOM   4015  CD1 PHE A 424       7.193  19.285 -14.671  1.00 10.00      A   
ATOM   4016  CD2 PHE A 424       5.311  17.827 -14.541  1.00 10.00      A   
ATOM   4017  CE1 PHE A 424       8.022  18.261 -14.259  1.00 10.00      A   
ATOM   4018  CE2 PHE A 424       6.135  16.798 -14.131  1.00 10.00      A   
ATOM   4019  CZ  PHE A 424       7.493  17.015 -13.989  1.00 10.00      A   
ATOM   4020  C   PHE A 424       3.031  20.720 -16.806  1.00 10.00      A   
ATOM   4021  O   PHE A 424       2.006  20.168 -16.402  1.00 10.00      A   
ATOM   4022  N   GLY A 425       3.035  21.921 -17.376  1.00 10.00      A   
ATOM   4023  HN  GLY A 425       3.890  22.317 -17.648  1.00 10.00      A   
ATOM   4024  CA  GLY A 425       1.805  22.650 -17.588  1.00 10.00      A   
ATOM   4025  C   GLY A 425       0.937  21.974 -18.627  1.00 10.00      A   
ATOM   4026  O   GLY A 425      -0.284  21.950 -18.502  1.00 10.00      A   
ATOM   4027  N   ALA A 426       1.575  21.408 -19.651  1.00 10.00      A   
ATOM   4028  HN  ALA A 426       2.556  21.469 -19.697  1.00 10.00      A   
ATOM   4029  CA  ALA A 426       0.857  20.710 -20.710  1.00 10.00      A   
ATOM   4030  CB  ALA A 426       1.795  20.392 -21.866  1.00 10.00      A   
ATOM   4031  C   ALA A 426       0.244  19.427 -20.164  1.00 10.00      A   
ATOM   4032  O   ALA A 426      -0.830  19.001 -20.597  1.00 10.00      A   
ATOM   4033  N   ILE A 427       0.939  18.824 -19.204  1.00 10.00      A   
ATOM   4034  HN  ILE A 427       1.794  19.216 -18.919  1.00 10.00      A   
ATOM   4035  CA  ILE A 427       0.476  17.591 -18.575  1.00 10.00      A   
ATOM   4036  CB  ILE A 427       1.464  17.092 -17.493  1.00 10.00      A   
ATOM   4037  CG1 ILE A 427       2.864  16.867 -18.075  1.00 10.00      A   
ATOM   4038  CG2 ILE A 427       0.949  15.821 -16.829  1.00 10.00      A   
ATOM   4039  CD1 ILE A 427       2.955  15.706 -19.043  1.00 10.00      A   
ATOM   4040  C   ILE A 427      -0.888  17.801 -17.928  1.00 10.00      A   
ATOM   4041  O   ILE A 427      -1.852  17.123 -18.263  1.00 10.00      A   
ATOM   4042  N   VAL A 428      -0.970  18.772 -17.024  1.00 10.00      A   
ATOM   4043  HN  VAL A 428      -0.169  19.308 -16.825  1.00 10.00      A   
ATOM   4044  CA  VAL A 428      -2.221  19.058 -16.320  1.00 10.00      A   
ATOM   4045  CB  VAL A 428      -2.005  19.984 -15.101  1.00 10.00      A   
ATOM   4046  CG1 VAL A 428      -1.239  19.258 -14.006  1.00 10.00      A   
ATOM   4047  CG2 VAL A 428      -1.271  21.253 -15.508  1.00 10.00      A   
ATOM   4048  C   VAL A 428      -3.292  19.650 -17.242  1.00 10.00      A   
ATOM   4049  O   VAL A 428      -4.480  19.632 -16.917  1.00 10.00      A   
ATOM   4050  N   GLU A 429      -2.871  20.167 -18.388  1.00 10.00      A   
ATOM   4051  HN  GLU A 429      -1.912  20.151 -18.597  1.00 10.00      A   
ATOM   4052  CA  GLU A 429      -3.802  20.762 -19.339  1.00 10.00      A   
ATOM   4053  CB  GLU A 429      -3.075  21.722 -20.284  1.00 10.00      A   
ATOM   4054  CG  GLU A 429      -4.011  22.613 -21.085  1.00 10.00      A   
ATOM   4055  CD  GLU A 429      -3.565  22.805 -22.518  1.00 10.00      A   
ATOM   4056  OE1 GLU A 429      -2.396  23.187 -22.741  1.00 10.00      A   
ATOM   4057  OE2 GLU A 429      -4.389  22.589 -23.434  1.00 10.00      A   
ATOM   4058  C   GLU A 429      -4.527  19.693 -20.150  1.00 10.00      A   
ATOM   4059  O   GLU A 429      -5.745  19.758 -20.332  1.00 10.00      A   
ATOM   4060  N   HIS A 430      -3.774  18.712 -20.631  1.00 10.00      A   
ATOM   4061  HN  HIS A 430      -2.811  18.707 -20.437  1.00 10.00      A   
ATOM   4062  CA  HIS A 430      -4.342  17.644 -21.442  1.00 10.00      A   
ATOM   4063  CB  HIS A 430      -3.306  17.085 -22.425  1.00 10.00      A   
ATOM   4064  CG  HIS A 430      -2.949  18.021 -23.543  1.00 10.00      A   
ATOM   4065  ND1 HIS A 430      -3.510  17.893 -24.794  1.00 10.00      A   
ATOM   4066  CD2 HIS A 430      -2.086  19.071 -23.547  1.00 10.00      A   
ATOM   4067  CE1 HIS A 430      -2.980  18.859 -25.525  1.00 10.00      A   
ATOM   4068  NE2 HIS A 430      -2.117  19.592 -24.814  1.00 10.00      A   
ATOM   4069  HE2 HIS A 430      -1.598  20.364 -25.139  1.00 10.00      A   
ATOM   4070  C   HIS A 430      -4.934  16.521 -20.595  1.00 10.00      A   
ATOM   4071  O   HIS A 430      -5.945  15.931 -20.968  1.00 10.00      A   
ATOM   4072  N   CYS A 431      -4.311  16.220 -19.463  1.00 10.00      A   
ATOM   4073  HN  CYS A 431      -3.514  16.729 -19.198  1.00 10.00      A   
ATOM   4074  CA  CYS A 431      -4.794  15.157 -18.592  1.00 10.00      A   
ATOM   4075  CB  CYS A 431      -3.645  14.593 -17.756  1.00 10.00      A   
ATOM   4076  SG  CYS A 431      -2.223  14.052 -18.732  1.00 10.00      A   
ATOM   4077  HG  CYS A 431      -2.389  14.486 -19.974  1.00 10.00      A   
ATOM   4078  C   CYS A 431      -5.913  15.656 -17.686  1.00 10.00      A   
ATOM   4079  O   CYS A 431      -5.671  16.429 -16.763  1.00 10.00      A   
ATOM   4080  N   LYS A 432      -7.134  15.201 -17.947  1.00 10.00      A   
ATOM   4081  HN  LYS A 432      -7.262  14.574 -18.692  1.00 10.00      A   
ATOM   4082  CA  LYS A 432      -8.291  15.613 -17.158  1.00 10.00      A   
ATOM   4083  CB  LYS A 432      -9.504  15.851 -18.064  1.00 10.00      A   
ATOM   4084  CG  LYS A 432      -9.521  17.217 -18.731  1.00 10.00      A   
ATOM   4085  CD  LYS A 432      -9.906  18.311 -17.745  1.00 10.00      A   
ATOM   4086  CE  LYS A 432      -9.592  19.696 -18.292  1.00 10.00      A   
ATOM   4087  NZ  LYS A 432     -10.291  19.968 -19.574  1.00 10.00      A   
ATOM   4088  HZ1 LYS A 432      -9.807  20.731 -20.087  1.00 10.00      A   
ATOM   4089  HZ2 LYS A 432     -11.274  20.261 -19.394  1.00 10.00      A   
ATOM   4090  HZ3 LYS A 432     -10.296  19.114 -20.173  1.00 10.00      A   
ATOM   4091  C   LYS A 432      -8.639  14.601 -16.071  1.00 10.00      A   
ATOM   4092  O   LYS A 432      -9.511  14.850 -15.234  1.00 10.00      A   
ATOM   4093  N   ASP A 433      -7.959  13.458 -16.084  1.00 10.00      A   
ATOM   4094  HN  ASP A 433      -7.277  13.314 -16.771  1.00 10.00      A   
ATOM   4095  CA  ASP A 433      -8.206  12.414 -15.089  1.00 10.00      A   
ATOM   4096  CB  ASP A 433      -8.482  11.062 -15.755  1.00 10.00      A   
ATOM   4097  CG  ASP A 433      -9.837  10.491 -15.381  1.00 10.00      A   
ATOM   4098  OD1 ASP A 433     -10.689  10.345 -16.283  1.00 10.00      A   
ATOM   4099  OD2 ASP A 433     -10.062  10.184 -14.191  1.00 10.00      A   
ATOM   4100  C   ASP A 433      -7.025  12.293 -14.136  1.00 10.00      A   
ATOM   4101  O   ASP A 433      -6.927  11.338 -13.365  1.00 10.00      A   
ATOM   4102  N   LEU A 434      -6.138  13.277 -14.185  1.00 10.00      A   
ATOM   4103  HN  LEU A 434      -6.291  14.023 -14.798  1.00 10.00      A   
ATOM   4104  CA  LEU A 434      -4.953  13.283 -13.341  1.00 10.00      A   
ATOM   4105  CB  LEU A 434      -3.981  14.373 -13.799  1.00 10.00      A   
ATOM   4106  CG  LEU A 434      -2.605  14.374 -13.131  1.00 10.00      A   
ATOM   4107  CD1 LEU A 434      -1.758  13.219 -13.642  1.00 10.00      A   
ATOM   4108  CD2 LEU A 434      -1.902  15.700 -13.359  1.00 10.00      A   
ATOM   4109  C   LEU A 434      -5.327  13.495 -11.879  1.00 10.00      A   
ATOM   4110  O   LEU A 434      -5.928  14.508 -11.526  1.00 10.00      A   
ATOM   4111  N   ARG A 435      -4.966  12.541 -11.033  1.00 10.00      A   
ATOM   4112  HN  ARG A 435      -4.483  11.754 -11.373  1.00 10.00      A   
ATOM   4113  CA  ARG A 435      -5.264  12.630  -9.612  1.00 10.00      A   
ATOM   4114  CB  ARG A 435      -6.031  11.395  -9.149  1.00 10.00      A   
ATOM   4115  CG  ARG A 435      -7.375  11.204  -9.826  1.00 10.00      A   
ATOM   4116  CD  ARG A 435      -8.166  10.087  -9.166  1.00 10.00      A   
ATOM   4117  NE  ARG A 435      -7.406   8.835  -9.084  1.00 10.00      A   
ATOM   4118  HE  ARG A 435      -6.741   8.754  -8.363  1.00 10.00      A   
ATOM   4119  CZ  ARG A 435      -7.567   7.809  -9.916  1.00 10.00      A   
ATOM   4120  NH1 ARG A 435      -8.453   7.875 -10.905  1.00 10.00      A   
ATOM   4121 HH11 ARG A 435      -9.026   8.737 -11.041  1.00 10.00      A   
ATOM   4122 HH12 ARG A 435      -8.575   7.066 -11.552  1.00 10.00      A   
ATOM   4123  NH2 ARG A 435      -6.839   6.712  -9.757  1.00 10.00      A   
ATOM   4124 HH21 ARG A 435      -6.962   5.899 -10.401  1.00 10.00      A   
ATOM   4125 HH22 ARG A 435      -6.137   6.652  -8.984  1.00 10.00      A   
ATOM   4126  C   ARG A 435      -3.982  12.770  -8.803  1.00 10.00      A   
ATOM   4127  O   ARG A 435      -3.909  13.562  -7.866  1.00 10.00      A   
ATOM   4128  N   ARG A 436      -2.970  11.997  -9.175  1.00 10.00      A   
ATOM   4129  HN  ARG A 436      -3.081  11.404  -9.945  1.00 10.00      A   
ATOM   4130  CA  ARG A 436      -1.686  12.030  -8.482  1.00 10.00      A   
ATOM   4131  CB  ARG A 436      -1.317  10.643  -7.941  1.00 10.00      A   
ATOM   4132  CG  ARG A 436       0.011  10.595  -7.196  1.00 10.00      A   
ATOM   4133  CD  ARG A 436       0.305   9.200  -6.667  1.00 10.00      A   
ATOM   4134  NE  ARG A 436       1.604   9.125  -5.991  1.00 10.00      A   
ATOM   4135  HE  ARG A 436       2.389   9.459  -6.476  1.00 10.00      A   
ATOM   4136  CZ  ARG A 436       1.774   8.626  -4.766  1.00 10.00      A   
ATOM   4137  NH1 ARG A 436       0.745   8.166  -4.085  1.00 10.00      A   
ATOM   4138 HH11 ARG A 436       0.895   7.775  -3.125  1.00 10.00      A   
ATOM   4139 HH12 ARG A 436      -0.207   8.190  -4.488  1.00 10.00      A   
ATOM   4140  NH2 ARG A 436       2.976   8.577  -4.216  1.00 10.00      A   
ATOM   4141 HH21 ARG A 436       3.814   8.924  -4.735  1.00 10.00      A   
ATOM   4142 HH22 ARG A 436       3.086   8.180  -3.245  1.00 10.00      A   
ATOM   4143  C   ARG A 436      -0.591  12.539  -9.408  1.00 10.00      A   
ATOM   4144  O   ARG A 436      -0.401  12.015 -10.506  1.00 10.00      A   
ATOM   4145  N   LEU A 437       0.115  13.565  -8.966  1.00 10.00      A   
ATOM   4146  HN  LEU A 437      -0.102  13.954  -8.086  1.00 10.00      A   
ATOM   4147  CA  LEU A 437       1.192  14.144  -9.752  1.00 10.00      A   
ATOM   4148  CB  LEU A 437       0.741  15.471 -10.368  1.00 10.00      A   
ATOM   4149  CG  LEU A 437       1.783  16.239 -11.185  1.00 10.00      A   
ATOM   4150  CD1 LEU A 437       2.109  15.510 -12.478  1.00 10.00      A   
ATOM   4151  CD2 LEU A 437       1.301  17.652 -11.465  1.00 10.00      A   
ATOM   4152  C   LEU A 437       2.442  14.354  -8.908  1.00 10.00      A   
ATOM   4153  O   LEU A 437       2.376  14.852  -7.782  1.00 10.00      A   
ATOM   4154  N   SER A 438       3.574  13.957  -9.451  1.00 10.00      A   
ATOM   4155  HN  SER A 438       3.556  13.538 -10.338  1.00 10.00      A   
ATOM   4156  CA  SER A 438       4.843  14.116  -8.773  1.00 10.00      A   
ATOM   4157  CB  SER A 438       5.537  12.757  -8.652  1.00 10.00      A   
ATOM   4158  OG  SER A 438       4.610  11.739  -8.290  1.00 10.00      A   
ATOM   4159  HG  SER A 438       4.828  11.404  -7.413  1.00 10.00      A   
ATOM   4160  C   SER A 438       5.708  15.104  -9.555  1.00 10.00      A   
ATOM   4161  O   SER A 438       5.982  14.895 -10.740  1.00 10.00      A   
ATOM   4162  N   LEU A 439       6.116  16.185  -8.902  1.00 10.00      A   
ATOM   4163  HN  LEU A 439       5.873  16.299  -7.957  1.00 10.00      A   
ATOM   4164  CA  LEU A 439       6.927  17.207  -9.552  1.00 10.00      A   
ATOM   4165  CB  LEU A 439       6.463  18.604  -9.132  1.00 10.00      A   
ATOM   4166  CG  LEU A 439       5.045  19.005  -9.538  1.00 10.00      A   
ATOM   4167  CD1 LEU A 439       4.695  20.369  -8.961  1.00 10.00      A   
ATOM   4168  CD2 LEU A 439       4.906  19.010 -11.052  1.00 10.00      A   
ATOM   4169  C   LEU A 439       8.404  17.050  -9.229  1.00 10.00      A   
ATOM   4170  O   LEU A 439       8.769  16.676  -8.117  1.00 10.00      A   
ATOM   4171  N   SER A 440       9.243  17.346 -10.210  1.00 10.00      A   
ATOM   4172  HN  SER A 440       8.882  17.634 -11.075  1.00 10.00      A   
ATOM   4173  CA  SER A 440      10.685  17.267 -10.052  1.00 10.00      A   
ATOM   4174  CB  SER A 440      11.161  15.811 -10.072  1.00 10.00      A   
ATOM   4175  OG  SER A 440      10.653  15.108 -11.196  1.00 10.00      A   
ATOM   4176  HG  SER A 440       9.781  14.752 -10.983  1.00 10.00      A   
ATOM   4177  C   SER A 440      11.368  18.073 -11.150  1.00 10.00      A   
ATOM   4178  O   SER A 440      10.767  18.352 -12.189  1.00 10.00      A   
ATOM   4179  N   GLY A 441      12.612  18.460 -10.912  1.00 10.00      A   
ATOM   4180  HN  GLY A 441      13.031  18.234 -10.054  1.00 10.00      A   
ATOM   4181  CA  GLY A 441      13.345  19.234 -11.891  1.00 10.00      A   
ATOM   4182  C   GLY A 441      13.274  20.713 -11.593  1.00 10.00      A   
ATOM   4183  O   GLY A 441      12.824  21.111 -10.514  1.00 10.00      A   
ATOM   4184  N   LEU A 442      13.729  21.532 -12.531  1.00 10.00      A   
ATOM   4185  HN  LEU A 442      14.088  21.158 -13.366  1.00 10.00      A   
ATOM   4186  CA  LEU A 442      13.697  22.973 -12.349  1.00 10.00      A   
ATOM   4187  CB  LEU A 442      14.709  23.679 -13.253  1.00 10.00      A   
ATOM   4188  CG  LEU A 442      14.864  25.186 -13.027  1.00 10.00      A   
ATOM   4189  CD1 LEU A 442      15.371  25.469 -11.622  1.00 10.00      A   
ATOM   4190  CD2 LEU A 442      15.791  25.798 -14.064  1.00 10.00      A   
ATOM   4191  C   LEU A 442      12.300  23.502 -12.619  1.00 10.00      A   
ATOM   4192  O   LEU A 442      11.821  23.468 -13.754  1.00 10.00      A   
ATOM   4193  N   LEU A 443      11.645  23.968 -11.569  1.00 10.00      A   
ATOM   4194  HN  LEU A 443      12.076  23.945 -10.689  1.00 10.00      A   
ATOM   4195  CA  LEU A 443      10.303  24.510 -11.679  1.00 10.00      A   
ATOM   4196  CB  LEU A 443       9.286  23.512 -11.120  1.00 10.00      A   
ATOM   4197  CG  LEU A 443       9.184  22.171 -11.846  1.00 10.00      A   
ATOM   4198  CD1 LEU A 443       8.376  21.179 -11.027  1.00 10.00      A   
ATOM   4199  CD2 LEU A 443       8.569  22.356 -13.221  1.00 10.00      A   
ATOM   4200  C   LEU A 443      10.208  25.825 -10.920  1.00 10.00      A   
ATOM   4201  O   LEU A 443      10.823  25.983  -9.859  1.00 10.00      A   
ATOM   4202  N   THR A 444       9.439  26.763 -11.452  1.00 10.00      A   
ATOM   4203  HN  THR A 444       8.935  26.567 -12.279  1.00 10.00      A   
ATOM   4204  CA  THR A 444       9.279  28.060 -10.816  1.00 10.00      A   
ATOM   4205  CB  THR A 444       9.724  29.213 -11.744  1.00 10.00      A   
ATOM   4206  OG1 THR A 444       8.978  29.183 -12.969  1.00 10.00      A   
ATOM   4207  HG1 THR A 444       9.140  28.339 -13.434  1.00 10.00      A   
ATOM   4208  CG2 THR A 444      11.211  29.124 -12.052  1.00 10.00      A   
ATOM   4209  C   THR A 444       7.824  28.258 -10.407  1.00 10.00      A   
ATOM   4210  O   THR A 444       7.088  27.287 -10.223  1.00 10.00      A   
ATOM   4211  N   ASP A 445       7.410  29.509 -10.271  1.00 10.00      A   
ATOM   4212  HN  ASP A 445       8.044  30.244 -10.419  1.00 10.00      A   
ATOM   4213  CA  ASP A 445       6.037  29.823  -9.897  1.00 10.00      A   
ATOM   4214  CB  ASP A 445       5.949  31.254  -9.361  1.00 10.00      A   
ATOM   4215  CG  ASP A 445       6.284  31.380  -7.888  1.00 10.00      A   
ATOM   4216  OD1 ASP A 445       5.819  32.353  -7.257  1.00 10.00      A   
ATOM   4217  OD2 ASP A 445       7.027  30.528  -7.359  1.00 10.00      A   
ATOM   4218  C   ASP A 445       5.116  29.680 -11.102  1.00 10.00      A   
ATOM   4219  O   ASP A 445       3.892  29.686 -10.972  1.00 10.00      A   
ATOM   4220  N   LYS A 446       5.717  29.536 -12.280  1.00 10.00      A   
ATOM   4221  HN  LYS A 446       6.697  29.499 -12.315  1.00 10.00      A   
ATOM   4222  CA  LYS A 446       4.955  29.414 -13.512  1.00 10.00      A   
ATOM   4223  CB  LYS A 446       5.851  29.593 -14.742  1.00 10.00      A   
ATOM   4224  CG  LYS A 446       5.114  30.123 -15.964  1.00 10.00      A   
ATOM   4225  CD  LYS A 446       4.274  31.337 -15.603  1.00 10.00      A   
ATOM   4226  CE  LYS A 446       3.559  31.904 -16.814  1.00 10.00      A   
ATOM   4227  NZ  LYS A 446       2.728  33.086 -16.459  1.00 10.00      A   
ATOM   4228  HZ1 LYS A 446       3.308  33.801 -15.974  1.00 10.00      A   
ATOM   4229  HZ2 LYS A 446       1.945  32.803 -15.825  1.00 10.00      A   
ATOM   4230  HZ3 LYS A 446       2.324  33.510 -17.320  1.00 10.00      A   
ATOM   4231  C   LYS A 446       4.198  28.094 -13.577  1.00 10.00      A   
ATOM   4232  O   LYS A 446       3.005  28.078 -13.881  1.00 10.00      A   
ATOM   4233  N   VAL A 447       4.885  26.991 -13.287  1.00 10.00      A   
ATOM   4234  HN  VAL A 447       5.845  27.059 -13.068  1.00 10.00      A   
ATOM   4235  CA  VAL A 447       4.252  25.676 -13.314  1.00 10.00      A   
ATOM   4236  CB  VAL A 447       5.241  24.521 -13.014  1.00 10.00      A   
ATOM   4237  CG1 VAL A 447       5.741  24.560 -11.576  1.00 10.00      A   
ATOM   4238  CG2 VAL A 447       4.611  23.174 -13.333  1.00 10.00      A   
ATOM   4239  C   VAL A 447       3.060  25.623 -12.360  1.00 10.00      A   
ATOM   4240  O   VAL A 447       2.033  25.020 -12.666  1.00 10.00      A   
ATOM   4241  N   PHE A 448       3.186  26.298 -11.225  1.00 10.00      A   
ATOM   4242  HN  PHE A 448       4.015  26.793 -11.051  1.00 10.00      A   
ATOM   4243  CA  PHE A 448       2.122  26.325 -10.236  1.00 10.00      A   
ATOM   4244  CB  PHE A 448       2.606  26.942  -8.929  1.00 10.00      A   
ATOM   4245  CG  PHE A 448       3.602  26.079  -8.207  1.00 10.00      A   
ATOM   4246  CD1 PHE A 448       4.929  26.459  -8.112  1.00 10.00      A   
ATOM   4247  CD2 PHE A 448       3.208  24.882  -7.632  1.00 10.00      A   
ATOM   4248  CE1 PHE A 448       5.845  25.660  -7.454  1.00 10.00      A   
ATOM   4249  CE2 PHE A 448       4.117  24.079  -6.972  1.00 10.00      A   
ATOM   4250  CZ  PHE A 448       5.439  24.470  -6.883  1.00 10.00      A   
ATOM   4251  C   PHE A 448       0.894  27.042 -10.777  1.00 10.00      A   
ATOM   4252  O   PHE A 448      -0.238  26.662 -10.477  1.00 10.00      A   
ATOM   4253  N   GLU A 449       1.121  28.075 -11.583  1.00 10.00      A   
ATOM   4254  HN  GLU A 449       2.045  28.349 -11.765  1.00 10.00      A   
ATOM   4255  CA  GLU A 449       0.025  28.814 -12.190  1.00 10.00      A   
ATOM   4256  CB  GLU A 449       0.564  30.019 -12.966  1.00 10.00      A   
ATOM   4257  CG  GLU A 449      -0.508  31.002 -13.409  1.00 10.00      A   
ATOM   4258  CD  GLU A 449      -0.169  31.699 -14.711  1.00 10.00      A   
ATOM   4259  OE1 GLU A 449       0.810  32.469 -14.745  1.00 10.00      A   
ATOM   4260  OE2 GLU A 449      -0.889  31.484 -15.708  1.00 10.00      A   
ATOM   4261  C   GLU A 449      -0.729  27.879 -13.131  1.00 10.00      A   
ATOM   4262  O   GLU A 449      -1.962  27.877 -13.180  1.00 10.00      A   
ATOM   4263  N   TYR A 450       0.031  27.063 -13.854  1.00 10.00      A   
ATOM   4264  HN  TYR A 450       1.008  27.113 -13.756  1.00 10.00      A   
ATOM   4265  CA  TYR A 450      -0.541  26.101 -14.785  1.00 10.00      A   
ATOM   4266  CB  TYR A 450       0.569  25.364 -15.542  1.00 10.00      A   
ATOM   4267  CG  TYR A 450       1.268  26.174 -16.610  1.00 10.00      A   
ATOM   4268  CD1 TYR A 450       2.625  26.439 -16.525  1.00 10.00      A   
ATOM   4269  CD2 TYR A 450       0.572  26.660 -17.708  1.00 10.00      A   
ATOM   4270  CE1 TYR A 450       3.273  27.167 -17.502  1.00 10.00      A   
ATOM   4271  CE2 TYR A 450       1.210  27.392 -18.689  1.00 10.00      A   
ATOM   4272  CZ  TYR A 450       2.561  27.641 -18.580  1.00 10.00      A   
ATOM   4273  OH  TYR A 450       3.199  28.368 -19.555  1.00 10.00      A   
ATOM   4274  HH  TYR A 450       2.721  29.193 -19.700  1.00 10.00      A   
ATOM   4275  C   TYR A 450      -1.388  25.078 -14.039  1.00 10.00      A   
ATOM   4276  O   TYR A 450      -2.559  24.884 -14.351  1.00 10.00      A   
ATOM   4277  N   ILE A 451      -0.784  24.441 -13.040  1.00 10.00      A   
ATOM   4278  HN  ILE A 451       0.152  24.664 -12.830  1.00 10.00      A   
ATOM   4279  CA  ILE A 451      -1.465  23.419 -12.247  1.00 10.00      A   
ATOM   4280  CB  ILE A 451      -0.554  22.839 -11.143  1.00 10.00      A   
ATOM   4281  CG1 ILE A 451       0.797  22.420 -11.726  1.00 10.00      A   
ATOM   4282  CG2 ILE A 451      -1.223  21.646 -10.479  1.00 10.00      A   
ATOM   4283  CD1 ILE A 451       1.849  22.124 -10.680  1.00 10.00      A   
ATOM   4284  C   ILE A 451      -2.753  23.946 -11.614  1.00 10.00      A   
ATOM   4285  O   ILE A 451      -3.792  23.297 -11.680  1.00 10.00      A   
ATOM   4286  N   GLY A 452      -2.686  25.137 -11.038  1.00 10.00      A   
ATOM   4287  HN  GLY A 452      -1.838  25.625 -11.047  1.00 10.00      A   
ATOM   4288  CA  GLY A 452      -3.848  25.721 -10.390  1.00 10.00      A   
ATOM   4289  C   GLY A 452      -4.983  26.041 -11.345  1.00 10.00      A   
ATOM   4290  O   GLY A 452      -6.148  26.050 -10.949  1.00 10.00      A   
ATOM   4291  N   THR A 453      -4.660  26.285 -12.602  1.00 10.00      A   
ATOM   4292  HN  THR A 453      -3.723  26.235 -12.878  1.00 10.00      A   
ATOM   4293  CA  THR A 453      -5.676  26.627 -13.588  1.00 10.00      A   
ATOM   4294  CB  THR A 453      -5.164  27.729 -14.538  1.00 10.00      A   
ATOM   4295  OG1 THR A 453      -4.395  28.684 -13.790  1.00 10.00      A   
ATOM   4296  HG1 THR A 453      -3.520  28.312 -13.592  1.00 10.00      A   
ATOM   4297  CG2 THR A 453      -6.326  28.451 -15.198  1.00 10.00      A   
ATOM   4298  C   THR A 453      -6.133  25.410 -14.401  1.00 10.00      A   
ATOM   4299  O   THR A 453      -7.213  25.423 -14.993  1.00 10.00      A   
ATOM   4300  N   TYR A 454      -5.329  24.354 -14.415  1.00 10.00      A   
ATOM   4301  HN  TYR A 454      -4.494  24.375 -13.900  1.00 10.00      A   
ATOM   4302  CA  TYR A 454      -5.668  23.162 -15.191  1.00 10.00      A   
ATOM   4303  CB  TYR A 454      -4.524  22.785 -16.134  1.00 10.00      A   
ATOM   4304  CG  TYR A 454      -4.164  23.836 -17.163  1.00 10.00      A   
ATOM   4305  CD1 TYR A 454      -2.836  24.137 -17.434  1.00 10.00      A   
ATOM   4306  CD2 TYR A 454      -5.146  24.522 -17.867  1.00 10.00      A   
ATOM   4307  CE1 TYR A 454      -2.494  25.087 -18.375  1.00 10.00      A   
ATOM   4308  CE2 TYR A 454      -4.813  25.476 -18.810  1.00 10.00      A   
ATOM   4309  CZ  TYR A 454      -3.484  25.754 -19.059  1.00 10.00      A   
ATOM   4310  OH  TYR A 454      -3.142  26.702 -19.997  1.00 10.00      A   
ATOM   4311  HH  TYR A 454      -3.556  27.543 -19.770  1.00 10.00      A   
ATOM   4312  C   TYR A 454      -6.045  21.963 -14.323  1.00 10.00      A   
ATOM   4313  O   TYR A 454      -7.060  21.315 -14.565  1.00 10.00      A   
ATOM   4314  N   ALA A 455      -5.245  21.680 -13.307  1.00 10.00      A   
ATOM   4315  HN  ALA A 455      -4.485  22.269 -13.112  1.00 10.00      A   
ATOM   4316  CA  ALA A 455      -5.494  20.536 -12.439  1.00 10.00      A   
ATOM   4317  CB  ALA A 455      -4.214  20.096 -11.751  1.00 10.00      A   
ATOM   4318  C   ALA A 455      -6.583  20.827 -11.417  1.00 10.00      A   
ATOM   4319  O   ALA A 455      -6.399  21.623 -10.499  1.00 10.00      A   
ATOM   4320  N   LYS A 456      -7.727  20.185 -11.591  1.00 10.00      A   
ATOM   4321  HN  LYS A 456      -7.827  19.586 -12.364  1.00 10.00      A   
ATOM   4322  CA  LYS A 456      -8.844  20.365 -10.678  1.00 10.00      A   
ATOM   4323  CB  LYS A 456     -10.074  20.890 -11.427  1.00 10.00      A   
ATOM   4324  CG  LYS A 456      -9.828  22.159 -12.231  1.00 10.00      A   
ATOM   4325  CD  LYS A 456      -9.407  23.315 -11.342  1.00 10.00      A   
ATOM   4326  CE  LYS A 456      -9.185  24.576 -12.159  1.00 10.00      A   
ATOM   4327  NZ  LYS A 456      -8.817  25.735 -11.304  1.00 10.00      A   
ATOM   4328  HZ1 LYS A 456      -9.016  26.626 -11.802  1.00 10.00      A   
ATOM   4329  HZ2 LYS A 456      -7.799  25.705 -11.068  1.00 10.00      A   
ATOM   4330  HZ3 LYS A 456      -9.364  25.717 -10.422  1.00 10.00      A   
ATOM   4331  C   LYS A 456      -9.179  19.058  -9.973  1.00 10.00      A   
ATOM   4332  O   LYS A 456      -9.828  19.056  -8.924  1.00 10.00      A   
ATOM   4333  N   LYS A 457      -8.728  17.949 -10.550  1.00 10.00      A   
ATOM   4334  HN  LYS A 457      -8.208  18.018 -11.379  1.00 10.00      A   
ATOM   4335  CA  LYS A 457      -8.988  16.630  -9.986  1.00 10.00      A   
ATOM   4336  CB  LYS A 457      -9.536  15.688 -11.062  1.00 10.00      A   
ATOM   4337  CG  LYS A 457     -10.928  16.049 -11.554  1.00 10.00      A   
ATOM   4338  CD  LYS A 457     -11.972  15.821 -10.471  1.00 10.00      A   
ATOM   4339  CE  LYS A 457     -12.492  14.391 -10.481  1.00 10.00      A   
ATOM   4340  NZ  LYS A 457     -13.490  14.175 -11.563  1.00 10.00      A   
ATOM   4341  HZ1 LYS A 457     -14.066  15.031 -11.694  1.00 10.00      A   
ATOM   4342  HZ2 LYS A 457     -14.121  13.386 -11.319  1.00 10.00      A   
ATOM   4343  HZ3 LYS A 457     -13.011  13.952 -12.457  1.00 10.00      A   
ATOM   4344  C   LYS A 457      -7.737  16.026  -9.355  1.00 10.00      A   
ATOM   4345  O   LYS A 457      -7.738  14.864  -8.939  1.00 10.00      A   
ATOM   4346  N   MET A 458      -6.672  16.811  -9.286  1.00 10.00      A   
ATOM   4347  HN  MET A 458      -6.728  17.728  -9.625  1.00 10.00      A   
ATOM   4348  CA  MET A 458      -5.423  16.345  -8.702  1.00 10.00      A   
ATOM   4349  CB  MET A 458      -4.255  17.197  -9.192  1.00 10.00      A   
ATOM   4350  CG  MET A 458      -2.886  16.671  -8.795  1.00 10.00      A   
ATOM   4351  SD  MET A 458      -1.581  17.875  -9.097  1.00 10.00      A   
ATOM   4352  CE  MET A 458      -2.104  19.202  -8.011  1.00 10.00      A   
ATOM   4353  C   MET A 458      -5.508  16.385  -7.183  1.00 10.00      A   
ATOM   4354  O   MET A 458      -5.161  17.385  -6.554  1.00 10.00      A   
ATOM   4355  N   GLU A 459      -5.975  15.288  -6.609  1.00 10.00      A   
ATOM   4356  HN  GLU A 459      -6.228  14.527  -7.175  1.00 10.00      A   
ATOM   4357  CA  GLU A 459      -6.143  15.183  -5.169  1.00 10.00      A   
ATOM   4358  CB  GLU A 459      -7.180  14.109  -4.832  1.00 10.00      A   
ATOM   4359  CG  GLU A 459      -8.493  14.274  -5.590  1.00 10.00      A   
ATOM   4360  CD  GLU A 459      -9.623  13.426  -5.035  1.00 10.00      A   
ATOM   4361  OE1 GLU A 459     -10.532  13.985  -4.388  1.00 10.00      A   
ATOM   4362  OE2 GLU A 459      -9.616  12.195  -5.246  1.00 10.00      A   
ATOM   4363  C   GLU A 459      -4.827  14.936  -4.428  1.00 10.00      A   
ATOM   4364  O   GLU A 459      -4.758  15.115  -3.211  1.00 10.00      A   
ATOM   4365  N   MET A 460      -3.787  14.524  -5.144  1.00 10.00      A   
ATOM   4366  HN  MET A 460      -3.888  14.384  -6.114  1.00 10.00      A   
ATOM   4367  CA  MET A 460      -2.496  14.268  -4.512  1.00 10.00      A   
ATOM   4368  CB  MET A 460      -2.279  12.770  -4.304  1.00 10.00      A   
ATOM   4369  CG  MET A 460      -1.067  12.448  -3.451  1.00 10.00      A   
ATOM   4370  SD  MET A 460      -1.023  10.728  -2.927  1.00 10.00      A   
ATOM   4371  CE  MET A 460       0.454  10.728  -1.907  1.00 10.00      A   
ATOM   4372  C   MET A 460      -1.347  14.865  -5.314  1.00 10.00      A   
ATOM   4373  O   MET A 460      -1.192  14.575  -6.501  1.00 10.00      A   
ATOM   4374  N   LEU A 461      -0.531  15.682  -4.655  1.00 10.00      A   
ATOM   4375  HN  LEU A 461      -0.689  15.852  -3.700  1.00 10.00      A   
ATOM   4376  CA  LEU A 461       0.600  16.322  -5.314  1.00 10.00      A   
ATOM   4377  CB  LEU A 461       0.247  17.763  -5.699  1.00 10.00      A   
ATOM   4378  CG  LEU A 461       1.387  18.620  -6.257  1.00 10.00      A   
ATOM   4379  CD1 LEU A 461       1.795  18.145  -7.641  1.00 10.00      A   
ATOM   4380  CD2 LEU A 461       0.988  20.086  -6.285  1.00 10.00      A   
ATOM   4381  C   LEU A 461       1.847  16.307  -4.434  1.00 10.00      A   
ATOM   4382  O   LEU A 461       1.784  16.610  -3.240  1.00 10.00      A   
ATOM   4383  N   SER A 462       2.972  15.946  -5.035  1.00 10.00      A   
ATOM   4384  HN  SER A 462       2.946  15.695  -5.982  1.00 10.00      A   
ATOM   4385  CA  SER A 462       4.246  15.906  -4.334  1.00 10.00      A   
ATOM   4386  CB  SER A 462       4.858  14.510  -4.430  1.00 10.00      A   
ATOM   4387  OG  SER A 462       3.918  13.518  -4.055  1.00 10.00      A   
ATOM   4388  HG  SER A 462       4.107  13.221  -3.147  1.00 10.00      A   
ATOM   4389  C   SER A 462       5.190  16.940  -4.943  1.00 10.00      A   
ATOM   4390  O   SER A 462       5.547  16.846  -6.120  1.00 10.00      A   
ATOM   4391  N   VAL A 463       5.566  17.942  -4.153  1.00 10.00      A   
ATOM   4392  HN  VAL A 463       5.249  17.963  -3.222  1.00 10.00      A   
ATOM   4393  CA  VAL A 463       6.452  19.001  -4.621  1.00 10.00      A   
ATOM   4394  CB  VAL A 463       5.807  20.390  -4.441  1.00 10.00      A   
ATOM   4395  CG1 VAL A 463       6.681  21.469  -5.061  1.00 10.00      A   
ATOM   4396  CG2 VAL A 463       4.409  20.420  -5.037  1.00 10.00      A   
ATOM   4397  C   VAL A 463       7.776  18.979  -3.866  1.00 10.00      A   
ATOM   4398  O   VAL A 463       7.796  19.075  -2.639  1.00 10.00      A   
ATOM   4399  N   ALA A 464       8.876  18.861  -4.604  1.00 10.00      A   
ATOM   4400  HN  ALA A 464       8.793  18.790  -5.578  1.00 10.00      A   
ATOM   4401  CA  ALA A 464      10.206  18.831  -4.006  1.00 10.00      A   
ATOM   4402  CB  ALA A 464      10.722  17.403  -3.928  1.00 10.00      A   
ATOM   4403  C   ALA A 464      11.181  19.701  -4.792  1.00 10.00      A   
ATOM   4404  O   ALA A 464      11.410  19.467  -5.983  1.00 10.00      A   
ATOM   4405  N   PHE A 465      11.745  20.703  -4.116  1.00 10.00      A   
ATOM   4406  HN  PHE A 465      11.503  20.827  -3.171  1.00 10.00      A   
ATOM   4407  CA  PHE A 465      12.712  21.625  -4.725  1.00 10.00      A   
ATOM   4408  CB  PHE A 465      14.007  20.896  -5.108  1.00 10.00      A   
ATOM   4409  CG  PHE A 465      14.761  20.308  -3.945  1.00 10.00      A   
ATOM   4410  CD1 PHE A 465      14.560  18.989  -3.559  1.00 10.00      A   
ATOM   4411  CD2 PHE A 465      15.674  21.072  -3.241  1.00 10.00      A   
ATOM   4412  CE1 PHE A 465      15.254  18.448  -2.492  1.00 10.00      A   
ATOM   4413  CE2 PHE A 465      16.370  20.537  -2.173  1.00 10.00      A   
ATOM   4414  CZ  PHE A 465      16.160  19.225  -1.797  1.00 10.00      A   
ATOM   4415  C   PHE A 465      12.130  22.343  -5.945  1.00 10.00      A   
ATOM   4416  O   PHE A 465      12.741  22.367  -7.015  1.00 10.00      A   
ATOM   4417  N   ALA A 466      10.955  22.925  -5.784  1.00 10.00      A   
ATOM   4418  HN  ALA A 466      10.515  22.880  -4.912  1.00 10.00      A   
ATOM   4419  CA  ALA A 466      10.305  23.634  -6.880  1.00 10.00      A   
ATOM   4420  CB  ALA A 466       9.298  22.727  -7.566  1.00 10.00      A   
ATOM   4421  C   ALA A 466       9.629  24.901  -6.383  1.00 10.00      A   
ATOM   4422  O   ALA A 466       9.187  24.967  -5.234  1.00 10.00      A   
ATOM   4423  N   GLY A 467       9.555  25.904  -7.248  1.00 10.00      A   
ATOM   4424  HN  GLY A 467       9.932  25.792  -8.148  1.00 10.00      A   
ATOM   4425  CA  GLY A 467       8.931  27.159  -6.880  1.00 10.00      A   
ATOM   4426  C   GLY A 467       9.941  28.269  -6.687  1.00 10.00      A   
ATOM   4427  O   GLY A 467      11.133  28.006  -6.511  1.00 10.00      A   
ATOM   4428  N   ASP A 468       9.474  29.507  -6.737  1.00 10.00      A   
ATOM   4429  HN  ASP A 468       8.512  29.655  -6.912  1.00 10.00      A   
ATOM   4430  CA  ASP A 468      10.348  30.656  -6.550  1.00 10.00      A   
ATOM   4431  CB  ASP A 468      10.503  31.456  -7.847  1.00 10.00      A   
ATOM   4432  CG  ASP A 468      11.673  32.427  -7.802  1.00 10.00      A   
ATOM   4433  OD1 ASP A 468      12.669  32.135  -7.105  1.00 10.00      A   
ATOM   4434  OD2 ASP A 468      11.612  33.480  -8.480  1.00 10.00      A   
ATOM   4435  C   ASP A 468       9.846  31.549  -5.423  1.00 10.00      A   
ATOM   4436  O   ASP A 468      10.638  32.059  -4.628  1.00 10.00      A   
ATOM   4437  N   SER A 469       8.531  31.718  -5.339  1.00 10.00      A   
ATOM   4438  HN  SER A 469       7.938  31.271  -5.992  1.00 10.00      A   
ATOM   4439  CA  SER A 469       7.941  32.551  -4.303  1.00 10.00      A   
ATOM   4440  CB  SER A 469       7.571  33.922  -4.872  1.00 10.00      A   
ATOM   4441  OG  SER A 469       7.665  33.929  -6.287  1.00 10.00      A   
ATOM   4442  HG  SER A 469       7.033  33.281  -6.651  1.00 10.00      A   
ATOM   4443  C   SER A 469       6.721  31.885  -3.676  1.00 10.00      A   
ATOM   4444  O   SER A 469       6.288  30.823  -4.124  1.00 10.00      A   
ATOM   4445  N   ASP A 470       6.168  32.524  -2.645  1.00 10.00      A   
ATOM   4446  HN  ASP A 470       6.571  33.369  -2.338  1.00 10.00      A   
ATOM   4447  CA  ASP A 470       4.993  32.005  -1.939  1.00 10.00      A   
ATOM   4448  CB  ASP A 470       4.629  32.907  -0.758  1.00 10.00      A   
ATOM   4449  CG  ASP A 470       5.513  32.693   0.452  1.00 10.00      A   
ATOM   4450  OD1 ASP A 470       5.159  31.862   1.313  1.00 10.00      A   
ATOM   4451  OD2 ASP A 470       6.563  33.371   0.559  1.00 10.00      A   
ATOM   4452  C   ASP A 470       3.782  31.875  -2.862  1.00 10.00      A   
ATOM   4453  O   ASP A 470       2.880  31.075  -2.607  1.00 10.00      A   
ATOM   4454  N   LEU A 471       3.779  32.648  -3.947  1.00 10.00      A   
ATOM   4455  HN  LEU A 471       4.544  33.232  -4.113  1.00 10.00      A   
ATOM   4456  CA  LEU A 471       2.681  32.631  -4.908  1.00 10.00      A   
ATOM   4457  CB  LEU A 471       2.926  33.635  -6.036  1.00 10.00      A   
ATOM   4458  CG  LEU A 471       2.300  35.018  -5.847  1.00 10.00      A   
ATOM   4459  CD1 LEU A 471       2.740  35.961  -6.954  1.00 10.00      A   
ATOM   4460  CD2 LEU A 471       0.782  34.917  -5.803  1.00 10.00      A   
ATOM   4461  C   LEU A 471       2.450  31.234  -5.473  1.00 10.00      A   
ATOM   4462  O   LEU A 471       1.319  30.870  -5.809  1.00 10.00      A   
ATOM   4463  N   GLY A 472       3.524  30.454  -5.564  1.00 10.00      A   
ATOM   4464  HN  GLY A 472       4.399  30.808  -5.284  1.00 10.00      A   
ATOM   4465  CA  GLY A 472       3.424  29.099  -6.071  1.00 10.00      A   
ATOM   4466  C   GLY A 472       2.471  28.258  -5.242  1.00 10.00      A   
ATOM   4467  O   GLY A 472       1.583  27.595  -5.782  1.00 10.00      A   
ATOM   4468  N   MET A 473       2.644  28.305  -3.926  1.00 10.00      A   
ATOM   4469  HN  MET A 473       3.359  28.868  -3.560  1.00 10.00      A   
ATOM   4470  CA  MET A 473       1.792  27.548  -3.012  1.00 10.00      A   
ATOM   4471  CB  MET A 473       2.364  27.563  -1.594  1.00 10.00      A   
ATOM   4472  CG  MET A 473       1.626  26.669  -0.612  1.00 10.00      A   
ATOM   4473  SD  MET A 473       2.176  26.907   1.087  1.00 10.00      A   
ATOM   4474  CE  MET A 473       1.050  25.819   1.959  1.00 10.00      A   
ATOM   4475  C   MET A 473       0.378  28.118  -3.013  1.00 10.00      A   
ATOM   4476  O   MET A 473      -0.600  27.388  -2.846  1.00 10.00      A   
ATOM   4477  N   HIS A 474       0.279  29.427  -3.202  1.00 10.00      A   
ATOM   4478  HN  HIS A 474       1.099  29.955  -3.312  1.00 10.00      A   
ATOM   4479  CA  HIS A 474      -1.009  30.103  -3.241  1.00 10.00      A   
ATOM   4480  CB  HIS A 474      -0.808  31.614  -3.378  1.00 10.00      A   
ATOM   4481  CG  HIS A 474      -2.065  32.417  -3.268  1.00 10.00      A   
ATOM   4482  ND1 HIS A 474      -2.547  32.830  -2.049  1.00 10.00      A   
ATOM   4483  CD2 HIS A 474      -2.894  32.857  -4.247  1.00 10.00      A   
ATOM   4484  CE1 HIS A 474      -3.648  33.510  -2.309  1.00 10.00      A   
ATOM   4485  NE2 HIS A 474      -3.895  33.551  -3.623  1.00 10.00      A   
ATOM   4486  HE2 HIS A 474      -4.645  34.009  -4.060  1.00 10.00      A   
ATOM   4487  C   HIS A 474      -1.847  29.575  -4.400  1.00 10.00      A   
ATOM   4488  O   HIS A 474      -3.030  29.272  -4.239  1.00 10.00      A   
ATOM   4489  N   HIS A 475      -1.215  29.428  -5.559  1.00 10.00      A   
ATOM   4490  HN  HIS A 475      -0.258  29.656  -5.613  1.00 10.00      A   
ATOM   4491  CA  HIS A 475      -1.900  28.936  -6.752  1.00 10.00      A   
ATOM   4492  CB  HIS A 475      -1.066  29.193  -8.008  1.00 10.00      A   
ATOM   4493  CG  HIS A 475      -1.347  30.521  -8.641  1.00 10.00      A   
ATOM   4494  ND1 HIS A 475      -2.128  30.686  -9.768  1.00 10.00      A   
ATOM   4495  HD1 HIS A 475      -2.590  29.972 -10.266  1.00 10.00      A   
ATOM   4496  CD2 HIS A 475      -0.932  31.766  -8.295  1.00 10.00      A   
ATOM   4497  CE1 HIS A 475      -2.173  31.995 -10.051  1.00 10.00      A   
ATOM   4498  NE2 HIS A 475      -1.462  32.693  -9.187  1.00 10.00      A   
ATOM   4499  C   HIS A 475      -2.263  27.456  -6.629  1.00 10.00      A   
ATOM   4500  O   HIS A 475      -3.056  26.932  -7.410  1.00 10.00      A   
ATOM   4501  N   VAL A 476      -1.664  26.780  -5.660  1.00 10.00      A   
ATOM   4502  HN  VAL A 476      -1.000  27.235  -5.098  1.00 10.00      A   
ATOM   4503  CA  VAL A 476      -1.953  25.375  -5.422  1.00 10.00      A   
ATOM   4504  CB  VAL A 476      -0.814  24.692  -4.631  1.00 10.00      A   
ATOM   4505  CG1 VAL A 476      -1.207  23.281  -4.214  1.00 10.00      A   
ATOM   4506  CG2 VAL A 476       0.469  24.672  -5.446  1.00 10.00      A   
ATOM   4507  C   VAL A 476      -3.247  25.246  -4.630  1.00 10.00      A   
ATOM   4508  O   VAL A 476      -4.199  24.598  -5.063  1.00 10.00      A   
ATOM   4509  N   LEU A 477      -3.280  25.898  -3.482  1.00 10.00      A   
ATOM   4510  HN  LEU A 477      -2.496  26.427  -3.207  1.00 10.00      A   
ATOM   4511  CA  LEU A 477      -4.441  25.846  -2.609  1.00 10.00      A   
ATOM   4512  CB  LEU A 477      -4.068  26.291  -1.198  1.00 10.00      A   
ATOM   4513  CG  LEU A 477      -2.995  25.439  -0.505  1.00 10.00      A   
ATOM   4514  CD1 LEU A 477      -2.477  26.117   0.753  1.00 10.00      A   
ATOM   4515  CD2 LEU A 477      -3.532  24.055  -0.186  1.00 10.00      A   
ATOM   4516  C   LEU A 477      -5.633  26.626  -3.164  1.00 10.00      A   
ATOM   4517  O   LEU A 477      -6.781  26.259  -2.926  1.00 10.00      A   
ATOM   4518  N   SER A 478      -5.366  27.686  -3.913  1.00 10.00      A   
ATOM   4519  HN  SER A 478      -4.429  27.950  -4.060  1.00 10.00      A   
ATOM   4520  CA  SER A 478      -6.436  28.484  -4.509  1.00 10.00      A   
ATOM   4521  CB  SER A 478      -6.103  29.976  -4.438  1.00 10.00      A   
ATOM   4522  OG  SER A 478      -6.310  30.494  -3.133  1.00 10.00      A   
ATOM   4523  HG  SER A 478      -5.667  30.096  -2.520  1.00 10.00      A   
ATOM   4524  C   SER A 478      -6.675  28.073  -5.959  1.00 10.00      A   
ATOM   4525  O   SER A 478      -7.388  28.753  -6.700  1.00 10.00      A   
ATOM   4526  N   GLY A 479      -6.086  26.954  -6.358  1.00 10.00      A   
ATOM   4527  HN  GLY A 479      -5.551  26.433  -5.717  1.00 10.00      A   
ATOM   4528  CA  GLY A 479      -6.241  26.488  -7.720  1.00 10.00      A   
ATOM   4529  C   GLY A 479      -6.898  25.127  -7.803  1.00 10.00      A   
ATOM   4530  O   GLY A 479      -7.930  24.967  -8.460  1.00 10.00      A   
ATOM   4531  N   CYS A 480      -6.309  24.148  -7.125  1.00 10.00      A   
ATOM   4532  HN  CYS A 480      -5.499  24.344  -6.605  1.00 10.00      A   
ATOM   4533  CA  CYS A 480      -6.835  22.788  -7.130  1.00 10.00      A   
ATOM   4534  CB  CYS A 480      -5.866  21.836  -6.436  1.00 10.00      A   
ATOM   4535  SG  CYS A 480      -4.156  21.997  -6.988  1.00 10.00      A   
ATOM   4536  HG  CYS A 480      -3.460  22.524  -5.990  1.00 10.00      A   
ATOM   4537  C   CYS A 480      -8.200  22.722  -6.465  1.00 10.00      A   
ATOM   4538  O   CYS A 480      -8.353  23.086  -5.298  1.00 10.00      A   
ATOM   4539  N   ASP A 481      -9.189  22.269  -7.222  1.00 10.00      A   
ATOM   4540  HN  ASP A 481      -8.999  22.008  -8.147  1.00 10.00      A   
ATOM   4541  CA  ASP A 481     -10.551  22.154  -6.715  1.00 10.00      A   
ATOM   4542  CB  ASP A 481     -11.534  21.951  -7.871  1.00 10.00      A   
ATOM   4543  CG  ASP A 481     -12.675  22.946  -7.844  1.00 10.00      A   
ATOM   4544  OD1 ASP A 481     -12.419  24.146  -8.068  1.00 10.00      A   
ATOM   4545  OD2 ASP A 481     -13.832  22.535  -7.602  1.00 10.00      A   
ATOM   4546  C   ASP A 481     -10.661  21.000  -5.729  1.00 10.00      A   
ATOM   4547  O   ASP A 481     -11.191  21.157  -4.627  1.00 10.00      A   
ATOM   4548  N   SER A 482     -10.142  19.847  -6.127  1.00 10.00      A   
ATOM   4549  HN  SER A 482      -9.725  19.788  -7.011  1.00 10.00      A   
ATOM   4550  CA  SER A 482     -10.173  18.661  -5.287  1.00 10.00      A   
ATOM   4551  CB  SER A 482     -10.731  17.478  -6.079  1.00 10.00      A   
ATOM   4552  OG  SER A 482     -11.625  17.922  -7.087  1.00 10.00      A   
ATOM   4553  HG  SER A 482     -11.119  18.321  -7.807  1.00 10.00      A   
ATOM   4554  C   SER A 482      -8.774  18.325  -4.790  1.00 10.00      A   
ATOM   4555  O   SER A 482      -7.926  17.895  -5.562  1.00 10.00      A   
ATOM   4556  N   LEU A 483      -8.537  18.549  -3.510  1.00 10.00      A   
ATOM   4557  HN  LEU A 483      -9.254  18.917  -2.952  1.00 10.00      A   
ATOM   4558  CA  LEU A 483      -7.244  18.264  -2.908  1.00 10.00      A   
ATOM   4559  CB  LEU A 483      -6.530  19.565  -2.531  1.00 10.00      A   
ATOM   4560  CG  LEU A 483      -5.240  19.885  -3.296  1.00 10.00      A   
ATOM   4561  CD1 LEU A 483      -4.700  21.245  -2.878  1.00 10.00      A   
ATOM   4562  CD2 LEU A 483      -4.194  18.804  -3.064  1.00 10.00      A   
ATOM   4563  C   LEU A 483      -7.416  17.374  -1.678  1.00 10.00      A   
ATOM   4564  O   LEU A 483      -8.320  17.583  -0.870  1.00 10.00      A   
ATOM   4565  N   ARG A 484      -6.551  16.379  -1.549  1.00 10.00      A   
ATOM   4566  HN  ARG A 484      -5.849  16.267  -2.229  1.00 10.00      A   
ATOM   4567  CA  ARG A 484      -6.603  15.452  -0.428  1.00 10.00      A   
ATOM   4568  CB  ARG A 484      -7.002  14.055  -0.912  1.00 10.00      A   
ATOM   4569  CG  ARG A 484      -8.503  13.829  -1.015  1.00 10.00      A   
ATOM   4570  CD  ARG A 484      -8.824  12.668  -1.946  1.00 10.00      A   
ATOM   4571  NE  ARG A 484      -8.061  11.462  -1.621  1.00 10.00      A   
ATOM   4572  HE  ARG A 484      -7.676  11.405  -0.717  1.00 10.00      A   
ATOM   4573  CZ  ARG A 484      -7.858  10.446  -2.466  1.00 10.00      A   
ATOM   4574  NH1 ARG A 484      -8.352  10.469  -3.693  1.00 10.00      A   
ATOM   4575 HH11 ARG A 484      -8.185   9.667  -4.336  1.00 10.00      A   
ATOM   4576 HH12 ARG A 484      -8.908  11.294  -4.031  1.00 10.00      A   
ATOM   4577  NH2 ARG A 484      -7.137   9.410  -2.089  1.00 10.00      A   
ATOM   4578 HH21 ARG A 484      -6.977   8.610  -2.738  1.00 10.00      A   
ATOM   4579 HH22 ARG A 484      -6.716   9.370  -1.137  1.00 10.00      A   
ATOM   4580  C   ARG A 484      -5.263  15.385   0.301  1.00 10.00      A   
ATOM   4581  O   ARG A 484      -5.198  15.582   1.514  1.00 10.00      A   
ATOM   4582  N   LYS A 485      -4.199  15.108  -0.445  1.00 10.00      A   
ATOM   4583  HN  LYS A 485      -4.311  14.988  -1.415  1.00 10.00      A   
ATOM   4584  CA  LYS A 485      -2.864  14.995   0.131  1.00 10.00      A   
ATOM   4585  CB  LYS A 485      -2.382  13.539   0.072  1.00 10.00      A   
ATOM   4586  CG  LYS A 485      -3.017  12.635   1.118  1.00 10.00      A   
ATOM   4587  CD  LYS A 485      -2.597  11.184   0.945  1.00 10.00      A   
ATOM   4588  CE  LYS A 485      -3.403  10.496  -0.147  1.00 10.00      A   
ATOM   4589  NZ  LYS A 485      -3.292   9.011  -0.077  1.00 10.00      A   
ATOM   4590  HZ1 LYS A 485      -3.222   8.695   0.915  1.00 10.00      A   
ATOM   4591  HZ2 LYS A 485      -2.447   8.684  -0.586  1.00 10.00      A   
ATOM   4592  HZ3 LYS A 485      -4.137   8.567  -0.503  1.00 10.00      A   
ATOM   4593  C   LYS A 485      -1.873  15.910  -0.587  1.00 10.00      A   
ATOM   4594  O   LYS A 485      -1.751  15.867  -1.812  1.00 10.00      A   
ATOM   4595  N   LEU A 486      -1.176  16.742   0.175  1.00 10.00      A   
ATOM   4596  HN  LEU A 486      -1.317  16.737   1.146  1.00 10.00      A   
ATOM   4597  CA  LEU A 486      -0.190  17.656  -0.392  1.00 10.00      A   
ATOM   4598  CB  LEU A 486      -0.741  19.088  -0.461  1.00 10.00      A   
ATOM   4599  CG  LEU A 486       0.176  20.153  -1.076  1.00 10.00      A   
ATOM   4600  CD1 LEU A 486       0.519  19.806  -2.516  1.00 10.00      A   
ATOM   4601  CD2 LEU A 486      -0.469  21.528  -0.997  1.00 10.00      A   
ATOM   4602  C   LEU A 486       1.099  17.613   0.421  1.00 10.00      A   
ATOM   4603  O   LEU A 486       1.120  17.983   1.600  1.00 10.00      A   
ATOM   4604  N   GLU A 487       2.163  17.152  -0.213  1.00 10.00      A   
ATOM   4605  HN  GLU A 487       2.076  16.866  -1.152  1.00 10.00      A   
ATOM   4606  CA  GLU A 487       3.460  17.045   0.440  1.00 10.00      A   
ATOM   4607  CB  GLU A 487       3.920  15.588   0.448  1.00 10.00      A   
ATOM   4608  CG  GLU A 487       3.351  14.768  -0.702  1.00 10.00      A   
ATOM   4609  CD  GLU A 487       3.656  13.292  -0.586  1.00 10.00      A   
ATOM   4610  OE1 GLU A 487       4.355  12.757  -1.471  1.00 10.00      A   
ATOM   4611  OE2 GLU A 487       3.202  12.667   0.394  1.00 10.00      A   
ATOM   4612  C   GLU A 487       4.498  17.927  -0.239  1.00 10.00      A   
ATOM   4613  O   GLU A 487       4.812  17.743  -1.418  1.00 10.00      A   
ATOM   4614  N   ILE A 488       5.025  18.885   0.511  1.00 10.00      A   
ATOM   4615  HN  ILE A 488       4.725  18.980   1.447  1.00 10.00      A   
ATOM   4616  CA  ILE A 488       6.024  19.809  -0.008  1.00 10.00      A   
ATOM   4617  CB  ILE A 488       5.500  21.261   0.013  1.00 10.00      A   
ATOM   4618  CG1 ILE A 488       4.019  21.313  -0.389  1.00 10.00      A   
ATOM   4619  CG2 ILE A 488       6.335  22.142  -0.909  1.00 10.00      A   
ATOM   4620  CD1 ILE A 488       3.335  22.624  -0.055  1.00 10.00      A   
ATOM   4621  C   ILE A 488       7.306  19.745   0.822  1.00 10.00      A   
ATOM   4622  O   ILE A 488       7.265  19.811   2.051  1.00 10.00      A   
ATOM   4623  N   ARG A 489       8.441  19.615   0.152  1.00 10.00      A   
ATOM   4624  HN  ARG A 489       8.419  19.564  -0.829  1.00 10.00      A   
ATOM   4625  CA  ARG A 489       9.719  19.556   0.844  1.00 10.00      A   
ATOM   4626  CB  ARG A 489      10.249  18.119   0.956  1.00 10.00      A   
ATOM   4627  CG  ARG A 489      10.870  17.564  -0.317  1.00 10.00      A   
ATOM   4628  CD  ARG A 489      11.947  16.533  -0.011  1.00 10.00      A   
ATOM   4629  NE  ARG A 489      13.111  17.130   0.642  1.00 10.00      A   
ATOM   4630  HE  ARG A 489      13.133  18.115   0.718  1.00 10.00      A   
ATOM   4631  CZ  ARG A 489      14.137  16.439   1.135  1.00 10.00      A   
ATOM   4632  NH1 ARG A 489      14.159  15.116   1.054  1.00 10.00      A   
ATOM   4633 HH11 ARG A 489      13.371  14.602   0.601  1.00 10.00      A   
ATOM   4634 HH12 ARG A 489      14.968  14.582   1.447  1.00 10.00      A   
ATOM   4635  NH2 ARG A 489      15.137  17.082   1.713  1.00 10.00      A   
ATOM   4636 HH21 ARG A 489      15.953  16.556   2.105  1.00 10.00      A   
ATOM   4637 HH22 ARG A 489      15.116  18.129   1.781  1.00 10.00      A   
ATOM   4638  C   ARG A 489      10.761  20.469   0.202  1.00 10.00      A   
ATOM   4639  O   ARG A 489      10.922  20.486  -1.021  1.00 10.00      A   
ATOM   4640  N   ASP A 490      11.447  21.234   1.050  1.00 10.00      A   
ATOM   4641  HN  ASP A 490      11.233  21.177   2.007  1.00 10.00      A   
ATOM   4642  CA  ASP A 490      12.502  22.154   0.625  1.00 10.00      A   
ATOM   4643  CB  ASP A 490      13.746  21.393   0.164  1.00 10.00      A   
ATOM   4644  CG  ASP A 490      14.473  20.733   1.315  1.00 10.00      A   
ATOM   4645  OD1 ASP A 490      15.372  21.372   1.900  1.00 10.00      A   
ATOM   4646  OD2 ASP A 490      14.143  19.575   1.647  1.00 10.00      A   
ATOM   4647  C   ASP A 490      12.030  23.131  -0.437  1.00 10.00      A   
ATOM   4648  O   ASP A 490      12.620  23.236  -1.514  1.00 10.00      A   
ATOM   4649  N   CYS A 491      10.970  23.854  -0.122  1.00 10.00      A   
ATOM   4650  HN  CYS A 491      10.559  23.738   0.761  1.00 10.00      A   
ATOM   4651  CA  CYS A 491      10.409  24.825  -1.045  1.00 10.00      A   
ATOM   4652  CB  CYS A 491       9.044  24.354  -1.549  1.00 10.00      A   
ATOM   4653  SG  CYS A 491       9.123  23.137  -2.884  1.00 10.00      A   
ATOM   4654  HG  CYS A 491       8.913  23.782  -4.024  1.00 10.00      A   
ATOM   4655  C   CYS A 491      10.307  26.205  -0.392  1.00 10.00      A   
ATOM   4656  O   CYS A 491      10.231  26.316   0.832  1.00 10.00      A   
ATOM   4657  N   PRO A 492      10.301  27.274  -1.204  1.00 10.00      A   
ATOM   4658  CA  PRO A 492      10.219  28.658  -0.713  1.00 10.00      A   
ATOM   4659  CB  PRO A 492      10.752  29.457  -1.904  1.00 10.00      A   
ATOM   4660  CG  PRO A 492      10.316  28.669  -3.089  1.00 10.00      A   
ATOM   4661  CD  PRO A 492      10.380  27.222  -2.677  1.00 10.00      A   
ATOM   4662  C   PRO A 492       8.784  29.091  -0.390  1.00 10.00      A   
ATOM   4663  O   PRO A 492       8.364  30.195  -0.740  1.00 10.00      A   
ATOM   4664  N   PHE A 493       8.037  28.220   0.272  1.00 10.00      A   
ATOM   4665  HN  PHE A 493       8.422  27.356   0.523  1.00 10.00      A   
ATOM   4666  CA  PHE A 493       6.660  28.519   0.651  1.00 10.00      A   
ATOM   4667  CB  PHE A 493       5.703  27.446   0.112  1.00 10.00      A   
ATOM   4668  CG  PHE A 493       5.876  27.121  -1.351  1.00 10.00      A   
ATOM   4669  CD1 PHE A 493       5.935  25.805  -1.777  1.00 10.00      A   
ATOM   4670  CD2 PHE A 493       5.977  28.128  -2.297  1.00 10.00      A   
ATOM   4671  CE1 PHE A 493       6.093  25.496  -3.115  1.00 10.00      A   
ATOM   4672  CE2 PHE A 493       6.135  27.825  -3.636  1.00 10.00      A   
ATOM   4673  CZ  PHE A 493       6.194  26.507  -4.046  1.00 10.00      A   
ATOM   4674  C   PHE A 493       6.563  28.579   2.170  1.00 10.00      A   
ATOM   4675  O   PHE A 493       7.175  27.758   2.862  1.00 10.00      A   
ATOM   4676  N   GLY A 494       5.830  29.550   2.696  1.00 10.00      A   
ATOM   4677  HN  GLY A 494       5.390  30.215   2.109  1.00 10.00      A   
ATOM   4678  CA  GLY A 494       5.709  29.649   4.134  1.00 10.00      A   
ATOM   4679  C   GLY A 494       4.513  30.444   4.616  1.00 10.00      A   
ATOM   4680  O   GLY A 494       3.398  30.273   4.120  1.00 10.00      A   
ATOM   4681  N   ASP A 495       4.779  31.315   5.590  1.00 10.00      A   
ATOM   4682  HN  ASP A 495       5.710  31.393   5.892  1.00 10.00      A   
ATOM   4683  CA  ASP A 495       3.773  32.169   6.240  1.00 10.00      A   
ATOM   4684  CB  ASP A 495       4.454  33.348   6.944  1.00 10.00      A   
ATOM   4685  CG  ASP A 495       5.060  32.991   8.283  1.00 10.00      A   
ATOM   4686  OD1 ASP A 495       6.022  32.194   8.309  1.00 10.00      A   
ATOM   4687  OD2 ASP A 495       4.591  33.525   9.314  1.00 10.00      A   
ATOM   4688  C   ASP A 495       2.713  32.725   5.299  1.00 10.00      A   
ATOM   4689  O   ASP A 495       1.519  32.478   5.484  1.00 10.00      A   
ATOM   4690  N   LYS A 496       3.165  33.477   4.300  1.00 10.00      A   
ATOM   4691  HN  LYS A 496       4.137  33.582   4.196  1.00 10.00      A   
ATOM   4692  CA  LYS A 496       2.279  34.135   3.341  1.00 10.00      A   
ATOM   4693  CB  LYS A 496       3.089  34.808   2.225  1.00 10.00      A   
ATOM   4694  CG  LYS A 496       4.324  35.559   2.701  1.00 10.00      A   
ATOM   4695  CD  LYS A 496       5.045  36.231   1.543  1.00 10.00      A   
ATOM   4696  CE  LYS A 496       6.474  36.606   1.913  1.00 10.00      A   
ATOM   4697  NZ  LYS A 496       7.315  35.404   2.161  1.00 10.00      A   
ATOM   4698  HZ1 LYS A 496       8.324  35.643   2.067  1.00 10.00      A   
ATOM   4699  HZ2 LYS A 496       7.081  34.650   1.474  1.00 10.00      A   
ATOM   4700  HZ3 LYS A 496       7.145  35.043   3.122  1.00 10.00      A   
ATOM   4701  C   LYS A 496       1.229  33.207   2.731  1.00 10.00      A   
ATOM   4702  O   LYS A 496       0.030  33.366   2.972  1.00 10.00      A   
ATOM   4703  N   ALA A 497       1.681  32.234   1.959  1.00 10.00      A   
ATOM   4704  HN  ALA A 497       2.652  32.122   1.852  1.00 10.00      A   
ATOM   4705  CA  ALA A 497       0.782  31.315   1.277  1.00 10.00      A   
ATOM   4706  CB  ALA A 497       1.557  30.469   0.285  1.00 10.00      A   
ATOM   4707  C   ALA A 497      -0.014  30.429   2.228  1.00 10.00      A   
ATOM   4708  O   ALA A 497      -1.201  30.181   2.004  1.00 10.00      A   
ATOM   4709  N   LEU A 498       0.632  29.966   3.286  1.00 10.00      A   
ATOM   4710  HN  LEU A 498       1.574  30.218   3.421  1.00 10.00      A   
ATOM   4711  CA  LEU A 498      -0.010  29.084   4.254  1.00 10.00      A   
ATOM   4712  CB  LEU A 498       0.996  28.609   5.302  1.00 10.00      A   
ATOM   4713  CG  LEU A 498       0.463  27.652   6.370  1.00 10.00      A   
ATOM   4714  CD1 LEU A 498       0.061  26.320   5.754  1.00 10.00      A   
ATOM   4715  CD2 LEU A 498       1.494  27.451   7.469  1.00 10.00      A   
ATOM   4716  C   LEU A 498      -1.217  29.733   4.934  1.00 10.00      A   
ATOM   4717  O   LEU A 498      -2.311  29.167   4.946  1.00 10.00      A   
ATOM   4718  N   LEU A 499      -1.017  30.922   5.489  1.00 10.00      A   
ATOM   4719  HN  LEU A 499      -0.129  31.339   5.427  1.00 10.00      A   
ATOM   4720  CA  LEU A 499      -2.082  31.623   6.193  1.00 10.00      A   
ATOM   4721  CB  LEU A 499      -1.508  32.774   7.018  1.00 10.00      A   
ATOM   4722  CG  LEU A 499      -0.417  32.398   8.024  1.00 10.00      A   
ATOM   4723  CD1 LEU A 499       0.220  33.645   8.613  1.00 10.00      A   
ATOM   4724  CD2 LEU A 499      -0.983  31.510   9.122  1.00 10.00      A   
ATOM   4725  C   LEU A 499      -3.163  32.136   5.254  1.00 10.00      A   
ATOM   4726  O   LEU A 499      -4.346  32.113   5.591  1.00 10.00      A   
ATOM   4727  N   ALA A 500      -2.758  32.574   4.070  1.00 10.00      A   
ATOM   4728  HN  ALA A 500      -1.798  32.542   3.848  1.00 10.00      A   
ATOM   4729  CA  ALA A 500      -3.696  33.112   3.089  1.00 10.00      A   
ATOM   4730  CB  ALA A 500      -2.947  33.867   2.002  1.00 10.00      A   
ATOM   4731  C   ALA A 500      -4.585  32.032   2.475  1.00 10.00      A   
ATOM   4732  O   ALA A 500      -5.560  32.339   1.789  1.00 10.00      A   
ATOM   4733  N   ASN A 501      -4.261  30.773   2.723  1.00 10.00      A   
ATOM   4734  HN  ASN A 501      -3.485  30.578   3.294  1.00 10.00      A   
ATOM   4735  CA  ASN A 501      -5.039  29.671   2.170  1.00 10.00      A   
ATOM   4736  CB  ASN A 501      -4.247  28.970   1.059  1.00 10.00      A   
ATOM   4737  CG  ASN A 501      -4.031  29.831  -0.171  1.00 10.00      A   
ATOM   4738  OD1 ASN A 501      -4.836  29.817  -1.100  1.00 10.00      A   
ATOM   4739  ND2 ASN A 501      -2.932  30.570  -0.191  1.00 10.00      A   
ATOM   4740 HD21 ASN A 501      -2.328  30.523   0.586  1.00 10.00      A   
ATOM   4741 HD22 ASN A 501      -2.771  31.146  -0.972  1.00 10.00      A   
ATOM   4742  C   ASN A 501      -5.400  28.663   3.256  1.00 10.00      A   
ATOM   4743  O   ASN A 501      -5.494  27.462   3.000  1.00 10.00      A   
ATOM   4744  N   ALA A 502      -5.624  29.159   4.465  1.00 10.00      A   
ATOM   4745  HN  ALA A 502      -5.556  30.126   4.607  1.00 10.00      A   
ATOM   4746  CA  ALA A 502      -5.957  28.301   5.596  1.00 10.00      A   
ATOM   4747  CB  ALA A 502      -5.819  29.078   6.897  1.00 10.00      A   
ATOM   4748  C   ALA A 502      -7.358  27.698   5.485  1.00 10.00      A   
ATOM   4749  O   ALA A 502      -7.675  26.724   6.166  1.00 10.00      A   
ATOM   4750  N   SER A 503      -8.185  28.265   4.620  1.00 10.00      A   
ATOM   4751  HN  SER A 503      -7.871  29.022   4.083  1.00 10.00      A   
ATOM   4752  CA  SER A 503      -9.555  27.794   4.448  1.00 10.00      A   
ATOM   4753  CB  SER A 503     -10.361  28.829   3.665  1.00 10.00      A   
ATOM   4754  OG  SER A 503     -10.104  30.131   4.162  1.00 10.00      A   
ATOM   4755  HG  SER A 503     -10.037  30.747   3.426  1.00 10.00      A   
ATOM   4756  C   SER A 503      -9.640  26.427   3.765  1.00 10.00      A   
ATOM   4757  O   SER A 503     -10.580  25.667   3.999  1.00 10.00      A   
ATOM   4758  N   LYS A 504      -8.658  26.108   2.932  1.00 10.00      A   
ATOM   4759  HN  LYS A 504      -7.922  26.745   2.791  1.00 10.00      A   
ATOM   4760  CA  LYS A 504      -8.655  24.837   2.210  1.00 10.00      A   
ATOM   4761  CB  LYS A 504      -7.727  24.914   0.993  1.00 10.00      A   
ATOM   4762  CG  LYS A 504      -7.992  23.858  -0.064  1.00 10.00      A   
ATOM   4763  CD  LYS A 504      -9.399  23.988  -0.624  1.00 10.00      A   
ATOM   4764  CE  LYS A 504      -9.676  22.942  -1.693  1.00 10.00      A   
ATOM   4765  NZ  LYS A 504     -11.049  23.069  -2.255  1.00 10.00      A   
ATOM   4766  HZ1 LYS A 504     -11.757  22.926  -1.506  1.00 10.00      A   
ATOM   4767  HZ2 LYS A 504     -11.201  22.358  -2.998  1.00 10.00      A   
ATOM   4768  HZ3 LYS A 504     -11.184  24.015  -2.667  1.00 10.00      A   
ATOM   4769  C   LYS A 504      -8.263  23.662   3.104  1.00 10.00      A   
ATOM   4770  O   LYS A 504      -8.566  22.508   2.790  1.00 10.00      A   
ATOM   4771  N   LEU A 505      -7.614  23.962   4.220  1.00 10.00      A   
ATOM   4772  HN  LEU A 505      -7.422  24.903   4.415  1.00 10.00      A   
ATOM   4773  CA  LEU A 505      -7.156  22.939   5.157  1.00 10.00      A   
ATOM   4774  CB  LEU A 505      -6.398  23.583   6.319  1.00 10.00      A   
ATOM   4775  CG  LEU A 505      -4.943  23.967   6.046  1.00 10.00      A   
ATOM   4776  CD1 LEU A 505      -4.377  24.787   7.196  1.00 10.00      A   
ATOM   4777  CD2 LEU A 505      -4.099  22.725   5.809  1.00 10.00      A   
ATOM   4778  C   LEU A 505      -8.285  22.046   5.684  1.00 10.00      A   
ATOM   4779  O   LEU A 505      -8.075  20.860   5.942  1.00 10.00      A   
ATOM   4780  N   GLU A 506      -9.480  22.609   5.823  1.00 10.00      A   
ATOM   4781  HN  GLU A 506      -9.596  23.550   5.582  1.00 10.00      A   
ATOM   4782  CA  GLU A 506     -10.629  21.855   6.327  1.00 10.00      A   
ATOM   4783  CB  GLU A 506     -11.783  22.793   6.708  1.00 10.00      A   
ATOM   4784  CG  GLU A 506     -11.600  23.501   8.046  1.00 10.00      A   
ATOM   4785  CD  GLU A 506     -12.894  24.077   8.607  1.00 10.00      A   
ATOM   4786  OE1 GLU A 506     -13.961  23.898   7.978  1.00 10.00      A   
ATOM   4787  OE2 GLU A 506     -12.850  24.707   9.689  1.00 10.00      A   
ATOM   4788  C   GLU A 506     -11.107  20.799   5.329  1.00 10.00      A   
ATOM   4789  O   GLU A 506     -11.754  19.822   5.705  1.00 10.00      A   
ATOM   4790  N   THR A 507     -10.764  20.981   4.061  1.00 10.00      A   
ATOM   4791  HN  THR A 507     -10.215  21.759   3.817  1.00 10.00      A   
ATOM   4792  CA  THR A 507     -11.187  20.049   3.023  1.00 10.00      A   
ATOM   4793  CB  THR A 507     -11.737  20.799   1.797  1.00 10.00      A   
ATOM   4794  OG1 THR A 507     -11.112  22.091   1.713  1.00 10.00      A   
ATOM   4795  HG1 THR A 507     -10.159  21.999   1.861  1.00 10.00      A   
ATOM   4796  CG2 THR A 507     -13.245  20.972   1.908  1.00 10.00      A   
ATOM   4797  C   THR A 507     -10.074  19.097   2.591  1.00 10.00      A   
ATOM   4798  O   THR A 507     -10.264  18.281   1.687  1.00 10.00      A   
ATOM   4799  N   MET A 508      -8.919  19.196   3.237  1.00 10.00      A   
ATOM   4800  HN  MET A 508      -8.830  19.851   3.961  1.00 10.00      A   
ATOM   4801  CA  MET A 508      -7.784  18.336   2.912  1.00 10.00      A   
ATOM   4802  CB  MET A 508      -6.535  19.175   2.633  1.00 10.00      A   
ATOM   4803  CG  MET A 508      -6.518  19.828   1.259  1.00 10.00      A   
ATOM   4804  SD  MET A 508      -5.058  20.852   0.988  1.00 10.00      A   
ATOM   4805  CE  MET A 508      -3.749  19.687   1.353  1.00 10.00      A   
ATOM   4806  C   MET A 508      -7.514  17.373   4.054  1.00 10.00      A   
ATOM   4807  O   MET A 508      -7.799  17.684   5.207  1.00 10.00      A   
ATOM   4808  N   ARG A 509      -6.966  16.203   3.737  1.00 10.00      A   
ATOM   4809  HN  ARG A 509      -6.748  16.009   2.797  1.00 10.00      A   
ATOM   4810  CA  ARG A 509      -6.667  15.209   4.762  1.00 10.00      A   
ATOM   4811  CB  ARG A 509      -6.331  13.844   4.138  1.00 10.00      A   
ATOM   4812  CG  ARG A 509      -6.249  12.709   5.154  1.00 10.00      A   
ATOM   4813  CD  ARG A 509      -5.224  11.652   4.757  1.00 10.00      A   
ATOM   4814  NE  ARG A 509      -5.682  10.811   3.647  1.00 10.00      A   
ATOM   4815  HE  ARG A 509      -6.523  11.065   3.207  1.00 10.00      A   
ATOM   4816  CZ  ARG A 509      -5.029   9.732   3.195  1.00 10.00      A   
ATOM   4817  NH1 ARG A 509      -3.884   9.348   3.746  1.00 10.00      A   
ATOM   4818 HH11 ARG A 509      -3.475   9.879   4.546  1.00 10.00      A   
ATOM   4819 HH12 ARG A 509      -3.383   8.502   3.379  1.00 10.00      A   
ATOM   4820  NH2 ARG A 509      -5.522   9.041   2.185  1.00 10.00      A   
ATOM   4821 HH21 ARG A 509      -5.011   8.198   1.826  1.00 10.00      A   
ATOM   4822 HH22 ARG A 509      -6.415   9.326   1.735  1.00 10.00      A   
ATOM   4823  C   ARG A 509      -5.521  15.686   5.645  1.00 10.00      A   
ATOM   4824  O   ARG A 509      -5.716  15.993   6.824  1.00 10.00      A   
ATOM   4825  N   SER A 510      -4.336  15.772   5.054  1.00 10.00      A   
ATOM   4826  HN  SER A 510      -4.258  15.554   4.102  1.00 10.00      A   
ATOM   4827  CA  SER A 510      -3.150  16.197   5.772  1.00 10.00      A   
ATOM   4828  CB  SER A 510      -2.422  14.973   6.353  1.00 10.00      A   
ATOM   4829  OG  SER A 510      -3.285  14.178   7.159  1.00 10.00      A   
ATOM   4830  HG  SER A 510      -2.767  13.734   7.840  1.00 10.00      A   
ATOM   4831  C   SER A 510      -2.213  16.975   4.849  1.00 10.00      A   
ATOM   4832  O   SER A 510      -2.136  16.698   3.646  1.00 10.00      A   
ATOM   4833  N   LEU A 511      -1.541  17.969   5.411  1.00 10.00      A   
ATOM   4834  HN  LEU A 511      -1.696  18.168   6.365  1.00 10.00      A   
ATOM   4835  CA  LEU A 511      -0.588  18.787   4.671  1.00 10.00      A   
ATOM   4836  CB  LEU A 511      -0.985  20.267   4.752  1.00 10.00      A   
ATOM   4837  CG  LEU A 511      -0.003  21.274   4.148  1.00 10.00      A   
ATOM   4838  CD1 LEU A 511       0.083  21.101   2.641  1.00 10.00      A   
ATOM   4839  CD2 LEU A 511      -0.416  22.694   4.501  1.00 10.00      A   
ATOM   4840  C   LEU A 511       0.805  18.588   5.260  1.00 10.00      A   
ATOM   4841  O   LEU A 511       0.992  18.684   6.478  1.00 10.00      A   
ATOM   4842  N   TRP A 512       1.779  18.304   4.409  1.00 10.00      A   
ATOM   4843  HN  TRP A 512       1.576  18.240   3.449  1.00 10.00      A   
ATOM   4844  CA  TRP A 512       3.145  18.085   4.862  1.00 10.00      A   
ATOM   4845  CB  TRP A 512       3.606  16.663   4.513  1.00 10.00      A   
ATOM   4846  CG  TRP A 512       5.073  16.439   4.727  1.00 10.00      A   
ATOM   4847  CD1 TRP A 512       6.043  16.422   3.770  1.00 10.00      A   
ATOM   4848  CD2 TRP A 512       5.737  16.209   5.976  1.00 10.00      A   
ATOM   4849  NE1 TRP A 512       7.269  16.201   4.341  1.00 10.00      A   
ATOM   4850  HE1 TRP A 512       8.122  16.153   3.858  1.00 10.00      A   
ATOM   4851  CE2 TRP A 512       7.108  16.065   5.696  1.00 10.00      A   
ATOM   4852  CE3 TRP A 512       5.305  16.115   7.302  1.00 10.00      A   
ATOM   4853  CZ2 TRP A 512       8.051  15.833   6.692  1.00 10.00      A   
ATOM   4854  CZ3 TRP A 512       6.242  15.882   8.288  1.00 10.00      A   
ATOM   4855  CH2 TRP A 512       7.600  15.743   7.979  1.00 10.00      A   
ATOM   4856  C   TRP A 512       4.099  19.113   4.264  1.00 10.00      A   
ATOM   4857  O   TRP A 512       4.121  19.316   3.050  1.00 10.00      A   
ATOM   4858  N   MET A 513       4.877  19.761   5.125  1.00 10.00      A   
ATOM   4859  HN  MET A 513       4.794  19.564   6.083  1.00 10.00      A   
ATOM   4860  CA  MET A 513       5.852  20.760   4.689  1.00 10.00      A   
ATOM   4861  CB  MET A 513       5.297  22.185   4.821  1.00 10.00      A   
ATOM   4862  CG  MET A 513       4.125  22.502   3.903  1.00 10.00      A   
ATOM   4863  SD  MET A 513       3.623  24.233   3.980  1.00 10.00      A   
ATOM   4864  CE  MET A 513       4.900  25.000   2.984  1.00 10.00      A   
ATOM   4865  C   MET A 513       7.137  20.630   5.498  1.00 10.00      A   
ATOM   4866  O   MET A 513       7.145  20.878   6.706  1.00 10.00      A   
ATOM   4867  N   SER A 514       8.211  20.217   4.848  1.00 10.00      A   
ATOM   4868  HN  SER A 514       8.144  20.003   3.890  1.00 10.00      A   
ATOM   4869  CA  SER A 514       9.491  20.063   5.523  1.00 10.00      A   
ATOM   4870  CB  SER A 514       9.945  18.602   5.489  1.00 10.00      A   
ATOM   4871  OG  SER A 514       9.806  18.048   4.192  1.00 10.00      A   
ATOM   4872  HG  SER A 514      10.669  18.032   3.763  1.00 10.00      A   
ATOM   4873  C   SER A 514      10.553  20.974   4.912  1.00 10.00      A   
ATOM   4874  O   SER A 514      10.622  21.117   3.688  1.00 10.00      A   
ATOM   4875  N   SER A 515      11.364  21.593   5.779  1.00 10.00      A   
ATOM   4876  HN  SER A 515      11.238  21.432   6.742  1.00 10.00      A   
ATOM   4877  CA  SER A 515      12.435  22.497   5.360  1.00 10.00      A   
ATOM   4878  CB  SER A 515      13.586  21.711   4.729  1.00 10.00      A   
ATOM   4879  OG  SER A 515      13.937  20.591   5.537  1.00 10.00      A   
ATOM   4880  HG  SER A 515      14.787  20.761   5.971  1.00 10.00      A   
ATOM   4881  C   SER A 515      11.920  23.585   4.420  1.00 10.00      A   
ATOM   4882  O   SER A 515      12.453  23.787   3.329  1.00 10.00      A   
ATOM   4883  N   CYS A 516      10.880  24.280   4.853  1.00 10.00      A   
ATOM   4884  HN  CYS A 516      10.507  24.084   5.742  1.00 10.00      A   
ATOM   4885  CA  CYS A 516      10.285  25.339   4.056  1.00 10.00      A   
ATOM   4886  CB  CYS A 516       8.809  25.041   3.811  1.00 10.00      A   
ATOM   4887  SG  CYS A 516       8.516  23.506   2.901  1.00 10.00      A   
ATOM   4888  HG  CYS A 516       9.400  22.605   3.316  1.00 10.00      A   
ATOM   4889  C   CYS A 516      10.474  26.695   4.736  1.00 10.00      A   
ATOM   4890  O   CYS A 516      11.379  26.862   5.551  1.00 10.00      A   
ATOM   4891  N   SER A 517       9.629  27.656   4.406  1.00 10.00      A   
ATOM   4892  HN  SER A 517       8.916  27.472   3.755  1.00 10.00      A   
ATOM   4893  CA  SER A 517       9.730  28.986   4.980  1.00 10.00      A   
ATOM   4894  CB  SER A 517       9.692  30.026   3.857  1.00 10.00      A   
ATOM   4895  OG  SER A 517      10.447  29.592   2.733  1.00 10.00      A   
ATOM   4896  HG  SER A 517      10.516  30.321   2.103  1.00 10.00      A   
ATOM   4897  C   SER A 517       8.604  29.241   5.979  1.00 10.00      A   
ATOM   4898  O   SER A 517       8.133  30.370   6.127  1.00 10.00      A   
ATOM   4899  N   VAL A 518       8.175  28.189   6.662  1.00 10.00      A   
ATOM   4900  HN  VAL A 518       8.599  27.314   6.513  1.00 10.00      A   
ATOM   4901  CA  VAL A 518       7.102  28.298   7.646  1.00 10.00      A   
ATOM   4902  CB  VAL A 518       6.296  26.982   7.743  1.00 10.00      A   
ATOM   4903  CG1 VAL A 518       5.105  27.139   8.679  1.00 10.00      A   
ATOM   4904  CG2 VAL A 518       5.840  26.524   6.365  1.00 10.00      A   
ATOM   4905  C   VAL A 518       7.684  28.632   9.015  1.00 10.00      A   
ATOM   4906  O   VAL A 518       8.344  27.800   9.637  1.00 10.00      A   
ATOM   4907  N   SER A 519       7.455  29.853   9.474  1.00 10.00      A   
ATOM   4908  HN  SER A 519       6.927  30.485   8.931  1.00 10.00      A   
ATOM   4909  CA  SER A 519       7.973  30.280  10.764  1.00 10.00      A   
ATOM   4910  CB  SER A 519       8.046  31.805  10.831  1.00 10.00      A   
ATOM   4911  OG  SER A 519       6.750  32.372  10.867  1.00 10.00      A   
ATOM   4912  HG  SER A 519       6.379  32.388   9.965  1.00 10.00      A   
ATOM   4913  C   SER A 519       7.136  29.727  11.918  1.00 10.00      A   
ATOM   4914  O   SER A 519       5.993  29.309  11.729  1.00 10.00      A   
ATOM   4915  N   PHE A 520       7.715  29.735  13.111  1.00 10.00      A   
ATOM   4916  HN  PHE A 520       8.627  30.083  13.195  1.00 10.00      A   
ATOM   4917  CA  PHE A 520       7.038  29.243  14.300  1.00 10.00      A   
ATOM   4918  CB  PHE A 520       7.994  29.268  15.495  1.00 10.00      A   
ATOM   4919  CG  PHE A 520       7.400  28.748  16.772  1.00 10.00      A   
ATOM   4920  CD1 PHE A 520       6.815  27.494  16.821  1.00 10.00      A   
ATOM   4921  CD2 PHE A 520       7.429  29.515  17.927  1.00 10.00      A   
ATOM   4922  CE1 PHE A 520       6.269  27.016  17.996  1.00 10.00      A   
ATOM   4923  CE2 PHE A 520       6.886  29.043  19.105  1.00 10.00      A   
ATOM   4924  CZ  PHE A 520       6.305  27.791  19.141  1.00 10.00      A   
ATOM   4925  C   PHE A 520       5.789  30.071  14.596  1.00 10.00      A   
ATOM   4926  O   PHE A 520       4.784  29.550  15.085  1.00 10.00      A   
ATOM   4927  N   GLY A 521       5.856  31.359  14.278  1.00 10.00      A   
ATOM   4928  HN  GLY A 521       6.680  31.712  13.873  1.00 10.00      A   
ATOM   4929  CA  GLY A 521       4.728  32.239  14.505  1.00 10.00      A   
ATOM   4930  C   GLY A 521       3.526  31.842  13.670  1.00 10.00      A   
ATOM   4931  O   GLY A 521       2.385  31.973  14.110  1.00 10.00      A   
ATOM   4932  N   ALA A 522       3.786  31.350  12.461  1.00 10.00      A   
ATOM   4933  HN  ALA A 522       4.720  31.275  12.167  1.00 10.00      A   
ATOM   4934  CA  ALA A 522       2.723  30.919  11.560  1.00 10.00      A   
ATOM   4935  CB  ALA A 522       3.287  30.599  10.181  1.00 10.00      A   
ATOM   4936  C   ALA A 522       2.001  29.703  12.127  1.00 10.00      A   
ATOM   4937  O   ALA A 522       0.773  29.634  12.105  1.00 10.00      A   
ATOM   4938  N   CYS A 523       2.777  28.761  12.653  1.00 10.00      A   
ATOM   4939  HN  CYS A 523       3.751  28.889  12.648  1.00 10.00      A   
ATOM   4940  CA  CYS A 523       2.228  27.544  13.233  1.00 10.00      A   
ATOM   4941  CB  CYS A 523       3.358  26.638  13.724  1.00 10.00      A   
ATOM   4942  SG  CYS A 523       4.588  26.231  12.463  1.00 10.00      A   
ATOM   4943  HG  CYS A 523       3.941  25.967  11.336  1.00 10.00      A   
ATOM   4944  C   CYS A 523       1.269  27.862  14.379  1.00 10.00      A   
ATOM   4945  O   CYS A 523       0.187  27.283  14.473  1.00 10.00      A   
ATOM   4946  N   LYS A 524       1.666  28.793  15.242  1.00 10.00      A   
ATOM   4947  HN  LYS A 524       2.537  29.227  15.112  1.00 10.00      A   
ATOM   4948  CA  LYS A 524       0.832  29.177  16.376  1.00 10.00      A   
ATOM   4949  CB  LYS A 524       1.610  30.030  17.380  1.00 10.00      A   
ATOM   4950  CG  LYS A 524       2.675  29.264  18.150  1.00 10.00      A   
ATOM   4951  CD  LYS A 524       3.059  29.979  19.438  1.00 10.00      A   
ATOM   4952  CE  LYS A 524       3.823  31.265  19.162  1.00 10.00      A   
ATOM   4953  NZ  LYS A 524       4.234  31.961  20.413  1.00 10.00      A   
ATOM   4954  HZ1 LYS A 524       3.402  32.160  21.005  1.00 10.00      A   
ATOM   4955  HZ2 LYS A 524       4.706  32.866  20.178  1.00 10.00      A   
ATOM   4956  HZ3 LYS A 524       4.898  31.367  20.955  1.00 10.00      A   
ATOM   4957  C   LYS A 524      -0.429  29.906  15.921  1.00 10.00      A   
ATOM   4958  O   LYS A 524      -1.524  29.638  16.417  1.00 10.00      A   
ATOM   4959  N   LEU A 525      -0.269  30.826  14.973  1.00 10.00      A   
ATOM   4960  HN  LEU A 525       0.630  30.994  14.616  1.00 10.00      A   
ATOM   4961  CA  LEU A 525      -1.395  31.590  14.449  1.00 10.00      A   
ATOM   4962  CB  LEU A 525      -0.912  32.666  13.475  1.00 10.00      A   
ATOM   4963  CG  LEU A 525      -1.994  33.543  12.842  1.00 10.00      A   
ATOM   4964  CD1 LEU A 525      -2.727  34.351  13.900  1.00 10.00      A   
ATOM   4965  CD2 LEU A 525      -1.394  34.456  11.789  1.00 10.00      A   
ATOM   4966  C   LEU A 525      -2.401  30.674  13.762  1.00 10.00      A   
ATOM   4967  O   LEU A 525      -3.608  30.784  13.979  1.00 10.00      A   
ATOM   4968  N   LEU A 526      -1.894  29.760  12.948  1.00 10.00      A   
ATOM   4969  HN  LEU A 526      -0.919  29.718  12.824  1.00 10.00      A   
ATOM   4970  CA  LEU A 526      -2.740  28.821  12.223  1.00 10.00      A   
ATOM   4971  CB  LEU A 526      -1.905  27.979  11.255  1.00 10.00      A   
ATOM   4972  CG  LEU A 526      -2.683  27.012  10.358  1.00 10.00      A   
ATOM   4973  CD1 LEU A 526      -3.666  27.768   9.482  1.00 10.00      A   
ATOM   4974  CD2 LEU A 526      -1.731  26.191   9.507  1.00 10.00      A   
ATOM   4975  C   LEU A 526      -3.515  27.917  13.175  1.00 10.00      A   
ATOM   4976  O   LEU A 526      -4.718  27.716  13.005  1.00 10.00      A   
ATOM   4977  N   GLY A 527      -2.824  27.389  14.183  1.00 10.00      A   
ATOM   4978  HN  GLY A 527      -1.869  27.602  14.273  1.00 10.00      A   
ATOM   4979  CA  GLY A 527      -3.462  26.510  15.149  1.00 10.00      A   
ATOM   4980  C   GLY A 527      -4.537  27.222  15.943  1.00 10.00      A   
ATOM   4981  O   GLY A 527      -5.529  26.614  16.352  1.00 10.00      A   
ATOM   4982  N   GLN A 528      -4.339  28.515  16.160  1.00 10.00      A   
ATOM   4983  HN  GLN A 528      -3.522  28.938  15.815  1.00 10.00      A   
ATOM   4984  CA  GLN A 528      -5.293  29.318  16.901  1.00 10.00      A   
ATOM   4985  CB  GLN A 528      -4.632  30.594  17.427  1.00 10.00      A   
ATOM   4986  CG  GLN A 528      -3.764  30.387  18.659  1.00 10.00      A   
ATOM   4987  CD  GLN A 528      -4.558  29.930  19.866  1.00 10.00      A   
ATOM   4988  OE1 GLN A 528      -5.751  30.222  19.990  1.00 10.00      A   
ATOM   4989  NE2 GLN A 528      -3.903  29.207  20.762  1.00 10.00      A   
ATOM   4990 HE21 GLN A 528      -2.956  29.013  20.594  1.00 10.00      A   
ATOM   4991 HE22 GLN A 528      -4.384  28.907  21.559  1.00 10.00      A   
ATOM   4992  C   GLN A 528      -6.497  29.665  16.035  1.00 10.00      A   
ATOM   4993  O   GLN A 528      -7.633  29.670  16.515  1.00 10.00      A   
ATOM   4994  N   LYS A 529      -6.248  29.952  14.763  1.00 10.00      A   
ATOM   4995  HN  LYS A 529      -5.317  29.935  14.439  1.00 10.00      A   
ATOM   4996  CA  LYS A 529      -7.319  30.301  13.836  1.00 10.00      A   
ATOM   4997  CB  LYS A 529      -6.762  30.947  12.565  1.00 10.00      A   
ATOM   4998  CG  LYS A 529      -7.833  31.336  11.555  1.00 10.00      A   
ATOM   4999  CD  LYS A 529      -7.235  31.722  10.212  1.00 10.00      A   
ATOM   5000  CE  LYS A 529      -8.325  32.089   9.213  1.00 10.00      A   
ATOM   5001  NZ  LYS A 529      -9.000  33.371   9.555  1.00 10.00      A   
ATOM   5002  HZ1 LYS A 529      -8.455  34.174   9.183  1.00 10.00      A   
ATOM   5003  HZ2 LYS A 529      -9.077  33.474  10.585  1.00 10.00      A   
ATOM   5004  HZ3 LYS A 529      -9.955  33.394   9.141  1.00 10.00      A   
ATOM   5005  C   LYS A 529      -8.164  29.085  13.473  1.00 10.00      A   
ATOM   5006  O   LYS A 529      -9.397  29.165  13.439  1.00 10.00      A   
ATOM   5007  N   MET A 530      -7.505  27.967  13.196  1.00 10.00      A   
ATOM   5008  HN  MET A 530      -6.520  27.962  13.247  1.00 10.00      A   
ATOM   5009  CA  MET A 530      -8.203  26.744  12.824  1.00 10.00      A   
ATOM   5010  CB  MET A 530      -7.746  26.259  11.443  1.00 10.00      A   
ATOM   5011  CG  MET A 530      -7.806  27.322  10.354  1.00 10.00      A   
ATOM   5012  SD  MET A 530      -9.490  27.850   9.960  1.00 10.00      A   
ATOM   5013  CE  MET A 530      -9.919  26.700   8.650  1.00 10.00      A   
ATOM   5014  C   MET A 530      -7.980  25.653  13.865  1.00 10.00      A   
ATOM   5015  O   MET A 530      -7.065  24.843  13.743  1.00 10.00      A   
ATOM   5016  N   PRO A 531      -8.834  25.607  14.896  1.00 10.00      A   
ATOM   5017  CA  PRO A 531      -8.721  24.616  15.973  1.00 10.00      A   
ATOM   5018  CB  PRO A 531      -9.602  25.202  17.074  1.00 10.00      A   
ATOM   5019  CG  PRO A 531     -10.643  25.970  16.338  1.00 10.00      A   
ATOM   5020  CD  PRO A 531      -9.975  26.519  15.105  1.00 10.00      A   
ATOM   5021  C   PRO A 531      -9.233  23.237  15.564  1.00 10.00      A   
ATOM   5022  O   PRO A 531      -9.081  22.266  16.304  1.00 10.00      A   
ATOM   5023  N   LYS A 532      -9.831  23.156  14.379  1.00 10.00      A   
ATOM   5024  HN  LYS A 532      -9.917  23.966  13.835  1.00 10.00      A   
ATOM   5025  CA  LYS A 532     -10.359  21.893  13.874  1.00 10.00      A   
ATOM   5026  CB  LYS A 532     -11.438  22.135  12.819  1.00 10.00      A   
ATOM   5027  CG  LYS A 532     -12.616  22.965  13.301  1.00 10.00      A   
ATOM   5028  CD  LYS A 532     -13.827  22.755  12.407  1.00 10.00      A   
ATOM   5029  CE  LYS A 532     -14.841  23.878  12.551  1.00 10.00      A   
ATOM   5030  NZ  LYS A 532     -14.353  25.147  11.951  1.00 10.00      A   
ATOM   5031  HZ1 LYS A 532     -13.833  24.950  11.066  1.00 10.00      A   
ATOM   5032  HZ2 LYS A 532     -13.716  25.639  12.612  1.00 10.00      A   
ATOM   5033  HZ3 LYS A 532     -15.155  25.772  11.733  1.00 10.00      A   
ATOM   5034  C   LYS A 532      -9.248  21.039  13.277  1.00 10.00      A   
ATOM   5035  O   LYS A 532      -9.460  19.879  12.919  1.00 10.00      A   
ATOM   5036  N   LEU A 533      -8.068  21.626  13.163  1.00 10.00      A   
ATOM   5037  HN  LEU A 533      -7.960  22.549  13.475  1.00 10.00      A   
ATOM   5038  CA  LEU A 533      -6.921  20.936  12.612  1.00 10.00      A   
ATOM   5039  CB  LEU A 533      -6.429  21.633  11.346  1.00 10.00      A   
ATOM   5040  CG  LEU A 533      -7.287  21.449  10.098  1.00 10.00      A   
ATOM   5041  CD1 LEU A 533      -8.256  22.611   9.926  1.00 10.00      A   
ATOM   5042  CD2 LEU A 533      -6.407  21.286   8.876  1.00 10.00      A   
ATOM   5043  C   LEU A 533      -5.796  20.874  13.628  1.00 10.00      A   
ATOM   5044  O   LEU A 533      -5.667  21.751  14.484  1.00 10.00      A   
ATOM   5045  N   ASN A 534      -4.995  19.831  13.537  1.00 10.00      A   
ATOM   5046  HN  ASN A 534      -5.162  19.155  12.838  1.00 10.00      A   
ATOM   5047  CA  ASN A 534      -3.870  19.658  14.438  1.00 10.00      A   
ATOM   5048  CB  ASN A 534      -3.737  18.204  14.901  1.00 10.00      A   
ATOM   5049  CG  ASN A 534      -4.709  17.827  16.004  1.00 10.00      A   
ATOM   5050  OD1 ASN A 534      -5.407  18.675  16.560  1.00 10.00      A   
ATOM   5051  ND2 ASN A 534      -4.758  16.544  16.331  1.00 10.00      A   
ATOM   5052 HD21 ASN A 534      -4.169  15.919  15.852  1.00 10.00      A   
ATOM   5053 HD22 ASN A 534      -5.381  16.269  17.043  1.00 10.00      A   
ATOM   5054  C   ASN A 534      -2.586  20.106  13.764  1.00 10.00      A   
ATOM   5055  O   ASN A 534      -2.052  19.416  12.893  1.00 10.00      A   
ATOM   5056  N   VAL A 535      -2.116  21.283  14.145  1.00 10.00      A   
ATOM   5057  HN  VAL A 535      -2.603  21.791  14.829  1.00 10.00      A   
ATOM   5058  CA  VAL A 535      -0.891  21.831  13.592  1.00 10.00      A   
ATOM   5059  CB  VAL A 535      -0.933  23.374  13.521  1.00 10.00      A   
ATOM   5060  CG1 VAL A 535       0.254  23.905  12.732  1.00 10.00      A   
ATOM   5061  CG2 VAL A 535      -2.241  23.851  12.904  1.00 10.00      A   
ATOM   5062  C   VAL A 535       0.280  21.397  14.461  1.00 10.00      A   
ATOM   5063  O   VAL A 535       0.699  22.118  15.371  1.00 10.00      A   
ATOM   5064  N   GLU A 536       0.776  20.201  14.192  1.00 10.00      A   
ATOM   5065  HN  GLU A 536       0.392  19.680  13.448  1.00 10.00      A   
ATOM   5066  CA  GLU A 536       1.880  19.639  14.952  1.00 10.00      A   
ATOM   5067  CB  GLU A 536       1.749  18.118  15.029  1.00 10.00      A   
ATOM   5068  CG  GLU A 536       0.476  17.627  15.695  1.00 10.00      A   
ATOM   5069  CD  GLU A 536       0.417  16.116  15.800  1.00 10.00      A   
ATOM   5070  OE1 GLU A 536       1.386  15.444  15.387  1.00 10.00      A   
ATOM   5071  OE2 GLU A 536      -0.600  15.590  16.299  1.00 10.00      A   
ATOM   5072  C   GLU A 536       3.222  20.010  14.346  1.00 10.00      A   
ATOM   5073  O   GLU A 536       3.446  19.834  13.147  1.00 10.00      A   
ATOM   5074  N   VAL A 537       4.110  20.519  15.182  1.00 10.00      A   
ATOM   5075  HN  VAL A 537       3.868  20.624  16.127  1.00 10.00      A   
ATOM   5076  CA  VAL A 537       5.440  20.913  14.741  1.00 10.00      A   
ATOM   5077  CB  VAL A 537       5.886  22.242  15.396  1.00 10.00      A   
ATOM   5078  CG1 VAL A 537       7.280  22.639  14.928  1.00 10.00      A   
ATOM   5079  CG2 VAL A 537       4.887  23.355  15.105  1.00 10.00      A   
ATOM   5080  C   VAL A 537       6.443  19.822  15.091  1.00 10.00      A   
ATOM   5081  O   VAL A 537       6.556  19.422  16.250  1.00 10.00      A   
ATOM   5082  N   ILE A 538       7.157  19.337  14.086  1.00 10.00      A   
ATOM   5083  HN  ILE A 538       7.020  19.695  13.183  1.00 10.00      A   
ATOM   5084  CA  ILE A 538       8.153  18.297  14.285  1.00 10.00      A   
ATOM   5085  CB  ILE A 538       8.033  17.184  13.225  1.00 10.00      A   
ATOM   5086  CG1 ILE A 538       6.569  16.774  13.030  1.00 10.00      A   
ATOM   5087  CG2 ILE A 538       8.875  15.981  13.625  1.00 10.00      A   
ATOM   5088  CD1 ILE A 538       6.341  15.889  11.821  1.00 10.00      A   
ATOM   5089  C   ILE A 538       9.546  18.904  14.207  1.00 10.00      A   
ATOM   5090  O   ILE A 538      10.101  19.088  13.120  1.00 10.00      A   
ATOM   5091  N   ASP A 539      10.103  19.222  15.357  1.00 10.00      A   
ATOM   5092  HN  ASP A 539       9.622  19.032  16.191  1.00 10.00      A   
ATOM   5093  CA  ASP A 539      11.427  19.822  15.425  1.00 10.00      A   
ATOM   5094  CB  ASP A 539      11.336  21.274  15.895  1.00 10.00      A   
ATOM   5095  CG  ASP A 539      12.508  22.121  15.447  1.00 10.00      A   
ATOM   5096  OD1 ASP A 539      12.344  22.895  14.478  1.00 10.00      A   
ATOM   5097  OD2 ASP A 539      13.588  22.035  16.072  1.00 10.00      A   
ATOM   5098  C   ASP A 539      12.313  19.019  16.363  1.00 10.00      A   
ATOM   5099  O   ASP A 539      11.894  18.641  17.457  1.00 10.00      A   
ATOM   5100  N   GLU A 540      13.531  18.745  15.929  1.00 10.00      A   
ATOM   5101  HN  GLU A 540      13.822  19.088  15.044  1.00 10.00      A   
ATOM   5102  CA  GLU A 540      14.458  17.964  16.737  1.00 10.00      A   
ATOM   5103  CB  GLU A 540      15.039  16.806  15.925  1.00 10.00      A   
ATOM   5104  CG  GLU A 540      14.032  15.737  15.552  1.00 10.00      A   
ATOM   5105  CD  GLU A 540      14.703  14.499  15.007  1.00 10.00      A   
ATOM   5106  OE1 GLU A 540      14.834  14.387  13.772  1.00 10.00      A   
ATOM   5107  OE2 GLU A 540      15.114  13.638  15.816  1.00 10.00      A   
ATOM   5108  C   GLU A 540      15.583  18.823  17.297  1.00 10.00      A   
ATOM   5109  O   GLU A 540      16.580  18.302  17.792  1.00 10.00      A   
ATOM   5110  N   ARG A 541      15.431  20.133  17.222  1.00 10.00      A   
ATOM   5111  HN  ARG A 541      14.617  20.507  16.811  1.00 10.00      A   
ATOM   5112  CA  ARG A 541      16.452  21.038  17.728  1.00 10.00      A   
ATOM   5113  CB  ARG A 541      16.636  22.228  16.787  1.00 10.00      A   
ATOM   5114  CG  ARG A 541      17.041  21.842  15.376  1.00 10.00      A   
ATOM   5115  CD  ARG A 541      16.413  22.778  14.357  1.00 10.00      A   
ATOM   5116  NE  ARG A 541      16.838  24.168  14.539  1.00 10.00      A   
ATOM   5117  HE  ARG A 541      17.461  24.361  15.282  1.00 10.00      A   
ATOM   5118  CZ  ARG A 541      16.436  25.173  13.758  1.00 10.00      A   
ATOM   5119  NH1 ARG A 541      15.606  24.946  12.753  1.00 10.00      A   
ATOM   5120 HH11 ARG A 541      15.263  23.984  12.567  1.00 10.00      A   
ATOM   5121 HH12 ARG A 541      15.296  25.733  12.135  1.00 10.00      A   
ATOM   5122  NH2 ARG A 541      16.871  26.403  13.983  1.00 10.00      A   
ATOM   5123 HH21 ARG A 541      16.554  27.192  13.372  1.00 10.00      A   
ATOM   5124 HH22 ARG A 541      17.530  26.587  14.767  1.00 10.00      A   
ATOM   5125  C   ARG A 541      16.121  21.509  19.139  1.00 10.00      A   
ATOM   5126  O   ARG A 541      16.888  22.255  19.751  1.00 10.00      A   
ATOM   5127  N   GLY A 542      14.977  21.074  19.648  1.00 10.00      A   
ATOM   5128  HN  GLY A 542      14.393  20.502  19.105  1.00 10.00      A   
ATOM   5129  CA  GLY A 542      14.570  21.456  20.981  1.00 10.00      A   
ATOM   5130  C   GLY A 542      13.321  22.306  20.962  1.00 10.00      A   
ATOM   5131  O   GLY A 542      12.589  22.319  19.973  1.00 10.00      A   
ATOM   5132  N   ALA A 543      13.084  23.022  22.051  1.00 10.00      A   
ATOM   5133  HN  ALA A 543      13.717  22.974  22.798  1.00 10.00      A   
ATOM   5134  CA  ALA A 543      11.913  23.881  22.172  1.00 10.00      A   
ATOM   5135  CB  ALA A 543      11.800  24.422  23.589  1.00 10.00      A   
ATOM   5136  C   ALA A 543      11.958  25.031  21.170  1.00 10.00      A   
ATOM   5137  O   ALA A 543      12.860  25.870  21.212  1.00 10.00      A   
ATOM   5138  N   PRO A 544      10.967  25.092  20.265  1.00 10.00      A   
ATOM   5139  CA  PRO A 544      10.889  26.145  19.247  1.00 10.00      A   
ATOM   5140  CB  PRO A 544       9.790  25.644  18.305  1.00 10.00      A   
ATOM   5141  CG  PRO A 544       8.940  24.756  19.146  1.00 10.00      A   
ATOM   5142  CD  PRO A 544       9.854  24.130  20.160  1.00 10.00      A   
ATOM   5143  C   PRO A 544      10.498  27.488  19.862  1.00 10.00      A   
ATOM   5144  O   PRO A 544      10.553  28.526  19.207  1.00 10.00      A   
ATOM   5145  N   ASP A 545      10.127  27.454  21.135  1.00 10.00      A   
ATOM   5146  HN  ASP A 545      10.129  26.595  21.606  1.00 10.00      A   
ATOM   5147  CA  ASP A 545       9.723  28.657  21.853  1.00 10.00      A   
ATOM   5148  CB  ASP A 545       8.942  28.285  23.113  1.00 10.00      A   
ATOM   5149  CG  ASP A 545       7.730  29.169  23.330  1.00 10.00      A   
ATOM   5150  OD1 ASP A 545       7.895  30.385  23.567  1.00 10.00      A   
ATOM   5151  OD2 ASP A 545       6.598  28.651  23.265  1.00 10.00      A   
ATOM   5152  C   ASP A 545      10.944  29.484  22.230  1.00 10.00      A   
ATOM   5153  O   ASP A 545      10.870  30.705  22.357  1.00 10.00      A   
ATOM   5154  N   SER A 546      12.074  28.808  22.398  1.00 10.00      A   
ATOM   5155  HN  SER A 546      12.074  27.836  22.277  1.00 10.00      A   
ATOM   5156  CA  SER A 546      13.313  29.475  22.755  1.00 10.00      A   
ATOM   5157  CB  SER A 546      14.302  28.473  23.353  1.00 10.00      A   
ATOM   5158  OG  SER A 546      13.686  27.740  24.402  1.00 10.00      A   
ATOM   5159  HG  SER A 546      13.130  28.337  24.926  1.00 10.00      A   
ATOM   5160  C   SER A 546      13.904  30.179  21.536  1.00 10.00      A   
ATOM   5161  O   SER A 546      14.743  31.067  21.660  1.00 10.00      A   
ATOM   5162  N   ARG A 547      13.453  29.778  20.357  1.00 10.00      A   
ATOM   5163  HN  ARG A 547      12.778  29.069  20.321  1.00 10.00      A   
ATOM   5164  CA  ARG A 547      13.918  30.376  19.116  1.00 10.00      A   
ATOM   5165  CB  ARG A 547      14.070  29.302  18.027  1.00 10.00      A   
ATOM   5166  CG  ARG A 547      14.677  27.996  18.515  1.00 10.00      A   
ATOM   5167  CD  ARG A 547      15.198  27.160  17.357  1.00 10.00      A
[truncated: 216,683 more chars]
