# Supplementary material for: Flexibility of intrinsically disordered degrons in AUX/IAA proteins reinforces auxin co-receptor assemblies
Source: Nat Commun. 2020 May 8;11:2277. doi: 10.1038/s41467-020-16147-2 (PMC7210949; doi:10.1038/s41467-020-16147-2)
Supplement: Supplementary file 9 — Supplementary Data 6 [file 41467_2020_16147_MOESM9_ESM.gz › haddock_files/IAA12/With_disorder_restraint/cluster1_4.pdb]

REMARK FILENAME="complex_21w.pdb0"
REMARK ===============================================================
REMARK HADDOCK run for complex
REMARK initial structure: complex_21.pdb
REMARK final NOE weights: unambig 50 amb: 50
REMARK ===============================================================
REMARK            total,bonds,angles,improper,dihe,vdw,elec,air,cdih,coup,rdcs,vean,dani,xpcs,rg
REMARK energies: -560.943, 0, 0, 0, 0, -39.3484, -523.201, 1.60609, 0, 0, 0, 0, 0, 0, 0
REMARK ===============================================================
REMARK            bonds,angles,impropers,dihe,air,cdih,coup,rdcs,vean,dani,xpcs
REMARK rms-dev.: 0,0,0,0,3.737115E-02,0,0, 0, 0, 0, 0
REMARK ===============================================================
REMARK               air,cdih,coup,rdcs,vean,dani,xpcs
REMARK               >0.3,>5,>1,>0,>5,>0.2,>0.2
REMARK violations.: 0, 0, 0, 0, 0, 0, 0
REMARK ===============================================================
REMARK                        CVpartition#,violations,rms
REMARK AIRs cross-validation: 1, 0, NaN
REMARK ===============================================================
REMARK NCS energy: 0
REMARK ===============================================================
REMARK Symmetry energy: 0
REMARK ===============================================================
REMARK Desolvation energy: 61.1637
REMARK Internal energy free molecules: -22050
REMARK Internal energy complex: -33602.1
REMARK Binding energy: -12053.6
REMARK ===============================================================
REMARK buried surface area: 1750.72
REMARK ===============================================================
REMARK water - chain1: 0 0 0
REMARK water - chain2: 0 0 0
REMARK water - chain3: 0 0 0
REMARK water - chain4: 0 0 0
REMARK water - chain5: 0 0 0
REMARK water - chain6: 0 0 0
REMARK ===============================================================
REMARK water - water: 0 0 0
REMARK ===============================================================
REMARK DATE:14-Feb-2019  05:18:40       created by user: enmr022
REMARK VERSION:1.3U
ATOM      1  N   PHE A   9     -41.186  -2.582  -5.323  1.00 10.00      A   
ATOM      2  HN  PHE A   9     -40.734  -3.116  -6.010  1.00 10.00      A   
ATOM      3  CA  PHE A   9     -40.666  -1.261  -5.010  1.00 10.00      A   
ATOM      4  CB  PHE A   9     -39.648  -1.336  -3.870  1.00 10.00      A   
ATOM      5  CG  PHE A   9     -40.242  -1.730  -2.549  1.00 10.00      A   
ATOM      6  CD1 PHE A   9     -40.250  -3.053  -2.143  1.00 10.00      A   
ATOM      7  CD2 PHE A   9     -40.791  -0.776  -1.712  1.00 10.00      A   
ATOM      8  CE1 PHE A   9     -40.796  -3.418  -0.927  1.00 10.00      A   
ATOM      9  CE2 PHE A   9     -41.338  -1.133  -0.494  1.00 10.00      A   
ATOM     10  CZ  PHE A   9     -41.339  -2.456  -0.101  1.00 10.00      A   
ATOM     11  C   PHE A   9     -40.040  -0.618  -6.241  1.00 10.00      A   
ATOM     12  O   PHE A   9     -39.314  -1.272  -6.988  1.00 10.00      A   
ATOM     13  N   PRO A  10     -40.338   0.666  -6.478  1.00 10.00      A   
ATOM     14  CA  PRO A  10     -39.801   1.408  -7.627  1.00 10.00      A   
ATOM     15  CB  PRO A  10     -40.365   2.819  -7.436  1.00 10.00      A   
ATOM     16  CG  PRO A  10     -41.569   2.626  -6.581  1.00 10.00      A   
ATOM     17  CD  PRO A  10     -41.232   1.496  -5.656  1.00 10.00      A   
ATOM     18  C   PRO A  10     -38.272   1.443  -7.616  1.00 10.00      A   
ATOM     19  O   PRO A  10     -37.647   1.485  -6.551  1.00 10.00      A   
ATOM     20  N   GLU A  11     -37.685   1.434  -8.806  1.00 10.00      A   
ATOM     21  HN  GLU A  11     -38.249   1.405  -9.610  1.00 10.00      A   
ATOM     22  CA  GLU A  11     -36.229   1.444  -8.967  1.00 10.00      A   
ATOM     23  CB  GLU A  11     -35.844   1.465 -10.451  1.00 10.00      A   
ATOM     24  CG  GLU A  11     -36.995   1.222 -11.420  1.00 10.00      A   
ATOM     25  CD  GLU A  11     -37.547  -0.185 -11.347  1.00 10.00      A   
ATOM     26  OE1 GLU A  11     -36.877  -1.122 -11.824  1.00 10.00      A   
ATOM     27  OE2 GLU A  11     -38.664  -0.359 -10.819  1.00 10.00      A   
ATOM     28  C   GLU A  11     -35.585   2.626  -8.246  1.00 10.00      A   
ATOM     29  O   GLU A  11     -34.525   2.487  -7.637  1.00 10.00      A   
ATOM     30  N   GLU A  12     -36.244   3.779  -8.315  1.00 10.00      A   
ATOM     31  HN  GLU A  12     -37.078   3.815  -8.827  1.00 10.00      A   
ATOM     32  CA  GLU A  12     -35.758   4.996  -7.673  1.00 10.00      A   
ATOM     33  CB  GLU A  12     -36.723   6.154  -7.933  1.00 10.00      A   
ATOM     34  CG  GLU A  12     -38.184   5.816  -7.677  1.00 10.00      A   
ATOM     35  CD  GLU A  12     -39.131   6.743  -8.408  1.00 10.00      A   
ATOM     36  OE1 GLU A  12     -39.026   6.846  -9.646  1.00 10.00      A   
ATOM     37  OE2 GLU A  12     -39.985   7.373  -7.748  1.00 10.00      A   
ATOM     38  C   GLU A  12     -35.544   4.808  -6.171  1.00 10.00      A   
ATOM     39  O   GLU A  12     -34.599   5.352  -5.598  1.00 10.00      A   
ATOM     40  N   VAL A  13     -36.418   4.030  -5.544  1.00 10.00      A   
ATOM     41  HN  VAL A  13     -37.142   3.616  -6.057  1.00 10.00      A   
ATOM     42  CA  VAL A  13     -36.321   3.772  -4.114  1.00 10.00      A   
ATOM     43  CB  VAL A  13     -37.637   3.204  -3.545  1.00 10.00      A   
ATOM     44  CG1 VAL A  13     -37.579   3.144  -2.026  1.00 10.00      A   
ATOM     45  CG2 VAL A  13     -38.816   4.045  -4.002  1.00 10.00      A   
ATOM     46  C   VAL A  13     -35.191   2.787  -3.836  1.00 10.00      A   
ATOM     47  O   VAL A  13     -34.391   2.989  -2.929  1.00 10.00      A   
ATOM     48  N   LEU A  14     -35.116   1.735  -4.645  1.00 10.00      A   
ATOM     49  HN  LEU A  14     -35.770   1.644  -5.375  1.00 10.00      A   
ATOM     50  CA  LEU A  14     -34.088   0.713  -4.481  1.00 10.00      A   
ATOM     51  CB  LEU A  14     -34.343  -0.458  -5.430  1.00 10.00      A   
ATOM     52  CG  LEU A  14     -35.596  -1.288  -5.135  1.00 10.00      A   
ATOM     53  CD1 LEU A  14     -35.872  -2.272  -6.259  1.00 10.00      A   
ATOM     54  CD2 LEU A  14     -35.457  -2.017  -3.808  1.00 10.00      A   
ATOM     55  C   LEU A  14     -32.684   1.285  -4.662  1.00 10.00      A   
ATOM     56  O   LEU A  14     -31.783   0.997  -3.873  1.00 10.00      A   
ATOM     57  N   GLU A  15     -32.504   2.115  -5.682  1.00 10.00      A   
ATOM     58  HN  GLU A  15     -33.260   2.317  -6.278  1.00 10.00      A   
ATOM     59  CA  GLU A  15     -31.205   2.729  -5.937  1.00 10.00      A   
ATOM     60  CB  GLU A  15     -31.207   3.506  -7.253  1.00 10.00      A   
ATOM     61  CG  GLU A  15     -29.816   3.763  -7.812  1.00 10.00      A   
ATOM     62  CD  GLU A  15     -29.833   4.663  -9.026  1.00 10.00      A   
ATOM     63  OE1 GLU A  15     -30.812   4.609  -9.796  1.00 10.00      A   
ATOM     64  OE2 GLU A  15     -28.870   5.435  -9.212  1.00 10.00      A   
ATOM     65  C   GLU A  15     -30.825   3.643  -4.777  1.00 10.00      A   
ATOM     66  O   GLU A  15     -29.650   3.761  -4.421  1.00 10.00      A   
ATOM     67  N   HIS A  16     -31.831   4.270  -4.178  1.00 10.00      A   
ATOM     68  HN  HIS A  16     -32.744   4.127  -4.509  1.00 10.00      A   
ATOM     69  CA  HIS A  16     -31.614   5.159  -3.044  1.00 10.00      A   
ATOM     70  CB  HIS A  16     -32.912   5.890  -2.666  1.00 10.00      A   
ATOM     71  CG  HIS A  16     -32.703   7.174  -1.911  1.00 10.00      A   
ATOM     72  ND1 HIS A  16     -33.109   8.384  -2.427  1.00 10.00      A   
ATOM     73  CD2 HIS A  16     -32.132   7.378  -0.697  1.00 10.00      A   
ATOM     74  CE1 HIS A  16     -32.778   9.290  -1.521  1.00 10.00      A   
ATOM     75  NE2 HIS A  16     -32.185   8.728  -0.463  1.00 10.00      A   
ATOM     76  HE2 HIS A  16     -31.832   9.201   0.330  1.00 10.00      A   
ATOM     77  C   HIS A  16     -31.084   4.355  -1.861  1.00 10.00      A   
ATOM     78  O   HIS A  16     -30.152   4.772  -1.179  1.00 10.00      A   
ATOM     79  N   VAL A  17     -31.672   3.188  -1.642  1.00 10.00      A   
ATOM     80  HN  VAL A  17     -32.414   2.914  -2.227  1.00 10.00      A   
ATOM     81  CA  VAL A  17     -31.264   2.305  -0.553  1.00 10.00      A   
ATOM     82  CB  VAL A  17     -32.191   1.065  -0.461  1.00 10.00      A   
ATOM     83  CG1 VAL A  17     -31.703   0.088   0.600  1.00 10.00      A   
ATOM     84  CG2 VAL A  17     -33.629   1.477  -0.185  1.00 10.00      A   
ATOM     85  C   VAL A  17     -29.821   1.838  -0.760  1.00 10.00      A   
ATOM     86  O   VAL A  17     -29.030   1.780   0.183  1.00 10.00      A   
ATOM     87  N   PHE A  18     -29.478   1.545  -2.005  1.00 10.00      A   
ATOM     88  HN  PHE A  18     -30.144   1.653  -2.723  1.00 10.00      A   
ATOM     89  CA  PHE A  18     -28.145   1.066  -2.341  1.00 10.00      A   
ATOM     90  CB  PHE A  18     -28.127   0.434  -3.735  1.00 10.00      A   
ATOM     91  CG  PHE A  18     -29.086  -0.711  -3.915  1.00 10.00      A   
ATOM     92  CD1 PHE A  18     -29.500  -1.086  -5.182  1.00 10.00      A   
ATOM     93  CD2 PHE A  18     -29.577  -1.406  -2.821  1.00 10.00      A   
ATOM     94  CE1 PHE A  18     -30.383  -2.132  -5.355  1.00 10.00      A   
ATOM     95  CE2 PHE A  18     -30.461  -2.453  -2.987  1.00 10.00      A   
ATOM     96  CZ  PHE A  18     -30.865  -2.816  -4.256  1.00 10.00      A   
ATOM     97  C   PHE A  18     -27.086   2.166  -2.250  1.00 10.00      A   
ATOM     98  O   PHE A  18     -25.890   1.879  -2.254  1.00 10.00      A   
ATOM     99  N   SER A  19     -27.514   3.420  -2.156  1.00 10.00      A   
ATOM    100  HN  SER A  19     -28.479   3.602  -2.145  1.00 10.00      A   
ATOM    101  CA  SER A  19     -26.570   4.529  -2.076  1.00 10.00      A   
ATOM    102  CB  SER A  19     -27.231   5.859  -2.468  1.00 10.00      A   
ATOM    103  OG  SER A  19     -28.111   6.328  -1.457  1.00 10.00      A   
ATOM    104  HG  SER A  19     -28.849   5.704  -1.353  1.00 10.00      A   
ATOM    105  C   SER A  19     -25.922   4.617  -0.694  1.00 10.00      A   
ATOM    106  O   SER A  19     -24.938   5.328  -0.499  1.00 10.00      A   
ATOM    107  N   PHE A  20     -26.469   3.881   0.260  1.00 10.00      A   
ATOM    108  HN  PHE A  20     -27.250   3.325   0.051  1.00 10.00      A   
ATOM    109  CA  PHE A  20     -25.939   3.884   1.616  1.00 10.00      A   
ATOM    110  CB  PHE A  20     -27.068   3.689   2.629  1.00 10.00      A   
ATOM    111  CG  PHE A  20     -28.141   4.738   2.545  1.00 10.00      A   
ATOM    112  CD1 PHE A  20     -29.382   4.440   2.016  1.00 10.00      A   
ATOM    113  CD2 PHE A  20     -27.903   6.026   2.993  1.00 10.00      A   
ATOM    114  CE1 PHE A  20     -30.361   5.410   1.937  1.00 10.00      A   
ATOM    115  CE2 PHE A  20     -28.878   6.999   2.919  1.00 10.00      A   
ATOM    116  CZ  PHE A  20     -30.110   6.691   2.389  1.00 10.00      A   
ATOM    117  C   PHE A  20     -24.872   2.808   1.795  1.00 10.00      A   
ATOM    118  O   PHE A  20     -23.967   2.941   2.620  1.00 10.00      A   
ATOM    119  N   ILE A  21     -24.984   1.745   1.013  1.00 10.00      A   
ATOM    120  HN  ILE A  21     -25.715   1.705   0.363  1.00 10.00      A   
ATOM    121  CA  ILE A  21     -24.036   0.644   1.083  1.00 10.00      A   
ATOM    122  CB  ILE A  21     -24.728  -0.716   0.870  1.00 10.00      A   
ATOM    123  CG1 ILE A  21     -25.856  -0.896   1.889  1.00 10.00      A   
ATOM    124  CG2 ILE A  21     -23.722  -1.852   0.982  1.00 10.00      A   
ATOM    125  CD1 ILE A  21     -26.750  -2.084   1.617  1.00 10.00      A   
ATOM    126  C   ILE A  21     -22.932   0.828   0.048  1.00 10.00      A   
ATOM    127  O   ILE A  21     -23.142   0.623  -1.148  1.00 10.00      A   
ATOM    128  N   GLN A  22     -21.764   1.235   0.515  1.00 10.00      A   
ATOM    129  HN  GLN A  22     -21.666   1.397   1.479  1.00 10.00      A   
ATOM    130  CA  GLN A  22     -20.622   1.452  -0.365  1.00 10.00      A   
ATOM    131  CB  GLN A  22     -20.036   2.846  -0.144  1.00 10.00      A   
ATOM    132  CG  GLN A  22     -20.999   3.970  -0.490  1.00 10.00      A   
ATOM    133  CD  GLN A  22     -21.577   3.826  -1.886  1.00 10.00      A   
ATOM    134  OE1 GLN A  22     -20.907   3.355  -2.807  1.00 10.00      A   
ATOM    135  NE2 GLN A  22     -22.826   4.227  -2.055  1.00 10.00      A   
ATOM    136 HE21 GLN A  22     -23.307   4.596  -1.279  1.00 10.00      A   
ATOM    137 HE22 GLN A  22     -23.224   4.137  -2.944  1.00 10.00      A   
ATOM    138  C   GLN A  22     -19.556   0.385  -0.162  1.00 10.00      A   
ATOM    139  O   GLN A  22     -18.528   0.368  -0.847  1.00 10.00      A   
ATOM    140  N   LEU A  23     -19.801  -0.496   0.792  1.00 10.00      A   
ATOM    141  HN  LEU A  23     -20.627  -0.414   1.315  1.00 10.00      A   
ATOM    142  CA  LEU A  23     -18.878  -1.580   1.084  1.00 10.00      A   
ATOM    143  CB  LEU A  23     -19.184  -2.195   2.451  1.00 10.00      A   
ATOM    144  CG  LEU A  23     -18.218  -3.282   2.934  1.00 10.00      A   
ATOM    145  CD1 LEU A  23     -16.816  -2.721   3.110  1.00 10.00      A   
ATOM    146  CD2 LEU A  23     -18.717  -3.902   4.228  1.00 10.00      A   
ATOM    147  C   LEU A  23     -18.975  -2.641  -0.001  1.00 10.00      A   
ATOM    148  O   LEU A  23     -20.046  -3.203  -0.225  1.00 10.00      A   
ATOM    149  N   ASP A  24     -17.851  -2.906  -0.661  1.00 10.00      A   
ATOM    150  HN  ASP A  24     -17.035  -2.420  -0.417  1.00 10.00      A   
ATOM    151  CA  ASP A  24     -17.784  -3.890  -1.745  1.00 10.00      A   
ATOM    152  CB  ASP A  24     -16.339  -4.065  -2.233  1.00 10.00      A   
ATOM    153  CG  ASP A  24     -15.751  -2.788  -2.808  1.00 10.00      A   
ATOM    154  OD1 ASP A  24     -16.126  -2.415  -3.937  1.00 10.00      A   
ATOM    155  OD2 ASP A  24     -14.916  -2.148  -2.127  1.00 10.00      A   
ATOM    156  C   ASP A  24     -18.372  -5.240  -1.341  1.00 10.00      A   
ATOM    157  O   ASP A  24     -19.180  -5.812  -2.071  1.00 10.00      A   
ATOM    158  N   LYS A  25     -17.970  -5.729  -0.172  1.00 10.00      A   
ATOM    159  HN  LYS A  25     -17.320  -5.217   0.355  1.00 10.00      A   
ATOM    160  CA  LYS A  25     -18.447  -7.013   0.345  1.00 10.00      A   
ATOM    161  CB  LYS A  25     -17.771  -7.345   1.679  1.00 10.00      A   
ATOM    162  CG  LYS A  25     -16.418  -8.021   1.534  1.00 10.00      A   
ATOM    163  CD  LYS A  25     -15.861  -8.458   2.882  1.00 10.00      A   
ATOM    164  CE  LYS A  25     -15.018  -9.718   2.758  1.00 10.00      A   
ATOM    165  NZ  LYS A  25     -15.850 -10.914   2.467  1.00 10.00      A   
ATOM    166  HZ1 LYS A  25     -15.305 -11.781   2.643  1.00 10.00      A   
ATOM    167  HZ2 LYS A  25     -16.154 -10.911   1.466  1.00 10.00      A   
ATOM    168  HZ3 LYS A  25     -16.695 -10.921   3.076  1.00 10.00      A   
ATOM    169  C   LYS A  25     -19.967  -7.041   0.500  1.00 10.00      A   
ATOM    170  O   LYS A  25     -20.623  -7.998   0.088  1.00 10.00      A   
ATOM    171  N   ASP A  26     -20.520  -5.980   1.072  1.00 10.00      A   
ATOM    172  HN  ASP A  26     -19.950  -5.238   1.354  1.00 10.00      A   
ATOM    173  CA  ASP A  26     -21.962  -5.889   1.278  1.00 10.00      A   
ATOM    174  CB  ASP A  26     -22.311  -4.722   2.209  1.00 10.00      A   
ATOM    175  CG  ASP A  26     -22.401  -5.122   3.669  1.00 10.00      A   
ATOM    176  OD1 ASP A  26     -22.948  -6.205   3.962  1.00 10.00      A   
ATOM    177  OD2 ASP A  26     -21.931  -4.352   4.533  1.00 10.00      A   
ATOM    178  C   ASP A  26     -22.681  -5.719  -0.054  1.00 10.00      A   
ATOM    179  O   ASP A  26     -23.778  -6.239  -0.250  1.00 10.00      A   
ATOM    180  N   ARG A  27     -22.041  -4.999  -0.966  1.00 10.00      A   
ATOM    181  HN  ARG A  27     -21.161  -4.623  -0.741  1.00 10.00      A   
ATOM    182  CA  ARG A  27     -22.598  -4.736  -2.286  1.00 10.00      A   
ATOM    183  CB  ARG A  27     -21.728  -3.723  -3.034  1.00 10.00      A   
ATOM    184  CG  ARG A  27     -22.202  -2.285  -2.921  1.00 10.00      A   
ATOM    185  CD  ARG A  27     -23.541  -2.099  -3.611  1.00 10.00      A   
ATOM    186  NE  ARG A  27     -23.975  -0.703  -3.624  1.00 10.00      A   
ATOM    187  HE  ARG A  27     -24.030  -0.238  -2.751  1.00 10.00      A   
ATOM    188  CZ  ARG A  27     -24.291  -0.034  -4.736  1.00 10.00      A   
ATOM    189  NH1 ARG A  27     -24.216  -0.633  -5.923  1.00 10.00      A   
ATOM    190 HH11 ARG A  27     -24.462  -0.116  -6.792  1.00 10.00      A   
ATOM    191 HH12 ARG A  27     -23.907  -1.639  -5.992  1.00 10.00      A   
ATOM    192  NH2 ARG A  27     -24.705   1.229  -4.654  1.00 10.00      A   
ATOM    193 HH21 ARG A  27     -24.788   1.694  -3.721  1.00 10.00      A   
ATOM    194 HH22 ARG A  27     -24.955   1.763  -5.517  1.00 10.00      A   
ATOM    195  C   ARG A  27     -22.740  -6.013  -3.108  1.00 10.00      A   
ATOM    196  O   ARG A  27     -23.693  -6.165  -3.870  1.00 10.00      A   
ATOM    197  N   ASN A  28     -21.798  -6.930  -2.938  1.00 10.00      A   
ATOM    198  HN  ASN A  28     -21.065  -6.755  -2.305  1.00 10.00      A   
ATOM    199  CA  ASN A  28     -21.816  -8.189  -3.679  1.00 10.00      A   
ATOM    200  CB  ASN A  28     -20.526  -8.982  -3.469  1.00 10.00      A   
ATOM    201  CG  ASN A  28     -19.337  -8.380  -4.190  1.00 10.00      A   
ATOM    202  OD1 ASN A  28     -19.490  -7.629  -5.157  1.00 10.00      A   
ATOM    203  ND2 ASN A  28     -18.145  -8.726  -3.737  1.00 10.00      A   
ATOM    204 HD21 ASN A  28     -18.100  -9.348  -2.971  1.00 10.00      A   
ATOM    205 HD22 ASN A  28     -17.351  -8.347  -4.174  1.00 10.00      A   
ATOM    206  C   ASN A  28     -23.027  -9.048  -3.331  1.00 10.00      A   
ATOM    207  O   ASN A  28     -23.580  -9.731  -4.190  1.00 10.00      A   
ATOM    208  N   SER A  29     -23.444  -9.014  -2.076  1.00 10.00      A   
ATOM    209  HN  SER A  29     -22.970  -8.457  -1.424  1.00 10.00      A   
ATOM    210  CA  SER A  29     -24.594  -9.797  -1.646  1.00 10.00      A   
ATOM    211  CB  SER A  29     -24.695  -9.794  -0.125  1.00 10.00      A   
ATOM    212  OG  SER A  29     -23.417  -9.994   0.452  1.00 10.00      A   
ATOM    213  HG  SER A  29     -23.325  -9.419   1.221  1.00 10.00      A   
ATOM    214  C   SER A  29     -25.881  -9.263  -2.267  1.00 10.00      A   
ATOM    215  O   SER A  29     -26.837 -10.013  -2.482  1.00 10.00      A   
ATOM    216  N   VAL A  30     -25.886  -7.964  -2.575  1.00 10.00      A   
ATOM    217  HN  VAL A  30     -25.081  -7.432  -2.402  1.00 10.00      A   
ATOM    218  CA  VAL A  30     -27.047  -7.315  -3.174  1.00 10.00      A   
ATOM    219  CB  VAL A  30     -26.889  -5.778  -3.220  1.00 10.00      A   
ATOM    220  CG1 VAL A  30     -28.126  -5.116  -3.809  1.00 10.00      A   
ATOM    221  CG2 VAL A  30     -26.607  -5.233  -1.832  1.00 10.00      A   
ATOM    222  C   VAL A  30     -27.298  -7.849  -4.582  1.00 10.00      A   
ATOM    223  O   VAL A  30     -28.442  -8.053  -4.982  1.00 10.00      A   
ATOM    224  N   SER A  31     -26.226  -8.123  -5.314  1.00 10.00      A   
ATOM    225  HN  SER A  31     -25.330  -7.987  -4.932  1.00 10.00      A   
ATOM    226  CA  SER A  31     -26.343  -8.634  -6.673  1.00 10.00      A   
ATOM    227  CB  SER A  31     -25.147  -8.176  -7.515  1.00 10.00      A   
ATOM    228  OG  SER A  31     -24.058  -7.788  -6.691  1.00 10.00      A   
ATOM    229  HG  SER A  31     -23.994  -6.817  -6.684  1.00 10.00      A   
ATOM    230  C   SER A  31     -26.458 -10.158  -6.683  1.00 10.00      A   
ATOM    231  O   SER A  31     -26.263 -10.797  -7.716  1.00 10.00      A   
ATOM    232  N   LEU A  32     -26.784 -10.738  -5.531  1.00 10.00      A   
ATOM    233  HN  LEU A  32     -26.934 -10.178  -4.737  1.00 10.00      A   
ATOM    234  CA  LEU A  32     -26.911 -12.186  -5.420  1.00 10.00      A   
ATOM    235  CB  LEU A  32     -25.770 -12.765  -4.576  1.00 10.00      A   
ATOM    236  CG  LEU A  32     -24.520 -13.199  -5.337  1.00 10.00      A   
ATOM    237  CD1 LEU A  32     -23.405 -13.551  -4.366  1.00 10.00      A   
ATOM    238  CD2 LEU A  32     -24.835 -14.379  -6.244  1.00 10.00      A   
ATOM    239  C   LEU A  32     -28.255 -12.599  -4.833  1.00 10.00      A   
ATOM    240  O   LEU A  32     -28.500 -13.783  -4.598  1.00 10.00      A   
ATOM    241  N   VAL A  33     -29.123 -11.631  -4.581  1.00 10.00      A   
ATOM    242  HN  VAL A  33     -28.880 -10.702  -4.774  1.00 10.00      A   
ATOM    243  CA  VAL A  33     -30.433 -11.934  -4.020  1.00 10.00      A   
ATOM    244  CB  VAL A  33     -30.972 -10.822  -3.094  1.00 10.00      A   
ATOM    245  CG1 VAL A  33     -30.122 -10.713  -1.839  1.00 10.00      A   
ATOM    246  CG2 VAL A  33     -31.037  -9.486  -3.810  1.00 10.00      A   
ATOM    247  C   VAL A  33     -31.451 -12.278  -5.108  1.00 10.00      A   
ATOM    248  O   VAL A  33     -32.250 -13.201  -4.943  1.00 10.00      A   
ATOM    249  N   CYS A  34     -31.407 -11.546  -6.216  1.00 10.00      A   
ATOM    250  HN  CYS A  34     -30.739 -10.834  -6.290  1.00 10.00      A   
ATOM    251  CA  CYS A  34     -32.318 -11.774  -7.332  1.00 10.00      A   
ATOM    252  CB  CYS A  34     -33.754 -11.384  -6.966  1.00 10.00      A   
ATOM    253  SG  CYS A  34     -34.007  -9.623  -6.652  1.00 10.00      A   
ATOM    254  HG  CYS A  34     -35.308  -9.375  -6.780  1.00 10.00      A   
ATOM    255  C   CYS A  34     -31.859 -11.003  -8.568  1.00 10.00      A   
ATOM    256  O   CYS A  34     -30.993 -10.124  -8.475  1.00 10.00      A   
ATOM    257  N   LYS A  35     -32.444 -11.337  -9.712  1.00 10.00      A   
ATOM    258  HN  LYS A  35     -33.127 -12.053  -9.702  1.00 10.00      A   
ATOM    259  CA  LYS A  35     -32.113 -10.704 -10.984  1.00 10.00      A   
ATOM    260  CB  LYS A  35     -32.879 -11.392 -12.119  1.00 10.00      A   
ATOM    261  CG  LYS A  35     -32.550 -10.890 -13.519  1.00 10.00      A   
ATOM    262  CD  LYS A  35     -31.184 -11.368 -13.984  1.00 10.00      A   
ATOM    263  CE  LYS A  35     -30.881 -10.893 -15.397  1.00 10.00      A   
ATOM    264  NZ  LYS A  35     -29.635 -11.503 -15.939  1.00 10.00      A   
ATOM    265  HZ1 LYS A  35     -29.331 -10.998 -16.800  1.00 10.00      A   
ATOM    266  HZ2 LYS A  35     -29.799 -12.501 -16.178  1.00 10.00      A   
ATOM    267  HZ3 LYS A  35     -28.870 -11.452 -15.238  1.00 10.00      A   
ATOM    268  C   LYS A  35     -32.420  -9.204 -10.970  1.00 10.00      A   
ATOM    269  O   LYS A  35     -31.645  -8.399 -11.489  1.00 10.00      A   
ATOM    270  N   SER A  36     -33.545  -8.837 -10.362  1.00 10.00      A   
ATOM    271  HN  SER A  36     -34.115  -9.523  -9.956  1.00 10.00      A   
ATOM    272  CA  SER A  36     -33.960  -7.442 -10.288  1.00 10.00      A   
ATOM    273  CB  SER A  36     -35.342  -7.335  -9.636  1.00 10.00      A   
ATOM    274  OG  SER A  36     -36.236  -8.295 -10.180  1.00 10.00      A   
ATOM    275  HG  SER A  36     -36.132  -8.318 -11.144  1.00 10.00      A   
ATOM    276  C   SER A  36     -32.944  -6.589  -9.532  1.00 10.00      A   
ATOM    277  O   SER A  36     -32.557  -5.513  -9.990  1.00 10.00      A   
ATOM    278  N   TRP A  37     -32.495  -7.082  -8.387  1.00 10.00      A   
ATOM    279  HN  TRP A  37     -32.816  -7.961  -8.079  1.00 10.00      A   
ATOM    280  CA  TRP A  37     -31.531  -6.347  -7.577  1.00 10.00      A   
ATOM    281  CB  TRP A  37     -31.466  -6.906  -6.154  1.00 10.00      A   
ATOM    282  CG  TRP A  37     -32.627  -6.504  -5.290  1.00 10.00      A   
ATOM    283  CD1 TRP A  37     -33.938  -6.430  -5.661  1.00 10.00      A   
ATOM    284  CD2 TRP A  37     -32.582  -6.128  -3.907  1.00 10.00      A   
ATOM    285  NE1 TRP A  37     -34.709  -6.026  -4.601  1.00 10.00      A   
ATOM    286  HE1 TRP A  37     -35.686  -5.900  -4.622  1.00 10.00      A   
ATOM    287  CE2 TRP A  37     -33.901  -5.837  -3.510  1.00 10.00      A   
ATOM    288  CE3 TRP A  37     -31.556  -6.014  -2.964  1.00 10.00      A   
ATOM    289  CZ2 TRP A  37     -34.219  -5.434  -2.213  1.00 10.00      A   
ATOM    290  CZ3 TRP A  37     -31.874  -5.615  -1.679  1.00 10.00      A   
ATOM    291  CH2 TRP A  37     -33.195  -5.331  -1.314  1.00 10.00      A   
ATOM    292  C   TRP A  37     -30.150  -6.336  -8.231  1.00 10.00      A   
ATOM    293  O   TRP A  37     -29.398  -5.373  -8.100  1.00 10.00      A   
ATOM    294  N   TYR A  38     -29.829  -7.407  -8.947  1.00 10.00      A   
ATOM    295  HN  TYR A  38     -30.463  -8.154  -9.001  1.00 10.00      A   
ATOM    296  CA  TYR A  38     -28.544  -7.510  -9.636  1.00 10.00      A   
ATOM    297  CB  TYR A  38     -28.383  -8.889 -10.297  1.00 10.00      A   
ATOM    298  CG  TYR A  38     -27.271  -8.970 -11.329  1.00 10.00      A   
ATOM    299  CD1 TYR A  38     -27.556  -8.982 -12.691  1.00 10.00      A   
ATOM    300  CD2 TYR A  38     -25.938  -9.028 -10.942  1.00 10.00      A   
ATOM    301  CE1 TYR A  38     -26.545  -9.051 -13.633  1.00 10.00      A   
ATOM    302  CE2 TYR A  38     -24.923  -9.098 -11.879  1.00 10.00      A   
ATOM    303  CZ  TYR A  38     -25.231  -9.108 -13.223  1.00 10.00      A   
ATOM    304  OH  TYR A  38     -24.218  -9.171 -14.158  1.00 10.00      A   
ATOM    305  HH  TYR A  38     -23.545  -9.796 -13.858  1.00 10.00      A   
ATOM    306  C   TYR A  38     -28.394  -6.406 -10.679  1.00 10.00      A   
ATOM    307  O   TYR A  38     -27.338  -5.782 -10.792  1.00 10.00      A   
ATOM    308  N   GLU A  39     -29.460  -6.170 -11.429  1.00 10.00      A   
ATOM    309  HN  GLU A  39     -30.274  -6.694 -11.278  1.00 10.00      A   
ATOM    310  CA  GLU A  39     -29.456  -5.154 -12.471  1.00 10.00      A   
ATOM    311  CB  GLU A  39     -30.706  -5.272 -13.339  1.00 10.00      A   
ATOM    312  CG  GLU A  39     -30.648  -6.408 -14.346  1.00 10.00      A   
ATOM    313  CD  GLU A  39     -29.656  -6.145 -15.463  1.00 10.00      A   
ATOM    314  OE1 GLU A  39     -28.472  -6.523 -15.321  1.00 10.00      A   
ATOM    315  OE2 GLU A  39     -30.058  -5.574 -16.498  1.00 10.00      A   
ATOM    316  C   GLU A  39     -29.333  -3.749 -11.891  1.00 10.00      A   
ATOM    317  O   GLU A  39     -28.586  -2.919 -12.404  1.00 10.00      A   
ATOM    318  N   ILE A  40     -30.047  -3.488 -10.810  1.00 10.00      A   
ATOM    319  HN  ILE A  40     -30.613  -4.188 -10.422  1.00 10.00      A   
ATOM    320  CA  ILE A  40     -29.997  -2.173 -10.187  1.00 10.00      A   
ATOM    321  CB  ILE A  40     -31.184  -1.921  -9.238  1.00 10.00      A   
ATOM    322  CG1 ILE A  40     -32.499  -2.078 -10.009  1.00 10.00      A   
ATOM    323  CG2 ILE A  40     -31.094  -0.531  -8.622  1.00 10.00      A   
ATOM    324  CD1 ILE A  40     -33.735  -1.743  -9.203  1.00 10.00      A   
ATOM    325  C   ILE A  40     -28.659  -1.938  -9.483  1.00 10.00      A   
ATOM    326  O   ILE A  40     -28.106  -0.842  -9.541  1.00 10.00      A   
ATOM    327  N   GLU A  41     -28.127  -2.980  -8.850  1.00 10.00      A   
ATOM    328  HN  GLU A  41     -28.611  -3.836  -8.844  1.00 10.00      A   
ATOM    329  CA  GLU A  41     -26.848  -2.884  -8.152  1.00 10.00      A   
ATOM    330  CB  GLU A  41     -26.533  -4.207  -7.437  1.00 10.00      A   
ATOM    331  CG  GLU A  41     -25.572  -4.086  -6.262  1.00 10.00      A   
ATOM    332  CD  GLU A  41     -24.113  -4.140  -6.671  1.00 10.00      A   
ATOM    333  OE1 GLU A  41     -23.633  -5.230  -7.047  1.00 10.00      A   
ATOM    334  OE2 GLU A  41     -23.434  -3.096  -6.599  1.00 10.00      A   
ATOM    335  C   GLU A  41     -25.724  -2.527  -9.128  1.00 10.00      A   
ATOM    336  O   GLU A  41     -24.946  -1.597  -8.886  1.00 10.00      A   
ATOM    337  N   ARG A  42     -25.662  -3.258 -10.243  1.00 10.00      A   
ATOM    338  HN  ARG A  42     -26.325  -3.969 -10.382  1.00 10.00      A   
ATOM    339  CA  ARG A  42     -24.633  -3.040 -11.257  1.00 10.00      A   
ATOM    340  CB  ARG A  42     -24.675  -4.130 -12.336  1.00 10.00      A   
ATOM    341  CG  ARG A  42     -25.939  -4.130 -13.181  1.00 10.00      A   
ATOM    342  CD  ARG A  42     -25.881  -5.169 -14.291  1.00 10.00      A   
ATOM    343  NE  ARG A  42     -25.139  -4.690 -15.456  1.00 10.00      A   
ATOM    344  HE  ARG A  42     -24.270  -4.255 -15.286  1.00 10.00      A   
ATOM    345  CZ  ARG A  42     -25.567  -4.801 -16.719  1.00 10.00      A   
ATOM    346  NH1 ARG A  42     -26.735  -5.376 -16.984  1.00 10.00      A   
ATOM    347 HH11 ARG A  42     -27.333  -5.747 -16.198  1.00 10.00      A   
ATOM    348 HH12 ARG A  42     -27.067  -5.469 -17.968  1.00 10.00      A   
ATOM    349  NH2 ARG A  42     -24.824  -4.340 -17.722  1.00 10.00      A   
ATOM    350 HH21 ARG A  42     -25.161  -4.420 -18.707  1.00 10.00      A   
ATOM    351 HH22 ARG A  42     -23.894  -3.899 -17.535  1.00 10.00      A   
ATOM    352  C   ARG A  42     -24.731  -1.656 -11.890  1.00 10.00      A   
ATOM    353  O   ARG A  42     -23.747  -1.134 -12.412  1.00 10.00      A   
ATOM    354  N   TRP A  43     -25.910  -1.056 -11.819  1.00 10.00      A   
ATOM    355  HN  TRP A  43     -26.656  -1.508 -11.365  1.00 10.00      A   
ATOM    356  CA  TRP A  43     -26.128   0.258 -12.398  1.00 10.00      A   
ATOM    357  CB  TRP A  43     -27.507   0.327 -13.058  1.00 10.00      A   
ATOM    358  CG  TRP A  43     -27.522  -0.112 -14.491  1.00 10.00      A   
ATOM    359  CD1 TRP A  43     -27.922  -1.325 -14.977  1.00 10.00      A   
ATOM    360  CD2 TRP A  43     -27.128   0.663 -15.630  1.00 10.00      A   
ATOM    361  NE1 TRP A  43     -27.793  -1.355 -16.343  1.00 10.00      A   
ATOM    362  HE1 TRP A  43     -28.015  -2.119 -16.919  1.00 10.00      A   
ATOM    363  CE2 TRP A  43     -27.310  -0.146 -16.769  1.00 10.00      A   
ATOM    364  CE3 TRP A  43     -26.640   1.961 -15.799  1.00 10.00      A   
ATOM    365  CZ2 TRP A  43     -27.019   0.301 -18.056  1.00 10.00      A   
ATOM    366  CZ3 TRP A  43     -26.353   2.401 -17.078  1.00 10.00      A   
ATOM    367  CH2 TRP A  43     -26.544   1.574 -18.189  1.00 10.00      A   
ATOM    368  C   TRP A  43     -25.977   1.383 -11.373  1.00 10.00      A   
ATOM    369  O   TRP A  43     -26.260   2.541 -11.677  1.00 10.00      A   
ATOM    370  N   CYS A  44     -25.528   1.061 -10.163  1.00 10.00      A   
ATOM    371  HN  CYS A  44     -25.322   0.128  -9.951  1.00 10.00      A   
ATOM    372  CA  CYS A  44     -25.369   2.093  -9.145  1.00 10.00      A   
ATOM    373  CB  CYS A  44     -26.596   2.174  -8.232  1.00 10.00      A   
ATOM    374  SG  CYS A  44     -26.955   0.662  -7.313  1.00 10.00      A   
ATOM    375  HG  CYS A  44     -27.615  -0.154  -8.128  1.00 10.00      A   
ATOM    376  C   CYS A  44     -24.090   1.973  -8.319  1.00 10.00      A   
ATOM    377  O   CYS A  44     -23.867   2.779  -7.415  1.00 10.00      A   
ATOM    378  N   ARG A  45     -23.249   0.982  -8.603  1.00 10.00      A   
ATOM    379  HN  ARG A  45     -23.459   0.353  -9.323  1.00 10.00      A   
ATOM    380  CA  ARG A  45     -22.006   0.832  -7.850  1.00 10.00      A   
ATOM    381  CB  ARG A  45     -21.379  -0.555  -8.018  1.00 10.00      A   
ATOM    382  CG  ARG A  45     -20.476  -0.941  -6.854  1.00 10.00      A   
ATOM    383  CD  ARG A  45     -19.796  -2.285  -7.068  1.00 10.00      A   
ATOM    384  NE  ARG A  45     -20.687  -3.420  -6.805  1.00 10.00      A   
ATOM    385  HE  ARG A  45     -21.658  -3.283  -6.971  1.00 10.00      A   
ATOM    386  CZ  ARG A  45     -20.275  -4.606  -6.338  1.00 10.00      A   
ATOM    387  NH1 ARG A  45     -18.994  -4.820  -6.072  1.00 10.00      A   
ATOM    388 HH11 ARG A  45     -18.294  -4.065  -6.219  1.00 10.00      A   
ATOM    389 HH12 ARG A  45     -18.682  -5.750  -5.709  1.00 10.00      A   
ATOM    390  NH2 ARG A  45     -21.145  -5.587  -6.164  1.00 10.00      A   
ATOM    391 HH21 ARG A  45     -22.163  -5.437  -6.390  1.00 10.00      A   
ATOM    392 HH22 ARG A  45     -20.825  -6.514  -5.799  1.00 10.00      A   
ATOM    393  C   ARG A  45     -21.023   1.929  -8.233  1.00 10.00      A   
ATOM    394  O   ARG A  45     -20.652   2.065  -9.400  1.00 10.00      A   
ATOM    395  N   ARG A  46     -20.612   2.707  -7.244  1.00 10.00      A   
ATOM    396  HN  ARG A  46     -20.918   2.518  -6.334  1.00 10.00      A   
ATOM    397  CA  ARG A  46     -19.701   3.819  -7.466  1.00 10.00      A   
ATOM    398  CB  ARG A  46     -19.775   4.819  -6.309  1.00 10.00      A   
ATOM    399  CG  ARG A  46     -21.151   5.407  -6.047  1.00 10.00      A   
ATOM    400  CD  ARG A  46     -21.081   6.412  -4.910  1.00 10.00      A   
ATOM    401  NE  ARG A  46     -22.394   6.898  -4.492  1.00 10.00      A   
ATOM    402  HE  ARG A  46     -23.103   6.928  -5.174  1.00 10.00      A   
ATOM    403  CZ  ARG A  46     -22.674   7.295  -3.246  1.00 10.00      A   
ATOM    404  NH1 ARG A  46     -21.730   7.264  -2.309  1.00 10.00      A   
ATOM    405 HH11 ARG A  46     -21.942   7.576  -1.334  1.00 10.00      A   
ATOM    406 HH12 ARG A  46     -20.771   6.926  -2.545  1.00 10.00      A   
ATOM    407  NH2 ARG A  46     -23.889   7.740  -2.951  1.00 10.00      A   
ATOM    408 HH21 ARG A  46     -24.621   7.784  -3.691  1.00 10.00      A   
ATOM    409 HH22 ARG A  46     -24.120   8.044  -1.977  1.00 10.00      A   
ATOM    410  C   ARG A  46     -18.260   3.360  -7.646  1.00 10.00      A   
ATOM    411  O   ARG A  46     -17.562   3.828  -8.545  1.00 10.00      A   
ATOM    412  N   LYS A  47     -17.805   2.461  -6.793  1.00 10.00      A   
ATOM    413  HN  LYS A  47     -18.400   2.092  -6.104  1.00 10.00      A   
ATOM    414  CA  LYS A  47     -16.437   1.992  -6.880  1.00 10.00      A   
ATOM    415  CB  LYS A  47     -15.595   2.561  -5.732  1.00 10.00      A   
ATOM    416  CG  LYS A  47     -15.702   1.784  -4.430  1.00 10.00      A   
ATOM    417  CD  LYS A  47     -14.609   2.183  -3.454  1.00 10.00      A   
ATOM    418  CE  LYS A  47     -14.234   1.019  -2.552  1.00 10.00      A   
ATOM    419  NZ  LYS A  47     -13.565  -0.073  -3.308  1.00 10.00      A   
ATOM    420  HZ1 LYS A  47     -13.759  -0.994  -2.855  1.00 10.00      A   
ATOM    421  HZ2 LYS A  47     -12.530   0.084  -3.329  1.00 10.00      A   
ATOM    422  HZ3 LYS A  47     -13.915  -0.101  -4.287  1.00 10.00      A   
ATOM    423  C   LYS A  47     -16.361   0.476  -6.892  1.00 10.00      A   
ATOM    424  O   LYS A  47     -17.319  -0.213  -6.553  1.00 10.00      A   
ATOM    425  N   VAL A  48     -15.215  -0.030  -7.302  1.00 10.00      A   
ATOM    426  HN  VAL A  48     -14.497   0.583  -7.581  1.00 10.00      A   
ATOM    427  CA  VAL A  48     -14.972  -1.462  -7.351  1.00 10.00      A   
ATOM    428  CB  VAL A  48     -14.962  -1.998  -8.802  1.00 10.00      A   
ATOM    429  CG1 VAL A  48     -16.378  -2.145  -9.341  1.00 10.00      A   
ATOM    430  CG2 VAL A  48     -14.131  -1.103  -9.711  1.00 10.00      A   
ATOM    431  C   VAL A  48     -13.632  -1.756  -6.690  1.00 10.00      A   
ATOM    432  O   VAL A  48     -12.886  -0.829  -6.371  1.00 10.00      A   
ATOM    433  N   PHE A  49     -13.333  -3.025  -6.471  1.00 10.00      A   
ATOM    434  HN  PHE A  49     -13.972  -3.724  -6.732  1.00 10.00      A   
ATOM    435  CA  PHE A  49     -12.073  -3.403  -5.849  1.00 10.00      A   
ATOM    436  CB  PHE A  49     -12.189  -3.402  -4.321  1.00 10.00      A   
ATOM    437  CG  PHE A  49     -10.941  -3.855  -3.613  1.00 10.00      A   
ATOM    438  CD1 PHE A  49      -9.710  -3.298  -3.919  1.00 10.00      A   
ATOM    439  CD2 PHE A  49     -11.000  -4.841  -2.642  1.00 10.00      A   
ATOM    440  CE1 PHE A  49      -8.561  -3.717  -3.271  1.00 10.00      A   
ATOM    441  CE2 PHE A  49      -9.854  -5.264  -1.989  1.00 10.00      A   
ATOM    442  CZ  PHE A  49      -8.634  -4.702  -2.305  1.00 10.00      A   
ATOM    443  C   PHE A  49     -11.607  -4.763  -6.349  1.00 10.00      A   
ATOM    444  O   PHE A  49     -12.131  -5.800  -5.940  1.00 10.00      A   
ATOM    445  N   ILE A  50     -10.627  -4.751  -7.236  1.00 10.00      A   
ATOM    446  HN  ILE A  50     -10.244  -3.890  -7.519  1.00 10.00      A   
ATOM    447  CA  ILE A  50     -10.085  -5.981  -7.787  1.00 10.00      A   
ATOM    448  CB  ILE A  50     -10.059  -5.973  -9.334  1.00 10.00      A   
ATOM    449  CG1 ILE A  50     -11.327  -5.331  -9.921  1.00 10.00      A   
ATOM    450  CG2 ILE A  50      -9.877  -7.383  -9.869  1.00 10.00      A   
ATOM    451  CD1 ILE A  50     -12.602  -6.118  -9.690  1.00 10.00      A   
ATOM    452  C   ILE A  50      -8.669  -6.194  -7.255  1.00 10.00      A   
ATOM    453  O   ILE A  50      -7.753  -5.435  -7.578  1.00 10.00      A   
ATOM    454  N   GLY A  51      -8.504  -7.218  -6.427  1.00 10.00      A   
ATOM    455  HN  GLY A  51      -9.278  -7.782  -6.206  1.00 10.00      A   
ATOM    456  CA  GLY A  51      -7.209  -7.515  -5.837  1.00 10.00      A   
ATOM    457  C   GLY A  51      -6.204  -8.056  -6.835  1.00 10.00      A   
ATOM    458  O   GLY A  51      -5.004  -7.930  -6.635  1.00 10.00      A   
ATOM    459  N   ASN A  52      -6.689  -8.671  -7.899  1.00 10.00      A   
ATOM    460  HN  ASN A  52      -7.657  -8.762  -7.998  1.00 10.00      A   
ATOM    461  CA  ASN A  52      -5.811  -9.220  -8.922  1.00 10.00      A   
ATOM    462  CB  ASN A  52      -5.919 -10.747  -8.963  1.00 10.00      A   
ATOM    463  CG  ASN A  52      -5.116 -11.376 -10.088  1.00 10.00      A   
ATOM    464  OD1 ASN A  52      -4.171 -10.784 -10.610  1.00 10.00      A   
ATOM    465  ND2 ASN A  52      -5.492 -12.582 -10.475  1.00 10.00      A   
ATOM    466 HD21 ASN A  52      -6.258 -12.995 -10.027  1.00 10.00      A   
ATOM    467 HD22 ASN A  52      -4.976 -13.020 -11.183  1.00 10.00      A   
ATOM    468  C   ASN A  52      -6.132  -8.619 -10.284  1.00 10.00      A   
ATOM    469  O   ASN A  52      -7.258  -8.716 -10.765  1.00 10.00      A   
ATOM    470  N   CYS A  53      -5.132  -8.006 -10.903  1.00 10.00      A   
ATOM    471  HN  CYS A  53      -4.253  -7.968 -10.464  1.00 10.00      A   
ATOM    472  CA  CYS A  53      -5.290  -7.378 -12.210  1.00 10.00      A   
ATOM    473  CB  CYS A  53      -4.009  -6.634 -12.597  1.00 10.00      A   
ATOM    474  SG  CYS A  53      -2.487  -7.547 -12.241  1.00 10.00      A   
ATOM    475  HG  CYS A  53      -2.081  -7.196 -11.025  1.00 10.00      A   
ATOM    476  C   CYS A  53      -5.658  -8.387 -13.295  1.00 10.00      A   
ATOM    477  O   CYS A  53      -6.242  -8.019 -14.310  1.00 10.00      A   
ATOM    478  N   TYR A  54      -5.339  -9.655 -13.072  1.00 10.00      A   
ATOM    479  HN  TYR A  54      -4.895  -9.899 -12.229  1.00 10.00      A   
ATOM    480  CA  TYR A  54      -5.631 -10.692 -14.051  1.00 10.00      A   
ATOM    481  CB  TYR A  54      -4.355 -11.443 -14.431  1.00 10.00      A   
ATOM    482  CG  TYR A  54      -3.308 -10.543 -15.047  1.00 10.00      A   
ATOM    483  CD1 TYR A  54      -2.017 -10.483 -14.532  1.00 10.00      A   
ATOM    484  CD2 TYR A  54      -3.617  -9.739 -16.137  1.00 10.00      A   
ATOM    485  CE1 TYR A  54      -1.066  -9.649 -15.089  1.00 10.00      A   
ATOM    486  CE2 TYR A  54      -2.673  -8.905 -16.699  1.00 10.00      A   
ATOM    487  CZ  TYR A  54      -1.401  -8.863 -16.173  1.00 10.00      A   
ATOM    488  OH  TYR A  54      -0.460  -8.030 -16.734  1.00 10.00      A   
ATOM    489  HH  TYR A  54      -0.157  -8.420 -17.578  1.00 10.00      A   
ATOM    490  C   TYR A  54      -6.717 -11.646 -13.565  1.00 10.00      A   
ATOM    491  O   TYR A  54      -6.773 -12.807 -13.975  1.00 10.00      A   
ATOM    492  N   ALA A  55      -7.587 -11.148 -12.696  1.00 10.00      A   
ATOM    493  HN  ALA A  55      -7.491 -10.216 -12.401  1.00 10.00      A   
ATOM    494  CA  ALA A  55      -8.684 -11.955 -12.171  1.00 10.00      A   
ATOM    495  CB  ALA A  55      -9.092 -11.481 -10.783  1.00 10.00      A   
ATOM    496  C   ALA A  55      -9.875 -11.903 -13.117  1.00 10.00      A   
ATOM    497  O   ALA A  55     -10.645 -12.860 -13.222  1.00 10.00      A   
ATOM    498  N   VAL A  56     -10.007 -10.780 -13.809  1.00 10.00      A   
ATOM    499  HN  VAL A  56      -9.350 -10.061 -13.677  1.00 10.00      A   
ATOM    500  CA  VAL A  56     -11.092 -10.566 -14.753  1.00 10.00      A   
ATOM    501  CB  VAL A  56     -12.323  -9.950 -14.033  1.00 10.00      A   
ATOM    502  CG1 VAL A  56     -12.048  -8.528 -13.558  1.00 10.00      A   
ATOM    503  CG2 VAL A  56     -13.580 -10.021 -14.890  1.00 10.00      A   
ATOM    504  C   VAL A  56     -10.616  -9.636 -15.870  1.00 10.00      A   
ATOM    505  O   VAL A  56      -9.545  -9.035 -15.764  1.00 10.00      A   
ATOM    506  N   SER A  57     -11.389  -9.533 -16.941  1.00 10.00      A   
ATOM    507  HN  SER A  57     -12.227 -10.042 -16.985  1.00 10.00      A   
ATOM    508  CA  SER A  57     -11.028  -8.667 -18.049  1.00 10.00      A   
ATOM    509  CB  SER A  57     -11.498  -9.278 -19.368  1.00 10.00      A   
ATOM    510  OG  SER A  57     -11.162 -10.656 -19.439  1.00 10.00      A   
ATOM    511  HG  SER A  57     -11.822 -11.172 -18.954  1.00 10.00      A   
ATOM    512  C   SER A  57     -11.639  -7.280 -17.858  1.00 10.00      A   
ATOM    513  O   SER A  57     -12.716  -7.144 -17.270  1.00 10.00      A   
ATOM    514  N   PRO A  58     -10.953  -6.228 -18.342  1.00 10.00      A   
ATOM    515  CA  PRO A  58     -11.431  -4.844 -18.231  1.00 10.00      A   
ATOM    516  CB  PRO A  58     -10.440  -4.054 -19.093  1.00 10.00      A   
ATOM    517  CG  PRO A  58      -9.202  -4.880 -19.107  1.00 10.00      A   
ATOM    518  CD  PRO A  58      -9.649  -6.312 -19.022  1.00 10.00      A   
ATOM    519  C   PRO A  58     -12.841  -4.673 -18.792  1.00 10.00      A   
ATOM    520  O   PRO A  58     -13.706  -4.072 -18.151  1.00 10.00      A   
ATOM    521  N   ALA A  59     -13.071  -5.226 -19.981  1.00 10.00      A   
ATOM    522  HN  ALA A  59     -12.345  -5.722 -20.424  1.00 10.00      A   
ATOM    523  CA  ALA A  59     -14.367  -5.128 -20.643  1.00 10.00      A   
ATOM    524  CB  ALA A  59     -14.302  -5.739 -22.032  1.00 10.00      A   
ATOM    525  C   ALA A  59     -15.477  -5.773 -19.819  1.00 10.00      A   
ATOM    526  O   ALA A  59     -16.610  -5.297 -19.812  1.00 10.00      A   
ATOM    527  N   THR A  60     -15.144  -6.842 -19.108  1.00 10.00      A   
ATOM    528  HN  THR A  60     -14.219  -7.167 -19.135  1.00 10.00      A   
ATOM    529  CA  THR A  60     -16.117  -7.545 -18.283  1.00 10.00      A   
ATOM    530  CB  THR A  60     -15.528  -8.857 -17.739  1.00 10.00      A   
ATOM    531  OG1 THR A  60     -14.483  -9.300 -18.615  1.00 10.00      A   
ATOM    532  HG1 THR A  60     -14.850  -9.897 -19.275  1.00 10.00      A   
ATOM    533  CG2 THR A  60     -16.604  -9.928 -17.665  1.00 10.00      A   
ATOM    534  C   THR A  60     -16.584  -6.672 -17.118  1.00 10.00      A   
ATOM    535  O   THR A  60     -17.760  -6.694 -16.744  1.00 10.00      A   
ATOM    536  N   VAL A  61     -15.658  -5.897 -16.555  1.00 10.00      A   
ATOM    537  HN  VAL A  61     -14.741  -5.920 -16.903  1.00 10.00      A   
ATOM    538  CA  VAL A  61     -15.975  -5.011 -15.438  1.00 10.00      A   
ATOM    539  CB  VAL A  61     -14.707  -4.404 -14.799  1.00 10.00      A   
ATOM    540  CG1 VAL A  61     -15.059  -3.650 -13.524  1.00 10.00      A   
ATOM    541  CG2 VAL A  61     -13.675  -5.480 -14.513  1.00 10.00      A   
ATOM    542  C   VAL A  61     -16.870  -3.880 -15.914  1.00 10.00      A   
ATOM    543  O   VAL A  61     -17.888  -3.573 -15.288  1.00 10.00      A   
ATOM    544  N   ILE A  62     -16.490  -3.286 -17.040  1.00 10.00      A   
ATOM    545  HN  ILE A  62     -15.672  -3.597 -17.487  1.00 10.00      A   
ATOM    546  CA  ILE A  62     -17.242  -2.182 -17.631  1.00 10.00      A   
ATOM    547  CB  ILE A  62     -16.493  -1.586 -18.848  1.00 10.00      A   
ATOM    548  CG1 ILE A  62     -15.050  -1.222 -18.472  1.00 10.00      A   
ATOM    549  CG2 ILE A  62     -17.229  -0.364 -19.381  1.00 10.00      A   
ATOM    550  CD1 ILE A  62     -14.173  -0.868 -19.657  1.00 10.00      A   
ATOM    551  C   ILE A  62     -18.628  -2.650 -18.076  1.00 10.00      A   
ATOM    552  O   ILE A  62     -19.614  -1.915 -17.971  1.00 10.00      A   
ATOM    553  N   ARG A  63     -18.691  -3.875 -18.582  1.00 10.00      A   
ATOM    554  HN  ARG A  63     -17.862  -4.394 -18.670  1.00 10.00      A   
ATOM    555  CA  ARG A  63     -19.943  -4.459 -19.037  1.00 10.00      A   
ATOM    556  CB  ARG A  63     -19.697  -5.845 -19.629  1.00 10.00      A   
ATOM    557  CG  ARG A  63     -20.611  -6.197 -20.790  1.00 10.00      A   
ATOM    558  CD  ARG A  63     -20.143  -5.536 -22.076  1.00 10.00      A   
ATOM    559  NE  ARG A  63     -18.855  -6.065 -22.534  1.00 10.00      A   
ATOM    560  HE  ARG A  63     -18.448  -6.785 -22.000  1.00 10.00      A   
ATOM    561  CZ  ARG A  63     -18.214  -5.631 -23.621  1.00 10.00      A   
ATOM    562  NH1 ARG A  63     -18.730  -4.657 -24.362  1.00 10.00      A   
ATOM    563 HH11 ARG A  63     -18.221  -4.320 -25.211  1.00 10.00      A   
ATOM    564 HH12 ARG A  63     -19.642  -4.224 -24.104  1.00 10.00      A   
ATOM    565  NH2 ARG A  63     -17.056  -6.178 -23.967  1.00 10.00      A   
ATOM    566 HH21 ARG A  63     -16.647  -6.951 -23.394  1.00 10.00      A   
ATOM    567 HH22 ARG A  63     -16.548  -5.840 -24.817  1.00 10.00      A   
ATOM    568  C   ARG A  63     -20.936  -4.567 -17.889  1.00 10.00      A   
ATOM    569  O   ARG A  63     -22.121  -4.286 -18.051  1.00 10.00      A   
ATOM    570  N   ARG A  64     -20.447  -4.965 -16.727  1.00 10.00      A   
ATOM    571  HN  ARG A  64     -19.488  -5.164 -16.650  1.00 10.00      A   
ATOM    572  CA  ARG A  64     -21.302  -5.110 -15.565  1.00 10.00      A   
ATOM    573  CB  ARG A  64     -20.706  -6.094 -14.559  1.00 10.00      A   
ATOM    574  CG  ARG A  64     -21.626  -6.391 -13.386  1.00 10.00      A   
ATOM    575  CD  ARG A  64     -21.161  -7.607 -12.608  1.00 10.00      A   
ATOM    576  NE  ARG A  64     -21.710  -7.620 -11.258  1.00 10.00      A   
ATOM    577  HE  ARG A  64     -22.263  -6.854 -10.993  1.00 10.00      A   
ATOM    578  CZ  ARG A  64     -21.513  -8.599 -10.380  1.00 10.00      A   
ATOM    579  NH1 ARG A  64     -20.785  -9.660 -10.702  1.00 10.00      A   
ATOM    580 HH11 ARG A  64     -20.354  -9.744 -11.658  1.00 10.00      A   
ATOM    581 HH12 ARG A  64     -20.637 -10.422 -10.002  1.00 10.00      A   
ATOM    582  NH2 ARG A  64     -22.032  -8.510  -9.162  1.00 10.00      A   
ATOM    583 HH21 ARG A  64     -21.872  -9.281  -8.473  1.00 10.00      A   
ATOM    584 HH22 ARG A  64     -22.596  -7.678  -8.883  1.00 10.00      A   
ATOM    585  C   ARG A  64     -21.583  -3.770 -14.899  1.00 10.00      A   
ATOM    586  O   ARG A  64     -22.739  -3.384 -14.742  1.00 10.00      A   
ATOM    587  N   PHE A  65     -20.526  -3.061 -14.526  1.00 10.00      A   
ATOM    588  HN  PHE A  65     -19.623  -3.401 -14.723  1.00 10.00      A   
ATOM    589  CA  PHE A  65     -20.665  -1.772 -13.862  1.00 10.00      A   
ATOM    590  CB  PHE A  65     -19.835  -1.735 -12.575  1.00 10.00      A   
ATOM    591  CG  PHE A  65     -20.127  -2.854 -11.619  1.00 10.00      A   
ATOM    592  CD1 PHE A  65     -19.229  -3.892 -11.457  1.00 10.00      A   
ATOM    593  CD2 PHE A  65     -21.300  -2.866 -10.883  1.00 10.00      A   
ATOM    594  CE1 PHE A  65     -19.495  -4.925 -10.577  1.00 10.00      A   
ATOM    595  CE2 PHE A  65     -21.574  -3.895 -10.002  1.00 10.00      A   
ATOM    596  CZ  PHE A  65     -20.670  -4.926  -9.849  1.00 10.00      A   
ATOM    597  C   PHE A  65     -20.244  -0.635 -14.788  1.00 10.00      A   
ATOM    598  O   PHE A  65     -19.054  -0.349 -14.935  1.00 10.00      A   
ATOM    599  N   PRO A  66     -21.216   0.034 -15.421  1.00 10.00      A   
ATOM    600  CA  PRO A  66     -20.947   1.134 -16.335  1.00 10.00      A   
ATOM    601  CB  PRO A  66     -22.127   1.036 -17.304  1.00 10.00      A   
ATOM    602  CG  PRO A  66     -23.258   0.500 -16.487  1.00 10.00      A   
ATOM    603  CD  PRO A  66     -22.660  -0.240 -15.316  1.00 10.00      A   
ATOM    604  C   PRO A  66     -20.949   2.499 -15.640  1.00 10.00      A   
ATOM    605  O   PRO A  66     -20.748   3.529 -16.282  1.00 10.00      A   
ATOM    606  N   LYS A  67     -21.160   2.510 -14.331  1.00 10.00      A   
ATOM    607  HN  LYS A  67     -21.284   1.662 -13.859  1.00 10.00      A   
ATOM    608  CA  LYS A  67     -21.201   3.761 -13.579  1.00 10.00      A   
ATOM    609  CB  LYS A  67     -22.553   3.933 -12.886  1.00 10.00      A   
ATOM    610  CG  LYS A  67     -23.679   4.378 -13.801  1.00 10.00      A   
ATOM    611  CD  LYS A  67     -24.840   4.923 -12.993  1.00 10.00      A   
ATOM    612  CE  LYS A  67     -26.086   5.085 -13.843  1.00 10.00      A   
ATOM    613  NZ  LYS A  67     -27.311   5.144 -13.003  1.00 10.00      A   
ATOM    614  HZ1 LYS A  67     -27.454   4.233 -12.517  1.00 10.00      A   
ATOM    615  HZ2 LYS A  67     -28.146   5.342 -13.589  1.00 10.00      A   
ATOM    616  HZ3 LYS A  67     -27.221   5.893 -12.286  1.00 10.00      A   
ATOM    617  C   LYS A  67     -20.079   3.845 -12.553  1.00 10.00      A   
ATOM    618  O   LYS A  67     -20.209   4.525 -11.534  1.00 10.00      A   
ATOM    619  N   VAL A  68     -18.979   3.163 -12.826  1.00 10.00      A   
ATOM    620  HN  VAL A  68     -18.930   2.647 -13.655  1.00 10.00      A   
ATOM    621  CA  VAL A  68     -17.837   3.172 -11.918  1.00 10.00      A   
ATOM    622  CB  VAL A  68     -16.841   2.032 -12.230  1.00 10.00      A   
ATOM    623  CG1 VAL A  68     -15.574   2.166 -11.398  1.00 10.00      A   
ATOM    624  CG2 VAL A  68     -17.490   0.680 -11.983  1.00 10.00      A   
ATOM    625  C   VAL A  68     -17.122   4.522 -11.960  1.00 10.00      A   
ATOM    626  O   VAL A  68     -16.832   5.052 -13.034  1.00 10.00      A   
ATOM    627  N   ARG A  69     -16.869   5.080 -10.784  1.00 10.00      A   
ATOM    628  HN  ARG A  69     -17.160   4.614  -9.965  1.00 10.00      A   
ATOM    629  CA  ARG A  69     -16.189   6.362 -10.661  1.00 10.00      A   
ATOM    630  CB  ARG A  69     -17.035   7.335  -9.833  1.00 10.00      A   
ATOM    631  CG  ARG A  69     -18.429   7.596 -10.383  1.00 10.00      A   
ATOM    632  CD  ARG A  69     -19.176   8.600  -9.518  1.00 10.00      A   
ATOM    633  NE  ARG A  69     -20.527   8.873 -10.011  1.00 10.00      A   
ATOM    634  HE  ARG A  69     -21.209   8.173  -9.872  1.00 10.00      A   
ATOM    635  CZ  ARG A  69     -20.883  10.007 -10.616  1.00 10.00      A   
ATOM    636  NH1 ARG A  69     -19.994  10.978 -10.805  1.00 10.00      A   
ATOM    637 HH11 ARG A  69     -19.004  10.864 -10.472  1.00 10.00      A   
ATOM    638 HH12 ARG A  69     -20.277  11.861 -11.284  1.00 10.00      A   
ATOM    639  NH2 ARG A  69     -22.140  10.186 -11.010  1.00 10.00      A   
ATOM    640 HH21 ARG A  69     -22.417  11.070 -11.485  1.00 10.00      A   
ATOM    641 HH22 ARG A  69     -22.858   9.442 -10.840  1.00 10.00      A   
ATOM    642  C   ARG A  69     -14.826   6.183  -9.990  1.00 10.00      A   
ATOM    643  O   ARG A  69     -13.956   7.049 -10.090  1.00 10.00      A   
ATOM    644  N   SER A  70     -14.643   5.054  -9.311  1.00 10.00      A   
ATOM    645  HN  SER A  70     -15.363   4.392  -9.282  1.00 10.00      A   
ATOM    646  CA  SER A  70     -13.395   4.771  -8.614  1.00 10.00      A   
ATOM    647  CB  SER A  70     -13.610   4.889  -7.104  1.00 10.00      A   
ATOM    648  OG  SER A  70     -12.390   4.780  -6.386  1.00 10.00      A   
ATOM    649  HG  SER A  70     -12.228   3.850  -6.156  1.00 10.00      A   
ATOM    650  C   SER A  70     -12.875   3.380  -8.965  1.00 10.00      A   
ATOM    651  O   SER A  70     -13.594   2.384  -8.838  1.00 10.00      A   
ATOM    652  N   VAL A  71     -11.621   3.320  -9.391  1.00 10.00      A   
ATOM    653  HN  VAL A  71     -11.091   4.151  -9.433  1.00 10.00      A   
ATOM    654  CA  VAL A  71     -10.994   2.059  -9.774  1.00 10.00      A   
ATOM    655  CB  VAL A  71     -10.524   2.084 -11.251  1.00 10.00      A   
ATOM    656  CG1 VAL A  71      -9.789   0.804 -11.626  1.00 10.00      A   
ATOM    657  CG2 VAL A  71     -11.700   2.303 -12.187  1.00 10.00      A   
ATOM    658  C   VAL A  71      -9.808   1.743  -8.862  1.00 10.00      A   
ATOM    659  O   VAL A  71      -8.922   2.584  -8.660  1.00 10.00      A   
ATOM    660  N   GLU A  72      -9.810   0.540  -8.301  1.00 10.00      A   
ATOM    661  HN  GLU A  72     -10.557  -0.073  -8.487  1.00 10.00      A   
ATOM    662  CA  GLU A  72      -8.742   0.092  -7.415  1.00 10.00      A   
ATOM    663  CB  GLU A  72      -9.266  -0.017  -5.981  1.00 10.00      A   
ATOM    664  CG  GLU A  72      -9.479   1.332  -5.309  1.00 10.00      A   
ATOM    665  CD  GLU A  72     -10.790   1.425  -4.555  1.00 10.00      A   
ATOM    666  OE1 GLU A  72     -11.628   2.281  -4.918  1.00 10.00      A   
ATOM    667  OE2 GLU A  72     -10.981   0.661  -3.581  1.00 10.00      A   
ATOM    668  C   GLU A  72      -8.189  -1.248  -7.899  1.00 10.00      A   
ATOM    669  O   GLU A  72      -8.894  -2.260  -7.887  1.00 10.00      A   
ATOM    670  N   LEU A  73      -6.933  -1.258  -8.332  1.00 10.00      A   
ATOM    671  HN  LEU A  73      -6.402  -0.429  -8.291  1.00 10.00      A   
ATOM    672  CA  LEU A  73      -6.320  -2.479  -8.854  1.00 10.00      A   
ATOM    673  CB  LEU A  73      -6.234  -2.406 -10.384  1.00 10.00      A   
ATOM    674  CG  LEU A  73      -7.506  -2.713 -11.172  1.00 10.00      A   
ATOM    675  CD1 LEU A  73      -7.433  -2.084 -12.554  1.00 10.00      A   
ATOM    676  CD2 LEU A  73      -7.703  -4.216 -11.286  1.00 10.00      A   
ATOM    677  C   LEU A  73      -4.918  -2.716  -8.295  1.00 10.00      A   
ATOM    678  O   LEU A  73      -4.192  -1.772  -7.979  1.00 10.00      A   
ATOM    679  N   LYS A  74      -4.548  -3.989  -8.191  1.00 10.00      A   
ATOM    680  HN  LYS A  74      -5.181  -4.688  -8.456  1.00 10.00      A   
ATOM    681  CA  LYS A  74      -3.231  -4.388  -7.705  1.00 10.00      A   
ATOM    682  CB  LYS A  74      -3.353  -5.197  -6.411  1.00 10.00      A   
ATOM    683  CG  LYS A  74      -4.124  -4.509  -5.295  1.00 10.00      A   
ATOM    684  CD  LYS A  74      -4.291  -5.437  -4.101  1.00 10.00      A   
ATOM    685  CE  LYS A  74      -4.954  -4.731  -2.932  1.00 10.00      A   
ATOM    686  NZ  LYS A  74      -4.795  -5.494  -1.669  1.00 10.00      A   
ATOM    687  HZ1 LYS A  74      -3.839  -5.901  -1.621  1.00 10.00      A   
ATOM    688  HZ2 LYS A  74      -5.483  -6.271  -1.621  1.00 10.00      A   
ATOM    689  HZ3 LYS A  74      -4.934  -4.873  -0.847  1.00 10.00      A   
ATOM    690  C   LYS A  74      -2.551  -5.243  -8.778  1.00 10.00      A   
ATOM    691  O   LYS A  74      -3.236  -5.839  -9.612  1.00 10.00      A   
ATOM    692  N   GLY A  75      -1.223  -5.315  -8.764  1.00 10.00      A   
ATOM    693  HN  GLY A  75      -0.718  -4.841  -8.068  1.00 10.00      A   
ATOM    694  CA  GLY A  75      -0.520  -6.095  -9.768  1.00 10.00      A   
ATOM    695  C   GLY A  75       0.523  -7.028  -9.188  1.00 10.00      A   
ATOM    696  O   GLY A  75       0.266  -8.216  -9.008  1.00 10.00      A   
ATOM    697  N   LYS A  76       1.703  -6.492  -8.907  1.00 10.00      A   
ATOM    698  HN  LYS A  76       1.844  -5.534  -9.080  1.00 10.00      A   
ATOM    699  CA  LYS A  76       2.794  -7.281  -8.348  1.00 10.00      A   
ATOM    700  CB  LYS A  76       4.110  -6.491  -8.376  1.00 10.00      A   
ATOM    701  CG  LYS A  76       4.524  -5.981  -9.747  1.00 10.00      A   
ATOM    702  CD  LYS A  76       5.894  -5.321  -9.700  1.00 10.00      A   
ATOM    703  CE  LYS A  76       6.142  -4.466 -10.932  1.00 10.00      A   
ATOM    704  NZ  LYS A  76       7.585  -4.164 -11.112  1.00 10.00      A   
ATOM    705  HZ1 LYS A  76       7.711  -3.195 -11.476  1.00 10.00      A   
ATOM    706  HZ2 LYS A  76       8.010  -4.828 -11.787  1.00 10.00      A   
ATOM    707  HZ3 LYS A  76       8.087  -4.246 -10.207  1.00 10.00      A   
ATOM    708  C   LYS A  76       2.488  -7.706  -6.915  1.00 10.00      A   
ATOM    709  O   LYS A  76       1.941  -6.933  -6.134  1.00 10.00      A   
ATOM    710  N   PRO A  77       2.837  -8.947  -6.556  1.00 10.00      A   
ATOM    711  CA  PRO A  77       2.605  -9.474  -5.206  1.00 10.00      A   
ATOM    712  CB  PRO A  77       2.932 -10.962  -5.352  1.00 10.00      A   
ATOM    713  CG  PRO A  77       3.872 -11.036  -6.504  1.00 10.00      A   
ATOM    714  CD  PRO A  77       3.466  -9.940  -7.445  1.00 10.00      A   
ATOM    715  C   PRO A  77       3.520  -8.823  -4.162  1.00 10.00      A   
ATOM    716  O   PRO A  77       4.392  -8.020  -4.497  1.00 10.00      A   
ATOM    717  N   HIS A  78       3.319  -9.187  -2.900  1.00 10.00      A   
ATOM    718  HN  HIS A  78       2.614  -9.838  -2.705  1.00 10.00      A   
ATOM    719  CA  HIS A  78       4.104  -8.647  -1.790  1.00 10.00      A   
ATOM    720  CB  HIS A  78       3.546  -9.177  -0.462  1.00 10.00      A   
ATOM    721  CG  HIS A  78       4.376  -8.906   0.756  1.00 10.00      A   
ATOM    722  ND1 HIS A  78       4.782  -9.887   1.629  1.00 10.00      A   
ATOM    723  HD1 HIS A  78       4.570 -10.854   1.554  1.00 10.00      A   
ATOM    724  CD2 HIS A  78       4.873  -7.741   1.244  1.00 10.00      A   
ATOM    725  CE1 HIS A  78       5.489  -9.305   2.606  1.00 10.00      A   
ATOM    726  NE2 HIS A  78       5.577  -8.000   2.416  1.00 10.00      A   
ATOM    727  C   HIS A  78       5.592  -8.973  -1.929  1.00 10.00      A   
ATOM    728  O   HIS A  78       6.446  -8.098  -1.772  1.00 10.00      A   
ATOM    729  N   PHE A  79       5.901 -10.228  -2.237  1.00 10.00      A   
ATOM    730  HN  PHE A  79       5.180 -10.889  -2.345  1.00 10.00      A   
ATOM    731  CA  PHE A  79       7.291 -10.654  -2.395  1.00 10.00      A   
ATOM    732  CB  PHE A  79       7.393 -12.169  -2.566  1.00 10.00      A   
ATOM    733  CG  PHE A  79       7.415 -12.941  -1.275  1.00 10.00      A   
ATOM    734  CD1 PHE A  79       7.106 -12.327  -0.072  1.00 10.00      A   
ATOM    735  CD2 PHE A  79       7.745 -14.286  -1.266  1.00 10.00      A   
ATOM    736  CE1 PHE A  79       7.126 -13.036   1.113  1.00 10.00      A   
ATOM    737  CE2 PHE A  79       7.768 -15.003  -0.085  1.00 10.00      A   
ATOM    738  CZ  PHE A  79       7.457 -14.377   1.107  1.00 10.00      A   
ATOM    739  C   PHE A  79       7.990  -9.931  -3.545  1.00 10.00      A   
ATOM    740  O   PHE A  79       9.221  -9.870  -3.594  1.00 10.00      A   
ATOM    741  N   ALA A  80       7.209  -9.356  -4.453  1.00 10.00      A   
ATOM    742  HN  ALA A  80       6.232  -9.410  -4.356  1.00 10.00      A   
ATOM    743  CA  ALA A  80       7.773  -8.636  -5.586  1.00 10.00      A   
ATOM    744  CB  ALA A  80       6.711  -8.349  -6.634  1.00 10.00      A   
ATOM    745  C   ALA A  80       8.444  -7.347  -5.131  1.00 10.00      A   
ATOM    746  O   ALA A  80       9.329  -6.824  -5.810  1.00 10.00      A   
ATOM    747  N   ASP A  81       8.038  -6.854  -3.962  1.00 10.00      A   
ATOM    748  HN  ASP A  81       7.339  -7.329  -3.457  1.00 10.00      A   
ATOM    749  CA  ASP A  81       8.603  -5.626  -3.409  1.00 10.00      A   
ATOM    750  CB  ASP A  81       7.728  -5.093  -2.271  1.00 10.00      A   
ATOM    751  CG  ASP A  81       7.817  -3.584  -2.117  1.00 10.00      A   
ATOM    752  OD1 ASP A  81       7.030  -2.867  -2.777  1.00 10.00      A   
ATOM    753  OD2 ASP A  81       8.661  -3.106  -1.332  1.00 10.00      A   
ATOM    754  C   ASP A  81      10.029  -5.873  -2.915  1.00 10.00      A   
ATOM    755  O   ASP A  81      10.761  -4.942  -2.580  1.00 10.00      A   
ATOM    756  N   PHE A  82      10.413  -7.144  -2.880  1.00 10.00      A   
ATOM    757  HN  PHE A  82       9.775  -7.839  -3.150  1.00 10.00      A   
ATOM    758  CA  PHE A  82      11.750  -7.540  -2.452  1.00 10.00      A   
ATOM    759  CB  PHE A  82      11.672  -8.679  -1.430  1.00 10.00      A   
ATOM    760  CG  PHE A  82      10.718  -8.399  -0.304  1.00 10.00      A   
ATOM    761  CD1 PHE A  82      10.898  -7.295   0.510  1.00 10.00      A   
ATOM    762  CD2 PHE A  82       9.637  -9.230  -0.068  1.00 10.00      A   
ATOM    763  CE1 PHE A  82      10.017  -7.023   1.540  1.00 10.00      A   
ATOM    764  CE2 PHE A  82       8.752  -8.968   0.962  1.00 10.00      A   
ATOM    765  CZ  PHE A  82       8.943  -7.862   1.766  1.00 10.00      A   
ATOM    766  C   PHE A  82      12.571  -7.959  -3.666  1.00 10.00      A   
ATOM    767  O   PHE A  82      13.620  -8.590  -3.539  1.00 10.00      A   
ATOM    768  N   ASN A  83      12.059  -7.594  -4.842  1.00 10.00      A   
ATOM    769  HN  ASN A  83      11.214  -7.102  -4.850  1.00 10.00      A   
ATOM    770  CA  ASN A  83      12.700  -7.893  -6.120  1.00 10.00      A   
ATOM    771  CB  ASN A  83      14.025  -7.144  -6.292  1.00 10.00      A   
ATOM    772  CG  ASN A  83      13.840  -5.829  -7.019  1.00 10.00      A   
ATOM    773  OD1 ASN A  83      12.887  -5.656  -7.779  1.00 10.00      A   
ATOM    774  ND2 ASN A  83      14.749  -4.894  -6.802  1.00 10.00      A   
ATOM    775 HD21 ASN A  83      15.489  -5.098  -6.191  1.00 10.00      A   
ATOM    776 HD22 ASN A  83      14.645  -4.034  -7.262  1.00 10.00      A   
ATOM    777  C   ASN A  83      12.876  -9.385  -6.345  1.00 10.00      A   
ATOM    778  O   ASN A  83      13.925  -9.840  -6.799  1.00 10.00      A   
ATOM    779  N   LEU A  84      11.841 -10.144  -6.020  1.00 10.00      A   
ATOM    780  HN  LEU A  84      11.040  -9.726  -5.642  1.00 10.00      A   
ATOM    781  CA  LEU A  84      11.874 -11.587  -6.198  1.00 10.00      A   
ATOM    782  CB  LEU A  84      11.265 -12.289  -4.991  1.00 10.00      A   
ATOM    783  CG  LEU A  84      11.985 -12.063  -3.664  1.00 10.00      A   
ATOM    784  CD1 LEU A  84      11.232 -12.733  -2.532  1.00 10.00      A   
ATOM    785  CD2 LEU A  84      13.412 -12.579  -3.738  1.00 10.00      A   
ATOM    786  C   LEU A  84      11.151 -11.986  -7.480  1.00 10.00      A   
ATOM    787  O   LEU A  84      11.071 -13.165  -7.826  1.00 10.00      A   
ATOM    788  N   VAL A  85      10.623 -10.989  -8.178  1.00 10.00      A   
ATOM    789  HN  VAL A  85      10.730 -10.072  -7.853  1.00 10.00      A   
ATOM    790  CA  VAL A  85       9.917 -11.208  -9.432  1.00 10.00      A   
ATOM    791  CB  VAL A  85       8.448 -10.728  -9.351  1.00 10.00      A   
ATOM    792  CG1 VAL A  85       7.756 -10.851 -10.701  1.00 10.00      A   
ATOM    793  CG2 VAL A  85       7.683 -11.503  -8.290  1.00 10.00      A   
ATOM    794  C   VAL A  85      10.639 -10.446 -10.540  1.00 10.00      A   
ATOM    795  O   VAL A  85      10.827  -9.234 -10.437  1.00 10.00      A   
ATOM    796  N   PRO A  86      11.075 -11.151 -11.594  1.00 10.00      A   
ATOM    797  CA  PRO A  86      11.790 -10.539 -12.725  1.00 10.00      A   
ATOM    798  CB  PRO A  86      11.951 -11.699 -13.712  1.00 10.00      A   
ATOM    799  CG  PRO A  86      11.882 -12.924 -12.868  1.00 10.00      A   
ATOM    800  CD  PRO A  86      10.918 -12.605 -11.763  1.00 10.00      A   
ATOM    801  C   PRO A  86      11.005  -9.399 -13.376  1.00 10.00      A   
ATOM    802  O   PRO A  86       9.768  -9.396 -13.383  1.00 10.00      A   
ATOM    803  N   ASP A  87      11.731  -8.428 -13.916  1.00 10.00      A   
ATOM    804  HN  ASP A  87      12.711  -8.486 -13.874  1.00 10.00      A   
ATOM    805  CA  ASP A  87      11.112  -7.282 -14.573  1.00 10.00      A   
ATOM    806  CB  ASP A  87      12.118  -6.147 -14.785  1.00 10.00      A   
ATOM    807  CG  ASP A  87      12.708  -5.626 -13.492  1.00 10.00      A   
ATOM    808  OD1 ASP A  87      13.916  -5.845 -13.261  1.00 10.00      A   
ATOM    809  OD2 ASP A  87      11.968  -4.998 -12.701  1.00 10.00      A   
ATOM    810  C   ASP A  87      10.508  -7.690 -15.907  1.00 10.00      A   
ATOM    811  O   ASP A  87      11.146  -8.383 -16.700  1.00 10.00      A   
ATOM    812  N   GLY A  88       9.278  -7.261 -16.144  1.00 10.00      A   
ATOM    813  HN  GLY A  88       8.823  -6.715 -15.467  1.00 10.00      A   
ATOM    814  CA  GLY A  88       8.602  -7.584 -17.384  1.00 10.00      A   
ATOM    815  C   GLY A  88       7.716  -8.806 -17.263  1.00 10.00      A   
ATOM    816  O   GLY A  88       7.464  -9.488 -18.253  1.00 10.00      A   
ATOM    817  N   TRP A  89       7.257  -9.089 -16.043  1.00 10.00      A   
ATOM    818  HN  TRP A  89       7.518  -8.520 -15.289  1.00 10.00      A   
ATOM    819  CA  TRP A  89       6.386 -10.234 -15.799  1.00 10.00      A   
ATOM    820  CB  TRP A  89       6.482 -10.697 -14.338  1.00 10.00      A   
ATOM    821  CG  TRP A  89       5.307 -11.521 -13.894  1.00 10.00      A   
ATOM    822  CD1 TRP A  89       5.039 -12.819 -14.222  1.00 10.00      A   
ATOM    823  CD2 TRP A  89       4.231 -11.091 -13.049  1.00 10.00      A   
ATOM    824  NE1 TRP A  89       3.863 -13.223 -13.635  1.00 10.00      A   
ATOM    825  HE1 TRP A  89       3.453 -14.118 -13.725  1.00 10.00      A   
ATOM    826  CE2 TRP A  89       3.348 -12.179 -12.909  1.00 10.00      A   
ATOM    827  CE3 TRP A  89       3.932  -9.888 -12.399  1.00 10.00      A   
ATOM    828  CZ2 TRP A  89       2.184 -12.101 -12.146  1.00 10.00      A   
ATOM    829  CZ3 TRP A  89       2.779  -9.813 -11.641  1.00 10.00      A   
ATOM    830  CH2 TRP A  89       1.919 -10.912 -11.519  1.00 10.00      A   
ATOM    831  C   TRP A  89       4.936  -9.906 -16.153  1.00 10.00      A   
ATOM    832  O   TRP A  89       4.264 -10.677 -16.845  1.00 10.00      A   
ATOM    833  N   GLY A  90       4.456  -8.767 -15.670  1.00 10.00      A   
ATOM    834  HN  GLY A  90       5.032  -8.188 -15.127  1.00 10.00      A   
ATOM    835  CA  GLY A  90       3.093  -8.373 -15.938  1.00 10.00      A   
ATOM    836  C   GLY A  90       2.654  -7.203 -15.085  1.00 10.00      A   
ATOM    837  O   GLY A  90       3.486  -6.476 -14.537  1.00 10.00      A   
ATOM    838  N   GLY A  91       1.349  -7.032 -14.965  1.00 10.00      A   
ATOM    839  HN  GLY A  91       0.737  -7.655 -15.420  1.00 10.00      A   
ATOM    840  CA  GLY A  91       0.808  -5.939 -14.190  1.00 10.00      A   
ATOM    841  C   GLY A  91       0.692  -4.692 -15.037  1.00 10.00      A   
ATOM    842  O   GLY A  91       0.934  -3.580 -14.569  1.00 10.00      A   
ATOM    843  N   TYR A  92       0.336  -4.887 -16.296  1.00 10.00      A   
ATOM    844  HN  TYR A  92       0.156  -5.803 -16.604  1.00 10.00      A   
ATOM    845  CA  TYR A  92       0.199  -3.784 -17.237  1.00 10.00      A   
ATOM    846  CB  TYR A  92       0.389  -4.286 -18.670  1.00 10.00      A   
ATOM    847  CG  TYR A  92       1.699  -5.007 -18.894  1.00 10.00      A   
ATOM    848  CD1 TYR A  92       1.742  -6.388 -19.048  1.00 10.00      A   
ATOM    849  CD2 TYR A  92       2.896  -4.306 -18.944  1.00 10.00      A   
ATOM    850  CE1 TYR A  92       2.939  -7.048 -19.243  1.00 10.00      A   
ATOM    851  CE2 TYR A  92       4.095  -4.958 -19.141  1.00 10.00      A   
ATOM    852  CZ  TYR A  92       4.112  -6.327 -19.289  1.00 10.00      A   
ATOM    853  OH  TYR A  92       5.308  -6.976 -19.485  1.00 10.00      A   
ATOM    854  HH  TYR A  92       6.031  -6.412 -19.182  1.00 10.00      A   
ATOM    855  C   TYR A  92      -1.153  -3.100 -17.091  1.00 10.00      A   
ATOM    856  O   TYR A  92      -2.199  -3.740 -17.192  1.00 10.00      A   
ATOM    857  N   VAL A  93      -1.127  -1.797 -16.855  1.00 10.00      A   
ATOM    858  HN  VAL A  93      -0.260  -1.340 -16.787  1.00 10.00      A   
ATOM    859  CA  VAL A  93      -2.357  -1.031 -16.694  1.00 10.00      A   
ATOM    860  CB  VAL A  93      -2.223   0.078 -15.626  1.00 10.00      A   
ATOM    861  CG1 VAL A  93      -1.485   1.286 -16.181  1.00 10.00      A   
ATOM    862  CG2 VAL A  93      -3.588   0.473 -15.080  1.00 10.00      A   
ATOM    863  C   VAL A  93      -2.816  -0.428 -18.017  1.00 10.00      A   
ATOM    864  O   VAL A  93      -3.965  -0.003 -18.145  1.00 10.00      A   
ATOM    865  N   TYR A  94      -1.913  -0.403 -19.000  1.00 10.00      A   
ATOM    866  HN  TYR A  94      -1.015  -0.761 -18.832  1.00 10.00      A   
ATOM    867  CA  TYR A  94      -2.220   0.149 -20.321  1.00 10.00      A   
ATOM    868  CB  TYR A  94      -1.064  -0.038 -21.314  1.00 10.00      A   
ATOM    869  CG  TYR A  94      -1.406   0.401 -22.720  1.00 10.00      A   
ATOM    870  CD1 TYR A  94      -1.506   1.747 -23.044  1.00 10.00      A   
ATOM    871  CD2 TYR A  94      -1.645  -0.533 -23.721  1.00 10.00      A   
ATOM    872  CE1 TYR A  94      -1.836   2.152 -24.324  1.00 10.00      A   
ATOM    873  CE2 TYR A  94      -1.970  -0.138 -25.003  1.00 10.00      A   
ATOM    874  CZ  TYR A  94      -2.066   1.204 -25.299  1.00 10.00      A   
ATOM    875  OH  TYR A  94      -2.406   1.601 -26.574  1.00 10.00      A   
ATOM    876  HH  TYR A  94      -3.303   1.270 -26.783  1.00 10.00      A   
ATOM    877  C   TYR A  94      -3.545  -0.372 -20.892  1.00 10.00      A   
ATOM    878  O   TYR A  94      -4.406   0.429 -21.264  1.00 10.00      A   
ATOM    879  N   PRO A  95      -3.738  -1.714 -20.978  1.00 10.00      A   
ATOM    880  CA  PRO A  95      -4.984  -2.298 -21.503  1.00 10.00      A   
ATOM    881  CB  PRO A  95      -4.813  -3.801 -21.254  1.00 10.00      A   
ATOM    882  CG  PRO A  95      -3.341  -4.008 -21.213  1.00 10.00      A   
ATOM    883  CD  PRO A  95      -2.765  -2.763 -20.605  1.00 10.00      A   
ATOM    884  C   PRO A  95      -6.209  -1.783 -20.754  1.00 10.00      A   
ATOM    885  O   PRO A  95      -7.251  -1.508 -21.353  1.00 10.00      A   
ATOM    886  N   TRP A  96      -6.068  -1.638 -19.442  1.00 10.00      A   
ATOM    887  HN  TRP A  96      -5.205  -1.854 -19.029  1.00 10.00      A   
ATOM    888  CA  TRP A  96      -7.157  -1.152 -18.603  1.00 10.00      A   
ATOM    889  CB  TRP A  96      -6.803  -1.297 -17.120  1.00 10.00      A   
ATOM    890  CG  TRP A  96      -6.783  -2.714 -16.633  1.00 10.00      A   
ATOM    891  CD1 TRP A  96      -5.734  -3.587 -16.687  1.00 10.00      A   
ATOM    892  CD2 TRP A  96      -7.863  -3.423 -16.015  1.00 10.00      A   
ATOM    893  NE1 TRP A  96      -6.095  -4.795 -16.140  1.00 10.00      A   
ATOM    894  HE1 TRP A  96      -5.514  -5.583 -16.061  1.00 10.00      A   
ATOM    895  CE2 TRP A  96      -7.397  -4.720 -15.722  1.00 10.00      A   
ATOM    896  CE3 TRP A  96      -9.179  -3.088 -15.680  1.00 10.00      A   
ATOM    897  CZ2 TRP A  96      -8.202  -5.680 -15.110  1.00 10.00      A   
ATOM    898  CZ3 TRP A  96      -9.974  -4.041 -15.074  1.00 10.00      A   
ATOM    899  CH2 TRP A  96      -9.484  -5.322 -14.795  1.00 10.00      A   
ATOM    900  C   TRP A  96      -7.485   0.303 -18.926  1.00 10.00      A   
ATOM    901  O   TRP A  96      -8.636   0.650 -19.172  1.00 10.00      A   
ATOM    902  N   ILE A  97      -6.459   1.144 -18.948  1.00 10.00      A   
ATOM    903  HN  ILE A  97      -5.557   0.800 -18.759  1.00 10.00      A   
ATOM    904  CA  ILE A  97      -6.628   2.563 -19.237  1.00 10.00      A   
ATOM    905  CB  ILE A  97      -5.285   3.319 -19.137  1.00 10.00      A   
ATOM    906  CG1 ILE A  97      -4.700   3.195 -17.727  1.00 10.00      A   
ATOM    907  CG2 ILE A  97      -5.450   4.785 -19.520  1.00 10.00      A   
ATOM    908  CD1 ILE A  97      -5.581   3.770 -16.635  1.00 10.00      A   
ATOM    909  C   ILE A  97      -7.230   2.778 -20.624  1.00 10.00      A   
ATOM    910  O   ILE A  97      -8.152   3.580 -20.790  1.00 10.00      A   
ATOM    911  N   GLU A  98      -6.721   2.042 -21.607  1.00 10.00      A   
ATOM    912  HN  GLU A  98      -5.999   1.406 -21.400  1.00 10.00      A   
ATOM    913  CA  GLU A  98      -7.196   2.152 -22.982  1.00 10.00      A   
ATOM    914  CB  GLU A  98      -6.360   1.256 -23.904  1.00 10.00      A   
ATOM    915  CG  GLU A  98      -6.513   1.559 -25.387  1.00 10.00      A   
ATOM    916  CD  GLU A  98      -5.847   0.517 -26.262  1.00 10.00      A   
ATOM    917  OE1 GLU A  98      -4.894   0.867 -26.990  1.00 10.00      A   
ATOM    918  OE2 GLU A  98      -6.274  -0.658 -26.225  1.00 10.00      A   
ATOM    919  C   GLU A  98      -8.684   1.797 -23.087  1.00 10.00      A   
ATOM    920  O   GLU A  98      -9.451   2.469 -23.784  1.00 10.00      A   
ATOM    921  N   ALA A  99      -9.093   0.749 -22.386  1.00 10.00      A   
ATOM    922  HN  ALA A  99      -8.442   0.245 -21.847  1.00 10.00      A   
ATOM    923  CA  ALA A  99     -10.486   0.325 -22.411  1.00 10.00      A   
ATOM    924  CB  ALA A  99     -10.622  -1.115 -21.941  1.00 10.00      A   
ATOM    925  C   ALA A  99     -11.373   1.249 -21.579  1.00 10.00      A   
ATOM    926  O   ALA A  99     -12.463   1.632 -22.010  1.00 10.00      A   
ATOM    927  N   MET A 100     -10.898   1.615 -20.394  1.00 10.00      A   
ATOM    928  HN  MET A 100     -10.013   1.289 -20.114  1.00 10.00      A   
ATOM    929  CA  MET A 100     -11.654   2.477 -19.495  1.00 10.00      A   
ATOM    930  CB  MET A 100     -10.961   2.600 -18.135  1.00 10.00      A   
ATOM    931  CG  MET A 100     -11.042   1.343 -17.283  1.00 10.00      A   
ATOM    932  SD  MET A 100     -10.679   1.654 -15.547  1.00 10.00      A   
ATOM    933  CE  MET A 100      -8.980   2.210 -15.658  1.00 10.00      A   
ATOM    934  C   MET A 100     -11.917   3.856 -20.092  1.00 10.00      A   
ATOM    935  O   MET A 100     -13.018   4.389 -19.971  1.00 10.00      A   
ATOM    936  N   SER A 101     -10.925   4.414 -20.770  1.00 10.00      A   
ATOM    937  HN  SER A 101     -10.079   3.924 -20.873  1.00 10.00      A   
ATOM    938  CA  SER A 101     -11.059   5.740 -21.370  1.00 10.00      A   
ATOM    939  CB  SER A 101      -9.692   6.286 -21.786  1.00 10.00      A   
ATOM    940  OG  SER A 101      -8.989   5.348 -22.578  1.00 10.00      A   
ATOM    941  HG  SER A 101      -8.562   4.698 -22.003  1.00 10.00      A   
ATOM    942  C   SER A 101     -12.033   5.755 -22.550  1.00 10.00      A   
ATOM    943  O   SER A 101     -12.285   6.802 -23.150  1.00 10.00      A   
ATOM    944  N   SER A 102     -12.585   4.595 -22.879  1.00 10.00      A   
ATOM    945  HN  SER A 102     -12.344   3.789 -22.375  1.00 10.00      A   
ATOM    946  CA  SER A 102     -13.529   4.482 -23.978  1.00 10.00      A   
ATOM    947  CB  SER A 102     -13.071   3.377 -24.930  1.00 10.00      A   
ATOM    948  OG  SER A 102     -11.708   3.567 -25.278  1.00 10.00      A   
ATOM    949  HG  SER A 102     -11.159   2.928 -24.805  1.00 10.00      A   
ATOM    950  C   SER A 102     -14.944   4.207 -23.467  1.00 10.00      A   
ATOM    951  O   SER A 102     -15.856   3.930 -24.252  1.00 10.00      A   
ATOM    952  N   SER A 103     -15.132   4.285 -22.150  1.00 10.00      A   
ATOM    953  HN  SER A 103     -14.377   4.522 -21.568  1.00 10.00      A   
ATOM    954  CA  SER A 103     -16.443   4.033 -21.559  1.00 10.00      A   
ATOM    955  CB  SER A 103     -16.631   2.536 -21.295  1.00 10.00      A   
ATOM    956  OG  SER A 103     -16.264   1.759 -22.424  1.00 10.00      A   
ATOM    957  HG  SER A 103     -16.426   2.268 -23.231  1.00 10.00      A   
ATOM    958  C   SER A 103     -16.655   4.824 -20.267  1.00 10.00      A   
ATOM    959  O   SER A 103     -17.744   5.344 -20.020  1.00 10.00      A   
ATOM    960  N   TYR A 104     -15.611   4.923 -19.450  1.00 10.00      A   
ATOM    961  HN  TYR A 104     -14.757   4.517 -19.710  1.00 10.00      A   
ATOM    962  CA  TYR A 104     -15.691   5.643 -18.185  1.00 10.00      A   
ATOM    963  CB  TYR A 104     -14.775   5.016 -17.131  1.00 10.00      A   
ATOM    964  CG  TYR A 104     -15.215   3.662 -16.621  1.00 10.00      A   
ATOM    965  CD1 TYR A 104     -14.341   2.586 -16.635  1.00 10.00      A   
ATOM    966  CD2 TYR A 104     -16.494   3.460 -16.115  1.00 10.00      A   
ATOM    967  CE1 TYR A 104     -14.720   1.348 -16.161  1.00 10.00      A   
ATOM    968  CE2 TYR A 104     -16.883   2.222 -15.641  1.00 10.00      A   
ATOM    969  CZ  TYR A 104     -15.990   1.171 -15.666  1.00 10.00      A   
ATOM    970  OH  TYR A 104     -16.363  -0.058 -15.180  1.00 10.00      A   
ATOM    971  HH  TYR A 104     -17.317  -0.180 -15.300  1.00 10.00      A   
ATOM    972  C   TYR A 104     -15.325   7.108 -18.367  1.00 10.00      A   
ATOM    973  O   TYR A 104     -14.245   7.546 -17.976  1.00 10.00      A   
ATOM    974  N   THR A 105     -16.224   7.863 -18.961  1.00 10.00      A   
ATOM    975  HN  THR A 105     -17.066   7.460 -19.267  1.00 10.00      A   
ATOM    976  CA  THR A 105     -15.993   9.280 -19.188  1.00 10.00      A   
ATOM    977  CB  THR A 105     -16.859   9.790 -20.350  1.00 10.00      A   
ATOM    978  OG1 THR A 105     -17.420   8.664 -21.043  1.00 10.00      A   
ATOM    979  HG1 THR A 105     -16.823   8.394 -21.754  1.00 10.00      A   
ATOM    980  CG2 THR A 105     -16.016  10.604 -21.318  1.00 10.00      A   
ATOM    981  C   THR A 105     -16.303  10.088 -17.932  1.00 10.00      A   
ATOM    982  O   THR A 105     -16.178  11.314 -17.919  1.00 10.00      A   
ATOM    983  N   TRP A 106     -16.693   9.394 -16.869  1.00 10.00      A   
ATOM    984  HN  TRP A 106     -16.751   8.413 -16.930  1.00 10.00      A   
ATOM    985  CA  TRP A 106     -17.027  10.043 -15.609  1.00 10.00      A   
ATOM    986  CB  TRP A 106     -18.506   9.834 -15.266  1.00 10.00      A   
ATOM    987  CG  TRP A 106     -19.445  10.184 -16.380  1.00 10.00      A   
ATOM    988  CD1 TRP A 106     -19.946   9.336 -17.322  1.00 10.00      A   
ATOM    989  CD2 TRP A 106     -19.996  11.474 -16.669  1.00 10.00      A   
ATOM    990  NE1 TRP A 106     -20.766  10.018 -18.184  1.00 10.00      A   
ATOM    991  HE1 TRP A 106     -21.242   9.624 -18.951  1.00 10.00      A   
ATOM    992  CE2 TRP A 106     -20.816  11.330 -17.805  1.00 10.00      A   
ATOM    993  CE3 TRP A 106     -19.878  12.735 -16.082  1.00 10.00      A   
ATOM    994  CZ2 TRP A 106     -21.512  12.398 -18.363  1.00 10.00      A   
ATOM    995  CZ3 TRP A 106     -20.570  13.793 -16.638  1.00 10.00      A   
ATOM    996  CH2 TRP A 106     -21.377  13.619 -17.767  1.00 10.00      A   
ATOM    997  C   TRP A 106     -16.146   9.515 -14.484  1.00 10.00      A   
ATOM    998  O   TRP A 106     -16.463   9.682 -13.307  1.00 10.00      A   
ATOM    999  N   LEU A 107     -15.045   8.866 -14.853  1.00 10.00      A   
ATOM   1000  HN  LEU A 107     -14.854   8.749 -15.806  1.00 10.00      A   
ATOM   1001  CA  LEU A 107     -14.117   8.324 -13.870  1.00 10.00      A   
ATOM   1002  CB  LEU A 107     -13.035   7.486 -14.557  1.00 10.00      A   
ATOM   1003  CG  LEU A 107     -12.441   6.336 -13.737  1.00 10.00      A   
ATOM   1004  CD1 LEU A 107     -13.529   5.370 -13.300  1.00 10.00      A   
ATOM   1005  CD2 LEU A 107     -11.383   5.605 -14.540  1.00 10.00      A   
ATOM   1006  C   LEU A 107     -13.499   9.465 -13.065  1.00 10.00      A   
ATOM   1007  O   LEU A 107     -13.171  10.517 -13.622  1.00 10.00      A   
ATOM   1008  N   GLU A 108     -13.355   9.264 -11.762  1.00 10.00      A   
ATOM   1009  HN  GLU A 108     -13.631   8.406 -11.375  1.00 10.00      A   
ATOM   1010  CA  GLU A 108     -12.814  10.300 -10.889  1.00 10.00      A   
ATOM   1011  CB  GLU A 108     -13.896  10.754  -9.907  1.00 10.00      A   
ATOM   1012  CG  GLU A 108     -15.232  11.095 -10.550  1.00 10.00      A   
ATOM   1013  CD  GLU A 108     -16.281  11.469  -9.526  1.00 10.00      A   
ATOM   1014  OE1 GLU A 108     -15.905  11.889  -8.414  1.00 10.00      A   
ATOM   1015  OE2 GLU A 108     -17.490  11.366  -9.831  1.00 10.00      A   
ATOM   1016  C   GLU A 108     -11.591   9.844 -10.095  1.00 10.00      A   
ATOM   1017  O   GLU A 108     -10.610  10.583  -9.973  1.00 10.00      A   
ATOM   1018  N   GLU A 109     -11.651   8.642  -9.536  1.00 10.00      A   
ATOM   1019  HN  GLU A 109     -12.447   8.080  -9.676  1.00 10.00      A   
ATOM   1020  CA  GLU A 109     -10.556   8.143  -8.712  1.00 10.00      A   
ATOM   1021  CB  GLU A 109     -11.050   7.914  -7.279  1.00 10.00      A   
ATOM   1022  CG  GLU A 109     -11.588   9.172  -6.610  1.00 10.00      A   
ATOM   1023  CD  GLU A 109     -12.317   8.901  -5.308  1.00 10.00      A   
ATOM   1024  OE1 GLU A 109     -11.762   8.196  -4.435  1.00 10.00      A   
ATOM   1025  OE2 GLU A 109     -13.447   9.407  -5.142  1.00 10.00      A   
ATOM   1026  C   GLU A 109      -9.913   6.875  -9.262  1.00 10.00      A   
ATOM   1027  O   GLU A 109     -10.598   5.921  -9.632  1.00 10.00      A   
ATOM   1028  N   ILE A 110      -8.587   6.880  -9.312  1.00 10.00      A   
ATOM   1029  HN  ILE A 110      -8.102   7.689  -9.021  1.00 10.00      A   
ATOM   1030  CA  ILE A 110      -7.819   5.737  -9.784  1.00 10.00      A   
ATOM   1031  CB  ILE A 110      -7.240   5.969 -11.200  1.00 10.00      A   
ATOM   1032  CG1 ILE A 110      -8.358   5.932 -12.248  1.00 10.00      A   
ATOM   1033  CG2 ILE A 110      -6.167   4.936 -11.528  1.00 10.00      A   
ATOM   1034  CD1 ILE A 110      -7.878   6.166 -13.665  1.00 10.00      A   
ATOM   1035  C   ILE A 110      -6.681   5.448  -8.804  1.00 10.00      A   
ATOM   1036  O   ILE A 110      -5.774   6.268  -8.625  1.00 10.00      A   
ATOM   1037  N   ARG A 111      -6.752   4.298  -8.150  1.00 10.00      A   
ATOM   1038  HN  ARG A 111      -7.508   3.690  -8.328  1.00 10.00      A   
ATOM   1039  CA  ARG A 111      -5.737   3.894  -7.187  1.00 10.00      A   
ATOM   1040  CB  ARG A 111      -6.323   3.862  -5.766  1.00 10.00      A   
ATOM   1041  CG  ARG A 111      -7.066   5.133  -5.374  1.00 10.00      A   
ATOM   1042  CD  ARG A 111      -7.604   5.072  -3.952  1.00 10.00      A   
ATOM   1043  NE  ARG A 111      -8.641   6.081  -3.731  1.00 10.00      A   
ATOM   1044  HE  ARG A 111      -9.554   5.857  -4.032  1.00 10.00      A   
ATOM   1045  CZ  ARG A 111      -8.434   7.262  -3.142  1.00 10.00      A   
ATOM   1046  NH1 ARG A 111      -7.225   7.600  -2.699  1.00 10.00      A   
ATOM   1047 HH11 ARG A 111      -7.072   8.537  -2.240  1.00 10.00      A   
ATOM   1048 HH12 ARG A 111      -6.425   6.944  -2.807  1.00 10.00      A   
ATOM   1049  NH2 ARG A 111      -9.429   8.125  -3.037  1.00 10.00      A   
ATOM   1050 HH21 ARG A 111      -9.272   9.046  -2.577  1.00 10.00      A   
ATOM   1051 HH22 ARG A 111     -10.380   7.889  -3.419  1.00 10.00      A   
ATOM   1052  C   ARG A 111      -5.170   2.531  -7.575  1.00 10.00      A   
ATOM   1053  O   ARG A 111      -5.895   1.535  -7.621  1.00 10.00      A   
ATOM   1054  N   LEU A 112      -3.880   2.495  -7.877  1.00 10.00      A   
ATOM   1055  HN  LEU A 112      -3.350   3.324  -7.820  1.00 10.00      A   
ATOM   1056  CA  LEU A 112      -3.219   1.260  -8.278  1.00 10.00      A   
ATOM   1057  CB  LEU A 112      -2.702   1.378  -9.711  1.00 10.00      A   
ATOM   1058  CG  LEU A 112      -3.720   1.829 -10.754  1.00 10.00      A   
ATOM   1059  CD1 LEU A 112      -3.021   2.211 -12.045  1.00 10.00      A   
ATOM   1060  CD2 LEU A 112      -4.751   0.742 -11.002  1.00 10.00      A   
ATOM   1061  C   LEU A 112      -2.062   0.937  -7.351  1.00 10.00      A   
ATOM   1062  O   LEU A 112      -1.398   1.840  -6.831  1.00 10.00      A   
ATOM   1063  N   LYS A 113      -1.826  -0.350  -7.143  1.00 10.00      A   
ATOM   1064  HN  LYS A 113      -2.405  -1.023  -7.574  1.00 10.00      A   
ATOM   1065  CA  LYS A 113      -0.742  -0.791  -6.286  1.00 10.00      A   
ATOM   1066  CB  LYS A 113      -1.269  -1.358  -4.966  1.00 10.00      A   
ATOM   1067  CG  LYS A 113      -0.182  -1.554  -3.920  1.00 10.00      A   
ATOM   1068  CD  LYS A 113      -0.689  -2.329  -2.718  1.00 10.00      A   
ATOM   1069  CE  LYS A 113       0.375  -2.412  -1.635  1.00 10.00      A   
ATOM   1070  NZ  LYS A 113       0.077  -3.468  -0.636  1.00 10.00      A   
ATOM   1071  HZ1 LYS A 113       0.226  -4.409  -1.054  1.00 10.00      A   
ATOM   1072  HZ2 LYS A 113      -0.910  -3.400  -0.324  1.00 10.00      A   
ATOM   1073  HZ3 LYS A 113       0.699  -3.366   0.192  1.00 10.00      A   
ATOM   1074  C   LYS A 113       0.135  -1.821  -6.987  1.00 10.00      A   
ATOM   1075  O   LYS A 113      -0.352  -2.848  -7.452  1.00 10.00      A   
ATOM   1076  N   ARG A 114       1.427  -1.518  -7.054  1.00 10.00      A   
ATOM   1077  HN  ARG A 114       1.726  -0.666  -6.667  1.00 10.00      A   
ATOM   1078  CA  ARG A 114       2.422  -2.385  -7.680  1.00 10.00      A   
ATOM   1079  CB  ARG A 114       2.689  -3.626  -6.815  1.00 10.00      A   
ATOM   1080  CG  ARG A 114       3.348  -3.298  -5.476  1.00 10.00      A   
ATOM   1081  CD  ARG A 114       3.311  -4.468  -4.497  1.00 10.00      A   
ATOM   1082  NE  ARG A 114       3.921  -4.123  -3.205  1.00 10.00      A   
ATOM   1083  HE  ARG A 114       4.738  -3.573  -3.226  1.00 10.00      A   
ATOM   1084  CZ  ARG A 114       3.445  -4.516  -2.014  1.00 10.00      A   
ATOM   1085  NH1 ARG A 114       2.355  -5.277  -1.937  1.00 10.00      A   
ATOM   1086 HH11 ARG A 114       1.991  -5.588  -1.002  1.00 10.00      A   
ATOM   1087 HH12 ARG A 114       1.853  -5.571  -2.804  1.00 10.00      A   
ATOM   1088  NH2 ARG A 114       4.055  -4.135  -0.896  1.00 10.00      A   
ATOM   1089 HH21 ARG A 114       4.907  -3.534  -0.935  1.00 10.00      A   
ATOM   1090 HH22 ARG A 114       3.671  -4.432   0.039  1.00 10.00      A   
ATOM   1091  C   ARG A 114       2.044  -2.732  -9.116  1.00 10.00      A   
ATOM   1092  O   ARG A 114       1.887  -3.900  -9.469  1.00 10.00      A   
ATOM   1093  N   MET A 115       1.894  -1.699  -9.940  1.00 10.00      A   
ATOM   1094  HN  MET A 115       2.054  -0.788  -9.605  1.00 10.00      A   
ATOM   1095  CA  MET A 115       1.515  -1.880 -11.335  1.00 10.00      A   
ATOM   1096  CB  MET A 115       0.090  -1.365 -11.570  1.00 10.00      A   
ATOM   1097  CG  MET A 115      -1.000  -2.255 -10.998  1.00 10.00      A   
ATOM   1098  SD  MET A 115      -1.348  -3.695 -12.027  1.00 10.00      A   
ATOM   1099  CE  MET A 115      -2.287  -2.948 -13.354  1.00 10.00      A   
ATOM   1100  C   MET A 115       2.486  -1.164 -12.267  1.00 10.00      A   
ATOM   1101  O   MET A 115       3.219  -0.265 -11.848  1.00 10.00      A   
ATOM   1102  N   VAL A 116       2.495  -1.574 -13.529  1.00 10.00      A   
ATOM   1103  HN  VAL A 116       1.887  -2.301 -13.803  1.00 10.00      A   
ATOM   1104  CA  VAL A 116       3.361  -0.966 -14.532  1.00 10.00      A   
ATOM   1105  CB  VAL A 116       3.962  -2.017 -15.495  1.00 10.00      A   
ATOM   1106  CG1 VAL A 116       4.887  -1.352 -16.510  1.00 10.00      A   
ATOM   1107  CG2 VAL A 116       4.710  -3.093 -14.724  1.00 10.00      A   
ATOM   1108  C   VAL A 116       2.547   0.046 -15.326  1.00 10.00      A   
ATOM   1109  O   VAL A 116       1.674  -0.321 -16.120  1.00 10.00      A   
ATOM   1110  N   VAL A 117       2.824   1.316 -15.096  1.00 10.00      A   
ATOM   1111  HN  VAL A 117       3.551   1.542 -14.472  1.00 10.00      A   
ATOM   1112  CA  VAL A 117       2.108   2.389 -15.760  1.00 10.00      A   
ATOM   1113  CB  VAL A 117       1.411   3.308 -14.728  1.00 10.00      A   
ATOM   1114  CG1 VAL A 117       0.468   4.283 -15.419  1.00 10.00      A   
ATOM   1115  CG2 VAL A 117       0.679   2.498 -13.662  1.00 10.00      A   
ATOM   1116  C   VAL A 117       3.076   3.235 -16.570  1.00 10.00      A   
ATOM   1117  O   VAL A 117       3.921   3.918 -16.001  1.00 10.00      A   
ATOM   1118  N   THR A 118       2.958   3.185 -17.887  1.00 10.00      A   
ATOM   1119  HN  THR A 118       2.268   2.616 -18.292  1.00 10.00      A   
ATOM   1120  CA  THR A 118       3.827   3.968 -18.750  1.00 10.00      A   
ATOM   1121  CB  THR A 118       3.969   3.325 -20.143  1.00 10.00      A   
ATOM   1122  OG1 THR A 118       2.894   2.402 -20.365  1.00 10.00      A   
ATOM   1123  HG1 THR A 118       2.229   2.826 -20.936  1.00 10.00      A   
ATOM   1124  CG2 THR A 118       5.295   2.595 -20.266  1.00 10.00      A   
ATOM   1125  C   THR A 118       3.298   5.392 -18.883  1.00 10.00      A   
ATOM   1126  O   THR A 118       2.140   5.667 -18.546  1.00 10.00      A   
ATOM   1127  N   ASP A 119       4.142   6.289 -19.378  1.00 10.00      A   
ATOM   1128  HN  ASP A 119       5.045   6.004 -19.638  1.00 10.00      A   
ATOM   1129  CA  ASP A 119       3.771   7.690 -19.543  1.00 10.00      A   
ATOM   1130  CB  ASP A 119       4.962   8.507 -20.044  1.00 10.00      A   
ATOM   1131  CG  ASP A 119       6.110   8.547 -19.055  1.00 10.00      A   
ATOM   1132  OD1 ASP A 119       6.278   9.572 -18.361  1.00 10.00      A   
ATOM   1133  OD2 ASP A 119       6.855   7.555 -18.964  1.00 10.00      A   
ATOM   1134  C   ASP A 119       2.586   7.851 -20.487  1.00 10.00      A   
ATOM   1135  O   ASP A 119       1.805   8.798 -20.366  1.00 10.00      A   
ATOM   1136  N   ASP A 120       2.446   6.915 -21.421  1.00 10.00      A   
ATOM   1137  HN  ASP A 120       3.092   6.178 -21.458  1.00 10.00      A   
ATOM   1138  CA  ASP A 120       1.348   6.955 -22.385  1.00 10.00      A   
ATOM   1139  CB  ASP A 120       1.536   5.954 -23.535  1.00 10.00      A   
ATOM   1140  CG  ASP A 120       1.728   4.504 -23.114  1.00 10.00      A   
ATOM   1141  OD1 ASP A 120       2.021   3.673 -23.998  1.00 10.00      A   
ATOM   1142  OD2 ASP A 120       1.609   4.186 -21.909  1.00 10.00      A   
ATOM   1143  C   ASP A 120      -0.004   6.771 -21.709  1.00 10.00      A   
ATOM   1144  O   ASP A 120      -0.998   7.378 -22.107  1.00 10.00      A   
ATOM   1145  N   CYS A 121      -0.029   5.940 -20.677  1.00 10.00      A   
ATOM   1146  HN  CYS A 121       0.798   5.475 -20.419  1.00 10.00      A   
ATOM   1147  CA  CYS A 121      -1.248   5.683 -19.933  1.00 10.00      A   
ATOM   1148  CB  CYS A 121      -1.025   4.539 -18.946  1.00 10.00      A   
ATOM   1149  SG  CYS A 121      -0.120   3.137 -19.640  1.00 10.00      A   
ATOM   1150  HG  CYS A 121       0.468   3.546 -20.762  1.00 10.00      A   
ATOM   1151  C   CYS A 121      -1.675   6.942 -19.196  1.00 10.00      A   
ATOM   1152  O   CYS A 121      -2.863   7.257 -19.115  1.00 10.00      A   
ATOM   1153  N   LEU A 122      -0.691   7.670 -18.679  1.00 10.00      A   
ATOM   1154  HN  LEU A 122       0.237   7.363 -18.785  1.00 10.00      A   
ATOM   1155  CA  LEU A 122      -0.952   8.908 -17.962  1.00 10.00      A   
ATOM   1156  CB  LEU A 122       0.329   9.434 -17.310  1.00 10.00      A   
ATOM   1157  CG  LEU A 122       0.956   8.527 -16.243  1.00 10.00      A   
ATOM   1158  CD1 LEU A 122       2.316   9.055 -15.811  1.00 10.00      A   
ATOM   1159  CD2 LEU A 122       0.030   8.375 -15.042  1.00 10.00      A   
ATOM   1160  C   LEU A 122      -1.548   9.943 -18.909  1.00 10.00      A   
ATOM   1161  O   LEU A 122      -2.468  10.677 -18.546  1.00 10.00      A   
ATOM   1162  N   GLU A 123      -1.028   9.980 -20.132  1.00 10.00      A   
ATOM   1163  HN  GLU A 123      -0.284   9.378 -20.355  1.00 10.00      A   
ATOM   1164  CA  GLU A 123      -1.523  10.900 -21.149  1.00 10.00      A   
ATOM   1165  CB  GLU A 123      -0.703  10.770 -22.438  1.00 10.00      A   
ATOM   1166  CG  GLU A 123       0.616  11.529 -22.425  1.00 10.00      A   
ATOM   1167  CD  GLU A 123       1.216  11.665 -23.812  1.00 10.00      A   
ATOM   1168  OE1 GLU A 123       2.390  11.279 -24.002  1.00 10.00      A   
ATOM   1169  OE2 GLU A 123       0.512  12.159 -24.722  1.00 10.00      A   
ATOM   1170  C   GLU A 123      -2.995  10.610 -21.444  1.00 10.00      A   
ATOM   1171  O   GLU A 123      -3.817  11.525 -21.536  1.00 10.00      A   
ATOM   1172  N   LEU A 124      -3.314   9.323 -21.568  1.00 10.00      A   
ATOM   1173  HN  LEU A 124      -2.608   8.647 -21.463  1.00 10.00      A   
ATOM   1174  CA  LEU A 124      -4.677   8.886 -21.856  1.00 10.00      A   
ATOM   1175  CB  LEU A 124      -4.727   7.381 -22.134  1.00 10.00      A   
ATOM   1176  CG  LEU A 124      -3.947   6.884 -23.353  1.00 10.00      A   
ATOM   1177  CD1 LEU A 124      -4.060   5.371 -23.479  1.00 10.00      A   
ATOM   1178  CD2 LEU A 124      -4.438   7.563 -24.621  1.00 10.00      A   
ATOM   1179  C   LEU A 124      -5.626   9.240 -20.717  1.00 10.00      A   
ATOM   1180  O   LEU A 124      -6.792   9.564 -20.946  1.00 10.00      A   
ATOM   1181  N   ILE A 125      -5.119   9.175 -19.493  1.00 10.00      A   
ATOM   1182  HN  ILE A 125      -4.185   8.895 -19.376  1.00 10.00      A   
ATOM   1183  CA  ILE A 125      -5.914   9.498 -18.317  1.00 10.00      A   
ATOM   1184  CB  ILE A 125      -5.127   9.220 -17.014  1.00 10.00      A   
ATOM   1185  CG1 ILE A 125      -4.926   7.716 -16.815  1.00 10.00      A   
ATOM   1186  CG2 ILE A 125      -5.837   9.824 -15.811  1.00 10.00      A   
ATOM   1187  CD1 ILE A 125      -3.968   7.372 -15.697  1.00 10.00      A   
ATOM   1188  C   ILE A 125      -6.341  10.963 -18.345  1.00 10.00      A   
ATOM   1189  O   ILE A 125      -7.527  11.273 -18.246  1.00 10.00      A   
ATOM   1190  N   ALA A 126      -5.370  11.849 -18.510  1.00 10.00      A   
ATOM   1191  HN  ALA A 126      -4.445  11.530 -18.615  1.00 10.00      A   
ATOM   1192  CA  ALA A 126      -5.629  13.283 -18.529  1.00 10.00      A   
ATOM   1193  CB  ALA A 126      -4.316  14.049 -18.550  1.00 10.00      A   
ATOM   1194  C   ALA A 126      -6.517  13.719 -19.696  1.00 10.00      A   
ATOM   1195  O   ALA A 126      -7.343  14.624 -19.550  1.00 10.00      A   
ATOM   1196  N   LYS A 127      -6.368  13.069 -20.841  1.00 10.00      A   
ATOM   1197  HN  LYS A 127      -5.718  12.335 -20.897  1.00 10.00      A   
ATOM   1198  CA  LYS A 127      -7.141  13.435 -22.027  1.00 10.00      A   
ATOM   1199  CB  LYS A 127      -6.435  12.989 -23.314  1.00 10.00      A   
ATOM   1200  CG  LYS A 127      -6.360  11.481 -23.496  1.00 10.00      A   
ATOM   1201  CD  LYS A 127      -6.442  11.088 -24.959  1.00 10.00      A   
ATOM   1202  CE  LYS A 127      -7.881  11.052 -25.450  1.00 10.00      A   
ATOM   1203  NZ  LYS A 127      -8.569   9.784 -25.095  1.00 10.00      A   
ATOM   1204  HZ1 LYS A 127      -9.470   9.713 -25.609  1.00 10.00      A   
ATOM   1205  HZ2 LYS A 127      -8.761   9.750 -24.071  1.00 10.00      A   
ATOM   1206  HZ3 LYS A 127      -7.974   8.969 -25.352  1.00 10.00      A   
ATOM   1207  C   LYS A 127      -8.575  12.908 -22.016  1.00 10.00      A   
ATOM   1208  O   LYS A 127      -9.434  13.442 -22.714  1.00 10.00      A   
ATOM   1209  N   SER A 128      -8.845  11.875 -21.231  1.00 10.00      A   
ATOM   1210  HN  SER A 128      -8.137  11.497 -20.665  1.00 10.00      A   
ATOM   1211  CA  SER A 128     -10.183  11.293 -21.204  1.00 10.00      A   
ATOM   1212  CB  SER A 128     -10.105   9.793 -21.482  1.00 10.00      A   
ATOM   1213  OG  SER A 128      -9.050   9.506 -22.390  1.00 10.00      A   
ATOM   1214  HG  SER A 128      -8.225   9.412 -21.895  1.00 10.00      A   
ATOM   1215  C   SER A 128     -10.930  11.559 -19.902  1.00 10.00      A   
ATOM   1216  O   SER A 128     -12.124  11.862 -19.915  1.00 10.00      A   
ATOM   1217  N   PHE A 129     -10.237  11.459 -18.780  1.00 10.00      A   
ATOM   1218  HN  PHE A 129      -9.275  11.249 -18.815  1.00 10.00      A   
ATOM   1219  CA  PHE A 129     -10.868  11.669 -17.492  1.00 10.00      A   
ATOM   1220  CB  PHE A 129     -10.273  10.733 -16.435  1.00 10.00      A   
ATOM   1221  CG  PHE A 129     -10.154   9.298 -16.884  1.00 10.00      A   
ATOM   1222  CD1 PHE A 129      -8.984   8.587 -16.670  1.00 10.00      A   
ATOM   1223  CD2 PHE A 129     -11.207   8.664 -17.524  1.00 10.00      A   
ATOM   1224  CE1 PHE A 129      -8.866   7.272 -17.084  1.00 10.00      A   
ATOM   1225  CE2 PHE A 129     -11.097   7.349 -17.941  1.00 10.00      A   
ATOM   1226  CZ  PHE A 129      -9.924   6.652 -17.721  1.00 10.00      A   
ATOM   1227  C   PHE A 129     -10.769  13.129 -17.063  1.00 10.00      A   
ATOM   1228  O   PHE A 129      -9.767  13.556 -16.488  1.00 10.00      A   
ATOM   1229  N   LYS A 130     -11.806  13.898 -17.371  1.00 10.00      A   
ATOM   1230  HN  LYS A 130     -12.568  13.506 -17.850  1.00 10.00      A   
ATOM   1231  CA  LYS A 130     -11.840  15.310 -17.013  1.00 10.00      A   
ATOM   1232  CB  LYS A 130     -12.766  16.095 -17.948  1.00 10.00      A   
ATOM   1233  CG  LYS A 130     -12.079  16.653 -19.187  1.00 10.00      A   
ATOM   1234  CD  LYS A 130     -11.986  15.628 -20.308  1.00 10.00      A   
ATOM   1235  CE  LYS A 130     -11.277  16.215 -21.518  1.00 10.00      A   
ATOM   1236  NZ  LYS A 130     -11.334  15.320 -22.703  1.00 10.00      A   
ATOM   1237  HZ1 LYS A 130     -10.917  15.795 -23.527  1.00 10.00      A   
ATOM   1238  HZ2 LYS A 130     -12.319  15.068 -22.922  1.00 10.00      A   
ATOM   1239  HZ3 LYS A 130     -10.796  14.443 -22.522  1.00 10.00      A   
ATOM   1240  C   LYS A 130     -12.271  15.478 -15.563  1.00 10.00      A   
ATOM   1241  O   LYS A 130     -11.928  16.461 -14.906  1.00 10.00      A   
ATOM   1242  N   ASN A 131     -13.009  14.493 -15.066  1.00 10.00      A   
ATOM   1243  HN  ASN A 131     -13.241  13.732 -15.643  1.00 10.00      A   
ATOM   1244  CA  ASN A 131     -13.490  14.507 -13.692  1.00 10.00      A   
ATOM   1245  CB  ASN A 131     -14.858  13.827 -13.593  1.00 10.00      A   
ATOM   1246  CG  ASN A 131     -15.986  14.811 -13.362  1.00 10.00      A   
ATOM   1247  OD1 ASN A 131     -16.308  15.154 -12.223  1.00 10.00      A   
ATOM   1248  ND2 ASN A 131     -16.599  15.267 -14.439  1.00 10.00      A   
ATOM   1249 HD21 ASN A 131     -16.292  14.946 -15.317  1.00 10.00      A   
ATOM   1250 HD22 ASN A 131     -17.330  15.912 -14.321  1.00 10.00      A   
ATOM   1251  C   ASN A 131     -12.492  13.819 -12.771  1.00 10.00      A   
ATOM   1252  O   ASN A 131     -12.813  13.485 -11.634  1.00 10.00      A   
ATOM   1253  N   PHE A 132     -11.282  13.611 -13.280  1.00 10.00      A   
ATOM   1254  HN  PHE A 132     -11.099  13.899 -14.195  1.00 10.00      A   
ATOM   1255  CA  PHE A 132     -10.221  12.968 -12.522  1.00 10.00      A   
ATOM   1256  CB  PHE A 132      -9.002  12.754 -13.415  1.00 10.00      A   
ATOM   1257  CG  PHE A 132      -8.070  11.696 -12.916  1.00 10.00      A   
ATOM   1258  CD1 PHE A 132      -8.538  10.422 -12.645  1.00 10.00      A   
ATOM   1259  CD2 PHE A 132      -6.727  11.970 -12.722  1.00 10.00      A   
ATOM   1260  CE1 PHE A 132      -7.686   9.439 -12.188  1.00 10.00      A   
ATOM   1261  CE2 PHE A 132      -5.868  10.990 -12.264  1.00 10.00      A   
ATOM   1262  CZ  PHE A 132      -6.349   9.723 -11.997  1.00 10.00      A   
ATOM   1263  C   PHE A 132      -9.847  13.825 -11.322  1.00 10.00      A   
ATOM   1264  O   PHE A 132      -9.523  15.006 -11.473  1.00 10.00      A   
ATOM   1265  N   LYS A 133      -9.902  13.227 -10.137  1.00 10.00      A   
ATOM   1266  HN  LYS A 133     -10.159  12.276 -10.092  1.00 10.00      A   
ATOM   1267  CA  LYS A 133      -9.597  13.943  -8.905  1.00 10.00      A   
ATOM   1268  CB  LYS A 133     -10.866  14.103  -8.064  1.00 10.00      A   
ATOM   1269  CG  LYS A 133     -12.024  14.761  -8.790  1.00 10.00      A   
ATOM   1270  CD  LYS A 133     -13.340  14.484  -8.085  1.00 10.00      A   
ATOM   1271  CE  LYS A 133     -14.524  14.895  -8.943  1.00 10.00      A   
ATOM   1272  NZ  LYS A 133     -15.817  14.534  -8.307  1.00 10.00      A   
ATOM   1273  HZ1 LYS A 133     -15.910  15.013  -7.389  1.00 10.00      A   
ATOM   1274  HZ2 LYS A 133     -15.867  13.498  -8.157  1.00 10.00      A   
ATOM   1275  HZ3 LYS A 133     -16.605  14.821  -8.917  1.00 10.00      A   
ATOM   1276  C   LYS A 133      -8.537  13.233  -8.067  1.00 10.00      A   
ATOM   1277  O   LYS A 133      -7.743  13.878  -7.382  1.00 10.00      A   
ATOM   1278  N   VAL A 134      -8.512  11.910  -8.116  1.00 10.00      A   
ATOM   1279  HN  VAL A 134      -9.130  11.430  -8.710  1.00 10.00      A   
ATOM   1280  CA  VAL A 134      -7.557  11.159  -7.311  1.00 10.00      A   
ATOM   1281  CB  VAL A 134      -8.262  10.355  -6.197  1.00 10.00      A   
ATOM   1282  CG1 VAL A 134      -7.258   9.514  -5.428  1.00 10.00      A   
ATOM   1283  CG2 VAL A 134      -9.022  11.279  -5.256  1.00 10.00      A   
ATOM   1284  C   VAL A 134      -6.691  10.210  -8.133  1.00 10.00      A   
ATOM   1285  O   VAL A 134      -7.201   9.353  -8.856  1.00 10.00      A   
ATOM   1286  N   LEU A 135      -5.381  10.372  -7.993  1.00 10.00      A   
ATOM   1287  HN  LEU A 135      -5.054  11.090  -7.405  1.00 10.00      A   
ATOM   1288  CA  LEU A 135      -4.406   9.531  -8.675  1.00 10.00      A   
ATOM   1289  CB  LEU A 135      -3.642  10.336  -9.734  1.00 10.00      A   
ATOM   1290  CG  LEU A 135      -2.544   9.587 -10.504  1.00 10.00      A   
ATOM   1291  CD1 LEU A 135      -3.113   8.356 -11.204  1.00 10.00      A   
ATOM   1292  CD2 LEU A 135      -1.875  10.510 -11.512  1.00 10.00      A   
ATOM   1293  C   LEU A 135      -3.432   8.967  -7.646  1.00 10.00      A   
ATOM   1294  O   LEU A 135      -2.597   9.696  -7.102  1.00 10.00      A   
ATOM   1295  N   VAL A 136      -3.552   7.680  -7.361  1.00 10.00      A   
ATOM   1296  HN  VAL A 136      -4.234   7.144  -7.827  1.00 10.00      A   
ATOM   1297  CA  VAL A 136      -2.686   7.038  -6.385  1.00 10.00      A   
ATOM   1298  CB  VAL A 136      -3.472   6.574  -5.137  1.00 10.00      A   
ATOM   1299  CG1 VAL A 136      -2.567   5.814  -4.175  1.00 10.00      A   
ATOM   1300  CG2 VAL A 136      -4.113   7.760  -4.434  1.00 10.00      A   
ATOM   1301  C   VAL A 136      -1.950   5.853  -6.996  1.00 10.00      A   
ATOM   1302  O   VAL A 136      -2.571   4.916  -7.500  1.00 10.00      A   
ATOM   1303  N   LEU A 137      -0.628   5.913  -6.959  1.00 10.00      A   
ATOM   1304  HN  LEU A 137      -0.198   6.709  -6.564  1.00 10.00      A   
ATOM   1305  CA  LEU A 137       0.214   4.851  -7.482  1.00 10.00      A   
ATOM   1306  CB  LEU A 137       1.009   5.337  -8.698  1.00 10.00      A   
ATOM   1307  CG  LEU A 137       0.197   5.607  -9.968  1.00 10.00      A   
ATOM   1308  CD1 LEU A 137       1.074   6.198 -11.060  1.00 10.00      A   
ATOM   1309  CD2 LEU A 137      -0.481   4.337 -10.455  1.00 10.00      A   
ATOM   1310  C   LEU A 137       1.159   4.361  -6.394  1.00 10.00      A   
ATOM   1311  O   LEU A 137       2.169   5.003  -6.095  1.00 10.00      A   
ATOM   1312  N   SER A 138       0.812   3.240  -5.791  1.00 10.00      A   
ATOM   1313  HN  SER A 138      -0.008   2.780  -6.074  1.00 10.00      A   
ATOM   1314  CA  SER A 138       1.618   2.660  -4.733  1.00 10.00      A   
ATOM   1315  CB  SER A 138       0.709   1.951  -3.722  1.00 10.00      A   
ATOM   1316  OG  SER A 138       0.876   2.481  -2.424  1.00 10.00      A   
ATOM   1317  HG  SER A 138       1.455   1.903  -1.913  1.00 10.00      A   
ATOM   1318  C   SER A 138       2.601   1.661  -5.320  1.00 10.00      A   
ATOM   1319  O   SER A 138       2.187   0.695  -5.955  1.00 10.00      A   
ATOM   1320  N   SER A 139       3.894   1.909  -5.123  1.00 10.00      A   
ATOM   1321  HN  SER A 139       4.149   2.715  -4.617  1.00 10.00      A   
ATOM   1322  CA  SER A 139       4.952   1.021  -5.620  1.00 10.00      A   
ATOM   1323  CB  SER A 139       5.035  -0.251  -4.762  1.00 10.00      A   
ATOM   1324  OG  SER A 139       5.010   0.059  -3.377  1.00 10.00      A   
ATOM   1325  HG  SER A 139       5.844  -0.212  -2.980  1.00 10.00      A   
ATOM   1326  C   SER A 139       4.772   0.664  -7.100  1.00 10.00      A   
ATOM   1327  O   SER A 139       4.828  -0.504  -7.480  1.00 10.00      A   
ATOM   1328  N   CYS A 140       4.546   1.671  -7.929  1.00 10.00      A   
ATOM   1329  HN  CYS A 140       4.509   2.590  -7.575  1.00 10.00      A   
ATOM   1330  CA  CYS A 140       4.364   1.455  -9.354  1.00 10.00      A   
ATOM   1331  CB  CYS A 140       3.079   2.135  -9.823  1.00 10.00      A   
ATOM   1332  SG  CYS A 140       1.591   1.531  -8.989  1.00 10.00      A   
ATOM   1333  HG  CYS A 140       1.889   1.347  -7.709  1.00 10.00      A   
ATOM   1334  C   CYS A 140       5.570   1.984 -10.122  1.00 10.00      A   
ATOM   1335  O   CYS A 140       6.369   2.743  -9.576  1.00 10.00      A   
ATOM   1336  N   GLU A 141       5.711   1.580 -11.375  1.00 10.00      A   
ATOM   1337  HN  GLU A 141       5.041   0.979 -11.768  1.00 10.00      A   
ATOM   1338  CA  GLU A 141       6.837   2.021 -12.189  1.00 10.00      A   
ATOM   1339  CB  GLU A 141       8.047   1.110 -11.964  1.00 10.00      A   
ATOM   1340  CG  GLU A 141       7.944  -0.243 -12.652  1.00 10.00      A   
ATOM   1341  CD  GLU A 141       9.198  -1.072 -12.502  1.00 10.00      A   
ATOM   1342  OE1 GLU A 141      10.234  -0.717 -13.105  1.00 10.00      A   
ATOM   1343  OE2 GLU A 141       9.152  -2.087 -11.782  1.00 10.00      A   
ATOM   1344  C   GLU A 141       6.470   2.033 -13.666  1.00 10.00      A   
ATOM   1345  O   GLU A 141       5.389   1.586 -14.047  1.00 10.00      A   
ATOM   1346  N   GLY A 142       7.383   2.547 -14.486  1.00 10.00      A   
ATOM   1347  HN  GLY A 142       8.216   2.897 -14.112  1.00 10.00      A   
ATOM   1348  CA  GLY A 142       7.162   2.598 -15.917  1.00 10.00      A   
ATOM   1349  C   GLY A 142       6.928   4.003 -16.423  1.00 10.00      A   
ATOM   1350  O   GLY A 142       6.969   4.252 -17.627  1.00 10.00      A   
ATOM   1351  N   PHE A 143       6.699   4.922 -15.502  1.00 10.00      A   
ATOM   1352  HN  PHE A 143       6.701   4.663 -14.557  1.00 10.00      A   
ATOM   1353  CA  PHE A 143       6.441   6.308 -15.857  1.00 10.00      A   
ATOM   1354  CB  PHE A 143       5.130   6.809 -15.237  1.00 10.00      A   
ATOM   1355  CG  PHE A 143       5.028   6.637 -13.746  1.00 10.00      A   
ATOM   1356  CD1 PHE A 143       5.199   7.722 -12.902  1.00 10.00      A   
ATOM   1357  CD2 PHE A 143       4.755   5.398 -13.188  1.00 10.00      A   
ATOM   1358  CE1 PHE A 143       5.102   7.576 -11.531  1.00 10.00      A   
ATOM   1359  CE2 PHE A 143       4.659   5.243 -11.819  1.00 10.00      A   
ATOM   1360  CZ  PHE A 143       4.834   6.333 -10.988  1.00 10.00      A   
ATOM   1361  C   PHE A 143       7.604   7.217 -15.488  1.00 10.00      A   
ATOM   1362  O   PHE A 143       8.308   6.984 -14.503  1.00 10.00      A   
ATOM   1363  N   SER A 144       7.806   8.241 -16.296  1.00 10.00      A   
ATOM   1364  HN  SER A 144       7.217   8.355 -17.077  1.00 10.00      A   
ATOM   1365  CA  SER A 144       8.874   9.195 -16.071  1.00 10.00      A   
ATOM   1366  CB  SER A 144       9.688   9.391 -17.360  1.00 10.00      A   
ATOM   1367  OG  SER A 144       8.881   9.885 -18.419  1.00 10.00      A   
ATOM   1368  HG  SER A 144       8.002   9.468 -18.376  1.00 10.00      A   
ATOM   1369  C   SER A 144       8.305  10.526 -15.587  1.00 10.00      A   
ATOM   1370  O   SER A 144       7.123  10.623 -15.258  1.00 10.00      A   
ATOM   1371  N   THR A 145       9.145  11.555 -15.555  1.00 10.00      A   
ATOM   1372  HN  THR A 145      10.082  11.418 -15.810  1.00 10.00      A   
ATOM   1373  CA  THR A 145       8.724  12.877 -15.127  1.00 10.00      A   
ATOM   1374  CB  THR A 145       9.942  13.734 -14.720  1.00 10.00      A   
ATOM   1375  OG1 THR A 145      11.006  13.524 -15.657  1.00 10.00      A   
ATOM   1376  HG1 THR A 145      10.898  14.125 -16.404  1.00 10.00      A   
ATOM   1377  CG2 THR A 145      10.438  13.330 -13.345  1.00 10.00      A   
ATOM   1378  C   THR A 145       7.923  13.584 -16.227  1.00 10.00      A   
ATOM   1379  O   THR A 145       7.440  14.704 -16.041  1.00 10.00      A   
ATOM   1380  N   ASP A 146       7.778  12.921 -17.376  1.00 10.00      A   
ATOM   1381  HN  ASP A 146       8.179  12.029 -17.466  1.00 10.00      A   
ATOM   1382  CA  ASP A 146       7.031  13.481 -18.498  1.00 10.00      A   
ATOM   1383  CB  ASP A 146       7.511  12.902 -19.834  1.00 10.00      A   
ATOM   1384  CG  ASP A 146       8.641  13.703 -20.459  1.00 10.00      A   
ATOM   1385  OD1 ASP A 146       8.597  14.954 -20.412  1.00 10.00      A   
ATOM   1386  OD2 ASP A 146       9.580  13.088 -21.007  1.00 10.00      A   
ATOM   1387  C   ASP A 146       5.537  13.245 -18.332  1.00 10.00      A   
ATOM   1388  O   ASP A 146       4.736  14.175 -18.440  1.00 10.00      A   
ATOM   1389  N   GLY A 147       5.168  12.000 -18.056  1.00 10.00      A   
ATOM   1390  HN  GLY A 147       5.855  11.296 -17.983  1.00 10.00      A   
ATOM   1391  CA  GLY A 147       3.772  11.655 -17.878  1.00 10.00      A   
ATOM   1392  C   GLY A 147       3.129  12.413 -16.736  1.00 10.00      A   
ATOM   1393  O   GLY A 147       1.947  12.756 -16.793  1.00 10.00      A   
ATOM   1394  N   LEU A 148       3.908  12.677 -15.693  1.00 10.00      A   
ATOM   1395  HN  LEU A 148       4.839  12.363 -15.700  1.00 10.00      A   
ATOM   1396  CA  LEU A 148       3.409  13.411 -14.538  1.00 10.00      A   
ATOM   1397  CB  LEU A 148       4.430  13.390 -13.398  1.00 10.00      A   
ATOM   1398  CG  LEU A 148       4.790  12.008 -12.849  1.00 10.00      A   
ATOM   1399  CD1 LEU A 148       5.681  12.141 -11.631  1.00 10.00      A   
ATOM   1400  CD2 LEU A 148       3.539  11.207 -12.516  1.00 10.00      A   
ATOM   1401  C   LEU A 148       3.068  14.846 -14.935  1.00 10.00      A   
ATOM   1402  O   LEU A 148       2.148  15.457 -14.393  1.00 10.00      A   
ATOM   1403  N   ALA A 149       3.810  15.369 -15.907  1.00 10.00      A   
ATOM   1404  HN  ALA A 149       4.518  14.823 -16.309  1.00 10.00      A   
ATOM   1405  CA  ALA A 149       3.591  16.720 -16.401  1.00 10.00      A   
ATOM   1406  CB  ALA A 149       4.777  17.191 -17.231  1.00 10.00      A   
ATOM   1407  C   ALA A 149       2.312  16.764 -17.225  1.00 10.00      A   
ATOM   1408  O   ALA A 149       1.634  17.787 -17.287  1.00 10.00      A   
ATOM   1409  N   ALA A 150       1.983  15.638 -17.852  1.00 10.00      A   
ATOM   1410  HN  ALA A 150       2.571  14.857 -17.771  1.00 10.00      A   
ATOM   1411  CA  ALA A 150       0.776  15.536 -18.654  1.00 10.00      A   
ATOM   1412  CB  ALA A 150       0.753  14.221 -19.416  1.00 10.00      A   
ATOM   1413  C   ALA A 150      -0.442  15.647 -17.752  1.00 10.00      A   
ATOM   1414  O   ALA A 150      -1.429  16.293 -18.096  1.00 10.00      A   
ATOM   1415  N   ILE A 151      -0.358  15.017 -16.590  1.00 10.00      A   
ATOM   1416  HN  ILE A 151       0.457  14.505 -16.379  1.00 10.00      A   
ATOM   1417  CA  ILE A 151      -1.441  15.057 -15.620  1.00 10.00      A   
ATOM   1418  CB  ILE A 151      -1.220  14.016 -14.497  1.00 10.00      A   
ATOM   1419  CG1 ILE A 151      -1.193  12.595 -15.076  1.00 10.00      A   
ATOM   1420  CG2 ILE A 151      -2.287  14.139 -13.413  1.00 10.00      A   
ATOM   1421  CD1 ILE A 151      -2.524  12.125 -15.626  1.00 10.00      A   
ATOM   1422  C   ILE A 151      -1.522  16.449 -14.997  1.00 10.00      A   
ATOM   1423  O   ILE A 151      -2.592  17.056 -14.922  1.00 10.00      A   
ATOM   1424  N   ALA A 152      -0.364  16.953 -14.593  1.00 10.00      A   
ATOM   1425  HN  ALA A 152       0.449  16.418 -14.716  1.00 10.00      A   
ATOM   1426  CA  ALA A 152      -0.248  18.258 -13.959  1.00 10.00      A   
ATOM   1427  CB  ALA A 152       1.209  18.530 -13.598  1.00 10.00      A   
ATOM   1428  C   ALA A 152      -0.794  19.396 -14.822  1.00 10.00      A   
ATOM   1429  O   ALA A 152      -1.418  20.325 -14.311  1.00 10.00      A   
ATOM   1430  N   ALA A 153      -0.567  19.318 -16.128  1.00 10.00      A   
ATOM   1431  HN  ALA A 153      -0.082  18.541 -16.486  1.00 10.00      A   
ATOM   1432  CA  ALA A 153      -1.014  20.369 -17.039  1.00 10.00      A   
ATOM   1433  CB  ALA A 153       0.056  20.662 -18.077  1.00 10.00      A   
ATOM   1434  C   ALA A 153      -2.345  20.056 -17.718  1.00 10.00      A   
ATOM   1435  O   ALA A 153      -2.687  20.679 -18.724  1.00 10.00      A   
ATOM   1436  N   THR A 154      -3.099  19.104 -17.188  1.00 10.00      A   
ATOM   1437  HN  THR A 154      -2.790  18.622 -16.391  1.00 10.00      A   
ATOM   1438  CA  THR A 154      -4.391  18.770 -17.781  1.00 10.00      A   
ATOM   1439  CB  THR A 154      -4.318  17.554 -18.719  1.00 10.00      A   
ATOM   1440  OG1 THR A 154      -3.143  17.651 -19.541  1.00 10.00      A   
ATOM   1441  HG1 THR A 154      -2.399  17.239 -19.075  1.00 10.00      A   
ATOM   1442  CG2 THR A 154      -5.552  17.501 -19.611  1.00 10.00      A   
ATOM   1443  C   THR A 154      -5.459  18.539 -16.716  1.00 10.00      A   
ATOM   1444  O   THR A 154      -6.550  19.105 -16.787  1.00 10.00      A   
ATOM   1445  N   CYS A 155      -5.143  17.717 -15.728  1.00 10.00      A   
ATOM   1446  HN  CYS A 155      -4.253  17.299 -15.708  1.00 10.00      A   
ATOM   1447  CA  CYS A 155      -6.082  17.427 -14.662  1.00 10.00      A   
ATOM   1448  CB  CYS A 155      -5.697  16.131 -13.949  1.00 10.00      A   
ATOM   1449  SG  CYS A 155      -5.701  14.674 -15.020  1.00 10.00      A   
ATOM   1450  HG  CYS A 155      -6.886  14.609 -15.610  1.00 10.00      A   
ATOM   1451  C   CYS A 155      -6.141  18.586 -13.677  1.00 10.00      A   
ATOM   1452  O   CYS A 155      -5.329  18.678 -12.758  1.00 10.00      A   
ATOM   1453  N   ARG A 156      -7.086  19.490 -13.893  1.00 10.00      A   
ATOM   1454  HN  ARG A 156      -7.686  19.376 -14.663  1.00 10.00      A   
ATOM   1455  CA  ARG A 156      -7.244  20.655 -13.031  1.00 10.00      A   
ATOM   1456  CB  ARG A 156      -7.779  21.848 -13.830  1.00 10.00      A   
ATOM   1457  CG  ARG A 156      -9.249  21.747 -14.213  1.00 10.00      A   
ATOM   1458  CD  ARG A 156      -9.609  22.768 -15.278  1.00 10.00      A   
ATOM   1459  NE  ARG A 156     -10.992  23.235 -15.167  1.00 10.00      A   
ATOM   1460  HE  ARG A 156     -11.429  23.147 -14.293  1.00 10.00      A   
ATOM   1461  CZ  ARG A 156     -11.675  23.772 -16.177  1.00 10.00      A   
ATOM   1462  NH1 ARG A 156     -11.102  23.918 -17.364  1.00 10.00      A   
ATOM   1463 HH11 ARG A 156     -11.636  24.339 -18.156  1.00 10.00      A   
ATOM   1464 HH12 ARG A 156     -10.117  23.609 -17.515  1.00 10.00      A   
ATOM   1465  NH2 ARG A 156     -12.921  24.186 -15.991  1.00 10.00      A   
ATOM   1466 HH21 ARG A 156     -13.373  24.088 -15.057  1.00 10.00      A   
ATOM   1467 HH22 ARG A 156     -13.458  24.612 -16.780  1.00 10.00      A   
ATOM   1468  C   ARG A 156      -8.160  20.350 -11.849  1.00 10.00      A   
ATOM   1469  O   ARG A 156      -8.225  21.113 -10.886  1.00 10.00      A   
ATOM   1470  N   ASN A 157      -8.858  19.223 -11.925  1.00 10.00      A   
ATOM   1471  HN  ASN A 157      -8.754  18.649 -12.717  1.00 10.00      A   
ATOM   1472  CA  ASN A 157      -9.775  18.811 -10.868  1.00 10.00      A   
ATOM   1473  CB  ASN A 157     -11.048  18.205 -11.475  1.00 10.00      A   
ATOM   1474  CG  ASN A 157     -11.910  19.242 -12.174  1.00 10.00      A   
ATOM   1475  OD1 ASN A 157     -12.018  20.381 -11.718  1.00 10.00      A   
ATOM   1476  ND2 ASN A 157     -12.513  18.867 -13.295  1.00 10.00      A   
ATOM   1477 HD21 ASN A 157     -12.372  17.948 -13.617  1.00 10.00      A   
ATOM   1478 HD22 ASN A 157     -13.080  19.522 -13.760  1.00 10.00      A   
ATOM   1479  C   ASN A 157      -9.103  17.820  -9.921  1.00 10.00      A   
ATOM   1480  O   ASN A 157      -9.747  17.240  -9.047  1.00 10.00      A   
ATOM   1481  N   LEU A 158      -7.801  17.642 -10.107  1.00 10.00      A   
ATOM   1482  HN  LEU A 158      -7.359  18.141 -10.818  1.00 10.00      A   
ATOM   1483  CA  LEU A 158      -7.008  16.731  -9.290  1.00 10.00      A   
ATOM   1484  CB  LEU A 158      -5.631  16.511  -9.929  1.00 10.00      A   
ATOM   1485  CG  LEU A 158      -4.748  15.419  -9.314  1.00 10.00      A   
ATOM   1486  CD1 LEU A 158      -5.267  14.036  -9.683  1.00 10.00      A   
ATOM   1487  CD2 LEU A 158      -3.301  15.589  -9.754  1.00 10.00      A   
ATOM   1488  C   LEU A 158      -6.853  17.261  -7.866  1.00 10.00      A   
ATOM   1489  O   LEU A 158      -6.638  18.457  -7.656  1.00 10.00      A   
ATOM   1490  N   LYS A 159      -6.975  16.364  -6.899  1.00 10.00      A   
ATOM   1491  HN  LYS A 159      -7.162  15.426  -7.143  1.00 10.00      A   
ATOM   1492  CA  LYS A 159      -6.857  16.719  -5.489  1.00 10.00      A   
ATOM   1493  CB  LYS A 159      -8.203  16.514  -4.780  1.00 10.00      A   
ATOM   1494  CG  LYS A 159      -9.399  17.167  -5.457  1.00 10.00      A   
ATOM   1495  CD  LYS A 159     -10.694  16.465  -5.068  1.00 10.00      A   
ATOM   1496  CE  LYS A 159     -10.976  16.590  -3.578  1.00 10.00      A   
ATOM   1497  NZ  LYS A 159     -12.142  15.768  -3.155  1.00 10.00      A   
ATOM   1498  HZ1 LYS A 159     -11.939  14.757  -3.300  1.00 10.00      A   
ATOM   1499  HZ2 LYS A 159     -12.985  16.025  -3.709  1.00 10.00      A   
ATOM   1500  HZ3 LYS A 159     -12.346  15.925  -2.145  1.00 10.00      A   
ATOM   1501  C   LYS A 159      -5.813  15.847  -4.798  1.00 10.00      A   
ATOM   1502  O   LYS A 159      -5.046  16.319  -3.957  1.00 10.00      A   
ATOM   1503  N   GLU A 160      -5.787  14.573  -5.165  1.00 10.00      A   
ATOM   1504  HN  GLU A 160      -6.402  14.266  -5.866  1.00 10.00      A   
ATOM   1505  CA  GLU A 160      -4.863  13.619  -4.565  1.00 10.00      A   
ATOM   1506  CB  GLU A 160      -5.633  12.423  -3.992  1.00 10.00      A   
ATOM   1507  CG  GLU A 160      -5.993  12.524  -2.519  1.00 10.00      A   
ATOM   1508  CD  GLU A 160      -7.072  11.533  -2.115  1.00 10.00      A   
ATOM   1509  OE1 GLU A 160      -8.208  11.975  -1.839  1.00 10.00      A   
ATOM   1510  OE2 GLU A 160      -6.801  10.309  -2.082  1.00 10.00      A   
ATOM   1511  C   GLU A 160      -3.829  13.109  -5.557  1.00 10.00      A   
ATOM   1512  O   GLU A 160      -4.174  12.551  -6.601  1.00 10.00      A   
ATOM   1513  N   LEU A 161      -2.568  13.313  -5.225  1.00 10.00      A   
ATOM   1514  HN  LEU A 161      -2.365  13.818  -4.403  1.00 10.00      A   
ATOM   1515  CA  LEU A 161      -1.470  12.837  -6.045  1.00 10.00      A   
ATOM   1516  CB  LEU A 161      -0.788  13.990  -6.781  1.00 10.00      A   
ATOM   1517  CG  LEU A 161       0.283  13.596  -7.800  1.00 10.00      A   
ATOM   1518  CD1 LEU A 161      -0.217  12.477  -8.703  1.00 10.00      A   
ATOM   1519  CD2 LEU A 161       0.692  14.804  -8.626  1.00 10.00      A   
ATOM   1520  C   LEU A 161      -0.477  12.077  -5.167  1.00 10.00      A   
ATOM   1521  O   LEU A 161       0.438  12.663  -4.583  1.00 10.00      A   
ATOM   1522  N   ASP A 162      -0.694  10.775  -5.053  1.00 10.00      A   
ATOM   1523  HN  ASP A 162      -1.444  10.373  -5.546  1.00 10.00      A   
ATOM   1524  CA  ASP A 162       0.155   9.918  -4.231  1.00 10.00      A   
ATOM   1525  CB  ASP A 162      -0.694   9.175  -3.192  1.00 10.00      A   
ATOM   1526  CG  ASP A 162       0.117   8.292  -2.261  1.00 10.00      A   
ATOM   1527  OD1 ASP A 162       1.321   8.569  -2.063  1.00 10.00      A   
ATOM   1528  OD2 ASP A 162      -0.455   7.331  -1.700  1.00 10.00      A   
ATOM   1529  C   ASP A 162       0.925   8.925  -5.093  1.00 10.00      A   
ATOM   1530  O   ASP A 162       0.346   8.246  -5.943  1.00 10.00      A   
ATOM   1531  N   LEU A 163       2.230   8.852  -4.872  1.00 10.00      A   
ATOM   1532  HN  LEU A 163       2.625   9.418  -4.177  1.00 10.00      A   
ATOM   1533  CA  LEU A 163       3.093   7.952  -5.627  1.00 10.00      A   
ATOM   1534  CB  LEU A 163       3.905   8.750  -6.660  1.00 10.00      A   
ATOM   1535  CG  LEU A 163       3.104   9.612  -7.642  1.00 10.00      A   
ATOM   1536  CD1 LEU A 163       3.989  10.678  -8.270  1.00 10.00      A   
ATOM   1537  CD2 LEU A 163       2.463   8.751  -8.718  1.00 10.00      A   
ATOM   1538  C   LEU A 163       4.046   7.227  -4.681  1.00 10.00      A   
ATOM   1539  O   LEU A 163       5.175   6.903  -5.050  1.00 10.00      A   
ATOM   1540  N   ARG A 164       3.583   6.976  -3.463  1.00 10.00      A   
ATOM   1541  HN  ARG A 164       2.664   7.249  -3.238  1.00 10.00      A   
ATOM   1542  CA  ARG A 164       4.393   6.313  -2.442  1.00 10.00      A   
ATOM   1543  CB  ARG A 164       3.588   6.074  -1.163  1.00 10.00      A   
ATOM   1544  CG  ARG A 164       2.416   5.120  -1.308  1.00 10.00      A   
ATOM   1545  CD  ARG A 164       1.402   5.345  -0.200  1.00 10.00      A   
ATOM   1546  NE  ARG A 164       0.642   4.139   0.112  1.00 10.00      A   
ATOM   1547  HE  ARG A 164       1.117   3.424   0.593  1.00 10.00      A   
ATOM   1548  CZ  ARG A 164      -0.636   3.952  -0.215  1.00 10.00      A   
ATOM   1549  NH1 ARG A 164      -1.312   4.890  -0.880  1.00 10.00      A   
ATOM   1550 HH11 ARG A 164      -0.844   5.793  -1.151  1.00 10.00      A   
ATOM   1551 HH12 ARG A 164      -2.308   4.731  -1.135  1.00 10.00      A   
ATOM   1552  NH2 ARG A 164      -1.246   2.826   0.127  1.00 10.00      A   
ATOM   1553 HH21 ARG A 164      -2.245   2.671  -0.126  1.00 10.00      A   
ATOM   1554 HH22 ARG A 164      -0.727   2.089   0.650  1.00 10.00      A   
ATOM   1555  C   ARG A 164       5.063   5.021  -2.918  1.00 10.00      A   
ATOM   1556  O   ARG A 164       4.425   4.154  -3.520  1.00 10.00      A   
ATOM   1557  N   GLU A 165       6.370   4.932  -2.650  1.00 10.00      A   
ATOM   1558  HN  GLU A 165       6.804   5.682  -2.187  1.00 10.00      A   
ATOM   1559  CA  GLU A 165       7.190   3.767  -2.995  1.00 10.00      A   
ATOM   1560  CB  GLU A 165       6.777   2.529  -2.189  1.00 10.00      A   
ATOM   1561  CG  GLU A 165       7.119   2.595  -0.706  1.00 10.00      A   
ATOM   1562  CD  GLU A 165       6.082   3.344   0.112  1.00 10.00      A   
ATOM   1563  OE1 GLU A 165       4.992   2.783   0.353  1.00 10.00      A   
ATOM   1564  OE2 GLU A 165       6.359   4.489   0.528  1.00 10.00      A   
ATOM   1565  C   GLU A 165       7.248   3.455  -4.497  1.00 10.00      A   
ATOM   1566  O   GLU A 165       7.667   2.370  -4.896  1.00 10.00      A   
ATOM   1567  N   SER A 166       6.870   4.407  -5.331  1.00 10.00      A   
ATOM   1568  HN  SER A 166       6.576   5.272  -4.974  1.00 10.00      A   
ATOM   1569  CA  SER A 166       6.890   4.193  -6.772  1.00 10.00      A   
ATOM   1570  CB  SER A 166       5.755   4.960  -7.447  1.00 10.00      A   
ATOM   1571  OG  SER A 166       4.511   4.327  -7.195  1.00 10.00      A   
ATOM   1572  HG  SER A 166       3.966   4.894  -6.632  1.00 10.00      A   
ATOM   1573  C   SER A 166       8.237   4.568  -7.391  1.00 10.00      A   
ATOM   1574  O   SER A 166       8.906   5.493  -6.931  1.00 10.00      A   
ATOM   1575  N   ASP A 167       8.627   3.832  -8.428  1.00 10.00      A   
ATOM   1576  HN  ASP A 167       8.042   3.108  -8.747  1.00 10.00      A   
ATOM   1577  CA  ASP A 167       9.883   4.088  -9.126  1.00 10.00      A   
ATOM   1578  CB  ASP A 167      10.582   2.780  -9.526  1.00 10.00      A   
ATOM   1579  CG  ASP A 167      11.933   3.014 -10.183  1.00 10.00      A   
ATOM   1580  OD1 ASP A 167      12.908   3.308  -9.459  1.00 10.00      A   
ATOM   1581  OD2 ASP A 167      12.028   2.903 -11.427  1.00 10.00      A   
ATOM   1582  C   ASP A 167       9.614   4.941 -10.357  1.00 10.00      A   
ATOM   1583  O   ASP A 167       9.110   4.454 -11.369  1.00 10.00      A   
ATOM   1584  N   VAL A 168       9.925   6.218 -10.256  1.00 10.00      A   
ATOM   1585  HN  VAL A 168      10.327   6.551  -9.424  1.00 10.00      A   
ATOM   1586  CA  VAL A 168       9.701   7.144 -11.351  1.00 10.00      A   
ATOM   1587  CB  VAL A 168       9.108   8.469 -10.828  1.00 10.00      A   
ATOM   1588  CG1 VAL A 168       8.550   9.314 -11.963  1.00 10.00      A   
ATOM   1589  CG2 VAL A 168       8.047   8.210  -9.770  1.00 10.00      A   
ATOM   1590  C   VAL A 168      11.010   7.444 -12.060  1.00 10.00      A   
ATOM   1591  O   VAL A 168      12.058   7.536 -11.422  1.00 10.00      A   
ATOM   1592  N   ASP A 169      10.952   7.549 -13.378  1.00 10.00      A   
ATOM   1593  HN  ASP A 169      10.098   7.387 -13.832  1.00 10.00      A   
ATOM   1594  CA  ASP A 169      12.127   7.872 -14.169  1.00 10.00      A   
ATOM   1595  CB  ASP A 169      11.890   7.555 -15.649  1.00 10.00      A   
ATOM   1596  CG  ASP A 169      12.167   6.111 -16.018  1.00 10.00      A   
ATOM   1597  OD1 ASP A 169      13.131   5.870 -16.775  1.00 10.00      A   
ATOM   1598  OD2 ASP A 169      11.414   5.220 -15.576  1.00 10.00      A   
ATOM   1599  C   ASP A 169      12.456   9.352 -13.988  1.00 10.00      A   
ATOM   1600  O   ASP A 169      11.961  10.210 -14.727  1.00 10.00      A   
ATOM   1601  N   ASP A 170      13.255   9.636 -12.964  1.00 10.00      A   
ATOM   1602  HN  ASP A 170      13.576   8.899 -12.406  1.00 10.00      A   
ATOM   1603  CA  ASP A 170      13.660  10.996 -12.626  1.00 10.00      A   
ATOM   1604  CB  ASP A 170      14.476  10.999 -11.324  1.00 10.00      A   
ATOM   1605  CG  ASP A 170      13.635  10.835 -10.074  1.00 10.00      A   
ATOM   1606  OD1 ASP A 170      13.093  11.848  -9.585  1.00 10.00      A   
ATOM   1607  OD2 ASP A 170      13.539   9.702  -9.557  1.00 10.00      A   
ATOM   1608  C   ASP A 170      14.485  11.640 -13.736  1.00 10.00      A   
ATOM   1609  O   ASP A 170      15.648  11.287 -13.945  1.00 10.00      A   
ATOM   1610  N   VAL A 171      13.879  12.575 -14.456  1.00 10.00      A   
ATOM   1611  HN  VAL A 171      12.940  12.788 -14.269  1.00 10.00      A   
ATOM   1612  CA  VAL A 171      14.571  13.285 -15.527  1.00 10.00      A   
ATOM   1613  CB  VAL A 171      13.856  13.145 -16.890  1.00 10.00      A   
ATOM   1614  CG1 VAL A 171      14.677  13.797 -17.994  1.00 10.00      A   
ATOM   1615  CG2 VAL A 171      13.585  11.682 -17.217  1.00 10.00      A   
ATOM   1616  C   VAL A 171      14.711  14.765 -15.169  1.00 10.00      A   
ATOM   1617  O   VAL A 171      15.818  15.258 -14.950  1.00 10.00      A   
ATOM   1618  N   SER A 172      13.584  15.462 -15.092  1.00 10.00      A   
ATOM   1619  HN  SER A 172      12.728  15.011 -15.258  1.00 10.00      A   
ATOM   1620  CA  SER A 172      13.581  16.876 -14.756  1.00 10.00      A   
ATOM   1621  CB  SER A 172      13.666  17.736 -16.024  1.00 10.00      A   
ATOM   1622  OG  SER A 172      14.953  17.638 -16.615  1.00 10.00      A   
ATOM   1623  HG  SER A 172      14.933  18.031 -17.496  1.00 10.00      A   
ATOM   1624  C   SER A 172      12.347  17.233 -13.931  1.00 10.00      A   
ATOM   1625  O   SER A 172      11.242  16.778 -14.224  1.00 10.00      A   
ATOM   1626  N   GLY A 173      12.539  18.048 -12.902  1.00 10.00      A   
ATOM   1627  HN  GLY A 173      13.442  18.386 -12.716  1.00 10.00      A   
ATOM   1628  CA  GLY A 173      11.434  18.439 -12.048  1.00 10.00      A   
ATOM   1629  C   GLY A 173      10.686  19.660 -12.558  1.00 10.00      A   
ATOM   1630  O   GLY A 173      10.133  20.431 -11.770  1.00 10.00      A   
ATOM   1631  N   HIS A 174      10.657  19.831 -13.877  1.00 10.00      A   
ATOM   1632  HN  HIS A 174      11.106  19.178 -14.453  1.00 10.00      A   
ATOM   1633  CA  HIS A 174       9.970  20.965 -14.488  1.00 10.00      A   
ATOM   1634  CB  HIS A 174      10.591  21.294 -15.851  1.00 10.00      A   
ATOM   1635  CG  HIS A 174      10.394  22.715 -16.291  1.00 10.00      A   
ATOM   1636  ND1 HIS A 174      11.254  23.716 -15.895  1.00 10.00      A   
ATOM   1637  CD2 HIS A 174       9.434  23.241 -17.090  1.00 10.00      A   
ATOM   1638  CE1 HIS A 174      10.802  24.824 -16.460  1.00 10.00      A   
ATOM   1639  NE2 HIS A 174       9.704  24.583 -17.190  1.00 10.00      A   
ATOM   1640  HE2 HIS A 174       9.187  25.241 -17.703  1.00 10.00      A   
ATOM   1641  C   HIS A 174       8.486  20.658 -14.647  1.00 10.00      A   
ATOM   1642  O   HIS A 174       7.696  21.516 -15.029  1.00 10.00      A   
ATOM   1643  N   TRP A 175       8.114  19.422 -14.333  1.00 10.00      A   
ATOM   1644  HN  TRP A 175       8.793  18.783 -14.032  1.00 10.00      A   
ATOM   1645  CA  TRP A 175       6.725  18.988 -14.430  1.00 10.00      A   
ATOM   1646  CB  TRP A 175       6.613  17.484 -14.139  1.00 10.00      A   
ATOM   1647  CG  TRP A 175       6.806  17.127 -12.693  1.00 10.00      A   
ATOM   1648  CD1 TRP A 175       7.989  17.060 -12.014  1.00 10.00      A   
ATOM   1649  CD2 TRP A 175       5.782  16.795 -11.748  1.00 10.00      A   
ATOM   1650  NE1 TRP A 175       7.765  16.707 -10.705  1.00 10.00      A   
ATOM   1651  HE1 TRP A 175       8.463  16.593 -10.017  1.00 10.00      A   
ATOM   1652  CE2 TRP A 175       6.417  16.538 -10.516  1.00 10.00      A   
ATOM   1653  CE3 TRP A 175       4.389  16.692 -11.825  1.00 10.00      A   
ATOM   1654  CZ2 TRP A 175       5.708  16.184  -9.371  1.00 10.00      A   
ATOM   1655  CZ3 TRP A 175       3.687  16.339 -10.687  1.00 10.00      A   
ATOM   1656  CH2 TRP A 175       4.347  16.090  -9.477  1.00 10.00      A   
ATOM   1657  C   TRP A 175       5.846  19.784 -13.466  1.00 10.00      A   
ATOM   1658  O   TRP A 175       4.661  20.008 -13.718  1.00 10.00      A   
ATOM   1659  N   LEU A 176       6.448  20.223 -12.369  1.00 10.00      A   
ATOM   1660  HN  LEU A 176       7.398  20.018 -12.236  1.00 10.00      A   
ATOM   1661  CA  LEU A 176       5.745  20.994 -11.359  1.00 10.00      A   
ATOM   1662  CB  LEU A 176       6.634  21.153 -10.124  1.00 10.00      A   
ATOM   1663  CG  LEU A 176       6.002  21.833  -8.909  1.00 10.00      A   
ATOM   1664  CD1 LEU A 176       4.938  20.940  -8.288  1.00 10.00      A   
ATOM   1665  CD2 LEU A 176       7.070  22.183  -7.887  1.00 10.00      A   
ATOM   1666  C   LEU A 176       5.354  22.362 -11.907  1.00 10.00      A   
ATOM   1667  O   LEU A 176       4.344  22.937 -11.509  1.00 10.00      A   
ATOM   1668  N   SER A 177       6.153  22.863 -12.840  1.00 10.00      A   
ATOM   1669  HN  SER A 177       6.942  22.348 -13.120  1.00 10.00      A   
ATOM   1670  CA  SER A 177       5.913  24.158 -13.459  1.00 10.00      A   
ATOM   1671  CB  SER A 177       7.219  24.660 -14.073  1.00 10.00      A   
ATOM   1672  OG  SER A 177       8.333  24.177 -13.334  1.00 10.00      A   
ATOM   1673  HG  SER A 177       9.147  24.527 -13.714  1.00 10.00      A   
ATOM   1674  C   SER A 177       4.819  24.067 -14.526  1.00 10.00      A   
ATOM   1675  O   SER A 177       4.404  25.079 -15.097  1.00 10.00      A   
ATOM   1676  N   HIS A 178       4.356  22.847 -14.797  1.00 10.00      A   
ATOM   1677  HN  HIS A 178       4.736  22.073 -14.320  1.00 10.00      A   
ATOM   1678  CA  HIS A 178       3.307  22.630 -15.788  1.00 10.00      A   
ATOM   1679  CB  HIS A 178       3.402  21.231 -16.411  1.00 10.00      A   
ATOM   1680  CG  HIS A 178       4.381  21.130 -17.544  1.00 10.00      A   
ATOM   1681  ND1 HIS A 178       3.983  20.764 -18.808  1.00 10.00      A   
ATOM   1682  CD2 HIS A 178       5.720  21.363 -17.549  1.00 10.00      A   
ATOM   1683  CE1 HIS A 178       5.075  20.780 -19.551  1.00 10.00      A   
ATOM   1684  NE2 HIS A 178       6.148  21.136 -18.832  1.00 10.00      A   
ATOM   1685  HE2 HIS A 178       7.072  21.226 -19.165  1.00 10.00      A   
ATOM   1686  C   HIS A 178       1.932  22.862 -15.177  1.00 10.00      A   
ATOM   1687  O   HIS A 178       0.952  23.059 -15.893  1.00 10.00      A   
ATOM   1688  N   PHE A 179       1.871  22.840 -13.846  1.00 10.00      A   
ATOM   1689  HN  PHE A 179       2.692  22.681 -13.333  1.00 10.00      A   
ATOM   1690  CA  PHE A 179       0.619  23.062 -13.132  1.00 10.00      A   
ATOM   1691  CB  PHE A 179       0.830  22.907 -11.622  1.00 10.00      A   
ATOM   1692  CG  PHE A 179       0.555  21.527 -11.098  1.00 10.00      A   
ATOM   1693  CD1 PHE A 179       1.589  20.728 -10.635  1.00 10.00      A   
ATOM   1694  CD2 PHE A 179      -0.736  21.029 -11.069  1.00 10.00      A   
ATOM   1695  CE1 PHE A 179       1.338  19.458 -10.151  1.00 10.00      A   
ATOM   1696  CE2 PHE A 179      -0.993  19.761 -10.587  1.00 10.00      A   
ATOM   1697  CZ  PHE A 179       0.045  18.974 -10.127  1.00 10.00      A   
ATOM   1698  C   PHE A 179       0.107  24.467 -13.428  1.00 10.00      A   
ATOM   1699  O   PHE A 179       0.829  25.440 -13.230  1.00 10.00      A   
ATOM   1700  N   PRO A 180      -1.134  24.588 -13.914  1.00 10.00      A   
ATOM   1701  CA  PRO A 180      -1.731  25.889 -14.241  1.00 10.00      A   
ATOM   1702  CB  PRO A 180      -3.126  25.527 -14.765  1.00 10.00      A   
ATOM   1703  CG  PRO A 180      -3.389  24.155 -14.246  1.00 10.00      A   
ATOM   1704  CD  PRO A 180      -2.052  23.476 -14.190  1.00 10.00      A   
ATOM   1705  C   PRO A 180      -1.847  26.791 -13.017  1.00 10.00      A   
ATOM   1706  O   PRO A 180      -2.022  26.311 -11.895  1.00 10.00      A   
ATOM   1707  N   ASP A 181      -1.767  28.098 -13.239  1.00 10.00      A   
ATOM   1708  HN  ASP A 181      -1.636  28.419 -14.160  1.00 10.00      A   
ATOM   1709  CA  ASP A 181      -1.863  29.073 -12.150  1.00 10.00      A   
ATOM   1710  CB  ASP A 181      -1.440  30.462 -12.631  1.00 10.00      A   
ATOM   1711  CG  ASP A 181      -0.045  30.852 -12.181  1.00 10.00      A   
ATOM   1712  OD1 ASP A 181       0.865  30.000 -12.222  1.00 10.00      A   
ATOM   1713  OD2 ASP A 181       0.160  32.025 -11.807  1.00 10.00      A   
ATOM   1714  C   ASP A 181      -3.278  29.113 -11.579  1.00 10.00      A   
ATOM   1715  O   ASP A 181      -3.513  29.630 -10.486  1.00 10.00      A   
ATOM   1716  N   THR A 182      -4.219  28.566 -12.332  1.00 10.00      A   
ATOM   1717  HN  THR A 182      -3.978  28.201 -13.209  1.00 10.00      A   
ATOM   1718  CA  THR A 182      -5.606  28.512 -11.914  1.00 10.00      A   
ATOM   1719  CB  THR A 182      -6.500  28.363 -13.152  1.00 10.00      A   
ATOM   1720  OG1 THR A 182      -5.674  27.963 -14.261  1.00 10.00      A   
ATOM   1721  HG1 THR A 182      -6.207  27.930 -15.064  1.00 10.00      A   
ATOM   1722  CG2 THR A 182      -7.166  29.691 -13.479  1.00 10.00      A   
ATOM   1723  C   THR A 182      -5.839  27.330 -10.971  1.00 10.00      A   
ATOM   1724  O   THR A 182      -6.782  27.325 -10.173  1.00 10.00      A   
ATOM   1725  N   TYR A 183      -4.955  26.340 -11.066  1.00 10.00      A   
ATOM   1726  HN  TYR A 183      -4.217  26.424 -11.706  1.00 10.00      A   
ATOM   1727  CA  TYR A 183      -5.037  25.142 -10.242  1.00 10.00      A   
ATOM   1728  CB  TYR A 183      -3.920  24.170 -10.619  1.00 10.00      A   
ATOM   1729  CG  TYR A 183      -3.970  22.836  -9.906  1.00 10.00      A   
ATOM   1730  CD1 TYR A 183      -4.669  21.762 -10.441  1.00 10.00      A   
ATOM   1731  CD2 TYR A 183      -3.306  22.648  -8.701  1.00 10.00      A   
ATOM   1732  CE1 TYR A 183      -4.703  20.539  -9.795  1.00 10.00      A   
ATOM   1733  CE2 TYR A 183      -3.337  21.432  -8.046  1.00 10.00      A   
ATOM   1734  CZ  TYR A 183      -4.037  20.379  -8.598  1.00 10.00      A   
ATOM   1735  OH  TYR A 183      -4.063  19.162  -7.954  1.00 10.00      A   
ATOM   1736  HH  TYR A 183      -4.966  18.982  -7.644  1.00 10.00      A   
ATOM   1737  C   TYR A 183      -4.950  25.501  -8.764  1.00 10.00      A   
ATOM   1738  O   TYR A 183      -3.915  25.969  -8.285  1.00 10.00      A   
ATOM   1739  N   THR A 184      -6.050  25.298  -8.061  1.00 10.00      A   
ATOM   1740  HN  THR A 184      -6.849  24.950  -8.516  1.00 10.00      A   
ATOM   1741  CA  THR A 184      -6.124  25.603  -6.643  1.00 10.00      A   
ATOM   1742  CB  THR A 184      -6.887  26.927  -6.441  1.00 10.00      A   
ATOM   1743  OG1 THR A 184      -7.877  27.056  -7.471  1.00 10.00      A   
ATOM   1744  HG1 THR A 184      -7.437  27.106  -8.332  1.00 10.00      A   
ATOM   1745  CG2 THR A 184      -5.937  28.111  -6.532  1.00 10.00      A   
ATOM   1746  C   THR A 184      -6.853  24.486  -5.899  1.00 10.00      A   
ATOM   1747  O   THR A 184      -7.372  24.687  -4.802  1.00 10.00      A   
ATOM   1748  N   SER A 185      -6.876  23.305  -6.504  1.00 10.00      A   
ATOM   1749  HN  SER A 185      -6.441  23.206  -7.377  1.00 10.00      A   
ATOM   1750  CA  SER A 185      -7.554  22.148  -5.928  1.00 10.00      A   
ATOM   1751  CB  SER A 185      -8.330  21.446  -7.040  1.00 10.00      A   
ATOM   1752  OG  SER A 185      -7.987  22.007  -8.300  1.00 10.00      A   
ATOM   1753  HG  SER A 185      -8.182  21.371  -8.998  1.00 10.00      A   
ATOM   1754  C   SER A 185      -6.578  21.167  -5.275  1.00 10.00      A   
ATOM   1755  O   SER A 185      -6.929  20.017  -5.016  1.00 10.00      A   
ATOM   1756  N   LEU A 186      -5.363  21.624  -5.003  1.00 10.00      A   
ATOM   1757  HN  LEU A 186      -5.145  22.554  -5.211  1.00 10.00      A   
ATOM   1758  CA  LEU A 186      -4.348  20.774  -4.387  1.00 10.00      A   
ATOM   1759  CB  LEU A 186      -2.980  21.457  -4.441  1.00 10.00      A   
ATOM   1760  CG  LEU A 186      -1.837  20.756  -3.705  1.00 10.00      A   
ATOM   1761  CD1 LEU A 186      -1.453  19.464  -4.411  1.00 10.00      A   
ATOM   1762  CD2 LEU A 186      -0.640  21.683  -3.570  1.00 10.00      A   
ATOM   1763  C   LEU A 186      -4.710  20.440  -2.942  1.00 10.00      A   
ATOM   1764  O   LEU A 186      -4.866  21.336  -2.112  1.00 10.00      A   
ATOM   1765  N   VAL A 187      -4.855  19.150  -2.656  1.00 10.00      A   
ATOM   1766  HN  VAL A 187      -4.733  18.488  -3.369  1.00 10.00      A   
ATOM   1767  CA  VAL A 187      -5.201  18.695  -1.314  1.00 10.00      A   
ATOM   1768  CB  VAL A 187      -6.555  17.949  -1.290  1.00 10.00      A   
ATOM   1769  CG1 VAL A 187      -6.897  17.488   0.121  1.00 10.00      A   
ATOM   1770  CG2 VAL A 187      -7.664  18.833  -1.843  1.00 10.00      A   
ATOM   1771  C   VAL A 187      -4.113  17.788  -0.737  1.00 10.00      A   
ATOM   1772  O   VAL A 187      -3.649  17.995   0.384  1.00 10.00      A   
ATOM   1773  N   SER A 188      -3.718  16.775  -1.496  1.00 10.00      A   
ATOM   1774  HN  SER A 188      -4.123  16.648  -2.385  1.00 10.00      A   
ATOM   1775  CA  SER A 188      -2.691  15.846  -1.047  1.00 10.00      A   
ATOM   1776  CB  SER A 188      -3.326  14.522  -0.618  1.00 10.00      A   
ATOM   1777  OG  SER A 188      -4.385  14.745   0.296  1.00 10.00      A   
ATOM   1778  HG  SER A 188      -4.860  15.541   0.043  1.00 10.00      A   
ATOM   1779  C   SER A 188      -1.654  15.602  -2.138  1.00 10.00      A   
ATOM   1780  O   SER A 188      -1.989  15.183  -3.246  1.00 10.00      A   
ATOM   1781  N   LEU A 189      -0.398  15.866  -1.817  1.00 10.00      A   
ATOM   1782  HN  LEU A 189      -0.197  16.198  -0.913  1.00 10.00      A   
ATOM   1783  CA  LEU A 189       0.696  15.680  -2.754  1.00 10.00      A   
ATOM   1784  CB  LEU A 189       1.178  17.036  -3.278  1.00 10.00      A   
ATOM   1785  CG  LEU A 189       2.390  17.011  -4.217  1.00 10.00      A   
ATOM   1786  CD1 LEU A 189       2.043  16.328  -5.530  1.00 10.00      A   
ATOM   1787  CD2 LEU A 189       2.908  18.419  -4.464  1.00 10.00      A   
ATOM   1788  C   LEU A 189       1.853  14.938  -2.090  1.00 10.00      A   
ATOM   1789  O   LEU A 189       2.429  15.417  -1.111  1.00 10.00      A   
ATOM   1790  N   ASN A 190       2.176  13.761  -2.615  1.00 10.00      A   
ATOM   1791  HN  ASN A 190       1.657  13.416  -3.383  1.00 10.00      A   
ATOM   1792  CA  ASN A 190       3.273  12.963  -2.089  1.00 10.00      A   
ATOM   1793  CB  ASN A 190       2.773  11.645  -1.498  1.00 10.00      A   
ATOM   1794  CG  ASN A 190       3.915  10.728  -1.095  1.00 10.00      A   
ATOM   1795  OD1 ASN A 190       4.995  11.182  -0.714  1.00 10.00      A   
ATOM   1796  ND2 ASN A 190       3.694   9.430  -1.185  1.00 10.00      A   
ATOM   1797 HD21 ASN A 190       2.807   9.126  -1.504  1.00 10.00      A   
ATOM   1798 HD22 ASN A 190       4.415   8.820  -0.924  1.00 10.00      A   
ATOM   1799  C   ASN A 190       4.293  12.684  -3.179  1.00 10.00      A   
ATOM   1800  O   ASN A 190       4.026  11.930  -4.114  1.00 10.00      A   
ATOM   1801  N   ILE A 191       5.458  13.294  -3.052  1.00 10.00      A   
ATOM   1802  HN  ILE A 191       5.609  13.883  -2.278  1.00 10.00      A   
ATOM   1803  CA  ILE A 191       6.526  13.116  -4.027  1.00 10.00      A   
ATOM   1804  CB  ILE A 191       6.696  14.367  -4.917  1.00 10.00      A   
ATOM   1805  CG1 ILE A 191       6.741  15.641  -4.066  1.00 10.00      A   
ATOM   1806  CG2 ILE A 191       5.577  14.444  -5.948  1.00 10.00      A   
ATOM   1807  CD1 ILE A 191       6.947  16.910  -4.868  1.00 10.00      A   
ATOM   1808  C   ILE A 191       7.849  12.780  -3.340  1.00 10.00      A   
ATOM   1809  O   ILE A 191       8.927  13.017  -3.883  1.00 10.00      A   
ATOM   1810  N   SER A 192       7.751  12.200  -2.151  1.00 10.00      A   
ATOM   1811  HN  SER A 192       6.859  12.033  -1.779  1.00 10.00      A   
ATOM   1812  CA  SER A 192       8.923  11.818  -1.361  1.00 10.00      A   
ATOM   1813  CB  SER A 192       8.463  11.281  -0.004  1.00 10.00      A   
ATOM   1814  OG  SER A 192       7.309  11.966   0.448  1.00 10.00      A   
ATOM   1815  HG  SER A 192       6.518  11.493   0.155  1.00 10.00      A   
ATOM   1816  C   SER A 192       9.776  10.757  -2.066  1.00 10.00      A   
ATOM   1817  O   SER A 192      10.949  10.570  -1.738  1.00 10.00      A   
ATOM   1818  N   CYS A 193       9.182  10.083  -3.041  1.00 10.00      A   
ATOM   1819  HN  CYS A 193       8.256  10.305  -3.273  1.00 10.00      A   
ATOM   1820  CA  CYS A 193       9.855   9.025  -3.783  1.00 10.00      A   
ATOM   1821  CB  CYS A 193       8.794   8.083  -4.344  1.00 10.00      A   
ATOM   1822  SG  CYS A 193       7.260   8.927  -4.800  1.00 10.00      A   
ATOM   1823  HG  CYS A 193       6.324   8.001  -4.973  1.00 10.00      A   
ATOM   1824  C   CYS A 193      10.712   9.565  -4.926  1.00 10.00      A   
ATOM   1825  O   CYS A 193      11.505   8.829  -5.521  1.00 10.00      A   
ATOM   1826  N   LEU A 194      10.558  10.844  -5.227  1.00 10.00      A   
ATOM   1827  HN  LEU A 194       9.937  11.391  -4.697  1.00 10.00      A   
ATOM   1828  CA  LEU A 194      11.304  11.461  -6.316  1.00 10.00      A   
ATOM   1829  CB  LEU A 194      10.599  12.728  -6.809  1.00 10.00      A   
ATOM   1830  CG  LEU A 194       9.208  12.542  -7.419  1.00 10.00      A   
ATOM   1831  CD1 LEU A 194       8.628  13.887  -7.824  1.00 10.00      A   
ATOM   1832  CD2 LEU A 194       9.260  11.595  -8.610  1.00 10.00      A   
ATOM   1833  C   LEU A 194      12.741  11.781  -5.913  1.00 10.00      A   
ATOM   1834  O   LEU A 194      13.038  12.019  -4.739  1.00 10.00      A   
ATOM   1835  N   ALA A 195      13.629  11.778  -6.895  1.00 10.00      A   
ATOM   1836  HN  ALA A 195      13.329  11.561  -7.811  1.00 10.00      A   
ATOM   1837  CA  ALA A 195      15.034  12.082  -6.670  1.00 10.00      A   
ATOM   1838  CB  ALA A 195      15.911  10.989  -7.259  1.00 10.00      A   
ATOM   1839  C   ALA A 195      15.379  13.418  -7.307  1.00 10.00      A   
ATOM   1840  O   ALA A 195      16.262  14.136  -6.838  1.00 10.00      A   
ATOM   1841  N   SER A 196      14.668  13.745  -8.374  1.00 10.00      A   
ATOM   1842  HN  SER A 196      13.973  13.126  -8.693  1.00 10.00      A   
ATOM   1843  CA  SER A 196      14.885  14.988  -9.093  1.00 10.00      A   
ATOM   1844  CB  SER A 196      14.170  14.951 -10.449  1.00 10.00      A   
ATOM   1845  OG  SER A 196      12.879  14.372 -10.332  1.00 10.00      A   
ATOM   1846  HG  SER A 196      12.964  13.421 -10.139  1.00 10.00      A   
ATOM   1847  C   SER A 196      14.439  16.197  -8.275  1.00 10.00      A   
ATOM   1848  O   SER A 196      13.534  16.102  -7.443  1.00 10.00      A   
ATOM   1849  N   GLU A 197      15.098  17.324  -8.500  1.00 10.00      A   
ATOM   1850  HN  GLU A 197      15.830  17.328  -9.155  1.00 10.00      A   
ATOM   1851  CA  GLU A 197      14.769  18.554  -7.801  1.00 10.00      A   
ATOM   1852  CB  GLU A 197      15.978  19.488  -7.779  1.00 10.00      A   
ATOM   1853  CG  GLU A 197      17.160  18.963  -6.986  1.00 10.00      A   
ATOM   1854  CD  GLU A 197      18.463  19.565  -7.452  1.00 10.00      A   
ATOM   1855  OE1 GLU A 197      18.526  20.803  -7.622  1.00 10.00      A   
ATOM   1856  OE2 GLU A 197      19.431  18.802  -7.656  1.00 10.00      A   
ATOM   1857  C   GLU A 197      13.605  19.255  -8.483  1.00 10.00      A   
ATOM   1858  O   GLU A 197      13.488  19.236  -9.709  1.00 10.00      A   
ATOM   1859  N   VAL A 198      12.750  19.875  -7.692  1.00 10.00      A   
ATOM   1860  HN  VAL A 198      12.900  19.869  -6.724  1.00 10.00      A   
ATOM   1861  CA  VAL A 198      11.602  20.586  -8.224  1.00 10.00      A   
ATOM   1862  CB  VAL A 198      10.283  20.107  -7.583  1.00 10.00      A   
ATOM   1863  CG1 VAL A 198       9.937  18.705  -8.061  1.00 10.00      A   
ATOM   1864  CG2 VAL A 198      10.373  20.145  -6.063  1.00 10.00      A   
ATOM   1865  C   VAL A 198      11.765  22.081  -8.003  1.00 10.00      A   
ATOM   1866  O   VAL A 198      12.474  22.503  -7.088  1.00 10.00      A   
ATOM   1867  N   SER A 199      11.124  22.876  -8.849  1.00 10.00      A   
ATOM   1868  HN  SER A 199      10.591  22.479  -9.566  1.00 10.00      A   
ATOM   1869  CA  SER A 199      11.193  24.322  -8.741  1.00 10.00      A   
ATOM   1870  CB  SER A 199      10.485  24.972  -9.935  1.00 10.00      A   
ATOM   1871  OG  SER A 199      10.442  26.384  -9.807  1.00 10.00      A   
ATOM   1872  HG  SER A 199      11.341  26.737  -9.858  1.00 10.00      A   
ATOM   1873  C   SER A 199      10.570  24.785  -7.428  1.00 10.00      A   
ATOM   1874  O   SER A 199       9.351  24.712  -7.247  1.00 10.00      A   
ATOM   1875  N   PHE A 200      11.417  25.242  -6.511  1.00 10.00      A   
ATOM   1876  HN  PHE A 200      12.378  25.249  -6.710  1.00 10.00      A   
ATOM   1877  CA  PHE A 200      10.960  25.713  -5.211  1.00 10.00      A   
ATOM   1878  CB  PHE A 200      12.146  26.118  -4.330  1.00 10.00      A   
ATOM   1879  CG  PHE A 200      11.800  26.229  -2.872  1.00 10.00      A   
ATOM   1880  CD1 PHE A 200      11.591  25.090  -2.113  1.00 10.00      A   
ATOM   1881  CD2 PHE A 200      11.681  27.469  -2.261  1.00 10.00      A   
ATOM   1882  CE1 PHE A 200      11.269  25.181  -0.773  1.00 10.00      A   
ATOM   1883  CE2 PHE A 200      11.359  27.566  -0.920  1.00 10.00      A   
ATOM   1884  CZ  PHE A 200      11.154  26.421  -0.175  1.00 10.00      A   
ATOM   1885  C   PHE A 200       9.983  26.875  -5.364  1.00 10.00      A   
ATOM   1886  O   PHE A 200       9.001  26.968  -4.634  1.00 10.00      A   
ATOM   1887  N   SER A 201      10.248  27.745  -6.331  1.00 10.00      A   
ATOM   1888  HN  SER A 201      11.045  27.614  -6.886  1.00 10.00      A   
ATOM   1889  CA  SER A 201       9.395  28.897  -6.584  1.00 10.00      A   
ATOM   1890  CB  SER A 201      10.018  29.765  -7.675  1.00 10.00      A   
ATOM   1891  OG  SER A 201      11.429  29.821  -7.526  1.00 10.00      A   
ATOM   1892  HG  SER A 201      11.649  30.427  -6.806  1.00 10.00      A   
ATOM   1893  C   SER A 201       7.989  28.454  -6.992  1.00 10.00      A   
ATOM   1894  O   SER A 201       6.988  28.974  -6.490  1.00 10.00      A   
ATOM   1895  N   ALA A 202       7.924  27.472  -7.888  1.00 10.00      A   
ATOM   1896  HN  ALA A 202       8.757  27.088  -8.242  1.00 10.00      A   
ATOM   1897  CA  ALA A 202       6.647  26.951  -8.353  1.00 10.00      A   
ATOM   1898  CB  ALA A 202       6.850  26.051  -9.561  1.00 10.00      A   
ATOM   1899  C   ALA A 202       5.946  26.189  -7.231  1.00 10.00      A   
ATOM   1900  O   ALA A 202       4.720  26.233  -7.105  1.00 10.00      A   
ATOM   1901  N   LEU A 203       6.739  25.492  -6.427  1.00 10.00      A   
ATOM   1902  HN  LEU A 203       7.704  25.481  -6.605  1.00 10.00      A   
ATOM   1903  CA  LEU A 203       6.221  24.726  -5.302  1.00 10.00      A   
ATOM   1904  CB  LEU A 203       7.351  23.920  -4.651  1.00 10.00      A   
ATOM   1905  CG  LEU A 203       6.946  22.932  -3.556  1.00 10.00      A   
ATOM   1906  CD1 LEU A 203       6.042  21.844  -4.116  1.00 10.00      A   
ATOM   1907  CD2 LEU A 203       8.181  22.321  -2.916  1.00 10.00      A   
ATOM   1908  C   LEU A 203       5.580  25.653  -4.276  1.00 10.00      A   
ATOM   1909  O   LEU A 203       4.466  25.408  -3.811  1.00 10.00      A   
ATOM   1910  N   GLU A 204       6.287  26.727  -3.939  1.00 10.00      A   
ATOM   1911  HN  GLU A 204       7.174  26.864  -4.346  1.00 10.00      A   
ATOM   1912  CA  GLU A 204       5.788  27.700  -2.973  1.00 10.00      A   
ATOM   1913  CB  GLU A 204       6.825  28.798  -2.724  1.00 10.00      A   
ATOM   1914  CG  GLU A 204       6.574  29.611  -1.464  1.00 10.00      A   
ATOM   1915  CD  GLU A 204       7.072  31.038  -1.577  1.00 10.00      A   
ATOM   1916  OE1 GLU A 204       8.297  31.256  -1.485  1.00 10.00      A   
ATOM   1917  OE2 GLU A 204       6.235  31.951  -1.749  1.00 10.00      A   
ATOM   1918  C   GLU A 204       4.480  28.318  -3.452  1.00 10.00      A   
ATOM   1919  O   GLU A 204       3.494  28.347  -2.714  1.00 10.00      A   
ATOM   1920  N   ARG A 205       4.468  28.783  -4.700  1.00 10.00      A   
ATOM   1921  HN  ARG A 205       5.281  28.708  -5.248  1.00 10.00      A   
ATOM   1922  CA  ARG A 205       3.281  29.404  -5.276  1.00 10.00      A   
ATOM   1923  CB  ARG A 205       3.544  29.874  -6.706  1.00 10.00      A   
ATOM   1924  CG  ARG A 205       4.338  31.165  -6.809  1.00 10.00      A   
ATOM   1925  CD  ARG A 205       4.112  31.844  -8.151  1.00 10.00      A   
ATOM   1926  NE  ARG A 205       4.590  31.030  -9.266  1.00 10.00      A   
ATOM   1927  HE  ARG A 205       5.551  30.817  -9.285  1.00 10.00      A   
ATOM   1928  CZ  ARG A 205       3.815  30.572 -10.244  1.00 10.00      A   
ATOM   1929  NH1 ARG A 205       2.515  30.840 -10.249  1.00 10.00      A   
ATOM   1930 HH11 ARG A 205       2.091  31.410  -9.483  1.00 10.00      A   
ATOM   1931 HH12 ARG A 205       1.906  30.484 -11.028  1.00 10.00      A   
ATOM   1932  NH2 ARG A 205       4.342  29.848 -11.224  1.00 10.00      A   
ATOM   1933 HH21 ARG A 205       3.737  29.487 -11.996  1.00 10.00      A   
ATOM   1934 HH22 ARG A 205       5.366  29.640 -11.232  1.00 10.00      A   
ATOM   1935  C   ARG A 205       2.079  28.464  -5.253  1.00 10.00      A   
ATOM   1936  O   ARG A 205       0.966  28.880  -4.923  1.00 10.00      A   
ATOM   1937  N   LEU A 206       2.314  27.200  -5.590  1.00 10.00      A   
ATOM   1938  HN  LEU A 206       3.230  26.929  -5.824  1.00 10.00      A   
ATOM   1939  CA  LEU A 206       1.248  26.202  -5.617  1.00 10.00      A   
ATOM   1940  CB  LEU A 206       1.779  24.864  -6.136  1.00 10.00      A   
ATOM   1941  CG  LEU A 206       1.028  24.237  -7.316  1.00 10.00      A   
ATOM   1942  CD1 LEU A 206       1.589  22.860  -7.637  1.00 10.00      A   
ATOM   1943  CD2 LEU A 206      -0.465  24.154  -7.036  1.00 10.00      A   
ATOM   1944  C   LEU A 206       0.641  26.015  -4.233  1.00 10.00      A   
ATOM   1945  O   LEU A 206      -0.577  26.061  -4.070  1.00 10.00      A   
ATOM   1946  N   VAL A 207       1.501  25.821  -3.244  1.00 10.00      A   
ATOM   1947  HN  VAL A 207       2.464  25.804  -3.447  1.00 10.00      A   
ATOM   1948  CA  VAL A 207       1.066  25.622  -1.867  1.00 10.00      A   
ATOM   1949  CB  VAL A 207       2.262  25.253  -0.957  1.00 10.00      A   
ATOM   1950  CG1 VAL A 207       1.846  25.220   0.507  1.00 10.00      A   
ATOM   1951  CG2 VAL A 207       2.852  23.910  -1.369  1.00 10.00      A   
ATOM   1952  C   VAL A 207       0.354  26.864  -1.317  1.00 10.00      A   
ATOM   1953  O   VAL A 207      -0.672  26.756  -0.643  1.00 10.00      A   
ATOM   1954  N   THR A 208       0.892  28.037  -1.624  1.00 10.00      A   
ATOM   1955  HN  THR A 208       1.699  28.057  -2.183  1.00 10.00      A   
ATOM   1956  CA  THR A 208       0.323  29.296  -1.155  1.00 10.00      A   
ATOM   1957  CB  THR A 208       1.184  30.499  -1.593  1.00 10.00      A   
ATOM   1958  OG1 THR A 208       2.545  30.268  -1.217  1.00 10.00      A   
ATOM   1959  HG1 THR A 208       2.938  29.612  -1.810  1.00 10.00      A   
ATOM   1960  CG2 THR A 208       0.695  31.782  -0.937  1.00 10.00      A   
ATOM   1961  C   THR A 208      -1.119  29.499  -1.629  1.00 10.00      A   
ATOM   1962  O   THR A 208      -1.982  29.914  -0.856  1.00 10.00      A   
ATOM   1963  N   ARG A 209      -1.395  29.177  -2.888  1.00 10.00      A   
ATOM   1964  HN  ARG A 209      -0.689  28.811  -3.463  1.00 10.00      A   
ATOM   1965  CA  ARG A 209      -2.735  29.363  -3.426  1.00 10.00      A   
ATOM   1966  CB  ARG A 209      -2.703  29.723  -4.915  1.00 10.00      A   
ATOM   1967  CG  ARG A 209      -2.227  28.616  -5.837  1.00 10.00      A   
ATOM   1968  CD  ARG A 209      -2.186  29.101  -7.277  1.00 10.00      A   
ATOM   1969  NE  ARG A 209      -1.819  28.035  -8.210  1.00 10.00      A   
ATOM   1970  HE  ARG A 209      -2.512  27.367  -8.428  1.00 10.00      A   
ATOM   1971  CZ  ARG A 209      -0.617  27.927  -8.770  1.00 10.00      A   
ATOM   1972  NH1 ARG A 209       0.335  28.807  -8.484  1.00 10.00      A   
ATOM   1973 HH11 ARG A 209       0.146  29.594  -7.824  1.00 10.00      A   
ATOM   1974 HH12 ARG A 209       1.279  28.716  -8.919  1.00 10.00      A   
ATOM   1975  NH2 ARG A 209      -0.375  26.946  -9.628  1.00 10.00      A   
ATOM   1976 HH21 ARG A 209      -1.123  26.264  -9.876  1.00 10.00      A   
ATOM   1977 HH22 ARG A 209       0.569  26.856 -10.065  1.00 10.00      A   
ATOM   1978  C   ARG A 209      -3.661  28.179  -3.158  1.00 10.00      A   
ATOM   1979  O   ARG A 209      -4.818  28.185  -3.574  1.00 10.00      A   
ATOM   1980  N   CYS A 210      -3.171  27.171  -2.458  1.00 10.00      A   
ATOM   1981  HN  CYS A 210      -2.247  27.211  -2.129  1.00 10.00      A   
ATOM   1982  CA  CYS A 210      -3.991  26.007  -2.156  1.00 10.00      A   
ATOM   1983  CB  CYS A 210      -3.411  24.747  -2.796  1.00 10.00      A   
ATOM   1984  SG  CYS A 210      -3.227  24.860  -4.588  1.00 10.00      A   
ATOM   1985  HG  CYS A 210      -2.043  25.408  -4.833  1.00 10.00      A   
ATOM   1986  C   CYS A 210      -4.183  25.819  -0.653  1.00 10.00      A   
ATOM   1987  O   CYS A 210      -3.411  25.120   0.000  1.00 10.00      A   
ATOM   1988  N   PRO A 211      -5.222  26.447  -0.076  1.00 10.00      A   
ATOM   1989  CA  PRO A 211      -5.512  26.333   1.356  1.00 10.00      A   
ATOM   1990  CB  PRO A 211      -6.443  27.518   1.609  1.00 10.00      A   
ATOM   1991  CG  PRO A 211      -7.158  27.712   0.317  1.00 10.00      A   
ATOM   1992  CD  PRO A 211      -6.185  27.331  -0.766  1.00 10.00      A   
ATOM   1993  C   PRO A 211      -6.223  25.020   1.678  1.00 10.00      A   
ATOM   1994  O   PRO A 211      -6.572  24.749   2.827  1.00 10.00      A   
ATOM   1995  N   ASN A 212      -6.427  24.211   0.650  1.00 10.00      A   
ATOM   1996  HN  ASN A 212      -6.116  24.486  -0.234  1.00 10.00      A   
ATOM   1997  CA  ASN A 212      -7.091  22.926   0.794  1.00 10.00      A   
ATOM   1998  CB  ASN A 212      -7.914  22.627  -0.464  1.00 10.00      A   
ATOM   1999  CG  ASN A 212      -9.247  21.975  -0.156  1.00 10.00      A   
ATOM   2000  OD1 ASN A 212      -9.390  21.265   0.836  1.00 10.00      A   
ATOM   2001  ND2 ASN A 212     -10.237  22.226  -1.002  1.00 10.00      A   
ATOM   2002 HD21 ASN A 212     -10.052  22.810  -1.776  1.00 10.00      A   
ATOM   2003 HD22 ASN A 212     -11.116  21.822  -0.826  1.00 10.00      A   
ATOM   2004  C   ASN A 212      -6.055  21.830   1.008  1.00 10.00      A   
ATOM   2005  O   ASN A 212      -6.395  20.669   1.224  1.00 10.00      A   
ATOM   2006  N   LEU A 213      -4.787  22.215   0.945  1.00 10.00      A   
ATOM   2007  HN  LEU A 213      -4.586  23.156   0.764  1.00 10.00      A   
ATOM   2008  CA  LEU A 213      -3.684  21.286   1.132  1.00 10.00      A   
ATOM   2009  CB  LEU A 213      -2.361  21.980   0.797  1.00 10.00      A   
ATOM   2010  CG  LEU A 213      -1.094  21.136   0.937  1.00 10.00      A   
ATOM   2011  CD1 LEU A 213      -1.034  20.061  -0.139  1.00 10.00      A   
ATOM   2012  CD2 LEU A 213       0.146  22.017   0.901  1.00 10.00      A   
ATOM   2013  C   LEU A 213      -3.657  20.757   2.562  1.00 10.00      A   
ATOM   2014  O   LEU A 213      -3.519  21.522   3.519  1.00 10.00      A   
ATOM   2015  N   LYS A 214      -3.793  19.447   2.697  1.00 10.00      A   
ATOM   2016  HN  LYS A 214      -3.894  18.892   1.892  1.00 10.00      A   
ATOM   2017  CA  LYS A 214      -3.790  18.808   4.002  1.00 10.00      A   
ATOM   2018  CB  LYS A 214      -5.132  18.134   4.291  1.00 10.00      A   
ATOM   2019  CG  LYS A 214      -6.260  19.100   4.621  1.00 10.00      A   
ATOM   2020  CD  LYS A 214      -5.831  20.113   5.667  1.00 10.00      A   
ATOM   2021  CE  LYS A 214      -6.928  20.369   6.686  1.00 10.00      A   
ATOM   2022  NZ  LYS A 214      -8.132  20.991   6.077  1.00 10.00      A   
ATOM   2023  HZ1 LYS A 214      -8.736  21.396   6.818  1.00 10.00      A   
ATOM   2024  HZ2 LYS A 214      -8.678  20.277   5.554  1.00 10.00      A   
ATOM   2025  HZ3 LYS A 214      -7.859  21.751   5.423  1.00 10.00      A   
ATOM   2026  C   LYS A 214      -2.648  17.807   4.127  1.00 10.00      A   
ATOM   2027  O   LYS A 214      -2.180  17.528   5.231  1.00 10.00      A   
ATOM   2028  N   SER A 215      -2.192  17.278   2.997  1.00 10.00      A   
ATOM   2029  HN  SER A 215      -2.600  17.536   2.143  1.00 10.00      A   
ATOM   2030  CA  SER A 215      -1.099  16.320   2.993  1.00 10.00      A   
ATOM   2031  CB  SER A 215      -1.611  14.915   2.656  1.00 10.00      A   
ATOM   2032  OG  SER A 215      -0.619  13.927   2.893  1.00 10.00      A   
ATOM   2033  HG  SER A 215      -0.949  13.280   3.542  1.00 10.00      A   
ATOM   2034  C   SER A 215      -0.027  16.750   2.004  1.00 10.00      A   
ATOM   2035  O   SER A 215      -0.273  16.823   0.799  1.00 10.00      A   
ATOM   2036  N   LEU A 216       1.153  17.056   2.516  1.00 10.00      A   
ATOM   2037  HN  LEU A 216       1.288  16.993   3.489  1.00 10.00      A   
ATOM   2038  CA  LEU A 216       2.260  17.477   1.677  1.00 10.00      A   
ATOM   2039  CB  LEU A 216       2.472  18.989   1.781  1.00 10.00      A   
ATOM   2040  CG  LEU A 216       3.496  19.587   0.812  1.00 10.00      A   
ATOM   2041  CD1 LEU A 216       2.994  19.484  -0.622  1.00 10.00      A   
ATOM   2042  CD2 LEU A 216       3.802  21.031   1.179  1.00 10.00      A   
ATOM   2043  C   LEU A 216       3.532  16.741   2.068  1.00 10.00      A   
ATOM   2044  O   LEU A 216       4.105  16.989   3.126  1.00 10.00      A   
ATOM   2045  N   LYS A 217       3.948  15.818   1.218  1.00 10.00      A   
ATOM   2046  HN  LYS A 217       3.432  15.657   0.396  1.00 10.00      A   
ATOM   2047  CA  LYS A 217       5.149  15.036   1.452  1.00 10.00      A   
ATOM   2048  CB  LYS A 217       4.803  13.548   1.507  1.00 10.00      A   
ATOM   2049  CG  LYS A 217       3.921  13.179   2.693  1.00 10.00      A   
ATOM   2050  CD  LYS A 217       3.014  12.002   2.384  1.00 10.00      A   
ATOM   2051  CE  LYS A 217       1.996  11.800   3.492  1.00 10.00      A   
ATOM   2052  NZ  LYS A 217       0.990  10.765   3.147  1.00 10.00      A   
ATOM   2053  HZ1 LYS A 217       0.137  10.883   3.741  1.00 10.00      A   
ATOM   2054  HZ2 LYS A 217       1.384   9.818   3.305  1.00 10.00      A   
ATOM   2055  HZ3 LYS A 217       0.714  10.847   2.151  1.00 10.00      A   
ATOM   2056  C   LYS A 217       6.174  15.333   0.365  1.00 10.00      A   
ATOM   2057  O   LYS A 217       5.957  15.031  -0.812  1.00 10.00      A   
ATOM   2058  N   LEU A 218       7.273  15.950   0.766  1.00 10.00      A   
ATOM   2059  HN  LEU A 218       7.389  16.141   1.721  1.00 10.00      A   
ATOM   2060  CA  LEU A 218       8.326  16.333  -0.161  1.00 10.00      A   
ATOM   2061  CB  LEU A 218       8.911  17.686   0.242  1.00 10.00      A   
ATOM   2062  CG  LEU A 218       7.900  18.817   0.436  1.00 10.00      A   
ATOM   2063  CD1 LEU A 218       8.584  20.045   1.010  1.00 10.00      A   
ATOM   2064  CD2 LEU A 218       7.203  19.148  -0.875  1.00 10.00      A   
ATOM   2065  C   LEU A 218       9.429  15.285  -0.232  1.00 10.00      A   
ATOM   2066  O   LEU A 218       9.496  14.380   0.600  1.00 10.00      A   
ATOM   2067  N   ASN A 219      10.303  15.423  -1.221  1.00 10.00      A   
ATOM   2068  HN  ASN A 219      10.218  16.185  -1.836  1.00 10.00      A   
ATOM   2069  CA  ASN A 219      11.396  14.480  -1.409  1.00 10.00      A   
ATOM   2070  CB  ASN A 219      11.626  14.162  -2.892  1.00 10.00      A   
ATOM   2071  CG  ASN A 219      12.249  15.295  -3.691  1.00 10.00      A   
ATOM   2072  OD1 ASN A 219      12.105  16.473  -3.360  1.00 10.00      A   
ATOM   2073  ND2 ASN A 219      12.953  14.936  -4.754  1.00 10.00      A   
ATOM   2074 HD21 ASN A 219      13.033  13.976  -4.949  1.00 10.00      A   
ATOM   2075 HD22 ASN A 219      13.353  15.639  -5.311  1.00 10.00      A   
ATOM   2076  C   ASN A 219      12.687  14.930  -0.723  1.00 10.00      A   
ATOM   2077  O   ASN A 219      12.756  16.008  -0.130  1.00 10.00      A   
ATOM   2078  N   ARG A 220      13.716  14.100  -0.827  1.00 10.00      A   
ATOM   2079  HN  ARG A 220      13.601  13.270  -1.337  1.00 10.00      A   
ATOM   2080  CA  ARG A 220      15.015  14.367  -0.206  1.00 10.00      A   
ATOM   2081  CB  ARG A 220      15.872  13.102  -0.270  1.00 10.00      A   
ATOM   2082  CG  ARG A 220      16.988  13.030   0.757  1.00 10.00      A   
ATOM   2083  CD  ARG A 220      17.875  11.829   0.493  1.00 10.00      A   
ATOM   2084  NE  ARG A 220      18.799  11.569   1.590  1.00 10.00      A   
ATOM   2085  HE  ARG A 220      19.368  12.317   1.888  1.00 10.00      A   
ATOM   2086  CZ  ARG A 220      18.908  10.389   2.196  1.00 10.00      A   
ATOM   2087  NH1 ARG A 220      18.152   9.364   1.802  1.00 10.00      A   
ATOM   2088 HH11 ARG A 220      18.238   8.434   2.274  1.00 10.00      A   
ATOM   2089 HH12 ARG A 220      17.468   9.484   1.018  1.00 10.00      A   
ATOM   2090  NH2 ARG A 220      19.781  10.223   3.179  1.00 10.00      A   
ATOM   2091 HH21 ARG A 220      19.867   9.301   3.650  1.00 10.00      A   
ATOM   2092 HH22 ARG A 220      20.394  11.025   3.491  1.00 10.00      A   
ATOM   2093  C   ARG A 220      15.759  15.535  -0.859  1.00 10.00      A   
ATOM   2094  O   ARG A 220      16.829  15.938  -0.394  1.00 10.00      A   
ATOM   2095  N   ALA A 221      15.194  16.087  -1.925  1.00 10.00      A   
ATOM   2096  HN  ALA A 221      14.337  15.741  -2.246  1.00 10.00      A   
ATOM   2097  CA  ALA A 221      15.821  17.200  -2.627  1.00 10.00      A   
ATOM   2098  CB  ALA A 221      15.437  17.190  -4.098  1.00 10.00      A   
ATOM   2099  C   ALA A 221      15.473  18.541  -1.984  1.00 10.00      A   
ATOM   2100  O   ALA A 221      15.929  19.592  -2.437  1.00 10.00      A   
ATOM   2101  N   VAL A 222      14.669  18.499  -0.931  1.00 10.00      A   
ATOM   2102  HN  VAL A 222      14.341  17.630  -0.612  1.00 10.00      A   
ATOM   2103  CA  VAL A 222      14.267  19.708  -0.222  1.00 10.00      A   
ATOM   2104  CB  VAL A 222      12.761  19.694   0.128  1.00 10.00      A   
ATOM   2105  CG1 VAL A 222      12.349  20.993   0.805  1.00 10.00      A   
ATOM   2106  CG2 VAL A 222      11.924  19.459  -1.120  1.00 10.00      A   
ATOM   2107  C   VAL A 222      15.091  19.865   1.055  1.00 10.00      A   
ATOM   2108  O   VAL A 222      15.040  19.013   1.941  1.00 10.00      A   
ATOM   2109  N   PRO A 223      15.870  20.951   1.150  1.00 10.00      A   
ATOM   2110  CA  PRO A 223      16.716  21.223   2.316  1.00 10.00      A   
ATOM   2111  CB  PRO A 223      17.589  22.393   1.851  1.00 10.00      A   
ATOM   2112  CG  PRO A 223      16.760  23.083   0.825  1.00 10.00      A   
ATOM   2113  CD  PRO A 223      15.987  22.000   0.124  1.00 10.00      A   
ATOM   2114  C   PRO A 223      15.904  21.630   3.546  1.00 10.00      A   
ATOM   2115  O   PRO A 223      14.876  22.305   3.432  1.00 10.00      A   
ATOM   2116  N   LEU A 224      16.394  21.230   4.719  1.00 10.00      A   
ATOM   2117  HN  LEU A 224      17.222  20.698   4.726  1.00 10.00      A   
ATOM   2118  CA  LEU A 224      15.743  21.528   5.995  1.00 10.00      A   
ATOM   2119  CB  LEU A 224      16.586  20.958   7.143  1.00 10.00      A   
ATOM   2120  CG  LEU A 224      16.065  21.183   8.565  1.00 10.00      A   
ATOM   2121  CD1 LEU A 224      14.774  20.416   8.800  1.00 10.00      A   
ATOM   2122  CD2 LEU A 224      17.117  20.791   9.591  1.00 10.00      A   
ATOM   2123  C   LEU A 224      15.531  23.029   6.200  1.00 10.00      A   
ATOM   2124  O   LEU A 224      14.482  23.458   6.680  1.00 10.00      A   
ATOM   2125  N   GLU A 225      16.524  23.823   5.815  1.00 10.00      A   
ATOM   2126  HN  GLU A 225      17.326  23.424   5.424  1.00 10.00      A   
ATOM   2127  CA  GLU A 225      16.460  25.272   5.972  1.00 10.00      A   
ATOM   2128  CB  GLU A 225      17.822  25.915   5.695  1.00 10.00      A   
ATOM   2129  CG  GLU A 225      18.515  25.415   4.436  1.00 10.00      A   
ATOM   2130  CD  GLU A 225      19.838  26.115   4.190  1.00 10.00      A   
ATOM   2131  OE1 GLU A 225      20.203  26.318   3.010  1.00 10.00      A   
ATOM   2132  OE2 GLU A 225      20.514  26.480   5.176  1.00 10.00      A   
ATOM   2133  C   GLU A 225      15.363  25.924   5.124  1.00 10.00      A   
ATOM   2134  O   GLU A 225      15.018  27.087   5.341  1.00 10.00      A   
ATOM   2135  N   LYS A 226      14.805  25.180   4.177  1.00 10.00      A   
ATOM   2136  HN  LYS A 226      15.097  24.248   4.059  1.00 10.00      A   
ATOM   2137  CA  LYS A 226      13.760  25.715   3.316  1.00 10.00      A   
ATOM   2138  CB  LYS A 226      14.113  25.512   1.840  1.00 10.00      A   
ATOM   2139  CG  LYS A 226      14.841  26.689   1.211  1.00 10.00      A   
ATOM   2140  CD  LYS A 226      15.278  26.384  -0.215  1.00 10.00      A   
ATOM   2141  CE  LYS A 226      15.931  27.596  -0.867  1.00 10.00      A   
ATOM   2142  NZ  LYS A 226      17.066  28.127  -0.065  1.00 10.00      A   
ATOM   2143  HZ1 LYS A 226      16.711  28.634   0.775  1.00 10.00      A   
ATOM   2144  HZ2 LYS A 226      17.629  28.786  -0.635  1.00 10.00      A   
ATOM   2145  HZ3 LYS A 226      17.680  27.348   0.248  1.00 10.00      A   
ATOM   2146  C   LYS A 226      12.390  25.119   3.628  1.00 10.00      A   
ATOM   2147  O   LYS A 226      11.403  25.429   2.962  1.00 10.00      A   
ATOM   2148  N   LEU A 227      12.325  24.273   4.646  1.00 10.00      A   
ATOM   2149  HN  LEU A 227      13.141  24.058   5.144  1.00 10.00      A   
ATOM   2150  CA  LEU A 227      11.064  23.647   5.028  1.00 10.00      A   
ATOM   2151  CB  LEU A 227      11.308  22.407   5.896  1.00 10.00      A   
ATOM   2152  CG  LEU A 227      11.854  21.169   5.176  1.00 10.00      A   
ATOM   2153  CD1 LEU A 227      12.312  20.128   6.185  1.00 10.00      A   
ATOM   2154  CD2 LEU A 227      10.801  20.581   4.250  1.00 10.00      A   
ATOM   2155  C   LEU A 227      10.151  24.640   5.744  1.00 10.00      A   
ATOM   2156  O   LEU A 227       8.923  24.556   5.650  1.00 10.00      A   
ATOM   2157  N   ALA A 228      10.760  25.598   6.435  1.00 10.00      A   
ATOM   2158  HN  ALA A 228      11.739  25.617   6.452  1.00 10.00      A   
ATOM   2159  CA  ALA A 228      10.014  26.612   7.175  1.00 10.00      A   
ATOM   2160  CB  ALA A 228      10.959  27.464   8.012  1.00 10.00      A   
ATOM   2161  C   ALA A 228       9.198  27.497   6.241  1.00 10.00      A   
ATOM   2162  O   ALA A 228       8.113  27.955   6.599  1.00 10.00      A   
ATOM   2163  N   THR A 229       9.717  27.721   5.039  1.00 10.00      A   
ATOM   2164  HN  THR A 229      10.577  27.313   4.806  1.00 10.00      A   
ATOM   2165  CA  THR A 229       9.042  28.555   4.054  1.00 10.00      A   
ATOM   2166  CB  THR A 229       9.894  28.706   2.782  1.00 10.00      A   
ATOM   2167  OG1 THR A 229      11.266  28.899   3.159  1.00 10.00      A   
ATOM   2168  HG1 THR A 229      11.309  29.515   3.903  1.00 10.00      A   
ATOM   2169  CG2 THR A 229       9.425  29.904   1.968  1.00 10.00      A   
ATOM   2170  C   THR A 229       7.666  27.997   3.694  1.00 10.00      A   
ATOM   2171  O   THR A 229       6.688  28.740   3.616  1.00 10.00      A   
ATOM   2172  N   LEU A 230       7.587  26.687   3.495  1.00 10.00      A   
ATOM   2173  HN  LEU A 230       8.395  26.134   3.589  1.00 10.00      A   
ATOM   2174  CA  LEU A 230       6.321  26.054   3.149  1.00 10.00      A   
ATOM   2175  CB  LEU A 230       6.534  24.676   2.520  1.00 10.00      A   
ATOM   2176  CG  LEU A 230       6.997  24.673   1.061  1.00 10.00      A   
ATOM   2177  CD1 LEU A 230       6.914  23.274   0.475  1.00 10.00      A   
ATOM   2178  CD2 LEU A 230       6.188  25.660   0.229  1.00 10.00      A   
ATOM   2179  C   LEU A 230       5.397  25.974   4.356  1.00 10.00      A   
ATOM   2180  O   LEU A 230       4.180  26.096   4.226  1.00 10.00      A   
ATOM   2181  N   LEU A 231       5.981  25.786   5.533  1.00 10.00      A   
ATOM   2182  HN  LEU A 231       6.959  25.684   5.572  1.00 10.00      A   
ATOM   2183  CA  LEU A 231       5.204  25.705   6.765  1.00 10.00      A   
ATOM   2184  CB  LEU A 231       6.110  25.363   7.945  1.00 10.00      A   
ATOM   2185  CG  LEU A 231       6.630  23.926   7.997  1.00 10.00      A   
ATOM   2186  CD1 LEU A 231       7.796  23.818   8.966  1.00 10.00      A   
ATOM   2187  CD2 LEU A 231       5.514  22.972   8.393  1.00 10.00      A   
ATOM   2188  C   LEU A 231       4.472  27.016   7.027  1.00 10.00      A   
ATOM   2189  O   LEU A 231       3.368  27.027   7.568  1.00 10.00      A   
ATOM   2190  N   GLN A 232       5.093  28.120   6.626  1.00 10.00      A   
ATOM   2191  HN  GLN A 232       5.978  28.042   6.208  1.00 10.00      A   
ATOM   2192  CA  GLN A 232       4.508  29.443   6.805  1.00 10.00      A   
ATOM   2193  CB  GLN A 232       5.596  30.522   6.785  1.00 10.00      A   
ATOM   2194  CG  GLN A 232       6.411  30.607   8.067  1.00 10.00      A   
ATOM   2195  CD  GLN A 232       5.564  30.958   9.278  1.00 10.00      A   
ATOM   2196  OE1 GLN A 232       4.545  31.643   9.163  1.00 10.00      A   
ATOM   2197  NE2 GLN A 232       5.978  30.500  10.447  1.00 10.00      A   
ATOM   2198 HE21 GLN A 232       6.802  29.966  10.471  1.00 10.00      A   
ATOM   2199 HE22 GLN A 232       5.450  30.722  11.244  1.00 10.00      A   
ATOM   2200  C   GLN A 232       3.443  29.736   5.747  1.00 10.00      A   
ATOM   2201  O   GLN A 232       2.745  30.749   5.813  1.00 10.00      A   
ATOM   2202  N   ARG A 233       3.313  28.842   4.778  1.00 10.00      A   
ATOM   2203  HN  ARG A 233       3.887  28.048   4.780  1.00 10.00      A   
ATOM   2204  CA  ARG A 233       2.331  29.011   3.716  1.00 10.00      A   
ATOM   2205  CB  ARG A 233       2.941  28.685   2.350  1.00 10.00      A   
ATOM   2206  CG  ARG A 233       4.038  29.643   1.901  1.00 10.00      A   
ATOM   2207  CD  ARG A 233       3.525  31.069   1.772  1.00 10.00      A   
ATOM   2208  NE  ARG A 233       4.291  31.834   0.787  1.00 10.00      A   
ATOM   2209  HE  ARG A 233       4.883  31.326   0.187  1.00 10.00      A   
ATOM   2210  CZ  ARG A 233       4.228  33.158   0.649  1.00 10.00      A   
ATOM   2211  NH1 ARG A 233       3.440  33.876   1.435  1.00 10.00      A   
ATOM   2212 HH11 ARG A 233       3.392  34.912   1.327  1.00 10.00      A   
ATOM   2213 HH12 ARG A 233       2.863  33.409   2.166  1.00 10.00      A   
ATOM   2214  NH2 ARG A 233       4.958  33.760  -0.279  1.00 10.00      A   
ATOM   2215 HH21 ARG A 233       5.585  33.190  -0.904  1.00 10.00      A   
ATOM   2216 HH22 ARG A 233       4.912  34.795  -0.398  1.00 10.00      A   
ATOM   2217  C   ARG A 233       1.096  28.148   3.966  1.00 10.00      A   
ATOM   2218  O   ARG A 233      -0.021  28.522   3.597  1.00 10.00      A   
ATOM   2219  N   ALA A 234       1.295  26.997   4.603  1.00 10.00      A   
ATOM   2220  HN  ALA A 234       2.204  26.752   4.880  1.00 10.00      A   
ATOM   2221  CA  ALA A 234       0.197  26.085   4.898  1.00 10.00      A   
ATOM   2222  CB  ALA A 234       0.228  24.888   3.960  1.00 10.00      A   
ATOM   2223  C   ALA A 234       0.222  25.630   6.358  1.00 10.00      A   
ATOM   2224  O   ALA A 234       0.797  24.594   6.689  1.00 10.00      A   
ATOM   2225  N   PRO A 235      -0.407  26.406   7.254  1.00 10.00      A   
ATOM   2226  CA  PRO A 235      -0.457  26.081   8.680  1.00 10.00      A   
ATOM   2227  CB  PRO A 235      -0.761  27.434   9.318  1.00 10.00      A   
ATOM   2228  CG  PRO A 235      -1.581  28.147   8.299  1.00 10.00      A   
ATOM   2229  CD  PRO A 235      -1.099  27.674   6.954  1.00 10.00      A   
ATOM   2230  C   PRO A 235      -1.570  25.093   9.012  1.00 10.00      A   
ATOM   2231  O   PRO A 235      -1.716  24.674  10.160  1.00 10.00      A   
ATOM   2232  N   GLN A 236      -2.359  24.730   8.011  1.00 10.00      A   
ATOM   2233  HN  GLN A 236      -2.200  25.105   7.118  1.00 10.00      A   
ATOM   2234  CA  GLN A 236      -3.459  23.791   8.206  1.00 10.00      A   
ATOM   2235  CB  GLN A 236      -4.720  24.256   7.462  1.00 10.00      A   
ATOM   2236  CG  GLN A 236      -4.748  23.950   5.968  1.00 10.00      A   
ATOM   2237  CD  GLN A 236      -3.779  24.793   5.163  1.00 10.00      A   
ATOM   2238  OE1 GLN A 236      -3.502  25.944   5.502  1.00 10.00      A   
ATOM   2239  NE2 GLN A 236      -3.256  24.226   4.094  1.00 10.00      A   
ATOM   2240 HE21 GLN A 236      -3.523  23.299   3.881  1.00 10.00      A   
ATOM   2241 HE22 GLN A 236      -2.624  24.743   3.555  1.00 10.00      A   
ATOM   2242  C   GLN A 236      -3.063  22.381   7.769  1.00 10.00      A   
ATOM   2243  O   GLN A 236      -3.904  21.491   7.659  1.00 10.00      A   
ATOM   2244  N   LEU A 237      -1.773  22.186   7.545  1.00 10.00      A   
ATOM   2245  HN  LEU A 237      -1.150  22.927   7.691  1.00 10.00      A   
ATOM   2246  CA  LEU A 237      -1.250  20.899   7.105  1.00 10.00      A   
ATOM   2247  CB  LEU A 237       0.228  21.046   6.730  1.00 10.00      A   
ATOM   2248  CG  LEU A 237       0.772  20.046   5.710  1.00 10.00      A   
ATOM   2249  CD1 LEU A 237       0.044  20.193   4.384  1.00 10.00      A   
ATOM   2250  CD2 LEU A 237       2.270  20.228   5.523  1.00 10.00      A   
ATOM   2251  C   LEU A 237      -1.415  19.824   8.183  1.00 10.00      A   
ATOM   2252  O   LEU A 237      -1.113  20.055   9.355  1.00 10.00      A   
ATOM   2253  N   GLU A 238      -1.902  18.657   7.779  1.00 10.00      A   
ATOM   2254  HN  GLU A 238      -2.143  18.543   6.833  1.00 10.00      A   
ATOM   2255  CA  GLU A 238      -2.094  17.544   8.702  1.00 10.00      A   
ATOM   2256  CB  GLU A 238      -3.379  16.792   8.375  1.00 10.00      A   
ATOM   2257  CG  GLU A 238      -4.651  17.603   8.516  1.00 10.00      A   
ATOM   2258  CD  GLU A 238      -5.872  16.771   8.205  1.00 10.00      A   
ATOM   2259  OE1 GLU A 238      -6.421  16.144   9.134  1.00 10.00      A   
ATOM   2260  OE2 GLU A 238      -6.277  16.717   7.028  1.00 10.00      A   
ATOM   2261  C   GLU A 238      -0.926  16.571   8.611  1.00 10.00      A   
ATOM   2262  O   GLU A 238      -0.378  16.139   9.629  1.00 10.00      A   
ATOM   2263  N   GLU A 239      -0.565  16.221   7.382  1.00 10.00      A   
ATOM   2264  HN  GLU A 239      -1.058  16.592   6.620  1.00 10.00      A   
ATOM   2265  CA  GLU A 239       0.537  15.305   7.130  1.00 10.00      A   
ATOM   2266  CB  GLU A 239       0.102  14.185   6.179  1.00 10.00      A   
ATOM   2267  CG  GLU A 239      -0.975  13.260   6.717  1.00 10.00      A   
ATOM   2268  CD  GLU A 239      -0.961  11.912   6.021  1.00 10.00      A   
ATOM   2269  OE1 GLU A 239      -0.909  11.884   4.774  1.00 10.00      A   
ATOM   2270  OE2 GLU A 239      -0.991  10.873   6.720  1.00 10.00      A   
ATOM   2271  C   GLU A 239       1.705  16.060   6.512  1.00 10.00      A   
ATOM   2272  O   GLU A 239       1.582  16.611   5.418  1.00 10.00      A   
ATOM   2273  N   LEU A 240       2.828  16.086   7.211  1.00 10.00      A   
ATOM   2274  HN  LEU A 240       2.867  15.620   8.076  1.00 10.00      A   
ATOM   2275  CA  LEU A 240       4.007  16.777   6.717  1.00 10.00      A   
ATOM   2276  CB  LEU A 240       4.497  17.820   7.725  1.00 10.00      A   
ATOM   2277  CG  LEU A 240       5.833  18.498   7.407  1.00 10.00      A   
ATOM   2278  CD1 LEU A 240       5.730  19.342   6.147  1.00 10.00      A   
ATOM   2279  CD2 LEU A 240       6.296  19.345   8.580  1.00 10.00      A   
ATOM   2280  C   LEU A 240       5.123  15.797   6.387  1.00 10.00      A   
ATOM   2281  O   LEU A 240       5.609  15.067   7.252  1.00 10.00      A   
ATOM   2282  N   GLY A 241       5.509  15.783   5.126  1.00 10.00      A   
ATOM   2283  HN  GLY A 241       5.059  16.376   4.479  1.00 10.00      A   
ATOM   2284  CA  GLY A 241       6.574  14.916   4.681  1.00 10.00      A   
ATOM   2285  C   GLY A 241       7.878  15.672   4.594  1.00 10.00      A   
ATOM   2286  O   GLY A 241       8.248  16.159   3.529  1.00 10.00      A   
ATOM   2287  N   THR A 242       8.553  15.801   5.725  1.00 10.00      A   
ATOM   2288  HN  THR A 242       8.194  15.398   6.545  1.00 10.00      A   
ATOM   2289  CA  THR A 242       9.821  16.504   5.787  1.00 10.00      A   
ATOM   2290  CB  THR A 242      10.287  16.623   7.249  1.00 10.00      A   
ATOM   2291  OG1 THR A 242       9.739  15.529   8.000  1.00 10.00      A   
ATOM   2292  HG1 THR A 242       9.745  14.730   7.459  1.00 10.00      A   
ATOM   2293  CG2 THR A 242       9.803  17.929   7.859  1.00 10.00      A   
ATOM   2294  C   THR A 242      10.879  15.755   4.979  1.00 10.00      A   
ATOM   2295  O   THR A 242      11.218  14.615   5.301  1.00 10.00      A   
ATOM   2296  N   GLY A 243      11.377  16.396   3.928  1.00 10.00      A   
ATOM   2297  HN  GLY A 243      11.051  17.292   3.716  1.00 10.00      A   
ATOM   2298  CA  GLY A 243      12.381  15.781   3.082  1.00 10.00      A   
ATOM   2299  C   GLY A 243      13.738  15.685   3.748  1.00 10.00      A   
ATOM   2300  O   GLY A 243      13.990  14.774   4.537  1.00 10.00      A   
ATOM   2301  N   GLY A 244      14.615  16.625   3.430  1.00 10.00      A   
ATOM   2302  HN  GLY A 244      14.357  17.337   2.808  1.00 10.00      A   
ATOM   2303  CA  GLY A 244      15.943  16.621   4.002  1.00 10.00      A   
ATOM   2304  C   GLY A 244      15.969  17.222   5.390  1.00 10.00      A   
ATOM   2305  O   GLY A 244      15.534  18.356   5.597  1.00 10.00      A   
ATOM   2306  N   TYR A 245      16.471  16.461   6.347  1.00 10.00      A   
ATOM   2307  HN  TYR A 245      16.799  15.560   6.122  1.00 10.00      A   
ATOM   2308  CA  TYR A 245      16.547  16.921   7.723  1.00 10.00      A   
ATOM   2309  CB  TYR A 245      15.985  15.855   8.666  1.00 10.00      A   
ATOM   2310  CG  TYR A 245      15.157  16.413   9.803  1.00 10.00      A   
ATOM   2311  CD1 TYR A 245      13.902  16.959   9.568  1.00 10.00      A   
ATOM   2312  CD2 TYR A 245      15.625  16.390  11.111  1.00 10.00      A   
ATOM   2313  CE1 TYR A 245      13.136  17.465  10.599  1.00 10.00      A   
ATOM   2314  CE2 TYR A 245      14.867  16.893  12.148  1.00 10.00      A   
ATOM   2315  CZ  TYR A 245      13.623  17.430  11.888  1.00 10.00      A   
ATOM   2316  OH  TYR A 245      12.864  17.934  12.920  1.00 10.00      A   
ATOM   2317  HH  TYR A 245      13.435  18.415  13.536  1.00 10.00      A   
ATOM   2318  C   TYR A 245      17.990  17.239   8.094  1.00 10.00      A   
ATOM   2319  O   TYR A 245      18.321  17.419   9.268  1.00 10.00      A   
ATOM   2320  N   THR A 246      18.845  17.300   7.084  1.00 10.00      A   
ATOM   2321  HN  THR A 246      18.517  17.148   6.175  1.00 10.00      A   
ATOM   2322  CA  THR A 246      20.255  17.596   7.285  1.00 10.00      A   
ATOM   2323  CB  THR A 246      21.160  16.686   6.416  1.00 10.00      A   
ATOM   2324  OG1 THR A 246      22.543  17.029   6.612  1.00 10.00      A   
ATOM   2325  HG1 THR A 246      22.884  17.448   5.814  1.00 10.00      A   
ATOM   2326  CG2 THR A 246      20.800  16.802   4.938  1.00 10.00      A   
ATOM   2327  C   THR A 246      20.546  19.063   6.983  1.00 10.00      A   
ATOM   2328  O   THR A 246      20.017  19.629   6.022  1.00 10.00      A   
ATOM   2329  N   ALA A 247      21.377  19.669   7.821  1.00 10.00      A   
ATOM   2330  HN  ALA A 247      21.751  19.157   8.567  1.00 10.00      A   
ATOM   2331  CA  ALA A 247      21.763  21.065   7.678  1.00 10.00      A   
ATOM   2332  CB  ALA A 247      20.545  21.973   7.794  1.00 10.00      A   
ATOM   2333  C   ALA A 247      22.782  21.418   8.752  1.00 10.00      A   
ATOM   2334  O   ALA A 247      23.160  20.562   9.556  1.00 10.00      A   
ATOM   2335  N   GLU A 248      23.233  22.663   8.761  1.00 10.00      A   
ATOM   2336  HN  GLU A 248      22.904  23.296   8.089  1.00 10.00      A   
ATOM   2337  CA  GLU A 248      24.195  23.113   9.755  1.00 10.00      A   
ATOM   2338  CB  GLU A 248      24.939  24.350   9.250  1.00 10.00      A   
ATOM   2339  CG  GLU A 248      26.214  24.662  10.013  1.00 10.00      A   
ATOM   2340  CD  GLU A 248      26.421  26.148  10.218  1.00 10.00      A   
ATOM   2341  OE1 GLU A 248      26.612  26.872   9.217  1.00 10.00      A   
ATOM   2342  OE2 GLU A 248      26.410  26.599  11.383  1.00 10.00      A   
ATOM   2343  C   GLU A 248      23.458  23.434  11.049  1.00 10.00      A   
ATOM   2344  O   GLU A 248      22.330  23.925  11.012  1.00 10.00      A   
ATOM   2345  N   VAL A 249      24.075  23.150  12.187  1.00 10.00      A   
ATOM   2346  HN  VAL A 249      24.979  22.765  12.166  1.00 10.00      A   
ATOM   2347  CA  VAL A 249      23.434  23.410  13.470  1.00 10.00      A   
ATOM   2348  CB  VAL A 249      24.115  22.664  14.636  1.00 10.00      A   
ATOM   2349  CG1 VAL A 249      23.239  22.711  15.879  1.00 10.00      A   
ATOM   2350  CG2 VAL A 249      24.404  21.225  14.249  1.00 10.00      A   
ATOM   2351  C   VAL A 249      23.383  24.905  13.771  1.00 10.00      A   
ATOM   2352  O   VAL A 249      24.301  25.462  14.370  1.00 10.00      A   
ATOM   2353  N   ARG A 250      22.315  25.554  13.333  1.00 10.00      A   
ATOM   2354  HN  ARG A 250      21.627  25.062  12.830  1.00 10.00      A   
ATOM   2355  CA  ARG A 250      22.137  26.977  13.565  1.00 10.00      A   
ATOM   2356  CB  ARG A 250      21.982  27.729  12.246  1.00 10.00      A   
ATOM   2357  CG  ARG A 250      23.293  28.053  11.550  1.00 10.00      A   
ATOM   2358  CD  ARG A 250      23.064  28.925  10.322  1.00 10.00      A   
ATOM   2359  NE  ARG A 250      22.510  30.233  10.664  1.00 10.00      A   
ATOM   2360  HE  ARG A 250      21.653  30.249  11.158  1.00 10.00      A   
ATOM   2361  CZ  ARG A 250      23.094  31.392  10.359  1.00 10.00      A   
ATOM   2362  NH1 ARG A 250      24.249  31.410   9.702  1.00 10.00      A   
ATOM   2363 HH11 ARG A 250      24.703  32.319   9.469  1.00 10.00      A   
ATOM   2364 HH12 ARG A 250      24.709  30.515   9.418  1.00 10.00      A   
ATOM   2365  NH2 ARG A 250      22.509  32.534  10.698  1.00 10.00      A   
ATOM   2366 HH21 ARG A 250      21.585  32.522  11.205  1.00 10.00      A   
ATOM   2367 HH22 ARG A 250      22.958  33.448  10.472  1.00 10.00      A   
ATOM   2368  C   ARG A 250      20.932  27.227  14.458  1.00 10.00      A   
ATOM   2369  O   ARG A 250      19.832  26.749  14.170  1.00 10.00      A   
ATOM   2370  N   PRO A 251      21.123  27.980  15.550  1.00 10.00      A   
ATOM   2371  CA  PRO A 251      20.052  28.293  16.505  1.00 10.00      A   
ATOM   2372  CB  PRO A 251      20.746  29.166  17.556  1.00 10.00      A   
ATOM   2373  CG  PRO A 251      22.190  28.837  17.416  1.00 10.00      A   
ATOM   2374  CD  PRO A 251      22.404  28.584  15.955  1.00 10.00      A   
ATOM   2375  C   PRO A 251      18.905  29.061  15.863  1.00 10.00      A   
ATOM   2376  O   PRO A 251      17.739  28.810  16.163  1.00 10.00      A   
ATOM   2377  N   ASP A 252      19.233  29.984  14.966  1.00 10.00      A   
ATOM   2378  HN  ASP A 252      20.179  30.124  14.743  1.00 10.00      A   
ATOM   2379  CA  ASP A 252      18.213  30.780  14.292  1.00 10.00      A   
ATOM   2380  CB  ASP A 252      18.804  31.983  13.545  1.00 10.00      A   
ATOM   2381  CG  ASP A 252      19.759  31.627  12.422  1.00 10.00      A   
ATOM   2382  OD1 ASP A 252      19.990  32.489  11.547  1.00 10.00      A   
ATOM   2383  OD2 ASP A 252      20.292  30.498  12.411  1.00 10.00      A   
ATOM   2384  C   ASP A 252      17.335  29.923  13.389  1.00 10.00      A   
ATOM   2385  O   ASP A 252      16.113  30.066  13.385  1.00 10.00      A   
ATOM   2386  N   VAL A 253      17.962  29.030  12.631  1.00 10.00      A   
ATOM   2387  HN  VAL A 253      18.941  28.997  12.650  1.00 10.00      A   
ATOM   2388  CA  VAL A 253      17.231  28.129  11.751  1.00 10.00      A   
ATOM   2389  CB  VAL A 253      18.185  27.294  10.869  1.00 10.00      A   
ATOM   2390  CG1 VAL A 253      17.401  26.406   9.912  1.00 10.00      A   
ATOM   2391  CG2 VAL A 253      19.131  28.202  10.098  1.00 10.00      A   
ATOM   2392  C   VAL A 253      16.368  27.194  12.594  1.00 10.00      A   
ATOM   2393  O   VAL A 253      15.216  26.917  12.258  1.00 10.00      A   
ATOM   2394  N   TYR A 254      16.934  26.738  13.707  1.00 10.00      A   
ATOM   2395  HN  TYR A 254      17.856  27.010  13.917  1.00 10.00      A   
ATOM   2396  CA  TYR A 254      16.233  25.852  14.626  1.00 10.00      A   
ATOM   2397  CB  TYR A 254      17.176  25.446  15.769  1.00 10.00      A   
ATOM   2398  CG  TYR A 254      16.494  24.891  16.997  1.00 10.00      A   
ATOM   2399  CD1 TYR A 254      16.042  23.579  17.034  1.00 10.00      A   
ATOM   2400  CD2 TYR A 254      16.308  25.681  18.124  1.00 10.00      A   
ATOM   2401  CE1 TYR A 254      15.423  23.071  18.161  1.00 10.00      A   
ATOM   2402  CE2 TYR A 254      15.692  25.184  19.252  1.00 10.00      A   
ATOM   2403  CZ  TYR A 254      15.251  23.878  19.266  1.00 10.00      A   
ATOM   2404  OH  TYR A 254      14.636  23.377  20.390  1.00 10.00      A   
ATOM   2405  HH  TYR A 254      15.277  22.863  20.902  1.00 10.00      A   
ATOM   2406  C   TYR A 254      14.987  26.546  15.171  1.00 10.00      A   
ATOM   2407  O   TYR A 254      13.903  25.957  15.225  1.00 10.00      A   
ATOM   2408  N   SER A 255      15.153  27.806  15.559  1.00 10.00      A   
ATOM   2409  HN  SER A 255      16.047  28.210  15.493  1.00 10.00      A   
ATOM   2410  CA  SER A 255      14.060  28.605  16.089  1.00 10.00      A   
ATOM   2411  CB  SER A 255      14.589  29.970  16.554  1.00 10.00      A   
ATOM   2412  OG  SER A 255      13.622  30.676  17.312  1.00 10.00      A   
ATOM   2413  HG  SER A 255      13.629  30.346  18.221  1.00 10.00      A   
ATOM   2414  C   SER A 255      12.975  28.790  15.029  1.00 10.00      A   
ATOM   2415  O   SER A 255      11.800  28.509  15.273  1.00 10.00      A   
ATOM   2416  N   GLY A 256      13.388  29.226  13.842  1.00 10.00      A   
ATOM   2417  HN  GLY A 256      14.347  29.397  13.703  1.00 10.00      A   
ATOM   2418  CA  GLY A 256      12.454  29.451  12.751  1.00 10.00      A   
ATOM   2419  C   GLY A 256      11.642  28.216  12.409  1.00 10.00      A   
ATOM   2420  O   GLY A 256      10.422  28.293  12.246  1.00 10.00      A   
ATOM   2421  N   LEU A 257      12.318  27.078  12.308  1.00 10.00      A   
ATOM   2422  HN  LEU A 257      13.292  27.088  12.445  1.00 10.00      A   
ATOM   2423  CA  LEU A 257      11.659  25.818  11.992  1.00 10.00      A   
ATOM   2424  CB  LEU A 257      12.688  24.695  11.831  1.00 10.00      A   
ATOM   2425  CG  LEU A 257      13.558  24.744  10.572  1.00 10.00      A   
ATOM   2426  CD1 LEU A 257      14.682  23.728  10.664  1.00 10.00      A   
ATOM   2427  CD2 LEU A 257      12.716  24.495   9.330  1.00 10.00      A   
ATOM   2428  C   LEU A 257      10.650  25.449  13.069  1.00 10.00      A   
ATOM   2429  O   LEU A 257       9.502  25.124  12.765  1.00 10.00      A   
ATOM   2430  N   SER A 258      11.081  25.517  14.323  1.00 10.00      A   
ATOM   2431  HN  SER A 258      12.007  25.799  14.495  1.00 10.00      A   
ATOM   2432  CA  SER A 258      10.222  25.184  15.453  1.00 10.00      A   
ATOM   2433  CB  SER A 258      10.993  25.324  16.768  1.00 10.00      A   
ATOM   2434  OG  SER A 258      10.314  24.687  17.837  1.00 10.00      A   
ATOM   2435  HG  SER A 258       9.752  23.983  17.488  1.00 10.00      A   
ATOM   2436  C   SER A 258       8.971  26.057  15.469  1.00 10.00      A   
ATOM   2437  O   SER A 258       7.856  25.553  15.607  1.00 10.00      A   
ATOM   2438  N   VAL A 259       9.159  27.363  15.303  1.00 10.00      A   
ATOM   2439  HN  VAL A 259      10.076  27.704  15.188  1.00 10.00      A   
ATOM   2440  CA  VAL A 259       8.044  28.304  15.297  1.00 10.00      A   
ATOM   2441  CB  VAL A 259       8.533  29.762  15.121  1.00 10.00      A   
ATOM   2442  CG1 VAL A 259       7.361  30.718  14.943  1.00 10.00      A   
ATOM   2443  CG2 VAL A 259       9.385  30.186  16.307  1.00 10.00      A   
ATOM   2444  C   VAL A 259       7.044  27.958  14.196  1.00 10.00      A   
ATOM   2445  O   VAL A 259       5.831  27.936  14.427  1.00 10.00      A   
ATOM   2446  N   ALA A 260       7.562  27.664  13.009  1.00 10.00      A   
ATOM   2447  HN  ALA A 260       8.536  27.673  12.901  1.00 10.00      A   
ATOM   2448  CA  ALA A 260       6.726  27.321  11.868  1.00 10.00      A   
ATOM   2449  CB  ALA A 260       7.566  27.234  10.605  1.00 10.00      A   
ATOM   2450  C   ALA A 260       5.976  26.012  12.106  1.00 10.00      A   
ATOM   2451  O   ALA A 260       4.804  25.882  11.750  1.00 10.00      A   
ATOM   2452  N   LEU A 261       6.652  25.049  12.721  1.00 10.00      A   
ATOM   2453  HN  LEU A 261       7.586  25.212  12.979  1.00 10.00      A   
ATOM   2454  CA  LEU A 261       6.055  23.752  13.011  1.00 10.00      A   
ATOM   2455  CB  LEU A 261       7.122  22.768  13.494  1.00 10.00      A   
ATOM   2456  CG  LEU A 261       8.061  22.220  12.417  1.00 10.00      A   
ATOM   2457  CD1 LEU A 261       9.356  21.726  13.036  1.00 10.00      A   
ATOM   2458  CD2 LEU A 261       7.384  21.105  11.637  1.00 10.00      A   
ATOM   2459  C   LEU A 261       4.925  23.861  14.032  1.00 10.00      A   
ATOM   2460  O   LEU A 261       3.886  23.210  13.892  1.00 10.00      A   
ATOM   2461  N   SER A 262       5.121  24.697  15.053  1.00 10.00      A   
ATOM   2462  HN  SER A 262       5.976  25.177  15.122  1.00 10.00      A   
ATOM   2463  CA  SER A 262       4.113  24.890  16.091  1.00 10.00      A   
ATOM   2464  CB  SER A 262       4.703  25.632  17.293  1.00 10.00      A   
ATOM   2465  OG  SER A 262       5.525  26.706  16.879  1.00 10.00      A   
ATOM   2466  HG  SER A 262       5.440  26.826  15.926  1.00 10.00      A   
ATOM   2467  C   SER A 262       2.873  25.613  15.564  1.00 10.00      A   
ATOM   2468  O   SER A 262       1.876  25.756  16.276  1.00 10.00      A   
ATOM   2469  N   GLY A 263       2.934  26.074  14.320  1.00 10.00      A   
ATOM   2470  HN  GLY A 263       3.753  25.943  13.793  1.00 10.00      A   
ATOM   2471  CA  GLY A 263       1.805  26.760  13.735  1.00 10.00      A   
ATOM   2472  C   GLY A 263       0.770  25.788  13.211  1.00 10.00      A   
ATOM   2473  O   GLY A 263      -0.417  26.109  13.137  1.00 10.00      A   
ATOM   2474  N   CYS A 264       1.219  24.587  12.865  1.00 10.00      A   
ATOM   2475  HN  CYS A 264       2.172  24.383  12.975  1.00 10.00      A   
ATOM   2476  CA  CYS A 264       0.336  23.560  12.344  1.00 10.00      A   
ATOM   2477  CB  CYS A 264       1.103  22.598  11.430  1.00 10.00      A   
ATOM   2478  SG  CYS A 264       1.818  23.365   9.956  1.00 10.00      A   
ATOM   2479  HG  CYS A 264       1.543  22.584   8.919  1.00 10.00      A   
ATOM   2480  C   CYS A 264      -0.321  22.796  13.486  1.00 10.00      A   
ATOM   2481  O   CYS A 264       0.198  21.778  13.951  1.00 10.00      A   
ATOM   2482  N   LYS A 265      -1.459  23.300  13.946  1.00 10.00      A   
ATOM   2483  HN  LYS A 265      -1.821  24.118  13.535  1.00 10.00      A   
ATOM   2484  CA  LYS A 265      -2.193  22.667  15.032  1.00 10.00      A   
ATOM   2485  CB  LYS A 265      -3.177  23.649  15.680  1.00 10.00      A   
ATOM   2486  CG  LYS A 265      -2.525  24.669  16.608  1.00 10.00      A   
ATOM   2487  CD  LYS A 265      -2.369  26.028  15.938  1.00 10.00      A   
ATOM   2488  CE  LYS A 265      -1.680  27.021  16.864  1.00 10.00      A   
ATOM   2489  NZ  LYS A 265      -1.640  28.394  16.289  1.00 10.00      A   
ATOM   2490  HZ1 LYS A 265      -2.596  28.805  16.273  1.00 10.00      A   
ATOM   2491  HZ2 LYS A 265      -1.271  28.367  15.318  1.00 10.00      A   
ATOM   2492  HZ3 LYS A 265      -1.022  29.007  16.862  1.00 10.00      A   
ATOM   2493  C   LYS A 265      -2.915  21.419  14.532  1.00 10.00      A   
ATOM   2494  O   LYS A 265      -3.307  20.558  15.319  1.00 10.00      A   
ATOM   2495  N   GLU A 266      -3.084  21.333  13.216  1.00 10.00      A   
ATOM   2496  HN  GLU A 266      -2.779  22.074  12.648  1.00 10.00      A   
ATOM   2497  CA  GLU A 266      -3.732  20.185  12.595  1.00 10.00      A   
ATOM   2498  CB  GLU A 266      -4.492  20.601  11.329  1.00 10.00      A   
ATOM   2499  CG  GLU A 266      -5.813  21.309  11.589  1.00 10.00      A   
ATOM   2500  CD  GLU A 266      -6.832  20.418  12.270  1.00 10.00      A   
ATOM   2501  OE1 GLU A 266      -6.782  20.286  13.510  1.00 10.00      A   
ATOM   2502  OE2 GLU A 266      -7.691  19.837  11.572  1.00 10.00      A   
ATOM   2503  C   GLU A 266      -2.708  19.104  12.257  1.00 10.00      A   
ATOM   2504  O   GLU A 266      -3.063  18.013  11.817  1.00 10.00      A   
ATOM   2505  N   LEU A 267      -1.435  19.417  12.467  1.00 10.00      A   
ATOM   2506  HN  LEU A 267      -1.217  20.301  12.824  1.00 10.00      A   
ATOM   2507  CA  LEU A 267      -0.360  18.476  12.184  1.00 10.00      A   
ATOM   2508  CB  LEU A 267       0.995  19.186  12.208  1.00 10.00      A   
ATOM   2509  CG  LEU A 267       2.136  18.520  11.433  1.00 10.00      A   
ATOM   2510  CD1 LEU A 267       1.844  18.520   9.943  1.00 10.00      A   
ATOM   2511  CD2 LEU A 267       3.453  19.223  11.718  1.00 10.00      A   
ATOM   2512  C   LEU A 267      -0.378  17.336  13.196  1.00 10.00      A   
ATOM   2513  O   LEU A 267      -0.153  17.547  14.386  1.00 10.00      A   
ATOM   2514  N   ARG A 268      -0.671  16.136  12.717  1.00 10.00      A   
ATOM   2515  HN  ARG A 268      -0.864  16.039  11.757  1.00 10.00      A   
ATOM   2516  CA  ARG A 268      -0.724  14.958  13.579  1.00 10.00      A   
ATOM   2517  CB  ARG A 268      -2.168  14.626  13.957  1.00 10.00      A   
ATOM   2518  CG  ARG A 268      -3.150  14.707  12.802  1.00 10.00      A   
ATOM   2519  CD  ARG A 268      -4.556  14.996  13.301  1.00 10.00      A   
ATOM   2520  NE  ARG A 268      -5.361  15.666  12.285  1.00 10.00      A   
ATOM   2521  HE  ARG A 268      -5.468  15.207  11.422  1.00 10.00      A   
ATOM   2522  CZ  ARG A 268      -5.957  16.848  12.454  1.00 10.00      A   
ATOM   2523  NH1 ARG A 268      -5.849  17.505  13.606  1.00 10.00      A   
ATOM   2524 HH11 ARG A 268      -5.301  17.098  14.393  1.00 10.00      A   
ATOM   2525 HH12 ARG A 268      -6.314  18.436  13.725  1.00 10.00      A   
ATOM   2526  NH2 ARG A 268      -6.652  17.378  11.458  1.00 10.00      A   
ATOM   2527 HH21 ARG A 268      -7.124  18.307  11.575  1.00 10.00      A   
ATOM   2528 HH22 ARG A 268      -6.725  16.869  10.537  1.00 10.00      A   
ATOM   2529  C   ARG A 268      -0.048  13.759  12.926  1.00 10.00      A   
ATOM   2530  O   ARG A 268      -0.001  12.668  13.499  1.00 10.00      A   
ATOM   2531  N   CYS A 269       0.478  13.966  11.730  1.00 10.00      A   
ATOM   2532  HN  CYS A 269       0.417  14.857  11.323  1.00 10.00      A   
ATOM   2533  CA  CYS A 269       1.158  12.908  11.008  1.00 10.00      A   
ATOM   2534  CB  CYS A 269       0.242  12.339   9.922  1.00 10.00      A   
ATOM   2535  SG  CYS A 269       0.898  10.891   9.065  1.00 10.00      A   
ATOM   2536  HG  CYS A 269       0.242  10.777   7.913  1.00 10.00      A   
ATOM   2537  C   CYS A 269       2.454  13.435  10.402  1.00 10.00      A   
ATOM   2538  O   CYS A 269       2.452  14.425   9.666  1.00 10.00      A   
ATOM   2539  N   LEU A 270       3.561  12.779  10.724  1.00 10.00      A   
ATOM   2540  HN  LEU A 270       3.499  11.995  11.314  1.00 10.00      A   
ATOM   2541  CA  LEU A 270       4.865  13.182  10.215  1.00 10.00      A   
ATOM   2542  CB  LEU A 270       5.726  13.771  11.336  1.00 10.00      A   
ATOM   2543  CG  LEU A 270       5.438  15.218  11.737  1.00 10.00      A   
ATOM   2544  CD1 LEU A 270       6.169  15.566  13.022  1.00 10.00      A   
ATOM   2545  CD2 LEU A 270       5.838  16.172  10.625  1.00 10.00      A   
ATOM   2546  C   LEU A 270       5.582  12.006   9.573  1.00 10.00      A   
ATOM   2547  O   LEU A 270       5.518  10.876  10.068  1.00 10.00      A   
ATOM   2548  N   SER A 271       6.243  12.275   8.461  1.00 10.00      A   
ATOM   2549  HN  SER A 271       6.234  13.195   8.111  1.00 10.00      A   
ATOM   2550  CA  SER A 271       6.982  11.254   7.738  1.00 10.00      A   
ATOM   2551  CB  SER A 271       6.073  10.555   6.718  1.00 10.00      A   
ATOM   2552  OG  SER A 271       4.958   9.948   7.358  1.00 10.00      A   
ATOM   2553  HG  SER A 271       4.948  10.200   8.291  1.00 10.00      A   
ATOM   2554  C   SER A 271       8.203  11.858   7.048  1.00 10.00      A   
ATOM   2555  O   SER A 271       8.298  13.077   6.888  1.00 10.00      A   
ATOM   2556  N   GLY A 272       9.134  11.002   6.652  1.00 10.00      A   
ATOM   2557  HN  GLY A 272       9.010  10.046   6.821  1.00 10.00      A   
ATOM   2558  CA  GLY A 272      10.336  11.464   5.986  1.00 10.00      A   
ATOM   2559  C   GLY A 272      11.521  11.489   6.931  1.00 10.00      A   
ATOM   2560  O   GLY A 272      11.915  10.450   7.461  1.00 10.00      A   
ATOM   2561  N   PHE A 273      12.080  12.679   7.138  1.00 10.00      A   
ATOM   2562  HN  PHE A 273      11.730  13.457   6.648  1.00 10.00      A   
ATOM   2563  CA  PHE A 273      13.216  12.869   8.045  1.00 10.00      A   
ATOM   2564  CB  PHE A 273      12.905  12.361   9.465  1.00 10.00      A   
ATOM   2565  CG  PHE A 273      11.726  13.023  10.123  1.00 10.00      A   
ATOM   2566  CD1 PHE A 273      10.450  12.511   9.966  1.00 10.00      A   
ATOM   2567  CD2 PHE A 273      11.895  14.158  10.900  1.00 10.00      A   
ATOM   2568  CE1 PHE A 273       9.364  13.117  10.569  1.00 10.00      A   
ATOM   2569  CE2 PHE A 273      10.815  14.770  11.506  1.00 10.00      A   
ATOM   2570  CZ  PHE A 273       9.547  14.249  11.342  1.00 10.00      A   
ATOM   2571  C   PHE A 273      14.481  12.205   7.505  1.00 10.00      A   
ATOM   2572  O   PHE A 273      15.222  11.558   8.248  1.00 10.00      A   
ATOM   2573  N   TRP A 274      14.727  12.372   6.211  1.00 10.00      A   
ATOM   2574  HN  TRP A 274      14.109  12.910   5.669  1.00 10.00      A   
ATOM   2575  CA  TRP A 274      15.904  11.793   5.581  1.00 10.00      A   
ATOM   2576  CB  TRP A 274      15.765  11.806   4.057  1.00 10.00      A   
ATOM   2577  CG  TRP A 274      14.797  10.786   3.535  1.00 10.00      A   
ATOM   2578  CD1 TRP A 274      15.038   9.457   3.318  1.00 10.00      A   
ATOM   2579  CD2 TRP A 274      13.435  11.011   3.163  1.00 10.00      A   
ATOM   2580  NE1 TRP A 274      13.908   8.845   2.827  1.00 10.00      A   
ATOM   2581  HE1 TRP A 274      13.826   7.892   2.587  1.00 10.00      A   
ATOM   2582  CE2 TRP A 274      12.911   9.777   2.727  1.00 10.00      A   
ATOM   2583  CE3 TRP A 274      12.605  12.134   3.155  1.00 10.00      A   
ATOM   2584  CZ2 TRP A 274      11.598   9.637   2.290  1.00 10.00      A   
ATOM   2585  CZ3 TRP A 274      11.302  11.994   2.721  1.00 10.00      A   
ATOM   2586  CH2 TRP A 274      10.813  10.753   2.295  1.00 10.00      A   
ATOM   2587  C   TRP A 274      17.149  12.555   6.006  1.00 10.00      A   
ATOM   2588  O   TRP A 274      17.157  13.788   5.991  1.00 10.00      A   
ATOM   2589  N   ASP A 275      18.187  11.818   6.395  1.00 10.00      A   
ATOM   2590  HN  ASP A 275      18.106  10.841   6.382  1.00 10.00      A   
ATOM   2591  CA  ASP A 275      19.446  12.419   6.847  1.00 10.00      A   
ATOM   2592  CB  ASP A 275      20.103  13.238   5.730  1.00 10.00      A   
ATOM   2593  CG  ASP A 275      21.370  12.599   5.201  1.00 10.00      A   
ATOM   2594  OD1 ASP A 275      22.364  12.539   5.957  1.00 10.00      A   
ATOM   2595  OD2 ASP A 275      21.378  12.156   4.031  1.00 10.00      A   
ATOM   2596  C   ASP A 275      19.194  13.282   8.082  1.00 10.00      A   
ATOM   2597  O   ASP A 275      19.812  14.332   8.269  1.00 10.00      A   
ATOM   2598  N   ALA A 276      18.282  12.810   8.921  1.00 10.00      A   
ATOM   2599  HN  ALA A 276      17.855  11.955   8.711  1.00 10.00      A   
ATOM   2600  CA  ALA A 276      17.884  13.506  10.137  1.00 10.00      A   
ATOM   2601  CB  ALA A 276      16.784  12.727  10.842  1.00 10.00      A   
ATOM   2602  C   ALA A 276      19.041  13.773  11.094  1.00 10.00      A   
ATOM   2603  O   ALA A 276      19.824  12.878  11.419  1.00 10.00      A   
ATOM   2604  N   VAL A 277      19.139  15.023  11.528  1.00 10.00      A   
ATOM   2605  HN  VAL A 277      18.502  15.689  11.195  1.00 10.00      A   
ATOM   2606  CA  VAL A 277      20.160  15.440  12.479  1.00 10.00      A   
ATOM   2607  CB  VAL A 277      20.860  16.749  12.040  1.00 10.00      A   
ATOM   2608  CG1 VAL A 277      21.975  17.115  13.006  1.00 10.00      A   
ATOM   2609  CG2 VAL A 277      21.411  16.618  10.629  1.00 10.00      A   
ATOM   2610  C   VAL A 277      19.498  15.649  13.845  1.00 10.00      A   
ATOM   2611  O   VAL A 277      18.541  16.422  13.963  1.00 10.00      A   
ATOM   2612  N   PRO A 278      19.982  14.947  14.882  1.00 10.00      A   
ATOM   2613  CA  PRO A 278      19.434  15.026  16.249  1.00 10.00      A   
ATOM   2614  CB  PRO A 278      20.466  14.267  17.085  1.00 10.00      A   
ATOM   2615  CG  PRO A 278      21.069  13.299  16.131  1.00 10.00      A   
ATOM   2616  CD  PRO A 278      21.112  13.998  14.805  1.00 10.00      A   
ATOM   2617  C   PRO A 278      19.285  16.457  16.773  1.00 10.00      A   
ATOM   2618  O   PRO A 278      18.360  16.752  17.532  1.00 10.00      A   
ATOM   2619  N   ALA A 279      20.189  17.339  16.363  1.00 10.00      A   
ATOM   2620  HN  ALA A 279      20.905  17.037  15.761  1.00 10.00      A   
ATOM   2621  CA  ALA A 279      20.168  18.737  16.795  1.00 10.00      A   
ATOM   2622  CB  ALA A 279      21.370  19.483  16.235  1.00 10.00      A   
ATOM   2623  C   ALA A 279      18.869  19.452  16.407  1.00 10.00      A   
ATOM   2624  O   ALA A 279      18.504  20.466  17.004  1.00 10.00      A   
ATOM   2625  N   TYR A 280      18.169  18.927  15.408  1.00 10.00      A   
ATOM   2626  HN  TYR A 280      18.496  18.113  14.961  1.00 10.00      A   
ATOM   2627  CA  TYR A 280      16.924  19.540  14.961  1.00 10.00      A   
ATOM   2628  CB  TYR A 280      16.970  19.844  13.464  1.00 10.00      A   
ATOM   2629  CG  TYR A 280      17.713  21.121  13.145  1.00 10.00      A   
ATOM   2630  CD1 TYR A 280      19.089  21.126  12.957  1.00 10.00      A   
ATOM   2631  CD2 TYR A 280      17.036  22.328  13.046  1.00 10.00      A   
ATOM   2632  CE1 TYR A 280      19.767  22.301  12.682  1.00 10.00      A   
ATOM   2633  CE2 TYR A 280      17.704  23.504  12.768  1.00 10.00      A   
ATOM   2634  CZ  TYR A 280      19.069  23.486  12.588  1.00 10.00      A   
ATOM   2635  OH  TYR A 280      19.742  24.660  12.321  1.00 10.00      A   
ATOM   2636  HH  TYR A 280      19.511  25.322  12.987  1.00 10.00      A   
ATOM   2637  C   TYR A 280      15.699  18.709  15.331  1.00 10.00      A   
ATOM   2638  O   TYR A 280      14.609  18.917  14.797  1.00 10.00      A   
ATOM   2639  N   LEU A 281      15.884  17.777  16.253  1.00 10.00      A   
ATOM   2640  HN  LEU A 281      16.783  17.655  16.633  1.00 10.00      A   
ATOM   2641  CA  LEU A 281      14.791  16.925  16.716  1.00 10.00      A   
ATOM   2642  CB  LEU A 281      15.312  15.684  17.449  1.00 10.00      A   
ATOM   2643  CG  LEU A 281      15.611  14.461  16.577  1.00 10.00      A   
ATOM   2644  CD1 LEU A 281      16.176  13.335  17.429  1.00 10.00      A   
ATOM   2645  CD2 LEU A 281      14.352  14.000  15.848  1.00 10.00      A   
ATOM   2646  C   LEU A 281      13.777  17.681  17.587  1.00 10.00      A   
ATOM   2647  O   LEU A 281      12.573  17.561  17.366  1.00 10.00      A   
ATOM   2648  N   PRO A 282      14.226  18.475  18.594  1.00 10.00      A   
ATOM   2649  CA  PRO A 282      13.317  19.230  19.476  1.00 10.00      A   
ATOM   2650  CB  PRO A 282      14.260  19.941  20.454  1.00 10.00      A   
ATOM   2651  CG  PRO A 282      15.522  19.156  20.402  1.00 10.00      A   
ATOM   2652  CD  PRO A 282      15.638  18.673  18.988  1.00 10.00      A   
ATOM   2653  C   PRO A 282      12.452  20.257  18.741  1.00 10.00      A   
ATOM   2654  O   PRO A 282      11.580  20.886  19.343  1.00 10.00      A   
ATOM   2655  N   ALA A 283      12.681  20.418  17.442  1.00 10.00      A   
ATOM   2656  HN  ALA A 283      13.371  19.875  17.010  1.00 10.00      A   
ATOM   2657  CA  ALA A 283      11.920  21.366  16.641  1.00 10.00      A   
ATOM   2658  CB  ALA A 283      12.559  21.539  15.269  1.00 10.00      A   
ATOM   2659  C   ALA A 283      10.464  20.926  16.506  1.00 10.00      A   
ATOM   2660  O   ALA A 283       9.563  21.759  16.442  1.00 10.00      A   
ATOM   2661  N   VAL A 284      10.234  19.614  16.500  1.00 10.00      A   
ATOM   2662  HN  VAL A 284      10.992  18.996  16.591  1.00 10.00      A   
ATOM   2663  CA  VAL A 284       8.882  19.068  16.362  1.00 10.00      A   
ATOM   2664  CB  VAL A 284       8.848  17.815  15.458  1.00 10.00      A   
ATOM   2665  CG1 VAL A 284       9.191  18.174  14.019  1.00 10.00      A   
ATOM   2666  CG2 VAL A 284       9.789  16.741  15.980  1.00 10.00      A   
ATOM   2667  C   VAL A 284       8.257  18.733  17.720  1.00 10.00      A   
ATOM   2668  O   VAL A 284       7.228  18.058  17.794  1.00 10.00      A   
ATOM   2669  N   TYR A 285       8.861  19.234  18.793  1.00 10.00      A   
ATOM   2670  HN  TYR A 285       9.655  19.795  18.673  1.00 10.00      A   
ATOM   2671  CA  TYR A 285       8.363  18.973  20.141  1.00 10.00      A   
ATOM   2672  CB  TYR A 285       9.384  19.386  21.204  1.00 10.00      A   
ATOM   2673  CG  TYR A 285      10.349  18.292  21.599  1.00 10.00      A   
ATOM   2674  CD1 TYR A 285      10.129  16.972  21.225  1.00 10.00      A   
ATOM   2675  CD2 TYR A 285      11.478  18.579  22.353  1.00 10.00      A   
ATOM   2676  CE1 TYR A 285      11.005  15.973  21.591  1.00 10.00      A   
ATOM   2677  CE2 TYR A 285      12.362  17.583  22.722  1.00 10.00      A   
ATOM   2678  CZ  TYR A 285      12.119  16.283  22.339  1.00 10.00      A   
ATOM   2679  OH  TYR A 285      12.997  15.290  22.703  1.00 10.00      A   
ATOM   2680  HH  TYR A 285      13.122  15.306  23.659  1.00 10.00      A   
ATOM   2681  C   TYR A 285       7.028  19.659  20.401  1.00 10.00      A   
ATOM   2682  O   TYR A 285       6.322  19.319  21.345  1.00 10.00      A   
ATOM   2683  N   SER A 286       6.680  20.625  19.567  1.00 10.00      A   
ATOM   2684  HN  SER A 286       7.288  20.879  18.836  1.00 10.00      A   
ATOM   2685  CA  SER A 286       5.422  21.338  19.719  1.00 10.00      A   
ATOM   2686  CB  SER A 286       5.586  22.769  19.213  1.00 10.00      A   
ATOM   2687  OG  SER A 286       6.880  22.950  18.652  1.00 10.00      A   
ATOM   2688  HG  SER A 286       7.539  22.944  19.359  1.00 10.00      A   
ATOM   2689  C   SER A 286       4.300  20.632  18.956  1.00 10.00      A   
ATOM   2690  O   SER A 286       3.168  21.110  18.917  1.00 10.00      A   
ATOM   2691  N   VAL A 287       4.624  19.496  18.342  1.00 10.00      A   
ATOM   2692  HN  VAL A 287       5.548  19.172  18.392  1.00 10.00      A   
ATOM   2693  CA  VAL A 287       3.644  18.739  17.570  1.00 10.00      A   
ATOM   2694  CB  VAL A 287       4.082  18.623  16.092  1.00 10.00      A   
ATOM   2695  CG1 VAL A 287       2.983  18.018  15.239  1.00 10.00      A   
ATOM   2696  CG2 VAL A 287       4.502  19.979  15.541  1.00 10.00      A   
ATOM   2697  C   VAL A 287       3.435  17.333  18.145  1.00 10.00      A   
ATOM   2698  O   VAL A 287       2.390  16.714  17.938  1.00 10.00      A   
ATOM   2699  N   CYS A 288       4.416  16.849  18.897  1.00 10.00      A   
ATOM   2700  HN  CYS A 288       5.205  17.407  19.065  1.00 10.00      A   
ATOM   2701  CA  CYS A 288       4.359  15.510  19.484  1.00 10.00      A   
ATOM   2702  CB  CYS A 288       5.662  15.210  20.221  1.00 10.00      A   
ATOM   2703  SG  CYS A 288       6.043  16.372  21.547  1.00 10.00      A   
ATOM   2704  HG  CYS A 288       5.340  16.006  22.613  1.00 10.00      A   
ATOM   2705  C   CYS A 288       3.159  15.316  20.413  1.00 10.00      A   
ATOM   2706  O   CYS A 288       2.715  14.190  20.639  1.00 10.00      A   
ATOM   2707  N   SER A 289       2.619  16.412  20.931  1.00 10.00      A   
ATOM   2708  HN  SER A 289       3.006  17.284  20.712  1.00 10.00      A   
ATOM   2709  CA  SER A 289       1.474  16.352  21.834  1.00 10.00      A   
ATOM   2710  CB  SER A 289       1.269  17.709  22.501  1.00 10.00      A   
ATOM   2711  OG  SER A 289       2.522  18.316  22.782  1.00 10.00      A   
ATOM   2712  HG  SER A 289       3.050  17.722  23.341  1.00 10.00      A   
ATOM   2713  C   SER A 289       0.191  15.893  21.127  1.00 10.00      A   
ATOM   2714  O   SER A 289      -0.823  15.622  21.777  1.00 10.00      A   
ATOM   2715  N   ARG A 290       0.234  15.814  19.800  1.00 10.00      A   
ATOM   2716  HN  ARG A 290       1.060  16.059  19.331  1.00 10.00      A   
ATOM   2717  CA  ARG A 290      -0.916  15.384  19.019  1.00 10.00      A   
ATOM   2718  CB  ARG A 290      -1.654  16.598  18.449  1.00 10.00      A   
ATOM   2719  CG  ARG A 290      -0.796  17.484  17.562  1.00 10.00      A   
ATOM   2720  CD  ARG A 290      -1.457  18.828  17.318  1.00 10.00      A   
ATOM   2721  NE  ARG A 290      -0.571  19.751  16.610  1.00 10.00      A   
ATOM   2722  HE  ARG A 290      -0.625  19.760  15.627  1.00 10.00      A   
ATOM   2723  CZ  ARG A 290       0.293  20.562  17.219  1.00 10.00      A   
ATOM   2724  NH1 ARG A 290       0.380  20.559  18.541  1.00 10.00      A   
ATOM   2725 HH11 ARG A 290       1.062  21.187  19.025  1.00 10.00      A   
ATOM   2726 HH12 ARG A 290      -0.230  19.930  19.107  1.00 10.00      A   
ATOM   2727  NH2 ARG A 290       1.059  21.389  16.515  1.00 10.00      A   
ATOM   2728 HH21 ARG A 290       1.729  22.021  17.006  1.00 10.00      A   
ATOM   2729 HH22 ARG A 290       0.991  21.417  15.468  1.00 10.00      A   
ATOM   2730  C   ARG A 290      -0.482  14.446  17.892  1.00 10.00      A   
ATOM   2731  O   ARG A 290      -1.241  14.183  16.965  1.00 10.00      A   
ATOM   2732  N   LEU A 291       0.746  13.950  17.977  1.00 10.00      A   
ATOM   2733  HN  LEU A 291       1.307  14.194  18.739  1.00 10.00      A   
ATOM   2734  CA  LEU A 291       1.278  13.043  16.966  1.00 10.00      A   
ATOM   2735  CB  LEU A 291       2.807  13.002  17.016  1.00 10.00      A   
ATOM   2736  CG  LEU A 291       3.542  14.060  16.188  1.00 10.00      A   
ATOM   2737  CD1 LEU A 291       5.048  13.921  16.357  1.00 10.00      A   
ATOM   2738  CD2 LEU A 291       3.157  13.952  14.720  1.00 10.00      A   
ATOM   2739  C   LEU A 291       0.710  11.638  17.133  1.00 10.00      A   
ATOM   2740  O   LEU A 291       1.022  10.938  18.098  1.00 10.00      A   
ATOM   2741  N   THR A 292      -0.140  11.245  16.196  1.00 10.00      A   
ATOM   2742  HN  THR A 292      -0.379  11.867  15.474  1.00 10.00      A   
ATOM   2743  CA  THR A 292      -0.751   9.928  16.216  1.00 10.00      A   
ATOM   2744  CB  THR A 292      -2.214  10.009  15.737  1.00 10.00      A   
ATOM   2745  OG1 THR A 292      -2.277  10.789  14.533  1.00 10.00      A   
ATOM   2746  HG1 THR A 292      -3.198  10.997  14.330  1.00 10.00      A   
ATOM   2747  CG2 THR A 292      -3.088  10.662  16.797  1.00 10.00      A   
ATOM   2748  C   THR A 292       0.023   8.979  15.303  1.00 10.00      A   
ATOM   2749  O   THR A 292       0.113   7.777  15.561  1.00 10.00      A   
ATOM   2750  N   THR A 293       0.595   9.533  14.242  1.00 10.00      A   
ATOM   2751  HN  THR A 293       0.507  10.501  14.103  1.00 10.00      A   
ATOM   2752  CA  THR A 293       1.358   8.750  13.285  1.00 10.00      A   
ATOM   2753  CB  THR A 293       0.624   8.692  11.933  1.00 10.00      A   
ATOM   2754  OG1 THR A 293      -0.787   8.577  12.176  1.00 10.00      A   
ATOM   2755  HG1 THR A 293      -1.044   9.217  12.856  1.00 10.00      A   
ATOM   2756  CG2 THR A 293       1.092   7.495  11.121  1.00 10.00      A   
ATOM   2757  C   THR A 293       2.749   9.353  13.095  1.00 10.00      A   
ATOM   2758  O   THR A 293       2.891  10.520  12.722  1.00 10.00      A   
ATOM   2759  N   LEU A 294       3.772   8.559  13.364  1.00 10.00      A   
ATOM   2760  HN  LEU A 294       3.601   7.633  13.653  1.00 10.00      A   
ATOM   2761  CA  LEU A 294       5.146   9.026  13.238  1.00 10.00      A   
ATOM   2762  CB  LEU A 294       5.739   9.326  14.621  1.00 10.00      A   
ATOM   2763  CG  LEU A 294       7.038  10.138  14.644  1.00 10.00      A   
ATOM   2764  CD1 LEU A 294       6.890  11.414  13.828  1.00 10.00      A   
ATOM   2765  CD2 LEU A 294       7.440  10.463  16.075  1.00 10.00      A   
ATOM   2766  C   LEU A 294       6.011   8.022  12.481  1.00 10.00      A   
ATOM   2767  O   LEU A 294       6.199   6.888  12.926  1.00 10.00      A   
ATOM   2768  N   ASN A 295       6.519   8.444  11.329  1.00 10.00      A   
ATOM   2769  HN  ASN A 295       6.314   9.356  11.023  1.00 10.00      A   
ATOM   2770  CA  ASN A 295       7.373   7.602  10.500  1.00 10.00      A   
ATOM   2771  CB  ASN A 295       6.877   7.622   9.046  1.00 10.00      A   
ATOM   2772  CG  ASN A 295       7.588   6.630   8.135  1.00 10.00      A   
ATOM   2773  OD1 ASN A 295       8.720   6.219   8.392  1.00 10.00      A   
ATOM   2774  ND2 ASN A 295       6.932   6.243   7.049  1.00 10.00      A   
ATOM   2775 HD21 ASN A 295       6.035   6.613   6.891  1.00 10.00      A   
ATOM   2776 HD22 ASN A 295       7.366   5.602   6.448  1.00 10.00      A   
ATOM   2777  C   ASN A 295       8.813   8.104  10.566  1.00 10.00      A   
ATOM   2778  O   ASN A 295       9.168   9.081   9.911  1.00 10.00      A   
ATOM   2779  N   LEU A 296       9.633   7.435  11.365  1.00 10.00      A   
ATOM   2780  HN  LEU A 296       9.288   6.656  11.862  1.00 10.00      A   
ATOM   2781  CA  LEU A 296      11.034   7.810  11.525  1.00 10.00      A   
ATOM   2782  CB  LEU A 296      11.340   8.114  12.997  1.00 10.00      A   
ATOM   2783  CG  LEU A 296      10.522   9.231  13.645  1.00 10.00      A   
ATOM   2784  CD1 LEU A 296      10.740   9.242  15.151  1.00 10.00      A   
ATOM   2785  CD2 LEU A 296      10.879  10.579  13.038  1.00 10.00      A   
ATOM   2786  C   LEU A 296      11.939   6.685  11.044  1.00 10.00      A   
ATOM   2787  O   LEU A 296      13.087   6.568  11.473  1.00 10.00      A   
ATOM   2788  N   SER A 297      11.414   5.870  10.137  1.00 10.00      A   
ATOM   2789  HN  SER A 297      10.496   6.027   9.835  1.00 10.00      A   
ATOM   2790  CA  SER A 297      12.149   4.735   9.588  1.00 10.00      A   
ATOM   2791  CB  SER A 297      11.208   3.863   8.757  1.00 10.00      A   
ATOM   2792  OG  SER A 297       9.889   3.905   9.278  1.00 10.00      A   
ATOM   2793  HG  SER A 297       9.376   4.578   8.811  1.00 10.00      A   
ATOM   2794  C   SER A 297      13.340   5.179   8.737  1.00 10.00      A   
ATOM   2795  O   SER A 297      14.171   4.365   8.345  1.00 10.00      A   
ATOM   2796  N   TYR A 298      13.417   6.467   8.443  1.00 10.00      A   
ATOM   2797  HN  TYR A 298      12.722   7.078   8.767  1.00 10.00      A   
ATOM   2798  CA  TYR A 298      14.513   6.988   7.643  1.00 10.00      A   
ATOM   2799  CB  TYR A 298      13.982   7.753   6.431  1.00 10.00      A   
ATOM   2800  CG  TYR A 298      12.716   7.180   5.832  1.00 10.00      A   
ATOM   2801  CD1 TYR A 298      11.508   7.856   5.948  1.00 10.00      A   
ATOM   2802  CD2 TYR A 298      12.728   5.974   5.142  1.00 10.00      A   
ATOM   2803  CE1 TYR A 298      10.350   7.352   5.396  1.00 10.00      A   
ATOM   2804  CE2 TYR A 298      11.568   5.461   4.588  1.00 10.00      A   
ATOM   2805  CZ  TYR A 298      10.382   6.155   4.717  1.00 10.00      A   
ATOM   2806  OH  TYR A 298       9.225   5.659   4.160  1.00 10.00      A   
ATOM   2807  HH  TYR A 298       9.133   4.723   4.383  1.00 10.00      A   
ATOM   2808  C   TYR A 298      15.406   7.892   8.481  1.00 10.00      A   
ATOM   2809  O   TYR A 298      16.360   8.482   7.976  1.00 10.00      A   
ATOM   2810  N   ALA A 299      15.103   7.979   9.770  1.00 10.00      A   
ATOM   2811  HN  ALA A 299      14.357   7.448  10.121  1.00 10.00      A   
ATOM   2812  CA  ALA A 299      15.865   8.824  10.680  1.00 10.00      A   
ATOM   2813  CB  ALA A 299      14.951   9.433  11.737  1.00 10.00      A   
ATOM   2814  C   ALA A 299      17.004   8.050  11.333  1.00 10.00      A   
ATOM   2815  O   ALA A 299      16.782   7.207  12.207  1.00 10.00      A   
ATOM   2816  N   THR A 300      18.221   8.332  10.896  1.00 10.00      A   
ATOM   2817  HN  THR A 300      18.331   8.993  10.180  1.00 10.00      A   
ATOM   2818  CA  THR A 300      19.404   7.677  11.428  1.00 10.00      A   
ATOM   2819  CB  THR A 300      20.537   7.711  10.387  1.00 10.00      A   
ATOM   2820  OG1 THR A 300      20.192   8.657   9.354  1.00 10.00      A   
ATOM   2821  HG1 THR A 300      20.959   9.220   9.162  1.00 10.00      A   
ATOM   2822  CG2 THR A 300      20.720   6.334   9.767  1.00 10.00      A   
ATOM   2823  C   THR A 300      19.868   8.334  12.731  1.00 10.00      A   
ATOM   2824  O   THR A 300      20.832   9.105  12.742  1.00 10.00      A   
ATOM   2825  N   VAL A 301      19.162   8.043  13.816  1.00 10.00      A   
ATOM   2826  HN  VAL A 301      18.399   7.429  13.736  1.00 10.00      A   
ATOM   2827  CA  VAL A 301      19.489   8.603  15.122  1.00 10.00      A   
ATOM   2828  CB  VAL A 301      18.396   9.580  15.616  1.00 10.00      A   
ATOM   2829  CG1 VAL A 301      18.471  10.892  14.849  1.00 10.00      A   
ATOM   2830  CG2 VAL A 301      17.015   8.958  15.468  1.00 10.00      A   
ATOM   2831  C   VAL A 301      19.695   7.498  16.151  1.00 10.00      A   
ATOM   2832  O   VAL A 301      19.339   6.346  15.908  1.00 10.00      A   
ATOM   2833  N   GLN A 302      20.275   7.853  17.291  1.00 10.00      A   
ATOM   2834  HN  GLN A 302      20.532   8.793  17.422  1.00 10.00      A   
ATOM   2835  CA  GLN A 302      20.539   6.894  18.356  1.00 10.00      A   
ATOM   2836  CB  GLN A 302      21.651   7.404  19.279  1.00 10.00      A   
ATOM   2837  CG  GLN A 302      23.033   7.433  18.644  1.00 10.00      A   
ATOM   2838  CD  GLN A 302      23.546   6.055  18.277  1.00 10.00      A   
ATOM   2839  OE1 GLN A 302      24.114   5.350  19.110  1.00 10.00      A   
ATOM   2840  NE2 GLN A 302      23.375   5.669  17.026  1.00 10.00      A   
ATOM   2841 HE21 GLN A 302      22.933   6.289  16.405  1.00 10.00      A   
ATOM   2842 HE22 GLN A 302      23.708   4.787  16.761  1.00 10.00      A   
ATOM   2843  C   GLN A 302      19.279   6.581  19.166  1.00 10.00      A   
ATOM   2844  O   GLN A 302      18.247   7.243  19.022  1.00 10.00      A   
ATOM   2845  N   SER A 303      19.392   5.581  20.030  1.00 10.00      A   
ATOM   2846  HN  SER A 303      20.251   5.119  20.105  1.00 10.00      A   
ATOM   2847  CA  SER A 303      18.290   5.141  20.870  1.00 10.00      A   
ATOM   2848  CB  SER A 303      18.722   3.915  21.689  1.00 10.00      A   
ATOM   2849  OG  SER A 303      17.690   3.454  22.549  1.00 10.00      A   
ATOM   2850  HG  SER A 303      17.077   2.900  22.046  1.00 10.00      A   
ATOM   2851  C   SER A 303      17.793   6.250  21.796  1.00 10.00      A   
ATOM   2852  O   SER A 303      16.608   6.592  21.777  1.00 10.00      A   
ATOM   2853  N   TYR A 304      18.703   6.822  22.587  1.00 10.00      A   
ATOM   2854  HN  TYR A 304      19.638   6.531  22.528  1.00 10.00      A   
ATOM   2855  CA  TYR A 304      18.346   7.871  23.540  1.00 10.00      A   
ATOM   2856  CB  TYR A 304      19.553   8.328  24.360  1.00 10.00      A   
ATOM   2857  CG  TYR A 304      19.194   9.306  25.459  1.00 10.00      A   
ATOM   2858  CD1 TYR A 304      18.365   8.928  26.509  1.00 10.00      A   
ATOM   2859  CD2 TYR A 304      19.671  10.609  25.440  1.00 10.00      A   
ATOM   2860  CE1 TYR A 304      18.021   9.818  27.505  1.00 10.00      A   
ATOM   2861  CE2 TYR A 304      19.334  11.507  26.433  1.00 10.00      A   
ATOM   2862  CZ  TYR A 304      18.508  11.109  27.462  1.00 10.00      A   
ATOM   2863  OH  TYR A 304      18.167  12.004  28.450  1.00 10.00      A   
ATOM   2864  HH  TYR A 304      18.214  11.566  29.312  1.00 10.00      A   
ATOM   2865  C   TYR A 304      17.664   9.061  22.875  1.00 10.00      A   
ATOM   2866  O   TYR A 304      16.726   9.636  23.433  1.00 10.00      A   
ATOM   2867  N   ASP A 305      18.125   9.424  21.687  1.00 10.00      A   
ATOM   2868  HN  ASP A 305      18.873   8.929  21.291  1.00 10.00      A   
ATOM   2869  CA  ASP A 305      17.539  10.545  20.955  1.00 10.00      A   
ATOM   2870  CB  ASP A 305      18.342  10.890  19.697  1.00 10.00      A   
ATOM   2871  CG  ASP A 305      19.192  12.133  19.882  1.00 10.00      A   
ATOM   2872  OD1 ASP A 305      18.627  13.228  20.093  1.00 10.00      A   
ATOM   2873  OD2 ASP A 305      20.430  12.017  19.832  1.00 10.00      A   
ATOM   2874  C   ASP A 305      16.079  10.266  20.616  1.00 10.00      A   
ATOM   2875  O   ASP A 305      15.226  11.147  20.725  1.00 10.00      A   
ATOM   2876  N   LEU A 306      15.800   9.028  20.224  1.00 10.00      A   
ATOM   2877  HN  LEU A 306      16.531   8.373  20.148  1.00 10.00      A   
ATOM   2878  CA  LEU A 306      14.444   8.618  19.887  1.00 10.00      A   
ATOM   2879  CB  LEU A 306      14.454   7.269  19.167  1.00 10.00      A   
ATOM   2880  CG  LEU A 306      14.883   7.289  17.703  1.00 10.00      A   
ATOM   2881  CD1 LEU A 306      15.206   5.884  17.226  1.00 10.00      A   
ATOM   2882  CD2 LEU A 306      13.794   7.911  16.842  1.00 10.00      A   
ATOM   2883  C   LEU A 306      13.579   8.534  21.140  1.00 10.00      A   
ATOM   2884  O   LEU A 306      12.405   8.902  21.117  1.00 10.00      A   
ATOM   2885  N   VAL A 307      14.181   8.058  22.232  1.00 10.00      A   
ATOM   2886  HN  VAL A 307      15.125   7.788  22.171  1.00 10.00      A   
ATOM   2887  CA  VAL A 307      13.484   7.913  23.510  1.00 10.00      A   
ATOM   2888  CB  VAL A 307      14.417   7.350  24.611  1.00 10.00      A   
ATOM   2889  CG1 VAL A 307      13.751   7.396  25.979  1.00 10.00      A   
ATOM   2890  CG2 VAL A 307      14.839   5.927  24.279  1.00 10.00      A   
ATOM   2891  C   VAL A 307      12.886   9.245  23.969  1.00 10.00      A   
ATOM   2892  O   VAL A 307      11.747   9.296  24.443  1.00 10.00      A   
ATOM   2893  N   LYS A 308      13.654  10.321  23.813  1.00 10.00      A   
ATOM   2894  HN  LYS A 308      14.547  10.218  23.421  1.00 10.00      A   
ATOM   2895  CA  LYS A 308      13.201  11.651  24.210  1.00 10.00      A   
ATOM   2896  CB  LYS A 308      14.289  12.694  23.947  1.00 10.00      A   
ATOM   2897  CG  LYS A 308      15.553  12.517  24.778  1.00 10.00      A   
ATOM   2898  CD  LYS A 308      16.628  13.504  24.351  1.00 10.00      A   
ATOM   2899  CE  LYS A 308      16.979  13.326  22.883  1.00 10.00      A   
ATOM   2900  NZ  LYS A 308      17.997  14.302  22.421  1.00 10.00      A   
ATOM   2901  HZ1 LYS A 308      18.352  14.027  21.475  1.00 10.00      A   
ATOM   2902  HZ2 LYS A 308      18.797  14.334  23.081  1.00 10.00      A   
ATOM   2903  HZ3 LYS A 308      17.579  15.251  22.354  1.00 10.00      A   
ATOM   2904  C   LYS A 308      11.918  12.037  23.474  1.00 10.00      A   
ATOM   2905  O   LYS A 308      10.987  12.582  24.072  1.00 10.00      A   
ATOM   2906  N   LEU A 309      11.866  11.726  22.185  1.00 10.00      A   
ATOM   2907  HN  LEU A 309      12.628  11.271  21.774  1.00 10.00      A   
ATOM   2908  CA  LEU A 309      10.702  12.037  21.365  1.00 10.00      A   
ATOM   2909  CB  LEU A 309      10.998  11.730  19.893  1.00 10.00      A   
ATOM   2910  CG  LEU A 309      12.334  12.239  19.348  1.00 10.00      A   
ATOM   2911  CD1 LEU A 309      12.660  11.559  18.030  1.00 10.00      A   
ATOM   2912  CD2 LEU A 309      12.304  13.749  19.174  1.00 10.00      A   
ATOM   2913  C   LEU A 309       9.499  11.217  21.814  1.00 10.00      A   
ATOM   2914  O   LEU A 309       8.395  11.743  21.982  1.00 10.00      A   
ATOM   2915  N   LEU A 310       9.736   9.927  22.024  1.00 10.00      A   
ATOM   2916  HN  LEU A 310      10.647   9.590  21.886  1.00 10.00      A   
ATOM   2917  CA  LEU A 310       8.693   8.992  22.441  1.00 10.00      A   
ATOM   2918  CB  LEU A 310       9.271   7.583  22.610  1.00 10.00      A   
ATOM   2919  CG  LEU A 310       9.939   6.964  21.383  1.00 10.00      A   
ATOM   2920  CD1 LEU A 310      10.549   5.619  21.739  1.00 10.00      A   
ATOM   2921  CD2 LEU A 310       8.946   6.817  20.240  1.00 10.00      A   
ATOM   2922  C   LEU A 310       8.023   9.420  23.742  1.00 10.00      A   
ATOM   2923  O   LEU A 310       6.805   9.302  23.891  1.00 10.00      A   
ATOM   2924  N   CYS A 311       8.821   9.923  24.677  1.00 10.00      A   
ATOM   2925  HN  CYS A 311       9.778  10.014  24.485  1.00 10.00      A   
ATOM   2926  CA  CYS A 311       8.315  10.351  25.979  1.00 10.00      A   
ATOM   2927  CB  CYS A 311       9.467  10.705  26.918  1.00 10.00      A   
ATOM   2928  SG  CYS A 311      10.647   9.365  27.178  1.00 10.00      A   
ATOM   2929  HG  CYS A 311      11.150   9.029  25.994  1.00 10.00      A   
ATOM   2930  C   CYS A 311       7.351  11.530  25.870  1.00 10.00      A   
ATOM   2931  O   CYS A 311       6.529  11.756  26.758  1.00 10.00      A   
ATOM   2932  N   GLN A 312       7.440  12.279  24.783  1.00 10.00      A   
ATOM   2933  HN  GLN A 312       8.099  12.052  24.090  1.00 10.00      A   
ATOM   2934  CA  GLN A 312       6.571  13.433  24.599  1.00 10.00      A   
ATOM   2935  CB  GLN A 312       7.375  14.660  24.164  1.00 10.00      A   
ATOM   2936  CG  GLN A 312       8.407  15.099  25.194  1.00 10.00      A   
ATOM   2937  CD  GLN A 312       9.065  16.428  24.870  1.00 10.00      A   
ATOM   2938  OE1 GLN A 312      10.240  16.644  25.177  1.00 10.00      A   
ATOM   2939  NE2 GLN A 312       8.315  17.337  24.260  1.00 10.00      A   
ATOM   2940 HE21 GLN A 312       7.385  17.108  24.052  1.00 10.00      A   
ATOM   2941 HE22 GLN A 312       8.717  18.204  24.051  1.00 10.00      A   
ATOM   2942  C   GLN A 312       5.409  13.140  23.645  1.00 10.00      A   
ATOM   2943  O   GLN A 312       4.660  14.046  23.272  1.00 10.00      A   
ATOM   2944  N   CYS A 313       5.260  11.872  23.265  1.00 10.00      A   
ATOM   2945  HN  CYS A 313       5.895  11.199  23.596  1.00 10.00      A   
ATOM   2946  CA  CYS A 313       4.179  11.449  22.372  1.00 10.00      A   
ATOM   2947  CB  CYS A 313       4.744  10.873  21.071  1.00 10.00      A   
ATOM   2948  SG  CYS A 313       5.960  11.923  20.248  1.00 10.00      A   
ATOM   2949  HG  CYS A 313       7.032  11.989  21.030  1.00 10.00      A   
ATOM   2950  C   CYS A 313       3.295  10.405  23.064  1.00 10.00      A   
ATOM   2951  O   CYS A 313       3.464   9.203  22.863  1.00 10.00      A   
ATOM   2952  N   PRO A 314       2.350  10.852  23.909  1.00 10.00      A   
ATOM   2953  CA  PRO A 314       1.454   9.963  24.641  1.00 10.00      A   
ATOM   2954  CB  PRO A 314       1.127  10.770  25.910  1.00 10.00      A   
ATOM   2955  CG  PRO A 314       1.704  12.141  25.702  1.00 10.00      A   
ATOM   2956  CD  PRO A 314       2.090  12.247  24.253  1.00 10.00      A   
ATOM   2957  C   PRO A 314       0.171   9.642  23.878  1.00 10.00      A   
ATOM   2958  O   PRO A 314      -0.679   8.906  24.372  1.00 10.00      A   
ATOM   2959  N   LYS A 315       0.035  10.181  22.677  1.00 10.00      A   
ATOM   2960  HN  LYS A 315       0.749  10.753  22.323  1.00 10.00      A   
ATOM   2961  CA  LYS A 315      -1.159   9.943  21.868  1.00 10.00      A   
ATOM   2962  CB  LYS A 315      -1.918  11.252  21.636  1.00 10.00      A   
ATOM   2963  CG  LYS A 315      -2.730  11.707  22.839  1.00 10.00      A   
ATOM   2964  CD  LYS A 315      -2.763  13.222  22.951  1.00 10.00      A   
ATOM   2965  CE  LYS A 315      -3.646  13.850  21.886  1.00 10.00      A   
ATOM   2966  NZ  LYS A 315      -3.951  15.271  22.196  1.00 10.00      A   
ATOM   2967  HZ1 LYS A 315      -3.090  15.850  22.122  1.00 10.00      A   
ATOM   2968  HZ2 LYS A 315      -4.329  15.355  23.161  1.00 10.00      A   
ATOM   2969  HZ3 LYS A 315      -4.659  15.638  21.531  1.00 10.00      A   
ATOM   2970  C   LYS A 315      -0.816   9.267  20.547  1.00 10.00      A   
ATOM   2971  O   LYS A 315      -1.599   9.300  19.597  1.00 10.00      A   
ATOM   2972  N   LEU A 316       0.348   8.637  20.514  1.00 10.00      A   
ATOM   2973  HN  LEU A 316       0.897   8.625  21.319  1.00 10.00      A   
ATOM   2974  CA  LEU A 316       0.829   7.946  19.326  1.00 10.00      A   
ATOM   2975  CB  LEU A 316       2.327   7.669  19.469  1.00 10.00      A   
ATOM   2976  CG  LEU A 316       3.061   7.196  18.217  1.00 10.00      A   
ATOM   2977  CD1 LEU A 316       3.091   8.297  17.166  1.00 10.00      A   
ATOM   2978  CD2 LEU A 316       4.470   6.762  18.579  1.00 10.00      A   
ATOM   2979  C   LEU A 316       0.069   6.639  19.115  1.00 10.00      A   
ATOM   2980  O   LEU A 316      -0.149   5.884  20.061  1.00 10.00      A   
ATOM   2981  N   GLN A 317      -0.337   6.382  17.874  1.00 10.00      A   
ATOM   2982  HN  GLN A 317      -0.128   7.023  17.161  1.00 10.00      A   
ATOM   2983  CA  GLN A 317      -1.073   5.168  17.543  1.00 10.00      A   
ATOM   2984  CB  GLN A 317      -2.440   5.500  16.943  1.00 10.00      A   
ATOM   2985  CG  GLN A 317      -3.397   6.176  17.910  1.00 10.00      A   
ATOM   2986  CD  GLN A 317      -4.835   6.145  17.425  1.00 10.00      A   
ATOM   2987  OE1 GLN A 317      -5.105   6.165  16.218  1.00 10.00      A   
ATOM   2988  NE2 GLN A 317      -5.768   6.102  18.361  1.00 10.00      A   
ATOM   2989 HE21 GLN A 317      -5.478   6.101  19.309  1.00 10.00      A   
ATOM   2990 HE22 GLN A 317      -6.710   6.079  18.085  1.00 10.00      A   
ATOM   2991  C   GLN A 317      -0.284   4.289  16.580  1.00 10.00      A   
ATOM   2992  O   GLN A 317      -0.285   3.061  16.701  1.00 10.00      A   
ATOM   2993  N   ARG A 318       0.392   4.916  15.628  1.00 10.00      A   
ATOM   2994  HN  ARG A 318       0.361   5.902  15.580  1.00 10.00      A   
ATOM   2995  CA  ARG A 318       1.183   4.177  14.655  1.00 10.00      A   
ATOM   2996  CB  ARG A 318       0.567   4.303  13.257  1.00 10.00      A   
ATOM   2997  CG  ARG A 318       1.122   3.308  12.252  1.00 10.00      A   
ATOM   2998  CD  ARG A 318       0.619   3.577  10.839  1.00 10.00      A   
ATOM   2999  NE  ARG A 318      -0.833   3.429  10.709  1.00 10.00      A   
ATOM   3000  HE  ARG A 318      -1.393   4.089  11.182  1.00 10.00      A   
ATOM   3001  CZ  ARG A 318      -1.429   2.464   9.999  1.00 10.00      A   
ATOM   3002  NH1 ARG A 318      -0.700   1.553   9.367  1.00 10.00      A   
ATOM   3003 HH11 ARG A 318      -1.166   0.799   8.811  1.00 10.00      A   
ATOM   3004 HH12 ARG A 318       0.338   1.578   9.431  1.00 10.00      A   
ATOM   3005  NH2 ARG A 318      -2.752   2.402   9.923  1.00 10.00      A   
ATOM   3006 HH21 ARG A 318      -3.344   3.107  10.418  1.00 10.00      A   
ATOM   3007 HH22 ARG A 318      -3.209   1.647   9.365  1.00 10.00      A   
ATOM   3008  C   ARG A 318       2.621   4.677  14.651  1.00 10.00      A   
ATOM   3009  O   ARG A 318       2.879   5.840  14.341  1.00 10.00      A   
ATOM   3010  N   LEU A 319       3.555   3.804  15.008  1.00 10.00      A   
ATOM   3011  HN  LEU A 319       3.296   2.885  15.235  1.00 10.00      A   
ATOM   3012  CA  LEU A 319       4.961   4.179  15.054  1.00 10.00      A   
ATOM   3013  CB  LEU A 319       5.519   4.093  16.477  1.00 10.00      A   
ATOM   3014  CG  LEU A 319       6.995   4.486  16.635  1.00 10.00      A   
ATOM   3015  CD1 LEU A 319       7.197   5.969  16.345  1.00 10.00      A   
ATOM   3016  CD2 LEU A 319       7.506   4.130  18.020  1.00 10.00      A   
ATOM   3017  C   LEU A 319       5.813   3.332  14.120  1.00 10.00      A   
ATOM   3018  O   LEU A 319       5.798   2.099  14.182  1.00 10.00      A   
ATOM   3019  N   TRP A 320       6.543   4.012  13.251  1.00 10.00      A   
ATOM   3020  HN  TRP A 320       6.480   4.996  13.241  1.00 10.00      A   
ATOM   3021  CA  TRP A 320       7.444   3.365  12.312  1.00 10.00      A   
ATOM   3022  CB  TRP A 320       7.075   3.743  10.872  1.00 10.00      A   
ATOM   3023  CG  TRP A 320       5.849   3.065  10.329  1.00 10.00      A   
ATOM   3024  CD1 TRP A 320       4.755   2.647  11.029  1.00 10.00      A   
ATOM   3025  CD2 TRP A 320       5.597   2.727   8.960  1.00 10.00      A   
ATOM   3026  NE1 TRP A 320       3.839   2.071  10.184  1.00 10.00      A   
ATOM   3027  HE1 TRP A 320       2.968   1.689  10.453  1.00 10.00      A   
ATOM   3028  CE2 TRP A 320       4.331   2.110   8.907  1.00 10.00      A   
ATOM   3029  CE3 TRP A 320       6.319   2.887   7.773  1.00 10.00      A   
ATOM   3030  CZ2 TRP A 320       3.774   1.653   7.717  1.00 10.00      A   
ATOM   3031  CZ3 TRP A 320       5.766   2.434   6.593  1.00 10.00      A   
ATOM   3032  CH2 TRP A 320       4.504   1.825   6.573  1.00 10.00      A   
ATOM   3033  C   TRP A 320       8.857   3.851  12.621  1.00 10.00      A   
ATOM   3034  O   TRP A 320       9.181   5.013  12.378  1.00 10.00      A   
ATOM   3035  N   VAL A 321       9.685   2.982  13.177  1.00 10.00      A   
ATOM   3036  HN  VAL A 321       9.386   2.057  13.325  1.00 10.00      A   
ATOM   3037  CA  VAL A 321      11.049   3.360  13.537  1.00 10.00      A   
ATOM   3038  CB  VAL A 321      11.198   3.632  15.052  1.00 10.00      A   
ATOM   3039  CG1 VAL A 321      10.647   5.001  15.425  1.00 10.00      A   
ATOM   3040  CG2 VAL A 321      10.537   2.536  15.876  1.00 10.00      A   
ATOM   3041  C   VAL A 321      12.054   2.291  13.133  1.00 10.00      A   
ATOM   3042  O   VAL A 321      11.686   1.231  12.627  1.00 10.00      A   
ATOM   3043  N   LEU A 322      13.324   2.583  13.370  1.00 10.00      A   
ATOM   3044  HN  LEU A 322      13.543   3.445  13.788  1.00 10.00      A   
ATOM   3045  CA  LEU A 322      14.403   1.662  13.052  1.00 10.00      A   
ATOM   3046  CB  LEU A 322      15.637   2.435  12.564  1.00 10.00      A   
ATOM   3047  CG  LEU A 322      15.549   3.053  11.165  1.00 10.00      A   
ATOM   3048  CD1 LEU A 322      16.684   4.044  10.946  1.00 10.00      A   
ATOM   3049  CD2 LEU A 322      15.584   1.966  10.100  1.00 10.00      A   
ATOM   3050  C   LEU A 322      14.767   0.829  14.277  1.00 10.00      A   
ATOM   3051  O   LEU A 322      14.283   1.080  15.384  1.00 10.00      A   
ATOM   3052  N   ASP A 323      15.634  -0.151  14.073  1.00 10.00      A   
ATOM   3053  HN  ASP A 323      15.978  -0.299  13.164  1.00 10.00      A   
ATOM   3054  CA  ASP A 323      16.089  -1.027  15.151  1.00 10.00      A   
ATOM   3055  CB  ASP A 323      16.774  -2.294  14.608  1.00 10.00      A   
ATOM   3056  CG  ASP A 323      18.024  -2.025  13.784  1.00 10.00      A   
ATOM   3057  OD1 ASP A 323      18.117  -0.945  13.162  1.00 10.00      A   
ATOM   3058  OD2 ASP A 323      18.907  -2.908  13.728  1.00 10.00      A   
ATOM   3059  C   ASP A 323      16.998  -0.267  16.108  1.00 10.00      A   
ATOM   3060  O   ASP A 323      17.329  -0.751  17.189  1.00 10.00      A   
ATOM   3061  N   TYR A 324      17.366   0.944  15.703  1.00 10.00      A   
ATOM   3062  HN  TYR A 324      17.057   1.255  14.828  1.00 10.00      A   
ATOM   3063  CA  TYR A 324      18.216   1.820  16.500  1.00 10.00      A   
ATOM   3064  CB  TYR A 324      18.482   3.117  15.734  1.00 10.00      A   
ATOM   3065  CG  TYR A 324      19.836   3.189  15.065  1.00 10.00      A   
ATOM   3066  CD1 TYR A 324      19.950   3.328  13.687  1.00 10.00      A   
ATOM   3067  CD2 TYR A 324      21.003   3.133  15.815  1.00 10.00      A   
ATOM   3068  CE1 TYR A 324      21.190   3.409  13.075  1.00 10.00      A   
ATOM   3069  CE2 TYR A 324      22.245   3.209  15.212  1.00 10.00      A   
ATOM   3070  CZ  TYR A 324      22.334   3.348  13.844  1.00 10.00      A   
ATOM   3071  OH  TYR A 324      23.574   3.426  13.245  1.00 10.00      A   
ATOM   3072  HH  TYR A 324      23.595   4.189  12.656  1.00 10.00      A   
ATOM   3073  C   TYR A 324      17.556   2.159  17.833  1.00 10.00      A   
ATOM   3074  O   TYR A 324      18.227   2.580  18.771  1.00 10.00      A   
ATOM   3075  N   ILE A 325      16.237   1.981  17.900  1.00 10.00      A   
ATOM   3076  HN  ILE A 325      15.763   1.654  17.104  1.00 10.00      A   
ATOM   3077  CA  ILE A 325      15.473   2.263  19.114  1.00 10.00      A   
ATOM   3078  CB  ILE A 325      13.948   2.151  18.868  1.00 10.00      A   
ATOM   3079  CG1 ILE A 325      13.160   2.655  20.080  1.00 10.00      A   
ATOM   3080  CG2 ILE A 325      13.542   0.726  18.514  1.00 10.00      A   
ATOM   3081  CD1 ILE A 325      13.446   4.095  20.443  1.00 10.00      A   
ATOM   3082  C   ILE A 325      15.900   1.353  20.271  1.00 10.00      A   
ATOM   3083  O   ILE A 325      15.880   1.765  21.435  1.00 10.00      A   
ATOM   3084  N   GLU A 326      16.297   0.125  19.932  1.00 10.00      A   
ATOM   3085  HN  GLU A 326      16.295  -0.123  18.983  1.00 10.00      A   
ATOM   3086  CA  GLU A 326      16.749  -0.864  20.911  1.00 10.00      A   
ATOM   3087  CB  GLU A 326      18.012  -0.383  21.621  1.00 10.00      A   
ATOM   3088  CG  GLU A 326      19.167  -0.092  20.681  1.00 10.00      A   
ATOM   3089  CD  GLU A 326      20.484   0.067  21.406  1.00 10.00      A   
ATOM   3090  OE1 GLU A 326      20.473   0.219  22.646  1.00 10.00      A   
ATOM   3091  OE2 GLU A 326      21.535   0.040  20.730  1.00 10.00      A   
ATOM   3092  C   GLU A 326      15.667  -1.264  21.917  1.00 10.00      A   
ATOM   3093  O   GLU A 326      14.577  -0.687  21.951  1.00 10.00      A   
ATOM   3094  N   ASP A 327      15.981  -2.267  22.733  1.00 10.00      A   
ATOM   3095  HN  ASP A 327      16.863  -2.693  22.647  1.00 10.00      A   
ATOM   3096  CA  ASP A 327      15.052  -2.763  23.747  1.00 10.00      A   
ATOM   3097  CB  ASP A 327      15.641  -3.965  24.492  1.00 10.00      A   
ATOM   3098  CG  ASP A 327      15.983  -5.142  23.599  1.00 10.00      A   
ATOM   3099  OD1 ASP A 327      15.061  -5.789  23.073  1.00 10.00      A   
ATOM   3100  OD2 ASP A 327      17.185  -5.436  23.433  1.00 10.00      A   
ATOM   3101  C   ASP A 327      14.718  -1.672  24.756  1.00 10.00      A   
ATOM   3102  O   ASP A 327      13.569  -1.535  25.184  1.00 10.00      A   
ATOM   3103  N   ALA A 328      15.734  -0.901  25.136  1.00 10.00      A   
ATOM   3104  HN  ALA A 328      16.625  -1.070  24.763  1.00 10.00      A   
ATOM   3105  CA  ALA A 328      15.563   0.181  26.100  1.00 10.00      A   
ATOM   3106  CB  ALA A 328      16.896   0.856  26.385  1.00 10.00      A   
ATOM   3107  C   ALA A 328      14.538   1.202  25.617  1.00 10.00      A   
ATOM   3108  O   ALA A 328      13.662   1.622  26.374  1.00 10.00      A   
ATOM   3109  N   GLY A 329      14.642   1.586  24.349  1.00 10.00      A   
ATOM   3110  HN  GLY A 329      15.353   1.208  23.787  1.00 10.00      A   
ATOM   3111  CA  GLY A 329      13.718   2.553  23.792  1.00 10.00      A   
ATOM   3112  C   GLY A 329      12.298   2.028  23.761  1.00 10.00      A   
ATOM   3113  O   GLY A 329      11.354   2.756  24.068  1.00 10.00      A   
ATOM   3114  N   LEU A 330      12.158   0.759  23.408  1.00 10.00      A   
ATOM   3115  HN  LEU A 330      12.958   0.235  23.185  1.00 10.00      A   
ATOM   3116  CA  LEU A 330      10.851   0.122  23.336  1.00 10.00      A   
ATOM   3117  CB  LEU A 330      10.965  -1.262  22.699  1.00 10.00      A   
ATOM   3118  CG  LEU A 330      11.394  -1.279  21.229  1.00 10.00      A   
ATOM   3119  CD1 LEU A 330      11.586  -2.705  20.744  1.00 10.00      A   
ATOM   3120  CD2 LEU A 330      10.380  -0.550  20.359  1.00 10.00      A   
ATOM   3121  C   LEU A 330      10.202   0.033  24.716  1.00 10.00      A   
ATOM   3122  O   LEU A 330       8.983   0.144  24.843  1.00 10.00      A   
ATOM   3123  N   GLU A 331      11.026  -0.151  25.743  1.00 10.00      A   
ATOM   3124  HN  GLU A 331      11.991  -0.251  25.572  1.00 10.00      A   
ATOM   3125  CA  GLU A 331      10.534  -0.229  27.114  1.00 10.00      A   
ATOM   3126  CB  GLU A 331      11.677  -0.575  28.073  1.00 10.00      A   
ATOM   3127  CG  GLU A 331      11.283  -0.601  29.540  1.00 10.00      A   
ATOM   3128  CD  GLU A 331      12.408  -1.061  30.437  1.00 10.00      A   
ATOM   3129  OE1 GLU A 331      13.333  -0.266  30.698  1.00 10.00      A   
ATOM   3130  OE2 GLU A 331      12.370  -2.226  30.889  1.00 10.00      A   
ATOM   3131  C   GLU A 331       9.880   1.091  27.513  1.00 10.00      A   
ATOM   3132  O   GLU A 331       8.814   1.110  28.126  1.00 10.00      A   
ATOM   3133  N   VAL A 332      10.525   2.191  27.150  1.00 10.00      A   
ATOM   3134  HN  VAL A 332      11.381   2.107  26.673  1.00 10.00      A   
ATOM   3135  CA  VAL A 332      10.005   3.519  27.455  1.00 10.00      A   
ATOM   3136  CB  VAL A 332      11.058   4.619  27.197  1.00 10.00      A   
ATOM   3137  CG1 VAL A 332      10.581   5.958  27.741  1.00 10.00      A   
ATOM   3138  CG2 VAL A 332      12.396   4.238  27.813  1.00 10.00      A   
ATOM   3139  C   VAL A 332       8.766   3.801  26.611  1.00 10.00      A   
ATOM   3140  O   VAL A 332       7.797   4.402  27.084  1.00 10.00      A   
ATOM   3141  N   LEU A 333       8.802   3.341  25.366  1.00 10.00      A   
ATOM   3142  HN  LEU A 333       9.607   2.868  25.057  1.00 10.00      A   
ATOM   3143  CA  LEU A 333       7.689   3.518  24.441  1.00 10.00      A   
ATOM   3144  CB  LEU A 333       8.029   2.878  23.092  1.00 10.00      A   
ATOM   3145  CG  LEU A 333       6.872   2.675  22.111  1.00 10.00      A   
ATOM   3146  CD1 LEU A 333       6.475   3.988  21.461  1.00 10.00      A   
ATOM   3147  CD2 LEU A 333       7.236   1.639  21.062  1.00 10.00      A   
ATOM   3148  C   LEU A 333       6.414   2.899  25.008  1.00 10.00      A   
ATOM   3149  O   LEU A 333       5.365   3.544  25.057  1.00 10.00      A   
ATOM   3150  N   ALA A 334       6.524   1.654  25.466  1.00 10.00      A   
ATOM   3151  HN  ALA A 334       7.394   1.200  25.411  1.00 10.00      A   
ATOM   3152  CA  ALA A 334       5.387   0.929  26.029  1.00 10.00      A   
ATOM   3153  CB  ALA A 334       5.752  -0.530  26.240  1.00 10.00      A   
ATOM   3154  C   ALA A 334       4.903   1.551  27.338  1.00 10.00      A   
ATOM   3155  O   ALA A 334       3.822   1.223  27.833  1.00 10.00      A   
ATOM   3156  N   SER A 335       5.704   2.443  27.894  1.00 10.00      A   
ATOM   3157  HN  SER A 335       6.554   2.660  27.457  1.00 10.00      A   
ATOM   3158  CA  SER A 335       5.359   3.103  29.138  1.00 10.00      A   
ATOM   3159  CB  SER A 335       6.605   3.256  30.014  1.00 10.00      A   
ATOM   3160  OG  SER A 335       6.272   3.283  31.390  1.00 10.00      A   
ATOM   3161  HG  SER A 335       6.088   4.195  31.653  1.00 10.00      A   
ATOM   3162  C   SER A 335       4.718   4.466  28.879  1.00 10.00      A   
ATOM   3163  O   SER A 335       4.092   5.045  29.765  1.00 10.00      A   
ATOM   3164  N   THR A 336       4.866   4.974  27.665  1.00 10.00      A   
ATOM   3165  HN  THR A 336       5.367   4.471  26.988  1.00 10.00      A   
ATOM   3166  CA  THR A 336       4.306   6.271  27.321  1.00 10.00      A   
ATOM   3167  CB  THR A 336       5.380   7.180  26.698  1.00 10.00      A   
ATOM   3168  OG1 THR A 336       6.612   7.012  27.416  1.00 10.00      A   
ATOM   3169  HG1 THR A 336       7.018   6.174  27.161  1.00 10.00      A   
ATOM   3170  CG2 THR A 336       4.957   8.638  26.771  1.00 10.00      A   
ATOM   3171  C   THR A 336       3.121   6.137  26.362  1.00 10.00      A   
ATOM   3172  O   THR A 336       2.063   6.729  26.583  1.00 10.00      A   
ATOM   3173  N   CYS A 337       3.294   5.353  25.305  1.00 10.00      A   
ATOM   3174  HN  CYS A 337       4.150   4.887  25.182  1.00 10.00      A   
ATOM   3175  CA  CYS A 337       2.240   5.158  24.323  1.00 10.00      A   
ATOM   3176  CB  CYS A 337       2.834   4.931  22.931  1.00 10.00      A   
ATOM   3177  SG  CYS A 337       3.939   6.246  22.366  1.00 10.00      A   
ATOM   3178  HG  CYS A 337       3.518   7.398  22.878  1.00 10.00      A   
ATOM   3179  C   CYS A 337       1.336   3.993  24.710  1.00 10.00      A   
ATOM   3180  O   CYS A 337       1.635   2.834  24.423  1.00 10.00      A   
ATOM   3181  N   LYS A 338       0.234   4.305  25.374  1.00 10.00      A   
ATOM   3182  HN  LYS A 338       0.049   5.247  25.588  1.00 10.00      A   
ATOM   3183  CA  LYS A 338      -0.711   3.284  25.792  1.00 10.00      A   
ATOM   3184  CB  LYS A 338      -1.320   3.622  27.156  1.00 10.00      A   
ATOM   3185  CG  LYS A 338      -0.338   3.568  28.315  1.00 10.00      A   
ATOM   3186  CD  LYS A 338       0.274   2.186  28.460  1.00 10.00      A   
ATOM   3187  CE  LYS A 338       1.123   2.085  29.716  1.00 10.00      A   
ATOM   3188  NZ  LYS A 338       1.893   0.817  29.759  1.00 10.00      A   
ATOM   3189  HZ1 LYS A 338       2.210   0.623  30.730  1.00 10.00      A   
ATOM   3190  HZ2 LYS A 338       2.725   0.881  29.140  1.00 10.00      A   
ATOM   3191  HZ3 LYS A 338       1.297   0.023  29.435  1.00 10.00      A   
ATOM   3192  C   LYS A 338      -1.809   3.098  24.750  1.00 10.00      A   
ATOM   3193  O   LYS A 338      -2.544   2.112  24.777  1.00 10.00      A   
ATOM   3194  N   ASP A 339      -1.908   4.040  23.822  1.00 10.00      A   
ATOM   3195  HN  ASP A 339      -1.303   4.811  23.854  1.00 10.00      A   
ATOM   3196  CA  ASP A 339      -2.914   3.969  22.769  1.00 10.00      A   
ATOM   3197  CB  ASP A 339      -3.618   5.321  22.589  1.00 10.00      A   
ATOM   3198  CG  ASP A 339      -4.944   5.208  21.859  1.00 10.00      A   
ATOM   3199  OD1 ASP A 339      -5.733   4.293  22.186  1.00 10.00      A   
ATOM   3200  OD2 ASP A 339      -5.212   6.041  20.964  1.00 10.00      A   
ATOM   3201  C   ASP A 339      -2.288   3.507  21.455  1.00 10.00      A   
ATOM   3202  O   ASP A 339      -2.923   3.556  20.402  1.00 10.00      A   
ATOM   3203  N   LEU A 340      -1.038   3.048  21.532  1.00 10.00      A   
ATOM   3204  HN  LEU A 340      -0.593   3.028  22.403  1.00 10.00      A   
ATOM   3205  CA  LEU A 340      -0.317   2.569  20.355  1.00 10.00      A   
ATOM   3206  CB  LEU A 340       1.141   2.258  20.720  1.00 10.00      A   
ATOM   3207  CG  LEU A 340       2.123   2.104  19.552  1.00 10.00      A   
ATOM   3208  CD1 LEU A 340       2.369   3.439  18.867  1.00 10.00      A   
ATOM   3209  CD2 LEU A 340       3.436   1.496  20.026  1.00 10.00      A   
ATOM   3210  C   LEU A 340      -1.005   1.323  19.801  1.00 10.00      A   
ATOM   3211  O   LEU A 340      -1.346   0.413  20.554  1.00 10.00      A   
ATOM   3212  N   ARG A 341      -1.220   1.293  18.490  1.00 10.00      A   
ATOM   3213  HN  ARG A 341      -0.916   2.048  17.937  1.00 10.00      A   
ATOM   3214  CA  ARG A 341      -1.886   0.166  17.849  1.00 10.00      A   
ATOM   3215  CB  ARG A 341      -3.051   0.662  16.985  1.00 10.00      A   
ATOM   3216  CG  ARG A 341      -3.902   1.741  17.630  1.00 10.00      A   
ATOM   3217  CD  ARG A 341      -4.663   1.200  18.826  1.00 10.00      A   
ATOM   3218  NE  ARG A 341      -5.421   2.247  19.505  1.00 10.00      A   
ATOM   3219  HE  ARG A 341      -4.908   2.989  19.902  1.00 10.00      A   
ATOM   3220  CZ  ARG A 341      -6.746   2.249  19.617  1.00 10.00      A   
ATOM   3221  NH1 ARG A 341      -7.458   1.258  19.093  1.00 10.00      A   
ATOM   3222 HH11 ARG A 341      -8.497   1.255  19.175  1.00 10.00      A   
ATOM   3223 HH12 ARG A 341      -6.978   0.472  18.599  1.00 10.00      A   
ATOM   3224  NH2 ARG A 341      -7.351   3.237  20.265  1.00 10.00      A   
ATOM   3225 HH21 ARG A 341      -6.783   4.010  20.694  1.00 10.00      A   
ATOM   3226 HH22 ARG A 341      -8.391   3.248  20.358  1.00 10.00      A   
ATOM   3227  C   ARG A 341      -0.927  -0.617  16.965  1.00 10.00      A   
ATOM   3228  O   ARG A 341      -0.947  -1.851  16.948  1.00 10.00      A   
ATOM   3229  N   GLU A 342      -0.090   0.106  16.230  1.00 10.00      A   
ATOM   3230  HN  GLU A 342      -0.107   1.085  16.306  1.00 10.00      A   
ATOM   3231  CA  GLU A 342       0.853  -0.515  15.320  1.00 10.00      A   
ATOM   3232  CB  GLU A 342       0.464  -0.187  13.875  1.00 10.00      A   
ATOM   3233  CG  GLU A 342       1.355  -0.838  12.834  1.00 10.00      A   
ATOM   3234  CD  GLU A 342       0.986  -0.446  11.422  1.00 10.00      A   
ATOM   3235  OE1 GLU A 342       0.085  -1.081  10.839  1.00 10.00      A   
ATOM   3236  OE2 GLU A 342       1.617   0.486  10.875  1.00 10.00      A   
ATOM   3237  C   GLU A 342       2.283  -0.060  15.585  1.00 10.00      A   
ATOM   3238  O   GLU A 342       2.540   1.126  15.789  1.00 10.00      A   
ATOM   3239  N   LEU A 343       3.207  -1.010  15.578  1.00 10.00      A   
ATOM   3240  HN  LEU A 343       2.935  -1.942  15.417  1.00 10.00      A   
ATOM   3241  CA  LEU A 343       4.610  -0.712  15.800  1.00 10.00      A   
ATOM   3242  CB  LEU A 343       5.023  -1.097  17.222  1.00 10.00      A   
ATOM   3243  CG  LEU A 343       6.508  -0.943  17.568  1.00 10.00      A   
ATOM   3244  CD1 LEU A 343       6.964   0.495  17.385  1.00 10.00      A   
ATOM   3245  CD2 LEU A 343       6.783  -1.422  18.985  1.00 10.00      A   
ATOM   3246  C   LEU A 343       5.456  -1.461  14.785  1.00 10.00      A   
ATOM   3247  O   LEU A 343       5.619  -2.681  14.878  1.00 10.00      A   
ATOM   3248  N   ARG A 344       5.977  -0.732  13.810  1.00 10.00      A   
ATOM   3249  HN  ARG A 344       5.816   0.240  13.796  1.00 10.00      A   
ATOM   3250  CA  ARG A 344       6.803  -1.326  12.771  1.00 10.00      A   
ATOM   3251  CB  ARG A 344       6.310  -0.921  11.376  1.00 10.00      A   
ATOM   3252  CG  ARG A 344       4.867  -1.314  11.093  1.00 10.00      A   
ATOM   3253  CD  ARG A 344       4.536  -1.279   9.606  1.00 10.00      A   
ATOM   3254  NE  ARG A 344       3.087  -1.278   9.383  1.00 10.00      A   
ATOM   3255  HE  ARG A 344       2.530  -0.861  10.086  1.00 10.00      A   
ATOM   3256  CZ  ARG A 344       2.474  -1.768   8.303  1.00 10.00      A   
ATOM   3257  NH1 ARG A 344       3.179  -2.291   7.305  1.00 10.00      A   
ATOM   3258 HH11 ARG A 344       4.219  -2.330   7.350  1.00 10.00      A   
ATOM   3259 HH12 ARG A 344       2.687  -2.674   6.464  1.00 10.00      A   
ATOM   3260  NH2 ARG A 344       1.146  -1.751   8.232  1.00 10.00      A   
ATOM   3261 HH21 ARG A 344       0.579  -1.366   9.024  1.00 10.00      A   
ATOM   3262 HH22 ARG A 344       0.655  -2.124   7.379  1.00 10.00      A   
ATOM   3263  C   ARG A 344       8.264  -0.938  12.963  1.00 10.00      A   
ATOM   3264  O   ARG A 344       8.626   0.236  12.856  1.00 10.00      A   
ATOM   3265  N   VAL A 345       9.092  -1.929  13.268  1.00 10.00      A   
ATOM   3266  HN  VAL A 345       8.737  -2.845  13.345  1.00 10.00      A   
ATOM   3267  CA  VAL A 345      10.515  -1.705  13.481  1.00 10.00      A   
ATOM   3268  CB  VAL A 345      11.009  -2.425  14.756  1.00 10.00      A   
ATOM   3269  CG1 VAL A 345      12.500  -2.205  14.957  1.00 10.00      A   
ATOM   3270  CG2 VAL A 345      10.235  -1.944  15.975  1.00 10.00      A   
ATOM   3271  C   VAL A 345      11.313  -2.197  12.273  1.00 10.00      A   
ATOM   3272  O   VAL A 345      11.326  -3.390  11.973  1.00 10.00      A   
ATOM   3273  N   PHE A 346      11.959  -1.272  11.580  1.00 10.00      A   
ATOM   3274  HN  PHE A 346      11.903  -0.334  11.874  1.00 10.00      A   
ATOM   3275  CA  PHE A 346      12.755  -1.596  10.403  1.00 10.00      A   
ATOM   3276  CB  PHE A 346      12.536  -0.542   9.306  1.00 10.00      A   
ATOM   3277  CG  PHE A 346      11.113  -0.439   8.818  1.00 10.00      A   
ATOM   3278  CD1 PHE A 346      10.188   0.346   9.490  1.00 10.00      A   
ATOM   3279  CD2 PHE A 346      10.700  -1.132   7.691  1.00 10.00      A   
ATOM   3280  CE1 PHE A 346       8.881   0.437   9.048  1.00 10.00      A   
ATOM   3281  CE2 PHE A 346       9.394  -1.045   7.243  1.00 10.00      A   
ATOM   3282  CZ  PHE A 346       8.482  -0.261   7.923  1.00 10.00      A   
ATOM   3283  C   PHE A 346      14.235  -1.669  10.768  1.00 10.00      A   
ATOM   3284  O   PHE A 346      14.740  -0.829  11.506  1.00 10.00      A   
ATOM   3285  N   PRO A 347      14.953  -2.682  10.272  1.00 10.00      A   
ATOM   3286  CA  PRO A 347      16.379  -2.836  10.559  1.00 10.00      A   
ATOM   3287  CB  PRO A 347      16.670  -4.271  10.115  1.00 10.00      A   
ATOM   3288  CG  PRO A 347      15.667  -4.547   9.048  1.00 10.00      A   
ATOM   3289  CD  PRO A 347      14.437  -3.755   9.402  1.00 10.00      A   
ATOM   3290  C   PRO A 347      17.230  -1.842   9.766  1.00 10.00      A   
ATOM   3291  O   PRO A 347      17.060  -1.695   8.555  1.00 10.00      A   
ATOM   3292  N   SER A 348      18.124  -1.146  10.458  1.00 10.00      A   
ATOM   3293  HN  SER A 348      18.185  -1.280  11.435  1.00 10.00      A   
ATOM   3294  CA  SER A 348      19.004  -0.172   9.822  1.00 10.00      A   
ATOM   3295  CB  SER A 348      19.772   0.625  10.883  1.00 10.00      A   
ATOM   3296  OG  SER A 348      20.250  -0.224  11.918  1.00 10.00      A   
ATOM   3297  HG  SER A 348      19.500  -0.509  12.475  1.00 10.00      A   
ATOM   3298  C   SER A 348      19.974  -0.861   8.867  1.00 10.00      A   
ATOM   3299  O   SER A 348      20.037  -0.531   7.680  1.00 10.00      A   
ATOM   3300  N   GLU A 349      20.718  -1.826   9.392  1.00 10.00      A   
ATOM   3301  HN  GLU A 349      20.609  -2.044  10.340  1.00 10.00      A   
ATOM   3302  CA  GLU A 349      21.684  -2.573   8.602  1.00 10.00      A   
ATOM   3303  CB  GLU A 349      23.092  -2.410   9.182  1.00 10.00      A   
ATOM   3304  CG  GLU A 349      23.884  -1.259   8.587  1.00 10.00      A   
ATOM   3305  CD  GLU A 349      24.409  -1.558   7.195  1.00 10.00      A   
ATOM   3306  OE1 GLU A 349      24.080  -2.628   6.638  1.00 10.00      A   
ATOM   3307  OE2 GLU A 349      25.165  -0.724   6.654  1.00 10.00      A   
ATOM   3308  C   GLU A 349      21.309  -4.049   8.545  1.00 10.00      A   
ATOM   3309  O   GLU A 349      21.757  -4.844   9.371  1.00 10.00      A   
ATOM   3310  N   PRO A 350      20.472  -4.435   7.572  1.00 10.00      A   
ATOM   3311  CA  PRO A 350      20.035  -5.821   7.409  1.00 10.00      A   
ATOM   3312  CB  PRO A 350      18.759  -5.676   6.580  1.00 10.00      A   
ATOM   3313  CG  PRO A 350      18.993  -4.463   5.746  1.00 10.00      A   
ATOM   3314  CD  PRO A 350      19.873  -3.546   6.555  1.00 10.00      A   
ATOM   3315  C   PRO A 350      21.066  -6.655   6.653  1.00 10.00      A   
ATOM   3316  O   PRO A 350      20.852  -7.832   6.386  1.00 10.00      A   
ATOM   3317  N   PHE A 351      22.185  -6.035   6.307  1.00 10.00      A   
ATOM   3318  HN  PHE A 351      22.302  -5.091   6.543  1.00 10.00      A   
ATOM   3319  CA  PHE A 351      23.243  -6.722   5.580  1.00 10.00      A   
ATOM   3320  CB  PHE A 351      23.818  -5.815   4.491  1.00 10.00      A   
ATOM   3321  CG  PHE A 351      22.781  -5.271   3.552  1.00 10.00      A   
ATOM   3322  CD1 PHE A 351      22.416  -3.934   3.601  1.00 10.00      A   
ATOM   3323  CD2 PHE A 351      22.168  -6.095   2.625  1.00 10.00      A   
ATOM   3324  CE1 PHE A 351      21.460  -3.431   2.744  1.00 10.00      A   
ATOM   3325  CE2 PHE A 351      21.212  -5.597   1.763  1.00 10.00      A   
ATOM   3326  CZ  PHE A 351      20.858  -4.262   1.823  1.00 10.00      A   
ATOM   3327  C   PHE A 351      24.348  -7.180   6.522  1.00 10.00      A   
ATOM   3328  O   PHE A 351      25.319  -7.806   6.096  1.00 10.00      A   
ATOM   3329  N   VAL A 352      24.198  -6.858   7.803  1.00 10.00      A   
ATOM   3330  HN  VAL A 352      23.396  -6.369   8.081  1.00 10.00      A   
ATOM   3331  CA  VAL A 352      25.184  -7.232   8.805  1.00 10.00      A   
ATOM   3332  CB  VAL A 352      25.626  -6.022   9.657  1.00 10.00      A   
ATOM   3333  CG1 VAL A 352      26.813  -6.396  10.531  1.00 10.00      A   
ATOM   3334  CG2 VAL A 352      25.977  -4.838   8.770  1.00 10.00      A   
ATOM   3335  C   VAL A 352      24.620  -8.313   9.718  1.00 10.00      A   
ATOM   3336  O   VAL A 352      23.606  -8.100  10.391  1.00 10.00      A   
ATOM   3337  N   MET A 353      25.282  -9.468   9.728  1.00 10.00      A   
ATOM   3338  HN  MET A 353      26.077  -9.560   9.161  1.00 10.00      A   
ATOM   3339  CA  MET A 353      24.870 -10.604  10.547  1.00 10.00      A   
ATOM   3340  CB  MET A 353      25.841 -11.771  10.348  1.00 10.00      A   
ATOM   3341  CG  MET A 353      25.531 -13.001  11.190  1.00 10.00      A   
ATOM   3342  SD  MET A 353      26.826 -14.254  11.091  1.00 10.00      A   
ATOM   3343  CE  MET A 353      26.838 -14.605   9.333  1.00 10.00      A   
ATOM   3344  C   MET A 353      24.802 -10.230  12.024  1.00 10.00      A   
ATOM   3345  O   MET A 353      23.725 -10.216  12.620  1.00 10.00      A   
ATOM   3346  N   GLU A 354      25.955  -9.919  12.601  1.00 10.00      A   
ATOM   3347  HN  GLU A 354      26.775  -9.931  12.064  1.00 10.00      A   
ATOM   3348  CA  GLU A 354      26.032  -9.551  14.010  1.00 10.00      A   
ATOM   3349  CB  GLU A 354      27.491  -9.391  14.439  1.00 10.00      A   
ATOM   3350  CG  GLU A 354      28.184 -10.701  14.784  1.00 10.00      A   
ATOM   3351  CD  GLU A 354      27.609 -11.347  16.027  1.00 10.00      A   
ATOM   3352  OE1 GLU A 354      27.838 -10.815  17.135  1.00 10.00      A   
ATOM   3353  OE2 GLU A 354      26.920 -12.382  15.904  1.00 10.00      A   
ATOM   3354  C   GLU A 354      25.249  -8.270  14.282  1.00 10.00      A   
ATOM   3355  O   GLU A 354      25.332  -7.309  13.513  1.00 10.00      A   
ATOM   3356  N   PRO A 355      24.465  -8.254  15.371  1.00 10.00      A   
ATOM   3357  CA  PRO A 355      23.644  -7.098  15.747  1.00 10.00      A   
ATOM   3358  CB  PRO A 355      23.037  -7.512  17.089  1.00 10.00      A   
ATOM   3359  CG  PRO A 355      23.076  -8.999  17.081  1.00 10.00      A   
ATOM   3360  CD  PRO A 355      24.312  -9.371  16.321  1.00 10.00      A   
ATOM   3361  C   PRO A 355      24.469  -5.825  15.916  1.00 10.00      A   
ATOM   3362  O   PRO A 355      25.404  -5.779  16.713  1.00 10.00      A   
ATOM   3363  N   ASN A 356      24.120  -4.798  15.153  1.00 10.00      A   
ATOM   3364  HN  ASN A 356      23.372  -4.899  14.527  1.00 10.00      A   
ATOM   3365  CA  ASN A 356      24.817  -3.520  15.217  1.00 10.00      A   
ATOM   3366  CB  ASN A 356      24.664  -2.736  13.906  1.00 10.00      A   
ATOM   3367  CG  ASN A 356      23.220  -2.543  13.469  1.00 10.00      A   
ATOM   3368  OD1 ASN A 356      22.438  -3.496  13.408  1.00 10.00      A   
ATOM   3369  ND2 ASN A 356      22.860  -1.307  13.157  1.00 10.00      A   
ATOM   3370 HD21 ASN A 356      23.538  -0.597  13.225  1.00 10.00      A   
ATOM   3371 HD22 ASN A 356      21.931  -1.148  12.870  1.00 10.00      A   
ATOM   3372  C   ASN A 356      24.315  -2.692  16.390  1.00 10.00      A   
ATOM   3373  O   ASN A 356      25.020  -1.823  16.901  1.00 10.00      A   
ATOM   3374  N   VAL A 357      23.090  -2.969  16.813  1.00 10.00      A   
ATOM   3375  HN  VAL A 357      22.573  -3.666  16.359  1.00 10.00      A   
ATOM   3376  CA  VAL A 357      22.488  -2.268  17.931  1.00 10.00      A   
ATOM   3377  CB  VAL A 357      21.282  -1.414  17.477  1.00 10.00      A   
ATOM   3378  CG1 VAL A 357      21.737  -0.234  16.631  1.00 10.00      A   
ATOM   3379  CG2 VAL A 357      20.282  -2.268  16.714  1.00 10.00      A   
ATOM   3380  C   VAL A 357      22.026  -3.271  18.980  1.00 10.00      A   
ATOM   3381  O   VAL A 357      21.980  -4.477  18.721  1.00 10.00      A   
ATOM   3382  N   ALA A 358      21.680  -2.778  20.154  1.00 10.00      A   
ATOM   3383  HN  ALA A 358      21.727  -1.801  20.303  1.00 10.00      A   
ATOM   3384  CA  ALA A 358      21.224  -3.640  21.233  1.00 10.00      A   
ATOM   3385  CB  ALA A 358      21.661  -3.095  22.585  1.00 10.00      A   
ATOM   3386  C   ALA A 358      19.710  -3.841  21.175  1.00 10.00      A   
ATOM   3387  O   ALA A 358      18.971  -3.388  22.051  1.00 10.00      A   
ATOM   3388  N   LEU A 359      19.258  -4.507  20.122  1.00 10.00      A   
ATOM   3389  HN  LEU A 359      19.899  -4.824  19.451  1.00 10.00      A   
ATOM   3390  CA  LEU A 359      17.843  -4.788  19.940  1.00 10.00      A   
ATOM   3391  CB  LEU A 359      17.314  -4.158  18.644  1.00 10.00      A   
ATOM   3392  CG  LEU A 359      15.819  -4.357  18.370  1.00 10.00      A   
ATOM   3393  CD1 LEU A 359      15.028  -3.111  18.739  1.00 10.00      A   
ATOM   3394  CD2 LEU A 359      15.583  -4.739  16.919  1.00 10.00      A   
ATOM   3395  C   LEU A 359      17.621  -6.294  19.920  1.00 10.00      A   
ATOM   3396  O   LEU A 359      17.924  -6.966  18.928  1.00 10.00      A   
ATOM   3397  N   THR A 360      17.117  -6.822  21.018  1.00 10.00      A   
ATOM   3398  HN  THR A 360      16.902  -6.233  21.782  1.00 10.00      A   
ATOM   3399  CA  THR A 360      16.862  -8.244  21.125  1.00 10.00      A   
ATOM   3400  CB  THR A 360      17.409  -8.817  22.451  1.00 10.00      A   
ATOM   3401  OG1 THR A 360      16.786  -8.166  23.570  1.00 10.00      A   
ATOM   3402  HG1 THR A 360      16.786  -7.203  23.425  1.00 10.00      A   
ATOM   3403  CG2 THR A 360      18.917  -8.617  22.533  1.00 10.00      A   
ATOM   3404  C   THR A 360      15.370  -8.536  20.997  1.00 10.00      A   
ATOM   3405  O   THR A 360      14.630  -7.771  20.377  1.00 10.00      A   
ATOM   3406  N   GLU A 361      14.939  -9.647  21.569  1.00 10.00      A   
ATOM   3407  HN  GLU A 361      15.581 -10.230  22.042  1.00 10.00      A   
ATOM   3408  CA  GLU A 361      13.547 -10.040  21.521  1.00 10.00      A   
ATOM   3409  CB  GLU A 361      13.432 -11.569  21.447  1.00 10.00      A   
ATOM   3410  CG  GLU A 361      13.558 -12.289  22.784  1.00 10.00      A   
ATOM   3411  CD  GLU A 361      14.991 -12.492  23.245  1.00 10.00      A   
ATOM   3412  OE1 GLU A 361      15.218 -13.384  24.088  1.00 10.00      A   
ATOM   3413  OE2 GLU A 361      15.892 -11.761  22.784  1.00 10.00      A   
ATOM   3414  C   GLU A 361      12.784  -9.501  22.729  1.00 10.00      A   
ATOM   3415  O   GLU A 361      11.551  -9.538  22.761  1.00 10.00      A   
ATOM   3416  N   GLN A 362      13.524  -8.993  23.715  1.00 10.00      A   
ATOM   3417  HN  GLN A 362      14.503  -8.977  23.622  1.00 10.00      A   
ATOM   3418  CA  GLN A 362      12.919  -8.452  24.926  1.00 10.00      A   
ATOM   3419  CB  GLN A 362      13.980  -8.083  25.961  1.00 10.00      A   
ATOM   3420  CG  GLN A 362      13.408  -7.516  27.251  1.00 10.00      A   
ATOM   3421  CD  GLN A 362      12.478  -8.486  27.960  1.00 10.00      A   
ATOM   3422  OE1 GLN A 362      12.682  -9.697  27.935  1.00 10.00      A   
ATOM   3423  NE2 GLN A 362      11.438  -7.961  28.587  1.00 10.00      A   
ATOM   3424 HE21 GLN A 362      11.322  -6.983  28.559  1.00 10.00      A   
ATOM   3425 HE22 GLN A 362      10.822  -8.568  29.050  1.00 10.00      A   
ATOM   3426  C   GLN A 362      12.024  -7.257  24.618  1.00 10.00      A   
ATOM   3427  O   GLN A 362      10.932  -7.142  25.172  1.00 10.00      A   
ATOM   3428  N   GLY A 363      12.489  -6.385  23.724  1.00 10.00      A   
ATOM   3429  HN  GLY A 363      13.384  -6.530  23.326  1.00 10.00      A   
ATOM   3430  CA  GLY A 363      11.719  -5.210  23.344  1.00 10.00      A   
ATOM   3431  C   GLY A 363      10.304  -5.553  22.917  1.00 10.00      A   
ATOM   3432  O   GLY A 363       9.358  -4.854  23.273  1.00 10.00      A   
ATOM   3433  N   LEU A 364      10.161  -6.645  22.172  1.00 10.00      A   
ATOM   3434  HN  LEU A 364      10.955  -7.166  21.930  1.00 10.00      A   
ATOM   3435  CA  LEU A 364       8.854  -7.086  21.704  1.00 10.00      A   
ATOM   3436  CB  LEU A 364       9.010  -8.308  20.791  1.00 10.00      A   
ATOM   3437  CG  LEU A 364       8.155  -8.341  19.519  1.00 10.00      A   
ATOM   3438  CD1 LEU A 364       8.518  -9.547  18.664  1.00 10.00      A   
ATOM   3439  CD2 LEU A 364       6.672  -8.355  19.855  1.00 10.00      A   
ATOM   3440  C   LEU A 364       7.951  -7.431  22.889  1.00 10.00      A   
ATOM   3441  O   LEU A 364       6.804  -6.988  22.949  1.00 10.00      A   
ATOM   3442  N   VAL A 365       8.493  -8.197  23.835  1.00 10.00      A   
ATOM   3443  HN  VAL A 365       9.428  -8.481  23.737  1.00 10.00      A   
ATOM   3444  CA  VAL A 365       7.745  -8.620  25.021  1.00 10.00      A   
ATOM   3445  CB  VAL A 365       8.543  -9.651  25.853  1.00 10.00      A   
ATOM   3446  CG1 VAL A 365       7.695 -10.208  26.988  1.00 10.00      A   
ATOM   3447  CG2 VAL A 365       9.051 -10.776  24.963  1.00 10.00      A   
ATOM   3448  C   VAL A 365       7.390  -7.428  25.909  1.00 10.00      A   
ATOM   3449  O   VAL A 365       6.289  -7.348  26.463  1.00 10.00      A   
ATOM   3450  N   SER A 366       8.332  -6.509  26.051  1.00 10.00      A   
ATOM   3451  HN  SER A 366       9.201  -6.638  25.604  1.00 10.00      A   
ATOM   3452  CA  SER A 366       8.120  -5.325  26.870  1.00 10.00      A   
ATOM   3453  CB  SER A 366       9.421  -4.534  27.014  1.00 10.00      A   
ATOM   3454  OG  SER A 366      10.479  -5.376  27.446  1.00 10.00      A   
ATOM   3455  HG  SER A 366      11.285  -5.147  26.964  1.00 10.00      A   
ATOM   3456  C   SER A 366       7.007  -4.446  26.294  1.00 10.00      A   
ATOM   3457  O   SER A 366       6.272  -3.795  27.036  1.00 10.00      A   
ATOM   3458  N   VAL A 367       6.873  -4.451  24.973  1.00 10.00      A   
ATOM   3459  HN  VAL A 367       7.482  -5.001  24.432  1.00 10.00      A   
ATOM   3460  CA  VAL A 367       5.845  -3.656  24.309  1.00 10.00      A   
ATOM   3461  CB  VAL A 367       6.235  -3.291  22.856  1.00 10.00      A   
ATOM   3462  CG1 VAL A 367       5.081  -2.604  22.134  1.00 10.00      A   
ATOM   3463  CG2 VAL A 367       7.466  -2.396  22.849  1.00 10.00      A   
ATOM   3464  C   VAL A 367       4.488  -4.363  24.336  1.00 10.00      A   
ATOM   3465  O   VAL A 367       3.461  -3.737  24.586  1.00 10.00      A   
ATOM   3466  N   SER A 368       4.490  -5.673  24.123  1.00 10.00      A   
ATOM   3467  HN  SER A 368       5.344  -6.135  23.960  1.00 10.00      A   
ATOM   3468  CA  SER A 368       3.251  -6.445  24.116  1.00 10.00      A   
ATOM   3469  CB  SER A 368       3.511  -7.903  23.714  1.00 10.00      A   
ATOM   3470  OG  SER A 368       4.651  -8.427  24.376  1.00 10.00      A   
ATOM   3471  HG  SER A 368       4.374  -8.974  25.122  1.00 10.00      A   
ATOM   3472  C   SER A 368       2.537  -6.377  25.467  1.00 10.00      A   
ATOM   3473  O   SER A 368       1.306  -6.311  25.533  1.00 10.00      A   
ATOM   3474  N   MET A 369       3.313  -6.386  26.543  1.00 10.00      A   
ATOM   3475  HN  MET A 369       4.288  -6.439  26.431  1.00 10.00      A   
ATOM   3476  CA  MET A 369       2.748  -6.329  27.884  1.00 10.00      A   
ATOM   3477  CB  MET A 369       3.604  -7.126  28.869  1.00 10.00      A   
ATOM   3478  CG  MET A 369       2.847  -7.613  30.096  1.00 10.00      A   
ATOM   3479  SD  MET A 369       3.778  -8.828  31.052  1.00 10.00      A   
ATOM   3480  CE  MET A 369       2.498  -9.436  32.148  1.00 10.00      A   
ATOM   3481  C   MET A 369       2.600  -4.888  28.357  1.00 10.00      A   
ATOM   3482  O   MET A 369       1.976  -4.624  29.385  1.00 10.00      A   
ATOM   3483  N   GLY A 370       3.172  -3.960  27.603  1.00 10.00      A   
ATOM   3484  HN  GLY A 370       3.646  -4.225  26.785  1.00 10.00      A   
ATOM   3485  CA  GLY A 370       3.091  -2.562  27.967  1.00 10.00      A   
ATOM   3486  C   GLY A 370       1.951  -1.863  27.263  1.00 10.00      A   
ATOM   3487  O   GLY A 370       1.198  -1.105  27.881  1.00 10.00      A   
ATOM   3488  N   CYS A 371       1.822  -2.122  25.972  1.00 10.00      A   
ATOM   3489  HN  CYS A 371       2.455  -2.740  25.540  1.00 10.00      A   
ATOM   3490  CA  CYS A 371       0.773  -1.524  25.166  1.00 10.00      A   
ATOM   3491  CB  CYS A 371       1.331  -1.146  23.792  1.00 10.00      A   
ATOM   3492  SG  CYS A 371       2.740  -0.013  23.848  1.00 10.00      A   
ATOM   3493  HG  CYS A 371       2.269   1.210  24.079  1.00 10.00      A   
ATOM   3494  C   CYS A 371      -0.406  -2.490  25.020  1.00 10.00      A   
ATOM   3495  O   CYS A 371      -0.284  -3.543  24.393  1.00 10.00      A   
ATOM   3496  N   PRO A 372      -1.563  -2.147  25.611  1.00 10.00      A   
ATOM   3497  CA  PRO A 372      -2.765  -2.990  25.567  1.00 10.00      A   
ATOM   3498  CB  PRO A 372      -3.562  -2.493  26.768  1.00 10.00      A   
ATOM   3499  CG  PRO A 372      -3.201  -1.050  26.884  1.00 10.00      A   
ATOM   3500  CD  PRO A 372      -1.783  -0.915  26.395  1.00 10.00      A   
ATOM   3501  C   PRO A 372      -3.588  -2.817  24.288  1.00 10.00      A   
ATOM   3502  O   PRO A 372      -4.581  -3.515  24.076  1.00 10.00      A   
ATOM   3503  N   LYS A 373      -3.179  -1.894  23.432  1.00 10.00      A   
ATOM   3504  HN  LYS A 373      -2.376  -1.365  23.643  1.00 10.00      A   
ATOM   3505  CA  LYS A 373      -3.901  -1.643  22.188  1.00 10.00      A   
ATOM   3506  CB  LYS A 373      -4.173  -0.142  22.022  1.00 10.00      A   
ATOM   3507  CG  LYS A 373      -4.931   0.499  23.170  1.00 10.00      A   
ATOM   3508  CD  LYS A 373      -6.371   0.029  23.219  1.00 10.00      A   
ATOM   3509  CE  LYS A 373      -7.174   0.875  24.185  1.00 10.00      A   
ATOM   3510  NZ  LYS A 373      -7.419   2.237  23.650  1.00 10.00      A   
ATOM   3511  HZ1 LYS A 373      -6.529   2.661  23.323  1.00 10.00      A   
ATOM   3512  HZ2 LYS A 373      -7.821   2.845  24.391  1.00 10.00      A   
ATOM   3513  HZ3 LYS A 373      -8.086   2.194  22.853  1.00 10.00      A   
ATOM   3514  C   LYS A 373      -3.137  -2.174  20.974  1.00 10.00      A   
ATOM   3515  O   LYS A 373      -3.572  -2.010  19.829  1.00 10.00      A   
ATOM   3516  N   LEU A 374      -2.003  -2.812  21.227  1.00 10.00      A   
ATOM   3517  HN  LEU A 374      -1.722  -2.935  22.158  1.00 10.00      A   
ATOM   3518  CA  LEU A 374      -1.174  -3.349  20.153  1.00 10.00      A   
ATOM   3519  CB  LEU A 374       0.199  -3.777  20.680  1.00 10.00      A   
ATOM   3520  CG  LEU A 374       1.414  -3.098  20.038  1.00 10.00      A   
ATOM   3521  CD1 LEU A 374       1.479  -3.399  18.550  1.00 10.00      A   
ATOM   3522  CD2 LEU A 374       1.379  -1.598  20.272  1.00 10.00      A   
ATOM   3523  C   LEU A 374      -1.862  -4.515  19.456  1.00 10.00      A   
ATOM   3524  O   LEU A 374      -2.343  -5.439  20.109  1.00 10.00      A   
ATOM   3525  N   GLU A 375      -1.927  -4.448  18.133  1.00 10.00      A   
ATOM   3526  HN  GLU A 375      -1.556  -3.661  17.679  1.00 10.00      A   
ATOM   3527  CA  GLU A 375      -2.546  -5.505  17.341  1.00 10.00      A   
ATOM   3528  CB  GLU A 375      -4.021  -5.197  17.079  1.00 10.00      A   
ATOM   3529  CG  GLU A 375      -4.259  -3.896  16.337  1.00 10.00      A   
ATOM   3530  CD  GLU A 375      -5.625  -3.840  15.701  1.00 10.00      A   
ATOM   3531  OE1 GLU A 375      -5.883  -4.643  14.780  1.00 10.00      A   
ATOM   3532  OE2 GLU A 375      -6.439  -2.981  16.100  1.00 10.00      A   
ATOM   3533  C   GLU A 375      -1.798  -5.724  16.023  1.00 10.00      A   
ATOM   3534  O   GLU A 375      -1.972  -6.749  15.360  1.00 10.00      A   
ATOM   3535  N   SER A 376      -0.976  -4.748  15.650  1.00 10.00      A   
ATOM   3536  HN  SER A 376      -0.896  -3.953  16.215  1.00 10.00      A   
ATOM   3537  CA  SER A 376      -0.186  -4.819  14.427  1.00 10.00      A   
ATOM   3538  CB  SER A 376      -0.639  -3.744  13.429  1.00 10.00      A   
ATOM   3539  OG  SER A 376      -0.142  -3.999  12.126  1.00 10.00      A   
ATOM   3540  HG  SER A 376      -0.154  -3.181  11.611  1.00 10.00      A   
ATOM   3541  C   SER A 376       1.291  -4.649  14.778  1.00 10.00      A   
ATOM   3542  O   SER A 376       1.744  -3.549  15.108  1.00 10.00      A   
ATOM   3543  N   VAL A 377       2.035  -5.743  14.724  1.00 10.00      A   
ATOM   3544  HN  VAL A 377       1.625  -6.590  14.434  1.00 10.00      A   
ATOM   3545  CA  VAL A 377       3.446  -5.718  15.069  1.00 10.00      A   
ATOM   3546  CB  VAL A 377       3.744  -6.662  16.260  1.00 10.00      A   
ATOM   3547  CG1 VAL A 377       5.206  -6.578  16.679  1.00 10.00      A   
ATOM   3548  CG2 VAL A 377       2.832  -6.357  17.436  1.00 10.00      A   
ATOM   3549  C   VAL A 377       4.333  -6.142  13.903  1.00 10.00      A   
ATOM   3550  O   VAL A 377       4.053  -7.124  13.221  1.00 10.00      A   
ATOM   3551  N   LEU A 378       5.388  -5.376  13.680  1.00 10.00      A   
ATOM   3552  HN  LEU A 378       5.510  -4.574  14.233  1.00 10.00      A   
ATOM   3553  CA  LEU A 378       6.380  -5.669  12.651  1.00 10.00      A   
ATOM   3554  CB  LEU A 378       6.296  -4.691  11.471  1.00 10.00      A   
ATOM   3555  CG  LEU A 378       7.412  -4.798  10.417  1.00 10.00      A   
ATOM   3556  CD1 LEU A 378       7.502  -6.210   9.859  1.00 10.00      A   
ATOM   3557  CD2 LEU A 378       7.187  -3.799   9.293  1.00 10.00      A   
ATOM   3558  C   LEU A 378       7.744  -5.602  13.321  1.00 10.00      A   
ATOM   3559  O   LEU A 378       8.191  -4.526  13.726  1.00 10.00      A   
ATOM   3560  N   TYR A 379       8.392  -6.743  13.458  1.00 10.00      A   
ATOM   3561  HN  TYR A 379       8.012  -7.567  13.068  1.00 10.00      A   
ATOM   3562  CA  TYR A 379       9.668  -6.799  14.144  1.00 10.00      A   
ATOM   3563  CB  TYR A 379       9.467  -7.475  15.503  1.00 10.00      A   
ATOM   3564  CG  TYR A 379      10.414  -7.016  16.590  1.00 10.00      A   
ATOM   3565  CD1 TYR A 379      10.346  -5.726  17.094  1.00 10.00      A   
ATOM   3566  CD2 TYR A 379      11.357  -7.881  17.132  1.00 10.00      A   
ATOM   3567  CE1 TYR A 379      11.188  -5.306  18.104  1.00 10.00      A   
ATOM   3568  CE2 TYR A 379      12.209  -7.469  18.143  1.00 10.00      A   
ATOM   3569  CZ  TYR A 379      12.117  -6.180  18.625  1.00 10.00      A   
ATOM   3570  OH  TYR A 379      12.951  -5.764  19.639  1.00 10.00      A   
ATOM   3571  HH  TYR A 379      13.639  -6.428  19.790  1.00 10.00      A   
ATOM   3572  C   TYR A 379      10.728  -7.546  13.344  1.00 10.00      A   
ATOM   3573  O   TYR A 379      10.449  -8.564  12.711  1.00 10.00      A   
ATOM   3574  N   PHE A 380      11.945  -7.023  13.391  1.00 10.00      A   
ATOM   3575  HN  PHE A 380      12.087  -6.204  13.909  1.00 10.00      A   
ATOM   3576  CA  PHE A 380      13.085  -7.619  12.711  1.00 10.00      A   
ATOM   3577  CB  PHE A 380      13.467  -6.789  11.481  1.00 10.00      A   
ATOM   3578  CG  PHE A 380      12.818  -7.239  10.199  1.00 10.00      A   
ATOM   3579  CD1 PHE A 380      11.496  -6.929   9.925  1.00 10.00      A   
ATOM   3580  CD2 PHE A 380      13.535  -7.969   9.265  1.00 10.00      A   
ATOM   3581  CE1 PHE A 380      10.903  -7.336   8.744  1.00 10.00      A   
ATOM   3582  CE2 PHE A 380      12.947  -8.381   8.082  1.00 10.00      A   
ATOM   3583  CZ  PHE A 380      11.629  -8.063   7.821  1.00 10.00      A   
ATOM   3584  C   PHE A 380      14.259  -7.670  13.682  1.00 10.00      A   
ATOM   3585  O   PHE A 380      14.698  -6.635  14.178  1.00 10.00      A   
ATOM   3586  N   CYS A 381      14.755  -8.863  13.966  1.00 10.00      A   
ATOM   3587  HN  CYS A 381      14.374  -9.660  13.543  1.00 10.00      A   
ATOM   3588  CA  CYS A 381      15.864  -9.011  14.897  1.00 10.00      A   
ATOM   3589  CB  CYS A 381      15.340  -9.274  16.309  1.00 10.00      A   
ATOM   3590  SG  CYS A 381      14.105 -10.591  16.408  1.00 10.00      A   
ATOM   3591  HG  CYS A 381      14.523 -11.473  17.311  1.00 10.00      A   
ATOM   3592  C   CYS A 381      16.819 -10.120  14.465  1.00 10.00      A   
ATOM   3593  O   CYS A 381      16.662 -10.705  13.391  1.00 10.00      A   
ATOM   3594  N   ARG A 382      17.814 -10.395  15.302  1.00 10.00      A   
ATOM   3595  HN  ARG A 382      17.887  -9.891  16.143  1.00 10.00      A   
ATOM   3596  CA  ARG A 382      18.799 -11.428  15.015  1.00 10.00      A   
ATOM   3597  CB  ARG A 382      20.217 -10.875  15.181  1.00 10.00      A   
ATOM   3598  CG  ARG A 382      20.778 -10.185  13.949  1.00 10.00      A   
ATOM   3599  CD  ARG A 382      20.568  -8.679  14.000  1.00 10.00      A   
ATOM   3600  NE  ARG A 382      21.441  -7.986  13.055  1.00 10.00      A   
ATOM   3601  HE  ARG A 382      22.090  -8.537  12.554  1.00 10.00      A   
ATOM   3602  CZ  ARG A 382      21.416  -6.670  12.838  1.00 10.00      A   
ATOM   3603  NH1 ARG A 382      20.567  -5.893  13.509  1.00 10.00      A   
ATOM   3604 HH11 ARG A 382      19.913  -6.310  14.209  1.00 10.00      A   
ATOM   3605 HH12 ARG A 382      20.545  -4.859  13.337  1.00 10.00      A   
ATOM   3606  NH2 ARG A 382      22.252  -6.132  11.958  1.00 10.00      A   
ATOM   3607 HH21 ARG A 382      22.241  -5.105  11.779  1.00 10.00      A   
ATOM   3608 HH22 ARG A 382      22.926  -6.740  11.434  1.00 10.00      A   
ATOM   3609  C   ARG A 382      18.615 -12.632  15.933  1.00 10.00      A   
ATOM   3610  O   ARG A 382      19.145 -13.710  15.668  1.00 10.00      A   
ATOM   3611  N   GLN A 383      17.867 -12.444  17.013  1.00 10.00      A   
ATOM   3612  HN  GLN A 383      17.460 -11.566  17.171  1.00 10.00      A   
ATOM   3613  CA  GLN A 383      17.626 -13.519  17.968  1.00 10.00      A   
ATOM   3614  CB  GLN A 383      18.557 -13.380  19.179  1.00 10.00      A   
ATOM   3615  CG  GLN A 383      18.123 -12.329  20.189  1.00 10.00      A   
ATOM   3616  CD  GLN A 383      19.076 -12.205  21.360  1.00 10.00      A   
ATOM   3617  OE1 GLN A 383      20.292 -12.318  21.209  1.00 10.00      A   
ATOM   3618  NE2 GLN A 383      18.529 -11.981  22.539  1.00 10.00      A   
ATOM   3619 HE21 GLN A 383      17.539 -11.908  22.593  1.00 10.00      A   
ATOM   3620 HE22 GLN A 383      19.118 -11.907  23.316  1.00 10.00      A   
ATOM   3621  C   GLN A 383      16.169 -13.530  18.417  1.00 10.00      A   
ATOM   3622  O   GLN A 383      15.471 -12.517  18.311  1.00 10.00      A   
ATOM   3623  N   MET A 384      15.722 -14.680  18.903  1.00 10.00      A   
ATOM   3624  HN  MET A 384      16.336 -15.451  18.949  1.00 10.00      A   
ATOM   3625  CA  MET A 384      14.353 -14.846  19.375  1.00 10.00      A   
ATOM   3626  CB  MET A 384      13.384 -14.970  18.189  1.00 10.00      A   
ATOM   3627  CG  MET A 384      11.920 -15.115  18.582  1.00 10.00      A   
ATOM   3628  SD  MET A 384      11.334 -13.760  19.622  1.00 10.00      A   
ATOM   3629  CE  MET A 384      11.347 -12.406  18.448  1.00 10.00      A   
ATOM   3630  C   MET A 384      14.257 -16.077  20.271  1.00 10.00      A   
ATOM   3631  O   MET A 384      14.991 -17.047  20.081  1.00 10.00      A   
ATOM   3632  N   THR A 385      13.371 -16.025  21.252  1.00 10.00      A   
ATOM   3633  HN  THR A 385      12.823 -15.219  21.361  1.00 10.00      A   
ATOM   3634  CA  THR A 385      13.184 -17.140  22.168  1.00 10.00      A   
ATOM   3635  CB  THR A 385      13.514 -16.748  23.623  1.00 10.00      A   
ATOM   3636  OG1 THR A 385      13.330 -15.336  23.798  1.00 10.00      A   
ATOM   3637  HG1 THR A 385      14.194 -14.897  23.832  1.00 10.00      A   
ATOM   3638  CG2 THR A 385      14.948 -17.120  23.964  1.00 10.00      A   
ATOM   3639  C   THR A 385      11.752 -17.655  22.098  1.00 10.00      A   
ATOM   3640  O   THR A 385      10.814 -16.882  21.876  1.00 10.00      A   
ATOM   3641  N   ASN A 386      11.594 -18.963  22.260  1.00 10.00      A   
ATOM   3642  HN  ASN A 386      12.399 -19.528  22.383  1.00 10.00      A   
ATOM   3643  CA  ASN A 386      10.283 -19.597  22.237  1.00 10.00      A   
ATOM   3644  CB  ASN A 386      10.420 -21.115  22.369  1.00 10.00      A   
ATOM   3645  CG  ASN A 386      10.424 -21.822  21.029  1.00 10.00      A   
ATOM   3646  OD1 ASN A 386       9.727 -21.420  20.100  1.00 10.00      A   
ATOM   3647  ND2 ASN A 386      11.205 -22.886  20.923  1.00 10.00      A   
ATOM   3648 HD21 ASN A 386      11.728 -23.156  21.711  1.00 10.00      A   
ATOM   3649 HD22 ASN A 386      11.233 -23.355  20.061  1.00 10.00      A   
ATOM   3650  C   ASN A 386       9.409 -19.068  23.364  1.00 10.00      A   
ATOM   3651  O   ASN A 386       8.235 -18.759  23.158  1.00 10.00      A   
ATOM   3652  N   ALA A 387       9.998 -18.954  24.555  1.00 10.00      A   
ATOM   3653  HN  ALA A 387      10.945 -19.206  24.643  1.00 10.00      A   
ATOM   3654  CA  ALA A 387       9.283 -18.465  25.730  1.00 10.00      A   
ATOM   3655  CB  ALA A 387      10.172 -18.527  26.962  1.00 10.00      A   
ATOM   3656  C   ALA A 387       8.776 -17.043  25.511  1.00 10.00      A   
ATOM   3657  O   ALA A 387       7.687 -16.685  25.963  1.00 10.00      A   
ATOM   3658  N   ALA A 388       9.571 -16.240  24.815  1.00 10.00      A   
ATOM   3659  HN  ALA A 388      10.433 -16.581  24.498  1.00 10.00      A   
ATOM   3660  CA  ALA A 388       9.199 -14.864  24.518  1.00 10.00      A   
ATOM   3661  CB  ALA A 388      10.347 -14.139  23.837  1.00 10.00      A   
ATOM   3662  C   ALA A 388       7.949 -14.833  23.645  1.00 10.00      A   
ATOM   3663  O   ALA A 388       6.972 -14.165  23.978  1.00 10.00      A   
ATOM   3664  N   LEU A 389       7.982 -15.588  22.547  1.00 10.00      A   
ATOM   3665  HN  LEU A 389       8.793 -16.108  22.356  1.00 10.00      A   
ATOM   3666  CA  LEU A 389       6.858 -15.664  21.614  1.00 10.00      A   
ATOM   3667  CB  LEU A 389       7.169 -16.646  20.487  1.00 10.00      A   
ATOM   3668  CG  LEU A 389       8.298 -16.246  19.537  1.00 10.00      A   
ATOM   3669  CD1 LEU A 389       8.767 -17.445  18.728  1.00 10.00      A   
ATOM   3670  CD2 LEU A 389       7.847 -15.120  18.619  1.00 10.00      A   
ATOM   3671  C   LEU A 389       5.581 -16.079  22.331  1.00 10.00      A   
ATOM   3672  O   LEU A 389       4.524 -15.475  22.141  1.00 10.00      A   
ATOM   3673  N   ILE A 390       5.689 -17.105  23.169  1.00 10.00      A   
ATOM   3674  HN  ILE A 390       6.559 -17.548  23.271  1.00 10.00      A   
ATOM   3675  CA  ILE A 390       4.549 -17.593  23.933  1.00 10.00      A   
ATOM   3676  CB  ILE A 390       4.925 -18.822  24.790  1.00 10.00      A   
ATOM   3677  CG1 ILE A 390       5.378 -19.977  23.892  1.00 10.00      A   
ATOM   3678  CG2 ILE A 390       3.753 -19.254  25.665  1.00 10.00      A   
ATOM   3679  CD1 ILE A 390       5.942 -21.161  24.645  1.00 10.00      A   
ATOM   3680  C   ILE A 390       4.014 -16.485  24.834  1.00 10.00      A   
ATOM   3681  O   ILE A 390       2.804 -16.261  24.906  1.00 10.00      A   
ATOM   3682  N   THR A 391       4.927 -15.777  25.495  1.00 10.00      A   
ATOM   3683  HN  THR A 391       5.878 -15.994  25.378  1.00 10.00      A   
ATOM   3684  CA  THR A 391       4.556 -14.686  26.385  1.00 10.00      A   
ATOM   3685  CB  THR A 391       5.789 -14.117  27.120  1.00 10.00      A   
ATOM   3686  OG1 THR A 391       6.452 -15.185  27.820  1.00 10.00      A   
ATOM   3687  HG1 THR A 391       6.946 -15.727  27.183  1.00 10.00      A   
ATOM   3688  CG2 THR A 391       5.381 -13.043  28.118  1.00 10.00      A   
ATOM   3689  C   THR A 391       3.823 -13.577  25.626  1.00 10.00      A   
ATOM   3690  O   THR A 391       2.814 -13.061  26.105  1.00 10.00      A   
ATOM   3691  N   ILE A 392       4.317 -13.239  24.435  1.00 10.00      A   
ATOM   3692  HN  ILE A 392       5.117 -13.701  24.103  1.00 10.00      A   
ATOM   3693  CA  ILE A 392       3.704 -12.199  23.609  1.00 10.00      A   
ATOM   3694  CB  ILE A 392       4.468 -12.002  22.283  1.00 10.00      A   
ATOM   3695  CG1 ILE A 392       5.914 -11.592  22.551  1.00 10.00      A   
ATOM   3696  CG2 ILE A 392       3.778 -10.960  21.414  1.00 10.00      A   
ATOM   3697  CD1 ILE A 392       6.822 -11.778  21.358  1.00 10.00      A   
ATOM   3698  C   ILE A 392       2.252 -12.545  23.301  1.00 10.00      A   
ATOM   3699  O   ILE A 392       1.363 -11.703  23.425  1.00 10.00      A   
ATOM   3700  N   ALA A 393       2.020 -13.798  22.926  1.00 10.00      A   
ATOM   3701  HN  ALA A 393       2.775 -14.424  22.866  1.00 10.00      A   
ATOM   3702  CA  ALA A 393       0.679 -14.271  22.602  1.00 10.00      A   
ATOM   3703  CB  ALA A 393       0.738 -15.708  22.109  1.00 10.00      A   
ATOM   3704  C   ALA A 393      -0.242 -14.163  23.811  1.00 10.00      A   
ATOM   3705  O   ALA A 393      -1.414 -13.822  23.685  1.00 10.00      A   
ATOM   3706  N   ARG A 394       0.303 -14.447  24.985  1.00 10.00      A   
ATOM   3707  HN  ARG A 394       1.246 -14.716  25.021  1.00 10.00      A   
ATOM   3708  CA  ARG A 394      -0.469 -14.373  26.219  1.00 10.00      A   
ATOM   3709  CB  ARG A 394       0.226 -15.141  27.347  1.00 10.00      A   
ATOM   3710  CG  ARG A 394       0.617 -16.564  26.987  1.00 10.00      A   
ATOM   3711  CD  ARG A 394       0.812 -17.418  28.226  1.00 10.00      A   
ATOM   3712  NE  ARG A 394      -0.459 -17.691  28.890  1.00 10.00      A   
ATOM   3713  HE  ARG A 394      -1.177 -17.023  28.782  1.00 10.00      A   
ATOM   3714  CZ  ARG A 394      -0.697 -18.765  29.638  1.00 10.00      A   
ATOM   3715  NH1 ARG A 394       0.249 -19.679  29.829  1.00 10.00      A   
ATOM   3716 HH11 ARG A 394       1.193 -19.566  29.395  1.00 10.00      A   
ATOM   3717 HH12 ARG A 394       0.055 -20.519  30.418  1.00 10.00      A   
ATOM   3718  NH2 ARG A 394      -1.896 -18.934  30.177  1.00 10.00      A   
ATOM   3719 HH21 ARG A 394      -2.091 -19.771  30.769  1.00 10.00      A   
ATOM   3720 HH22 ARG A 394      -2.651 -18.232  30.011  1.00 10.00      A   
ATOM   3721  C   ARG A 394      -0.681 -12.917  26.631  1.00 10.00      A   
ATOM   3722  O   ARG A 394      -1.599 -12.600  27.388  1.00 10.00      A   
ATOM   3723  N   ASN A 395       0.179 -12.040  26.124  1.00 10.00      A   
ATOM   3724  HN  ASN A 395       0.889 -12.359  25.527  1.00 10.00      A   
ATOM   3725  CA  ASN A 395       0.091 -10.618  26.424  1.00 10.00      A   
ATOM   3726  CB  ASN A 395       1.426  -9.909  26.154  1.00 10.00      A   
ATOM   3727  CG  ASN A 395       2.497 -10.166  27.197  1.00 10.00      A   
ATOM   3728  OD1 ASN A 395       3.687 -10.150  26.889  1.00 10.00      A   
ATOM   3729  ND2 ASN A 395       2.092 -10.397  28.436  1.00 10.00      A   
ATOM   3730 HD21 ASN A 395       1.128 -10.395  28.620  1.00 10.00      A   
ATOM   3731 HD22 ASN A 395       2.776 -10.553  29.122  1.00 10.00      A   
ATOM   3732  C   ASN A 395      -0.990  -9.975  25.570  1.00 10.00      A   
ATOM   3733  O   ASN A 395      -1.936  -9.384  26.090  1.00 10.00      A   
ATOM   3734  N   ARG A 396      -0.853 -10.117  24.257  1.00 10.00      A   
ATOM   3735  HN  ARG A 396      -0.093 -10.638  23.910  1.00 10.00      A   
ATOM   3736  CA  ARG A 396      -1.802  -9.541  23.312  1.00 10.00      A   
ATOM   3737  CB  ARG A 396      -1.092  -8.568  22.369  1.00 10.00      A   
ATOM   3738  CG  ARG A 396      -0.483  -7.354  23.045  1.00 10.00      A   
ATOM   3739  CD  ARG A 396      -1.469  -6.199  23.118  1.00 10.00      A   
ATOM   3740  NE  ARG A 396      -2.645  -6.516  23.926  1.00 10.00      A   
ATOM   3741  HE  ARG A 396      -3.482  -6.736  23.443  1.00 10.00      A   
ATOM   3742  CZ  ARG A 396      -2.648  -6.533  25.258  1.00 10.00      A   
ATOM   3743  NH1 ARG A 396      -1.540  -6.253  25.937  1.00 10.00      A   
ATOM   3744 HH11 ARG A 396      -0.657  -6.012  25.431  1.00 10.00      A   
ATOM   3745 HH12 ARG A 396      -1.543  -6.275  26.980  1.00 10.00      A   
ATOM   3746  NH2 ARG A 396      -3.766  -6.822  25.908  1.00 10.00      A   
ATOM   3747 HH21 ARG A 396      -4.642  -7.034  25.379  1.00 10.00      A   
ATOM   3748 HH22 ARG A 396      -3.778  -6.838  26.953  1.00 10.00      A   
ATOM   3749  C   ARG A 396      -2.495 -10.617  22.482  1.00 10.00      A   
ATOM   3750  O   ARG A 396      -2.113 -10.864  21.338  1.00 10.00      A   
ATOM   3751  N   PRO A 397      -3.533 -11.264  23.034  1.00 10.00      A   
ATOM   3752  CA  PRO A 397      -4.292 -12.301  22.328  1.00 10.00      A   
ATOM   3753  CB  PRO A 397      -5.092 -12.993  23.444  1.00 10.00      A   
ATOM   3754  CG  PRO A 397      -4.584 -12.417  24.726  1.00 10.00      A   
ATOM   3755  CD  PRO A 397      -4.041 -11.061  24.392  1.00 10.00      A   
ATOM   3756  C   PRO A 397      -5.250 -11.675  21.316  1.00 10.00      A   
ATOM   3757  O   PRO A 397      -5.990 -12.368  20.620  1.00 10.00      A   
ATOM   3758  N   ASN A 398      -5.221 -10.348  21.254  1.00 10.00      A   
ATOM   3759  HN  ASN A 398      -4.607  -9.868  21.846  1.00 10.00      A   
ATOM   3760  CA  ASN A 398      -6.063  -9.578  20.348  1.00 10.00      A   
ATOM   3761  CB  ASN A 398      -6.529  -8.294  21.050  1.00 10.00      A   
ATOM   3762  CG  ASN A 398      -5.370  -7.394  21.457  1.00 10.00      A   
ATOM   3763  OD1 ASN A 398      -4.801  -7.544  22.540  1.00 10.00      A   
ATOM   3764  ND2 ASN A 398      -5.010  -6.454  20.595  1.00 10.00      A   
ATOM   3765 HD21 ASN A 398      -5.506  -6.384  19.751  1.00 10.00      A   
ATOM   3766 HD22 ASN A 398      -4.250  -5.874  20.828  1.00 10.00      A   
ATOM   3767  C   ASN A 398      -5.285  -9.207  19.087  1.00 10.00      A   
ATOM   3768  O   ASN A 398      -5.731  -8.384  18.286  1.00 10.00      A   
ATOM   3769  N   MET A 399      -4.111  -9.809  18.936  1.00 10.00      A   
ATOM   3770  HN  MET A 399      -3.814 -10.442  19.622  1.00 10.00      A   
ATOM   3771  CA  MET A 399      -3.246  -9.558  17.793  1.00 10.00      A   
ATOM   3772  CB  MET A 399      -1.936 -10.333  17.942  1.00 10.00      A   
ATOM   3773  CG  MET A 399      -0.805  -9.798  17.085  1.00 10.00      A   
ATOM   3774  SD  MET A 399      -0.085  -8.298  17.772  1.00 10.00      A   
ATOM   3775  CE  MET A 399       0.639  -8.949  19.275  1.00 10.00      A   
ATOM   3776  C   MET A 399      -3.924  -9.930  16.475  1.00 10.00      A   
ATOM   3777  O   MET A 399      -4.482 -11.019  16.334  1.00 10.00      A   
ATOM   3778  N   THR A 400      -3.867  -9.017  15.513  1.00 10.00      A   
ATOM   3779  HN  THR A 400      -3.406  -8.167  15.685  1.00 10.00      A   
ATOM   3780  CA  THR A 400      -4.471  -9.242  14.209  1.00 10.00      A   
ATOM   3781  CB  THR A 400      -5.405  -8.077  13.814  1.00 10.00      A   
ATOM   3782  OG1 THR A 400      -4.696  -6.834  13.916  1.00 10.00      A   
ATOM   3783  HG1 THR A 400      -5.254  -6.179  14.371  1.00 10.00      A   
ATOM   3784  CG2 THR A 400      -6.624  -8.035  14.721  1.00 10.00      A   
ATOM   3785  C   THR A 400      -3.397  -9.407  13.136  1.00 10.00      A   
ATOM   3786  O   THR A 400      -3.560 -10.178  12.189  1.00 10.00      A   
ATOM   3787  N   ARG A 401      -2.298  -8.679  13.288  1.00 10.00      A   
ATOM   3788  HN  ARG A 401      -2.222  -8.083  14.068  1.00 10.00      A   
ATOM   3789  CA  ARG A 401      -1.204  -8.736  12.330  1.00 10.00      A   
ATOM   3790  CB  ARG A 401      -1.185  -7.464  11.478  1.00 10.00      A   
ATOM   3791  CG  ARG A 401      -2.393  -7.295  10.576  1.00 10.00      A   
ATOM   3792  CD  ARG A 401      -2.723  -5.827  10.382  1.00 10.00      A   
ATOM   3793  NE  ARG A 401      -3.535  -5.288  11.479  1.00 10.00      A   
ATOM   3794  HE  ARG A 401      -3.614  -5.834  12.297  1.00 10.00      A   
ATOM   3795  CZ  ARG A 401      -4.162  -4.111  11.424  1.00 10.00      A   
ATOM   3796  NH1 ARG A 401      -4.067  -3.359  10.336  1.00 10.00      A   
ATOM   3797 HH11 ARG A 401      -4.551  -2.438  10.290  1.00 10.00      A   
ATOM   3798 HH12 ARG A 401      -3.507  -3.686   9.511  1.00 10.00      A   
ATOM   3799  NH2 ARG A 401      -4.900  -3.689  12.446  1.00 10.00      A   
ATOM   3800 HH21 ARG A 401      -5.386  -2.766  12.396  1.00 10.00      A   
ATOM   3801 HH22 ARG A 401      -5.004  -4.279  13.308  1.00 10.00      A   
ATOM   3802  C   ARG A 401       0.130  -8.901  13.041  1.00 10.00      A   
ATOM   3803  O   ARG A 401       0.554  -8.027  13.797  1.00 10.00      A   
ATOM   3804  N   PHE A 402       0.790 -10.025  12.809  1.00 10.00      A   
ATOM   3805  HN  PHE A 402       0.406 -10.697  12.204  1.00 10.00      A   
ATOM   3806  CA  PHE A 402       2.079 -10.279  13.430  1.00 10.00      A   
ATOM   3807  CB  PHE A 402       1.997 -11.409  14.459  1.00 10.00      A   
ATOM   3808  CG  PHE A 402       3.056 -11.315  15.521  1.00 10.00      A   
ATOM   3809  CD1 PHE A 402       2.846 -10.556  16.660  1.00 10.00      A   
ATOM   3810  CD2 PHE A 402       4.265 -11.974  15.376  1.00 10.00      A   
ATOM   3811  CE1 PHE A 402       3.821 -10.457  17.635  1.00 10.00      A   
ATOM   3812  CE2 PHE A 402       5.245 -11.884  16.346  1.00 10.00      A   
ATOM   3813  CZ  PHE A 402       5.023 -11.123  17.478  1.00 10.00      A   
ATOM   3814  C   PHE A 402       3.140 -10.571  12.377  1.00 10.00      A   
ATOM   3815  O   PHE A 402       3.211 -11.675  11.831  1.00 10.00      A   
ATOM   3816  N   ARG A 403       3.949  -9.569  12.091  1.00 10.00      A   
ATOM   3817  HN  ARG A 403       3.839  -8.714  12.567  1.00 10.00      A   
ATOM   3818  CA  ARG A 403       5.007  -9.686  11.107  1.00 10.00      A   
ATOM   3819  CB  ARG A 403       4.935  -8.513  10.119  1.00 10.00      A   
ATOM   3820  CG  ARG A 403       3.562  -8.309   9.492  1.00 10.00      A   
ATOM   3821  CD  ARG A 403       3.507  -7.040   8.654  1.00 10.00      A   
ATOM   3822  NE  ARG A 403       4.095  -7.223   7.328  1.00 10.00      A   
ATOM   3823  HE  ARG A 403       4.760  -7.949   7.221  1.00 10.00      A   
ATOM   3824  CZ  ARG A 403       3.785  -6.482   6.261  1.00 10.00      A   
ATOM   3825  NH1 ARG A 403       2.891  -5.504   6.352  1.00 10.00      A   
ATOM   3826 HH11 ARG A 403       2.421  -5.301   7.258  1.00 10.00      A   
ATOM   3827 HH12 ARG A 403       2.648  -4.931   5.502  1.00 10.00      A   
ATOM   3828  NH2 ARG A 403       4.366  -6.726   5.100  1.00 10.00      A   
ATOM   3829 HH21 ARG A 403       4.129  -6.156   4.261  1.00 10.00      A   
ATOM   3830 HH22 ARG A 403       5.063  -7.503   5.021  1.00 10.00      A   
ATOM   3831  C   ARG A 403       6.357  -9.709  11.814  1.00 10.00      A   
ATOM   3832  O   ARG A 403       6.775  -8.717  12.412  1.00 10.00      A   
ATOM   3833  N   LEU A 404       7.020 -10.853  11.772  1.00 10.00      A   
ATOM   3834  HN  LEU A 404       6.640 -11.609  11.283  1.00 10.00      A   
ATOM   3835  CA  LEU A 404       8.312 -11.013  12.412  1.00 10.00      A   
ATOM   3836  CB  LEU A 404       8.155 -11.759  13.742  1.00 10.00      A   
ATOM   3837  CG  LEU A 404       9.438 -12.304  14.379  1.00 10.00      A   
ATOM   3838  CD1 LEU A 404      10.287 -11.179  14.950  1.00 10.00      A   
ATOM   3839  CD2 LEU A 404       9.108 -13.333  15.447  1.00 10.00      A   
ATOM   3840  C   LEU A 404       9.248 -11.778  11.496  1.00 10.00      A   
ATOM   3841  O   LEU A 404       8.883 -12.827  10.961  1.00 10.00      A   
ATOM   3842  N   CYS A 405      10.448 -11.254  11.312  1.00 10.00      A   
ATOM   3843  HN  CYS A 405      10.674 -10.404  11.750  1.00 10.00      A   
ATOM   3844  CA  CYS A 405      11.429 -11.897  10.463  1.00 10.00      A   
ATOM   3845  CB  CYS A 405      11.367 -11.340   9.041  1.00 10.00      A   
ATOM   3846  SG  CYS A 405      12.475 -12.166   7.871  1.00 10.00      A   
ATOM   3847  HG  CYS A 405      13.667 -12.276   8.446  1.00 10.00      A   
ATOM   3848  C   CYS A 405      12.835 -11.754  11.025  1.00 10.00      A   
ATOM   3849  O   CYS A 405      13.331 -10.645  11.227  1.00 10.00      A   
ATOM   3850  N   ILE A 406      13.462 -12.889  11.291  1.00 10.00      A   
ATOM   3851  HN  ILE A 406      12.990 -13.737  11.149  1.00 10.00      A   
ATOM   3852  CA  ILE A 406      14.823 -12.916  11.803  1.00 10.00      A   
ATOM   3853  CB  ILE A 406      15.074 -14.193  12.636  1.00 10.00      A   
ATOM   3854  CG1 ILE A 406      14.019 -14.317  13.743  1.00 10.00      A   
ATOM   3855  CG2 ILE A 406      16.474 -14.188  13.234  1.00 10.00      A   
ATOM   3856  CD1 ILE A 406      14.079 -15.623  14.507  1.00 10.00      A   
ATOM   3857  C   ILE A 406      15.806 -12.866  10.634  1.00 10.00      A   
ATOM   3858  O   ILE A 406      15.571 -13.482   9.591  1.00 10.00      A   
ATOM   3859  N   ILE A 407      16.892 -12.120  10.812  1.00 10.00      A   
ATOM   3860  HN  ILE A 407      17.008 -11.647  11.666  1.00 10.00      A   
ATOM   3861  CA  ILE A 407      17.911 -11.972   9.776  1.00 10.00      A   
ATOM   3862  CB  ILE A 407      19.029 -10.997  10.212  1.00 10.00      A   
ATOM   3863  CG1 ILE A 407      18.440  -9.652  10.659  1.00 10.00      A   
ATOM   3864  CG2 ILE A 407      20.042 -10.792   9.093  1.00 10.00      A   
ATOM   3865  CD1 ILE A 407      17.638  -8.936   9.592  1.00 10.00      A   
ATOM   3866  C   ILE A 407      18.526 -13.322   9.411  1.00 10.00      A   
ATOM   3867  O   ILE A 407      18.707 -13.635   8.234  1.00 10.00      A   
ATOM   3868  N   GLU A 408      18.826 -14.121  10.430  1.00 10.00      A   
ATOM   3869  HN  GLU A 408      18.642 -13.819  11.342  1.00 10.00      A   
ATOM   3870  CA  GLU A 408      19.420 -15.437  10.227  1.00 10.00      A   
ATOM   3871  CB  GLU A 408      20.104 -15.909  11.518  1.00 10.00      A   
ATOM   3872  CG  GLU A 408      20.865 -17.221  11.395  1.00 10.00      A   
ATOM   3873  CD  GLU A 408      22.003 -17.146  10.401  1.00 10.00      A   
ATOM   3874  OE1 GLU A 408      22.697 -16.108  10.367  1.00 10.00      A   
ATOM   3875  OE2 GLU A 408      22.218 -18.130   9.663  1.00 10.00      A   
ATOM   3876  C   GLU A 408      18.356 -16.442   9.782  1.00 10.00      A   
ATOM   3877  O   GLU A 408      17.355 -16.645  10.469  1.00 10.00      A   
ATOM   3878  N   PRO A 409      18.537 -17.060   8.609  1.00 10.00      A   
ATOM   3879  CA  PRO A 409      17.596 -18.050   8.088  1.00 10.00      A   
ATOM   3880  CB  PRO A 409      18.056 -18.276   6.640  1.00 10.00      A   
ATOM   3881  CG  PRO A 409      19.063 -17.208   6.366  1.00 10.00      A   
ATOM   3882  CD  PRO A 409      19.661 -16.849   7.692  1.00 10.00      A   
ATOM   3883  C   PRO A 409      17.689 -19.354   8.869  1.00 10.00      A   
ATOM   3884  O   PRO A 409      18.785 -19.876   9.090  1.00 10.00      A   
ATOM   3885  N   LYS A 410      16.537 -19.863   9.292  1.00 10.00      A   
ATOM   3886  HN  LYS A 410      15.706 -19.388   9.087  1.00 10.00      A   
ATOM   3887  CA  LYS A 410      16.467 -21.109  10.054  1.00 10.00      A   
ATOM   3888  CB  LYS A 410      17.089 -22.280   9.286  1.00 10.00      A   
ATOM   3889  CG  LYS A 410      16.342 -22.669   8.023  1.00 10.00      A   
ATOM   3890  CD  LYS A 410      16.985 -23.882   7.375  1.00 10.00      A   
ATOM   3891  CE  LYS A 410      16.245 -24.320   6.124  1.00 10.00      A   
ATOM   3892  NZ  LYS A 410      16.864 -25.528   5.510  1.00 10.00      A   
ATOM   3893  HZ1 LYS A 410      16.825 -26.329   6.172  1.00 10.00      A   
ATOM   3894  HZ2 LYS A 410      17.858 -25.338   5.272  1.00 10.00      A   
ATOM   3895  HZ3 LYS A 410      16.358 -25.787   4.639  1.00 10.00      A   
ATOM   3896  C   LYS A 410      17.113 -20.961  11.428  1.00 10.00      A   
ATOM   3897  O   LYS A 410      17.676 -21.913  11.962  1.00 10.00      A   
ATOM   3898  N   ALA A 411      17.012 -19.766  12.003  1.00 10.00      A   
ATOM   3899  HN  ALA A 411      16.539 -19.052  11.535  1.00 10.00      A   
ATOM   3900  CA  ALA A 411      17.583 -19.501  13.323  1.00 10.00      A   
ATOM   3901  CB  ALA A 411      17.773 -18.008  13.535  1.00 10.00      A   
ATOM   3902  C   ALA A 411      16.702 -20.083  14.427  1.00 10.00      A   
ATOM   3903  O   ALA A 411      15.531 -19.718  14.552  1.00 10.00      A   
ATOM   3904  N   PRO A 412      17.249 -21.003  15.235  1.00 10.00      A   
ATOM   3905  CA  PRO A 412      16.508 -21.629  16.322  1.00 10.00      A   
ATOM   3906  CB  PRO A 412      17.231 -22.965  16.478  1.00 10.00      A   
ATOM   3907  CG  PRO A 412      18.653 -22.670  16.118  1.00 10.00      A   
ATOM   3908  CD  PRO A 412      18.631 -21.516  15.147  1.00 10.00      A   
ATOM   3909  C   PRO A 412      16.609 -20.829  17.619  1.00 10.00      A   
ATOM   3910  O   PRO A 412      17.267 -19.780  17.670  1.00 10.00      A   
ATOM   3911  N   ASP A 413      15.937 -21.322  18.653  1.00 10.00      A   
ATOM   3912  HN  ASP A 413      15.406 -22.139  18.528  1.00 10.00      A   
ATOM   3913  CA  ASP A 413      15.956 -20.685  19.965  1.00 10.00      A   
ATOM   3914  CB  ASP A 413      15.072 -21.481  20.937  1.00 10.00      A   
ATOM   3915  CG  ASP A 413      14.956 -20.848  22.309  1.00 10.00      A   
ATOM   3916  OD1 ASP A 413      15.892 -21.008  23.113  1.00 10.00      A   
ATOM   3917  OD2 ASP A 413      13.924 -20.207  22.594  1.00 10.00      A   
ATOM   3918  C   ASP A 413      17.398 -20.640  20.466  1.00 10.00      A   
ATOM   3919  O   ASP A 413      18.035 -21.675  20.629  1.00 10.00      A   
ATOM   3920  N   TYR A 414      17.914 -19.442  20.704  1.00 10.00      A   
ATOM   3921  HN  TYR A 414      17.354 -18.648  20.585  1.00 10.00      A   
ATOM   3922  CA  TYR A 414      19.304 -19.283  21.135  1.00 10.00      A   
ATOM   3923  CB  TYR A 414      19.784 -17.836  20.961  1.00 10.00      A   
ATOM   3924  CG  TYR A 414      19.222 -16.845  21.962  1.00 10.00      A   
ATOM   3925  CD1 TYR A 414      19.907 -16.551  23.134  1.00 10.00      A   
ATOM   3926  CD2 TYR A 414      18.014 -16.194  21.732  1.00 10.00      A   
ATOM   3927  CE1 TYR A 414      19.412 -15.642  24.048  1.00 10.00      A   
ATOM   3928  CE2 TYR A 414      17.511 -15.282  22.644  1.00 10.00      A   
ATOM   3929  CZ  TYR A 414      18.216 -15.010  23.801  1.00 10.00      A   
ATOM   3930  OH  TYR A 414      17.727 -14.096  24.712  1.00 10.00      A   
ATOM   3931  HH  TYR A 414      16.789 -13.921  24.523  1.00 10.00      A   
ATOM   3932  C   TYR A 414      19.584 -19.797  22.553  1.00 10.00      A   
ATOM   3933  O   TYR A 414      20.738 -19.832  22.985  1.00 10.00      A   
ATOM   3934  N   LEU A 415      18.547 -20.203  23.275  1.00 10.00      A   
ATOM   3935  HN  LEU A 415      17.641 -20.174  22.890  1.00 10.00      A   
ATOM   3936  CA  LEU A 415      18.728 -20.698  24.633  1.00 10.00      A   
ATOM   3937  CB  LEU A 415      17.756 -20.017  25.602  1.00 10.00      A   
ATOM   3938  CG  LEU A 415      18.074 -18.569  25.983  1.00 10.00      A   
ATOM   3939  CD1 LEU A 415      17.003 -18.013  26.908  1.00 10.00      A   
ATOM   3940  CD2 LEU A 415      19.444 -18.477  26.638  1.00 10.00      A   
ATOM   3941  C   LEU A 415      18.585 -22.217  24.711  1.00 10.00      A   
ATOM   3942  O   LEU A 415      19.465 -22.903  25.236  1.00 10.00      A   
ATOM   3943  N   THR A 416      17.492 -22.743  24.169  1.00 10.00      A   
ATOM   3944  HN  THR A 416      16.842 -22.147  23.715  1.00 10.00      A   
ATOM   3945  CA  THR A 416      17.241 -24.182  24.213  1.00 10.00      A   
ATOM   3946  CB  THR A 416      15.754 -24.503  24.474  1.00 10.00      A   
ATOM   3947  OG1 THR A 416      15.033 -23.297  24.770  1.00 10.00      A   
ATOM   3948  HG1 THR A 416      15.637 -22.545  24.750  1.00 10.00      A   
ATOM   3949  CG2 THR A 416      15.612 -25.467  25.646  1.00 10.00      A   
ATOM   3950  C   THR A 416      17.705 -24.893  22.941  1.00 10.00      A   
ATOM   3951  O   THR A 416      17.754 -26.125  22.902  1.00 10.00      A   
ATOM   3952  N   LEU A 417      18.043 -24.114  21.910  1.00 10.00      A   
ATOM   3953  HN  LEU A 417      17.985 -23.138  22.010  1.00 10.00      A   
ATOM   3954  CA  LEU A 417      18.504 -24.659  20.633  1.00 10.00      A   
ATOM   3955  CB  LEU A 417      19.798 -25.461  20.807  1.00 10.00      A   
ATOM   3956  CG  LEU A 417      20.997 -24.696  21.369  1.00 10.00      A   
ATOM   3957  CD1 LEU A 417      22.124 -25.654  21.717  1.00 10.00      A   
ATOM   3958  CD2 LEU A 417      21.475 -23.641  20.384  1.00 10.00      A   
ATOM   3959  C   LEU A 417      17.425 -25.518  19.975  1.00 10.00      A   
ATOM   3960  O   LEU A 417      17.712 -26.559  19.383  1.00 10.00      A   
ATOM   3961  N   GLU A 418      16.181 -25.065  20.074  1.00 10.00      A   
ATOM   3962  HN  GLU A 418      16.020 -24.217  20.537  1.00 10.00      A   
ATOM   3963  CA  GLU A 418      15.052 -25.785  19.502  1.00 10.00      A   
ATOM   3964  CB  GLU A 418      14.079 -26.186  20.611  1.00 10.00      A   
ATOM   3965  CG  GLU A 418      14.737 -26.857  21.800  1.00 10.00      A   
ATOM   3966  CD  GLU A 418      13.735 -27.477  22.742  1.00 10.00      A   
ATOM   3967  OE1 GLU A 418      13.998 -28.595  23.236  1.00 10.00      A   
ATOM   3968  OE2 GLU A 418      12.681 -26.858  22.994  1.00 10.00      A   
ATOM   3969  C   GLU A 418      14.323 -24.907  18.493  1.00 10.00      A   
ATOM   3970  O   GLU A 418      14.481 -23.687  18.506  1.00 10.00      A   
ATOM   3971  N   PRO A 419      13.534 -25.515  17.587  1.00 10.00      A   
ATOM   3972  CA  PRO A 419      12.762 -24.768  16.589  1.00 10.00      A   
ATOM   3973  CB  PRO A 419      12.092 -25.864  15.750  1.00 10.00      A   
ATOM   3974  CG  PRO A 419      12.872 -27.099  16.032  1.00 10.00      A   
ATOM   3975  CD  PRO A 419      13.343 -26.967  17.449  1.00 10.00      A   
ATOM   3976  C   PRO A 419      11.704 -23.907  17.270  1.00 10.00      A   
ATOM   3977  O   PRO A 419      11.292 -24.192  18.399  1.00 10.00      A   
ATOM   3978  N   LEU A 420      11.241 -22.881  16.575  1.00 10.00      A   
ATOM   3979  HN  LEU A 420      11.562 -22.741  15.654  1.00 10.00      A   
ATOM   3980  CA  LEU A 420      10.252 -21.964  17.130  1.00 10.00      A   
ATOM   3981  CB  LEU A 420      10.484 -20.547  16.593  1.00 10.00      A   
ATOM   3982  CG  LEU A 420      11.898 -19.979  16.759  1.00 10.00      A   
ATOM   3983  CD1 LEU A 420      12.032 -18.646  16.038  1.00 10.00      A   
ATOM   3984  CD2 LEU A 420      12.256 -19.834  18.230  1.00 10.00      A   
ATOM   3985  C   LEU A 420       8.820 -22.418  16.844  1.00 10.00      A   
ATOM   3986  O   LEU A 420       7.896 -21.601  16.822  1.00 10.00      A   
ATOM   3987  N   ASP A 421       8.645 -23.726  16.647  1.00 10.00      A   
ATOM   3988  HN  ASP A 421       9.420 -24.319  16.695  1.00 10.00      A   
ATOM   3989  CA  ASP A 421       7.330 -24.304  16.357  1.00 10.00      A   
ATOM   3990  CB  ASP A 421       7.408 -25.832  16.225  1.00 10.00      A   
ATOM   3991  CG  ASP A 421       8.309 -26.327  15.110  1.00 10.00      A   
ATOM   3992  OD1 ASP A 421       8.069 -25.986  13.937  1.00 10.00      A   
ATOM   3993  OD2 ASP A 421       9.249 -27.094  15.404  1.00 10.00      A   
ATOM   3994  C   ASP A 421       6.327 -23.959  17.449  1.00 10.00      A   
ATOM   3995  O   ASP A 421       5.227 -23.482  17.167  1.00 10.00      A   
ATOM   3996  N   ILE A 422       6.717 -24.187  18.698  1.00 10.00      A   
ATOM   3997  HN  ILE A 422       7.614 -24.551  18.863  1.00 10.00      A   
ATOM   3998  CA  ILE A 422       5.845 -23.913  19.832  1.00 10.00      A   
ATOM   3999  CB  ILE A 422       6.360 -24.564  21.131  1.00 10.00      A   
ATOM   4000  CG1 ILE A 422       7.809 -24.150  21.409  1.00 10.00      A   
ATOM   4001  CG2 ILE A 422       6.238 -26.079  21.039  1.00 10.00      A   
ATOM   4002  CD1 ILE A 422       8.307 -24.536  22.785  1.00 10.00      A   
ATOM   4003  C   ILE A 422       5.627 -22.415  20.042  1.00 10.00      A   
ATOM   4004  O   ILE A 422       4.544 -21.993  20.450  1.00 10.00      A   
ATOM   4005  N   GLY A 423       6.648 -21.614  19.747  1.00 10.00      A   
ATOM   4006  HN  GLY A 423       7.487 -22.002  19.417  1.00 10.00      A   
ATOM   4007  CA  GLY A 423       6.533 -20.180  19.908  1.00 10.00      A   
ATOM   4008  C   GLY A 423       5.482 -19.603  18.984  1.00 10.00      A   
ATOM   4009  O   GLY A 423       4.568 -18.907  19.425  1.00 10.00      A   
ATOM   4010  N   PHE A 424       5.605 -19.914  17.699  1.00 10.00      A   
ATOM   4011  HN  PHE A 424       6.358 -20.478  17.412  1.00 10.00      A   
ATOM   4012  CA  PHE A 424       4.656 -19.438  16.704  1.00 10.00      A   
ATOM   4013  CB  PHE A 424       5.172 -19.723  15.293  1.00 10.00      A   
ATOM   4014  CG  PHE A 424       6.243 -18.775  14.819  1.00 10.00      A   
ATOM   4015  CD1 PHE A 424       7.493 -18.755  15.414  1.00 10.00      A   
ATOM   4016  CD2 PHE A 424       5.997 -17.903  13.771  1.00 10.00      A   
ATOM   4017  CE1 PHE A 424       8.476 -17.887  14.974  1.00 10.00      A   
ATOM   4018  CE2 PHE A 424       6.974 -17.033  13.327  1.00 10.00      A   
ATOM   4019  CZ  PHE A 424       8.215 -17.025  13.929  1.00 10.00      A   
ATOM   4020  C   PHE A 424       3.305 -20.110  16.917  1.00 10.00      A   
ATOM   4021  O   PHE A 424       2.253 -19.520  16.664  1.00 10.00      A   
ATOM   4022  N   GLY A 425       3.349 -21.346  17.403  1.00 10.00      A   
ATOM   4023  HN  GLY A 425       4.221 -21.760  17.579  1.00 10.00      A   
ATOM   4024  CA  GLY A 425       2.136 -22.091  17.665  1.00 10.00      A   
ATOM   4025  C   GLY A 425       1.310 -21.444  18.752  1.00 10.00      A   
ATOM   4026  O   GLY A 425       0.083 -21.462  18.701  1.00 10.00      A   
ATOM   4027  N   ALA A 426       1.987 -20.858  19.735  1.00 10.00      A   
ATOM   4028  HN  ALA A 426       2.972 -20.884  19.722  1.00 10.00      A   
ATOM   4029  CA  ALA A 426       1.308 -20.185  20.833  1.00 10.00      A   
ATOM   4030  CB  ALA A 426       2.278 -19.869  21.960  1.00 10.00      A   
ATOM   4031  C   ALA A 426       0.638 -18.911  20.338  1.00 10.00      A   
ATOM   4032  O   ALA A 426      -0.416 -18.521  20.836  1.00 10.00      A   
ATOM   4033  N   ILE A 427       1.251 -18.277  19.347  1.00 10.00      A   
ATOM   4034  HN  ILE A 427       2.087 -18.646  18.993  1.00 10.00      A   
ATOM   4035  CA  ILE A 427       0.717 -17.047  18.768  1.00 10.00      A   
ATOM   4036  CB  ILE A 427       1.648 -16.488  17.663  1.00 10.00      A   
ATOM   4037  CG1 ILE A 427       3.011 -16.100  18.248  1.00 10.00      A   
ATOM   4038  CG2 ILE A 427       1.015 -15.304  16.939  1.00 10.00      A   
ATOM   4039  CD1 ILE A 427       2.962 -14.922  19.196  1.00 10.00      A   
ATOM   4040  C   ILE A 427      -0.672 -17.297  18.185  1.00 10.00      A   
ATOM   4041  O   ILE A 427      -1.632 -16.611  18.533  1.00 10.00      A   
ATOM   4042  N   VAL A 428      -0.780 -18.304  17.325  1.00 10.00      A   
ATOM   4043  HN  VAL A 428       0.016 -18.837  17.106  1.00 10.00      A   
ATOM   4044  CA  VAL A 428      -2.054 -18.636  16.698  1.00 10.00      A   
ATOM   4045  CB  VAL A 428      -1.868 -19.538  15.456  1.00 10.00      A   
ATOM   4046  CG1 VAL A 428      -1.062 -18.819  14.383  1.00 10.00      A   
ATOM   4047  CG2 VAL A 428      -1.194 -20.849  15.830  1.00 10.00      A   
ATOM   4048  C   VAL A 428      -3.000 -19.310  17.693  1.00 10.00      A   
ATOM   4049  O   VAL A 428      -4.207 -19.389  17.468  1.00 10.00      A   
ATOM   4050  N   GLU A 429      -2.437 -19.791  18.792  1.00 10.00      A   
ATOM   4051  HN  GLU A 429      -1.468 -19.706  18.905  1.00 10.00      A   
ATOM   4052  CA  GLU A 429      -3.206 -20.459  19.829  1.00 10.00      A   
ATOM   4053  CB  GLU A 429      -2.254 -21.245  20.728  1.00 10.00      A   
ATOM   4054  CG  GLU A 429      -2.932 -22.147  21.740  1.00 10.00      A   
ATOM   4055  CD  GLU A 429      -1.975 -22.595  22.823  1.00 10.00      A   
ATOM   4056  OE1 GLU A 429      -1.205 -23.550  22.589  1.00 10.00      A   
ATOM   4057  OE2 GLU A 429      -1.987 -21.995  23.918  1.00 10.00      A   
ATOM   4058  C   GLU A 429      -3.989 -19.452  20.664  1.00 10.00      A   
ATOM   4059  O   GLU A 429      -5.115 -19.716  21.090  1.00 10.00      A   
ATOM   4060  N   HIS A 430      -3.387 -18.302  20.903  1.00 10.00      A   
ATOM   4061  HN  HIS A 430      -2.484 -18.150  20.546  1.00 10.00      A   
ATOM   4062  CA  HIS A 430      -4.032 -17.264  21.696  1.00 10.00      A   
ATOM   4063  CB  HIS A 430      -3.033 -16.581  22.638  1.00 10.00      A   
ATOM   4064  CG  HIS A 430      -2.599 -17.437  23.792  1.00 10.00      A   
ATOM   4065  ND1 HIS A 430      -3.052 -17.208  25.072  1.00 10.00      A   
ATOM   4066  CD2 HIS A 430      -1.768 -18.508  23.801  1.00 10.00      A   
ATOM   4067  CE1 HIS A 430      -2.493 -18.141  25.824  1.00 10.00      A   
ATOM   4068  NE2 HIS A 430      -1.711 -18.946  25.097  1.00 10.00      A   
ATOM   4069  HE2 HIS A 430      -1.194 -19.711  25.427  1.00 10.00      A   
ATOM   4070  C   HIS A 430      -4.724 -16.232  20.813  1.00 10.00      A   
ATOM   4071  O   HIS A 430      -5.864 -15.849  21.076  1.00 10.00      A   
ATOM   4072  N   CYS A 431      -4.041 -15.796  19.763  1.00 10.00      A   
ATOM   4073  HN  CYS A 431      -3.147 -16.162  19.583  1.00 10.00      A   
ATOM   4074  CA  CYS A 431      -4.591 -14.797  18.860  1.00 10.00      A   
ATOM   4075  CB  CYS A 431      -3.479 -14.019  18.150  1.00 10.00      A   
ATOM   4076  SG  CYS A 431      -2.045 -13.644  19.185  1.00 10.00      A   
ATOM   4077  HG  CYS A 431      -1.322 -14.749  19.281  1.00 10.00      A   
ATOM   4078  C   CYS A 431      -5.532 -15.432  17.845  1.00 10.00      A   
ATOM   4079  O   CYS A 431      -5.108 -15.873  16.776  1.00 10.00      A   
ATOM   4080  N   LYS A 432      -6.812 -15.480  18.191  1.00 10.00      A   
ATOM   4081  HN  LYS A 432      -7.085 -15.115  19.065  1.00 10.00      A   
ATOM   4082  CA  LYS A 432      -7.821 -16.059  17.318  1.00 10.00      A   
ATOM   4083  CB  LYS A 432      -9.011 -16.563  18.139  1.00 10.00      A   
ATOM   4084  CG  LYS A 432      -8.651 -17.619  19.174  1.00 10.00      A   
ATOM   4085  CD  LYS A 432      -8.381 -18.965  18.522  1.00 10.00      A   
ATOM   4086  CE  LYS A 432      -7.816 -19.963  19.522  1.00 10.00      A   
ATOM   4087  NZ  LYS A 432      -8.692 -20.114  20.717  1.00 10.00      A   
ATOM   4088  HZ1 LYS A 432      -8.419 -20.960  21.257  1.00 10.00      A   
ATOM   4089  HZ2 LYS A 432      -9.685 -20.215  20.423  1.00 10.00      A   
ATOM   4090  HZ3 LYS A 432      -8.606 -19.278  21.335  1.00 10.00      A   
ATOM   4091  C   LYS A 432      -8.285 -15.037  16.284  1.00 10.00      A   
ATOM   4092  O   LYS A 432      -9.054 -15.355  15.375  1.00 10.00      A   
ATOM   4093  N   ASP A 433      -7.811 -13.807  16.433  1.00 10.00      A   
ATOM   4094  HN  ASP A 433      -7.219 -13.619  17.189  1.00 10.00      A   
ATOM   4095  CA  ASP A 433      -8.159 -12.723  15.521  1.00 10.00      A   
ATOM   4096  CB  ASP A 433      -8.547 -11.463  16.298  1.00 10.00      A   
ATOM   4097  CG  ASP A 433     -10.046 -11.250  16.355  1.00 10.00      A   
ATOM   4098  OD1 ASP A 433     -10.583 -11.045  17.463  1.00 10.00      A   
ATOM   4099  OD2 ASP A 433     -10.703 -11.298  15.293  1.00 10.00      A   
ATOM   4100  C   ASP A 433      -7.004 -12.411  14.576  1.00 10.00      A   
ATOM   4101  O   ASP A 433      -7.004 -11.387  13.891  1.00 10.00      A   
ATOM   4102  N   LEU A 434      -6.024 -13.303  14.541  1.00 10.00      A   
ATOM   4103  HN  LEU A 434      -6.087 -14.102  15.105  1.00 10.00      A   
ATOM   4104  CA  LEU A 434      -4.857 -13.132  13.689  1.00 10.00      A   
ATOM   4105  CB  LEU A 434      -3.770 -14.125  14.102  1.00 10.00      A   
ATOM   4106  CG  LEU A 434      -2.417 -13.985  13.407  1.00 10.00      A   
ATOM   4107  CD1 LEU A 434      -1.717 -12.708  13.846  1.00 10.00      A   
ATOM   4108  CD2 LEU A 434      -1.546 -15.198  13.693  1.00 10.00      A   
ATOM   4109  C   LEU A 434      -5.220 -13.328  12.216  1.00 10.00      A   
ATOM   4110  O   LEU A 434      -5.602 -14.424  11.802  1.00 10.00      A   
ATOM   4111  N   ARG A 435      -5.102 -12.261  11.432  1.00 10.00      A   
ATOM   4112  HN  ARG A 435      -4.789 -11.416  11.824  1.00 10.00      A   
ATOM   4113  CA  ARG A 435      -5.417 -12.313  10.010  1.00 10.00      A   
ATOM   4114  CB  ARG A 435      -6.160 -11.048   9.549  1.00 10.00      A   
ATOM   4115  CG  ARG A 435      -6.522 -10.070  10.659  1.00 10.00      A   
ATOM   4116  CD  ARG A 435      -7.240  -8.841  10.114  1.00 10.00      A   
ATOM   4117  NE  ARG A 435      -6.361  -7.976   9.321  1.00 10.00      A   
ATOM   4118  HE  ARG A 435      -5.827  -8.404   8.610  1.00 10.00      A   
ATOM   4119  CZ  ARG A 435      -6.276  -6.653   9.479  1.00 10.00      A   
ATOM   4120  NH1 ARG A 435      -7.021  -6.040  10.391  1.00 10.00      A   
ATOM   4121 HH11 ARG A 435      -7.680  -6.587  10.987  1.00 10.00      A   
ATOM   4122 HH12 ARG A 435      -6.954  -5.007  10.513  1.00 10.00      A   
ATOM   4123  NH2 ARG A 435      -5.452  -5.943   8.724  1.00 10.00      A   
ATOM   4124 HH21 ARG A 435      -5.381  -4.906   8.843  1.00 10.00      A   
ATOM   4125 HH22 ARG A 435      -4.859  -6.413   7.993  1.00 10.00      A   
ATOM   4126  C   ARG A 435      -4.153 -12.498   9.176  1.00 10.00      A   
ATOM   4127  O   ARG A 435      -4.129 -13.280   8.226  1.00 10.00      A   
ATOM   4128  N   ARG A 436      -3.096 -11.793   9.546  1.00 10.00      A   
ATOM   4129  HN  ARG A 436      -3.155 -11.217  10.340  1.00 10.00      A   
ATOM   4130  CA  ARG A 436      -1.839 -11.873   8.814  1.00 10.00      A   
ATOM   4131  CB  ARG A 436      -1.520 -10.523   8.171  1.00 10.00      A   
ATOM   4132  CG  ARG A 436      -0.358 -10.544   7.194  1.00 10.00      A   
ATOM   4133  CD  ARG A 436      -0.139  -9.169   6.586  1.00 10.00      A   
ATOM   4134  NE  ARG A 436       0.854  -9.180   5.514  1.00 10.00      A   
ATOM   4135  HE  ARG A 436       1.342 -10.019   5.356  1.00 10.00      A   
ATOM   4136  CZ  ARG A 436       1.119  -8.125   4.743  1.00 10.00      A   
ATOM   4137  NH1 ARG A 436       0.460  -6.990   4.924  1.00 10.00      A   
ATOM   4138 HH11 ARG A 436       0.680  -6.158   4.317  1.00 10.00      A   
ATOM   4139 HH12 ARG A 436      -0.272  -6.913   5.661  1.00 10.00      A   
ATOM   4140  NH2 ARG A 436       2.035  -8.196   3.794  1.00 10.00      A   
ATOM   4141 HH21 ARG A 436       2.564  -9.075   3.632  1.00 10.00      A   
ATOM   4142 HH22 ARG A 436       2.232  -7.351   3.201  1.00 10.00      A   
ATOM   4143  C   ARG A 436      -0.701 -12.305   9.728  1.00 10.00      A   
ATOM   4144  O   ARG A 436      -0.496 -11.722  10.796  1.00 10.00      A   
ATOM   4145  N   LEU A 437       0.033 -13.328   9.309  1.00 10.00      A   
ATOM   4146  HN  LEU A 437      -0.177 -13.754   8.443  1.00 10.00      A   
ATOM   4147  CA  LEU A 437       1.147 -13.837  10.095  1.00 10.00      A   
ATOM   4148  CB  LEU A 437       0.745 -15.121  10.821  1.00 10.00      A   
ATOM   4149  CG  LEU A 437       1.830 -15.796  11.666  1.00 10.00      A   
ATOM   4150  CD1 LEU A 437       2.185 -14.945  12.874  1.00 10.00      A   
ATOM   4151  CD2 LEU A 437       1.387 -17.184  12.098  1.00 10.00      A   
ATOM   4152  C   LEU A 437       2.367 -14.096   9.220  1.00 10.00      A   
ATOM   4153  O   LEU A 437       2.267 -14.722   8.164  1.00 10.00      A   
ATOM   4154  N   SER A 438       3.505 -13.590   9.652  1.00 10.00      A   
ATOM   4155  HN  SER A 438       3.506 -13.050  10.472  1.00 10.00      A   
ATOM   4156  CA  SER A 438       4.755 -13.784   8.937  1.00 10.00      A   
ATOM   4157  CB  SER A 438       5.474 -12.447   8.787  1.00 10.00      A   
ATOM   4158  OG  SER A 438       4.584 -11.450   8.312  1.00 10.00      A   
ATOM   4159  HG  SER A 438       5.096 -10.730   7.912  1.00 10.00      A   
ATOM   4160  C   SER A 438       5.629 -14.774   9.702  1.00 10.00      A   
ATOM   4161  O   SER A 438       5.813 -14.639  10.913  1.00 10.00      A   
ATOM   4162  N   LEU A 439       6.166 -15.768   9.009  1.00 10.00      A   
ATOM   4163  HN  LEU A 439       6.010 -15.826   8.039  1.00 10.00      A   
ATOM   4164  CA  LEU A 439       6.991 -16.775   9.659  1.00 10.00      A   
ATOM   4165  CB  LEU A 439       6.614 -18.167   9.156  1.00 10.00      A   
ATOM   4166  CG  LEU A 439       5.134 -18.543   9.231  1.00 10.00      A   
ATOM   4167  CD1 LEU A 439       4.914 -19.937   8.670  1.00 10.00      A   
ATOM   4168  CD2 LEU A 439       4.623 -18.456  10.658  1.00 10.00      A   
ATOM   4169  C   LEU A 439       8.474 -16.533   9.419  1.00 10.00      A   
ATOM   4170  O   LEU A 439       8.861 -15.962   8.398  1.00 10.00      A   
ATOM   4171  N   SER A 440       9.297 -16.982  10.360  1.00 10.00      A   
ATOM   4172  HN  SER A 440       8.922 -17.422  11.152  1.00 10.00      A   
ATOM   4173  CA  SER A 440      10.741 -16.840  10.260  1.00 10.00      A   
ATOM   4174  CB  SER A 440      11.152 -15.382  10.452  1.00 10.00      A   
ATOM   4175  OG  SER A 440      10.578 -14.841  11.627  1.00 10.00      A   
ATOM   4176  HG  SER A 440       9.814 -14.296  11.389  1.00 10.00      A   
ATOM   4177  C   SER A 440      11.429 -17.727  11.292  1.00 10.00      A   
ATOM   4178  O   SER A 440      10.763 -18.328  12.139  1.00 10.00      A   
ATOM   4179  N   GLY A 441      12.753 -17.811  11.219  1.00 10.00      A   
ATOM   4180  HN  GLY A 441      13.230 -17.320  10.516  1.00 10.00      A   
ATOM   4181  CA  GLY A 441      13.495 -18.629  12.157  1.00 10.00      A   
ATOM   4182  C   GLY A 441      13.487 -20.093  11.765  1.00 10.00      A   
ATOM   4183  O   GLY A 441      13.245 -20.426  10.605  1.00 10.00      A   
ATOM   4184  N   LEU A 442      13.782 -20.967  12.718  1.00 10.00      A   
ATOM   4185  HN  LEU A 442      13.997 -20.639  13.619  1.00 10.00      A   
ATOM   4186  CA  LEU A 442      13.789 -22.402  12.461  1.00 10.00      A   
ATOM   4187  CB  LEU A 442      14.866 -23.119  13.286  1.00 10.00      A   
ATOM   4188  CG  LEU A 442      14.989 -24.634  13.060  1.00 10.00      A   
ATOM   4189  CD1 LEU A 442      15.441 -24.936  11.638  1.00 10.00      A   
ATOM   4190  CD2 LEU A 442      15.941 -25.256  14.072  1.00 10.00      A   
ATOM   4191  C   LEU A 442      12.427 -22.993  12.769  1.00 10.00      A   
ATOM   4192  O   LEU A 442      12.027 -23.080  13.931  1.00 10.00      A   
ATOM   4193  N   LEU A 443      11.719 -23.380  11.727  1.00 10.00      A   
ATOM   4194  HN  LEU A 443      12.098 -23.273  10.823  1.00 10.00      A   
ATOM   4195  CA  LEU A 443      10.401 -23.968  11.870  1.00 10.00      A   
ATOM   4196  CB  LEU A 443       9.338 -23.025  11.304  1.00 10.00      A   
ATOM   4197  CG  LEU A 443       9.239 -21.637  11.943  1.00 10.00      A   
ATOM   4198  CD1 LEU A 443       8.303 -20.753  11.134  1.00 10.00      A   
ATOM   4199  CD2 LEU A 443       8.752 -21.741  13.379  1.00 10.00      A   
ATOM   4200  C   LEU A 443      10.344 -25.298  11.133  1.00 10.00      A   
ATOM   4201  O   LEU A 443      10.932 -25.454  10.059  1.00 10.00      A   
ATOM   4202  N   THR A 444       9.642 -26.254  11.709  1.00 10.00      A   
ATOM   4203  HN  THR A 444       9.179 -26.069  12.564  1.00 10.00      A   
ATOM   4204  CA  THR A 444       9.508 -27.564  11.102  1.00 10.00      A   
ATOM   4205  CB  THR A 444       9.881 -28.684  12.098  1.00 10.00      A   
ATOM   4206  OG1 THR A 444       8.980 -28.673  13.218  1.00 10.00      A   
ATOM   4207  HG1 THR A 444       9.082 -27.843  13.714  1.00 10.00      A   
ATOM   4208  CG2 THR A 444      11.311 -28.510  12.590  1.00 10.00      A   
ATOM   4209  C   THR A 444       8.072 -27.752  10.634  1.00 10.00      A   
ATOM   4210  O   THR A 444       7.347 -26.777  10.453  1.00 10.00      A   
ATOM   4211  N   ASP A 445       7.654 -28.994  10.454  1.00 10.00      A   
ATOM   4212  HN  ASP A 445       8.269 -29.741  10.624  1.00 10.00      A   
ATOM   4213  CA  ASP A 445       6.293 -29.277  10.018  1.00 10.00      A   
ATOM   4214  CB  ASP A 445       6.217 -30.666   9.379  1.00 10.00      A   
ATOM   4215  CG  ASP A 445       6.379 -30.656   7.869  1.00 10.00      A   
ATOM   4216  OD1 ASP A 445       5.941 -31.631   7.221  1.00 10.00      A   
ATOM   4217  OD2 ASP A 445       6.952 -29.691   7.320  1.00 10.00      A   
ATOM   4218  C   ASP A 445       5.340 -29.201  11.207  1.00 10.00      A   
ATOM   4219  O   ASP A 445       4.120 -29.155  11.045  1.00 10.00      A   
ATOM   4220  N   LYS A 446       5.914 -29.172  12.407  1.00 10.00      A   
ATOM   4221  HN  LYS A 446       6.894 -29.197  12.467  1.00 10.00      A   
ATOM   4222  CA  LYS A 446       5.132 -29.107  13.634  1.00 10.00      A   
ATOM   4223  CB  LYS A 446       6.020 -29.343  14.855  1.00 10.00      A   
ATOM   4224  CG  LYS A 446       5.258 -29.688  16.124  1.00 10.00      A   
ATOM   4225  CD  LYS A 446       4.360 -30.900  15.930  1.00 10.00      A   
ATOM   4226  CE  LYS A 446       3.631 -31.238  17.218  1.00 10.00      A   
ATOM   4227  NZ  LYS A 446       2.586 -32.277  17.025  1.00 10.00      A   
ATOM   4228  HZ1 LYS A 446       2.982 -33.099  16.528  1.00 10.00      A   
ATOM   4229  HZ2 LYS A 446       1.790 -31.894  16.463  1.00 10.00      A   
ATOM   4230  HZ3 LYS A 446       2.221 -32.587  17.949  1.00 10.00      A   
ATOM   4231  C   LYS A 446       4.378 -27.784  13.767  1.00 10.00      A   
ATOM   4232  O   LYS A 446       3.186 -27.774  14.085  1.00 10.00      A   
ATOM   4233  N   VAL A 447       5.065 -26.673  13.508  1.00 10.00      A   
ATOM   4234  HN  VAL A 447       6.011 -26.741  13.248  1.00 10.00      A   
ATOM   4235  CA  VAL A 447       4.447 -25.349  13.605  1.00 10.00      A   
ATOM   4236  CB  VAL A 447       5.464 -24.209  13.366  1.00 10.00      A   
ATOM   4237  CG1 VAL A 447       5.997 -24.225  11.940  1.00 10.00      A   
ATOM   4238  CG2 VAL A 447       4.852 -22.861  13.699  1.00 10.00      A   
ATOM   4239  C   VAL A 447       3.273 -25.215  12.639  1.00 10.00      A   
ATOM   4240  O   VAL A 447       2.272 -24.568  12.944  1.00 10.00      A   
ATOM   4241  N   PHE A 448       3.388 -25.867  11.490  1.00 10.00      A   
ATOM   4242  HN  PHE A 448       4.200 -26.394  11.322  1.00 10.00      A   
ATOM   4243  CA  PHE A 448       2.344 -25.819  10.476  1.00 10.00      A   
ATOM   4244  CB  PHE A 448       2.840 -26.399   9.155  1.00 10.00      A   
ATOM   4245  CG  PHE A 448       3.949 -25.596   8.537  1.00 10.00      A   
ATOM   4246  CD1 PHE A 448       5.179 -26.168   8.282  1.00 10.00      A   
ATOM   4247  CD2 PHE A 448       3.759 -24.260   8.224  1.00 10.00      A   
ATOM   4248  CE1 PHE A 448       6.202 -25.425   7.728  1.00 10.00      A   
ATOM   4249  CE2 PHE A 448       4.775 -23.509   7.667  1.00 10.00      A   
ATOM   4250  CZ  PHE A 448       6.001 -24.093   7.420  1.00 10.00      A   
ATOM   4251  C   PHE A 448       1.082 -26.520  10.956  1.00 10.00      A   
ATOM   4252  O   PHE A 448      -0.033 -26.109  10.627  1.00 10.00      A   
ATOM   4253  N   GLU A 449       1.259 -27.571  11.747  1.00 10.00      A   
ATOM   4254  HN  GLU A 449       2.171 -27.862  11.965  1.00 10.00      A   
ATOM   4255  CA  GLU A 449       0.130 -28.302  12.296  1.00 10.00      A   
ATOM   4256  CB  GLU A 449       0.612 -29.539  13.052  1.00 10.00      A   
ATOM   4257  CG  GLU A 449      -0.501 -30.329  13.721  1.00 10.00      A   
ATOM   4258  CD  GLU A 449       0.022 -31.434  14.608  1.00 10.00      A   
ATOM   4259  OE1 GLU A 449      -0.209 -32.614  14.285  1.00 10.00      A   
ATOM   4260  OE2 GLU A 449       0.662 -31.128  15.636  1.00 10.00      A   
ATOM   4261  C   GLU A 449      -0.648 -27.384  13.231  1.00 10.00      A   
ATOM   4262  O   GLU A 449      -1.880 -27.376  13.237  1.00 10.00      A   
ATOM   4263  N   TYR A 450       0.088 -26.592  14.006  1.00 10.00      A   
ATOM   4264  HN  TYR A 450       1.066 -26.649  13.953  1.00 10.00      A   
ATOM   4265  CA  TYR A 450      -0.523 -25.644  14.931  1.00 10.00      A   
ATOM   4266  CB  TYR A 450       0.540 -24.978  15.809  1.00 10.00      A   
ATOM   4267  CG  TYR A 450       1.163 -25.900  16.831  1.00 10.00      A   
ATOM   4268  CD1 TYR A 450       2.501 -26.250  16.747  1.00 10.00      A   
ATOM   4269  CD2 TYR A 450       0.413 -26.417  17.880  1.00 10.00      A   
ATOM   4270  CE1 TYR A 450       3.080 -27.088  17.679  1.00 10.00      A   
ATOM   4271  CE2 TYR A 450       0.984 -27.258  18.818  1.00 10.00      A   
ATOM   4272  CZ  TYR A 450       2.319 -27.588  18.713  1.00 10.00      A   
ATOM   4273  OH  TYR A 450       2.899 -28.418  19.644  1.00 10.00      A   
ATOM   4274  HH  TYR A 450       2.264 -29.097  19.902  1.00 10.00      A   
ATOM   4275  C   TYR A 450      -1.294 -24.584  14.157  1.00 10.00      A   
ATOM   4276  O   TYR A 450      -2.428 -24.251  14.499  1.00 10.00      A   
ATOM   4277  N   ILE A 451      -0.677 -24.076  13.100  1.00 10.00      A   
ATOM   4278  HN  ILE A 451       0.229 -24.389  12.880  1.00 10.00      A   
ATOM   4279  CA  ILE A 451      -1.301 -23.061  12.263  1.00 10.00      A   
ATOM   4280  CB  ILE A 451      -0.350 -22.598  11.140  1.00 10.00      A   
ATOM   4281  CG1 ILE A 451       0.896 -21.947  11.744  1.00 10.00      A   
ATOM   4282  CG2 ILE A 451      -1.053 -21.632  10.199  1.00 10.00      A   
ATOM   4283  CD1 ILE A 451       2.002 -21.690  10.744  1.00 10.00      A   
ATOM   4284  C   ILE A 451      -2.602 -23.590  11.653  1.00 10.00      A   
ATOM   4285  O   ILE A 451      -3.634 -22.918  11.687  1.00 10.00      A   
ATOM   4286  N   GLY A 452      -2.557 -24.812  11.135  1.00 10.00      A   
ATOM   4287  HN  GLY A 452      -1.711 -25.316  11.157  1.00 10.00      A   
ATOM   4288  CA  GLY A 452      -3.729 -25.405  10.521  1.00 10.00      A   
ATOM   4289  C   GLY A 452      -4.797 -25.823  11.519  1.00 10.00      A   
ATOM   4290  O   GLY A 452      -5.917 -26.152  11.132  1.00 10.00      A   
ATOM   4291  N   THR A 453      -4.472 -25.800  12.802  1.00 10.00      A   
ATOM   4292  HN  THR A 453      -3.569 -25.520  13.065  1.00 10.00      A   
ATOM   4293  CA  THR A 453      -5.432 -26.195  13.826  1.00 10.00      A   
ATOM   4294  CB  THR A 453      -4.847 -27.286  14.752  1.00 10.00      A   
ATOM   4295  OG1 THR A 453      -4.248 -28.316  13.947  1.00 10.00      A   
ATOM   4296  HG1 THR A 453      -3.391 -28.006  13.614  1.00 10.00      A   
ATOM   4297  CG2 THR A 453      -5.933 -27.908  15.617  1.00 10.00      A   
ATOM   4298  C   THR A 453      -5.928 -25.004  14.656  1.00 10.00      A   
ATOM   4299  O   THR A 453      -6.991 -25.071  15.275  1.00 10.00      A   
ATOM   4300  N   TYR A 454      -5.183 -23.906  14.645  1.00 10.00      A   
ATOM   4301  HN  TYR A 454      -4.361 -23.885  14.114  1.00 10.00      A   
ATOM   4302  CA  TYR A 454      -5.566 -22.733  15.425  1.00 10.00      A   
ATOM   4303  CB  TYR A 454      -4.497 -22.399  16.465  1.00 10.00      A   
ATOM   4304  CG  TYR A 454      -4.300 -23.472  17.513  1.00 10.00      A   
ATOM   4305  CD1 TYR A 454      -3.027 -23.886  17.884  1.00 10.00      A   
ATOM   4306  CD2 TYR A 454      -5.389 -24.069  18.135  1.00 10.00      A   
ATOM   4307  CE1 TYR A 454      -2.848 -24.864  18.844  1.00 10.00      A   
ATOM   4308  CE2 TYR A 454      -5.220 -25.045  19.092  1.00 10.00      A   
ATOM   4309  CZ  TYR A 454      -3.949 -25.439  19.445  1.00 10.00      A   
ATOM   4310  OH  TYR A 454      -3.779 -26.415  20.403  1.00 10.00      A   
ATOM   4311  HH  TYR A 454      -4.032 -27.272  20.034  1.00 10.00      A   
ATOM   4312  C   TYR A 454      -5.892 -21.505  14.570  1.00 10.00      A   
ATOM   4313  O   TYR A 454      -6.918 -20.859  14.779  1.00 10.00      A   
ATOM   4314  N   ALA A 455      -5.029 -21.193  13.610  1.00 10.00      A   
ATOM   4315  HN  ALA A 455      -4.243 -21.762  13.467  1.00 10.00      A   
ATOM   4316  CA  ALA A 455      -5.227 -20.025  12.752  1.00 10.00      A   
ATOM   4317  CB  ALA A 455      -3.915 -19.596  12.117  1.00 10.00      A   
ATOM   4318  C   ALA A 455      -6.293 -20.268  11.686  1.00 10.00      A   
ATOM   4319  O   ALA A 455      -5.981 -20.549  10.524  1.00 10.00      A   
ATOM   4320  N   LYS A 456      -7.550 -20.167  12.087  1.00 10.00      A   
ATOM   4321  HN  LYS A 456      -7.734 -19.948  13.030  1.00 10.00      A   
ATOM   4322  CA  LYS A 456      -8.668 -20.374  11.177  1.00 10.00      A   
ATOM   4323  CB  LYS A 456      -9.892 -20.879  11.948  1.00 10.00      A   
ATOM   4324  CG  LYS A 456      -9.661 -22.163  12.730  1.00 10.00      A   
ATOM   4325  CD  LYS A 456      -9.395 -23.337  11.803  1.00 10.00      A   
ATOM   4326  CE  LYS A 456      -9.079 -24.600  12.587  1.00 10.00      A   
ATOM   4327  NZ  LYS A 456      -8.555 -25.682  11.712  1.00 10.00      A   
ATOM   4328  HZ1 LYS A 456      -9.145 -25.773  10.863  1.00 10.00      A   
ATOM   4329  HZ2 LYS A 456      -8.561 -26.588  12.221  1.00 10.00      A   
ATOM   4330  HZ3 LYS A 456      -7.574 -25.468  11.419  1.00 10.00      A   
ATOM   4331  C   LYS A 456      -9.021 -19.076  10.458  1.00 10.00      A   
ATOM   4332  O   LYS A 456      -9.465 -19.087   9.309  1.00 10.00      A   
ATOM   4333  N   LYS A 457      -8.798 -17.957  11.144  1.00 10.00      A   
ATOM   4334  HN  LYS A 457      -8.421 -18.021  12.048  1.00 10.00      A   
ATOM   4335  CA  LYS A 457      -9.103 -16.637  10.602  1.00 10.00      A   
ATOM   4336  CB  LYS A 457      -9.567 -15.694  11.715  1.00 10.00      A   
ATOM   4337  CG  LYS A 457     -10.900 -16.079  12.337  1.00 10.00      A   
ATOM   4338  CD  LYS A 457     -12.059 -15.793  11.395  1.00 10.00      A   
ATOM   4339  CE  LYS A 457     -12.406 -14.312  11.368  1.00 10.00      A   
ATOM   4340  NZ  LYS A 457     -12.911 -13.838  12.682  1.00 10.00      A   
ATOM   4341  HZ1 LYS A 457     -13.716 -14.421  12.988  1.00 10.00      A   
ATOM   4342  HZ2 LYS A 457     -13.221 -12.848  12.614  1.00 10.00      A   
ATOM   4343  HZ3 LYS A 457     -12.159 -13.902  13.395  1.00 10.00      A   
ATOM   4344  C   LYS A 457      -7.919 -16.032   9.858  1.00 10.00      A   
ATOM   4345  O   LYS A 457      -7.973 -14.879   9.429  1.00 10.00      A   
ATOM   4346  N   MET A 458      -6.854 -16.803   9.708  1.00 10.00      A   
ATOM   4347  HN  MET A 458      -6.864 -17.711  10.071  1.00 10.00      A   
ATOM   4348  CA  MET A 458      -5.668 -16.325   9.005  1.00 10.00      A   
ATOM   4349  CB  MET A 458      -4.491 -17.260   9.248  1.00 10.00      A   
ATOM   4350  CG  MET A 458      -3.140 -16.656   8.910  1.00 10.00      A   
ATOM   4351  SD  MET A 458      -1.786 -17.818   9.158  1.00 10.00      A   
ATOM   4352  CE  MET A 458      -2.190 -19.057   7.928  1.00 10.00      A   
ATOM   4353  C   MET A 458      -5.956 -16.202   7.514  1.00 10.00      A   
ATOM   4354  O   MET A 458      -6.355 -17.172   6.870  1.00 10.00      A   
ATOM   4355  N   GLU A 459      -5.748 -15.009   6.975  1.00 10.00      A   
ATOM   4356  HN  GLU A 459      -5.395 -14.286   7.539  1.00 10.00      A   
ATOM   4357  CA  GLU A 459      -6.021 -14.741   5.573  1.00 10.00      A   
ATOM   4358  CB  GLU A 459      -6.828 -13.447   5.434  1.00 10.00      A   
ATOM   4359  CG  GLU A 459      -8.039 -13.366   6.351  1.00 10.00      A   
ATOM   4360  CD  GLU A 459      -8.892 -12.143   6.092  1.00 10.00      A   
ATOM   4361  OE1 GLU A 459      -9.224 -11.889   4.911  1.00 10.00      A   
ATOM   4362  OE2 GLU A 459      -9.247 -11.443   7.061  1.00 10.00      A   
ATOM   4363  C   GLU A 459      -4.746 -14.653   4.738  1.00 10.00      A   
ATOM   4364  O   GLU A 459      -4.756 -14.959   3.544  1.00 10.00      A   
ATOM   4365  N   MET A 460      -3.652 -14.223   5.353  1.00 10.00      A   
ATOM   4366  HN  MET A 460      -3.693 -13.990   6.306  1.00 10.00      A   
ATOM   4367  CA  MET A 460      -2.389 -14.094   4.638  1.00 10.00      A   
ATOM   4368  CB  MET A 460      -2.134 -12.631   4.255  1.00 10.00      A   
ATOM   4369  CG  MET A 460      -0.894 -12.413   3.402  1.00 10.00      A   
ATOM   4370  SD  MET A 460      -0.813 -10.749   2.716  1.00 10.00      A   
ATOM   4371  CE  MET A 460       0.724 -10.844   1.804  1.00 10.00      A   
ATOM   4372  C   MET A 460      -1.228 -14.646   5.456  1.00 10.00      A   
ATOM   4373  O   MET A 460      -1.046 -14.284   6.622  1.00 10.00      A   
ATOM   4374  N   LEU A 461      -0.449 -15.525   4.833  1.00 10.00      A   
ATOM   4375  HN  LEU A 461      -0.649 -15.768   3.899  1.00 10.00      A   
ATOM   4376  CA  LEU A 461       0.698 -16.138   5.485  1.00 10.00      A   
ATOM   4377  CB  LEU A 461       0.351 -17.560   5.926  1.00 10.00      A   
ATOM   4378  CG  LEU A 461       1.473 -18.355   6.595  1.00 10.00      A   
ATOM   4379  CD1 LEU A 461       1.693 -17.880   8.022  1.00 10.00      A   
ATOM   4380  CD2 LEU A 461       1.168 -19.844   6.565  1.00 10.00      A   
ATOM   4381  C   LEU A 461       1.895 -16.173   4.542  1.00 10.00      A   
ATOM   4382  O   LEU A 461       1.769 -16.564   3.377  1.00 10.00      A   
ATOM   4383  N   SER A 462       3.044 -15.756   5.046  1.00 10.00      A   
ATOM   4384  HN  SER A 462       3.071 -15.446   5.976  1.00 10.00      A   
ATOM   4385  CA  SER A 462       4.268 -15.744   4.260  1.00 10.00      A   
ATOM   4386  CB  SER A 462       4.779 -14.309   4.101  1.00 10.00      A   
ATOM   4387  OG  SER A 462       3.730 -13.442   3.692  1.00 10.00      A   
ATOM   4388  HG  SER A 462       3.893 -13.142   2.782  1.00 10.00      A   
ATOM   4389  C   SER A 462       5.324 -16.638   4.913  1.00 10.00      A   
ATOM   4390  O   SER A 462       5.765 -16.378   6.034  1.00 10.00      A   
ATOM   4391  N   VAL A 463       5.706 -17.702   4.213  1.00 10.00      A   
ATOM   4392  HN  VAL A 463       5.327 -17.842   3.317  1.00 10.00      A   
ATOM   4393  CA  VAL A 463       6.686 -18.653   4.721  1.00 10.00      A   
ATOM   4394  CB  VAL A 463       6.148 -20.102   4.661  1.00 10.00      A   
ATOM   4395  CG1 VAL A 463       6.942 -21.010   5.586  1.00 10.00      A   
ATOM   4396  CG2 VAL A 463       4.665 -20.150   4.996  1.00 10.00      A   
ATOM   4397  C   VAL A 463       7.983 -18.574   3.919  1.00 10.00      A   
ATOM   4398  O   VAL A 463       7.961 -18.365   2.703  1.00 10.00      A   
ATOM   4399  N   ALA A 464       9.111 -18.744   4.604  1.00 10.00      A   
ATOM   4400  HN  ALA A 464       9.064 -18.907   5.572  1.00 10.00      A   
ATOM   4401  CA  ALA A 464      10.415 -18.690   3.958  1.00 10.00      A   
ATOM   4402  CB  ALA A 464      10.857 -17.244   3.804  1.00 10.00      A   
ATOM   4403  C   ALA A 464      11.462 -19.473   4.742  1.00 10.00      A   
ATOM   4404  O   ALA A 464      11.708 -19.183   5.914  1.00 10.00      A   
ATOM   4405  N   PHE A 465      12.068 -20.466   4.087  1.00 10.00      A   
ATOM   4406  HN  PHE A 465      11.802 -20.647   3.158  1.00 10.00      A   
ATOM   4407  CA  PHE A 465      13.112 -21.302   4.694  1.00 10.00      A   
ATOM   4408  CB  PHE A 465      14.298 -20.458   5.193  1.00 10.00      A   
ATOM   4409  CG  PHE A 465      15.030 -19.713   4.113  1.00 10.00      A   
ATOM   4410  CD1 PHE A 465      14.598 -18.465   3.698  1.00 10.00      A   
ATOM   4411  CD2 PHE A 465      16.151 -20.266   3.511  1.00 10.00      A   
ATOM   4412  CE1 PHE A 465      15.264 -17.784   2.701  1.00 10.00      A   
ATOM   4413  CE2 PHE A 465      16.821 -19.588   2.514  1.00 10.00      A   
ATOM   4414  CZ  PHE A 465      16.376 -18.347   2.108  1.00 10.00      A   
ATOM   4415  C   PHE A 465      12.583 -22.181   5.826  1.00 10.00      A   
ATOM   4416  O   PHE A 465      13.364 -22.794   6.555  1.00 10.00      A   
ATOM   4417  N   ALA A 466      11.266 -22.258   5.967  1.00 10.00      A   
ATOM   4418  HN  ALA A 466      10.689 -21.768   5.346  1.00 10.00      A   
ATOM   4419  CA  ALA A 466      10.662 -23.059   7.027  1.00 10.00      A   
ATOM   4420  CB  ALA A 466       9.689 -22.218   7.838  1.00 10.00      A   
ATOM   4421  C   ALA A 466       9.968 -24.294   6.463  1.00 10.00      A   
ATOM   4422  O   ALA A 466       9.564 -24.307   5.300  1.00 10.00      A   
ATOM   4423  N   GLY A 467       9.834 -25.323   7.285  1.00 10.00      A   
ATOM   4424  HN  GLY A 467      10.180 -25.257   8.203  1.00 10.00      A   
ATOM   4425  CA  GLY A 467       9.190 -26.548   6.850  1.00 10.00      A   
ATOM   4426  C   GLY A 467      10.112 -27.746   6.925  1.00 10.00      A   
ATOM   4427  O   GLY A 467      11.334 -27.593   7.017  1.00 10.00      A   
ATOM   4428  N   ASP A 468       9.524 -28.936   6.901  1.00 10.00      A   
ATOM   4429  HN  ASP A 468       8.538 -28.986   6.852  1.00 10.00      A   
ATOM   4430  CA  ASP A 468      10.289 -30.174   6.955  1.00 10.00      A   
ATOM   4431  CB  ASP A 468      10.090 -30.877   8.302  1.00 10.00      A   
ATOM   4432  CG  ASP A 468      11.363 -30.936   9.121  1.00 10.00      A   
ATOM   4433  OD1 ASP A 468      12.462 -30.831   8.533  1.00 10.00      A   
ATOM   4434  OD2 ASP A 468      11.273 -31.083  10.356  1.00 10.00      A   
ATOM   4435  C   ASP A 468       9.884 -31.109   5.819  1.00 10.00      A   
ATOM   4436  O   ASP A 468      10.739 -31.701   5.156  1.00 10.00      A   
ATOM   4437  N   SER A 469       8.581 -31.232   5.591  1.00 10.00      A   
ATOM   4438  HN  SER A 469       7.942 -30.723   6.146  1.00 10.00      A   
ATOM   4439  CA  SER A 469       8.066 -32.099   4.539  1.00 10.00      A   
ATOM   4440  CB  SER A 469       7.813 -33.504   5.093  1.00 10.00      A   
ATOM   4441  OG  SER A 469       7.588 -33.470   6.494  1.00 10.00      A   
ATOM   4442  HG  SER A 469       7.003 -32.717   6.707  1.00 10.00      A   
ATOM   4443  C   SER A 469       6.798 -31.514   3.912  1.00 10.00      A   
ATOM   4444  O   SER A 469       6.495 -30.336   4.098  1.00 10.00      A   
ATOM   4445  N   ASP A 470       6.060 -32.338   3.174  1.00 10.00      A   
ATOM   4446  HN  ASP A 470       6.347 -33.273   3.070  1.00 10.00      A   
ATOM   4447  CA  ASP A 470       4.835 -31.890   2.510  1.00 10.00      A   
ATOM   4448  CB  ASP A 470       4.416 -32.877   1.416  1.00 10.00      A   
ATOM   4449  CG  ASP A 470       5.122 -32.650   0.093  1.00 10.00      A   
ATOM   4450  OD1 ASP A 470       4.538 -31.997  -0.797  1.00 10.00      A   
ATOM   4451  OD2 ASP A 470       6.262 -33.143  -0.070  1.00 10.00      A   
ATOM   4452  C   ASP A 470       3.688 -31.723   3.496  1.00 10.00      A   
ATOM   4453  O   ASP A 470       2.757 -30.952   3.250  1.00 10.00      A   
ATOM   4454  N   LEU A 471       3.760 -32.445   4.611  1.00 10.00      A   
ATOM   4455  HN  LEU A 471       4.540 -33.021   4.753  1.00 10.00      A   
ATOM   4456  CA  LEU A 471       2.719 -32.392   5.634  1.00 10.00      A   
ATOM   4457  CB  LEU A 471       3.050 -33.320   6.803  1.00 10.00      A   
ATOM   4458  CG  LEU A 471       2.656 -34.786   6.623  1.00 10.00      A   
ATOM   4459  CD1 LEU A 471       3.199 -35.633   7.762  1.00 10.00      A   
ATOM   4460  CD2 LEU A 471       1.143 -34.924   6.525  1.00 10.00      A   
ATOM   4461  C   LEU A 471       2.493 -30.970   6.132  1.00 10.00      A   
ATOM   4462  O   LEU A 471       1.354 -30.565   6.379  1.00 10.00      A   
ATOM   4463  N   GLY A 472       3.578 -30.220   6.260  1.00 10.00      A   
ATOM   4464  HN  GLY A 472       4.458 -30.612   6.054  1.00 10.00      A   
ATOM   4465  CA  GLY A 472       3.495 -28.848   6.719  1.00 10.00      A   
ATOM   4466  C   GLY A 472       2.549 -28.005   5.884  1.00 10.00      A   
ATOM   4467  O   GLY A 472       1.656 -27.351   6.419  1.00 10.00      A   
ATOM   4468  N   MET A 473       2.734 -28.028   4.572  1.00 10.00      A   
ATOM   4469  HN  MET A 473       3.450 -28.581   4.200  1.00 10.00      A   
ATOM   4470  CA  MET A 473       1.884 -27.254   3.672  1.00 10.00      A   
ATOM   4471  CB  MET A 473       2.484 -27.199   2.265  1.00 10.00      A   
ATOM   4472  CG  MET A 473       1.812 -26.189   1.346  1.00 10.00      A   
ATOM   4473  SD  MET A 473       2.651 -26.003  -0.240  1.00 10.00      A   
ATOM   4474  CE  MET A 473       2.469 -27.646  -0.929  1.00 10.00      A   
ATOM   4475  C   MET A 473       0.472 -27.830   3.622  1.00 10.00      A   
ATOM   4476  O   MET A 473      -0.512 -27.094   3.504  1.00 10.00      A   
ATOM   4477  N   HIS A 474       0.379 -29.147   3.719  1.00 10.00      A   
ATOM   4478  HN  HIS A 474       1.203 -29.680   3.816  1.00 10.00      A   
ATOM   4479  CA  HIS A 474      -0.905 -29.830   3.685  1.00 10.00      A   
ATOM   4480  CB  HIS A 474      -0.692 -31.348   3.667  1.00 10.00      A   
ATOM   4481  CG  HIS A 474      -1.960 -32.142   3.620  1.00 10.00      A   
ATOM   4482  ND1 HIS A 474      -2.661 -32.303   2.448  1.00 10.00      A   
ATOM   4483  CD2 HIS A 474      -2.611 -32.784   4.624  1.00 10.00      A   
ATOM   4484  CE1 HIS A 474      -3.719 -33.032   2.762  1.00 10.00      A   
ATOM   4485  NE2 HIS A 474      -3.728 -33.344   4.065  1.00 10.00      A   
ATOM   4486  HE2 HIS A 474      -4.413 -33.869   4.534  1.00 10.00      A   
ATOM   4487  C   HIS A 474      -1.781 -29.423   4.871  1.00 10.00      A   
ATOM   4488  O   HIS A 474      -2.950 -29.072   4.700  1.00 10.00      A   
ATOM   4489  N   HIS A 475      -1.197 -29.449   6.066  1.00 10.00      A   
ATOM   4490  HN  HIS A 475      -0.249 -29.712   6.130  1.00 10.00      A   
ATOM   4491  CA  HIS A 475      -1.920 -29.106   7.285  1.00 10.00      A   
ATOM   4492  CB  HIS A 475      -1.083 -29.401   8.535  1.00 10.00      A   
ATOM   4493  CG  HIS A 475      -0.866 -30.863   8.799  1.00 10.00      A   
ATOM   4494  ND1 HIS A 475      -1.760 -31.853   8.454  1.00 10.00      A   
ATOM   4495  HD1 HIS A 475      -2.622 -31.722   8.003  1.00 10.00      A   
ATOM   4496  CD2 HIS A 475       0.175 -31.496   9.398  1.00 10.00      A   
ATOM   4497  CE1 HIS A 475      -1.244 -33.029   8.838  1.00 10.00      A   
ATOM   4498  NE2 HIS A 475      -0.069 -32.866   9.419  1.00 10.00      A   
ATOM   4499  C   HIS A 475      -2.395 -27.659   7.286  1.00 10.00      A   
ATOM   4500  O   HIS A 475      -3.397 -27.332   7.920  1.00 10.00      A   
ATOM   4501  N   VAL A 476      -1.680 -26.795   6.576  1.00 10.00      A   
ATOM   4502  HN  VAL A 476      -0.890 -27.112   6.088  1.00 10.00      A   
ATOM   4503  CA  VAL A 476      -2.048 -25.387   6.507  1.00 10.00      A   
ATOM   4504  CB  VAL A 476      -0.877 -24.504   6.023  1.00 10.00      A   
ATOM   4505  CG1 VAL A 476      -1.322 -23.056   5.854  1.00 10.00      A   
ATOM   4506  CG2 VAL A 476       0.281 -24.584   7.000  1.00 10.00      A   
ATOM   4507  C   VAL A 476      -3.258 -25.182   5.599  1.00 10.00      A   
ATOM   4508  O   VAL A 476      -4.280 -24.644   6.023  1.00 10.00      A   
ATOM   4509  N   LEU A 477      -3.154 -25.643   4.358  1.00 10.00      A   
ATOM   4510  HN  LEU A 477      -2.326 -26.101   4.083  1.00 10.00      A   
ATOM   4511  CA  LEU A 477      -4.239 -25.487   3.391  1.00 10.00      A   
ATOM   4512  CB  LEU A 477      -3.787 -25.870   1.981  1.00 10.00      A   
ATOM   4513  CG  LEU A 477      -2.811 -24.897   1.307  1.00 10.00      A   
ATOM   4514  CD1 LEU A 477      -2.497 -25.336  -0.116  1.00 10.00      A   
ATOM   4515  CD2 LEU A 477      -3.371 -23.483   1.323  1.00 10.00      A   
ATOM   4516  C   LEU A 477      -5.501 -26.244   3.801  1.00 10.00      A   
ATOM   4517  O   LEU A 477      -6.619 -25.775   3.576  1.00 10.00      A   
ATOM   4518  N   SER A 478      -5.329 -27.405   4.414  1.00 10.00      A   
ATOM   4519  HN  SER A 478      -4.417 -27.740   4.567  1.00 10.00      A   
ATOM   4520  CA  SER A 478      -6.465 -28.197   4.865  1.00 10.00      A   
ATOM   4521  CB  SER A 478      -6.137 -29.694   4.829  1.00 10.00      A   
ATOM   4522  OG  SER A 478      -5.960 -30.157   3.497  1.00 10.00      A   
ATOM   4523  HG  SER A 478      -5.495 -29.479   2.978  1.00 10.00      A   
ATOM   4524  C   SER A 478      -6.887 -27.779   6.273  1.00 10.00      A   
ATOM   4525  O   SER A 478      -7.823 -28.338   6.845  1.00 10.00      A   
ATOM   4526  N   GLY A 479      -6.204 -26.778   6.819  1.00 10.00      A   
ATOM   4527  HN  GLY A 479      -5.487 -26.349   6.305  1.00 10.00      A   
ATOM   4528  CA  GLY A 479      -6.510 -26.314   8.156  1.00 10.00      A   
ATOM   4529  C   GLY A 479      -7.165 -24.946   8.184  1.00 10.00      A   
ATOM   4530  O   GLY A 479      -8.261 -24.788   8.729  1.00 10.00      A   
ATOM   4531  N   CYS A 480      -6.494 -23.954   7.612  1.00 10.00      A   
ATOM   4532  HN  CYS A 480      -5.624 -24.141   7.191  1.00 10.00      A   
ATOM   4533  CA  CYS A 480      -7.016 -22.597   7.580  1.00 10.00      A   
ATOM   4534  CB  CYS A 480      -5.934 -21.625   7.120  1.00 10.00      A   
ATOM   4535  SG  CYS A 480      -4.435 -21.686   8.121  1.00 10.00      A   
ATOM   4536  HG  CYS A 480      -4.679 -21.025   9.246  1.00 10.00      A   
ATOM   4537  C   CYS A 480      -8.227 -22.517   6.664  1.00 10.00      A   
ATOM   4538  O   CYS A 480      -8.283 -23.200   5.639  1.00 10.00      A   
ATOM   4539  N   ASP A 481      -9.199 -21.690   7.027  1.00 10.00      A   
ATOM   4540  HN  ASP A 481      -9.106 -21.160   7.846  1.00 10.00      A   
ATOM   4541  CA  ASP A 481     -10.412 -21.571   6.226  1.00 10.00      A   
ATOM   4542  CB  ASP A 481     -11.633 -22.029   7.029  1.00 10.00      A   
ATOM   4543  CG  ASP A 481     -12.711 -22.624   6.149  1.00 10.00      A   
ATOM   4544  OD1 ASP A 481     -12.384 -23.471   5.293  1.00 10.00      A   
ATOM   4545  OD2 ASP A 481     -13.894 -22.270   6.328  1.00 10.00      A   
ATOM   4546  C   ASP A 481     -10.631 -20.165   5.675  1.00 10.00      A   
ATOM   4547  O   ASP A 481     -11.512 -19.948   4.842  1.00 10.00      A   
ATOM   4548  N   SER A 482      -9.839 -19.209   6.135  1.00 10.00      A   
ATOM   4549  HN  SER A 482      -9.155 -19.426   6.798  1.00 10.00      A   
ATOM   4550  CA  SER A 482      -9.970 -17.838   5.670  1.00 10.00      A   
ATOM   4551  CB  SER A 482     -10.185 -16.903   6.863  1.00 10.00      A   
ATOM   4552  OG  SER A 482     -11.122 -17.454   7.778  1.00 10.00      A   
ATOM   4553  HG  SER A 482     -10.671 -18.089   8.353  1.00 10.00      A   
ATOM   4554  C   SER A 482      -8.736 -17.416   4.880  1.00 10.00      A   
ATOM   4555  O   SER A 482      -8.500 -16.227   4.669  1.00 10.00      A   
ATOM   4556  N   LEU A 483      -7.963 -18.405   4.433  1.00 10.00      A   
ATOM   4557  HN  LEU A 483      -8.236 -19.330   4.599  1.00 10.00      A   
ATOM   4558  CA  LEU A 483      -6.735 -18.150   3.680  1.00 10.00      A   
ATOM   4559  CB  LEU A 483      -5.885 -19.422   3.555  1.00 10.00      A   
ATOM   4560  CG  LEU A 483      -4.552 -19.445   4.315  1.00 10.00      A   
ATOM   4561  CD1 LEU A 483      -3.852 -20.777   4.103  1.00 10.00      A   
ATOM   4562  CD2 LEU A 483      -3.650 -18.299   3.874  1.00 10.00      A   
ATOM   4563  C   LEU A 483      -7.031 -17.582   2.296  1.00 10.00      A   
ATOM   4564  O   LEU A 483      -7.857 -18.118   1.555  1.00 10.00      A   
ATOM   4565  N   ARG A 484      -6.351 -16.493   1.958  1.00 10.00      A   
ATOM   4566  HN  ARG A 484      -5.711 -16.109   2.602  1.00 10.00      A   
ATOM   4567  CA  ARG A 484      -6.528 -15.843   0.670  1.00 10.00      A   
ATOM   4568  CB  ARG A 484      -7.085 -14.433   0.865  1.00 10.00      A   
ATOM   4569  CG  ARG A 484      -8.470 -14.368   1.489  1.00 10.00      A   
ATOM   4570  CD  ARG A 484      -8.828 -12.937   1.862  1.00 10.00      A   
ATOM   4571  NE  ARG A 484      -7.936 -11.972   1.214  1.00 10.00      A   
ATOM   4572  HE  ARG A 484      -7.877 -12.010   0.233  1.00 10.00      A   
ATOM   4573  CZ  ARG A 484      -7.229 -11.050   1.868  1.00 10.00      A   
ATOM   4574  NH1 ARG A 484      -7.326 -10.938   3.185  1.00 10.00      A   
ATOM   4575 HH11 ARG A 484      -6.773 -10.212   3.690  1.00 10.00      A   
ATOM   4576 HH12 ARG A 484      -7.967 -11.569   3.726  1.00 10.00      A   
ATOM   4577  NH2 ARG A 484      -6.403 -10.254   1.199  1.00 10.00      A   
ATOM   4578 HH21 ARG A 484      -5.842  -9.528   1.707  1.00 10.00      A   
ATOM   4579 HH22 ARG A 484      -6.305 -10.337   0.168  1.00 10.00      A   
ATOM   4580  C   ARG A 484      -5.196 -15.752  -0.068  1.00 10.00      A   
ATOM   4581  O   ARG A 484      -5.087 -16.133  -1.232  1.00 10.00      A   
ATOM   4582  N   LYS A 485      -4.182 -15.243   0.620  1.00 10.00      A   
ATOM   4583  HN  LYS A 485      -4.322 -14.976   1.556  1.00 10.00      A   
ATOM   4584  CA  LYS A 485      -2.858 -15.086   0.032  1.00 10.00      A   
ATOM   4585  CB  LYS A 485      -2.444 -13.609   0.020  1.00 10.00      A   
ATOM   4586  CG  LYS A 485      -3.323 -12.720  -0.851  1.00 10.00      A   
ATOM   4587  CD  LYS A 485      -3.532 -11.344  -0.231  1.00 10.00      A   
ATOM   4588  CE  LYS A 485      -2.465 -10.347  -0.667  1.00 10.00      A   
ATOM   4589  NZ  LYS A 485      -2.868  -8.942  -0.380  1.00 10.00      A   
ATOM   4590  HZ1 LYS A 485      -2.940  -8.784   0.645  1.00 10.00      A   
ATOM   4591  HZ2 LYS A 485      -3.797  -8.743  -0.799  1.00 10.00      A   
ATOM   4592  HZ3 LYS A 485      -2.174  -8.274  -0.778  1.00 10.00      A   
ATOM   4593  C   LYS A 485      -1.825 -15.920   0.781  1.00 10.00      A   
ATOM   4594  O   LYS A 485      -1.692 -15.813   2.005  1.00 10.00      A   
ATOM   4595  N   LEU A 486      -1.110 -16.757   0.044  1.00 10.00      A   
ATOM   4596  HN  LEU A 486      -1.267 -16.797  -0.925  1.00 10.00      A   
ATOM   4597  CA  LEU A 486      -0.089 -17.612   0.629  1.00 10.00      A   
ATOM   4598  CB  LEU A 486      -0.563 -19.069   0.654  1.00 10.00      A   
ATOM   4599  CG  LEU A 486       0.287 -20.050   1.466  1.00 10.00      A   
ATOM   4600  CD1 LEU A 486       0.267 -19.687   2.942  1.00 10.00      A   
ATOM   4601  CD2 LEU A 486      -0.209 -21.472   1.262  1.00 10.00      A   
ATOM   4602  C   LEU A 486       1.214 -17.491  -0.150  1.00 10.00      A   
ATOM   4603  O   LEU A 486       1.283 -17.833  -1.335  1.00 10.00      A   
ATOM   4604  N   GLU A 487       2.238 -16.989   0.522  1.00 10.00      A   
ATOM   4605  HN  GLU A 487       2.110 -16.734   1.466  1.00 10.00      A   
ATOM   4606  CA  GLU A 487       3.547 -16.810  -0.088  1.00 10.00      A   
ATOM   4607  CB  GLU A 487       4.046 -15.381   0.149  1.00 10.00      A   
ATOM   4608  CG  GLU A 487       3.003 -14.306  -0.106  1.00 10.00      A   
ATOM   4609  CD  GLU A 487       3.572 -12.906  -0.020  1.00 10.00      A   
ATOM   4610  OE1 GLU A 487       3.853 -12.444   1.107  1.00 10.00      A   
ATOM   4611  OE2 GLU A 487       3.724 -12.257  -1.081  1.00 10.00      A   
ATOM   4612  C   GLU A 487       4.533 -17.811   0.503  1.00 10.00      A   
ATOM   4613  O   GLU A 487       4.704 -17.880   1.722  1.00 10.00      A   
ATOM   4614  N   ILE A 488       5.164 -18.596  -0.352  1.00 10.00      A   
ATOM   4615  HN  ILE A 488       4.970 -18.518  -1.315  1.00 10.00      A   
ATOM   4616  CA  ILE A 488       6.118 -19.597   0.092  1.00 10.00      A   
ATOM   4617  CB  ILE A 488       5.530 -21.014  -0.068  1.00 10.00      A   
ATOM   4618  CG1 ILE A 488       4.175 -21.126   0.635  1.00 10.00      A   
ATOM   4619  CG2 ILE A 488       6.500 -22.058   0.463  1.00 10.00      A   
ATOM   4620  CD1 ILE A 488       3.417 -22.389   0.296  1.00 10.00      A   
ATOM   4621  C   ILE A 488       7.401 -19.520  -0.725  1.00 10.00      A   
ATOM   4622  O   ILE A 488       7.366 -19.562  -1.957  1.00 10.00      A   
ATOM   4623  N   ARG A 489       8.530 -19.395  -0.045  1.00 10.00      A   
ATOM   4624  HN  ARG A 489       8.499 -19.330   0.936  1.00 10.00      A   
ATOM   4625  CA  ARG A 489       9.815 -19.340  -0.721  1.00 10.00      A   
ATOM   4626  CB  ARG A 489      10.289 -17.896  -0.942  1.00 10.00      A   
ATOM   4627  CG  ARG A 489      10.808 -17.192   0.305  1.00 10.00      A   
ATOM   4628  CD  ARG A 489      11.875 -16.162  -0.038  1.00 10.00      A   
ATOM   4629  NE  ARG A 489      13.080 -16.779  -0.609  1.00 10.00      A   
ATOM   4630  HE  ARG A 489      13.140 -17.765  -0.583  1.00 10.00      A   
ATOM   4631  CZ  ARG A 489      14.090 -16.096  -1.151  1.00 10.00      A   
ATOM   4632  NH1 ARG A 489      14.058 -14.773  -1.203  1.00 10.00      A   
ATOM   4633 HH11 ARG A 489      13.241 -14.247  -0.818  1.00 10.00      A   
ATOM   4634 HH12 ARG A 489      14.856 -14.247  -1.631  1.00 10.00      A   
ATOM   4635  NH2 ARG A 489      15.134 -16.747  -1.649  1.00 10.00      A   
ATOM   4636 HH21 ARG A 489      15.928 -16.220  -2.078  1.00 10.00      A   
ATOM   4637 HH22 ARG A 489      15.163 -17.795  -1.613  1.00 10.00      A   
ATOM   4638  C   ARG A 489      10.872 -20.147   0.027  1.00 10.00      A   
ATOM   4639  O   ARG A 489      10.954 -20.100   1.257  1.00 10.00      A   
ATOM   4640  N   ASP A 490      11.663 -20.903  -0.734  1.00 10.00      A   
ATOM   4641  HN  ASP A 490      11.510 -20.914  -1.704  1.00 10.00      A   
ATOM   4642  CA  ASP A 490      12.745 -21.722  -0.181  1.00 10.00      A   
ATOM   4643  CB  ASP A 490      13.831 -20.849   0.453  1.00 10.00      A   
ATOM   4644  CG  ASP A 490      14.746 -20.213  -0.568  1.00 10.00      A   
ATOM   4645  OD1 ASP A 490      15.902 -20.657  -0.690  1.00 10.00      A   
ATOM   4646  OD2 ASP A 490      14.310 -19.267  -1.258  1.00 10.00      A   
ATOM   4647  C   ASP A 490      12.242 -22.754   0.823  1.00 10.00      A   
ATOM   4648  O   ASP A 490      12.856 -22.976   1.868  1.00 10.00      A   
ATOM   4649  N   CYS A 491      11.134 -23.397   0.499  1.00 10.00      A   
ATOM   4650  HN  CYS A 491      10.693 -23.196  -0.351  1.00 10.00      A   
ATOM   4651  CA  CYS A 491      10.565 -24.404   1.373  1.00 10.00      A   
ATOM   4652  CB  CYS A 491       9.133 -24.033   1.751  1.00 10.00      A   
ATOM   4653  SG  CYS A 491       9.020 -22.670   2.931  1.00 10.00      A   
ATOM   4654  HG  CYS A 491       9.193 -23.179   4.147  1.00 10.00      A   
ATOM   4655  C   CYS A 491      10.621 -25.780   0.718  1.00 10.00      A   
ATOM   4656  O   CYS A 491      10.592 -25.890  -0.512  1.00 10.00      A   
ATOM   4657  N   PRO A 492      10.714 -26.852   1.525  1.00 10.00      A   
ATOM   4658  CA  PRO A 492      10.782 -28.227   1.021  1.00 10.00      A   
ATOM   4659  CB  PRO A 492      11.325 -29.005   2.218  1.00 10.00      A   
ATOM   4660  CG  PRO A 492      10.819 -28.256   3.401  1.00 10.00      A   
ATOM   4661  CD  PRO A 492      10.777 -26.805   3.001  1.00 10.00      A   
ATOM   4662  C   PRO A 492       9.412 -28.767   0.617  1.00 10.00      A   
ATOM   4663  O   PRO A 492       9.224 -29.978   0.478  1.00 10.00      A   
ATOM   4664  N   PHE A 493       8.457 -27.864   0.431  1.00 10.00      A   
ATOM   4665  HN  PHE A 493       8.670 -26.915   0.546  1.00 10.00      A   
ATOM   4666  CA  PHE A 493       7.115 -28.247   0.034  1.00 10.00      A   
ATOM   4667  CB  PHE A 493       6.149 -27.073   0.215  1.00 10.00      A   
ATOM   4668  CG  PHE A 493       6.040 -26.570   1.627  1.00 10.00      A   
ATOM   4669  CD1 PHE A 493       5.754 -25.240   1.881  1.00 10.00      A   
ATOM   4670  CD2 PHE A 493       6.221 -27.426   2.701  1.00 10.00      A   
ATOM   4671  CE1 PHE A 493       5.650 -24.768   3.176  1.00 10.00      A   
ATOM   4672  CE2 PHE A 493       6.119 -26.962   3.999  1.00 10.00      A   
ATOM   4673  CZ  PHE A 493       5.833 -25.631   4.238  1.00 10.00      A   
ATOM   4674  C   PHE A 493       7.131 -28.682  -1.422  1.00 10.00      A   
ATOM   4675  O   PHE A 493       7.813 -28.067  -2.247  1.00 10.00      A   
ATOM   4676  N   GLY A 494       6.398 -29.737  -1.739  1.00 10.00      A   
ATOM   4677  HN  GLY A 494       5.863 -30.187  -1.051  1.00 10.00      A   
ATOM   4678  CA  GLY A 494       6.371 -30.222  -3.092  1.00 10.00      A   
ATOM   4679  C   GLY A 494       4.997 -30.164  -3.711  1.00 10.00      A   
ATOM   4680  O   GLY A 494       4.043 -29.679  -3.105  1.00 10.00      A   
ATOM   4681  N   ASP A 495       4.907 -30.678  -4.923  1.00 10.00      A   
ATOM   4682  HN  ASP A 495       5.713 -31.056  -5.336  1.00 10.00      A   
ATOM   4683  CA  ASP A 495       3.662 -30.708  -5.670  1.00 10.00      A   
ATOM   4684  CB  ASP A 495       3.948 -31.030  -7.136  1.00 10.00      A   
ATOM   4685  CG  ASP A 495       5.010 -32.100  -7.305  1.00 10.00      A   
ATOM   4686  OD1 ASP A 495       6.122 -31.765  -7.759  1.00 10.00      A   
ATOM   4687  OD2 ASP A 495       4.755 -33.270  -6.956  1.00 10.00      A   
ATOM   4688  C   ASP A 495       2.711 -31.749  -5.102  1.00 10.00      A   
ATOM   4689  O   ASP A 495       1.525 -31.745  -5.415  1.00 10.00      A   
ATOM   4690  N   LYS A 496       3.242 -32.631  -4.261  1.00 10.00      A   
ATOM   4691  HN  LYS A 496       4.196 -32.566  -4.053  1.00 10.00      A   
ATOM   4692  CA  LYS A 496       2.452 -33.692  -3.642  1.00 10.00      A   
ATOM   4693  CB  LYS A 496       3.325 -34.552  -2.721  1.00 10.00      A   
ATOM   4694  CG  LYS A 496       4.728 -34.816  -3.247  1.00 10.00      A   
ATOM   4695  CD  LYS A 496       5.540 -35.632  -2.252  1.00 10.00      A   
ATOM   4696  CE  LYS A 496       7.037 -35.474  -2.480  1.00 10.00      A   
ATOM   4697  NZ  LYS A 496       7.494 -34.082  -2.236  1.00 10.00      A   
ATOM   4698  HZ1 LYS A 496       8.504 -34.079  -1.992  1.00 10.00      A   
ATOM   4699  HZ2 LYS A 496       6.955 -33.655  -1.442  1.00 10.00      A   
ATOM   4700  HZ3 LYS A 496       7.355 -33.504  -3.092  1.00 10.00      A   
ATOM   4701  C   LYS A 496       1.284 -33.115  -2.853  1.00 10.00      A   
ATOM   4702  O   LYS A 496       0.120 -33.361  -3.178  1.00 10.00      A   
ATOM   4703  N   ALA A 497       1.603 -32.328  -1.828  1.00 10.00      A   
ATOM   4704  HN  ALA A 497       2.553 -32.155  -1.628  1.00 10.00      A   
ATOM   4705  CA  ALA A 497       0.584 -31.714  -0.989  1.00 10.00      A   
ATOM   4706  CB  ALA A 497       1.223 -31.092   0.240  1.00 10.00      A   
ATOM   4707  C   ALA A 497      -0.192 -30.667  -1.774  1.00 10.00      A   
ATOM   4708  O   ALA A 497      -1.380 -30.441  -1.529  1.00 10.00      A   
ATOM   4709  N   LEU A 498       0.487 -30.045  -2.732  1.00 10.00      A   
ATOM   4710  HN  LEU A 498       1.426 -30.288  -2.880  1.00 10.00      A   
ATOM   4711  CA  LEU A 498      -0.115 -29.016  -3.568  1.00 10.00      A   
ATOM   4712  CB  LEU A 498       0.930 -28.451  -4.534  1.00 10.00      A   
ATOM   4713  CG  LEU A 498       0.431 -27.420  -5.544  1.00 10.00      A   
ATOM   4714  CD1 LEU A 498      -0.158 -26.217  -4.829  1.00 10.00      A   
ATOM   4715  CD2 LEU A 498       1.555 -26.998  -6.478  1.00 10.00      A   
ATOM   4716  C   LEU A 498      -1.313 -29.559  -4.348  1.00 10.00      A   
ATOM   4717  O   LEU A 498      -2.407 -28.996  -4.296  1.00 10.00      A   
ATOM   4718  N   LEU A 499      -1.102 -30.660  -5.059  1.00 10.00      A   
ATOM   4719  HN  LEU A 499      -0.205 -31.068  -5.049  1.00 10.00      A   
ATOM   4720  CA  LEU A 499      -2.156 -31.281  -5.858  1.00 10.00      A   
ATOM   4721  CB  LEU A 499      -1.592 -32.456  -6.658  1.00 10.00      A   
ATOM   4722  CG  LEU A 499      -0.603 -32.110  -7.777  1.00 10.00      A   
ATOM   4723  CD1 LEU A 499       0.045 -33.372  -8.324  1.00 10.00      A   
ATOM   4724  CD2 LEU A 499      -1.294 -31.339  -8.893  1.00 10.00      A   
ATOM   4725  C   LEU A 499      -3.319 -31.752  -4.989  1.00 10.00      A   
ATOM   4726  O   LEU A 499      -4.482 -31.683  -5.396  1.00 10.00      A   
ATOM   4727  N   ALA A 500      -3.000 -32.214  -3.784  1.00 10.00      A   
ATOM   4728  HN  ALA A 500      -2.056 -32.226  -3.517  1.00 10.00      A   
ATOM   4729  CA  ALA A 500      -4.010 -32.707  -2.850  1.00 10.00      A   
ATOM   4730  CB  ALA A 500      -3.352 -33.503  -1.731  1.00 10.00      A   
ATOM   4731  C   ALA A 500      -4.860 -31.576  -2.270  1.00 10.00      A   
ATOM   4732  O   ALA A 500      -5.936 -31.815  -1.719  1.00 10.00      A   
ATOM   4733  N   ASN A 501      -4.384 -30.348  -2.406  1.00 10.00      A   
ATOM   4734  HN  ASN A 501      -3.527 -30.215  -2.874  1.00 10.00      A   
ATOM   4735  CA  ASN A 501      -5.101 -29.184  -1.881  1.00 10.00      A   
ATOM   4736  CB  ASN A 501      -4.240 -28.423  -0.864  1.00 10.00      A   
ATOM   4737  CG  ASN A 501      -4.143 -29.125   0.479  1.00 10.00      A   
ATOM   4738  OD1 ASN A 501      -4.935 -28.867   1.387  1.00 10.00      A   
ATOM   4739  ND2 ASN A 501      -3.163 -30.006   0.620  1.00 10.00      A   
ATOM   4740 HD21 ASN A 501      -2.557 -30.155  -0.144  1.00 10.00      A   
ATOM   4741 HD22 ASN A 501      -3.084 -30.482   1.476  1.00 10.00      A   
ATOM   4742  C   ASN A 501      -5.536 -28.253  -3.004  1.00 10.00      A   
ATOM   4743  O   ASN A 501      -5.728 -27.055  -2.799  1.00 10.00      A   
ATOM   4744  N   ALA A 502      -5.706 -28.819  -4.191  1.00 10.00      A   
ATOM   4745  HN  ALA A 502      -5.534 -29.780  -4.285  1.00 10.00      A   
ATOM   4746  CA  ALA A 502      -6.112 -28.052  -5.363  1.00 10.00      A   
ATOM   4747  CB  ALA A 502      -6.026 -28.916  -6.606  1.00 10.00      A   
ATOM   4748  C   ALA A 502      -7.514 -27.465  -5.226  1.00 10.00      A   
ATOM   4749  O   ALA A 502      -7.828 -26.448  -5.839  1.00 10.00      A   
ATOM   4750  N   SER A 503      -8.354 -28.102  -4.431  1.00 10.00      A   
ATOM   4751  HN  SER A 503      -8.055 -28.911  -3.968  1.00 10.00      A   
ATOM   4752  CA  SER A 503      -9.717 -27.634  -4.237  1.00 10.00      A   
ATOM   4753  CB  SER A 503     -10.526 -28.706  -3.520  1.00 10.00      A   
ATOM   4754  OG  SER A 503      -9.845 -29.951  -3.564  1.00 10.00      A   
ATOM   4755  HG  SER A 503      -9.560 -30.191  -2.670  1.00 10.00      A   
ATOM   4756  C   SER A 503      -9.754 -26.328  -3.448  1.00 10.00      A   
ATOM   4757  O   SER A 503     -10.525 -25.420  -3.768  1.00 10.00      A   
ATOM   4758  N   LYS A 504      -8.902 -26.230  -2.431  1.00 10.00      A   
ATOM   4759  HN  LYS A 504      -8.296 -26.981  -2.239  1.00 10.00      A   
ATOM   4760  CA  LYS A 504      -8.848 -25.039  -1.591  1.00 10.00      A   
ATOM   4761  CB  LYS A 504      -8.063 -25.314  -0.305  1.00 10.00      A   
ATOM   4762  CG  LYS A 504      -8.517 -24.486   0.888  1.00 10.00      A   
ATOM   4763  CD  LYS A 504      -9.978 -24.755   1.221  1.00 10.00      A   
ATOM   4764  CE  LYS A 504     -10.437 -23.934   2.418  1.00 10.00      A   
ATOM   4765  NZ  LYS A 504     -11.842 -24.244   2.804  1.00 10.00      A   
ATOM   4766  HZ1 LYS A 504     -12.500 -23.899   2.079  1.00 10.00      A   
ATOM   4767  HZ2 LYS A 504     -12.081 -23.782   3.712  1.00 10.00      A   
ATOM   4768  HZ3 LYS A 504     -11.963 -25.272   2.911  1.00 10.00      A   
ATOM   4769  C   LYS A 504      -8.248 -23.855  -2.342  1.00 10.00      A   
ATOM   4770  O   LYS A 504      -8.450 -22.698  -1.962  1.00 10.00      A   
ATOM   4771  N   LEU A 505      -7.532 -24.150  -3.421  1.00 10.00      A   
ATOM   4772  HN  LEU A 505      -7.422 -25.091  -3.678  1.00 10.00      A   
ATOM   4773  CA  LEU A 505      -6.902 -23.117  -4.232  1.00 10.00      A   
ATOM   4774  CB  LEU A 505      -5.941 -23.735  -5.248  1.00 10.00      A   
ATOM   4775  CG  LEU A 505      -4.752 -24.508  -4.674  1.00 10.00      A   
ATOM   4776  CD1 LEU A 505      -3.833 -24.987  -5.787  1.00 10.00      A   
ATOM   4777  CD2 LEU A 505      -3.988 -23.655  -3.674  1.00 10.00      A   
ATOM   4778  C   LEU A 505      -7.942 -22.254  -4.942  1.00 10.00      A   
ATOM   4779  O   LEU A 505      -7.668 -21.112  -5.308  1.00 10.00      A   
ATOM   4780  N   GLU A 506      -9.142 -22.796  -5.122  1.00 10.00      A   
ATOM   4781  HN  GLU A 506      -9.307 -23.715  -4.815  1.00 10.00      A   
ATOM   4782  CA  GLU A 506     -10.216 -22.061  -5.780  1.00 10.00      A   
ATOM   4783  CB  GLU A 506     -11.327 -23.009  -6.237  1.00 10.00      A   
ATOM   4784  CG  GLU A 506     -10.909 -23.983  -7.330  1.00 10.00      A   
ATOM   4785  CD  GLU A 506     -12.095 -24.643  -8.001  1.00 10.00      A   
ATOM   4786  OE1 GLU A 506     -12.396 -25.808  -7.676  1.00 10.00      A   
ATOM   4787  OE2 GLU A 506     -12.741 -23.991  -8.848  1.00 10.00      A   
ATOM   4788  C   GLU A 506     -10.788 -20.987  -4.857  1.00 10.00      A   
ATOM   4789  O   GLU A 506     -11.355 -19.992  -5.313  1.00 10.00      A   
ATOM   4790  N   THR A 507     -10.623 -21.190  -3.557  1.00 10.00      A   
ATOM   4791  HN  THR A 507     -10.158 -21.997  -3.257  1.00 10.00      A   
ATOM   4792  CA  THR A 507     -11.122 -20.246  -2.564  1.00 10.00      A   
ATOM   4793  CB  THR A 507     -11.547 -20.971  -1.276  1.00 10.00      A   
ATOM   4794  OG1 THR A 507     -11.049 -22.318  -1.307  1.00 10.00      A   
ATOM   4795  HG1 THR A 507     -10.083 -22.306  -1.254  1.00 10.00      A   
ATOM   4796  CG2 THR A 507     -13.064 -20.999  -1.159  1.00 10.00      A   
ATOM   4797  C   THR A 507     -10.078 -19.183  -2.229  1.00 10.00      A   
ATOM   4798  O   THR A 507     -10.397 -18.145  -1.650  1.00 10.00      A   
ATOM   4799  N   MET A 508      -8.836 -19.444  -2.610  1.00 10.00      A   
ATOM   4800  HN  MET A 508      -8.655 -20.274  -3.099  1.00 10.00      A   
ATOM   4801  CA  MET A 508      -7.741 -18.513  -2.349  1.00 10.00      A   
ATOM   4802  CB  MET A 508      -6.425 -19.271  -2.165  1.00 10.00      A   
ATOM   4803  CG  MET A 508      -6.250 -19.906  -0.796  1.00 10.00      A   
ATOM   4804  SD  MET A 508      -4.782 -20.951  -0.703  1.00 10.00      A   
ATOM   4805  CE  MET A 508      -3.529 -19.814  -1.296  1.00 10.00      A   
ATOM   4806  C   MET A 508      -7.604 -17.516  -3.490  1.00 10.00      A   
ATOM   4807  O   MET A 508      -8.149 -17.729  -4.572  1.00 10.00      A   
ATOM   4808  N   ARG A 509      -6.867 -16.436  -3.254  1.00 10.00      A   
ATOM   4809  HN  ARG A 509      -6.429 -16.331  -2.378  1.00 10.00      A   
ATOM   4810  CA  ARG A 509      -6.673 -15.415  -4.273  1.00 10.00      A   
ATOM   4811  CB  ARG A 509      -6.568 -14.016  -3.652  1.00 10.00      A   
ATOM   4812  CG  ARG A 509      -6.527 -12.893  -4.680  1.00 10.00      A   
ATOM   4813  CD  ARG A 509      -5.814 -11.659  -4.150  1.00 10.00      A   
ATOM   4814  NE  ARG A 509      -6.586 -10.952  -3.129  1.00 10.00      A   
ATOM   4815  HE  ARG A 509      -7.471 -11.325  -2.892  1.00 10.00      A   
ATOM   4816  CZ  ARG A 509      -6.170  -9.842  -2.513  1.00 10.00      A   
ATOM   4817  NH1 ARG A 509      -4.997  -9.298  -2.807  1.00 10.00      A   
ATOM   4818 HH11 ARG A 509      -4.382  -9.730  -3.532  1.00 10.00      A   
ATOM   4819 HH12 ARG A 509      -4.683  -8.425  -2.308  1.00 10.00      A   
ATOM   4820  NH2 ARG A 509      -6.936  -9.259  -1.611  1.00 10.00      A   
ATOM   4821 HH21 ARG A 509      -6.594  -8.392  -1.126  1.00 10.00      A   
ATOM   4822 HH22 ARG A 509      -7.880  -9.644  -1.378  1.00 10.00      A   
ATOM   4823  C   ARG A 509      -5.432 -15.710  -5.104  1.00 10.00      A   
ATOM   4824  O   ARG A 509      -5.472 -15.643  -6.333  1.00 10.00      A   
ATOM   4825  N   SER A 510      -4.334 -16.040  -4.430  1.00 10.00      A   
ATOM   4826  HN  SER A 510      -4.359 -16.086  -3.448  1.00 10.00      A   
ATOM   4827  CA  SER A 510      -3.090 -16.331  -5.122  1.00 10.00      A   
ATOM   4828  CB  SER A 510      -2.432 -15.026  -5.578  1.00 10.00      A   
ATOM   4829  OG  SER A 510      -2.618 -14.000  -4.611  1.00 10.00      A   
ATOM   4830  HG  SER A 510      -1.758 -13.731  -4.256  1.00 10.00      A   
ATOM   4831  C   SER A 510      -2.124 -17.133  -4.254  1.00 10.00      A   
ATOM   4832  O   SER A 510      -1.965 -16.869  -3.058  1.00 10.00      A   
ATOM   4833  N   LEU A 511      -1.500 -18.124  -4.868  1.00 10.00      A   
ATOM   4834  HN  LEU A 511      -1.701 -18.298  -5.816  1.00 10.00      A   
ATOM   4835  CA  LEU A 511      -0.525 -18.962  -4.196  1.00 10.00      A   
ATOM   4836  CB  LEU A 511      -0.975 -20.427  -4.166  1.00 10.00      A   
ATOM   4837  CG  LEU A 511       0.059 -21.446  -3.672  1.00 10.00      A   
ATOM   4838  CD1 LEU A 511       0.508 -21.121  -2.255  1.00 10.00      A   
ATOM   4839  CD2 LEU A 511      -0.504 -22.855  -3.746  1.00 10.00      A   
ATOM   4840  C   LEU A 511       0.814 -18.833  -4.904  1.00 10.00      A   
ATOM   4841  O   LEU A 511       0.937 -19.155  -6.089  1.00 10.00      A   
ATOM   4842  N   TRP A 512       1.804 -18.345  -4.185  1.00 10.00      A   
ATOM   4843  HN  TRP A 512       1.639 -18.101  -3.245  1.00 10.00      A   
ATOM   4844  CA  TRP A 512       3.130 -18.154  -4.746  1.00 10.00      A   
ATOM   4845  CB  TRP A 512       3.565 -16.703  -4.544  1.00 10.00      A   
ATOM   4846  CG  TRP A 512       4.983 -16.436  -4.930  1.00 10.00      A   
ATOM   4847  CD1 TRP A 512       6.043 -16.295  -4.085  1.00 10.00      A   
ATOM   4848  CD2 TRP A 512       5.503 -16.279  -6.255  1.00 10.00      A   
ATOM   4849  NE1 TRP A 512       7.183 -16.051  -4.798  1.00 10.00      A   
ATOM   4850  HE1 TRP A 512       8.071 -15.910  -4.415  1.00 10.00      A   
ATOM   4851  CE2 TRP A 512       6.881 -16.039  -6.133  1.00 10.00      A   
ATOM   4852  CE3 TRP A 512       4.935 -16.317  -7.532  1.00 10.00      A   
ATOM   4853  CZ2 TRP A 512       7.705 -15.835  -7.234  1.00 10.00      A   
ATOM   4854  CZ3 TRP A 512       5.754 -16.116  -8.626  1.00 10.00      A   
ATOM   4855  CH2 TRP A 512       7.123 -15.878  -8.469  1.00 10.00      A   
ATOM   4856  C   TRP A 512       4.145 -19.099  -4.113  1.00 10.00      A   
ATOM   4857  O   TRP A 512       4.292 -19.140  -2.892  1.00 10.00      A   
ATOM   4858  N   MET A 513       4.843 -19.856  -4.950  1.00 10.00      A   
ATOM   4859  HN  MET A 513       4.672 -19.785  -5.916  1.00 10.00      A   
ATOM   4860  CA  MET A 513       5.855 -20.792  -4.473  1.00 10.00      A   
ATOM   4861  CB  MET A 513       5.336 -22.237  -4.532  1.00 10.00      A   
ATOM   4862  CG  MET A 513       4.110 -22.511  -3.675  1.00 10.00      A   
ATOM   4863  SD  MET A 513       3.606 -24.243  -3.718  1.00 10.00      A   
ATOM   4864  CE  MET A 513       4.932 -25.003  -2.783  1.00 10.00      A   
ATOM   4865  C   MET A 513       7.132 -20.671  -5.298  1.00 10.00      A   
ATOM   4866  O   MET A 513       7.146 -20.999  -6.485  1.00 10.00      A   
ATOM   4867  N   SER A 514       8.199 -20.188  -4.679  1.00 10.00      A   
ATOM   4868  HN  SER A 514       8.131 -19.921  -3.734  1.00 10.00      A   
ATOM   4869  CA  SER A 514       9.471 -20.039  -5.369  1.00 10.00      A   
ATOM   4870  CB  SER A 514       9.897 -18.568  -5.408  1.00 10.00      A   
ATOM   4871  OG  SER A 514       9.709 -17.945  -4.148  1.00 10.00      A   
ATOM   4872  HG  SER A 514      10.410 -18.228  -3.547  1.00 10.00      A   
ATOM   4873  C   SER A 514      10.551 -20.897  -4.718  1.00 10.00      A   
ATOM   4874  O   SER A 514      10.610 -21.009  -3.488  1.00 10.00      A   
ATOM   4875  N   SER A 515      11.379 -21.520  -5.556  1.00 10.00      A   
ATOM   4876  HN  SER A 515      11.243 -21.407  -6.522  1.00 10.00      A   
ATOM   4877  CA  SER A 515      12.479 -22.372  -5.102  1.00 10.00      A   
ATOM   4878  CB  SER A 515      13.530 -21.550  -4.357  1.00 10.00      A   
ATOM   4879  OG  SER A 515      13.767 -20.316  -5.020  1.00 10.00      A   
ATOM   4880  HG  SER A 515      14.636 -20.340  -5.437  1.00 10.00      A   
ATOM   4881  C   SER A 515      11.992 -23.547  -4.249  1.00 10.00      A   
ATOM   4882  O   SER A 515      12.663 -23.965  -3.303  1.00 10.00      A   
ATOM   4883  N   CYS A 516      10.831 -24.084  -4.598  1.00 10.00      A   
ATOM   4884  HN  CYS A 516      10.347 -23.719  -5.370  1.00 10.00      A   
ATOM   4885  CA  CYS A 516      10.260 -25.209  -3.872  1.00 10.00      A   
ATOM   4886  CB  CYS A 516       8.805 -24.914  -3.507  1.00 10.00      A   
ATOM   4887  SG  CYS A 516       8.583 -23.374  -2.577  1.00 10.00      A   
ATOM   4888  HG  CYS A 516       9.475 -22.494  -3.015  1.00 10.00      A   
ATOM   4889  C   CYS A 516      10.378 -26.493  -4.698  1.00 10.00      A   
ATOM   4890  O   CYS A 516      10.788 -26.450  -5.863  1.00 10.00      A   
ATOM   4891  N   SER A 517      10.002 -27.623  -4.107  1.00 10.00      A   
ATOM   4892  HN  SER A 517       9.641 -27.589  -3.195  1.00 10.00      A   
ATOM   4893  CA  SER A 517      10.093 -28.914  -4.778  1.00 10.00      A   
ATOM   4894  CB  SER A 517      10.320 -30.028  -3.754  1.00 10.00      A   
ATOM   4895  OG  SER A 517      11.457 -29.752  -2.949  1.00 10.00      A   
ATOM   4896  HG  SER A 517      12.254 -29.966  -3.447  1.00 10.00      A   
ATOM   4897  C   SER A 517       8.865 -29.204  -5.640  1.00 10.00      A   
ATOM   4898  O   SER A 517       8.284 -30.293  -5.581  1.00 10.00      A   
ATOM   4899  N   VAL A 518       8.483 -28.224  -6.448  1.00 10.00      A   
ATOM   4900  HN  VAL A 518       8.998 -27.390  -6.459  1.00 10.00      A   
ATOM   4901  CA  VAL A 518       7.337 -28.359  -7.335  1.00 10.00      A   
ATOM   4902  CB  VAL A 518       6.486 -27.070  -7.377  1.00 10.00      A   
ATOM   4903  CG1 VAL A 518       5.217 -27.289  -8.191  1.00 10.00      A   
ATOM   4904  CG2 VAL A 518       6.148 -26.603  -5.968  1.00 10.00      A   
ATOM   4905  C   VAL A 518       7.819 -28.702  -8.742  1.00 10.00      A   
ATOM   4906  O   VAL A 518       8.423 -27.869  -9.420  1.00 10.00      A   
ATOM   4907  N   SER A 519       7.559 -29.930  -9.169  1.00 10.00      A   
ATOM   4908  HN  SER A 519       7.059 -30.547  -8.582  1.00 10.00      A   
ATOM   4909  CA  SER A 519       7.978 -30.390 -10.484  1.00 10.00      A   
ATOM   4910  CB  SER A 519       7.992 -31.919 -10.530  1.00 10.00      A   
ATOM   4911  OG  SER A 519       6.719 -32.452 -10.206  1.00 10.00      A   
ATOM   4912  HG  SER A 519       6.511 -32.249  -9.276  1.00 10.00      A   
ATOM   4913  C   SER A 519       7.094 -29.822 -11.595  1.00 10.00      A   
ATOM   4914  O   SER A 519       5.901 -29.585 -11.398  1.00 10.00      A   
ATOM   4915  N   PHE A 520       7.691 -29.608 -12.762  1.00 10.00      A   
ATOM   4916  HN  PHE A 520       8.649 -29.819 -12.854  1.00 10.00      A   
ATOM   4917  CA  PHE A 520       6.971 -29.060 -13.909  1.00 10.00      A   
ATOM   4918  CB  PHE A 520       7.945 -28.781 -15.057  1.00 10.00      A   
ATOM   4919  CG  PHE A 520       7.314 -28.142 -16.262  1.00 10.00      A   
ATOM   4920  CD1 PHE A 520       6.599 -26.959 -16.142  1.00 10.00      A   
ATOM   4921  CD2 PHE A 520       7.436 -28.725 -17.514  1.00 10.00      A   
ATOM   4922  CE1 PHE A 520       6.015 -26.369 -17.246  1.00 10.00      A   
ATOM   4923  CE2 PHE A 520       6.855 -28.140 -18.621  1.00 10.00      A   
ATOM   4924  CZ  PHE A 520       6.144 -26.960 -18.488  1.00 10.00      A   
ATOM   4925  C   PHE A 520       5.863 -30.005 -14.371  1.00 10.00      A   
ATOM   4926  O   PHE A 520       4.853 -29.571 -14.936  1.00 10.00      A   
ATOM   4927  N   GLY A 521       6.057 -31.293 -14.124  1.00 10.00      A   
ATOM   4928  HN  GLY A 521       6.881 -31.577 -13.668  1.00 10.00      A   
ATOM   4929  CA  GLY A 521       5.071 -32.282 -14.513  1.00 10.00      A   
ATOM   4930  C   GLY A 521       3.753 -32.069 -13.805  1.00 10.00      A   
ATOM   4931  O   GLY A 521       2.687 -32.262 -14.390  1.00 10.00      A   
ATOM   4932  N   ALA A 522       3.827 -31.651 -12.546  1.00 10.00      A   
ATOM   4933  HN  ALA A 522       4.709 -31.519 -12.135  1.00 10.00      A   
ATOM   4934  CA  ALA A 522       2.634 -31.398 -11.754  1.00 10.00      A   
ATOM   4935  CB  ALA A 522       2.969 -31.396 -10.278  1.00 10.00      A   
ATOM   4936  C   ALA A 522       1.982 -30.081 -12.149  1.00 10.00      A   
ATOM   4937  O   ALA A 522       0.764 -29.940 -12.075  1.00 10.00      A   
ATOM   4938  N   CYS A 523       2.798 -29.117 -12.557  1.00 10.00      A   
ATOM   4939  HN  CYS A 523       3.766 -29.283 -12.561  1.00 10.00      A   
ATOM   4940  CA  CYS A 523       2.296 -27.812 -12.978  1.00 10.00      A   
ATOM   4941  CB  CYS A 523       3.459 -26.885 -13.345  1.00 10.00      A   
ATOM   4942  SG  CYS A 523       4.643 -26.618 -12.004  1.00 10.00      A   
ATOM   4943  HG  CYS A 523       4.016 -26.858 -10.857  1.00 10.00      A   
ATOM   4944  C   CYS A 523       1.350 -27.967 -14.164  1.00 10.00      A   
ATOM   4945  O   CYS A 523       0.254 -27.401 -14.183  1.00 10.00      A   
ATOM   4946  N   LYS A 524       1.768 -28.765 -15.142  1.00 10.00      A   
ATOM   4947  HN  LYS A 524       2.644 -29.200 -15.062  1.00 10.00      A   
ATOM   4948  CA  LYS A 524       0.958 -29.007 -16.326  1.00 10.00      A   
ATOM   4949  CB  LYS A 524       1.780 -29.685 -17.425  1.00 10.00      A   
ATOM   4950  CG  LYS A 524       2.854 -28.797 -18.034  1.00 10.00      A   
ATOM   4951  CD  LYS A 524       3.491 -29.441 -19.255  1.00 10.00      A   
ATOM   4952  CE  LYS A 524       4.333 -30.644 -18.871  1.00 10.00      A   
ATOM   4953  NZ  LYS A 524       4.878 -31.348 -20.063  1.00 10.00      A   
ATOM   4954  HZ1 LYS A 524       4.193 -31.311 -20.846  1.00 10.00      A   
ATOM   4955  HZ2 LYS A 524       5.066 -32.348 -19.832  1.00 10.00      A   
ATOM   4956  HZ3 LYS A 524       5.775 -30.905 -20.375  1.00 10.00      A   
ATOM   4957  C   LYS A 524      -0.262 -29.853 -15.986  1.00 10.00      A   
ATOM   4958  O   LYS A 524      -1.285 -29.788 -16.670  1.00 10.00      A   
ATOM   4959  N   LEU A 525      -0.150 -30.650 -14.930  1.00 10.00      A   
ATOM   4960  HN  LEU A 525       0.693 -30.667 -14.429  1.00 10.00      A   
ATOM   4961  CA  LEU A 525      -1.250 -31.498 -14.498  1.00 10.00      A   
ATOM   4962  CB  LEU A 525      -0.729 -32.632 -13.608  1.00 10.00      A   
ATOM   4963  CG  LEU A 525      -1.748 -33.694 -13.185  1.00 10.00      A   
ATOM   4964  CD1 LEU A 525      -2.256 -34.466 -14.394  1.00 10.00      A   
ATOM   4965  CD2 LEU A 525      -1.142 -34.639 -12.156  1.00 10.00      A   
ATOM   4966  C   LEU A 525      -2.293 -30.669 -13.754  1.00 10.00      A   
ATOM   4967  O   LEU A 525      -3.487 -30.775 -14.018  1.00 10.00      A   
ATOM   4968  N   LEU A 526      -1.824 -29.826 -12.839  1.00 10.00      A   
ATOM   4969  HN  LEU A 526      -0.853 -29.788 -12.680  1.00 10.00      A   
ATOM   4970  CA  LEU A 526      -2.701 -28.966 -12.051  1.00 10.00      A   
ATOM   4971  CB  LEU A 526      -1.887 -28.174 -11.021  1.00 10.00      A   
ATOM   4972  CG  LEU A 526      -2.689 -27.385  -9.984  1.00 10.00      A   
ATOM   4973  CD1 LEU A 526      -3.617 -28.301  -9.202  1.00 10.00      A   
ATOM   4974  CD2 LEU A 526      -1.757 -26.640  -9.046  1.00 10.00      A   
ATOM   4975  C   LEU A 526      -3.495 -28.022 -12.947  1.00 10.00      A   
ATOM   4976  O   LEU A 526      -4.676 -27.775 -12.707  1.00 10.00      A   
ATOM   4977  N   GLY A 527      -2.839 -27.506 -13.983  1.00 10.00      A   
ATOM   4978  HN  GLY A 527      -1.892 -27.736 -14.114  1.00 10.00      A   
ATOM   4979  CA  GLY A 527      -3.498 -26.602 -14.913  1.00 10.00      A   
ATOM   4980  C   GLY A 527      -4.632 -27.281 -15.658  1.00 10.00      A   
ATOM   4981  O   GLY A 527      -5.623 -26.646 -16.011  1.00 10.00      A   
ATOM   4982  N   GLN A 528      -4.481 -28.577 -15.893  1.00 10.00      A   
ATOM   4983  HN  GLN A 528      -3.667 -29.027 -15.587  1.00 10.00      A   
ATOM   4984  CA  GLN A 528      -5.496 -29.351 -16.587  1.00 10.00      A   
ATOM   4985  CB  GLN A 528      -4.868 -30.562 -17.279  1.00 10.00      A   
ATOM   4986  CG  GLN A 528      -4.100 -30.211 -18.543  1.00 10.00      A   
ATOM   4987  CD  GLN A 528      -5.009 -29.749 -19.662  1.00 10.00      A   
ATOM   4988  OE1 GLN A 528      -6.130 -30.231 -19.809  1.00 10.00      A   
ATOM   4989  NE2 GLN A 528      -4.540 -28.798 -20.448  1.00 10.00      A   
ATOM   4990 HE21 GLN A 528      -3.641 -28.442 -20.265  1.00 10.00      A   
ATOM   4991 HE22 GLN A 528      -5.101 -28.490 -21.193  1.00 10.00      A   
ATOM   4992  C   GLN A 528      -6.573 -29.801 -15.614  1.00 10.00      A   
ATOM   4993  O   GLN A 528      -7.726 -30.005 -15.995  1.00 10.00      A   
ATOM   4994  N   LYS A 529      -6.185 -29.964 -14.358  1.00 10.00      A   
ATOM   4995  HN  LYS A 529      -5.246 -29.811 -14.127  1.00 10.00      A   
ATOM   4996  CA  LYS A 529      -7.106 -30.381 -13.315  1.00 10.00      A   
ATOM   4997  CB  LYS A 529      -6.339 -30.721 -12.031  1.00 10.00      A   
ATOM   4998  CG  LYS A 529      -7.204 -31.285 -10.916  1.00 10.00      A   
ATOM   4999  CD  LYS A 529      -6.406 -31.462  -9.634  1.00 10.00      A   
ATOM   5000  CE  LYS A 529      -7.288 -31.922  -8.484  1.00 10.00      A   
ATOM   5001  NZ  LYS A 529      -7.634 -33.366  -8.577  1.00 10.00      A   
ATOM   5002  HZ1 LYS A 529      -6.859 -33.938  -8.194  1.00 10.00      A   
ATOM   5003  HZ2 LYS A 529      -7.789 -33.639  -9.570  1.00 10.00      A   
ATOM   5004  HZ3 LYS A 529      -8.500 -33.564  -8.031  1.00 10.00      A   
ATOM   5005  C   LYS A 529      -8.136 -29.286 -13.044  1.00 10.00      A   
ATOM   5006  O   LYS A 529      -9.333 -29.560 -12.935  1.00 10.00      A   
ATOM   5007  N   MET A 530      -7.665 -28.050 -12.940  1.00 10.00      A   
ATOM   5008  HN  MET A 530      -6.700 -27.892 -13.050  1.00 10.00      A   
ATOM   5009  CA  MET A 530      -8.541 -26.916 -12.679  1.00 10.00      A   
ATOM   5010  CB  MET A 530      -8.204 -26.272 -11.334  1.00 10.00      A   
ATOM   5011  CG  MET A 530      -8.510 -27.141 -10.123  1.00 10.00      A   
ATOM   5012  SD  MET A 530     -10.212 -27.740 -10.112  1.00 10.00      A   
ATOM   5013  CE  MET A 530     -10.271 -28.573  -8.528  1.00 10.00      A   
ATOM   5014  C   MET A 530      -8.440 -25.885 -13.798  1.00 10.00      A   
ATOM   5015  O   MET A 530      -7.454 -25.159 -13.896  1.00 10.00      A   
ATOM   5016  N   PRO A 531      -9.467 -25.803 -14.653  1.00 10.00      A   
ATOM   5017  CA  PRO A 531      -9.492 -24.864 -15.783  1.00 10.00      A   
ATOM   5018  CB  PRO A 531     -10.675 -25.358 -16.620  1.00 10.00      A   
ATOM   5019  CG  PRO A 531     -11.579 -26.014 -15.635  1.00 10.00      A   
ATOM   5020  CD  PRO A 531     -10.686 -26.627 -14.592  1.00 10.00      A   
ATOM   5021  C   PRO A 531      -9.721 -23.416 -15.352  1.00 10.00      A   
ATOM   5022  O   PRO A 531      -9.683 -22.500 -16.173  1.00 10.00      A   
ATOM   5023  N   LYS A 532      -9.984 -23.217 -14.068  1.00 10.00      A   
ATOM   5024  HN  LYS A 532     -10.029 -23.991 -13.468  1.00 10.00      A   
ATOM   5025  CA  LYS A 532     -10.213 -21.881 -13.530  1.00 10.00      A   
ATOM   5026  CB  LYS A 532     -11.430 -21.867 -12.603  1.00 10.00      A   
ATOM   5027  CG  LYS A 532     -12.736 -22.279 -13.263  1.00 10.00      A   
ATOM   5028  CD  LYS A 532     -13.916 -22.024 -12.337  1.00 10.00      A   
ATOM   5029  CE  LYS A 532     -15.208 -22.594 -12.900  1.00 10.00      A   
ATOM   5030  NZ  LYS A 532     -15.205 -24.081 -12.920  1.00 10.00      A   
ATOM   5031  HZ1 LYS A 532     -14.517 -24.429 -13.615  1.00 10.00      A   
ATOM   5032  HZ2 LYS A 532     -16.147 -24.439 -13.177  1.00 10.00      A   
ATOM   5033  HZ3 LYS A 532     -14.952 -24.452 -11.980  1.00 10.00      A   
ATOM   5034  C   LYS A 532      -8.976 -21.392 -12.781  1.00 10.00      A   
ATOM   5035  O   LYS A 532      -8.928 -20.258 -12.292  1.00 10.00      A   
ATOM   5036  N   LEU A 533      -7.981 -22.259 -12.706  1.00 10.00      A   
ATOM   5037  HN  LEU A 533      -8.081 -23.133 -13.135  1.00 10.00      A   
ATOM   5038  CA  LEU A 533      -6.738 -21.950 -12.025  1.00 10.00      A   
ATOM   5039  CB  LEU A 533      -6.338 -23.102 -11.098  1.00 10.00      A   
ATOM   5040  CG  LEU A 533      -6.685 -22.950  -9.615  1.00 10.00      A   
ATOM   5041  CD1 LEU A 533      -8.182 -22.785  -9.420  1.00 10.00      A   
ATOM   5042  CD2 LEU A 533      -6.168 -24.141  -8.823  1.00 10.00      A   
ATOM   5043  C   LEU A 533      -5.633 -21.712 -13.037  1.00 10.00      A   
ATOM   5044  O   LEU A 533      -5.263 -22.616 -13.785  1.00 10.00      A   
ATOM   5045  N   ASN A 534      -5.114 -20.495 -13.069  1.00 10.00      A   
ATOM   5046  HN  ASN A 534      -5.449 -19.810 -12.448  1.00 10.00      A   
ATOM   5047  CA  ASN A 534      -4.044 -20.163 -13.993  1.00 10.00      A   
ATOM   5048  CB  ASN A 534      -4.172 -18.730 -14.513  1.00 10.00      A   
ATOM   5049  CG  ASN A 534      -3.715 -18.609 -15.954  1.00 10.00      A   
ATOM   5050  OD1 ASN A 534      -3.905 -19.524 -16.755  1.00 10.00      A   
ATOM   5051  ND2 ASN A 534      -3.110 -17.483 -16.299  1.00 10.00      A   
ATOM   5052 HD21 ASN A 534      -2.991 -16.789 -15.609  1.00 10.00      A   
ATOM   5053 HD22 ASN A 534      -2.799 -17.388 -17.225  1.00 10.00      A   
ATOM   5054  C   ASN A 534      -2.700 -20.371 -13.316  1.00 10.00      A   
ATOM   5055  O   ASN A 534      -2.273 -19.565 -12.487  1.00 10.00      A   
ATOM   5056  N   VAL A 535      -2.054 -21.472 -13.655  1.00 10.00      A   
ATOM   5057  HN  VAL A 535      -2.451 -22.066 -14.330  1.00 10.00      A   
ATOM   5058  CA  VAL A 535      -0.765 -21.818 -13.078  1.00 10.00      A   
ATOM   5059  CB  VAL A 535      -0.604 -23.347 -12.939  1.00 10.00      A   
ATOM   5060  CG1 VAL A 535       0.627 -23.679 -12.112  1.00 10.00      A   
ATOM   5061  CG2 VAL A 535      -1.849 -23.967 -12.319  1.00 10.00      A   
ATOM   5062  C   VAL A 535       0.368 -21.272 -13.936  1.00 10.00      A   
ATOM   5063  O   VAL A 535       0.840 -21.938 -14.860  1.00 10.00      A   
ATOM   5064  N   GLU A 536       0.793 -20.054 -13.634  1.00 10.00      A   
ATOM   5065  HN  GLU A 536       0.385 -19.572 -12.875  1.00 10.00      A   
ATOM   5066  CA  GLU A 536       1.863 -19.421 -14.388  1.00 10.00      A   
ATOM   5067  CB  GLU A 536       1.803 -17.898 -14.253  1.00 10.00      A   
ATOM   5068  CG  GLU A 536       0.734 -17.244 -15.113  1.00 10.00      A   
ATOM   5069  CD  GLU A 536       0.857 -15.737 -15.169  1.00 10.00      A   
ATOM   5070  OE1 GLU A 536       1.961 -15.209 -14.910  1.00 10.00      A   
ATOM   5071  OE2 GLU A 536      -0.149 -15.075 -15.494  1.00 10.00      A   
ATOM   5072  C   GLU A 536       3.228 -19.946 -13.964  1.00 10.00      A   
ATOM   5073  O   GLU A 536       3.639 -19.786 -12.813  1.00 10.00      A   
ATOM   5074  N   VAL A 537       3.917 -20.589 -14.892  1.00 10.00      A   
ATOM   5075  HN  VAL A 537       3.527 -20.696 -15.789  1.00 10.00      A   
ATOM   5076  CA  VAL A 537       5.236 -21.134 -14.623  1.00 10.00      A   
ATOM   5077  CB  VAL A 537       5.476 -22.436 -15.419  1.00 10.00      A   
ATOM   5078  CG1 VAL A 537       6.879 -22.969 -15.175  1.00 10.00      A   
ATOM   5079  CG2 VAL A 537       4.437 -23.484 -15.045  1.00 10.00      A   
ATOM   5080  C   VAL A 537       6.303 -20.106 -14.976  1.00 10.00      A   
ATOM   5081  O   VAL A 537       6.492 -19.775 -16.149  1.00 10.00      A   
ATOM   5082  N   ILE A 538       6.984 -19.592 -13.961  1.00 10.00      A   
ATOM   5083  HN  ILE A 538       6.802 -19.906 -13.047  1.00 10.00      A   
ATOM   5084  CA  ILE A 538       8.021 -18.601 -14.168  1.00 10.00      A   
ATOM   5085  CB  ILE A 538       7.899 -17.432 -13.169  1.00 10.00      A   
ATOM   5086  CG1 ILE A 538       6.457 -16.915 -13.140  1.00 10.00      A   
ATOM   5087  CG2 ILE A 538       8.865 -16.311 -13.541  1.00 10.00      A   
ATOM   5088  CD1 ILE A 538       6.216 -15.821 -12.125  1.00 10.00      A   
ATOM   5089  C   ILE A 538       9.386 -19.253 -14.028  1.00 10.00      A   
ATOM   5090  O   ILE A 538       9.820 -19.576 -12.921  1.00 10.00      A   
ATOM   5091  N   ASP A 539      10.052 -19.450 -15.150  1.00 10.00      A   
ATOM   5092  HN  ASP A 539       9.653 -19.159 -16.000  1.00 10.00      A   
ATOM   5093  CA  ASP A 539      11.367 -20.078 -15.163  1.00 10.00      A   
ATOM   5094  CB  ASP A 539      11.227 -21.560 -15.520  1.00 10.00      A   
ATOM   5095  CG  ASP A 539      12.439 -22.390 -15.151  1.00 10.00      A   
ATOM   5096  OD1 ASP A 539      12.470 -22.944 -14.026  1.00 10.00      A   
ATOM   5097  OD2 ASP A 539      13.350 -22.523 -15.995  1.00 10.00      A   
ATOM   5098  C   ASP A 539      12.270 -19.365 -16.162  1.00 10.00      A   
ATOM   5099  O   ASP A 539      11.881 -19.143 -17.308  1.00 10.00      A   
ATOM   5100  N   GLU A 540      13.463 -18.986 -15.722  1.00 10.00      A   
ATOM   5101  HN  GLU A 540      13.728 -19.196 -14.791  1.00 10.00      A   
ATOM   5102  CA  GLU A 540      14.403 -18.278 -16.581  1.00 10.00      A   
ATOM   5103  CB  GLU A 540      15.046 -17.108 -15.834  1.00 10.00      A   
ATOM   5104  CG  GLU A 540      14.142 -15.899 -15.667  1.00 10.00      A   
ATOM   5105  CD  GLU A 540      14.792 -14.813 -14.842  1.00 10.00      A   
ATOM   5106  OE1 GLU A 540      14.983 -15.023 -13.627  1.00 10.00      A   
ATOM   5107  OE2 GLU A 540      15.118 -13.748 -15.402  1.00 10.00      A   
ATOM   5108  C   GLU A 540      15.486 -19.206 -17.114  1.00 10.00      A   
ATOM   5109  O   GLU A 540      16.484 -18.753 -17.671  1.00 10.00      A   
ATOM   5110  N   ARG A 541      15.296 -20.504 -16.943  1.00 10.00      A   
ATOM   5111  HN  ARG A 541      14.480 -20.821 -16.488  1.00 10.00      A   
ATOM   5112  CA  ARG A 541      16.270 -21.474 -17.423  1.00 10.00      A   
ATOM   5113  CB  ARG A 541      16.395 -22.647 -16.451  1.00 10.00      A   
ATOM   5114  CG  ARG A 541      16.732 -22.256 -15.020  1.00 10.00      A   
ATOM   5115  CD  ARG A 541      15.817 -22.965 -14.034  1.00 10.00      A   
ATOM   5116  NE  ARG A 541      16.247 -24.333 -13.744  1.00 10.00      A   
ATOM   5117  HE  ARG A 541      17.184 -24.563 -13.945  1.00 10.00      A   
ATOM   5118  CZ  ARG A 541      15.448 -25.273 -13.234  1.00 10.00      A   
ATOM   5119  NH1 ARG A 541      14.173 -25.005 -12.970  1.00 10.00      A   
ATOM   5120 HH11 ARG A 541      13.779 -24.051 -13.170  1.00 10.00      A   
ATOM   5121 HH12 ARG A 541      13.555 -25.743 -12.566  1.00 10.00      A   
ATOM   5122  NH2 ARG A 541      15.932 -26.482 -12.980  1.00 10.00      A   
ATOM   5123 HH21 ARG A 541      15.318 -27.223 -12.576  1.00 10.00      A   
ATOM   5124 HH22 ARG A 541      16.932 -26.701 -13.183  1.00 10.00      A   
ATOM   5125  C   ARG A 541      15.870 -21.970 -18.808  1.00 10.00      A   
ATOM   5126  O   ARG A 541      16.488 -22.877 -19.369  1.00 10.00      A   
ATOM   5127  N   GLY A 542      14.829 -21.361 -19.355  1.00 10.00      A   
ATOM   5128  HN  GLY A 542      14.376 -20.648 -18.858  1.00 10.00      A   
ATOM   5129  CA  GLY A 542      14.349 -21.739 -20.664  1.00 10.00      A   
ATOM   5130  C   GLY A 542      13.090 -22.565 -20.574  1.00 10.00      A   
ATOM   5131  O   GLY A 542      12.524 -22.718 -19.492  1.00 10.00      A   
ATOM   5132  N   ALA A 543      12.654 -23.100 -21.709  1.00 10.00      A   
ATOM   5133  HN  ALA A 543      13.155 -22.939 -22.539  1.00 10.00      A   
ATOM   5134  CA  ALA A 543      11.452 -23.922 -21.755  1.00 10.00      A   
ATOM   5135  CB  ALA A 543      11.227 -24.444 -23.162  1.00 10.00      A   
ATOM   5136  C   ALA A 543      11.577 -25.084 -20.776  1.00 10.00      A   
ATOM   5137  O   ALA A 543      12.439 -25.943 -20.940  1.00 10.00      A   
ATOM   5138  N   PRO A 544      10.718 -25.118 -19.747  1.00 10.00      A   
ATOM   5139  CA  PRO A 544      10.746 -26.172 -18.728  1.00 10.00      A   
ATOM   5140  CB  PRO A 544       9.629 -25.776 -17.752  1.00 10.00      A   
ATOM   5141  CG  PRO A 544       9.359 -24.338 -18.033  1.00 10.00      A   
ATOM   5142  CD  PRO A 544       9.659 -24.135 -19.490  1.00 10.00      A   
ATOM   5143  C   PRO A 544      10.477 -27.554 -19.317  1.00 10.00      A   
ATOM   5144  O   PRO A 544      10.869 -28.566 -18.742  1.00 10.00      A   
ATOM   5145  N   ASP A 545       9.821 -27.588 -20.474  1.00 10.00      A   
ATOM   5146  HN  ASP A 545       9.535 -26.747 -20.886  1.00 10.00      A   
ATOM   5147  CA  ASP A 545       9.506 -28.854 -21.135  1.00 10.00      A   
ATOM   5148  CB  ASP A 545       8.331 -28.716 -22.103  1.00 10.00      A   
ATOM   5149  CG  ASP A 545       7.437 -29.942 -22.092  1.00 10.00      A   
ATOM   5150  OD1 ASP A 545       7.273 -30.559 -21.017  1.00 10.00      A   
ATOM   5151  OD2 ASP A 545       6.876 -30.289 -23.154  1.00 10.00      A   
ATOM   5152  C   ASP A 545      10.722 -29.449 -21.839  1.00 10.00      A   
ATOM   5153  O   ASP A 545      10.665 -30.563 -22.366  1.00 10.00      A   
ATOM   5154  N   SER A 546      11.824 -28.704 -21.856  1.00 10.00      A   
ATOM   5155  HN  SER A 546      11.813 -27.813 -21.450  1.00 10.00      A   
ATOM   5156  CA  SER A 546      13.050 -29.191 -22.467  1.00 10.00      A   
ATOM   5157  CB  SER A 546      13.940 -28.027 -22.913  1.00 10.00      A   
ATOM   5158  OG  SER A 546      14.460 -27.322 -21.797  1.00 10.00      A   
ATOM   5159  HG  SER A 546      13.830 -26.640 -21.528  1.00 10.00      A   
ATOM   5160  C   SER A 546      13.779 -30.056 -21.451  1.00 10.00      A   
ATOM   5161  O   SER A 546      14.709 -30.793 -21.779  1.00 10.00      A   
ATOM   5162  N   ARG A 547      13.333 -29.951 -20.207  1.00 10.00      A   
ATOM   5163  HN  ARG A 547      12.579 -29.354 -20.024  1.00 10.00      A   
ATOM   5164  CA  ARG A 547      13.898 -30.706 -19.111  1.00 10.00      A   
ATOM   5165  CB  ARG A 547      14.245 -29.758 -17.954  1.00 10.00      A   
ATOM   5166  CG  ARG A 547      14.980 -28.496 -18.379  1.00 10.00      A   
ATOM   5167  CD  ARG A 547      15.402 -27.660 -17.184  1.00 10.00      A
[truncated: 216,683 more chars]
