# Supplementary material for: Flexibility of intrinsically disordered degrons in AUX/IAA proteins reinforces auxin co-receptor assemblies
Source: Nat Commun. 2020 May 8;11:2277. doi: 10.1038/s41467-020-16147-2 (PMC7210949; doi:10.1038/s41467-020-16147-2)
Supplement: Supplementary file 9 — Supplementary Data 6 [file 41467_2020_16147_MOESM9_ESM.gz › haddock_files/IAA12/With_disorder_restraint/cluster2_2.pdb]

REMARK FILENAME="complex_270w.pdb0"
REMARK ===============================================================
REMARK HADDOCK run for complex
REMARK initial structure: complex_270.pdb
REMARK final NOE weights: unambig 50 amb: 50
REMARK ===============================================================
REMARK            total,bonds,angles,improper,dihe,vdw,elec,air,cdih,coup,rdcs,vean,dani,xpcs,rg
REMARK energies: -300.58, 0, 0, 0, 0, -37.2158, -266.075, 2.71102, 0, 0, 0, 0, 0, 0, 0
REMARK ===============================================================
REMARK            bonds,angles,impropers,dihe,air,cdih,coup,rdcs,vean,dani,xpcs
REMARK rms-dev.: 0,0,0,0,4.855312E-02,0,0, 0, 0, 0, 0
REMARK ===============================================================
REMARK               air,cdih,coup,rdcs,vean,dani,xpcs
REMARK               >0.3,>5,>1,>0,>5,>0.2,>0.2
REMARK violations.: 0, 0, 0, 0, 0, 0, 0
REMARK ===============================================================
REMARK                        CVpartition#,violations,rms
REMARK AIRs cross-validation: 2, 0, NaN
REMARK ===============================================================
REMARK NCS energy: 0
REMARK ===============================================================
REMARK Symmetry energy: 0
REMARK ===============================================================
REMARK Desolvation energy: 38.8433
REMARK Internal energy free molecules: -22177.5
REMARK Internal energy complex: -33574.4
REMARK Binding energy: -11661.3
REMARK ===============================================================
REMARK buried surface area: 1354.83
REMARK ===============================================================
REMARK water - chain1: 0 0 0
REMARK water - chain2: 0 0 0
REMARK water - chain3: 0 0 0
REMARK water - chain4: 0 0 0
REMARK water - chain5: 0 0 0
REMARK water - chain6: 0 0 0
REMARK ===============================================================
REMARK water - water: 0 0 0
REMARK ===============================================================
REMARK DATE:14-Feb-2019  05:25:29       created by user: enmr022
REMARK VERSION:1.3U
ATOM      1  N   PHE A   9     -38.096  -9.465   7.596  1.00 10.00      A   
ATOM      2  HN  PHE A   9     -38.362  -9.824   8.473  1.00 10.00      A   
ATOM      3  CA  PHE A   9     -37.102 -10.194   6.824  1.00 10.00      A   
ATOM      4  CB  PHE A   9     -36.335  -9.260   5.881  1.00 10.00      A   
ATOM      5  CG  PHE A   9     -36.982  -9.089   4.536  1.00 10.00      A   
ATOM      6  CD1 PHE A   9     -36.404  -9.624   3.401  1.00 10.00      A   
ATOM      7  CD2 PHE A   9     -38.171  -8.390   4.410  1.00 10.00      A   
ATOM      8  CE1 PHE A   9     -36.998  -9.468   2.163  1.00 10.00      A   
ATOM      9  CE2 PHE A   9     -38.773  -8.228   3.178  1.00 10.00      A   
ATOM     10  CZ  PHE A   9     -38.184  -8.770   2.053  1.00 10.00      A   
ATOM     11  C   PHE A   9     -36.144 -10.936   7.750  1.00 10.00      A   
ATOM     12  O   PHE A   9     -35.619 -10.358   8.704  1.00 10.00      A   
ATOM     13  N   PRO A  10     -35.926 -12.236   7.486  1.00 10.00      A   
ATOM     14  CA  PRO A  10     -35.032 -13.085   8.288  1.00 10.00      A   
ATOM     15  CB  PRO A  10     -35.090 -14.445   7.582  1.00 10.00      A   
ATOM     16  CG  PRO A  10     -36.364 -14.417   6.811  1.00 10.00      A   
ATOM     17  CD  PRO A  10     -36.549 -12.989   6.386  1.00 10.00      A   
ATOM     18  C   PRO A  10     -33.596 -12.562   8.316  1.00 10.00      A   
ATOM     19  O   PRO A  10     -33.153 -11.882   7.388  1.00 10.00      A   
ATOM     20  N   GLU A  11     -32.871 -12.904   9.378  1.00 10.00      A   
ATOM     21  HN  GLU A  11     -33.268 -13.496  10.055  1.00 10.00      A   
ATOM     22  CA  GLU A  11     -31.488 -12.458   9.551  1.00 10.00      A   
ATOM     23  CB  GLU A  11     -30.941 -12.877  10.917  1.00 10.00      A   
ATOM     24  CG  GLU A  11     -31.635 -12.224  12.100  1.00 10.00      A   
ATOM     25  CD  GLU A  11     -30.855 -12.377  13.389  1.00 10.00      A   
ATOM     26  OE1 GLU A  11     -30.498 -13.517  13.743  1.00 10.00      A   
ATOM     27  OE2 GLU A  11     -30.608 -11.358  14.063  1.00 10.00      A   
ATOM     28  C   GLU A  11     -30.576 -12.984   8.448  1.00 10.00      A   
ATOM     29  O   GLU A  11     -29.724 -12.256   7.939  1.00 10.00      A   
ATOM     30  N   GLU A  12     -30.756 -14.251   8.090  1.00 10.00      A   
ATOM     31  HN  GLU A  12     -31.445 -14.782   8.547  1.00 10.00      A   
ATOM     32  CA  GLU A  12     -29.951 -14.882   7.049  1.00 10.00      A   
ATOM     33  CB  GLU A  12     -30.293 -16.371   6.934  1.00 10.00      A   
ATOM     34  CG  GLU A  12     -31.753 -16.654   6.628  1.00 10.00      A   
ATOM     35  CD  GLU A  12     -32.201 -18.010   7.125  1.00 10.00      A   
ATOM     36  OE1 GLU A  12     -31.670 -19.030   6.641  1.00 10.00      A   
ATOM     37  OE2 GLU A  12     -33.103 -18.058   7.991  1.00 10.00      A   
ATOM     38  C   GLU A  12     -30.125 -14.174   5.707  1.00 10.00      A   
ATOM     39  O   GLU A  12     -29.159 -13.977   4.968  1.00 10.00      A   
ATOM     40  N   VAL A  13     -31.360 -13.773   5.412  1.00 10.00      A   
ATOM     41  HN  VAL A  13     -32.081 -13.953   6.046  1.00 10.00      A   
ATOM     42  CA  VAL A  13     -31.666 -13.080   4.170  1.00 10.00      A   
ATOM     43  CB  VAL A  13     -33.180 -12.798   4.037  1.00 10.00      A   
ATOM     44  CG1 VAL A  13     -33.453 -11.875   2.861  1.00 10.00      A   
ATOM     45  CG2 VAL A  13     -33.956 -14.096   3.875  1.00 10.00      A   
ATOM     46  C   VAL A  13     -30.900 -11.761   4.107  1.00 10.00      A   
ATOM     47  O   VAL A  13     -30.175 -11.497   3.149  1.00 10.00      A   
ATOM     48  N   LEU A  14     -31.040 -10.956   5.154  1.00 10.00      A   
ATOM     49  HN  LEU A  14     -31.612 -11.239   5.900  1.00 10.00      A   
ATOM     50  CA  LEU A  14     -30.373  -9.665   5.225  1.00 10.00      A   
ATOM     51  CB  LEU A  14     -30.796  -8.908   6.485  1.00 10.00      A   
ATOM     52  CG  LEU A  14     -32.279  -8.535   6.574  1.00 10.00      A   
ATOM     53  CD1 LEU A  14     -32.600  -7.939   7.935  1.00 10.00      A   
ATOM     54  CD2 LEU A  14     -32.659  -7.569   5.461  1.00 10.00      A   
ATOM     55  C   LEU A  14     -28.854  -9.808   5.169  1.00 10.00      A   
ATOM     56  O   LEU A  14     -28.179  -9.060   4.459  1.00 10.00      A   
ATOM     57  N   GLU A  15     -28.323 -10.788   5.895  1.00 10.00      A   
ATOM     58  HN  GLU A  15     -28.914 -11.380   6.413  1.00 10.00      A   
ATOM     59  CA  GLU A  15     -26.883 -11.010   5.928  1.00 10.00      A   
ATOM     60  CB  GLU A  15     -26.508 -12.080   6.953  1.00 10.00      A   
ATOM     61  CG  GLU A  15     -25.207 -11.793   7.684  1.00 10.00      A   
ATOM     62  CD  GLU A  15     -24.662 -13.005   8.410  1.00 10.00      A   
ATOM     63  OE1 GLU A  15     -24.954 -13.167   9.615  1.00 10.00      A   
ATOM     64  OE2 GLU A  15     -23.933 -13.801   7.783  1.00 10.00      A   
ATOM     65  C   GLU A  15     -26.350 -11.373   4.543  1.00 10.00      A   
ATOM     66  O   GLU A  15     -25.277 -10.919   4.141  1.00 10.00      A   
ATOM     67  N   HIS A  16     -27.110 -12.177   3.804  1.00 10.00      A   
ATOM     68  HN  HIS A  16     -27.955 -12.513   4.175  1.00 10.00      A   
ATOM     69  CA  HIS A  16     -26.706 -12.580   2.459  1.00 10.00      A   
ATOM     70  CB  HIS A  16     -27.625 -13.677   1.902  1.00 10.00      A   
ATOM     71  CG  HIS A  16     -27.084 -14.379   0.686  1.00 10.00      A   
ATOM     72  ND1 HIS A  16     -26.051 -15.290   0.776  1.00 10.00      A   
ATOM     73  CD2 HIS A  16     -27.457 -14.263  -0.615  1.00 10.00      A   
ATOM     74  CE1 HIS A  16     -25.822 -15.701  -0.460  1.00 10.00      A   
ATOM     75  NE2 HIS A  16     -26.647 -15.109  -1.331  1.00 10.00      A   
ATOM     76  HE2 HIS A  16     -26.665 -15.253  -2.306  1.00 10.00      A   
ATOM     77  C   HIS A  16     -26.681 -11.371   1.530  1.00 10.00      A   
ATOM     78  O   HIS A  16     -25.806 -11.255   0.673  1.00 10.00      A   
ATOM     79  N   VAL A  17     -27.635 -10.463   1.721  1.00 10.00      A   
ATOM     80  HN  VAL A  17     -28.307 -10.618   2.420  1.00 10.00      A   
ATOM     81  CA  VAL A  17     -27.716  -9.250   0.918  1.00 10.00      A   
ATOM     82  CB  VAL A  17     -29.019  -8.471   1.208  1.00 10.00      A   
ATOM     83  CG1 VAL A  17     -29.065  -7.181   0.402  1.00 10.00      A   
ATOM     84  CG2 VAL A  17     -30.240  -9.325   0.909  1.00 10.00      A   
ATOM     85  C   VAL A  17     -26.526  -8.337   1.215  1.00 10.00      A   
ATOM     86  O   VAL A  17     -25.914  -7.773   0.307  1.00 10.00      A   
ATOM     87  N   PHE A  18     -26.189  -8.220   2.495  1.00 10.00      A   
ATOM     88  HN  PHE A  18     -26.701  -8.717   3.170  1.00 10.00      A   
ATOM     89  CA  PHE A  18     -25.083  -7.370   2.925  1.00 10.00      A   
ATOM     90  CB  PHE A  18     -25.078  -7.185   4.448  1.00 10.00      A   
ATOM     91  CG  PHE A  18     -26.335  -6.567   5.002  1.00 10.00      A   
ATOM     92  CD1 PHE A  18     -26.737  -6.837   6.299  1.00 10.00      A   
ATOM     93  CD2 PHE A  18     -27.115  -5.719   4.231  1.00 10.00      A   
ATOM     94  CE1 PHE A  18     -27.890  -6.279   6.815  1.00 10.00      A   
ATOM     95  CE2 PHE A  18     -28.270  -5.156   4.741  1.00 10.00      A   
ATOM     96  CZ  PHE A  18     -28.656  -5.435   6.035  1.00 10.00      A   
ATOM     97  C   PHE A  18     -23.735  -7.908   2.449  1.00 10.00      A   
ATOM     98  O   PHE A  18     -22.745  -7.176   2.418  1.00 10.00      A   
ATOM     99  N   SER A  19     -23.701  -9.174   2.057  1.00 10.00      A   
ATOM    100  HN  SER A  19     -24.522  -9.709   2.087  1.00 10.00      A   
ATOM    101  CA  SER A  19     -22.467  -9.779   1.587  1.00 10.00      A   
ATOM    102  CB  SER A  19     -22.572 -11.306   1.582  1.00 10.00      A   
ATOM    103  OG  SER A  19     -23.246 -11.789   0.429  1.00 10.00      A   
ATOM    104  HG  SER A  19     -24.198 -11.612   0.507  1.00 10.00      A   
ATOM    105  C   SER A  19     -22.091  -9.245   0.207  1.00 10.00      A   
ATOM    106  O   SER A  19     -20.950  -9.373  -0.234  1.00 10.00      A   
ATOM    107  N   PHE A  20     -23.060  -8.639  -0.471  1.00 10.00      A   
ATOM    108  HN  PHE A  20     -23.958  -8.582  -0.076  1.00 10.00      A   
ATOM    109  CA  PHE A  20     -22.826  -8.076  -1.793  1.00 10.00      A   
ATOM    110  CB  PHE A  20     -24.067  -8.235  -2.675  1.00 10.00      A   
ATOM    111  CG  PHE A  20     -24.534  -9.655  -2.834  1.00 10.00      A   
ATOM    112  CD1 PHE A  20     -25.835 -10.006  -2.525  1.00 10.00      A   
ATOM    113  CD2 PHE A  20     -23.671 -10.637  -3.295  1.00 10.00      A   
ATOM    114  CE1 PHE A  20     -26.271 -11.309  -2.671  1.00 10.00      A   
ATOM    115  CE2 PHE A  20     -24.100 -11.942  -3.441  1.00 10.00      A   
ATOM    116  CZ  PHE A  20     -25.402 -12.280  -3.129  1.00 10.00      A   
ATOM    117  C   PHE A  20     -22.440  -6.601  -1.682  1.00 10.00      A   
ATOM    118  O   PHE A  20     -22.251  -5.912  -2.690  1.00 10.00      A   
ATOM    119  N   ILE A  21     -22.348  -6.121  -0.449  1.00 10.00      A   
ATOM    120  HN  ILE A  21     -22.530  -6.720   0.307  1.00 10.00      A   
ATOM    121  CA  ILE A  21     -21.984  -4.739  -0.179  1.00 10.00      A   
ATOM    122  CB  ILE A  21     -23.097  -3.996   0.587  1.00 10.00      A   
ATOM    123  CG1 ILE A  21     -24.466  -4.285  -0.040  1.00 10.00      A   
ATOM    124  CG2 ILE A  21     -22.819  -2.496   0.599  1.00 10.00      A   
ATOM    125  CD1 ILE A  21     -25.637  -3.834   0.808  1.00 10.00      A   
ATOM    126  C   ILE A  21     -20.700  -4.688   0.642  1.00 10.00      A   
ATOM    127  O   ILE A  21     -20.730  -4.774   1.870  1.00 10.00      A   
ATOM    128  N   GLN A  22     -19.576  -4.559  -0.042  1.00 10.00      A   
ATOM    129  HN  GLN A  22     -19.614  -4.502  -1.021  1.00 10.00      A   
ATOM    130  CA  GLN A  22     -18.281  -4.507   0.625  1.00 10.00      A   
ATOM    131  CB  GLN A  22     -17.267  -5.389  -0.104  1.00 10.00      A   
ATOM    132  CG  GLN A  22     -17.668  -6.854  -0.186  1.00 10.00      A   
ATOM    133  CD  GLN A  22     -17.857  -7.493   1.180  1.00 10.00      A   
ATOM    134  OE1 GLN A  22     -17.199  -7.127   2.153  1.00 10.00      A   
ATOM    135  NE2 GLN A  22     -18.762  -8.455   1.263  1.00 10.00      A   
ATOM    136 HE21 GLN A  22     -19.261  -8.699   0.450  1.00 10.00      A   
ATOM    137 HE22 GLN A  22     -18.896  -8.886   2.130  1.00 10.00      A   
ATOM    138  C   GLN A  22     -17.766  -3.078   0.733  1.00 10.00      A   
ATOM    139  O   GLN A  22     -16.729  -2.828   1.348  1.00 10.00      A   
ATOM    140  N   LEU A  23     -18.490  -2.147   0.123  1.00 10.00      A   
ATOM    141  HN  LEU A  23     -19.298  -2.413  -0.359  1.00 10.00      A   
ATOM    142  CA  LEU A  23     -18.117  -0.738   0.156  1.00 10.00      A   
ATOM    143  CB  LEU A  23     -18.954   0.048  -0.853  1.00 10.00      A   
ATOM    144  CG  LEU A  23     -18.722  -0.290  -2.325  1.00 10.00      A   
ATOM    145  CD1 LEU A  23     -19.763   0.394  -3.194  1.00 10.00      A   
ATOM    146  CD2 LEU A  23     -17.319   0.119  -2.749  1.00 10.00      A   
ATOM    147  C   LEU A  23     -18.318  -0.177   1.560  1.00 10.00      A   
ATOM    148  O   LEU A  23     -19.438  -0.156   2.067  1.00 10.00      A   
ATOM    149  N   ASP A  24     -17.231   0.285   2.169  1.00 10.00      A   
ATOM    150  HN  ASP A  24     -16.381   0.263   1.687  1.00 10.00      A   
ATOM    151  CA  ASP A  24     -17.258   0.826   3.532  1.00 10.00      A   
ATOM    152  CB  ASP A  24     -15.850   1.198   4.021  1.00 10.00      A   
ATOM    153  CG  ASP A  24     -14.769   0.250   3.537  1.00 10.00      A   
ATOM    154  OD1 ASP A  24     -14.684  -0.891   4.045  1.00 10.00      A   
ATOM    155  OD2 ASP A  24     -13.997   0.642   2.639  1.00 10.00      A   
ATOM    156  C   ASP A  24     -18.176   2.036   3.656  1.00 10.00      A   
ATOM    157  O   ASP A  24     -18.940   2.146   4.616  1.00 10.00      A   
ATOM    158  N   LYS A  25     -18.100   2.945   2.686  1.00 10.00      A   
ATOM    159  HN  LYS A  25     -17.481   2.798   1.937  1.00 10.00      A   
ATOM    160  CA  LYS A  25     -18.927   4.148   2.711  1.00 10.00      A   
ATOM    161  CB  LYS A  25     -18.607   5.076   1.534  1.00 10.00      A   
ATOM    162  CG  LYS A  25     -17.289   5.832   1.661  1.00 10.00      A   
ATOM    163  CD  LYS A  25     -17.109   6.810   0.506  1.00 10.00      A   
ATOM    164  CE  LYS A  25     -15.750   7.495   0.540  1.00 10.00      A   
ATOM    165  NZ  LYS A  25     -15.714   8.626   1.511  1.00 10.00      A   
ATOM    166  HZ1 LYS A  25     -14.911   9.253   1.303  1.00 10.00      A   
ATOM    167  HZ2 LYS A  25     -15.604   8.261   2.485  1.00 10.00      A   
ATOM    168  HZ3 LYS A  25     -16.593   9.177   1.460  1.00 10.00      A   
ATOM    169  C   LYS A  25     -20.412   3.792   2.734  1.00 10.00      A   
ATOM    170  O   LYS A  25     -21.195   4.395   3.468  1.00 10.00      A   
ATOM    171  N   ASP A  26     -20.794   2.798   1.944  1.00 10.00      A   
ATOM    172  HN  ASP A  26     -20.130   2.355   1.374  1.00 10.00      A   
ATOM    173  CA  ASP A  26     -22.185   2.361   1.890  1.00 10.00      A   
ATOM    174  CB  ASP A  26     -22.486   1.607   0.592  1.00 10.00      A   
ATOM    175  CG  ASP A  26     -22.715   2.523  -0.594  1.00 10.00      A   
ATOM    176  OD1 ASP A  26     -23.612   3.388  -0.527  1.00 10.00      A   
ATOM    177  OD2 ASP A  26     -21.999   2.374  -1.603  1.00 10.00      A   
ATOM    178  C   ASP A  26     -22.519   1.492   3.098  1.00 10.00      A   
ATOM    179  O   ASP A  26     -23.646   1.508   3.597  1.00 10.00      A   
ATOM    180  N   ARG A  27     -21.527   0.744   3.570  1.00 10.00      A   
ATOM    181  HN  ARG A  27     -20.656   0.768   3.115  1.00 10.00      A   
ATOM    182  CA  ARG A  27     -21.698  -0.125   4.727  1.00 10.00      A   
ATOM    183  CB  ARG A  27     -20.416  -0.916   5.000  1.00 10.00      A   
ATOM    184  CG  ARG A  27     -20.410  -2.320   4.416  1.00 10.00      A   
ATOM    185  CD  ARG A  27     -21.494  -3.169   5.051  1.00 10.00      A   
ATOM    186  NE  ARG A  27     -21.460  -4.553   4.588  1.00 10.00      A   
ATOM    187  HE  ARG A  27     -21.450  -4.702   3.613  1.00 10.00      A   
ATOM    188  CZ  ARG A  27     -21.415  -5.608   5.398  1.00 10.00      A   
ATOM    189  NH1 ARG A  27     -21.387  -5.438   6.717  1.00 10.00      A   
ATOM    190 HH11 ARG A  27     -21.354  -6.261   7.354  1.00 10.00      A   
ATOM    191 HH12 ARG A  27     -21.393  -4.471   7.129  1.00 10.00      A   
ATOM    192  NH2 ARG A  27     -21.434  -6.835   4.891  1.00 10.00      A   
ATOM    193 HH21 ARG A  27     -21.491  -6.972   3.856  1.00 10.00      A   
ATOM    194 HH22 ARG A  27     -21.394  -7.665   5.521  1.00 10.00      A   
ATOM    195  C   ARG A  27     -22.085   0.684   5.958  1.00 10.00      A   
ATOM    196  O   ARG A  27     -22.896   0.245   6.774  1.00 10.00      A   
ATOM    197  N   ASN A  28     -21.513   1.877   6.069  1.00 10.00      A   
ATOM    198  HN  ASN A  28     -20.876   2.167   5.377  1.00 10.00      A   
ATOM    199  CA  ASN A  28     -21.797   2.761   7.195  1.00 10.00      A   
ATOM    200  CB  ASN A  28     -20.841   3.955   7.218  1.00 10.00      A   
ATOM    201  CG  ASN A  28     -19.415   3.561   7.550  1.00 10.00      A   
ATOM    202  OD1 ASN A  28     -19.169   2.524   8.170  1.00 10.00      A   
ATOM    203  ND2 ASN A  28     -18.472   4.398   7.155  1.00 10.00      A   
ATOM    204 HD21 ASN A  28     -18.742   5.209   6.680  1.00 10.00      A   
ATOM    205 HD22 ASN A  28     -17.532   4.171   7.356  1.00 10.00      A   
ATOM    206  C   ASN A  28     -23.243   3.244   7.162  1.00 10.00      A   
ATOM    207  O   ASN A  28     -23.824   3.570   8.195  1.00 10.00      A   
ATOM    208  N   SER A  29     -23.817   3.298   5.966  1.00 10.00      A   
ATOM    209  HN  SER A  29     -23.298   3.050   5.170  1.00 10.00      A   
ATOM    210  CA  SER A  29     -25.196   3.725   5.804  1.00 10.00      A   
ATOM    211  CB  SER A  29     -25.469   4.065   4.339  1.00 10.00      A   
ATOM    212  OG  SER A  29     -24.448   4.910   3.825  1.00 10.00      A   
ATOM    213  HG  SER A  29     -24.427   4.837   2.861  1.00 10.00      A   
ATOM    214  C   SER A  29     -26.147   2.635   6.288  1.00 10.00      A   
ATOM    215  O   SER A  29     -27.210   2.923   6.831  1.00 10.00      A   
ATOM    216  N   VAL A  30     -25.735   1.382   6.118  1.00 10.00      A   
ATOM    217  HN  VAL A  30     -24.857   1.221   5.713  1.00 10.00      A   
ATOM    218  CA  VAL A  30     -26.540   0.241   6.529  1.00 10.00      A   
ATOM    219  CB  VAL A  30     -25.906  -1.085   6.058  1.00 10.00      A   
ATOM    220  CG1 VAL A  30     -26.759  -2.275   6.466  1.00 10.00      A   
ATOM    221  CG2 VAL A  30     -25.697  -1.069   4.550  1.00 10.00      A   
ATOM    222  C   VAL A  30     -26.703   0.218   8.048  1.00 10.00      A   
ATOM    223  O   VAL A  30     -27.791  -0.030   8.566  1.00 10.00      A   
ATOM    224  N   SER A  31     -25.626   0.515   8.757  1.00 10.00      A   
ATOM    225  HN  SER A  31     -24.785   0.721   8.295  1.00 10.00      A   
ATOM    226  CA  SER A  31     -25.650   0.526  10.212  1.00 10.00      A   
ATOM    227  CB  SER A  31     -24.234   0.313  10.751  1.00 10.00      A   
ATOM    228  OG  SER A  31     -23.263   0.586   9.752  1.00 10.00      A   
ATOM    229  HG  SER A  31     -22.787  -0.234   9.533  1.00 10.00      A   
ATOM    230  C   SER A  31     -26.238   1.826  10.769  1.00 10.00      A   
ATOM    231  O   SER A  31     -26.210   2.058  11.979  1.00 10.00      A   
ATOM    232  N   LEU A  32     -26.779   2.662   9.889  1.00 10.00      A   
ATOM    233  HN  LEU A  32     -26.788   2.419   8.941  1.00 10.00      A   
ATOM    234  CA  LEU A  32     -27.357   3.932  10.303  1.00 10.00      A   
ATOM    235  CB  LEU A  32     -26.563   5.107   9.729  1.00 10.00      A   
ATOM    236  CG  LEU A  32     -25.419   5.634  10.595  1.00 10.00      A   
ATOM    237  CD1 LEU A  32     -24.634   6.700   9.850  1.00 10.00      A   
ATOM    238  CD2 LEU A  32     -25.953   6.180  11.911  1.00 10.00      A   
ATOM    239  C   LEU A  32     -28.832   4.054   9.925  1.00 10.00      A   
ATOM    240  O   LEU A  32     -29.412   5.135  10.015  1.00 10.00      A   
ATOM    241  N   VAL A  33     -29.439   2.960   9.488  1.00 10.00      A   
ATOM    242  HN  VAL A  33     -28.931   2.127   9.400  1.00 10.00      A   
ATOM    243  CA  VAL A  33     -30.853   2.993   9.125  1.00 10.00      A   
ATOM    244  CB  VAL A  33     -31.187   2.134   7.886  1.00 10.00      A   
ATOM    245  CG1 VAL A  33     -30.450   2.656   6.665  1.00 10.00      A   
ATOM    246  CG2 VAL A  33     -30.855   0.671   8.124  1.00 10.00      A   
ATOM    247  C   VAL A  33     -31.726   2.579  10.304  1.00 10.00      A   
ATOM    248  O   VAL A  33     -32.820   3.114  10.496  1.00 10.00      A   
ATOM    249  N   CYS A  34     -31.217   1.638  11.093  1.00 10.00      A   
ATOM    250  HN  CYS A  34     -30.331   1.271  10.880  1.00 10.00      A   
ATOM    251  CA  CYS A  34     -31.911   1.126  12.267  1.00 10.00      A   
ATOM    252  CB  CYS A  34     -33.125   0.289  11.850  1.00 10.00      A   
ATOM    253  SG  CYS A  34     -32.723  -1.191  10.891  1.00 10.00      A   
ATOM    254  HG  CYS A  34     -33.856  -1.836  10.641  1.00 10.00      A   
ATOM    255  C   CYS A  34     -30.942   0.260  13.065  1.00 10.00      A   
ATOM    256  O   CYS A  34     -29.878  -0.106  12.557  1.00 10.00      A   
ATOM    257  N   LYS A  35     -31.295  -0.071  14.298  1.00 10.00      A   
ATOM    258  HN  LYS A  35     -32.157   0.250  14.659  1.00 10.00      A   
ATOM    259  CA  LYS A  35     -30.426  -0.896  15.135  1.00 10.00      A   
ATOM    260  CB  LYS A  35     -30.863  -0.847  16.601  1.00 10.00      A   
ATOM    261  CG  LYS A  35     -29.914  -1.544  17.561  1.00 10.00      A   
ATOM    262  CD  LYS A  35     -30.215  -1.169  18.999  1.00 10.00      A   
ATOM    263  CE  LYS A  35     -29.383  -1.982  19.978  1.00 10.00      A   
ATOM    264  NZ  LYS A  35     -27.924  -1.746  19.818  1.00 10.00      A   
ATOM    265  HZ1 LYS A  35     -27.446  -1.854  20.733  1.00 10.00      A   
ATOM    266  HZ2 LYS A  35     -27.747  -0.785  19.462  1.00 10.00      A   
ATOM    267  HZ3 LYS A  35     -27.516  -2.440  19.146  1.00 10.00      A   
ATOM    268  C   LYS A  35     -30.361  -2.336  14.627  1.00 10.00      A   
ATOM    269  O   LYS A  35     -29.311  -2.977  14.699  1.00 10.00      A   
ATOM    270  N   SER A  36     -31.479  -2.831  14.103  1.00 10.00      A   
ATOM    271  HN  SER A  36     -32.285  -2.274  14.085  1.00 10.00      A   
ATOM    272  CA  SER A  36     -31.549  -4.189  13.578  1.00 10.00      A   
ATOM    273  CB  SER A  36     -32.932  -4.439  12.978  1.00 10.00      A   
ATOM    274  OG  SER A  36     -33.931  -3.786  13.743  1.00 10.00      A   
ATOM    275  HG  SER A  36     -33.856  -4.064  14.669  1.00 10.00      A   
ATOM    276  C   SER A  36     -30.465  -4.437  12.529  1.00 10.00      A   
ATOM    277  O   SER A  36     -29.676  -5.378  12.645  1.00 10.00      A   
ATOM    278  N   TRP A  37     -30.416  -3.577  11.516  1.00 10.00      A   
ATOM    279  HN  TRP A  37     -31.062  -2.840  11.481  1.00 10.00      A   
ATOM    280  CA  TRP A  37     -29.425  -3.708  10.454  1.00 10.00      A   
ATOM    281  CB  TRP A  37     -29.757  -2.794   9.271  1.00 10.00      A   
ATOM    282  CG  TRP A  37     -30.941  -3.257   8.469  1.00 10.00      A   
ATOM    283  CD1 TRP A  37     -31.974  -4.034   8.907  1.00 10.00      A   
ATOM    284  CD2 TRP A  37     -31.220  -2.969   7.092  1.00 10.00      A   
ATOM    285  NE1 TRP A  37     -32.871  -4.251   7.895  1.00 10.00      A   
ATOM    286  HE1 TRP A  37     -33.698  -4.780   7.970  1.00 10.00      A   
ATOM    287  CE2 TRP A  37     -32.433  -3.608   6.769  1.00 10.00      A   
ATOM    288  CE3 TRP A  37     -30.561  -2.238   6.100  1.00 10.00      A   
ATOM    289  CZ2 TRP A  37     -33.001  -3.537   5.498  1.00 10.00      A   
ATOM    290  CZ3 TRP A  37     -31.129  -2.165   4.842  1.00 10.00      A   
ATOM    291  CH2 TRP A  37     -32.335  -2.810   4.551  1.00 10.00      A   
ATOM    292  C   TRP A  37     -28.023  -3.425  10.986  1.00 10.00      A   
ATOM    293  O   TRP A  37     -27.050  -4.027  10.544  1.00 10.00      A   
ATOM    294  N   TYR A  38     -27.934  -2.527  11.958  1.00 10.00      A   
ATOM    295  HN  TYR A  38     -28.752  -2.086  12.277  1.00 10.00      A   
ATOM    296  CA  TYR A  38     -26.659  -2.172  12.562  1.00 10.00      A   
ATOM    297  CB  TYR A  38     -26.856  -1.049  13.591  1.00 10.00      A   
ATOM    298  CG  TYR A  38     -25.736  -0.906  14.594  1.00 10.00      A   
ATOM    299  CD1 TYR A  38     -25.961  -1.132  15.946  1.00 10.00      A   
ATOM    300  CD2 TYR A  38     -24.452  -0.557  14.192  1.00 10.00      A   
ATOM    301  CE1 TYR A  38     -24.941  -1.015  16.867  1.00 10.00      A   
ATOM    302  CE2 TYR A  38     -23.429  -0.437  15.108  1.00 10.00      A   
ATOM    303  CZ  TYR A  38     -23.679  -0.668  16.443  1.00 10.00      A   
ATOM    304  OH  TYR A  38     -22.659  -0.561  17.356  1.00 10.00      A   
ATOM    305  HH  TYR A  38     -22.033   0.115  17.057  1.00 10.00      A   
ATOM    306  C   TYR A  38     -25.982  -3.391  13.197  1.00 10.00      A   
ATOM    307  O   TYR A  38     -24.789  -3.623  12.995  1.00 10.00      A   
ATOM    308  N   GLU A  39     -26.751  -4.177  13.942  1.00 10.00      A   
ATOM    309  HN  GLU A  39     -27.705  -3.955  14.046  1.00 10.00      A   
ATOM    310  CA  GLU A  39     -26.216  -5.361  14.609  1.00 10.00      A   
ATOM    311  CB  GLU A  39     -27.220  -5.924  15.617  1.00 10.00      A   
ATOM    312  CG  GLU A  39     -27.624  -4.947  16.713  1.00 10.00      A   
ATOM    313  CD  GLU A  39     -26.466  -4.504  17.593  1.00 10.00      A   
ATOM    314  OE1 GLU A  39     -26.695  -3.676  18.500  1.00 10.00      A   
ATOM    315  OE2 GLU A  39     -25.327  -4.975  17.394  1.00 10.00      A   
ATOM    316  C   GLU A  39     -25.803  -6.431  13.603  1.00 10.00      A   
ATOM    317  O   GLU A  39     -24.820  -7.141  13.800  1.00 10.00      A   
ATOM    318  N   ILE A  40     -26.548  -6.534  12.514  1.00 10.00      A   
ATOM    319  HN  ILE A  40     -27.316  -5.934  12.403  1.00 10.00      A   
ATOM    320  CA  ILE A  40     -26.242  -7.516  11.477  1.00 10.00      A   
ATOM    321  CB  ILE A  40     -27.447  -7.758  10.538  1.00 10.00      A   
ATOM    322  CG1 ILE A  40     -28.675  -8.187  11.351  1.00 10.00      A   
ATOM    323  CG2 ILE A  40     -27.112  -8.816   9.489  1.00 10.00      A   
ATOM    324  CD1 ILE A  40     -29.960  -8.242  10.551  1.00 10.00      A   
ATOM    325  C   ILE A  40     -25.031  -7.062  10.662  1.00 10.00      A   
ATOM    326  O   ILE A  40     -24.171  -7.866  10.306  1.00 10.00      A   
ATOM    327  N   GLU A  41     -24.969  -5.761  10.399  1.00 10.00      A   
ATOM    328  HN  GLU A  41     -25.693  -5.181  10.722  1.00 10.00      A   
ATOM    329  CA  GLU A  41     -23.882  -5.155   9.636  1.00 10.00      A   
ATOM    330  CB  GLU A  41     -24.107  -3.640   9.553  1.00 10.00      A   
ATOM    331  CG  GLU A  41     -23.411  -2.949   8.393  1.00 10.00      A   
ATOM    332  CD  GLU A  41     -21.981  -2.559   8.704  1.00 10.00      A   
ATOM    333  OE1 GLU A  41     -21.768  -1.582   9.458  1.00 10.00      A   
ATOM    334  OE2 GLU A  41     -21.063  -3.217   8.181  1.00 10.00      A   
ATOM    335  C   GLU A  41     -22.529  -5.447  10.279  1.00 10.00      A   
ATOM    336  O   GLU A  41     -21.616  -5.952   9.624  1.00 10.00      A   
ATOM    337  N   ARG A  42     -22.424  -5.159  11.572  1.00 10.00      A   
ATOM    338  HN  ARG A  42     -23.206  -4.793  12.045  1.00 10.00      A   
ATOM    339  CA  ARG A  42     -21.184  -5.370  12.308  1.00 10.00      A   
ATOM    340  CB  ARG A  42     -21.281  -4.774  13.716  1.00 10.00      A   
ATOM    341  CG  ARG A  42     -22.495  -5.235  14.507  1.00 10.00      A   
ATOM    342  CD  ARG A  42     -22.474  -4.714  15.933  1.00 10.00      A   
ATOM    343  NE  ARG A  42     -21.488  -5.411  16.756  1.00 10.00      A   
ATOM    344  HE  ARG A  42     -20.548  -5.377  16.460  1.00 10.00      A   
ATOM    345  CZ  ARG A  42     -21.791  -6.099  17.854  1.00 10.00      A   
ATOM    346  NH1 ARG A  42     -23.056  -6.187  18.253  1.00 10.00      A   
ATOM    347 HH11 ARG A  42     -23.823  -5.713  17.708  1.00 10.00      A   
ATOM    348 HH12 ARG A  42     -23.299  -6.729  19.111  1.00 10.00      A   
ATOM    349  NH2 ARG A  42     -20.828  -6.674  18.573  1.00 10.00      A   
ATOM    350 HH21 ARG A  42     -21.065  -7.219  19.433  1.00 10.00      A   
ATOM    351 HH22 ARG A  42     -19.827  -6.582  18.283  1.00 10.00      A   
ATOM    352  C   ARG A  42     -20.787  -6.845  12.372  1.00 10.00      A   
ATOM    353  O   ARG A  42     -19.607  -7.170  12.499  1.00 10.00      A   
ATOM    354  N   TRP A  43     -21.768  -7.732  12.265  1.00 10.00      A   
ATOM    355  HN  TRP A  43     -22.689  -7.416  12.144  1.00 10.00      A   
ATOM    356  CA  TRP A  43     -21.509  -9.165  12.325  1.00 10.00      A   
ATOM    357  CB  TRP A  43     -22.641  -9.891  13.067  1.00 10.00      A   
ATOM    358  CG  TRP A  43     -22.467  -9.945  14.560  1.00 10.00      A   
ATOM    359  CD1 TRP A  43     -22.818  -8.986  15.470  1.00 10.00      A   
ATOM    360  CD2 TRP A  43     -21.898 -11.019  15.317  1.00 10.00      A   
ATOM    361  NE1 TRP A  43     -22.503  -9.401  16.743  1.00 10.00      A   
ATOM    362  HE1 TRP A  43     -22.659  -8.886  17.569  1.00 10.00      A   
ATOM    363  CE2 TRP A  43     -21.937 -10.644  16.675  1.00 10.00      A   
ATOM    364  CE3 TRP A  43     -21.360 -12.264  14.978  1.00 10.00      A   
ATOM    365  CZ2 TRP A  43     -21.460 -11.467  17.692  1.00 10.00      A   
ATOM    366  CZ3 TRP A  43     -20.887 -13.077  15.988  1.00 10.00      A   
ATOM    367  CH2 TRP A  43     -20.939 -12.676  17.329  1.00 10.00      A   
ATOM    368  C   TRP A  43     -21.304  -9.775  10.936  1.00 10.00      A   
ATOM    369  O   TRP A  43     -21.209 -10.999  10.798  1.00 10.00      A   
ATOM    370  N   CYS A  44     -21.233  -8.936   9.906  1.00 10.00      A   
ATOM    371  HN  CYS A  44     -21.330  -7.971  10.056  1.00 10.00      A   
ATOM    372  CA  CYS A  44     -21.036  -9.441   8.553  1.00 10.00      A   
ATOM    373  CB  CYS A  44     -22.370  -9.614   7.823  1.00 10.00      A   
ATOM    374  SG  CYS A  44     -23.276  -8.077   7.539  1.00 10.00      A   
ATOM    375  HG  CYS A  44     -23.962  -7.803   8.646  1.00 10.00      A   
ATOM    376  C   CYS A  44     -20.072  -8.586   7.727  1.00 10.00      A   
ATOM    377  O   CYS A  44     -19.929  -8.804   6.522  1.00 10.00      A   
ATOM    378  N   ARG A  45     -19.427  -7.604   8.354  1.00 10.00      A   
ATOM    379  HN  ARG A  45     -19.592  -7.447   9.307  1.00 10.00      A   
ATOM    380  CA  ARG A  45     -18.467  -6.764   7.641  1.00 10.00      A   
ATOM    381  CB  ARG A  45     -18.277  -5.393   8.305  1.00 10.00      A   
ATOM    382  CG  ARG A  45     -17.705  -4.338   7.364  1.00 10.00      A   
ATOM    383  CD  ARG A  45     -17.388  -3.032   8.083  1.00 10.00      A   
ATOM    384  NE  ARG A  45     -18.577  -2.198   8.289  1.00 10.00      A   
ATOM    385  HE  ARG A  45     -19.439  -2.667   8.452  1.00 10.00      A   
ATOM    386  CZ  ARG A  45     -18.571  -0.862   8.246  1.00 10.00      A   
ATOM    387  NH1 ARG A  45     -17.447  -0.202   7.993  1.00 10.00      A   
ATOM    388 HH11 ARG A  45     -16.559  -0.721   7.829  1.00 10.00      A   
ATOM    389 HH12 ARG A  45     -17.447   0.839   7.954  1.00 10.00      A   
ATOM    390  NH2 ARG A  45     -19.685  -0.186   8.477  1.00 10.00      A   
ATOM    391 HH21 ARG A  45     -20.574  -0.698   8.706  1.00 10.00      A   
ATOM    392 HH22 ARG A  45     -19.680   0.861   8.441  1.00 10.00      A   
ATOM    393  C   ARG A  45     -17.142  -7.510   7.517  1.00 10.00      A   
ATOM    394  O   ARG A  45     -16.504  -7.838   8.516  1.00 10.00      A   
ATOM    395  N   ARG A  46     -16.739  -7.776   6.286  1.00 10.00      A   
ATOM    396  HN  ARG A  46     -17.266  -7.443   5.528  1.00 10.00      A   
ATOM    397  CA  ARG A  46     -15.525  -8.533   6.028  1.00 10.00      A   
ATOM    398  CB  ARG A  46     -15.614  -9.240   4.674  1.00 10.00      A   
ATOM    399  CG  ARG A  46     -16.814 -10.157   4.527  1.00 10.00      A   
ATOM    400  CD  ARG A  46     -16.826 -10.812   3.159  1.00 10.00      A   
ATOM    401  NE  ARG A  46     -18.060 -11.560   2.914  1.00 10.00      A   
ATOM    402  HE  ARG A  46     -18.730 -11.573   3.633  1.00 10.00      A   
ATOM    403  CZ  ARG A  46     -18.318 -12.199   1.778  1.00 10.00      A   
ATOM    404  NH1 ARG A  46     -17.440 -12.177   0.784  1.00 10.00      A   
ATOM    405 HH11 ARG A  46     -17.644 -12.673  -0.110  1.00 10.00      A   
ATOM    406 HH12 ARG A  46     -16.540 -11.662   0.890  1.00 10.00      A   
ATOM    407  NH2 ARG A  46     -19.457 -12.867   1.633  1.00 10.00      A   
ATOM    408 HH21 ARG A  46     -20.154 -12.901   2.412  1.00 10.00      A   
ATOM    409 HH22 ARG A  46     -19.661 -13.363   0.738  1.00 10.00      A   
ATOM    410  C   ARG A  46     -14.260  -7.690   6.091  1.00 10.00      A   
ATOM    411  O   ARG A  46     -13.185  -8.214   6.390  1.00 10.00      A   
ATOM    412  N   LYS A  47     -14.368  -6.402   5.816  1.00 10.00      A   
ATOM    413  HN  LYS A  47     -15.248  -6.016   5.607  1.00 10.00      A   
ATOM    414  CA  LYS A  47     -13.192  -5.548   5.830  1.00 10.00      A   
ATOM    415  CB  LYS A  47     -12.702  -5.288   4.404  1.00 10.00      A   
ATOM    416  CG  LYS A  47     -13.768  -4.749   3.463  1.00 10.00      A   
ATOM    417  CD  LYS A  47     -13.202  -4.486   2.077  1.00 10.00      A   
ATOM    418  CE  LYS A  47     -12.406  -3.189   2.033  1.00 10.00      A   
ATOM    419  NZ  LYS A  47     -13.290  -1.992   1.992  1.00 10.00      A   
ATOM    420  HZ1 LYS A  47     -14.039  -2.123   1.283  1.00 10.00      A   
ATOM    421  HZ2 LYS A  47     -12.740  -1.143   1.740  1.00 10.00      A   
ATOM    422  HZ3 LYS A  47     -13.734  -1.831   2.923  1.00 10.00      A   
ATOM    423  C   LYS A  47     -13.428  -4.233   6.557  1.00 10.00      A   
ATOM    424  O   LYS A  47     -14.543  -3.713   6.587  1.00 10.00      A   
ATOM    425  N   VAL A  48     -12.364  -3.711   7.151  1.00 10.00      A   
ATOM    426  HN  VAL A  48     -11.510  -4.197   7.104  1.00 10.00      A   
ATOM    427  CA  VAL A  48     -12.412  -2.444   7.868  1.00 10.00      A   
ATOM    428  CB  VAL A  48     -12.354  -2.619   9.403  1.00 10.00      A   
ATOM    429  CG1 VAL A  48     -13.690  -3.117   9.933  1.00 10.00      A   
ATOM    430  CG2 VAL A  48     -11.229  -3.560   9.813  1.00 10.00      A   
ATOM    431  C   VAL A  48     -11.277  -1.532   7.394  1.00 10.00      A   
ATOM    432  O   VAL A  48     -10.124  -1.961   7.289  1.00 10.00      A   
ATOM    433  N   PHE A  49     -11.609  -0.288   7.087  1.00 10.00      A   
ATOM    434  HN  PHE A  49     -12.543  -0.003   7.182  1.00 10.00      A   
ATOM    435  CA  PHE A  49     -10.621   0.668   6.611  1.00 10.00      A   
ATOM    436  CB  PHE A  49     -11.169   1.409   5.390  1.00 10.00      A   
ATOM    437  CG  PHE A  49     -10.142   2.197   4.630  1.00 10.00      A   
ATOM    438  CD1 PHE A  49      -9.415   1.611   3.611  1.00 10.00      A   
ATOM    439  CD2 PHE A  49      -9.907   3.530   4.931  1.00 10.00      A   
ATOM    440  CE1 PHE A  49      -8.474   2.339   2.906  1.00 10.00      A   
ATOM    441  CE2 PHE A  49      -8.967   4.263   4.231  1.00 10.00      A   
ATOM    442  CZ  PHE A  49      -8.249   3.667   3.216  1.00 10.00      A   
ATOM    443  C   PHE A  49     -10.249   1.664   7.705  1.00 10.00      A   
ATOM    444  O   PHE A  49     -11.035   2.546   8.038  1.00 10.00      A   
ATOM    445  N   ILE A  50      -9.060   1.503   8.269  1.00 10.00      A   
ATOM    446  HN  ILE A  50      -8.485   0.763   7.975  1.00 10.00      A   
ATOM    447  CA  ILE A  50      -8.584   2.394   9.321  1.00 10.00      A   
ATOM    448  CB  ILE A  50      -8.066   1.611  10.552  1.00 10.00      A   
ATOM    449  CG1 ILE A  50      -9.020   0.464  10.916  1.00 10.00      A   
ATOM    450  CG2 ILE A  50      -7.876   2.544  11.741  1.00 10.00      A   
ATOM    451  CD1 ILE A  50     -10.381   0.918  11.401  1.00 10.00      A   
ATOM    452  C   ILE A  50      -7.469   3.292   8.785  1.00 10.00      A   
ATOM    453  O   ILE A  50      -6.288   2.940   8.845  1.00 10.00      A   
ATOM    454  N   GLY A  51      -7.856   4.450   8.252  1.00 10.00      A   
ATOM    455  HN  GLY A  51      -8.814   4.668   8.229  1.00 10.00      A   
ATOM    456  CA  GLY A  51      -6.890   5.393   7.703  1.00 10.00      A   
ATOM    457  C   GLY A  51      -6.012   6.026   8.767  1.00 10.00      A   
ATOM    458  O   GLY A  51      -4.949   6.568   8.464  1.00 10.00      A   
ATOM    459  N   ASN A  52      -6.458   5.969  10.012  1.00 10.00      A   
ATOM    460  HN  ASN A  52      -7.321   5.538  10.191  1.00 10.00      A   
ATOM    461  CA  ASN A  52      -5.699   6.528  11.119  1.00 10.00      A   
ATOM    462  CB  ASN A  52      -6.220   7.921  11.488  1.00 10.00      A   
ATOM    463  CG  ASN A  52      -5.224   8.720  12.309  1.00 10.00      A   
ATOM    464  OD1 ASN A  52      -4.511   8.172  13.150  1.00 10.00      A   
ATOM    465  ND2 ASN A  52      -5.155  10.021  12.061  1.00 10.00      A   
ATOM    466 HD21 ASN A  52      -5.744  10.395  11.368  1.00 10.00      A   
ATOM    467 HD22 ASN A  52      -4.516  10.556  12.576  1.00 10.00      A   
ATOM    468  C   ASN A  52      -5.765   5.586  12.315  1.00 10.00      A   
ATOM    469  O   ASN A  52      -6.807   5.451  12.956  1.00 10.00      A   
ATOM    470  N   CYS A  53      -4.643   4.934  12.605  1.00 10.00      A   
ATOM    471  HN  CYS A  53      -3.844   5.096  12.057  1.00 10.00      A   
ATOM    472  CA  CYS A  53      -4.551   3.975  13.702  1.00 10.00      A   
ATOM    473  CB  CYS A  53      -3.190   3.281  13.678  1.00 10.00      A   
ATOM    474  SG  CYS A  53      -1.785   4.406  13.503  1.00 10.00      A   
ATOM    475  HG  CYS A  53      -0.793   3.729  12.935  1.00 10.00      A   
ATOM    476  C   CYS A  53      -4.774   4.609  15.068  1.00 10.00      A   
ATOM    477  O   CYS A  53      -4.960   3.906  16.058  1.00 10.00      A   
ATOM    478  N   TYR A  54      -4.756   5.930  15.129  1.00 10.00      A   
ATOM    479  HN  TYR A  54      -4.616   6.450  14.309  1.00 10.00      A   
ATOM    480  CA  TYR A  54      -4.935   6.617  16.394  1.00 10.00      A   
ATOM    481  CB  TYR A  54      -3.772   7.572  16.656  1.00 10.00      A   
ATOM    482  CG  TYR A  54      -2.451   6.853  16.826  1.00 10.00      A   
ATOM    483  CD1 TYR A  54      -1.285   7.332  16.242  1.00 10.00      A   
ATOM    484  CD2 TYR A  54      -2.377   5.683  17.570  1.00 10.00      A   
ATOM    485  CE1 TYR A  54      -0.084   6.665  16.401  1.00 10.00      A   
ATOM    486  CE2 TYR A  54      -1.183   5.010  17.734  1.00 10.00      A   
ATOM    487  CZ  TYR A  54      -0.039   5.504  17.147  1.00 10.00      A   
ATOM    488  OH  TYR A  54       1.152   4.832  17.310  1.00 10.00      A   
ATOM    489  HH  TYR A  54       1.499   4.997  18.211  1.00 10.00      A   
ATOM    490  C   TYR A  54      -6.289   7.306  16.496  1.00 10.00      A   
ATOM    491  O   TYR A  54      -6.582   7.994  17.479  1.00 10.00      A   
ATOM    492  N   ALA A  55      -7.128   7.097  15.487  1.00 10.00      A   
ATOM    493  HN  ALA A  55      -6.843   6.531  14.738  1.00 10.00      A   
ATOM    494  CA  ALA A  55      -8.461   7.684  15.471  1.00 10.00      A   
ATOM    495  CB  ALA A  55      -8.946   7.886  14.043  1.00 10.00      A   
ATOM    496  C   ALA A  55      -9.429   6.797  16.247  1.00 10.00      A   
ATOM    497  O   ALA A  55     -10.491   7.242  16.683  1.00 10.00      A   
ATOM    498  N   VAL A  56      -9.039   5.542  16.418  1.00 10.00      A   
ATOM    499  HN  VAL A  56      -8.174   5.264  16.054  1.00 10.00      A   
ATOM    500  CA  VAL A  56      -9.840   4.563  17.131  1.00 10.00      A   
ATOM    501  CB  VAL A  56     -10.853   3.884  16.175  1.00 10.00      A   
ATOM    502  CG1 VAL A  56     -10.153   3.017  15.138  1.00 10.00      A   
ATOM    503  CG2 VAL A  56     -11.911   3.098  16.934  1.00 10.00      A   
ATOM    504  C   VAL A  56      -8.913   3.519  17.749  1.00 10.00      A   
ATOM    505  O   VAL A  56      -7.784   3.351  17.294  1.00 10.00      A   
ATOM    506  N   SER A  57      -9.375   2.842  18.787  1.00 10.00      A   
ATOM    507  HN  SER A  57     -10.283   3.019  19.112  1.00 10.00      A   
ATOM    508  CA  SER A  57      -8.574   1.828  19.445  1.00 10.00      A   
ATOM    509  CB  SER A  57      -8.699   1.966  20.968  1.00 10.00      A   
ATOM    510  OG  SER A  57     -10.055   2.065  21.370  1.00 10.00      A   
ATOM    511  HG  SER A  57     -10.355   2.976  21.278  1.00 10.00      A   
ATOM    512  C   SER A  57      -8.987   0.433  18.981  1.00 10.00      A   
ATOM    513  O   SER A  57     -10.128   0.228  18.556  1.00 10.00      A   
ATOM    514  N   PRO A  58      -8.062  -0.544  19.040  1.00 10.00      A   
ATOM    515  CA  PRO A  58      -8.336  -1.929  18.629  1.00 10.00      A   
ATOM    516  CB  PRO A  58      -7.067  -2.684  19.036  1.00 10.00      A   
ATOM    517  CG  PRO A  58      -5.998  -1.647  19.090  1.00 10.00      A   
ATOM    518  CD  PRO A  58      -6.671  -0.370  19.501  1.00 10.00      A   
ATOM    519  C   PRO A  58      -9.545  -2.511  19.359  1.00 10.00      A   
ATOM    520  O   PRO A  58     -10.345  -3.247  18.775  1.00 10.00      A   
ATOM    521  N   ALA A  59      -9.679  -2.152  20.635  1.00 10.00      A   
ATOM    522  HN  ALA A  59      -9.010  -1.552  21.029  1.00 10.00      A   
ATOM    523  CA  ALA A  59     -10.777  -2.624  21.464  1.00 10.00      A   
ATOM    524  CB  ALA A  59     -10.661  -2.054  22.873  1.00 10.00      A   
ATOM    525  C   ALA A  59     -12.136  -2.280  20.849  1.00 10.00      A   
ATOM    526  O   ALA A  59     -13.035  -3.116  20.825  1.00 10.00      A   
ATOM    527  N   THR A  60     -12.274  -1.060  20.333  1.00 10.00      A   
ATOM    528  HN  THR A  60     -11.513  -0.439  20.357  1.00 10.00      A   
ATOM    529  CA  THR A  60     -13.532  -0.624  19.730  1.00 10.00      A   
ATOM    530  CB  THR A  60     -13.534   0.894  19.462  1.00 10.00      A   
ATOM    531  OG1 THR A  60     -12.700   1.542  20.427  1.00 10.00      A   
ATOM    532  HG1 THR A  60     -12.912   1.209  21.311  1.00 10.00      A   
ATOM    533  CG2 THR A  60     -14.947   1.453  19.570  1.00 10.00      A   
ATOM    534  C   THR A  60     -13.807  -1.361  18.421  1.00 10.00      A   
ATOM    535  O   THR A  60     -14.932  -1.804  18.175  1.00 10.00      A   
ATOM    536  N   VAL A  61     -12.774  -1.501  17.596  1.00 10.00      A   
ATOM    537  HN  VAL A  61     -11.899  -1.144  17.861  1.00 10.00      A   
ATOM    538  CA  VAL A  61     -12.905  -2.178  16.311  1.00 10.00      A   
ATOM    539  CB  VAL A  61     -11.590  -2.126  15.506  1.00 10.00      A   
ATOM    540  CG1 VAL A  61     -11.775  -2.743  14.126  1.00 10.00      A   
ATOM    541  CG2 VAL A  61     -11.108  -0.691  15.382  1.00 10.00      A   
ATOM    542  C   VAL A  61     -13.333  -3.631  16.496  1.00 10.00      A   
ATOM    543  O   VAL A  61     -14.279  -4.095  15.860  1.00 10.00      A   
ATOM    544  N   ILE A  62     -12.655  -4.328  17.396  1.00 10.00      A   
ATOM    545  HN  ILE A  62     -11.932  -3.889  17.893  1.00 10.00      A   
ATOM    546  CA  ILE A  62     -12.952  -5.726  17.668  1.00 10.00      A   
ATOM    547  CB  ILE A  62     -11.846  -6.373  18.532  1.00 10.00      A   
ATOM    548  CG1 ILE A  62     -10.498  -6.311  17.801  1.00 10.00      A   
ATOM    549  CG2 ILE A  62     -12.202  -7.810  18.875  1.00 10.00      A   
ATOM    550  CD1 ILE A  62      -9.314  -6.724  18.651  1.00 10.00      A   
ATOM    551  C   ILE A  62     -14.314  -5.877  18.353  1.00 10.00      A   
ATOM    552  O   ILE A  62     -15.051  -6.833  18.088  1.00 10.00      A   
ATOM    553  N   ARG A  63     -14.651  -4.922  19.217  1.00 10.00      A   
ATOM    554  HN  ARG A  63     -14.026  -4.179  19.376  1.00 10.00      A   
ATOM    555  CA  ARG A  63     -15.923  -4.947  19.936  1.00 10.00      A   
ATOM    556  CB  ARG A  63     -16.013  -3.757  20.896  1.00 10.00      A   
ATOM    557  CG  ARG A  63     -17.047  -3.914  22.001  1.00 10.00      A   
ATOM    558  CD  ARG A  63     -16.405  -4.408  23.288  1.00 10.00      A   
ATOM    559  NE  ARG A  63     -15.437  -3.446  23.820  1.00 10.00      A   
ATOM    560  HE  ARG A  63     -15.614  -2.493  23.656  1.00 10.00      A   
ATOM    561  CZ  ARG A  63     -14.345  -3.787  24.500  1.00 10.00      A   
ATOM    562  NH1 ARG A  63     -14.073  -5.068  24.731  1.00 10.00      A   
ATOM    563 HH11 ARG A  63     -13.218  -5.337  25.264  1.00 10.00      A   
ATOM    564 HH12 ARG A  63     -14.715  -5.811  24.376  1.00 10.00      A   
ATOM    565  NH2 ARG A  63     -13.527  -2.849  24.954  1.00 10.00      A   
ATOM    566 HH21 ARG A  63     -13.734  -1.841  24.775  1.00 10.00      A   
ATOM    567 HH22 ARG A  63     -12.672  -3.115  25.494  1.00 10.00      A   
ATOM    568  C   ARG A  63     -17.092  -4.899  18.958  1.00 10.00      A   
ATOM    569  O   ARG A  63     -18.050  -5.670  19.070  1.00 10.00      A   
ATOM    570  N   ARG A  64     -17.003  -3.996  17.994  1.00 10.00      A   
ATOM    571  HN  ARG A  64     -16.209  -3.419  17.948  1.00 10.00      A   
ATOM    572  CA  ARG A  64     -18.052  -3.844  17.002  1.00 10.00      A   
ATOM    573  CB  ARG A  64     -18.003  -2.466  16.342  1.00 10.00      A   
ATOM    574  CG  ARG A  64     -19.123  -2.226  15.342  1.00 10.00      A   
ATOM    575  CD  ARG A  64     -19.139  -0.789  14.852  1.00 10.00      A   
ATOM    576  NE  ARG A  64     -19.839  -0.659  13.576  1.00 10.00      A   
ATOM    577  HE  ARG A  64     -20.161  -1.485  13.153  1.00 10.00      A   
ATOM    578  CZ  ARG A  64     -20.052   0.499  12.963  1.00 10.00      A   
ATOM    579  NH1 ARG A  64     -19.629   1.631  13.505  1.00 10.00      A   
ATOM    580 HH11 ARG A  64     -19.120   1.622  14.431  1.00 10.00      A   
ATOM    581 HH12 ARG A  64     -19.798   2.540  13.017  1.00 10.00      A   
ATOM    582  NH2 ARG A  64     -20.681   0.535  11.793  1.00 10.00      A   
ATOM    583 HH21 ARG A  64     -20.844   1.452  11.321  1.00 10.00      A   
ATOM    584 HH22 ARG A  64     -21.014  -0.346  11.338  1.00 10.00      A   
ATOM    585  C   ARG A  64     -17.987  -4.950  15.953  1.00 10.00      A   
ATOM    586  O   ARG A  64     -18.983  -5.619  15.691  1.00 10.00      A   
ATOM    587  N   PHE A  65     -16.816  -5.146  15.369  1.00 10.00      A   
ATOM    588  HN  PHE A  65     -16.041  -4.599  15.643  1.00 10.00      A   
ATOM    589  CA  PHE A  65     -16.636  -6.167  14.344  1.00 10.00      A   
ATOM    590  CB  PHE A  65     -15.946  -5.572  13.113  1.00 10.00      A   
ATOM    591  CG  PHE A  65     -16.550  -4.292  12.611  1.00 10.00      A   
ATOM    592  CD1 PHE A  65     -15.898  -3.084  12.803  1.00 10.00      A   
ATOM    593  CD2 PHE A  65     -17.763  -4.298  11.951  1.00 10.00      A   
ATOM    594  CE1 PHE A  65     -16.446  -1.904  12.341  1.00 10.00      A   
ATOM    595  CE2 PHE A  65     -18.317  -3.123  11.487  1.00 10.00      A   
ATOM    596  CZ  PHE A  65     -17.656  -1.923  11.681  1.00 10.00      A   
ATOM    597  C   PHE A  65     -15.808  -7.334  14.875  1.00 10.00      A   
ATOM    598  O   PHE A  65     -14.586  -7.244  14.969  1.00 10.00      A   
ATOM    599  N   PRO A  66     -16.465  -8.446  15.228  1.00 10.00      A   
ATOM    600  CA  PRO A  66     -15.796  -9.629  15.759  1.00 10.00      A   
ATOM    601  CB  PRO A  66     -16.857 -10.170  16.713  1.00 10.00      A   
ATOM    602  CG  PRO A  66     -18.163  -9.827  16.064  1.00 10.00      A   
ATOM    603  CD  PRO A  66     -17.922  -8.630  15.177  1.00 10.00      A   
ATOM    604  C   PRO A  66     -15.487 -10.679  14.692  1.00 10.00      A   
ATOM    605  O   PRO A  66     -14.965 -11.754  15.005  1.00 10.00      A   
ATOM    606  N   LYS A  67     -15.795 -10.369  13.437  1.00 10.00      A   
ATOM    607  HN  LYS A  67     -16.181  -9.488  13.243  1.00 10.00      A   
ATOM    608  CA  LYS A  67     -15.562 -11.309  12.342  1.00 10.00      A   
ATOM    609  CB  LYS A  67     -16.849 -12.074  11.998  1.00 10.00      A   
ATOM    610  CG  LYS A  67     -17.304 -13.053  13.070  1.00 10.00      A   
ATOM    611  CD  LYS A  67     -18.489 -13.885  12.608  1.00 10.00      A   
ATOM    612  CE  LYS A  67     -18.801 -14.990  13.603  1.00 10.00      A   
ATOM    613  NZ  LYS A  67     -19.774 -15.969  13.060  1.00 10.00      A   
ATOM    614  HZ1 LYS A  67     -20.703 -15.523  12.937  1.00 10.00      A   
ATOM    615  HZ2 LYS A  67     -19.875 -16.767  13.713  1.00 10.00      A   
ATOM    616  HZ3 LYS A  67     -19.447 -16.328  12.140  1.00 10.00      A   
ATOM    617  C   LYS A  67     -15.014 -10.616  11.097  1.00 10.00      A   
ATOM    618  O   LYS A  67     -15.619 -10.676  10.026  1.00 10.00      A   
ATOM    619  N   VAL A  68     -13.864  -9.976  11.237  1.00 10.00      A   
ATOM    620  HN  VAL A  68     -13.419  -9.975  12.108  1.00 10.00      A   
ATOM    621  CA  VAL A  68     -13.238  -9.283  10.118  1.00 10.00      A   
ATOM    622  CB  VAL A  68     -12.524  -7.992  10.570  1.00 10.00      A   
ATOM    623  CG1 VAL A  68     -12.014  -7.212   9.369  1.00 10.00      A   
ATOM    624  CG2 VAL A  68     -13.463  -7.131  11.394  1.00 10.00      A   
ATOM    625  C   VAL A  68     -12.239 -10.202   9.414  1.00 10.00      A   
ATOM    626  O   VAL A  68     -11.535 -10.976  10.064  1.00 10.00      A   
ATOM    627  N   ARG A  69     -12.192 -10.116   8.089  1.00 10.00      A   
ATOM    628  HN  ARG A  69     -12.780  -9.472   7.629  1.00 10.00      A   
ATOM    629  CA  ARG A  69     -11.287 -10.936   7.293  1.00 10.00      A   
ATOM    630  CB  ARG A  69     -12.033 -11.519   6.088  1.00 10.00      A   
ATOM    631  CG  ARG A  69     -13.232 -12.384   6.442  1.00 10.00      A   
ATOM    632  CD  ARG A  69     -12.809 -13.773   6.898  1.00 10.00      A   
ATOM    633  NE  ARG A  69     -13.932 -14.717   6.921  1.00 10.00      A   
ATOM    634  HE  ARG A  69     -14.699 -14.491   7.497  1.00 10.00      A   
ATOM    635  CZ  ARG A  69     -13.966 -15.850   6.211  1.00 10.00      A   
ATOM    636  NH1 ARG A  69     -12.948 -16.181   5.420  1.00 10.00      A   
ATOM    637 HH11 ARG A  69     -12.109 -15.551   5.342  1.00 10.00      A   
ATOM    638 HH12 ARG A  69     -12.974 -17.067   4.864  1.00 10.00      A   
ATOM    639  NH2 ARG A  69     -15.029 -16.646   6.281  1.00 10.00      A   
ATOM    640 HH21 ARG A  69     -15.058 -17.532   5.731  1.00 10.00      A   
ATOM    641 HH22 ARG A  69     -15.840 -16.391   6.882  1.00 10.00      A   
ATOM    642  C   ARG A  69     -10.100 -10.110   6.805  1.00 10.00      A   
ATOM    643  O   ARG A  69      -8.962 -10.581   6.801  1.00 10.00      A   
ATOM    644  N   SER A  70     -10.378  -8.878   6.390  1.00 10.00      A   
ATOM    645  HN  SER A  70     -11.307  -8.565   6.416  1.00 10.00      A   
ATOM    646  CA  SER A  70      -9.343  -7.980   5.889  1.00 10.00      A   
ATOM    647  CB  SER A  70      -9.578  -7.701   4.403  1.00 10.00      A   
ATOM    648  OG  SER A  70      -9.968  -8.884   3.718  1.00 10.00      A   
ATOM    649  HG  SER A  70      -9.343  -9.056   2.990  1.00 10.00      A   
ATOM    650  C   SER A  70      -9.317  -6.666   6.671  1.00 10.00      A   
ATOM    651  O   SER A  70     -10.342  -6.006   6.841  1.00 10.00      A   
ATOM    652  N   VAL A  71      -8.140  -6.292   7.149  1.00 10.00      A   
ATOM    653  HN  VAL A  71      -7.352  -6.852   6.979  1.00 10.00      A   
ATOM    654  CA  VAL A  71      -7.985  -5.062   7.911  1.00 10.00      A   
ATOM    655  CB  VAL A  71      -7.557  -5.348   9.367  1.00 10.00      A   
ATOM    656  CG1 VAL A  71      -7.552  -4.071  10.190  1.00 10.00      A   
ATOM    657  CG2 VAL A  71      -8.455  -6.394  10.007  1.00 10.00      A   
ATOM    658  C   VAL A  71      -6.948  -4.151   7.266  1.00 10.00      A   
ATOM    659  O   VAL A  71      -5.835  -4.584   6.959  1.00 10.00      A   
ATOM    660  N   GLU A  72      -7.336  -2.901   7.046  1.00 10.00      A   
ATOM    661  HN  GLU A  72      -8.253  -2.642   7.283  1.00 10.00      A   
ATOM    662  CA  GLU A  72      -6.451  -1.897   6.462  1.00 10.00      A   
ATOM    663  CB  GLU A  72      -7.213  -1.087   5.409  1.00 10.00      A   
ATOM    664  CG  GLU A  72      -6.337  -0.172   4.571  1.00 10.00      A   
ATOM    665  CD  GLU A  72      -5.689  -0.896   3.412  1.00 10.00      A   
ATOM    666  OE1 GLU A  72      -6.427  -1.403   2.540  1.00 10.00      A   
ATOM    667  OE2 GLU A  72      -4.443  -0.956   3.363  1.00 10.00      A   
ATOM    668  C   GLU A  72      -5.974  -0.966   7.572  1.00 10.00      A   
ATOM    669  O   GLU A  72      -6.790  -0.336   8.244  1.00 10.00      A   
ATOM    670  N   LEU A  73      -4.665  -0.869   7.761  1.00 10.00      A   
ATOM    671  HN  LEU A  73      -4.050  -1.374   7.177  1.00 10.00      A   
ATOM    672  CA  LEU A  73      -4.118  -0.042   8.822  1.00 10.00      A   
ATOM    673  CB  LEU A  73      -3.514  -0.928   9.916  1.00 10.00      A   
ATOM    674  CG  LEU A  73      -4.462  -1.934  10.576  1.00 10.00      A   
ATOM    675  CD1 LEU A  73      -3.684  -2.947  11.402  1.00 10.00      A   
ATOM    676  CD2 LEU A  73      -5.489  -1.219  11.440  1.00 10.00      A   
ATOM    677  C   LEU A  73      -3.080   0.976   8.344  1.00 10.00      A   
ATOM    678  O   LEU A  73      -1.953   0.620   7.992  1.00 10.00      A   
ATOM    679  N   LYS A  74      -3.475   2.246   8.333  1.00 10.00      A   
ATOM    680  HN  LYS A  74      -4.398   2.458   8.593  1.00 10.00      A   
ATOM    681  CA  LYS A  74      -2.579   3.337   7.953  1.00 10.00      A   
ATOM    682  CB  LYS A  74      -3.274   4.311   6.991  1.00 10.00      A   
ATOM    683  CG  LYS A  74      -3.701   3.707   5.660  1.00 10.00      A   
ATOM    684  CD  LYS A  74      -4.323   4.762   4.749  1.00 10.00      A   
ATOM    685  CE  LYS A  74      -4.765   4.163   3.421  1.00 10.00      A   
ATOM    686  NZ  LYS A  74      -5.352   5.186   2.513  1.00 10.00      A   
ATOM    687  HZ1 LYS A  74      -4.794   6.061   2.554  1.00 10.00      A   
ATOM    688  HZ2 LYS A  74      -6.330   5.406   2.790  1.00 10.00      A   
ATOM    689  HZ3 LYS A  74      -5.353   4.842   1.532  1.00 10.00      A   
ATOM    690  C   LYS A  74      -2.166   4.064   9.232  1.00 10.00      A   
ATOM    691  O   LYS A  74      -2.949   4.118  10.185  1.00 10.00      A   
ATOM    692  N   GLY A  75      -0.958   4.619   9.267  1.00 10.00      A   
ATOM    693  HN  GLY A  75      -0.379   4.580   8.476  1.00 10.00      A   
ATOM    694  CA  GLY A  75      -0.506   5.289  10.478  1.00 10.00      A   
ATOM    695  C   GLY A  75       0.188   6.618  10.257  1.00 10.00      A   
ATOM    696  O   GLY A  75      -0.432   7.675  10.394  1.00 10.00      A   
ATOM    697  N   LYS A  76       1.480   6.566   9.934  1.00 10.00      A   
ATOM    698  HN  LYS A  76       1.910   5.684   9.822  1.00 10.00      A   
ATOM    699  CA  LYS A  76       2.272   7.777   9.710  1.00 10.00      A   
ATOM    700  CB  LYS A  76       3.737   7.423   9.428  1.00 10.00      A   
ATOM    701  CG  LYS A  76       4.513   6.892  10.623  1.00 10.00      A   
ATOM    702  CD  LYS A  76       5.988   6.738  10.281  1.00 10.00      A   
ATOM    703  CE  LYS A  76       6.737   5.942  11.338  1.00 10.00      A   
ATOM    704  NZ  LYS A  76       8.145   5.696  10.933  1.00 10.00      A   
ATOM    705  HZ1 LYS A  76       8.696   6.576  10.996  1.00 10.00      A   
ATOM    706  HZ2 LYS A  76       8.175   5.355   9.950  1.00 10.00      A   
ATOM    707  HZ3 LYS A  76       8.585   4.976  11.552  1.00 10.00      A   
ATOM    708  C   LYS A  76       1.715   8.601   8.553  1.00 10.00      A   
ATOM    709  O   LYS A  76       1.196   8.047   7.585  1.00 10.00      A   
ATOM    710  N   PRO A  77       1.804   9.937   8.646  1.00 10.00      A   
ATOM    711  CA  PRO A  77       1.315  10.844   7.602  1.00 10.00      A   
ATOM    712  CB  PRO A  77       1.319  12.222   8.289  1.00 10.00      A   
ATOM    713  CG  PRO A  77       1.550  11.941   9.738  1.00 10.00      A   
ATOM    714  CD  PRO A  77       2.361  10.681   9.780  1.00 10.00      A   
ATOM    715  C   PRO A  77       2.227  10.856   6.374  1.00 10.00      A   
ATOM    716  O   PRO A  77       3.342  10.330   6.409  1.00 10.00      A   
ATOM    717  N   HIS A  78       1.749  11.475   5.304  1.00 10.00      A   
ATOM    718  HN  HIS A  78       0.861  11.891   5.359  1.00 10.00      A   
ATOM    719  CA  HIS A  78       2.490  11.567   4.051  1.00 10.00      A   
ATOM    720  CB  HIS A  78       1.612  12.244   2.984  1.00 10.00      A   
ATOM    721  CG  HIS A  78       2.293  12.579   1.689  1.00 10.00      A   
ATOM    722  ND1 HIS A  78       2.221  13.816   1.086  1.00 10.00      A   
ATOM    723  HD1 HIS A  78       1.723  14.604   1.425  1.00 10.00      A   
ATOM    724  CD2 HIS A  78       3.070  11.814   0.880  1.00 10.00      A   
ATOM    725  CE1 HIS A  78       2.929  13.763  -0.050  1.00 10.00      A   
ATOM    726  NE2 HIS A  78       3.468  12.569  -0.221  1.00 10.00      A   
ATOM    727  C   HIS A  78       3.819  12.305   4.238  1.00 10.00      A   
ATOM    728  O   HIS A  78       4.837  11.935   3.652  1.00 10.00      A   
ATOM    729  N   PHE A  79       3.821  13.319   5.093  1.00 10.00      A   
ATOM    730  HN  PHE A  79       2.991  13.550   5.563  1.00 10.00      A   
ATOM    731  CA  PHE A  79       5.028  14.101   5.345  1.00 10.00      A   
ATOM    732  CB  PHE A  79       4.714  15.403   6.081  1.00 10.00      A   
ATOM    733  CG  PHE A  79       4.593  16.594   5.171  1.00 10.00      A   
ATOM    734  CD1 PHE A  79       3.947  16.487   3.952  1.00 10.00      A   
ATOM    735  CD2 PHE A  79       5.121  17.819   5.538  1.00 10.00      A   
ATOM    736  CE1 PHE A  79       3.830  17.579   3.114  1.00 10.00      A   
ATOM    737  CE2 PHE A  79       5.008  18.913   4.705  1.00 10.00      A   
ATOM    738  CZ  PHE A  79       4.362  18.794   3.491  1.00 10.00      A   
ATOM    739  C   PHE A  79       6.098  13.299   6.078  1.00 10.00      A   
ATOM    740  O   PHE A  79       7.256  13.720   6.156  1.00 10.00      A   
ATOM    741  N   ALA A  80       5.717  12.139   6.604  1.00 10.00      A   
ATOM    742  HN  ALA A  80       4.780  11.848   6.506  1.00 10.00      A   
ATOM    743  CA  ALA A  80       6.663  11.285   7.310  1.00 10.00      A   
ATOM    744  CB  ALA A  80       5.943  10.195   8.089  1.00 10.00      A   
ATOM    745  C   ALA A  80       7.654  10.686   6.320  1.00 10.00      A   
ATOM    746  O   ALA A  80       8.796  10.385   6.670  1.00 10.00      A   
ATOM    747  N   ASP A  81       7.209  10.548   5.071  1.00 10.00      A   
ATOM    748  HN  ASP A  81       6.292  10.820   4.862  1.00 10.00      A   
ATOM    749  CA  ASP A  81       8.036  10.007   4.001  1.00 10.00      A   
ATOM    750  CB  ASP A  81       7.212   9.868   2.711  1.00 10.00      A   
ATOM    751  CG  ASP A  81       6.269   8.679   2.695  1.00 10.00      A   
ATOM    752  OD1 ASP A  81       6.309   7.861   3.630  1.00 10.00      A   
ATOM    753  OD2 ASP A  81       5.478   8.556   1.731  1.00 10.00      A   
ATOM    754  C   ASP A  81       9.200  10.947   3.722  1.00 10.00      A   
ATOM    755  O   ASP A  81      10.251  10.532   3.232  1.00 10.00      A   
ATOM    756  N   PHE A  82       9.009  12.219   4.053  1.00 10.00      A   
ATOM    757  HN  PHE A  82       8.157  12.480   4.464  1.00 10.00      A   
ATOM    758  CA  PHE A  82      10.025  13.239   3.823  1.00 10.00      A   
ATOM    759  CB  PHE A  82       9.366  14.583   3.509  1.00 10.00      A   
ATOM    760  CG  PHE A  82       8.324  14.505   2.431  1.00 10.00      A   
ATOM    761  CD1 PHE A  82       8.529  13.736   1.294  1.00 10.00      A   
ATOM    762  CD2 PHE A  82       7.137  15.197   2.557  1.00 10.00      A   
ATOM    763  CE1 PHE A  82       7.565  13.662   0.307  1.00 10.00      A   
ATOM    764  CE2 PHE A  82       6.168  15.130   1.575  1.00 10.00      A   
ATOM    765  CZ  PHE A  82       6.382  14.361   0.449  1.00 10.00      A   
ATOM    766  C   PHE A  82      10.993  13.367   4.998  1.00 10.00      A   
ATOM    767  O   PHE A  82      11.808  14.291   5.044  1.00 10.00      A   
ATOM    768  N   ASN A  83      10.884  12.438   5.949  1.00 10.00      A   
ATOM    769  HN  ASN A  83      10.188  11.752   5.857  1.00 10.00      A   
ATOM    770  CA  ASN A  83      11.755  12.402   7.125  1.00 10.00      A   
ATOM    771  CB  ASN A  83      13.218  12.187   6.713  1.00 10.00      A   
ATOM    772  CG  ASN A  83      13.807  10.905   7.269  1.00 10.00      A   
ATOM    773  OD1 ASN A  83      14.405  10.896   8.345  1.00 10.00      A   
ATOM    774  ND2 ASN A  83      13.654   9.813   6.535  1.00 10.00      A   
ATOM    775 HD21 ASN A  83      13.172   9.887   5.681  1.00 10.00      A   
ATOM    776 HD22 ASN A  83      14.023   8.970   6.875  1.00 10.00      A   
ATOM    777  C   ASN A  83      11.617  13.646   8.002  1.00 10.00      A   
ATOM    778  O   ASN A  83      12.551  14.025   8.712  1.00 10.00      A   
ATOM    779  N   LEU A  84      10.445  14.272   7.964  1.00 10.00      A   
ATOM    780  HN  LEU A  84       9.736  13.925   7.385  1.00 10.00      A   
ATOM    781  CA  LEU A  84      10.191  15.472   8.760  1.00 10.00      A   
ATOM    782  CB  LEU A  84       9.208  16.405   8.046  1.00 10.00      A   
ATOM    783  CG  LEU A  84       9.719  17.081   6.769  1.00 10.00      A   
ATOM    784  CD1 LEU A  84       8.650  17.978   6.165  1.00 10.00      A   
ATOM    785  CD2 LEU A  84      10.990  17.873   7.046  1.00 10.00      A   
ATOM    786  C   LEU A  84       9.665  15.109  10.145  1.00 10.00      A   
ATOM    787  O   LEU A  84       9.696  15.923  11.073  1.00 10.00      A   
ATOM    788  N   VAL A  85       9.183  13.883  10.270  1.00 10.00      A   
ATOM    789  HN  VAL A  85       9.195  13.290   9.495  1.00 10.00      A   
ATOM    790  CA  VAL A  85       8.652  13.385  11.529  1.00 10.00      A   
ATOM    791  CB  VAL A  85       7.308  12.649  11.326  1.00 10.00      A   
ATOM    792  CG1 VAL A  85       6.696  12.272  12.667  1.00 10.00      A   
ATOM    793  CG2 VAL A  85       6.344  13.510  10.521  1.00 10.00      A   
ATOM    794  C   VAL A  85       9.655  12.427  12.168  1.00 10.00      A   
ATOM    795  O   VAL A  85       9.921  11.351  11.625  1.00 10.00      A   
ATOM    796  N   PRO A  86      10.232  12.817  13.321  1.00 10.00      A   
ATOM    797  CA  PRO A  86      11.216  11.996  14.040  1.00 10.00      A   
ATOM    798  CB  PRO A  86      11.476  12.795  15.324  1.00 10.00      A   
ATOM    799  CG  PRO A  86      11.135  14.196  14.961  1.00 10.00      A   
ATOM    800  CD  PRO A  86       9.974  14.091  14.017  1.00 10.00      A   
ATOM    801  C   PRO A  86      10.673  10.613  14.382  1.00 10.00      A   
ATOM    802  O   PRO A  86       9.531  10.477  14.838  1.00 10.00      A   
ATOM    803  N   ASP A  87      11.497   9.596  14.149  1.00 10.00      A   
ATOM    804  HN  ASP A  87      12.388   9.781  13.780  1.00 10.00      A   
ATOM    805  CA  ASP A  87      11.121   8.215  14.428  1.00 10.00      A   
ATOM    806  CB  ASP A  87      12.198   7.230  13.938  1.00 10.00      A   
ATOM    807  CG  ASP A  87      13.464   7.236  14.781  1.00 10.00      A   
ATOM    808  OD1 ASP A  87      13.688   6.266  15.535  1.00 10.00      A   
ATOM    809  OD2 ASP A  87      14.246   8.206  14.686  1.00 10.00      A   
ATOM    810  C   ASP A  87      10.842   8.016  15.914  1.00 10.00      A   
ATOM    811  O   ASP A  87      11.537   8.569  16.772  1.00 10.00      A   
ATOM    812  N   GLY A  88       9.815   7.237  16.213  1.00 10.00      A   
ATOM    813  HN  GLY A  88       9.302   6.811  15.489  1.00 10.00      A   
ATOM    814  CA  GLY A  88       9.452   6.993  17.595  1.00 10.00      A   
ATOM    815  C   GLY A  88       8.200   7.747  17.988  1.00 10.00      A   
ATOM    816  O   GLY A  88       7.646   7.528  19.067  1.00 10.00      A   
ATOM    817  N   TRP A  89       7.756   8.639  17.104  1.00 10.00      A   
ATOM    818  HN  TRP A  89       8.258   8.773  16.273  1.00 10.00      A   
ATOM    819  CA  TRP A  89       6.556   9.434  17.341  1.00 10.00      A   
ATOM    820  CB  TRP A  89       6.348  10.451  16.208  1.00 10.00      A   
ATOM    821  CG  TRP A  89       4.942  10.979  16.111  1.00 10.00      A   
ATOM    822  CD1 TRP A  89       4.355  11.911  16.920  1.00 10.00      A   
ATOM    823  CD2 TRP A  89       3.944  10.600  15.151  1.00 10.00      A   
ATOM    824  NE1 TRP A  89       3.054  12.124  16.533  1.00 10.00      A   
ATOM    825  HE1 TRP A  89       2.419  12.746  16.966  1.00 10.00      A   
ATOM    826  CE2 TRP A  89       2.779  11.334  15.445  1.00 10.00      A   
ATOM    827  CE3 TRP A  89       3.923   9.708  14.074  1.00 10.00      A   
ATOM    828  CZ2 TRP A  89       1.608  11.203  14.703  1.00 10.00      A   
ATOM    829  CZ3 TRP A  89       2.760   9.582  13.338  1.00 10.00      A   
ATOM    830  CH2 TRP A  89       1.618  10.326  13.653  1.00 10.00      A   
ATOM    831  C   TRP A  89       5.328   8.541  17.488  1.00 10.00      A   
ATOM    832  O   TRP A  89       4.479   8.773  18.349  1.00 10.00      A   
ATOM    833  N   GLY A  90       5.237   7.524  16.647  1.00 10.00      A   
ATOM    834  HN  GLY A  90       5.941   7.382  15.980  1.00 10.00      A   
ATOM    835  CA  GLY A  90       4.112   6.622  16.704  1.00 10.00      A   
ATOM    836  C   GLY A  90       4.045   5.733  15.485  1.00 10.00      A   
ATOM    837  O   GLY A  90       4.967   5.730  14.669  1.00 10.00      A   
ATOM    838  N   GLY A  91       2.960   4.987  15.360  1.00 10.00      A   
ATOM    839  HN  GLY A  91       2.253   5.041  16.049  1.00 10.00      A   
ATOM    840  CA  GLY A  91       2.794   4.094  14.232  1.00 10.00      A   
ATOM    841  C   GLY A  91       3.073   2.653  14.607  1.00 10.00      A   
ATOM    842  O   GLY A  91       3.378   1.826  13.749  1.00 10.00      A   
ATOM    843  N   TYR A  92       2.956   2.354  15.892  1.00 10.00      A   
ATOM    844  HN  TYR A  92       2.682   3.055  16.520  1.00 10.00      A   
ATOM    845  CA  TYR A  92       3.206   1.009  16.392  1.00 10.00      A   
ATOM    846  CB  TYR A  92       3.664   1.053  17.849  1.00 10.00      A   
ATOM    847  CG  TYR A  92       4.927   1.856  18.071  1.00 10.00      A   
ATOM    848  CD1 TYR A  92       4.875   3.125  18.638  1.00 10.00      A   
ATOM    849  CD2 TYR A  92       6.170   1.350  17.716  1.00 10.00      A   
ATOM    850  CE1 TYR A  92       6.024   3.865  18.846  1.00 10.00      A   
ATOM    851  CE2 TYR A  92       7.325   2.082  17.922  1.00 10.00      A   
ATOM    852  CZ  TYR A  92       7.248   3.338  18.485  1.00 10.00      A   
ATOM    853  OH  TYR A  92       8.400   4.066  18.689  1.00 10.00      A   
ATOM    854  HH  TYR A  92       8.976   3.970  17.919  1.00 10.00      A   
ATOM    855  C   TYR A  92       1.971   0.127  16.248  1.00 10.00      A   
ATOM    856  O   TYR A  92       0.913   0.424  16.804  1.00 10.00      A   
ATOM    857  N   VAL A  93       2.112  -0.958  15.497  1.00 10.00      A   
ATOM    858  HN  VAL A  93       2.985  -1.140  15.083  1.00 10.00      A   
ATOM    859  CA  VAL A  93       1.006  -1.883  15.269  1.00 10.00      A   
ATOM    860  CB  VAL A  93       1.099  -2.547  13.874  1.00 10.00      A   
ATOM    861  CG1 VAL A  93       2.206  -3.592  13.822  1.00 10.00      A   
ATOM    862  CG2 VAL A  93      -0.242  -3.139  13.456  1.00 10.00      A   
ATOM    863  C   VAL A  93       0.952  -2.953  16.358  1.00 10.00      A   
ATOM    864  O   VAL A  93       0.030  -3.768  16.396  1.00 10.00      A   
ATOM    865  N   TYR A  94       1.946  -2.930  17.240  1.00 10.00      A   
ATOM    866  HN  TYR A  94       2.646  -2.253  17.137  1.00 10.00      A   
ATOM    867  CA  TYR A  94       2.046  -3.879  18.346  1.00 10.00      A   
ATOM    868  CB  TYR A  94       3.200  -3.503  19.292  1.00 10.00      A   
ATOM    869  CG  TYR A  94       3.204  -4.248  20.609  1.00 10.00      A   
ATOM    870  CD1 TYR A  94       3.428  -5.620  20.658  1.00 10.00      A   
ATOM    871  CD2 TYR A  94       2.984  -3.579  21.808  1.00 10.00      A   
ATOM    872  CE1 TYR A  94       3.429  -6.302  21.862  1.00 10.00      A   
ATOM    873  CE2 TYR A  94       2.987  -4.253  23.014  1.00 10.00      A   
ATOM    874  CZ  TYR A  94       3.209  -5.614  23.038  1.00 10.00      A   
ATOM    875  OH  TYR A  94       3.203  -6.290  24.239  1.00 10.00      A   
ATOM    876  HH  TYR A  94       2.511  -5.926  24.809  1.00 10.00      A   
ATOM    877  C   TYR A  94       0.721  -4.063  19.101  1.00 10.00      A   
ATOM    878  O   TYR A  94       0.233  -5.192  19.206  1.00 10.00      A   
ATOM    879  N   PRO A  95       0.103  -2.972  19.623  1.00 10.00      A   
ATOM    880  CA  PRO A  95      -1.168  -3.066  20.362  1.00 10.00      A   
ATOM    881  CB  PRO A  95      -1.509  -1.608  20.694  1.00 10.00      A   
ATOM    882  CG  PRO A  95      -0.203  -0.895  20.637  1.00 10.00      A   
ATOM    883  CD  PRO A  95       0.586  -1.577  19.558  1.00 10.00      A   
ATOM    884  C   PRO A  95      -2.284  -3.681  19.523  1.00 10.00      A   
ATOM    885  O   PRO A  95      -3.113  -4.440  20.028  1.00 10.00      A   
ATOM    886  N   TRP A  96      -2.288  -3.360  18.234  1.00 10.00      A   
ATOM    887  HN  TRP A  96      -1.588  -2.767  17.890  1.00 10.00      A   
ATOM    888  CA  TRP A  96      -3.300  -3.870  17.318  1.00 10.00      A   
ATOM    889  CB  TRP A  96      -3.216  -3.158  15.961  1.00 10.00      A   
ATOM    890  CG  TRP A  96      -3.774  -1.764  15.970  1.00 10.00      A   
ATOM    891  CD1 TRP A  96      -3.126  -0.623  16.345  1.00 10.00      A   
ATOM    892  CD2 TRP A  96      -5.097  -1.368  15.587  1.00 10.00      A   
ATOM    893  NE1 TRP A  96      -3.964   0.458  16.221  1.00 10.00      A   
ATOM    894  HE1 TRP A  96      -3.731   1.388  16.430  1.00 10.00      A   
ATOM    895  CE2 TRP A  96      -5.179   0.028  15.757  1.00 10.00      A   
ATOM    896  CE3 TRP A  96      -6.219  -2.058  15.117  1.00 10.00      A   
ATOM    897  CZ2 TRP A  96      -6.338   0.748  15.473  1.00 10.00      A   
ATOM    898  CZ3 TRP A  96      -7.368  -1.341  14.835  1.00 10.00      A   
ATOM    899  CH2 TRP A  96      -7.419   0.045  15.013  1.00 10.00      A   
ATOM    900  C   TRP A  96      -3.173  -5.378  17.137  1.00 10.00      A   
ATOM    901  O   TRP A  96      -4.134  -6.118  17.347  1.00 10.00      A   
ATOM    902  N   ILE A  97      -1.978  -5.832  16.774  1.00 10.00      A   
ATOM    903  HN  ILE A  97      -1.241  -5.190  16.647  1.00 10.00      A   
ATOM    904  CA  ILE A  97      -1.727  -7.253  16.559  1.00 10.00      A   
ATOM    905  CB  ILE A  97      -0.298  -7.503  16.017  1.00 10.00      A   
ATOM    906  CG1 ILE A  97      -0.060  -6.726  14.717  1.00 10.00      A   
ATOM    907  CG2 ILE A  97      -0.042  -8.989  15.798  1.00 10.00      A   
ATOM    908  CD1 ILE A  97      -0.975  -7.130  13.577  1.00 10.00      A   
ATOM    909  C   ILE A  97      -1.929  -8.050  17.848  1.00 10.00      A   
ATOM    910  O   ILE A  97      -2.463  -9.162  17.821  1.00 10.00      A   
ATOM    911  N   GLU A  98      -1.513  -7.461  18.969  1.00 10.00      A   
ATOM    912  HN  GLU A  98      -1.099  -6.570  18.912  1.00 10.00      A   
ATOM    913  CA  GLU A  98      -1.630  -8.094  20.280  1.00 10.00      A   
ATOM    914  CB  GLU A  98      -0.961  -7.215  21.344  1.00 10.00      A   
ATOM    915  CG  GLU A  98      -0.574  -7.940  22.623  1.00 10.00      A   
ATOM    916  CD  GLU A  98      -1.619  -7.799  23.708  1.00 10.00      A   
ATOM    917  OE1 GLU A  98      -2.050  -6.660  23.979  1.00 10.00      A   
ATOM    918  OE2 GLU A  98      -2.013  -8.827  24.299  1.00 10.00      A   
ATOM    919  C   GLU A  98      -3.088  -8.365  20.652  1.00 10.00      A   
ATOM    920  O   GLU A  98      -3.408  -9.397  21.243  1.00 10.00      A   
ATOM    921  N   ALA A  99      -3.969  -7.450  20.284  1.00 10.00      A   
ATOM    922  HN  ALA A  99      -3.658  -6.657  19.799  1.00 10.00      A   
ATOM    923  CA  ALA A  99      -5.386  -7.588  20.586  1.00 10.00      A   
ATOM    924  CB  ALA A  99      -6.032  -6.216  20.720  1.00 10.00      A   
ATOM    925  C   ALA A  99      -6.117  -8.408  19.527  1.00 10.00      A   
ATOM    926  O   ALA A  99      -6.986  -9.215  19.847  1.00 10.00      A   
ATOM    927  N   MET A 100      -5.754  -8.207  18.266  1.00 10.00      A   
ATOM    928  HN  MET A 100      -5.037  -7.562  18.072  1.00 10.00      A   
ATOM    929  CA  MET A 100      -6.399  -8.908  17.158  1.00 10.00      A   
ATOM    930  CB  MET A 100      -5.995  -8.305  15.810  1.00 10.00      A   
ATOM    931  CG  MET A 100      -6.574  -6.923  15.556  1.00 10.00      A   
ATOM    932  SD  MET A 100      -6.476  -6.424  13.826  1.00 10.00      A   
ATOM    933  CE  MET A 100      -4.705  -6.292  13.602  1.00 10.00      A   
ATOM    934  C   MET A 100      -6.146 -10.413  17.162  1.00 10.00      A   
ATOM    935  O   MET A 100      -7.016 -11.188  16.763  1.00 10.00      A   
ATOM    936  N   SER A 101      -4.974 -10.831  17.626  1.00 10.00      A   
ATOM    937  HN  SER A 101      -4.325 -10.173  17.958  1.00 10.00      A   
ATOM    938  CA  SER A 101      -4.626 -12.248  17.659  1.00 10.00      A   
ATOM    939  CB  SER A 101      -3.166 -12.437  18.083  1.00 10.00      A   
ATOM    940  OG  SER A 101      -2.799 -11.513  19.098  1.00 10.00      A   
ATOM    941  HG  SER A 101      -2.504 -10.687  18.690  1.00 10.00      A   
ATOM    942  C   SER A 101      -5.567 -13.053  18.557  1.00 10.00      A   
ATOM    943  O   SER A 101      -5.814 -14.238  18.320  1.00 10.00      A   
ATOM    944  N   SER A 102      -6.112 -12.402  19.570  1.00 10.00      A   
ATOM    945  HN  SER A 102      -5.888 -11.456  19.710  1.00 10.00      A   
ATOM    946  CA  SER A 102      -7.019 -13.058  20.498  1.00 10.00      A   
ATOM    947  CB  SER A 102      -6.766 -12.537  21.913  1.00 10.00      A   
ATOM    948  OG  SER A 102      -5.951 -11.375  21.888  1.00 10.00      A   
ATOM    949  HG  SER A 102      -6.499 -10.598  22.051  1.00 10.00      A   
ATOM    950  C   SER A 102      -8.486 -12.857  20.109  1.00 10.00      A   
ATOM    951  O   SER A 102      -9.386 -13.077  20.920  1.00 10.00      A   
ATOM    952  N   SER A 103      -8.737 -12.452  18.868  1.00 10.00      A   
ATOM    953  HN  SER A 103      -7.993 -12.302  18.251  1.00 10.00      A   
ATOM    954  CA  SER A 103     -10.108 -12.222  18.421  1.00 10.00      A   
ATOM    955  CB  SER A 103     -10.509 -10.771  18.676  1.00 10.00      A   
ATOM    956  OG  SER A 103     -10.365 -10.450  20.051  1.00 10.00      A   
ATOM    957  HG  SER A 103     -10.241 -11.268  20.553  1.00 10.00      A   
ATOM    958  C   SER A 103     -10.341 -12.608  16.953  1.00 10.00      A   
ATOM    959  O   SER A 103     -11.344 -13.243  16.624  1.00 10.00      A   
ATOM    960  N   TYR A 104      -9.425 -12.227  16.071  1.00 10.00      A   
ATOM    961  HN  TYR A 104      -8.633 -11.729  16.379  1.00 10.00      A   
ATOM    962  CA  TYR A 104      -9.564 -12.541  14.651  1.00 10.00      A   
ATOM    963  CB  TYR A 104      -9.098 -11.377  13.775  1.00 10.00      A   
ATOM    964  CG  TYR A 104      -9.874 -10.098  13.972  1.00 10.00      A   
ATOM    965  CD1 TYR A 104      -9.212  -8.887  14.102  1.00 10.00      A   
ATOM    966  CD2 TYR A 104     -11.261 -10.096  14.025  1.00 10.00      A   
ATOM    967  CE1 TYR A 104      -9.904  -7.707  14.280  1.00 10.00      A   
ATOM    968  CE2 TYR A 104     -11.963  -8.920  14.204  1.00 10.00      A   
ATOM    969  CZ  TYR A 104     -11.279  -7.728  14.331  1.00 10.00      A   
ATOM    970  OH  TYR A 104     -11.969  -6.552  14.505  1.00 10.00      A   
ATOM    971  HH  TYR A 104     -12.878  -6.746  14.773  1.00 10.00      A   
ATOM    972  C   TYR A 104      -8.802 -13.805  14.284  1.00 10.00      A   
ATOM    973  O   TYR A 104      -7.780 -13.754  13.607  1.00 10.00      A   
ATOM    974  N   THR A 105      -9.312 -14.940  14.719  1.00 10.00      A   
ATOM    975  HN  THR A 105     -10.136 -14.925  15.256  1.00 10.00      A   
ATOM    976  CA  THR A 105      -8.680 -16.220  14.438  1.00 10.00      A   
ATOM    977  CB  THR A 105      -9.237 -17.309  15.364  1.00 10.00      A   
ATOM    978  OG1 THR A 105     -10.485 -16.857  15.913  1.00 10.00      A   
ATOM    979  HG1 THR A 105     -10.813 -17.512  16.539  1.00 10.00      A   
ATOM    980  CG2 THR A 105      -8.261 -17.584  16.496  1.00 10.00      A   
ATOM    981  C   THR A 105      -8.870 -16.643  12.979  1.00 10.00      A   
ATOM    982  O   THR A 105      -8.332 -17.662  12.541  1.00 10.00      A   
ATOM    983  N   TRP A 106      -9.631 -15.855  12.230  1.00 10.00      A   
ATOM    984  HN  TRP A 106     -10.031 -15.060  12.635  1.00 10.00      A   
ATOM    985  CA  TRP A 106      -9.895 -16.140  10.829  1.00 10.00      A   
ATOM    986  CB  TRP A 106     -11.387 -16.418  10.623  1.00 10.00      A   
ATOM    987  CG  TRP A 106     -11.751 -17.869  10.743  1.00 10.00      A   
ATOM    988  CD1 TRP A 106     -11.628 -18.665  11.847  1.00 10.00      A   
ATOM    989  CD2 TRP A 106     -12.298 -18.696   9.712  1.00 10.00      A   
ATOM    990  NE1 TRP A 106     -12.065 -19.937  11.562  1.00 10.00      A   
ATOM    991  HE1 TRP A 106     -12.074 -20.693  12.192  1.00 10.00      A   
ATOM    992  CE2 TRP A 106     -12.481 -19.981  10.257  1.00 10.00      A   
ATOM    993  CE3 TRP A 106     -12.651 -18.473   8.378  1.00 10.00      A   
ATOM    994  CZ2 TRP A 106     -13.001 -21.038   9.516  1.00 10.00      A   
ATOM    995  CZ3 TRP A 106     -13.164 -19.522   7.643  1.00 10.00      A   
ATOM    996  CH2 TRP A 106     -13.336 -20.788   8.214  1.00 10.00      A   
ATOM    997  C   TRP A 106      -9.443 -14.984   9.937  1.00 10.00      A   
ATOM    998  O   TRP A 106      -9.948 -14.811   8.827  1.00 10.00      A   
ATOM    999  N   LEU A 107      -8.491 -14.197  10.433  1.00 10.00      A   
ATOM   1000  HN  LEU A 107      -8.128 -14.387  11.323  1.00 10.00      A   
ATOM   1001  CA  LEU A 107      -7.968 -13.062   9.679  1.00 10.00      A   
ATOM   1002  CB  LEU A 107      -7.063 -12.199  10.562  1.00 10.00      A   
ATOM   1003  CG  LEU A 107      -6.872 -10.749  10.117  1.00 10.00      A   
ATOM   1004  CD1 LEU A 107      -8.210 -10.033  10.034  1.00 10.00      A   
ATOM   1005  CD2 LEU A 107      -5.936 -10.017  11.063  1.00 10.00      A   
ATOM   1006  C   LEU A 107      -7.211 -13.549   8.447  1.00 10.00      A   
ATOM   1007  O   LEU A 107      -6.374 -14.448   8.542  1.00 10.00      A   
ATOM   1008  N   GLU A 108      -7.509 -12.956   7.294  1.00 10.00      A   
ATOM   1009  HN  GLU A 108      -8.169 -12.226   7.287  1.00 10.00      A   
ATOM   1010  CA  GLU A 108      -6.875 -13.357   6.042  1.00 10.00      A   
ATOM   1011  CB  GLU A 108      -7.935 -13.685   4.982  1.00 10.00      A   
ATOM   1012  CG  GLU A 108      -8.877 -14.818   5.349  1.00 10.00      A   
ATOM   1013  CD  GLU A 108      -9.914 -15.080   4.277  1.00 10.00      A   
ATOM   1014  OE1 GLU A 108      -9.606 -15.809   3.311  1.00 10.00      A   
ATOM   1015  OE2 GLU A 108     -11.044 -14.563   4.395  1.00 10.00      A   
ATOM   1016  C   GLU A 108      -5.941 -12.284   5.496  1.00 10.00      A   
ATOM   1017  O   GLU A 108      -4.846 -12.592   5.023  1.00 10.00      A   
ATOM   1018  N   GLU A 109      -6.366 -11.027   5.561  1.00 10.00      A   
ATOM   1019  HN  GLU A 109      -7.228 -10.829   5.985  1.00 10.00      A   
ATOM   1020  CA  GLU A 109      -5.565  -9.936   5.024  1.00 10.00      A   
ATOM   1021  CB  GLU A 109      -6.317  -9.213   3.908  1.00 10.00      A   
ATOM   1022  CG  GLU A 109      -6.555 -10.040   2.661  1.00 10.00      A   
ATOM   1023  CD  GLU A 109      -7.285  -9.247   1.599  1.00 10.00      A   
ATOM   1024  OE1 GLU A 109      -6.623  -8.512   0.834  1.00 10.00      A   
ATOM   1025  OE2 GLU A 109      -8.529  -9.337   1.539  1.00 10.00      A   
ATOM   1026  C   GLU A 109      -5.146  -8.925   6.080  1.00 10.00      A   
ATOM   1027  O   GLU A 109      -5.969  -8.410   6.838  1.00 10.00      A   
ATOM   1028  N   ILE A 110      -3.854  -8.641   6.104  1.00 10.00      A   
ATOM   1029  HN  ILE A 110      -3.255  -9.108   5.477  1.00 10.00      A   
ATOM   1030  CA  ILE A 110      -3.281  -7.666   7.019  1.00 10.00      A   
ATOM   1031  CB  ILE A 110      -2.319  -8.329   8.033  1.00 10.00      A   
ATOM   1032  CG1 ILE A 110      -3.018  -9.476   8.767  1.00 10.00      A   
ATOM   1033  CG2 ILE A 110      -1.793  -7.299   9.027  1.00 10.00      A   
ATOM   1034  CD1 ILE A 110      -2.110 -10.262   9.683  1.00 10.00      A   
ATOM   1035  C   ILE A 110      -2.518  -6.642   6.185  1.00 10.00      A   
ATOM   1036  O   ILE A 110      -1.451  -6.940   5.643  1.00 10.00      A   
ATOM   1037  N   ARG A 111      -3.085  -5.453   6.043  1.00 10.00      A   
ATOM   1038  HN  ARG A 111      -3.943  -5.269   6.490  1.00 10.00      A   
ATOM   1039  CA  ARG A 111      -2.465  -4.406   5.242  1.00 10.00      A   
ATOM   1040  CB  ARG A 111      -3.399  -3.998   4.107  1.00 10.00      A   
ATOM   1041  CG  ARG A 111      -3.836  -5.164   3.240  1.00 10.00      A   
ATOM   1042  CD  ARG A 111      -4.886  -4.753   2.229  1.00 10.00      A   
ATOM   1043  NE  ARG A 111      -5.177  -5.846   1.308  1.00 10.00      A   
ATOM   1044  HE  ARG A 111      -5.674  -6.619   1.665  1.00 10.00      A   
ATOM   1045  CZ  ARG A 111      -4.827  -5.851   0.026  1.00 10.00      A   
ATOM   1046  NH1 ARG A 111      -4.182  -4.816  -0.490  1.00 10.00      A   
ATOM   1047 HH11 ARG A 111      -3.904  -4.824  -1.499  1.00 10.00      A   
ATOM   1048 HH12 ARG A 111      -3.956  -3.990   0.103  1.00 10.00      A   
ATOM   1049  NH2 ARG A 111      -5.117  -6.899  -0.734  1.00 10.00      A   
ATOM   1050 HH21 ARG A 111      -4.848  -6.911  -1.743  1.00 10.00      A   
ATOM   1051 HH22 ARG A 111      -5.624  -7.721  -0.319  1.00 10.00      A   
ATOM   1052  C   ARG A 111      -2.094  -3.200   6.085  1.00 10.00      A   
ATOM   1053  O   ARG A 111      -2.926  -2.655   6.799  1.00 10.00      A   
ATOM   1054  N   LEU A 112      -0.839  -2.794   5.995  1.00 10.00      A   
ATOM   1055  HN  LEU A 112      -0.223  -3.273   5.392  1.00 10.00      A   
ATOM   1056  CA  LEU A 112      -0.338  -1.660   6.747  1.00 10.00      A   
ATOM   1057  CB  LEU A 112       0.627  -2.128   7.838  1.00 10.00      A   
ATOM   1058  CG  LEU A 112       0.025  -2.425   9.210  1.00 10.00      A   
ATOM   1059  CD1 LEU A 112      -0.667  -3.780   9.221  1.00 10.00      A   
ATOM   1060  CD2 LEU A 112       1.098  -2.361  10.280  1.00 10.00      A   
ATOM   1061  C   LEU A 112       0.388  -0.687   5.828  1.00 10.00      A   
ATOM   1062  O   LEU A 112       1.092  -1.097   4.904  1.00 10.00      A   
ATOM   1063  N   LYS A 113       0.213   0.596   6.085  1.00 10.00      A   
ATOM   1064  HN  LYS A 113      -0.374   0.857   6.832  1.00 10.00      A   
ATOM   1065  CA  LYS A 113       0.863   1.628   5.293  1.00 10.00      A   
ATOM   1066  CB  LYS A 113      -0.121   2.267   4.309  1.00 10.00      A   
ATOM   1067  CG  LYS A 113       0.544   3.109   3.231  1.00 10.00      A   
ATOM   1068  CD  LYS A 113      -0.440   4.070   2.586  1.00 10.00      A   
ATOM   1069  CE  LYS A 113       0.249   4.974   1.576  1.00 10.00      A   
ATOM   1070  NZ  LYS A 113      -0.618   6.111   1.185  1.00 10.00      A   
ATOM   1071  HZ1 LYS A 113      -0.801   6.725   2.011  1.00 10.00      A   
ATOM   1072  HZ2 LYS A 113      -1.527   5.761   0.826  1.00 10.00      A   
ATOM   1073  HZ3 LYS A 113      -0.162   6.681   0.443  1.00 10.00      A   
ATOM   1074  C   LYS A 113       1.463   2.692   6.201  1.00 10.00      A   
ATOM   1075  O   LYS A 113       0.753   3.296   7.007  1.00 10.00      A   
ATOM   1076  N   ARG A 114       2.770   2.911   6.061  1.00 10.00      A   
ATOM   1077  HN  ARG A 114       3.268   2.393   5.389  1.00 10.00      A   
ATOM   1078  CA  ARG A 114       3.488   3.896   6.865  1.00 10.00      A   
ATOM   1079  CB  ARG A 114       2.999   5.322   6.564  1.00 10.00      A   
ATOM   1080  CG  ARG A 114       3.384   5.845   5.187  1.00 10.00      A   
ATOM   1081  CD  ARG A 114       2.741   7.197   4.908  1.00 10.00      A   
ATOM   1082  NE  ARG A 114       3.171   7.755   3.627  1.00 10.00      A   
ATOM   1083  HE  ARG A 114       4.146   7.829   3.470  1.00 10.00      A   
ATOM   1084  CZ  ARG A 114       2.334   8.179   2.679  1.00 10.00      A   
ATOM   1085  NH1 ARG A 114       1.021   8.120   2.857  1.00 10.00      A   
ATOM   1086 HH11 ARG A 114       0.378   8.453   2.097  1.00 10.00      A   
ATOM   1087 HH12 ARG A 114       0.623   7.747   3.743  1.00 10.00      A   
ATOM   1088  NH2 ARG A 114       2.810   8.663   1.542  1.00 10.00      A   
ATOM   1089 HH21 ARG A 114       3.847   8.716   1.385  1.00 10.00      A   
ATOM   1090 HH22 ARG A 114       2.149   8.988   0.795  1.00 10.00      A   
ATOM   1091  C   ARG A 114       3.359   3.575   8.350  1.00 10.00      A   
ATOM   1092  O   ARG A 114       2.886   4.390   9.139  1.00 10.00      A   
ATOM   1093  N   MET A 115       3.772   2.376   8.724  1.00 10.00      A   
ATOM   1094  HN  MET A 115       4.160   1.770   8.057  1.00 10.00      A   
ATOM   1095  CA  MET A 115       3.683   1.948  10.114  1.00 10.00      A   
ATOM   1096  CB  MET A 115       2.475   1.025  10.325  1.00 10.00      A   
ATOM   1097  CG  MET A 115       1.122   1.724  10.300  1.00 10.00      A   
ATOM   1098  SD  MET A 115       0.666   2.456  11.888  1.00 10.00      A   
ATOM   1099  CE  MET A 115       0.240   0.991  12.828  1.00 10.00      A   
ATOM   1100  C   MET A 115       4.962   1.256  10.567  1.00 10.00      A   
ATOM   1101  O   MET A 115       5.856   0.974   9.762  1.00 10.00      A   
ATOM   1102  N   VAL A 116       5.044   1.005  11.864  1.00 10.00      A   
ATOM   1103  HN  VAL A 116       4.299   1.280  12.451  1.00 10.00      A   
ATOM   1104  CA  VAL A 116       6.191   0.342  12.458  1.00 10.00      A   
ATOM   1105  CB  VAL A 116       6.755   1.141  13.653  1.00 10.00      A   
ATOM   1106  CG1 VAL A 116       8.102   0.584  14.080  1.00 10.00      A   
ATOM   1107  CG2 VAL A 116       6.872   2.619  13.312  1.00 10.00      A   
ATOM   1108  C   VAL A 116       5.782  -1.045  12.940  1.00 10.00      A   
ATOM   1109  O   VAL A 116       4.984  -1.183  13.875  1.00 10.00      A   
ATOM   1110  N   VAL A 117       6.332  -2.064  12.302  1.00 10.00      A   
ATOM   1111  HN  VAL A 117       6.995  -1.885  11.594  1.00 10.00      A   
ATOM   1112  CA  VAL A 117       6.025  -3.444  12.647  1.00 10.00      A   
ATOM   1113  CB  VAL A 117       5.567  -4.257  11.414  1.00 10.00      A   
ATOM   1114  CG1 VAL A 117       5.044  -5.624  11.835  1.00 10.00      A   
ATOM   1115  CG2 VAL A 117       4.517  -3.500  10.614  1.00 10.00      A   
ATOM   1116  C   VAL A 117       7.257  -4.109  13.239  1.00 10.00      A   
ATOM   1117  O   VAL A 117       8.264  -4.267  12.559  1.00 10.00      A   
ATOM   1118  N   THR A 118       7.180  -4.482  14.505  1.00 10.00      A   
ATOM   1119  HN  THR A 118       6.355  -4.324  15.006  1.00 10.00      A   
ATOM   1120  CA  THR A 118       8.298  -5.126  15.176  1.00 10.00      A   
ATOM   1121  CB  THR A 118       8.183  -4.948  16.703  1.00 10.00      A   
ATOM   1122  OG1 THR A 118       7.206  -3.929  16.985  1.00 10.00      A   
ATOM   1123  HG1 THR A 118       7.629  -3.203  17.467  1.00 10.00      A   
ATOM   1124  CG2 THR A 118       9.519  -4.520  17.286  1.00 10.00      A   
ATOM   1125  C   THR A 118       8.371  -6.619  14.815  1.00 10.00      A   
ATOM   1126  O   THR A 118       7.372  -7.215  14.397  1.00 10.00      A   
ATOM   1127  N   ASP A 119       9.553  -7.213  14.974  1.00 10.00      A   
ATOM   1128  HN  ASP A 119      10.313  -6.684  15.303  1.00 10.00      A   
ATOM   1129  CA  ASP A 119       9.769  -8.627  14.656  1.00 10.00      A   
ATOM   1130  CB  ASP A 119      11.188  -9.056  15.020  1.00 10.00      A   
ATOM   1131  CG  ASP A 119      12.155  -8.924  13.861  1.00 10.00      A   
ATOM   1132  OD1 ASP A 119      12.419  -7.784  13.425  1.00 10.00      A   
ATOM   1133  OD2 ASP A 119      12.665  -9.959  13.390  1.00 10.00      A   
ATOM   1134  C   ASP A 119       8.762  -9.537  15.349  1.00 10.00      A   
ATOM   1135  O   ASP A 119       8.214 -10.449  14.732  1.00 10.00      A   
ATOM   1136  N   ASP A 120       8.509  -9.272  16.628  1.00 10.00      A   
ATOM   1137  HN  ASP A 120       8.977  -8.526  17.061  1.00 10.00      A   
ATOM   1138  CA  ASP A 120       7.564 -10.074  17.407  1.00 10.00      A   
ATOM   1139  CB  ASP A 120       7.568  -9.669  18.883  1.00 10.00      A   
ATOM   1140  CG  ASP A 120       8.670 -10.344  19.674  1.00 10.00      A   
ATOM   1141  OD1 ASP A 120       8.542 -11.547  19.989  1.00 10.00      A   
ATOM   1142  OD2 ASP A 120       9.675  -9.674  19.984  1.00 10.00      A   
ATOM   1143  C   ASP A 120       6.146  -9.999  16.852  1.00 10.00      A   
ATOM   1144  O   ASP A 120       5.391 -10.968  16.935  1.00 10.00      A   
ATOM   1145  N   CYS A 121       5.791  -8.854  16.274  1.00 10.00      A   
ATOM   1146  HN  CYS A 121       6.442  -8.125  16.212  1.00 10.00      A   
ATOM   1147  CA  CYS A 121       4.460  -8.667  15.711  1.00 10.00      A   
ATOM   1148  CB  CYS A 121       4.265  -7.223  15.236  1.00 10.00      A   
ATOM   1149  SG  CYS A 121       4.627  -5.972  16.489  1.00 10.00      A   
ATOM   1150  HG  CYS A 121       4.487  -6.537  17.679  1.00 10.00      A   
ATOM   1151  C   CYS A 121       4.226  -9.649  14.567  1.00 10.00      A   
ATOM   1152  O   CYS A 121       3.141 -10.211  14.426  1.00 10.00      A   
ATOM   1153  N   LEU A 122       5.263  -9.872  13.773  1.00 10.00      A   
ATOM   1154  HN  LEU A 122       6.106  -9.399  13.945  1.00 10.00      A   
ATOM   1155  CA  LEU A 122       5.182 -10.801  12.654  1.00 10.00      A   
ATOM   1156  CB  LEU A 122       6.437 -10.697  11.786  1.00 10.00      A   
ATOM   1157  CG  LEU A 122       6.664  -9.352  11.091  1.00 10.00      A   
ATOM   1158  CD1 LEU A 122       8.026  -9.318  10.421  1.00 10.00      A   
ATOM   1159  CD2 LEU A 122       5.562  -9.077  10.076  1.00 10.00      A   
ATOM   1160  C   LEU A 122       4.997 -12.231  13.161  1.00 10.00      A   
ATOM   1161  O   LEU A 122       4.211 -13.003  12.608  1.00 10.00      A   
ATOM   1162  N   GLU A 123       5.711 -12.573  14.228  1.00 10.00      A   
ATOM   1163  HN  GLU A 123       6.319 -11.916  14.626  1.00 10.00      A   
ATOM   1164  CA  GLU A 123       5.619 -13.905  14.818  1.00 10.00      A   
ATOM   1165  CB  GLU A 123       6.646 -14.075  15.940  1.00 10.00      A   
ATOM   1166  CG  GLU A 123       6.702 -15.482  16.515  1.00 10.00      A   
ATOM   1167  CD  GLU A 123       7.709 -15.607  17.636  1.00 10.00      A   
ATOM   1168  OE1 GLU A 123       7.414 -15.154  18.759  1.00 10.00      A   
ATOM   1169  OE2 GLU A 123       8.801 -16.165  17.406  1.00 10.00      A   
ATOM   1170  C   GLU A 123       4.208 -14.161  15.344  1.00 10.00      A   
ATOM   1171  O   GLU A 123       3.646 -15.244  15.157  1.00 10.00      A   
ATOM   1172  N   LEU A 124       3.635 -13.145  15.986  1.00 10.00      A   
ATOM   1173  HN  LEU A 124       4.143 -12.311  16.102  1.00 10.00      A   
ATOM   1174  CA  LEU A 124       2.286 -13.233  16.534  1.00 10.00      A   
ATOM   1175  CB  LEU A 124       1.922 -11.949  17.278  1.00 10.00      A   
ATOM   1176  CG  LEU A 124       2.742 -11.632  18.529  1.00 10.00      A   
ATOM   1177  CD1 LEU A 124       2.339 -10.279  19.093  1.00 10.00      A   
ATOM   1178  CD2 LEU A 124       2.571 -12.722  19.576  1.00 10.00      A   
ATOM   1179  C   LEU A 124       1.268 -13.496  15.431  1.00 10.00      A   
ATOM   1180  O   LEU A 124       0.265 -14.179  15.644  1.00 10.00      A   
ATOM   1181  N   ILE A 125       1.541 -12.949  14.254  1.00 10.00      A   
ATOM   1182  HN  ILE A 125       2.359 -12.412  14.160  1.00 10.00      A   
ATOM   1183  CA  ILE A 125       0.670 -13.122  13.098  1.00 10.00      A   
ATOM   1184  CB  ILE A 125       1.122 -12.224  11.920  1.00 10.00      A   
ATOM   1185  CG1 ILE A 125       0.847 -10.749  12.229  1.00 10.00      A   
ATOM   1186  CG2 ILE A 125       0.440 -12.637  10.621  1.00 10.00      A   
ATOM   1187  CD1 ILE A 125       1.485  -9.787  11.248  1.00 10.00      A   
ATOM   1188  C   ILE A 125       0.665 -14.582  12.643  1.00 10.00      A   
ATOM   1189  O   ILE A 125      -0.394 -15.190  12.482  1.00 10.00      A   
ATOM   1190  N   ALA A 126       1.857 -15.141  12.474  1.00 10.00      A   
ATOM   1191  HN  ALA A 126       2.662 -14.610  12.656  1.00 10.00      A   
ATOM   1192  CA  ALA A 126       2.012 -16.519  12.021  1.00 10.00      A   
ATOM   1193  CB  ALA A 126       3.483 -16.820  11.779  1.00 10.00      A   
ATOM   1194  C   ALA A 126       1.421 -17.538  12.996  1.00 10.00      A   
ATOM   1195  O   ALA A 126       0.800 -18.517  12.585  1.00 10.00      A   
ATOM   1196  N   LYS A 127       1.610 -17.308  14.284  1.00 10.00      A   
ATOM   1197  HN  LYS A 127       2.102 -16.503  14.560  1.00 10.00      A   
ATOM   1198  CA  LYS A 127       1.119 -18.234  15.299  1.00 10.00      A   
ATOM   1199  CB  LYS A 127       1.865 -18.035  16.624  1.00 10.00      A   
ATOM   1200  CG  LYS A 127       1.660 -16.669  17.259  1.00 10.00      A   
ATOM   1201  CD  LYS A 127       2.531 -16.484  18.490  1.00 10.00      A   
ATOM   1202  CE  LYS A 127       1.884 -17.087  19.724  1.00 10.00      A   
ATOM   1203  NZ  LYS A 127       2.680 -16.824  20.954  1.00 10.00      A   
ATOM   1204  HZ1 LYS A 127       2.187 -17.206  21.787  1.00 10.00      A   
ATOM   1205  HZ2 LYS A 127       2.819 -15.802  21.087  1.00 10.00      A   
ATOM   1206  HZ3 LYS A 127       3.612 -17.279  20.880  1.00 10.00      A   
ATOM   1207  C   LYS A 127      -0.396 -18.167  15.515  1.00 10.00      A   
ATOM   1208  O   LYS A 127      -1.018 -19.164  15.889  1.00 10.00      A   
ATOM   1209  N   SER A 128      -0.999 -17.018  15.254  1.00 10.00      A   
ATOM   1210  HN  SER A 128      -0.475 -16.264  14.911  1.00 10.00      A   
ATOM   1211  CA  SER A 128      -2.431 -16.859  15.481  1.00 10.00      A   
ATOM   1212  CB  SER A 128      -2.707 -15.537  16.196  1.00 10.00      A   
ATOM   1213  OG  SER A 128      -1.746 -15.312  17.221  1.00 10.00      A   
ATOM   1214  HG  SER A 128      -0.996 -14.819  16.855  1.00 10.00      A   
ATOM   1215  C   SER A 128      -3.279 -16.972  14.213  1.00 10.00      A   
ATOM   1216  O   SER A 128      -4.300 -17.665  14.201  1.00 10.00      A   
ATOM   1217  N   PHE A 129      -2.860 -16.321  13.144  1.00 10.00      A   
ATOM   1218  HN  PHE A 129      -2.008 -15.834  13.172  1.00 10.00      A   
ATOM   1219  CA  PHE A 129      -3.627 -16.332  11.910  1.00 10.00      A   
ATOM   1220  CB  PHE A 129      -3.487 -14.998  11.176  1.00 10.00      A   
ATOM   1221  CG  PHE A 129      -3.653 -13.808  12.078  1.00 10.00      A   
ATOM   1222  CD1 PHE A 129      -2.717 -12.789  12.078  1.00 10.00      A   
ATOM   1223  CD2 PHE A 129      -4.739 -13.712  12.931  1.00 10.00      A   
ATOM   1224  CE1 PHE A 129      -2.857 -11.695  12.909  1.00 10.00      A   
ATOM   1225  CE2 PHE A 129      -4.888 -12.619  13.765  1.00 10.00      A   
ATOM   1226  CZ  PHE A 129      -3.946 -11.609  13.753  1.00 10.00      A   
ATOM   1227  C   PHE A 129      -3.269 -17.507  11.012  1.00 10.00      A   
ATOM   1228  O   PHE A 129      -2.294 -17.461  10.263  1.00 10.00      A   
ATOM   1229  N   LYS A 130      -4.067 -18.566  11.104  1.00 10.00      A   
ATOM   1230  HN  LYS A 130      -4.812 -18.542  11.738  1.00 10.00      A   
ATOM   1231  CA  LYS A 130      -3.857 -19.763  10.295  1.00 10.00      A   
ATOM   1232  CB  LYS A 130      -4.466 -20.992  10.977  1.00 10.00      A   
ATOM   1233  CG  LYS A 130      -3.515 -21.735  11.901  1.00 10.00      A   
ATOM   1234  CD  LYS A 130      -3.424 -21.080  13.272  1.00 10.00      A   
ATOM   1235  CE  LYS A 130      -2.585 -21.920  14.221  1.00 10.00      A   
ATOM   1236  NZ  LYS A 130      -2.568 -21.368  15.600  1.00 10.00      A   
ATOM   1237  HZ1 LYS A 130      -2.083 -22.028  16.242  1.00 10.00      A   
ATOM   1238  HZ2 LYS A 130      -3.538 -21.222  15.941  1.00 10.00      A   
ATOM   1239  HZ3 LYS A 130      -2.063 -20.457  15.618  1.00 10.00      A   
ATOM   1240  C   LYS A 130      -4.463 -19.588   8.906  1.00 10.00      A   
ATOM   1241  O   LYS A 130      -4.176 -20.351   7.982  1.00 10.00      A   
ATOM   1242  N   ASN A 131      -5.304 -18.574   8.772  1.00 10.00      A   
ATOM   1243  HN  ASN A 131      -5.489 -18.006   9.547  1.00 10.00      A   
ATOM   1244  CA  ASN A 131      -5.957 -18.278   7.506  1.00 10.00      A   
ATOM   1245  CB  ASN A 131      -7.461 -18.098   7.702  1.00 10.00      A   
ATOM   1246  CG  ASN A 131      -8.209 -19.409   7.580  1.00 10.00      A   
ATOM   1247  OD1 ASN A 131      -7.874 -20.250   6.745  1.00 10.00      A   
ATOM   1248  ND2 ASN A 131      -9.212 -19.603   8.422  1.00 10.00      A   
ATOM   1249 HD21 ASN A 131      -9.418 -18.898   9.072  1.00 10.00      A   
ATOM   1250 HD22 ASN A 131      -9.709 -20.448   8.364  1.00 10.00      A   
ATOM   1251  C   ASN A 131      -5.341 -17.046   6.865  1.00 10.00      A   
ATOM   1252  O   ASN A 131      -5.899 -16.471   5.935  1.00 10.00      A   
ATOM   1253  N   PHE A 132      -4.179 -16.660   7.376  1.00 10.00      A   
ATOM   1254  HN  PHE A 132      -3.797 -17.174   8.116  1.00 10.00      A   
ATOM   1255  CA  PHE A 132      -3.447 -15.507   6.872  1.00 10.00      A   
ATOM   1256  CB  PHE A 132      -2.254 -15.231   7.791  1.00 10.00      A   
ATOM   1257  CG  PHE A 132      -1.189 -14.360   7.201  1.00 10.00      A   
ATOM   1258  CD1 PHE A 132      -1.342 -12.985   7.165  1.00 10.00      A   
ATOM   1259  CD2 PHE A 132      -0.028 -14.917   6.689  1.00 10.00      A   
ATOM   1260  CE1 PHE A 132      -0.355 -12.183   6.629  1.00 10.00      A   
ATOM   1261  CE2 PHE A 132       0.961 -14.122   6.151  1.00 10.00      A   
ATOM   1262  CZ  PHE A 132       0.798 -12.754   6.122  1.00 10.00      A   
ATOM   1263  C   PHE A 132      -2.979 -15.784   5.449  1.00 10.00      A   
ATOM   1264  O   PHE A 132      -2.271 -16.759   5.207  1.00 10.00      A   
ATOM   1265  N   LYS A 133      -3.372 -14.929   4.510  1.00 10.00      A   
ATOM   1266  HN  LYS A 133      -3.907 -14.146   4.765  1.00 10.00      A   
ATOM   1267  CA  LYS A 133      -3.020 -15.131   3.111  1.00 10.00      A   
ATOM   1268  CB  LYS A 133      -4.264 -15.539   2.315  1.00 10.00      A   
ATOM   1269  CG  LYS A 133      -4.916 -16.817   2.809  1.00 10.00      A   
ATOM   1270  CD  LYS A 133      -6.361 -16.926   2.354  1.00 10.00      A   
ATOM   1271  CE  LYS A 133      -7.073 -18.053   3.083  1.00 10.00      A   
ATOM   1272  NZ  LYS A 133      -8.509 -18.129   2.715  1.00 10.00      A   
ATOM   1273  HZ1 LYS A 133      -8.606 -18.294   1.695  1.00 10.00      A   
ATOM   1274  HZ2 LYS A 133      -8.990 -17.232   2.958  1.00 10.00      A   
ATOM   1275  HZ3 LYS A 133      -8.971 -18.905   3.229  1.00 10.00      A   
ATOM   1276  C   LYS A 133      -2.369 -13.912   2.470  1.00 10.00      A   
ATOM   1277  O   LYS A 133      -1.529 -14.054   1.581  1.00 10.00      A   
ATOM   1278  N   VAL A 134      -2.745 -12.717   2.901  1.00 10.00      A   
ATOM   1279  HN  VAL A 134      -3.399 -12.646   3.629  1.00 10.00      A   
ATOM   1280  CA  VAL A 134      -2.188 -11.504   2.308  1.00 10.00      A   
ATOM   1281  CB  VAL A 134      -3.239 -10.736   1.474  1.00 10.00      A   
ATOM   1282  CG1 VAL A 134      -2.632  -9.488   0.845  1.00 10.00      A   
ATOM   1283  CG2 VAL A 134      -3.841 -11.632   0.403  1.00 10.00      A   
ATOM   1284  C   VAL A 134      -1.579 -10.561   3.341  1.00 10.00      A   
ATOM   1285  O   VAL A 134      -2.229 -10.178   4.318  1.00 10.00      A   
ATOM   1286  N   LEU A 135      -0.324 -10.199   3.120  1.00 10.00      A   
ATOM   1287  HN  LEU A 135       0.147 -10.564   2.337  1.00 10.00      A   
ATOM   1288  CA  LEU A 135       0.379  -9.274   3.996  1.00 10.00      A   
ATOM   1289  CB  LEU A 135       1.508  -9.973   4.752  1.00 10.00      A   
ATOM   1290  CG  LEU A 135       2.261  -9.117   5.774  1.00 10.00      A   
ATOM   1291  CD1 LEU A 135       1.317  -8.616   6.856  1.00 10.00      A   
ATOM   1292  CD2 LEU A 135       3.410  -9.896   6.392  1.00 10.00      A   
ATOM   1293  C   LEU A 135       0.946  -8.138   3.166  1.00 10.00      A   
ATOM   1294  O   LEU A 135       1.821  -8.352   2.327  1.00 10.00      A   
ATOM   1295  N   VAL A 136       0.438  -6.942   3.382  1.00 10.00      A   
ATOM   1296  HN  VAL A 136      -0.252  -6.829   4.073  1.00 10.00      A   
ATOM   1297  CA  VAL A 136       0.898  -5.786   2.636  1.00 10.00      A   
ATOM   1298  CB  VAL A 136      -0.245  -5.120   1.836  1.00 10.00      A   
ATOM   1299  CG1 VAL A 136       0.269  -3.902   1.083  1.00 10.00      A   
ATOM   1300  CG2 VAL A 136      -0.879  -6.114   0.871  1.00 10.00      A   
ATOM   1301  C   VAL A 136       1.533  -4.766   3.565  1.00 10.00      A   
ATOM   1302  O   VAL A 136       0.851  -4.148   4.378  1.00 10.00      A   
ATOM   1303  N   LEU A 137       2.840  -4.625   3.460  1.00 10.00      A   
ATOM   1304  HN  LEU A 137       3.333  -5.183   2.812  1.00 10.00      A   
ATOM   1305  CA  LEU A 137       3.577  -3.673   4.266  1.00 10.00      A   
ATOM   1306  CB  LEU A 137       4.702  -4.373   5.044  1.00 10.00      A   
ATOM   1307  CG  LEU A 137       4.257  -5.379   6.111  1.00 10.00      A   
ATOM   1308  CD1 LEU A 137       5.461  -6.017   6.784  1.00 10.00      A   
ATOM   1309  CD2 LEU A 137       3.360  -4.710   7.138  1.00 10.00      A   
ATOM   1310  C   LEU A 137       4.134  -2.585   3.361  1.00 10.00      A   
ATOM   1311  O   LEU A 137       5.195  -2.743   2.760  1.00 10.00      A   
ATOM   1312  N   SER A 138       3.390  -1.497   3.244  1.00 10.00      A   
ATOM   1313  HN  SER A 138       2.545  -1.437   3.745  1.00 10.00      A   
ATOM   1314  CA  SER A 138       3.788  -0.386   2.401  1.00 10.00      A   
ATOM   1315  CB  SER A 138       2.553   0.186   1.693  1.00 10.00      A   
ATOM   1316  OG  SER A 138       2.899   1.202   0.767  1.00 10.00      A   
ATOM   1317  HG  SER A 138       3.790   1.045   0.428  1.00 10.00      A   
ATOM   1318  C   SER A 138       4.470   0.691   3.234  1.00 10.00      A   
ATOM   1319  O   SER A 138       3.869   1.233   4.165  1.00 10.00      A   
ATOM   1320  N   SER A 139       5.734   0.968   2.915  1.00 10.00      A   
ATOM   1321  HN  SER A 139       6.157   0.469   2.181  1.00 10.00      A   
ATOM   1322  CA  SER A 139       6.516   1.987   3.613  1.00 10.00      A   
ATOM   1323  CB  SER A 139       5.985   3.389   3.281  1.00 10.00      A   
ATOM   1324  OG  SER A 139       5.696   3.512   1.894  1.00 10.00      A   
ATOM   1325  HG  SER A 139       5.477   4.432   1.692  1.00 10.00      A   
ATOM   1326  C   SER A 139       6.550   1.749   5.126  1.00 10.00      A   
ATOM   1327  O   SER A 139       6.369   2.674   5.924  1.00 10.00      A   
ATOM   1328  N   CYS A 140       6.772   0.503   5.517  1.00 10.00      A   
ATOM   1329  HN  CYS A 140       6.917  -0.196   4.836  1.00 10.00      A   
ATOM   1330  CA  CYS A 140       6.829   0.147   6.928  1.00 10.00      A   
ATOM   1331  CB  CYS A 140       5.989  -1.099   7.201  1.00 10.00      A   
ATOM   1332  SG  CYS A 140       4.257  -0.921   6.716  1.00 10.00      A   
ATOM   1333  HG  CYS A 140       4.218  -0.171   5.623  1.00 10.00      A   
ATOM   1334  C   CYS A 140       8.272  -0.055   7.372  1.00 10.00      A   
ATOM   1335  O   CYS A 140       9.168  -0.187   6.543  1.00 10.00      A   
ATOM   1336  N   GLU A 141       8.493  -0.073   8.676  1.00 10.00      A   
ATOM   1337  HN  GLU A 141       7.735   0.024   9.294  1.00 10.00      A   
ATOM   1338  CA  GLU A 141       9.836  -0.240   9.226  1.00 10.00      A   
ATOM   1339  CB  GLU A 141      10.501   1.133   9.372  1.00 10.00      A   
ATOM   1340  CG  GLU A 141       9.649   2.152  10.122  1.00 10.00      A   
ATOM   1341  CD  GLU A 141      10.467   3.088  10.988  1.00 10.00      A   
ATOM   1342  OE1 GLU A 141      11.701   3.148  10.808  1.00 10.00      A   
ATOM   1343  OE2 GLU A 141       9.876   3.774  11.849  1.00 10.00      A   
ATOM   1344  C   GLU A 141       9.771  -0.907  10.592  1.00 10.00      A   
ATOM   1345  O   GLU A 141       8.684  -1.145  11.116  1.00 10.00      A   
ATOM   1346  N   GLY A 142      10.936  -1.230  11.153  1.00 10.00      A   
ATOM   1347  HN  GLY A 142      11.769  -1.067  10.663  1.00 10.00      A   
ATOM   1348  CA  GLY A 142      10.984  -1.826  12.475  1.00 10.00      A   
ATOM   1349  C   GLY A 142      11.187  -3.328  12.477  1.00 10.00      A   
ATOM   1350  O   GLY A 142      11.490  -3.905  13.519  1.00 10.00      A   
ATOM   1351  N   PHE A 143      11.040  -3.964  11.325  1.00 10.00      A   
ATOM   1352  HN  PHE A 143      10.840  -3.452  10.517  1.00 10.00      A   
ATOM   1353  CA  PHE A 143      11.189  -5.415  11.239  1.00 10.00      A   
ATOM   1354  CB  PHE A 143       9.936  -6.078  10.649  1.00 10.00      A   
ATOM   1355  CG  PHE A 143       9.554  -5.600   9.274  1.00 10.00      A   
ATOM   1356  CD1 PHE A 143       9.782  -6.392   8.162  1.00 10.00      A   
ATOM   1357  CD2 PHE A 143       8.960  -4.360   9.094  1.00 10.00      A   
ATOM   1358  CE1 PHE A 143       9.425  -5.957   6.900  1.00 10.00      A   
ATOM   1359  CE2 PHE A 143       8.601  -3.918   7.836  1.00 10.00      A   
ATOM   1360  CZ  PHE A 143       8.833  -4.719   6.737  1.00 10.00      A   
ATOM   1361  C   PHE A 143      12.436  -5.825  10.465  1.00 10.00      A   
ATOM   1362  O   PHE A 143      12.887  -5.113   9.562  1.00 10.00      A   
ATOM   1363  N   SER A 144      12.990  -6.975  10.834  1.00 10.00      A   
ATOM   1364  HN  SER A 144      12.589  -7.484  11.577  1.00 10.00      A   
ATOM   1365  CA  SER A 144      14.176  -7.503  10.187  1.00 10.00      A   
ATOM   1366  CB  SER A 144      15.226  -7.881  11.237  1.00 10.00      A   
ATOM   1367  OG  SER A 144      14.847  -9.036  11.967  1.00 10.00      A   
ATOM   1368  HG  SER A 144      14.060  -8.842  12.506  1.00 10.00      A   
ATOM   1369  C   SER A 144      13.817  -8.713   9.323  1.00 10.00      A   
ATOM   1370  O   SER A 144      12.647  -9.087   9.220  1.00 10.00      A   
ATOM   1371  N   THR A 145      14.822  -9.320   8.706  1.00 10.00      A   
ATOM   1372  HN  THR A 145      15.731  -8.971   8.817  1.00 10.00      A   
ATOM   1373  CA  THR A 145      14.609 -10.478   7.852  1.00 10.00      A   
ATOM   1374  CB  THR A 145      15.849 -10.770   6.982  1.00 10.00      A   
ATOM   1375  OG1 THR A 145      17.031 -10.709   7.795  1.00 10.00      A   
ATOM   1376  HG1 THR A 145      17.088 -11.514   8.330  1.00 10.00      A   
ATOM   1377  CG2 THR A 145      15.962  -9.760   5.848  1.00 10.00      A   
ATOM   1378  C   THR A 145      14.250 -11.722   8.663  1.00 10.00      A   
ATOM   1379  O   THR A 145      13.683 -12.675   8.128  1.00 10.00      A   
ATOM   1380  N   ASP A 146      14.567 -11.710   9.956  1.00 10.00      A   
ATOM   1381  HN  ASP A 146      15.002 -10.919  10.342  1.00 10.00      A   
ATOM   1382  CA  ASP A 146      14.271 -12.854  10.811  1.00 10.00      A   
ATOM   1383  CB  ASP A 146      15.026 -12.791  12.136  1.00 10.00      A   
ATOM   1384  CG  ASP A 146      14.819 -14.047  12.958  1.00 10.00      A   
ATOM   1385  OD1 ASP A 146      15.269 -15.132  12.523  1.00 10.00      A   
ATOM   1386  OD2 ASP A 146      14.203 -13.963  14.041  1.00 10.00      A   
ATOM   1387  C   ASP A 146      12.778 -12.990  11.056  1.00 10.00      A   
ATOM   1388  O   ASP A 146      12.236 -14.097  11.037  1.00 10.00      A   
ATOM   1389  N   GLY A 147      12.112 -11.863  11.285  1.00 10.00      A   
ATOM   1390  HN  GLY A 147      12.602 -11.010  11.326  1.00 10.00      A   
ATOM   1391  CA  GLY A 147      10.680 -11.883  11.504  1.00 10.00      A   
ATOM   1392  C   GLY A 147       9.945 -12.397  10.284  1.00 10.00      A   
ATOM   1393  O   GLY A 147       8.890 -13.019  10.393  1.00 10.00      A   
ATOM   1394  N   LEU A 148      10.517 -12.141   9.113  1.00 10.00      A   
ATOM   1395  HN  LEU A 148      11.356 -11.633   9.098  1.00 10.00      A   
ATOM   1396  CA  LEU A 148       9.934 -12.586   7.855  1.00 10.00      A   
ATOM   1397  CB  LEU A 148      10.656 -11.931   6.676  1.00 10.00      A   
ATOM   1398  CG  LEU A 148      10.619 -10.402   6.626  1.00 10.00      A   
ATOM   1399  CD1 LEU A 148      11.486  -9.885   5.489  1.00 10.00      A   
ATOM   1400  CD2 LEU A 148       9.189  -9.905   6.482  1.00 10.00      A   
ATOM   1401  C   LEU A 148      10.020 -14.105   7.750  1.00 10.00      A   
ATOM   1402  O   LEU A 148       9.162 -14.749   7.145  1.00 10.00      A   
ATOM   1403  N   ALA A 149      11.055 -14.669   8.365  1.00 10.00      A   
ATOM   1404  HN  ALA A 149      11.697 -14.093   8.833  1.00 10.00      A   
ATOM   1405  CA  ALA A 149      11.264 -16.112   8.363  1.00 10.00      A   
ATOM   1406  CB  ALA A 149      12.622 -16.457   8.953  1.00 10.00      A   
ATOM   1407  C   ALA A 149      10.154 -16.810   9.140  1.00 10.00      A   
ATOM   1408  O   ALA A 149       9.766 -17.933   8.820  1.00 10.00      A   
ATOM   1409  N   ALA A 150       9.637 -16.125  10.157  1.00 10.00      A   
ATOM   1410  HN  ALA A 150       9.996 -15.236  10.363  1.00 10.00      A   
ATOM   1411  CA  ALA A 150       8.560 -16.663  10.973  1.00 10.00      A   
ATOM   1412  CB  ALA A 150       8.282 -15.750  12.158  1.00 10.00      A   
ATOM   1413  C   ALA A 150       7.310 -16.842  10.120  1.00 10.00      A   
ATOM   1414  O   ALA A 150       6.573 -17.810  10.275  1.00 10.00      A   
ATOM   1415  N   ILE A 151       7.092 -15.912   9.203  1.00 10.00      A   
ATOM   1416  HN  ILE A 151       7.720 -15.165   9.122  1.00 10.00      A   
ATOM   1417  CA  ILE A 151       5.944 -15.969   8.313  1.00 10.00      A   
ATOM   1418  CB  ILE A 151       5.709 -14.594   7.642  1.00 10.00      A   
ATOM   1419  CG1 ILE A 151       5.467 -13.503   8.694  1.00 10.00      A   
ATOM   1420  CG2 ILE A 151       4.557 -14.652   6.643  1.00 10.00      A   
ATOM   1421  CD1 ILE A 151       4.184 -13.672   9.484  1.00 10.00      A   
ATOM   1422  C   ILE A 151       6.183 -17.013   7.223  1.00 10.00      A   
ATOM   1423  O   ILE A 151       5.324 -17.851   6.943  1.00 10.00      A   
ATOM   1424  N   ALA A 152       7.374 -16.969   6.646  1.00 10.00      A   
ATOM   1425  HN  ALA A 152       8.022 -16.300   6.959  1.00 10.00      A   
ATOM   1426  CA  ALA A 152       7.762 -17.868   5.562  1.00 10.00      A   
ATOM   1427  CB  ALA A 152       9.139 -17.487   5.044  1.00 10.00      A   
ATOM   1428  C   ALA A 152       7.733 -19.347   5.949  1.00 10.00      A   
ATOM   1429  O   ALA A 152       7.326 -20.188   5.152  1.00 10.00      A   
ATOM   1430  N   ALA A 153       8.140 -19.668   7.168  1.00 10.00      A   
ATOM   1431  HN  ALA A 153       8.420 -18.961   7.788  1.00 10.00      A   
ATOM   1432  CA  ALA A 153       8.182 -21.058   7.599  1.00 10.00      A   
ATOM   1433  CB  ALA A 153       9.515 -21.370   8.265  1.00 10.00      A   
ATOM   1434  C   ALA A 153       7.023 -21.444   8.514  1.00 10.00      A   
ATOM   1435  O   ALA A 153       7.142 -22.384   9.300  1.00 10.00      A   
ATOM   1436  N   THR A 154       5.909 -20.730   8.427  1.00 10.00      A   
ATOM   1437  HN  THR A 154       5.864 -19.979   7.800  1.00 10.00      A   
ATOM   1438  CA  THR A 154       4.750 -21.051   9.257  1.00 10.00      A   
ATOM   1439  CB  THR A 154       4.687 -20.197  10.544  1.00 10.00      A   
ATOM   1440  OG1 THR A 154       5.949 -20.246  11.219  1.00 10.00      A   
ATOM   1441  HG1 THR A 154       6.479 -19.480  10.954  1.00 10.00      A   
ATOM   1442  CG2 THR A 154       3.602 -20.710  11.483  1.00 10.00      A   
ATOM   1443  C   THR A 154       3.440 -20.911   8.484  1.00 10.00      A   
ATOM   1444  O   THR A 154       2.618 -21.833   8.461  1.00 10.00      A   
ATOM   1445  N   CYS A 155       3.250 -19.764   7.848  1.00 10.00      A   
ATOM   1446  HN  CYS A 155       3.945 -19.074   7.880  1.00 10.00      A   
ATOM   1447  CA  CYS A 155       2.034 -19.509   7.100  1.00 10.00      A   
ATOM   1448  CB  CYS A 155       1.753 -18.007   7.016  1.00 10.00      A   
ATOM   1449  SG  CYS A 155       1.744 -17.159   8.614  1.00 10.00      A   
ATOM   1450  HG  CYS A 155       0.531 -17.284   9.145  1.00 10.00      A   
ATOM   1451  C   CYS A 155       2.085 -20.123   5.708  1.00 10.00      A   
ATOM   1452  O   CYS A 155       2.628 -19.535   4.771  1.00 10.00      A   
ATOM   1453  N   ARG A 156       1.530 -21.320   5.581  1.00 10.00      A   
ATOM   1454  HN  ARG A 156       1.147 -21.757   6.376  1.00 10.00      A   
ATOM   1455  CA  ARG A 156       1.489 -22.007   4.297  1.00 10.00      A   
ATOM   1456  CB  ARG A 156       1.377 -23.522   4.494  1.00 10.00      A   
ATOM   1457  CG  ARG A 156       0.029 -23.991   5.031  1.00 10.00      A   
ATOM   1458  CD  ARG A 156       0.041 -25.480   5.346  1.00 10.00      A   
ATOM   1459  NE  ARG A 156      -1.309 -26.001   5.595  1.00 10.00      A   
ATOM   1460  HE  ARG A 156      -2.048 -25.605   5.083  1.00 10.00      A   
ATOM   1461  CZ  ARG A 156      -1.585 -26.980   6.456  1.00 10.00      A   
ATOM   1462  NH1 ARG A 156      -0.616 -27.552   7.154  1.00 10.00      A   
ATOM   1463 HH11 ARG A 156      -0.840 -28.319   7.827  1.00 10.00      A   
ATOM   1464 HH12 ARG A 156       0.371 -27.247   7.035  1.00 10.00      A   
ATOM   1465  NH2 ARG A 156      -2.833 -27.397   6.607  1.00 10.00      A   
ATOM   1466 HH21 ARG A 156      -3.605 -26.962   6.051  1.00 10.00      A   
ATOM   1467 HH22 ARG A 156      -3.050 -28.167   7.281  1.00 10.00      A   
ATOM   1468  C   ARG A 156       0.308 -21.479   3.490  1.00 10.00      A   
ATOM   1469  O   ARG A 156       0.166 -21.755   2.297  1.00 10.00      A   
ATOM   1470  N   ASN A 157      -0.535 -20.709   4.166  1.00 10.00      A   
ATOM   1471  HN  ASN A 157      -0.362 -20.541   5.116  1.00 10.00      A   
ATOM   1472  CA  ASN A 157      -1.709 -20.116   3.545  1.00 10.00      A   
ATOM   1473  CB  ASN A 157      -2.785 -19.830   4.599  1.00 10.00      A   
ATOM   1474  CG  ASN A 157      -4.153 -20.358   4.210  1.00 10.00      A   
ATOM   1475  OD1 ASN A 157      -4.474 -20.494   3.027  1.00 10.00      A   
ATOM   1476  ND2 ASN A 157      -4.969 -20.661   5.203  1.00 10.00      A   
ATOM   1477 HD21 ASN A 157      -4.649 -20.531   6.126  1.00 10.00      A   
ATOM   1478 HD22 ASN A 157      -5.861 -21.010   4.985  1.00 10.00      A   
ATOM   1479  C   ASN A 157      -1.340 -18.824   2.825  1.00 10.00      A   
ATOM   1480  O   ASN A 157      -2.135 -18.291   2.053  1.00 10.00      A   
ATOM   1481  N   LEU A 158      -0.121 -18.341   3.074  1.00 10.00      A   
ATOM   1482  HN  LEU A 158       0.472 -18.841   3.668  1.00 10.00      A   
ATOM   1483  CA  LEU A 158       0.369 -17.107   2.473  1.00 10.00      A   
ATOM   1484  CB  LEU A 158       1.809 -16.839   2.923  1.00 10.00      A   
ATOM   1485  CG  LEU A 158       2.518 -15.649   2.272  1.00 10.00      A   
ATOM   1486  CD1 LEU A 158       1.837 -14.342   2.646  1.00 10.00      A   
ATOM   1487  CD2 LEU A 158       3.990 -15.621   2.659  1.00 10.00      A   
ATOM   1488  C   LEU A 158       0.290 -17.165   0.950  1.00 10.00      A   
ATOM   1489  O   LEU A 158       0.766 -18.114   0.327  1.00 10.00      A   
ATOM   1490  N   LYS A 159      -0.324 -16.155   0.361  1.00 10.00      A   
ATOM   1491  HN  LYS A 159      -0.691 -15.425   0.912  1.00 10.00      A   
ATOM   1492  CA  LYS A 159      -0.471 -16.098  -1.083  1.00 10.00      A   
ATOM   1493  CB  LYS A 159      -1.953 -16.049  -1.467  1.00 10.00      A   
ATOM   1494  CG  LYS A 159      -2.744 -17.310  -1.150  1.00 10.00      A   
ATOM   1495  CD  LYS A 159      -4.215 -17.138  -1.497  1.00 10.00      A   
ATOM   1496  CE  LYS A 159      -4.407 -16.903  -2.986  1.00 10.00      A   
ATOM   1497  NZ  LYS A 159      -5.822 -16.624  -3.331  1.00 10.00      A   
ATOM   1498  HZ1 LYS A 159      -6.198 -15.868  -2.719  1.00 10.00      A   
ATOM   1499  HZ2 LYS A 159      -6.396 -17.477  -3.203  1.00 10.00      A   
ATOM   1500  HZ3 LYS A 159      -5.894 -16.315  -4.323  1.00 10.00      A   
ATOM   1501  C   LYS A 159       0.230 -14.876  -1.655  1.00 10.00      A   
ATOM   1502  O   LYS A 159       1.019 -14.979  -2.593  1.00 10.00      A   
ATOM   1503  N   GLU A 160      -0.064 -13.714  -1.092  1.00 10.00      A   
ATOM   1504  HN  GLU A 160      -0.685 -13.689  -0.334  1.00 10.00      A   
ATOM   1505  CA  GLU A 160       0.525 -12.473  -1.574  1.00 10.00      A   
ATOM   1506  CB  GLU A 160      -0.545 -11.600  -2.231  1.00 10.00      A   
ATOM   1507  CG  GLU A 160      -1.386 -12.347  -3.258  1.00 10.00      A   
ATOM   1508  CD  GLU A 160      -2.290 -11.444  -4.070  1.00 10.00      A   
ATOM   1509  OE1 GLU A 160      -3.500 -11.375  -3.764  1.00 10.00      A   
ATOM   1510  OE2 GLU A 160      -1.802 -10.816  -5.034  1.00 10.00      A   
ATOM   1511  C   GLU A 160       1.261 -11.717  -0.473  1.00 10.00      A   
ATOM   1512  O   GLU A 160       0.682 -11.370   0.558  1.00 10.00      A   
ATOM   1513  N   LEU A 161       2.543 -11.475  -0.706  1.00 10.00      A   
ATOM   1514  HN  LEU A 161       2.937 -11.785  -1.550  1.00 10.00      A   
ATOM   1515  CA  LEU A 161       3.391 -10.769   0.238  1.00 10.00      A   
ATOM   1516  CB  LEU A 161       4.500 -11.707   0.741  1.00 10.00      A   
ATOM   1517  CG  LEU A 161       5.460 -11.137   1.789  1.00 10.00      A   
ATOM   1518  CD1 LEU A 161       4.727 -10.833   3.086  1.00 10.00      A   
ATOM   1519  CD2 LEU A 161       6.629 -12.083   2.034  1.00 10.00      A   
ATOM   1520  C   LEU A 161       4.004  -9.538  -0.424  1.00 10.00      A   
ATOM   1521  O   LEU A 161       4.845  -9.652  -1.321  1.00 10.00      A   
ATOM   1522  N   ASP A 162       3.571  -8.368   0.020  1.00 10.00      A   
ATOM   1523  HN  ASP A 162       2.906  -8.350   0.744  1.00 10.00      A   
ATOM   1524  CA  ASP A 162       4.062  -7.107  -0.523  1.00 10.00      A   
ATOM   1525  CB  ASP A 162       2.909  -6.301  -1.130  1.00 10.00      A   
ATOM   1526  CG  ASP A 162       3.364  -5.012  -1.792  1.00 10.00      A   
ATOM   1527  OD1 ASP A 162       4.576  -4.850  -2.032  1.00 10.00      A   
ATOM   1528  OD2 ASP A 162       2.501  -4.158  -2.095  1.00 10.00      A   
ATOM   1529  C   ASP A 162       4.768  -6.285   0.549  1.00 10.00      A   
ATOM   1530  O   ASP A 162       4.213  -6.030   1.619  1.00 10.00      A   
ATOM   1531  N   LEU A 163       5.994  -5.874   0.252  1.00 10.00      A   
ATOM   1532  HN  LEU A 163       6.372  -6.106  -0.624  1.00 10.00      A   
ATOM   1533  CA  LEU A 163       6.792  -5.080   1.180  1.00 10.00      A   
ATOM   1534  CB  LEU A 163       7.955  -5.922   1.725  1.00 10.00      A   
ATOM   1535  CG  LEU A 163       7.604  -7.314   2.258  1.00 10.00      A   
ATOM   1536  CD1 LEU A 163       8.861  -8.150   2.431  1.00 10.00      A   
ATOM   1537  CD2 LEU A 163       6.846  -7.213   3.572  1.00 10.00      A   
ATOM   1538  C   LEU A 163       7.342  -3.845   0.470  1.00 10.00      A   
ATOM   1539  O   LEU A 163       8.453  -3.395   0.752  1.00 10.00      A   
ATOM   1540  N   ARG A 164       6.548  -3.303  -0.447  1.00 10.00      A   
ATOM   1541  HN  ARG A 164       5.666  -3.708  -0.607  1.00 10.00      A   
ATOM   1542  CA  ARG A 164       6.941  -2.133  -1.236  1.00 10.00      A   
ATOM   1543  CB  ARG A 164       5.847  -1.727  -2.226  1.00 10.00      A   
ATOM   1544  CG  ARG A 164       4.531  -1.304  -1.601  1.00 10.00      A   
ATOM   1545  CD  ARG A 164       3.440  -1.226  -2.654  1.00 10.00      A   
ATOM   1546  NE  ARG A 164       2.360  -0.332  -2.256  1.00 10.00      A   
ATOM   1547  HE  ARG A 164       2.539   0.633  -2.304  1.00 10.00      A   
ATOM   1548  CZ  ARG A 164       1.168  -0.741  -1.829  1.00 10.00      A   
ATOM   1549  NH1 ARG A 164       0.895  -2.039  -1.737  1.00 10.00      A   
ATOM   1550 HH11 ARG A 164       1.620  -2.757  -1.999  1.00 10.00      A   
ATOM   1551 HH12 ARG A 164      -0.039  -2.356  -1.398  1.00 10.00      A   
ATOM   1552  NH2 ARG A 164       0.241   0.150  -1.506  1.00 10.00      A   
ATOM   1553 HH21 ARG A 164      -0.697  -0.166  -1.168  1.00 10.00      A   
ATOM   1554 HH22 ARG A 164       0.442   1.173  -1.586  1.00 10.00      A   
ATOM   1555  C   ARG A 164       7.410  -0.940  -0.398  1.00 10.00      A   
ATOM   1556  O   ARG A 164       6.699  -0.457   0.492  1.00 10.00      A   
ATOM   1557  N   GLU A 165       8.630  -0.489  -0.704  1.00 10.00      A   
ATOM   1558  HN  GLU A 165       9.122  -0.938  -1.425  1.00 10.00      A   
ATOM   1559  CA  GLU A 165       9.268   0.647  -0.042  1.00 10.00      A   
ATOM   1560  CB  GLU A 165       8.639   1.980  -0.461  1.00 10.00      A   
ATOM   1561  CG  GLU A 165       8.897   2.352  -1.913  1.00 10.00      A   
ATOM   1562  CD  GLU A 165       7.738   2.002  -2.817  1.00 10.00      A   
ATOM   1563  OE1 GLU A 165       6.770   2.794  -2.874  1.00 10.00      A   
ATOM   1564  OE2 GLU A 165       7.783   0.941  -3.473  1.00 10.00      A   
ATOM   1565  C   GLU A 165       9.355   0.521   1.476  1.00 10.00      A   
ATOM   1566  O   GLU A 165       9.337   1.524   2.190  1.00 10.00      A   
ATOM   1567  N   SER A 166       9.465  -0.701   1.971  1.00 10.00      A   
ATOM   1568  HN  SER A 166       9.469  -1.471   1.364  1.00 10.00      A   
ATOM   1569  CA  SER A 166       9.573  -0.923   3.401  1.00 10.00      A   
ATOM   1570  CB  SER A 166       8.745  -2.131   3.828  1.00 10.00      A   
ATOM   1571  OG  SER A 166       7.373  -1.787   3.924  1.00 10.00      A   
ATOM   1572  HG  SER A 166       6.869  -2.287   3.266  1.00 10.00      A   
ATOM   1573  C   SER A 166      11.032  -1.069   3.833  1.00 10.00      A   
ATOM   1574  O   SER A 166      11.832  -1.716   3.153  1.00 10.00      A   
ATOM   1575  N   ASP A 167      11.367  -0.458   4.960  1.00 10.00      A   
ATOM   1576  HN  ASP A 167      10.676   0.028   5.463  1.00 10.00      A   
ATOM   1577  CA  ASP A 167      12.722  -0.506   5.491  1.00 10.00      A   
ATOM   1578  CB  ASP A 167      13.038   0.772   6.278  1.00 10.00      A   
ATOM   1579  CG  ASP A 167      14.513   0.932   6.597  1.00 10.00      A   
ATOM   1580  OD1 ASP A 167      15.279   1.359   5.706  1.00 10.00      A   
ATOM   1581  OD2 ASP A 167      14.911   0.661   7.750  1.00 10.00      A   
ATOM   1582  C   ASP A 167      12.901  -1.743   6.365  1.00 10.00      A   
ATOM   1583  O   ASP A 167      12.508  -1.764   7.535  1.00 10.00      A   
ATOM   1584  N   VAL A 168      13.458  -2.787   5.770  1.00 10.00      A   
ATOM   1585  HN  VAL A 168      13.730  -2.709   4.830  1.00 10.00      A   
ATOM   1586  CA  VAL A 168      13.685  -4.041   6.472  1.00 10.00      A   
ATOM   1587  CB  VAL A 168      13.352  -5.253   5.572  1.00 10.00      A   
ATOM   1588  CG1 VAL A 168      13.256  -6.529   6.395  1.00 10.00      A   
ATOM   1589  CG2 VAL A 168      12.070  -5.017   4.784  1.00 10.00      A   
ATOM   1590  C   VAL A 168      15.142  -4.143   6.901  1.00 10.00      A   
ATOM   1591  O   VAL A 168      16.043  -3.905   6.098  1.00 10.00      A   
ATOM   1592  N   ASP A 169      15.368  -4.481   8.162  1.00 10.00      A   
ATOM   1593  HN  ASP A 169      14.604  -4.638   8.761  1.00 10.00      A   
ATOM   1594  CA  ASP A 169      16.728  -4.624   8.671  1.00 10.00      A   
ATOM   1595  CB  ASP A 169      16.751  -4.657  10.200  1.00 10.00      A   
ATOM   1596  CG  ASP A 169      18.070  -4.169  10.768  1.00 10.00      A   
ATOM   1597  OD1 ASP A 169      19.072  -4.909  10.686  1.00 10.00      A   
ATOM   1598  OD2 ASP A 169      18.112  -3.040  11.308  1.00 10.00      A   
ATOM   1599  C   ASP A 169      17.379  -5.881   8.095  1.00 10.00      A   
ATOM   1600  O   ASP A 169      16.915  -7.003   8.328  1.00 10.00      A   
ATOM   1601  N   ASP A 170      18.445  -5.685   7.334  1.00 10.00      A   
ATOM   1602  HN  ASP A 170      18.774  -4.770   7.203  1.00 10.00      A   
ATOM   1603  CA  ASP A 170      19.151  -6.789   6.696  1.00 10.00      A   
ATOM   1604  CB  ASP A 170      20.118  -6.277   5.624  1.00 10.00      A   
ATOM   1605  CG  ASP A 170      19.449  -5.420   4.574  1.00 10.00      A   
ATOM   1606  OD1 ASP A 170      18.737  -5.972   3.705  1.00 10.00      A   
ATOM   1607  OD2 ASP A 170      19.632  -4.186   4.611  1.00 10.00      A   
ATOM   1608  C   ASP A 170      19.914  -7.625   7.710  1.00 10.00      A   
ATOM   1609  O   ASP A 170      20.916  -7.178   8.263  1.00 10.00      A   
ATOM   1610  N   VAL A 171      19.430  -8.834   7.959  1.00 10.00      A   
ATOM   1611  HN  VAL A 171      18.607  -9.124   7.508  1.00 10.00      A   
ATOM   1612  CA  VAL A 171      20.085  -9.735   8.902  1.00 10.00      A   
ATOM   1613  CB  VAL A 171      19.142 -10.158  10.053  1.00 10.00      A   
ATOM   1614  CG1 VAL A 171      19.850 -11.091  11.023  1.00 10.00      A   
ATOM   1615  CG2 VAL A 171      18.609  -8.937  10.791  1.00 10.00      A   
ATOM   1616  C   VAL A 171      20.614 -10.976   8.180  1.00 10.00      A   
ATOM   1617  O   VAL A 171      21.750 -11.395   8.394  1.00 10.00      A   
ATOM   1618  N   SER A 172      19.788 -11.556   7.316  1.00 10.00      A   
ATOM   1619  HN  SER A 172      18.890 -11.182   7.184  1.00 10.00      A   
ATOM   1620  CA  SER A 172      20.172 -12.743   6.566  1.00 10.00      A   
ATOM   1621  CB  SER A 172      20.188 -13.968   7.488  1.00 10.00      A   
ATOM   1622  OG  SER A 172      20.813 -15.078   6.866  1.00 10.00      A   
ATOM   1623  HG  SER A 172      20.419 -15.894   7.202  1.00 10.00      A   
ATOM   1624  C   SER A 172      19.207 -12.973   5.408  1.00 10.00      A   
ATOM   1625  O   SER A 172      17.992 -12.890   5.578  1.00 10.00      A   
ATOM   1626  N   GLY A 173      19.751 -13.269   4.235  1.00 10.00      A   
ATOM   1627  HN  GLY A 173      20.730 -13.313   4.156  1.00 10.00      A   
ATOM   1628  CA  GLY A 173      18.919 -13.512   3.069  1.00 10.00      A   
ATOM   1629  C   GLY A 173      18.503 -14.967   2.945  1.00 10.00      A   
ATOM   1630  O   GLY A 173      17.919 -15.374   1.937  1.00 10.00      A   
ATOM   1631  N   HIS A 174      18.788 -15.748   3.980  1.00 10.00      A   
ATOM   1632  HN  HIS A 174      19.239 -15.360   4.758  1.00 10.00      A   
ATOM   1633  CA  HIS A 174      18.454 -17.167   3.991  1.00 10.00      A   
ATOM   1634  CB  HIS A 174      19.439 -17.933   4.880  1.00 10.00      A   
ATOM   1635  CG  HIS A 174      19.515 -19.408   4.606  1.00 10.00      A   
ATOM   1636  ND1 HIS A 174      20.007 -19.894   3.414  1.00 10.00      A   
ATOM   1637  CD2 HIS A 174      19.164 -20.450   5.400  1.00 10.00      A   
ATOM   1638  CE1 HIS A 174      19.950 -21.209   3.510  1.00 10.00      A   
ATOM   1639  NE2 HIS A 174      19.447 -21.589   4.691  1.00 10.00      A   
ATOM   1640  HE2 HIS A 174      19.320 -22.513   4.999  1.00 10.00      A   
ATOM   1641  C   HIS A 174      17.018 -17.391   4.464  1.00 10.00      A   
ATOM   1642  O   HIS A 174      16.546 -18.523   4.536  1.00 10.00      A   
ATOM   1643  N   TRP A 175      16.319 -16.304   4.773  1.00 10.00      A   
ATOM   1644  HN  TRP A 175      16.745 -15.426   4.702  1.00 10.00      A   
ATOM   1645  CA  TRP A 175      14.935 -16.388   5.233  1.00 10.00      A   
ATOM   1646  CB  TRP A 175      14.436 -15.018   5.710  1.00 10.00      A   
ATOM   1647  CG  TRP A 175      14.151 -14.052   4.597  1.00 10.00      A   
ATOM   1648  CD1 TRP A 175      15.042 -13.228   3.975  1.00 10.00      A   
ATOM   1649  CD2 TRP A 175      12.882 -13.811   3.976  1.00 10.00      A   
ATOM   1650  NE1 TRP A 175      14.410 -12.496   3.000  1.00 10.00      A   
ATOM   1651  HE1 TRP A 175      14.838 -11.833   2.414  1.00 10.00      A   
ATOM   1652  CE2 TRP A 175      13.083 -12.833   2.984  1.00 10.00      A   
ATOM   1653  CE3 TRP A 175      11.598 -14.331   4.165  1.00 10.00      A   
ATOM   1654  CZ2 TRP A 175      12.045 -12.367   2.180  1.00 10.00      A   
ATOM   1655  CZ3 TRP A 175      10.570 -13.865   3.369  1.00 10.00      A   
ATOM   1656  CH2 TRP A 175      10.800 -12.893   2.387  1.00 10.00      A   
ATOM   1657  C   TRP A 175      14.015 -16.936   4.141  1.00 10.00      A   
ATOM   1658  O   TRP A 175      12.974 -17.531   4.428  1.00 10.00      A   
ATOM   1659  N   LEU A 176      14.420 -16.746   2.891  1.00 10.00      A   
ATOM   1660  HN  LEU A 176      15.272 -16.287   2.734  1.00 10.00      A   
ATOM   1661  CA  LEU A 176      13.642 -17.207   1.747  1.00 10.00      A   
ATOM   1662  CB  LEU A 176      14.170 -16.559   0.465  1.00 10.00      A   
ATOM   1663  CG  LEU A 176      13.235 -16.573  -0.745  1.00 10.00      A   
ATOM   1664  CD1 LEU A 176      11.962 -15.794  -0.452  1.00 10.00      A   
ATOM   1665  CD2 LEU A 176      13.942 -16.008  -1.966  1.00 10.00      A   
ATOM   1666  C   LEU A 176      13.714 -18.727   1.631  1.00 10.00      A   
ATOM   1667  O   LEU A 176      12.876 -19.358   0.983  1.00 10.00      A   
ATOM   1668  N   SER A 177      14.719 -19.309   2.270  1.00 10.00      A   
ATOM   1669  HN  SER A 177      15.358 -18.754   2.767  1.00 10.00      A   
ATOM   1670  CA  SER A 177      14.912 -20.749   2.250  1.00 10.00      A   
ATOM   1671  CB  SER A 177      16.399 -21.071   2.432  1.00 10.00      A   
ATOM   1672  OG  SER A 177      17.208 -20.010   1.936  1.00 10.00      A   
ATOM   1673  HG  SER A 177      18.071 -20.029   2.375  1.00 10.00      A   
ATOM   1674  C   SER A 177      14.083 -21.420   3.343  1.00 10.00      A   
ATOM   1675  O   SER A 177      14.203 -22.621   3.584  1.00 10.00      A   
ATOM   1676  N   HIS A 178      13.242 -20.639   4.011  1.00 10.00      A   
ATOM   1677  HN  HIS A 178      13.190 -19.682   3.787  1.00 10.00      A   
ATOM   1678  CA  HIS A 178      12.398 -21.170   5.076  1.00 10.00      A   
ATOM   1679  CB  HIS A 178      12.134 -20.121   6.150  1.00 10.00      A   
ATOM   1680  CG  HIS A 178      13.175 -20.098   7.221  1.00 10.00      A   
ATOM   1681  ND1 HIS A 178      13.242 -21.086   8.176  1.00 10.00      A   
ATOM   1682  CD2 HIS A 178      14.163 -19.194   7.445  1.00 10.00      A   
ATOM   1683  CE1 HIS A 178      14.257 -20.767   8.955  1.00 10.00      A   
ATOM   1684  NE2 HIS A 178      14.842 -19.632   8.551  1.00 10.00      A   
ATOM   1685  HE2 HIS A 178      15.609 -19.191   8.976  1.00 10.00      A   
ATOM   1686  C   HIS A 178      11.091 -21.718   4.532  1.00 10.00      A   
ATOM   1687  O   HIS A 178      10.408 -22.496   5.202  1.00 10.00      A   
ATOM   1688  N   PHE A 179      10.752 -21.315   3.314  1.00 10.00      A   
ATOM   1689  HN  PHE A 179      11.347 -20.704   2.829  1.00 10.00      A   
ATOM   1690  CA  PHE A 179       9.526 -21.772   2.677  1.00 10.00      A   
ATOM   1691  CB  PHE A 179       9.302 -21.040   1.353  1.00 10.00      A   
ATOM   1692  CG  PHE A 179       8.747 -19.652   1.497  1.00 10.00      A   
ATOM   1693  CD1 PHE A 179       9.548 -18.549   1.267  1.00 10.00      A   
ATOM   1694  CD2 PHE A 179       7.423 -19.450   1.851  1.00 10.00      A   
ATOM   1695  CE1 PHE A 179       9.043 -17.270   1.386  1.00 10.00      A   
ATOM   1696  CE2 PHE A 179       6.910 -18.172   1.973  1.00 10.00      A   
ATOM   1697  CZ  PHE A 179       7.721 -17.080   1.739  1.00 10.00      A   
ATOM   1698  C   PHE A 179       9.575 -23.275   2.432  1.00 10.00      A   
ATOM   1699  O   PHE A 179      10.460 -23.764   1.717  1.00 10.00      A   
ATOM   1700  N   PRO A 180       8.634 -24.026   3.031  1.00 10.00      A   
ATOM   1701  CA  PRO A 180       8.564 -25.482   2.878  1.00 10.00      A   
ATOM   1702  CB  PRO A 180       7.349 -25.884   3.728  1.00 10.00      A   
ATOM   1703  CG  PRO A 180       6.564 -24.631   3.906  1.00 10.00      A   
ATOM   1704  CD  PRO A 180       7.563 -23.513   3.902  1.00 10.00      A   
ATOM   1705  C   PRO A 180       8.342 -25.868   1.420  1.00 10.00      A   
ATOM   1706  O   PRO A 180       7.740 -25.112   0.662  1.00 10.00      A   
ATOM   1707  N   ASP A 181       8.818 -27.044   1.032  1.00 10.00      A   
ATOM   1708  HN  ASP A 181       9.268 -27.621   1.686  1.00 10.00      A   
ATOM   1709  CA  ASP A 181       8.678 -27.506  -0.346  1.00 10.00      A   
ATOM   1710  CB  ASP A 181       9.492 -28.779  -0.579  1.00 10.00      A   
ATOM   1711  CG  ASP A 181      10.198 -28.768  -1.919  1.00 10.00      A   
ATOM   1712  OD1 ASP A 181      11.290 -28.172  -2.012  1.00 10.00      A   
ATOM   1713  OD2 ASP A 181       9.669 -29.355  -2.886  1.00 10.00      A   
ATOM   1714  C   ASP A 181       7.214 -27.738  -0.708  1.00 10.00      A   
ATOM   1715  O   ASP A 181       6.832 -27.685  -1.878  1.00 10.00      A   
ATOM   1716  N   THR A 182       6.399 -27.996   0.307  1.00 10.00      A   
ATOM   1717  HN  THR A 182       6.766 -28.046   1.215  1.00 10.00      A   
ATOM   1718  CA  THR A 182       4.979 -28.231   0.114  1.00 10.00      A   
ATOM   1719  CB  THR A 182       4.381 -28.957   1.331  1.00 10.00      A   
ATOM   1720  OG1 THR A 182       5.446 -29.522   2.112  1.00 10.00      A   
ATOM   1721  HG1 THR A 182       5.258 -30.452   2.279  1.00 10.00      A   
ATOM   1722  CG2 THR A 182       3.444 -30.067   0.879  1.00 10.00      A   
ATOM   1723  C   THR A 182       4.226 -26.918  -0.103  1.00 10.00      A   
ATOM   1724  O   THR A 182       3.047 -26.917  -0.454  1.00 10.00      A   
ATOM   1725  N   TYR A 183       4.907 -25.800   0.120  1.00 10.00      A   
ATOM   1726  HN  TYR A 183       5.843 -25.860   0.406  1.00 10.00      A   
ATOM   1727  CA  TYR A 183       4.302 -24.486  -0.063  1.00 10.00      A   
ATOM   1728  CB  TYR A 183       5.073 -23.416   0.721  1.00 10.00      A   
ATOM   1729  CG  TYR A 183       4.653 -21.995   0.413  1.00 10.00      A   
ATOM   1730  CD1 TYR A 183       3.509 -21.446   0.979  1.00 10.00      A   
ATOM   1731  CD2 TYR A 183       5.399 -21.203  -0.451  1.00 10.00      A   
ATOM   1732  CE1 TYR A 183       3.124 -20.150   0.692  1.00 10.00      A   
ATOM   1733  CE2 TYR A 183       5.022 -19.908  -0.743  1.00 10.00      A   
ATOM   1734  CZ  TYR A 183       3.885 -19.386  -0.171  1.00 10.00      A   
ATOM   1735  OH  TYR A 183       3.505 -18.098  -0.464  1.00 10.00      A   
ATOM   1736  HH  TYR A 183       2.619 -17.937  -0.118  1.00 10.00      A   
ATOM   1737  C   TYR A 183       4.256 -24.130  -1.547  1.00 10.00      A   
ATOM   1738  O   TYR A 183       5.294 -23.911  -2.178  1.00 10.00      A   
ATOM   1739  N   THR A 184       3.054 -24.083  -2.100  1.00 10.00      A   
ATOM   1740  HN  THR A 184       2.264 -24.280  -1.550  1.00 10.00      A   
ATOM   1741  CA  THR A 184       2.872 -23.770  -3.508  1.00 10.00      A   
ATOM   1742  CB  THR A 184       2.536 -25.055  -4.292  1.00 10.00      A   
ATOM   1743  OG1 THR A 184       1.517 -25.777  -3.590  1.00 10.00      A   
ATOM   1744  HG1 THR A 184       1.351 -26.611  -4.046  1.00 10.00      A   
ATOM   1745  CG2 THR A 184       3.761 -25.945  -4.419  1.00 10.00      A   
ATOM   1746  C   THR A 184       1.739 -22.760  -3.706  1.00 10.00      A   
ATOM   1747  O   THR A 184       1.141 -22.689  -4.779  1.00 10.00      A   
ATOM   1748  N   SER A 185       1.448 -21.973  -2.675  1.00 10.00      A   
ATOM   1749  HN  SER A 185       1.956 -22.061  -1.843  1.00 10.00      A   
ATOM   1750  CA  SER A 185       0.371 -20.988  -2.747  1.00 10.00      A   
ATOM   1751  CB  SER A 185      -0.409 -20.995  -1.432  1.00 10.00      A   
ATOM   1752  OG  SER A 185       0.328 -21.669  -0.422  1.00 10.00      A   
ATOM   1753  HG  SER A 185       0.153 -21.254   0.436  1.00 10.00      A   
ATOM   1754  C   SER A 185       0.876 -19.575  -3.049  1.00 10.00      A   
ATOM   1755  O   SER A 185       0.146 -18.601  -2.866  1.00 10.00      A   
ATOM   1756  N   LEU A 186       2.114 -19.464  -3.519  1.00 10.00      A   
ATOM   1757  HN  LEU A 186       2.643 -20.270  -3.659  1.00 10.00      A   
ATOM   1758  CA  LEU A 186       2.700 -18.165  -3.833  1.00 10.00      A   
ATOM   1759  CB  LEU A 186       4.218 -18.270  -3.998  1.00 10.00      A   
ATOM   1760  CG  LEU A 186       4.968 -16.957  -4.227  1.00 10.00      A   
ATOM   1761  CD1 LEU A 186       4.904 -16.076  -2.988  1.00 10.00      A   
ATOM   1762  CD2 LEU A 186       6.409 -17.228  -4.627  1.00 10.00      A   
ATOM   1763  C   LEU A 186       2.061 -17.548  -5.076  1.00 10.00      A   
ATOM   1764  O   LEU A 186       2.135 -18.103  -6.175  1.00 10.00      A   
ATOM   1765  N   VAL A 187       1.420 -16.407  -4.883  1.00 10.00      A   
ATOM   1766  HN  VAL A 187       1.382 -16.031  -3.974  1.00 10.00      A   
ATOM   1767  CA  VAL A 187       0.763 -15.695  -5.971  1.00 10.00      A   
ATOM   1768  CB  VAL A 187      -0.718 -15.400  -5.639  1.00 10.00      A   
ATOM   1769  CG1 VAL A 187      -1.387 -14.618  -6.764  1.00 10.00      A   
ATOM   1770  CG2 VAL A 187      -1.472 -16.692  -5.365  1.00 10.00      A   
ATOM   1771  C   VAL A 187       1.493 -14.387  -6.273  1.00 10.00      A   
ATOM   1772  O   VAL A 187       1.735 -14.049  -7.431  1.00 10.00      A   
ATOM   1773  N   SER A 188       1.855 -13.659  -5.225  1.00 10.00      A   
ATOM   1774  HN  SER A 188       1.652 -13.986  -4.322  1.00 10.00      A   
ATOM   1775  CA  SER A 188       2.559 -12.391  -5.381  1.00 10.00      A   
ATOM   1776  CB  SER A 188       1.579 -11.214  -5.282  1.00 10.00      A   
ATOM   1777  OG  SER A 188       0.508 -11.351  -6.206  1.00 10.00      A   
ATOM   1778  HG  SER A 188      -0.336 -11.200  -5.743  1.00 10.00      A   
ATOM   1779  C   SER A 188       3.669 -12.246  -4.340  1.00 10.00      A   
ATOM   1780  O   SER A 188       3.453 -12.475  -3.151  1.00 10.00      A   
ATOM   1781  N   LEU A 189       4.853 -11.866  -4.795  1.00 10.00      A   
ATOM   1782  HN  LEU A 189       4.967 -11.702  -5.757  1.00 10.00      A   
ATOM   1783  CA  LEU A 189       5.993 -11.686  -3.912  1.00 10.00      A   
ATOM   1784  CB  LEU A 189       6.894 -12.926  -3.938  1.00 10.00      A   
ATOM   1785  CG  LEU A 189       8.024 -12.965  -2.904  1.00 10.00      A   
ATOM   1786  CD1 LEU A 189       7.459 -13.134  -1.500  1.00 10.00      A   
ATOM   1787  CD2 LEU A 189       9.009 -14.080  -3.230  1.00 10.00      A   
ATOM   1788  C   LEU A 189       6.793 -10.451  -4.311  1.00 10.00      A   
ATOM   1789  O   LEU A 189       7.295 -10.362  -5.436  1.00 10.00      A   
ATOM   1790  N   ASN A 190       6.889  -9.496  -3.395  1.00 10.00      A   
ATOM   1791  HN  ASN A 190       6.431  -9.613  -2.532  1.00 10.00      A   
ATOM   1792  CA  ASN A 190       7.639  -8.268  -3.636  1.00 10.00      A   
ATOM   1793  CB  ASN A 190       6.704  -7.056  -3.687  1.00 10.00      A   
ATOM   1794  CG  ASN A 190       7.446  -5.747  -3.889  1.00 10.00      A   
ATOM   1795  OD1 ASN A 190       8.534  -5.714  -4.462  1.00 10.00      A   
ATOM   1796  ND2 ASN A 190       6.861  -4.657  -3.430  1.00 10.00      A   
ATOM   1797 HD21 ASN A 190       5.982  -4.750  -2.979  1.00 10.00      A   
ATOM   1798 HD22 ASN A 190       7.319  -3.798  -3.550  1.00 10.00      A   
ATOM   1799  C   ASN A 190       8.707  -8.068  -2.563  1.00 10.00      A   
ATOM   1800  O   ASN A 190       8.399  -7.819  -1.397  1.00 10.00      A   
ATOM   1801  N   ILE A 191       9.963  -8.190  -2.963  1.00 10.00      A   
ATOM   1802  HN  ILE A 191      10.144  -8.393  -3.909  1.00 10.00      A   
ATOM   1803  CA  ILE A 191      11.086  -8.030  -2.042  1.00 10.00      A   
ATOM   1804  CB  ILE A 191      11.725  -9.392  -1.688  1.00 10.00      A   
ATOM   1805  CG1 ILE A 191      12.029 -10.197  -2.960  1.00 10.00      A   
ATOM   1806  CG2 ILE A 191      10.824 -10.179  -0.747  1.00 10.00      A   
ATOM   1807  CD1 ILE A 191      12.810 -11.469  -2.716  1.00 10.00      A   
ATOM   1808  C   ILE A 191      12.154  -7.115  -2.643  1.00 10.00      A   
ATOM   1809  O   ILE A 191      13.348  -7.278  -2.385  1.00 10.00      A   
ATOM   1810  N   SER A 192      11.702  -6.130  -3.415  1.00 10.00      A   
ATOM   1811  HN  SER A 192      10.734  -6.030  -3.536  1.00 10.00      A   
ATOM   1812  CA  SER A 192      12.590  -5.181  -4.084  1.00 10.00      A   
ATOM   1813  CB  SER A 192      11.773  -4.328  -5.061  1.00 10.00      A   
ATOM   1814  OG  SER A 192      10.540  -3.939  -4.475  1.00 10.00      A   
ATOM   1815  HG  SER A 192       9.832  -4.508  -4.803  1.00 10.00      A   
ATOM   1816  C   SER A 192      13.335  -4.281  -3.096  1.00 10.00      A   
ATOM   1817  O   SER A 192      14.453  -3.835  -3.366  1.00 10.00      A   
ATOM   1818  N   CYS A 193      12.718  -4.035  -1.947  1.00 10.00      A   
ATOM   1819  HN  CYS A 193      11.841  -4.438  -1.785  1.00 10.00      A   
ATOM   1820  CA  CYS A 193      13.294  -3.175  -0.919  1.00 10.00      A   
ATOM   1821  CB  CYS A 193      12.229  -2.867   0.129  1.00 10.00      A   
ATOM   1822  SG  CYS A 193      11.256  -4.312   0.623  1.00 10.00      A   
ATOM   1823  HG  CYS A 193      10.010  -3.911   0.855  1.00 10.00      A   
ATOM   1824  C   CYS A 193      14.512  -3.802  -0.243  1.00 10.00      A   
ATOM   1825  O   CYS A 193      15.431  -3.095   0.176  1.00 10.00      A   
ATOM   1826  N   LEU A 194      14.519  -5.126  -0.159  1.00 10.00      A   
ATOM   1827  HN  LEU A 194      13.785  -5.630  -0.562  1.00 10.00      A   
ATOM   1828  CA  LEU A 194      15.604  -5.855   0.492  1.00 10.00      A   
ATOM   1829  CB  LEU A 194      15.340  -7.365   0.463  1.00 10.00      A   
ATOM   1830  CG  LEU A 194      14.215  -7.879   1.367  1.00 10.00      A   
ATOM   1831  CD1 LEU A 194      14.060  -9.385   1.220  1.00 10.00      A   
ATOM   1832  CD2 LEU A 194      14.482  -7.516   2.818  1.00 10.00      A   
ATOM   1833  C   LEU A 194      16.960  -5.560  -0.136  1.00 10.00      A   
ATOM   1834  O   LEU A 194      17.104  -5.548  -1.358  1.00 10.00      A   
ATOM   1835  N   ALA A 195      17.953  -5.319   0.706  1.00 10.00      A   
ATOM   1836  HN  ALA A 195      17.775  -5.314   1.671  1.00 10.00      A   
ATOM   1837  CA  ALA A 195      19.301  -5.048   0.239  1.00 10.00      A   
ATOM   1838  CB  ALA A 195      19.856  -3.804   0.914  1.00 10.00      A   
ATOM   1839  C   ALA A 195      20.184  -6.254   0.524  1.00 10.00      A   
ATOM   1840  O   ALA A 195      21.381  -6.257   0.237  1.00 10.00      A   
ATOM   1841  N   SER A 196      19.577  -7.280   1.095  1.00 10.00      A   
ATOM   1842  HN  SER A 196      18.622  -7.210   1.312  1.00 10.00      A   
ATOM   1843  CA  SER A 196      20.282  -8.500   1.428  1.00 10.00      A   
ATOM   1844  CB  SER A 196      19.666  -9.111   2.685  1.00 10.00      A   
ATOM   1845  OG  SER A 196      18.435  -8.476   2.998  1.00 10.00      A   
ATOM   1846  HG  SER A 196      18.606  -7.566   3.302  1.00 10.00      A   
ATOM   1847  C   SER A 196      20.221  -9.496   0.278  1.00 10.00      A   
ATOM   1848  O   SER A 196      19.196  -9.617  -0.396  1.00 10.00      A   
ATOM   1849  N   GLU A 197      21.323 -10.196   0.051  1.00 10.00      A   
ATOM   1850  HN  GLU A 197      22.112 -10.046   0.613  1.00 10.00      A   
ATOM   1851  CA  GLU A 197      21.382 -11.186  -1.013  1.00 10.00      A   
ATOM   1852  CB  GLU A 197      22.831 -11.453  -1.429  1.00 10.00      A   
ATOM   1853  CG  GLU A 197      22.973 -12.385  -2.622  1.00 10.00      A   
ATOM   1854  CD  GLU A 197      24.327 -12.285  -3.296  1.00 10.00      A   
ATOM   1855  OE1 GLU A 197      24.400 -11.724  -4.410  1.00 10.00      A   
ATOM   1856  OE2 GLU A 197      25.322 -12.784  -2.727  1.00 10.00      A   
ATOM   1857  C   GLU A 197      20.696 -12.472  -0.564  1.00 10.00      A   
ATOM   1858  O   GLU A 197      21.158 -13.143   0.359  1.00 10.00      A   
ATOM   1859  N   VAL A 198      19.578 -12.793  -1.202  1.00 10.00      A   
ATOM   1860  HN  VAL A 198      19.258 -12.216  -1.922  1.00 10.00      A   
ATOM   1861  CA  VAL A 198      18.817 -13.987  -0.864  1.00 10.00      A   
ATOM   1862  CB  VAL A 198      17.315 -13.818  -1.188  1.00 10.00      A   
ATOM   1863  CG1 VAL A 198      16.689 -12.769  -0.279  1.00 10.00      A   
ATOM   1864  CG2 VAL A 198      17.105 -13.447  -2.654  1.00 10.00      A   
ATOM   1865  C   VAL A 198      19.363 -15.218  -1.581  1.00 10.00      A   
ATOM   1866  O   VAL A 198      20.121 -15.104  -2.547  1.00 10.00      A   
ATOM   1867  N   SER A 199      18.981 -16.392  -1.094  1.00 10.00      A   
ATOM   1868  HN  SER A 199      18.386 -16.414  -0.316  1.00 10.00      A   
ATOM   1869  CA  SER A 199      19.426 -17.648  -1.683  1.00 10.00      A   
ATOM   1870  CB  SER A 199      19.123 -18.824  -0.743  1.00 10.00      A   
ATOM   1871  OG  SER A 199      19.760 -20.012  -1.183  1.00 10.00      A   
ATOM   1872  HG  SER A 199      20.558 -20.159  -0.657  1.00 10.00      A   
ATOM   1873  C   SER A 199      18.772 -17.865  -3.047  1.00 10.00      A   
ATOM   1874  O   SER A 199      17.566 -18.112  -3.143  1.00 10.00      A   
ATOM   1875  N   PHE A 200      19.576 -17.755  -4.098  1.00 10.00      A   
ATOM   1876  HN  PHE A 200      20.522 -17.542  -3.952  1.00 10.00      A   
ATOM   1877  CA  PHE A 200      19.097 -17.933  -5.464  1.00 10.00      A   
ATOM   1878  CB  PHE A 200      20.235 -17.692  -6.463  1.00 10.00      A   
ATOM   1879  CG  PHE A 200      19.857 -17.901  -7.907  1.00 10.00      A   
ATOM   1880  CD1 PHE A 200      19.070 -16.973  -8.571  1.00 10.00      A   
ATOM   1881  CD2 PHE A 200      20.289 -19.021  -8.599  1.00 10.00      A   
ATOM   1882  CE1 PHE A 200      18.722 -17.159  -9.895  1.00 10.00      A   
ATOM   1883  CE2 PHE A 200      19.943 -19.213  -9.924  1.00 10.00      A   
ATOM   1884  CZ  PHE A 200      19.157 -18.280 -10.573  1.00 10.00      A   
ATOM   1885  C   PHE A 200      18.512 -19.328  -5.656  1.00 10.00      A   
ATOM   1886  O   PHE A 200      17.503 -19.497  -6.330  1.00 10.00      A   
ATOM   1887  N   SER A 201      19.143 -20.320  -5.050  1.00 10.00      A   
ATOM   1888  HN  SER A 201      19.948 -20.129  -4.523  1.00 10.00      A   
ATOM   1889  CA  SER A 201      18.684 -21.697  -5.153  1.00 10.00      A   
ATOM   1890  CB  SER A 201      19.683 -22.610  -4.451  1.00 10.00      A   
ATOM   1891  OG  SER A 201      20.487 -21.859  -3.553  1.00 10.00      A   
ATOM   1892  HG  SER A 201      20.098 -21.893  -2.672  1.00 10.00      A   
ATOM   1893  C   SER A 201      17.284 -21.868  -4.558  1.00 10.00      A   
ATOM   1894  O   SER A 201      16.446 -22.592  -5.103  1.00 10.00      A   
ATOM   1895  N   ALA A 202      17.033 -21.186  -3.447  1.00 10.00      A   
ATOM   1896  HN  ALA A 202      17.735 -20.619  -3.067  1.00 10.00      A   
ATOM   1897  CA  ALA A 202      15.743 -21.256  -2.781  1.00 10.00      A   
ATOM   1898  CB  ALA A 202      15.849 -20.692  -1.373  1.00 10.00      A   
ATOM   1899  C   ALA A 202      14.685 -20.505  -3.585  1.00 10.00      A   
ATOM   1900  O   ALA A 202      13.536 -20.943  -3.688  1.00 10.00      A   
ATOM   1901  N   LEU A 203      15.087 -19.376  -4.158  1.00 10.00      A   
ATOM   1902  HN  LEU A 203      16.017 -19.081  -4.032  1.00 10.00      A   
ATOM   1903  CA  LEU A 203      14.189 -18.558  -4.966  1.00 10.00      A   
ATOM   1904  CB  LEU A 203      14.847 -17.209  -5.278  1.00 10.00      A   
ATOM   1905  CG  LEU A 203      14.090 -16.276  -6.227  1.00 10.00      A   
ATOM   1906  CD1 LEU A 203      12.831 -15.737  -5.564  1.00 10.00      A   
ATOM   1907  CD2 LEU A 203      14.990 -15.135  -6.674  1.00 10.00      A   
ATOM   1908  C   LEU A 203      13.843 -19.273  -6.265  1.00 10.00      A   
ATOM   1909  O   LEU A 203      12.690 -19.273  -6.699  1.00 10.00      A   
ATOM   1910  N   GLU A 204      14.857 -19.891  -6.864  1.00 10.00      A   
ATOM   1911  HN  GLU A 204      15.749 -19.845  -6.450  1.00 10.00      A   
ATOM   1912  CA  GLU A 204      14.706 -20.620  -8.117  1.00 10.00      A   
ATOM   1913  CB  GLU A 204      16.045 -21.270  -8.488  1.00 10.00      A   
ATOM   1914  CG  GLU A 204      16.421 -21.154  -9.953  1.00 10.00      A   
ATOM   1915  CD  GLU A 204      15.584 -22.045 -10.846  1.00 10.00      A   
ATOM   1916  OE1 GLU A 204      15.896 -23.248 -10.950  1.00 10.00      A   
ATOM   1917  OE2 GLU A 204      14.614 -21.547 -11.453  1.00 10.00      A   
ATOM   1918  C   GLU A 204      13.626 -21.690  -8.004  1.00 10.00      A   
ATOM   1919  O   GLU A 204      12.630 -21.658  -8.725  1.00 10.00      A   
ATOM   1920  N   ARG A 205      13.814 -22.603  -7.055  1.00 10.00      A   
ATOM   1921  HN  ARG A 205      14.607 -22.531  -6.485  1.00 10.00      A   
ATOM   1922  CA  ARG A 205      12.882 -23.706  -6.836  1.00 10.00      A   
ATOM   1923  CB  ARG A 205      13.445 -24.690  -5.813  1.00 10.00      A   
ATOM   1924  CG  ARG A 205      14.718 -25.387  -6.266  1.00 10.00      A   
ATOM   1925  CD  ARG A 205      15.262 -26.311  -5.187  1.00 10.00      A   
ATOM   1926  NE  ARG A 205      15.799 -25.567  -4.046  1.00 10.00      A   
ATOM   1927  HE  ARG A 205      16.661 -25.108  -4.171  1.00 10.00      A   
ATOM   1928  CZ  ARG A 205      15.197 -25.485  -2.861  1.00 10.00      A   
ATOM   1929  NH1 ARG A 205      14.035 -26.094  -2.655  1.00 10.00      A   
ATOM   1930 HH11 ARG A 205      13.585 -26.646  -3.422  1.00 10.00      A   
ATOM   1931 HH12 ARG A 205      13.562 -26.030  -1.726  1.00 10.00      A   
ATOM   1932  NH2 ARG A 205      15.772 -24.809  -1.878  1.00 10.00      A   
ATOM   1933 HH21 ARG A 205      15.309 -24.740  -0.950  1.00 10.00      A   
ATOM   1934 HH22 ARG A 205      16.708 -24.346  -2.029  1.00 10.00      A   
ATOM   1935  C   ARG A 205      11.499 -23.229  -6.399  1.00 10.00      A   
ATOM   1936  O   ARG A 205      10.506 -23.934  -6.590  1.00 10.00      A   
ATOM   1937  N   LEU A 206      11.436 -22.040  -5.815  1.00 10.00      A   
ATOM   1938  HN  LEU A 206      12.259 -21.522  -5.690  1.00 10.00      A   
ATOM   1939  CA  LEU A 206      10.170 -21.485  -5.359  1.00 10.00      A   
ATOM   1940  CB  LEU A 206      10.396 -20.218  -4.530  1.00 10.00      A   
ATOM   1941  CG  LEU A 206       9.789 -20.201  -3.121  1.00 10.00      A   
ATOM   1942  CD1 LEU A 206      10.097 -18.882  -2.426  1.00 10.00      A   
ATOM   1943  CD2 LEU A 206       8.286 -20.446  -3.164  1.00 10.00      A   
ATOM   1944  C   LEU A 206       9.258 -21.176  -6.543  1.00 10.00      A   
ATOM   1945  O   LEU A 206       8.075 -21.512  -6.534  1.00 10.00      A   
ATOM   1946  N   VAL A 207       9.821 -20.553  -7.567  1.00 10.00      A   
ATOM   1947  HN  VAL A 207      10.778 -20.332  -7.523  1.00 10.00      A   
ATOM   1948  CA  VAL A 207       9.058 -20.185  -8.755  1.00 10.00      A   
ATOM   1949  CB  VAL A 207       9.880 -19.257  -9.682  1.00 10.00      A   
ATOM   1950  CG1 VAL A 207       8.997 -18.639 -10.756  1.00 10.00      A   
ATOM   1951  CG2 VAL A 207      10.581 -18.170  -8.880  1.00 10.00      A   
ATOM   1952  C   VAL A 207       8.600 -21.419  -9.541  1.00 10.00      A   
ATOM   1953  O   VAL A 207       7.512 -21.429 -10.122  1.00 10.00      A   
ATOM   1954  N   THR A 208       9.422 -22.460  -9.535  1.00 10.00      A   
ATOM   1955  HN  THR A 208      10.268 -22.402  -9.038  1.00 10.00      A   
ATOM   1956  CA  THR A 208       9.116 -23.691 -10.255  1.00 10.00      A   
ATOM   1957  CB  THR A 208      10.315 -24.652 -10.229  1.00 10.00      A   
ATOM   1958  OG1 THR A 208      11.483 -23.946  -9.799  1.00 10.00      A   
ATOM   1959  HG1 THR A 208      12.021 -23.715 -10.564  1.00 10.00      A   
ATOM   1960  CG2 THR A 208      10.560 -25.237 -11.606  1.00 10.00      A   
ATOM   1961  C   THR A 208       7.896 -24.421  -9.688  1.00 10.00      A   
ATOM   1962  O   THR A 208       7.265 -25.222 -10.381  1.00 10.00      A   
ATOM   1963  N   ARG A 209       7.554 -24.149  -8.437  1.00 10.00      A   
ATOM   1964  HN  ARG A 209       8.068 -23.491  -7.923  1.00 10.00      A   
ATOM   1965  CA  ARG A 209       6.417 -24.814  -7.821  1.00 10.00      A   
ATOM   1966  CB  ARG A 209       6.818 -25.532  -6.528  1.00 10.00      A   
ATOM   1967  CG  ARG A 209       7.273 -24.624  -5.398  1.00 10.00      A   
ATOM   1968  CD  ARG A 209       7.683 -25.445  -4.187  1.00 10.00      A   
ATOM   1969  NE  ARG A 209       8.010 -24.617  -3.030  1.00 10.00      A   
ATOM   1970  HE  ARG A 209       7.293 -24.046  -2.671  1.00 10.00      A   
ATOM   1971  CZ  ARG A 209       9.197 -24.615  -2.428  1.00 10.00      A   
ATOM   1972  NH1 ARG A 209      10.178 -25.405  -2.869  1.00 10.00      A   
ATOM   1973 HH11 ARG A 209      10.021 -26.038  -3.686  1.00 10.00      A   
ATOM   1974 HH12 ARG A 209      11.109 -25.399  -2.396  1.00 10.00      A   
ATOM   1975  NH2 ARG A 209       9.404 -23.840  -1.372  1.00 10.00      A   
ATOM   1976 HH21 ARG A 209       8.637 -23.240  -1.002  1.00 10.00      A   
ATOM   1977 HH22 ARG A 209      10.336 -23.833  -0.902  1.00 10.00      A   
ATOM   1978  C   ARG A 209       5.239 -23.872  -7.594  1.00 10.00      A   
ATOM   1979  O   ARG A 209       4.271 -24.231  -6.936  1.00 10.00      A   
ATOM   1980  N   CYS A 210       5.307 -22.673  -8.149  1.00 10.00      A   
ATOM   1981  HN  CYS A 210       6.089 -22.429  -8.687  1.00 10.00      A   
ATOM   1982  CA  CYS A 210       4.227 -21.715  -7.980  1.00 10.00      A   
ATOM   1983  CB  CYS A 210       4.693 -20.512  -7.161  1.00 10.00      A   
ATOM   1984  SG  CYS A 210       5.363 -20.957  -5.542  1.00 10.00      A   
ATOM   1985  HG  CYS A 210       6.660 -21.193  -5.694  1.00 10.00      A   
ATOM   1986  C   CYS A 210       3.647 -21.283  -9.322  1.00 10.00      A   
ATOM   1987  O   CYS A 210       4.032 -20.254  -9.878  1.00 10.00      A   
ATOM   1988  N   PRO A 211       2.695 -22.066  -9.861  1.00 10.00      A   
ATOM   1989  CA  PRO A 211       2.066 -21.769 -11.147  1.00 10.00      A   
ATOM   1990  CB  PRO A 211       1.415 -23.098 -11.526  1.00 10.00      A   
ATOM   1991  CG  PRO A 211       1.076 -23.726 -10.219  1.00 10.00      A   
ATOM   1992  CD  PRO A 211       2.154 -23.300  -9.255  1.00 10.00      A   
ATOM   1993  C   PRO A 211       1.006 -20.682 -11.011  1.00 10.00      A   
ATOM   1994  O   PRO A 211       0.343 -20.314 -11.981  1.00 10.00      A   
ATOM   1995  N   ASN A 212       0.847 -20.172  -9.799  1.00 10.00      A   
ATOM   1996  HN  ASN A 212       1.404 -20.506  -9.061  1.00 10.00      A   
ATOM   1997  CA  ASN A 212      -0.129 -19.127  -9.537  1.00 10.00      A   
ATOM   1998  CB  ASN A 212      -1.000 -19.481  -8.332  1.00 10.00      A   
ATOM   1999  CG  ASN A 212      -2.415 -19.851  -8.729  1.00 10.00      A   
ATOM   2000  OD1 ASN A 212      -2.980 -19.276  -9.661  1.00 10.00      A   
ATOM   2001  ND2 ASN A 212      -2.987 -20.819  -8.038  1.00 10.00      A   
ATOM   2002 HD21 ASN A 212      -2.475 -21.243  -7.315  1.00 10.00      A   
ATOM   2003 HD22 ASN A 212      -3.902 -21.083  -8.276  1.00 10.00      A   
ATOM   2004  C   ASN A 212       0.554 -17.786  -9.322  1.00 10.00      A   
ATOM   2005  O   ASN A 212      -0.100 -16.788  -9.023  1.00 10.00      A   
ATOM   2006  N   LEU A 213       1.873 -17.773  -9.486  1.00 10.00      A   
ATOM   2007  HN  LEU A 213       2.331 -18.603  -9.730  1.00 10.00      A   
ATOM   2008  CA  LEU A 213       2.660 -16.559  -9.318  1.00 10.00      A   
ATOM   2009  CB  LEU A 213       4.155 -16.893  -9.332  1.00 10.00      A   
ATOM   2010  CG  LEU A 213       5.114 -15.739  -9.033  1.00 10.00      A   
ATOM   2011  CD1 LEU A 213       4.918 -15.236  -7.610  1.00 10.00      A   
ATOM   2012  CD2 LEU A 213       6.554 -16.173  -9.254  1.00 10.00      A   
ATOM   2013  C   LEU A 213       2.332 -15.560 -10.425  1.00 10.00      A   
ATOM   2014  O   LEU A 213       2.610 -15.809 -11.597  1.00 10.00      A   
ATOM   2015  N   LYS A 214       1.726 -14.447 -10.049  1.00 10.00      A   
ATOM   2016  HN  LYS A 214       1.523 -14.315  -9.096  1.00 10.00      A   
ATOM   2017  CA  LYS A 214       1.347 -13.414 -11.003  1.00 10.00      A   
ATOM   2018  CB  LYS A 214      -0.143 -13.081 -10.862  1.00 10.00      A   
ATOM   2019  CG  LYS A 214      -1.080 -14.212 -11.256  1.00 10.00      A   
ATOM   2020  CD  LYS A 214      -1.083 -14.427 -12.760  1.00 10.00      A   
ATOM   2021  CE  LYS A 214      -1.835 -15.690 -13.144  1.00 10.00      A   
ATOM   2022  NZ  LYS A 214      -3.217 -15.719 -12.597  1.00 10.00      A   
ATOM   2023  HZ1 LYS A 214      -3.659 -16.639 -12.797  1.00 10.00      A   
ATOM   2024  HZ2 LYS A 214      -3.795 -14.969 -13.027  1.00 10.00      A   
ATOM   2025  HZ3 LYS A 214      -3.197 -15.576 -11.567  1.00 10.00      A   
ATOM   2026  C   LYS A 214       2.190 -12.152 -10.821  1.00 10.00      A   
ATOM   2027  O   LYS A 214       2.378 -11.378 -11.761  1.00 10.00      A   
ATOM   2028  N   SER A 215       2.702 -11.949  -9.614  1.00 10.00      A   
ATOM   2029  HN  SER A 215       2.527 -12.601  -8.901  1.00 10.00      A   
ATOM   2030  CA  SER A 215       3.519 -10.780  -9.325  1.00 10.00      A   
ATOM   2031  CB  SER A 215       2.755  -9.798  -8.430  1.00 10.00      A   
ATOM   2032  OG  SER A 215       3.473  -8.588  -8.255  1.00 10.00      A   
ATOM   2033  HG  SER A 215       3.024  -8.044  -7.597  1.00 10.00      A   
ATOM   2034  C   SER A 215       4.838 -11.186  -8.675  1.00 10.00      A   
ATOM   2035  O   SER A 215       4.856 -11.788  -7.601  1.00 10.00      A   
ATOM   2036  N   LEU A 216       5.938 -10.859  -9.335  1.00 10.00      A   
ATOM   2037  HN  LEU A 216       5.860 -10.373 -10.187  1.00 10.00      A   
ATOM   2038  CA  LEU A 216       7.259 -11.185  -8.827  1.00 10.00      A   
ATOM   2039  CB  LEU A 216       7.842 -12.394  -9.564  1.00 10.00      A   
ATOM   2040  CG  LEU A 216       9.262 -12.806  -9.171  1.00 10.00      A   
ATOM   2041  CD1 LEU A 216       9.280 -13.401  -7.772  1.00 10.00      A   
ATOM   2042  CD2 LEU A 216       9.835 -13.781 -10.188  1.00 10.00      A   
ATOM   2043  C   LEU A 216       8.191  -9.986  -8.961  1.00 10.00      A   
ATOM   2044  O   LEU A 216       8.661  -9.670 -10.058  1.00 10.00      A   
ATOM   2045  N   LYS A 217       8.435  -9.314  -7.849  1.00 10.00      A   
ATOM   2046  HN  LYS A 217       8.017  -9.609  -7.007  1.00 10.00      A   
ATOM   2047  CA  LYS A 217       9.313  -8.153  -7.831  1.00 10.00      A   
ATOM   2048  CB  LYS A 217       8.560  -6.918  -7.329  1.00 10.00      A   
ATOM   2049  CG  LYS A 217       7.475  -6.444  -8.284  1.00 10.00      A   
ATOM   2050  CD  LYS A 217       6.446  -5.570  -7.586  1.00 10.00      A   
ATOM   2051  CE  LYS A 217       5.342  -5.151  -8.545  1.00 10.00      A   
ATOM   2052  NZ  LYS A 217       4.159  -4.596  -7.835  1.00 10.00      A   
ATOM   2053  HZ1 LYS A 217       3.325  -4.611  -8.468  1.00 10.00      A   
ATOM   2054  HZ2 LYS A 217       4.343  -3.616  -7.541  1.00 10.00      A   
ATOM   2055  HZ3 LYS A 217       3.947  -5.160  -6.992  1.00 10.00      A   
ATOM   2056  C   LYS A 217      10.539  -8.444  -6.975  1.00 10.00      A   
ATOM   2057  O   LYS A 217      10.434  -8.610  -5.756  1.00 10.00      A   
ATOM   2058  N   LEU A 218      11.695  -8.523  -7.622  1.00 10.00      A   
ATOM   2059  HN  LEU A 218      11.719  -8.357  -8.591  1.00 10.00      A   
ATOM   2060  CA  LEU A 218      12.938  -8.828  -6.928  1.00 10.00      A   
ATOM   2061  CB  LEU A 218      13.792  -9.783  -7.761  1.00 10.00      A   
ATOM   2062  CG  LEU A 218      13.186 -11.161  -8.020  1.00 10.00      A   
ATOM   2063  CD1 LEU A 218      14.062 -11.964  -8.965  1.00 10.00      A   
ATOM   2064  CD2 LEU A 218      12.972 -11.908  -6.713  1.00 10.00      A   
ATOM   2065  C   LEU A 218      13.728  -7.580  -6.580  1.00 10.00      A   
ATOM   2066  O   LEU A 218      13.365  -6.470  -6.965  1.00 10.00      A   
ATOM   2067  N   ASN A 219      14.817  -7.775  -5.852  1.00 10.00      A   
ATOM   2068  HN  ASN A 219      15.063  -8.690  -5.593  1.00 10.00      A   
ATOM   2069  CA  ASN A 219      15.668  -6.676  -5.430  1.00 10.00      A   
ATOM   2070  CB  ASN A 219      16.035  -6.822  -3.950  1.00 10.00      A   
ATOM   2071  CG  ASN A 219      16.817  -8.085  -3.626  1.00 10.00      A   
ATOM   2072  OD1 ASN A 219      16.717  -9.099  -4.317  1.00 10.00      A   
ATOM   2073  ND2 ASN A 219      17.603  -8.030  -2.569  1.00 10.00      A   
ATOM   2074 HD21 ASN A 219      17.640  -7.188  -2.061  1.00 10.00      A   
ATOM   2075 HD22 ASN A 219      18.114  -8.831  -2.329  1.00 10.00      A   
ATOM   2076  C   ASN A 219      16.925  -6.568  -6.289  1.00 10.00      A   
ATOM   2077  O   ASN A 219      17.141  -7.370  -7.199  1.00 10.00      A   
ATOM   2078  N   ARG A 220      17.755  -5.578  -5.978  1.00 10.00      A   
ATOM   2079  HN  ARG A 220      17.528  -4.990  -5.225  1.00 10.00      A   
ATOM   2080  CA  ARG A 220      18.994  -5.332  -6.719  1.00 10.00      A   
ATOM   2081  CB  ARG A 220      19.621  -4.001  -6.275  1.00 10.00      A   
ATOM   2082  CG  ARG A 220      20.972  -3.695  -6.903  1.00 10.00      A   
ATOM   2083  CD  ARG A 220      21.614  -2.474  -6.271  1.00 10.00      A   
ATOM   2084  NE  ARG A 220      21.583  -1.317  -7.161  1.00 10.00      A   
ATOM   2085  HE  ARG A 220      21.688  -1.488  -8.126  1.00 10.00      A   
ATOM   2086  CZ  ARG A 220      21.417  -0.067  -6.746  1.00 10.00      A   
ATOM   2087  NH1 ARG A 220      21.272   0.190  -5.455  1.00 10.00      A   
ATOM   2088 HH11 ARG A 220      21.141   1.171  -5.130  1.00 10.00      A   
ATOM   2089 HH12 ARG A 220      21.288  -0.587  -4.759  1.00 10.00      A   
ATOM   2090  NH2 ARG A 220      21.400   0.925  -7.624  1.00 10.00      A   
ATOM   2091 HH21 ARG A 220      21.266   1.911  -7.301  1.00 10.00      A   
ATOM   2092 HH22 ARG A 220      21.518   0.723  -8.652  1.00 10.00      A   
ATOM   2093  C   ARG A 220      19.999  -6.479  -6.571  1.00 10.00      A   
ATOM   2094  O   ARG A 220      20.882  -6.651  -7.412  1.00 10.00      A   
ATOM   2095  N   ALA A 221      19.857  -7.265  -5.507  1.00 10.00      A   
ATOM   2096  HN  ALA A 221      19.137  -7.077  -4.872  1.00 10.00      A   
ATOM   2097  CA  ALA A 221      20.755  -8.391  -5.251  1.00 10.00      A   
ATOM   2098  CB  ALA A 221      20.414  -9.066  -3.929  1.00 10.00      A   
ATOM   2099  C   ALA A 221      20.738  -9.407  -6.388  1.00 10.00      A   
ATOM   2100  O   ALA A 221      21.681 -10.180  -6.555  1.00 10.00      A   
ATOM   2101  N   VAL A 222      19.659  -9.409  -7.159  1.00 10.00      A   
ATOM   2102  HN  VAL A 222      18.934  -8.778  -6.968  1.00 10.00      A   
ATOM   2103  CA  VAL A 222      19.533 -10.315  -8.286  1.00 10.00      A   
ATOM   2104  CB  VAL A 222      18.062 -10.687  -8.558  1.00 10.00      A   
ATOM   2105  CG1 VAL A 222      17.974 -11.786  -9.601  1.00 10.00      A   
ATOM   2106  CG2 VAL A 222      17.376 -11.117  -7.270  1.00 10.00      A   
ATOM   2107  C   VAL A 222      20.143  -9.679  -9.533  1.00 10.00      A   
ATOM   2108  O   VAL A 222      19.655  -8.657 -10.020  1.00 10.00      A   
ATOM   2109  N   PRO A 223      21.230 -10.272 -10.051  1.00 10.00      A   
ATOM   2110  CA  PRO A 223      21.922  -9.765 -11.238  1.00 10.00      A   
ATOM   2111  CB  PRO A 223      23.230 -10.562 -11.247  1.00 10.00      A   
ATOM   2112  CG  PRO A 223      22.898 -11.837 -10.556  1.00 10.00      A   
ATOM   2113  CD  PRO A 223      21.869 -11.491  -9.516  1.00 10.00      A   
ATOM   2114  C   PRO A 223      21.137 -10.019 -12.523  1.00 10.00      A   
ATOM   2115  O   PRO A 223      20.320 -10.944 -12.596  1.00 10.00      A   
ATOM   2116  N   LEU A 224      21.416  -9.207 -13.541  1.00 10.00      A   
ATOM   2117  HN  LEU A 224      22.091  -8.505 -13.414  1.00 10.00      A   
ATOM   2118  CA  LEU A 224      20.753  -9.318 -14.837  1.00 10.00      A   
ATOM   2119  CB  LEU A 224      21.211  -8.179 -15.758  1.00 10.00      A   
ATOM   2120  CG  LEU A 224      20.622  -8.161 -17.172  1.00 10.00      A   
ATOM   2121  CD1 LEU A 224      19.135  -7.851 -17.133  1.00 10.00      A   
ATOM   2122  CD2 LEU A 224      21.354  -7.157 -18.049  1.00 10.00      A   
ATOM   2123  C   LEU A 224      21.046 -10.667 -15.489  1.00 10.00      A   
ATOM   2124  O   LEU A 224      20.243 -11.185 -16.267  1.00 10.00      A   
ATOM   2125  N   GLU A 225      22.191 -11.234 -15.147  1.00 10.00      A   
ATOM   2126  HN  GLU A 225      22.785 -10.763 -14.517  1.00 10.00      A   
ATOM   2127  CA  GLU A 225      22.614 -12.515 -15.690  1.00 10.00      A   
ATOM   2128  CB  GLU A 225      24.118 -12.712 -15.482  1.00 10.00      A   
ATOM   2129  CG  GLU A 225      24.974 -11.547 -15.959  1.00 10.00      A   
ATOM   2130  CD  GLU A 225      25.325 -10.581 -14.841  1.00 10.00      A   
ATOM   2131  OE1 GLU A 225      24.400  -9.981 -14.249  1.00 10.00      A   
ATOM   2132  OE2 GLU A 225      26.530 -10.419 -14.551  1.00 10.00      A   
ATOM   2133  C   GLU A 225      21.837 -13.684 -15.080  1.00 10.00      A   
ATOM   2134  O   GLU A 225      22.000 -14.830 -15.505  1.00 10.00      A   
ATOM   2135  N   LYS A 226      20.981 -13.398 -14.103  1.00 10.00      A   
ATOM   2136  HN  LYS A 226      20.869 -12.460 -13.812  1.00 10.00      A   
ATOM   2137  CA  LYS A 226      20.202 -14.447 -13.451  1.00 10.00      A   
ATOM   2138  CB  LYS A 226      20.613 -14.590 -11.980  1.00 10.00      A   
ATOM   2139  CG  LYS A 226      22.003 -15.170 -11.760  1.00 10.00      A   
ATOM   2140  CD  LYS A 226      22.055 -16.652 -12.097  1.00 10.00      A   
ATOM   2141  CE  LYS A 226      23.398 -17.257 -11.719  1.00 10.00      A   
ATOM   2142  NZ  LYS A 226      23.544 -17.421 -10.250  1.00 10.00      A   
ATOM   2143  HZ1 LYS A 226      23.613 -16.490  -9.787  1.00 10.00      A   
ATOM   2144  HZ2 LYS A 226      24.407 -17.971 -10.033  1.00 10.00      A   
ATOM   2145  HZ3 LYS A 226      22.725 -17.926  -9.861  1.00 10.00      A   
ATOM   2146  C   LYS A 226      18.701 -14.189 -13.541  1.00 10.00      A   
ATOM   2147  O   LYS A 226      17.917 -14.877 -12.897  1.00 10.00      A   
ATOM   2148  N   LEU A 227      18.303 -13.219 -14.356  1.00 10.00      A   
ATOM   2149  HN  LEU A 227      18.971 -12.728 -14.878  1.00 10.00      A   
ATOM   2150  CA  LEU A 227      16.889 -12.874 -14.492  1.00 10.00      A   
ATOM   2151  CB  LEU A 227      16.725 -11.393 -14.851  1.00 10.00      A   
ATOM   2152  CG  LEU A 227      17.098 -10.391 -13.755  1.00 10.00      A   
ATOM   2153  CD1 LEU A 227      17.089  -8.972 -14.297  1.00 10.00      A   
ATOM   2154  CD2 LEU A 227      16.149 -10.514 -12.573  1.00 10.00      A   
ATOM   2155  C   LEU A 227      16.154 -13.754 -15.505  1.00 10.00      A   
ATOM   2156  O   LEU A 227      14.975 -14.071 -15.326  1.00 10.00      A   
ATOM   2157  N   ALA A 228      16.855 -14.160 -16.556  1.00 10.00      A   
ATOM   2158  HN  ALA A 228      17.797 -13.893 -16.635  1.00 10.00      A   
ATOM   2159  CA  ALA A 228      16.259 -14.989 -17.606  1.00 10.00      A   
ATOM   2160  CB  ALA A 228      17.268 -15.252 -18.712  1.00 10.00      A   
ATOM   2161  C   ALA A 228      15.705 -16.305 -17.062  1.00 10.00      A   
ATOM   2162  O   ALA A 228      14.718 -16.835 -17.574  1.00 10.00      A   
ATOM   2163  N   THR A 229      16.348 -16.826 -16.030  1.00 10.00      A   
ATOM   2164  HN  THR A 229      17.131 -16.362 -15.675  1.00 10.00      A   
ATOM   2165  CA  THR A 229      15.933 -18.077 -15.419  1.00 10.00      A   
ATOM   2166  CB  THR A 229      16.921 -18.504 -14.316  1.00 10.00      A   
ATOM   2167  OG1 THR A 229      18.269 -18.303 -14.779  1.00 10.00      A   
ATOM   2168  HG1 THR A 229      18.786 -19.100 -14.600  1.00 10.00      A   
ATOM   2169  CG2 THR A 229      16.724 -19.972 -13.965  1.00 10.00      A   
ATOM   2170  C   THR A 229      14.515 -17.984 -14.843  1.00 10.00      A   
ATOM   2171  O   THR A 229      13.685 -18.862 -15.073  1.00 10.00      A   
ATOM   2172  N   LEU A 230      14.233 -16.904 -14.123  1.00 10.00      A   
ATOM   2173  HN  LEU A 230      14.919 -16.215 -14.002  1.00 10.00      A   
ATOM   2174  CA  LEU A 230      12.920 -16.714 -13.513  1.00 10.00      A   
ATOM   2175  CB  LEU A 230      12.953 -15.552 -12.523  1.00 10.00      A   
ATOM   2176  CG  LEU A 230      13.865 -15.732 -11.313  1.00 10.00      A   
ATOM   2177  CD1 LEU A 230      15.019 -14.745 -11.361  1.00 10.00      A   
ATOM   2178  CD2 LEU A 230      13.075 -15.577 -10.025  1.00 10.00      A   
ATOM   2179  C   LEU A 230      11.839 -16.484 -14.563  1.00 10.00      A   
ATOM   2180  O   LEU A 230      10.712 -16.973 -14.427  1.00 10.00      A   
ATOM   2181  N   LEU A 231      12.196 -15.763 -15.621  1.00 10.00      A   
ATOM   2182  HN  LEU A 231      13.114 -15.420 -15.674  1.00 10.00      A   
ATOM   2183  CA  LEU A 231      11.260 -15.453 -16.701  1.00 10.00      A   
ATOM   2184  CB  LEU A 231      11.908 -14.516 -17.722  1.00 10.00      A   
ATOM   2185  CG  LEU A 231      12.526 -13.230 -17.170  1.00 10.00      A   
ATOM   2186  CD1 LEU A 231      13.344 -12.526 -18.242  1.00 10.00      A   
ATOM   2187  CD2 LEU A 231      11.444 -12.310 -16.632  1.00 10.00      A   
ATOM   2188  C   LEU A 231      10.762 -16.718 -17.396  1.00 10.00      A   
ATOM   2189  O   LEU A 231       9.625 -16.776 -17.865  1.00 10.00      A   
ATOM   2190  N   GLN A 232      11.618 -17.729 -17.457  1.00 10.00      A   
ATOM   2191  HN  GLN A 232      12.513 -17.623 -17.070  1.00 10.00      A   
ATOM   2192  CA  GLN A 232      11.259 -18.989 -18.092  1.00 10.00      A   
ATOM   2193  CB  GLN A 232      12.503 -19.709 -18.621  1.00 10.00      A   
ATOM   2194  CG  GLN A 232      13.186 -19.005 -19.785  1.00 10.00      A   
ATOM   2195  CD  GLN A 232      12.407 -19.108 -21.086  1.00 10.00      A   
ATOM   2196  OE1 GLN A 232      11.183 -19.250 -21.088  1.00 10.00      A   
ATOM   2197  NE2 GLN A 232      13.111 -19.038 -22.204  1.00 10.00      A   
ATOM   2198 HE21 GLN A 232      14.087 -18.925 -22.133  1.00 10.00      A   
ATOM   2199 HE22 GLN A 232      12.634 -19.088 -23.059  1.00 10.00      A   
ATOM   2200  C   GLN A 232      10.480 -19.888 -17.137  1.00 10.00      A   
ATOM   2201  O   GLN A 232       9.795 -20.817 -17.562  1.00 10.00      A   
ATOM   2202  N   ARG A 233      10.578 -19.608 -15.844  1.00 10.00      A   
ATOM   2203  HN  ARG A 233      11.140 -18.854 -15.554  1.00 10.00      A   
ATOM   2204  CA  ARG A 233       9.870 -20.400 -14.845  1.00 10.00      A   
ATOM   2205  CB  ARG A 233      10.570 -20.315 -13.488  1.00 10.00      A   
ATOM   2206  CG  ARG A 233      11.986 -20.866 -13.464  1.00 10.00      A   
ATOM   2207  CD  ARG A 233      12.013 -22.359 -13.731  1.00 10.00      A   
ATOM   2208  NE  ARG A 233      13.161 -22.999 -13.086  1.00 10.00      A   
ATOM   2209  HE  ARG A 233      13.707 -22.437 -12.471  1.00 10.00      A   
ATOM   2210  CZ  ARG A 233      13.516 -24.266 -13.272  1.00 10.00      A   
ATOM   2211  NH1 ARG A 233      12.821 -25.049 -14.092  1.00 10.00      A   
ATOM   2212 HH11 ARG A 233      13.104 -26.041 -14.237  1.00 10.00      A   
ATOM   2213 HH12 ARG A 233      11.985 -24.675 -14.595  1.00 10.00      A   
ATOM   2214  NH2 ARG A 233      14.557 -24.751 -12.620  1.00 10.00      A   
ATOM   2215 HH21 ARG A 233      15.098 -24.135 -11.954  1.00 10.00      A   
ATOM   2216 HH22 ARG A 233      14.845 -25.744 -12.751  1.00 10.00      A   
ATOM   2217  C   ARG A 233       8.421 -19.937 -14.712  1.00 10.00      A   
ATOM   2218  O   ARG A 233       7.503 -20.755 -14.593  1.00 10.00      A   
ATOM   2219  N   ALA A 234       8.218 -18.623 -14.749  1.00 10.00      A   
ATOM   2220  HN  ALA A 234       8.983 -18.021 -14.868  1.00 10.00      A   
ATOM   2221  CA  ALA A 234       6.882 -18.056 -14.626  1.00 10.00      A   
ATOM   2222  CB  ALA A 234       6.738 -17.316 -13.307  1.00 10.00      A   
ATOM   2223  C   ALA A 234       6.543 -17.130 -15.793  1.00 10.00      A   
ATOM   2224  O   ALA A 234       6.711 -15.915 -15.694  1.00 10.00      A   
ATOM   2225  N   PRO A 235       6.052 -17.692 -16.911  1.00 10.00      A   
ATOM   2226  CA  PRO A 235       5.681 -16.914 -18.098  1.00 10.00      A   
ATOM   2227  CB  PRO A 235       5.642 -17.963 -19.225  1.00 10.00      A   
ATOM   2228  CG  PRO A 235       6.057 -19.259 -18.602  1.00 10.00      A   
ATOM   2229  CD  PRO A 235       5.833 -19.125 -17.125  1.00 10.00      A   
ATOM   2230  C   PRO A 235       4.303 -16.264 -17.947  1.00 10.00      A   
ATOM   2231  O   PRO A 235       3.911 -15.412 -18.748  1.00 10.00      A   
ATOM   2232  N   GLN A 236       3.568 -16.680 -16.920  1.00 10.00      A   
ATOM   2233  HN  GLN A 236       3.933 -17.369 -16.323  1.00 10.00      A   
ATOM   2234  CA  GLN A 236       2.231 -16.151 -16.663  1.00 10.00      A   
ATOM   2235  CB  GLN A 236       1.320 -17.240 -16.078  1.00 10.00      A   
ATOM   2236  CG  GLN A 236       1.513 -17.518 -14.590  1.00 10.00      A   
ATOM   2237  CD  GLN A 236       2.814 -18.231 -14.274  1.00 10.00      A   
ATOM   2238  OE1 GLN A 236       3.300 -19.046 -15.056  1.00 10.00      A   
ATOM   2239  NE2 GLN A 236       3.398 -17.923 -13.132  1.00 10.00      A   
ATOM   2240 HE21 GLN A 236       2.964 -17.251 -12.552  1.00 10.00      A   
ATOM   2241 HE22 GLN A 236       4.239 -18.369 -12.909  1.00 10.00      A   
ATOM   2242  C   GLN A 236       2.280 -14.936 -15.736  1.00 10.00      A   
ATOM   2243  O   GLN A 236       1.254 -14.500 -15.204  1.00 10.00      A   
ATOM   2244  N   LEU A 237       3.477 -14.400 -15.553  1.00 10.00      A   
ATOM   2245  HN  LEU A 237       4.246 -14.789 -16.015  1.00 10.00      A   
ATOM   2246  CA  LEU A 237       3.683 -13.247 -14.693  1.00 10.00      A   
ATOM   2247  CB  LEU A 237       5.178 -13.050 -14.442  1.00 10.00      A   
ATOM   2248  CG  LEU A 237       5.561 -12.466 -13.084  1.00 10.00      A   
ATOM   2249  CD1 LEU A 237       5.332 -13.489 -11.981  1.00 10.00      A   
ATOM   2250  CD2 LEU A 237       7.009 -12.012 -13.097  1.00 10.00      A   
ATOM   2251  C   LEU A 237       3.084 -11.979 -15.300  1.00 10.00      A   
ATOM   2252  O   LEU A 237       3.375 -11.631 -16.447  1.00 10.00      A   
ATOM   2253  N   GLU A 238       2.251 -11.299 -14.521  1.00 10.00      A   
ATOM   2254  HN  GLU A 238       2.072 -11.628 -13.614  1.00 10.00      A   
ATOM   2255  CA  GLU A 238       1.609 -10.071 -14.965  1.00 10.00      A   
ATOM   2256  CB  GLU A 238       0.194  -9.968 -14.387  1.00 10.00      A   
ATOM   2257  CG  GLU A 238      -0.773 -11.029 -14.890  1.00 10.00      A   
ATOM   2258  CD  GLU A 238      -2.189 -10.812 -14.390  1.00 10.00      A   
ATOM   2259  OE1 GLU A 238      -2.828 -11.786 -13.934  1.00 10.00      A   
ATOM   2260  OE2 GLU A 238      -2.674  -9.664 -14.442  1.00 10.00      A   
ATOM   2261  C   GLU A 238       2.434  -8.864 -14.531  1.00 10.00      A   
ATOM   2262  O   GLU A 238       2.617  -7.910 -15.294  1.00 10.00      A   
ATOM   2263  N   GLU A 239       2.932  -8.915 -13.301  1.00 10.00      A   
ATOM   2264  HN  GLU A 239       2.751  -9.706 -12.745  1.00 10.00      A   
ATOM   2265  CA  GLU A 239       3.748  -7.840 -12.751  1.00 10.00      A   
ATOM   2266  CB  GLU A 239       3.184  -7.356 -11.410  1.00 10.00      A   
ATOM   2267  CG  GLU A 239       1.991  -6.419 -11.526  1.00 10.00      A   
ATOM   2268  CD  GLU A 239       1.489  -5.949 -10.177  1.00 10.00      A   
ATOM   2269  OE1 GLU A 239       2.144  -5.082  -9.557  1.00 10.00      A   
ATOM   2270  OE2 GLU A 239       0.429  -6.438  -9.733  1.00 10.00      A   
ATOM   2271  C   GLU A 239       5.184  -8.319 -12.567  1.00 10.00      A   
ATOM   2272  O   GLU A 239       5.455  -9.197 -11.745  1.00 10.00      A   
ATOM   2273  N   LEU A 240       6.098  -7.749 -13.334  1.00 10.00      A   
ATOM   2274  HN  LEU A 240       5.825  -7.047 -13.967  1.00 10.00      A   
ATOM   2275  CA  LEU A 240       7.500  -8.136 -13.256  1.00 10.00      A   
ATOM   2276  CB  LEU A 240       8.030  -8.541 -14.634  1.00 10.00      A   
ATOM   2277  CG  LEU A 240       9.532  -8.820 -14.736  1.00 10.00      A   
ATOM   2278  CD1 LEU A 240       9.930  -9.995 -13.857  1.00 10.00      A   
ATOM   2279  CD2 LEU A 240       9.922  -9.081 -16.181  1.00 10.00      A   
ATOM   2280  C   LEU A 240       8.364  -7.031 -12.659  1.00 10.00      A   
ATOM   2281  O   LEU A 240       8.393  -5.904 -13.160  1.00 10.00      A   
ATOM   2282  N   GLY A 241       9.054  -7.367 -11.580  1.00 10.00      A   
ATOM   2283  HN  GLY A 241       8.962  -8.277 -11.218  1.00 10.00      A   
ATOM   2284  CA  GLY A 241       9.935  -6.424 -10.927  1.00 10.00      A   
ATOM   2285  C   GLY A 241      11.381  -6.813 -11.141  1.00 10.00      A   
ATOM   2286  O   GLY A 241      11.958  -7.555 -10.341  1.00 10.00      A   
ATOM   2287  N   THR A 242      11.952  -6.342 -12.239  1.00 10.00      A   
ATOM   2288  HN  THR A 242      11.428  -5.765 -12.837  1.00 10.00      A   
ATOM   2289  CA  THR A 242      13.333  -6.643 -12.584  1.00 10.00      A   
ATOM   2290  CB  THR A 242      13.652  -6.149 -14.006  1.00 10.00      A   
ATOM   2291  OG1 THR A 242      12.571  -5.331 -14.474  1.00 10.00      A   
ATOM   2292  HG1 THR A 242      12.399  -4.624 -13.841  1.00 10.00      A   
ATOM   2293  CG2 THR A 242      13.826  -7.328 -14.948  1.00 10.00      A   
ATOM   2294  C   THR A 242      14.306  -6.001 -11.602  1.00 10.00      A   
ATOM   2295  O   THR A 242      14.213  -4.806 -11.322  1.00 10.00      A   
ATOM   2296  N   GLY A 243      15.236  -6.800 -11.092  1.00 10.00      A   
ATOM   2297  HN  GLY A 243      15.263  -7.738 -11.366  1.00 10.00      A   
ATOM   2298  CA  GLY A 243      16.213  -6.302 -10.143  1.00 10.00      A   
ATOM   2299  C   GLY A 243      17.343  -5.549 -10.816  1.00 10.00      A   
ATOM   2300  O   GLY A 243      17.118  -4.513 -11.445  1.00 10.00      A   
ATOM   2301  N   GLY A 244      18.559  -6.068 -10.682  1.00 10.00      A   
ATOM   2302  HN  GLY A 244      18.673  -6.898 -10.170  1.00 10.00      A   
ATOM   2303  CA  GLY A 244      19.713  -5.434 -11.287  1.00 10.00      A   
ATOM   2304  C   GLY A 244      19.702  -5.562 -12.796  1.00 10.00      A   
ATOM   2305  O   GLY A 244      19.627  -6.667 -13.332  1.00 10.00      A   
ATOM   2306  N   TYR A 245      19.772  -4.433 -13.481  1.00 10.00      A   
ATOM   2307  HN  TYR A 245      19.843  -3.579 -12.996  1.00 10.00      A   
ATOM   2308  CA  TYR A 245      19.755  -4.419 -14.931  1.00 10.00      A   
ATOM   2309  CB  TYR A 245      18.736  -3.395 -15.436  1.00 10.00      A   
ATOM   2310  CG  TYR A 245      18.009  -3.825 -16.687  1.00 10.00      A   
ATOM   2311  CD1 TYR A 245      17.131  -4.900 -16.664  1.00 10.00      A   
ATOM   2312  CD2 TYR A 245      18.200  -3.161 -17.892  1.00 10.00      A   
ATOM   2313  CE1 TYR A 245      16.464  -5.303 -17.804  1.00 10.00      A   
ATOM   2314  CE2 TYR A 245      17.535  -3.555 -19.037  1.00 10.00      A   
ATOM   2315  CZ  TYR A 245      16.669  -4.629 -18.989  1.00 10.00      A   
ATOM   2316  OH  TYR A 245      16.008  -5.032 -20.129  1.00 10.00      A   
ATOM   2317  HH  TYR A 245      16.474  -4.696 -20.911  1.00 10.00      A   
ATOM   2318  C   TYR A 245      21.141  -4.110 -15.484  1.00 10.00      A   
ATOM   2319  O   TYR A 245      21.326  -4.007 -16.696  1.00 10.00      A   
ATOM   2320  N   THR A 246      22.111  -3.964 -14.589  1.00 10.00      A   
ATOM   2321  HN  THR A 246      21.901  -4.055 -13.636  1.00 10.00      A   
ATOM   2322  CA  THR A 246      23.481  -3.670 -14.991  1.00 10.00      A   
ATOM   2323  CB  THR A 246      24.208  -2.755 -13.976  1.00 10.00      A   
ATOM   2324  OG1 THR A 246      25.551  -2.499 -14.415  1.00 10.00      A   
ATOM   2325  HG1 THR A 246      26.122  -3.220 -14.125  1.00 10.00      A   
ATOM   2326  CG2 THR A 246      24.237  -3.372 -12.583  1.00 10.00      A   
ATOM   2327  C   THR A 246      24.268  -4.960 -15.210  1.00 10.00      A   
ATOM   2328  O   THR A 246      24.274  -5.851 -14.358  1.00 10.00      A   
ATOM   2329  N   ALA A 247      24.920  -5.059 -16.361  1.00 10.00      A   
ATOM   2330  HN  ALA A 247      24.872  -4.315 -17.001  1.00 10.00      A   
ATOM   2331  CA  ALA A 247      25.711  -6.235 -16.703  1.00 10.00      A   
ATOM   2332  CB  ALA A 247      24.821  -7.453 -16.887  1.00 10.00      A   
ATOM   2333  C   ALA A 247      26.527  -5.988 -17.962  1.00 10.00      A   
ATOM   2334  O   ALA A 247      26.356  -4.967 -18.632  1.00 10.00      A   
ATOM   2335  N   GLU A 248      27.411  -6.924 -18.273  1.00 10.00      A   
ATOM   2336  HN  GLU A 248      27.497  -7.714 -17.691  1.00 10.00      A   
ATOM   2337  CA  GLU A 248      28.252  -6.828 -19.456  1.00 10.00      A   
ATOM   2338  CB  GLU A 248      29.383  -7.846 -19.343  1.00 10.00      A   
ATOM   2339  CG  GLU A 248      30.294  -7.924 -20.550  1.00 10.00      A   
ATOM   2340  CD  GLU A 248      31.335  -9.008 -20.398  1.00 10.00      A   
ATOM   2341  OE1 GLU A 248      30.961 -10.150 -20.054  1.00 10.00      A   
ATOM   2342  OE2 GLU A 248      32.531  -8.729 -20.608  1.00 10.00      A   
ATOM   2343  C   GLU A 248      27.423  -7.081 -20.714  1.00 10.00      A   
ATOM   2344  O   GLU A 248      26.561  -7.964 -20.729  1.00 10.00      A   
ATOM   2345  N   VAL A 249      27.680  -6.309 -21.762  1.00 10.00      A   
ATOM   2346  HN  VAL A 249      28.397  -5.645 -21.703  1.00 10.00      A   
ATOM   2347  CA  VAL A 249      26.943  -6.440 -23.013  1.00 10.00      A   
ATOM   2348  CB  VAL A 249      27.070  -5.174 -23.888  1.00 10.00      A   
ATOM   2349  CG1 VAL A 249      26.162  -5.262 -25.107  1.00 10.00      A   
ATOM   2350  CG2 VAL A 249      26.749  -3.928 -23.070  1.00 10.00      A   
ATOM   2351  C   VAL A 249      27.414  -7.658 -23.802  1.00 10.00      A   
ATOM   2352  O   VAL A 249      28.531  -7.685 -24.318  1.00 10.00      A   
ATOM   2353  N   ARG A 250      26.562  -8.671 -23.866  1.00 10.00      A   
ATOM   2354  HN  ARG A 250      25.695  -8.597 -23.402  1.00 10.00      A   
ATOM   2355  CA  ARG A 250      26.870  -9.897 -24.589  1.00 10.00      A   
ATOM   2356  CB  ARG A 250      27.274 -11.006 -23.616  1.00 10.00      A   
ATOM   2357  CG  ARG A 250      28.474 -10.670 -22.748  1.00 10.00      A   
ATOM   2358  CD  ARG A 250      28.807 -11.815 -21.806  1.00 10.00      A   
ATOM   2359  NE  ARG A 250      29.552 -12.884 -22.473  1.00 10.00      A   
ATOM   2360  HE  ARG A 250      29.056 -13.456 -23.101  1.00 10.00      A   
ATOM   2361  CZ  ARG A 250      30.850 -13.121 -22.270  1.00 10.00      A   
ATOM   2362  NH1 ARG A 250      31.543 -12.370 -21.423  1.00 10.00      A   
ATOM   2363 HH11 ARG A 250      32.557 -12.553 -21.269  1.00 10.00      A   
ATOM   2364 HH12 ARG A 250      31.079 -11.584 -20.899  1.00 10.00      A   
ATOM   2365  NH2 ARG A 250      31.450 -14.122 -22.905  1.00 10.00      A   
ATOM   2366 HH21 ARG A 250      30.909 -14.726 -23.559  1.00 10.00      A   
ATOM   2367 HH22 ARG A 250      32.466 -14.306 -22.751  1.00 10.00      A   
ATOM   2368  C   ARG A 250      25.657 -10.343 -25.392  1.00 10.00      A   
ATOM   2369  O   ARG A 250      24.547 -10.406 -24.863  1.00 10.00      A   
ATOM   2370  N   PRO A 251      25.858 -10.672 -26.676  1.00 10.00      A   
ATOM   2371  CA  PRO A 251      24.774 -11.101 -27.569  1.00 10.00      A   
ATOM   2372  CB  PRO A 251      25.484 -11.374 -28.899  1.00 10.00      A   
ATOM   2373  CG  PRO A 251      26.758 -10.605 -28.812  1.00 10.00      A   
ATOM   2374  CD  PRO A 251      27.158 -10.647 -27.366  1.00 10.00      A   
ATOM   2375  C   PRO A 251      24.063 -12.363 -27.074  1.00 10.00      A   
ATOM   2376  O   PRO A 251      22.845 -12.491 -27.199  1.00 10.00      A   
ATOM   2377  N   ASP A 252      24.827 -13.274 -26.489  1.00 10.00      A   
ATOM   2378  HN  ASP A 252      25.789 -13.098 -26.385  1.00 10.00      A   
ATOM   2379  CA  ASP A 252      24.277 -14.528 -25.984  1.00 10.00      A   
ATOM   2380  CB  ASP A 252      25.387 -15.527 -25.637  1.00 10.00      A   
ATOM   2381  CG  ASP A 252      26.357 -15.022 -24.589  1.00 10.00      A   
ATOM   2382  OD1 ASP A 252      26.609 -15.753 -23.609  1.00 10.00      A   
ATOM   2383  OD2 ASP A 252      26.888 -13.905 -24.753  1.00 10.00      A   
ATOM   2384  C   ASP A 252      23.337 -14.305 -24.802  1.00 10.00      A   
ATOM   2385  O   ASP A 252      22.257 -14.899 -24.735  1.00 10.00      A   
ATOM   2386  N   VAL A 253      23.742 -13.446 -23.875  1.00 10.00      A   
ATOM   2387  HN  VAL A 253      24.618 -13.014 -23.969  1.00 10.00      A   
ATOM   2388  CA  VAL A 253      22.919 -13.150 -22.711  1.00 10.00      A   
ATOM   2389  CB  VAL A 253      23.716 -12.432 -21.603  1.00 10.00      A   
ATOM   2390  CG1 VAL A 253      22.922 -12.414 -20.304  1.00 10.00      A   
ATOM   2391  CG2 VAL A 253      25.065 -13.105 -21.394  1.00 10.00      A   
ATOM   2392  C   VAL A 253      21.722 -12.301 -23.124  1.00 10.00      A   
ATOM   2393  O   VAL A 253      20.601 -12.515 -22.657  1.00 10.00      A   
ATOM   2394  N   TYR A 254      21.973 -11.352 -24.019  1.00 10.00      A   
ATOM   2395  HN  TYR A 254      22.894 -11.236 -24.344  1.00 10.00      A   
ATOM   2396  CA  TYR A 254      20.930 -10.470 -24.526  1.00 10.00      A   
ATOM   2397  CB  TYR A 254      21.528  -9.481 -25.530  1.00 10.00      A   
ATOM   2398  CG  TYR A 254      20.539  -8.484 -26.094  1.00 10.00      A   
ATOM   2399  CD1 TYR A 254      20.265  -7.296 -25.428  1.00 10.00      A   
ATOM   2400  CD2 TYR A 254      19.884  -8.728 -27.293  1.00 10.00      A   
ATOM   2401  CE1 TYR A 254      19.368  -6.380 -25.940  1.00 10.00      A   
ATOM   2402  CE2 TYR A 254      18.984  -7.819 -27.812  1.00 10.00      A   
ATOM   2403  CZ  TYR A 254      18.732  -6.646 -27.133  1.00 10.00      A   
ATOM   2404  OH  TYR A 254      17.839  -5.736 -27.649  1.00 10.00      A   
ATOM   2405  HH  TYR A 254      18.273  -4.877 -27.728  1.00 10.00      A   
ATOM   2406  C   TYR A 254      19.830 -11.292 -25.187  1.00 10.00      A   
ATOM   2407  O   TYR A 254      18.640 -11.050 -24.975  1.00 10.00      A   
ATOM   2408  N   SER A 255      20.237 -12.271 -25.983  1.00 10.00      A   
ATOM   2409  HN  SER A 255      21.200 -12.407 -26.115  1.00 10.00      A   
ATOM   2410  CA  SER A 255      19.297 -13.142 -26.669  1.00 10.00      A   
ATOM   2411  CB  SER A 255      20.034 -14.084 -27.629  1.00 10.00      A   
ATOM   2412  OG  SER A 255      19.122 -14.798 -28.448  1.00 10.00      A   
ATOM   2413  HG  SER A 255      18.857 -15.609 -27.994  1.00 10.00      A   
ATOM   2414  C   SER A 255      18.489 -13.941 -25.656  1.00 10.00      A   
ATOM   2415  O   SER A 255      17.262 -14.015 -25.750  1.00 10.00      A   
ATOM   2416  N   GLY A 256      19.181 -14.504 -24.668  1.00 10.00      A   
ATOM   2417  HN  GLY A 256      20.156 -14.385 -24.634  1.00 10.00      A   
ATOM   2418  CA  GLY A 256      18.522 -15.291 -23.646  1.00 10.00      A   
ATOM   2419  C   GLY A 256      17.460 -14.505 -22.903  1.00 10.00      A   
ATOM   2420  O   GLY A 256      16.364 -15.011 -22.656  1.00 10.00      A   
ATOM   2421  N   LEU A 257      17.779 -13.265 -22.553  1.00 10.00      A   
ATOM   2422  HN  LEU A 257      18.674 -12.919 -22.770  1.00 10.00      A   
ATOM   2423  CA  LEU A 257      16.842 -12.410 -21.843  1.00 10.00      A   
ATOM   2424  CB  LEU A 257      17.539 -11.143 -21.348  1.00 10.00      A   
ATOM   2425  CG  LEU A 257      18.398 -11.293 -20.091  1.00 10.00      A   
ATOM   2426  CD1 LEU A 257      19.549 -10.301 -20.112  1.00 10.00      A   
ATOM   2427  CD2 LEU A 257      17.552 -11.099 -18.840  1.00 10.00      A   
ATOM   2428  C   LEU A 257      15.654 -12.052 -22.727  1.00 10.00      A   
ATOM   2429  O   LEU A 257      14.504 -12.136 -22.298  1.00 10.00      A   
ATOM   2430  N   SER A 258      15.940 -11.678 -23.967  1.00 10.00      A   
ATOM   2431  HN  SER A 258      16.878 -11.651 -24.251  1.00 10.00      A   
ATOM   2432  CA  SER A 258      14.901 -11.302 -24.917  1.00 10.00      A   
ATOM   2433  CB  SER A 258      15.523 -10.821 -26.230  1.00 10.00      A   
ATOM   2434  OG  SER A 258      16.493  -9.816 -25.993  1.00 10.00      A   
ATOM   2435  HG  SER A 258      17.309 -10.227 -25.684  1.00 10.00      A   
ATOM   2436  C   SER A 258      13.923 -12.450 -25.168  1.00 10.00      A   
ATOM   2437  O   SER A 258      12.709 -12.239 -25.215  1.00 10.00      A   
ATOM   2438  N   VAL A 259      14.454 -13.663 -25.318  1.00 10.00      A   
ATOM   2439  HN  VAL A 259      15.433 -13.766 -25.282  1.00 10.00      A   
ATOM   2440  CA  VAL A 259      13.620 -14.842 -25.549  1.00 10.00      A   
ATOM   2441  CB  VAL A 259      14.466 -16.100 -25.855  1.00 10.00      A   
ATOM   2442  CG1 VAL A 259      13.579 -17.331 -25.981  1.00 10.00      A   
ATOM   2443  CG2 VAL A 259      15.276 -15.901 -27.128  1.00 10.00      A   
ATOM   2444  C   VAL A 259      12.716 -15.110 -24.346  1.00 10.00      A   
ATOM   2445  O   VAL A 259      11.525 -15.377 -24.497  1.00 10.00      A   
ATOM   2446  N   ALA A 260      13.286 -15.009 -23.152  1.00 10.00      A   
ATOM   2447  HN  ALA A 260      14.238 -14.774 -23.094  1.00 10.00      A   
ATOM   2448  CA  ALA A 260      12.537 -15.241 -21.925  1.00 10.00      A   
ATOM   2449  CB  ALA A 260      13.481 -15.274 -20.736  1.00 10.00      A   
ATOM   2450  C   ALA A 260      11.459 -14.178 -21.734  1.00 10.00      A   
ATOM   2451  O   ALA A 260      10.359 -14.466 -21.254  1.00 10.00      A   
ATOM   2452  N   LEU A 261      11.782 -12.951 -22.123  1.00 10.00      A   
ATOM   2453  HN  LEU A 261      12.680 -12.787 -22.488  1.00 10.00      A   
ATOM   2454  CA  LEU A 261      10.848 -11.838 -22.007  1.00 10.00      A   
ATOM   2455  CB  LEU A 261      11.562 -10.502 -22.227  1.00 10.00      A   
ATOM   2456  CG  LEU A 261      12.386  -9.976 -21.052  1.00 10.00      A   
ATOM   2457  CD1 LEU A 261      13.288  -8.839 -21.498  1.00 10.00      A   
ATOM   2458  CD2 LEU A 261      11.479  -9.526 -19.918  1.00 10.00      A   
ATOM   2459  C   LEU A 261       9.684 -11.982 -22.983  1.00 10.00      A   
ATOM   2460  O   LEU A 261       8.528 -11.811 -22.605  1.00 10.00      A   
ATOM   2461  N   SER A 262       9.987 -12.327 -24.232  1.00 10.00      A   
ATOM   2462  HN  SER A 262      10.925 -12.488 -24.470  1.00 10.00      A   
ATOM   2463  CA  SER A 262       8.954 -12.482 -25.253  1.00 10.00      A   
ATOM   2464  CB  SER A 262       9.569 -12.618 -26.651  1.00 10.00      A   
ATOM   2465  OG  SER A 262      10.771 -13.374 -26.617  1.00 10.00      A   
ATOM   2466  HG  SER A 262      11.488 -12.822 -26.269  1.00 10.00      A   
ATOM   2467  C   SER A 262       8.015 -13.646 -24.938  1.00 10.00      A   
ATOM   2468  O   SER A 262       6.886 -13.693 -25.428  1.00 10.00      A   
ATOM   2469  N   GLY A 263       8.483 -14.575 -24.110  1.00 10.00      A   
ATOM   2470  HN  GLY A 263       9.394 -14.487 -23.760  1.00 10.00      A   
ATOM   2471  CA  GLY A 263       7.673 -15.714 -23.730  1.00 10.00      A   
ATOM   2472  C   GLY A 263       6.558 -15.329 -22.777  1.00 10.00      A   
ATOM   2473  O   GLY A 263       5.548 -16.025 -22.677  1.00 10.00      A   
ATOM   2474  N   CYS A 264       6.740 -14.215 -22.081  1.00 10.00      A   
ATOM   2475  HN  CYS A 264       7.563 -13.699 -22.215  1.00 10.00      A   
ATOM   2476  CA  CYS A 264       5.751 -13.732 -21.132  1.00 10.00      A   
ATOM   2477  CB  CYS A 264       6.441 -12.986 -19.983  1.00 10.00      A   
ATOM   2478  SG  CYS A 264       7.791 -13.911 -19.205  1.00 10.00      A   
ATOM   2479  HG  CYS A 264       8.752 -14.081 -20.108  1.00 10.00      A   
ATOM   2480  C   CYS A 264       4.723 -12.839 -21.825  1.00 10.00      A   
ATOM   2481  O   CYS A 264       4.971 -11.660 -22.081  1.00 10.00      A   
ATOM   2482  N   LYS A 265       3.568 -13.412 -22.129  1.00 10.00      A   
ATOM   2483  HN  LYS A 265       3.424 -14.356 -21.891  1.00 10.00      A   
ATOM   2484  CA  LYS A 265       2.502 -12.681 -22.800  1.00 10.00      A   
ATOM   2485  CB  LYS A 265       1.716 -13.611 -23.726  1.00 10.00      A   
ATOM   2486  CG  LYS A 265       2.184 -13.596 -25.171  1.00 10.00      A   
ATOM   2487  CD  LYS A 265       3.477 -14.369 -25.354  1.00 10.00      A   
ATOM   2488  CE  LYS A 265       3.874 -14.417 -26.817  1.00 10.00      A   
ATOM   2489  NZ  LYS A 265       5.163 -15.125 -27.016  1.00 10.00      A   
ATOM   2490  HZ1 LYS A 265       5.101 -16.098 -26.657  1.00 10.00      A   
ATOM   2491  HZ2 LYS A 265       5.928 -14.628 -26.511  1.00 10.00      A   
ATOM   2492  HZ3 LYS A 265       5.398 -15.158 -28.027  1.00 10.00      A   
ATOM   2493  C   LYS A 265       1.557 -12.025 -21.802  1.00 10.00      A   
ATOM   2494  O   LYS A 265       0.875 -11.054 -22.131  1.00 10.00      A   
ATOM   2495  N   GLU A 266       1.533 -12.544 -20.581  1.00 10.00      A   
ATOM   2496  HN  GLU A 266       2.116 -13.308 -20.373  1.00 10.00      A   
ATOM   2497  CA  GLU A 266       0.652 -12.016 -19.541  1.00 10.00      A   
ATOM   2498  CB  GLU A 266       0.365 -13.087 -18.485  1.00 10.00      A   
ATOM   2499  CG  GLU A 266      -0.393 -14.288 -19.021  1.00 10.00      A   
ATOM   2500  CD  GLU A 266      -1.611 -13.887 -19.826  1.00 10.00      A   
ATOM   2501  OE1 GLU A 266      -1.724 -14.320 -20.993  1.00 10.00      A   
ATOM   2502  OE2 GLU A 266      -2.459 -13.139 -19.298  1.00 10.00      A   
ATOM   2503  C   GLU A 266       1.217 -10.765 -18.876  1.00 10.00      A   
ATOM   2504  O   GLU A 266       0.549 -10.144 -18.050  1.00 10.00      A   
ATOM   2505  N   LEU A 267       2.437 -10.395 -19.243  1.00 10.00      A   
ATOM   2506  HN  LEU A 267       2.910 -10.920 -19.917  1.00 10.00      A   
ATOM   2507  CA  LEU A 267       3.089  -9.226 -18.670  1.00 10.00      A   
ATOM   2508  CB  LEU A 267       4.533  -9.120 -19.165  1.00 10.00      A   
ATOM   2509  CG  LEU A 267       5.421  -8.121 -18.427  1.00 10.00      A   
ATOM   2510  CD1 LEU A 267       5.400  -8.386 -16.932  1.00 10.00      A   
ATOM   2511  CD2 LEU A 267       6.840  -8.172 -18.961  1.00 10.00      A   
ATOM   2512  C   LEU A 267       2.318  -7.945 -18.985  1.00 10.00      A   
ATOM   2513  O   LEU A 267       2.012  -7.661 -20.151  1.00 10.00      A   
ATOM   2514  N   ARG A 268       1.984  -7.194 -17.941  1.00 10.00      A   
ATOM   2515  HN  ARG A 268       2.225  -7.498 -17.038  1.00 10.00      A   
ATOM   2516  CA  ARG A 268       1.254  -5.941 -18.090  1.00 10.00      A   
ATOM   2517  CB  ARG A 268      -0.161  -6.072 -17.518  1.00 10.00      A   
ATOM   2518  CG  ARG A 268      -1.071  -7.018 -18.284  1.00 10.00      A   
ATOM   2519  CD  ARG A 268      -1.180  -6.620 -19.746  1.00 10.00      A   
ATOM   2520  NE  ARG A 268      -2.074  -7.512 -20.484  1.00 10.00      A   
ATOM   2521  HE  ARG A 268      -3.039  -7.337 -20.408  1.00 10.00      A   
ATOM   2522  CZ  ARG A 268      -1.665  -8.528 -21.240  1.00 10.00      A   
ATOM   2523  NH1 ARG A 268      -0.367  -8.787 -21.369  1.00 10.00      A   
ATOM   2524 HH11 ARG A 268       0.341  -8.191 -20.878  1.00 10.00      A   
ATOM   2525 HH12 ARG A 268      -0.046  -9.589 -21.961  1.00 10.00      A   
ATOM   2526  NH2 ARG A 268      -2.557  -9.294 -21.858  1.00 10.00      A   
ATOM   2527 HH21 ARG A 268      -2.244 -10.093 -22.451  1.00 10.00      A   
ATOM   2528 HH22 ARG A 268      -3.576  -9.100 -21.754  1.00 10.00      A   
ATOM   2529  C   ARG A 268       1.975  -4.790 -17.389  1.00 10.00      A   
ATOM   2530  O   ARG A 268       1.789  -3.621 -17.740  1.00 10.00      A   
ATOM   2531  N   CYS A 269       2.789  -5.117 -16.397  1.00 10.00      A   
ATOM   2532  HN  CYS A 269       2.912  -6.063 -16.162  1.00 10.00      A   
ATOM   2533  CA  CYS A 269       3.514  -4.099 -15.649  1.00 10.00      A   
ATOM   2534  CB  CYS A 269       2.870  -3.892 -14.274  1.00 10.00      A   
ATOM   2535  SG  CYS A 269       3.647  -2.609 -13.265  1.00 10.00      A   
ATOM   2536  HG  CYS A 269       4.917  -2.944 -13.085  1.00 10.00      A   
ATOM   2537  C   CYS A 269       4.986  -4.467 -15.486  1.00 10.00      A   
ATOM   2538  O   CYS A 269       5.320  -5.590 -15.099  1.00 10.00      A   
ATOM   2539  N   LEU A 270       5.853  -3.512 -15.787  1.00 10.00      A   
ATOM   2540  HN  LEU A 270       5.513  -2.648 -16.104  1.00 10.00      A   
ATOM   2541  CA  LEU A 270       7.291  -3.702 -15.664  1.00 10.00      A   
ATOM   2542  CB  LEU A 270       7.968  -3.643 -17.037  1.00 10.00      A   
ATOM   2543  CG  LEU A 270       8.472  -4.977 -17.596  1.00 10.00      A   
ATOM   2544  CD1 LEU A 270       9.083  -4.789 -18.976  1.00 10.00      A   
ATOM   2545  CD2 LEU A 270       9.475  -5.609 -16.646  1.00 10.00      A   
ATOM   2546  C   LEU A 270       7.877  -2.637 -14.743  1.00 10.00      A   
ATOM   2547  O   LEU A 270       7.638  -1.442 -14.934  1.00 10.00      A   
ATOM   2548  N   SER A 271       8.621  -3.070 -13.738  1.00 10.00      A   
ATOM   2549  HN  SER A 271       8.759  -4.037 -13.629  1.00 10.00      A   
ATOM   2550  CA  SER A 271       9.232  -2.155 -12.782  1.00 10.00      A   
ATOM   2551  CB  SER A 271       8.342  -2.049 -11.540  1.00 10.00      A   
ATOM   2552  OG  SER A 271       6.991  -1.814 -11.910  1.00 10.00      A   
ATOM   2553  HG  SER A 271       6.972  -1.255 -12.695  1.00 10.00      A   
ATOM   2554  C   SER A 271      10.632  -2.624 -12.390  1.00 10.00      A   
ATOM   2555  O   SER A 271      11.055  -3.717 -12.770  1.00 10.00      A   
ATOM   2556  N   GLY A 272      11.352  -1.787 -11.648  1.00 10.00      A   
ATOM   2557  HN  GLY A 272      10.975  -0.913 -11.408  1.00 10.00      A   
ATOM   2558  CA  GLY A 272      12.691  -2.136 -11.209  1.00 10.00      A   
ATOM   2559  C   GLY A 272      13.757  -1.528 -12.092  1.00 10.00      A   
ATOM   2560  O   GLY A 272      13.886  -0.311 -12.160  1.00 10.00      A   
ATOM   2561  N   PHE A 273      14.526  -2.383 -12.760  1.00 10.00      A   
ATOM   2562  HN  PHE A 273      14.391  -3.346 -12.621  1.00 10.00      A   
ATOM   2563  CA  PHE A 273      15.585  -1.940 -13.669  1.00 10.00      A   
ATOM   2564  CB  PHE A 273      15.018  -1.110 -14.830  1.00 10.00      A   
ATOM   2565  CG  PHE A 273      13.931  -1.793 -15.610  1.00 10.00      A   
ATOM   2566  CD1 PHE A 273      12.604  -1.442 -15.424  1.00 10.00      A   
ATOM   2567  CD2 PHE A 273      14.239  -2.780 -16.530  1.00 10.00      A   
ATOM   2568  CE1 PHE A 273      11.603  -2.064 -16.143  1.00 10.00      A   
ATOM   2569  CE2 PHE A 273      13.244  -3.406 -17.251  1.00 10.00      A   
ATOM   2570  CZ  PHE A 273      11.924  -3.047 -17.057  1.00 10.00      A   
ATOM   2571  C   PHE A 273      16.673  -1.149 -12.943  1.00 10.00      A   
ATOM   2572  O   PHE A 273      17.020  -0.038 -13.350  1.00 10.00      A   
ATOM   2573  N   TRP A 274      17.211  -1.729 -11.873  1.00 10.00      A   
ATOM   2574  HN  TRP A 274      16.900  -2.621 -11.602  1.00 10.00      A   
ATOM   2575  CA  TRP A 274      18.268  -1.084 -11.103  1.00 10.00      A   
ATOM   2576  CB  TRP A 274      18.573  -1.882  -9.831  1.00 10.00      A   
ATOM   2577  CG  TRP A 274      17.768  -1.470  -8.638  1.00 10.00      A   
ATOM   2578  CD1 TRP A 274      18.115  -0.540  -7.704  1.00 10.00      A   
ATOM   2579  CD2 TRP A 274      16.487  -1.977  -8.246  1.00 10.00      A   
ATOM   2580  NE1 TRP A 274      17.135  -0.440  -6.750  1.00 10.00      A   
ATOM   2581  HE1 TRP A 274      17.158   0.160  -5.973  1.00 10.00      A   
ATOM   2582  CE2 TRP A 274      16.120  -1.310  -7.062  1.00 10.00      A   
ATOM   2583  CE3 TRP A 274      15.614  -2.929  -8.782  1.00 10.00      A   
ATOM   2584  CZ2 TRP A 274      14.921  -1.567  -6.401  1.00 10.00      A   
ATOM   2585  CZ3 TRP A 274      14.424  -3.181  -8.127  1.00 10.00      A   
ATOM   2586  CH2 TRP A 274      14.087  -2.503  -6.950  1.00 10.00      A   
ATOM   2587  C   TRP A 274      19.525  -0.971 -11.952  1.00 10.00      A   
ATOM   2588  O   TRP A 274      20.066  -1.986 -12.399  1.00 10.00      A   
ATOM   2589  N   ASP A 275      19.973   0.262 -12.176  1.00 10.00      A   
ATOM   2590  HN  ASP A 275      19.488   1.017 -11.781  1.00 10.00      A   
ATOM   2591  CA  ASP A 275      21.164   0.530 -12.985  1.00 10.00      A   
ATOM   2592  CB  ASP A 275      22.416  -0.111 -12.371  1.00 10.00      A   
ATOM   2593  CG  ASP A 275      22.806   0.482 -11.032  1.00 10.00      A   
ATOM   2594  OD1 ASP A 275      23.686   1.369 -11.001  1.00 10.00      A   
ATOM   2595  OD2 ASP A 275      22.252   0.056  -9.999  1.00 10.00      A   
ATOM   2596  C   ASP A 275      20.954   0.031 -14.410  1.00 10.00      A   
ATOM   2597  O   ASP A 275      21.825  -0.614 -14.997  1.00 10.00      A   
ATOM   2598  N   ALA A 276      19.774   0.329 -14.946  1.00 10.00      A   
ATOM   2599  HN  ALA A 276      19.127   0.833 -14.405  1.00 10.00      A   
ATOM   2600  CA  ALA A 276      19.394  -0.079 -16.296  1.00 10.00      A   
ATOM   2601  CB  ALA A 276      18.005   0.442 -16.631  1.00 10.00      A   
ATOM   2602  C   ALA A 276      20.397   0.375 -17.353  1.00 10.00      A   
ATOM   2603  O   ALA A 276      20.694   1.563 -17.479  1.00 10.00      A   
ATOM   2604  N   VAL A 277      20.909  -0.589 -18.112  1.00 10.00      A   
ATOM   2605  HN  VAL A 277      20.635  -1.514 -17.950  1.00 10.00      A   
ATOM   2606  CA  VAL A 277      21.867  -0.314 -19.172  1.00 10.00      A   
ATOM   2607  CB  VAL A 277      22.933  -1.432 -19.271  1.00 10.00      A   
ATOM   2608  CG1 VAL A 277      23.934  -1.135 -20.377  1.00 10.00      A   
ATOM   2609  CG2 VAL A 277      23.657  -1.603 -17.942  1.00 10.00      A   
ATOM   2610  C   VAL A 277      21.132  -0.176 -20.504  1.00 10.00      A   
ATOM   2611  O   VAL A 277      20.386  -1.071 -20.902  1.00 10.00      A   
ATOM   2612  N   PRO A 278      21.337   0.951 -21.208  1.00 10.00      A   
ATOM   2613  CA  PRO A 278      20.681   1.234 -22.498  1.00 10.00      A   
ATOM   2614  CB  PRO A 278      21.382   2.507 -22.980  1.00 10.00      A   
ATOM   2615  CG  PRO A 278      21.837   3.170 -21.727  1.00 10.00      A   
ATOM   2616  CD  PRO A 278      22.220   2.059 -20.793  1.00 10.00      A   
ATOM   2617  C   PRO A 278      20.849   0.117 -23.530  1.00 10.00      A   
ATOM   2618  O   PRO A 278      19.966  -0.115 -24.357  1.00 10.00      A   
ATOM   2619  N   ALA A 279      21.974  -0.579 -23.465  1.00 10.00      A   
ATOM   2620  HN  ALA A 279      22.625  -0.358 -22.772  1.00 10.00      A   
ATOM   2621  CA  ALA A 279      22.266  -1.660 -24.398  1.00 10.00      A   
ATOM   2622  CB  ALA A 279      23.718  -2.098 -24.264  1.00 10.00      A   
ATOM   2623  C   ALA A 279      21.326  -2.854 -24.220  1.00 10.00      A   
ATOM   2624  O   ALA A 279      21.222  -3.700 -25.105  1.00 10.00      A   
ATOM   2625  N   TYR A 280      20.635  -2.917 -23.088  1.00 10.00      A   
ATOM   2626  HN  TYR A 280      20.746  -2.207 -22.414  1.00 10.00      A   
ATOM   2627  CA  TYR A 280      19.721  -4.026 -22.814  1.00 10.00      A   
ATOM   2628  CB  TYR A 280      20.116  -4.738 -21.516  1.00 10.00      A   
ATOM   2629  CG  TYR A 280      21.254  -5.721 -21.684  1.00 10.00      A   
ATOM   2630  CD1 TYR A 280      22.578  -5.297 -21.678  1.00 10.00      A   
ATOM   2631  CD2 TYR A 280      21.001  -7.074 -21.849  1.00 10.00      A   
ATOM   2632  CE1 TYR A 280      23.614  -6.199 -21.834  1.00 10.00      A   
ATOM   2633  CE2 TYR A 280      22.027  -7.980 -22.005  1.00 10.00      A   
ATOM   2634  CZ  TYR A 280      23.330  -7.542 -21.996  1.00 10.00      A   
ATOM   2635  OH  TYR A 280      24.356  -8.448 -22.149  1.00 10.00      A   
ATOM   2636  HH  TYR A 280      25.021  -8.308 -21.456  1.00 10.00      A   
ATOM   2637  C   TYR A 280      18.265  -3.571 -22.754  1.00 10.00      A   
ATOM   2638  O   TYR A 280      17.394  -4.308 -22.293  1.00 10.00      A   
ATOM   2639  N   LEU A 281      18.007  -2.362 -23.226  1.00 10.00      A   
ATOM   2640  HN  LEU A 281      18.743  -1.823 -23.584  1.00 10.00      A   
ATOM   2641  CA  LEU A 281      16.656  -1.805 -23.219  1.00 10.00      A   
ATOM   2642  CB  LEU A 281      16.682  -0.281 -23.374  1.00 10.00      A   
ATOM   2643  CG  LEU A 281      17.390   0.510 -22.276  1.00 10.00      A   
ATOM   2644  CD1 LEU A 281      17.174   2.000 -22.483  1.00 10.00      A   
ATOM   2645  CD2 LEU A 281      16.910   0.078 -20.898  1.00 10.00      A   
ATOM   2646  C   LEU A 281      15.723  -2.439 -24.266  1.00 10.00      A   
ATOM   2647  O   LEU A 281      14.621  -2.864 -23.925  1.00 10.00      A   
ATOM   2648  N   PRO A 282      16.141  -2.526 -25.555  1.00 10.00      A   
ATOM   2649  CA  PRO A 282      15.304  -3.093 -26.636  1.00 10.00      A   
ATOM   2650  CB  PRO A 282      16.182  -2.965 -27.885  1.00 10.00      A   
ATOM   2651  CG  PRO A 282      17.171  -1.909 -27.546  1.00 10.00      A   
ATOM   2652  CD  PRO A 282      17.440  -2.065 -26.080  1.00 10.00      A   
ATOM   2653  C   PRO A 282      14.882  -4.555 -26.437  1.00 10.00      A   
ATOM   2654  O   PRO A 282      14.210  -5.131 -27.293  1.00 10.00      A   
ATOM   2655  N   ALA A 283      15.266  -5.152 -25.320  1.00 10.00      A   
ATOM   2656  HN  ALA A 283      15.799  -4.652 -24.666  1.00 10.00      A   
ATOM   2657  CA  ALA A 283      14.905  -6.535 -25.039  1.00 10.00      A   
ATOM   2658  CB  ALA A 283      15.812  -7.103 -23.963  1.00 10.00      A   
ATOM   2659  C   ALA A 283      13.442  -6.631 -24.612  1.00 10.00      A   
ATOM   2660  O   ALA A 283      12.790  -7.651 -24.816  1.00 10.00      A   
ATOM   2661  N   VAL A 284      12.925  -5.550 -24.034  1.00 10.00      A   
ATOM   2662  HN  VAL A 284      13.490  -4.757 -23.906  1.00 10.00      A   
ATOM   2663  CA  VAL A 284      11.540  -5.517 -23.575  1.00 10.00      A   
ATOM   2664  CB  VAL A 284      11.373  -4.636 -22.318  1.00 10.00      A   
ATOM   2665  CG1 VAL A 284      12.234  -5.163 -21.180  1.00 10.00      A   
ATOM   2666  CG2 VAL A 284      11.704  -3.179 -22.610  1.00 10.00      A   
ATOM   2667  C   VAL A 284      10.596  -5.031 -24.677  1.00 10.00      A   
ATOM   2668  O   VAL A 284       9.408  -4.802 -24.436  1.00 10.00      A   
ATOM   2669  N   TYR A 285      11.120  -4.911 -25.891  1.00 10.00      A   
ATOM   2670  HN  TYR A 285      12.066  -5.146 -26.026  1.00 10.00      A   
ATOM   2671  CA  TYR A 285      10.329  -4.444 -27.030  1.00 10.00      A   
ATOM   2672  CB  TYR A 285      11.206  -4.302 -28.276  1.00 10.00      A   
ATOM   2673  CG  TYR A 285      11.916  -2.974 -28.407  1.00 10.00      A   
ATOM   2674  CD1 TYR A 285      11.808  -1.996 -27.425  1.00 10.00      A   
ATOM   2675  CD2 TYR A 285      12.699  -2.700 -29.520  1.00 10.00      A   
ATOM   2676  CE1 TYR A 285      12.458  -0.784 -27.551  1.00 10.00      A   
ATOM   2677  CE2 TYR A 285      13.352  -1.492 -29.655  1.00 10.00      A   
ATOM   2678  CZ  TYR A 285      13.229  -0.537 -28.668  1.00 10.00      A   
ATOM   2679  OH  TYR A 285      13.881   0.665 -28.800  1.00 10.00      A   
ATOM   2680  HH  TYR A 285      13.726   1.017 -29.684  1.00 10.00      A   
ATOM   2681  C   TYR A 285       9.164  -5.377 -27.339  1.00 10.00      A   
ATOM   2682  O   TYR A 285       8.122  -4.945 -27.826  1.00 10.00      A   
ATOM   2683  N   SER A 286       9.339  -6.655 -27.053  1.00 10.00      A   
ATOM   2684  HN  SER A 286      10.195  -6.950 -26.671  1.00 10.00      A   
ATOM   2685  CA  SER A 286       8.304  -7.639 -27.321  1.00 10.00      A   
ATOM   2686  CB  SER A 286       8.925  -9.026 -27.458  1.00 10.00      A   
ATOM   2687  OG  SER A 286      10.138  -8.965 -28.192  1.00 10.00      A   
ATOM   2688  HG  SER A 286       9.979  -8.533 -29.040  1.00 10.00      A   
ATOM   2689  C   SER A 286       7.207  -7.648 -26.256  1.00 10.00      A   
ATOM   2690  O   SER A 286       6.156  -8.259 -26.453  1.00 10.00      A   
ATOM   2691  N   VAL A 287       7.435  -6.964 -25.136  1.00 10.00      A   
ATOM   2692  HN  VAL A 287       8.278  -6.470 -25.032  1.00 10.00      A   
ATOM   2693  CA  VAL A 287       6.442  -6.932 -24.064  1.00 10.00      A   
ATOM   2694  CB  VAL A 287       6.971  -7.520 -22.735  1.00 10.00      A   
ATOM   2695  CG1 VAL A 287       7.139  -9.022 -22.852  1.00 10.00      A   
ATOM   2696  CG2 VAL A 287       8.277  -6.861 -22.311  1.00 10.00      A   
ATOM   2697  C   VAL A 287       5.862  -5.539 -23.827  1.00 10.00      A   
ATOM   2698  O   VAL A 287       4.756  -5.408 -23.298  1.00 10.00      A   
ATOM   2699  N   CYS A 288       6.594  -4.505 -24.230  1.00 10.00      A   
ATOM   2700  HN  CYS A 288       7.461  -4.666 -24.660  1.00 10.00      A   
ATOM   2701  CA  CYS A 288       6.143  -3.130 -24.039  1.00 10.00      A   
ATOM   2702  CB  CYS A 288       7.242  -2.138 -24.411  1.00 10.00      A   
ATOM   2703  SG  CYS A 288       7.808  -2.267 -26.119  1.00 10.00      A   
ATOM   2704  HG  CYS A 288       6.829  -1.833 -26.903  1.00 10.00      A   
ATOM   2705  C   CYS A 288       4.860  -2.841 -24.813  1.00 10.00      A   
ATOM   2706  O   CYS A 288       4.089  -1.957 -24.441  1.00 10.00      A   
ATOM   2707  N   SER A 289       4.619  -3.617 -25.867  1.00 10.00      A   
ATOM   2708  HN  SER A 289       5.266  -4.314 -26.104  1.00 10.00      A   
ATOM   2709  CA  SER A 289       3.432  -3.452 -26.693  1.00 10.00      A   
ATOM   2710  CB  SER A 289       3.541  -4.337 -27.932  1.00 10.00      A   
ATOM   2711  OG  SER A 289       4.880  -4.773 -28.117  1.00 10.00      A   
ATOM   2712  HG  SER A 289       5.372  -4.095 -28.600  1.00 10.00      A   
ATOM   2713  C   SER A 289       2.155  -3.785 -25.919  1.00 10.00      A   
ATOM   2714  O   SER A 289       1.055  -3.441 -26.351  1.00 10.00      A   
ATOM   2715  N   ARG A 290       2.306  -4.455 -24.777  1.00 10.00      A   
ATOM   2716  HN  ARG A 290       3.209  -4.708 -24.485  1.00 10.00      A   
ATOM   2717  CA  ARG A 290       1.166  -4.826 -23.949  1.00 10.00      A   
ATOM   2718  CB  ARG A 290       0.908  -6.338 -24.011  1.00 10.00      A   
ATOM   2719  CG  ARG A 290       2.134  -7.200 -23.756  1.00 10.00      A   
ATOM   2720  CD  ARG A 290       1.914  -8.629 -24.228  1.00 10.00      A   
ATOM   2721  NE  ARG A 290       3.099  -9.465 -24.023  1.00 10.00      A   
ATOM   2722  HE  ARG A 290       3.382  -9.615 -23.094  1.00 10.00      A   
ATOM   2723  CZ  ARG A 290       3.807 -10.019 -25.009  1.00 10.00      A   
ATOM   2724  NH1 ARG A 290       3.455  -9.836 -26.275  1.00 10.00      A   
ATOM   2725 HH11 ARG A 290       4.012 -10.270 -27.044  1.00 10.00      A   
ATOM   2726 HH12 ARG A 290       2.618  -9.256 -26.509  1.00 10.00      A   
ATOM   2727  NH2 ARG A 290       4.870 -10.765 -24.724  1.00 10.00      A   
ATOM   2728 HH21 ARG A 290       5.428 -11.198 -25.492  1.00 10.00      A   
ATOM   2729 HH22 ARG A 290       5.151 -10.919 -23.726  1.00 10.00      A   
ATOM   2730  C   ARG A 290       1.362  -4.367 -22.507  1.00 10.00      A   
ATOM   2731  O   ARG A 290       0.738  -4.891 -21.583  1.00 10.00      A   
ATOM   2732  N   LEU A 291       2.231  -3.383 -22.322  1.00 10.00      A   
ATOM   2733  HN  LEU A 291       2.694  -3.001 -23.097  1.00 10.00      A   
ATOM   2734  CA  LEU A 291       2.504  -2.849 -20.996  1.00 10.00      A   
ATOM   2735  CB  LEU A 291       3.969  -2.424 -20.859  1.00 10.00      A   
ATOM   2736  CG  LEU A 291       5.009  -3.547 -20.790  1.00 10.00      A   
ATOM   2737  CD1 LEU A 291       6.404  -2.971 -20.603  1.00 10.00      A   
ATOM   2738  CD2 LEU A 291       4.678  -4.532 -19.681  1.00 10.00      A   
ATOM   2739  C   LEU A 291       1.597  -1.663 -20.702  1.00 10.00      A   
ATOM   2740  O   LEU A 291       1.681  -0.627 -21.362  1.00 10.00      A   
ATOM   2741  N   THR A 292       0.733  -1.821 -19.715  1.00 10.00      A   
ATOM   2742  HN  THR A 292       0.713  -2.673 -19.226  1.00 10.00      A   
ATOM   2743  CA  THR A 292      -0.188  -0.767 -19.332  1.00 10.00      A   
ATOM   2744  CB  THR A 292      -1.496  -1.363 -18.785  1.00 10.00      A   
ATOM   2745  OG1 THR A 292      -1.194  -2.584 -18.094  1.00 10.00      A   
ATOM   2746  HG1 THR A 292      -1.947  -3.183 -18.159  1.00 10.00      A   
ATOM   2747  CG2 THR A 292      -2.472  -1.652 -19.919  1.00 10.00      A   
ATOM   2748  C   THR A 292       0.448   0.117 -18.264  1.00 10.00      A   
ATOM   2749  O   THR A 292       0.180   1.321 -18.192  1.00 10.00      A   
ATOM   2750  N   THR A 293       1.299  -0.493 -17.447  1.00 10.00      A   
ATOM   2751  HN  THR A 293       1.482  -1.450 -17.579  1.00 10.00      A   
ATOM   2752  CA  THR A 293       1.987   0.214 -16.380  1.00 10.00      A   
ATOM   2753  CB  THR A 293       1.520  -0.274 -14.990  1.00 10.00      A   
ATOM   2754  OG1 THR A 293       0.087  -0.412 -14.983  1.00 10.00      A   
ATOM   2755  HG1 THR A 293      -0.189  -0.914 -15.758  1.00 10.00      A   
ATOM   2756  CG2 THR A 293       1.934   0.714 -13.908  1.00 10.00      A   
ATOM   2757  C   THR A 293       3.498   0.022 -16.520  1.00 10.00      A   
ATOM   2758  O   THR A 293       3.986  -1.106 -16.606  1.00 10.00      A   
ATOM   2759  N   LEU A 294       4.229   1.127 -16.566  1.00 10.00      A   
ATOM   2760  HN  LEU A 294       3.782   2.001 -16.508  1.00 10.00      A   
ATOM   2761  CA  LEU A 294       5.678   1.076 -16.711  1.00 10.00      A   
ATOM   2762  CB  LEU A 294       6.085   1.510 -18.123  1.00 10.00      A   
ATOM   2763  CG  LEU A 294       7.561   1.336 -18.499  1.00 10.00      A   
ATOM   2764  CD1 LEU A 294       7.958  -0.131 -18.461  1.00 10.00      A   
ATOM   2765  CD2 LEU A 294       7.834   1.926 -19.874  1.00 10.00      A   
ATOM   2766  C   LEU A 294       6.375   1.942 -15.675  1.00 10.00      A   
ATOM   2767  O   LEU A 294       6.035   3.113 -15.501  1.00 10.00      A   
ATOM   2768  N   ASN A 295       7.351   1.356 -14.998  1.00 10.00      A   
ATOM   2769  HN  ASN A 295       7.562   0.414 -15.188  1.00 10.00      A   
ATOM   2770  CA  ASN A 295       8.118   2.055 -13.979  1.00 10.00      A   
ATOM   2771  CB  ASN A 295       7.927   1.381 -12.613  1.00 10.00      A   
ATOM   2772  CG  ASN A 295       8.824   1.954 -11.534  1.00 10.00      A   
ATOM   2773  OD1 ASN A 295       9.898   1.420 -11.247  1.00 10.00      A   
ATOM   2774  ND2 ASN A 295       8.386   3.043 -10.922  1.00 10.00      A   
ATOM   2775 HD21 ASN A 295       7.519   3.409 -11.190  1.00 10.00      A   
ATOM   2776 HD22 ASN A 295       8.954   3.448 -10.233  1.00 10.00      A   
ATOM   2777  C   ASN A 295       9.600   2.114 -14.361  1.00 10.00      A   
ATOM   2778  O   ASN A 295      10.283   1.088 -14.421  1.00 10.00      A   
ATOM   2779  N   LEU A 296      10.087   3.321 -14.624  1.00 10.00      A   
ATOM   2780  HN  LEU A 296       9.494   4.101 -14.548  1.00 10.00      A   
ATOM   2781  CA  LEU A 296      11.477   3.529 -15.015  1.00 10.00      A   
ATOM   2782  CB  LEU A 296      11.581   3.854 -16.511  1.00 10.00      A   
ATOM   2783  CG  LEU A 296      11.161   2.752 -17.485  1.00 10.00      A   
ATOM   2784  CD1 LEU A 296      11.119   3.294 -18.903  1.00 10.00      A   
ATOM   2785  CD2 LEU A 296      12.111   1.569 -17.396  1.00 10.00      A   
ATOM   2786  C   LEU A 296      12.125   4.635 -14.188  1.00 10.00      A   
ATOM   2787  O   LEU A 296      12.766   5.534 -14.729  1.00 10.00      A   
ATOM   2788  N   SER A 297      11.965   4.552 -12.874  1.00 10.00      A   
ATOM   2789  HN  SER A 297      11.456   3.799 -12.499  1.00 10.00      A   
ATOM   2790  CA  SER A 297      12.533   5.540 -11.964  1.00 10.00      A   
ATOM   2791  CB  SER A 297      11.701   5.602 -10.683  1.00 10.00      A   
ATOM   2792  OG  SER A 297      11.018   4.378 -10.468  1.00 10.00      A   
ATOM   2793  HG  SER A 297      11.172   4.083  -9.562  1.00 10.00      A   
ATOM   2794  C   SER A 297      13.991   5.209 -11.638  1.00 10.00      A   
ATOM   2795  O   SER A 297      14.713   6.021 -11.057  1.00 10.00      A   
ATOM   2796  N   TYR A 298      14.412   4.006 -12.007  1.00 10.00      A   
ATOM   2797  HN  TYR A 298      13.781   3.392 -12.444  1.00 10.00      A   
ATOM   2798  CA  TYR A 298      15.782   3.568 -11.767  1.00 10.00      A   
ATOM   2799  CB  TYR A 298      15.798   2.168 -11.149  1.00 10.00      A   
ATOM   2800  CG  TYR A 298      15.279   2.107  -9.731  1.00 10.00      A   
ATOM   2801  CD1 TYR A 298      14.037   1.556  -9.445  1.00 10.00      A   
ATOM   2802  CD2 TYR A 298      16.036   2.597  -8.674  1.00 10.00      A   
ATOM   2803  CE1 TYR A 298      13.566   1.492  -8.149  1.00 10.00      A   
ATOM   2804  CE2 TYR A 298      15.572   2.539  -7.378  1.00 10.00      A   
ATOM   2805  CZ  TYR A 298      14.337   1.987  -7.119  1.00 10.00      A   
ATOM   2806  OH  TYR A 298      13.878   1.926  -5.826  1.00 10.00      A   
ATOM   2807  HH  TYR A 298      14.181   2.705  -5.344  1.00 10.00      A   
ATOM   2808  C   TYR A 298      16.577   3.576 -13.068  1.00 10.00      A   
ATOM   2809  O   TYR A 298      17.768   3.256 -13.089  1.00 10.00      A   
ATOM   2810  N   ALA A 299      15.909   3.951 -14.152  1.00 10.00      A   
ATOM   2811  HN  ALA A 299      14.970   4.205 -14.067  1.00 10.00      A   
ATOM   2812  CA  ALA A 299      16.538   3.998 -15.462  1.00 10.00      A   
ATOM   2813  CB  ALA A 299      15.512   3.754 -16.561  1.00 10.00      A   
ATOM   2814  C   ALA A 299      17.250   5.325 -15.684  1.00 10.00      A   
ATOM   2815  O   ALA A 299      16.632   6.316 -16.084  1.00 10.00      A   
ATOM   2816  N   THR A 300      18.551   5.338 -15.424  1.00 10.00      A   
ATOM   2817  HN  THR A 300      18.975   4.522 -15.087  1.00 10.00      A   
ATOM   2818  CA  THR A 300      19.373   6.532 -15.596  1.00 10.00      A   
ATOM   2819  CB  THR A 300      20.627   6.442 -14.708  1.00 10.00      A   
ATOM   2820  OG1 THR A 300      20.559   5.242 -13.927  1.00 10.00      A   
ATOM   2821  HG1 THR A 300      21.448   4.875 -13.831  1.00 10.00      A   
ATOM   2822  CG2 THR A 300      20.710   7.639 -13.776  1.00 10.00      A   
ATOM   2823  C   THR A 300      19.811   6.684 -17.054  1.00 10.00      A   
ATOM   2824  O   THR A 300      20.926   7.132 -17.338  1.00 10.00      A   
ATOM   2825  N   VAL A 301      18.918   6.324 -17.970  1.00 10.00      A   
ATOM   2826  HN  VAL A 301      18.037   6.020 -17.674  1.00 10.00      A   
ATOM   2827  CA  VAL A 301      19.200   6.400 -19.399  1.00 10.00      A   
ATOM   2828  CB  VAL A 301      18.373   5.373 -20.203  1.00 10.00      A   
ATOM   2829  CG1 VAL A 301      18.752   3.955 -19.807  1.00 10.00      A   
ATOM   2830  CG2 VAL A 301      16.884   5.603 -20.003  1.00 10.00      A   
ATOM   2831  C   VAL A 301      18.956   7.808 -19.943  1.00 10.00      A   
ATOM   2832  O   VAL A 301      18.567   8.714 -19.204  1.00 10.00      A   
ATOM   2833  N   GLN A 302      19.177   7.986 -21.237  1.00 10.00      A   
ATOM   2834  HN  GLN A 302      19.460   7.223 -21.787  1.00 10.00      A   
ATOM   2835  CA  GLN A 302      18.997   9.286 -21.866  1.00 10.00      A   
ATOM   2836  CB  GLN A 302      20.010   9.479 -22.997  1.00 10.00      A   
ATOM   2837  CG  GLN A 302      21.447   9.190 -22.595  1.00 10.00      A   
ATOM   2838  CD  GLN A 302      21.899  10.005 -21.399  1.00 10.00      A   
ATOM   2839  OE1 GLN A 302      21.498  11.159 -21.228  1.00 10.00      A   
ATOM   2840  NE2 GLN A 302      22.725   9.408 -20.561  1.00 10.00      A   
ATOM   2841 HE21 GLN A 302      22.999   8.483 -20.757  1.00 10.00      A   
ATOM   2842 HE22 GLN A 302      23.030   9.906 -19.775  1.00 10.00      A   
ATOM   2843  C   GLN A 302      17.578   9.453 -22.405  1.00 10.00      A   
ATOM   2844  O   GLN A 302      16.803   8.494 -22.449  1.00 10.00      A   
ATOM   2845  N   SER A 303      17.259  10.674 -22.823  1.00 10.00      A   
ATOM   2846  HN  SER A 303      17.933  11.387 -22.757  1.00 10.00      A   
ATOM   2847  CA  SER A 303      15.945  10.995 -23.371  1.00 10.00      A   
ATOM   2848  CB  SER A 303      15.871  12.488 -23.733  1.00 10.00      A   
ATOM   2849  OG  SER A 303      14.638  12.829 -24.352  1.00 10.00      A   
ATOM   2850  HG  SER A 303      13.948  12.914 -23.674  1.00 10.00      A   
ATOM   2851  C   SER A 303      15.655  10.146 -24.602  1.00 10.00      A   
ATOM   2852  O   SER A 303      14.591   9.533 -24.706  1.00 10.00      A   
ATOM   2853  N   TYR A 304      16.613  10.097 -25.520  1.00 10.00      A   
ATOM   2854  HN  TYR A 304      17.442  10.601 -25.373  1.00 10.00      A   
ATOM   2855  CA  TYR A 304      16.465   9.325 -26.747  1.00 10.00      A   
ATOM   2856  CB  TYR A 304      17.688   9.503 -27.649  1.00 10.00      A   
ATOM   2857  CG  TYR A 304      17.521   8.923 -29.039  1.00 10.00      A   
ATOM   2858  CD1 TYR A 304      16.390   9.196 -29.801  1.00 10.00      A   
ATOM   2859  CD2 TYR A 304      18.498   8.106 -29.589  1.00 10.00      A   
ATOM   2860  CE1 TYR A 304      16.243   8.668 -31.070  1.00 10.00      A   
ATOM   2861  CE2 TYR A 304      18.359   7.574 -30.857  1.00 10.00      A   
ATOM   2862  CZ  TYR A 304      17.230   7.857 -31.591  1.00 10.00      A   
ATOM   2863  OH  TYR A 304      17.084   7.327 -32.853  1.00 10.00      A   
ATOM   2864  HH  TYR A 304      16.677   7.982 -33.430  1.00 10.00      A   
ATOM   2865  C   TYR A 304      16.238   7.850 -26.441  1.00 10.00      A   
ATOM   2866  O   TYR A 304      15.482   7.174 -27.140  1.00 10.00      A   
ATOM   2867  N   ASP A 305      16.884   7.361 -25.387  1.00 10.00      A   
ATOM   2868  HN  ASP A 305      17.464   7.954 -24.867  1.00 10.00      A   
ATOM   2869  CA  ASP A 305      16.743   5.969 -24.985  1.00 10.00      A   
ATOM   2870  CB  ASP A 305      17.747   5.599 -23.893  1.00 10.00      A   
ATOM   2871  CG  ASP A 305      19.167   5.514 -24.409  1.00 10.00      A   
ATOM   2872  OD1 ASP A 305      19.434   4.680 -25.302  1.00 10.00      A   
ATOM   2873  OD2 ASP A 305      20.024   6.284 -23.930  1.00 10.00      A   
ATOM   2874  C   ASP A 305      15.325   5.696 -24.515  1.00 10.00      A   
ATOM   2875  O   ASP A 305      14.724   4.687 -24.886  1.00 10.00      A   
ATOM   2876  N   LEU A 306      14.790   6.613 -23.719  1.00 10.00      A   
ATOM   2877  HN  LEU A 306      15.328   7.397 -23.460  1.00 10.00      A   
ATOM   2878  CA  LEU A 306      13.434   6.483 -23.205  1.00 10.00      A   
ATOM   2879  CB  LEU A 306      13.149   7.557 -22.153  1.00 10.00      A   
ATOM   2880  CG  LEU A 306      13.793   7.348 -20.780  1.00 10.00      A   
ATOM   2881  CD1 LEU A 306      13.652   8.598 -19.925  1.00 10.00      A   
ATOM   2882  CD2 LEU A 306      13.180   6.147 -20.079  1.00 10.00      A   
ATOM   2883  C   LEU A 306      12.413   6.554 -24.332  1.00 10.00      A   
ATOM   2884  O   LEU A 306      11.450   5.789 -24.353  1.00 10.00      A   
ATOM   2885  N   VAL A 307      12.647   7.451 -25.283  1.00 10.00      A   
ATOM   2886  HN  VAL A 307      13.440   8.030 -25.207  1.00 10.00      A   
ATOM   2887  CA  VAL A 307      11.752   7.617 -26.428  1.00 10.00      A   
ATOM   2888  CB  VAL A 307      12.232   8.750 -27.363  1.00 10.00      A   
ATOM   2889  CG1 VAL A 307      11.390   8.813 -28.628  1.00 10.00      A   
ATOM   2890  CG2 VAL A 307      12.188  10.085 -26.640  1.00 10.00      A   
ATOM   2891  C   VAL A 307      11.620   6.312 -27.217  1.00 10.00      A   
ATOM   2892  O   VAL A 307      10.523   5.939 -27.634  1.00 10.00      A   
ATOM   2893  N   LYS A 308      12.739   5.613 -27.389  1.00 10.00      A   
ATOM   2894  HN  LYS A 308      13.578   5.957 -27.014  1.00 10.00      A   
ATOM   2895  CA  LYS A 308      12.753   4.348 -28.119  1.00 10.00      A   
ATOM   2896  CB  LYS A 308      14.170   3.773 -28.166  1.00 10.00      A   
ATOM   2897  CG  LYS A 308      15.162   4.593 -28.971  1.00 10.00      A   
ATOM   2898  CD  LYS A 308      16.551   3.974 -28.938  1.00 10.00      A   
ATOM   2899  CE  LYS A 308      17.096   3.897 -27.522  1.00 10.00      A   
ATOM   2900  NZ  LYS A 308      18.521   3.478 -27.487  1.00 10.00      A   
ATOM   2901  HZ1 LYS A 308      18.960   3.778 -26.586  1.00 10.00      A   
ATOM   2902  HZ2 LYS A 308      19.043   3.911 -28.273  1.00 10.00      A   
ATOM   2903  HZ3 LYS A 308      18.592   2.446 -27.568  1.00 10.00      A   
ATOM   2904  C   LYS A 308      11.812   3.334 -27.476  1.00 10.00      A   
ATOM   2905  O   LYS A 308      11.094   2.608 -28.167  1.00 10.00      A   
ATOM   2906  N   LEU A 309      11.816   3.304 -26.150  1.00 10.00      A   
ATOM   2907  HN  LEU A 309      12.405   3.920 -25.665  1.00 10.00      A   
ATOM   2908  CA  LEU A 309      10.974   2.386 -25.395  1.00 10.00      A   
ATOM   2909  CB  LEU A 309      11.470   2.285 -23.951  1.00 10.00      A   
ATOM   2910  CG  LEU A 309      12.899   1.779 -23.764  1.00 10.00      A   
ATOM   2911  CD1 LEU A 309      13.391   2.086 -22.358  1.00 10.00      A   
ATOM   2912  CD2 LEU A 309      12.972   0.288 -24.045  1.00 10.00      A   
ATOM   2913  C   LEU A 309       9.519   2.837 -25.404  1.00 10.00      A   
ATOM   2914  O   LEU A 309       8.605   2.017 -25.492  1.00 10.00      A   
ATOM   2915  N   LEU A 310       9.310   4.147 -25.323  1.00 10.00      A   
ATOM   2916  HN  LEU A 310      10.084   4.750 -25.264  1.00 10.00      A   
ATOM   2917  CA  LEU A 310       7.963   4.713 -25.301  1.00 10.00      A   
ATOM   2918  CB  LEU A 310       7.988   6.168 -24.827  1.00 10.00      A   
ATOM   2919  CG  LEU A 310       8.566   6.408 -23.431  1.00 10.00      A   
ATOM   2920  CD1 LEU A 310       8.530   7.887 -23.087  1.00 10.00      A   
ATOM   2921  CD2 LEU A 310       7.819   5.592 -22.387  1.00 10.00      A   
ATOM   2922  C   LEU A 310       7.250   4.602 -26.645  1.00 10.00      A   
ATOM   2923  O   LEU A 310       6.036   4.398 -26.690  1.00 10.00      A   
ATOM   2924  N   CYS A 311       8.000   4.712 -27.734  1.00 10.00      A   
ATOM   2925  HN  CYS A 311       8.968   4.872 -27.638  1.00 10.00      A   
ATOM   2926  CA  CYS A 311       7.424   4.622 -29.071  1.00 10.00      A   
ATOM   2927  CB  CYS A 311       8.466   4.976 -30.133  1.00 10.00      A   
ATOM   2928  SG  CYS A 311       8.885   6.732 -30.202  1.00 10.00      A   
ATOM   2929  HG  CYS A 311       8.576   7.267 -29.026  1.00 10.00      A   
ATOM   2930  C   CYS A 311       6.835   3.239 -29.346  1.00 10.00      A   
ATOM   2931  O   CYS A 311       6.137   3.036 -30.339  1.00 10.00      A   
ATOM   2932  N   GLN A 312       7.113   2.292 -28.461  1.00 10.00      A   
ATOM   2933  HN  GLN A 312       7.667   2.513 -27.682  1.00 10.00      A   
ATOM   2934  CA  GLN A 312       6.610   0.938 -28.614  1.00 10.00      A   
ATOM   2935  CB  GLN A 312       7.754  -0.071 -28.543  1.00 10.00      A   
ATOM   2936  CG  GLN A 312       8.821   0.136 -29.598  1.00 10.00      A   
ATOM   2937  CD  GLN A 312       8.999  -1.066 -30.499  1.00 10.00      A   
ATOM   2938  OE1 GLN A 312      10.103  -1.331 -30.973  1.00 10.00      A   
ATOM   2939  NE2 GLN A 312       7.924  -1.800 -30.740  1.00 10.00      A   
ATOM   2940 HE21 GLN A 312       7.073  -1.536 -30.324  1.00 10.00      A   
ATOM   2941 HE22 GLN A 312       8.013  -2.576 -31.337  1.00 10.00      A   
ATOM   2942  C   GLN A 312       5.560   0.622 -27.558  1.00 10.00      A   
ATOM   2943  O   GLN A 312       5.254  -0.543 -27.307  1.00 10.00      A   
ATOM   2944  N   CYS A 313       5.015   1.668 -26.938  1.00 10.00      A   
ATOM   2945  HN  CYS A 313       5.309   2.576 -27.180  1.00 10.00      A   
ATOM   2946  CA  CYS A 313       3.992   1.506 -25.911  1.00 10.00      A   
ATOM   2947  CB  CYS A 313       4.494   2.026 -24.564  1.00 10.00      A   
ATOM   2948  SG  CYS A 313       6.051   1.290 -24.019  1.00 10.00      A   
ATOM   2949  HG  CYS A 313       6.991   1.630 -24.894  1.00 10.00      A   
ATOM   2950  C   CYS A 313       2.705   2.228 -26.308  1.00 10.00      A   
ATOM   2951  O   CYS A 313       2.520   3.406 -26.003  1.00 10.00      A   
ATOM   2952  N   PRO A 314       1.799   1.533 -27.010  1.00 10.00      A   
ATOM   2953  CA  PRO A 314       0.535   2.112 -27.450  1.00 10.00      A   
ATOM   2954  CB  PRO A 314       0.221   1.285 -28.697  1.00 10.00      A   
ATOM   2955  CG  PRO A 314       0.778  -0.070 -28.395  1.00 10.00      A   
ATOM   2956  CD  PRO A 314       1.942   0.132 -27.450  1.00 10.00      A   
ATOM   2957  C   PRO A 314      -0.584   1.948 -26.419  1.00 10.00      A   
ATOM   2958  O   PRO A 314      -1.627   2.596 -26.517  1.00 10.00      A   
ATOM   2959  N   LYS A 315      -0.363   1.098 -25.422  1.00 10.00      A   
ATOM   2960  HN  LYS A 315       0.499   0.627 -25.372  1.00 10.00      A   
ATOM   2961  CA  LYS A 315      -1.365   0.843 -24.394  1.00 10.00      A   
ATOM   2962  CB  LYS A 315      -1.713  -0.644 -24.363  1.00 10.00      A   
ATOM   2963  CG  LYS A 315      -2.577  -1.096 -25.526  1.00 10.00      A   
ATOM   2964  CD  LYS A 315      -2.421  -2.584 -25.778  1.00 10.00      A   
ATOM   2965  CE  LYS A 315      -3.659  -3.158 -26.441  1.00 10.00      A   
ATOM   2966  NZ  LYS A 315      -4.015  -2.448 -27.700  1.00 10.00      A   
ATOM   2967  HZ1 LYS A 315      -3.257  -2.559 -28.405  1.00 10.00      A   
ATOM   2968  HZ2 LYS A 315      -4.154  -1.433 -27.517  1.00 10.00      A   
ATOM   2969  HZ3 LYS A 315      -4.895  -2.841 -28.088  1.00 10.00      A   
ATOM   2970  C   LYS A 315      -0.890   1.302 -23.020  1.00 10.00      A   
ATOM   2971  O   LYS A 315      -1.396   0.848 -21.992  1.00 10.00      A   
ATOM   2972  N   LEU A 316       0.078   2.202 -23.010  1.00 10.00      A   
ATOM   2973  HN  LEU A 316       0.435   2.530 -23.860  1.00 10.00      A   
ATOM   2974  CA  LEU A 316       0.620   2.721 -21.764  1.00 10.00      A   
ATOM   2975  CB  LEU A 316       1.931   3.454 -22.031  1.00 10.00      A   
ATOM   2976  CG  LEU A 316       2.784   3.793 -20.810  1.00 10.00      A   
ATOM   2977  CD1 LEU A 316       3.089   2.537 -20.007  1.00 10.00      A   
ATOM   2978  CD2 LEU A 316       4.074   4.465 -21.249  1.00 10.00      A   
ATOM   2979  C   LEU A 316      -0.383   3.648 -21.084  1.00 10.00      A   
ATOM   2980  O   LEU A 316      -0.794   4.661 -21.655  1.00 10.00      A   
ATOM   2981  N   GLN A 317      -0.783   3.288 -19.871  1.00 10.00      A   
ATOM   2982  HN  GLN A 317      -0.422   2.465 -19.471  1.00 10.00      A   
ATOM   2983  CA  GLN A 317      -1.748   4.076 -19.121  1.00 10.00      A   
ATOM   2984  CB  GLN A 317      -2.920   3.204 -18.679  1.00 10.00      A   
ATOM   2985  CG  GLN A 317      -3.817   2.749 -19.820  1.00 10.00      A   
ATOM   2986  CD  GLN A 317      -4.942   1.844 -19.358  1.00 10.00      A   
ATOM   2987  OE1 GLN A 317      -4.783   1.058 -18.422  1.00 10.00      A   
ATOM   2988  NE2 GLN A 317      -6.091   1.957 -20.000  1.00 10.00      A   
ATOM   2989 HE21 GLN A 317      -6.150   2.619 -20.739  1.00 10.00      A   
ATOM   2990 HE22 GLN A 317      -6.838   1.390 -19.725  1.00 10.00      A   
ATOM   2991  C   GLN A 317      -1.102   4.747 -17.916  1.00 10.00      A   
ATOM   2992  O   GLN A 317      -1.418   5.889 -17.591  1.00 10.00      A   
ATOM   2993  N   ARG A 318      -0.202   4.038 -17.256  1.00 10.00      A   
ATOM   2994  HN  ARG A 318       0.010   3.127 -17.562  1.00 10.00      A   
ATOM   2995  CA  ARG A 318       0.486   4.580 -16.094  1.00 10.00      A   
ATOM   2996  CB  ARG A 318       0.133   3.786 -14.835  1.00 10.00      A   
ATOM   2997  CG  ARG A 318       0.334   4.564 -13.545  1.00 10.00      A   
ATOM   2998  CD  ARG A 318      -0.279   3.851 -12.349  1.00 10.00      A   
ATOM   2999  NE  ARG A 318      -0.723   4.803 -11.330  1.00 10.00      A   
ATOM   3000  HE  ARG A 318      -0.611   5.762 -11.538  1.00 10.00      A   
ATOM   3001  CZ  ARG A 318      -1.239   4.469 -10.142  1.00 10.00      A   
ATOM   3002  NH1 ARG A 318      -1.371   3.191  -9.796  1.00 10.00      A   
ATOM   3003 HH11 ARG A 318      -1.778   2.937  -8.865  1.00 10.00      A   
ATOM   3004 HH12 ARG A 318      -1.074   2.433 -10.446  1.00 10.00      A   
ATOM   3005  NH2 ARG A 318      -1.641   5.428  -9.316  1.00 10.00      A   
ATOM   3006 HH21 ARG A 318      -1.557   6.435  -9.600  1.00 10.00      A   
ATOM   3007 HH22 ARG A 318      -2.045   5.188  -8.380  1.00 10.00      A   
ATOM   3008  C   ARG A 318       1.991   4.575 -16.334  1.00 10.00      A   
ATOM   3009  O   ARG A 318       2.604   3.514 -16.450  1.00 10.00      A   
ATOM   3010  N   LEU A 319       2.579   5.761 -16.415  1.00 10.00      A   
ATOM   3011  HN  LEU A 319       2.041   6.576 -16.296  1.00 10.00      A   
ATOM   3012  CA  LEU A 319       4.005   5.881 -16.670  1.00 10.00      A   
ATOM   3013  CB  LEU A 319       4.252   6.546 -18.026  1.00 10.00      A   
ATOM   3014  CG  LEU A 319       5.718   6.740 -18.425  1.00 10.00      A   
ATOM   3015  CD1 LEU A 319       6.348   5.416 -18.819  1.00 10.00      A   
ATOM   3016  CD2 LEU A 319       5.846   7.751 -19.551  1.00 10.00      A   
ATOM   3017  C   LEU A 319       4.728   6.652 -15.571  1.00 10.00      A   
ATOM   3018  O   LEU A 319       4.408   7.811 -15.284  1.00 10.00      A   
ATOM   3019  N   TRP A 320       5.695   5.990 -14.951  1.00 10.00      A   
ATOM   3020  HN  TRP A 320       5.868   5.052 -15.204  1.00 10.00      A   
ATOM   3021  CA  TRP A 320       6.507   6.598 -13.907  1.00 10.00      A   
ATOM   3022  CB  TRP A 320       6.414   5.780 -12.612  1.00 10.00      A   
ATOM   3023  CG  TRP A 320       5.037   5.704 -12.017  1.00 10.00      A   
ATOM   3024  CD1 TRP A 320       3.967   6.503 -12.302  1.00 10.00      A   
ATOM   3025  CD2 TRP A 320       4.584   4.771 -11.025  1.00 10.00      A   
ATOM   3026  NE1 TRP A 320       2.879   6.124 -11.558  1.00 10.00      A   
ATOM   3027  HE1 TRP A 320       1.983   6.552 -11.587  1.00 10.00      A   
ATOM   3028  CE2 TRP A 320       3.230   5.066 -10.763  1.00 10.00      A   
ATOM   3029  CE3 TRP A 320       5.190   3.717 -10.334  1.00 10.00      A   
ATOM   3030  CZ2 TRP A 320       2.474   4.346  -9.841  1.00 10.00      A   
ATOM   3031  CZ3 TRP A 320       4.438   3.006  -9.419  1.00 10.00      A   
ATOM   3032  CH2 TRP A 320       3.093   3.323  -9.182  1.00 10.00      A   
ATOM   3033  C   TRP A 320       7.950   6.639 -14.390  1.00 10.00      A   
ATOM   3034  O   TRP A 320       8.610   5.604 -14.452  1.00 10.00      A   
ATOM   3035  N   VAL A 321       8.431   7.821 -14.756  1.00 10.00      A   
ATOM   3036  HN  VAL A 321       7.872   8.624 -14.653  1.00 10.00      A   
ATOM   3037  CA  VAL A 321       9.793   7.960 -15.270  1.00 10.00      A   
ATOM   3038  CB  VAL A 321       9.810   8.246 -16.794  1.00 10.00      A   
ATOM   3039  CG1 VAL A 321       9.613   6.969 -17.595  1.00 10.00      A   
ATOM   3040  CG2 VAL A 321       8.760   9.284 -17.165  1.00 10.00      A   
ATOM   3041  C   VAL A 321      10.566   9.064 -14.563  1.00 10.00      A   
ATOM   3042  O   VAL A 321      10.048   9.732 -13.668  1.00 10.00      A   
ATOM   3043  N   LEU A 322      11.808   9.249 -14.985  1.00 10.00      A   
ATOM   3044  HN  LEU A 322      12.155   8.681 -15.706  1.00 10.00      A   
ATOM   3045  CA  LEU A 322      12.669  10.275 -14.422  1.00 10.00      A   
ATOM   3046  CB  LEU A 322      14.117   9.782 -14.346  1.00 10.00      A   
ATOM   3047  CG  LEU A 322      14.441   8.787 -13.230  1.00 10.00      A   
ATOM   3048  CD1 LEU A 322      15.882   8.313 -13.349  1.00 10.00      A   
ATOM   3049  CD2 LEU A 322      14.195   9.415 -11.863  1.00 10.00      A   
ATOM   3050  C   LEU A 322      12.607  11.534 -15.272  1.00 10.00      A   
ATOM   3051  O   LEU A 322      11.946  11.562 -16.312  1.00 10.00      A   
ATOM   3052  N   ASP A 323      13.324  12.556 -14.839  1.00 10.00      A   
ATOM   3053  HN  ASP A 323      13.837  12.457 -14.004  1.00 10.00      A   
ATOM   3054  CA  ASP A 323      13.372  13.831 -15.546  1.00 10.00      A   
ATOM   3055  CB  ASP A 323      13.922  14.934 -14.634  1.00 10.00      A   
ATOM   3056  CG  ASP A 323      15.362  14.714 -14.218  1.00 10.00      A   
ATOM   3057  OD1 ASP A 323      15.670  13.647 -13.647  1.00 10.00      A   
ATOM   3058  OD2 ASP A 323      16.187  15.619 -14.434  1.00 10.00      A   
ATOM   3059  C   ASP A 323      14.203  13.724 -16.821  1.00 10.00      A   
ATOM   3060  O   ASP A 323      14.212  14.635 -17.647  1.00 10.00      A   
ATOM   3061  N   TYR A 324      14.881  12.592 -16.976  1.00 10.00      A   
ATOM   3062  HN  TYR A 324      14.816  11.910 -16.279  1.00 10.00      A   
ATOM   3063  CA  TYR A 324      15.721  12.330 -18.144  1.00 10.00      A   
ATOM   3064  CB  TYR A 324      16.511  11.034 -17.952  1.00 10.00      A   
ATOM   3065  CG  TYR A 324      17.813  11.215 -17.214  1.00 10.00      A   
ATOM   3066  CD1 TYR A 324      18.003  10.662 -15.956  1.00 10.00      A   
ATOM   3067  CD2 TYR A 324      18.854  11.943 -17.776  1.00 10.00      A   
ATOM   3068  CE1 TYR A 324      19.192  10.831 -15.277  1.00 10.00      A   
ATOM   3069  CE2 TYR A 324      20.047  12.113 -17.105  1.00 10.00      A   
ATOM   3070  CZ  TYR A 324      20.211  11.557 -15.855  1.00 10.00      A   
ATOM   3071  OH  TYR A 324      21.396  11.737 -15.179  1.00 10.00      A   
ATOM   3072  HH  TYR A 324      21.881  10.902 -15.152  1.00 10.00      A   
ATOM   3073  C   TYR A 324      14.892  12.235 -19.419  1.00 10.00      A   
ATOM   3074  O   TYR A 324      15.437  12.211 -20.520  1.00 10.00      A   
ATOM   3075  N   ILE A 325      13.575  12.164 -19.265  1.00 10.00      A   
ATOM   3076  HN  ILE A 325      13.198  12.165 -18.358  1.00 10.00      A   
ATOM   3077  CA  ILE A 325      12.678  12.076 -20.407  1.00 10.00      A   
ATOM   3078  CB  ILE A 325      11.211  11.827 -19.969  1.00 10.00      A   
ATOM   3079  CG1 ILE A 325      10.295  11.636 -21.183  1.00 10.00      A   
ATOM   3080  CG2 ILE A 325      10.697  12.946 -19.073  1.00 10.00      A   
ATOM   3081  CD1 ILE A 325      10.657  10.444 -22.041  1.00 10.00      A   
ATOM   3082  C   ILE A 325      12.779  13.334 -21.279  1.00 10.00      A   
ATOM   3083  O   ILE A 325      12.673  13.260 -22.506  1.00 10.00      A   
ATOM   3084  N   GLU A 326      13.015  14.478 -20.631  1.00 10.00      A   
ATOM   3085  HN  GLU A 326      13.114  14.453 -19.656  1.00 10.00      A   
ATOM   3086  CA  GLU A 326      13.140  15.764 -21.314  1.00 10.00      A   
ATOM   3087  CB  GLU A 326      14.300  15.772 -22.312  1.00 10.00      A   
ATOM   3088  CG  GLU A 326      15.679  15.773 -21.676  1.00 10.00      A   
ATOM   3089  CD  GLU A 326      16.690  16.538 -22.504  1.00 10.00      A   
ATOM   3090  OE1 GLU A 326      16.442  16.750 -23.710  1.00 10.00      A   
ATOM   3091  OE2 GLU A 326      17.734  16.936 -21.948  1.00 10.00      A   
ATOM   3092  C   GLU A 326      11.845  16.187 -22.004  1.00 10.00      A   
ATOM   3093  O   GLU A 326      10.873  15.431 -22.066  1.00 10.00      A   
ATOM   3094  N   ASP A 327      11.844  17.408 -22.521  1.00 10.00      A   
ATOM   3095  HN  ASP A 327      12.649  17.968 -22.422  1.00 10.00      A   
ATOM   3096  CA  ASP A 327      10.684  17.947 -23.222  1.00 10.00      A   
ATOM   3097  CB  ASP A 327      10.925  19.409 -23.599  1.00 10.00      A   
ATOM   3098  CG  ASP A 327      10.661  20.382 -22.475  1.00 10.00      A   
ATOM   3099  OD1 ASP A 327       9.487  20.733 -22.252  1.00 10.00      A   
ATOM   3100  OD2 ASP A 327      11.631  20.830 -21.834  1.00 10.00      A   
ATOM   3101  C   ASP A 327      10.425  17.157 -24.497  1.00 10.00      A   
ATOM   3102  O   ASP A 327       9.281  16.820 -24.818  1.00 10.00      A   
ATOM   3103  N   ALA A 328      11.506  16.872 -25.219  1.00 10.00      A   
ATOM   3104  HN  ALA A 328      12.381  17.184 -24.903  1.00 10.00      A   
ATOM   3105  CA  ALA A 328      11.434  16.131 -26.472  1.00 10.00      A   
ATOM   3106  CB  ALA A 328      12.816  16.004 -27.092  1.00 10.00      A   
ATOM   3107  C   ALA A 328      10.810  14.755 -26.281  1.00 10.00      A   
ATOM   3108  O   ALA A 328      10.015  14.305 -27.109  1.00 10.00      A   
ATOM   3109  N   GLY A 329      11.165  14.096 -25.187  1.00 10.00      A   
ATOM   3110  HN  GLY A 329      11.791  14.509 -24.558  1.00 10.00      A   
ATOM   3111  CA  GLY A 329      10.631  12.782 -24.909  1.00 10.00      A   
ATOM   3112  C   GLY A 329       9.146  12.835 -24.621  1.00 10.00      A   
ATOM   3113  O   GLY A 329       8.378  12.006 -25.114  1.00 10.00      A   
ATOM   3114  N   LEU A 330       8.744  13.832 -23.838  1.00 10.00      A   
ATOM   3115  HN  LEU A 330       9.413  14.462 -23.490  1.00 10.00      A   
ATOM   3116  CA  LEU A 330       7.344  14.015 -23.471  1.00 10.00      A   
ATOM   3117  CB  LEU A 330       7.214  15.112 -22.412  1.00 10.00      A   
ATOM   3118  CG  LEU A 330       7.857  14.819 -21.054  1.00 10.00      A   
ATOM   3119  CD1 LEU A 330       7.955  16.092 -20.229  1.00 10.00      A   
ATOM   3120  CD2 LEU A 330       7.070  13.754 -20.305  1.00 10.00      A   
ATOM   3121  C   LEU A 330       6.487  14.347 -24.687  1.00 10.00      A   
ATOM   3122  O   LEU A 330       5.341  13.901 -24.785  1.00 10.00      A   
ATOM   3123  N   GLU A 331       7.052  15.121 -25.614  1.00 10.00      A   
ATOM   3124  HN  GLU A 331       7.966  15.451 -25.470  1.00 10.00      A   
ATOM   3125  CA  GLU A 331       6.347  15.505 -26.831  1.00 10.00      A   
ATOM   3126  CB  GLU A 331       7.227  16.416 -27.689  1.00 10.00      A   
ATOM   3127  CG  GLU A 331       6.507  17.046 -28.873  1.00 10.00      A   
ATOM   3128  CD  GLU A 331       7.443  17.787 -29.809  1.00 10.00      A   
ATOM   3129  OE1 GLU A 331       8.243  18.617 -29.326  1.00 10.00      A   
ATOM   3130  OE2 GLU A 331       7.375  17.555 -31.035  1.00 10.00      A   
ATOM   3131  C   GLU A 331       5.938  14.272 -27.630  1.00 10.00      A   
ATOM   3132  O   GLU A 331       4.777  14.125 -28.014  1.00 10.00      A   
ATOM   3133  N   VAL A 332       6.888  13.374 -27.856  1.00 10.00      A   
ATOM   3134  HN  VAL A 332       7.792  13.535 -27.510  1.00 10.00      A   
ATOM   3135  CA  VAL A 332       6.623  12.151 -28.606  1.00 10.00      A   
ATOM   3136  CB  VAL A 332       7.931  11.426 -29.002  1.00 10.00      A   
ATOM   3137  CG1 VAL A 332       7.645  10.269 -29.950  1.00 10.00      A   
ATOM   3138  CG2 VAL A 332       8.915  12.402 -29.636  1.00 10.00      A   
ATOM   3139  C   VAL A 332       5.742  11.207 -27.791  1.00 10.00      A   
ATOM   3140  O   VAL A 332       4.869  10.529 -28.334  1.00 10.00      A   
ATOM   3141  N   LEU A 333       5.970  11.189 -26.479  1.00 10.00      A   
ATOM   3142  HN  LEU A 333       6.677  11.764 -26.116  1.00 10.00      A   
ATOM   3143  CA  LEU A 333       5.211  10.343 -25.565  1.00 10.00      A   
ATOM   3144  CB  LEU A 333       5.651  10.598 -24.118  1.00 10.00      A   
ATOM   3145  CG  LEU A 333       4.769   9.987 -23.024  1.00 10.00      A   
ATOM   3146  CD1 LEU A 333       4.941   8.479 -22.963  1.00 10.00      A   
ATOM   3147  CD2 LEU A 333       5.051  10.625 -21.671  1.00 10.00      A   
ATOM   3148  C   LEU A 333       3.713  10.595 -25.699  1.00 10.00      A   
ATOM   3149  O   LEU A 333       2.933   9.656 -25.877  1.00 10.00      A   
ATOM   3150  N   ALA A 334       3.327  11.870 -25.635  1.00 10.00      A   
ATOM   3151  HN  ALA A 334       4.011  12.563 -25.500  1.00 10.00      A   
ATOM   3152  CA  ALA A 334       1.926  12.274 -25.744  1.00 10.00      A   
ATOM   3153  CB  ALA A 334       1.791  13.776 -25.553  1.00 10.00      A   
ATOM   3154  C   ALA A 334       1.322  11.860 -27.080  1.00 10.00      A   
ATOM   3155  O   ALA A 334       0.106  11.727 -27.211  1.00 10.00      A   
ATOM   3156  N   SER A 335       2.176  11.660 -28.070  1.00 10.00      A   
ATOM   3157  HN  SER A 335       3.134  11.787 -27.909  1.00 10.00      A   
ATOM   3158  CA  SER A 335       1.735  11.261 -29.392  1.00 10.00      A   
ATOM   3159  CB  SER A 335       2.673  11.841 -30.450  1.00 10.00      A   
ATOM   3160  OG  SER A 335       2.835  13.239 -30.266  1.00 10.00      A   
ATOM   3161  HG  SER A 335       3.766  13.470 -30.379  1.00 10.00      A   
ATOM   3162  C   SER A 335       1.649   9.738 -29.511  1.00 10.00      A   
ATOM   3163  O   SER A 335       1.126   9.212 -30.495  1.00 10.00      A   
ATOM   3164  N   THR A 336       2.150   9.031 -28.506  1.00 10.00      A   
ATOM   3165  HN  THR A 336       2.547   9.498 -27.736  1.00 10.00      A   
ATOM   3166  CA  THR A 336       2.116   7.577 -28.518  1.00 10.00      A   
ATOM   3167  CB  THR A 336       3.489   6.980 -28.160  1.00 10.00      A   
ATOM   3168  OG1 THR A 336       4.529   7.783 -28.739  1.00 10.00      A   
ATOM   3169  HG1 THR A 336       4.177   8.655 -28.964  1.00 10.00      A   
ATOM   3170  CG2 THR A 336       3.599   5.560 -28.691  1.00 10.00      A   
ATOM   3171  C   THR A 336       1.065   7.044 -27.546  1.00 10.00      A   
ATOM   3172  O   THR A 336       0.126   6.353 -27.944  1.00 10.00      A   
ATOM   3173  N   CYS A 337       1.208   7.391 -26.279  1.00 10.00      A   
ATOM   3174  HN  CYS A 337       1.951   7.978 -26.023  1.00 10.00      A   
ATOM   3175  CA  CYS A 337       0.287   6.932 -25.258  1.00 10.00      A   
ATOM   3176  CB  CYS A 337       1.018   6.791 -23.926  1.00 10.00      A   
ATOM   3177  SG  CYS A 337       2.709   6.180 -24.094  1.00 10.00      A   
ATOM   3178  HG  CYS A 337       3.519   7.230 -24.104  1.00 10.00      A   
ATOM   3179  C   CYS A 337      -0.898   7.871 -25.120  1.00 10.00      A   
ATOM   3180  O   CYS A 337      -0.896   8.779 -24.289  1.00 10.00      A   
ATOM   3181  N   LYS A 338      -1.906   7.653 -25.952  1.00 10.00      A   
ATOM   3182  HN  LYS A 338      -1.833   6.926 -26.607  1.00 10.00      A   
ATOM   3183  CA  LYS A 338      -3.109   8.471 -25.930  1.00 10.00      A   
ATOM   3184  CB  LYS A 338      -3.838   8.364 -27.271  1.00 10.00      A   
ATOM   3185  CG  LYS A 338      -3.072   8.947 -28.449  1.00 10.00      A   
ATOM   3186  CD  LYS A 338      -2.876  10.444 -28.294  1.00 10.00      A   
ATOM   3187  CE  LYS A 338      -2.152  11.038 -29.491  1.00 10.00      A   
ATOM   3188  NZ  LYS A 338      -1.806  12.469 -29.277  1.00 10.00      A   
ATOM   3189  HZ1 LYS A 338      -1.354  12.860 -30.130  1.00 10.00      A   
ATOM   3190  HZ2 LYS A 338      -1.146  12.562 -28.479  1.00 10.00      A   
ATOM   3191  HZ3 LYS A 338      -2.665  13.020 -29.070  1.00 10.00      A   
ATOM   3192  C   LYS A 338      -4.034   8.037 -24.802  1.00 10.00      A   
ATOM   3193  O   LYS A 338      -4.965   8.755 -24.437  1.00 10.00      A   
ATOM   3194  N   ASP A 339      -3.765   6.865 -24.243  1.00 10.00      A   
ATOM   3195  HN  ASP A 339      -2.994   6.354 -24.556  1.00 10.00      A   
ATOM   3196  CA  ASP A 339      -4.581   6.327 -23.159  1.00 10.00      A   
ATOM   3197  CB  ASP A 339      -4.853   4.834 -23.371  1.00 10.00      A   
ATOM   3198  CG  ASP A 339      -6.235   4.422 -22.900  1.00 10.00      A   
ATOM   3199  OD1 ASP A 339      -7.210   4.632 -23.648  1.00 10.00      A   
ATOM   3200  OD2 ASP A 339      -6.359   3.887 -21.781  1.00 10.00      A   
ATOM   3201  C   ASP A 339      -3.917   6.561 -21.808  1.00 10.00      A   
ATOM   3202  O   ASP A 339      -4.324   5.986 -20.797  1.00 10.00      A   
ATOM   3203  N   LEU A 340      -2.890   7.408 -21.802  1.00 10.00      A   
ATOM   3204  HN  LEU A 340      -2.614   7.828 -22.639  1.00 10.00      A   
ATOM   3205  CA  LEU A 340      -2.167   7.729 -20.580  1.00 10.00      A   
ATOM   3206  CB  LEU A 340      -0.981   8.653 -20.880  1.00 10.00      A   
ATOM   3207  CG  LEU A 340      -0.011   8.905 -19.719  1.00 10.00      A   
ATOM   3208  CD1 LEU A 340       0.880   7.692 -19.485  1.00 10.00      A   
ATOM   3209  CD2 LEU A 340       0.823  10.152 -19.970  1.00 10.00      A   
ATOM   3210  C   LEU A 340      -3.097   8.389 -19.573  1.00 10.00      A   
ATOM   3211  O   LEU A 340      -3.653   9.454 -19.831  1.00 10.00      A   
ATOM   3212  N   ARG A 341      -3.263   7.747 -18.433  1.00 10.00      A   
ATOM   3213  HN  ARG A 341      -2.779   6.906 -18.286  1.00 10.00      A   
ATOM   3214  CA  ARG A 341      -4.132   8.256 -17.388  1.00 10.00      A   
ATOM   3215  CB  ARG A 341      -4.912   7.107 -16.739  1.00 10.00      A   
ATOM   3216  CG  ARG A 341      -5.536   6.131 -17.724  1.00 10.00      A   
ATOM   3217  CD  ARG A 341      -6.663   6.773 -18.516  1.00 10.00      A   
ATOM   3218  NE  ARG A 341      -7.113   5.903 -19.605  1.00 10.00      A   
ATOM   3219  HE  ARG A 341      -6.416   5.432 -20.120  1.00 10.00      A   
ATOM   3220  CZ  ARG A 341      -8.388   5.711 -19.934  1.00 10.00      A   
ATOM   3221  NH1 ARG A 341      -9.355   6.323 -19.261  1.00 10.00      A   
ATOM   3222 HH11 ARG A 341     -10.353   6.173 -19.522  1.00 10.00      A   
ATOM   3223 HH12 ARG A 341      -9.119   6.957 -18.466  1.00 10.00      A   
ATOM   3224  NH2 ARG A 341      -8.696   4.901 -20.933  1.00 10.00      A   
ATOM   3225 HH21 ARG A 341      -7.928   4.412 -21.467  1.00 10.00      A   
ATOM   3226 HH22 ARG A 341      -9.690   4.738 -21.195  1.00 10.00      A   
ATOM   3227  C   ARG A 341      -3.324   8.994 -16.327  1.00 10.00      A   
ATOM   3228  O   ARG A 341      -3.738  10.049 -15.837  1.00 10.00      A   
ATOM   3229  N   GLU A 342      -2.158   8.449 -15.993  1.00 10.00      A   
ATOM   3230  HN  GLU A 342      -1.862   7.632 -16.446  1.00 10.00      A   
ATOM   3231  CA  GLU A 342      -1.304   9.043 -14.978  1.00 10.00      A   
ATOM   3232  CB  GLU A 342      -1.420   8.261 -13.668  1.00 10.00      A   
ATOM   3233  CG  GLU A 342      -0.775   8.949 -12.479  1.00 10.00      A   
ATOM   3234  CD  GLU A 342      -0.544   8.005 -11.323  1.00 10.00      A   
ATOM   3235  OE1 GLU A 342      -1.403   7.921 -10.421  1.00 10.00      A   
ATOM   3236  OE2 GLU A 342       0.507   7.338 -11.308  1.00 10.00      A   
ATOM   3237  C   GLU A 342       0.154   9.090 -15.423  1.00 10.00      A   
ATOM   3238  O   GLU A 342       0.667   8.142 -16.025  1.00 10.00      A   
ATOM   3239  N   LEU A 343       0.810  10.200 -15.114  1.00 10.00      A   
ATOM   3240  HN  LEU A 343       0.333  10.918 -14.640  1.00 10.00      A   
ATOM   3241  CA  LEU A 343       2.210  10.395 -15.450  1.00 10.00      A   
ATOM   3242  CB  LEU A 343       2.339  11.306 -16.672  1.00 10.00      A   
ATOM   3243  CG  LEU A 343       3.761  11.734 -17.047  1.00 10.00      A   
ATOM   3244  CD1 LEU A 343       4.575  10.537 -17.511  1.00 10.00      A   
ATOM   3245  CD2 LEU A 343       3.734  12.819 -18.114  1.00 10.00      A   
ATOM   3246  C   LEU A 343       2.953  11.016 -14.268  1.00 10.00      A   
ATOM   3247  O   LEU A 343       2.589  12.088 -13.789  1.00 10.00      A   
ATOM   3248  N   ARG A 344       3.984  10.334 -13.794  1.00 10.00      A   
ATOM   3249  HN  ARG A 344       4.227   9.479 -14.216  1.00 10.00      A   
ATOM   3250  CA  ARG A 344       4.779  10.827 -12.675  1.00 10.00      A   
ATOM   3251  CB  ARG A 344       4.643   9.917 -11.447  1.00 10.00      A   
ATOM   3252  CG  ARG A 344       3.244   9.881 -10.852  1.00 10.00      A   
ATOM   3253  CD  ARG A 344       3.171   9.024  -9.594  1.00 10.00      A   
ATOM   3254  NE  ARG A 344       1.794   8.620  -9.323  1.00 10.00      A   
ATOM   3255  HE  ARG A 344       1.284   8.244 -10.087  1.00 10.00      A   
ATOM   3256  CZ  ARG A 344       1.190   8.693  -8.136  1.00 10.00      A   
ATOM   3257  NH1 ARG A 344       1.840   9.143  -7.067  1.00 10.00      A   
ATOM   3258 HH11 ARG A 344       2.839   9.440  -7.142  1.00 10.00      A   
ATOM   3259 HH12 ARG A 344       1.354   9.193  -6.142  1.00 10.00      A   
ATOM   3260  NH2 ARG A 344      -0.080   8.334  -8.031  1.00 10.00      A   
ATOM   3261 HH21 ARG A 344      -0.604   7.989  -8.874  1.00 10.00      A   
ATOM   3262 HH22 ARG A 344      -0.577   8.397  -7.109  1.00 10.00      A   
ATOM   3263  C   ARG A 344       6.239  10.958 -13.083  1.00 10.00      A   
ATOM   3264  O   ARG A 344       6.889   9.963 -13.410  1.00 10.00      A   
ATOM   3265  N   VAL A 345       6.738  12.184 -13.079  1.00 10.00      A   
ATOM   3266  HN  VAL A 345       6.162  12.934 -12.804  1.00 10.00      A   
ATOM   3267  CA  VAL A 345       8.120  12.458 -13.452  1.00 10.00      A   
ATOM   3268  CB  VAL A 345       8.225  13.613 -14.476  1.00 10.00      A   
ATOM   3269  CG1 VAL A 345       9.676  13.845 -14.884  1.00 10.00      A   
ATOM   3270  CG2 VAL A 345       7.368  13.328 -15.702  1.00 10.00      A   
ATOM   3271  C   VAL A 345       8.942  12.801 -12.214  1.00 10.00      A   
ATOM   3272  O   VAL A 345       8.741  13.843 -11.588  1.00 10.00      A   
ATOM   3273  N   PHE A 346       9.857  11.914 -11.862  1.00 10.00      A   
ATOM   3274  HN  PHE A 346       9.967  11.102 -12.406  1.00 10.00      A   
ATOM   3275  CA  PHE A 346      10.707  12.110 -10.695  1.00 10.00      A   
ATOM   3276  CB  PHE A 346      10.932  10.779  -9.970  1.00 10.00      A   
ATOM   3277  CG  PHE A 346       9.672  10.018  -9.669  1.00 10.00      A   
ATOM   3278  CD1 PHE A 346       9.357   8.867 -10.377  1.00 10.00      A   
ATOM   3279  CD2 PHE A 346       8.804  10.448  -8.682  1.00 10.00      A   
ATOM   3280  CE1 PHE A 346       8.200   8.161 -10.106  1.00 10.00      A   
ATOM   3281  CE2 PHE A 346       7.644   9.748  -8.406  1.00 10.00      A   
ATOM   3282  CZ  PHE A 346       7.341   8.602  -9.120  1.00 10.00      A   
ATOM   3283  C   PHE A 346      12.056  12.707 -11.096  1.00 10.00      A   
ATOM   3284  O   PHE A 346      12.630  12.326 -12.114  1.00 10.00      A   
ATOM   3285  N   PRO A 347      12.585  13.646 -10.296  1.00 10.00      A   
ATOM   3286  CA  PRO A 347      13.867  14.285 -10.587  1.00 10.00      A   
ATOM   3287  CB  PRO A 347      13.769  15.593  -9.807  1.00 10.00      A   
ATOM   3288  CG  PRO A 347      12.921  15.261  -8.623  1.00 10.00      A   
ATOM   3289  CD  PRO A 347      11.977  14.166  -9.056  1.00 10.00      A   
ATOM   3290  C   PRO A 347      15.057  13.459 -10.091  1.00 10.00      A   
ATOM   3291  O   PRO A 347      15.029  12.892  -8.994  1.00 10.00      A   
ATOM   3292  N   SER A 348      16.097  13.386 -10.907  1.00 10.00      A   
ATOM   3293  HN  SER A 348      16.054  13.834 -11.784  1.00 10.00      A   
ATOM   3294  CA  SER A 348      17.293  12.643 -10.540  1.00 10.00      A   
ATOM   3295  CB  SER A 348      18.044  12.174 -11.788  1.00 10.00      A   
ATOM   3296  OG  SER A 348      18.088  13.189 -12.779  1.00 10.00      A   
ATOM   3297  HG  SER A 348      17.202  13.293 -13.173  1.00 10.00      A   
ATOM   3298  C   SER A 348      18.196  13.488  -9.647  1.00 10.00      A   
ATOM   3299  O   SER A 348      18.813  12.982  -8.709  1.00 10.00      A   
ATOM   3300  N   GLU A 349      18.255  14.785  -9.935  1.00 10.00      A   
ATOM   3301  HN  GLU A 349      17.729  15.131 -10.690  1.00 10.00      A   
ATOM   3302  CA  GLU A 349      19.074  15.712  -9.161  1.00 10.00      A   
ATOM   3303  CB  GLU A 349      20.207  16.277 -10.027  1.00 10.00      A   
ATOM   3304  CG  GLU A 349      21.249  15.251 -10.450  1.00 10.00      A   
ATOM   3305  CD  GLU A 349      21.981  14.642  -9.270  1.00 10.00      A   
ATOM   3306  OE1 GLU A 349      22.366  15.396  -8.350  1.00 10.00      A   
ATOM   3307  OE2 GLU A 349      22.191  13.410  -9.263  1.00 10.00      A   
ATOM   3308  C   GLU A 349      18.208  16.847  -8.613  1.00 10.00      A   
ATOM   3309  O   GLU A 349      18.198  17.956  -9.158  1.00 10.00      A   
ATOM   3310  N   PRO A 350      17.458  16.581  -7.527  1.00 10.00      A   
ATOM   3311  CA  PRO A 350      16.563  17.567  -6.918  1.00 10.00      A   
ATOM   3312  CB  PRO A 350      15.617  16.700  -6.088  1.00 10.00      A   
ATOM   3313  CG  PRO A 350      16.443  15.525  -5.691  1.00 10.00      A   
ATOM   3314  CD  PRO A 350      17.422  15.291  -6.812  1.00 10.00      A   
ATOM   3315  C   PRO A 350      17.289  18.573  -6.027  1.00 10.00      A   
ATOM   3316  O   PRO A 350      16.733  19.608  -5.670  1.00 10.00      A   
ATOM   3317  N   PHE A 351      18.531  18.277  -5.675  1.00 10.00      A   
ATOM   3318  HN  PHE A 351      18.941  17.445  -6.004  1.00 10.00      A   
ATOM   3319  CA  PHE A 351      19.308  19.172  -4.825  1.00 10.00      A   
ATOM   3320  CB  PHE A 351      20.173  18.383  -3.840  1.00 10.00      A   
ATOM   3321  CG  PHE A 351      19.385  17.629  -2.807  1.00 10.00      A   
ATOM   3322  CD1 PHE A 351      19.227  16.256  -2.899  1.00 10.00      A   
ATOM   3323  CD2 PHE A 351      18.800  18.300  -1.741  1.00 10.00      A   
ATOM   3324  CE1 PHE A 351      18.498  15.566  -1.948  1.00 10.00      A   
ATOM   3325  CE2 PHE A 351      18.071  17.617  -0.786  1.00 10.00      A   
ATOM   3326  CZ  PHE A 351      17.921  16.249  -0.891  1.00 10.00      A   
ATOM   3327  C   PHE A 351      20.169  20.101  -5.672  1.00 10.00      A   
ATOM   3328  O   PHE A 351      20.968  20.883  -5.155  1.00 10.00      A   
ATOM   3329  N   VAL A 352      19.997  20.003  -6.981  1.00 10.00      A   
ATOM   3330  HN  VAL A 352      19.344  19.358  -7.327  1.00 10.00      A   
ATOM   3331  CA  VAL A 352      20.742  20.827  -7.919  1.00 10.00      A   
ATOM   3332  CB  VAL A 352      21.434  19.975  -9.004  1.00 10.00      A   
ATOM   3333  CG1 VAL A 352      22.292  20.846  -9.909  1.00 10.00      A   
ATOM   3334  CG2 VAL A 352      22.272  18.874  -8.372  1.00 10.00      A   
ATOM   3335  C   VAL A 352      19.806  21.832  -8.583  1.00 10.00      A   
ATOM   3336  O   VAL A 352      18.902  21.452  -9.334  1.00 10.00      A   
ATOM   3337  N   MET A 353      20.029  23.110  -8.296  1.00 10.00      A   
ATOM   3338  HN  MET A 353      20.768  23.336  -7.689  1.00 10.00      A   
ATOM   3339  CA  MET A 353      19.211  24.185  -8.848  1.00 10.00      A   
ATOM   3340  CB  MET A 353      19.509  25.505  -8.124  1.00 10.00      A   
ATOM   3341  CG  MET A 353      18.521  26.626  -8.426  1.00 10.00      A   
ATOM   3342  SD  MET A 353      19.105  27.759  -9.704  1.00 10.00      A   
ATOM   3343  CE  MET A 353      17.692  28.849  -9.860  1.00 10.00      A   
ATOM   3344  C   MET A 353      19.438  24.336 -10.350  1.00 10.00      A   
ATOM   3345  O   MET A 353      18.552  24.778 -11.083  1.00 10.00      A   
ATOM   3346  N   GLU A 354      20.629  23.972 -10.800  1.00 10.00      A   
ATOM   3347  HN  GLU A 354      21.299  23.643 -10.167  1.00 10.00      A   
ATOM   3348  CA  GLU A 354      20.967  24.054 -12.210  1.00 10.00      A   
ATOM   3349  CB  GLU A 354      22.482  23.996 -12.398  1.00 10.00      A   
ATOM   3350  CG  GLU A 354      23.207  25.240 -11.917  1.00 10.00      A   
ATOM   3351  CD  GLU A 354      22.787  26.481 -12.676  1.00 10.00      A   
ATOM   3352  OE1 GLU A 354      23.326  26.720 -13.777  1.00 10.00      A   
ATOM   3353  OE2 GLU A 354      21.918  27.225 -12.173  1.00 10.00      A   
ATOM   3354  C   GLU A 354      20.298  22.927 -12.992  1.00 10.00      A   
ATOM   3355  O   GLU A 354      20.383  21.757 -12.607  1.00 10.00      A   
ATOM   3356  N   PRO A 355      19.612  23.270 -14.091  1.00 10.00      A   
ATOM   3357  CA  PRO A 355      18.918  22.294 -14.936  1.00 10.00      A   
ATOM   3358  CB  PRO A 355      18.289  23.147 -16.044  1.00 10.00      A   
ATOM   3359  CG  PRO A 355      18.251  24.528 -15.489  1.00 10.00      A   
ATOM   3360  CD  PRO A 355      19.450  24.642 -14.597  1.00 10.00      A   
ATOM   3361  C   PRO A 355      19.877  21.270 -15.534  1.00 10.00      A   
ATOM   3362  O   PRO A 355      20.670  21.586 -16.423  1.00 10.00      A   
ATOM   3363  N   ASN A 356      19.803  20.048 -15.025  1.00 10.00      A   
ATOM   3364  HN  ASN A 356      19.153  19.873 -14.310  1.00 10.00      A   
ATOM   3365  CA  ASN A 356      20.649  18.951 -15.489  1.00 10.00      A   
ATOM   3366  CB  ASN A 356      20.496  17.727 -14.571  1.00 10.00      A   
ATOM   3367  CG  ASN A 356      19.066  17.221 -14.473  1.00 10.00      A   
ATOM   3368  OD1 ASN A 356      18.117  18.003 -14.418  1.00 10.00      A   
ATOM   3369  ND2 ASN A 356      18.898  15.911 -14.450  1.00 10.00      A   
ATOM   3370 HD21 ASN A 356      19.694  15.339 -14.491  1.00 10.00      A   
ATOM   3371 HD22 ASN A 356      17.976  15.564 -14.403  1.00 10.00      A   
ATOM   3372  C   ASN A 356      20.318  18.578 -16.930  1.00 10.00      A   
ATOM   3373  O   ASN A 356      21.207  18.348 -17.750  1.00 10.00      A   
ATOM   3374  N   VAL A 357      19.030  18.528 -17.228  1.00 10.00      A   
ATOM   3375  HN  VAL A 357      18.374  18.723 -16.527  1.00 10.00      A   
ATOM   3376  CA  VAL A 357      18.554  18.199 -18.562  1.00 10.00      A   
ATOM   3377  CB  VAL A 357      17.897  16.801 -18.616  1.00 10.00      A   
ATOM   3378  CG1 VAL A 357      18.923  15.709 -18.358  1.00 10.00      A   
ATOM   3379  CG2 VAL A 357      16.744  16.699 -17.628  1.00 10.00      A   
ATOM   3380  C   VAL A 357      17.548  19.245 -19.020  1.00 10.00      A   
ATOM   3381  O   VAL A 357      17.186  20.141 -18.254  1.00 10.00      A   
ATOM   3382  N   ALA A 358      17.101  19.135 -20.258  1.00 10.00      A   
ATOM   3383  HN  ALA A 358      17.415  18.387 -20.822  1.00 10.00      A   
ATOM   3384  CA  ALA A 358      16.137  20.078 -20.793  1.00 10.00      A   
ATOM   3385  CB  ALA A 358      16.315  20.228 -22.297  1.00 10.00      A   
ATOM   3386  C   ALA A 358      14.720  19.632 -20.458  1.00 10.00      A   
ATOM   3387  O   ALA A 358      14.073  18.942 -21.247  1.00 10.00      A   
ATOM   3388  N   LEU A 359      14.258  20.015 -19.273  1.00 10.00      A   
ATOM   3389  HN  LEU A 359      14.831  20.565 -18.692  1.00 10.00      A   
ATOM   3390  CA  LEU A 359      12.925  19.659 -18.817  1.00 10.00      A   
ATOM   3391  CB  LEU A 359      13.002  18.649 -17.667  1.00 10.00      A   
ATOM   3392  CG  LEU A 359      11.672  18.063 -17.193  1.00 10.00      A   
ATOM   3393  CD1 LEU A 359      11.342  16.794 -17.961  1.00 10.00      A   
ATOM   3394  CD2 LEU A 359      11.703  17.801 -15.696  1.00 10.00      A   
ATOM   3395  C   LEU A 359      12.172  20.904 -18.366  1.00 10.00      A   
ATOM   3396  O   LEU A 359      12.228  21.291 -17.196  1.00 10.00      A   
ATOM   3397  N   THR A 360      11.494  21.542 -19.304  1.00 10.00      A   
ATOM   3398  HN  THR A 360      11.514  21.200 -20.234  1.00 10.00      A   
ATOM   3399  CA  THR A 360      10.730  22.739 -19.009  1.00 10.00      A   
ATOM   3400  CB  THR A 360      10.723  23.722 -20.203  1.00 10.00      A   
ATOM   3401  OG1 THR A 360       9.931  23.201 -21.280  1.00 10.00      A   
ATOM   3402  HG1 THR A 360      10.144  22.260 -21.419  1.00 10.00      A   
ATOM   3403  CG2 THR A 360      12.141  23.972 -20.697  1.00 10.00      A   
ATOM   3404  C   THR A 360       9.298  22.380 -18.618  1.00 10.00      A   
ATOM   3405  O   THR A 360       8.960  21.204 -18.459  1.00 10.00      A   
ATOM   3406  N   GLU A 361       8.459  23.393 -18.467  1.00 10.00      A   
ATOM   3407  HN  GLU A 361       8.783  24.316 -18.615  1.00 10.00      A   
ATOM   3408  CA  GLU A 361       7.069  23.184 -18.100  1.00 10.00      A   
ATOM   3409  CB  GLU A 361       6.525  24.397 -17.339  1.00 10.00      A   
ATOM   3410  CG  GLU A 361       6.294  25.629 -18.203  1.00 10.00      A   
ATOM   3411  CD  GLU A 361       7.523  26.500 -18.350  1.00 10.00      A   
ATOM   3412  OE1 GLU A 361       7.450  27.690 -17.998  1.00 10.00      A   
ATOM   3413  OE2 GLU A 361       8.567  26.000 -18.819  1.00 10.00      A   
ATOM   3414  C   GLU A 361       6.223  22.931 -19.347  1.00 10.00      A   
ATOM   3415  O   GLU A 361       5.070  22.504 -19.256  1.00 10.00      A   
ATOM   3416  N   GLN A 362       6.812  23.191 -20.511  1.00 10.00      A   
ATOM   3417  HN  GLN A 362       7.740  23.512 -20.516  1.00 10.00      A   
ATOM   3418  CA  GLN A 362       6.125  23.000 -21.780  1.00 10.00      A   
ATOM   3419  CB  GLN A 362       6.982  23.520 -22.936  1.00 10.00      A   
ATOM   3420  CG  GLN A 362       6.291  23.513 -24.294  1.00 10.00      A   
ATOM   3421  CD  GLN A 362       5.093  24.442 -24.357  1.00 10.00      A   
ATOM   3422  OE1 GLN A 362       5.042  25.459 -23.669  1.00 10.00      A   
ATOM   3423  NE2 GLN A 362       4.127  24.104 -25.187  1.00 10.00      A   
ATOM   3424 HE21 GLN A 362       4.229  23.280 -25.713  1.00 10.00      A   
ATOM   3425 HE22 GLN A 362       3.348  24.694 -25.251  1.00 10.00      A   
ATOM   3426  C   GLN A 362       5.781  21.529 -21.985  1.00 10.00      A   
ATOM   3427  O   GLN A 362       4.729  21.204 -22.532  1.00 10.00      A   
ATOM   3428  N   GLY A 363       6.672  20.650 -21.529  1.00 10.00      A   
ATOM   3429  HN  GLY A 363       7.507  20.978 -21.127  1.00 10.00      A   
ATOM   3430  CA  GLY A 363       6.450  19.218 -21.651  1.00 10.00      A   
ATOM   3431  C   GLY A 363       5.107  18.789 -21.093  1.00 10.00      A   
ATOM   3432  O   GLY A 363       4.410  17.975 -21.697  1.00 10.00      A   
ATOM   3433  N   LEU A 364       4.733  19.344 -19.948  1.00 10.00      A   
ATOM   3434  HN  LEU A 364       5.320  20.000 -19.516  1.00 10.00      A   
ATOM   3435  CA  LEU A 364       3.461  19.003 -19.327  1.00 10.00      A   
ATOM   3436  CB  LEU A 364       3.376  19.551 -17.903  1.00 10.00      A   
ATOM   3437  CG  LEU A 364       3.027  18.537 -16.808  1.00 10.00      A   
ATOM   3438  CD1 LEU A 364       2.460  19.235 -15.581  1.00 10.00      A   
ATOM   3439  CD2 LEU A 364       2.066  17.480 -17.326  1.00 10.00      A   
ATOM   3440  C   LEU A 364       2.299  19.518 -20.167  1.00 10.00      A   
ATOM   3441  O   LEU A 364       1.266  18.863 -20.278  1.00 10.00      A   
ATOM   3442  N   VAL A 365       2.480  20.693 -20.762  1.00 10.00      A   
ATOM   3443  HN  VAL A 365       3.328  21.168 -20.631  1.00 10.00      A   
ATOM   3444  CA  VAL A 365       1.455  21.285 -21.611  1.00 10.00      A   
ATOM   3445  CB  VAL A 365       1.866  22.691 -22.096  1.00 10.00      A   
ATOM   3446  CG1 VAL A 365       0.754  23.323 -22.919  1.00 10.00      A   
ATOM   3447  CG2 VAL A 365       2.229  23.574 -20.912  1.00 10.00      A   
ATOM   3448  C   VAL A 365       1.213  20.383 -22.816  1.00 10.00      A   
ATOM   3449  O   VAL A 365       0.077  19.993 -23.098  1.00 10.00      A   
ATOM   3450  N   SER A 366       2.297  20.025 -23.497  1.00 10.00      A   
ATOM   3451  HN  SER A 366       3.179  20.370 -23.216  1.00 10.00      A   
ATOM   3452  CA  SER A 366       2.223  19.155 -24.660  1.00 10.00      A   
ATOM   3453  CB  SER A 366       3.622  18.931 -25.231  1.00 10.00      A   
ATOM   3454  OG  SER A 366       4.372  20.136 -25.218  1.00 10.00      A   
ATOM   3455  HG  SER A 366       5.316  19.930 -25.169  1.00 10.00      A   
ATOM   3456  C   SER A 366       1.573  17.821 -24.297  1.00 10.00      A   
ATOM   3457  O   SER A 366       0.771  17.279 -25.058  1.00 10.00      A   
ATOM   3458  N   VAL A 367       1.899  17.312 -23.115  1.00 10.00      A   
ATOM   3459  HN  VAL A 367       2.533  17.798 -22.544  1.00 10.00      A   
ATOM   3460  CA  VAL A 367       1.342  16.050 -22.651  1.00 10.00      A   
ATOM   3461  CB  VAL A 367       2.092  15.508 -21.412  1.00 10.00      A   
ATOM   3462  CG1 VAL A 367       1.298  14.412 -20.713  1.00 10.00      A   
ATOM   3463  CG2 VAL A 367       3.463  14.991 -21.813  1.00 10.00      A   
ATOM   3464  C   VAL A 367      -0.153  16.180 -22.357  1.00 10.00      A   
ATOM   3465  O   VAL A 367      -0.945  15.328 -22.756  1.00 10.00      A   
ATOM   3466  N   SER A 368      -0.543  17.261 -21.687  1.00 10.00      A   
ATOM   3467  HN  SER A 368       0.128  17.919 -21.394  1.00 10.00      A   
ATOM   3468  CA  SER A 368      -1.946  17.477 -21.356  1.00 10.00      A   
ATOM   3469  CB  SER A 368      -2.115  18.668 -20.410  1.00 10.00      A   
ATOM   3470  OG  SER A 368      -1.607  19.866 -20.971  1.00 10.00      A   
ATOM   3471  HG  SER A 368      -0.953  19.658 -21.646  1.00 10.00      A   
ATOM   3472  C   SER A 368      -2.812  17.636 -22.609  1.00 10.00      A   
ATOM   3473  O   SER A 368      -4.007  17.321 -22.602  1.00 10.00      A   
ATOM   3474  N   MET A 369      -2.201  18.123 -23.681  1.00 10.00      A   
ATOM   3475  HN  MET A 369      -1.254  18.366 -23.622  1.00 10.00      A   
ATOM   3476  CA  MET A 369      -2.909  18.312 -24.939  1.00 10.00      A   
ATOM   3477  CB  MET A 369      -2.261  19.418 -25.777  1.00 10.00      A   
ATOM   3478  CG  MET A 369      -2.295  20.799 -25.144  1.00 10.00      A   
ATOM   3479  SD  MET A 369      -1.758  22.094 -26.278  1.00 10.00      A   
ATOM   3480  CE  MET A 369      -3.114  22.105 -27.447  1.00 10.00      A   
ATOM   3481  C   MET A 369      -2.934  17.011 -25.732  1.00 10.00      A   
ATOM   3482  O   MET A 369      -3.955  16.648 -26.317  1.00 10.00      A   
ATOM   3483  N   GLY A 370      -1.805  16.309 -25.734  1.00 10.00      A   
ATOM   3484  HN  GLY A 370      -1.024  16.652 -25.242  1.00 10.00      A   
ATOM   3485  CA  GLY A 370      -1.704  15.057 -26.458  1.00 10.00      A   
ATOM   3486  C   GLY A 370      -2.522  13.936 -25.846  1.00 10.00      A   
ATOM   3487  O   GLY A 370      -3.153  13.163 -26.566  1.00 10.00      A   
ATOM   3488  N   CYS A 371      -2.512  13.839 -24.524  1.00 10.00      A   
ATOM   3489  HN  CYS A 371      -1.987  14.482 -23.994  1.00 10.00      A   
ATOM   3490  CA  CYS A 371      -3.258  12.798 -23.838  1.00 10.00      A   
ATOM   3491  CB  CYS A 371      -2.427  12.212 -22.699  1.00 10.00      A   
ATOM   3492  SG  CYS A 371      -0.640  12.294 -22.961  1.00 10.00      A   
ATOM   3493  HG  CYS A 371      -0.249  13.533 -22.679  1.00 10.00      A   
ATOM   3494  C   CYS A 371      -4.581  13.328 -23.304  1.00 10.00      A   
ATOM   3495  O   CYS A 371      -4.613  14.059 -22.312  1.00 10.00      A   
ATOM   3496  N   PRO A 372      -5.697  12.961 -23.951  1.00 10.00      A   
ATOM   3497  CA  PRO A 372      -7.032  13.395 -23.539  1.00 10.00      A   
ATOM   3498  CB  PRO A 372      -7.840  13.244 -24.828  1.00 10.00      A   
ATOM   3499  CG  PRO A 372      -7.204  12.094 -25.532  1.00 10.00      A   
ATOM   3500  CD  PRO A 372      -5.745  12.106 -25.154  1.00 10.00      A   
ATOM   3501  C   PRO A 372      -7.611  12.502 -22.439  1.00 10.00      A   
ATOM   3502  O   PRO A 372      -8.772  12.648 -22.051  1.00 10.00      A   
ATOM   3503  N   LYS A 373      -6.802  11.571 -21.944  1.00 10.00      A   
ATOM   3504  HN  LYS A 373      -5.894  11.493 -22.300  1.00 10.00      A   
ATOM   3505  CA  LYS A 373      -7.237  10.660 -20.895  1.00 10.00      A   
ATOM   3506  CB  LYS A 373      -7.122   9.205 -21.363  1.00 10.00      A   
ATOM   3507  CG  LYS A 373      -8.088   8.837 -22.478  1.00 10.00      A   
ATOM   3508  CD  LYS A 373      -9.526   8.846 -21.983  1.00 10.00      A   
ATOM   3509  CE  LYS A 373     -10.512   8.802 -23.136  1.00 10.00      A   
ATOM   3510  NZ  LYS A 373     -10.456   7.508 -23.867  1.00 10.00      A   
ATOM   3511  HZ1 LYS A 373     -10.866   6.748 -23.287  1.00 10.00      A   
ATOM   3512  HZ2 LYS A 373      -9.472   7.262 -24.092  1.00 10.00      A   
ATOM   3513  HZ3 LYS A 373     -10.995   7.578 -24.756  1.00 10.00      A   
ATOM   3514  C   LYS A 373      -6.445  10.874 -19.609  1.00 10.00      A   
ATOM   3515  O   LYS A 373      -6.655  10.181 -18.613  1.00 10.00      A   
ATOM   3516  N   LEU A 374      -5.550  11.851 -19.633  1.00 10.00      A   
ATOM   3517  HN  LEU A 374      -5.450  12.383 -20.447  1.00 10.00      A   
ATOM   3518  CA  LEU A 374      -4.714  12.159 -18.477  1.00 10.00      A   
ATOM   3519  CB  LEU A 374      -3.535  13.035 -18.908  1.00 10.00      A   
ATOM   3520  CG  LEU A 374      -2.527  13.406 -17.818  1.00 10.00      A   
ATOM   3521  CD1 LEU A 374      -1.669  12.207 -17.441  1.00 10.00      A   
ATOM   3522  CD2 LEU A 374      -1.659  14.572 -18.264  1.00 10.00      A   
ATOM   3523  C   LEU A 374      -5.519  12.854 -17.384  1.00 10.00      A   
ATOM   3524  O   LEU A 374      -6.135  13.894 -17.622  1.00 10.00      A   
ATOM   3525  N   GLU A 375      -5.517  12.274 -16.194  1.00 10.00      A   
ATOM   3526  HN  GLU A 375      -5.012  11.437 -16.067  1.00 10.00      A   
ATOM   3527  CA  GLU A 375      -6.249  12.848 -15.072  1.00 10.00      A   
ATOM   3528  CB  GLU A 375      -7.530  12.058 -14.795  1.00 10.00      A   
ATOM   3529  CG  GLU A 375      -7.312  10.586 -14.485  1.00 10.00      A   
ATOM   3530  CD  GLU A 375      -8.511   9.962 -13.802  1.00 10.00      A   
ATOM   3531  OE1 GLU A 375      -9.004  10.546 -12.812  1.00 10.00      A   
ATOM   3532  OE2 GLU A 375      -8.969   8.887 -14.246  1.00 10.00      A   
ATOM   3533  C   GLU A 375      -5.387  12.941 -13.816  1.00 10.00      A   
ATOM   3534  O   GLU A 375      -5.757  13.597 -12.843  1.00 10.00      A   
ATOM   3535  N   SER A 376      -4.246  12.280 -13.832  1.00 10.00      A   
ATOM   3536  HN  SER A 376      -4.000  11.760 -14.623  1.00 10.00      A   
ATOM   3537  CA  SER A 376      -3.343  12.302 -12.697  1.00 10.00      A   
ATOM   3538  CB  SER A 376      -3.399  10.968 -11.953  1.00 10.00      A   
ATOM   3539  OG  SER A 376      -4.715  10.440 -11.949  1.00 10.00      A   
ATOM   3540  HG  SER A 376      -4.683   9.508 -11.703  1.00 10.00      A   
ATOM   3541  C   SER A 376      -1.926  12.588 -13.172  1.00 10.00      A   
ATOM   3542  O   SER A 376      -1.410  11.903 -14.057  1.00 10.00      A   
ATOM   3543  N   VAL A 377      -1.296  13.602 -12.604  1.00 10.00      A   
ATOM   3544  HN  VAL A 377      -1.750  14.134 -11.910  1.00 10.00      A   
ATOM   3545  CA  VAL A 377       0.051  13.954 -13.012  1.00 10.00      A   
ATOM   3546  CB  VAL A 377       0.027  15.003 -14.144  1.00 10.00      A   
ATOM   3547  CG1 VAL A 377      -0.331  16.386 -13.614  1.00 10.00      A   
ATOM   3548  CG2 VAL A 377       1.345  15.023 -14.902  1.00 10.00      A   
ATOM   3549  C   VAL A 377       0.921  14.446 -11.850  1.00 10.00      A   
ATOM   3550  O   VAL A 377       0.432  15.043 -10.888  1.00 10.00      A   
ATOM   3551  N   LEU A 378       2.211  14.165 -11.957  1.00 10.00      A   
ATOM   3552  HN  LEU A 378       2.517  13.664 -12.743  1.00 10.00      A   
ATOM   3553  CA  LEU A 378       3.198  14.572 -10.970  1.00 10.00      A   
ATOM   3554  CB  LEU A 378       3.600  13.381 -10.094  1.00 10.00      A   
ATOM   3555  CG  LEU A 378       4.680  13.640  -9.040  1.00 10.00      A   
ATOM   3556  CD1 LEU A 378       4.281  13.026  -7.709  1.00 10.00      A   
ATOM   3557  CD2 LEU A 378       6.022  13.087  -9.497  1.00 10.00      A   
ATOM   3558  C   LEU A 378       4.412  15.132 -11.700  1.00 10.00      A   
ATOM   3559  O   LEU A 378       5.054  14.426 -12.483  1.00 10.00      A   
ATOM   3560  N   TYR A 379       4.727  16.392 -11.439  1.00 10.00      A   
ATOM   3561  HN  TYR A 379       4.210  16.888 -10.765  1.00 10.00      A   
ATOM   3562  CA  TYR A 379       5.840  17.045 -12.110  1.00 10.00      A   
ATOM   3563  CB  TYR A 379       5.310  18.076 -13.115  1.00 10.00      A   
ATOM   3564  CG  TYR A 379       6.148  18.236 -14.365  1.00 10.00      A   
ATOM   3565  CD1 TYR A 379       7.016  17.235 -14.783  1.00 10.00      A   
ATOM   3566  CD2 TYR A 379       6.056  19.385 -15.138  1.00 10.00      A   
ATOM   3567  CE1 TYR A 379       7.765  17.376 -15.932  1.00 10.00      A   
ATOM   3568  CE2 TYR A 379       6.804  19.537 -16.288  1.00 10.00      A   
ATOM   3569  CZ  TYR A 379       7.656  18.527 -16.681  1.00 10.00      A   
ATOM   3570  OH  TYR A 379       8.398  18.668 -17.827  1.00 10.00      A   
ATOM   3571  HH  TYR A 379       8.710  19.583 -17.900  1.00 10.00      A   
ATOM   3572  C   TYR A 379       6.783  17.722 -11.122  1.00 10.00      A   
ATOM   3573  O   TYR A 379       6.347  18.398 -10.183  1.00 10.00      A   
ATOM   3574  N   PHE A 380       8.078  17.532 -11.341  1.00 10.00      A   
ATOM   3575  HN  PHE A 380       8.352  16.969 -12.093  1.00 10.00      A   
ATOM   3576  CA  PHE A 380       9.106  18.125 -10.497  1.00 10.00      A   
ATOM   3577  CB  PHE A 380       9.806  17.041  -9.671  1.00 10.00      A   
ATOM   3578  CG  PHE A 380       9.160  16.739  -8.346  1.00 10.00      A   
ATOM   3579  CD1 PHE A 380       8.022  15.953  -8.273  1.00 10.00      A   
ATOM   3580  CD2 PHE A 380       9.706  17.228  -7.170  1.00 10.00      A   
ATOM   3581  CE1 PHE A 380       7.441  15.664  -7.052  1.00 10.00      A   
ATOM   3582  CE2 PHE A 380       9.130  16.945  -5.946  1.00 10.00      A   
ATOM   3583  CZ  PHE A 380       7.994  16.161  -5.887  1.00 10.00      A   
ATOM   3584  C   PHE A 380      10.134  18.865 -11.350  1.00 10.00      A   
ATOM   3585  O   PHE A 380      11.226  18.358 -11.614  1.00 10.00      A   
ATOM   3586  N   CYS A 381       9.770  20.055 -11.804  1.00 10.00      A   
ATOM   3587  HN  CYS A 381       8.881  20.404 -11.583  1.00 10.00      A   
ATOM   3588  CA  CYS A 381      10.661  20.859 -12.626  1.00 10.00      A   
ATOM   3589  CB  CYS A 381       9.949  21.311 -13.905  1.00 10.00      A   
ATOM   3590  SG  CYS A 381       8.292  21.981 -13.640  1.00 10.00      A   
ATOM   3591  HG  CYS A 381       8.334  23.289 -13.871  1.00 10.00      A   
ATOM   3592  C   CYS A 381      11.207  22.057 -11.846  1.00 10.00      A   
ATOM   3593  O   CYS A 381      10.784  22.326 -10.718  1.00 10.00      A   
ATOM   3594  N   ARG A 382      12.164  22.762 -12.441  1.00 10.00      A   
ATOM   3595  HN  ARG A 382      12.481  22.487 -13.329  1.00 10.00      A   
ATOM   3596  CA  ARG A 382      12.771  23.926 -11.801  1.00 10.00      A   
ATOM   3597  CB  ARG A 382      14.281  23.947 -12.048  1.00 10.00      A   
ATOM   3598  CG  ARG A 382      15.024  22.746 -11.492  1.00 10.00      A   
ATOM   3599  CD  ARG A 382      16.421  22.646 -12.074  1.00 10.00      A   
ATOM   3600  NE  ARG A 382      17.133  21.464 -11.592  1.00 10.00      A   
ATOM   3601  HE  ARG A 382      17.633  21.553 -10.744  1.00 10.00      A   
ATOM   3602  CZ  ARG A 382      17.139  20.292 -12.221  1.00 10.00      A   
ATOM   3603  NH1 ARG A 382      16.468  20.137 -13.361  1.00 10.00      A   
ATOM   3604 HH11 ARG A 382      15.931  20.934 -13.768  1.00 10.00      A   
ATOM   3605 HH12 ARG A 382      16.471  19.212 -13.853  1.00 10.00      A   
ATOM   3606  NH2 ARG A 382      17.796  19.261 -11.699  1.00 10.00      A   
ATOM   3607 HH21 ARG A 382      17.804  18.340 -12.192  1.00 10.00      A   
ATOM   3608 HH22 ARG A 382      18.302  19.361 -10.788  1.00 10.00      A   
ATOM   3609  C   ARG A 382      12.149  25.225 -12.302  1.00 10.00      A   
ATOM   3610  O   ARG A 382      12.429  26.300 -11.778  1.00 10.00      A   
ATOM   3611  N   GLN A 383      11.295  25.125 -13.309  1.00 10.00      A   
ATOM   3612  HN  GLN A 383      11.079  24.243 -13.672  1.00 10.00      A   
ATOM   3613  CA  GLN A 383      10.657  26.307 -13.871  1.00 10.00      A   
ATOM   3614  CB  GLN A 383      11.332  26.707 -15.181  1.00 10.00      A   
ATOM   3615  CG  GLN A 383      11.408  25.588 -16.207  1.00 10.00      A   
ATOM   3616  CD  GLN A 383      12.074  26.031 -17.491  1.00 10.00      A   
ATOM   3617  OE1 GLN A 383      13.297  25.995 -17.617  1.00 10.00      A   
ATOM   3618  NE2 GLN A 383      11.277  26.426 -18.466  1.00 10.00      A   
ATOM   3619 HE21 GLN A 383      10.303  26.418 -18.309  1.00 10.00      A   
ATOM   3620 HE22 GLN A 383      11.686  26.723 -19.301  1.00 10.00      A   
ATOM   3621  C   GLN A 383       9.168  26.087 -14.090  1.00 10.00      A   
ATOM   3622  O   GLN A 383       8.719  24.949 -14.222  1.00 10.00      A   
ATOM   3623  N   MET A 384       8.412  27.179 -14.125  1.00 10.00      A   
ATOM   3624  HN  MET A 384       8.833  28.060 -14.013  1.00 10.00      A   
ATOM   3625  CA  MET A 384       6.975  27.117 -14.329  1.00 10.00      A   
ATOM   3626  CB  MET A 384       6.275  26.571 -13.078  1.00 10.00      A   
ATOM   3627  CG  MET A 384       4.777  26.357 -13.242  1.00 10.00      A   
ATOM   3628  SD  MET A 384       4.382  25.261 -14.618  1.00 10.00      A   
ATOM   3629  CE  MET A 384       5.107  23.729 -14.035  1.00 10.00      A   
ATOM   3630  C   MET A 384       6.451  28.510 -14.650  1.00 10.00      A   
ATOM   3631  O   MET A 384       6.967  29.506 -14.136  1.00 10.00      A   
ATOM   3632  N   THR A 385       5.449  28.576 -15.512  1.00 10.00      A   
ATOM   3633  HN  THR A 385       5.096  27.749 -15.902  1.00 10.00      A   
ATOM   3634  CA  THR A 385       4.849  29.844 -15.894  1.00 10.00      A   
ATOM   3635  CB  THR A 385       5.150  30.194 -17.362  1.00 10.00      A   
ATOM   3636  OG1 THR A 385       5.197  28.992 -18.144  1.00 10.00      A   
ATOM   3637  HG1 THR A 385       6.054  28.547 -17.997  1.00 10.00      A   
ATOM   3638  CG2 THR A 385       6.479  30.921 -17.470  1.00 10.00      A   
ATOM   3639  C   THR A 385       3.340  29.800 -15.686  1.00 10.00      A   
ATOM   3640  O   THR A 385       2.734  28.723 -15.712  1.00 10.00      A   
ATOM   3641  N   ASN A 386       2.733  30.960 -15.484  1.00 10.00      A   
ATOM   3642  HN  ASN A 386       3.271  31.793 -15.482  1.00 10.00      A   
ATOM   3643  CA  ASN A 386       1.292  31.036 -15.265  1.00 10.00      A   
ATOM   3644  CB  ASN A 386       0.869  32.449 -14.858  1.00 10.00      A   
ATOM   3645  CG  ASN A 386       1.177  32.757 -13.407  1.00 10.00      A   
ATOM   3646  OD1 ASN A 386       0.454  32.331 -12.506  1.00 10.00      A   
ATOM   3647  ND2 ASN A 386       2.239  33.514 -13.168  1.00 10.00      A   
ATOM   3648 HD21 ASN A 386       2.768  33.829 -13.934  1.00 10.00      A   
ATOM   3649 HD22 ASN A 386       2.448  33.734 -12.233  1.00 10.00      A   
ATOM   3650  C   ASN A 386       0.523  30.596 -16.505  1.00 10.00      A   
ATOM   3651  O   ASN A 386      -0.447  29.838 -16.412  1.00 10.00      A   
ATOM   3652  N   ALA A 387       0.974  31.067 -17.664  1.00 10.00      A   
ATOM   3653  HN  ALA A 387       1.746  31.672 -17.662  1.00 10.00      A   
ATOM   3654  CA  ALA A 387       0.340  30.734 -18.936  1.00 10.00      A   
ATOM   3655  CB  ALA A 387       1.052  31.433 -20.083  1.00 10.00      A   
ATOM   3656  C   ALA A 387       0.293  29.225 -19.171  1.00 10.00      A   
ATOM   3657  O   ALA A 387      -0.692  28.696 -19.694  1.00 10.00      A   
ATOM   3658  N   ALA A 388       1.354  28.534 -18.767  1.00 10.00      A   
ATOM   3659  HN  ALA A 388       2.101  29.009 -18.344  1.00 10.00      A   
ATOM   3660  CA  ALA A 388       1.435  27.089 -18.932  1.00 10.00      A   
ATOM   3661  CB  ALA A 388       2.805  26.586 -18.503  1.00 10.00      A   
ATOM   3662  C   ALA A 388       0.341  26.395 -18.131  1.00 10.00      A   
ATOM   3663  O   ALA A 388      -0.384  25.547 -18.656  1.00 10.00      A   
ATOM   3664  N   LEU A 389       0.218  26.784 -16.868  1.00 10.00      A   
ATOM   3665  HN  LEU A 389       0.816  27.481 -16.524  1.00 10.00      A   
ATOM   3666  CA  LEU A 389      -0.782  26.214 -15.975  1.00 10.00      A   
ATOM   3667  CB  LEU A 389      -0.668  26.844 -14.585  1.00 10.00      A   
ATOM   3668  CG  LEU A 389       0.662  26.634 -13.852  1.00 10.00      A   
ATOM   3669  CD1 LEU A 389       0.798  27.607 -12.687  1.00 10.00      A   
ATOM   3670  CD2 LEU A 389       0.782  25.197 -13.367  1.00 10.00      A   
ATOM   3671  C   LEU A 389      -2.188  26.433 -16.527  1.00 10.00      A   
ATOM   3672  O   LEU A 389      -3.021  25.525 -16.512  1.00 10.00      A   
ATOM   3673  N   ILE A 390      -2.441  27.647 -17.011  1.00 10.00      A   
ATOM   3674  HN  ILE A 390      -1.731  28.328 -16.980  1.00 10.00      A   
ATOM   3675  CA  ILE A 390      -3.740  28.000 -17.578  1.00 10.00      A   
ATOM   3676  CB  ILE A 390      -3.790  29.492 -17.980  1.00 10.00      A   
ATOM   3677  CG1 ILE A 390      -3.549  30.368 -16.748  1.00 10.00      A   
ATOM   3678  CG2 ILE A 390      -5.128  29.838 -18.626  1.00 10.00      A   
ATOM   3679  CD1 ILE A 390      -3.317  31.829 -17.063  1.00 10.00      A   
ATOM   3680  C   ILE A 390      -4.057  27.125 -18.792  1.00 10.00      A   
ATOM   3681  O   ILE A 390      -5.166  26.602 -18.919  1.00 10.00      A   
ATOM   3682  N   THR A 391      -3.066  26.944 -19.660  1.00 10.00      A   
ATOM   3683  HN  THR A 391      -2.195  27.361 -19.486  1.00 10.00      A   
ATOM   3684  CA  THR A 391      -3.238  26.135 -20.861  1.00 10.00      A   
ATOM   3685  CB  THR A 391      -1.981  26.179 -21.755  1.00 10.00      A   
ATOM   3686  OG1 THR A 391      -1.581  27.545 -21.960  1.00 10.00      A   
ATOM   3687  HG1 THR A 391      -1.266  27.927 -21.122  1.00 10.00      A   
ATOM   3688  CG2 THR A 391      -2.265  25.542 -23.108  1.00 10.00      A   
ATOM   3689  C   THR A 391      -3.568  24.686 -20.504  1.00 10.00      A   
ATOM   3690  O   THR A 391      -4.442  24.070 -21.121  1.00 10.00      A   
ATOM   3691  N   ILE A 392      -2.878  24.156 -19.496  1.00 10.00      A   
ATOM   3692  HN  ILE A 392      -2.198  24.703 -19.042  1.00 10.00      A   
ATOM   3693  CA  ILE A 392      -3.099  22.785 -19.050  1.00 10.00      A   
ATOM   3694  CB  ILE A 392      -2.063  22.358 -17.987  1.00 10.00      A   
ATOM   3695  CG1 ILE A 392      -0.666  22.293 -18.609  1.00 10.00      A   
ATOM   3696  CG2 ILE A 392      -2.432  21.018 -17.363  1.00 10.00      A   
ATOM   3697  CD1 ILE A 392       0.436  22.028 -17.609  1.00 10.00      A   
ATOM   3698  C   ILE A 392      -4.508  22.614 -18.491  1.00 10.00      A   
ATOM   3699  O   ILE A 392      -5.224  21.690 -18.876  1.00 10.00      A   
ATOM   3700  N   ALA A 393      -4.903  23.525 -17.605  1.00 10.00      A   
ATOM   3701  HN  ALA A 393      -4.284  24.244 -17.358  1.00 10.00      A   
ATOM   3702  CA  ALA A 393      -6.225  23.486 -16.984  1.00 10.00      A   
ATOM   3703  CB  ALA A 393      -6.362  24.592 -15.949  1.00 10.00      A   
ATOM   3704  C   ALA A 393      -7.335  23.596 -18.024  1.00 10.00      A   
ATOM   3705  O   ALA A 393      -8.356  22.913 -17.932  1.00 10.00      A   
ATOM   3706  N   ARG A 394      -7.123  24.447 -19.021  1.00 10.00      A   
ATOM   3707  HN  ARG A 394      -6.280  24.955 -19.049  1.00 10.00      A   
ATOM   3708  CA  ARG A 394      -8.111  24.644 -20.075  1.00 10.00      A   
ATOM   3709  CB  ARG A 394      -7.778  25.878 -20.914  1.00 10.00      A   
ATOM   3710  CG  ARG A 394      -8.089  27.194 -20.224  1.00 10.00      A   
ATOM   3711  CD  ARG A 394      -7.762  28.374 -21.121  1.00 10.00      A   
ATOM   3712  NE  ARG A 394      -8.096  29.648 -20.486  1.00 10.00      A   
ATOM   3713  HE  ARG A 394      -8.025  29.693 -19.507  1.00 10.00      A   
ATOM   3714  CZ  ARG A 394      -8.502  30.732 -21.149  1.00 10.00      A   
ATOM   3715  NH1 ARG A 394      -8.633  30.701 -22.469  1.00 10.00      A   
ATOM   3716 HH11 ARG A 394      -8.422  29.826 -22.998  1.00 10.00      A   
ATOM   3717 HH12 ARG A 394      -8.954  31.549 -22.986  1.00 10.00      A   
ATOM   3718  NH2 ARG A 394      -8.779  31.847 -20.484  1.00 10.00      A   
ATOM   3719 HH21 ARG A 394      -9.094  32.699 -20.997  1.00 10.00      A   
ATOM   3720 HH22 ARG A 394      -8.683  31.878 -19.444  1.00 10.00      A   
ATOM   3721  C   ARG A 394      -8.231  23.414 -20.967  1.00 10.00      A   
ATOM   3722  O   ARG A 394      -9.292  23.154 -21.544  1.00 10.00      A   
ATOM   3723  N   ASN A 395      -7.153  22.647 -21.061  1.00 10.00      A   
ATOM   3724  HN  ASN A 395      -6.346  22.889 -20.560  1.00 10.00      A   
ATOM   3725  CA  ASN A 395      -7.148  21.451 -21.890  1.00 10.00      A   
ATOM   3726  CB  ASN A 395      -5.765  21.196 -22.493  1.00 10.00      A   
ATOM   3727  CG  ASN A 395      -5.837  20.784 -23.952  1.00 10.00      A   
ATOM   3728  OD1 ASN A 395      -5.929  21.629 -24.843  1.00 10.00      A   
ATOM   3729  ND2 ASN A 395      -5.771  19.490 -24.205  1.00 10.00      A   
ATOM   3730 HD21 ASN A 395      -5.687  18.875 -23.445  1.00 10.00      A   
ATOM   3731 HD22 ASN A 395      -5.811  19.196 -25.144  1.00 10.00      A   
ATOM   3732  C   ASN A 395      -7.627  20.229 -21.119  1.00 10.00      A   
ATOM   3733  O   ASN A 395      -8.416  19.440 -21.636  1.00 10.00      A   
ATOM   3734  N   ARG A 396      -7.162  20.074 -19.884  1.00 10.00      A   
ATOM   3735  HN  ARG A 396      -6.538  20.744 -19.517  1.00 10.00      A   
ATOM   3736  CA  ARG A 396      -7.548  18.936 -19.058  1.00 10.00      A   
ATOM   3737  CB  ARG A 396      -6.309  18.187 -18.557  1.00 10.00      A   
ATOM   3738  CG  ARG A 396      -5.480  17.540 -19.653  1.00 10.00      A   
ATOM   3739  CD  ARG A 396      -5.963  16.132 -19.971  1.00 10.00      A   
ATOM   3740  NE  ARG A 396      -7.333  16.113 -20.483  1.00 10.00      A   
ATOM   3741  HE  ARG A 396      -8.056  15.927 -19.833  1.00 10.00      A   
ATOM   3742  CZ  ARG A 396      -7.655  16.317 -21.760  1.00 10.00      A   
ATOM   3743  NH1 ARG A 396      -6.706  16.552 -22.661  1.00 10.00      A   
ATOM   3744 HH11 ARG A 396      -5.701  16.577 -22.375  1.00 10.00      A   
ATOM   3745 HH12 ARG A 396      -6.963  16.711 -23.663  1.00 10.00      A   
ATOM   3746  NH2 ARG A 396      -8.926  16.290 -22.140  1.00 10.00      A   
ATOM   3747 HH21 ARG A 396      -9.684  16.107 -21.444  1.00 10.00      A   
ATOM   3748 HH22 ARG A 396      -9.180  16.456 -23.141  1.00 10.00      A   
ATOM   3749  C   ARG A 396      -8.404  19.357 -17.868  1.00 10.00      A   
ATOM   3750  O   ARG A 396      -7.882  19.664 -16.799  1.00 10.00      A   
ATOM   3751  N   PRO A 397      -9.734  19.374 -18.032  1.00 10.00      A   
ATOM   3752  CA  PRO A 397     -10.656  19.741 -16.958  1.00 10.00      A   
ATOM   3753  CB  PRO A 397     -11.887  20.213 -17.731  1.00 10.00      A   
ATOM   3754  CG  PRO A 397     -11.890  19.384 -18.972  1.00 10.00      A   
ATOM   3755  CD  PRO A 397     -10.451  19.054 -19.284  1.00 10.00      A   
ATOM   3756  C   PRO A 397     -11.018  18.524 -16.112  1.00 10.00      A   
ATOM   3757  O   PRO A 397     -11.711  18.633 -15.099  1.00 10.00      A   
ATOM   3758  N   ASN A 398     -10.524  17.369 -16.538  1.00 10.00      A   
ATOM   3759  HN  ASN A 398      -9.958  17.367 -17.340  1.00 10.00      A   
ATOM   3760  CA  ASN A 398     -10.789  16.106 -15.868  1.00 10.00      A   
ATOM   3761  CB  ASN A 398     -10.950  14.999 -16.917  1.00 10.00      A   
ATOM   3762  CG  ASN A 398      -9.673  14.750 -17.701  1.00 10.00      A   
ATOM   3763  OD1 ASN A 398      -9.306  15.529 -18.586  1.00 10.00      A   
ATOM   3764  ND2 ASN A 398      -8.992  13.660 -17.390  1.00 10.00      A   
ATOM   3765 HD21 ASN A 398      -9.345  13.078 -16.683  1.00 10.00      A   
ATOM   3766 HD22 ASN A 398      -8.157  13.484 -17.871  1.00 10.00      A   
ATOM   3767  C   ASN A 398      -9.667  15.741 -14.905  1.00 10.00      A   
ATOM   3768  O   ASN A 398      -9.629  14.627 -14.383  1.00 10.00      A   
ATOM   3769  N   MET A 399      -8.750  16.680 -14.679  1.00 10.00      A   
ATOM   3770  HN  MET A 399      -8.840  17.546 -15.119  1.00 10.00      A   
ATOM   3771  CA  MET A 399      -7.622  16.456 -13.782  1.00 10.00      A   
ATOM   3772  CB  MET A 399      -6.642  17.630 -13.847  1.00 10.00      A   
ATOM   3773  CG  MET A 399      -5.373  17.442 -13.028  1.00 10.00      A   
ATOM   3774  SD  MET A 399      -4.259  16.207 -13.728  1.00 10.00      A   
ATOM   3775  CE  MET A 399      -3.917  16.927 -15.331  1.00 10.00      A   
ATOM   3776  C   MET A 399      -8.109  16.238 -12.354  1.00 10.00      A   
ATOM   3777  O   MET A 399      -8.736  17.115 -11.760  1.00 10.00      A   
ATOM   3778  N   THR A 400      -7.814  15.065 -11.812  1.00 10.00      A   
ATOM   3779  HN  THR A 400      -7.295  14.411 -12.336  1.00 10.00      A   
ATOM   3780  CA  THR A 400      -8.230  14.717 -10.462  1.00 10.00      A   
ATOM   3781  CB  THR A 400      -8.827  13.295 -10.420  1.00 10.00      A   
ATOM   3782  OG1 THR A 400      -7.988  12.405 -11.170  1.00 10.00      A   
ATOM   3783  HG1 THR A 400      -8.517  11.963 -11.855  1.00 10.00      A   
ATOM   3784  CG2 THR A 400     -10.225  13.279 -11.012  1.00 10.00      A   
ATOM   3785  C   THR A 400      -7.064  14.798  -9.480  1.00 10.00      A   
ATOM   3786  O   THR A 400      -7.241  15.167  -8.317  1.00 10.00      A   
ATOM   3787  N   ARG A 401      -5.871  14.463  -9.954  1.00 10.00      A   
ATOM   3788  HN  ARG A 401      -5.783  14.195 -10.898  1.00 10.00      A   
ATOM   3789  CA  ARG A 401      -4.685  14.485  -9.113  1.00 10.00      A   
ATOM   3790  CB  ARG A 401      -4.214  13.055  -8.842  1.00 10.00      A   
ATOM   3791  CG  ARG A 401      -5.133  12.267  -7.917  1.00 10.00      A   
ATOM   3792  CD  ARG A 401      -5.242  10.806  -8.332  1.00 10.00      A   
ATOM   3793  NE  ARG A 401      -6.147  10.621  -9.471  1.00 10.00      A   
ATOM   3794  HE  ARG A 401      -6.251  11.374 -10.096  1.00 10.00      A   
ATOM   3795  CZ  ARG A 401      -6.823   9.501  -9.707  1.00 10.00      A   
ATOM   3796  NH1 ARG A 401      -6.706   8.461  -8.898  1.00 10.00      A   
ATOM   3797 HH11 ARG A 401      -7.237   7.587  -9.088  1.00 10.00      A   
ATOM   3798 HH12 ARG A 401      -6.083   8.510  -8.051  1.00 10.00      A   
ATOM   3799  NH2 ARG A 401      -7.631   9.417 -10.752  1.00 10.00      A   
ATOM   3800 HH21 ARG A 401      -8.163   8.542 -10.931  1.00 10.00      A   
ATOM   3801 HH22 ARG A 401      -7.745  10.229 -11.402  1.00 10.00      A   
ATOM   3802  C   ARG A 401      -3.571  15.311  -9.753  1.00 10.00      A   
ATOM   3803  O   ARG A 401      -2.874  14.842 -10.653  1.00 10.00      A   
ATOM   3804  N   PHE A 402      -3.406  16.541  -9.278  1.00 10.00      A   
ATOM   3805  HN  PHE A 402      -3.972  16.850  -8.534  1.00 10.00      A   
ATOM   3806  CA  PHE A 402      -2.387  17.438  -9.809  1.00 10.00      A   
ATOM   3807  CB  PHE A 402      -3.019  18.776 -10.218  1.00 10.00      A   
ATOM   3808  CG  PHE A 402      -2.172  19.607 -11.142  1.00 10.00      A   
ATOM   3809  CD1 PHE A 402      -2.264  19.448 -12.515  1.00 10.00      A   
ATOM   3810  CD2 PHE A 402      -1.289  20.547 -10.642  1.00 10.00      A   
ATOM   3811  CE1 PHE A 402      -1.490  20.208 -13.371  1.00 10.00      A   
ATOM   3812  CE2 PHE A 402      -0.511  21.311 -11.492  1.00 10.00      A   
ATOM   3813  CZ  PHE A 402      -0.613  21.140 -12.858  1.00 10.00      A   
ATOM   3814  C   PHE A 402      -1.285  17.662  -8.775  1.00 10.00      A   
ATOM   3815  O   PHE A 402      -1.420  18.492  -7.877  1.00 10.00      A   
ATOM   3816  N   ARG A 403      -0.203  16.910  -8.899  1.00 10.00      A   
ATOM   3817  HN  ARG A 403      -0.147  16.265  -9.642  1.00 10.00      A   
ATOM   3818  CA  ARG A 403       0.916  17.025  -7.975  1.00 10.00      A   
ATOM   3819  CB  ARG A 403       1.383  15.642  -7.512  1.00 10.00      A   
ATOM   3820  CG  ARG A 403       0.302  14.816  -6.834  1.00 10.00      A   
ATOM   3821  CD  ARG A 403       0.697  13.352  -6.746  1.00 10.00      A   
ATOM   3822  NE  ARG A 403       1.353  13.042  -5.480  1.00 10.00      A   
ATOM   3823  HE  ARG A 403       1.999  13.704  -5.126  1.00 10.00      A   
ATOM   3824  CZ  ARG A 403       1.121  11.943  -4.765  1.00 10.00      A   
ATOM   3825  NH1 ARG A 403       0.245  11.036  -5.181  1.00 10.00      A   
ATOM   3826 HH11 ARG A 403      -0.277  11.173  -6.072  1.00 10.00      A   
ATOM   3827 HH12 ARG A 403       0.069  10.175  -4.609  1.00 10.00      A   
ATOM   3828  NH2 ARG A 403       1.768  11.759  -3.627  1.00 10.00      A   
ATOM   3829 HH21 ARG A 403       1.591  10.906  -3.046  1.00 10.00      A   
ATOM   3830 HH22 ARG A 403       2.456  12.473  -3.300  1.00 10.00      A   
ATOM   3831  C   ARG A 403       2.067  17.777  -8.628  1.00 10.00      A   
ATOM   3832  O   ARG A 403       2.834  17.207  -9.406  1.00 10.00      A   
ATOM   3833  N   LEU A 404       2.177  19.062  -8.321  1.00 10.00      A   
ATOM   3834  HN  LEU A 404       1.533  19.466  -7.701  1.00 10.00      A   
ATOM   3835  CA  LEU A 404       3.233  19.886  -8.879  1.00 10.00      A   
ATOM   3836  CB  LEU A 404       2.630  21.034  -9.689  1.00 10.00      A   
ATOM   3837  CG  LEU A 404       3.540  21.654 -10.747  1.00 10.00      A   
ATOM   3838  CD1 LEU A 404       3.516  20.825 -12.019  1.00 10.00      A   
ATOM   3839  CD2 LEU A 404       3.124  23.085 -11.030  1.00 10.00      A   
ATOM   3840  C   LEU A 404       4.105  20.453  -7.771  1.00 10.00      A   
ATOM   3841  O   LEU A 404       3.605  21.062  -6.824  1.00 10.00      A   
ATOM   3842  N   CYS A 405       5.405  20.244  -7.880  1.00 10.00      A   
ATOM   3843  HN  CYS A 405       5.748  19.730  -8.643  1.00 10.00      A   
ATOM   3844  CA  CYS A 405       6.336  20.752  -6.890  1.00 10.00      A   
ATOM   3845  CB  CYS A 405       6.705  19.665  -5.882  1.00 10.00      A   
ATOM   3846  SG  CYS A 405       7.626  20.269  -4.450  1.00 10.00      A   
ATOM   3847  HG  CYS A 405       8.559  21.104  -4.889  1.00 10.00      A   
ATOM   3848  C   CYS A 405       7.594  21.294  -7.557  1.00 10.00      A   
ATOM   3849  O   CYS A 405       8.410  20.534  -8.084  1.00 10.00      A   
ATOM   3850  N   ILE A 406       7.721  22.612  -7.577  1.00 10.00      A   
ATOM   3851  HN  ILE A 406       7.003  23.169  -7.201  1.00 10.00      A   
ATOM   3852  CA  ILE A 406       8.888  23.256  -8.165  1.00 10.00      A   
ATOM   3853  CB  ILE A 406       8.632  24.756  -8.413  1.00 10.00      A   
ATOM   3854  CG1 ILE A 406       7.357  24.945  -9.242  1.00 10.00      A   
ATOM   3855  CG2 ILE A 406       9.825  25.392  -9.113  1.00 10.00      A   
ATOM   3856  CD1 ILE A 406       6.928  26.385  -9.387  1.00 10.00      A   
ATOM   3857  C   ILE A 406      10.087  23.087  -7.236  1.00 10.00      A   
ATOM   3858  O   ILE A 406       9.962  23.244  -6.018  1.00 10.00      A   
ATOM   3859  N   ILE A 407      11.235  22.752  -7.810  1.00 10.00      A   
ATOM   3860  HN  ILE A 407      11.260  22.626  -8.785  1.00 10.00      A   
ATOM   3861  CA  ILE A 407      12.456  22.551  -7.041  1.00 10.00      A   
ATOM   3862  CB  ILE A 407      13.611  22.078  -7.951  1.00 10.00      A   
ATOM   3863  CG1 ILE A 407      13.191  20.836  -8.750  1.00 10.00      A   
ATOM   3864  CG2 ILE A 407      14.871  21.799  -7.140  1.00 10.00      A   
ATOM   3865  CD1 ILE A 407      12.817  19.639  -7.896  1.00 10.00      A   
ATOM   3866  C   ILE A 407      12.867  23.826  -6.297  1.00 10.00      A   
ATOM   3867  O   ILE A 407      13.326  23.772  -5.158  1.00 10.00      A   
ATOM   3868  N   GLU A 408      12.696  24.971  -6.938  1.00 10.00      A   
ATOM   3869  HN  GLU A 408      12.316  24.962  -7.839  1.00 10.00      A   
ATOM   3870  CA  GLU A 408      13.056  26.247  -6.329  1.00 10.00      A   
ATOM   3871  CB  GLU A 408      13.380  27.274  -7.418  1.00 10.00      A   
ATOM   3872  CG  GLU A 408      13.872  28.621  -6.906  1.00 10.00      A   
ATOM   3873  CD  GLU A 408      15.139  28.527  -6.078  1.00 10.00      A   
ATOM   3874  OE1 GLU A 408      15.838  27.497  -6.159  1.00 10.00      A   
ATOM   3875  OE2 GLU A 408      15.439  29.488  -5.338  1.00 10.00      A   
ATOM   3876  C   GLU A 408      11.931  26.746  -5.423  1.00 10.00      A   
ATOM   3877  O   GLU A 408      10.797  26.924  -5.873  1.00 10.00      A   
ATOM   3878  N   PRO A 409      12.225  26.958  -4.126  1.00 10.00      A   
ATOM   3879  CA  PRO A 409      11.242  27.434  -3.152  1.00 10.00      A   
ATOM   3880  CB  PRO A 409      11.977  27.359  -1.805  1.00 10.00      A   
ATOM   3881  CG  PRO A 409      13.203  26.549  -2.062  1.00 10.00      A   
ATOM   3882  CD  PRO A 409      13.543  26.751  -3.508  1.00 10.00      A   
ATOM   3883  C   PRO A 409      10.815  28.870  -3.429  1.00 10.00      A   
ATOM   3884  O   PRO A 409      11.657  29.766  -3.571  1.00 10.00      A   
ATOM   3885  N   LYS A 410       9.504  29.076  -3.510  1.00 10.00      A   
ATOM   3886  HN  LYS A 410       8.897  28.312  -3.389  1.00 10.00      A   
ATOM   3887  CA  LYS A 410       8.927  30.393  -3.764  1.00 10.00      A   
ATOM   3888  CB  LYS A 410       9.239  31.369  -2.623  1.00 10.00      A   
ATOM   3889  CG  LYS A 410       8.564  31.009  -1.310  1.00 10.00      A   
ATOM   3890  CD  LYS A 410       8.784  32.075  -0.252  1.00 10.00      A   
ATOM   3891  CE  LYS A 410       7.985  31.763   1.006  1.00 10.00      A   
ATOM   3892  NZ  LYS A 410       8.171  32.791   2.060  1.00 10.00      A   
ATOM   3893  HZ1 LYS A 410       8.092  33.741   1.648  1.00 10.00      A   
ATOM   3894  HZ2 LYS A 410       9.105  32.689   2.505  1.00 10.00      A   
ATOM   3895  HZ3 LYS A 410       7.442  32.686   2.792  1.00 10.00      A   
ATOM   3896  C   LYS A 410       9.350  30.964  -5.117  1.00 10.00      A   
ATOM   3897  O   LYS A 410       9.527  32.175  -5.267  1.00 10.00      A   
ATOM   3898  N   ALA A 411       9.495  30.086  -6.101  1.00 10.00      A   
ATOM   3899  HN  ALA A 411       9.346  29.136  -5.917  1.00 10.00      A   
ATOM   3900  CA  ALA A 411       9.878  30.496  -7.447  1.00 10.00      A   
ATOM   3901  CB  ALA A 411      10.524  29.337  -8.187  1.00 10.00      A   
ATOM   3902  C   ALA A 411       8.663  31.002  -8.221  1.00 10.00      A   
ATOM   3903  O   ALA A 411       7.662  30.297  -8.355  1.00 10.00      A   
ATOM   3904  N   PRO A 412       8.721  32.242  -8.714  1.00 10.00      A   
ATOM   3905  CA  PRO A 412       7.629  32.844  -9.472  1.00 10.00      A   
ATOM   3906  CB  PRO A 412       7.806  34.326  -9.144  1.00 10.00      A   
ATOM   3907  CG  PRO A 412       9.284  34.504  -8.993  1.00 10.00      A   
ATOM   3908  CD  PRO A 412       9.854  33.173  -8.563  1.00 10.00      A   
ATOM   3909  C   PRO A 412       7.788  32.635 -10.973  1.00 10.00      A   
ATOM   3910  O   PRO A 412       8.706  31.943 -11.425  1.00 10.00      A   
ATOM   3911  N   ASP A 413       6.884  33.233 -11.736  1.00 10.00      A   
ATOM   3912  HN  ASP A 413       6.163  33.750 -11.309  1.00 10.00      A   
ATOM   3913  CA  ASP A 413       6.922  33.153 -13.191  1.00 10.00      A   
ATOM   3914  CB  ASP A 413       5.713  33.902 -13.759  1.00 10.00      A   
ATOM   3915  CG  ASP A 413       5.507  33.673 -15.238  1.00 10.00      A   
ATOM   3916  OD1 ASP A 413       6.329  34.160 -16.040  1.00 10.00      A   
ATOM   3917  OD2 ASP A 413       4.506  33.018 -15.604  1.00 10.00      A   
ATOM   3918  C   ASP A 413       8.218  33.793 -13.682  1.00 10.00      A   
ATOM   3919  O   ASP A 413       8.488  34.949 -13.380  1.00 10.00      A   
ATOM   3920  N   TYR A 414       9.021  33.044 -14.428  1.00 10.00      A   
ATOM   3921  HN  TYR A 414       8.749  32.130 -14.659  1.00 10.00      A   
ATOM   3922  CA  TYR A 414      10.306  33.559 -14.909  1.00 10.00      A   
ATOM   3923  CB  TYR A 414      11.291  32.427 -15.220  1.00 10.00      A   
ATOM   3924  CG  TYR A 414      10.831  31.464 -16.290  1.00 10.00      A   
ATOM   3925  CD1 TYR A 414      11.081  31.711 -17.634  1.00 10.00      A   
ATOM   3926  CD2 TYR A 414      10.145  30.306 -15.953  1.00 10.00      A   
ATOM   3927  CE1 TYR A 414      10.654  30.834 -18.611  1.00 10.00      A   
ATOM   3928  CE2 TYR A 414       9.719  29.423 -16.922  1.00 10.00      A   
ATOM   3929  CZ  TYR A 414       9.973  29.692 -18.247  1.00 10.00      A   
ATOM   3930  OH  TYR A 414       9.542  28.817 -19.212  1.00 10.00      A   
ATOM   3931  HH  TYR A 414       8.749  28.352 -18.888  1.00 10.00      A   
ATOM   3932  C   TYR A 414      10.180  34.518 -16.091  1.00 10.00      A   
ATOM   3933  O   TYR A 414      11.187  34.990 -16.619  1.00 10.00      A   
ATOM   3934  N   LEU A 415       8.959  34.803 -16.511  1.00 10.00      A   
ATOM   3935  HN  LEU A 415       8.182  34.391 -16.068  1.00 10.00      A   
ATOM   3936  CA  LEU A 415       8.744  35.717 -17.622  1.00 10.00      A   
ATOM   3937  CB  LEU A 415       7.817  35.102 -18.667  1.00 10.00      A   
ATOM   3938  CG  LEU A 415       8.319  33.830 -19.346  1.00 10.00      A   
ATOM   3939  CD1 LEU A 415       7.240  33.242 -20.237  1.00 10.00      A   
ATOM   3940  CD2 LEU A 415       9.577  34.116 -20.148  1.00 10.00      A   
ATOM   3941  C   LEU A 415       8.180  37.045 -17.134  1.00 10.00      A   
ATOM   3942  O   LEU A 415       8.787  38.100 -17.337  1.00 10.00      A   
ATOM   3943  N   THR A 416       7.024  36.991 -16.483  1.00 10.00      A   
ATOM   3944  HN  THR A 416       6.576  36.120 -16.356  1.00 10.00      A   
ATOM   3945  CA  THR A 416       6.385  38.193 -15.970  1.00 10.00      A   
ATOM   3946  CB  THR A 416       4.847  38.071 -16.008  1.00 10.00      A   
ATOM   3947  OG1 THR A 416       4.475  36.727 -16.348  1.00 10.00      A   
ATOM   3948  HG1 THR A 416       3.546  36.584 -16.124  1.00 10.00      A   
ATOM   3949  CG2 THR A 416       4.256  39.030 -17.032  1.00 10.00      A   
ATOM   3950  C   THR A 416       6.837  38.508 -14.543  1.00 10.00      A   
ATOM   3951  O   THR A 416       6.595  39.605 -14.039  1.00 10.00      A   
ATOM   3952  N   LEU A 417       7.504  37.542 -13.904  1.00 10.00      A   
ATOM   3953  HN  LEU A 417       7.686  36.702 -14.376  1.00 10.00      A   
ATOM   3954  CA  LEU A 417       7.988  37.693 -12.529  1.00 10.00      A   
ATOM   3955  CB  LEU A 417       9.011  38.825 -12.397  1.00 10.00      A   
ATOM   3956  CG  LEU A 417      10.462  38.467 -12.733  1.00 10.00      A   
ATOM   3957  CD1 LEU A 417      11.381  39.637 -12.421  1.00 10.00      A   
ATOM   3958  CD2 LEU A 417      10.903  37.221 -11.977  1.00 10.00      A   
ATOM   3959  C   LEU A 417       6.843  37.869 -11.538  1.00 10.00      A   
ATOM   3960  O   LEU A 417       7.004  38.473 -10.476  1.00 10.00      A   
ATOM   3961  N   GLU A 418       5.697  37.310 -11.880  1.00 10.00      A   
ATOM   3962  HN  GLU A 418       5.645  36.811 -12.719  1.00 10.00      A   
ATOM   3963  CA  GLU A 418       4.519  37.400 -11.035  1.00 10.00      A   
ATOM   3964  CB  GLU A 418       3.296  37.768 -11.883  1.00 10.00      A   
ATOM   3965  CG  GLU A 418       3.471  39.023 -12.719  1.00 10.00      A   
ATOM   3966  CD  GLU A 418       2.178  39.468 -13.364  1.00 10.00      A   
ATOM   3967  OE1 GLU A 418       1.772  40.630 -13.152  1.00 10.00      A   
ATOM   3968  OE2 GLU A 418       1.554  38.658 -14.080  1.00 10.00      A   
ATOM   3969  C   GLU A 418       4.278  36.070 -10.329  1.00 10.00      A   
ATOM   3970  O   GLU A 418       4.795  35.033 -10.759  1.00 10.00      A   
ATOM   3971  N   PRO A 419       3.511  36.082  -9.220  1.00 10.00      A   
ATOM   3972  CA  PRO A 419       3.185  34.862  -8.471  1.00 10.00      A   
ATOM   3973  CB  PRO A 419       2.326  35.367  -7.304  1.00 10.00      A   
ATOM   3974  CG  PRO A 419       2.633  36.823  -7.200  1.00 10.00      A   
ATOM   3975  CD  PRO A 419       2.921  37.280  -8.598  1.00 10.00      A   
ATOM   3976  C   PRO A 419       2.380  33.891  -9.334  1.00 10.00      A   
ATOM   3977  O   PRO A 419       1.826  34.275 -10.365  1.00 10.00      A   
ATOM   3978  N   LEU A 420       2.300  32.642  -8.903  1.00 10.00      A   
ATOM   3979  HN  LEU A 420       2.725  32.400  -8.050  1.00 10.00      A   
ATOM   3980  CA  LEU A 420       1.580  31.622  -9.654  1.00 10.00      A   
ATOM   3981  CB  LEU A 420       2.296  30.274  -9.554  1.00 10.00      A   
ATOM   3982  CG  LEU A 420       3.737  30.239 -10.064  1.00 10.00      A   
ATOM   3983  CD1 LEU A 420       4.377  28.894  -9.764  1.00 10.00      A   
ATOM   3984  CD2 LEU A 420       3.784  30.537 -11.553  1.00 10.00      A   
ATOM   3985  C   LEU A 420       0.134  31.501  -9.185  1.00 10.00      A   
ATOM   3986  O   LEU A 420      -0.580  30.574  -9.576  1.00 10.00      A   
ATOM   3987  N   ASP A 421      -0.281  32.447  -8.347  1.00 10.00      A   
ATOM   3988  HN  ASP A 421       0.357  33.134  -8.059  1.00 10.00      A   
ATOM   3989  CA  ASP A 421      -1.640  32.480  -7.803  1.00 10.00      A   
ATOM   3990  CB  ASP A 421      -1.854  33.744  -6.957  1.00 10.00      A   
ATOM   3991  CG  ASP A 421      -1.027  33.768  -5.681  1.00 10.00      A   
ATOM   3992  OD1 ASP A 421      -1.615  33.863  -4.582  1.00 10.00      A   
ATOM   3993  OD2 ASP A 421       0.212  33.704  -5.767  1.00 10.00      A   
ATOM   3994  C   ASP A 421      -2.693  32.430  -8.904  1.00 10.00      A   
ATOM   3995  O   ASP A 421      -3.678  31.700  -8.806  1.00 10.00      A   
ATOM   3996  N   ILE A 422      -2.473  33.199  -9.958  1.00 10.00      A   
ATOM   3997  HN  ILE A 422      -1.656  33.739  -9.991  1.00 10.00      A   
ATOM   3998  CA  ILE A 422      -3.415  33.259 -11.069  1.00 10.00      A   
ATOM   3999  CB  ILE A 422      -3.192  34.504 -11.953  1.00 10.00      A   
ATOM   4000  CG1 ILE A 422      -1.699  34.711 -12.232  1.00 10.00      A   
ATOM   4001  CG2 ILE A 422      -3.792  35.736 -11.288  1.00 10.00      A   
ATOM   4002  CD1 ILE A 422      -1.403  35.736 -13.307  1.00 10.00      A   
ATOM   4003  C   ILE A 422      -3.393  31.989 -11.924  1.00 10.00      A   
ATOM   4004  O   ILE A 422      -4.437  31.527 -12.389  1.00 10.00      A   
ATOM   4005  N   GLY A 423      -2.204  31.432 -12.126  1.00 10.00      A   
ATOM   4006  HN  GLY A 423      -1.405  31.845 -11.735  1.00 10.00      A   
ATOM   4007  CA  GLY A 423      -2.073  30.227 -12.918  1.00 10.00      A   
ATOM   4008  C   GLY A 423      -2.696  29.037 -12.227  1.00 10.00      A   
ATOM   4009  O   GLY A 423      -3.457  28.287 -12.834  1.00 10.00      A   
ATOM   4010  N   PHE A 424      -2.383  28.874 -10.947  1.00 10.00      A   
ATOM   4011  HN  PHE A 424      -1.767  29.511 -10.518  1.00 10.00      A   
ATOM   4012  CA  PHE A 424      -2.926  27.770 -10.164  1.00 10.00      A   
ATOM   4013  CB  PHE A 424      -2.216  27.651  -8.814  1.00 10.00      A   
ATOM   4014  CG  PHE A 424      -0.912  26.909  -8.874  1.00 10.00      A   
ATOM   4015  CD1 PHE A 424       0.183  27.364  -8.166  1.00 10.00      A   
ATOM   4016  CD2 PHE A 424      -0.780  25.763  -9.640  1.00 10.00      A   
ATOM   4017  CE1 PHE A 424       1.390  26.692  -8.219  1.00 10.00      A   
ATOM   4018  CE2 PHE A 424       0.422  25.083  -9.698  1.00 10.00      A   
ATOM   4019  CZ  PHE A 424       1.510  25.548  -8.984  1.00 10.00      A   
ATOM   4020  C   PHE A 424      -4.423  27.941  -9.962  1.00 10.00      A   
ATOM   4021  O   PHE A 424      -5.151  26.960  -9.789  1.00 10.00      A   
ATOM   4022  N   GLY A 425      -4.870  29.194  -9.988  1.00 10.00      A   
ATOM   4023  HN  GLY A 425      -4.228  29.928 -10.099  1.00 10.00      A   
ATOM   4024  CA  GLY A 425      -6.279  29.493  -9.831  1.00 10.00      A   
ATOM   4025  C   GLY A 425      -7.103  28.900 -10.952  1.00 10.00      A   
ATOM   4026  O   GLY A 425      -8.244  28.490 -10.744  1.00 10.00      A   
ATOM   4027  N   ALA A 426      -6.513  28.841 -12.141  1.00 10.00      A   
ATOM   4028  HN  ALA A 426      -5.599  29.186 -12.238  1.00 10.00      A   
ATOM   4029  CA  ALA A 426      -7.186  28.280 -13.303  1.00 10.00      A   
ATOM   4030  CB  ALA A 426      -6.430  28.631 -14.574  1.00 10.00      A   
ATOM   4031  C   ALA A 426      -7.317  26.768 -13.151  1.00 10.00      A   
ATOM   4032  O   ALA A 426      -8.308  26.176 -13.580  1.00 10.00      A   
ATOM   4033  N   ILE A 427      -6.319  26.156 -12.511  1.00 10.00      A   
ATOM   4034  HN  ILE A 427      -5.568  26.692 -12.180  1.00 10.00      A   
ATOM   4035  CA  ILE A 427      -6.310  24.712 -12.288  1.00 10.00      A   
ATOM   4036  CB  ILE A 427      -5.014  24.250 -11.583  1.00 10.00      A   
ATOM   4037  CG1 ILE A 427      -3.772  24.639 -12.398  1.00 10.00      A   
ATOM   4038  CG2 ILE A 427      -5.048  22.748 -11.318  1.00 10.00      A   
ATOM   4039  CD1 ILE A 427      -3.603  23.870 -13.692  1.00 10.00      A   
ATOM   4040  C   ILE A 427      -7.511  24.299 -11.443  1.00 10.00      A   
ATOM   4041  O   ILE A 427      -8.313  23.461 -11.850  1.00 10.00      A   
ATOM   4042  N   VAL A 428      -7.645  24.926 -10.285  1.00 10.00      A   
ATOM   4043  HN  VAL A 428      -6.989  25.610 -10.035  1.00 10.00      A   
ATOM   4044  CA  VAL A 428      -8.744  24.629  -9.375  1.00 10.00      A   
ATOM   4045  CB  VAL A 428      -8.524  25.245  -7.975  1.00 10.00      A   
ATOM   4046  CG1 VAL A 428      -7.606  24.366  -7.142  1.00 10.00      A   
ATOM   4047  CG2 VAL A 428      -7.961  26.658  -8.077  1.00 10.00      A   
ATOM   4048  C   VAL A 428     -10.095  25.079  -9.937  1.00 10.00      A   
ATOM   4049  O   VAL A 428     -11.144  24.595  -9.517  1.00 10.00      A   
ATOM   4050  N   GLU A 429     -10.065  26.014 -10.880  1.00 10.00      A   
ATOM   4051  HN  GLU A 429      -9.200  26.377 -11.169  1.00 10.00      A   
ATOM   4052  CA  GLU A 429     -11.285  26.519 -11.492  1.00 10.00      A   
ATOM   4053  CB  GLU A 429     -11.040  27.888 -12.130  1.00 10.00      A   
ATOM   4054  CG  GLU A 429     -12.251  28.467 -12.842  1.00 10.00      A   
ATOM   4055  CD  GLU A 429     -11.923  29.733 -13.606  1.00 10.00      A   
ATOM   4056  OE1 GLU A 429     -11.601  30.751 -12.962  1.00 10.00      A   
ATOM   4057  OE2 GLU A 429     -11.989  29.718 -14.856  1.00 10.00      A   
ATOM   4058  C   GLU A 429     -11.814  25.553 -12.547  1.00 10.00      A   
ATOM   4059  O   GLU A 429     -12.979  25.154 -12.505  1.00 10.00      A   
ATOM   4060  N   HIS A 430     -10.943  25.165 -13.474  1.00 10.00      A   
ATOM   4061  HN  HIS A 430     -10.014  25.491 -13.424  1.00 10.00      A   
ATOM   4062  CA  HIS A 430     -11.323  24.270 -14.564  1.00 10.00      A   
ATOM   4063  CB  HIS A 430     -10.326  24.358 -15.723  1.00 10.00      A   
ATOM   4064  CG  HIS A 430     -10.367  25.664 -16.452  1.00 10.00      A   
ATOM   4065  ND1 HIS A 430     -11.463  26.031 -17.195  1.00 10.00      A   
ATOM   4066  CD2 HIS A 430      -9.438  26.652 -16.511  1.00 10.00      A   
ATOM   4067  CE1 HIS A 430     -11.182  27.226 -17.684  1.00 10.00      A   
ATOM   4068  NE2 HIS A 430      -9.971  27.639 -17.297  1.00 10.00      A   
ATOM   4069  HE2 HIS A 430      -9.545  28.495 -17.527  1.00 10.00      A   
ATOM   4070  C   HIS A 430     -11.498  22.823 -14.118  1.00 10.00      A   
ATOM   4071  O   HIS A 430     -12.457  22.158 -14.520  1.00 10.00      A   
ATOM   4072  N   CYS A 431     -10.582  22.329 -13.296  1.00 10.00      A   
ATOM   4073  HN  CYS A 431      -9.845  22.902 -12.990  1.00 10.00      A   
ATOM   4074  CA  CYS A 431     -10.659  20.955 -12.823  1.00 10.00      A   
ATOM   4075  CB  CYS A 431      -9.300  20.485 -12.294  1.00 10.00      A   
ATOM   4076  SG  CYS A 431      -7.939  20.720 -13.465  1.00 10.00      A   
ATOM   4077  HG  CYS A 431      -8.458  20.830 -14.681  1.00 10.00      A   
ATOM   4078  C   CYS A 431     -11.748  20.814 -11.770  1.00 10.00      A   
ATOM   4079  O   CYS A 431     -11.514  21.037 -10.585  1.00 10.00      A   
ATOM   4080  N   LYS A 432     -12.946  20.458 -12.222  1.00 10.00      A   
ATOM   4081  HN  LYS A 432     -13.061  20.303 -13.186  1.00 10.00      A   
ATOM   4082  CA  LYS A 432     -14.098  20.304 -11.336  1.00 10.00      A   
ATOM   4083  CB  LYS A 432     -15.393  20.228 -12.158  1.00 10.00      A   
ATOM   4084  CG  LYS A 432     -15.519  21.297 -13.234  1.00 10.00      A   
ATOM   4085  CD  LYS A 432     -15.955  22.633 -12.651  1.00 10.00      A   
ATOM   4086  CE  LYS A 432     -15.545  23.793 -13.546  1.00 10.00      A   
ATOM   4087  NZ  LYS A 432     -16.208  23.744 -14.873  1.00 10.00      A   
ATOM   4088  HZ1 LYS A 432     -15.870  24.526 -15.474  1.00 10.00      A   
ATOM   4089  HZ2 LYS A 432     -17.236  23.831 -14.758  1.00 10.00      A   
ATOM   4090  HZ3 LYS A 432     -15.999  22.842 -15.349  1.00 10.00      A   
ATOM   4091  C   LYS A 432     -13.974  19.057 -10.471  1.00 10.00      A   
ATOM   4092  O   LYS A 432     -14.524  18.999  -9.371  1.00 10.00      A   
ATOM   4093  N   ASP A 433     -13.243  18.067 -10.964  1.00 10.00      A   
ATOM   4094  HN  ASP A 433     -12.796  18.185 -11.828  1.00 10.00      A   
ATOM   4095  CA  ASP A 433     -13.072  16.811 -10.237  1.00 10.00      A   
ATOM   4096  CB  ASP A 433     -13.273  15.616 -11.174  1.00 10.00      A   
ATOM   4097  CG  ASP A 433     -14.190  14.556 -10.591  1.00 10.00      A   
ATOM   4098  OD1 ASP A 433     -15.169  14.920  -9.912  1.00 10.00      A   
ATOM   4099  OD2 ASP A 433     -13.947  13.351 -10.828  1.00 10.00      A   
ATOM   4100  C   ASP A 433     -11.708  16.736  -9.562  1.00 10.00      A   
ATOM   4101  O   ASP A 433     -11.220  15.651  -9.244  1.00 10.00      A   
ATOM   4102  N   LEU A 434     -11.095  17.896  -9.340  1.00 10.00      A   
ATOM   4103  HN  LEU A 434     -11.534  18.728  -9.612  1.00 10.00      A   
ATOM   4104  CA  LEU A 434      -9.787  17.961  -8.694  1.00 10.00      A   
ATOM   4105  CB  LEU A 434      -9.224  19.381  -8.781  1.00 10.00      A   
ATOM   4106  CG  LEU A 434      -7.747  19.555  -8.420  1.00 10.00      A   
ATOM   4107  CD1 LEU A 434      -6.865  18.705  -9.322  1.00 10.00      A   
ATOM   4108  CD2 LEU A 434      -7.355  21.018  -8.523  1.00 10.00      A   
ATOM   4109  C   LEU A 434      -9.898  17.525  -7.237  1.00 10.00      A   
ATOM   4110  O   LEU A 434     -10.615  18.139  -6.449  1.00 10.00      A   
ATOM   4111  N   ARG A 435      -9.189  16.460  -6.889  1.00 10.00      A   
ATOM   4112  HN  ARG A 435      -8.622  16.025  -7.563  1.00 10.00      A   
ATOM   4113  CA  ARG A 435      -9.219  15.927  -5.533  1.00 10.00      A   
ATOM   4114  CB  ARG A 435      -9.500  14.420  -5.545  1.00 10.00      A   
ATOM   4115  CG  ARG A 435     -10.521  13.971  -6.576  1.00 10.00      A   
ATOM   4116  CD  ARG A 435     -10.857  12.495  -6.426  1.00 10.00      A   
ATOM   4117  NE  ARG A 435      -9.664  11.651  -6.332  1.00 10.00      A   
ATOM   4118  HE  ARG A 435      -8.979  11.908  -5.669  1.00 10.00      A   
ATOM   4119  CZ  ARG A 435      -9.447  10.573  -7.090  1.00 10.00      A   
ATOM   4120  NH1 ARG A 435     -10.333  10.210  -8.011  1.00 10.00      A   
ATOM   4121 HH11 ARG A 435     -11.206  10.765  -8.148  1.00 10.00      A   
ATOM   4122 HH12 ARG A 435     -10.160   9.367  -8.606  1.00 10.00      A   
ATOM   4123  NH2 ARG A 435      -8.353   9.847  -6.905  1.00 10.00      A   
ATOM   4124 HH21 ARG A 435      -8.177   8.998  -7.493  1.00 10.00      A   
ATOM   4125 HH22 ARG A 435      -7.655  10.108  -6.165  1.00 10.00      A   
ATOM   4126  C   ARG A 435      -7.903  16.183  -4.814  1.00 10.00      A   
ATOM   4127  O   ARG A 435      -7.888  16.631  -3.668  1.00 10.00      A   
ATOM   4128  N   ARG A 436      -6.800  15.889  -5.487  1.00 10.00      A   
ATOM   4129  HN  ARG A 436      -6.875  15.543  -6.404  1.00 10.00      A   
ATOM   4130  CA  ARG A 436      -5.479  16.076  -4.904  1.00 10.00      A   
ATOM   4131  CB  ARG A 436      -4.672  14.780  -5.000  1.00 10.00      A   
ATOM   4132  CG  ARG A 436      -3.311  14.849  -4.330  1.00 10.00      A   
ATOM   4133  CD  ARG A 436      -2.777  13.464  -4.014  1.00 10.00      A   
ATOM   4134  NE  ARG A 436      -1.701  13.511  -3.027  1.00 10.00      A   
ATOM   4135  HE  ARG A 436      -1.339  14.396  -2.792  1.00 10.00      A   
ATOM   4136  CZ  ARG A 436      -1.179  12.437  -2.446  1.00 10.00      A   
ATOM   4137  NH1 ARG A 436      -1.625  11.225  -2.749  1.00 10.00      A   
ATOM   4138 HH11 ARG A 436      -1.196  10.390  -2.289  1.00 10.00      A   
ATOM   4139 HH12 ARG A 436      -2.393  11.098  -3.443  1.00 10.00      A   
ATOM   4140  NH2 ARG A 436      -0.206  12.569  -1.560  1.00 10.00      A   
ATOM   4141 HH21 ARG A 436       0.159  13.515  -1.313  1.00 10.00      A   
ATOM   4142 HH22 ARG A 436       0.208  11.711  -1.108  1.00 10.00      A   
ATOM   4143  C   ARG A 436      -4.734  17.209  -5.593  1.00 10.00      A   
ATOM   4144  O   ARG A 436      -4.635  17.242  -6.822  1.00 10.00      A   
ATOM   4145  N   LEU A 437      -4.213  18.136  -4.801  1.00 10.00      A   
ATOM   4146  HN  LEU A 437      -4.326  18.061  -3.824  1.00 10.00      A   
ATOM   4147  CA  LEU A 437      -3.482  19.267  -5.336  1.00 10.00      A   
ATOM   4148  CB  LEU A 437      -4.384  20.501  -5.397  1.00 10.00      A   
ATOM   4149  CG  LEU A 437      -3.802  21.727  -6.102  1.00 10.00      A   
ATOM   4150  CD1 LEU A 437      -3.813  21.536  -7.609  1.00 10.00      A   
ATOM   4151  CD2 LEU A 437      -4.565  22.982  -5.708  1.00 10.00      A   
ATOM   4152  C   LEU A 437      -2.248  19.574  -4.497  1.00 10.00      A   
ATOM   4153  O   LEU A 437      -2.319  19.655  -3.268  1.00 10.00      A   
ATOM   4154  N   SER A 438      -1.121  19.704  -5.166  1.00 10.00      A   
ATOM   4155  HN  SER A 438      -1.125  19.551  -6.134  1.00 10.00      A   
ATOM   4156  CA  SER A 438       0.131  20.031  -4.509  1.00 10.00      A   
ATOM   4157  CB  SER A 438       1.180  18.976  -4.852  1.00 10.00      A   
ATOM   4158  OG  SER A 438       0.613  17.677  -4.825  1.00 10.00      A   
ATOM   4159  HG  SER A 438       1.199  17.076  -4.339  1.00 10.00      A   
ATOM   4160  C   SER A 438       0.587  21.417  -4.966  1.00 10.00      A   
ATOM   4161  O   SER A 438       0.649  21.689  -6.167  1.00 10.00      A   
ATOM   4162  N   LEU A 439       0.891  22.292  -4.014  1.00 10.00      A   
ATOM   4163  HN  LEU A 439       0.848  22.016  -3.069  1.00 10.00      A   
ATOM   4164  CA  LEU A 439       1.306  23.650  -4.335  1.00 10.00      A   
ATOM   4165  CB  LEU A 439       0.585  24.655  -3.434  1.00 10.00      A   
ATOM   4166  CG  LEU A 439      -0.931  24.746  -3.598  1.00 10.00      A   
ATOM   4167  CD1 LEU A 439      -1.529  25.662  -2.542  1.00 10.00      A   
ATOM   4168  CD2 LEU A 439      -1.293  25.227  -4.993  1.00 10.00      A   
ATOM   4169  C   LEU A 439       2.812  23.841  -4.207  1.00 10.00      A   
ATOM   4170  O   LEU A 439       3.486  23.106  -3.482  1.00 10.00      A   
ATOM   4171  N   SER A 440       3.322  24.835  -4.929  1.00 10.00      A   
ATOM   4172  HN  SER A 440       2.724  25.357  -5.502  1.00 10.00      A   
ATOM   4173  CA  SER A 440       4.734  25.181  -4.916  1.00 10.00      A   
ATOM   4174  CB  SER A 440       5.575  24.056  -5.519  1.00 10.00      A   
ATOM   4175  OG  SER A 440       5.027  23.605  -6.745  1.00 10.00      A   
ATOM   4176  HG  SER A 440       4.213  23.122  -6.570  1.00 10.00      A   
ATOM   4177  C   SER A 440       4.958  26.488  -5.681  1.00 10.00      A   
ATOM   4178  O   SER A 440       4.081  26.931  -6.426  1.00 10.00      A   
ATOM   4179  N   GLY A 441       6.115  27.102  -5.487  1.00 10.00      A   
ATOM   4180  HN  GLY A 441       6.767  26.714  -4.869  1.00 10.00      A   
ATOM   4181  CA  GLY A 441       6.421  28.346  -6.167  1.00 10.00      A   
ATOM   4182  C   GLY A 441       5.964  29.555  -5.376  1.00 10.00      A   
ATOM   4183  O   GLY A 441       5.529  29.423  -4.230  1.00 10.00      A   
ATOM   4184  N   LEU A 442       6.069  30.737  -5.978  1.00 10.00      A   
ATOM   4185  HN  LEU A 442       6.427  30.781  -6.893  1.00 10.00      A   
ATOM   4186  CA  LEU A 442       5.653  31.965  -5.311  1.00 10.00      A   
ATOM   4187  CB  LEU A 442       6.265  33.196  -5.985  1.00 10.00      A   
ATOM   4188  CG  LEU A 442       6.051  34.528  -5.257  1.00 10.00      A   
ATOM   4189  CD1 LEU A 442       6.843  34.562  -3.959  1.00 10.00      A   
ATOM   4190  CD2 LEU A 442       6.428  35.698  -6.149  1.00 10.00      A   
ATOM   4191  C   LEU A 442       4.134  32.071  -5.298  1.00 10.00      A   
ATOM   4192  O   LEU A 442       3.506  32.317  -6.335  1.00 10.00      A   
ATOM   4193  N   LEU A 443       3.557  31.870  -4.125  1.00 10.00      A   
ATOM   4194  HN  LEU A 443       4.120  31.678  -3.350  1.00 10.00      A   
ATOM   4195  CA  LEU A 443       2.115  31.932  -3.948  1.00 10.00      A   
ATOM   4196  CB  LEU A 443       1.549  30.523  -3.746  1.00 10.00      A   
ATOM   4197  CG  LEU A 443       1.720  29.547  -4.913  1.00 10.00      A   
ATOM   4198  CD1 LEU A 443       1.342  28.139  -4.484  1.00 10.00      A   
ATOM   4199  CD2 LEU A 443       0.875  29.987  -6.097  1.00 10.00      A   
ATOM   4200  C   LEU A 443       1.763  32.795  -2.746  1.00 10.00      A   
ATOM   4201  O   LEU A 443       2.378  32.671  -1.676  1.00 10.00      A   
ATOM   4202  N   THR A 444       0.780  33.662  -2.917  1.00 10.00      A   
ATOM   4203  HN  THR A 444       0.329  33.708  -3.791  1.00 10.00      A   
ATOM   4204  CA  THR A 444       0.339  34.536  -1.846  1.00 10.00      A   
ATOM   4205  CB  THR A 444       0.222  36.007  -2.311  1.00 10.00      A   
ATOM   4206  OG1 THR A 444      -0.722  36.121  -3.387  1.00 10.00      A   
ATOM   4207  HG1 THR A 444      -0.785  35.270  -3.855  1.00 10.00      A   
ATOM   4208  CG2 THR A 444       1.573  36.535  -2.771  1.00 10.00      A   
ATOM   4209  C   THR A 444      -0.994  34.039  -1.280  1.00 10.00      A   
ATOM   4210  O   THR A 444      -1.226  32.832  -1.208  1.00 10.00      A   
ATOM   4211  N   ASP A 445      -1.866  34.960  -0.882  1.00 10.00      A   
ATOM   4212  HN  ASP A 445      -1.634  35.907  -0.966  1.00 10.00      A   
ATOM   4213  CA  ASP A 445      -3.167  34.594  -0.329  1.00 10.00      A   
ATOM   4214  CB  ASP A 445      -3.591  35.588   0.759  1.00 10.00      A   
ATOM   4215  CG  ASP A 445      -3.161  35.182   2.156  1.00 10.00      A   
ATOM   4216  OD1 ASP A 445      -3.633  35.810   3.125  1.00 10.00      A   
ATOM   4217  OD2 ASP A 445      -2.345  34.249   2.295  1.00 10.00      A   
ATOM   4218  C   ASP A 445      -4.225  34.558  -1.427  1.00 10.00      A   
ATOM   4219  O   ASP A 445      -5.343  34.090  -1.215  1.00 10.00      A   
ATOM   4220  N   LYS A 446      -3.855  35.034  -2.611  1.00 10.00      A   
ATOM   4221  HN  LYS A 446      -2.930  35.343  -2.735  1.00 10.00      A   
ATOM   4222  CA  LYS A 446      -4.772  35.081  -3.743  1.00 10.00      A   
ATOM   4223  CB  LYS A 446      -4.161  35.893  -4.890  1.00 10.00      A   
ATOM   4224  CG  LYS A 446      -5.144  36.277  -5.983  1.00 10.00      A   
ATOM   4225  CD  LYS A 446      -6.275  37.120  -5.424  1.00 10.00      A   
ATOM   4226  CE  LYS A 446      -7.328  37.405  -6.480  1.00 10.00      A   
ATOM   4227  NZ  LYS A 446      -8.533  38.048  -5.896  1.00 10.00      A   
ATOM   4228  HZ1 LYS A 446      -8.308  39.010  -5.566  1.00 10.00      A   
ATOM   4229  HZ2 LYS A 446      -8.881  37.485  -5.089  1.00 10.00      A   
ATOM   4230  HZ3 LYS A 446      -9.287  38.105  -6.608  1.00 10.00      A   
ATOM   4231  C   LYS A 446      -5.144  33.677  -4.216  1.00 10.00      A   
ATOM   4232  O   LYS A 446      -6.316  33.378  -4.447  1.00 10.00      A   
ATOM   4233  N   VAL A 447      -4.140  32.821  -4.352  1.00 10.00      A   
ATOM   4234  HN  VAL A 447      -3.216  33.129  -4.168  1.00 10.00      A   
ATOM   4235  CA  VAL A 447      -4.359  31.449  -4.791  1.00 10.00      A   
ATOM   4236  CB  VAL A 447      -3.026  30.679  -4.968  1.00 10.00      A   
ATOM   4237  CG1 VAL A 447      -2.257  30.583  -3.658  1.00 10.00      A   
ATOM   4238  CG2 VAL A 447      -3.260  29.302  -5.574  1.00 10.00      A   
ATOM   4239  C   VAL A 447      -5.286  30.707  -3.829  1.00 10.00      A   
ATOM   4240  O   VAL A 447      -6.113  29.895  -4.243  1.00 10.00      A   
ATOM   4241  N   PHE A 448      -5.176  31.028  -2.547  1.00 10.00      A   
ATOM   4242  HN  PHE A 448      -4.528  31.715  -2.280  1.00 10.00      A   
ATOM   4243  CA  PHE A 448      -5.998  30.390  -1.532  1.00 10.00      A   
ATOM   4244  CB  PHE A 448      -5.428  30.633  -0.140  1.00 10.00      A   
ATOM   4245  CG  PHE A 448      -4.107  29.953   0.083  1.00 10.00      A   
ATOM   4246  CD1 PHE A 448      -2.983  30.684   0.426  1.00 10.00      A   
ATOM   4247  CD2 PHE A 448      -3.987  28.580  -0.055  1.00 10.00      A   
ATOM   4248  CE1 PHE A 448      -1.767  30.061   0.628  1.00 10.00      A   
ATOM   4249  CE2 PHE A 448      -2.774  27.951   0.146  1.00 10.00      A   
ATOM   4250  CZ  PHE A 448      -1.662  28.693   0.487  1.00 10.00      A   
ATOM   4251  C   PHE A 448      -7.446  30.843  -1.633  1.00 10.00      A   
ATOM   4252  O   PHE A 448      -8.367  30.070  -1.364  1.00 10.00      A   
ATOM   4253  N   GLU A 449      -7.643  32.099  -2.012  1.00 10.00      A   
ATOM   4254  HN  GLU A 449      -6.872  32.683  -2.159  1.00 10.00      A   
ATOM   4255  CA  GLU A 449      -8.983  32.631  -2.190  1.00 10.00      A   
ATOM   4256  CB  GLU A 449      -8.942  34.128  -2.509  1.00 10.00      A   
ATOM   4257  CG  GLU A 449     -10.322  34.758  -2.607  1.00 10.00      A   
ATOM   4258  CD  GLU A 449     -10.340  36.066  -3.370  1.00 10.00      A   
ATOM   4259  OE1 GLU A 449      -9.319  36.420  -3.994  1.00 10.00      A   
ATOM   4260  OE2 GLU A 449     -11.390  36.743  -3.361  1.00 10.00      A   
ATOM   4261  C   GLU A 449      -9.651  31.879  -3.330  1.00 10.00      A   
ATOM   4262  O   GLU A 449     -10.826  31.515  -3.252  1.00 10.00      A   
ATOM   4263  N   TYR A 450      -8.877  31.641  -4.386  1.00 10.00      A   
ATOM   4264  HN  TYR A 450      -7.955  31.973  -4.384  1.00 10.00      A   
ATOM   4265  CA  TYR A 450      -9.361  30.908  -5.542  1.00 10.00      A   
ATOM   4266  CB  TYR A 450      -8.281  30.848  -6.626  1.00 10.00      A   
ATOM   4267  CG  TYR A 450      -8.101  32.118  -7.423  1.00 10.00      A   
ATOM   4268  CD1 TYR A 450      -6.841  32.672  -7.593  1.00 10.00      A   
ATOM   4269  CD2 TYR A 450      -9.184  32.755  -8.016  1.00 10.00      A   
ATOM   4270  CE1 TYR A 450      -6.658  33.823  -8.330  1.00 10.00      A   
ATOM   4271  CE2 TYR A 450      -9.010  33.908  -8.756  1.00 10.00      A   
ATOM   4272  CZ  TYR A 450      -7.745  34.438  -8.909  1.00 10.00      A   
ATOM   4273  OH  TYR A 450      -7.568  35.586  -9.643  1.00 10.00      A   
ATOM   4274  HH  TYR A 450      -8.321  36.173  -9.503  1.00 10.00      A   
ATOM   4275  C   TYR A 450      -9.730  29.489  -5.132  1.00 10.00      A   
ATOM   4276  O   TYR A 450     -10.824  29.013  -5.433  1.00 10.00      A   
ATOM   4277  N   ILE A 451      -8.805  28.829  -4.438  1.00 10.00      A   
ATOM   4278  HN  ILE A 451      -7.957  29.280  -4.233  1.00 10.00      A   
ATOM   4279  CA  ILE A 451      -9.000  27.458  -3.975  1.00 10.00      A   
ATOM   4280  CB  ILE A 451      -7.762  26.931  -3.214  1.00 10.00      A   
ATOM   4281  CG1 ILE A 451      -6.586  26.756  -4.181  1.00 10.00      A   
ATOM   4282  CG2 ILE A 451      -8.070  25.622  -2.498  1.00 10.00      A   
ATOM   4283  CD1 ILE A 451      -5.286  26.363  -3.508  1.00 10.00      A   
ATOM   4284  C   ILE A 451     -10.243  27.329  -3.099  1.00 10.00      A   
ATOM   4285  O   ILE A 451     -11.078  26.451  -3.322  1.00 10.00      A   
ATOM   4286  N   GLY A 452     -10.385  28.230  -2.132  1.00 10.00      A   
ATOM   4287  HN  GLY A 452      -9.703  28.930  -2.022  1.00 10.00      A   
ATOM   4288  CA  GLY A 452     -11.527  28.191  -1.234  1.00 10.00      A   
ATOM   4289  C   GLY A 452     -12.796  28.737  -1.864  1.00 10.00      A   
ATOM   4290  O   GLY A 452     -13.541  29.486  -1.231  1.00 10.00      A   
ATOM   4291  N   THR A 453     -13.033  28.366  -3.111  1.00 10.00      A   
ATOM   4292  HN  THR A 453     -12.394  27.765  -3.553  1.00 10.00      A   
ATOM   4293  CA  THR A 453     -14.209  28.812  -3.837  1.00 10.00      A   
ATOM   4294  CB  THR A 453     -13.948  30.137  -4.593  1.00 10.00      A   
ATOM   4295  OG1 THR A 453     -13.457  31.136  -3.684  1.00 10.00      A   
ATOM   4296  HG1 THR A 453     -12.487  31.083  -3.640  1.00 10.00      A   
ATOM   4297  CG2 THR A 453     -15.224  30.643  -5.243  1.00 10.00      A   
ATOM   4298  C   THR A 453     -14.674  27.744  -4.828  1.00 10.00      A   
ATOM   4299  O   THR A 453     -15.810  27.280  -4.763  1.00 10.00      A   
ATOM   4300  N   TYR A 454     -13.789  27.346  -5.738  1.00 10.00      A   
ATOM   4301  HN  TYR A 454     -12.884  27.728  -5.731  1.00 10.00      A   
ATOM   4302  CA  TYR A 454     -14.136  26.350  -6.750  1.00 10.00      A   
ATOM   4303  CB  TYR A 454     -13.508  26.696  -8.102  1.00 10.00      A   
ATOM   4304  CG  TYR A 454     -13.791  28.104  -8.568  1.00 10.00      A   
ATOM   4305  CD1 TYR A 454     -12.836  29.105  -8.433  1.00 10.00      A   
ATOM   4306  CD2 TYR A 454     -15.010  28.436  -9.144  1.00 10.00      A   
ATOM   4307  CE1 TYR A 454     -13.088  30.395  -8.859  1.00 10.00      A   
ATOM   4308  CE2 TYR A 454     -15.271  29.724  -9.572  1.00 10.00      A   
ATOM   4309  CZ  TYR A 454     -14.306  30.700  -9.428  1.00 10.00      A   
ATOM   4310  OH  TYR A 454     -14.557  31.984  -9.852  1.00 10.00      A   
ATOM   4311  HH  TYR A 454     -15.333  32.330  -9.392  1.00 10.00      A   
ATOM   4312  C   TYR A 454     -13.757  24.934  -6.330  1.00 10.00      A   
ATOM   4313  O   TYR A 454     -14.492  23.984  -6.598  1.00 10.00      A   
ATOM   4314  N   ALA A 455     -12.610  24.791  -5.681  1.00 10.00      A   
ATOM   4315  HN  ALA A 455     -12.055  25.582  -5.507  1.00 10.00      A   
ATOM   4316  CA  ALA A 455     -12.147  23.486  -5.227  1.00 10.00      A   
ATOM   4317  CB  ALA A 455     -10.688  23.546  -4.807  1.00 10.00      A   
ATOM   4318  C   ALA A 455     -13.015  22.975  -4.088  1.00 10.00      A   
ATOM   4319  O   ALA A 455     -12.845  23.371  -2.935  1.00 10.00      A   
ATOM   4320  N   LYS A 456     -13.956  22.106  -4.423  1.00 10.00      A   
ATOM   4321  HN  LYS A 456     -14.039  21.829  -5.363  1.00 10.00      A   
ATOM   4322  CA  LYS A 456     -14.866  21.550  -3.440  1.00 10.00      A   
ATOM   4323  CB  LYS A 456     -16.314  21.715  -3.908  1.00 10.00      A   
ATOM   4324  CG  LYS A 456     -16.807  23.155  -3.907  1.00 10.00      A   
ATOM   4325  CD  LYS A 456     -16.890  23.710  -2.496  1.00 10.00      A   
ATOM   4326  CE  LYS A 456     -17.519  25.093  -2.482  1.00 10.00      A   
ATOM   4327  NZ  LYS A 456     -18.003  25.460  -1.127  1.00 10.00      A   
ATOM   4328  HZ1 LYS A 456     -18.630  26.289  -1.178  1.00 10.00      A   
ATOM   4329  HZ2 LYS A 456     -17.195  25.692  -0.507  1.00 10.00      A   
ATOM   4330  HZ3 LYS A 456     -18.532  24.663  -0.708  1.00 10.00      A   
ATOM   4331  C   LYS A 456     -14.561  20.087  -3.166  1.00 10.00      A   
ATOM   4332  O   LYS A 456     -14.797  19.598  -2.062  1.00 10.00      A   
ATOM   4333  N   LYS A 457     -14.016  19.398  -4.165  1.00 10.00      A   
ATOM   4334  HN  LYS A 457     -13.830  19.853  -5.016  1.00 10.00      A   
ATOM   4335  CA  LYS A 457     -13.685  17.980  -4.028  1.00 10.00      A   
ATOM   4336  CB  LYS A 457     -14.057  17.203  -5.290  1.00 10.00      A   
ATOM   4337  CG  LYS A 457     -15.553  17.067  -5.511  1.00 10.00      A   
ATOM   4338  CD  LYS A 457     -15.863  16.002  -6.548  1.00 10.00      A   
ATOM   4339  CE  LYS A 457     -17.359  15.746  -6.661  1.00 10.00      A   
ATOM   4340  NZ  LYS A 457     -17.982  15.446  -5.345  1.00 10.00      A   
ATOM   4341  HZ1 LYS A 457     -17.451  14.700  -4.855  1.00 10.00      A   
ATOM   4342  HZ2 LYS A 457     -18.959  15.122  -5.477  1.00 10.00      A   
ATOM   4343  HZ3 LYS A 457     -17.991  16.298  -4.747  1.00 10.00      A   
ATOM   4344  C   LYS A 457     -12.213  17.770  -3.705  1.00 10.00      A   
ATOM   4345  O   LYS A 457     -11.736  16.633  -3.660  1.00 10.00      A   
ATOM   4346  N   MET A 458     -11.501  18.863  -3.478  1.00 10.00      A   
ATOM   4347  HN  MET A 458     -11.944  19.732  -3.505  1.00 10.00      A   
ATOM   4348  CA  MET A 458     -10.083  18.799  -3.165  1.00 10.00      A   
ATOM   4349  CB  MET A 458      -9.408  20.145  -3.439  1.00 10.00      A   
ATOM   4350  CG  MET A 458      -7.895  20.118  -3.297  1.00 10.00      A   
ATOM   4351  SD  MET A 458      -7.194  21.763  -3.094  1.00 10.00      A   
ATOM   4352  CE  MET A 458      -7.931  22.248  -1.532  1.00 10.00      A   
ATOM   4353  C   MET A 458      -9.890  18.384  -1.712  1.00 10.00      A   
ATOM   4354  O   MET A 458      -9.729  19.221  -0.827  1.00 10.00      A   
ATOM   4355  N   GLU A 459      -9.926  17.084  -1.473  1.00 10.00      A   
ATOM   4356  HN  GLU A 459     -10.065  16.467  -2.223  1.00 10.00      A   
ATOM   4357  CA  GLU A 459      -9.782  16.549  -0.129  1.00 10.00      A   
ATOM   4358  CB  GLU A 459     -10.557  15.234   0.008  1.00 10.00      A   
ATOM   4359  CG  GLU A 459     -12.031  15.340  -0.365  1.00 10.00      A   
ATOM   4360  CD  GLU A 459     -12.796  14.049  -0.148  1.00 10.00      A   
ATOM   4361  OE1 GLU A 459     -12.644  13.121  -0.966  1.00 10.00      A   
ATOM   4362  OE2 GLU A 459     -13.551  13.949   0.844  1.00 10.00      A   
ATOM   4363  C   GLU A 459      -8.314  16.363   0.265  1.00 10.00      A   
ATOM   4364  O   GLU A 459      -8.012  15.992   1.403  1.00 10.00      A   
ATOM   4365  N   MET A 460      -7.405  16.626  -0.670  1.00 10.00      A   
ATOM   4366  HN  MET A 460      -7.699  16.933  -1.557  1.00 10.00      A   
ATOM   4367  CA  MET A 460      -5.978  16.479  -0.412  1.00 10.00      A   
ATOM   4368  CB  MET A 460      -5.450  15.201  -1.068  1.00 10.00      A   
ATOM   4369  CG  MET A 460      -3.990  14.906  -0.770  1.00 10.00      A   
ATOM   4370  SD  MET A 460      -3.712  14.484   0.957  1.00 10.00      A   
ATOM   4371  CE  MET A 460      -1.940  14.217   0.963  1.00 10.00      A   
ATOM   4372  C   MET A 460      -5.205  17.685  -0.934  1.00 10.00      A   
ATOM   4373  O   MET A 460      -5.169  17.934  -2.143  1.00 10.00      A   
ATOM   4374  N   LEU A 461      -4.576  18.420  -0.027  1.00 10.00      A   
ATOM   4375  HN  LEU A 461      -4.619  18.159   0.919  1.00 10.00      A   
ATOM   4376  CA  LEU A 461      -3.810  19.600  -0.405  1.00 10.00      A   
ATOM   4377  CB  LEU A 461      -4.633  20.874  -0.194  1.00 10.00      A   
ATOM   4378  CG  LEU A 461      -3.915  22.196  -0.476  1.00 10.00      A   
ATOM   4379  CD1 LEU A 461      -3.648  22.355  -1.967  1.00 10.00      A   
ATOM   4380  CD2 LEU A 461      -4.730  23.363   0.053  1.00 10.00      A   
ATOM   4381  C   LEU A 461      -2.503  19.697   0.377  1.00 10.00      A   
ATOM   4382  O   LEU A 461      -2.501  19.664   1.610  1.00 10.00      A   
ATOM   4383  N   SER A 462      -1.399  19.808  -0.350  1.00 10.00      A   
ATOM   4384  HN  SER A 462      -1.471  19.789  -1.330  1.00 10.00      A   
ATOM   4385  CA  SER A 462      -0.081  19.943   0.258  1.00 10.00      A   
ATOM   4386  CB  SER A 462       0.879  18.892  -0.304  1.00 10.00      A   
ATOM   4387  OG  SER A 462       0.253  17.622  -0.384  1.00 10.00      A   
ATOM   4388  HG  SER A 462       0.446  17.112   0.429  1.00 10.00      A   
ATOM   4389  C   SER A 462       0.458  21.351   0.000  1.00 10.00      A   
ATOM   4390  O   SER A 462       0.704  21.733  -1.151  1.00 10.00      A   
ATOM   4391  N   VAL A 463       0.615  22.125   1.066  1.00 10.00      A   
ATOM   4392  HN  VAL A 463       0.405  21.757   1.959  1.00 10.00      A   
ATOM   4393  CA  VAL A 463       1.099  23.500   0.964  1.00 10.00      A   
ATOM   4394  CB  VAL A 463       0.146  24.488   1.675  1.00 10.00      A   
ATOM   4395  CG1 VAL A 463       0.533  25.925   1.364  1.00 10.00      A   
ATOM   4396  CG2 VAL A 463      -1.302  24.226   1.291  1.00 10.00      A   
ATOM   4397  C   VAL A 463       2.491  23.647   1.572  1.00 10.00      A   
ATOM   4398  O   VAL A 463       2.751  23.176   2.681  1.00 10.00      A   
ATOM   4399  N   ALA A 464       3.385  24.304   0.843  1.00 10.00      A   
ATOM   4400  HN  ALA A 464       3.126  24.652  -0.037  1.00 10.00      A   
ATOM   4401  CA  ALA A 464       4.745  24.514   1.313  1.00 10.00      A   
ATOM   4402  CB  ALA A 464       5.639  23.377   0.853  1.00 10.00      A   
ATOM   4403  C   ALA A 464       5.288  25.847   0.815  1.00 10.00      A   
ATOM   4404  O   ALA A 464       5.327  26.090  -0.393  1.00 10.00      A   
ATOM   4405  N   PHE A 465       5.687  26.709   1.754  1.00 10.00      A   
ATOM   4406  HN  PHE A 465       5.612  26.445   2.703  1.00 10.00      A   
ATOM   4407  CA  PHE A 465       6.241  28.031   1.427  1.00 10.00      A   
ATOM   4408  CB  PHE A 465       7.562  27.899   0.658  1.00 10.00      A   
ATOM   4409  CG  PHE A 465       8.625  27.119   1.380  1.00 10.00      A   
ATOM   4410  CD1 PHE A 465       8.761  25.754   1.185  1.00 10.00      A   
ATOM   4411  CD2 PHE A 465       9.497  27.753   2.249  1.00 10.00      A   
ATOM   4412  CE1 PHE A 465       9.744  25.039   1.843  1.00 10.00      A   
ATOM   4413  CE2 PHE A 465      10.481  27.044   2.910  1.00 10.00      A   
ATOM   4414  CZ  PHE A 465      10.605  25.684   2.708  1.00 10.00      A   
ATOM   4415  C   PHE A 465       5.256  28.885   0.626  1.00 10.00      A   
ATOM   4416  O   PHE A 465       5.659  29.688  -0.222  1.00 10.00      A   
ATOM   4417  N   ALA A 466       3.972  28.718   0.903  1.00 10.00      A   
ATOM   4418  HN  ALA A 466       3.713  28.086   1.605  1.00 10.00      A   
ATOM   4419  CA  ALA A 466       2.942  29.464   0.201  1.00 10.00      A   
ATOM   4420  CB  ALA A 466       2.154  28.546  -0.724  1.00 10.00      A   
ATOM   4421  C   ALA A 466       2.011  30.154   1.183  1.00 10.00      A   
ATOM   4422  O   ALA A 466       1.698  29.609   2.244  1.00 10.00      A   
ATOM   4423  N   GLY A 467       1.579  31.354   0.826  1.00 10.00      A   
ATOM   4424  HN  GLY A 467       1.879  31.740  -0.030  1.00 10.00      A   
ATOM   4425  CA  GLY A 467       0.681  32.103   1.675  1.00 10.00      A   
ATOM   4426  C   GLY A 467       1.194  33.496   1.970  1.00 10.00      A   
ATOM   4427  O   GLY A 467       2.396  33.763   1.871  1.00 10.00      A   
ATOM   4428  N   ASP A 468       0.286  34.391   2.318  1.00 10.00      A   
ATOM   4429  HN  ASP A 468      -0.667  34.128   2.348  1.00 10.00      A   
ATOM   4430  CA  ASP A 468       0.647  35.759   2.642  1.00 10.00      A   
ATOM   4431  CB  ASP A 468      -0.015  36.731   1.667  1.00 10.00      A   
ATOM   4432  CG  ASP A 468       0.769  38.012   1.504  1.00 10.00      A   
ATOM   4433  OD1 ASP A 468       1.976  37.935   1.204  1.00 10.00      A   
ATOM   4434  OD2 ASP A 468       0.176  39.104   1.654  1.00 10.00      A   
ATOM   4435  C   ASP A 468       0.248  36.085   4.076  1.00 10.00      A   
ATOM   4436  O   ASP A 468       0.979  36.769   4.794  1.00 10.00      A   
ATOM   4437  N   SER A 469      -0.910  35.580   4.492  1.00 10.00      A   
ATOM   4438  HN  SER A 469      -1.449  35.043   3.867  1.00 10.00      A   
ATOM   4439  CA  SER A 469      -1.407  35.799   5.843  1.00 10.00      A   
ATOM   4440  CB  SER A 469      -2.121  37.152   5.955  1.00 10.00      A   
ATOM   4441  OG  SER A 469      -3.364  37.153   5.273  1.00 10.00      A   
ATOM   4442  HG  SER A 469      -3.312  36.563   4.496  1.00 10.00      A   
ATOM   4443  C   SER A 469      -2.330  34.656   6.273  1.00 10.00      A   
ATOM   4444  O   SER A 469      -2.414  33.631   5.597  1.00 10.00      A   
ATOM   4445  N   ASP A 470      -3.021  34.843   7.394  1.00 10.00      A   
ATOM   4446  HN  ASP A 470      -2.913  35.685   7.881  1.00 10.00      A   
ATOM   4447  CA  ASP A 470      -3.935  33.835   7.925  1.00 10.00      A   
ATOM   4448  CB  ASP A 470      -4.376  34.209   9.338  1.00 10.00      A   
ATOM   4449  CG  ASP A 470      -3.373  33.804  10.391  1.00 10.00      A   
ATOM   4450  OD1 ASP A 470      -3.482  32.677  10.914  1.00 10.00      A   
ATOM   4451  OD2 ASP A 470      -2.477  34.621  10.704  1.00 10.00      A   
ATOM   4452  C   ASP A 470      -5.165  33.682   7.047  1.00 10.00      A   
ATOM   4453  O   ASP A 470      -5.826  32.641   7.062  1.00 10.00      A   
ATOM   4454  N   LEU A 471      -5.465  34.724   6.283  1.00 10.00      A   
ATOM   4455  HN  LEU A 471      -4.886  35.516   6.310  1.00 10.00      A   
ATOM   4456  CA  LEU A 471      -6.622  34.721   5.401  1.00 10.00      A   
ATOM   4457  CB  LEU A 471      -6.772  36.067   4.686  1.00 10.00      A   
ATOM   4458  CG  LEU A 471      -7.077  37.274   5.579  1.00 10.00      A   
ATOM   4459  CD1 LEU A 471      -6.994  38.562   4.778  1.00 10.00      A   
ATOM   4460  CD2 LEU A 471      -8.446  37.132   6.230  1.00 10.00      A   
ATOM   4461  C   LEU A 471      -6.550  33.582   4.395  1.00 10.00      A   
ATOM   4462  O   LEU A 471      -7.564  32.957   4.093  1.00 10.00      A   
ATOM   4463  N   GLY A 472      -5.352  33.309   3.894  1.00 10.00      A   
ATOM   4464  HN  GLY A 472      -4.582  33.859   4.158  1.00 10.00      A   
ATOM   4465  CA  GLY A 472      -5.172  32.233   2.938  1.00 10.00      A   
ATOM   4466  C   GLY A 472      -5.653  30.893   3.467  1.00 10.00      A   
ATOM   4467  O   GLY A 472      -6.484  30.227   2.842  1.00 10.00      A   
ATOM   4468  N   MET A 473      -5.151  30.504   4.630  1.00 10.00      A   
ATOM   4469  HN  MET A 473      -4.515  31.086   5.094  1.00 10.00      A   
ATOM   4470  CA  MET A 473      -5.533  29.235   5.239  1.00 10.00      A   
ATOM   4471  CB  MET A 473      -4.725  28.991   6.516  1.00 10.00      A   
ATOM   4472  CG  MET A 473      -4.964  27.632   7.155  1.00 10.00      A   
ATOM   4473  SD  MET A 473      -4.226  27.488   8.792  1.00 10.00      A   
ATOM   4474  CE  MET A 473      -4.730  25.829   9.241  1.00 10.00      A   
ATOM   4475  C   MET A 473      -7.024  29.230   5.552  1.00 10.00      A   
ATOM   4476  O   MET A 473      -7.715  28.230   5.335  1.00 10.00      A   
ATOM   4477  N   HIS A 474      -7.512  30.368   6.033  1.00 10.00      A   
ATOM   4478  HN  HIS A 474      -6.903  31.135   6.152  1.00 10.00      A   
ATOM   4479  CA  HIS A 474      -8.919  30.525   6.386  1.00 10.00      A   
ATOM   4480  CB  HIS A 474      -9.154  31.907   7.011  1.00 10.00      A   
ATOM   4481  CG  HIS A 474     -10.568  32.176   7.432  1.00 10.00      A   
ATOM   4482  ND1 HIS A 474     -11.009  31.877   8.701  1.00 10.00      A   
ATOM   4483  CD2 HIS A 474     -11.587  32.724   6.723  1.00 10.00      A   
ATOM   4484  CE1 HIS A 474     -12.278  32.249   8.738  1.00 10.00      A   
ATOM   4485  NE2 HIS A 474     -12.670  32.764   7.567  1.00 10.00      A   
ATOM   4486  HE2 HIS A 474     -13.569  33.096   7.346  1.00 10.00      A   
ATOM   4487  C   HIS A 474      -9.822  30.325   5.170  1.00 10.00      A   
ATOM   4488  O   HIS A 474     -10.805  29.591   5.239  1.00 10.00      A   
ATOM   4489  N   HIS A 475      -9.458  30.958   4.057  1.00 10.00      A   
ATOM   4490  HN  HIS A 475      -8.638  31.502   4.066  1.00 10.00      A   
ATOM   4491  CA  HIS A 475     -10.232  30.868   2.817  1.00 10.00      A   
ATOM   4492  CB  HIS A 475      -9.593  31.706   1.709  1.00 10.00      A   
ATOM   4493  CG  HIS A 475     -10.134  33.098   1.609  1.00 10.00      A   
ATOM   4494  ND1 HIS A 475     -11.062  33.492   0.673  1.00 10.00      A   
ATOM   4495  HD1 HIS A 475     -11.470  32.920  -0.016  1.00 10.00      A   
ATOM   4496  CD2 HIS A 475      -9.862  34.201   2.351  1.00 10.00      A   
ATOM   4497  CE1 HIS A 475     -11.317  34.790   0.866  1.00 10.00      A   
ATOM   4498  NE2 HIS A 475     -10.614  35.271   1.874  1.00 10.00      A   
ATOM   4499  C   HIS A 475     -10.409  29.426   2.354  1.00 10.00      A   
ATOM   4500  O   HIS A 475     -11.468  29.057   1.848  1.00 10.00      A   
ATOM   4501  N   VAL A 476      -9.374  28.614   2.525  1.00 10.00      A   
ATOM   4502  HN  VAL A 476      -8.549  28.965   2.920  1.00 10.00      A   
ATOM   4503  CA  VAL A 476      -9.439  27.212   2.130  1.00 10.00      A   
ATOM   4504  CB  VAL A 476      -8.041  26.559   2.085  1.00 10.00      A   
ATOM   4505  CG1 VAL A 476      -8.134  25.090   1.682  1.00 10.00      A   
ATOM   4506  CG2 VAL A 476      -7.130  27.318   1.137  1.00 10.00      A   
ATOM   4507  C   VAL A 476     -10.334  26.429   3.084  1.00 10.00      A   
ATOM   4508  O   VAL A 476     -11.222  25.693   2.653  1.00 10.00      A   
ATOM   4509  N   LEU A 477     -10.105  26.604   4.381  1.00 10.00      A   
ATOM   4510  HN  LEU A 477      -9.396  27.221   4.661  1.00 10.00      A   
ATOM   4511  CA  LEU A 477     -10.888  25.910   5.398  1.00 10.00      A   
ATOM   4512  CB  LEU A 477     -10.319  26.176   6.793  1.00 10.00      A   
ATOM   4513  CG  LEU A 477      -8.900  25.665   7.051  1.00 10.00      A   
ATOM   4514  CD1 LEU A 477      -8.387  26.162   8.394  1.00 10.00      A   
ATOM   4515  CD2 LEU A 477      -8.861  24.144   6.993  1.00 10.00      A   
ATOM   4516  C   LEU A 477     -12.358  26.307   5.333  1.00 10.00      A   
ATOM   4517  O   LEU A 477     -13.246  25.457   5.396  1.00 10.00      A   
ATOM   4518  N   SER A 478     -12.609  27.597   5.182  1.00 10.00      A   
ATOM   4519  HN  SER A 478     -11.855  28.232   5.121  1.00 10.00      A   
ATOM   4520  CA  SER A 478     -13.969  28.107   5.105  1.00 10.00      A   
ATOM   4521  CB  SER A 478     -14.053  29.465   5.805  1.00 10.00      A   
ATOM   4522  OG  SER A 478     -13.412  29.428   7.071  1.00 10.00      A   
ATOM   4523  HG  SER A 478     -13.116  28.531   7.255  1.00 10.00      A   
ATOM   4524  C   SER A 478     -14.423  28.228   3.653  1.00 10.00      A   
ATOM   4525  O   SER A 478     -15.187  29.128   3.303  1.00 10.00      A   
ATOM   4526  N   GLY A 479     -13.949  27.319   2.811  1.00 10.00      A   
ATOM   4527  HN  GLY A 479     -13.344  26.621   3.145  1.00 10.00      A   
ATOM   4528  CA  GLY A 479     -14.318  27.344   1.410  1.00 10.00      A   
ATOM   4529  C   GLY A 479     -14.498  25.954   0.845  1.00 10.00      A   
ATOM   4530  O   GLY A 479     -15.546  25.634   0.280  1.00 10.00      A   
ATOM   4531  N   CYS A 480     -13.476  25.126   1.001  1.00 10.00      A   
ATOM   4532  HN  CYS A 480     -12.669  25.441   1.468  1.00 10.00      A   
ATOM   4533  CA  CYS A 480     -13.520  23.758   0.508  1.00 10.00      A   
ATOM   4534  CB  CYS A 480     -12.107  23.182   0.410  1.00 10.00      A   
ATOM   4535  SG  CYS A 480     -10.976  24.185  -0.580  1.00 10.00      A   
ATOM   4536  HG  CYS A 480     -11.428  24.189  -1.827  1.00 10.00      A   
ATOM   4537  C   CYS A 480     -14.389  22.898   1.414  1.00 10.00      A   
ATOM   4538  O   CYS A 480     -14.060  22.676   2.581  1.00 10.00      A   
ATOM   4539  N   ASP A 481     -15.508  22.431   0.875  1.00 10.00      A   
ATOM   4540  HN  ASP A 481     -15.713  22.646  -0.056  1.00 10.00      A   
ATOM   4541  CA  ASP A 481     -16.438  21.609   1.639  1.00 10.00      A   
ATOM   4542  CB  ASP A 481     -17.774  21.450   0.907  1.00 10.00      A   
ATOM   4543  CG  ASP A 481     -18.625  22.703   0.962  1.00 10.00      A   
ATOM   4544  OD1 ASP A 481     -18.886  23.205   2.072  1.00 10.00      A   
ATOM   4545  OD2 ASP A 481     -19.032  23.202  -0.109  1.00 10.00      A   
ATOM   4546  C   ASP A 481     -15.848  20.246   1.971  1.00 10.00      A   
ATOM   4547  O   ASP A 481     -15.729  19.884   3.141  1.00 10.00      A   
ATOM   4548  N   SER A 482     -15.460  19.501   0.943  1.00 10.00      A   
ATOM   4549  HN  SER A 482     -15.537  19.855   0.034  1.00 10.00      A   
ATOM   4550  CA  SER A 482     -14.891  18.177   1.143  1.00 10.00      A   
ATOM   4551  CB  SER A 482     -15.198  17.260  -0.044  1.00 10.00      A   
ATOM   4552  OG  SER A 482     -16.597  17.179  -0.278  1.00 10.00      A   
ATOM   4553  HG  SER A 482     -16.876  17.932  -0.816  1.00 10.00      A   
ATOM   4554  C   SER A 482     -13.389  18.246   1.387  1.00 10.00      A   
ATOM   4555  O   SER A 482     -12.618  18.631   0.507  1.00 10.00      A   
ATOM   4556  N   LEU A 483     -12.988  17.881   2.596  1.00 10.00      A   
ATOM   4557  HN  LEU A 483     -13.658  17.601   3.253  1.00 10.00      A   
ATOM   4558  CA  LEU A 483     -11.583  17.872   2.977  1.00 10.00      A   
ATOM   4559  CB  LEU A 483     -11.248  19.065   3.877  1.00 10.00      A   
ATOM   4560  CG  LEU A 483     -11.139  20.430   3.189  1.00 10.00      A   
ATOM   4561  CD1 LEU A 483     -10.956  21.535   4.217  1.00 10.00      A   
ATOM   4562  CD2 LEU A 483      -9.992  20.443   2.192  1.00 10.00      A   
ATOM   4563  C   LEU A 483     -11.262  16.574   3.696  1.00 10.00      A   
ATOM   4564  O   LEU A 483     -12.146  15.964   4.299  1.00 10.00      A   
ATOM   4565  N   ARG A 484     -10.007  16.147   3.616  1.00 10.00      A   
ATOM   4566  HN  ARG A 484      -9.356  16.672   3.105  1.00 10.00      A   
ATOM   4567  CA  ARG A 484      -9.578  14.911   4.256  1.00 10.00      A   
ATOM   4568  CB  ARG A 484      -9.591  13.760   3.248  1.00 10.00      A   
ATOM   4569  CG  ARG A 484     -10.831  12.886   3.315  1.00 10.00      A   
ATOM   4570  CD  ARG A 484     -11.078  12.171   1.997  1.00 10.00      A   
ATOM   4571  NE  ARG A 484      -9.922  11.398   1.555  1.00 10.00      A   
ATOM   4572  HE  ARG A 484      -9.320  11.050   2.252  1.00 10.00      A   
ATOM   4573  CZ  ARG A 484      -9.638  11.132   0.280  1.00 10.00      A   
ATOM   4574  NH1 ARG A 484     -10.419  11.573  -0.703  1.00 10.00      A   
ATOM   4575 HH11 ARG A 484     -10.181  11.352  -1.692  1.00 10.00      A   
ATOM   4576 HH12 ARG A 484     -11.277  12.143  -0.492  1.00 10.00      A   
ATOM   4577  NH2 ARG A 484      -8.561  10.420  -0.020  1.00 10.00      A   
ATOM   4578 HH21 ARG A 484      -8.333  10.202  -1.011  1.00 10.00      A   
ATOM   4579 HH22 ARG A 484      -7.931  10.063   0.738  1.00 10.00      A   
ATOM   4580  C   ARG A 484      -8.194  15.055   4.889  1.00 10.00      A   
ATOM   4581  O   ARG A 484      -8.041  14.898   6.102  1.00 10.00      A   
ATOM   4582  N   LYS A 485      -7.191  15.358   4.069  1.00 10.00      A   
ATOM   4583  HN  LYS A 485      -7.376  15.494   3.109  1.00 10.00      A   
ATOM   4584  CA  LYS A 485      -5.821  15.516   4.552  1.00 10.00      A   
ATOM   4585  CB  LYS A 485      -4.926  14.370   4.055  1.00 10.00      A   
ATOM   4586  CG  LYS A 485      -5.337  12.993   4.564  1.00 10.00      A   
ATOM   4587  CD  LYS A 485      -4.464  11.878   3.991  1.00 10.00      A   
ATOM   4588  CE  LYS A 485      -4.821  11.560   2.543  1.00 10.00      A   
ATOM   4589  NZ  LYS A 485      -4.429  10.174   2.153  1.00 10.00      A   
ATOM   4590  HZ1 LYS A 485      -4.257   9.594   2.999  1.00 10.00      A   
ATOM   4591  HZ2 LYS A 485      -3.560  10.187   1.580  1.00 10.00      A   
ATOM   4592  HZ3 LYS A 485      -5.192   9.726   1.599  1.00 10.00      A   
ATOM   4593  C   LYS A 485      -5.256  16.868   4.125  1.00 10.00      A   
ATOM   4594  O   LYS A 485      -5.292  17.224   2.946  1.00 10.00      A   
ATOM   4595  N   LEU A 486      -4.762  17.623   5.092  1.00 10.00      A   
ATOM   4596  HN  LEU A 486      -4.778  17.292   6.016  1.00 10.00      A   
ATOM   4597  CA  LEU A 486      -4.191  18.932   4.816  1.00 10.00      A   
ATOM   4598  CB  LEU A 486      -5.077  20.039   5.398  1.00 10.00      A   
ATOM   4599  CG  LEU A 486      -4.774  21.467   4.938  1.00 10.00      A   
ATOM   4600  CD1 LEU A 486      -5.059  21.629   3.455  1.00 10.00      A   
ATOM   4601  CD2 LEU A 486      -5.566  22.479   5.751  1.00 10.00      A   
ATOM   4602  C   LEU A 486      -2.780  19.023   5.380  1.00 10.00      A   
ATOM   4603  O   LEU A 486      -2.576  18.920   6.594  1.00 10.00      A   
ATOM   4604  N   GLU A 487      -1.815  19.201   4.493  1.00 10.00      A   
ATOM   4605  HN  GLU A 487      -2.049  19.267   3.539  1.00 10.00      A   
ATOM   4606  CA  GLU A 487      -0.416  19.303   4.886  1.00 10.00      A   
ATOM   4607  CB  GLU A 487       0.433  18.318   4.080  1.00 10.00      A   
ATOM   4608  CG  GLU A 487      -0.293  17.037   3.706  1.00 10.00      A   
ATOM   4609  CD  GLU A 487       0.596  16.053   2.984  1.00 10.00      A   
ATOM   4610  OE1 GLU A 487       0.723  16.153   1.748  1.00 10.00      A   
ATOM   4611  OE2 GLU A 487       1.174  15.179   3.655  1.00 10.00      A   
ATOM   4612  C   GLU A 487       0.096  20.720   4.663  1.00 10.00      A   
ATOM   4613  O   GLU A 487       0.091  21.219   3.540  1.00 10.00      A   
ATOM   4614  N   ILE A 488       0.521  21.370   5.732  1.00 10.00      A   
ATOM   4615  HN  ILE A 488       0.486  20.928   6.613  1.00 10.00      A   
ATOM   4616  CA  ILE A 488       1.035  22.727   5.642  1.00 10.00      A   
ATOM   4617  CB  ILE A 488       0.073  23.740   6.308  1.00 10.00      A   
ATOM   4618  CG1 ILE A 488      -1.317  23.669   5.663  1.00 10.00      A   
ATOM   4619  CG2 ILE A 488       0.635  25.148   6.194  1.00 10.00      A   
ATOM   4620  CD1 ILE A 488      -2.357  24.531   6.348  1.00 10.00      A   
ATOM   4621  C   ILE A 488       2.412  22.824   6.299  1.00 10.00      A   
ATOM   4622  O   ILE A 488       2.568  22.502   7.479  1.00 10.00      A   
ATOM   4623  N   ARG A 489       3.413  23.249   5.535  1.00 10.00      A   
ATOM   4624  HN  ARG A 489       3.242  23.475   4.591  1.00 10.00      A   
ATOM   4625  CA  ARG A 489       4.761  23.389   6.067  1.00 10.00      A   
ATOM   4626  CB  ARG A 489       5.658  22.220   5.642  1.00 10.00      A   
ATOM   4627  CG  ARG A 489       6.141  22.283   4.200  1.00 10.00      A   
ATOM   4628  CD  ARG A 489       7.419  21.487   4.003  1.00 10.00      A   
ATOM   4629  NE  ARG A 489       8.546  22.071   4.717  1.00 10.00      A   
ATOM   4630  HE  ARG A 489       8.382  22.911   5.221  1.00 10.00      A   
ATOM   4631  CZ  ARG A 489       9.770  21.558   4.729  1.00 10.00      A   
ATOM   4632  NH1 ARG A 489      10.042  20.444   4.055  1.00 10.00      A   
ATOM   4633 HH11 ARG A 489       9.297  19.961   3.513  1.00 10.00      A   
ATOM   4634 HH12 ARG A 489      11.010  20.053   4.066  1.00 10.00      A   
ATOM   4635  NH2 ARG A 489      10.725  22.155   5.417  1.00 10.00      A   
ATOM   4636 HH21 ARG A 489      11.688  21.756   5.436  1.00 10.00      A   
ATOM   4637 HH22 ARG A 489      10.515  23.038   5.947  1.00 10.00      A   
ATOM   4638  C   ARG A 489       5.389  24.714   5.653  1.00 10.00      A   
ATOM   4639  O   ARG A 489       5.275  25.140   4.498  1.00 10.00      A   
ATOM   4640  N   ASP A 490       6.038  25.358   6.617  1.00 10.00      A   
ATOM   4641  HN  ASP A 490       6.044  24.968   7.518  1.00 10.00      A   
ATOM   4642  CA  ASP A 490       6.729  26.628   6.397  1.00 10.00      A   
ATOM   4643  CB  ASP A 490       7.988  26.433   5.536  1.00 10.00      A   
ATOM   4644  CG  ASP A 490       9.028  25.537   6.189  1.00 10.00      A   
ATOM   4645  OD1 ASP A 490      10.041  26.063   6.697  1.00 10.00      A   
ATOM   4646  OD2 ASP A 490       8.841  24.301   6.201  1.00 10.00      A   
ATOM   4647  C   ASP A 490       5.804  27.681   5.795  1.00 10.00      A   
ATOM   4648  O   ASP A 490       6.065  28.214   4.714  1.00 10.00      A   
ATOM   4649  N   CYS A 491       4.724  27.974   6.502  1.00 10.00      A   
ATOM   4650  HN  CYS A 491       4.581  27.525   7.363  1.00 10.00      A   
ATOM   4651  CA  CYS A 491       3.747  28.954   6.046  1.00 10.00      A   
ATOM   4652  CB  CYS A 491       2.437  28.261   5.669  1.00 10.00      A   
ATOM   4653  SG  CYS A 491       2.485  27.392   4.086  1.00 10.00      A   
ATOM   4654  HG  CYS A 491       1.919  28.180   3.176  1.00 10.00      A   
ATOM   4655  C   CYS A 491       3.501  30.011   7.119  1.00 10.00      A   
ATOM   4656  O   CYS A 491       3.707  29.753   8.306  1.00 10.00      A   
ATOM   4657  N   PRO A 492       3.035  31.207   6.720  1.00 10.00      A   
ATOM   4658  CA  PRO A 492       2.778  32.312   7.653  1.00 10.00      A   
ATOM   4659  CB  PRO A 492       2.812  33.529   6.730  1.00 10.00      A   
ATOM   4660  CG  PRO A 492       2.265  33.019   5.440  1.00 10.00      A   
ATOM   4661  CD  PRO A 492       2.722  31.586   5.326  1.00 10.00      A   
ATOM   4662  C   PRO A 492       1.412  32.203   8.335  1.00 10.00      A   
ATOM   4663  O   PRO A 492       0.875  33.194   8.836  1.00 10.00      A   
ATOM   4664  N   PHE A 493       0.860  30.997   8.351  1.00 10.00      A   
ATOM   4665  HN  PHE A 493       1.346  30.248   7.951  1.00 10.00      A   
ATOM   4666  CA  PHE A 493      -0.437  30.753   8.972  1.00 10.00      A   
ATOM   4667  CB  PHE A 493      -1.082  29.490   8.397  1.00 10.00      A   
ATOM   4668  CG  PHE A 493      -1.220  29.495   6.900  1.00 10.00      A   
ATOM   4669  CD1 PHE A 493      -1.094  28.320   6.181  1.00 10.00      A   
ATOM   4670  CD2 PHE A 493      -1.479  30.671   6.210  1.00 10.00      A   
ATOM   4671  CE1 PHE A 493      -1.222  28.314   4.807  1.00 10.00      A   
ATOM   4672  CE2 PHE A 493      -1.607  30.670   4.836  1.00 10.00      A   
ATOM   4673  CZ  PHE A 493      -1.479  29.491   4.134  1.00 10.00      A   
ATOM   4674  C   PHE A 493      -0.267  30.613  10.477  1.00 10.00      A   
ATOM   4675  O   PHE A 493       0.702  30.005  10.941  1.00 10.00      A   
ATOM   4676  N   GLY A 494      -1.196  31.177  11.236  1.00 10.00      A   
ATOM   4677  HN  GLY A 494      -1.964  31.637  10.816  1.00 10.00      A   
ATOM   4678  CA  GLY A 494      -1.106  31.110  12.674  1.00 10.00      A   
ATOM   4679  C   GLY A 494      -2.395  30.651  13.323  1.00 10.00      A   
ATOM   4680  O   GLY A 494      -3.261  30.058  12.672  1.00 10.00      A   
ATOM   4681  N   ASP A 495      -2.522  30.948  14.607  1.00 10.00      A   
ATOM   4682  HN  ASP A 495      -1.798  31.446  15.045  1.00 10.00      A   
ATOM   4683  CA  ASP A 495      -3.691  30.566  15.397  1.00 10.00      A   
ATOM   4684  CB  ASP A 495      -3.464  30.858  16.884  1.00 10.00      A   
ATOM   4685  CG  ASP A 495      -2.489  31.988  17.134  1.00 10.00      A   
ATOM   4686  OD1 ASP A 495      -1.272  31.721  17.252  1.00 10.00      A   
ATOM   4687  OD2 ASP A 495      -2.928  33.152  17.198  1.00 10.00      A   
ATOM   4688  C   ASP A 495      -4.974  31.242  14.930  1.00 10.00      A   
ATOM   4689  O   ASP A 495      -6.066  30.745  15.204  1.00 10.00      A   
ATOM   4690  N   LYS A 496      -4.848  32.365  14.226  1.00 10.00      A   
ATOM   4691  HN  LYS A 496      -3.951  32.703  14.022  1.00 10.00      A   
ATOM   4692  CA  LYS A 496      -6.018  33.100  13.741  1.00 10.00      A   
ATOM   4693  CB  LYS A 496      -5.611  34.371  12.992  1.00 10.00      A   
ATOM   4694  CG  LYS A 496      -4.611  35.251  13.717  1.00 10.00      A   
ATOM   4695  CD  LYS A 496      -4.281  36.481  12.890  1.00 10.00      A   
ATOM   4696  CE  LYS A 496      -2.898  37.021  13.212  1.00 10.00      A   
ATOM   4697  NZ  LYS A 496      -1.825  36.068  12.832  1.00 10.00      A   
ATOM   4698  HZ1 LYS A 496      -0.920  36.569  12.716  1.00 10.00      A   
ATOM   4699  HZ2 LYS A 496      -2.067  35.587  11.934  1.00 10.00      A   
ATOM   4700  HZ3 LYS A 496      -1.711  35.351  13.569  1.00 10.00      A   
ATOM   4701  C   LYS A 496      -6.874  32.231  12.831  1.00 10.00      A   
ATOM   4702  O   LYS A 496      -8.088  32.139  13.006  1.00 10.00      A   
ATOM   4703  N   ALA A 497      -6.238  31.597  11.857  1.00 10.00      A   
ATOM   4704  HN  ALA A 497      -5.260  31.713  11.765  1.00 10.00      A   
ATOM   4705  CA  ALA A 497      -6.947  30.739  10.915  1.00 10.00      A   
ATOM   4706  CB  ALA A 497      -6.091  30.487   9.684  1.00 10.00      A   
ATOM   4707  C   ALA A 497      -7.361  29.419  11.562  1.00 10.00      A   
ATOM   4708  O   ALA A 497      -8.396  28.847  11.220  1.00 10.00      A   
ATOM   4709  N   LEU A 498      -6.556  28.952  12.510  1.00 10.00      A   
ATOM   4710  HN  LEU A 498      -5.755  29.466  12.749  1.00 10.00      A   
ATOM   4711  CA  LEU A 498      -6.823  27.697  13.201  1.00 10.00      A   
ATOM   4712  CB  LEU A 498      -5.593  27.264  14.003  1.00 10.00      A   
ATOM   4713  CG  LEU A 498      -5.752  26.007  14.863  1.00 10.00      A   
ATOM   4714  CD1 LEU A 498      -5.722  24.751  14.005  1.00 10.00      A   
ATOM   4715  CD2 LEU A 498      -4.687  25.957  15.947  1.00 10.00      A   
ATOM   4716  C   LEU A 498      -8.039  27.784  14.120  1.00 10.00      A   
ATOM   4717  O   LEU A 498      -8.997  27.024  13.970  1.00 10.00      A   
ATOM   4718  N   LEU A 499      -8.008  28.728  15.055  1.00 10.00      A   
ATOM   4719  HN  LEU A 499      -7.234  29.339  15.092  1.00 10.00      A   
ATOM   4720  CA  LEU A 499      -9.091  28.894  16.026  1.00 10.00      A   
ATOM   4721  CB  LEU A 499      -8.698  29.899  17.112  1.00 10.00      A   
ATOM   4722  CG  LEU A 499      -7.410  29.595  17.884  1.00 10.00      A   
ATOM   4723  CD1 LEU A 499      -7.062  30.751  18.811  1.00 10.00      A   
ATOM   4724  CD2 LEU A 499      -7.534  28.292  18.663  1.00 10.00      A   
ATOM   4725  C   LEU A 499     -10.418  29.288  15.382  1.00 10.00      A   
ATOM   4726  O   LEU A 499     -11.486  29.066  15.954  1.00 10.00      A   
ATOM   4727  N   ALA A 500     -10.355  29.860  14.190  1.00 10.00      A   
ATOM   4728  HN  ALA A 500      -9.477  30.011  13.776  1.00 10.00      A   
ATOM   4729  CA  ALA A 500     -11.563  30.282  13.490  1.00 10.00      A   
ATOM   4730  CB  ALA A 500     -11.266  31.459  12.575  1.00 10.00      A   
ATOM   4731  C   ALA A 500     -12.190  29.137  12.700  1.00 10.00      A   
ATOM   4732  O   ALA A 500     -13.254  29.298  12.097  1.00 10.00      A   
ATOM   4733  N   ASN A 501     -11.531  27.988  12.698  1.00 10.00      A   
ATOM   4734  HN  ASN A 501     -10.686  27.918  13.196  1.00 10.00      A   
ATOM   4735  CA  ASN A 501     -12.027  26.823  11.971  1.00 10.00      A   
ATOM   4736  CB  ASN A 501     -11.263  26.636  10.655  1.00 10.00      A   
ATOM   4737  CG  ASN A 501     -11.581  27.711   9.635  1.00 10.00      A   
ATOM   4738  OD1 ASN A 501     -12.542  27.599   8.873  1.00 10.00      A   
ATOM   4739  ND2 ASN A 501     -10.762  28.752   9.601  1.00 10.00      A   
ATOM   4740 HD21 ASN A 501     -10.004  28.768  10.230  1.00 10.00      A   
ATOM   4741 HD22 ASN A 501     -10.950  29.468   8.956  1.00 10.00      A   
ATOM   4742  C   ASN A 501     -11.914  25.564  12.819  1.00 10.00      A   
ATOM   4743  O   ASN A 501     -11.529  24.503  12.328  1.00 10.00      A   
ATOM   4744  N   ALA A 502     -12.269  25.684  14.091  1.00 10.00      A   
ATOM   4745  HN  ALA A 502     -12.596  26.551  14.415  1.00 10.00      A   
ATOM   4746  CA  ALA A 502     -12.198  24.558  15.015  1.00 10.00      A   
ATOM   4747  CB  ALA A 502     -12.444  25.027  16.440  1.00 10.00      A   
ATOM   4748  C   ALA A 502     -13.192  23.464  14.641  1.00 10.00      A   
ATOM   4749  O   ALA A 502     -12.863  22.278  14.655  1.00 10.00      A   
ATOM   4750  N   SER A 503     -14.407  23.870  14.296  1.00 10.00      A   
ATOM   4751  HN  SER A 503     -14.611  24.830  14.299  1.00 10.00      A   
ATOM   4752  CA  SER A 503     -15.456  22.926  13.925  1.00 10.00      A   
ATOM   4753  CB  SER A 503     -16.808  23.640  13.896  1.00 10.00      A   
ATOM   4754  OG  SER A 503     -16.825  24.700  14.844  1.00 10.00      A   
ATOM   4755  HG  SER A 503     -17.058  24.345  15.712  1.00 10.00      A   
ATOM   4756  C   SER A 503     -15.173  22.266  12.577  1.00 10.00      A   
ATOM   4757  O   SER A 503     -15.615  21.144  12.322  1.00 10.00      A   
ATOM   4758  N   LYS A 504     -14.417  22.954  11.729  1.00 10.00      A   
ATOM   4759  HN  LYS A 504     -14.066  23.826  12.004  1.00 10.00      A   
ATOM   4760  CA  LYS A 504     -14.086  22.445  10.403  1.00 10.00      A   
ATOM   4761  CB  LYS A 504     -13.423  23.550   9.576  1.00 10.00      A   
ATOM   4762  CG  LYS A 504     -13.087  23.154   8.150  1.00 10.00      A   
ATOM   4763  CD  LYS A 504     -14.341  22.940   7.318  1.00 10.00      A   
ATOM   4764  CE  LYS A 504     -13.995  22.428   5.929  1.00 10.00      A   
ATOM   4765  NZ  LYS A 504     -15.187  22.369   5.041  1.00 10.00      A   
ATOM   4766  HZ1 LYS A 504     -15.725  23.258   5.104  1.00 10.00      A   
ATOM   4767  HZ2 LYS A 504     -15.807  21.584   5.321  1.00 10.00      A   
ATOM   4768  HZ3 LYS A 504     -14.893  22.225   4.052  1.00 10.00      A   
ATOM   4769  C   LYS A 504     -13.163  21.233  10.487  1.00 10.00      A   
ATOM   4770  O   LYS A 504     -13.210  20.339   9.640  1.00 10.00      A   
ATOM   4771  N   LEU A 505     -12.356  21.194  11.536  1.00 10.00      A   
ATOM   4772  HN  LEU A 505     -12.405  21.917  12.198  1.00 10.00      A   
ATOM   4773  CA  LEU A 505     -11.398  20.110  11.736  1.00 10.00      A   
ATOM   4774  CB  LEU A 505     -10.401  20.469  12.842  1.00 10.00      A   
ATOM   4775  CG  LEU A 505      -9.692  21.821  12.703  1.00 10.00      A   
ATOM   4776  CD1 LEU A 505      -8.695  22.025  13.835  1.00 10.00      A   
ATOM   4777  CD2 LEU A 505      -9.012  21.945  11.345  1.00 10.00      A   
ATOM   4778  C   LEU A 505     -12.077  18.769  12.033  1.00 10.00      A   
ATOM   4779  O   LEU A 505     -11.459  17.711  11.897  1.00 10.00      A   
ATOM   4780  N   GLU A 506     -13.350  18.813  12.419  1.00 10.00      A   
ATOM   4781  HN  GLU A 506     -13.797  19.682  12.496  1.00 10.00      A   
ATOM   4782  CA  GLU A 506     -14.100  17.596  12.729  1.00 10.00      A   
ATOM   4783  CB  GLU A 506     -15.403  17.928  13.464  1.00 10.00      A   
ATOM   4784  CG  GLU A 506     -15.209  18.426  14.889  1.00 10.00      A   
ATOM   4785  CD  GLU A 506     -16.477  18.339  15.717  1.00 10.00      A   
ATOM   4786  OE1 GLU A 506     -17.257  19.313  15.727  1.00 10.00      A   
ATOM   4787  OE2 GLU A 506     -16.701  17.298  16.369  1.00 10.00      A   
ATOM   4788  C   GLU A 506     -14.391  16.790  11.461  1.00 10.00      A   
ATOM   4789  O   GLU A 506     -14.637  15.582  11.516  1.00 10.00      A   
ATOM   4790  N   THR A 507     -14.347  17.461  10.322  1.00 10.00      A   
ATOM   4791  HN  THR A 507     -14.141  18.420  10.338  1.00 10.00      A   
ATOM   4792  CA  THR A 507     -14.600  16.815   9.045  1.00 10.00      A   
ATOM   4793  CB  THR A 507     -15.513  17.687   8.162  1.00 10.00      A   
ATOM   4794  OG1 THR A 507     -16.453  18.379   9.001  1.00 10.00      A   
ATOM   4795  HG1 THR A 507     -17.339  18.035   8.829  1.00 10.00      A   
ATOM   4796  CG2 THR A 507     -16.285  16.822   7.175  1.00 10.00      A   
ATOM   4797  C   THR A 507     -13.288  16.518   8.316  1.00 10.00      A   
ATOM   4798  O   THR A 507     -13.265  16.275   7.110  1.00 10.00      A   
ATOM   4799  N   MET A 508     -12.193  16.516   9.064  1.00 10.00      A   
ATOM   4800  HN  MET A 508     -12.273  16.684  10.030  1.00 10.00      A   
ATOM   4801  CA  MET A 508     -10.877  16.249   8.496  1.00 10.00      A   
ATOM   4802  CB  MET A 508      -9.970  17.473   8.637  1.00 10.00      A   
ATOM   4803  CG  MET A 508     -10.301  18.613   7.688  1.00 10.00      A   
ATOM   4804  SD  MET A 508      -9.005  19.867   7.646  1.00 10.00      A   
ATOM   4805  CE  MET A 508      -7.566  18.829   7.396  1.00 10.00      A   
ATOM   4806  C   MET A 508     -10.240  15.039   9.173  1.00 10.00      A   
ATOM   4807  O   MET A 508     -10.372  14.859  10.382  1.00 10.00      A   
ATOM   4808  N   ARG A 509      -9.559  14.214   8.393  1.00 10.00      A   
ATOM   4809  HN  ARG A 509      -9.488  14.413   7.435  1.00 10.00      A   
ATOM   4810  CA  ARG A 509      -8.909  13.019   8.925  1.00 10.00      A   
ATOM   4811  CB  ARG A 509      -8.608  12.004   7.809  1.00 10.00      A   
ATOM   4812  CG  ARG A 509      -8.052  10.675   8.314  1.00 10.00      A   
ATOM   4813  CD  ARG A 509      -7.300   9.912   7.228  1.00 10.00      A   
ATOM   4814  NE  ARG A 509      -8.188   9.103   6.387  1.00 10.00      A   
ATOM   4815  HE  ARG A 509      -9.139   9.076   6.634  1.00 10.00      A   
ATOM   4816  CZ  ARG A 509      -7.776   8.411   5.314  1.00 10.00      A   
ATOM   4817  NH1 ARG A 509      -6.498   8.423   4.945  1.00 10.00      A   
ATOM   4818 HH11 ARG A 509      -5.792   8.970   5.489  1.00 10.00      A   
ATOM   4819 HH12 ARG A 509      -6.185   7.882   4.097  1.00 10.00      A   
ATOM   4820  NH2 ARG A 509      -8.650   7.714   4.598  1.00 10.00      A   
ATOM   4821 HH21 ARG A 509      -8.320   7.174   3.757  1.00 10.00      A   
ATOM   4822 HH22 ARG A 509      -9.657   7.696   4.857  1.00 10.00      A   
ATOM   4823  C   ARG A 509      -7.621  13.383   9.654  1.00 10.00      A   
ATOM   4824  O   ARG A 509      -7.424  13.007  10.812  1.00 10.00      A   
ATOM   4825  N   SER A 510      -6.750  14.131   8.979  1.00 10.00      A   
ATOM   4826  HN  SER A 510      -6.968  14.425   8.068  1.00 10.00      A   
ATOM   4827  CA  SER A 510      -5.474  14.519   9.568  1.00 10.00      A   
ATOM   4828  CB  SER A 510      -4.394  13.502   9.170  1.00 10.00      A   
ATOM   4829  OG  SER A 510      -4.875  12.165   9.254  1.00 10.00      A   
ATOM   4830  HG  SER A 510      -4.274  11.574   8.782  1.00 10.00      A   
ATOM   4831  C   SER A 510      -5.037  15.923   9.132  1.00 10.00      A   
ATOM   4832  O   SER A 510      -5.011  16.236   7.939  1.00 10.00      A   
ATOM   4833  N   LEU A 511      -4.701  16.760  10.105  1.00 10.00      A   
ATOM   4834  HN  LEU A 511      -4.772  16.462  11.039  1.00 10.00      A   
ATOM   4835  CA  LEU A 511      -4.229  18.112   9.839  1.00 10.00      A   
ATOM   4836  CB  LEU A 511      -5.098  19.146  10.558  1.00 10.00      A   
ATOM   4837  CG  LEU A 511      -4.595  20.592  10.518  1.00 10.00      A   
ATOM   4838  CD1 LEU A 511      -4.602  21.134   9.097  1.00 10.00      A   
ATOM   4839  CD2 LEU A 511      -5.415  21.477  11.437  1.00 10.00      A   
ATOM   4840  C   LEU A 511      -2.785  18.230  10.306  1.00 10.00      A   
ATOM   4841  O   LEU A 511      -2.498  18.104  11.500  1.00 10.00      A   
ATOM   4842  N   TRP A 512      -1.883  18.459   9.367  1.00 10.00      A   
ATOM   4843  HN  TRP A 512      -2.179  18.571   8.435  1.00 10.00      A   
ATOM   4844  CA  TRP A 512      -0.468  18.567   9.682  1.00 10.00      A   
ATOM   4845  CB  TRP A 512       0.339  17.546   8.871  1.00 10.00      A   
ATOM   4846  CG  TRP A 512       1.823  17.708   9.008  1.00 10.00      A   
ATOM   4847  CD1 TRP A 512       2.671  18.276   8.103  1.00 10.00      A   
ATOM   4848  CD2 TRP A 512       2.637  17.297  10.113  1.00 10.00      A   
ATOM   4849  NE1 TRP A 512       3.957  18.254   8.582  1.00 10.00      A   
ATOM   4850  HE1 TRP A 512       4.744  18.610   8.117  1.00 10.00      A   
ATOM   4851  CE2 TRP A 512       3.964  17.654   9.808  1.00 10.00      A   
ATOM   4852  CE3 TRP A 512       2.374  16.664  11.327  1.00 10.00      A   
ATOM   4853  CZ2 TRP A 512       5.023  17.400  10.674  1.00 10.00      A   
ATOM   4854  CZ3 TRP A 512       3.426  16.412  12.185  1.00 10.00      A   
ATOM   4855  CH2 TRP A 512       4.735  16.779  11.854  1.00 10.00      A   
ATOM   4856  C   TRP A 512       0.058  19.973   9.429  1.00 10.00      A   
ATOM   4857  O   TRP A 512      -0.101  20.523   8.339  1.00 10.00      A   
ATOM   4858  N   MET A 513       0.689  20.550  10.443  1.00 10.00      A   
ATOM   4859  HN  MET A 513       0.778  20.066  11.295  1.00 10.00      A   
ATOM   4860  CA  MET A 513       1.256  21.880  10.328  1.00 10.00      A   
ATOM   4861  CB  MET A 513       0.388  22.914  11.047  1.00 10.00      A   
ATOM   4862  CG  MET A 513      -1.040  22.996  10.533  1.00 10.00      A   
ATOM   4863  SD  MET A 513      -1.813  24.581  10.904  1.00 10.00      A   
ATOM   4864  CE  MET A 513      -0.840  25.670   9.866  1.00 10.00      A   
ATOM   4865  C   MET A 513       2.672  21.894  10.885  1.00 10.00      A   
ATOM   4866  O   MET A 513       2.907  21.458  12.012  1.00 10.00      A   
ATOM   4867  N   SER A 514       3.617  22.371  10.090  1.00 10.00      A   
ATOM   4868  HN  SER A 514       3.373  22.704   9.197  1.00 10.00      A   
ATOM   4869  CA  SER A 514       5.009  22.424  10.512  1.00 10.00      A   
ATOM   4870  CB  SER A 514       5.783  21.255   9.895  1.00 10.00      A   
ATOM   4871  OG  SER A 514       5.167  20.827   8.694  1.00 10.00      A   
ATOM   4872  HG  SER A 514       4.227  21.042   8.726  1.00 10.00      A   
ATOM   4873  C   SER A 514       5.643  23.749  10.114  1.00 10.00      A   
ATOM   4874  O   SER A 514       5.320  24.297   9.063  1.00 10.00      A   
ATOM   4875  N   SER A 515       6.524  24.263  10.967  1.00 10.00      A   
ATOM   4876  HN  SER A 515       6.714  23.777  11.802  1.00 10.00      A   
ATOM   4877  CA  SER A 515       7.221  25.524  10.713  1.00 10.00      A   
ATOM   4878  CB  SER A 515       8.211  25.361   9.557  1.00 10.00      A   
ATOM   4879  OG  SER A 515       8.793  24.064   9.549  1.00 10.00      A   
ATOM   4880  HG  SER A 515       8.938  23.790   8.633  1.00 10.00      A   
ATOM   4881  C   SER A 515       6.244  26.670  10.433  1.00 10.00      A   
ATOM   4882  O   SER A 515       6.471  27.502   9.552  1.00 10.00      A   
ATOM   4883  N   CYS A 516       5.159  26.713  11.188  1.00 10.00      A   
ATOM   4884  HN  CYS A 516       5.034  26.035  11.888  1.00 10.00      A   
ATOM   4885  CA  CYS A 516       4.157  27.752  11.021  1.00 10.00      A   
ATOM   4886  CB  CYS A 516       2.790  27.137  10.720  1.00 10.00      A   
ATOM   4887  SG  CYS A 516       2.775  26.058   9.269  1.00 10.00      A   
ATOM   4888  HG  CYS A 516       3.895  25.344   9.278  1.00 10.00      A   
ATOM   4889  C   CYS A 516       4.095  28.647  12.256  1.00 10.00      A   
ATOM   4890  O   CYS A 516       4.733  28.365  13.272  1.00 10.00      A   
ATOM   4891  N   SER A 517       3.314  29.713  12.171  1.00 10.00      A   
ATOM   4892  HN  SER A 517       2.812  29.873  11.342  1.00 10.00      A   
ATOM   4893  CA  SER A 517       3.173  30.664  13.269  1.00 10.00      A   
ATOM   4894  CB  SER A 517       2.809  32.041  12.705  1.00 10.00      A   
ATOM   4895  OG  SER A 517       3.597  32.344  11.560  1.00 10.00      A   
ATOM   4896  HG  SER A 517       3.313  33.189  11.193  1.00 10.00      A   
ATOM   4897  C   SER A 517       2.131  30.202  14.299  1.00 10.00      A   
ATOM   4898  O   SER A 517       1.356  31.006  14.828  1.00 10.00      A   
ATOM   4899  N   VAL A 518       2.139  28.910  14.603  1.00 10.00      A   
ATOM   4900  HN  VAL A 518       2.810  28.327  14.184  1.00 10.00      A   
ATOM   4901  CA  VAL A 518       1.201  28.339  15.561  1.00 10.00      A   
ATOM   4902  CB  VAL A 518       0.938  26.842  15.277  1.00 10.00      A   
ATOM   4903  CG1 VAL A 518      -0.234  26.338  16.110  1.00 10.00      A   
ATOM   4904  CG2 VAL A 518       0.690  26.606  13.793  1.00 10.00      A   
ATOM   4905  C   VAL A 518       1.759  28.477  16.973  1.00 10.00      A   
ATOM   4906  O   VAL A 518       2.725  27.803  17.332  1.00 10.00      A   
ATOM   4907  N   SER A 519       1.152  29.349  17.766  1.00 10.00      A   
ATOM   4908  HN  SER A 519       0.383  29.848  17.426  1.00 10.00      A   
ATOM   4909  CA  SER A 519       1.605  29.584  19.131  1.00 10.00      A   
ATOM   4910  CB  SER A 519       1.055  30.914  19.656  1.00 10.00      A   
ATOM   4911  OG  SER A 519      -0.362  30.965  19.557  1.00 10.00      A   
ATOM   4912  HG  SER A 519      -0.621  31.201  18.646  1.00 10.00      A   
ATOM   4913  C   SER A 519       1.234  28.439  20.073  1.00 10.00      A   
ATOM   4914  O   SER A 519       0.277  27.695  19.832  1.00 10.00      A   
ATOM   4915  N   PHE A 520       1.997  28.321  21.154  1.00 10.00      A   
ATOM   4916  HN  PHE A 520       2.737  28.957  21.283  1.00 10.00      A   
ATOM   4917  CA  PHE A 520       1.779  27.286  22.160  1.00 10.00      A   
ATOM   4918  CB  PHE A 520       2.915  27.321  23.191  1.00 10.00      A   
ATOM   4919  CG  PHE A 520       2.707  26.451  24.397  1.00 10.00      A   
ATOM   4920  CD1 PHE A 520       2.473  25.092  24.267  1.00 10.00      A   
ATOM   4921  CD2 PHE A 520       2.758  26.996  25.670  1.00 10.00      A   
ATOM   4922  CE1 PHE A 520       2.294  24.294  25.382  1.00 10.00      A   
ATOM   4923  CE2 PHE A 520       2.579  26.206  26.788  1.00 10.00      A   
ATOM   4924  CZ  PHE A 520       2.347  24.853  26.644  1.00 10.00      A   
ATOM   4925  C   PHE A 520       0.419  27.462  22.839  1.00 10.00      A   
ATOM   4926  O   PHE A 520      -0.271  26.483  23.144  1.00 10.00      A   
ATOM   4927  N   GLY A 521       0.038  28.716  23.063  1.00 10.00      A   
ATOM   4928  HN  GLY A 521       0.634  29.454  22.805  1.00 10.00      A   
ATOM   4929  CA  GLY A 521      -1.235  29.010  23.694  1.00 10.00      A   
ATOM   4930  C   GLY A 521      -2.407  28.493  22.884  1.00 10.00      A   
ATOM   4931  O   GLY A 521      -3.364  27.948  23.439  1.00 10.00      A   
ATOM   4932  N   ALA A 522      -2.318  28.647  21.567  1.00 10.00      A   
ATOM   4933  HN  ALA A 522      -1.523  29.082  21.191  1.00 10.00      A   
ATOM   4934  CA  ALA A 522      -3.366  28.192  20.662  1.00 10.00      A   
ATOM   4935  CB  ALA A 522      -3.049  28.610  19.243  1.00 10.00      A   
ATOM   4936  C   ALA A 522      -3.519  26.682  20.729  1.00 10.00      A   
ATOM   4937  O   ALA A 522      -4.632  26.160  20.680  1.00 10.00      A   
ATOM   4938  N   CYS A 523      -2.389  25.990  20.844  1.00 10.00      A   
ATOM   4939  HN  CYS A 523      -1.538  26.473  20.874  1.00 10.00      A   
ATOM   4940  CA  CYS A 523      -2.379  24.536  20.925  1.00 10.00      A   
ATOM   4941  CB  CYS A 523      -0.941  24.018  21.015  1.00 10.00      A   
ATOM   4942  SG  CYS A 523       0.141  24.573  19.673  1.00 10.00      A   
ATOM   4943  HG  CYS A 523       0.080  25.898  19.610  1.00 10.00      A   
ATOM   4944  C   CYS A 523      -3.185  24.065  22.131  1.00 10.00      A   
ATOM   4945  O   CYS A 523      -4.004  23.150  22.027  1.00 10.00      A   
ATOM   4946  N   LYS A 524      -2.960  24.712  23.270  1.00 10.00      A   
ATOM   4947  HN  LYS A 524      -2.303  25.441  23.284  1.00 10.00      A   
ATOM   4948  CA  LYS A 524      -3.673  24.366  24.493  1.00 10.00      A   
ATOM   4949  CB  LYS A 524      -3.041  25.057  25.704  1.00 10.00      A   
ATOM   4950  CG  LYS A 524      -1.629  24.597  26.026  1.00 10.00      A   
ATOM   4951  CD  LYS A 524      -1.187  25.086  27.398  1.00 10.00      A   
ATOM   4952  CE  LYS A 524      -0.971  26.591  27.413  1.00 10.00      A   
ATOM   4953  NZ  LYS A 524      -0.639  27.094  28.773  1.00 10.00      A   
ATOM   4954  HZ1 LYS A 524      -1.396  26.846  29.443  1.00 10.00      A   
ATOM   4955  HZ2 LYS A 524      -0.535  28.134  28.757  1.00 10.00      A   
ATOM   4956  HZ3 LYS A 524       0.253  26.675  29.105  1.00 10.00      A   
ATOM   4957  C   LYS A 524      -5.146  24.748  24.383  1.00 10.00      A   
ATOM   4958  O   LYS A 524      -6.027  23.995  24.793  1.00 10.00      A   
ATOM   4959  N   LEU A 525      -5.397  25.914  23.809  1.00 10.00      A   
ATOM   4960  HN  LEU A 525      -4.645  26.459  23.489  1.00 10.00      A   
ATOM   4961  CA  LEU A 525      -6.754  26.418  23.641  1.00 10.00      A   
ATOM   4962  CB  LEU A 525      -6.728  27.829  23.045  1.00 10.00      A   
ATOM   4963  CG  LEU A 525      -8.070  28.561  22.992  1.00 10.00      A   
ATOM   4964  CD1 LEU A 525      -8.657  28.703  24.388  1.00 10.00      A   
ATOM   4965  CD2 LEU A 525      -7.913  29.926  22.339  1.00 10.00      A   
ATOM   4966  C   LEU A 525      -7.593  25.492  22.768  1.00 10.00      A   
ATOM   4967  O   LEU A 525      -8.723  25.157  23.117  1.00 10.00      A   
ATOM   4968  N   LEU A 526      -7.032  25.078  21.635  1.00 10.00      A   
ATOM   4969  HN  LEU A 526      -6.122  25.384  21.408  1.00 10.00      A   
ATOM   4970  CA  LEU A 526      -7.731  24.189  20.713  1.00 10.00      A   
ATOM   4971  CB  LEU A 526      -6.890  23.951  19.451  1.00 10.00      A   
ATOM   4972  CG  LEU A 526      -7.351  22.827  18.509  1.00 10.00      A   
ATOM   4973  CD1 LEU A 526      -8.768  23.072  18.012  1.00 10.00      A   
ATOM   4974  CD2 LEU A 526      -6.390  22.677  17.338  1.00 10.00      A   
ATOM   4975  C   LEU A 526      -8.073  22.864  21.386  1.00 10.00      A   
ATOM   4976  O   LEU A 526      -9.201  22.381  21.288  1.00 10.00      A   
ATOM   4977  N   GLY A 527      -7.098  22.292  22.086  1.00 10.00      A   
ATOM   4978  HN  GLY A 527      -6.226  22.737  22.149  1.00 10.00      A   
ATOM   4979  CA  GLY A 527      -7.313  21.025  22.758  1.00 10.00      A   
ATOM   4980  C   GLY A 527      -8.376  21.109  23.829  1.00 10.00      A   
ATOM   4981  O   GLY A 527      -9.167  20.184  24.005  1.00 10.00      A   
ATOM   4982  N   GLN A 528      -8.403  22.229  24.537  1.00 10.00      A   
ATOM   4983  HN  GLN A 528      -7.746  22.937  24.342  1.00 10.00      A   
ATOM   4984  CA  GLN A 528      -9.380  22.438  25.594  1.00 10.00      A   
ATOM   4985  CB  GLN A 528      -8.914  23.534  26.554  1.00 10.00      A   
ATOM   4986  CG  GLN A 528      -7.771  23.120  27.466  1.00 10.00      A   
ATOM   4987  CD  GLN A 528      -8.178  22.046  28.454  1.00 10.00      A   
ATOM   4988  OE1 GLN A 528      -9.330  21.984  28.887  1.00 10.00      A   
ATOM   4989  NE2 GLN A 528      -7.235  21.194  28.822  1.00 10.00      A   
ATOM   4990 HE21 GLN A 528      -6.339  21.306  28.443  1.00 10.00      A   
ATOM   4991 HE22 GLN A 528      -7.471  20.485  29.451  1.00 10.00      A   
ATOM   4992  C   GLN A 528     -10.744  22.795  25.012  1.00 10.00      A   
ATOM   4993  O   GLN A 528     -11.772  22.650  25.678  1.00 10.00      A   
ATOM   4994  N   LYS A 529     -10.747  23.261  23.768  1.00 10.00      A   
ATOM   4995  HN  LYS A 529      -9.891  23.360  23.293  1.00 10.00      A   
ATOM   4996  CA  LYS A 529     -11.979  23.639  23.093  1.00 10.00      A   
ATOM   4997  CB  LYS A 529     -11.712  24.731  22.054  1.00 10.00      A   
ATOM   4998  CG  LYS A 529     -12.951  25.232  21.327  1.00 10.00      A   
ATOM   4999  CD  LYS A 529     -12.630  26.443  20.465  1.00 10.00      A   
ATOM   5000  CE  LYS A 529     -13.803  26.816  19.574  1.00 10.00      A   
ATOM   5001  NZ  LYS A 529     -15.021  27.139  20.363  1.00 10.00      A   
ATOM   5002  HZ1 LYS A 529     -14.839  27.960  20.978  1.00 10.00      A   
ATOM   5003  HZ2 LYS A 529     -15.296  26.329  20.956  1.00 10.00      A   
ATOM   5004  HZ3 LYS A 529     -15.807  27.364  19.727  1.00 10.00      A   
ATOM   5005  C   LYS A 529     -12.641  22.431  22.439  1.00 10.00      A   
ATOM   5006  O   LYS A 529     -13.842  22.216  22.596  1.00 10.00      A   
ATOM   5007  N   MET A 530     -11.857  21.638  21.720  1.00 10.00      A   
ATOM   5008  HN  MET A 530     -10.899  21.843  21.652  1.00 10.00      A   
ATOM   5009  CA  MET A 530     -12.382  20.461  21.041  1.00 10.00      A   
ATOM   5010  CB  MET A 530     -12.244  20.596  19.522  1.00 10.00      A   
ATOM   5011  CG  MET A 530     -13.011  21.765  18.925  1.00 10.00      A   
ATOM   5012  SD  MET A 530     -14.774  21.712  19.293  1.00 10.00      A   
ATOM   5013  CE  MET A 530     -15.256  20.237  18.404  1.00 10.00      A   
ATOM   5014  C   MET A 530     -11.694  19.190  21.520  1.00 10.00      A   
ATOM   5015  O   MET A 530     -10.664  18.793  20.982  1.00 10.00      A   
ATOM   5016  N   PRO A 531     -12.271  18.519  22.528  1.00 10.00      A   
ATOM   5017  CA  PRO A 531     -11.710  17.285  23.097  1.00 10.00      A   
ATOM   5018  CB  PRO A 531     -12.577  17.035  24.345  1.00 10.00      A   
ATOM   5019  CG  PRO A 531     -13.333  18.302  24.563  1.00 10.00      A   
ATOM   5020  CD  PRO A 531     -13.513  18.912  23.205  1.00 10.00      A   
ATOM   5021  C   PRO A 531     -11.817  16.093  22.144  1.00 10.00      A   
ATOM   5022  O   PRO A 531     -11.254  15.028  22.401  1.00 10.00      A   
ATOM   5023  N   LYS A 532     -12.533  16.278  21.038  1.00 10.00      A   
ATOM   5024  HN  LYS A 532     -12.942  17.153  20.881  1.00 10.00      A   
ATOM   5025  CA  LYS A 532     -12.721  15.217  20.049  1.00 10.00      A   
ATOM   5026  CB  LYS A 532     -13.946  15.495  19.180  1.00 10.00      A   
ATOM   5027  CG  LYS A 532     -15.272  15.148  19.829  1.00 10.00      A   
ATOM   5028  CD  LYS A 532     -15.995  16.387  20.317  1.00 10.00      A   
ATOM   5029  CE  LYS A 532     -17.445  16.072  20.637  1.00 10.00      A   
ATOM   5030  NZ  LYS A 532     -18.165  17.252  21.178  1.00 10.00      A   
ATOM   5031  HZ1 LYS A 532     -18.125  18.041  20.499  1.00 10.00      A   
ATOM   5032  HZ2 LYS A 532     -17.735  17.558  22.076  1.00 10.00      A   
ATOM   5033  HZ3 LYS A 532     -19.163  17.011  21.355  1.00 10.00      A   
ATOM   5034  C   LYS A 532     -11.503  15.054  19.152  1.00 10.00      A   
ATOM   5035  O   LYS A 532     -11.411  14.100  18.378  1.00 10.00      A   
ATOM   5036  N   LEU A 533     -10.576  15.991  19.244  1.00 10.00      A   
ATOM   5037  HN  LEU A 533     -10.693  16.726  19.883  1.00 10.00      A   
ATOM   5038  CA  LEU A 533      -9.380  15.945  18.430  1.00 10.00      A   
ATOM   5039  CB  LEU A 533      -9.333  17.146  17.481  1.00 10.00      A   
ATOM   5040  CG  LEU A 533     -10.438  17.217  16.424  1.00 10.00      A   
ATOM   5041  CD1 LEU A 533     -11.615  18.046  16.916  1.00 10.00      A   
ATOM   5042  CD2 LEU A 533      -9.887  17.784  15.130  1.00 10.00      A   
ATOM   5043  C   LEU A 533      -8.127  15.915  19.291  1.00 10.00      A   
ATOM   5044  O   LEU A 533      -8.053  16.589  20.321  1.00 10.00      A   
ATOM   5045  N   ASN A 534      -7.155  15.124  18.866  1.00 10.00      A   
ATOM   5046  HN  ASN A 534      -7.287  14.610  18.039  1.00 10.00      A   
ATOM   5047  CA  ASN A 534      -5.893  15.007  19.578  1.00 10.00      A   
ATOM   5048  CB  ASN A 534      -5.317  13.592  19.474  1.00 10.00      A   
ATOM   5049  CG  ASN A 534      -5.864  12.636  20.516  1.00 10.00      A   
ATOM   5050  OD1 ASN A 534      -6.289  13.044  21.598  1.00 10.00      A   
ATOM   5051  ND2 ASN A 534      -5.833  11.352  20.203  1.00 10.00      A   
ATOM   5052 HD21 ASN A 534      -5.453  11.101  19.335  1.00 10.00      A   
ATOM   5053 HD22 ASN A 534      -6.196  10.705  20.848  1.00 10.00      A   
ATOM   5054  C   ASN A 534      -4.898  16.009  19.022  1.00 10.00      A   
ATOM   5055  O   ASN A 534      -4.369  15.835  17.921  1.00 10.00      A   
ATOM   5056  N   VAL A 535      -4.682  17.077  19.766  1.00 10.00      A   
ATOM   5057  HN  VAL A 535      -5.167  17.172  20.611  1.00 10.00      A   
ATOM   5058  CA  VAL A 535      -3.745  18.110  19.365  1.00 10.00      A   
ATOM   5059  CB  VAL A 535      -4.130  19.493  19.937  1.00 10.00      A   
ATOM   5060  CG1 VAL A 535      -3.301  20.592  19.281  1.00 10.00      A   
ATOM   5061  CG2 VAL A 535      -5.620  19.756  19.745  1.00 10.00      A   
ATOM   5062  C   VAL A 535      -2.346  17.736  19.834  1.00 10.00      A   
ATOM   5063  O   VAL A 535      -1.891  18.176  20.893  1.00 10.00      A   
ATOM   5064  N   GLU A 536      -1.684  16.901  19.053  1.00 10.00      A   
ATOM   5065  HN  GLU A 536      -2.107  16.588  18.222  1.00 10.00      A   
ATOM   5066  CA  GLU A 536      -0.344  16.445  19.379  1.00 10.00      A   
ATOM   5067  CB  GLU A 536      -0.058  15.079  18.754  1.00 10.00      A   
ATOM   5068  CG  GLU A 536      -0.868  13.937  19.349  1.00 10.00      A   
ATOM   5069  CD  GLU A 536      -0.389  12.581  18.878  1.00 10.00      A   
ATOM   5070  OE1 GLU A 536       0.783  12.471  18.457  1.00 10.00      A   
ATOM   5071  OE2 GLU A 536      -1.178  11.613  18.934  1.00 10.00      A   
ATOM   5072  C   GLU A 536       0.703  17.457  18.941  1.00 10.00      A   
ATOM   5073  O   GLU A 536       0.881  17.714  17.749  1.00 10.00      A   
ATOM   5074  N   VAL A 537       1.385  18.030  19.915  1.00 10.00      A   
ATOM   5075  HN  VAL A 537       1.184  17.779  20.849  1.00 10.00      A   
ATOM   5076  CA  VAL A 537       2.425  19.010  19.651  1.00 10.00      A   
ATOM   5077  CB  VAL A 537       2.415  20.136  20.710  1.00 10.00      A   
ATOM   5078  CG1 VAL A 537       3.571  21.094  20.491  1.00 10.00      A   
ATOM   5079  CG2 VAL A 537       1.091  20.885  20.693  1.00 10.00      A   
ATOM   5080  C   VAL A 537       3.794  18.332  19.642  1.00 10.00      A   
ATOM   5081  O   VAL A 537       4.218  17.755  20.646  1.00 10.00      A   
ATOM   5082  N   ILE A 538       4.469  18.403  18.503  1.00 10.00      A   
ATOM   5083  HN  ILE A 538       4.075  18.893  17.747  1.00 10.00      A   
ATOM   5084  CA  ILE A 538       5.785  17.806  18.339  1.00 10.00      A   
ATOM   5085  CB  ILE A 538       5.887  17.035  17.006  1.00 10.00      A   
ATOM   5086  CG1 ILE A 538       4.697  16.082  16.850  1.00 10.00      A   
ATOM   5087  CG2 ILE A 538       7.196  16.261  16.934  1.00 10.00      A   
ATOM   5088  CD1 ILE A 538       4.612  15.423  15.490  1.00 10.00      A   
ATOM   5089  C   ILE A 538       6.840  18.902  18.363  1.00 10.00      A   
ATOM   5090  O   ILE A 538       6.914  19.726  17.447  1.00 10.00      A   
ATOM   5091  N   ASP A 539       7.640  18.913  19.416  1.00 10.00      A   
ATOM   5092  HN  ASP A 539       7.534  18.217  20.104  1.00 10.00      A   
ATOM   5093  CA  ASP A 539       8.679  19.923  19.584  1.00 10.00      A   
ATOM   5094  CB  ASP A 539       8.164  21.045  20.493  1.00 10.00      A   
ATOM   5095  CG  ASP A 539       8.996  22.307  20.409  1.00 10.00      A   
ATOM   5096  OD1 ASP A 539       8.540  23.290  19.781  1.00 10.00      A   
ATOM   5097  OD2 ASP A 539      10.098  22.336  20.987  1.00 10.00      A   
ATOM   5098  C   ASP A 539       9.942  19.305  20.178  1.00 10.00      A   
ATOM   5099  O   ASP A 539       9.871  18.530  21.134  1.00 10.00      A   
ATOM   5100  N   GLU A 540      11.093  19.650  19.610  1.00 10.00      A   
ATOM   5101  HN  GLU A 540      11.087  20.282  18.852  1.00 10.00      A   
ATOM   5102  CA  GLU A 540      12.369  19.114  20.079  1.00 10.00      A   
ATOM   5103  CB  GLU A 540      13.174  18.544  18.910  1.00 10.00      A   
ATOM   5104  CG  GLU A 540      12.482  17.428  18.149  1.00 10.00      A   
ATOM   5105  CD  GLU A 540      13.276  16.994  16.938  1.00 10.00      A   
ATOM   5106  OE1 GLU A 540      13.033  17.538  15.839  1.00 10.00      A   
ATOM   5107  OE2 GLU A 540      14.153  16.118  17.080  1.00 10.00      A   
ATOM   5108  C   GLU A 540      13.202  20.163  20.818  1.00 10.00      A   
ATOM   5109  O   GLU A 540      14.417  20.013  20.951  1.00 10.00      A   
ATOM   5110  N   ARG A 541      12.562  21.222  21.297  1.00 10.00      A   
ATOM   5111  HN  ARG A 541      11.583  21.299  21.172  1.00 10.00      A   
ATOM   5112  CA  ARG A 541      13.273  22.277  22.018  1.00 10.00      A   
ATOM   5113  CB  ARG A 541      13.030  23.649  21.377  1.00 10.00      A   
ATOM   5114  CG  ARG A 541      13.224  23.685  19.871  1.00 10.00      A   
ATOM   5115  CD  ARG A 541      11.951  24.125  19.164  1.00 10.00      A   
ATOM   5116  NE  ARG A 541      11.908  25.569  18.947  1.00 10.00      A   
ATOM   5117  HE  ARG A 541      12.770  26.032  18.843  1.00 10.00      A   
ATOM   5118  CZ  ARG A 541      10.788  26.286  18.885  1.00 10.00      A   
ATOM   5119  NH1 ARG A 541       9.598  25.705  19.024  1.00 10.00      A   
ATOM   5120 HH11 ARG A 541       9.527  24.671  19.187  1.00 10.00      A   
ATOM   5121 HH12 ARG A 541       8.726  26.280  18.975  1.00 10.00      A   
ATOM   5122  NH2 ARG A 541      10.854  27.590  18.671  1.00 10.00      A   
ATOM   5123 HH21 ARG A 541       9.984  28.157  18.623  1.00 10.00      A   
ATOM   5124 HH22 ARG A 541      11.783  28.054  18.552  1.00 10.00      A   
ATOM   5125  C   ARG A 541      12.856  22.295  23.483  1.00 10.00      A   
ATOM   5126  O   ARG A 541      12.769  23.356  24.106  1.00 10.00      A   
ATOM   5127  N   GLY A 542      12.583  21.117  24.022  1.00 10.00      A   
ATOM   5128  HN  GLY A 542      12.629  20.309  23.465  1.00 10.00      A   
ATOM   5129  CA  GLY A 542      12.185  21.010  25.407  1.00 10.00      A   
ATOM   5130  C   GLY A 542      10.692  21.161  25.577  1.00 10.00      A   
ATOM   5131  O   GLY A 542       9.966  21.329  24.600  1.00 10.00      A   
ATOM   5132  N   ALA A 543      10.234  21.117  26.818  1.00 10.00      A   
ATOM   5133  HN  ALA A 543      10.867  21.007  27.555  1.00 10.00      A   
ATOM   5134  CA  ALA A 543       8.820  21.253  27.112  1.00 10.00      A   
ATOM   5135  CB  ALA A 543       8.560  20.928  28.576  1.00 10.00      A   
ATOM   5136  C   ALA A 543       8.349  22.666  26.787  1.00 10.00      A   
ATOM   5137  O   ALA A 543       8.887  23.645  27.316  1.00 10.00      A   
ATOM   5138  N   PRO A 544       7.348  22.796  25.901  1.00 10.00      A   
ATOM   5139  CA  PRO A 544       6.800  24.096  25.503  1.00 10.00      A   
ATOM   5140  CB  PRO A 544       5.740  23.746  24.451  1.00 10.00      A   
ATOM   5141  CG  PRO A 544       6.081  22.364  24.006  1.00 10.00      A   
ATOM   5142  CD  PRO A 544       6.683  21.685  25.201  1.00 10.00      A   
ATOM   5143  C   PRO A 544       6.162  24.817  26.687  1.00 10.00      A   
ATOM   5144  O   PRO A 544       5.977  26.030  26.658  1.00 10.00      A   
ATOM   5145  N   ASP A 545       5.826  24.056  27.725  1.00 10.00      A   
ATOM   5146  HN  ASP A 545       5.976  23.087  27.668  1.00 10.00      A   
ATOM   5147  CA  ASP A 545       5.226  24.612  28.936  1.00 10.00      A   
ATOM   5148  CB  ASP A 545       4.792  23.484  29.880  1.00 10.00      A   
ATOM   5149  CG  ASP A 545       4.289  23.982  31.221  1.00 10.00      A   
ATOM   5150  OD1 ASP A 545       3.103  24.359  31.312  1.00 10.00      A   
ATOM   5151  OD2 ASP A 545       5.073  23.988  32.193  1.00 10.00      A   
ATOM   5152  C   ASP A 545       6.205  25.550  29.644  1.00 10.00      A   
ATOM   5153  O   ASP A 545       5.804  26.540  30.256  1.00 10.00      A   
ATOM   5154  N   SER A 546       7.492  25.241  29.536  1.00 10.00      A   
ATOM   5155  HN  SER A 546       7.750  24.439  29.036  1.00 10.00      A   
ATOM   5156  CA  SER A 546       8.534  26.047  30.149  1.00 10.00      A   
ATOM   5157  CB  SER A 546       9.743  25.162  30.454  1.00 10.00      A   
ATOM   5158  OG  SER A 546       9.329  23.869  30.879  1.00 10.00      A   
ATOM   5159  HG  SER A 546      10.020  23.473  31.426  1.00 10.00      A   
ATOM   5160  C   SER A 546       8.937  27.201  29.226  1.00 10.00      A   
ATOM   5161  O   SER A 546       9.935  27.887  29.454  1.00 10.00      A   
ATOM   5162  N   ARG A 547       8.148  27.409  28.181  1.00 10.00      A   
ATOM   5163  HN  ARG A 547       7.352  26.846  28.067  1.00 10.00      A   
ATOM   5164  CA  ARG A 547       8.405  28.466  27.215  1.00 10.00      A   
ATOM   5165  CB  ARG A 547       8.788  27.868  25.855  1.00 10.00      A   
ATOM   5166  CG  ARG A 547       9.750  26.694  25.933  1.00 10.00      A   
ATOM   5167  CD  ARG A 547      10.365  26.392  24.579  1.00 10.00      A
[truncated: 216,683 more chars]
