# Supplementary material for: Flexibility of intrinsically disordered degrons in AUX/IAA proteins reinforces auxin co-receptor assemblies
Source: Nat Commun. 2020 May 8;11:2277. doi: 10.1038/s41467-020-16147-2 (PMC7210949; doi:10.1038/s41467-020-16147-2)
Supplement: Supplementary file 9 — Supplementary Data 6 [file 41467_2020_16147_MOESM9_ESM.gz › haddock_files/IAA12/With_disorder_restraint/cluster2_3.pdb]

REMARK FILENAME="complex_334w.pdb0"
REMARK ===============================================================
REMARK HADDOCK run for complex
REMARK initial structure: complex_334.pdb
REMARK final NOE weights: unambig 50 amb: 50
REMARK ===============================================================
REMARK            total,bonds,angles,improper,dihe,vdw,elec,air,cdih,coup,rdcs,vean,dani,xpcs,rg
REMARK energies: -228.75, 0, 0, 0, 0, -35.5137, -194.818, 1.58193, 0, 0, 0, 0, 0, 0, 0
REMARK ===============================================================
REMARK            bonds,angles,impropers,dihe,air,cdih,coup,rdcs,vean,dani,xpcs
REMARK rms-dev.: 0,0,0,0,3.708896E-02,0,0, 0, 0, 0, 0
REMARK ===============================================================
REMARK               air,cdih,coup,rdcs,vean,dani,xpcs
REMARK               >0.3,>5,>1,>0,>5,>0.2,>0.2
REMARK violations.: 0, 0, 0, 0, 0, 0, 0
REMARK ===============================================================
REMARK                        CVpartition#,violations,rms
REMARK AIRs cross-validation: 2, 0, NaN
REMARK ===============================================================
REMARK NCS energy: 0
REMARK ===============================================================
REMARK Symmetry energy: 0
REMARK ===============================================================
REMARK Desolvation energy: 24.8583
REMARK Internal energy free molecules: -22189.3
REMARK Internal energy complex: -33530.5
REMARK Binding energy: -11546.6
REMARK ===============================================================
REMARK buried surface area: 1414.53
REMARK ===============================================================
REMARK water - chain1: 0 0 0
REMARK water - chain2: 0 0 0
REMARK water - chain3: 0 0 0
REMARK water - chain4: 0 0 0
REMARK water - chain5: 0 0 0
REMARK water - chain6: 0 0 0
REMARK ===============================================================
REMARK water - water: 0 0 0
REMARK ===============================================================
REMARK DATE:14-Feb-2019  05:23:31       created by user: enmr022
REMARK VERSION:1.3U
ATOM      1  N   PHE A   9     -37.762   7.202  -7.774  1.00 10.00      A   
ATOM      2  HN  PHE A   9     -37.429   6.998  -8.677  1.00 10.00      A   
ATOM      3  CA  PHE A   9     -37.115   8.258  -7.009  1.00 10.00      A   
ATOM      4  CB  PHE A   9     -36.277   7.670  -5.868  1.00 10.00      A   
ATOM      5  CG  PHE A   9     -36.999   7.607  -4.551  1.00 10.00      A   
ATOM      6  CD1 PHE A   9     -37.890   6.584  -4.281  1.00 10.00      A   
ATOM      7  CD2 PHE A   9     -36.787   8.573  -3.583  1.00 10.00      A   
ATOM      8  CE1 PHE A   9     -38.556   6.523  -3.072  1.00 10.00      A   
ATOM      9  CE2 PHE A   9     -37.449   8.519  -2.371  1.00 10.00      A   
ATOM     10  CZ  PHE A   9     -38.334   7.492  -2.115  1.00 10.00      A   
ATOM     11  C   PHE A   9     -36.253   9.136  -7.911  1.00 10.00      A   
ATOM     12  O   PHE A   9     -35.588   8.642  -8.826  1.00 10.00      A   
ATOM     13  N   PRO A  10     -36.283  10.456  -7.681  1.00 10.00      A   
ATOM     14  CA  PRO A  10     -35.505  11.425  -8.467  1.00 10.00      A   
ATOM     15  CB  PRO A  10     -35.883  12.780  -7.854  1.00 10.00      A   
ATOM     16  CG  PRO A  10     -37.169  12.529  -7.147  1.00 10.00      A   
ATOM     17  CD  PRO A  10     -37.090  11.119  -6.646  1.00 10.00      A   
ATOM     18  C   PRO A  10     -34.004  11.193  -8.334  1.00 10.00      A   
ATOM     19  O   PRO A  10     -33.515  10.787  -7.274  1.00 10.00      A   
ATOM     20  N   GLU A  11     -33.279  11.479  -9.409  1.00 10.00      A   
ATOM     21  HN  GLU A  11     -33.735  11.829 -10.212  1.00 10.00      A   
ATOM     22  CA  GLU A  11     -31.828  11.299  -9.448  1.00 10.00      A   
ATOM     23  CB  GLU A  11     -31.269  11.627 -10.839  1.00 10.00      A   
ATOM     24  CG  GLU A  11     -31.752  12.946 -11.425  1.00 10.00      A   
ATOM     25  CD  GLU A  11     -33.040  12.805 -12.211  1.00 10.00      A   
ATOM     26  OE1 GLU A  11     -32.976  12.681 -13.453  1.00 10.00      A   
ATOM     27  OE2 GLU A  11     -34.122  12.810 -11.591  1.00 10.00      A   
ATOM     28  C   GLU A  11     -31.125  12.135  -8.385  1.00 10.00      A   
ATOM     29  O   GLU A  11     -30.139  11.700  -7.794  1.00 10.00      A   
ATOM     30  N   GLU A  12     -31.647  13.330  -8.148  1.00 10.00      A   
ATOM     31  HN  GLU A  12     -32.422  13.621  -8.674  1.00 10.00      A   
ATOM     32  CA  GLU A  12     -31.088  14.237  -7.150  1.00 10.00      A   
ATOM     33  CB  GLU A  12     -31.854  15.560  -7.159  1.00 10.00      A   
ATOM     34  CG  GLU A  12     -33.364  15.399  -7.188  1.00 10.00      A   
ATOM     35  CD  GLU A  12     -34.046  16.463  -8.023  1.00 10.00      A   
ATOM     36  OE1 GLU A  12     -33.772  16.545  -9.241  1.00 10.00      A   
ATOM     37  OE2 GLU A  12     -34.867  17.219  -7.465  1.00 10.00      A   
ATOM     38  C   GLU A  12     -31.105  13.611  -5.750  1.00 10.00      A   
ATOM     39  O   GLU A  12     -30.241  13.894  -4.916  1.00 10.00      A   
ATOM     40  N   VAL A  13     -32.093  12.757  -5.510  1.00 10.00      A   
ATOM     41  HN  VAL A  13     -32.746  12.579  -6.215  1.00 10.00      A   
ATOM     42  CA  VAL A  13     -32.229  12.071  -4.235  1.00 10.00      A   
ATOM     43  CB  VAL A  13     -33.687  11.616  -3.995  1.00 10.00      A   
ATOM     44  CG1 VAL A  13     -33.795  10.846  -2.691  1.00 10.00      A   
ATOM     45  CG2 VAL A  13     -34.626  12.813  -3.981  1.00 10.00      A   
ATOM     46  C   VAL A  13     -31.319  10.851  -4.219  1.00 10.00      A   
ATOM     47  O   VAL A  13     -30.553  10.649  -3.280  1.00 10.00      A   
ATOM     48  N   LEU A  14     -31.389  10.061  -5.287  1.00 10.00      A   
ATOM     49  HN  LEU A  14     -32.005  10.298  -6.013  1.00 10.00      A   
ATOM     50  CA  LEU A  14     -30.588   8.850  -5.412  1.00 10.00      A   
ATOM     51  CB  LEU A  14     -30.926   8.122  -6.713  1.00 10.00      A   
ATOM     52  CG  LEU A  14     -32.341   7.550  -6.806  1.00 10.00      A   
ATOM     53  CD1 LEU A  14     -32.643   7.107  -8.226  1.00 10.00      A   
ATOM     54  CD2 LEU A  14     -32.513   6.393  -5.836  1.00 10.00      A   
ATOM     55  C   LEU A  14     -29.093   9.146  -5.328  1.00 10.00      A   
ATOM     56  O   LEU A  14     -28.338   8.402  -4.700  1.00 10.00      A   
ATOM     57  N   GLU A  15     -28.678  10.248  -5.941  1.00 10.00      A   
ATOM     58  HN  GLU A  15     -29.336  10.808  -6.412  1.00 10.00      A   
ATOM     59  CA  GLU A  15     -27.275  10.652  -5.935  1.00 10.00      A   
ATOM     60  CB  GLU A  15     -27.078  11.917  -6.772  1.00 10.00      A   
ATOM     61  CG  GLU A  15     -25.629  12.355  -6.905  1.00 10.00      A   
ATOM     62  CD  GLU A  15     -25.493  13.759  -7.447  1.00 10.00      A   
ATOM     63  OE1 GLU A  15     -26.105  14.686  -6.874  1.00 10.00      A   
ATOM     64  OE2 GLU A  15     -24.757  13.947  -8.440  1.00 10.00      A   
ATOM     65  C   GLU A  15     -26.783  10.887  -4.506  1.00 10.00      A   
ATOM     66  O   GLU A  15     -25.661  10.510  -4.149  1.00 10.00      A   
ATOM     67  N   HIS A  16     -27.628  11.493  -3.682  1.00 10.00      A   
ATOM     68  HN  HIS A  16     -28.514  11.757  -4.009  1.00 10.00      A   
ATOM     69  CA  HIS A  16     -27.267  11.768  -2.297  1.00 10.00      A   
ATOM     70  CB  HIS A  16     -28.265  12.738  -1.654  1.00 10.00      A   
ATOM     71  CG  HIS A  16     -27.742  13.421  -0.427  1.00 10.00      A   
ATOM     72  ND1 HIS A  16     -27.142  14.659  -0.495  1.00 10.00      A   
ATOM     73  CD2 HIS A  16     -27.748  13.002   0.864  1.00 10.00      A   
ATOM     74  CE1 HIS A  16     -26.797  14.960   0.743  1.00 10.00      A   
ATOM     75  NE2 HIS A  16     -27.143  13.991   1.595  1.00 10.00      A   
ATOM     76  HE2 HIS A  16     -26.970  13.977   2.570  1.00 10.00      A   
ATOM     77  C   HIS A  16     -27.191  10.471  -1.498  1.00 10.00      A   
ATOM     78  O   HIS A  16     -26.309  10.302  -0.657  1.00 10.00      A   
ATOM     79  N   VAL A  17     -28.106   9.552  -1.778  1.00 10.00      A   
ATOM     80  HN  VAL A  17     -28.785   9.746  -2.459  1.00 10.00      A   
ATOM     81  CA  VAL A  17     -28.137   8.264  -1.090  1.00 10.00      A   
ATOM     82  CB  VAL A  17     -29.354   7.415  -1.531  1.00 10.00      A   
ATOM     83  CG1 VAL A  17     -29.363   6.061  -0.836  1.00 10.00      A   
ATOM     84  CG2 VAL A  17     -30.657   8.155  -1.271  1.00 10.00      A   
ATOM     85  C   VAL A  17     -26.851   7.478  -1.358  1.00 10.00      A   
ATOM     86  O   VAL A  17     -26.266   6.891  -0.446  1.00 10.00      A   
ATOM     87  N   PHE A  18     -26.393   7.507  -2.605  1.00 10.00      A   
ATOM     88  HN  PHE A  18     -26.883   8.026  -3.282  1.00 10.00      A   
ATOM     89  CA  PHE A  18     -25.190   6.779  -3.001  1.00 10.00      A   
ATOM     90  CB  PHE A  18     -25.067   6.705  -4.526  1.00 10.00      A   
ATOM     91  CG  PHE A  18     -26.142   5.897  -5.204  1.00 10.00      A   
ATOM     92  CD1 PHE A  18     -26.342   6.006  -6.569  1.00 10.00      A   
ATOM     93  CD2 PHE A  18     -26.953   5.032  -4.480  1.00 10.00      A   
ATOM     94  CE1 PHE A  18     -27.326   5.273  -7.201  1.00 10.00      A   
ATOM     95  CE2 PHE A  18     -27.941   4.296  -5.104  1.00 10.00      A   
ATOM     96  CZ  PHE A  18     -28.127   4.419  -6.467  1.00 10.00      A   
ATOM     97  C   PHE A  18     -23.916   7.365  -2.391  1.00 10.00      A   
ATOM     98  O   PHE A  18     -22.867   6.719  -2.398  1.00 10.00      A   
ATOM     99  N   SER A  19     -24.003   8.573  -1.852  1.00 10.00      A   
ATOM    100  HN  SER A  19     -24.864   9.045  -1.855  1.00 10.00      A   
ATOM    101  CA  SER A  19     -22.837   9.210  -1.253  1.00 10.00      A   
ATOM    102  CB  SER A  19     -23.053  10.721  -1.090  1.00 10.00      A   
ATOM    103  OG  SER A  19     -23.879  11.022   0.025  1.00 10.00      A   
ATOM    104  HG  SER A  19     -24.799  10.788  -0.177  1.00 10.00      A   
ATOM    105  C   SER A  19     -22.465   8.554   0.080  1.00 10.00      A   
ATOM    106  O   SER A  19     -21.338   8.697   0.563  1.00 10.00      A   
ATOM    107  N   PHE A  20     -23.413   7.818   0.658  1.00 10.00      A   
ATOM    108  HN  PHE A  20     -24.286   7.729   0.217  1.00 10.00      A   
ATOM    109  CA  PHE A  20     -23.189   7.141   1.928  1.00 10.00      A   
ATOM    110  CB  PHE A  20     -24.459   7.154   2.779  1.00 10.00      A   
ATOM    111  CG  PHE A  20     -24.954   8.536   3.091  1.00 10.00      A   
ATOM    112  CD1 PHE A  20     -26.155   8.989   2.572  1.00 10.00      A   
ATOM    113  CD2 PHE A  20     -24.215   9.385   3.896  1.00 10.00      A   
ATOM    114  CE1 PHE A  20     -26.610  10.262   2.849  1.00 10.00      A   
ATOM    115  CE2 PHE A  20     -24.665  10.659   4.179  1.00 10.00      A   
ATOM    116  CZ  PHE A  20     -25.865  11.099   3.654  1.00 10.00      A   
ATOM    117  C   PHE A  20     -22.711   5.714   1.701  1.00 10.00      A   
ATOM    118  O   PHE A  20     -22.476   4.959   2.647  1.00 10.00      A   
ATOM    119  N   ILE A  21     -22.573   5.350   0.434  1.00 10.00      A   
ATOM    120  HN  ILE A  21     -22.789   5.995  -0.274  1.00 10.00      A   
ATOM    121  CA  ILE A  21     -22.107   4.027   0.065  1.00 10.00      A   
ATOM    122  CB  ILE A  21     -23.169   3.228  -0.722  1.00 10.00      A   
ATOM    123  CG1 ILE A  21     -24.502   3.222   0.031  1.00 10.00      A   
ATOM    124  CG2 ILE A  21     -22.694   1.799  -0.964  1.00 10.00      A   
ATOM    125  CD1 ILE A  21     -25.652   2.637  -0.760  1.00 10.00      A   
ATOM    126  C   ILE A  21     -20.833   4.149  -0.764  1.00 10.00      A   
ATOM    127  O   ILE A  21     -20.884   4.294  -1.982  1.00 10.00      A   
ATOM    128  N   GLN A  22     -19.693   4.114  -0.087  1.00 10.00      A   
ATOM    129  HN  GLN A  22     -19.722   4.004   0.888  1.00 10.00      A   
ATOM    130  CA  GLN A  22     -18.400   4.229  -0.754  1.00 10.00      A   
ATOM    131  CB  GLN A  22     -17.514   5.265  -0.050  1.00 10.00      A   
ATOM    132  CG  GLN A  22     -18.098   6.669  -0.022  1.00 10.00      A   
ATOM    133  CD  GLN A  22     -18.392   7.216  -1.407  1.00 10.00      A   
ATOM    134  OE1 GLN A  22     -17.701   6.904  -2.376  1.00 10.00      A   
ATOM    135  NE2 GLN A  22     -19.425   8.033  -1.509  1.00 10.00      A   
ATOM    136 HE21 GLN A  22     -19.939   8.240  -0.698  1.00 10.00      A   
ATOM    137 HE22 GLN A  22     -19.639   8.402  -2.393  1.00 10.00      A   
ATOM    138  C   GLN A  22     -17.694   2.880  -0.821  1.00 10.00      A   
ATOM    139  O   GLN A  22     -16.541   2.787  -1.242  1.00 10.00      A   
ATOM    140  N   LEU A  23     -18.393   1.838  -0.400  1.00 10.00      A   
ATOM    141  HN  LEU A  23     -19.302   1.977  -0.073  1.00 10.00      A   
ATOM    142  CA  LEU A  23     -17.847   0.488  -0.422  1.00 10.00      A   
ATOM    143  CB  LEU A  23     -18.582  -0.416   0.575  1.00 10.00      A   
ATOM    144  CG  LEU A  23     -18.552   0.020   2.042  1.00 10.00      A   
ATOM    145  CD1 LEU A  23     -19.955   0.337   2.539  1.00 10.00      A   
ATOM    146  CD2 LEU A  23     -17.903  -1.048   2.908  1.00 10.00      A   
ATOM    147  C   LEU A  23     -17.970  -0.092  -1.820  1.00 10.00      A   
ATOM    148  O   LEU A  23     -19.073  -0.175  -2.363  1.00 10.00      A   
ATOM    149  N   ASP A  24     -16.842  -0.498  -2.388  1.00 10.00      A   
ATOM    150  HN  ASP A  24     -16.002  -0.420  -1.884  1.00 10.00      A   
ATOM    151  CA  ASP A  24     -16.804  -1.070  -3.735  1.00 10.00      A   
ATOM    152  CB  ASP A  24     -15.374  -1.492  -4.108  1.00 10.00      A   
ATOM    153  CG  ASP A  24     -14.356  -0.371  -4.019  1.00 10.00      A   
ATOM    154  OD1 ASP A  24     -13.827   0.043  -5.070  1.00 10.00      A   
ATOM    155  OD2 ASP A  24     -14.070   0.089  -2.889  1.00 10.00      A   
ATOM    156  C   ASP A  24     -17.715  -2.286  -3.823  1.00 10.00      A   
ATOM    157  O   ASP A  24     -18.539  -2.398  -4.734  1.00 10.00      A   
ATOM    158  N   LYS A  25     -17.576  -3.175  -2.843  1.00 10.00      A   
ATOM    159  HN  LYS A  25     -16.920  -2.997  -2.135  1.00 10.00      A   
ATOM    160  CA  LYS A  25     -18.363  -4.406  -2.783  1.00 10.00      A   
ATOM    161  CB  LYS A  25     -17.939  -5.252  -1.580  1.00 10.00      A   
ATOM    162  CG  LYS A  25     -16.448  -5.553  -1.534  1.00 10.00      A   
ATOM    163  CD  LYS A  25     -16.036  -6.169  -0.206  1.00 10.00      A   
ATOM    164  CE  LYS A  25     -14.523  -6.305  -0.107  1.00 10.00      A   
ATOM    165  NZ  LYS A  25     -14.028  -7.515  -0.809  1.00 10.00      A   
ATOM    166  HZ1 LYS A  25     -12.989  -7.533  -0.802  1.00 10.00      A   
ATOM    167  HZ2 LYS A  25     -14.365  -7.526  -1.801  1.00 10.00      A   
ATOM    168  HZ3 LYS A  25     -14.379  -8.367  -0.332  1.00 10.00      A   
ATOM    169  C   LYS A  25     -19.868  -4.128  -2.738  1.00 10.00      A   
ATOM    170  O   LYS A  25     -20.655  -4.829  -3.376  1.00 10.00      A   
ATOM    171  N   ASP A  26     -20.261  -3.100  -1.992  1.00 10.00      A   
ATOM    172  HN  ASP A  26     -19.590  -2.578  -1.512  1.00 10.00      A   
ATOM    173  CA  ASP A  26     -21.674  -2.738  -1.871  1.00 10.00      A   
ATOM    174  CB  ASP A  26     -21.918  -1.874  -0.628  1.00 10.00      A   
ATOM    175  CG  ASP A  26     -22.468  -2.670   0.540  1.00 10.00      A   
ATOM    176  OD1 ASP A  26     -23.616  -3.154   0.451  1.00 10.00      A   
ATOM    177  OD2 ASP A  26     -21.755  -2.813   1.554  1.00 10.00      A   
ATOM    178  C   ASP A  26     -22.171  -2.024  -3.126  1.00 10.00      A   
ATOM    179  O   ASP A  26     -23.288  -2.259  -3.589  1.00 10.00      A   
ATOM    180  N   ARG A  27     -21.319  -1.168  -3.682  1.00 10.00      A   
ATOM    181  HN  ARG A  27     -20.439  -1.034  -3.266  1.00 10.00      A   
ATOM    182  CA  ARG A  27     -21.650  -0.418  -4.888  1.00 10.00      A   
ATOM    183  CB  ARG A  27     -20.495   0.514  -5.267  1.00 10.00      A   
ATOM    184  CG  ARG A  27     -20.506   1.855  -4.552  1.00 10.00      A   
ATOM    185  CD  ARG A  27     -21.580   2.770  -5.109  1.00 10.00      A   
ATOM    186  NE  ARG A  27     -21.445   4.134  -4.604  1.00 10.00      A   
ATOM    187  HE  ARG A  27     -21.442   4.251  -3.623  1.00 10.00      A   
ATOM    188  CZ  ARG A  27     -21.308   5.210  -5.375  1.00 10.00      A   
ATOM    189  NH1 ARG A  27     -21.286   5.087  -6.695  1.00 10.00      A   
ATOM    190 HH11 ARG A  27     -21.182   5.927  -7.302  1.00 10.00      A   
ATOM    191 HH12 ARG A  27     -21.370   4.139  -7.140  1.00 10.00      A   
ATOM    192  NH2 ARG A  27     -21.194   6.411  -4.824  1.00 10.00      A   
ATOM    193 HH21 ARG A  27     -21.220   6.517  -3.783  1.00 10.00      A   
ATOM    194 HH22 ARG A  27     -21.074   7.257  -5.425  1.00 10.00      A   
ATOM    195  C   ARG A  27     -21.963  -1.358  -6.049  1.00 10.00      A   
ATOM    196  O   ARG A  27     -22.843  -1.081  -6.866  1.00 10.00      A   
ATOM    197  N   ASN A  28     -21.246  -2.476  -6.107  1.00 10.00      A   
ATOM    198  HN  ASN A  28     -20.560  -2.641  -5.421  1.00 10.00      A   
ATOM    199  CA  ASN A  28     -21.445  -3.462  -7.167  1.00 10.00      A   
ATOM    200  CB  ASN A  28     -20.439  -4.605  -7.052  1.00 10.00      A   
ATOM    201  CG  ASN A  28     -19.020  -4.159  -7.326  1.00 10.00      A   
ATOM    202  OD1 ASN A  28     -18.790  -3.151  -8.001  1.00 10.00      A   
ATOM    203  ND2 ASN A  28     -18.061  -4.902  -6.805  1.00 10.00      A   
ATOM    204 HD21 ASN A  28     -18.312  -5.692  -6.280  1.00 10.00      A   
ATOM    205 HD22 ASN A  28     -17.126  -4.635  -6.970  1.00 10.00      A   
ATOM    206  C   ASN A  28     -22.862  -4.010  -7.146  1.00 10.00      A   
ATOM    207  O   ASN A  28     -23.473  -4.219  -8.197  1.00 10.00      A   
ATOM    208  N   SER A  29     -23.388  -4.226  -5.946  1.00 10.00      A   
ATOM    209  HN  SER A  29     -22.850  -4.042  -5.146  1.00 10.00      A   
ATOM    210  CA  SER A  29     -24.738  -4.739  -5.777  1.00 10.00      A   
ATOM    211  CB  SER A  29     -24.994  -5.027  -4.296  1.00 10.00      A   
ATOM    212  OG  SER A  29     -23.818  -5.510  -3.666  1.00 10.00      A   
ATOM    213  HG  SER A  29     -23.774  -5.161  -2.768  1.00 10.00      A   
ATOM    214  C   SER A  29     -25.756  -3.727  -6.299  1.00 10.00      A   
ATOM    215  O   SER A  29     -26.771  -4.094  -6.893  1.00 10.00      A   
ATOM    216  N   VAL A  30     -25.460  -2.450  -6.086  1.00 10.00      A   
ATOM    217  HN  VAL A  30     -24.622  -2.228  -5.620  1.00 10.00      A   
ATOM    218  CA  VAL A  30     -26.331  -1.364  -6.520  1.00 10.00      A   
ATOM    219  CB  VAL A  30     -25.820  -0.010  -5.981  1.00 10.00      A   
ATOM    220  CG1 VAL A  30     -26.688   1.137  -6.469  1.00 10.00      A   
ATOM    221  CG2 VAL A  30     -25.758  -0.022  -4.460  1.00 10.00      A   
ATOM    222  C   VAL A  30     -26.403  -1.299  -8.047  1.00 10.00      A   
ATOM    223  O   VAL A  30     -27.478  -1.153  -8.628  1.00 10.00      A   
ATOM    224  N   SER A  31     -25.253  -1.443  -8.693  1.00 10.00      A   
ATOM    225  HN  SER A  31     -24.428  -1.566  -8.176  1.00 10.00      A   
ATOM    226  CA  SER A  31     -25.173  -1.385 -10.151  1.00 10.00      A   
ATOM    227  CB  SER A  31     -23.712  -1.246 -10.590  1.00 10.00      A   
ATOM    228  OG  SER A  31     -22.890  -2.231  -9.980  1.00 10.00      A   
ATOM    229  HG  SER A  31     -23.436  -2.817  -9.440  1.00 10.00      A   
ATOM    230  C   SER A  31     -25.814  -2.592 -10.843  1.00 10.00      A   
ATOM    231  O   SER A  31     -25.800  -2.694 -12.070  1.00 10.00      A   
ATOM    232  N   LEU A  32     -26.375  -3.503 -10.065  1.00 10.00      A   
ATOM    233  HN  LEU A  32     -26.376  -3.370  -9.094  1.00 10.00      A   
ATOM    234  CA  LEU A  32     -26.986  -4.698 -10.627  1.00 10.00      A   
ATOM    235  CB  LEU A  32     -26.294  -5.950 -10.084  1.00 10.00      A   
ATOM    236  CG  LEU A  32     -24.994  -6.362 -10.775  1.00 10.00      A   
ATOM    237  CD1 LEU A  32     -24.300  -7.461  -9.984  1.00 10.00      A   
ATOM    238  CD2 LEU A  32     -25.279  -6.821 -12.198  1.00 10.00      A   
ATOM    239  C   LEU A  32     -28.488  -4.776 -10.370  1.00 10.00      A   
ATOM    240  O   LEU A  32     -29.135  -5.743 -10.772  1.00 10.00      A   
ATOM    241  N   VAL A  33     -29.050  -3.778  -9.699  1.00 10.00      A   
ATOM    242  HN  VAL A  33     -28.500  -3.023  -9.398  1.00 10.00      A   
ATOM    243  CA  VAL A  33     -30.478  -3.795  -9.408  1.00 10.00      A   
ATOM    244  CB  VAL A  33     -30.870  -2.916  -8.196  1.00 10.00      A   
ATOM    245  CG1 VAL A  33     -30.131  -3.369  -6.949  1.00 10.00      A   
ATOM    246  CG2 VAL A  33     -30.605  -1.448  -8.464  1.00 10.00      A   
ATOM    247  C   VAL A  33     -31.318  -3.444 -10.635  1.00 10.00      A   
ATOM    248  O   VAL A  33     -32.331  -4.090 -10.899  1.00 10.00      A   
ATOM    249  N   CYS A  34     -30.873  -2.438 -11.377  1.00 10.00      A   
ATOM    250  HN  CYS A  34     -30.047  -1.983 -11.109  1.00 10.00      A   
ATOM    251  CA  CYS A  34     -31.570  -1.984 -12.577  1.00 10.00      A   
ATOM    252  CB  CYS A  34     -32.895  -1.310 -12.206  1.00 10.00      A   
ATOM    253  SG  CYS A  34     -32.729   0.111 -11.096  1.00 10.00      A   
ATOM    254  HG  CYS A  34     -33.855   0.812 -11.160  1.00 10.00      A   
ATOM    255  C   CYS A  34     -30.694  -1.009 -13.349  1.00 10.00      A   
ATOM    256  O   CYS A  34     -29.728  -0.469 -12.801  1.00 10.00      A   
ATOM    257  N   LYS A  35     -31.030  -0.782 -14.615  1.00 10.00      A   
ATOM    258  HN  LYS A  35     -31.821  -1.249 -14.998  1.00 10.00      A   
ATOM    259  CA  LYS A  35     -30.266   0.132 -15.460  1.00 10.00      A   
ATOM    260  CB  LYS A  35     -30.795   0.088 -16.897  1.00 10.00      A   
ATOM    261  CG  LYS A  35     -29.963   0.843 -17.922  1.00 10.00      A   
ATOM    262  CD  LYS A  35     -28.533   0.337 -17.950  1.00 10.00      A   
ATOM    263  CE  LYS A  35     -27.990   0.293 -19.365  1.00 10.00      A   
ATOM    264  NZ  LYS A  35     -27.887   1.648 -19.965  1.00 10.00      A   
ATOM    265  HZ1 LYS A  35     -27.466   1.588 -20.913  1.00 10.00      A   
ATOM    266  HZ2 LYS A  35     -27.285   2.262 -19.367  1.00 10.00      A   
ATOM    267  HZ3 LYS A  35     -28.827   2.077 -20.047  1.00 10.00      A   
ATOM    268  C   LYS A  35     -30.335   1.557 -14.920  1.00 10.00      A   
ATOM    269  O   LYS A  35     -29.349   2.296 -14.964  1.00 10.00      A   
ATOM    270  N   SER A  36     -31.500   1.925 -14.396  1.00 10.00      A   
ATOM    271  HN  SER A  36     -32.240   1.280 -14.376  1.00 10.00      A   
ATOM    272  CA  SER A  36     -31.721   3.253 -13.846  1.00 10.00      A   
ATOM    273  CB  SER A  36     -33.150   3.337 -13.314  1.00 10.00      A   
ATOM    274  OG  SER A  36     -33.964   2.354 -13.942  1.00 10.00      A   
ATOM    275  HG  SER A  36     -34.583   2.786 -14.542  1.00 10.00      A   
ATOM    276  C   SER A  36     -30.712   3.570 -12.740  1.00 10.00      A   
ATOM    277  O   SER A  36     -30.137   4.658 -12.702  1.00 10.00      A   
ATOM    278  N   TRP A  37     -30.485   2.607 -11.849  1.00 10.00      A   
ATOM    279  HN  TRP A  37     -30.963   1.753 -11.928  1.00 10.00      A   
ATOM    280  CA  TRP A  37     -29.542   2.801 -10.758  1.00 10.00      A   
ATOM    281  CB  TRP A  37     -29.811   1.825  -9.609  1.00 10.00      A   
ATOM    282  CG  TRP A  37     -30.930   2.248  -8.698  1.00 10.00      A   
ATOM    283  CD1 TRP A  37     -32.057   2.944  -9.039  1.00 10.00      A   
ATOM    284  CD2 TRP A  37     -31.036   1.986  -7.292  1.00 10.00      A   
ATOM    285  NE1 TRP A  37     -32.846   3.139  -7.933  1.00 10.00      A   
ATOM    286  HE1 TRP A  37     -33.707   3.618  -7.922  1.00 10.00      A   
ATOM    287  CE2 TRP A  37     -32.244   2.560  -6.850  1.00 10.00      A   
ATOM    288  CE3 TRP A  37     -30.225   1.327  -6.365  1.00 10.00      A   
ATOM    289  CZ2 TRP A  37     -32.660   2.492  -5.521  1.00 10.00      A   
ATOM    290  CZ3 TRP A  37     -30.639   1.259  -5.049  1.00 10.00      A   
ATOM    291  CH2 TRP A  37     -31.845   1.839  -4.639  1.00 10.00      A   
ATOM    292  C   TRP A  37     -28.107   2.677 -11.246  1.00 10.00      A   
ATOM    293  O   TRP A  37     -27.234   3.430 -10.820  1.00 10.00      A   
ATOM    294  N   TYR A  38     -27.880   1.741 -12.164  1.00 10.00      A   
ATOM    295  HN  TYR A  38     -28.631   1.189 -12.478  1.00 10.00      A   
ATOM    296  CA  TYR A  38     -26.554   1.504 -12.721  1.00 10.00      A   
ATOM    297  CB  TYR A  38     -26.607   0.379 -13.766  1.00 10.00      A   
ATOM    298  CG  TYR A  38     -25.393   0.299 -14.672  1.00 10.00      A   
ATOM    299  CD1 TYR A  38     -25.453   0.741 -15.990  1.00 10.00      A   
ATOM    300  CD2 TYR A  38     -24.189  -0.211 -14.208  1.00 10.00      A   
ATOM    301  CE1 TYR A  38     -24.345   0.679 -16.816  1.00 10.00      A   
ATOM    302  CE2 TYR A  38     -23.078  -0.280 -15.027  1.00 10.00      A   
ATOM    303  CZ  TYR A  38     -23.159   0.166 -16.328  1.00 10.00      A   
ATOM    304  OH  TYR A  38     -22.049   0.108 -17.145  1.00 10.00      A   
ATOM    305  HH  TYR A  38     -21.552  -0.704 -16.958  1.00 10.00      A   
ATOM    306  C   TYR A  38     -25.963   2.776 -13.327  1.00 10.00      A   
ATOM    307  O   TYR A  38     -24.792   3.094 -13.105  1.00 10.00      A   
ATOM    308  N   GLU A  39     -26.780   3.501 -14.083  1.00 10.00      A   
ATOM    309  HN  GLU A  39     -27.706   3.197 -14.221  1.00 10.00      A   
ATOM    310  CA  GLU A  39     -26.333   4.732 -14.724  1.00 10.00      A   
ATOM    311  CB  GLU A  39     -27.386   5.265 -15.697  1.00 10.00      A   
ATOM    312  CG  GLU A  39     -27.621   4.379 -16.914  1.00 10.00      A   
ATOM    313  CD  GLU A  39     -26.354   4.069 -17.692  1.00 10.00      A   
ATOM    314  OE1 GLU A  39     -26.334   3.049 -18.412  1.00 10.00      A   
ATOM    315  OE2 GLU A  39     -25.378   4.841 -17.597  1.00 10.00      A   
ATOM    316  C   GLU A  39     -25.959   5.804 -13.703  1.00 10.00      A   
ATOM    317  O   GLU A  39     -24.924   6.449 -13.822  1.00 10.00      A   
ATOM    318  N   ILE A  40     -26.798   5.993 -12.699  1.00 10.00      A   
ATOM    319  HN  ILE A  40     -27.611   5.447 -12.641  1.00 10.00      A   
ATOM    320  CA  ILE A  40     -26.531   6.995 -11.676  1.00 10.00      A   
ATOM    321  CB  ILE A  40     -27.781   7.267 -10.811  1.00 10.00      A   
ATOM    322  CG1 ILE A  40     -28.938   7.719 -11.712  1.00 10.00      A   
ATOM    323  CG2 ILE A  40     -27.490   8.318  -9.749  1.00 10.00      A   
ATOM    324  CD1 ILE A  40     -30.252   7.918 -10.991  1.00 10.00      A   
ATOM    325  C   ILE A  40     -25.339   6.588 -10.805  1.00 10.00      A   
ATOM    326  O   ILE A  40     -24.536   7.429 -10.401  1.00 10.00      A   
ATOM    327  N   GLU A  41     -25.218   5.286 -10.552  1.00 10.00      A   
ATOM    328  HN  GLU A  41     -25.889   4.668 -10.920  1.00 10.00      A   
ATOM    329  CA  GLU A  41     -24.132   4.742  -9.739  1.00 10.00      A   
ATOM    330  CB  GLU A  41     -24.345   3.233  -9.537  1.00 10.00      A   
ATOM    331  CG  GLU A  41     -23.588   2.628  -8.364  1.00 10.00      A   
ATOM    332  CD  GLU A  41     -22.160   2.252  -8.703  1.00 10.00      A   
ATOM    333  OE1 GLU A  41     -21.957   1.313  -9.499  1.00 10.00      A   
ATOM    334  OE2 GLU A  41     -21.233   2.887  -8.165  1.00 10.00      A   
ATOM    335  C   GLU A  41     -22.772   5.002 -10.394  1.00 10.00      A   
ATOM    336  O   GLU A  41     -21.843   5.497  -9.749  1.00 10.00      A   
ATOM    337  N   ARG A  42     -22.680   4.691 -11.687  1.00 10.00      A   
ATOM    338  HN  ARG A  42     -23.471   4.334 -12.146  1.00 10.00      A   
ATOM    339  CA  ARG A  42     -21.441   4.863 -12.443  1.00 10.00      A   
ATOM    340  CB  ARG A  42     -21.544   4.216 -13.830  1.00 10.00      A   
ATOM    341  CG  ARG A  42     -22.537   4.886 -14.766  1.00 10.00      A   
ATOM    342  CD  ARG A  42     -22.634   4.161 -16.099  1.00 10.00      A   
ATOM    343  NE  ARG A  42     -21.572   4.544 -17.033  1.00 10.00      A   
ATOM    344  HE  ARG A  42     -20.649   4.566 -16.684  1.00 10.00      A   
ATOM    345  CZ  ARG A  42     -21.798   4.876 -18.308  1.00 10.00      A   
ATOM    346  NH1 ARG A  42     -23.030   4.885 -18.784  1.00 10.00      A   
ATOM    347 HH11 ARG A  42     -23.846   4.641 -18.161  1.00 10.00      A   
ATOM    348 HH12 ARG A  42     -23.205   5.140 -19.781  1.00 10.00      A   
ATOM    349  NH2 ARG A  42     -20.789   5.197 -19.108  1.00 10.00      A   
ATOM    350 HH21 ARG A  42     -20.978   5.453 -20.103  1.00 10.00      A   
ATOM    351 HH22 ARG A  42     -19.804   5.197 -18.756  1.00 10.00      A   
ATOM    352  C   ARG A  42     -21.028   6.327 -12.558  1.00 10.00      A   
ATOM    353  O   ARG A  42     -19.845   6.639 -12.707  1.00 10.00      A   
ATOM    354  N   TRP A  43     -21.996   7.224 -12.465  1.00 10.00      A   
ATOM    355  HN  TRP A  43     -22.923   6.924 -12.330  1.00 10.00      A   
ATOM    356  CA  TRP A  43     -21.717   8.647 -12.567  1.00 10.00      A   
ATOM    357  CB  TRP A  43     -22.830   9.370 -13.331  1.00 10.00      A   
ATOM    358  CG  TRP A  43     -22.747   9.213 -14.822  1.00 10.00      A   
ATOM    359  CD1 TRP A  43     -23.238   8.183 -15.569  1.00 10.00      A   
ATOM    360  CD2 TRP A  43     -22.137  10.120 -15.750  1.00 10.00      A   
ATOM    361  NE1 TRP A  43     -22.974   8.392 -16.901  1.00 10.00      A   
ATOM    362  HE1 TRP A  43     -23.233   7.793 -17.634  1.00 10.00      A   
ATOM    363  CE2 TRP A  43     -22.300   9.575 -17.037  1.00 10.00      A   
ATOM    364  CE3 TRP A  43     -21.474  11.343 -15.617  1.00 10.00      A   
ATOM    365  CZ2 TRP A  43     -21.826  10.208 -18.184  1.00 10.00      A   
ATOM    366  CZ3 TRP A  43     -21.002  11.969 -16.756  1.00 10.00      A   
ATOM    367  CH2 TRP A  43     -21.179  11.401 -18.021  1.00 10.00      A   
ATOM    368  C   TRP A  43     -21.491   9.285 -11.199  1.00 10.00      A   
ATOM    369  O   TRP A  43     -21.553  10.508 -11.060  1.00 10.00      A   
ATOM    370  N   CYS A  44     -21.225   8.463 -10.187  1.00 10.00      A   
ATOM    371  HN  CYS A  44     -21.211   7.495 -10.340  1.00 10.00      A   
ATOM    372  CA  CYS A  44     -20.980   8.984  -8.850  1.00 10.00      A   
ATOM    373  CB  CYS A  44     -22.290   9.313  -8.127  1.00 10.00      A   
ATOM    374  SG  CYS A  44     -23.336   7.887  -7.758  1.00 10.00      A   
ATOM    375  HG  CYS A  44     -24.020   7.593  -8.860  1.00 10.00      A   
ATOM    376  C   CYS A  44     -20.094   8.077  -7.993  1.00 10.00      A   
ATOM    377  O   CYS A  44     -20.115   8.169  -6.764  1.00 10.00      A   
ATOM    378  N   ARG A  45     -19.322   7.193  -8.621  1.00 10.00      A   
ATOM    379  HN  ARG A  45     -19.340   7.137  -9.597  1.00 10.00      A   
ATOM    380  CA  ARG A  45     -18.431   6.318  -7.862  1.00 10.00      A   
ATOM    381  CB  ARG A  45     -18.304   4.925  -8.477  1.00 10.00      A   
ATOM    382  CG  ARG A  45     -17.852   3.863  -7.475  1.00 10.00      A   
ATOM    383  CD  ARG A  45     -17.570   2.518  -8.130  1.00 10.00      A   
ATOM    384  NE  ARG A  45     -18.777   1.724  -8.353  1.00 10.00      A   
ATOM    385  HE  ARG A  45     -19.627   2.219  -8.504  1.00 10.00      A   
ATOM    386  CZ  ARG A  45     -18.806   0.388  -8.346  1.00 10.00      A   
ATOM    387  NH1 ARG A  45     -17.703  -0.315  -8.110  1.00 10.00      A   
ATOM    388 HH11 ARG A  45     -16.800   0.169  -7.921  1.00 10.00      A   
ATOM    389 HH12 ARG A  45     -17.738  -1.358  -8.107  1.00 10.00      A   
ATOM    390  NH2 ARG A  45     -19.944  -0.254  -8.602  1.00 10.00      A   
ATOM    391 HH21 ARG A  45     -20.824   0.291  -8.812  1.00 10.00      A   
ATOM    392 HH22 ARG A  45     -19.969  -1.297  -8.601  1.00 10.00      A   
ATOM    393  C   ARG A  45     -17.067   6.982  -7.718  1.00 10.00      A   
ATOM    394  O   ARG A  45     -16.265   6.989  -8.650  1.00 10.00      A   
ATOM    395  N   ARG A  46     -16.823   7.540  -6.540  1.00 10.00      A   
ATOM    396  HN  ARG A  46     -17.506   7.477  -5.840  1.00 10.00      A   
ATOM    397  CA  ARG A  46     -15.583   8.257  -6.248  1.00 10.00      A   
ATOM    398  CB  ARG A  46     -15.685   8.960  -4.895  1.00 10.00      A   
ATOM    399  CG  ARG A  46     -16.749  10.044  -4.827  1.00 10.00      A   
ATOM    400  CD  ARG A  46     -16.851  10.611  -3.421  1.00 10.00      A   
ATOM    401  NE  ARG A  46     -17.879  11.646  -3.315  1.00 10.00      A   
ATOM    402  HE  ARG A  46     -18.111  12.136  -4.137  1.00 10.00      A   
ATOM    403  CZ  ARG A  46     -18.500  11.955  -2.178  1.00 10.00      A   
ATOM    404  NH1 ARG A  46     -18.199  11.304  -1.064  1.00 10.00      A   
ATOM    405 HH11 ARG A  46     -18.682  11.542  -0.171  1.00 10.00      A   
ATOM    406 HH12 ARG A  46     -17.479  10.548  -1.075  1.00 10.00      A   
ATOM    407  NH2 ARG A  46     -19.416  12.918  -2.159  1.00 10.00      A   
ATOM    408 HH21 ARG A  46     -19.657  13.437  -3.034  1.00 10.00      A   
ATOM    409 HH22 ARG A  46     -19.897  13.163  -1.267  1.00 10.00      A   
ATOM    410  C   ARG A  46     -14.332   7.377  -6.274  1.00 10.00      A   
ATOM    411  O   ARG A  46     -13.308   7.771  -6.836  1.00 10.00      A   
ATOM    412  N   LYS A  47     -14.399   6.205  -5.666  1.00 10.00      A   
ATOM    413  HN  LYS A  47     -15.240   5.920  -5.257  1.00 10.00      A   
ATOM    414  CA  LYS A  47     -13.239   5.323  -5.610  1.00 10.00      A   
ATOM    415  CB  LYS A  47     -12.855   5.026  -4.155  1.00 10.00      A   
ATOM    416  CG  LYS A  47     -14.033   4.703  -3.247  1.00 10.00      A   
ATOM    417  CD  LYS A  47     -13.589   4.576  -1.799  1.00 10.00      A   
ATOM    418  CE  LYS A  47     -12.887   3.251  -1.548  1.00 10.00      A   
ATOM    419  NZ  LYS A  47     -13.847   2.147  -1.289  1.00 10.00      A   
ATOM    420  HZ1 LYS A  47     -14.811   2.524  -1.185  1.00 10.00      A   
ATOM    421  HZ2 LYS A  47     -13.590   1.650  -0.413  1.00 10.00      A   
ATOM    422  HZ3 LYS A  47     -13.837   1.460  -2.082  1.00 10.00      A   
ATOM    423  C   LYS A  47     -13.450   4.031  -6.381  1.00 10.00      A   
ATOM    424  O   LYS A  47     -14.536   3.456  -6.362  1.00 10.00      A   
ATOM    425  N   VAL A  48     -12.400   3.587  -7.059  1.00 10.00      A   
ATOM    426  HN  VAL A  48     -11.567   4.110  -7.041  1.00 10.00      A   
ATOM    427  CA  VAL A  48     -12.437   2.352  -7.829  1.00 10.00      A   
ATOM    428  CB  VAL A  48     -12.571   2.590  -9.357  1.00 10.00      A   
ATOM    429  CG1 VAL A  48     -13.982   3.041  -9.714  1.00 10.00      A   
ATOM    430  CG2 VAL A  48     -11.545   3.595  -9.861  1.00 10.00      A   
ATOM    431  C   VAL A  48     -11.205   1.496  -7.531  1.00 10.00      A   
ATOM    432  O   VAL A  48     -10.089   1.822  -7.948  1.00 10.00      A   
ATOM    433  N   PHE A  49     -11.409   0.426  -6.773  1.00 10.00      A   
ATOM    434  HN  PHE A  49     -12.313   0.242  -6.431  1.00 10.00      A   
ATOM    435  CA  PHE A  49     -10.323  -0.475  -6.424  1.00 10.00      A   
ATOM    436  CB  PHE A  49     -10.474  -0.970  -4.980  1.00 10.00      A   
ATOM    437  CG  PHE A  49      -9.589  -2.136  -4.632  1.00 10.00      A   
ATOM    438  CD1 PHE A  49      -8.209  -2.010  -4.644  1.00 10.00      A   
ATOM    439  CD2 PHE A  49     -10.144  -3.360  -4.294  1.00 10.00      A   
ATOM    440  CE1 PHE A  49      -7.400  -3.084  -4.326  1.00 10.00      A   
ATOM    441  CE2 PHE A  49      -9.342  -4.438  -3.975  1.00 10.00      A   
ATOM    442  CZ  PHE A  49      -7.968  -4.301  -3.991  1.00 10.00      A   
ATOM    443  C   PHE A  49     -10.265  -1.661  -7.384  1.00 10.00      A   
ATOM    444  O   PHE A  49     -11.227  -2.421  -7.512  1.00 10.00      A   
ATOM    445  N   ILE A  50      -9.136  -1.809  -8.061  1.00 10.00      A   
ATOM    446  HN  ILE A  50      -8.406  -1.163  -7.929  1.00 10.00      A   
ATOM    447  CA  ILE A  50      -8.944  -2.906  -8.993  1.00 10.00      A   
ATOM    448  CB  ILE A  50      -8.523  -2.408 -10.391  1.00 10.00      A   
ATOM    449  CG1 ILE A  50      -9.449  -1.284 -10.871  1.00 10.00      A   
ATOM    450  CG2 ILE A  50      -8.523  -3.560 -11.385  1.00 10.00      A   
ATOM    451  CD1 ILE A  50     -10.875  -1.722 -11.136  1.00 10.00      A   
ATOM    452  C   ILE A  50      -7.884  -3.858  -8.449  1.00 10.00      A   
ATOM    453  O   ILE A  50      -6.759  -3.446  -8.152  1.00 10.00      A   
ATOM    454  N   GLY A  51      -8.256  -5.127  -8.314  1.00 10.00      A   
ATOM    455  HN  GLY A  51      -9.167  -5.388  -8.569  1.00 10.00      A   
ATOM    456  CA  GLY A  51      -7.347  -6.130  -7.793  1.00 10.00      A   
ATOM    457  C   GLY A  51      -6.127  -6.345  -8.663  1.00 10.00      A   
ATOM    458  O   GLY A  51      -5.031  -6.565  -8.154  1.00 10.00      A   
ATOM    459  N   ASN A  52      -6.310  -6.292  -9.976  1.00 10.00      A   
ATOM    460  HN  ASN A  52      -7.208  -6.117 -10.329  1.00 10.00      A   
ATOM    461  CA  ASN A  52      -5.199  -6.484 -10.901  1.00 10.00      A   
ATOM    462  CB  ASN A  52      -5.120  -7.940 -11.362  1.00 10.00      A   
ATOM    463  CG  ASN A  52      -3.886  -8.212 -12.201  1.00 10.00      A   
ATOM    464  OD1 ASN A  52      -3.921  -8.116 -13.426  1.00 10.00      A   
ATOM    465  ND2 ASN A  52      -2.783  -8.541 -11.548  1.00 10.00      A   
ATOM    466 HD21 ASN A  52      -2.819  -8.590 -10.571  1.00 10.00      A   
ATOM    467 HD22 ASN A  52      -1.968  -8.721 -12.069  1.00 10.00      A   
ATOM    468  C   ASN A  52      -5.316  -5.545 -12.096  1.00 10.00      A   
ATOM    469  O   ASN A  52      -6.372  -5.439 -12.713  1.00 10.00      A   
ATOM    470  N   CYS A  53      -4.216  -4.879 -12.422  1.00 10.00      A   
ATOM    471  HN  CYS A  53      -3.396  -5.029 -11.895  1.00 10.00      A   
ATOM    472  CA  CYS A  53      -4.173  -3.918 -13.524  1.00 10.00      A   
ATOM    473  CB  CYS A  53      -2.804  -3.234 -13.569  1.00 10.00      A   
ATOM    474  SG  CYS A  53      -1.418  -4.392 -13.597  1.00 10.00      A   
ATOM    475  HG  CYS A  53      -0.444  -3.886 -12.849  1.00 10.00      A   
ATOM    476  C   CYS A  53      -4.491  -4.537 -14.886  1.00 10.00      A   
ATOM    477  O   CYS A  53      -4.832  -3.822 -15.829  1.00 10.00      A   
ATOM    478  N   TYR A  54      -4.403  -5.854 -14.995  1.00 10.00      A   
ATOM    479  HN  TYR A  54      -4.157  -6.396 -14.210  1.00 10.00      A   
ATOM    480  CA  TYR A  54      -4.670  -6.519 -16.263  1.00 10.00      A   
ATOM    481  CB  TYR A  54      -3.521  -7.458 -16.642  1.00 10.00      A   
ATOM    482  CG  TYR A  54      -2.202  -6.742 -16.830  1.00 10.00      A   
ATOM    483  CD1 TYR A  54      -1.064  -7.134 -16.136  1.00 10.00      A   
ATOM    484  CD2 TYR A  54      -2.102  -5.658 -17.691  1.00 10.00      A   
ATOM    485  CE1 TYR A  54       0.136  -6.466 -16.297  1.00 10.00      A   
ATOM    486  CE2 TYR A  54      -0.910  -4.986 -17.859  1.00 10.00      A   
ATOM    487  CZ  TYR A  54       0.206  -5.391 -17.161  1.00 10.00      A   
ATOM    488  OH  TYR A  54       1.398  -4.718 -17.330  1.00 10.00      A   
ATOM    489  HH  TYR A  54       1.708  -4.841 -18.249  1.00 10.00      A   
ATOM    490  C   TYR A  54      -6.016  -7.241 -16.272  1.00 10.00      A   
ATOM    491  O   TYR A  54      -6.343  -7.949 -17.226  1.00 10.00      A   
ATOM    492  N   ALA A  55      -6.802  -7.050 -15.216  1.00 10.00      A   
ATOM    493  HN  ALA A  55      -6.489  -6.481 -14.483  1.00 10.00      A   
ATOM    494  CA  ALA A  55      -8.117  -7.676 -15.120  1.00 10.00      A   
ATOM    495  CB  ALA A  55      -8.610  -7.675 -13.681  1.00 10.00      A   
ATOM    496  C   ALA A  55      -9.107  -6.960 -16.030  1.00 10.00      A   
ATOM    497  O   ALA A  55      -9.961  -7.584 -16.660  1.00 10.00      A   
ATOM    498  N   VAL A  56      -8.989  -5.644 -16.094  1.00 10.00      A   
ATOM    499  HN  VAL A  56      -8.302  -5.198 -15.556  1.00 10.00      A   
ATOM    500  CA  VAL A  56      -9.853  -4.836 -16.936  1.00 10.00      A   
ATOM    501  CB  VAL A  56     -10.994  -4.175 -16.124  1.00 10.00      A   
ATOM    502  CG1 VAL A  56     -10.455  -3.216 -15.075  1.00 10.00      A   
ATOM    503  CG2 VAL A  56     -12.001  -3.482 -17.033  1.00 10.00      A   
ATOM    504  C   VAL A  56      -9.022  -3.781 -17.668  1.00 10.00      A   
ATOM    505  O   VAL A  56      -7.996  -3.326 -17.161  1.00 10.00      A   
ATOM    506  N   SER A  57      -9.445  -3.423 -18.872  1.00 10.00      A   
ATOM    507  HN  SER A  57     -10.251  -3.838 -19.241  1.00 10.00      A   
ATOM    508  CA  SER A  57      -8.740  -2.430 -19.671  1.00 10.00      A   
ATOM    509  CB  SER A  57      -9.172  -2.563 -21.128  1.00 10.00      A   
ATOM    510  OG  SER A  57     -10.302  -3.416 -21.224  1.00 10.00      A   
ATOM    511  HG  SER A  57     -11.108  -2.897 -21.070  1.00 10.00      A   
ATOM    512  C   SER A  57      -9.029  -1.017 -19.171  1.00 10.00      A   
ATOM    513  O   SER A  57     -10.154  -0.715 -18.769  1.00 10.00      A   
ATOM    514  N   PRO A  58      -8.020  -0.128 -19.208  1.00 10.00      A   
ATOM    515  CA  PRO A  58      -8.163   1.266 -18.754  1.00 10.00      A   
ATOM    516  CB  PRO A  58      -6.853   1.918 -19.205  1.00 10.00      A   
ATOM    517  CG  PRO A  58      -5.876   0.797 -19.275  1.00 10.00      A   
ATOM    518  CD  PRO A  58      -6.653  -0.417 -19.689  1.00 10.00      A   
ATOM    519  C   PRO A  58      -9.346   1.974 -19.416  1.00 10.00      A   
ATOM    520  O   PRO A  58     -10.155   2.616 -18.744  1.00 10.00      A   
ATOM    521  N   ALA A  59      -9.455   1.822 -20.733  1.00 10.00      A   
ATOM    522  HN  ALA A  59      -8.798   1.268 -21.199  1.00 10.00      A   
ATOM    523  CA  ALA A  59     -10.524   2.453 -21.503  1.00 10.00      A   
ATOM    524  CB  ALA A  59     -10.376   2.126 -22.982  1.00 10.00      A   
ATOM    525  C   ALA A  59     -11.910   2.051 -20.998  1.00 10.00      A   
ATOM    526  O   ALA A  59     -12.830   2.870 -20.976  1.00 10.00      A   
ATOM    527  N   THR A  60     -12.044   0.799 -20.575  1.00 10.00      A   
ATOM    528  HN  THR A  60     -11.265   0.201 -20.593  1.00 10.00      A   
ATOM    529  CA  THR A  60     -13.315   0.289 -20.077  1.00 10.00      A   
ATOM    530  CB  THR A  60     -13.248  -1.233 -19.862  1.00 10.00      A   
ATOM    531  OG1 THR A  60     -12.393  -1.794 -20.864  1.00 10.00      A   
ATOM    532  HG1 THR A  60     -12.819  -1.702 -21.728  1.00 10.00      A   
ATOM    533  CG2 THR A  60     -14.632  -1.851 -19.988  1.00 10.00      A   
ATOM    534  C   THR A  60     -13.709   0.977 -18.774  1.00 10.00      A   
ATOM    535  O   THR A  60     -14.861   1.372 -18.595  1.00 10.00      A   
ATOM    536  N   VAL A  61     -12.741   1.147 -17.881  1.00 10.00      A   
ATOM    537  HN  VAL A  61     -11.833   0.837 -18.092  1.00 10.00      A   
ATOM    538  CA  VAL A  61     -12.998   1.785 -16.596  1.00 10.00      A   
ATOM    539  CB  VAL A  61     -11.795   1.679 -15.633  1.00 10.00      A   
ATOM    540  CG1 VAL A  61     -12.206   2.070 -14.219  1.00 10.00      A   
ATOM    541  CG2 VAL A  61     -11.204   0.277 -15.649  1.00 10.00      A   
ATOM    542  C   VAL A  61     -13.366   3.253 -16.785  1.00 10.00      A   
ATOM    543  O   VAL A  61     -14.330   3.741 -16.192  1.00 10.00      A   
ATOM    544  N   ILE A  62     -12.606   3.945 -17.627  1.00 10.00      A   
ATOM    545  HN  ILE A  62     -11.856   3.494 -18.073  1.00 10.00      A   
ATOM    546  CA  ILE A  62     -12.851   5.361 -17.904  1.00 10.00      A   
ATOM    547  CB  ILE A  62     -11.782   5.939 -18.856  1.00 10.00      A   
ATOM    548  CG1 ILE A  62     -10.374   5.729 -18.296  1.00 10.00      A   
ATOM    549  CG2 ILE A  62     -12.029   7.420 -19.114  1.00 10.00      A   
ATOM    550  CD1 ILE A  62      -9.276   6.033 -19.295  1.00 10.00      A   
ATOM    551  C   ILE A  62     -14.226   5.556 -18.544  1.00 10.00      A   
ATOM    552  O   ILE A  62     -14.889   6.575 -18.336  1.00 10.00      A   
ATOM    553  N   ARG A  63     -14.647   4.570 -19.324  1.00 10.00      A   
ATOM    554  HN  ARG A  63     -14.075   3.785 -19.445  1.00 10.00      A   
ATOM    555  CA  ARG A  63     -15.931   4.627 -20.006  1.00 10.00      A   
ATOM    556  CB  ARG A  63     -15.996   3.567 -21.104  1.00 10.00      A   
ATOM    557  CG  ARG A  63     -17.003   3.864 -22.201  1.00 10.00      A   
ATOM    558  CD  ARG A  63     -16.389   3.658 -23.577  1.00 10.00      A   
ATOM    559  NE  ARG A  63     -15.834   2.314 -23.738  1.00 10.00      A   
ATOM    560  HE  ARG A  63     -16.399   1.560 -23.453  1.00 10.00      A   
ATOM    561  CZ  ARG A  63     -14.625   2.057 -24.240  1.00 10.00      A   
ATOM    562  NH1 ARG A  63     -13.831   3.051 -24.639  1.00 10.00      A   
ATOM    563 HH11 ARG A  63     -12.885   2.845 -25.031  1.00 10.00      A   
ATOM    564 HH12 ARG A  63     -14.155   4.041 -24.566  1.00 10.00      A   
ATOM    565  NH2 ARG A  63     -14.213   0.800 -24.352  1.00 10.00      A   
ATOM    566 HH21 ARG A  63     -14.833   0.015 -24.048  1.00 10.00      A   
ATOM    567 HH22 ARG A  63     -13.271   0.588 -24.745  1.00 10.00      A   
ATOM    568  C   ARG A  63     -17.086   4.453 -19.028  1.00 10.00      A   
ATOM    569  O   ARG A  63     -18.068   5.198 -19.073  1.00 10.00      A   
ATOM    570  N   ARG A  64     -16.966   3.476 -18.140  1.00 10.00      A   
ATOM    571  HN  ARG A  64     -16.160   2.911 -18.149  1.00 10.00      A   
ATOM    572  CA  ARG A  64     -18.013   3.219 -17.164  1.00 10.00      A   
ATOM    573  CB  ARG A  64     -17.904   1.813 -16.571  1.00 10.00      A   
ATOM    574  CG  ARG A  64     -19.028   1.473 -15.605  1.00 10.00      A   
ATOM    575  CD  ARG A  64     -18.931   0.039 -15.120  1.00 10.00      A   
ATOM    576  NE  ARG A  64     -19.742  -0.181 -13.920  1.00 10.00      A   
ATOM    577  HE  ARG A  64     -20.368   0.534 -13.658  1.00 10.00      A   
ATOM    578  CZ  ARG A  64     -19.677  -1.277 -13.167  1.00 10.00      A   
ATOM    579  NH1 ARG A  64     -18.850  -2.266 -13.480  1.00 10.00      A   
ATOM    580 HH11 ARG A  64     -18.233  -2.196 -14.336  1.00 10.00      A   
ATOM    581 HH12 ARG A  64     -18.800  -3.116 -12.879  1.00 10.00      A   
ATOM    582  NH2 ARG A  64     -20.443  -1.379 -12.091  1.00 10.00      A   
ATOM    583 HH21 ARG A  64     -20.396  -2.238 -11.497  1.00 10.00      A   
ATOM    584 HH22 ARG A  64     -21.088  -0.601 -11.832  1.00 10.00      A   
ATOM    585  C   ARG A  64     -18.027   4.271 -16.065  1.00 10.00      A   
ATOM    586  O   ARG A  64     -19.079   4.825 -15.749  1.00 10.00      A   
ATOM    587  N   PHE A  65     -16.860   4.567 -15.507  1.00 10.00      A   
ATOM    588  HN  PHE A  65     -16.041   4.126 -15.833  1.00 10.00      A   
ATOM    589  CA  PHE A  65     -16.756   5.548 -14.436  1.00 10.00      A   
ATOM    590  CB  PHE A  65     -16.140   4.925 -13.181  1.00 10.00      A   
ATOM    591  CG  PHE A  65     -16.919   3.774 -12.621  1.00 10.00      A   
ATOM    592  CD1 PHE A  65     -16.437   2.484 -12.719  1.00 10.00      A   
ATOM    593  CD2 PHE A  65     -18.139   3.985 -12.000  1.00 10.00      A   
ATOM    594  CE1 PHE A  65     -17.155   1.424 -12.206  1.00 10.00      A   
ATOM    595  CE2 PHE A  65     -18.862   2.930 -11.486  1.00 10.00      A   
ATOM    596  CZ  PHE A  65     -18.369   1.647 -11.589  1.00 10.00      A   
ATOM    597  C   PHE A  65     -15.938   6.761 -14.865  1.00 10.00      A   
ATOM    598  O   PHE A  65     -14.708   6.743 -14.815  1.00 10.00      A   
ATOM    599  N   PRO A  66     -16.611   7.837 -15.294  1.00 10.00      A   
ATOM    600  CA  PRO A  66     -15.949   9.060 -15.724  1.00 10.00      A   
ATOM    601  CB  PRO A  66     -16.909   9.570 -16.799  1.00 10.00      A   
ATOM    602  CG  PRO A  66     -18.266   9.134 -16.337  1.00 10.00      A   
ATOM    603  CD  PRO A  66     -18.074   7.934 -15.439  1.00 10.00      A   
ATOM    604  C   PRO A  66     -15.825  10.089 -14.597  1.00 10.00      A   
ATOM    605  O   PRO A  66     -15.354  11.207 -14.814  1.00 10.00      A   
ATOM    606  N   LYS A  67     -16.237   9.702 -13.395  1.00 10.00      A   
ATOM    607  HN  LYS A  67     -16.581   8.793 -13.283  1.00 10.00      A   
ATOM    608  CA  LYS A  67     -16.186  10.593 -12.240  1.00 10.00      A   
ATOM    609  CB  LYS A  67     -17.597  10.992 -11.806  1.00 10.00      A   
ATOM    610  CG  LYS A  67     -18.314  11.928 -12.768  1.00 10.00      A   
ATOM    611  CD  LYS A  67     -19.439  12.674 -12.067  1.00 10.00      A   
ATOM    612  CE  LYS A  67     -20.326  13.401 -13.063  1.00 10.00      A   
ATOM    613  NZ  LYS A  67     -21.402  14.177 -12.391  1.00 10.00      A   
ATOM    614  HZ1 LYS A  67     -20.993  14.987 -11.880  1.00 10.00      A   
ATOM    615  HZ2 LYS A  67     -21.913  13.576 -11.711  1.00 10.00      A   
ATOM    616  HZ3 LYS A  67     -22.080  14.534 -13.097  1.00 10.00      A   
ATOM    617  C   LYS A  67     -15.450   9.948 -11.072  1.00 10.00      A   
ATOM    618  O   LYS A  67     -15.973   9.869  -9.961  1.00 10.00      A   
ATOM    619  N   VAL A  68     -14.231   9.503 -11.324  1.00 10.00      A   
ATOM    620  HN  VAL A  68     -13.856   9.615 -12.221  1.00 10.00      A   
ATOM    621  CA  VAL A  68     -13.430   8.868 -10.291  1.00 10.00      A   
ATOM    622  CB  VAL A  68     -12.636   7.667 -10.846  1.00 10.00      A   
ATOM    623  CG1 VAL A  68     -11.767   7.042  -9.768  1.00 10.00      A   
ATOM    624  CG2 VAL A  68     -13.586   6.628 -11.422  1.00 10.00      A   
ATOM    625  C   VAL A  68     -12.477   9.874  -9.649  1.00 10.00      A   
ATOM    626  O   VAL A  68     -11.928  10.748 -10.327  1.00 10.00      A   
ATOM    627  N   ARG A  69     -12.309   9.757  -8.339  1.00 10.00      A   
ATOM    628  HN  ARG A  69     -12.795   9.050  -7.863  1.00 10.00      A   
ATOM    629  CA  ARG A  69     -11.432  10.636  -7.582  1.00 10.00      A   
ATOM    630  CB  ARG A  69     -12.216  11.354  -6.477  1.00 10.00      A   
ATOM    631  CG  ARG A  69     -13.313  12.280  -6.983  1.00 10.00      A   
ATOM    632  CD  ARG A  69     -12.736  13.401  -7.831  1.00 10.00      A   
ATOM    633  NE  ARG A  69     -13.749  14.370  -8.245  1.00 10.00      A   
ATOM    634  HE  ARG A  69     -14.354  14.105  -8.972  1.00 10.00      A   
ATOM    635  CZ  ARG A  69     -13.906  15.573  -7.686  1.00 10.00      A   
ATOM    636  NH1 ARG A  69     -13.130  15.949  -6.680  1.00 10.00      A   
ATOM    637 HH11 ARG A  69     -12.389  15.303  -6.311  1.00 10.00      A   
ATOM    638 HH12 ARG A  69     -13.251  16.892  -6.247  1.00 10.00      A   
ATOM    639  NH2 ARG A  69     -14.838  16.400  -8.145  1.00 10.00      A   
ATOM    640 HH21 ARG A  69     -14.960  17.341  -7.711  1.00 10.00      A   
ATOM    641 HH22 ARG A  69     -15.452  16.115  -8.939  1.00 10.00      A   
ATOM    642  C   ARG A  69     -10.268   9.853  -6.974  1.00 10.00      A   
ATOM    643  O   ARG A  69      -9.160  10.376  -6.844  1.00 10.00      A   
ATOM    644  N   SER A  70     -10.521   8.600  -6.601  1.00 10.00      A   
ATOM    645  HN  SER A  70     -11.426   8.235  -6.718  1.00 10.00      A   
ATOM    646  CA  SER A  70      -9.488   7.756  -6.007  1.00 10.00      A   
ATOM    647  CB  SER A  70      -9.809   7.478  -4.533  1.00 10.00      A   
ATOM    648  OG  SER A  70     -10.162   8.671  -3.841  1.00 10.00      A   
ATOM    649  HG  SER A  70      -9.528   8.827  -3.120  1.00 10.00      A   
ATOM    650  C   SER A  70      -9.337   6.439  -6.770  1.00 10.00      A   
ATOM    651  O   SER A  70     -10.287   5.665  -6.883  1.00 10.00      A   
ATOM    652  N   VAL A  71      -8.139   6.190  -7.289  1.00 10.00      A   
ATOM    653  HN  VAL A  71      -7.412   6.840  -7.160  1.00 10.00      A   
ATOM    654  CA  VAL A  71      -7.867   4.964  -8.035  1.00 10.00      A   
ATOM    655  CB  VAL A  71      -7.378   5.259  -9.471  1.00 10.00      A   
ATOM    656  CG1 VAL A  71      -7.336   3.988 -10.308  1.00 10.00      A   
ATOM    657  CG2 VAL A  71      -8.240   6.316 -10.141  1.00 10.00      A   
ATOM    658  C   VAL A  71      -6.807   4.132  -7.317  1.00 10.00      A   
ATOM    659  O   VAL A  71      -5.799   4.667  -6.846  1.00 10.00      A   
ATOM    660  N   GLU A  72      -7.061   2.835  -7.207  1.00 10.00      A   
ATOM    661  HN  GLU A  72      -7.906   2.481  -7.560  1.00 10.00      A   
ATOM    662  CA  GLU A  72      -6.130   1.916  -6.563  1.00 10.00      A   
ATOM    663  CB  GLU A  72      -6.673   1.485  -5.195  1.00 10.00      A   
ATOM    664  CG  GLU A  72      -7.105   2.646  -4.309  1.00 10.00      A   
ATOM    665  CD  GLU A  72      -7.466   2.222  -2.901  1.00 10.00      A   
ATOM    666  OE1 GLU A  72      -6.646   2.435  -1.984  1.00 10.00      A   
ATOM    667  OE2 GLU A  72      -8.580   1.701  -2.696  1.00 10.00      A   
ATOM    668  C   GLU A  72      -5.907   0.700  -7.465  1.00 10.00      A   
ATOM    669  O   GLU A  72      -6.846  -0.040  -7.759  1.00 10.00      A   
ATOM    670  N   LEU A  73      -4.667   0.502  -7.910  1.00 10.00      A   
ATOM    671  HN  LEU A  73      -3.951   1.106  -7.618  1.00 10.00      A   
ATOM    672  CA  LEU A  73      -4.345  -0.606  -8.811  1.00 10.00      A   
ATOM    673  CB  LEU A  73      -4.032  -0.068 -10.213  1.00 10.00      A   
ATOM    674  CG  LEU A  73      -5.098   0.812 -10.869  1.00 10.00      A   
ATOM    675  CD1 LEU A  73      -4.461   1.753 -11.879  1.00 10.00      A   
ATOM    676  CD2 LEU A  73      -6.155  -0.047 -11.542  1.00 10.00      A   
ATOM    677  C   LEU A  73      -3.147  -1.412  -8.320  1.00 10.00      A   
ATOM    678  O   LEU A  73      -2.215  -0.866  -7.722  1.00 10.00      A   
ATOM    679  N   LYS A  74      -3.184  -2.711  -8.585  1.00 10.00      A   
ATOM    680  HN  LYS A  74      -3.965  -3.078  -9.050  1.00 10.00      A   
ATOM    681  CA  LYS A  74      -2.103  -3.615  -8.218  1.00 10.00      A   
ATOM    682  CB  LYS A  74      -2.577  -4.626  -7.171  1.00 10.00      A   
ATOM    683  CG  LYS A  74      -3.131  -3.994  -5.907  1.00 10.00      A   
ATOM    684  CD  LYS A  74      -3.447  -5.045  -4.862  1.00 10.00      A   
ATOM    685  CE  LYS A  74      -4.045  -4.425  -3.611  1.00 10.00      A   
ATOM    686  NZ  LYS A  74      -4.151  -5.406  -2.505  1.00 10.00      A   
ATOM    687  HZ1 LYS A  74      -3.208  -5.592  -2.101  1.00 10.00      A   
ATOM    688  HZ2 LYS A  74      -4.538  -6.307  -2.856  1.00 10.00      A   
ATOM    689  HZ3 LYS A  74      -4.770  -5.043  -1.760  1.00 10.00      A   
ATOM    690  C   LYS A  74      -1.628  -4.346  -9.467  1.00 10.00      A   
ATOM    691  O   LYS A  74      -2.346  -4.379 -10.470  1.00 10.00      A   
ATOM    692  N   GLY A  75      -0.437  -4.924  -9.425  1.00 10.00      A   
ATOM    693  HN  GLY A  75       0.102  -4.877  -8.605  1.00 10.00      A   
ATOM    694  CA  GLY A  75       0.067  -5.622 -10.590  1.00 10.00      A   
ATOM    695  C   GLY A  75       0.733  -6.945 -10.271  1.00 10.00      A   
ATOM    696  O   GLY A  75       0.138  -8.009 -10.456  1.00 10.00      A   
ATOM    697  N   LYS A  76       1.971  -6.875  -9.798  1.00 10.00      A   
ATOM    698  HN  LYS A  76       2.378  -5.993  -9.652  1.00 10.00      A   
ATOM    699  CA  LYS A  76       2.734  -8.071  -9.474  1.00 10.00      A   
ATOM    700  CB  LYS A  76       4.207  -7.721  -9.244  1.00 10.00      A   
ATOM    701  CG  LYS A  76       4.932  -7.228 -10.486  1.00 10.00      A   
ATOM    702  CD  LYS A  76       6.434  -7.209 -10.275  1.00 10.00      A   
ATOM    703  CE  LYS A  76       6.984  -5.794 -10.302  1.00 10.00      A   
ATOM    704  NZ  LYS A  76       8.373  -5.734  -9.777  1.00 10.00      A   
ATOM    705  HZ1 LYS A  76       8.370  -5.807  -8.742  1.00 10.00      A   
ATOM    706  HZ2 LYS A  76       8.828  -4.829 -10.046  1.00 10.00      A   
ATOM    707  HZ3 LYS A  76       8.939  -6.518 -10.163  1.00 10.00      A   
ATOM    708  C   LYS A  76       2.162  -8.795  -8.260  1.00 10.00      A   
ATOM    709  O   LYS A  76       1.750  -8.163  -7.286  1.00 10.00      A   
ATOM    710  N   PRO A  77       2.126 -10.136  -8.314  1.00 10.00      A   
ATOM    711  CA  PRO A  77       1.606 -10.961  -7.220  1.00 10.00      A   
ATOM    712  CB  PRO A  77       1.536 -12.363  -7.832  1.00 10.00      A   
ATOM    713  CG  PRO A  77       2.549 -12.354  -8.924  1.00 10.00      A   
ATOM    714  CD  PRO A  77       2.574 -10.951  -9.459  1.00 10.00      A   
ATOM    715  C   PRO A  77       2.522 -10.957  -5.990  1.00 10.00      A   
ATOM    716  O   PRO A  77       3.602 -10.366  -6.005  1.00 10.00      A   
ATOM    717  N   HIS A  78       2.095 -11.649  -4.941  1.00 10.00      A   
ATOM    718  HN  HIS A  78       1.248 -12.134  -5.008  1.00 10.00      A   
ATOM    719  CA  HIS A  78       2.849 -11.717  -3.690  1.00 10.00      A   
ATOM    720  CB  HIS A  78       2.042 -12.470  -2.625  1.00 10.00      A   
ATOM    721  CG  HIS A  78       2.753 -12.673  -1.318  1.00 10.00      A   
ATOM    722  ND1 HIS A  78       2.812 -13.880  -0.659  1.00 10.00      A   
ATOM    723  HD1 HIS A  78       2.391 -14.732  -0.960  1.00 10.00      A   
ATOM    724  CD2 HIS A  78       3.447 -11.796  -0.548  1.00 10.00      A   
ATOM    725  CE1 HIS A  78       3.520 -13.704   0.465  1.00 10.00      A   
ATOM    726  NE2 HIS A  78       3.932 -12.455   0.578  1.00 10.00      A   
ATOM    727  C   HIS A  78       4.223 -12.360  -3.878  1.00 10.00      A   
ATOM    728  O   HIS A  78       5.227 -11.850  -3.381  1.00 10.00      A   
ATOM    729  N   PHE A  79       4.269 -13.464  -4.613  1.00 10.00      A   
ATOM    730  HN  PHE A  79       3.437 -13.813  -5.001  1.00 10.00      A   
ATOM    731  CA  PHE A  79       5.526 -14.178  -4.848  1.00 10.00      A   
ATOM    732  CB  PHE A  79       5.279 -15.544  -5.492  1.00 10.00      A   
ATOM    733  CG  PHE A  79       4.971 -16.640  -4.508  1.00 10.00      A   
ATOM    734  CD1 PHE A  79       4.860 -16.370  -3.155  1.00 10.00      A   
ATOM    735  CD2 PHE A  79       4.795 -17.943  -4.939  1.00 10.00      A   
ATOM    736  CE1 PHE A  79       4.580 -17.376  -2.250  1.00 10.00      A   
ATOM    737  CE2 PHE A  79       4.514 -18.955  -4.041  1.00 10.00      A   
ATOM    738  CZ  PHE A  79       4.407 -18.672  -2.694  1.00 10.00      A   
ATOM    739  C   PHE A  79       6.536 -13.354  -5.654  1.00 10.00      A   
ATOM    740  O   PHE A  79       7.707 -13.726  -5.771  1.00 10.00      A   
ATOM    741  N   ALA A  80       6.093 -12.224  -6.189  1.00 10.00      A   
ATOM    742  HN  ALA A  80       5.156 -11.963  -6.055  1.00 10.00      A   
ATOM    743  CA  ALA A  80       6.969 -11.360  -6.961  1.00 10.00      A   
ATOM    744  CB  ALA A  80       6.161 -10.353  -7.761  1.00 10.00      A   
ATOM    745  C   ALA A  80       7.956 -10.651  -6.042  1.00 10.00      A   
ATOM    746  O   ALA A  80       9.035 -10.240  -6.469  1.00 10.00      A   
ATOM    747  N   ASP A  81       7.584 -10.533  -4.771  1.00 10.00      A   
ATOM    748  HN  ASP A  81       6.711 -10.890  -4.495  1.00 10.00      A   
ATOM    749  CA  ASP A  81       8.431  -9.885  -3.772  1.00 10.00      A   
ATOM    750  CB  ASP A  81       7.656  -9.674  -2.469  1.00 10.00      A   
ATOM    751  CG  ASP A  81       7.152  -8.255  -2.304  1.00 10.00      A   
ATOM    752  OD1 ASP A  81       7.641  -7.353  -3.015  1.00 10.00      A   
ATOM    753  OD2 ASP A  81       6.263  -8.035  -1.457  1.00 10.00      A   
ATOM    754  C   ASP A  81       9.665 -10.726  -3.487  1.00 10.00      A   
ATOM    755  O   ASP A  81      10.683 -10.225  -3.001  1.00 10.00      A   
ATOM    756  N   PHE A  82       9.569 -12.007  -3.815  1.00 10.00      A   
ATOM    757  HN  PHE A  82       8.741 -12.328  -4.229  1.00 10.00      A   
ATOM    758  CA  PHE A  82      10.658 -12.951  -3.587  1.00 10.00      A   
ATOM    759  CB  PHE A  82      10.112 -14.272  -3.042  1.00 10.00      A   
ATOM    760  CG  PHE A  82       9.144 -14.082  -1.907  1.00 10.00      A   
ATOM    761  CD1 PHE A  82       9.518 -13.393  -0.765  1.00 10.00      A   
ATOM    762  CD2 PHE A  82       7.857 -14.583  -1.988  1.00 10.00      A   
ATOM    763  CE1 PHE A  82       8.628 -13.207   0.276  1.00 10.00      A   
ATOM    764  CE2 PHE A  82       6.963 -14.402  -0.950  1.00 10.00      A   
ATOM    765  CZ  PHE A  82       7.348 -13.712   0.183  1.00 10.00      A   
ATOM    766  C   PHE A  82      11.474 -13.178  -4.854  1.00 10.00      A   
ATOM    767  O   PHE A  82      12.225 -14.147  -4.955  1.00 10.00      A   
ATOM    768  N   ASN A  83      11.302 -12.279  -5.820  1.00 10.00      A   
ATOM    769  HN  ASN A  83      10.657 -11.553  -5.678  1.00 10.00      A   
ATOM    770  CA  ASN A  83      12.030 -12.331  -7.091  1.00 10.00      A   
ATOM    771  CB  ASN A  83      13.542 -12.199  -6.861  1.00 10.00      A   
ATOM    772  CG  ASN A  83      14.215 -11.263  -7.849  1.00 10.00      A   
ATOM    773  OD1 ASN A  83      13.706 -11.017  -8.943  1.00 10.00      A   
ATOM    774  ND2 ASN A  83      15.376 -10.745  -7.473  1.00 10.00      A   
ATOM    775 HD21 ASN A  83      15.736 -10.998  -6.594  1.00 10.00      A   
ATOM    776 HD22 ASN A  83      15.826 -10.121  -8.084  1.00 10.00      A   
ATOM    777  C   ASN A  83      11.729 -13.591  -7.899  1.00 10.00      A   
ATOM    778  O   ASN A  83      12.565 -14.055  -8.677  1.00 10.00      A   
ATOM    779  N   LEU A  84      10.534 -14.145  -7.724  1.00 10.00      A   
ATOM    780  HN  LEU A  84       9.911 -13.752  -7.076  1.00 10.00      A   
ATOM    781  CA  LEU A  84      10.145 -15.346  -8.460  1.00 10.00      A   
ATOM    782  CB  LEU A  84       9.020 -16.105  -7.752  1.00 10.00      A   
ATOM    783  CG  LEU A  84       9.375 -16.736  -6.402  1.00 10.00      A   
ATOM    784  CD1 LEU A  84       8.270 -17.673  -5.947  1.00 10.00      A   
ATOM    785  CD2 LEU A  84      10.702 -17.472  -6.481  1.00 10.00      A   
ATOM    786  C   LEU A  84       9.759 -15.006  -9.899  1.00 10.00      A   
ATOM    787  O   LEU A  84       9.660 -15.887 -10.759  1.00 10.00      A   
ATOM    788  N   VAL A  85       9.542 -13.722 -10.151  1.00 10.00      A   
ATOM    789  HN  VAL A  85       9.635 -13.074  -9.427  1.00 10.00      A   
ATOM    790  CA  VAL A  85       9.187 -13.251 -11.479  1.00 10.00      A   
ATOM    791  CB  VAL A  85       8.018 -12.246 -11.442  1.00 10.00      A   
ATOM    792  CG1 VAL A  85       6.739 -12.929 -10.991  1.00 10.00      A   
ATOM    793  CG2 VAL A  85       8.348 -11.068 -10.540  1.00 10.00      A   
ATOM    794  C   VAL A  85      10.392 -12.592 -12.142  1.00 10.00      A   
ATOM    795  O   VAL A  85      11.218 -11.972 -11.467  1.00 10.00      A   
ATOM    796  N   PRO A  86      10.520 -12.735 -13.465  1.00 10.00      A   
ATOM    797  CA  PRO A  86      11.624 -12.146 -14.217  1.00 10.00      A   
ATOM    798  CB  PRO A  86      11.471 -12.748 -15.622  1.00 10.00      A   
ATOM    799  CG  PRO A  86      10.498 -13.868 -15.473  1.00 10.00      A   
ATOM    800  CD  PRO A  86       9.610 -13.492 -14.330  1.00 10.00      A   
ATOM    801  C   PRO A  86      11.516 -10.624 -14.276  1.00 10.00      A   
ATOM    802  O   PRO A  86      10.435 -10.058 -14.083  1.00 10.00      A   
ATOM    803  N   ASP A  87      12.636  -9.968 -14.548  1.00 10.00      A   
ATOM    804  HN  ASP A  87      13.458 -10.475 -14.714  1.00 10.00      A   
ATOM    805  CA  ASP A  87      12.673  -8.515 -14.629  1.00 10.00      A   
ATOM    806  CB  ASP A  87      14.110  -8.003 -14.478  1.00 10.00      A   
ATOM    807  CG  ASP A  87      14.197  -6.547 -14.049  1.00 10.00      A   
ATOM    808  OD1 ASP A  87      15.160  -6.190 -13.332  1.00 10.00      A   
ATOM    809  OD2 ASP A  87      13.310  -5.753 -14.424  1.00 10.00      A   
ATOM    810  C   ASP A  87      12.073  -8.047 -15.949  1.00 10.00      A   
ATOM    811  O   ASP A  87      12.587  -8.358 -17.024  1.00 10.00      A   
ATOM    812  N   GLY A  88      10.973  -7.318 -15.859  1.00 10.00      A   
ATOM    813  HN  GLY A  88      10.602  -7.115 -14.974  1.00 10.00      A   
ATOM    814  CA  GLY A  88      10.317  -6.820 -17.049  1.00 10.00      A   
ATOM    815  C   GLY A  88       9.155  -7.696 -17.468  1.00 10.00      A   
ATOM    816  O   GLY A  88       8.871  -7.836 -18.656  1.00 10.00      A   
ATOM    817  N   TRP A  89       8.482  -8.286 -16.488  1.00 10.00      A   
ATOM    818  HN  TRP A  89       8.755  -8.128 -15.559  1.00 10.00      A   
ATOM    819  CA  TRP A  89       7.347  -9.154 -16.757  1.00 10.00      A   
ATOM    820  CB  TRP A  89       7.090 -10.093 -15.570  1.00 10.00      A   
ATOM    821  CG  TRP A  89       5.731 -10.731 -15.579  1.00 10.00      A   
ATOM    822  CD1 TRP A  89       5.300 -11.742 -16.392  1.00 10.00      A   
ATOM    823  CD2 TRP A  89       4.620 -10.395 -14.736  1.00 10.00      A   
ATOM    824  NE1 TRP A  89       3.991 -12.049 -16.110  1.00 10.00      A   
ATOM    825  HE1 TRP A  89       3.452 -12.738 -16.562  1.00 10.00      A   
ATOM    826  CE2 TRP A  89       3.553 -11.238 -15.098  1.00 10.00      A   
ATOM    827  CE3 TRP A  89       4.425  -9.462 -13.713  1.00 10.00      A   
ATOM    828  CZ2 TRP A  89       2.311 -11.179 -14.473  1.00 10.00      A   
ATOM    829  CZ3 TRP A  89       3.190  -9.405 -13.094  1.00 10.00      A   
ATOM    830  CH2 TRP A  89       2.150 -10.259 -13.477  1.00 10.00      A   
ATOM    831  C   TRP A  89       6.099  -8.336 -17.074  1.00 10.00      A   
ATOM    832  O   TRP A  89       5.338  -8.666 -17.989  1.00 10.00      A   
ATOM    833  N   GLY A  90       5.889  -7.269 -16.321  1.00 10.00      A   
ATOM    834  HN  GLY A  90       6.529  -7.041 -15.608  1.00 10.00      A   
ATOM    835  CA  GLY A  90       4.726  -6.437 -16.545  1.00 10.00      A   
ATOM    836  C   GLY A  90       4.471  -5.489 -15.398  1.00 10.00      A   
ATOM    837  O   GLY A  90       5.347  -5.283 -14.557  1.00 10.00      A   
ATOM    838  N   GLY A  91       3.273  -4.923 -15.358  1.00 10.00      A   
ATOM    839  HN  GLY A  91       2.611  -5.138 -16.057  1.00 10.00      A   
ATOM    840  CA  GLY A  91       2.923  -3.992 -14.304  1.00 10.00      A   
ATOM    841  C   GLY A  91       3.184  -2.558 -14.719  1.00 10.00      A   
ATOM    842  O   GLY A  91       3.521  -1.713 -13.891  1.00 10.00      A   
ATOM    843  N   TYR A  92       3.014  -2.284 -16.003  1.00 10.00      A   
ATOM    844  HN  TYR A  92       2.703  -2.994 -16.605  1.00 10.00      A   
ATOM    845  CA  TYR A  92       3.248  -0.951 -16.541  1.00 10.00      A   
ATOM    846  CB  TYR A  92       3.706  -1.029 -18.001  1.00 10.00      A   
ATOM    847  CG  TYR A  92       4.924  -1.906 -18.200  1.00 10.00      A   
ATOM    848  CD1 TYR A  92       4.838  -3.099 -18.904  1.00 10.00      A   
ATOM    849  CD2 TYR A  92       6.157  -1.545 -17.669  1.00 10.00      A   
ATOM    850  CE1 TYR A  92       5.944  -3.910 -19.075  1.00 10.00      A   
ATOM    851  CE2 TYR A  92       7.268  -2.349 -17.838  1.00 10.00      A   
ATOM    852  CZ  TYR A  92       7.154  -3.531 -18.541  1.00 10.00      A   
ATOM    853  OH  TYR A  92       8.257  -4.341 -18.706  1.00 10.00      A   
ATOM    854  HH  TYR A  92       8.665  -4.500 -17.845  1.00 10.00      A   
ATOM    855  C   TYR A  92       2.004  -0.082 -16.408  1.00 10.00      A   
ATOM    856  O   TYR A  92       0.966  -0.368 -17.005  1.00 10.00      A   
ATOM    857  N   VAL A  93       2.114   0.972 -15.615  1.00 10.00      A   
ATOM    858  HN  VAL A  93       2.964   1.133 -15.149  1.00 10.00      A   
ATOM    859  CA  VAL A  93       0.997   1.880 -15.391  1.00 10.00      A   
ATOM    860  CB  VAL A  93       1.019   2.466 -13.963  1.00 10.00      A   
ATOM    861  CG1 VAL A  93       2.011   3.618 -13.848  1.00 10.00      A   
ATOM    862  CG2 VAL A  93      -0.375   2.890 -13.524  1.00 10.00      A   
ATOM    863  C   VAL A  93       0.965   3.015 -16.417  1.00 10.00      A   
ATOM    864  O   VAL A  93       0.077   3.870 -16.381  1.00 10.00      A   
ATOM    865  N   TYR A  94       1.923   3.013 -17.341  1.00 10.00      A   
ATOM    866  HN  TYR A  94       2.595   2.302 -17.332  1.00 10.00      A   
ATOM    867  CA  TYR A  94       1.993   4.050 -18.365  1.00 10.00      A   
ATOM    868  CB  TYR A  94       3.162   3.846 -19.337  1.00 10.00      A   
ATOM    869  CG  TYR A  94       3.225   4.908 -20.416  1.00 10.00      A   
ATOM    870  CD1 TYR A  94       3.676   6.192 -20.128  1.00 10.00      A   
ATOM    871  CD2 TYR A  94       2.813   4.635 -21.712  1.00 10.00      A   
ATOM    872  CE1 TYR A  94       3.709   7.172 -21.104  1.00 10.00      A   
ATOM    873  CE2 TYR A  94       2.848   5.606 -22.694  1.00 10.00      A   
ATOM    874  CZ  TYR A  94       3.293   6.872 -22.386  1.00 10.00      A   
ATOM    875  OH  TYR A  94       3.315   7.847 -23.362  1.00 10.00      A   
ATOM    876  HH  TYR A  94       2.422   7.936 -23.740  1.00 10.00      A   
ATOM    877  C   TYR A  94       0.662   4.241 -19.109  1.00 10.00      A   
ATOM    878  O   TYR A  94       0.135   5.353 -19.136  1.00 10.00      A   
ATOM    879  N   PRO A  95       0.086   3.176 -19.716  1.00 10.00      A   
ATOM    880  CA  PRO A  95      -1.191   3.285 -20.431  1.00 10.00      A   
ATOM    881  CB  PRO A  95      -1.528   1.834 -20.789  1.00 10.00      A   
ATOM    882  CG  PRO A  95      -0.212   1.141 -20.827  1.00 10.00      A   
ATOM    883  CD  PRO A  95       0.627   1.801 -19.771  1.00 10.00      A   
ATOM    884  C   PRO A  95      -2.287   3.871 -19.541  1.00 10.00      A   
ATOM    885  O   PRO A  95      -3.098   4.684 -19.994  1.00 10.00      A   
ATOM    886  N   TRP A  96      -2.283   3.469 -18.270  1.00 10.00      A   
ATOM    887  HN  TRP A  96      -1.589   2.844 -17.972  1.00 10.00      A   
ATOM    888  CA  TRP A  96      -3.265   3.939 -17.303  1.00 10.00      A   
ATOM    889  CB  TRP A  96      -3.106   3.200 -15.971  1.00 10.00      A   
ATOM    890  CG  TRP A  96      -3.523   1.765 -16.023  1.00 10.00      A   
ATOM    891  CD1 TRP A  96      -2.744   0.690 -16.340  1.00 10.00      A   
ATOM    892  CD2 TRP A  96      -4.826   1.247 -15.742  1.00 10.00      A   
ATOM    893  NE1 TRP A  96      -3.484  -0.464 -16.278  1.00 10.00      A   
ATOM    894  HE1 TRP A  96      -3.152  -1.369 -16.466  1.00 10.00      A   
ATOM    895  CE2 TRP A  96      -4.767  -0.148 -15.909  1.00 10.00      A   
ATOM    896  CE3 TRP A  96      -6.036   1.831 -15.361  1.00 10.00      A   
ATOM    897  CZ2 TRP A  96      -5.875  -0.967 -15.713  1.00 10.00      A   
ATOM    898  CZ3 TRP A  96      -7.134   1.017 -15.169  1.00 10.00      A   
ATOM    899  CH2 TRP A  96      -7.046  -0.367 -15.343  1.00 10.00      A   
ATOM    900  C   TRP A  96      -3.138   5.439 -17.078  1.00 10.00      A   
ATOM    901  O   TRP A  96      -4.099   6.183 -17.255  1.00 10.00      A   
ATOM    902  N   ILE A  97      -1.944   5.880 -16.701  1.00 10.00      A   
ATOM    903  HN  ILE A  97      -1.210   5.235 -16.590  1.00 10.00      A   
ATOM    904  CA  ILE A  97      -1.693   7.298 -16.446  1.00 10.00      A   
ATOM    905  CB  ILE A  97      -0.253   7.541 -15.939  1.00 10.00      A   
ATOM    906  CG1 ILE A  97      -0.019   6.818 -14.604  1.00 10.00      A   
ATOM    907  CG2 ILE A  97       0.036   9.031 -15.801  1.00 10.00      A   
ATOM    908  CD1 ILE A  97      -0.933   7.272 -13.484  1.00 10.00      A   
ATOM    909  C   ILE A  97      -1.946   8.135 -17.697  1.00 10.00      A   
ATOM    910  O   ILE A  97      -2.559   9.202 -17.630  1.00 10.00      A   
ATOM    911  N   GLU A  98      -1.492   7.630 -18.835  1.00 10.00      A   
ATOM    912  HN  GLU A  98      -1.020   6.766 -18.819  1.00 10.00      A   
ATOM    913  CA  GLU A  98      -1.659   8.317 -20.109  1.00 10.00      A   
ATOM    914  CB  GLU A  98      -0.956   7.534 -21.219  1.00 10.00      A   
ATOM    915  CG  GLU A  98      -0.996   8.196 -22.586  1.00 10.00      A   
ATOM    916  CD  GLU A  98      -0.284   7.381 -23.647  1.00 10.00      A   
ATOM    917  OE1 GLU A  98       0.740   7.860 -24.181  1.00 10.00      A   
ATOM    918  OE2 GLU A  98      -0.748   6.261 -23.956  1.00 10.00      A   
ATOM    919  C   GLU A  98      -3.138   8.518 -20.451  1.00 10.00      A   
ATOM    920  O   GLU A  98      -3.559   9.624 -20.790  1.00 10.00      A   
ATOM    921  N   ALA A  99      -3.930   7.460 -20.321  1.00 10.00      A   
ATOM    922  HN  ALA A  99      -3.550   6.612 -20.004  1.00 10.00      A   
ATOM    923  CA  ALA A  99      -5.353   7.523 -20.637  1.00 10.00      A   
ATOM    924  CB  ALA A  99      -5.919   6.123 -20.817  1.00 10.00      A   
ATOM    925  C   ALA A  99      -6.149   8.288 -19.580  1.00 10.00      A   
ATOM    926  O   ALA A  99      -7.195   8.865 -19.879  1.00 10.00      A   
ATOM    927  N   MET A 100      -5.655   8.295 -18.350  1.00 10.00      A   
ATOM    928  HN  MET A 100      -4.815   7.817 -18.164  1.00 10.00      A   
ATOM    929  CA  MET A 100      -6.348   8.987 -17.266  1.00 10.00      A   
ATOM    930  CB  MET A 100      -6.069   8.331 -15.913  1.00 10.00      A   
ATOM    931  CG  MET A 100      -6.760   6.990 -15.725  1.00 10.00      A   
ATOM    932  SD  MET A 100      -6.799   6.458 -14.000  1.00 10.00      A   
ATOM    933  CE  MET A 100      -5.087   6.007 -13.741  1.00 10.00      A   
ATOM    934  C   MET A 100      -6.035  10.480 -17.216  1.00 10.00      A   
ATOM    935  O   MET A 100      -6.867  11.273 -16.771  1.00 10.00      A   
ATOM    936  N   SER A 101      -4.849  10.857 -17.679  1.00 10.00      A   
ATOM    937  HN  SER A 101      -4.232  10.173 -18.020  1.00 10.00      A   
ATOM    938  CA  SER A 101      -4.425  12.257 -17.673  1.00 10.00      A   
ATOM    939  CB  SER A 101      -2.986  12.386 -18.182  1.00 10.00      A   
ATOM    940  OG  SER A 101      -2.873  11.978 -19.536  1.00 10.00      A   
ATOM    941  HG  SER A 101      -3.063  11.036 -19.610  1.00 10.00      A   
ATOM    942  C   SER A 101      -5.363  13.153 -18.482  1.00 10.00      A   
ATOM    943  O   SER A 101      -5.517  14.337 -18.183  1.00 10.00      A   
ATOM    944  N   SER A 102      -5.990  12.583 -19.500  1.00 10.00      A   
ATOM    945  HN  SER A 102      -5.821  11.638 -19.700  1.00 10.00      A   
ATOM    946  CA  SER A 102      -6.905  13.327 -20.348  1.00 10.00      A   
ATOM    947  CB  SER A 102      -6.542  13.075 -21.811  1.00 10.00      A   
ATOM    948  OG  SER A 102      -6.182  11.717 -22.006  1.00 10.00      A   
ATOM    949  HG  SER A 102      -5.789  11.616 -22.879  1.00 10.00      A   
ATOM    950  C   SER A 102      -8.351  12.911 -20.086  1.00 10.00      A   
ATOM    951  O   SER A 102      -9.233  13.119 -20.924  1.00 10.00      A   
ATOM    952  N   SER A 103      -8.595  12.331 -18.918  1.00 10.00      A   
ATOM    953  HN  SER A 103      -7.858  12.205 -18.280  1.00 10.00      A   
ATOM    954  CA  SER A 103      -9.935  11.886 -18.561  1.00 10.00      A   
ATOM    955  CB  SER A 103     -10.048  10.364 -18.680  1.00 10.00      A   
ATOM    956  OG  SER A 103      -9.651   9.917 -19.969  1.00 10.00      A   
ATOM    957  HG  SER A 103      -8.755   9.552 -19.920  1.00 10.00      A   
ATOM    958  C   SER A 103     -10.328  12.345 -17.159  1.00 10.00      A   
ATOM    959  O   SER A 103     -11.347  13.013 -16.981  1.00 10.00      A   
ATOM    960  N   TYR A 104      -9.513  11.999 -16.170  1.00 10.00      A   
ATOM    961  HN  TYR A 104      -8.691  11.504 -16.373  1.00 10.00      A   
ATOM    962  CA  TYR A 104      -9.792  12.366 -14.792  1.00 10.00      A   
ATOM    963  CB  TYR A 104      -9.428  11.227 -13.839  1.00 10.00      A   
ATOM    964  CG  TYR A 104     -10.132   9.924 -14.145  1.00 10.00      A   
ATOM    965  CD1 TYR A 104      -9.458   8.884 -14.767  1.00 10.00      A   
ATOM    966  CD2 TYR A 104     -11.464   9.730 -13.808  1.00 10.00      A   
ATOM    967  CE1 TYR A 104     -10.087   7.686 -15.045  1.00 10.00      A   
ATOM    968  CE2 TYR A 104     -12.102   8.533 -14.085  1.00 10.00      A   
ATOM    969  CZ  TYR A 104     -11.407   7.514 -14.704  1.00 10.00      A   
ATOM    970  OH  TYR A 104     -12.033   6.314 -14.971  1.00 10.00      A   
ATOM    971  HH  TYR A 104     -12.996   6.437 -14.941  1.00 10.00      A   
ATOM    972  C   TYR A 104      -9.051  13.639 -14.418  1.00 10.00      A   
ATOM    973  O   TYR A 104      -8.084  13.614 -13.658  1.00 10.00      A   
ATOM    974  N   THR A 105      -9.518  14.753 -14.957  1.00 10.00      A   
ATOM    975  HN  THR A 105     -10.290  14.705 -15.559  1.00 10.00      A   
ATOM    976  CA  THR A 105      -8.911  16.048 -14.697  1.00 10.00      A   
ATOM    977  CB  THR A 105      -9.528  17.117 -15.616  1.00 10.00      A   
ATOM    978  OG1 THR A 105     -10.063  16.479 -16.786  1.00 10.00      A   
ATOM    979  HG1 THR A 105      -9.340  16.258 -17.388  1.00 10.00      A   
ATOM    980  CG2 THR A 105      -8.475  18.127 -16.037  1.00 10.00      A   
ATOM    981  C   THR A 105      -9.094  16.469 -13.237  1.00 10.00      A   
ATOM    982  O   THR A 105      -8.463  17.418 -12.771  1.00 10.00      A   
ATOM    983  N   TRP A 106      -9.954  15.758 -12.519  1.00 10.00      A   
ATOM    984  HN  TRP A 106     -10.422  15.006 -12.940  1.00 10.00      A   
ATOM    985  CA  TRP A 106     -10.223  16.065 -11.120  1.00 10.00      A   
ATOM    986  CB  TRP A 106     -11.718  16.334 -10.910  1.00 10.00      A   
ATOM    987  CG  TRP A 106     -12.208  17.543 -11.647  1.00 10.00      A   
ATOM    988  CD1 TRP A 106     -13.063  17.566 -12.711  1.00 10.00      A   
ATOM    989  CD2 TRP A 106     -11.859  18.909 -11.383  1.00 10.00      A   
ATOM    990  NE1 TRP A 106     -13.268  18.858 -13.124  1.00 10.00      A   
ATOM    991  HE1 TRP A 106     -13.846  19.132 -13.870  1.00 10.00      A   
ATOM    992  CE2 TRP A 106     -12.544  19.702 -12.325  1.00 10.00      A   
ATOM    993  CE3 TRP A 106     -11.039  19.539 -10.441  1.00 10.00      A   
ATOM    994  CZ2 TRP A 106     -12.429  21.088 -12.355  1.00 10.00      A   
ATOM    995  CZ3 TRP A 106     -10.930  20.915 -10.472  1.00 10.00      A   
ATOM    996  CH2 TRP A 106     -11.623  21.676 -11.421  1.00 10.00      A   
ATOM    997  C   TRP A 106      -9.744  14.951 -10.197  1.00 10.00      A   
ATOM    998  O   TRP A 106     -10.154  14.878  -9.038  1.00 10.00      A   
ATOM    999  N   LEU A 107      -8.868  14.091 -10.720  1.00 10.00      A   
ATOM   1000  HN  LEU A 107      -8.577  14.214 -11.649  1.00 10.00      A   
ATOM   1001  CA  LEU A 107      -8.323  12.974  -9.946  1.00 10.00      A   
ATOM   1002  CB  LEU A 107      -7.389  12.126 -10.815  1.00 10.00      A   
ATOM   1003  CG  LEU A 107      -7.147  10.695 -10.336  1.00 10.00      A   
ATOM   1004  CD1 LEU A 107      -8.458   9.930 -10.270  1.00 10.00      A   
ATOM   1005  CD2 LEU A 107      -6.161   9.988 -11.250  1.00 10.00      A   
ATOM   1006  C   LEU A 107      -7.580  13.492  -8.714  1.00 10.00      A   
ATOM   1007  O   LEU A 107      -6.830  14.467  -8.801  1.00 10.00      A   
ATOM   1008  N   GLU A 108      -7.775  12.835  -7.573  1.00 10.00      A   
ATOM   1009  HN  GLU A 108      -8.361  12.045  -7.563  1.00 10.00      A   
ATOM   1010  CA  GLU A 108      -7.143  13.271  -6.336  1.00 10.00      A   
ATOM   1011  CB  GLU A 108      -8.208  13.609  -5.293  1.00 10.00      A   
ATOM   1012  CG  GLU A 108      -9.162  14.709  -5.727  1.00 10.00      A   
ATOM   1013  CD  GLU A 108     -10.326  14.880  -4.780  1.00 10.00      A   
ATOM   1014  OE1 GLU A 108     -11.462  14.538  -5.162  1.00 10.00      A   
ATOM   1015  OE2 GLU A 108     -10.112  15.362  -3.648  1.00 10.00      A   
ATOM   1016  C   GLU A 108      -6.162  12.251  -5.769  1.00 10.00      A   
ATOM   1017  O   GLU A 108      -5.038  12.600  -5.401  1.00 10.00      A   
ATOM   1018  N   GLU A 109      -6.572  10.989  -5.708  1.00 10.00      A   
ATOM   1019  HN  GLU A 109      -7.464  10.751  -6.051  1.00 10.00      A   
ATOM   1020  CA  GLU A 109      -5.719   9.949  -5.141  1.00 10.00      A   
ATOM   1021  CB  GLU A 109      -6.434   9.228  -4.001  1.00 10.00      A   
ATOM   1022  CG  GLU A 109      -6.720  10.086  -2.783  1.00 10.00      A   
ATOM   1023  CD  GLU A 109      -7.493   9.324  -1.726  1.00 10.00      A   
ATOM   1024  OE1 GLU A 109      -6.869   8.562  -0.954  1.00 10.00      A   
ATOM   1025  OE2 GLU A 109      -8.733   9.471  -1.671  1.00 10.00      A   
ATOM   1026  C   GLU A 109      -5.245   8.923  -6.159  1.00 10.00      A   
ATOM   1027  O   GLU A 109      -6.028   8.406  -6.957  1.00 10.00      A   
ATOM   1028  N   ILE A 110      -3.957   8.619  -6.104  1.00 10.00      A   
ATOM   1029  HN  ILE A 110      -3.384   9.084  -5.453  1.00 10.00      A   
ATOM   1030  CA  ILE A 110      -3.351   7.632  -6.982  1.00 10.00      A   
ATOM   1031  CB  ILE A 110      -2.384   8.291  -7.988  1.00 10.00      A   
ATOM   1032  CG1 ILE A 110      -3.130   9.285  -8.885  1.00 10.00      A   
ATOM   1033  CG2 ILE A 110      -1.669   7.235  -8.826  1.00 10.00      A   
ATOM   1034  CD1 ILE A 110      -2.248   9.968  -9.912  1.00 10.00      A   
ATOM   1035  C   ILE A 110      -2.578   6.631  -6.129  1.00 10.00      A   
ATOM   1036  O   ILE A 110      -1.565   6.975  -5.514  1.00 10.00      A   
ATOM   1037  N   ARG A 111      -3.074   5.405  -6.065  1.00 10.00      A   
ATOM   1038  HN  ARG A 111      -3.893   5.187  -6.571  1.00 10.00      A   
ATOM   1039  CA  ARG A 111      -2.431   4.366  -5.273  1.00 10.00      A   
ATOM   1040  CB  ARG A 111      -3.317   3.963  -4.091  1.00 10.00      A   
ATOM   1041  CG  ARG A 111      -3.725   5.142  -3.220  1.00 10.00      A   
ATOM   1042  CD  ARG A 111      -4.469   4.711  -1.967  1.00 10.00      A   
ATOM   1043  NE  ARG A 111      -4.967   5.865  -1.219  1.00 10.00      A   
ATOM   1044  HE  ARG A 111      -5.694   6.383  -1.629  1.00 10.00      A   
ATOM   1045  CZ  ARG A 111      -4.510   6.245  -0.020  1.00 10.00      A   
ATOM   1046  NH1 ARG A 111      -3.542   5.557   0.581  1.00 10.00      A   
ATOM   1047 HH11 ARG A 111      -3.187   5.856   1.518  1.00 10.00      A   
ATOM   1048 HH12 ARG A 111      -3.132   4.715   0.121  1.00 10.00      A   
ATOM   1049  NH2 ARG A 111      -5.008   7.336   0.558  1.00 10.00      A   
ATOM   1050 HH21 ARG A 111      -4.661   7.644   1.494  1.00 10.00      A   
ATOM   1051 HH22 ARG A 111      -5.751   7.898   0.068  1.00 10.00      A   
ATOM   1052  C   ARG A 111      -2.084   3.160  -6.132  1.00 10.00      A   
ATOM   1053  O   ARG A 111      -2.924   2.649  -6.876  1.00 10.00      A   
ATOM   1054  N   LEU A 112      -0.840   2.718  -6.032  1.00 10.00      A   
ATOM   1055  HN  LEU A 112      -0.222   3.170  -5.412  1.00 10.00      A   
ATOM   1056  CA  LEU A 112      -0.357   1.580  -6.799  1.00 10.00      A   
ATOM   1057  CB  LEU A 112       0.437   2.066  -8.014  1.00 10.00      A   
ATOM   1058  CG  LEU A 112      -0.343   2.862  -9.061  1.00 10.00      A   
ATOM   1059  CD1 LEU A 112       0.598   3.751  -9.856  1.00 10.00      A   
ATOM   1060  CD2 LEU A 112      -1.093   1.923  -9.990  1.00 10.00      A   
ATOM   1061  C   LEU A 112       0.525   0.689  -5.931  1.00 10.00      A   
ATOM   1062  O   LEU A 112       1.225   1.171  -5.035  1.00 10.00      A   
ATOM   1063  N   LYS A 113       0.480  -0.606  -6.194  1.00 10.00      A   
ATOM   1064  HN  LYS A 113      -0.104  -0.927  -6.915  1.00 10.00      A   
ATOM   1065  CA  LYS A 113       1.274  -1.567  -5.440  1.00 10.00      A   
ATOM   1066  CB  LYS A 113       0.424  -2.252  -4.367  1.00 10.00      A   
ATOM   1067  CG  LYS A 113       1.219  -3.136  -3.419  1.00 10.00      A   
ATOM   1068  CD  LYS A 113       0.306  -3.921  -2.494  1.00 10.00      A   
ATOM   1069  CE  LYS A 113       1.097  -4.884  -1.621  1.00 10.00      A   
ATOM   1070  NZ  LYS A 113       0.214  -5.833  -0.893  1.00 10.00      A   
ATOM   1071  HZ1 LYS A 113      -0.386  -6.354  -1.569  1.00 10.00      A   
ATOM   1072  HZ2 LYS A 113      -0.398  -5.318  -0.232  1.00 10.00      A   
ATOM   1073  HZ3 LYS A 113       0.786  -6.514  -0.353  1.00 10.00      A   
ATOM   1074  C   LYS A 113       1.904  -2.609  -6.360  1.00 10.00      A   
ATOM   1075  O   LYS A 113       1.230  -3.169  -7.228  1.00 10.00      A   
ATOM   1076  N   ARG A 114       3.203  -2.849  -6.157  1.00 10.00      A   
ATOM   1077  HN  ARG A 114       3.668  -2.352  -5.444  1.00 10.00      A   
ATOM   1078  CA  ARG A 114       3.964  -3.818  -6.947  1.00 10.00      A   
ATOM   1079  CB  ARG A 114       3.598  -5.255  -6.568  1.00 10.00      A   
ATOM   1080  CG  ARG A 114       4.041  -5.658  -5.170  1.00 10.00      A   
ATOM   1081  CD  ARG A 114       3.705  -7.113  -4.885  1.00 10.00      A   
ATOM   1082  NE  ARG A 114       4.051  -7.506  -3.520  1.00 10.00      A   
ATOM   1083  HE  ARG A 114       4.992  -7.405  -3.244  1.00 10.00      A   
ATOM   1084  CZ  ARG A 114       3.182  -8.003  -2.643  1.00 10.00      A   
ATOM   1085  NH1 ARG A 114       1.911  -8.176  -2.978  1.00 10.00      A   
ATOM   1086 HH11 ARG A 114       1.238  -8.577  -2.289  1.00 10.00      A   
ATOM   1087 HH12 ARG A 114       1.572  -7.910  -3.929  1.00 10.00      A   
ATOM   1088  NH2 ARG A 114       3.589  -8.311  -1.422  1.00 10.00      A   
ATOM   1089 HH21 ARG A 114       4.597  -8.174  -1.155  1.00 10.00      A   
ATOM   1090 HH22 ARG A 114       2.907  -8.676  -0.711  1.00 10.00      A   
ATOM   1091  C   ARG A 114       3.791  -3.574  -8.443  1.00 10.00      A   
ATOM   1092  O   ARG A 114       3.400  -4.468  -9.195  1.00 10.00      A   
ATOM   1093  N   MET A 115       4.088  -2.356  -8.867  1.00 10.00      A   
ATOM   1094  HN  MET A 115       4.418  -1.694  -8.225  1.00 10.00      A   
ATOM   1095  CA  MET A 115       3.951  -1.974 -10.261  1.00 10.00      A   
ATOM   1096  CB  MET A 115       2.641  -1.211 -10.466  1.00 10.00      A   
ATOM   1097  CG  MET A 115       1.384  -2.056 -10.365  1.00 10.00      A   
ATOM   1098  SD  MET A 115       0.751  -2.556 -11.976  1.00 10.00      A   
ATOM   1099  CE  MET A 115       0.243  -0.973 -12.644  1.00 10.00      A   
ATOM   1100  C   MET A 115       5.116  -1.099 -10.695  1.00 10.00      A   
ATOM   1101  O   MET A 115       5.934  -0.677  -9.872  1.00 10.00      A   
ATOM   1102  N   VAL A 116       5.182  -0.830 -11.987  1.00 10.00      A   
ATOM   1103  HN  VAL A 116       4.492  -1.195 -12.588  1.00 10.00      A   
ATOM   1104  CA  VAL A 116       6.234   0.001 -12.548  1.00 10.00      A   
ATOM   1105  CB  VAL A 116       6.791  -0.585 -13.864  1.00 10.00      A   
ATOM   1106  CG1 VAL A 116       7.932   0.271 -14.396  1.00 10.00      A   
ATOM   1107  CG2 VAL A 116       7.252  -2.021 -13.661  1.00 10.00      A   
ATOM   1108  C   VAL A 116       5.708   1.411 -12.801  1.00 10.00      A   
ATOM   1109  O   VAL A 116       4.748   1.606 -13.551  1.00 10.00      A   
ATOM   1110  N   VAL A 117       6.332   2.384 -12.159  1.00 10.00      A   
ATOM   1111  HN  VAL A 117       7.090   2.158 -11.575  1.00 10.00      A   
ATOM   1112  CA  VAL A 117       5.947   3.781 -12.303  1.00 10.00      A   
ATOM   1113  CB  VAL A 117       5.610   4.420 -10.936  1.00 10.00      A   
ATOM   1114  CG1 VAL A 117       4.915   5.759 -11.121  1.00 10.00      A   
ATOM   1115  CG2 VAL A 117       4.768   3.487 -10.084  1.00 10.00      A   
ATOM   1116  C   VAL A 117       7.099   4.559 -12.916  1.00 10.00      A   
ATOM   1117  O   VAL A 117       8.012   4.980 -12.210  1.00 10.00      A   
ATOM   1118  N   THR A 118       7.066   4.735 -14.229  1.00 10.00      A   
ATOM   1119  HN  THR A 118       6.313   4.384 -14.746  1.00 10.00      A   
ATOM   1120  CA  THR A 118       8.121   5.451 -14.917  1.00 10.00      A   
ATOM   1121  CB  THR A 118       8.039   5.235 -16.439  1.00 10.00      A   
ATOM   1122  OG1 THR A 118       6.664   5.109 -16.837  1.00 10.00      A   
ATOM   1123  HG1 THR A 118       6.625   4.841 -17.765  1.00 10.00      A   
ATOM   1124  CG2 THR A 118       8.788   3.971 -16.831  1.00 10.00      A   
ATOM   1125  C   THR A 118       8.078   6.943 -14.601  1.00 10.00      A   
ATOM   1126  O   THR A 118       7.023   7.485 -14.259  1.00 10.00      A   
ATOM   1127  N   ASP A 119       9.228   7.602 -14.718  1.00 10.00      A   
ATOM   1128  HN  ASP A 119      10.032   7.106 -14.976  1.00 10.00      A   
ATOM   1129  CA  ASP A 119       9.332   9.037 -14.460  1.00 10.00      A   
ATOM   1130  CB  ASP A 119      10.771   9.531 -14.666  1.00 10.00      A   
ATOM   1131  CG  ASP A 119      11.778   8.875 -13.737  1.00 10.00      A   
ATOM   1132  OD1 ASP A 119      11.895   9.303 -12.569  1.00 10.00      A   
ATOM   1133  OD2 ASP A 119      12.472   7.933 -14.179  1.00 10.00      A   
ATOM   1134  C   ASP A 119       8.379   9.802 -15.376  1.00 10.00      A   
ATOM   1135  O   ASP A 119       7.828  10.836 -14.999  1.00 10.00      A   
ATOM   1136  N   ASP A 120       8.179   9.266 -16.578  1.00 10.00      A   
ATOM   1137  HN  ASP A 120       8.660   8.448 -16.816  1.00 10.00      A   
ATOM   1138  CA  ASP A 120       7.281   9.866 -17.561  1.00 10.00      A   
ATOM   1139  CB  ASP A 120       7.246   9.024 -18.838  1.00 10.00      A   
ATOM   1140  CG  ASP A 120       8.616   8.772 -19.422  1.00 10.00      A   
ATOM   1141  OD1 ASP A 120       8.976   9.433 -20.416  1.00 10.00      A   
ATOM   1142  OD2 ASP A 120       9.342   7.899 -18.899  1.00 10.00      A   
ATOM   1143  C   ASP A 120       5.872   9.956 -16.999  1.00 10.00      A   
ATOM   1144  O   ASP A 120       5.196  10.970 -17.151  1.00 10.00      A   
ATOM   1145  N   CYS A 121       5.444   8.890 -16.335  1.00 10.00      A   
ATOM   1146  HN  CYS A 121       6.041   8.121 -16.232  1.00 10.00      A   
ATOM   1147  CA  CYS A 121       4.116   8.845 -15.739  1.00 10.00      A   
ATOM   1148  CB  CYS A 121       3.848   7.472 -15.126  1.00 10.00      A   
ATOM   1149  SG  CYS A 121       3.890   6.110 -16.312  1.00 10.00      A   
ATOM   1150  HG  CYS A 121       5.159   5.778 -16.515  1.00 10.00      A   
ATOM   1151  C   CYS A 121       3.977   9.927 -14.681  1.00 10.00      A   
ATOM   1152  O   CYS A 121       2.944  10.586 -14.588  1.00 10.00      A   
ATOM   1153  N   LEU A 122       5.036  10.113 -13.899  1.00 10.00      A   
ATOM   1154  HN  LEU A 122       5.833   9.556 -14.036  1.00 10.00      A   
ATOM   1155  CA  LEU A 122       5.049  11.126 -12.850  1.00 10.00      A   
ATOM   1156  CB  LEU A 122       6.319  11.012 -12.003  1.00 10.00      A   
ATOM   1157  CG  LEU A 122       6.472   9.718 -11.197  1.00 10.00      A   
ATOM   1158  CD1 LEU A 122       7.832   9.666 -10.520  1.00 10.00      A   
ATOM   1159  CD2 LEU A 122       5.356   9.589 -10.169  1.00 10.00      A   
ATOM   1160  C   LEU A 122       4.928  12.518 -13.462  1.00 10.00      A   
ATOM   1161  O   LEU A 122       4.199  13.372 -12.953  1.00 10.00      A   
ATOM   1162  N   GLU A 123       5.635  12.735 -14.566  1.00 10.00      A   
ATOM   1163  HN  GLU A 123       6.207  12.019 -14.918  1.00 10.00      A   
ATOM   1164  CA  GLU A 123       5.584  14.015 -15.261  1.00 10.00      A   
ATOM   1165  CB  GLU A 123       6.495  14.008 -16.491  1.00 10.00      A   
ATOM   1166  CG  GLU A 123       7.981  13.903 -16.202  1.00 10.00      A   
ATOM   1167  CD  GLU A 123       8.803  13.984 -17.472  1.00 10.00      A   
ATOM   1168  OE1 GLU A 123       9.146  12.923 -18.040  1.00 10.00      A   
ATOM   1169  OE2 GLU A 123       9.092  15.112 -17.925  1.00 10.00      A   
ATOM   1170  C   GLU A 123       4.156  14.297 -15.707  1.00 10.00      A   
ATOM   1171  O   GLU A 123       3.623  15.386 -15.489  1.00 10.00      A   
ATOM   1172  N   LEU A 124       3.539  13.290 -16.320  1.00 10.00      A   
ATOM   1173  HN  LEU A 124       4.026  12.446 -16.453  1.00 10.00      A   
ATOM   1174  CA  LEU A 124       2.169  13.400 -16.807  1.00 10.00      A   
ATOM   1175  CB  LEU A 124       1.741  12.106 -17.505  1.00 10.00      A   
ATOM   1176  CG  LEU A 124       2.533  11.724 -18.757  1.00 10.00      A   
ATOM   1177  CD1 LEU A 124       2.102  10.359 -19.272  1.00 10.00      A   
ATOM   1178  CD2 LEU A 124       2.369  12.781 -19.836  1.00 10.00      A   
ATOM   1179  C   LEU A 124       1.203  13.725 -15.674  1.00 10.00      A   
ATOM   1180  O   LEU A 124       0.257  14.485 -15.857  1.00 10.00      A   
ATOM   1181  N   ILE A 125       1.450  13.145 -14.505  1.00 10.00      A   
ATOM   1182  HN  ILE A 125       2.222  12.541 -14.429  1.00 10.00      A   
ATOM   1183  CA  ILE A 125       0.607  13.371 -13.334  1.00 10.00      A   
ATOM   1184  CB  ILE A 125       1.072  12.516 -12.124  1.00 10.00      A   
ATOM   1185  CG1 ILE A 125       0.802  11.031 -12.391  1.00 10.00      A   
ATOM   1186  CG2 ILE A 125       0.397  12.962 -10.827  1.00 10.00      A   
ATOM   1187  CD1 ILE A 125       1.407  10.093 -11.367  1.00 10.00      A   
ATOM   1188  C   ILE A 125       0.596  14.848 -12.940  1.00 10.00      A   
ATOM   1189  O   ILE A 125      -0.461  15.477 -12.862  1.00 10.00      A   
ATOM   1190  N   ALA A 126       1.782  15.400 -12.746  1.00 10.00      A   
ATOM   1191  HN  ALA A 126       2.589  14.856 -12.890  1.00 10.00      A   
ATOM   1192  CA  ALA A 126       1.935  16.787 -12.330  1.00 10.00      A   
ATOM   1193  CB  ALA A 126       3.395  17.079 -12.027  1.00 10.00      A   
ATOM   1194  C   ALA A 126       1.377  17.792 -13.343  1.00 10.00      A   
ATOM   1195  O   ALA A 126       0.803  18.811 -12.959  1.00 10.00      A   
ATOM   1196  N   LYS A 127       1.524  17.503 -14.629  1.00 10.00      A   
ATOM   1197  HN  LYS A 127       1.965  16.664 -14.887  1.00 10.00      A   
ATOM   1198  CA  LYS A 127       1.051  18.417 -15.666  1.00 10.00      A   
ATOM   1199  CB  LYS A 127       1.949  18.369 -16.907  1.00 10.00      A   
ATOM   1200  CG  LYS A 127       1.951  17.035 -17.639  1.00 10.00      A   
ATOM   1201  CD  LYS A 127       3.148  16.912 -18.573  1.00 10.00      A   
ATOM   1202  CE  LYS A 127       3.026  17.830 -19.780  1.00 10.00      A   
ATOM   1203  NZ  LYS A 127       2.009  17.347 -20.753  1.00 10.00      A   
ATOM   1204  HZ1 LYS A 127       1.954  17.993 -21.565  1.00 10.00      A   
ATOM   1205  HZ2 LYS A 127       1.072  17.300 -20.305  1.00 10.00      A   
ATOM   1206  HZ3 LYS A 127       2.259  16.398 -21.099  1.00 10.00      A   
ATOM   1207  C   LYS A 127      -0.416  18.208 -16.040  1.00 10.00      A   
ATOM   1208  O   LYS A 127      -0.960  18.939 -16.868  1.00 10.00      A   
ATOM   1209  N   SER A 128      -1.073  17.238 -15.424  1.00 10.00      A   
ATOM   1210  HN  SER A 128      -0.612  16.695 -14.749  1.00 10.00      A   
ATOM   1211  CA  SER A 128      -2.471  16.971 -15.744  1.00 10.00      A   
ATOM   1212  CB  SER A 128      -2.625  15.620 -16.443  1.00 10.00      A   
ATOM   1213  OG  SER A 128      -1.631  15.447 -17.440  1.00 10.00      A   
ATOM   1214  HG  SER A 128      -0.840  15.060 -17.033  1.00 10.00      A   
ATOM   1215  C   SER A 128      -3.379  17.046 -14.521  1.00 10.00      A   
ATOM   1216  O   SER A 128      -4.438  17.671 -14.567  1.00 10.00      A   
ATOM   1217  N   PHE A 129      -2.957  16.440 -13.423  1.00 10.00      A   
ATOM   1218  HN  PHE A 129      -2.076  15.995 -13.416  1.00 10.00      A   
ATOM   1219  CA  PHE A 129      -3.767  16.434 -12.213  1.00 10.00      A   
ATOM   1220  CB  PHE A 129      -3.658  15.093 -11.481  1.00 10.00      A   
ATOM   1221  CG  PHE A 129      -3.768  13.890 -12.380  1.00 10.00      A   
ATOM   1222  CD1 PHE A 129      -2.784  12.918 -12.374  1.00 10.00      A   
ATOM   1223  CD2 PHE A 129      -4.853  13.728 -13.227  1.00 10.00      A   
ATOM   1224  CE1 PHE A 129      -2.872  11.809 -13.192  1.00 10.00      A   
ATOM   1225  CE2 PHE A 129      -4.948  12.620 -14.051  1.00 10.00      A   
ATOM   1226  CZ  PHE A 129      -3.956  11.660 -14.032  1.00 10.00      A   
ATOM   1227  C   PHE A 129      -3.403  17.583 -11.286  1.00 10.00      A   
ATOM   1228  O   PHE A 129      -2.493  17.473 -10.466  1.00 10.00      A   
ATOM   1229  N   LYS A 130      -4.114  18.691 -11.426  1.00 10.00      A   
ATOM   1230  HN  LYS A 130      -4.820  18.726 -12.110  1.00 10.00      A   
ATOM   1231  CA  LYS A 130      -3.876  19.857 -10.588  1.00 10.00      A   
ATOM   1232  CB  LYS A 130      -4.318  21.140 -11.296  1.00 10.00      A   
ATOM   1233  CG  LYS A 130      -3.303  21.690 -12.288  1.00 10.00      A   
ATOM   1234  CD  LYS A 130      -3.420  21.031 -13.656  1.00 10.00      A   
ATOM   1235  CE  LYS A 130      -2.451  21.658 -14.648  1.00 10.00      A   
ATOM   1236  NZ  LYS A 130      -2.624  21.129 -16.030  1.00 10.00      A   
ATOM   1237  HZ1 LYS A 130      -2.107  21.727 -16.712  1.00 10.00      A   
ATOM   1238  HZ2 LYS A 130      -3.631  21.118 -16.290  1.00 10.00      A   
ATOM   1239  HZ3 LYS A 130      -2.256  20.157 -16.093  1.00 10.00      A   
ATOM   1240  C   LYS A 130      -4.605  19.694  -9.259  1.00 10.00      A   
ATOM   1241  O   LYS A 130      -4.350  20.413  -8.292  1.00 10.00      A   
ATOM   1242  N   ASN A 131      -5.507  18.725  -9.225  1.00 10.00      A   
ATOM   1243  HN  ASN A 131      -5.663  18.196 -10.035  1.00 10.00      A   
ATOM   1244  CA  ASN A 131      -6.283  18.427  -8.031  1.00 10.00      A   
ATOM   1245  CB  ASN A 131      -7.732  18.099  -8.408  1.00 10.00      A   
ATOM   1246  CG  ASN A 131      -8.732  18.597  -7.378  1.00 10.00      A   
ATOM   1247  OD1 ASN A 131      -8.501  19.609  -6.711  1.00 10.00      A   
ATOM   1248  ND2 ASN A 131      -9.850  17.896  -7.244  1.00 10.00      A   
ATOM   1249 HD21 ASN A 131      -9.970  17.098  -7.805  1.00 10.00      A   
ATOM   1250 HD22 ASN A 131     -10.520  18.209  -6.596  1.00 10.00      A   
ATOM   1251  C   ASN A 131      -5.660  17.250  -7.281  1.00 10.00      A   
ATOM   1252  O   ASN A 131      -6.229  16.732  -6.323  1.00 10.00      A   
ATOM   1253  N   PHE A 132      -4.479  16.844  -7.736  1.00 10.00      A   
ATOM   1254  HN  PHE A 132      -4.087  17.309  -8.507  1.00 10.00      A   
ATOM   1255  CA  PHE A 132      -3.739  15.737  -7.137  1.00 10.00      A   
ATOM   1256  CB  PHE A 132      -2.450  15.526  -7.928  1.00 10.00      A   
ATOM   1257  CG  PHE A 132      -1.568  14.431  -7.415  1.00 10.00      A   
ATOM   1258  CD1 PHE A 132      -1.931  13.105  -7.570  1.00 10.00      A   
ATOM   1259  CD2 PHE A 132      -0.370  14.726  -6.790  1.00 10.00      A   
ATOM   1260  CE1 PHE A 132      -1.114  12.093  -7.114  1.00 10.00      A   
ATOM   1261  CE2 PHE A 132       0.451  13.719  -6.329  1.00 10.00      A   
ATOM   1262  CZ  PHE A 132       0.075  12.404  -6.495  1.00 10.00      A   
ATOM   1263  C   PHE A 132      -3.413  16.037  -5.673  1.00 10.00      A   
ATOM   1264  O   PHE A 132      -2.932  17.129  -5.353  1.00 10.00      A   
ATOM   1265  N   LYS A 133      -3.669  15.068  -4.791  1.00 10.00      A   
ATOM   1266  HN  LYS A 133      -4.034  14.213  -5.109  1.00 10.00      A   
ATOM   1267  CA  LYS A 133      -3.424  15.254  -3.366  1.00 10.00      A   
ATOM   1268  CB  LYS A 133      -4.751  15.473  -2.626  1.00 10.00      A   
ATOM   1269  CG  LYS A 133      -5.532  16.699  -3.076  1.00 10.00      A   
ATOM   1270  CD  LYS A 133      -6.949  16.688  -2.528  1.00 10.00      A   
ATOM   1271  CE  LYS A 133      -7.779  17.814  -3.123  1.00 10.00      A   
ATOM   1272  NZ  LYS A 133      -9.222  17.674  -2.794  1.00 10.00      A   
ATOM   1273  HZ1 LYS A 133      -9.375  17.786  -1.771  1.00 10.00      A   
ATOM   1274  HZ2 LYS A 133      -9.567  16.729  -3.085  1.00 10.00      A   
ATOM   1275  HZ3 LYS A 133      -9.773  18.397  -3.297  1.00 10.00      A   
ATOM   1276  C   LYS A 133      -2.667  14.091  -2.715  1.00 10.00      A   
ATOM   1277  O   LYS A 133      -1.761  14.315  -1.908  1.00 10.00      A   
ATOM   1278  N   VAL A 134      -3.017  12.854  -3.061  1.00 10.00      A   
ATOM   1279  HN  VAL A 134      -3.700  12.716  -3.754  1.00 10.00      A   
ATOM   1280  CA  VAL A 134      -2.378  11.692  -2.435  1.00 10.00      A   
ATOM   1281  CB  VAL A 134      -3.379  10.916  -1.537  1.00 10.00      A   
ATOM   1282  CG1 VAL A 134      -2.719   9.714  -0.877  1.00 10.00      A   
ATOM   1283  CG2 VAL A 134      -3.980  11.832  -0.481  1.00 10.00      A   
ATOM   1284  C   VAL A 134      -1.736  10.735  -3.444  1.00 10.00      A   
ATOM   1285  O   VAL A 134      -2.358  10.337  -4.432  1.00 10.00      A   
ATOM   1286  N   LEU A 135      -0.484  10.371  -3.173  1.00 10.00      A   
ATOM   1287  HN  LEU A 135      -0.045  10.734  -2.371  1.00 10.00      A   
ATOM   1288  CA  LEU A 135       0.259   9.450  -4.015  1.00 10.00      A   
ATOM   1289  CB  LEU A 135       1.380  10.179  -4.760  1.00 10.00      A   
ATOM   1290  CG  LEU A 135       2.186   9.334  -5.752  1.00 10.00      A   
ATOM   1291  CD1 LEU A 135       1.279   8.761  -6.828  1.00 10.00      A   
ATOM   1292  CD2 LEU A 135       3.304  10.154  -6.376  1.00 10.00      A   
ATOM   1293  C   LEU A 135       0.866   8.352  -3.154  1.00 10.00      A   
ATOM   1294  O   LEU A 135       1.677   8.630  -2.269  1.00 10.00      A   
ATOM   1295  N   VAL A 136       0.468   7.113  -3.401  1.00 10.00      A   
ATOM   1296  HN  VAL A 136      -0.186   6.950  -4.121  1.00 10.00      A   
ATOM   1297  CA  VAL A 136       0.985   5.982  -2.637  1.00 10.00      A   
ATOM   1298  CB  VAL A 136      -0.078   5.390  -1.685  1.00 10.00      A   
ATOM   1299  CG1 VAL A 136       0.480   4.202  -0.915  1.00 10.00      A   
ATOM   1300  CG2 VAL A 136      -0.581   6.450  -0.719  1.00 10.00      A   
ATOM   1301  C   VAL A 136       1.503   4.889  -3.566  1.00 10.00      A   
ATOM   1302  O   VAL A 136       0.741   4.293  -4.330  1.00 10.00      A   
ATOM   1303  N   LEU A 137       2.801   4.641  -3.499  1.00 10.00      A   
ATOM   1304  HN  LEU A 137       3.355   5.159  -2.870  1.00 10.00      A   
ATOM   1305  CA  LEU A 137       3.440   3.626  -4.315  1.00 10.00      A   
ATOM   1306  CB  LEU A 137       4.471   4.269  -5.245  1.00 10.00      A   
ATOM   1307  CG  LEU A 137       3.950   5.340  -6.205  1.00 10.00      A   
ATOM   1308  CD1 LEU A 137       5.089   5.899  -7.041  1.00 10.00      A   
ATOM   1309  CD2 LEU A 137       2.859   4.774  -7.099  1.00 10.00      A   
ATOM   1310  C   LEU A 137       4.115   2.598  -3.416  1.00 10.00      A   
ATOM   1311  O   LEU A 137       5.179   2.853  -2.851  1.00 10.00      A   
ATOM   1312  N   SER A 138       3.477   1.452  -3.262  1.00 10.00      A   
ATOM   1313  HN  SER A 138       2.624   1.312  -3.732  1.00 10.00      A   
ATOM   1314  CA  SER A 138       4.007   0.391  -2.423  1.00 10.00      A   
ATOM   1315  CB  SER A 138       2.864  -0.248  -1.631  1.00 10.00      A   
ATOM   1316  OG  SER A 138       1.929   0.737  -1.220  1.00 10.00      A   
ATOM   1317  HG  SER A 138       2.380   1.581  -1.130  1.00 10.00      A   
ATOM   1318  C   SER A 138       4.710  -0.661  -3.275  1.00 10.00      A   
ATOM   1319  O   SER A 138       4.133  -1.165  -4.238  1.00 10.00      A   
ATOM   1320  N   SER A 139       5.959  -0.963  -2.930  1.00 10.00      A   
ATOM   1321  HN  SER A 139       6.362  -0.499  -2.160  1.00 10.00      A   
ATOM   1322  CA  SER A 139       6.756  -1.962  -3.644  1.00 10.00      A   
ATOM   1323  CB  SER A 139       6.225  -3.369  -3.360  1.00 10.00      A   
ATOM   1324  OG  SER A 139       5.815  -3.491  -2.007  1.00 10.00      A   
ATOM   1325  HG  SER A 139       6.441  -4.050  -1.530  1.00 10.00      A   
ATOM   1326  C   SER A 139       6.808  -1.694  -5.148  1.00 10.00      A   
ATOM   1327  O   SER A 139       6.709  -2.617  -5.957  1.00 10.00      A   
ATOM   1328  N   CYS A 140       6.970  -0.433  -5.518  1.00 10.00      A   
ATOM   1329  HN  CYS A 140       7.061   0.265  -4.827  1.00 10.00      A   
ATOM   1330  CA  CYS A 140       7.026  -0.056  -6.920  1.00 10.00      A   
ATOM   1331  CB  CYS A 140       6.087   1.120  -7.189  1.00 10.00      A   
ATOM   1332  SG  CYS A 140       4.360   0.801  -6.755  1.00 10.00      A   
ATOM   1333  HG  CYS A 140       4.346   0.120  -5.615  1.00 10.00      A   
ATOM   1334  C   CYS A 140       8.452   0.280  -7.346  1.00 10.00      A   
ATOM   1335  O   CYS A 140       9.360   0.342  -6.515  1.00 10.00      A   
ATOM   1336  N   GLU A 141       8.649   0.479  -8.641  1.00 10.00      A   
ATOM   1337  HN  GLU A 141       7.892   0.397  -9.262  1.00 10.00      A   
ATOM   1338  CA  GLU A 141       9.963   0.804  -9.172  1.00 10.00      A   
ATOM   1339  CB  GLU A 141      10.808  -0.468  -9.287  1.00 10.00      A   
ATOM   1340  CG  GLU A 141      10.308  -1.447 -10.339  1.00 10.00      A   
ATOM   1341  CD  GLU A 141      10.851  -2.843 -10.141  1.00 10.00      A   
ATOM   1342  OE1 GLU A 141      12.084  -2.997 -10.011  1.00 10.00      A   
ATOM   1343  OE2 GLU A 141      10.048  -3.796 -10.112  1.00 10.00      A   
ATOM   1344  C   GLU A 141       9.831   1.464 -10.537  1.00 10.00      A   
ATOM   1345  O   GLU A 141       8.722   1.621 -11.049  1.00 10.00      A   
ATOM   1346  N   GLY A 142      10.959   1.851 -11.116  1.00 10.00      A   
ATOM   1347  HN  GLY A 142      11.813   1.712 -10.651  1.00 10.00      A   
ATOM   1348  CA  GLY A 142      10.950   2.478 -12.422  1.00 10.00      A   
ATOM   1349  C   GLY A 142      10.963   3.992 -12.356  1.00 10.00      A   
ATOM   1350  O   GLY A 142      10.827   4.658 -13.383  1.00 10.00      A   
ATOM   1351  N   PHE A 143      11.151   4.538 -11.163  1.00 10.00      A   
ATOM   1352  HN  PHE A 143      11.306   3.956 -10.392  1.00 10.00      A   
ATOM   1353  CA  PHE A 143      11.167   5.986 -10.982  1.00 10.00      A   
ATOM   1354  CB  PHE A 143       9.899   6.499 -10.280  1.00 10.00      A   
ATOM   1355  CG  PHE A 143       9.603   5.862  -8.948  1.00 10.00      A   
ATOM   1356  CD1 PHE A 143       9.913   6.520  -7.765  1.00 10.00      A   
ATOM   1357  CD2 PHE A 143       9.012   4.611  -8.873  1.00 10.00      A   
ATOM   1358  CE1 PHE A 143       9.643   5.943  -6.538  1.00 10.00      A   
ATOM   1359  CE2 PHE A 143       8.738   4.027  -7.650  1.00 10.00      A   
ATOM   1360  CZ  PHE A 143       9.056   4.694  -6.481  1.00 10.00      A   
ATOM   1361  C   PHE A 143      12.430   6.450 -10.263  1.00 10.00      A   
ATOM   1362  O   PHE A 143      12.951   5.768  -9.374  1.00 10.00      A   
ATOM   1363  N   SER A 144      12.921   7.607 -10.661  1.00 10.00      A   
ATOM   1364  HN  SER A 144      12.452   8.109 -11.374  1.00 10.00      A   
ATOM   1365  CA  SER A 144      14.128   8.168 -10.079  1.00 10.00      A   
ATOM   1366  CB  SER A 144      15.042   8.665 -11.203  1.00 10.00      A   
ATOM   1367  OG  SER A 144      14.406   9.683 -11.963  1.00 10.00      A   
ATOM   1368  HG  SER A 144      13.516   9.381 -12.226  1.00 10.00      A   
ATOM   1369  C   SER A 144      13.789   9.332  -9.158  1.00 10.00      A   
ATOM   1370  O   SER A 144      12.624   9.724  -9.035  1.00 10.00      A   
ATOM   1371  N   THR A 145      14.813   9.892  -8.520  1.00 10.00      A   
ATOM   1372  HN  THR A 145      15.715   9.520  -8.638  1.00 10.00      A   
ATOM   1373  CA  THR A 145      14.635  11.029  -7.633  1.00 10.00      A   
ATOM   1374  CB  THR A 145      15.908  11.285  -6.806  1.00 10.00      A   
ATOM   1375  OG1 THR A 145      17.065  11.168  -7.652  1.00 10.00      A   
ATOM   1376  HG1 THR A 145      17.168  11.982  -8.169  1.00 10.00      A   
ATOM   1377  CG2 THR A 145      16.009  10.283  -5.670  1.00 10.00      A   
ATOM   1378  C   THR A 145      14.299  12.279  -8.444  1.00 10.00      A   
ATOM   1379  O   THR A 145      13.860  13.295  -7.902  1.00 10.00      A   
ATOM   1380  N   ASP A 146      14.506  12.193  -9.752  1.00 10.00      A   
ATOM   1381  HN  ASP A 146      14.857  11.358 -10.127  1.00 10.00      A   
ATOM   1382  CA  ASP A 146      14.225  13.306 -10.647  1.00 10.00      A   
ATOM   1383  CB  ASP A 146      15.027  13.181 -11.941  1.00 10.00      A   
ATOM   1384  CG  ASP A 146      15.931  14.370 -12.164  1.00 10.00      A   
ATOM   1385  OD1 ASP A 146      16.024  14.851 -13.311  1.00 10.00      A   
ATOM   1386  OD2 ASP A 146      16.559  14.832 -11.185  1.00 10.00      A   
ATOM   1387  C   ASP A 146      12.736  13.388 -10.949  1.00 10.00      A   
ATOM   1388  O   ASP A 146      12.184  14.477 -11.103  1.00 10.00      A   
ATOM   1389  N   GLY A 147      12.086  12.231 -11.015  1.00 10.00      A   
ATOM   1390  HN  GLY A 147      12.577  11.391 -10.881  1.00 10.00      A   
ATOM   1391  CA  GLY A 147      10.661  12.197 -11.281  1.00 10.00      A   
ATOM   1392  C   GLY A 147       9.877  12.806 -10.137  1.00 10.00      A   
ATOM   1393  O   GLY A 147       8.883  13.497 -10.348  1.00 10.00      A   
ATOM   1394  N   LEU A 148      10.351  12.567  -8.919  1.00 10.00      A   
ATOM   1395  HN  LEU A 148      11.152  12.007  -8.823  1.00 10.00      A   
ATOM   1396  CA  LEU A 148       9.711  13.100  -7.723  1.00 10.00      A   
ATOM   1397  CB  LEU A 148      10.358  12.493  -6.475  1.00 10.00      A   
ATOM   1398  CG  LEU A 148      10.506  10.968  -6.459  1.00 10.00      A   
ATOM   1399  CD1 LEU A 148      11.368  10.523  -5.287  1.00 10.00      A   
ATOM   1400  CD2 LEU A 148       9.144  10.297  -6.403  1.00 10.00      A   
ATOM   1401  C   LEU A 148       9.841  14.624  -7.690  1.00 10.00      A   
ATOM   1402  O   LEU A 148       8.995  15.323  -7.133  1.00 10.00      A   
ATOM   1403  N   ALA A 149      10.908  15.127  -8.305  1.00 10.00      A   
ATOM   1404  HN  ALA A 149      11.544  14.515  -8.728  1.00 10.00      A   
ATOM   1405  CA  ALA A 149      11.166  16.561  -8.362  1.00 10.00      A   
ATOM   1406  CB  ALA A 149      12.540  16.822  -8.959  1.00 10.00      A   
ATOM   1407  C   ALA A 149      10.094  17.270  -9.180  1.00 10.00      A   
ATOM   1408  O   ALA A 149       9.728  18.412  -8.892  1.00 10.00      A   
ATOM   1409  N   ALA A 150       9.594  16.581 -10.198  1.00 10.00      A   
ATOM   1410  HN  ALA A 150       9.928  15.675 -10.370  1.00 10.00      A   
ATOM   1411  CA  ALA A 150       8.563  17.131 -11.063  1.00 10.00      A   
ATOM   1412  CB  ALA A 150       8.353  16.233 -12.273  1.00 10.00      A   
ATOM   1413  C   ALA A 150       7.261  17.306 -10.293  1.00 10.00      A   
ATOM   1414  O   ALA A 150       6.570  18.310 -10.445  1.00 10.00      A   
ATOM   1415  N   ILE A 151       6.947  16.330  -9.452  1.00 10.00      A   
ATOM   1416  HN  ILE A 151       7.554  15.563  -9.366  1.00 10.00      A   
ATOM   1417  CA  ILE A 151       5.731  16.364  -8.646  1.00 10.00      A   
ATOM   1418  CB  ILE A 151       5.463  14.995  -7.972  1.00 10.00      A   
ATOM   1419  CG1 ILE A 151       5.264  13.893  -9.020  1.00 10.00      A   
ATOM   1420  CG2 ILE A 151       4.267  15.063  -7.032  1.00 10.00      A   
ATOM   1421  CD1 ILE A 151       3.989  14.027  -9.822  1.00 10.00      A   
ATOM   1422  C   ILE A 151       5.839  17.436  -7.564  1.00 10.00      A   
ATOM   1423  O   ILE A 151       4.947  18.275  -7.410  1.00 10.00      A   
ATOM   1424  N   ALA A 152       6.949  17.403  -6.835  1.00 10.00      A   
ATOM   1425  HN  ALA A 152       7.621  16.711  -7.028  1.00 10.00      A   
ATOM   1426  CA  ALA A 152       7.206  18.343  -5.746  1.00 10.00      A   
ATOM   1427  CB  ALA A 152       8.569  18.068  -5.132  1.00 10.00      A   
ATOM   1428  C   ALA A 152       7.117  19.802  -6.182  1.00 10.00      A   
ATOM   1429  O   ALA A 152       6.606  20.647  -5.444  1.00 10.00      A   
ATOM   1430  N   ALA A 153       7.596  20.098  -7.379  1.00 10.00      A   
ATOM   1431  HN  ALA A 153       7.959  19.384  -7.945  1.00 10.00      A   
ATOM   1432  CA  ALA A 153       7.589  21.467  -7.874  1.00 10.00      A   
ATOM   1433  CB  ALA A 153       8.881  21.764  -8.622  1.00 10.00      A   
ATOM   1434  C   ALA A 153       6.378  21.772  -8.749  1.00 10.00      A   
ATOM   1435  O   ALA A 153       6.397  22.724  -9.534  1.00 10.00      A   
ATOM   1436  N   THR A 154       5.316  20.987  -8.620  1.00 10.00      A   
ATOM   1437  HN  THR A 154       5.330  20.248  -7.973  1.00 10.00      A   
ATOM   1438  CA  THR A 154       4.120  21.219  -9.427  1.00 10.00      A   
ATOM   1439  CB  THR A 154       4.086  20.336 -10.690  1.00 10.00      A   
ATOM   1440  OG1 THR A 154       5.347  20.417 -11.369  1.00 10.00      A   
ATOM   1441  HG1 THR A 154       5.894  19.657 -11.117  1.00 10.00      A   
ATOM   1442  CG2 THR A 154       2.989  20.808 -11.631  1.00 10.00      A   
ATOM   1443  C   THR A 154       2.827  21.040  -8.633  1.00 10.00      A   
ATOM   1444  O   THR A 154       2.010  21.961  -8.560  1.00 10.00      A   
ATOM   1445  N   CYS A 155       2.653  19.867  -8.030  1.00 10.00      A   
ATOM   1446  HN  CYS A 155       3.353  19.182  -8.101  1.00 10.00      A   
ATOM   1447  CA  CYS A 155       1.453  19.569  -7.253  1.00 10.00      A   
ATOM   1448  CB  CYS A 155       1.413  18.088  -6.880  1.00 10.00      A   
ATOM   1449  SG  CYS A 155       1.618  16.980  -8.296  1.00 10.00      A   
ATOM   1450  HG  CYS A 155       0.463  16.930  -8.947  1.00 10.00      A   
ATOM   1451  C   CYS A 155       1.360  20.452  -6.010  1.00 10.00      A   
ATOM   1452  O   CYS A 155       2.011  20.192  -4.995  1.00 10.00      A   
ATOM   1453  N   ARG A 156       0.550  21.497  -6.113  1.00 10.00      A   
ATOM   1454  HN  ARG A 156       0.068  21.637  -6.959  1.00 10.00      A   
ATOM   1455  CA  ARG A 156       0.359  22.455  -5.029  1.00 10.00      A   
ATOM   1456  CB  ARG A 156      -0.218  23.758  -5.598  1.00 10.00      A   
ATOM   1457  CG  ARG A 156      -1.680  23.651  -6.014  1.00 10.00      A   
ATOM   1458  CD  ARG A 156      -2.010  24.568  -7.179  1.00 10.00      A   
ATOM   1459  NE  ARG A 156      -1.993  25.979  -6.801  1.00 10.00      A   
ATOM   1460  HE  ARG A 156      -2.239  26.203  -5.871  1.00 10.00      A   
ATOM   1461  CZ  ARG A 156      -1.677  26.965  -7.638  1.00 10.00      A   
ATOM   1462  NH1 ARG A 156      -1.341  26.692  -8.896  1.00 10.00      A   
ATOM   1463 HH11 ARG A 156      -1.089  27.467  -9.550  1.00 10.00      A   
ATOM   1464 HH12 ARG A 156      -1.326  25.707  -9.233  1.00 10.00      A   
ATOM   1465  NH2 ARG A 156      -1.703  28.227  -7.232  1.00 10.00      A   
ATOM   1466 HH21 ARG A 156      -1.980  28.456  -6.249  1.00 10.00      A   
ATOM   1467 HH22 ARG A 156      -1.454  28.998  -7.894  1.00 10.00      A   
ATOM   1468  C   ARG A 156      -0.572  21.917  -3.946  1.00 10.00      A   
ATOM   1469  O   ARG A 156      -0.546  22.382  -2.804  1.00 10.00      A   
ATOM   1470  N   ASN A 157      -1.380  20.930  -4.302  1.00 10.00      A   
ATOM   1471  HN  ASN A 157      -1.329  20.572  -5.213  1.00 10.00      A   
ATOM   1472  CA  ASN A 157      -2.334  20.357  -3.365  1.00 10.00      A   
ATOM   1473  CB  ASN A 157      -3.717  20.226  -4.005  1.00 10.00      A   
ATOM   1474  CG  ASN A 157      -4.548  21.480  -3.830  1.00 10.00      A   
ATOM   1475  OD1 ASN A 157      -4.452  22.164  -2.811  1.00 10.00      A   
ATOM   1476  ND2 ASN A 157      -5.362  21.802  -4.826  1.00 10.00      A   
ATOM   1477 HD21 ASN A 157      -5.387  21.223  -5.616  1.00 10.00      A   
ATOM   1478 HD22 ASN A 157      -5.909  22.611  -4.729  1.00 10.00      A   
ATOM   1479  C   ASN A 157      -1.869  19.020  -2.814  1.00 10.00      A   
ATOM   1480  O   ASN A 157      -2.648  18.291  -2.203  1.00 10.00      A   
ATOM   1481  N   LEU A 158      -0.596  18.706  -3.020  1.00 10.00      A   
ATOM   1482  HN  LEU A 158      -0.023  19.332  -3.506  1.00 10.00      A   
ATOM   1483  CA  LEU A 158      -0.032  17.458  -2.533  1.00 10.00      A   
ATOM   1484  CB  LEU A 158       1.412  17.291  -3.019  1.00 10.00      A   
ATOM   1485  CG  LEU A 158       2.149  16.033  -2.551  1.00 10.00      A   
ATOM   1486  CD1 LEU A 158       1.438  14.772  -3.030  1.00 10.00      A   
ATOM   1487  CD2 LEU A 158       3.598  16.054  -3.023  1.00 10.00      A   
ATOM   1488  C   LEU A 158      -0.100  17.408  -1.008  1.00 10.00      A   
ATOM   1489  O   LEU A 158       0.340  18.339  -0.327  1.00 10.00      A   
ATOM   1490  N   LYS A 159      -0.666  16.334  -0.483  1.00 10.00      A   
ATOM   1491  HN  LYS A 159      -1.004  15.633  -1.083  1.00 10.00      A   
ATOM   1492  CA  LYS A 159      -0.811  16.166   0.955  1.00 10.00      A   
ATOM   1493  CB  LYS A 159      -2.292  16.058   1.336  1.00 10.00      A   
ATOM   1494  CG  LYS A 159      -3.107  17.305   1.042  1.00 10.00      A   
ATOM   1495  CD  LYS A 159      -4.582  17.093   1.342  1.00 10.00      A   
ATOM   1496  CE  LYS A 159      -4.825  16.861   2.825  1.00 10.00      A   
ATOM   1497  NZ  LYS A 159      -6.274  16.750   3.143  1.00 10.00      A   
ATOM   1498  HZ1 LYS A 159      -6.646  15.835   2.813  1.00 10.00      A   
ATOM   1499  HZ2 LYS A 159      -6.804  17.508   2.672  1.00 10.00      A   
ATOM   1500  HZ3 LYS A 159      -6.423  16.821   4.173  1.00 10.00      A   
ATOM   1501  C   LYS A 159      -0.070  14.932   1.461  1.00 10.00      A   
ATOM   1502  O   LYS A 159       0.617  14.986   2.483  1.00 10.00      A   
ATOM   1503  N   GLU A 160      -0.206  13.821   0.753  1.00 10.00      A   
ATOM   1504  HN  GLU A 160      -0.741  13.833  -0.073  1.00 10.00      A   
ATOM   1505  CA  GLU A 160       0.436  12.581   1.177  1.00 10.00      A   
ATOM   1506  CB  GLU A 160      -0.603  11.594   1.711  1.00 10.00      A   
ATOM   1507  CG  GLU A 160      -1.320  12.063   2.970  1.00 10.00      A   
ATOM   1508  CD  GLU A 160      -2.285  11.031   3.521  1.00 10.00      A   
ATOM   1509  OE1 GLU A 160      -3.411  11.413   3.903  1.00 10.00      A   
ATOM   1510  OE2 GLU A 160      -1.928   9.834   3.572  1.00 10.00      A   
ATOM   1511  C   GLU A 160       1.262  11.927   0.072  1.00 10.00      A   
ATOM   1512  O   GLU A 160       0.819  11.810  -1.069  1.00 10.00      A   
ATOM   1513  N   LEU A 161       2.464  11.502   0.430  1.00 10.00      A   
ATOM   1514  HN  LEU A 161       2.758  11.636   1.361  1.00 10.00      A   
ATOM   1515  CA  LEU A 161       3.363  10.832  -0.499  1.00 10.00      A   
ATOM   1516  CB  LEU A 161       4.418  11.804  -1.045  1.00 10.00      A   
ATOM   1517  CG  LEU A 161       5.570  11.173  -1.834  1.00 10.00      A   
ATOM   1518  CD1 LEU A 161       5.048  10.407  -3.040  1.00 10.00      A   
ATOM   1519  CD2 LEU A 161       6.578  12.230  -2.259  1.00 10.00      A   
ATOM   1520  C   LEU A 161       4.030   9.643   0.190  1.00 10.00      A   
ATOM   1521  O   LEU A 161       4.874   9.818   1.073  1.00 10.00      A   
ATOM   1522  N   ASP A 162       3.641   8.439  -0.213  1.00 10.00      A   
ATOM   1523  HN  ASP A 162       2.974   8.369  -0.933  1.00 10.00      A   
ATOM   1524  CA  ASP A 162       4.186   7.214   0.364  1.00 10.00      A   
ATOM   1525  CB  ASP A 162       3.067   6.404   1.036  1.00 10.00      A   
ATOM   1526  CG  ASP A 162       3.543   5.114   1.690  1.00 10.00      A   
ATOM   1527  OD1 ASP A 162       4.767   4.918   1.836  1.00 10.00      A   
ATOM   1528  OD2 ASP A 162       2.683   4.291   2.078  1.00 10.00      A   
ATOM   1529  C   ASP A 162       4.866   6.381  -0.715  1.00 10.00      A   
ATOM   1530  O   ASP A 162       4.280   6.120  -1.766  1.00 10.00      A   
ATOM   1531  N   LEU A 163       6.106   5.983  -0.456  1.00 10.00      A   
ATOM   1532  HN  LEU A 163       6.513   6.238   0.399  1.00 10.00      A   
ATOM   1533  CA  LEU A 163       6.880   5.178  -1.394  1.00 10.00      A   
ATOM   1534  CB  LEU A 163       8.011   6.025  -1.988  1.00 10.00      A   
ATOM   1535  CG  LEU A 163       7.590   7.317  -2.689  1.00 10.00      A   
ATOM   1536  CD1 LEU A 163       8.800   8.187  -2.988  1.00 10.00      A   
ATOM   1537  CD2 LEU A 163       6.829   7.006  -3.967  1.00 10.00      A   
ATOM   1538  C   LEU A 163       7.467   3.957  -0.686  1.00 10.00      A   
ATOM   1539  O   LEU A 163       8.583   3.525  -0.984  1.00 10.00      A   
ATOM   1540  N   ARG A 164       6.708   3.412   0.257  1.00 10.00      A   
ATOM   1541  HN  ARG A 164       5.831   3.818   0.452  1.00 10.00      A   
ATOM   1542  CA  ARG A 164       7.137   2.245   1.031  1.00 10.00      A   
ATOM   1543  CB  ARG A 164       6.095   1.879   2.096  1.00 10.00      A   
ATOM   1544  CG  ARG A 164       4.765   1.379   1.548  1.00 10.00      A   
ATOM   1545  CD  ARG A 164       3.702   1.359   2.635  1.00 10.00      A   
ATOM   1546  NE  ARG A 164       2.596   0.459   2.314  1.00 10.00      A   
ATOM   1547  HE  ARG A 164       2.792  -0.507   2.314  1.00 10.00      A   
ATOM   1548  CZ  ARG A 164       1.363   0.861   2.012  1.00 10.00      A   
ATOM   1549  NH1 ARG A 164       1.065   2.160   1.974  1.00 10.00      A   
ATOM   1550 HH11 ARG A 164       1.807   2.881   2.182  1.00 10.00      A   
ATOM   1551 HH12 ARG A 164       0.106   2.470   1.733  1.00 10.00      A   
ATOM   1552  NH2 ARG A 164       0.418  -0.039   1.753  1.00 10.00      A   
ATOM   1553 HH21 ARG A 164      -0.547   0.266   1.523  1.00 10.00      A   
ATOM   1554 HH22 ARG A 164       0.645  -1.062   1.777  1.00 10.00      A   
ATOM   1555  C   ARG A 164       7.464   1.029   0.164  1.00 10.00      A   
ATOM   1556  O   ARG A 164       6.754   0.716  -0.796  1.00 10.00      A   
ATOM   1557  N   GLU A 165       8.569   0.363   0.513  1.00 10.00      A   
ATOM   1558  HN  GLU A 165       9.095   0.696   1.272  1.00 10.00      A   
ATOM   1559  CA  GLU A 165       9.030  -0.840  -0.183  1.00 10.00      A   
ATOM   1560  CB  GLU A 165       8.024  -1.991  -0.013  1.00 10.00      A   
ATOM   1561  CG  GLU A 165       8.197  -2.807   1.262  1.00 10.00      A   
ATOM   1562  CD  GLU A 165       7.498  -2.205   2.467  1.00 10.00      A   
ATOM   1563  OE1 GLU A 165       6.294  -2.483   2.668  1.00 10.00      A   
ATOM   1564  OE2 GLU A 165       8.155  -1.470   3.237  1.00 10.00      A   
ATOM   1565  C   GLU A 165       9.336  -0.603  -1.667  1.00 10.00      A   
ATOM   1566  O   GLU A 165       9.509  -1.551  -2.430  1.00 10.00      A   
ATOM   1567  N   SER A 166       9.422   0.656  -2.072  1.00 10.00      A   
ATOM   1568  HN  SER A 166       9.297   1.377  -1.424  1.00 10.00      A   
ATOM   1569  CA  SER A 166       9.694   0.987  -3.462  1.00 10.00      A   
ATOM   1570  CB  SER A 166       8.837   2.173  -3.903  1.00 10.00      A   
ATOM   1571  OG  SER A 166       7.462   1.823  -3.901  1.00 10.00      A   
ATOM   1572  HG  SER A 166       7.016   2.271  -3.171  1.00 10.00      A   
ATOM   1573  C   SER A 166      11.171   1.274  -3.701  1.00 10.00      A   
ATOM   1574  O   SER A 166      11.845   1.857  -2.853  1.00 10.00      A   
ATOM   1575  N   ASP A 167      11.663   0.857  -4.859  1.00 10.00      A   
ATOM   1576  HN  ASP A 167      11.067   0.411  -5.497  1.00 10.00      A   
ATOM   1577  CA  ASP A 167      13.057   1.067  -5.223  1.00 10.00      A   
ATOM   1578  CB  ASP A 167      13.608  -0.154  -5.963  1.00 10.00      A   
ATOM   1579  CG  ASP A 167      15.086  -0.035  -6.288  1.00 10.00      A   
ATOM   1580  OD1 ASP A 167      15.878   0.322  -5.386  1.00 10.00      A   
ATOM   1581  OD2 ASP A 167      15.467  -0.312  -7.445  1.00 10.00      A   
ATOM   1582  C   ASP A 167      13.177   2.313  -6.090  1.00 10.00      A   
ATOM   1583  O   ASP A 167      12.723   2.336  -7.235  1.00 10.00      A   
ATOM   1584  N   VAL A 168      13.769   3.356  -5.537  1.00 10.00      A   
ATOM   1585  HN  VAL A 168      14.125   3.276  -4.629  1.00 10.00      A   
ATOM   1586  CA  VAL A 168      13.920   4.617  -6.249  1.00 10.00      A   
ATOM   1587  CB  VAL A 168      13.581   5.818  -5.336  1.00 10.00      A   
ATOM   1588  CG1 VAL A 168      13.330   7.074  -6.160  1.00 10.00      A   
ATOM   1589  CG2 VAL A 168      12.393   5.509  -4.437  1.00 10.00      A   
ATOM   1590  C   VAL A 168      15.345   4.785  -6.762  1.00 10.00      A   
ATOM   1591  O   VAL A 168      16.302   4.409  -6.087  1.00 10.00      A   
ATOM   1592  N   ASP A 169      15.483   5.325  -7.967  1.00 10.00      A   
ATOM   1593  HN  ASP A 169      14.680   5.564  -8.481  1.00 10.00      A   
ATOM   1594  CA  ASP A 169      16.800   5.569  -8.540  1.00 10.00      A   
ATOM   1595  CB  ASP A 169      16.733   5.702 -10.068  1.00 10.00      A   
ATOM   1596  CG  ASP A 169      16.452   4.387 -10.768  1.00 10.00      A   
ATOM   1597  OD1 ASP A 169      17.362   3.531 -10.838  1.00 10.00      A   
ATOM   1598  OD2 ASP A 169      15.319   4.201 -11.258  1.00 10.00      A   
ATOM   1599  C   ASP A 169      17.376   6.831  -7.918  1.00 10.00      A   
ATOM   1600  O   ASP A 169      17.024   7.948  -8.312  1.00 10.00      A   
ATOM   1601  N   ASP A 170      18.229   6.639  -6.920  1.00 10.00      A   
ATOM   1602  HN  ASP A 170      18.442   5.720  -6.652  1.00 10.00      A   
ATOM   1603  CA  ASP A 170      18.851   7.744  -6.197  1.00 10.00      A   
ATOM   1604  CB  ASP A 170      19.523   7.247  -4.910  1.00 10.00      A   
ATOM   1605  CG  ASP A 170      18.560   7.077  -3.751  1.00 10.00      A   
ATOM   1606  OD1 ASP A 170      18.467   7.991  -2.905  1.00 10.00      A   
ATOM   1607  OD2 ASP A 170      17.908   6.021  -3.669  1.00 10.00      A   
ATOM   1608  C   ASP A 170      19.861   8.499  -7.046  1.00 10.00      A   
ATOM   1609  O   ASP A 170      21.019   8.099  -7.157  1.00 10.00      A   
ATOM   1610  N   VAL A 171      19.417   9.587  -7.655  1.00 10.00      A   
ATOM   1611  HN  VAL A 171      18.469   9.829  -7.567  1.00 10.00      A   
ATOM   1612  CA  VAL A 171      20.290  10.413  -8.477  1.00 10.00      A   
ATOM   1613  CB  VAL A 171      19.604  10.843  -9.793  1.00 10.00      A   
ATOM   1614  CG1 VAL A 171      20.590  11.548 -10.715  1.00 10.00      A   
ATOM   1615  CG2 VAL A 171      18.981   9.645 -10.496  1.00 10.00      A   
ATOM   1616  C   VAL A 171      20.728  11.651  -7.693  1.00 10.00      A   
ATOM   1617  O   VAL A 171      21.895  12.050  -7.734  1.00 10.00      A   
ATOM   1618  N   SER A 172      19.785  12.242  -6.967  1.00 10.00      A   
ATOM   1619  HN  SER A 172      18.879  11.866  -6.973  1.00 10.00      A   
ATOM   1620  CA  SER A 172      20.043  13.428  -6.156  1.00 10.00      A   
ATOM   1621  CB  SER A 172      20.325  14.655  -7.033  1.00 10.00      A   
ATOM   1622  OG  SER A 172      21.661  14.649  -7.498  1.00 10.00      A   
ATOM   1623  HG  SER A 172      21.947  13.728  -7.605  1.00 10.00      A   
ATOM   1624  C   SER A 172      18.860  13.716  -5.243  1.00 10.00      A   
ATOM   1625  O   SER A 172      17.707  13.589  -5.654  1.00 10.00      A   
ATOM   1626  N   GLY A 173      19.150  14.114  -4.009  1.00 10.00      A   
ATOM   1627  HN  GLY A 173      20.092  14.186  -3.737  1.00 10.00      A   
ATOM   1628  CA  GLY A 173      18.099  14.430  -3.055  1.00 10.00      A   
ATOM   1629  C   GLY A 173      17.657  15.878  -3.162  1.00 10.00      A   
ATOM   1630  O   GLY A 173      17.076  16.437  -2.228  1.00 10.00      A   
ATOM   1631  N   HIS A 174      17.931  16.470  -4.317  1.00 10.00      A   
ATOM   1632  HN  HIS A 174      18.381  15.951  -5.010  1.00 10.00      A   
ATOM   1633  CA  HIS A 174      17.594  17.860  -4.595  1.00 10.00      A   
ATOM   1634  CB  HIS A 174      18.337  18.312  -5.861  1.00 10.00      A   
ATOM   1635  CG  HIS A 174      18.181  19.762  -6.207  1.00 10.00      A   
ATOM   1636  ND1 HIS A 174      18.871  20.739  -5.529  1.00 10.00      A   
ATOM   1637  CD2 HIS A 174      17.428  20.340  -7.176  1.00 10.00      A   
ATOM   1638  CE1 HIS A 174      18.528  21.881  -6.094  1.00 10.00      A   
ATOM   1639  NE2 HIS A 174      17.660  21.686  -7.095  1.00 10.00      A   
ATOM   1640  HE2 HIS A 174      17.273  22.377  -7.674  1.00 10.00      A   
ATOM   1641  C   HIS A 174      16.088  18.043  -4.772  1.00 10.00      A   
ATOM   1642  O   HIS A 174      15.567  19.149  -4.629  1.00 10.00      A   
ATOM   1643  N   TRP A 175      15.391  16.947  -5.061  1.00 10.00      A   
ATOM   1644  HN  TRP A 175      15.863  16.093  -5.144  1.00 10.00      A   
ATOM   1645  CA  TRP A 175      13.946  16.982  -5.268  1.00 10.00      A   
ATOM   1646  CB  TRP A 175      13.420  15.600  -5.672  1.00 10.00      A   
ATOM   1647  CG  TRP A 175      13.428  14.588  -4.565  1.00 10.00      A   
ATOM   1648  CD1 TRP A 175      14.471  13.797  -4.180  1.00 10.00      A   
ATOM   1649  CD2 TRP A 175      12.337  14.263  -3.697  1.00 10.00      A   
ATOM   1650  NE1 TRP A 175      14.098  13.001  -3.127  1.00 10.00      A   
ATOM   1651  HE1 TRP A 175      14.672  12.347  -2.673  1.00 10.00      A   
ATOM   1652  CE2 TRP A 175      12.790  13.268  -2.812  1.00 10.00      A   
ATOM   1653  CE3 TRP A 175      11.020  14.717  -3.585  1.00 10.00      A   
ATOM   1654  CZ2 TRP A 175      11.972  12.719  -1.827  1.00 10.00      A   
ATOM   1655  CZ3 TRP A 175      10.212  14.174  -2.605  1.00 10.00      A   
ATOM   1656  CH2 TRP A 175      10.689  13.187  -1.740  1.00 10.00      A   
ATOM   1657  C   TRP A 175      13.195  17.507  -4.043  1.00 10.00      A   
ATOM   1658  O   TRP A 175      12.138  18.126  -4.171  1.00 10.00      A   
ATOM   1659  N   LEU A 176      13.753  17.275  -2.858  1.00 10.00      A   
ATOM   1660  HN  LEU A 176      14.607  16.800  -2.819  1.00 10.00      A   
ATOM   1661  CA  LEU A 176      13.128  17.716  -1.617  1.00 10.00      A   
ATOM   1662  CB  LEU A 176      13.815  17.067  -0.412  1.00 10.00      A   
ATOM   1663  CG  LEU A 176      13.098  17.208   0.933  1.00 10.00      A   
ATOM   1664  CD1 LEU A 176      11.788  16.434   0.934  1.00 10.00      A   
ATOM   1665  CD2 LEU A 176      13.998  16.756   2.073  1.00 10.00      A   
ATOM   1666  C   LEU A 176      13.163  19.235  -1.492  1.00 10.00      A   
ATOM   1667  O   LEU A 176      12.345  19.834  -0.791  1.00 10.00      A   
ATOM   1668  N   SER A 177      14.098  19.854  -2.189  1.00 10.00      A   
ATOM   1669  HN  SER A 177      14.715  19.325  -2.742  1.00 10.00      A   
ATOM   1670  CA  SER A 177      14.242  21.299  -2.158  1.00 10.00      A   
ATOM   1671  CB  SER A 177      15.715  21.671  -2.313  1.00 10.00      A   
ATOM   1672  OG  SER A 177      16.533  20.785  -1.566  1.00 10.00      A   
ATOM   1673  HG  SER A 177      17.229  21.285  -1.131  1.00 10.00      A   
ATOM   1674  C   SER A 177      13.405  21.958  -3.249  1.00 10.00      A   
ATOM   1675  O   SER A 177      13.470  23.170  -3.453  1.00 10.00      A   
ATOM   1676  N   HIS A 178      12.617  21.157  -3.955  1.00 10.00      A   
ATOM   1677  HN  HIS A 178      12.612  20.194  -3.760  1.00 10.00      A   
ATOM   1678  CA  HIS A 178      11.770  21.675  -5.026  1.00 10.00      A   
ATOM   1679  CB  HIS A 178      11.608  20.666  -6.165  1.00 10.00      A   
ATOM   1680  CG  HIS A 178      12.724  20.699  -7.165  1.00 10.00      A   
ATOM   1681  ND1 HIS A 178      13.012  21.838  -7.885  1.00 10.00      A   
ATOM   1682  CD2 HIS A 178      13.588  19.718  -7.523  1.00 10.00      A   
ATOM   1683  CE1 HIS A 178      14.034  21.525  -8.660  1.00 10.00      A   
ATOM   1684  NE2 HIS A 178      14.415  20.257  -8.477  1.00 10.00      A   
ATOM   1685  HE2 HIS A 178      15.142  19.790  -8.944  1.00 10.00      A   
ATOM   1686  C   HIS A 178      10.418  22.155  -4.505  1.00 10.00      A   
ATOM   1687  O   HIS A 178       9.676  22.829  -5.218  1.00 10.00      A   
ATOM   1688  N   PHE A 179      10.107  21.808  -3.260  1.00 10.00      A   
ATOM   1689  HN  PHE A 179      10.736  21.268  -2.742  1.00 10.00      A   
ATOM   1690  CA  PHE A 179       8.852  22.229  -2.648  1.00 10.00      A   
ATOM   1691  CB  PHE A 179       8.601  21.477  -1.335  1.00 10.00      A   
ATOM   1692  CG  PHE A 179       8.216  20.033  -1.498  1.00 10.00      A   
ATOM   1693  CD1 PHE A 179       9.140  19.027  -1.275  1.00 10.00      A   
ATOM   1694  CD2 PHE A 179       6.927  19.682  -1.861  1.00 10.00      A   
ATOM   1695  CE1 PHE A 179       8.785  17.699  -1.412  1.00 10.00      A   
ATOM   1696  CE2 PHE A 179       6.566  18.356  -2.002  1.00 10.00      A   
ATOM   1697  CZ  PHE A 179       7.496  17.362  -1.776  1.00 10.00      A   
ATOM   1698  C   PHE A 179       8.889  23.731  -2.380  1.00 10.00      A   
ATOM   1699  O   PHE A 179       9.734  24.210  -1.620  1.00 10.00      A   
ATOM   1700  N   PRO A 180       7.980  24.494  -3.002  1.00 10.00      A   
ATOM   1701  CA  PRO A 180       7.924  25.949  -2.833  1.00 10.00      A   
ATOM   1702  CB  PRO A 180       6.804  26.381  -3.784  1.00 10.00      A   
ATOM   1703  CG  PRO A 180       5.983  25.157  -3.999  1.00 10.00      A   
ATOM   1704  CD  PRO A 180       6.935  23.999  -3.913  1.00 10.00      A   
ATOM   1705  C   PRO A 180       7.578  26.348  -1.405  1.00 10.00      A   
ATOM   1706  O   PRO A 180       7.022  25.551  -0.644  1.00 10.00      A   
ATOM   1707  N   ASP A 181       7.887  27.591  -1.053  1.00 10.00      A   
ATOM   1708  HN  ASP A 181       8.299  28.188  -1.716  1.00 10.00      A   
ATOM   1709  CA  ASP A 181       7.613  28.100   0.289  1.00 10.00      A   
ATOM   1710  CB  ASP A 181       8.268  29.463   0.494  1.00 10.00      A   
ATOM   1711  CG  ASP A 181       9.584  29.369   1.238  1.00 10.00      A   
ATOM   1712  OD1 ASP A 181       9.602  29.627   2.459  1.00 10.00      A   
ATOM   1713  OD2 ASP A 181      10.613  29.033   0.609  1.00 10.00      A   
ATOM   1714  C   ASP A 181       6.116  28.206   0.535  1.00 10.00      A   
ATOM   1715  O   ASP A 181       5.664  28.294   1.677  1.00 10.00      A   
ATOM   1716  N   THR A 182       5.355  28.215  -0.551  1.00 10.00      A   
ATOM   1717  HN  THR A 182       5.783  28.184  -1.431  1.00 10.00      A   
ATOM   1718  CA  THR A 182       3.906  28.296  -0.485  1.00 10.00      A   
ATOM   1719  CB  THR A 182       3.344  28.815  -1.819  1.00 10.00      A   
ATOM   1720  OG1 THR A 182       4.395  28.861  -2.797  1.00 10.00      A   
ATOM   1721  HG1 THR A 182       4.003  28.898  -3.681  1.00 10.00      A   
ATOM   1722  CG2 THR A 182       2.773  30.209  -1.643  1.00 10.00      A   
ATOM   1723  C   THR A 182       3.300  26.924  -0.179  1.00 10.00      A   
ATOM   1724  O   THR A 182       2.127  26.810   0.196  1.00 10.00      A   
ATOM   1725  N   TYR A 183       4.114  25.885  -0.336  1.00 10.00      A   
ATOM   1726  HN  TYR A 183       5.038  26.042  -0.625  1.00 10.00      A   
ATOM   1727  CA  TYR A 183       3.677  24.521  -0.080  1.00 10.00      A   
ATOM   1728  CB  TYR A 183       4.623  23.520  -0.752  1.00 10.00      A   
ATOM   1729  CG  TYR A 183       4.207  22.075  -0.597  1.00 10.00      A   
ATOM   1730  CD1 TYR A 183       3.446  21.444  -1.571  1.00 10.00      A   
ATOM   1731  CD2 TYR A 183       4.579  21.342   0.522  1.00 10.00      A   
ATOM   1732  CE1 TYR A 183       3.064  20.125  -1.434  1.00 10.00      A   
ATOM   1733  CE2 TYR A 183       4.202  20.025   0.667  1.00 10.00      A   
ATOM   1734  CZ  TYR A 183       3.446  19.420  -0.312  1.00 10.00      A   
ATOM   1735  OH  TYR A 183       3.072  18.107  -0.167  1.00 10.00      A   
ATOM   1736  HH  TYR A 183       2.153  18.063   0.120  1.00 10.00      A   
ATOM   1737  C   TYR A 183       3.609  24.263   1.421  1.00 10.00      A   
ATOM   1738  O   TYR A 183       4.633  24.270   2.104  1.00 10.00      A   
ATOM   1739  N   THR A 184       2.402  24.041   1.927  1.00 10.00      A   
ATOM   1740  HN  THR A 184       1.621  24.044   1.328  1.00 10.00      A   
ATOM   1741  CA  THR A 184       2.203  23.795   3.350  1.00 10.00      A   
ATOM   1742  CB  THR A 184       1.823  25.109   4.067  1.00 10.00      A   
ATOM   1743  OG1 THR A 184       1.003  25.900   3.198  1.00 10.00      A   
ATOM   1744  HG1 THR A 184       1.425  25.960   2.332  1.00 10.00      A   
ATOM   1745  CG2 THR A 184       3.067  25.904   4.424  1.00 10.00      A   
ATOM   1746  C   THR A 184       1.089  22.772   3.569  1.00 10.00      A   
ATOM   1747  O   THR A 184       0.496  22.699   4.647  1.00 10.00      A   
ATOM   1748  N   SER A 185       0.822  21.968   2.547  1.00 10.00      A   
ATOM   1749  HN  SER A 185       1.344  22.051   1.723  1.00 10.00      A   
ATOM   1750  CA  SER A 185      -0.239  20.971   2.614  1.00 10.00      A   
ATOM   1751  CB  SER A 185      -0.991  20.940   1.286  1.00 10.00      A   
ATOM   1752  OG  SER A 185      -0.086  21.029   0.197  1.00 10.00      A   
ATOM   1753  HG  SER A 185       0.060  20.143  -0.164  1.00 10.00      A   
ATOM   1754  C   SER A 185       0.273  19.573   2.965  1.00 10.00      A   
ATOM   1755  O   SER A 185      -0.499  18.610   2.966  1.00 10.00      A   
ATOM   1756  N   LEU A 186       1.556  19.463   3.288  1.00 10.00      A   
ATOM   1757  HN  LEU A 186       2.111  20.268   3.321  1.00 10.00      A   
ATOM   1758  CA  LEU A 186       2.146  18.170   3.618  1.00 10.00      A   
ATOM   1759  CB  LEU A 186       3.671  18.263   3.711  1.00 10.00      A   
ATOM   1760  CG  LEU A 186       4.424  16.928   3.689  1.00 10.00      A   
ATOM   1761  CD1 LEU A 186       4.022  16.106   2.475  1.00 10.00      A   
ATOM   1762  CD2 LEU A 186       5.925  17.163   3.691  1.00 10.00      A   
ATOM   1763  C   LEU A 186       1.556  17.579   4.897  1.00 10.00      A   
ATOM   1764  O   LEU A 186       1.529  18.230   5.942  1.00 10.00      A   
ATOM   1765  N   VAL A 187       1.068  16.347   4.792  1.00 10.00      A   
ATOM   1766  HN  VAL A 187       1.110  15.897   3.919  1.00 10.00      A   
ATOM   1767  CA  VAL A 187       0.467  15.643   5.921  1.00 10.00      A   
ATOM   1768  CB  VAL A 187      -1.017  15.301   5.649  1.00 10.00      A   
ATOM   1769  CG1 VAL A 187      -1.619  14.524   6.813  1.00 10.00      A   
ATOM   1770  CG2 VAL A 187      -1.823  16.559   5.373  1.00 10.00      A   
ATOM   1771  C   VAL A 187       1.222  14.345   6.212  1.00 10.00      A   
ATOM   1772  O   VAL A 187       1.582  14.062   7.358  1.00 10.00      A   
ATOM   1773  N   SER A 188       1.457  13.560   5.172  1.00 10.00      A   
ATOM   1774  HN  SER A 188       1.159  13.839   4.278  1.00 10.00      A   
ATOM   1775  CA  SER A 188       2.152  12.294   5.322  1.00 10.00      A   
ATOM   1776  CB  SER A 188       1.159  11.134   5.210  1.00 10.00      A   
ATOM   1777  OG  SER A 188       1.747   9.906   5.595  1.00 10.00      A   
ATOM   1778  HG  SER A 188       1.067   9.223   5.619  1.00 10.00      A   
ATOM   1779  C   SER A 188       3.246  12.162   4.272  1.00 10.00      A   
ATOM   1780  O   SER A 188       3.001  12.352   3.079  1.00 10.00      A   
ATOM   1781  N   LEU A 189       4.452  11.853   4.718  1.00 10.00      A   
ATOM   1782  HN  LEU A 189       4.589  11.724   5.685  1.00 10.00      A   
ATOM   1783  CA  LEU A 189       5.578  11.700   3.812  1.00 10.00      A   
ATOM   1784  CB  LEU A 189       6.407  12.987   3.760  1.00 10.00      A   
ATOM   1785  CG  LEU A 189       7.432  13.084   2.624  1.00 10.00      A   
ATOM   1786  CD1 LEU A 189       6.737  13.229   1.281  1.00 10.00      A   
ATOM   1787  CD2 LEU A 189       8.387  14.242   2.856  1.00 10.00      A   
ATOM   1788  C   LEU A 189       6.460  10.530   4.228  1.00 10.00      A   
ATOM   1789  O   LEU A 189       6.941  10.470   5.364  1.00 10.00      A   
ATOM   1790  N   ASN A 190       6.651   9.595   3.313  1.00 10.00      A   
ATOM   1791  HN  ASN A 190       6.209   9.686   2.439  1.00 10.00      A   
ATOM   1792  CA  ASN A 190       7.486   8.431   3.565  1.00 10.00      A   
ATOM   1793  CB  ASN A 190       6.650   7.150   3.574  1.00 10.00      A   
ATOM   1794  CG  ASN A 190       7.506   5.909   3.749  1.00 10.00      A   
ATOM   1795  OD1 ASN A 190       8.585   5.957   4.342  1.00 10.00      A   
ATOM   1796  ND2 ASN A 190       7.032   4.787   3.238  1.00 10.00      A   
ATOM   1797 HD21 ASN A 190       6.154   4.816   2.771  1.00 10.00      A   
ATOM   1798 HD22 ASN A 190       7.566   3.973   3.337  1.00 10.00      A   
ATOM   1799  C   ASN A 190       8.585   8.327   2.518  1.00 10.00      A   
ATOM   1800  O   ASN A 190       8.321   8.023   1.355  1.00 10.00      A   
ATOM   1801  N   ILE A 191       9.817   8.578   2.939  1.00 10.00      A   
ATOM   1802  HN  ILE A 191       9.962   8.803   3.884  1.00 10.00      A   
ATOM   1803  CA  ILE A 191      10.962   8.532   2.039  1.00 10.00      A   
ATOM   1804  CB  ILE A 191      11.543   9.948   1.815  1.00 10.00      A   
ATOM   1805  CG1 ILE A 191      11.874  10.620   3.155  1.00 10.00      A   
ATOM   1806  CG2 ILE A 191      10.570  10.798   1.013  1.00 10.00      A   
ATOM   1807  CD1 ILE A 191      12.670  11.902   3.026  1.00 10.00      A   
ATOM   1808  C   ILE A 191      12.057   7.624   2.592  1.00 10.00      A   
ATOM   1809  O   ILE A 191      13.242   7.828   2.332  1.00 10.00      A   
ATOM   1810  N   SER A 192      11.650   6.599   3.332  1.00 10.00      A   
ATOM   1811  HN  SER A 192      10.689   6.466   3.472  1.00 10.00      A   
ATOM   1812  CA  SER A 192      12.590   5.661   3.944  1.00 10.00      A   
ATOM   1813  CB  SER A 192      11.848   4.723   4.899  1.00 10.00      A   
ATOM   1814  OG  SER A 192      10.633   4.266   4.321  1.00 10.00      A   
ATOM   1815  HG  SER A 192       9.902   4.822   4.629  1.00 10.00      A   
ATOM   1816  C   SER A 192      13.368   4.853   2.902  1.00 10.00      A   
ATOM   1817  O   SER A 192      14.410   4.272   3.204  1.00 10.00      A   
ATOM   1818  N   CYS A 193      12.859   4.835   1.678  1.00 10.00      A   
ATOM   1819  HN  CYS A 193      12.030   5.328   1.502  1.00 10.00      A   
ATOM   1820  CA  CYS A 193      13.483   4.094   0.589  1.00 10.00      A   
ATOM   1821  CB  CYS A 193      12.430   3.758  -0.463  1.00 10.00      A   
ATOM   1822  SG  CYS A 193      11.121   4.995  -0.601  1.00 10.00      A   
ATOM   1823  HG  CYS A 193       9.995   4.353  -0.891  1.00 10.00      A   
ATOM   1824  C   CYS A 193      14.640   4.858  -0.050  1.00 10.00      A   
ATOM   1825  O   CYS A 193      15.379   4.301  -0.861  1.00 10.00      A   
ATOM   1826  N   LEU A 194      14.789   6.128   0.305  1.00 10.00      A   
ATOM   1827  HN  LEU A 194      14.172   6.518   0.963  1.00 10.00      A   
ATOM   1828  CA  LEU A 194      15.865   6.949  -0.242  1.00 10.00      A   
ATOM   1829  CB  LEU A 194      15.633   8.432   0.051  1.00 10.00      A   
ATOM   1830  CG  LEU A 194      14.618   9.143  -0.843  1.00 10.00      A   
ATOM   1831  CD1 LEU A 194      14.460  10.591  -0.413  1.00 10.00      A   
ATOM   1832  CD2 LEU A 194      15.045   9.066  -2.302  1.00 10.00      A   
ATOM   1833  C   LEU A 194      17.215   6.509   0.309  1.00 10.00      A   
ATOM   1834  O   LEU A 194      17.353   6.260   1.512  1.00 10.00      A   
ATOM   1835  N   ALA A 195      18.200   6.402  -0.569  1.00 10.00      A   
ATOM   1836  HN  ALA A 195      18.026   6.604  -1.519  1.00 10.00      A   
ATOM   1837  CA  ALA A 195      19.534   5.990  -0.168  1.00 10.00      A   
ATOM   1838  CB  ALA A 195      20.101   4.983  -1.157  1.00 10.00      A   
ATOM   1839  C   ALA A 195      20.455   7.195  -0.041  1.00 10.00      A   
ATOM   1840  O   ALA A 195      21.364   7.205   0.791  1.00 10.00      A   
ATOM   1841  N   SER A 196      20.211   8.208  -0.860  1.00 10.00      A   
ATOM   1842  HN  SER A 196      19.454   8.148  -1.493  1.00 10.00      A   
ATOM   1843  CA  SER A 196      21.022   9.411  -0.839  1.00 10.00      A   
ATOM   1844  CB  SER A 196      20.918  10.149  -2.176  1.00 10.00      A   
ATOM   1845  OG  SER A 196      19.568  10.325  -2.564  1.00 10.00      A   
ATOM   1846  HG  SER A 196      19.159   9.456  -2.709  1.00 10.00      A   
ATOM   1847  C   SER A 196      20.621  10.329   0.311  1.00 10.00      A   
ATOM   1848  O   SER A 196      19.476  10.304   0.772  1.00 10.00      A   
ATOM   1849  N   GLU A 197      21.580  11.109   0.794  1.00 10.00      A   
ATOM   1850  HN  GLU A 197      22.481  11.043   0.417  1.00 10.00      A   
ATOM   1851  CA  GLU A 197      21.335  12.048   1.876  1.00 10.00      A   
ATOM   1852  CB  GLU A 197      22.662  12.580   2.422  1.00 10.00      A   
ATOM   1853  CG  GLU A 197      22.531  13.449   3.662  1.00 10.00      A   
ATOM   1854  CD  GLU A 197      23.805  13.487   4.481  1.00 10.00      A   
ATOM   1855  OE1 GLU A 197      24.104  12.485   5.165  1.00 10.00      A   
ATOM   1856  OE2 GLU A 197      24.508  14.520   4.454  1.00 10.00      A   
ATOM   1857  C   GLU A 197      20.463  13.195   1.375  1.00 10.00      A   
ATOM   1858  O   GLU A 197      20.695  13.734   0.288  1.00 10.00      A   
ATOM   1859  N   VAL A 198      19.460  13.559   2.161  1.00 10.00      A   
ATOM   1860  HN  VAL A 198      19.344  13.112   3.026  1.00 10.00      A   
ATOM   1861  CA  VAL A 198      18.544  14.626   1.784  1.00 10.00      A   
ATOM   1862  CB  VAL A 198      17.087  14.317   2.200  1.00 10.00      A   
ATOM   1863  CG1 VAL A 198      16.537  13.135   1.415  1.00 10.00      A   
ATOM   1864  CG2 VAL A 198      16.983  14.065   3.699  1.00 10.00      A   
ATOM   1865  C   VAL A 198      18.970  15.961   2.387  1.00 10.00      A   
ATOM   1866  O   VAL A 198      19.810  16.009   3.286  1.00 10.00      A   
ATOM   1867  N   SER A 199      18.392  17.041   1.880  1.00 10.00      A   
ATOM   1868  HN  SER A 199      17.746  16.942   1.150  1.00 10.00      A   
ATOM   1869  CA  SER A 199      18.698  18.373   2.378  1.00 10.00      A   
ATOM   1870  CB  SER A 199      18.263  19.440   1.366  1.00 10.00      A   
ATOM   1871  OG  SER A 199      17.950  20.664   2.012  1.00 10.00      A   
ATOM   1872  HG  SER A 199      18.377  21.407   1.543  1.00 10.00      A   
ATOM   1873  C   SER A 199      18.016  18.604   3.724  1.00 10.00      A   
ATOM   1874  O   SER A 199      16.788  18.602   3.817  1.00 10.00      A   
ATOM   1875  N   PHE A 200      18.808  18.788   4.769  1.00 10.00      A   
ATOM   1876  HN  PHE A 200      19.780  18.758   4.653  1.00 10.00      A   
ATOM   1877  CA  PHE A 200      18.259  19.023   6.090  1.00 10.00      A   
ATOM   1878  CB  PHE A 200      19.339  18.856   7.156  1.00 10.00      A   
ATOM   1879  CG  PHE A 200      18.796  18.508   8.509  1.00 10.00      A   
ATOM   1880  CD1 PHE A 200      18.253  17.254   8.750  1.00 10.00      A   
ATOM   1881  CD2 PHE A 200      18.829  19.429   9.540  1.00 10.00      A   
ATOM   1882  CE1 PHE A 200      17.753  16.927   9.993  1.00 10.00      A   
ATOM   1883  CE2 PHE A 200      18.331  19.109  10.787  1.00 10.00      A   
ATOM   1884  CZ  PHE A 200      17.791  17.857  11.014  1.00 10.00      A   
ATOM   1885  C   PHE A 200      17.636  20.413   6.172  1.00 10.00      A   
ATOM   1886  O   PHE A 200      16.666  20.629   6.903  1.00 10.00      A   
ATOM   1887  N   SER A 201      18.188  21.346   5.401  1.00 10.00      A   
ATOM   1888  HN  SER A 201      18.953  21.109   4.835  1.00 10.00      A   
ATOM   1889  CA  SER A 201      17.697  22.715   5.375  1.00 10.00      A   
ATOM   1890  CB  SER A 201      18.633  23.579   4.535  1.00 10.00      A   
ATOM   1891  OG  SER A 201      19.470  22.762   3.731  1.00 10.00      A   
ATOM   1892  HG  SER A 201      19.271  22.925   2.790  1.00 10.00      A   
ATOM   1893  C   SER A 201      16.279  22.782   4.819  1.00 10.00      A   
ATOM   1894  O   SER A 201      15.405  23.443   5.388  1.00 10.00      A   
ATOM   1895  N   ALA A 202      16.054  22.095   3.708  1.00 10.00      A   
ATOM   1896  HN  ALA A 202      16.792  21.584   3.298  1.00 10.00      A   
ATOM   1897  CA  ALA A 202      14.741  22.070   3.082  1.00 10.00      A   
ATOM   1898  CB  ALA A 202      14.832  21.518   1.669  1.00 10.00      A   
ATOM   1899  C   ALA A 202      13.784  21.241   3.927  1.00 10.00      A   
ATOM   1900  O   ALA A 202      12.604  21.575   4.066  1.00 10.00      A   
ATOM   1901  N   LEU A 203      14.319  20.174   4.512  1.00 10.00      A   
ATOM   1902  HN  LEU A 203      15.273  19.984   4.365  1.00 10.00      A   
ATOM   1903  CA  LEU A 203      13.544  19.273   5.358  1.00 10.00      A   
ATOM   1904  CB  LEU A 203      14.426  18.104   5.816  1.00 10.00      A   
ATOM   1905  CG  LEU A 203      13.744  16.987   6.607  1.00 10.00      A   
ATOM   1906  CD1 LEU A 203      12.654  16.331   5.778  1.00 10.00      A   
ATOM   1907  CD2 LEU A 203      14.768  15.959   7.058  1.00 10.00      A   
ATOM   1908  C   LEU A 203      12.974  20.010   6.570  1.00 10.00      A   
ATOM   1909  O   LEU A 203      11.776  19.940   6.844  1.00 10.00      A   
ATOM   1910  N   GLU A 204      13.836  20.728   7.278  1.00 10.00      A   
ATOM   1911  HN  GLU A 204      14.780  20.745   7.003  1.00 10.00      A   
ATOM   1912  CA  GLU A 204      13.421  21.478   8.464  1.00 10.00      A   
ATOM   1913  CB  GLU A 204      14.625  22.131   9.148  1.00 10.00      A   
ATOM   1914  CG  GLU A 204      14.305  22.776  10.486  1.00 10.00      A   
ATOM   1915  CD  GLU A 204      15.550  23.123  11.271  1.00 10.00      A   
ATOM   1916  OE1 GLU A 204      15.944  22.326  12.146  1.00 10.00      A   
ATOM   1917  OE2 GLU A 204      16.138  24.196  11.020  1.00 10.00      A   
ATOM   1918  C   GLU A 204      12.364  22.523   8.126  1.00 10.00      A   
ATOM   1919  O   GLU A 204      11.332  22.613   8.794  1.00 10.00      A   
ATOM   1920  N   ARG A 205      12.620  23.305   7.081  1.00 10.00      A   
ATOM   1921  HN  ARG A 205      13.461  23.186   6.589  1.00 10.00      A   
ATOM   1922  CA  ARG A 205      11.683  24.339   6.660  1.00 10.00      A   
ATOM   1923  CB  ARG A 205      12.242  25.156   5.497  1.00 10.00      A   
ATOM   1924  CG  ARG A 205      13.422  26.036   5.874  1.00 10.00      A   
ATOM   1925  CD  ARG A 205      13.671  27.099   4.818  1.00 10.00      A   
ATOM   1926  NE  ARG A 205      13.776  26.527   3.472  1.00 10.00      A   
ATOM   1927  HE  ARG A 205      14.431  25.803   3.342  1.00 10.00      A   
ATOM   1928  CZ  ARG A 205      13.043  26.937   2.427  1.00 10.00      A   
ATOM   1929  NH1 ARG A 205      12.157  27.918   2.575  1.00 10.00      A   
ATOM   1930 HH11 ARG A 205      12.027  28.374   3.503  1.00 10.00      A   
ATOM   1931 HH12 ARG A 205      11.578  28.245   1.756  1.00 10.00      A   
ATOM   1932  NH2 ARG A 205      13.198  26.355   1.240  1.00 10.00      A   
ATOM   1933 HH21 ARG A 205      12.632  26.668   0.421  1.00 10.00      A   
ATOM   1934 HH22 ARG A 205      13.884  25.579   1.119  1.00 10.00      A   
ATOM   1935  C   ARG A 205      10.327  23.744   6.297  1.00 10.00      A   
ATOM   1936  O   ARG A 205       9.291  24.364   6.527  1.00 10.00      A   
ATOM   1937  N   LEU A 206      10.340  22.532   5.754  1.00 10.00      A   
ATOM   1938  HN  LEU A 206      11.199  22.081   5.611  1.00 10.00      A   
ATOM   1939  CA  LEU A 206       9.110  21.854   5.373  1.00 10.00      A   
ATOM   1940  CB  LEU A 206       9.418  20.589   4.573  1.00 10.00      A   
ATOM   1941  CG  LEU A 206       8.989  20.586   3.104  1.00 10.00      A   
ATOM   1942  CD1 LEU A 206       9.340  19.255   2.455  1.00 10.00      A   
ATOM   1943  CD2 LEU A 206       7.498  20.869   2.977  1.00 10.00      A   
ATOM   1944  C   LEU A 206       8.282  21.501   6.602  1.00 10.00      A   
ATOM   1945  O   LEU A 206       7.115  21.883   6.699  1.00 10.00      A   
ATOM   1946  N   VAL A 207       8.905  20.798   7.543  1.00 10.00      A   
ATOM   1947  HN  VAL A 207       9.846  20.550   7.403  1.00 10.00      A   
ATOM   1948  CA  VAL A 207       8.238  20.375   8.772  1.00 10.00      A   
ATOM   1949  CB  VAL A 207       9.164  19.483   9.631  1.00 10.00      A   
ATOM   1950  CG1 VAL A 207       8.440  18.975  10.867  1.00 10.00      A   
ATOM   1951  CG2 VAL A 207       9.700  18.321   8.811  1.00 10.00      A   
ATOM   1952  C   VAL A 207       7.774  21.576   9.600  1.00 10.00      A   
ATOM   1953  O   VAL A 207       6.713  21.543  10.226  1.00 10.00      A   
ATOM   1954  N   THR A 208       8.563  22.642   9.580  1.00 10.00      A   
ATOM   1955  HN  THR A 208       9.390  22.616   9.051  1.00 10.00      A   
ATOM   1956  CA  THR A 208       8.244  23.847  10.336  1.00 10.00      A   
ATOM   1957  CB  THR A 208       9.456  24.803  10.391  1.00 10.00      A   
ATOM   1958  OG1 THR A 208      10.611  24.088  10.853  1.00 10.00      A   
ATOM   1959  HG1 THR A 208      10.888  23.448  10.182  1.00 10.00      A   
ATOM   1960  CG2 THR A 208       9.189  25.973  11.327  1.00 10.00      A   
ATOM   1961  C   THR A 208       7.035  24.590   9.762  1.00 10.00      A   
ATOM   1962  O   THR A 208       6.188  25.084  10.510  1.00 10.00      A   
ATOM   1963  N   ARG A 209       6.940  24.658   8.439  1.00 10.00      A   
ATOM   1964  HN  ARG A 209       7.619  24.216   7.883  1.00 10.00      A   
ATOM   1965  CA  ARG A 209       5.842  25.377   7.800  1.00 10.00      A   
ATOM   1966  CB  ARG A 209       6.274  26.042   6.486  1.00 10.00      A   
ATOM   1967  CG  ARG A 209       6.524  25.089   5.327  1.00 10.00      A   
ATOM   1968  CD  ARG A 209       7.091  25.837   4.132  1.00 10.00      A   
ATOM   1969  NE  ARG A 209       7.292  24.974   2.973  1.00 10.00      A   
ATOM   1970  HE  ARG A 209       6.491  24.551   2.586  1.00 10.00      A   
ATOM   1971  CZ  ARG A 209       8.480  24.747   2.409  1.00 10.00      A   
ATOM   1972  NH1 ARG A 209       9.570  25.323   2.900  1.00 10.00      A   
ATOM   1973 HH11 ARG A 209       9.504  25.956   3.728  1.00 10.00      A   
ATOM   1974 HH12 ARG A 209      10.500  25.145   2.461  1.00 10.00      A   
ATOM   1975  NH2 ARG A 209       8.568  23.963   1.341  1.00 10.00      A   
ATOM   1976 HH21 ARG A 209       7.712  23.528   0.940  1.00 10.00      A   
ATOM   1977 HH22 ARG A 209       9.495  23.785   0.893  1.00 10.00      A   
ATOM   1978  C   ARG A 209       4.574  24.539   7.625  1.00 10.00      A   
ATOM   1979  O   ARG A 209       3.488  25.094   7.462  1.00 10.00      A   
ATOM   1980  N   CYS A 210       4.702  23.219   7.662  1.00 10.00      A   
ATOM   1981  HN  CYS A 210       5.591  22.822   7.796  1.00 10.00      A   
ATOM   1982  CA  CYS A 210       3.545  22.342   7.503  1.00 10.00      A   
ATOM   1983  CB  CYS A 210       3.850  21.223   6.506  1.00 10.00      A   
ATOM   1984  SG  CYS A 210       4.565  21.801   4.950  1.00 10.00      A   
ATOM   1985  HG  CYS A 210       5.883  21.856   5.115  1.00 10.00      A   
ATOM   1986  C   CYS A 210       3.098  21.756   8.841  1.00 10.00      A   
ATOM   1987  O   CYS A 210       3.669  20.781   9.323  1.00 10.00      A   
ATOM   1988  N   PRO A 211       2.053  22.336   9.455  1.00 10.00      A   
ATOM   1989  CA  PRO A 211       1.534  21.865  10.742  1.00 10.00      A   
ATOM   1990  CB  PRO A 211       0.822  23.106  11.271  1.00 10.00      A   
ATOM   1991  CG  PRO A 211       0.295  23.770  10.047  1.00 10.00      A   
ATOM   1992  CD  PRO A 211       1.294  23.500   8.951  1.00 10.00      A   
ATOM   1993  C   PRO A 211       0.529  20.729  10.558  1.00 10.00      A   
ATOM   1994  O   PRO A 211      -0.080  20.251  11.519  1.00 10.00      A   
ATOM   1995  N   ASN A 212       0.360  20.312   9.311  1.00 10.00      A   
ATOM   1996  HN  ASN A 212       0.879  20.736   8.595  1.00 10.00      A   
ATOM   1997  CA  ASN A 212      -0.570  19.245   8.973  1.00 10.00      A   
ATOM   1998  CB  ASN A 212      -1.194  19.494   7.596  1.00 10.00      A   
ATOM   1999  CG  ASN A 212      -1.975  20.790   7.523  1.00 10.00      A   
ATOM   2000  OD1 ASN A 212      -2.581  21.222   8.502  1.00 10.00      A   
ATOM   2001  ND2 ASN A 212      -1.965  21.421   6.359  1.00 10.00      A   
ATOM   2002 HD21 ASN A 212      -1.462  21.021   5.619  1.00 10.00      A   
ATOM   2003 HD22 ASN A 212      -2.465  22.262   6.281  1.00 10.00      A   
ATOM   2004  C   ASN A 212       0.136  17.897   8.975  1.00 10.00      A   
ATOM   2005  O   ASN A 212      -0.498  16.860   8.786  1.00 10.00      A   
ATOM   2006  N   LEU A 213       1.448  17.923   9.190  1.00 10.00      A   
ATOM   2007  HN  LEU A 213       1.887  18.785   9.339  1.00 10.00      A   
ATOM   2008  CA  LEU A 213       2.253  16.710   9.214  1.00 10.00      A   
ATOM   2009  CB  LEU A 213       3.738  17.058   9.330  1.00 10.00      A   
ATOM   2010  CG  LEU A 213       4.721  15.900   9.135  1.00 10.00      A   
ATOM   2011  CD1 LEU A 213       4.738  15.442   7.683  1.00 10.00      A   
ATOM   2012  CD2 LEU A 213       6.113  16.296   9.593  1.00 10.00      A   
ATOM   2013  C   LEU A 213       1.833  15.792  10.361  1.00 10.00      A   
ATOM   2014  O   LEU A 213       1.972  16.141  11.534  1.00 10.00      A   
ATOM   2015  N   LYS A 214       1.318  14.624  10.007  1.00 10.00      A   
ATOM   2016  HN  LYS A 214       1.242  14.409   9.050  1.00 10.00      A   
ATOM   2017  CA  LYS A 214       0.870  13.647  10.988  1.00 10.00      A   
ATOM   2018  CB  LYS A 214      -0.597  13.275  10.727  1.00 10.00      A   
ATOM   2019  CG  LYS A 214      -1.585  14.419  10.906  1.00 10.00      A   
ATOM   2020  CD  LYS A 214      -1.588  14.931  12.337  1.00 10.00      A   
ATOM   2021  CE  LYS A 214      -2.904  15.608  12.680  1.00 10.00      A   
ATOM   2022  NZ  LYS A 214      -4.054  14.676  12.546  1.00 10.00      A   
ATOM   2023  HZ1 LYS A 214      -3.856  13.786  13.062  1.00 10.00      A   
ATOM   2024  HZ2 LYS A 214      -4.219  14.453  11.545  1.00 10.00      A   
ATOM   2025  HZ3 LYS A 214      -4.913  15.108  12.937  1.00 10.00      A   
ATOM   2026  C   LYS A 214       1.742  12.392  10.932  1.00 10.00      A   
ATOM   2027  O   LYS A 214       1.982  11.744  11.948  1.00 10.00      A   
ATOM   2028  N   SER A 215       2.223  12.063   9.740  1.00 10.00      A   
ATOM   2029  HN  SER A 215       2.013  12.627   8.966  1.00 10.00      A   
ATOM   2030  CA  SER A 215       3.062  10.890   9.550  1.00 10.00      A   
ATOM   2031  CB  SER A 215       2.336   9.858   8.680  1.00 10.00      A   
ATOM   2032  OG  SER A 215       2.753   8.537   8.983  1.00 10.00      A   
ATOM   2033  HG  SER A 215       1.991   8.023   9.295  1.00 10.00      A   
ATOM   2034  C   SER A 215       4.387  11.286   8.909  1.00 10.00      A   
ATOM   2035  O   SER A 215       4.419  11.770   7.773  1.00 10.00      A   
ATOM   2036  N   LEU A 216       5.475  11.091   9.638  1.00 10.00      A   
ATOM   2037  HN  LEU A 216       5.388  10.685  10.532  1.00 10.00      A   
ATOM   2038  CA  LEU A 216       6.794  11.438   9.142  1.00 10.00      A   
ATOM   2039  CB  LEU A 216       7.398  12.558   9.991  1.00 10.00      A   
ATOM   2040  CG  LEU A 216       8.790  13.041   9.583  1.00 10.00      A   
ATOM   2041  CD1 LEU A 216       8.730  13.809   8.273  1.00 10.00      A   
ATOM   2042  CD2 LEU A 216       9.409  13.893  10.680  1.00 10.00      A   
ATOM   2043  C   LEU A 216       7.708  10.223   9.156  1.00 10.00      A   
ATOM   2044  O   LEU A 216       8.226   9.835  10.204  1.00 10.00      A   
ATOM   2045  N   LYS A 217       7.890   9.615   7.992  1.00 10.00      A   
ATOM   2046  HN  LYS A 217       7.441   9.968   7.190  1.00 10.00      A   
ATOM   2047  CA  LYS A 217       8.743   8.442   7.869  1.00 10.00      A   
ATOM   2048  CB  LYS A 217       7.994   7.301   7.175  1.00 10.00      A   
ATOM   2049  CG  LYS A 217       6.650   6.980   7.812  1.00 10.00      A   
ATOM   2050  CD  LYS A 217       5.948   5.831   7.110  1.00 10.00      A   
ATOM   2051  CE  LYS A 217       4.645   5.481   7.812  1.00 10.00      A   
ATOM   2052  NZ  LYS A 217       4.101   4.169   7.368  1.00 10.00      A   
ATOM   2053  HZ1 LYS A 217       3.225   3.951   7.887  1.00 10.00      A   
ATOM   2054  HZ2 LYS A 217       4.790   3.409   7.550  1.00 10.00      A   
ATOM   2055  HZ3 LYS A 217       3.892   4.191   6.352  1.00 10.00      A   
ATOM   2056  C   LYS A 217      10.015   8.802   7.112  1.00 10.00      A   
ATOM   2057  O   LYS A 217      10.006   8.954   5.889  1.00 10.00      A   
ATOM   2058  N   LEU A 218      11.099   8.957   7.848  1.00 10.00      A   
ATOM   2059  HN  LEU A 218      11.039   8.806   8.819  1.00 10.00      A   
ATOM   2060  CA  LEU A 218      12.382   9.326   7.269  1.00 10.00      A   
ATOM   2061  CB  LEU A 218      13.168  10.179   8.266  1.00 10.00      A   
ATOM   2062  CG  LEU A 218      12.504  11.490   8.698  1.00 10.00      A   
ATOM   2063  CD1 LEU A 218      13.132  12.011   9.980  1.00 10.00      A   
ATOM   2064  CD2 LEU A 218      12.604  12.529   7.592  1.00 10.00      A   
ATOM   2065  C   LEU A 218      13.198   8.098   6.887  1.00 10.00      A   
ATOM   2066  O   LEU A 218      12.775   6.962   7.103  1.00 10.00      A   
ATOM   2067  N   ASN A 219      14.372   8.336   6.321  1.00 10.00      A   
ATOM   2068  HN  ASN A 219      14.655   9.266   6.179  1.00 10.00      A   
ATOM   2069  CA  ASN A 219      15.264   7.259   5.912  1.00 10.00      A   
ATOM   2070  CB  ASN A 219      15.678   7.399   4.442  1.00 10.00      A   
ATOM   2071  CG  ASN A 219      16.494   8.646   4.146  1.00 10.00      A   
ATOM   2072  OD1 ASN A 219      16.391   9.656   4.841  1.00 10.00      A   
ATOM   2073  ND2 ASN A 219      17.313   8.578   3.108  1.00 10.00      A   
ATOM   2074 HD21 ASN A 219      17.346   7.738   2.595  1.00 10.00      A   
ATOM   2075 HD22 ASN A 219      17.842   9.372   2.877  1.00 10.00      A   
ATOM   2076  C   ASN A 219      16.487   7.180   6.826  1.00 10.00      A   
ATOM   2077  O   ASN A 219      16.652   8.000   7.728  1.00 10.00      A   
ATOM   2078  N   ARG A 220      17.349   6.203   6.572  1.00 10.00      A   
ATOM   2079  HN  ARG A 220      17.180   5.610   5.809  1.00 10.00      A   
ATOM   2080  CA  ARG A 220      18.552   5.989   7.377  1.00 10.00      A   
ATOM   2081  CB  ARG A 220      19.205   4.658   7.000  1.00 10.00      A   
ATOM   2082  CG  ARG A 220      20.305   4.195   7.943  1.00 10.00      A   
ATOM   2083  CD  ARG A 220      21.268   3.257   7.236  1.00 10.00      A   
ATOM   2084  NE  ARG A 220      21.414   1.981   7.933  1.00 10.00      A   
ATOM   2085  HE  ARG A 220      21.560   2.012   8.915  1.00 10.00      A   
ATOM   2086  CZ  ARG A 220      21.380   0.795   7.326  1.00 10.00      A   
ATOM   2087  NH1 ARG A 220      21.207   0.720   6.007  1.00 10.00      A   
ATOM   2088 HH11 ARG A 220      21.184  -0.211   5.535  1.00 10.00      A   
ATOM   2089 HH12 ARG A 220      21.094   1.590   5.437  1.00 10.00      A   
ATOM   2090  NH2 ARG A 220      21.511  -0.314   8.045  1.00 10.00      A   
ATOM   2091 HH21 ARG A 220      21.484  -1.249   7.580  1.00 10.00      A   
ATOM   2092 HH22 ARG A 220      21.642  -0.255   9.089  1.00 10.00      A   
ATOM   2093  C   ARG A 220      19.557   7.127   7.218  1.00 10.00      A   
ATOM   2094  O   ARG A 220      20.442   7.299   8.055  1.00 10.00      A   
ATOM   2095  N   ALA A 221      19.407   7.908   6.154  1.00 10.00      A   
ATOM   2096  HN  ALA A 221      18.677   7.721   5.530  1.00 10.00      A   
ATOM   2097  CA  ALA A 221      20.305   9.027   5.887  1.00 10.00      A   
ATOM   2098  CB  ALA A 221      20.082   9.578   4.488  1.00 10.00      A   
ATOM   2099  C   ALA A 221      20.163  10.135   6.930  1.00 10.00      A   
ATOM   2100  O   ALA A 221      20.999  11.032   7.005  1.00 10.00      A   
ATOM   2101  N   VAL A 222      19.102  10.075   7.725  1.00 10.00      A   
ATOM   2102  HN  VAL A 222      18.463   9.342   7.615  1.00 10.00      A   
ATOM   2103  CA  VAL A 222      18.870  11.066   8.766  1.00 10.00      A   
ATOM   2104  CB  VAL A 222      17.365  11.303   9.002  1.00 10.00      A   
ATOM   2105  CG1 VAL A 222      17.145  12.440   9.987  1.00 10.00      A   
ATOM   2106  CG2 VAL A 222      16.660  11.592   7.687  1.00 10.00      A   
ATOM   2107  C   VAL A 222      19.520  10.612  10.073  1.00 10.00      A   
ATOM   2108  O   VAL A 222      19.132   9.586  10.641  1.00 10.00      A   
ATOM   2109  N   PRO A 223      20.532  11.361  10.545  1.00 10.00      A   
ATOM   2110  CA  PRO A 223      21.256  11.045  11.784  1.00 10.00      A   
ATOM   2111  CB  PRO A 223      22.393  12.074  11.819  1.00 10.00      A   
ATOM   2112  CG  PRO A 223      21.926  13.193  10.958  1.00 10.00      A   
ATOM   2113  CD  PRO A 223      21.060  12.576   9.895  1.00 10.00      A   
ATOM   2114  C   PRO A 223      20.383  11.171  13.034  1.00 10.00      A   
ATOM   2115  O   PRO A 223      19.480  12.010  13.101  1.00 10.00      A   
ATOM   2116  N   LEU A 224      20.686  10.342  14.030  1.00 10.00      A   
ATOM   2117  HN  LEU A 224      21.444   9.729  13.918  1.00 10.00      A   
ATOM   2118  CA  LEU A 224      19.944  10.309  15.287  1.00 10.00      A   
ATOM   2119  CB  LEU A 224      20.498   9.196  16.183  1.00 10.00      A   
ATOM   2120  CG  LEU A 224      19.868   9.048  17.568  1.00 10.00      A   
ATOM   2121  CD1 LEU A 224      18.393   8.698  17.452  1.00 10.00      A   
ATOM   2122  CD2 LEU A 224      20.600   7.991  18.376  1.00 10.00      A   
ATOM   2123  C   LEU A 224      20.009  11.640  16.027  1.00 10.00      A   
ATOM   2124  O   LEU A 224      19.018  12.100  16.594  1.00 10.00      A   
ATOM   2125  N   GLU A 225      21.176  12.264  15.998  1.00 10.00      A   
ATOM   2126  HN  GLU A 225      21.923  11.854  15.497  1.00 10.00      A   
ATOM   2127  CA  GLU A 225      21.394  13.537  16.680  1.00 10.00      A   
ATOM   2128  CB  GLU A 225      22.870  13.938  16.618  1.00 10.00      A   
ATOM   2129  CG  GLU A 225      23.847  12.779  16.760  1.00 10.00      A   
ATOM   2130  CD  GLU A 225      24.216  12.160  15.425  1.00 10.00      A   
ATOM   2131  OE1 GLU A 225      23.452  11.303  14.929  1.00 10.00      A   
ATOM   2132  OE2 GLU A 225      25.265  12.535  14.869  1.00 10.00      A   
ATOM   2133  C   GLU A 225      20.529  14.647  16.092  1.00 10.00      A   
ATOM   2134  O   GLU A 225      20.301  15.680  16.731  1.00 10.00      A   
ATOM   2135  N   LYS A 226      20.038  14.431  14.877  1.00 10.00      A   
ATOM   2136  HN  LYS A 226      20.232  13.579  14.424  1.00 10.00      A   
ATOM   2137  CA  LYS A 226      19.210  15.424  14.211  1.00 10.00      A   
ATOM   2138  CB  LYS A 226      19.670  15.635  12.767  1.00 10.00      A   
ATOM   2139  CG  LYS A 226      21.071  16.213  12.625  1.00 10.00      A   
ATOM   2140  CD  LYS A 226      21.219  17.532  13.364  1.00 10.00      A   
ATOM   2141  CE  LYS A 226      22.602  18.126  13.151  1.00 10.00      A   
ATOM   2142  NZ  LYS A 226      22.805  18.554  11.743  1.00 10.00      A   
ATOM   2143  HZ1 LYS A 226      22.790  17.726  11.111  1.00 10.00      A   
ATOM   2144  HZ2 LYS A 226      23.720  19.033  11.638  1.00 10.00      A   
ATOM   2145  HZ3 LYS A 226      22.051  19.207  11.456  1.00 10.00      A   
ATOM   2146  C   LYS A 226      17.733  15.043  14.250  1.00 10.00      A   
ATOM   2147  O   LYS A 226      16.877  15.811  13.817  1.00 10.00      A   
ATOM   2148  N   LEU A 227      17.433  13.867  14.790  1.00 10.00      A   
ATOM   2149  HN  LEU A 227      18.156  13.300  15.140  1.00 10.00      A   
ATOM   2150  CA  LEU A 227      16.052  13.406  14.879  1.00 10.00      A   
ATOM   2151  CB  LEU A 227      15.991  11.920  15.248  1.00 10.00      A   
ATOM   2152  CG  LEU A 227      16.288  10.934  14.114  1.00 10.00      A   
ATOM   2153  CD1 LEU A 227      16.243   9.503  14.624  1.00 10.00      A   
ATOM   2154  CD2 LEU A 227      15.309  11.122  12.967  1.00 10.00      A   
ATOM   2155  C   LEU A 227      15.265  14.238  15.886  1.00 10.00      A   
ATOM   2156  O   LEU A 227      14.079  14.512  15.693  1.00 10.00      A   
ATOM   2157  N   ALA A 228      15.936  14.649  16.952  1.00 10.00      A   
ATOM   2158  HN  ALA A 228      16.878  14.397  17.047  1.00 10.00      A   
ATOM   2159  CA  ALA A 228      15.306  15.463  17.986  1.00 10.00      A   
ATOM   2160  CB  ALA A 228      16.233  15.634  19.178  1.00 10.00      A   
ATOM   2161  C   ALA A 228      14.909  16.822  17.420  1.00 10.00      A   
ATOM   2162  O   ALA A 228      13.887  17.392  17.800  1.00 10.00      A   
ATOM   2163  N   THR A 229      15.715  17.317  16.490  1.00 10.00      A   
ATOM   2164  HN  THR A 229      16.504  16.803  16.221  1.00 10.00      A   
ATOM   2165  CA  THR A 229      15.475  18.598  15.855  1.00 10.00      A   
ATOM   2166  CB  THR A 229      16.636  18.929  14.901  1.00 10.00      A   
ATOM   2167  OG1 THR A 229      17.828  18.286  15.386  1.00 10.00      A   
ATOM   2168  HG1 THR A 229      18.178  18.788  16.131  1.00 10.00      A   
ATOM   2169  CG2 THR A 229      16.865  20.431  14.838  1.00 10.00      A   
ATOM   2170  C   THR A 229      14.160  18.579  15.074  1.00 10.00      A   
ATOM   2171  O   THR A 229      13.423  19.564  15.057  1.00 10.00      A   
ATOM   2172  N   LEU A 230      13.871  17.448  14.437  1.00 10.00      A   
ATOM   2173  HN  LEU A 230      14.503  16.699  14.485  1.00 10.00      A   
ATOM   2174  CA  LEU A 230      12.647  17.294  13.659  1.00 10.00      A   
ATOM   2175  CB  LEU A 230      12.753  16.100  12.707  1.00 10.00      A   
ATOM   2176  CG  LEU A 230      13.636  16.292  11.472  1.00 10.00      A   
ATOM   2177  CD1 LEU A 230      14.689  15.199  11.397  1.00 10.00      A   
ATOM   2178  CD2 LEU A 230      12.790  16.309  10.207  1.00 10.00      A   
ATOM   2179  C   LEU A 230      11.436  17.128  14.568  1.00 10.00      A   
ATOM   2180  O   LEU A 230      10.364  17.675  14.304  1.00 10.00      A   
ATOM   2181  N   LEU A 231      11.615  16.382  15.649  1.00 10.00      A   
ATOM   2182  HN  LEU A 231      12.495  15.974  15.807  1.00 10.00      A   
ATOM   2183  CA  LEU A 231      10.537  16.141  16.602  1.00 10.00      A   
ATOM   2184  CB  LEU A 231      10.950  15.087  17.625  1.00 10.00      A   
ATOM   2185  CG  LEU A 231      11.031  13.657  17.096  1.00 10.00      A   
ATOM   2186  CD1 LEU A 231      11.637  12.739  18.144  1.00 10.00      A   
ATOM   2187  CD2 LEU A 231       9.649  13.173  16.683  1.00 10.00      A   
ATOM   2188  C   LEU A 231      10.111  17.429  17.294  1.00 10.00      A   
ATOM   2189  O   LEU A 231       8.937  17.616  17.604  1.00 10.00      A   
ATOM   2190  N   GLN A 232      11.068  18.325  17.507  1.00 10.00      A   
ATOM   2191  HN  GLN A 232      11.988  18.116  17.238  1.00 10.00      A   
ATOM   2192  CA  GLN A 232      10.790  19.603  18.147  1.00 10.00      A   
ATOM   2193  CB  GLN A 232      12.096  20.309  18.521  1.00 10.00      A   
ATOM   2194  CG  GLN A 232      12.653  19.931  19.885  1.00 10.00      A   
ATOM   2195  CD  GLN A 232      11.726  20.313  21.023  1.00 10.00      A   
ATOM   2196  OE1 GLN A 232      10.913  21.231  20.904  1.00 10.00      A   
ATOM   2197  NE2 GLN A 232      11.854  19.624  22.141  1.00 10.00      A   
ATOM   2198 HE21 GLN A 232      12.536  18.915  22.175  1.00 10.00      A   
ATOM   2199 HE22 GLN A 232      11.266  19.849  22.891  1.00 10.00      A   
ATOM   2200  C   GLN A 232       9.960  20.504  17.237  1.00 10.00      A   
ATOM   2201  O   GLN A 232       9.330  21.455  17.698  1.00 10.00      A   
ATOM   2202  N   ARG A 233       9.966  20.194  15.947  1.00 10.00      A   
ATOM   2203  HN  ARG A 233      10.479  19.413  15.650  1.00 10.00      A   
ATOM   2204  CA  ARG A 233       9.232  20.977  14.960  1.00 10.00      A   
ATOM   2205  CB  ARG A 233       9.975  20.987  13.624  1.00 10.00      A   
ATOM   2206  CG  ARG A 233      11.272  21.771  13.650  1.00 10.00      A   
ATOM   2207  CD  ARG A 233      11.015  23.209  14.057  1.00 10.00      A   
ATOM   2208  NE  ARG A 233      12.245  23.942  14.323  1.00 10.00      A   
ATOM   2209  HE  ARG A 233      13.076  23.421  14.396  1.00 10.00      A   
ATOM   2210  CZ  ARG A 233      12.301  25.257  14.482  1.00 10.00      A   
ATOM   2211  NH1 ARG A 233      11.193  25.990  14.402  1.00 10.00      A   
ATOM   2212 HH11 ARG A 233      11.238  27.024  14.526  1.00 10.00      A   
ATOM   2213 HH12 ARG A 233      10.269  25.533  14.218  1.00 10.00      A   
ATOM   2214  NH2 ARG A 233      13.469  25.840  14.725  1.00 10.00      A   
ATOM   2215 HH21 ARG A 233      14.338  25.264  14.794  1.00 10.00      A   
ATOM   2216 HH22 ARG A 233      13.525  26.874  14.846  1.00 10.00      A   
ATOM   2217  C   ARG A 233       7.804  20.476  14.766  1.00 10.00      A   
ATOM   2218  O   ARG A 233       6.918  21.245  14.399  1.00 10.00      A   
ATOM   2219  N   ALA A 234       7.577  19.196  15.028  1.00 10.00      A   
ATOM   2220  HN  ALA A 234       8.313  18.631  15.346  1.00 10.00      A   
ATOM   2221  CA  ALA A 234       6.251  18.613  14.868  1.00 10.00      A   
ATOM   2222  CB  ALA A 234       6.145  17.898  13.530  1.00 10.00      A   
ATOM   2223  C   ALA A 234       5.916  17.662  16.013  1.00 10.00      A   
ATOM   2224  O   ALA A 234       6.127  16.455  15.909  1.00 10.00      A   
ATOM   2225  N   PRO A 235       5.395  18.199  17.127  1.00 10.00      A   
ATOM   2226  CA  PRO A 235       5.021  17.395  18.293  1.00 10.00      A   
ATOM   2227  CB  PRO A 235       4.968  18.435  19.415  1.00 10.00      A   
ATOM   2228  CG  PRO A 235       4.567  19.696  18.731  1.00 10.00      A   
ATOM   2229  CD  PRO A 235       5.152  19.638  17.345  1.00 10.00      A   
ATOM   2230  C   PRO A 235       3.653  16.733  18.119  1.00 10.00      A   
ATOM   2231  O   PRO A 235       3.254  15.880  18.912  1.00 10.00      A   
ATOM   2232  N   GLN A 236       2.937  17.130  17.072  1.00 10.00      A   
ATOM   2233  HN  GLN A 236       3.307  17.817  16.479  1.00 10.00      A   
ATOM   2234  CA  GLN A 236       1.616  16.578  16.788  1.00 10.00      A   
ATOM   2235  CB  GLN A 236       0.710  17.635  16.131  1.00 10.00      A   
ATOM   2236  CG  GLN A 236       0.933  17.853  14.636  1.00 10.00      A   
ATOM   2237  CD  GLN A 236       2.220  18.591  14.319  1.00 10.00      A   
ATOM   2238  OE1 GLN A 236       2.696  19.405  15.112  1.00 10.00      A   
ATOM   2239  NE2 GLN A 236       2.795  18.308  13.162  1.00 10.00      A   
ATOM   2240 HE21 GLN A 236       2.362  17.639  12.581  1.00 10.00      A   
ATOM   2241 HE22 GLN A 236       3.623  18.778  12.927  1.00 10.00      A   
ATOM   2242  C   GLN A 236       1.718  15.335  15.906  1.00 10.00      A   
ATOM   2243  O   GLN A 236       0.720  14.853  15.369  1.00 10.00      A   
ATOM   2244  N   LEU A 237       2.935  14.832  15.757  1.00 10.00      A   
ATOM   2245  HN  LEU A 237       3.686  15.266  16.214  1.00 10.00      A   
ATOM   2246  CA  LEU A 237       3.194  13.655  14.942  1.00 10.00      A   
ATOM   2247  CB  LEU A 237       4.700  13.408  14.841  1.00 10.00      A   
ATOM   2248  CG  LEU A 237       5.190  12.764  13.548  1.00 10.00      A   
ATOM   2249  CD1 LEU A 237       4.899  13.671  12.362  1.00 10.00      A   
ATOM   2250  CD2 LEU A 237       6.674  12.468  13.642  1.00 10.00      A   
ATOM   2251  C   LEU A 237       2.497  12.421  15.510  1.00 10.00      A   
ATOM   2252  O   LEU A 237       2.620  12.119  16.698  1.00 10.00      A   
ATOM   2253  N   GLU A 238       1.765  11.722  14.654  1.00 10.00      A   
ATOM   2254  HN  GLU A 238       1.702  12.027  13.725  1.00 10.00      A   
ATOM   2255  CA  GLU A 238       1.050  10.519  15.052  1.00 10.00      A   
ATOM   2256  CB  GLU A 238      -0.286  10.427  14.311  1.00 10.00      A   
ATOM   2257  CG  GLU A 238      -1.270  11.532  14.665  1.00 10.00      A   
ATOM   2258  CD  GLU A 238      -2.585  11.423  13.917  1.00 10.00      A   
ATOM   2259  OE1 GLU A 238      -2.948  10.305  13.496  1.00 10.00      A   
ATOM   2260  OE2 GLU A 238      -3.271  12.454  13.753  1.00 10.00      A   
ATOM   2261  C   GLU A 238       1.893   9.279  14.768  1.00 10.00      A   
ATOM   2262  O   GLU A 238       1.995   8.376  15.597  1.00 10.00      A   
ATOM   2263  N   GLU A 239       2.495   9.243  13.593  1.00 10.00      A   
ATOM   2264  HN  GLU A 239       2.381   9.995  12.972  1.00 10.00      A   
ATOM   2265  CA  GLU A 239       3.332   8.122  13.199  1.00 10.00      A   
ATOM   2266  CB  GLU A 239       2.742   7.416  11.975  1.00 10.00      A   
ATOM   2267  CG  GLU A 239       1.321   6.909  12.175  1.00 10.00      A   
ATOM   2268  CD  GLU A 239       0.749   6.269  10.926  1.00 10.00      A   
ATOM   2269  OE1 GLU A 239       0.687   6.948   9.877  1.00 10.00      A   
ATOM   2270  OE2 GLU A 239       0.343   5.086  10.989  1.00 10.00      A   
ATOM   2271  C   GLU A 239       4.747   8.616  12.909  1.00 10.00      A   
ATOM   2272  O   GLU A 239       4.946   9.466  12.039  1.00 10.00      A   
ATOM   2273  N   LEU A 240       5.717   8.096  13.649  1.00 10.00      A   
ATOM   2274  HN  LEU A 240       5.498   7.412  14.320  1.00 10.00      A   
ATOM   2275  CA  LEU A 240       7.102   8.504  13.484  1.00 10.00      A   
ATOM   2276  CB  LEU A 240       7.679   9.016  14.806  1.00 10.00      A   
ATOM   2277  CG  LEU A 240       9.189   9.270  14.845  1.00 10.00      A   
ATOM   2278  CD1 LEU A 240       9.588  10.372  13.872  1.00 10.00      A   
ATOM   2279  CD2 LEU A 240       9.626   9.616  16.258  1.00 10.00      A   
ATOM   2280  C   LEU A 240       7.974   7.385  12.936  1.00 10.00      A   
ATOM   2281  O   LEU A 240       8.144   6.337  13.563  1.00 10.00      A   
ATOM   2282  N   GLY A 241       8.518   7.621  11.755  1.00 10.00      A   
ATOM   2283  HN  GLY A 241       8.319   8.473  11.297  1.00 10.00      A   
ATOM   2284  CA  GLY A 241       9.406   6.670  11.131  1.00 10.00      A   
ATOM   2285  C   GLY A 241      10.825   7.180  11.240  1.00 10.00      A   
ATOM   2286  O   GLY A 241      11.259   7.998  10.429  1.00 10.00      A   
ATOM   2287  N   THR A 242      11.533   6.729  12.262  1.00 10.00      A   
ATOM   2288  HN  THR A 242      11.133   6.067  12.862  1.00 10.00      A   
ATOM   2289  CA  THR A 242      12.901   7.170  12.502  1.00 10.00      A   
ATOM   2290  CB  THR A 242      13.381   6.788  13.916  1.00 10.00      A   
ATOM   2291  OG1 THR A 242      13.142   5.395  14.156  1.00 10.00      A   
ATOM   2292  HG1 THR A 242      12.202   5.202  14.050  1.00 10.00      A   
ATOM   2293  CG2 THR A 242      12.663   7.617  14.970  1.00 10.00      A   
ATOM   2294  C   THR A 242      13.874   6.612  11.471  1.00 10.00      A   
ATOM   2295  O   THR A 242      13.571   5.638  10.776  1.00 10.00      A   
ATOM   2296  N   GLY A 243      15.034   7.242  11.372  1.00 10.00      A   
ATOM   2297  HN  GLY A 243      15.211   8.017  11.946  1.00 10.00      A   
ATOM   2298  CA  GLY A 243      16.045   6.797  10.441  1.00 10.00      A   
ATOM   2299  C   GLY A 243      17.202   6.136  11.158  1.00 10.00      A   
ATOM   2300  O   GLY A 243      17.041   5.070  11.758  1.00 10.00      A   
ATOM   2301  N   GLY A 244      18.364   6.772  11.117  1.00 10.00      A   
ATOM   2302  HN  GLY A 244      18.432   7.634  10.651  1.00 10.00      A   
ATOM   2303  CA  GLY A 244      19.527   6.221  11.774  1.00 10.00      A   
ATOM   2304  C   GLY A 244      19.442   6.381  13.275  1.00 10.00      A   
ATOM   2305  O   GLY A 244      19.406   7.496  13.783  1.00 10.00      A   
ATOM   2306  N   TYR A 245      19.403   5.269  13.985  1.00 10.00      A   
ATOM   2307  HN  TYR A 245      19.445   4.400  13.522  1.00 10.00      A   
ATOM   2308  CA  TYR A 245      19.312   5.299  15.438  1.00 10.00      A   
ATOM   2309  CB  TYR A 245      18.201   4.352  15.900  1.00 10.00      A   
ATOM   2310  CG  TYR A 245      17.466   4.796  17.147  1.00 10.00      A   
ATOM   2311  CD1 TYR A 245      16.444   5.732  17.073  1.00 10.00      A   
ATOM   2312  CD2 TYR A 245      17.785   4.273  18.395  1.00 10.00      A   
ATOM   2313  CE1 TYR A 245      15.760   6.136  18.204  1.00 10.00      A   
ATOM   2314  CE2 TYR A 245      17.107   4.672  19.531  1.00 10.00      A   
ATOM   2315  CZ  TYR A 245      16.095   5.603  19.428  1.00 10.00      A   
ATOM   2316  OH  TYR A 245      15.410   5.999  20.555  1.00 10.00      A   
ATOM   2317  HH  TYR A 245      15.994   5.951  21.325  1.00 10.00      A   
ATOM   2318  C   TYR A 245      20.649   4.889  16.041  1.00 10.00      A   
ATOM   2319  O   TYR A 245      20.712   4.208  17.066  1.00 10.00      A   
ATOM   2320  N   THR A 246      21.719   5.325  15.394  1.00 10.00      A   
ATOM   2321  HN  THR A 246      21.595   5.888  14.604  1.00 10.00      A   
ATOM   2322  CA  THR A 246      23.070   5.007  15.827  1.00 10.00      A   
ATOM   2323  CB  THR A 246      23.738   3.978  14.878  1.00 10.00      A   
ATOM   2324  OG1 THR A 246      25.168   4.030  14.997  1.00 10.00      A   
ATOM   2325  HG1 THR A 246      25.508   4.715  14.404  1.00 10.00      A   
ATOM   2326  CG2 THR A 246      23.344   4.231  13.428  1.00 10.00      A   
ATOM   2327  C   THR A 246      23.926   6.269  15.918  1.00 10.00      A   
ATOM   2328  O   THR A 246      24.082   6.999  14.938  1.00 10.00      A   
ATOM   2329  N   ALA A 247      24.463   6.523  17.104  1.00 10.00      A   
ATOM   2330  HN  ALA A 247      24.285   5.907  17.847  1.00 10.00      A   
ATOM   2331  CA  ALA A 247      25.306   7.686  17.347  1.00 10.00      A   
ATOM   2332  CB  ALA A 247      24.457   8.946  17.455  1.00 10.00      A   
ATOM   2333  C   ALA A 247      26.113   7.480  18.625  1.00 10.00      A   
ATOM   2334  O   ALA A 247      25.918   6.483  19.321  1.00 10.00      A   
ATOM   2335  N   GLU A 248      27.014   8.410  18.927  1.00 10.00      A   
ATOM   2336  HN  GLU A 248      27.129   9.179  18.328  1.00 10.00      A   
ATOM   2337  CA  GLU A 248      27.837   8.322  20.129  1.00 10.00      A   
ATOM   2338  CB  GLU A 248      28.870   9.450  20.153  1.00 10.00      A   
ATOM   2339  CG  GLU A 248      30.237   9.066  19.619  1.00 10.00      A   
ATOM   2340  CD  GLU A 248      31.254  10.165  19.838  1.00 10.00      A   
ATOM   2341  OE1 GLU A 248      31.553  10.906  18.877  1.00 10.00      A   
ATOM   2342  OE2 GLU A 248      31.748  10.305  20.978  1.00 10.00      A   
ATOM   2343  C   GLU A 248      26.974   8.416  21.380  1.00 10.00      A   
ATOM   2344  O   GLU A 248      25.991   9.156  21.407  1.00 10.00      A   
ATOM   2345  N   VAL A 249      27.348   7.677  22.415  1.00 10.00      A   
ATOM   2346  HN  VAL A 249      28.152   7.117  22.336  1.00 10.00      A   
ATOM   2347  CA  VAL A 249      26.609   7.687  23.669  1.00 10.00      A   
ATOM   2348  CB  VAL A 249      26.949   6.461  24.541  1.00 10.00      A   
ATOM   2349  CG1 VAL A 249      25.987   6.355  25.714  1.00 10.00      A   
ATOM   2350  CG2 VAL A 249      26.932   5.184  23.714  1.00 10.00      A   
ATOM   2351  C   VAL A 249      26.934   8.958  24.444  1.00 10.00      A   
ATOM   2352  O   VAL A 249      27.957   9.038  25.127  1.00 10.00      A   
ATOM   2353  N   ARG A 250      26.067   9.951  24.324  1.00 10.00      A   
ATOM   2354  HN  ARG A 250      25.252   9.817  23.786  1.00 10.00      A   
ATOM   2355  CA  ARG A 250      26.266  11.226  24.992  1.00 10.00      A   
ATOM   2356  CB  ARG A 250      26.598  12.308  23.969  1.00 10.00      A   
ATOM   2357  CG  ARG A 250      27.997  12.217  23.390  1.00 10.00      A   
ATOM   2358  CD  ARG A 250      28.185  13.213  22.258  1.00 10.00      A   
ATOM   2359  NE  ARG A 250      27.846  14.579  22.660  1.00 10.00      A   
ATOM   2360  HE  ARG A 250      27.049  14.701  23.236  1.00 10.00      A   
ATOM   2361  CZ  ARG A 250      28.546  15.654  22.307  1.00 10.00      A   
ATOM   2362  NH1 ARG A 250      29.632  15.535  21.549  1.00 10.00      A   
ATOM   2363 HH11 ARG A 250      30.176  16.384  21.276  1.00 10.00      A   
ATOM   2364 HH12 ARG A 250      29.946  14.594  21.220  1.00 10.00      A   
ATOM   2365  NH2 ARG A 250      28.148  16.856  22.696  1.00 10.00      A   
ATOM   2366 HH21 ARG A 250      27.279  16.963  23.282  1.00 10.00      A   
ATOM   2367 HH22 ARG A 250      28.692  17.703  22.421  1.00 10.00      A   
ATOM   2368  C   ARG A 250      25.023  11.623  25.780  1.00 10.00      A   
ATOM   2369  O   ARG A 250      23.907  11.590  25.257  1.00 10.00      A   
ATOM   2370  N   PRO A 251      25.208  12.010  27.049  1.00 10.00      A   
ATOM   2371  CA  PRO A 251      24.107  12.409  27.937  1.00 10.00      A   
ATOM   2372  CB  PRO A 251      24.811  12.752  29.253  1.00 10.00      A   
ATOM   2373  CG  PRO A 251      26.129  12.069  29.172  1.00 10.00      A   
ATOM   2374  CD  PRO A 251      26.509  12.084  27.725  1.00 10.00      A   
ATOM   2375  C   PRO A 251      23.358  13.630  27.420  1.00 10.00      A   
ATOM   2376  O   PRO A 251      22.140  13.737  27.573  1.00 10.00      A   
ATOM   2377  N   ASP A 252      24.095  14.542  26.803  1.00 10.00      A   
ATOM   2378  HN  ASP A 252      25.059  14.383  26.696  1.00 10.00      A   
ATOM   2379  CA  ASP A 252      23.515  15.765  26.261  1.00 10.00      A   
ATOM   2380  CB  ASP A 252      24.611  16.769  25.881  1.00 10.00      A   
ATOM   2381  CG  ASP A 252      25.557  16.263  24.806  1.00 10.00      A   
ATOM   2382  OD1 ASP A 252      26.194  15.209  25.015  1.00 10.00      A   
ATOM   2383  OD2 ASP A 252      25.681  16.923  23.756  1.00 10.00      A   
ATOM   2384  C   ASP A 252      22.625  15.471  25.061  1.00 10.00      A   
ATOM   2385  O   ASP A 252      21.624  16.150  24.834  1.00 10.00      A   
ATOM   2386  N   VAL A 253      22.982  14.445  24.303  1.00 10.00      A   
ATOM   2387  HN  VAL A 253      23.786  13.935  24.534  1.00 10.00      A   
ATOM   2388  CA  VAL A 253      22.207  14.060  23.132  1.00 10.00      A   
ATOM   2389  CB  VAL A 253      23.073  13.306  22.096  1.00 10.00      A   
ATOM   2390  CG1 VAL A 253      22.251  12.946  20.867  1.00 10.00      A   
ATOM   2391  CG2 VAL A 253      24.288  14.134  21.702  1.00 10.00      A   
ATOM   2392  C   VAL A 253      21.027  13.185  23.548  1.00 10.00      A   
ATOM   2393  O   VAL A 253      19.903  13.364  23.073  1.00 10.00      A   
ATOM   2394  N   TYR A 254      21.298  12.251  24.453  1.00 10.00      A   
ATOM   2395  HN  TYR A 254      22.220  12.167  24.783  1.00 10.00      A   
ATOM   2396  CA  TYR A 254      20.285  11.334  24.955  1.00 10.00      A   
ATOM   2397  CB  TYR A 254      20.909  10.354  25.954  1.00 10.00      A   
ATOM   2398  CG  TYR A 254      19.932   9.351  26.521  1.00 10.00      A   
ATOM   2399  CD1 TYR A 254      19.495   8.270  25.764  1.00 10.00      A   
ATOM   2400  CD2 TYR A 254      19.443   9.486  27.813  1.00 10.00      A   
ATOM   2401  CE1 TYR A 254      18.599   7.354  26.281  1.00 10.00      A   
ATOM   2402  CE2 TYR A 254      18.550   8.574  28.338  1.00 10.00      A   
ATOM   2403  CZ  TYR A 254      18.130   7.511  27.569  1.00 10.00      A   
ATOM   2404  OH  TYR A 254      17.238   6.606  28.090  1.00 10.00      A   
ATOM   2405  HH  TYR A 254      17.706   5.794  28.326  1.00 10.00      A   
ATOM   2406  C   TYR A 254      19.115  12.079  25.596  1.00 10.00      A   
ATOM   2407  O   TYR A 254      17.952  11.820  25.276  1.00 10.00      A   
ATOM   2408  N   SER A 255      19.425  13.007  26.494  1.00 10.00      A   
ATOM   2409  HN  SER A 255      20.369  13.172  26.707  1.00 10.00      A   
ATOM   2410  CA  SER A 255      18.397  13.784  27.177  1.00 10.00      A   
ATOM   2411  CB  SER A 255      19.012  14.633  28.290  1.00 10.00      A   
ATOM   2412  OG  SER A 255      19.896  13.856  29.081  1.00 10.00      A   
ATOM   2413  HG  SER A 255      20.804  14.002  28.781  1.00 10.00      A   
ATOM   2414  C   SER A 255      17.617  14.656  26.194  1.00 10.00      A   
ATOM   2415  O   SER A 255      16.394  14.774  26.295  1.00 10.00      A   
ATOM   2416  N   GLY A 256      18.328  15.243  25.230  1.00 10.00      A   
ATOM   2417  HN  GLY A 256      19.298  15.105  25.196  1.00 10.00      A   
ATOM   2418  CA  GLY A 256      17.683  16.083  24.235  1.00 10.00      A   
ATOM   2419  C   GLY A 256      16.655  15.312  23.432  1.00 10.00      A   
ATOM   2420  O   GLY A 256      15.566  15.817  23.153  1.00 10.00      A   
ATOM   2421  N   LEU A 257      16.998  14.083  23.066  1.00 10.00      A   
ATOM   2422  HN  LEU A 257      17.889  13.743  23.307  1.00 10.00      A   
ATOM   2423  CA  LEU A 257      16.094  13.229  22.306  1.00 10.00      A   
ATOM   2424  CB  LEU A 257      16.807  11.948  21.867  1.00 10.00      A   
ATOM   2425  CG  LEU A 257      17.672  12.049  20.611  1.00 10.00      A   
ATOM   2426  CD1 LEU A 257      18.708  10.942  20.594  1.00 10.00      A   
ATOM   2427  CD2 LEU A 257      16.810  11.983  19.360  1.00 10.00      A   
ATOM   2428  C   LEU A 257      14.867  12.882  23.139  1.00 10.00      A   
ATOM   2429  O   LEU A 257      13.742  12.886  22.639  1.00 10.00      A   
ATOM   2430  N   SER A 258      15.098  12.614  24.420  1.00 10.00      A   
ATOM   2431  HN  SER A 258      16.017  12.664  24.755  1.00 10.00      A   
ATOM   2432  CA  SER A 258      14.029  12.260  25.343  1.00 10.00      A   
ATOM   2433  CB  SER A 258      14.612  11.907  26.714  1.00 10.00      A   
ATOM   2434  OG  SER A 258      15.687  10.981  26.601  1.00 10.00      A   
ATOM   2435  HG  SER A 258      16.363  11.332  26.006  1.00 10.00      A   
ATOM   2436  C   SER A 258      13.017  13.401  25.472  1.00 10.00      A   
ATOM   2437  O   SER A 258      11.807  13.176  25.465  1.00 10.00      A   
ATOM   2438  N   VAL A 259      13.518  14.630  25.560  1.00 10.00      A   
ATOM   2439  HN  VAL A 259      14.495  14.751  25.544  1.00 10.00      A   
ATOM   2440  CA  VAL A 259      12.657  15.806  25.692  1.00 10.00      A   
ATOM   2441  CB  VAL A 259      13.485  17.074  25.994  1.00 10.00      A   
ATOM   2442  CG1 VAL A 259      12.598  18.311  26.055  1.00 10.00      A   
ATOM   2443  CG2 VAL A 259      14.248  16.902  27.299  1.00 10.00      A   
ATOM   2444  C   VAL A 259      11.804  16.022  24.440  1.00 10.00      A   
ATOM   2445  O   VAL A 259      10.643  16.434  24.526  1.00 10.00      A   
ATOM   2446  N   ALA A 260      12.376  15.725  23.280  1.00 10.00      A   
ATOM   2447  HN  ALA A 260      13.299  15.387  23.271  1.00 10.00      A   
ATOM   2448  CA  ALA A 260      11.665  15.893  22.021  1.00 10.00      A   
ATOM   2449  CB  ALA A 260      12.636  15.841  20.851  1.00 10.00      A   
ATOM   2450  C   ALA A 260      10.571  14.843  21.866  1.00 10.00      A   
ATOM   2451  O   ALA A 260       9.444  15.158  21.487  1.00 10.00      A   
ATOM   2452  N   LEU A 261      10.903  13.599  22.184  1.00 10.00      A   
ATOM   2453  HN  LEU A 261      11.816  13.413  22.494  1.00 10.00      A   
ATOM   2454  CA  LEU A 261       9.956  12.494  22.075  1.00 10.00      A   
ATOM   2455  CB  LEU A 261      10.667  11.159  22.305  1.00 10.00      A   
ATOM   2456  CG  LEU A 261      11.463  10.616  21.118  1.00 10.00      A   
ATOM   2457  CD1 LEU A 261      12.654   9.800  21.597  1.00 10.00      A   
ATOM   2458  CD2 LEU A 261      10.566   9.784  20.211  1.00 10.00      A   
ATOM   2459  C   LEU A 261       8.780  12.645  23.037  1.00 10.00      A   
ATOM   2460  O   LEU A 261       7.639  12.338  22.684  1.00 10.00      A   
ATOM   2461  N   SER A 262       9.055  13.133  24.244  1.00 10.00      A   
ATOM   2462  HN  SER A 262       9.979  13.375  24.466  1.00 10.00      A   
ATOM   2463  CA  SER A 262       8.011  13.314  25.247  1.00 10.00      A   
ATOM   2464  CB  SER A 262       8.625  13.607  26.618  1.00 10.00      A   
ATOM   2465  OG  SER A 262       9.745  14.465  26.495  1.00 10.00      A   
ATOM   2466  HG  SER A 262      10.529  13.942  26.269  1.00 10.00      A   
ATOM   2467  C   SER A 262       7.027  14.413  24.849  1.00 10.00      A   
ATOM   2468  O   SER A 262       5.912  14.476  25.364  1.00 10.00      A   
ATOM   2469  N   GLY A 263       7.439  15.264  23.918  1.00 10.00      A   
ATOM   2470  HN  GLY A 263       8.336  15.158  23.535  1.00 10.00      A   
ATOM   2471  CA  GLY A 263       6.583  16.348  23.464  1.00 10.00      A   
ATOM   2472  C   GLY A 263       5.517  15.877  22.495  1.00 10.00      A   
ATOM   2473  O   GLY A 263       4.501  16.543  22.307  1.00 10.00      A   
ATOM   2474  N   CYS A 264       5.743  14.721  21.893  1.00 10.00      A   
ATOM   2475  HN  CYS A 264       6.566  14.229  22.097  1.00 10.00      A   
ATOM   2476  CA  CYS A 264       4.802  14.159  20.940  1.00 10.00      A   
ATOM   2477  CB  CYS A 264       5.550  13.356  19.882  1.00 10.00      A   
ATOM   2478  SG  CYS A 264       6.984  14.215  19.196  1.00 10.00      A   
ATOM   2479  HG  CYS A 264       7.769  14.562  20.206  1.00 10.00      A   
ATOM   2480  C   CYS A 264       3.772  13.286  21.653  1.00 10.00      A   
ATOM   2481  O   CYS A 264       3.989  12.091  21.870  1.00 10.00      A   
ATOM   2482  N   LYS A 265       2.648  13.891  22.015  1.00 10.00      A   
ATOM   2483  HN  LYS A 265       2.529  14.846  21.804  1.00 10.00      A   
ATOM   2484  CA  LYS A 265       1.583  13.178  22.721  1.00 10.00      A   
ATOM   2485  CB  LYS A 265       0.748  14.143  23.568  1.00 10.00      A   
ATOM   2486  CG  LYS A 265       1.192  14.261  25.016  1.00 10.00      A   
ATOM   2487  CD  LYS A 265       2.492  15.037  25.138  1.00 10.00      A   
ATOM   2488  CE  LYS A 265       2.805  15.353  26.590  1.00 10.00      A   
ATOM   2489  NZ  LYS A 265       4.145  15.981  26.751  1.00 10.00      A   
ATOM   2490  HZ1 LYS A 265       4.154  16.934  26.332  1.00 10.00      A   
ATOM   2491  HZ2 LYS A 265       4.872  15.403  26.280  1.00 10.00      A   
ATOM   2492  HZ3 LYS A 265       4.384  16.057  27.760  1.00 10.00      A   
ATOM   2493  C   LYS A 265       0.673  12.419  21.764  1.00 10.00      A   
ATOM   2494  O   LYS A 265      -0.130  11.585  22.186  1.00 10.00      A   
ATOM   2495  N   GLU A 266       0.795  12.704  20.479  1.00 10.00      A   
ATOM   2496  HN  GLU A 266       1.450  13.377  20.192  1.00 10.00      A   
ATOM   2497  CA  GLU A 266      -0.040  12.047  19.488  1.00 10.00      A   
ATOM   2498  CB  GLU A 266      -0.509  13.037  18.428  1.00 10.00      A   
ATOM   2499  CG  GLU A 266      -1.585  13.986  18.928  1.00 10.00      A   
ATOM   2500  CD  GLU A 266      -2.915  13.293  19.172  1.00 10.00      A   
ATOM   2501  OE1 GLU A 266      -3.046  12.566  20.182  1.00 10.00      A   
ATOM   2502  OE2 GLU A 266      -3.846  13.488  18.364  1.00 10.00      A   
ATOM   2503  C   GLU A 266       0.644  10.844  18.856  1.00 10.00      A   
ATOM   2504  O   GLU A 266       0.048  10.148  18.035  1.00 10.00      A   
ATOM   2505  N   LEU A 267       1.880  10.585  19.263  1.00 10.00      A   
ATOM   2506  HN  LEU A 267       2.289  11.160  19.942  1.00 10.00      A   
ATOM   2507  CA  LEU A 267       2.636   9.462  18.725  1.00 10.00      A   
ATOM   2508  CB  LEU A 267       4.081   9.479  19.228  1.00 10.00      A   
ATOM   2509  CG  LEU A 267       5.090  10.237  18.364  1.00 10.00      A   
ATOM   2510  CD1 LEU A 267       6.501  10.050  18.899  1.00 10.00      A   
ATOM   2511  CD2 LEU A 267       5.005   9.782  16.919  1.00 10.00      A   
ATOM   2512  C   LEU A 267       1.972   8.133  19.070  1.00 10.00      A   
ATOM   2513  O   LEU A 267       1.889   7.759  20.238  1.00 10.00      A   
ATOM   2514  N   ARG A 268       1.480   7.441  18.049  1.00 10.00      A   
ATOM   2515  HN  ARG A 268       1.562   7.808  17.138  1.00 10.00      A   
ATOM   2516  CA  ARG A 268       0.815   6.155  18.232  1.00 10.00      A   
ATOM   2517  CB  ARG A 268      -0.601   6.202  17.650  1.00 10.00      A   
ATOM   2518  CG  ARG A 268      -1.475   7.322  18.182  1.00 10.00      A   
ATOM   2519  CD  ARG A 268      -1.610   7.257  19.694  1.00 10.00      A   
ATOM   2520  NE  ARG A 268      -2.937   7.677  20.136  1.00 10.00      A   
ATOM   2521  HE  ARG A 268      -3.585   6.969  20.336  1.00 10.00      A   
ATOM   2522  CZ  ARG A 268      -3.314   8.948  20.278  1.00 10.00      A   
ATOM   2523  NH1 ARG A 268      -2.462   9.928  20.008  1.00 10.00      A   
ATOM   2524 HH11 ARG A 268      -1.497   9.706  19.687  1.00 10.00      A   
ATOM   2525 HH12 ARG A 268      -2.755  10.933  20.117  1.00 10.00      A   
ATOM   2526  NH2 ARG A 268      -4.548   9.235  20.673  1.00 10.00      A   
ATOM   2527 HH21 ARG A 268      -4.844  10.229  20.785  1.00 10.00      A   
ATOM   2528 HH22 ARG A 268      -5.233   8.470  20.869  1.00 10.00      A   
ATOM   2529  C   ARG A 268       1.593   5.051  17.527  1.00 10.00      A   
ATOM   2530  O   ARG A 268       1.502   3.877  17.889  1.00 10.00      A   
ATOM   2531  N   CYS A 269       2.360   5.432  16.516  1.00 10.00      A   
ATOM   2532  HN  CYS A 269       2.413   6.385  16.285  1.00 10.00      A   
ATOM   2533  CA  CYS A 269       3.134   4.473  15.748  1.00 10.00      A   
ATOM   2534  CB  CYS A 269       2.551   4.338  14.337  1.00 10.00      A   
ATOM   2535  SG  CYS A 269       3.470   3.241  13.231  1.00 10.00      A   
ATOM   2536  HG  CYS A 269       3.755   3.919  12.125  1.00 10.00      A   
ATOM   2537  C   CYS A 269       4.599   4.884  15.676  1.00 10.00      A   
ATOM   2538  O   CYS A 269       4.920   6.046  15.414  1.00 10.00      A   
ATOM   2539  N   LEU A 270       5.479   3.928  15.931  1.00 10.00      A   
ATOM   2540  HN  LEU A 270       5.155   3.030  16.167  1.00 10.00      A   
ATOM   2541  CA  LEU A 270       6.910   4.166  15.880  1.00 10.00      A   
ATOM   2542  CB  LEU A 270       7.503   4.173  17.291  1.00 10.00      A   
ATOM   2543  CG  LEU A 270       7.832   5.543  17.887  1.00 10.00      A   
ATOM   2544  CD1 LEU A 270       8.189   5.411  19.360  1.00 10.00      A   
ATOM   2545  CD2 LEU A 270       8.973   6.193  17.121  1.00 10.00      A   
ATOM   2546  C   LEU A 270       7.589   3.098  15.033  1.00 10.00      A   
ATOM   2547  O   LEU A 270       7.400   1.901  15.254  1.00 10.00      A   
ATOM   2548  N   SER A 271       8.363   3.530  14.054  1.00 10.00      A   
ATOM   2549  HN  SER A 271       8.466   4.498  13.916  1.00 10.00      A   
ATOM   2550  CA  SER A 271       9.070   2.613  13.172  1.00 10.00      A   
ATOM   2551  CB  SER A 271       8.275   2.417  11.881  1.00 10.00      A   
ATOM   2552  OG  SER A 271       6.918   2.124  12.167  1.00 10.00      A   
ATOM   2553  HG  SER A 271       6.832   1.905  13.104  1.00 10.00      A   
ATOM   2554  C   SER A 271      10.466   3.144  12.869  1.00 10.00      A   
ATOM   2555  O   SER A 271      10.851   4.205  13.370  1.00 10.00      A   
ATOM   2556  N   GLY A 272      11.217   2.412  12.055  1.00 10.00      A   
ATOM   2557  HN  GLY A 272      10.859   1.577  11.686  1.00 10.00      A   
ATOM   2558  CA  GLY A 272      12.558   2.827  11.708  1.00 10.00      A   
ATOM   2559  C   GLY A 272      13.584   2.168  12.597  1.00 10.00      A   
ATOM   2560  O   GLY A 272      13.748   0.950  12.556  1.00 10.00      A   
ATOM   2561  N   PHE A 273      14.252   2.973  13.415  1.00 10.00      A   
ATOM   2562  HN  PHE A 273      14.050   3.935  13.404  1.00 10.00      A   
ATOM   2563  CA  PHE A 273      15.265   2.481  14.340  1.00 10.00      A   
ATOM   2564  CB  PHE A 273      14.627   1.614  15.430  1.00 10.00      A   
ATOM   2565  CG  PHE A 273      13.696   2.352  16.351  1.00 10.00      A   
ATOM   2566  CD1 PHE A 273      12.375   2.571  15.992  1.00 10.00      A   
ATOM   2567  CD2 PHE A 273      14.136   2.810  17.580  1.00 10.00      A   
ATOM   2568  CE1 PHE A 273      11.511   3.233  16.841  1.00 10.00      A   
ATOM   2569  CE2 PHE A 273      13.277   3.476  18.433  1.00 10.00      A   
ATOM   2570  CZ  PHE A 273      11.962   3.689  18.064  1.00 10.00      A   
ATOM   2571  C   PHE A 273      16.360   1.704  13.618  1.00 10.00      A   
ATOM   2572  O   PHE A 273      16.772   0.630  14.066  1.00 10.00      A   
ATOM   2573  N   TRP A 274      16.835   2.257  12.506  1.00 10.00      A   
ATOM   2574  HN  TRP A 274      16.481   3.126  12.213  1.00 10.00      A   
ATOM   2575  CA  TRP A 274      17.883   1.620  11.724  1.00 10.00      A   
ATOM   2576  CB  TRP A 274      18.091   2.350  10.394  1.00 10.00      A   
ATOM   2577  CG  TRP A 274      17.342   1.752   9.246  1.00 10.00      A   
ATOM   2578  CD1 TRP A 274      17.609   0.568   8.624  1.00 10.00      A   
ATOM   2579  CD2 TRP A 274      16.211   2.314   8.576  1.00 10.00      A   
ATOM   2580  NE1 TRP A 274      16.709   0.356   7.611  1.00 10.00      A   
ATOM   2581  HE1 TRP A 274      16.691  -0.425   7.021  1.00 10.00      A   
ATOM   2582  CE2 TRP A 274      15.839   1.412   7.561  1.00 10.00      A   
ATOM   2583  CE3 TRP A 274      15.473   3.489   8.740  1.00 10.00      A   
ATOM   2584  CZ2 TRP A 274      14.762   1.648   6.712  1.00 10.00      A   
ATOM   2585  CZ3 TRP A 274      14.406   3.721   7.897  1.00 10.00      A   
ATOM   2586  CH2 TRP A 274      14.059   2.805   6.896  1.00 10.00      A   
ATOM   2587  C   TRP A 274      19.185   1.602  12.502  1.00 10.00      A   
ATOM   2588  O   TRP A 274      19.701   2.655  12.883  1.00 10.00      A   
ATOM   2589  N   ASP A 275      19.693   0.399  12.751  1.00 10.00      A   
ATOM   2590  HN  ASP A 275      19.208  -0.394  12.443  1.00 10.00      A   
ATOM   2591  CA  ASP A 275      20.945   0.217  13.482  1.00 10.00      A   
ATOM   2592  CB  ASP A 275      22.133   0.817  12.716  1.00 10.00      A   
ATOM   2593  CG  ASP A 275      22.059   0.596  11.212  1.00 10.00      A   
ATOM   2594  OD1 ASP A 275      21.872  -0.562  10.773  1.00 10.00      A   
ATOM   2595  OD2 ASP A 275      22.186   1.584  10.455  1.00 10.00      A   
ATOM   2596  C   ASP A 275      20.830   0.824  14.878  1.00 10.00      A   
ATOM   2597  O   ASP A 275      21.786   1.383  15.416  1.00 10.00      A   
ATOM   2598  N   ALA A 276      19.640   0.687  15.451  1.00 10.00      A   
ATOM   2599  HN  ALA A 276      18.936   0.212  14.958  1.00 10.00      A   
ATOM   2600  CA  ALA A 276      19.331   1.219  16.774  1.00 10.00      A   
ATOM   2601  CB  ALA A 276      17.880   0.936  17.119  1.00 10.00      A   
ATOM   2602  C   ALA A 276      20.235   0.676  17.873  1.00 10.00      A   
ATOM   2603  O   ALA A 276      20.360  -0.538  18.053  1.00 10.00      A   
ATOM   2604  N   VAL A 277      20.856   1.591  18.603  1.00 10.00      A   
ATOM   2605  HN  VAL A 277      20.729   2.539  18.382  1.00 10.00      A   
ATOM   2606  CA  VAL A 277      21.728   1.237  19.712  1.00 10.00      A   
ATOM   2607  CB  VAL A 277      22.902   2.233  19.847  1.00 10.00      A   
ATOM   2608  CG1 VAL A 277      23.740   1.932  21.083  1.00 10.00      A   
ATOM   2609  CG2 VAL A 277      23.769   2.195  18.596  1.00 10.00      A   
ATOM   2610  C   VAL A 277      20.911   1.200  21.003  1.00 10.00      A   
ATOM   2611  O   VAL A 277      20.233   2.170  21.339  1.00 10.00      A   
ATOM   2612  N   PRO A 278      20.969   0.070  21.730  1.00 10.00      A   
ATOM   2613  CA  PRO A 278      20.214  -0.139  22.981  1.00 10.00      A   
ATOM   2614  CB  PRO A 278      20.830  -1.415  23.553  1.00 10.00      A   
ATOM   2615  CG  PRO A 278      21.338  -2.151  22.362  1.00 10.00      A   
ATOM   2616  CD  PRO A 278      21.783  -1.108  21.379  1.00 10.00      A   
ATOM   2617  C   PRO A 278      20.346   1.005  23.988  1.00 10.00      A   
ATOM   2618  O   PRO A 278      19.411   1.295  24.731  1.00 10.00      A   
ATOM   2619  N   ALA A 279      21.503   1.657  23.995  1.00 10.00      A   
ATOM   2620  HN  ALA A 279      22.205   1.383  23.373  1.00 10.00      A   
ATOM   2621  CA  ALA A 279      21.759   2.761  24.915  1.00 10.00      A   
ATOM   2622  CB  ALA A 279      23.219   3.187  24.847  1.00 10.00      A   
ATOM   2623  C   ALA A 279      20.833   3.960  24.679  1.00 10.00      A   
ATOM   2624  O   ALA A 279      20.660   4.796  25.563  1.00 10.00      A   
ATOM   2625  N   TYR A 280      20.245   4.051  23.494  1.00 10.00      A   
ATOM   2626  HN  TYR A 280      20.417   3.361  22.813  1.00 10.00      A   
ATOM   2627  CA  TYR A 280      19.351   5.162  23.174  1.00 10.00      A   
ATOM   2628  CB  TYR A 280      19.801   5.865  21.892  1.00 10.00      A   
ATOM   2629  CG  TYR A 280      20.870   6.912  22.108  1.00 10.00      A   
ATOM   2630  CD1 TYR A 280      22.188   6.549  22.350  1.00 10.00      A   
ATOM   2631  CD2 TYR A 280      20.562   8.264  22.063  1.00 10.00      A   
ATOM   2632  CE1 TYR A 280      23.168   7.504  22.542  1.00 10.00      A   
ATOM   2633  CE2 TYR A 280      21.537   9.226  22.254  1.00 10.00      A   
ATOM   2634  CZ  TYR A 280      22.836   8.840  22.494  1.00 10.00      A   
ATOM   2635  OH  TYR A 280      23.810   9.793  22.680  1.00 10.00      A   
ATOM   2636  HH  TYR A 280      24.523   9.649  22.037  1.00 10.00      A   
ATOM   2637  C   TYR A 280      17.896   4.713  23.051  1.00 10.00      A   
ATOM   2638  O   TYR A 280      17.011   5.516  22.751  1.00 10.00      A   
ATOM   2639  N   LEU A 281      17.650   3.434  23.294  1.00 10.00      A   
ATOM   2640  HN  LEU A 281      18.394   2.845  23.544  1.00 10.00      A   
ATOM   2641  CA  LEU A 281      16.301   2.876  23.208  1.00 10.00      A   
ATOM   2642  CB  LEU A 281      16.323   1.343  23.219  1.00 10.00      A   
ATOM   2643  CG  LEU A 281      16.875   0.664  21.962  1.00 10.00      A   
ATOM   2644  CD1 LEU A 281      16.781  -0.848  22.092  1.00 10.00      A   
ATOM   2645  CD2 LEU A 281      16.130   1.141  20.724  1.00 10.00      A   
ATOM   2646  C   LEU A 281      15.330   3.425  24.273  1.00 10.00      A   
ATOM   2647  O   LEU A 281      14.205   3.797  23.941  1.00 10.00      A   
ATOM   2648  N   PRO A 282      15.732   3.489  25.567  1.00 10.00      A   
ATOM   2649  CA  PRO A 282      14.854   3.983  26.646  1.00 10.00      A   
ATOM   2650  CB  PRO A 282      15.723   3.880  27.904  1.00 10.00      A   
ATOM   2651  CG  PRO A 282      16.774   2.888  27.561  1.00 10.00      A   
ATOM   2652  CD  PRO A 282      17.042   3.063  26.096  1.00 10.00      A   
ATOM   2653  C   PRO A 282      14.362   5.424  26.461  1.00 10.00      A   
ATOM   2654  O   PRO A 282      13.527   5.901  27.232  1.00 10.00      A   
ATOM   2655  N   ALA A 283      14.866   6.113  25.443  1.00 10.00      A   
ATOM   2656  HN  ALA A 283      15.523   5.685  24.854  1.00 10.00      A   
ATOM   2657  CA  ALA A 283      14.464   7.491  25.179  1.00 10.00      A   
ATOM   2658  CB  ALA A 283      15.403   8.136  24.172  1.00 10.00      A   
ATOM   2659  C   ALA A 283      13.018   7.570  24.687  1.00 10.00      A   
ATOM   2660  O   ALA A 283      12.369   8.609  24.797  1.00 10.00      A   
ATOM   2661  N   VAL A 284      12.511   6.461  24.154  1.00 10.00      A   
ATOM   2662  HN  VAL A 284      13.070   5.654  24.103  1.00 10.00      A   
ATOM   2663  CA  VAL A 284      11.143   6.423  23.641  1.00 10.00      A   
ATOM   2664  CB  VAL A 284      11.035   5.629  22.319  1.00 10.00      A   
ATOM   2665  CG1 VAL A 284      11.893   6.263  21.235  1.00 10.00      A   
ATOM   2666  CG2 VAL A 284      11.413   4.172  22.524  1.00 10.00      A   
ATOM   2667  C   VAL A 284      10.159   5.845  24.665  1.00 10.00      A   
ATOM   2668  O   VAL A 284       8.982   5.654  24.362  1.00 10.00      A   
ATOM   2669  N   TYR A 285      10.636   5.597  25.885  1.00 10.00      A   
ATOM   2670  HN  TYR A 285      11.572   5.809  26.081  1.00 10.00      A   
ATOM   2671  CA  TYR A 285       9.796   5.030  26.946  1.00 10.00      A   
ATOM   2672  CB  TYR A 285      10.618   4.735  28.205  1.00 10.00      A   
ATOM   2673  CG  TYR A 285      11.434   3.457  28.152  1.00 10.00      A   
ATOM   2674  CD1 TYR A 285      11.372   2.600  27.061  1.00 10.00      A   
ATOM   2675  CD2 TYR A 285      12.272   3.114  29.206  1.00 10.00      A   
ATOM   2676  CE1 TYR A 285      12.125   1.439  27.023  1.00 10.00      A   
ATOM   2677  CE2 TYR A 285      13.025   1.957  29.177  1.00 10.00      A   
ATOM   2678  CZ  TYR A 285      12.949   1.122  28.086  1.00 10.00      A   
ATOM   2679  OH  TYR A 285      13.703  -0.033  28.055  1.00 10.00      A   
ATOM   2680  HH  TYR A 285      14.178  -0.089  27.216  1.00 10.00      A   
ATOM   2681  C   TYR A 285       8.627   5.952  27.293  1.00 10.00      A   
ATOM   2682  O   TYR A 285       7.582   5.500  27.764  1.00 10.00      A   
ATOM   2683  N   SER A 286       8.804   7.247  27.051  1.00 10.00      A   
ATOM   2684  HN  SER A 286       9.661   7.555  26.682  1.00 10.00      A   
ATOM   2685  CA  SER A 286       7.768   8.227  27.334  1.00 10.00      A   
ATOM   2686  CB  SER A 286       8.390   9.624  27.368  1.00 10.00      A   
ATOM   2687  OG  SER A 286       9.805   9.538  27.295  1.00 10.00      A   
ATOM   2688  HG  SER A 286      10.176   9.551  28.183  1.00 10.00      A   
ATOM   2689  C   SER A 286       6.648   8.167  26.295  1.00 10.00      A   
ATOM   2690  O   SER A 286       5.606   8.805  26.451  1.00 10.00      A   
ATOM   2691  N   VAL A 287       6.866   7.387  25.240  1.00 10.00      A   
ATOM   2692  HN  VAL A 287       7.716   6.895  25.177  1.00 10.00      A   
ATOM   2693  CA  VAL A 287       5.886   7.249  24.169  1.00 10.00      A   
ATOM   2694  CB  VAL A 287       6.533   7.510  22.791  1.00 10.00      A   
ATOM   2695  CG1 VAL A 287       5.489   7.495  21.687  1.00 10.00      A   
ATOM   2696  CG2 VAL A 287       7.287   8.833  22.792  1.00 10.00      A   
ATOM   2697  C   VAL A 287       5.242   5.858  24.172  1.00 10.00      A   
ATOM   2698  O   VAL A 287       4.098   5.697  23.741  1.00 10.00      A   
ATOM   2699  N   CYS A 288       5.974   4.864  24.680  1.00 10.00      A   
ATOM   2700  HN  CYS A 288       6.870   5.063  25.021  1.00 10.00      A   
ATOM   2701  CA  CYS A 288       5.494   3.478  24.732  1.00 10.00      A   
ATOM   2702  CB  CYS A 288       6.524   2.583  25.424  1.00 10.00      A   
ATOM   2703  SG  CYS A 288       8.148   2.567  24.631  1.00 10.00      A   
ATOM   2704  HG  CYS A 288       8.008   2.013  23.433  1.00 10.00      A   
ATOM   2705  C   CYS A 288       4.136   3.349  25.422  1.00 10.00      A   
ATOM   2706  O   CYS A 288       3.373   2.422  25.146  1.00 10.00      A   
ATOM   2707  N   SER A 289       3.828   4.302  26.287  1.00 10.00      A   
ATOM   2708  HN  SER A 289       4.468   5.026  26.439  1.00 10.00      A   
ATOM   2709  CA  SER A 289       2.576   4.314  27.025  1.00 10.00      A   
ATOM   2710  CB  SER A 289       2.619   5.452  28.040  1.00 10.00      A   
ATOM   2711  OG  SER A 289       3.744   6.287  27.799  1.00 10.00      A   
ATOM   2712  HG  SER A 289       3.525   7.196  28.040  1.00 10.00      A   
ATOM   2713  C   SER A 289       1.361   4.468  26.106  1.00 10.00      A   
ATOM   2714  O   SER A 289       0.246   4.092  26.470  1.00 10.00      A   
ATOM   2715  N   ARG A 290       1.579   5.002  24.915  1.00 10.00      A   
ATOM   2716  HN  ARG A 290       2.497   5.256  24.663  1.00 10.00      A   
ATOM   2717  CA  ARG A 290       0.495   5.211  23.966  1.00 10.00      A   
ATOM   2718  CB  ARG A 290       0.218   6.708  23.811  1.00 10.00      A   
ATOM   2719  CG  ARG A 290       1.446   7.523  23.447  1.00 10.00      A   
ATOM   2720  CD  ARG A 290       1.195   9.007  23.627  1.00 10.00      A   
ATOM   2721  NE  ARG A 290       2.424   9.790  23.492  1.00 10.00      A   
ATOM   2722  HE  ARG A 290       2.674  10.078  22.587  1.00 10.00      A   
ATOM   2723  CZ  ARG A 290       3.209  10.124  24.513  1.00 10.00      A   
ATOM   2724  NH1 ARG A 290       2.912   9.742  25.747  1.00 10.00      A   
ATOM   2725 HH11 ARG A 290       3.539  10.007  26.537  1.00 10.00      A   
ATOM   2726 HH12 ARG A 290       2.058   9.171  25.935  1.00 10.00      A   
ATOM   2727  NH2 ARG A 290       4.297  10.852  24.298  1.00 10.00      A   
ATOM   2728 HH21 ARG A 290       4.916  11.116  25.097  1.00 10.00      A   
ATOM   2729 HH22 ARG A 290       4.537  11.166  23.330  1.00 10.00      A   
ATOM   2730  C   ARG A 290       0.825   4.597  22.612  1.00 10.00      A   
ATOM   2731  O   ARG A 290       0.214   4.939  21.602  1.00 10.00      A   
ATOM   2732  N   LEU A 291       1.781   3.681  22.596  1.00 10.00      A   
ATOM   2733  HN  LEU A 291       2.210   3.419  23.438  1.00 10.00      A   
ATOM   2734  CA  LEU A 291       2.190   3.036  21.356  1.00 10.00      A   
ATOM   2735  CB  LEU A 291       3.633   2.536  21.442  1.00 10.00      A   
ATOM   2736  CG  LEU A 291       4.723   3.574  21.185  1.00 10.00      A   
ATOM   2737  CD1 LEU A 291       6.095   2.924  21.235  1.00 10.00      A   
ATOM   2738  CD2 LEU A 291       4.506   4.261  19.847  1.00 10.00      A   
ATOM   2739  C   LEU A 291       1.258   1.890  20.983  1.00 10.00      A   
ATOM   2740  O   LEU A 291       1.259   0.838  21.625  1.00 10.00      A   
ATOM   2741  N   THR A 292       0.454   2.106  19.952  1.00 10.00      A   
ATOM   2742  HN  THR A 292       0.471   2.980  19.504  1.00 10.00      A   
ATOM   2743  CA  THR A 292      -0.469   1.091  19.477  1.00 10.00      A   
ATOM   2744  CB  THR A 292      -1.761   1.724  18.923  1.00 10.00      A   
ATOM   2745  OG1 THR A 292      -1.487   3.059  18.464  1.00 10.00      A   
ATOM   2746  HG1 THR A 292      -1.398   3.054  17.501  1.00 10.00      A   
ATOM   2747  CG2 THR A 292      -2.840   1.770  19.995  1.00 10.00      A   
ATOM   2748  C   THR A 292       0.190   0.238  18.394  1.00 10.00      A   
ATOM   2749  O   THR A 292      -0.112  -0.949  18.246  1.00 10.00      A   
ATOM   2750  N   THR A 293       1.099   0.853  17.646  1.00 10.00      A   
ATOM   2751  HN  THR A 293       1.300   1.800  17.822  1.00 10.00      A   
ATOM   2752  CA  THR A 293       1.814   0.175  16.580  1.00 10.00      A   
ATOM   2753  CB  THR A 293       1.320   0.650  15.197  1.00 10.00      A   
ATOM   2754  OG1 THR A 293      -0.111   0.531  15.151  1.00 10.00      A   
ATOM   2755  HG1 THR A 293      -0.408  -0.017  15.889  1.00 10.00      A   
ATOM   2756  CG2 THR A 293       1.928  -0.192  14.082  1.00 10.00      A   
ATOM   2757  C   THR A 293       3.319   0.411  16.710  1.00 10.00      A   
ATOM   2758  O   THR A 293       3.787   1.552  16.708  1.00 10.00      A   
ATOM   2759  N   LEU A 294       4.073  -0.671  16.824  1.00 10.00      A   
ATOM   2760  HN  LEU A 294       3.648  -1.560  16.804  1.00 10.00      A   
ATOM   2761  CA  LEU A 294       5.518  -0.577  16.967  1.00 10.00      A   
ATOM   2762  CB  LEU A 294       5.926  -0.863  18.417  1.00 10.00      A   
ATOM   2763  CG  LEU A 294       7.403  -0.678  18.776  1.00 10.00      A   
ATOM   2764  CD1 LEU A 294       7.837   0.763  18.573  1.00 10.00      A   
ATOM   2765  CD2 LEU A 294       7.655  -1.116  20.209  1.00 10.00      A   
ATOM   2766  C   LEU A 294       6.223  -1.527  16.007  1.00 10.00      A   
ATOM   2767  O   LEU A 294       5.838  -2.693  15.872  1.00 10.00      A   
ATOM   2768  N   ASN A 295       7.237  -1.013  15.330  1.00 10.00      A   
ATOM   2769  HN  ASN A 295       7.478  -0.069  15.471  1.00 10.00      A   
ATOM   2770  CA  ASN A 295       8.009  -1.802  14.380  1.00 10.00      A   
ATOM   2771  CB  ASN A 295       7.676  -1.395  12.935  1.00 10.00      A   
ATOM   2772  CG  ASN A 295       8.510  -2.125  11.891  1.00 10.00      A   
ATOM   2773  OD1 ASN A 295       9.104  -3.169  12.167  1.00 10.00      A   
ATOM   2774  ND2 ASN A 295       8.543  -1.596  10.678  1.00 10.00      A   
ATOM   2775 HD21 ASN A 295       8.037  -0.771  10.514  1.00 10.00      A   
ATOM   2776 HD22 ASN A 295       9.065  -2.059   9.985  1.00 10.00      A   
ATOM   2777  C   ASN A 295       9.504  -1.661  14.659  1.00 10.00      A   
ATOM   2778  O   ASN A 295      10.062  -0.566  14.578  1.00 10.00      A   
ATOM   2779  N   LEU A 296      10.139  -2.781  14.989  1.00 10.00      A   
ATOM   2780  HN  LEU A 296       9.626  -3.621  15.027  1.00 10.00      A   
ATOM   2781  CA  LEU A 296      11.569  -2.811  15.291  1.00 10.00      A   
ATOM   2782  CB  LEU A 296      11.799  -3.064  16.782  1.00 10.00      A   
ATOM   2783  CG  LEU A 296      11.714  -1.842  17.698  1.00 10.00      A   
ATOM   2784  CD1 LEU A 296      11.844  -2.252  19.157  1.00 10.00      A   
ATOM   2785  CD2 LEU A 296      12.784  -0.828  17.334  1.00 10.00      A   
ATOM   2786  C   LEU A 296      12.277  -3.885  14.476  1.00 10.00      A   
ATOM   2787  O   LEU A 296      13.251  -4.489  14.931  1.00 10.00      A   
ATOM   2788  N   SER A 297      11.798  -4.104  13.260  1.00 10.00      A   
ATOM   2789  HN  SER A 297      11.033  -3.574  12.947  1.00 10.00      A   
ATOM   2790  CA  SER A 297      12.375  -5.108  12.376  1.00 10.00      A   
ATOM   2791  CB  SER A 297      11.427  -5.395  11.213  1.00 10.00      A   
ATOM   2792  OG  SER A 297      10.101  -5.596  11.676  1.00 10.00      A   
ATOM   2793  HG  SER A 297       9.685  -4.739  11.843  1.00 10.00      A   
ATOM   2794  C   SER A 297      13.742  -4.675  11.847  1.00 10.00      A   
ATOM   2795  O   SER A 297      14.462  -5.471  11.243  1.00 10.00      A   
ATOM   2796  N   TYR A 298      14.095  -3.414  12.059  1.00 10.00      A   
ATOM   2797  HN  TYR A 298      13.472  -2.813  12.519  1.00 10.00      A   
ATOM   2798  CA  TYR A 298      15.380  -2.901  11.606  1.00 10.00      A   
ATOM   2799  CB  TYR A 298      15.227  -1.525  10.955  1.00 10.00      A   
ATOM   2800  CG  TYR A 298      14.260  -1.481   9.793  1.00 10.00      A   
ATOM   2801  CD1 TYR A 298      13.094  -0.732   9.866  1.00 10.00      A   
ATOM   2802  CD2 TYR A 298      14.509  -2.187   8.619  1.00 10.00      A   
ATOM   2803  CE1 TYR A 298      12.206  -0.683   8.812  1.00 10.00      A   
ATOM   2804  CE2 TYR A 298      13.624  -2.142   7.556  1.00 10.00      A   
ATOM   2805  CZ  TYR A 298      12.473  -1.388   7.660  1.00 10.00      A   
ATOM   2806  OH  TYR A 298      11.585  -1.335   6.612  1.00 10.00      A   
ATOM   2807  HH  TYR A 298      11.570  -2.186   6.159  1.00 10.00      A   
ATOM   2808  C   TYR A 298      16.379  -2.818  12.757  1.00 10.00      A   
ATOM   2809  O   TYR A 298      17.521  -2.394  12.568  1.00 10.00      A   
ATOM   2810  N   ALA A 299      15.950  -3.229  13.945  1.00 10.00      A   
ATOM   2811  HN  ALA A 299      15.037  -3.575  14.033  1.00 10.00      A   
ATOM   2812  CA  ALA A 299      16.809  -3.186  15.121  1.00 10.00      A   
ATOM   2813  CB  ALA A 299      16.122  -2.433  16.253  1.00 10.00      A   
ATOM   2814  C   ALA A 299      17.206  -4.588  15.574  1.00 10.00      A   
ATOM   2815  O   ALA A 299      16.393  -5.322  16.138  1.00 10.00      A   
ATOM   2816  N   THR A 300      18.455  -4.956  15.328  1.00 10.00      A   
ATOM   2817  HN  THR A 300      19.056  -4.334  14.861  1.00 10.00      A   
ATOM   2818  CA  THR A 300      18.962  -6.264  15.714  1.00 10.00      A   
ATOM   2819  CB  THR A 300      20.090  -6.703  14.763  1.00 10.00      A   
ATOM   2820  OG1 THR A 300      20.383  -5.630  13.852  1.00 10.00      A   
ATOM   2821  HG1 THR A 300      21.198  -5.188  14.129  1.00 10.00      A   
ATOM   2822  CG2 THR A 300      19.675  -7.934  13.978  1.00 10.00      A   
ATOM   2823  C   THR A 300      19.489  -6.248  17.149  1.00 10.00      A   
ATOM   2824  O   THR A 300      20.628  -6.634  17.406  1.00 10.00      A   
ATOM   2825  N   VAL A 301      18.650  -5.805  18.079  1.00 10.00      A   
ATOM   2826  HN  VAL A 301      17.746  -5.533  17.816  1.00 10.00      A   
ATOM   2827  CA  VAL A 301      19.035  -5.736  19.484  1.00 10.00      A   
ATOM   2828  CB  VAL A 301      18.357  -4.558  20.216  1.00 10.00      A   
ATOM   2829  CG1 VAL A 301      18.871  -3.231  19.678  1.00 10.00      A   
ATOM   2830  CG2 VAL A 301      16.844  -4.637  20.088  1.00 10.00      A   
ATOM   2831  C   VAL A 301      18.714  -7.039  20.206  1.00 10.00      A   
ATOM   2832  O   VAL A 301      17.987  -7.880  19.681  1.00 10.00      A   
ATOM   2833  N   GLN A 302      19.258  -7.197  21.405  1.00 10.00      A   
ATOM   2834  HN  GLN A 302      19.819  -6.482  21.768  1.00 10.00      A   
ATOM   2835  CA  GLN A 302      19.045  -8.400  22.205  1.00 10.00      A   
ATOM   2836  CB  GLN A 302      20.041  -8.454  23.365  1.00 10.00      A   
ATOM   2837  CG  GLN A 302      21.494  -8.632  22.952  1.00 10.00      A   
ATOM   2838  CD  GLN A 302      21.744  -9.929  22.212  1.00 10.00      A   
ATOM   2839  OE1 GLN A 302      21.904 -10.989  22.822  1.00 10.00      A   
ATOM   2840  NE2 GLN A 302      21.802  -9.857  20.895  1.00 10.00      A   
ATOM   2841 HE21 GLN A 302      21.680  -8.981  20.472  1.00 10.00      A   
ATOM   2842 HE22 GLN A 302      21.973 -10.685  20.392  1.00 10.00      A   
ATOM   2843  C   GLN A 302      17.624  -8.465  22.758  1.00 10.00      A   
ATOM   2844  O   GLN A 302      16.950  -7.445  22.899  1.00 10.00      A   
ATOM   2845  N   SER A 303      17.188  -9.674  23.091  1.00 10.00      A   
ATOM   2846  HN  SER A 303      17.784 -10.445  22.970  1.00 10.00      A   
ATOM   2847  CA  SER A 303      15.856  -9.899  23.639  1.00 10.00      A   
ATOM   2848  CB  SER A 303      15.657 -11.400  23.890  1.00 10.00      A   
ATOM   2849  OG  SER A 303      14.416 -11.672  24.524  1.00 10.00      A   
ATOM   2850  HG  SER A 303      13.801 -12.054  23.878  1.00 10.00      A   
ATOM   2851  C   SER A 303      15.679  -9.120  24.940  1.00 10.00      A   
ATOM   2852  O   SER A 303      14.609  -8.577  25.215  1.00 10.00      A   
ATOM   2853  N   TYR A 304      16.751  -9.052  25.719  1.00 10.00      A   
ATOM   2854  HN  TYR A 304      17.575  -9.498  25.425  1.00 10.00      A   
ATOM   2855  CA  TYR A 304      16.748  -8.354  26.998  1.00 10.00      A   
ATOM   2856  CB  TYR A 304      18.149  -8.390  27.614  1.00 10.00      A   
ATOM   2857  CG  TYR A 304      18.181  -8.126  29.100  1.00 10.00      A   
ATOM   2858  CD1 TYR A 304      17.795  -9.105  30.006  1.00 10.00      A   
ATOM   2859  CD2 TYR A 304      18.607  -6.903  29.598  1.00 10.00      A   
ATOM   2860  CE1 TYR A 304      17.832  -8.869  31.366  1.00 10.00      A   
ATOM   2861  CE2 TYR A 304      18.646  -6.658  30.956  1.00 10.00      A   
ATOM   2862  CZ  TYR A 304      18.256  -7.644  31.835  1.00 10.00      A   
ATOM   2863  OH  TYR A 304      18.299  -7.410  33.189  1.00 10.00      A   
ATOM   2864  HH  TYR A 304      18.781  -8.128  33.620  1.00 10.00      A   
ATOM   2865  C   TYR A 304      16.280  -6.909  26.849  1.00 10.00      A   
ATOM   2866  O   TYR A 304      15.424  -6.443  27.604  1.00 10.00      A   
ATOM   2867  N   ASP A 305      16.825  -6.209  25.862  1.00 10.00      A   
ATOM   2868  HN  ASP A 305      17.479  -6.638  25.272  1.00 10.00      A   
ATOM   2869  CA  ASP A 305      16.459  -4.816  25.631  1.00 10.00      A   
ATOM   2870  CB  ASP A 305      17.497  -4.094  24.776  1.00 10.00      A   
ATOM   2871  CG  ASP A 305      18.617  -3.506  25.603  1.00 10.00      A   
ATOM   2872  OD1 ASP A 305      18.368  -2.534  26.345  1.00 10.00      A   
ATOM   2873  OD2 ASP A 305      19.753  -4.021  25.529  1.00 10.00      A   
ATOM   2874  C   ASP A 305      15.074  -4.699  25.019  1.00 10.00      A   
ATOM   2875  O   ASP A 305      14.423  -3.657  25.116  1.00 10.00      A   
ATOM   2876  N   LEU A 306      14.625  -5.770  24.384  1.00 10.00      A   
ATOM   2877  HN  LEU A 306      15.199  -6.559  24.312  1.00 10.00      A   
ATOM   2878  CA  LEU A 306      13.305  -5.795  23.778  1.00 10.00      A   
ATOM   2879  CB  LEU A 306      13.198  -6.938  22.762  1.00 10.00      A   
ATOM   2880  CG  LEU A 306      13.969  -6.758  21.450  1.00 10.00      A   
ATOM   2881  CD1 LEU A 306      14.081  -8.081  20.709  1.00 10.00      A   
ATOM   2882  CD2 LEU A 306      13.295  -5.712  20.575  1.00 10.00      A   
ATOM   2883  C   LEU A 306      12.238  -5.938  24.857  1.00 10.00      A   
ATOM   2884  O   LEU A 306      11.251  -5.201  24.869  1.00 10.00      A   
ATOM   2885  N   VAL A 307      12.469  -6.872  25.781  1.00 10.00      A   
ATOM   2886  HN  VAL A 307      13.294  -7.410  25.716  1.00 10.00      A   
ATOM   2887  CA  VAL A 307      11.540  -7.134  26.877  1.00 10.00      A   
ATOM   2888  CB  VAL A 307      12.005  -8.333  27.740  1.00 10.00      A   
ATOM   2889  CG1 VAL A 307      11.073  -8.552  28.924  1.00 10.00      A   
ATOM   2890  CG2 VAL A 307      12.096  -9.599  26.903  1.00 10.00      A   
ATOM   2891  C   VAL A 307      11.358  -5.900  27.765  1.00 10.00      A   
ATOM   2892  O   VAL A 307      10.234  -5.553  28.129  1.00 10.00      A   
ATOM   2893  N   LYS A 308      12.464  -5.232  28.091  1.00 10.00      A   
ATOM   2894  HN  LYS A 308      13.329  -5.558  27.766  1.00 10.00      A   
ATOM   2895  CA  LYS A 308      12.425  -4.036  28.933  1.00 10.00      A   
ATOM   2896  CB  LYS A 308      13.834  -3.489  29.174  1.00 10.00      A   
ATOM   2897  CG  LYS A 308      14.680  -4.326  30.120  1.00 10.00      A   
ATOM   2898  CD  LYS A 308      16.061  -3.715  30.303  1.00 10.00      A   
ATOM   2899  CE  LYS A 308      16.782  -3.592  28.971  1.00 10.00      A   
ATOM   2900  NZ  LYS A 308      17.906  -2.622  29.023  1.00 10.00      A   
ATOM   2901  HZ1 LYS A 308      18.276  -2.455  28.060  1.00 10.00      A   
ATOM   2902  HZ2 LYS A 308      18.676  -2.991  29.616  1.00 10.00      A   
ATOM   2903  HZ3 LYS A 308      17.582  -1.716  29.421  1.00 10.00      A   
ATOM   2904  C   LYS A 308      11.548  -2.947  28.323  1.00 10.00      A   
ATOM   2905  O   LYS A 308      10.946  -2.146  29.039  1.00 10.00      A   
ATOM   2906  N   LEU A 309      11.474  -2.936  26.999  1.00 10.00      A   
ATOM   2907  HN  LEU A 309      11.967  -3.614  26.489  1.00 10.00      A   
ATOM   2908  CA  LEU A 309      10.675  -1.953  26.286  1.00 10.00      A   
ATOM   2909  CB  LEU A 309      11.299  -1.661  24.916  1.00 10.00      A   
ATOM   2910  CG  LEU A 309      10.792  -0.418  24.181  1.00 10.00      A   
ATOM   2911  CD1 LEU A 309      11.913   0.221  23.378  1.00 10.00      A   
ATOM   2912  CD2 LEU A 309       9.626  -0.773  23.272  1.00 10.00      A   
ATOM   2913  C   LEU A 309       9.236  -2.443  26.135  1.00 10.00      A   
ATOM   2914  O   LEU A 309       8.286  -1.670  26.256  1.00 10.00      A   
ATOM   2915  N   LEU A 310       9.081  -3.739  25.889  1.00 10.00      A   
ATOM   2916  HN  LEU A 310       9.878  -4.308  25.814  1.00 10.00      A   
ATOM   2917  CA  LEU A 310       7.759  -4.341  25.723  1.00 10.00      A   
ATOM   2918  CB  LEU A 310       7.875  -5.817  25.343  1.00 10.00      A   
ATOM   2919  CG  LEU A 310       8.427  -6.122  23.951  1.00 10.00      A   
ATOM   2920  CD1 LEU A 310       8.481  -7.624  23.719  1.00 10.00      A   
ATOM   2921  CD2 LEU A 310       7.588  -5.443  22.880  1.00 10.00      A   
ATOM   2922  C   LEU A 310       6.931  -4.200  26.993  1.00 10.00      A   
ATOM   2923  O   LEU A 310       5.723  -3.970  26.939  1.00 10.00      A   
ATOM   2924  N   CYS A 311       7.599  -4.309  28.137  1.00 10.00      A   
ATOM   2925  HN  CYS A 311       8.569  -4.480  28.109  1.00 10.00      A   
ATOM   2926  CA  CYS A 311       6.935  -4.190  29.431  1.00 10.00      A   
ATOM   2927  CB  CYS A 311       7.859  -4.654  30.560  1.00 10.00      A   
ATOM   2928  SG  CYS A 311       8.437  -6.358  30.393  1.00 10.00      A   
ATOM   2929  HG  CYS A 311       9.461  -6.355  29.548  1.00 10.00      A   
ATOM   2930  C   CYS A 311       6.449  -2.763  29.691  1.00 10.00      A   
ATOM   2931  O   CYS A 311       5.883  -2.474  30.744  1.00 10.00      A   
ATOM   2932  N   GLN A 312       6.676  -1.873  28.732  1.00 10.00      A   
ATOM   2933  HN  GLN A 312       7.152  -2.153  27.920  1.00 10.00      A   
ATOM   2934  CA  GLN A 312       6.249  -0.491  28.853  1.00 10.00      A   
ATOM   2935  CB  GLN A 312       7.442   0.451  28.677  1.00 10.00      A   
ATOM   2936  CG  GLN A 312       8.420   0.431  29.840  1.00 10.00      A   
ATOM   2937  CD  GLN A 312       8.650   1.807  30.435  1.00 10.00      A   
ATOM   2938  OE1 GLN A 312       9.730   2.100  30.947  1.00 10.00      A   
ATOM   2939  NE2 GLN A 312       7.636   2.661  30.376  1.00 10.00      A   
ATOM   2940 HE21 GLN A 312       6.803   2.365  29.953  1.00 10.00      A   
ATOM   2941 HE22 GLN A 312       7.761   3.551  30.763  1.00 10.00      A   
ATOM   2942  C   GLN A 312       5.163  -0.167  27.830  1.00 10.00      A   
ATOM   2943  O   GLN A 312       4.689   0.964  27.758  1.00 10.00      A   
ATOM   2944  N   CYS A 313       4.761  -1.168  27.053  1.00 10.00      A   
ATOM   2945  HN  CYS A 313       5.157  -2.060  27.174  1.00 10.00      A   
ATOM   2946  CA  CYS A 313       3.742  -0.976  26.029  1.00 10.00      A   
ATOM   2947  CB  CYS A 313       4.270  -1.432  24.667  1.00 10.00      A   
ATOM   2948  SG  CYS A 313       5.899  -0.772  24.238  1.00 10.00      A   
ATOM   2949  HG  CYS A 313       6.765  -1.181  25.158  1.00 10.00      A   
ATOM   2950  C   CYS A 313       2.449  -1.715  26.373  1.00 10.00      A   
ATOM   2951  O   CYS A 313       2.314  -2.912  26.113  1.00 10.00      A   
ATOM   2952  N   PRO A 314       1.474  -1.010  26.968  1.00 10.00      A   
ATOM   2953  CA  PRO A 314       0.195  -1.596  27.347  1.00 10.00      A   
ATOM   2954  CB  PRO A 314      -0.187  -0.757  28.562  1.00 10.00      A   
ATOM   2955  CG  PRO A 314       0.386   0.598  28.292  1.00 10.00      A   
ATOM   2956  CD  PRO A 314       1.559   0.410  27.357  1.00 10.00      A   
ATOM   2957  C   PRO A 314      -0.874  -1.454  26.261  1.00 10.00      A   
ATOM   2958  O   PRO A 314      -1.918  -2.100  26.319  1.00 10.00      A   
ATOM   2959  N   LYS A 315      -0.610  -0.617  25.267  1.00 10.00      A   
ATOM   2960  HN  LYS A 315       0.245  -0.138  25.260  1.00 10.00      A   
ATOM   2961  CA  LYS A 315      -1.563  -0.393  24.187  1.00 10.00      A   
ATOM   2962  CB  LYS A 315      -1.818   1.106  24.007  1.00 10.00      A   
ATOM   2963  CG  LYS A 315      -2.433   1.796  25.214  1.00 10.00      A   
ATOM   2964  CD  LYS A 315      -2.835   3.221  24.873  1.00 10.00      A   
ATOM   2965  CE  LYS A 315      -3.346   3.972  26.092  1.00 10.00      A   
ATOM   2966  NZ  LYS A 315      -4.523   3.313  26.717  1.00 10.00      A   
ATOM   2967  HZ1 LYS A 315      -4.236   2.435  27.191  1.00 10.00      A   
ATOM   2968  HZ2 LYS A 315      -5.235   3.085  25.997  1.00 10.00      A   
ATOM   2969  HZ3 LYS A 315      -4.951   3.949  27.425  1.00 10.00      A   
ATOM   2970  C   LYS A 315      -1.065  -0.989  22.878  1.00 10.00      A   
ATOM   2971  O   LYS A 315      -1.575  -0.670  21.805  1.00 10.00      A   
ATOM   2972  N   LEU A 316      -0.072  -1.857  22.971  1.00 10.00      A   
ATOM   2973  HN  LEU A 316       0.278  -2.085  23.857  1.00 10.00      A   
ATOM   2974  CA  LEU A 316       0.504  -2.486  21.790  1.00 10.00      A   
ATOM   2975  CB  LEU A 316       1.785  -3.235  22.160  1.00 10.00      A   
ATOM   2976  CG  LEU A 316       2.630  -3.753  20.996  1.00 10.00      A   
ATOM   2977  CD1 LEU A 316       3.115  -2.600  20.128  1.00 10.00      A   
ATOM   2978  CD2 LEU A 316       3.810  -4.557  21.517  1.00 10.00      A   
ATOM   2979  C   LEU A 316      -0.494  -3.428  21.118  1.00 10.00      A   
ATOM   2980  O   LEU A 316      -0.825  -4.484  21.656  1.00 10.00      A   
ATOM   2981  N   GLN A 317      -0.976  -3.028  19.946  1.00 10.00      A   
ATOM   2982  HN  GLN A 317      -0.683  -2.166  19.577  1.00 10.00      A   
ATOM   2983  CA  GLN A 317      -1.936  -3.826  19.198  1.00 10.00      A   
ATOM   2984  CB  GLN A 317      -3.142  -2.976  18.799  1.00 10.00      A   
ATOM   2985  CG  GLN A 317      -3.863  -2.336  19.975  1.00 10.00      A   
ATOM   2986  CD  GLN A 317      -4.968  -1.396  19.547  1.00 10.00      A   
ATOM   2987  OE1 GLN A 317      -4.916  -0.812  18.461  1.00 10.00      A   
ATOM   2988  NE2 GLN A 317      -5.979  -1.248  20.388  1.00 10.00      A   
ATOM   2989 HE21 GLN A 317      -5.958  -1.753  21.240  1.00 10.00      A   
ATOM   2990 HE22 GLN A 317      -6.701  -0.640  20.139  1.00 10.00      A   
ATOM   2991  C   GLN A 317      -1.291  -4.435  17.958  1.00 10.00      A   
ATOM   2992  O   GLN A 317      -1.725  -5.477  17.463  1.00 10.00      A   
ATOM   2993  N   ARG A 318      -0.255  -3.782  17.455  1.00 10.00      A   
ATOM   2994  HN  ARG A 318       0.048  -2.950  17.886  1.00 10.00      A   
ATOM   2995  CA  ARG A 318       0.453  -4.268  16.282  1.00 10.00      A   
ATOM   2996  CB  ARG A 318       0.109  -3.431  15.048  1.00 10.00      A   
ATOM   2997  CG  ARG A 318       0.416  -4.123  13.732  1.00 10.00      A   
ATOM   2998  CD  ARG A 318      -0.041  -3.291  12.547  1.00 10.00      A   
ATOM   2999  NE  ARG A 318      -0.280  -4.117  11.365  1.00 10.00      A   
ATOM   3000  HE  ARG A 318       0.064  -5.046  11.386  1.00 10.00      A   
ATOM   3001  CZ  ARG A 318      -0.924  -3.693  10.279  1.00 10.00      A   
ATOM   3002  NH1 ARG A 318      -1.388  -2.450  10.226  1.00 10.00      A   
ATOM   3003 HH11 ARG A 318      -1.893  -2.115   9.379  1.00 10.00      A   
ATOM   3004 HH12 ARG A 318      -1.253  -1.803  11.035  1.00 10.00      A   
ATOM   3005  NH2 ARG A 318      -1.117  -4.521   9.257  1.00 10.00      A   
ATOM   3006 HH21 ARG A 318      -0.768  -5.503   9.308  1.00 10.00      A   
ATOM   3007 HH22 ARG A 318      -1.620  -4.195   8.397  1.00 10.00      A   
ATOM   3008  C   ARG A 318       1.947  -4.232  16.545  1.00 10.00      A   
ATOM   3009  O   ARG A 318       2.510  -3.171  16.822  1.00 10.00      A   
ATOM   3010  N   LEU A 319       2.587  -5.385  16.466  1.00 10.00      A   
ATOM   3011  HN  LEU A 319       2.090  -6.200  16.227  1.00 10.00      A   
ATOM   3012  CA  LEU A 319       4.015  -5.467  16.726  1.00 10.00      A   
ATOM   3013  CB  LEU A 319       4.272  -6.145  18.074  1.00 10.00      A   
ATOM   3014  CG  LEU A 319       5.729  -6.186  18.536  1.00 10.00      A   
ATOM   3015  CD1 LEU A 319       6.229  -4.792  18.859  1.00 10.00      A   
ATOM   3016  CD2 LEU A 319       5.885  -7.102  19.732  1.00 10.00      A   
ATOM   3017  C   LEU A 319       4.769  -6.201  15.626  1.00 10.00      A   
ATOM   3018  O   LEU A 319       4.430  -7.330  15.263  1.00 10.00      A   
ATOM   3019  N   TRP A 320       5.789  -5.540  15.095  1.00 10.00      A   
ATOM   3020  HN  TRP A 320       5.984  -4.630  15.415  1.00 10.00      A   
ATOM   3021  CA  TRP A 320       6.640  -6.117  14.064  1.00 10.00      A   
ATOM   3022  CB  TRP A 320       6.591  -5.279  12.777  1.00 10.00      A   
ATOM   3023  CG  TRP A 320       5.272  -5.284  12.057  1.00 10.00      A   
ATOM   3024  CD1 TRP A 320       4.138  -5.955  12.410  1.00 10.00      A   
ATOM   3025  CD2 TRP A 320       4.956  -4.579  10.848  1.00 10.00      A   
ATOM   3026  NE1 TRP A 320       3.139  -5.710  11.501  1.00 10.00      A   
ATOM   3027  HE1 TRP A 320       2.219  -6.078  11.543  1.00 10.00      A   
ATOM   3028  CE2 TRP A 320       3.615  -4.870  10.533  1.00 10.00      A   
ATOM   3029  CE3 TRP A 320       5.675  -3.729  10.002  1.00 10.00      A   
ATOM   3030  CZ2 TRP A 320       2.978  -4.340   9.411  1.00 10.00      A   
ATOM   3031  CZ3 TRP A 320       5.041  -3.204   8.891  1.00 10.00      A   
ATOM   3032  CH2 TRP A 320       3.706  -3.511   8.604  1.00 10.00      A   
ATOM   3033  C   TRP A 320       8.063  -6.138  14.601  1.00 10.00      A   
ATOM   3034  O   TRP A 320       8.662  -5.082  14.806  1.00 10.00      A   
ATOM   3035  N   VAL A 321       8.597  -7.321  14.854  1.00 10.00      A   
ATOM   3036  HN  VAL A 321       8.089  -8.139  14.646  1.00 10.00      A   
ATOM   3037  CA  VAL A 321       9.944  -7.434  15.400  1.00 10.00      A   
ATOM   3038  CB  VAL A 321       9.927  -7.674  16.924  1.00 10.00      A   
ATOM   3039  CG1 VAL A 321       9.584  -6.398  17.669  1.00 10.00      A   
ATOM   3040  CG2 VAL A 321       8.957  -8.791  17.284  1.00 10.00      A   
ATOM   3041  C   VAL A 321      10.717  -8.564  14.751  1.00 10.00      A   
ATOM   3042  O   VAL A 321      10.222  -9.239  13.852  1.00 10.00      A   
ATOM   3043  N   LEU A 322      11.936  -8.764  15.215  1.00 10.00      A   
ATOM   3044  HN  LEU A 322      12.278  -8.183  15.928  1.00 10.00      A   
ATOM   3045  CA  LEU A 322      12.782  -9.822  14.698  1.00 10.00      A   
ATOM   3046  CB  LEU A 322      14.233  -9.342  14.580  1.00 10.00      A   
ATOM   3047  CG  LEU A 322      14.504  -8.246  13.547  1.00 10.00      A   
ATOM   3048  CD1 LEU A 322      15.913  -7.701  13.708  1.00 10.00      A   
ATOM   3049  CD2 LEU A 322      14.295  -8.775  12.135  1.00 10.00      A   
ATOM   3050  C   LEU A 322      12.714 -11.050  15.598  1.00 10.00      A   
ATOM   3051  O   LEU A 322      12.178 -10.994  16.705  1.00 10.00      A   
ATOM   3052  N   ASP A 323      13.283 -12.150  15.121  1.00 10.00      A   
ATOM   3053  HN  ASP A 323      13.693 -12.122  14.230  1.00 10.00      A   
ATOM   3054  CA  ASP A 323      13.312 -13.407  15.866  1.00 10.00      A   
ATOM   3055  CB  ASP A 323      13.724 -14.583  14.964  1.00 10.00      A   
ATOM   3056  CG  ASP A 323      15.081 -14.421  14.307  1.00 10.00      A   
ATOM   3057  OD1 ASP A 323      15.600 -13.284  14.256  1.00 10.00      A   
ATOM   3058  OD2 ASP A 323      15.625 -15.428  13.810  1.00 10.00      A   
ATOM   3059  C   ASP A 323      14.221 -13.304  17.087  1.00 10.00      A   
ATOM   3060  O   ASP A 323      14.261 -14.200  17.928  1.00 10.00      A   
ATOM   3061  N   TYR A 324      14.924 -12.184  17.183  1.00 10.00      A   
ATOM   3062  HN  TYR A 324      14.828 -11.514  16.478  1.00 10.00      A   
ATOM   3063  CA  TYR A 324      15.831 -11.916  18.290  1.00 10.00      A   
ATOM   3064  CB  TYR A 324      16.574 -10.607  18.043  1.00 10.00      A   
ATOM   3065  CG  TYR A 324      18.030 -10.788  17.715  1.00 10.00      A   
ATOM   3066  CD1 TYR A 324      18.447 -11.026  16.416  1.00 10.00      A   
ATOM   3067  CD2 TYR A 324      18.990 -10.719  18.712  1.00 10.00      A   
ATOM   3068  CE1 TYR A 324      19.785 -11.191  16.114  1.00 10.00      A   
ATOM   3069  CE2 TYR A 324      20.326 -10.883  18.420  1.00 10.00      A   
ATOM   3070  CZ  TYR A 324      20.721 -11.117  17.121  1.00 10.00      A   
ATOM   3071  OH  TYR A 324      22.058 -11.280  16.835  1.00 10.00      A   
ATOM   3072  HH  TYR A 324      22.299 -10.693  16.105  1.00 10.00      A   
ATOM   3073  C   TYR A 324      15.086 -11.837  19.621  1.00 10.00      A   
ATOM   3074  O   TYR A 324      15.696 -11.917  20.687  1.00 10.00      A   
ATOM   3075  N   ILE A 325      13.766 -11.682  19.549  1.00 10.00      A   
ATOM   3076  HN  ILE A 325      13.340 -11.626  18.665  1.00 10.00      A   
ATOM   3077  CA  ILE A 325      12.935 -11.593  20.743  1.00 10.00      A   
ATOM   3078  CB  ILE A 325      11.473 -11.221  20.393  1.00 10.00      A   
ATOM   3079  CG1 ILE A 325      10.633 -11.025  21.658  1.00 10.00      A   
ATOM   3080  CG2 ILE A 325      10.841 -12.261  19.480  1.00 10.00      A   
ATOM   3081  CD1 ILE A 325      11.118  -9.903  22.554  1.00 10.00      A   
ATOM   3082  C   ILE A 325      12.977 -12.890  21.559  1.00 10.00      A   
ATOM   3083  O   ILE A 325      12.809 -12.863  22.780  1.00 10.00      A   
ATOM   3084  N   GLU A 326      13.214 -14.018  20.877  1.00 10.00      A   
ATOM   3085  HN  GLU A 326      13.341 -13.969  19.903  1.00 10.00      A   
ATOM   3086  CA  GLU A 326      13.281 -15.329  21.528  1.00 10.00      A   
ATOM   3087  CB  GLU A 326      14.356 -15.358  22.620  1.00 10.00      A   
ATOM   3088  CG  GLU A 326      15.786 -15.369  22.110  1.00 10.00      A   
ATOM   3089  CD  GLU A 326      16.793 -15.530  23.230  1.00 10.00      A   
ATOM   3090  OE1 GLU A 326      16.537 -16.318  24.165  1.00 10.00      A   
ATOM   3091  OE2 GLU A 326      17.856 -14.877  23.173  1.00 10.00      A   
ATOM   3092  C   GLU A 326      11.934 -15.736  22.120  1.00 10.00      A   
ATOM   3093  O   GLU A 326      10.987 -14.944  22.155  1.00 10.00      A   
ATOM   3094  N   ASP A 327      11.859 -16.977  22.589  1.00 10.00      A   
ATOM   3095  HN  ASP A 327      12.646 -17.562  22.520  1.00 10.00      A   
ATOM   3096  CA  ASP A 327      10.636 -17.493  23.197  1.00 10.00      A   
ATOM   3097  CB  ASP A 327      10.744 -18.999  23.468  1.00 10.00      A   
ATOM   3098  CG  ASP A 327      10.787 -19.852  22.213  1.00 10.00      A   
ATOM   3099  OD1 ASP A 327       9.837 -19.800  21.412  1.00 10.00      A   
ATOM   3100  OD2 ASP A 327      11.771 -20.597  22.032  1.00 10.00      A   
ATOM   3101  C   ASP A 327      10.376 -16.764  24.509  1.00 10.00      A   
ATOM   3102  O   ASP A 327       9.232 -16.467  24.855  1.00 10.00      A   
ATOM   3103  N   ALA A 328      11.457 -16.469  25.224  1.00 10.00      A   
ATOM   3104  HN  ALA A 328      12.338 -16.735  24.882  1.00 10.00      A   
ATOM   3105  CA  ALA A 328      11.380 -15.777  26.503  1.00 10.00      A   
ATOM   3106  CB  ALA A 328      12.772 -15.611  27.094  1.00 10.00      A   
ATOM   3107  C   ALA A 328      10.690 -14.424  26.364  1.00 10.00      A   
ATOM   3108  O   ALA A 328       9.818 -14.077  27.163  1.00 10.00      A   
ATOM   3109  N   GLY A 329      11.066 -13.675  25.334  1.00 10.00      A   
ATOM   3110  HN  GLY A 329      11.747 -14.015  24.712  1.00 10.00      A   
ATOM   3111  CA  GLY A 329      10.475 -12.370  25.116  1.00 10.00      A   
ATOM   3112  C   GLY A 329       8.991 -12.448  24.825  1.00 10.00      A   
ATOM   3113  O   GLY A 329       8.204 -11.683  25.380  1.00 10.00      A   
ATOM   3114  N   LEU A 330       8.607 -13.395  23.978  1.00 10.00      A   
ATOM   3115  HN  LEU A 330       9.284 -13.991  23.591  1.00 10.00      A   
ATOM   3116  CA  LEU A 330       7.209 -13.573  23.605  1.00 10.00      A   
ATOM   3117  CB  LEU A 330       7.081 -14.596  22.474  1.00 10.00      A   
ATOM   3118  CG  LEU A 330       7.690 -14.189  21.129  1.00 10.00      A   
ATOM   3119  CD1 LEU A 330       7.504 -15.293  20.103  1.00 10.00      A   
ATOM   3120  CD2 LEU A 330       7.078 -12.887  20.631  1.00 10.00      A   
ATOM   3121  C   LEU A 330       6.355 -13.985  24.801  1.00 10.00      A   
ATOM   3122  O   LEU A 330       5.195 -13.585  24.916  1.00 10.00      A   
ATOM   3123  N   GLU A 331       6.947 -14.763  25.699  1.00 10.00      A   
ATOM   3124  HN  GLU A 331       7.881 -15.030  25.556  1.00 10.00      A   
ATOM   3125  CA  GLU A 331       6.251 -15.231  26.891  1.00 10.00      A   
ATOM   3126  CB  GLU A 331       7.120 -16.233  27.658  1.00 10.00      A   
ATOM   3127  CG  GLU A 331       6.351 -17.146  28.603  1.00 10.00      A   
ATOM   3128  CD  GLU A 331       7.245 -18.171  29.273  1.00 10.00      A   
ATOM   3129  OE1 GLU A 331       7.985 -17.795  30.206  1.00 10.00      A   
ATOM   3130  OE2 GLU A 331       7.220 -19.356  28.863  1.00 10.00      A   
ATOM   3131  C   GLU A 331       5.853 -14.055  27.786  1.00 10.00      A   
ATOM   3132  O   GLU A 331       4.757 -14.036  28.352  1.00 10.00      A   
ATOM   3133  N   VAL A 332       6.743 -13.067  27.894  1.00 10.00      A   
ATOM   3134  HN  VAL A 332       7.596 -13.137  27.415  1.00 10.00      A   
ATOM   3135  CA  VAL A 332       6.476 -11.884  28.710  1.00 10.00      A   
ATOM   3136  CB  VAL A 332       7.775 -11.142  29.096  1.00 10.00      A   
ATOM   3137  CG1 VAL A 332       7.497 -10.074  30.145  1.00 10.00      A   
ATOM   3138  CG2 VAL A 332       8.825 -12.118  29.598  1.00 10.00      A   
ATOM   3139  C   VAL A 332       5.559 -10.925  27.958  1.00 10.00      A   
ATOM   3140  O   VAL A 332       4.703 -10.265  28.554  1.00 10.00      A   
ATOM   3141  N   LEU A 333       5.746 -10.863  26.643  1.00 10.00      A   
ATOM   3142  HN  LEU A 333       6.456 -11.408  26.240  1.00 10.00      A   
ATOM   3143  CA  LEU A 333       4.946 -10.003  25.777  1.00 10.00      A   
ATOM   3144  CB  LEU A 333       5.409 -10.157  24.326  1.00 10.00      A   
ATOM   3145  CG  LEU A 333       4.605  -9.412  23.260  1.00 10.00      A   
ATOM   3146  CD1 LEU A 333       4.761  -7.910  23.417  1.00 10.00      A   
ATOM   3147  CD2 LEU A 333       5.037  -9.851  21.872  1.00 10.00      A   
ATOM   3148  C   LEU A 333       3.465 -10.351  25.898  1.00 10.00      A   
ATOM   3149  O   LEU A 333       2.617  -9.467  26.026  1.00 10.00      A   
ATOM   3150  N   ALA A 334       3.171 -11.648  25.891  1.00 10.00      A   
ATOM   3151  HN  ALA A 334       3.898 -12.299  25.790  1.00 10.00      A   
ATOM   3152  CA  ALA A 334       1.801 -12.135  26.002  1.00 10.00      A   
ATOM   3153  CB  ALA A 334       1.768 -13.648  25.851  1.00 10.00      A   
ATOM   3154  C   ALA A 334       1.157 -11.708  27.320  1.00 10.00      A   
ATOM   3155  O   ALA A 334      -0.064 -11.586  27.417  1.00 10.00      A   
ATOM   3156  N   SER A 335       1.981 -11.485  28.331  1.00 10.00      A   
ATOM   3157  HN  SER A 335       2.945 -11.613  28.199  1.00 10.00      A   
ATOM   3158  CA  SER A 335       1.492 -11.069  29.636  1.00 10.00      A   
ATOM   3159  CB  SER A 335       2.431 -11.580  30.730  1.00 10.00      A   
ATOM   3160  OG  SER A 335       2.709 -12.959  30.554  1.00 10.00      A   
ATOM   3161  HG  SER A 335       1.918 -13.471  30.770  1.00 10.00      A   
ATOM   3162  C   SER A 335       1.380  -9.550  29.723  1.00 10.00      A   
ATOM   3163  O   SER A 335       0.584  -9.019  30.495  1.00 10.00      A   
ATOM   3164  N   THR A 336       2.164  -8.857  28.914  1.00 10.00      A   
ATOM   3165  HN  THR A 336       2.745  -9.334  28.283  1.00 10.00      A   
ATOM   3166  CA  THR A 336       2.171  -7.403  28.924  1.00 10.00      A   
ATOM   3167  CB  THR A 336       3.572  -6.858  28.590  1.00 10.00      A   
ATOM   3168  OG1 THR A 336       4.559  -7.570  29.358  1.00 10.00      A   
ATOM   3169  HG1 THR A 336       4.499  -8.516  29.158  1.00 10.00      A   
ATOM   3170  CG2 THR A 336       3.658  -5.377  28.918  1.00 10.00      A   
ATOM   3171  C   THR A 336       1.138  -6.804  27.964  1.00 10.00      A   
ATOM   3172  O   THR A 336       0.368  -5.923  28.351  1.00 10.00      A   
ATOM   3173  N   CYS A 337       1.114  -7.289  26.728  1.00 10.00      A   
ATOM   3174  HN  CYS A 337       1.729  -8.020  26.480  1.00 10.00      A   
ATOM   3175  CA  CYS A 337       0.190  -6.775  25.730  1.00 10.00      A   
ATOM   3176  CB  CYS A 337       0.938  -6.459  24.434  1.00 10.00      A   
ATOM   3177  SG  CYS A 337       2.547  -5.670  24.691  1.00 10.00      A   
ATOM   3178  HG  CYS A 337       2.356  -4.525  25.334  1.00 10.00      A   
ATOM   3179  C   CYS A 337      -0.952  -7.754  25.476  1.00 10.00      A   
ATOM   3180  O   CYS A 337      -0.817  -8.706  24.709  1.00 10.00      A   
ATOM   3181  N   LYS A 338      -2.076  -7.514  26.130  1.00 10.00      A   
ATOM   3182  HN  LYS A 338      -2.123  -6.741  26.739  1.00 10.00      A   
ATOM   3183  CA  LYS A 338      -3.244  -8.365  25.979  1.00 10.00      A   
ATOM   3184  CB  LYS A 338      -4.080  -8.365  27.262  1.00 10.00      A   
ATOM   3185  CG  LYS A 338      -3.357  -8.904  28.487  1.00 10.00      A   
ATOM   3186  CD  LYS A 338      -3.032 -10.377  28.321  1.00 10.00      A   
ATOM   3187  CE  LYS A 338      -2.374 -10.945  29.563  1.00 10.00      A   
ATOM   3188  NZ  LYS A 338      -2.000 -12.369  29.381  1.00 10.00      A   
ATOM   3189  HZ1 LYS A 338      -1.335 -12.468  28.584  1.00 10.00      A   
ATOM   3190  HZ2 LYS A 338      -2.846 -12.936  29.183  1.00 10.00      A   
ATOM   3191  HZ3 LYS A 338      -1.549 -12.735  30.246  1.00 10.00      A   
ATOM   3192  C   LYS A 338      -4.099  -7.906  24.804  1.00 10.00      A   
ATOM   3193  O   LYS A 338      -4.984  -8.629  24.347  1.00 10.00      A   
ATOM   3194  N   ASP A 339      -3.826  -6.706  24.311  1.00 10.00      A   
ATOM   3195  HN  ASP A 339      -3.100  -6.178  24.705  1.00 10.00      A   
ATOM   3196  CA  ASP A 339      -4.589  -6.156  23.197  1.00 10.00      A   
ATOM   3197  CB  ASP A 339      -4.926  -4.685  23.446  1.00 10.00      A   
ATOM   3198  CG  ASP A 339      -6.141  -4.220  22.664  1.00 10.00      A   
ATOM   3199  OD1 ASP A 339      -6.928  -5.076  22.205  1.00 10.00      A   
ATOM   3200  OD2 ASP A 339      -6.321  -2.994  22.504  1.00 10.00      A   
ATOM   3201  C   ASP A 339      -3.852  -6.327  21.871  1.00 10.00      A   
ATOM   3202  O   ASP A 339      -4.231  -5.741  20.857  1.00 10.00      A   
ATOM   3203  N   LEU A 340      -2.809  -7.156  21.883  1.00 10.00      A   
ATOM   3204  HN  LEU A 340      -2.575  -7.612  22.716  1.00 10.00      A   
ATOM   3205  CA  LEU A 340      -2.017  -7.411  20.683  1.00 10.00      A   
ATOM   3206  CB  LEU A 340      -0.733  -8.167  21.034  1.00 10.00      A   
ATOM   3207  CG  LEU A 340       0.306  -8.300  19.917  1.00 10.00      A   
ATOM   3208  CD1 LEU A 340       0.875  -6.941  19.550  1.00 10.00      A   
ATOM   3209  CD2 LEU A 340       1.417  -9.250  20.329  1.00 10.00      A   
ATOM   3210  C   LEU A 340      -2.837  -8.194  19.659  1.00 10.00      A   
ATOM   3211  O   LEU A 340      -3.215  -9.341  19.898  1.00 10.00      A   
ATOM   3212  N   ARG A 341      -3.109  -7.566  18.521  1.00 10.00      A   
ATOM   3213  HN  ARG A 341      -2.759  -6.658  18.383  1.00 10.00      A   
ATOM   3214  CA  ARG A 341      -3.901  -8.185  17.466  1.00 10.00      A   
ATOM   3215  CB  ARG A 341      -4.762  -7.136  16.754  1.00 10.00      A   
ATOM   3216  CG  ARG A 341      -5.238  -5.997  17.639  1.00 10.00      A   
ATOM   3217  CD  ARG A 341      -6.529  -6.347  18.355  1.00 10.00      A   
ATOM   3218  NE  ARG A 341      -6.874  -5.348  19.362  1.00 10.00      A   
ATOM   3219  HE  ARG A 341      -6.420  -5.413  20.239  1.00 10.00      A   
ATOM   3220  CZ  ARG A 341      -7.752  -4.366  19.172  1.00 10.00      A   
ATOM   3221  NH1 ARG A 341      -8.385  -4.248  18.011  1.00 10.00      A   
ATOM   3222 HH11 ARG A 341      -9.070  -3.477  17.863  1.00 10.00      A   
ATOM   3223 HH12 ARG A 341      -8.200  -4.928  17.242  1.00 10.00      A   
ATOM   3224  NH2 ARG A 341      -7.992  -3.500  20.144  1.00 10.00      A   
ATOM   3225 HH21 ARG A 341      -7.489  -3.588  21.063  1.00 10.00      A   
ATOM   3226 HH22 ARG A 341      -8.676  -2.727  20.007  1.00 10.00      A   
ATOM   3227  C   ARG A 341      -3.010  -8.865  16.436  1.00 10.00      A   
ATOM   3228  O   ARG A 341      -3.187 -10.047  16.127  1.00 10.00      A   
ATOM   3229  N   GLU A 342      -2.040  -8.117  15.925  1.00 10.00      A   
ATOM   3230  HN  GLU A 342      -1.915  -7.200  16.254  1.00 10.00      A   
ATOM   3231  CA  GLU A 342      -1.138  -8.632  14.908  1.00 10.00      A   
ATOM   3232  CB  GLU A 342      -1.245  -7.795  13.627  1.00 10.00      A   
ATOM   3233  CG  GLU A 342      -0.547  -8.412  12.425  1.00 10.00      A   
ATOM   3234  CD  GLU A 342      -0.327  -7.418  11.307  1.00 10.00      A   
ATOM   3235  OE1 GLU A 342      -1.112  -7.410  10.340  1.00 10.00      A   
ATOM   3236  OE2 GLU A 342       0.648  -6.648  11.382  1.00 10.00      A   
ATOM   3237  C   GLU A 342       0.305  -8.667  15.395  1.00 10.00      A   
ATOM   3238  O   GLU A 342       0.821  -7.680  15.924  1.00 10.00      A   
ATOM   3239  N   LEU A 343       0.947  -9.809  15.203  1.00 10.00      A   
ATOM   3240  HN  LEU A 343       0.469 -10.558  14.782  1.00 10.00      A   
ATOM   3241  CA  LEU A 343       2.338  -9.993  15.595  1.00 10.00      A   
ATOM   3242  CB  LEU A 343       2.432 -10.925  16.807  1.00 10.00      A   
ATOM   3243  CG  LEU A 343       3.841 -11.354  17.218  1.00 10.00      A   
ATOM   3244  CD1 LEU A 343       4.616 -10.182  17.802  1.00 10.00      A   
ATOM   3245  CD2 LEU A 343       3.782 -12.511  18.201  1.00 10.00      A   
ATOM   3246  C   LEU A 343       3.127 -10.581  14.429  1.00 10.00      A   
ATOM   3247  O   LEU A 343       2.837 -11.687  13.972  1.00 10.00      A   
ATOM   3248  N   ARG A 344       4.115  -9.842  13.937  1.00 10.00      A   
ATOM   3249  HN  ARG A 344       4.311  -8.965  14.343  1.00 10.00      A   
ATOM   3250  CA  ARG A 344       4.931 -10.309  12.825  1.00 10.00      A   
ATOM   3251  CB  ARG A 344       4.781  -9.403  11.592  1.00 10.00      A   
ATOM   3252  CG  ARG A 344       3.359  -9.331  11.049  1.00 10.00      A   
ATOM   3253  CD  ARG A 344       3.287  -8.631   9.699  1.00 10.00      A   
ATOM   3254  NE  ARG A 344       1.911  -8.263   9.366  1.00 10.00      A   
ATOM   3255  HE  ARG A 344       1.317  -8.042  10.119  1.00 10.00      A   
ATOM   3256  CZ  ARG A 344       1.414  -8.188   8.134  1.00 10.00      A   
ATOM   3257  NH1 ARG A 344       2.176  -8.435   7.079  1.00 10.00      A   
ATOM   3258 HH11 ARG A 344       3.174  -8.698   7.198  1.00 10.00      A   
ATOM   3259 HH12 ARG A 344       1.771  -8.369   6.115  1.00 10.00      A   
ATOM   3260  NH2 ARG A 344       0.137  -7.877   7.962  1.00 10.00      A   
ATOM   3261 HH21 ARG A 344      -0.480  -7.698   8.791  1.00 10.00      A   
ATOM   3262 HH22 ARG A 344      -0.266  -7.812   6.998  1.00 10.00      A   
ATOM   3263  C   ARG A 344       6.389 -10.424  13.246  1.00 10.00      A   
ATOM   3264  O   ARG A 344       7.020  -9.430  13.618  1.00 10.00      A   
ATOM   3265  N   VAL A 345       6.905 -11.647  13.210  1.00 10.00      A   
ATOM   3266  HN  VAL A 345       6.339 -12.400  12.917  1.00 10.00      A   
ATOM   3267  CA  VAL A 345       8.287 -11.915  13.588  1.00 10.00      A   
ATOM   3268  CB  VAL A 345       8.382 -13.121  14.551  1.00 10.00      A   
ATOM   3269  CG1 VAL A 345       9.821 -13.352  14.988  1.00 10.00      A   
ATOM   3270  CG2 VAL A 345       7.487 -12.916  15.765  1.00 10.00      A   
ATOM   3271  C   VAL A 345       9.135 -12.191  12.350  1.00 10.00      A   
ATOM   3272  O   VAL A 345       8.900 -13.158  11.624  1.00 10.00      A   
ATOM   3273  N   PHE A 346      10.109 -11.329  12.110  1.00 10.00      A   
ATOM   3274  HN  PHE A 346      10.238 -10.575  12.730  1.00 10.00      A   
ATOM   3275  CA  PHE A 346      10.998 -11.463  10.962  1.00 10.00      A   
ATOM   3276  CB  PHE A 346      11.254 -10.090  10.322  1.00 10.00      A   
ATOM   3277  CG  PHE A 346      10.015  -9.394   9.828  1.00 10.00      A   
ATOM   3278  CD1 PHE A 346       9.242  -8.629  10.688  1.00 10.00      A   
ATOM   3279  CD2 PHE A 346       9.624  -9.503   8.504  1.00 10.00      A   
ATOM   3280  CE1 PHE A 346       8.104  -7.989  10.238  1.00 10.00      A   
ATOM   3281  CE2 PHE A 346       8.488  -8.865   8.047  1.00 10.00      A   
ATOM   3282  CZ  PHE A 346       7.725  -8.106   8.914  1.00 10.00      A   
ATOM   3283  C   PHE A 346      12.320 -12.100  11.389  1.00 10.00      A   
ATOM   3284  O   PHE A 346      12.878 -11.753  12.426  1.00 10.00      A   
ATOM   3285  N   PRO A 347      12.842 -13.043  10.603  1.00 10.00      A   
ATOM   3286  CA  PRO A 347      14.097 -13.723  10.927  1.00 10.00      A   
ATOM   3287  CB  PRO A 347      14.089 -14.931   9.988  1.00 10.00      A   
ATOM   3288  CG  PRO A 347      13.281 -14.495   8.814  1.00 10.00      A   
ATOM   3289  CD  PRO A 347      12.254 -13.526   9.340  1.00 10.00      A   
ATOM   3290  C   PRO A 347      15.329 -12.852  10.663  1.00 10.00      A   
ATOM   3291  O   PRO A 347      15.503 -12.318   9.562  1.00 10.00      A   
ATOM   3292  N   SER A 348      16.176 -12.703  11.680  1.00 10.00      A   
ATOM   3293  HN  SER A 348      15.964 -13.122  12.552  1.00 10.00      A   
ATOM   3294  CA  SER A 348      17.398 -11.918  11.551  1.00 10.00      A   
ATOM   3295  CB  SER A 348      18.080 -11.773  12.912  1.00 10.00      A   
ATOM   3296  OG  SER A 348      18.081 -13.005  13.616  1.00 10.00      A   
ATOM   3297  HG  SER A 348      17.195 -13.156  14.000  1.00 10.00      A   
ATOM   3298  C   SER A 348      18.348 -12.582  10.562  1.00 10.00      A   
ATOM   3299  O   SER A 348      18.833 -11.950   9.626  1.00 10.00      A   
ATOM   3300  N   GLU A 349      18.601 -13.866  10.778  1.00 10.00      A   
ATOM   3301  HN  GLU A 349      18.196 -14.304  11.552  1.00 10.00      A   
ATOM   3302  CA  GLU A 349      19.473 -14.636   9.908  1.00 10.00      A   
ATOM   3303  CB  GLU A 349      20.711 -15.115  10.673  1.00 10.00      A   
ATOM   3304  CG  GLU A 349      21.570 -13.991  11.238  1.00 10.00      A   
ATOM   3305  CD  GLU A 349      22.341 -13.242  10.169  1.00 10.00      A   
ATOM   3306  OE1 GLU A 349      21.863 -13.173   9.020  1.00 10.00      A   
ATOM   3307  OE2 GLU A 349      23.435 -12.723  10.472  1.00 10.00      A   
ATOM   3308  C   GLU A 349      18.715 -15.819   9.306  1.00 10.00      A   
ATOM   3309  O   GLU A 349      18.808 -16.947   9.792  1.00 10.00      A   
ATOM   3310  N   PRO A 350      17.935 -15.570   8.243  1.00 10.00      A   
ATOM   3311  CA  PRO A 350      17.143 -16.610   7.579  1.00 10.00      A   
ATOM   3312  CB  PRO A 350      16.156 -15.804   6.734  1.00 10.00      A   
ATOM   3313  CG  PRO A 350      16.873 -14.534   6.426  1.00 10.00      A   
ATOM   3314  CD  PRO A 350      17.760 -14.249   7.607  1.00 10.00      A   
ATOM   3315  C   PRO A 350      17.985 -17.511   6.681  1.00 10.00      A   
ATOM   3316  O   PRO A 350      17.551 -18.596   6.297  1.00 10.00      A   
ATOM   3317  N   PHE A 351      19.192 -17.063   6.359  1.00 10.00      A   
ATOM   3318  HN  PHE A 351      19.493 -16.200   6.714  1.00 10.00      A   
ATOM   3319  CA  PHE A 351      20.085 -17.829   5.500  1.00 10.00      A   
ATOM   3320  CB  PHE A 351      20.963 -16.898   4.661  1.00 10.00      A   
ATOM   3321  CG  PHE A 351      20.182 -15.880   3.879  1.00 10.00      A   
ATOM   3322  CD1 PHE A 351      20.380 -14.529   4.089  1.00 10.00      A   
ATOM   3323  CD2 PHE A 351      19.242 -16.278   2.938  1.00 10.00      A   
ATOM   3324  CE1 PHE A 351      19.661 -13.593   3.376  1.00 10.00      A   
ATOM   3325  CE2 PHE A 351      18.519 -15.346   2.219  1.00 10.00      A   
ATOM   3326  CZ  PHE A 351      18.730 -14.001   2.438  1.00 10.00      A   
ATOM   3327  C   PHE A 351      20.942 -18.792   6.312  1.00 10.00      A   
ATOM   3328  O   PHE A 351      21.716 -19.572   5.760  1.00 10.00      A   
ATOM   3329  N   VAL A 352      20.800 -18.734   7.628  1.00 10.00      A   
ATOM   3330  HN  VAL A 352      20.168 -18.094   8.011  1.00 10.00      A   
ATOM   3331  CA  VAL A 352      21.550 -19.606   8.517  1.00 10.00      A   
ATOM   3332  CB  VAL A 352      22.163 -18.820   9.698  1.00 10.00      A   
ATOM   3333  CG1 VAL A 352      23.063 -19.715  10.539  1.00 10.00      A   
ATOM   3334  CG2 VAL A 352      22.939 -17.611   9.191  1.00 10.00      A   
ATOM   3335  C   VAL A 352      20.635 -20.710   9.049  1.00 10.00      A   
ATOM   3336  O   VAL A 352      19.583 -20.429   9.629  1.00 10.00      A   
ATOM   3337  N   MET A 353      21.030 -21.961   8.829  1.00 10.00      A   
ATOM   3338  HN  MET A 353      21.870 -22.120   8.347  1.00 10.00      A   
ATOM   3339  CA  MET A 353      20.252 -23.105   9.292  1.00 10.00      A   
ATOM   3340  CB  MET A 353      20.768 -24.403   8.670  1.00 10.00      A   
ATOM   3341  CG  MET A 353      19.918 -25.617   9.004  1.00 10.00      A   
ATOM   3342  SD  MET A 353      20.672 -27.173   8.499  1.00 10.00      A   
ATOM   3343  CE  MET A 353      19.369 -28.324   8.930  1.00 10.00      A   
ATOM   3344  C   MET A 353      20.329 -23.202  10.806  1.00 10.00      A   
ATOM   3345  O   MET A 353      19.341 -23.525  11.469  1.00 10.00      A   
ATOM   3346  N   GLU A 354      21.511 -22.919  11.342  1.00 10.00      A   
ATOM   3347  HN  GLU A 354      22.257 -22.670  10.755  1.00 10.00      A   
ATOM   3348  CA  GLU A 354      21.724 -22.958  12.776  1.00 10.00      A   
ATOM   3349  CB  GLU A 354      23.206 -22.736  13.105  1.00 10.00      A   
ATOM   3350  CG  GLU A 354      24.167 -23.647  12.356  1.00 10.00      A   
ATOM   3351  CD  GLU A 354      23.968 -25.117  12.679  1.00 10.00      A   
ATOM   3352  OE1 GLU A 354      23.433 -25.434  13.761  1.00 10.00      A   
ATOM   3353  OE2 GLU A 354      24.349 -25.967  11.849  1.00 10.00      A   
ATOM   3354  C   GLU A 354      20.889 -21.878  13.448  1.00 10.00      A   
ATOM   3355  O   GLU A 354      20.951 -20.709  13.059  1.00 10.00      A   
ATOM   3356  N   PRO A 355      20.069 -22.254  14.437  1.00 10.00      A   
ATOM   3357  CA  PRO A 355      19.230 -21.301  15.159  1.00 10.00      A   
ATOM   3358  CB  PRO A 355      18.414 -22.176  16.117  1.00 10.00      A   
ATOM   3359  CG  PRO A 355      18.533 -23.560  15.573  1.00 10.00      A   
ATOM   3360  CD  PRO A 355      19.883 -23.629  14.921  1.00 10.00      A   
ATOM   3361  C   PRO A 355      20.081 -20.300  15.936  1.00 10.00      A   
ATOM   3362  O   PRO A 355      20.538 -20.581  17.048  1.00 10.00      A   
ATOM   3363  N   ASN A 356      20.298 -19.138  15.331  1.00 10.00      A   
ATOM   3364  HN  ASN A 356      19.907 -18.986  14.443  1.00 10.00      A   
ATOM   3365  CA  ASN A 356      21.101 -18.081  15.945  1.00 10.00      A   
ATOM   3366  CB  ASN A 356      21.367 -16.929  14.959  1.00 10.00      A   
ATOM   3367  CG  ASN A 356      20.114 -16.172  14.549  1.00 10.00      A   
ATOM   3368  OD1 ASN A 356      19.044 -16.753  14.385  1.00 10.00      A   
ATOM   3369  ND2 ASN A 356      20.245 -14.862  14.382  1.00 10.00      A   
ATOM   3370 HD21 ASN A 356      21.130 -14.464  14.531  1.00 10.00      A   
ATOM   3371 HD22 ASN A 356      19.451 -14.342  14.113  1.00 10.00      A   
ATOM   3372  C   ASN A 356      20.449 -17.553  17.217  1.00 10.00      A   
ATOM   3373  O   ASN A 356      21.131 -17.152  18.159  1.00 10.00      A   
ATOM   3374  N   VAL A 357      19.127 -17.565  17.239  1.00 10.00      A   
ATOM   3375  HN  VAL A 357      18.641 -17.907  16.459  1.00 10.00      A   
ATOM   3376  CA  VAL A 357      18.377 -17.091  18.388  1.00 10.00      A   
ATOM   3377  CB  VAL A 357      17.405 -15.955  18.008  1.00 10.00      A   
ATOM   3378  CG1 VAL A 357      18.176 -14.702  17.621  1.00 10.00      A   
ATOM   3379  CG2 VAL A 357      16.483 -16.391  16.879  1.00 10.00      A   
ATOM   3380  C   VAL A 357      17.584 -18.227  19.016  1.00 10.00      A   
ATOM   3381  O   VAL A 357      17.209 -19.191  18.337  1.00 10.00      A   
ATOM   3382  N   ALA A 358      17.332 -18.115  20.305  1.00 10.00      A   
ATOM   3383  HN  ALA A 358      17.668 -17.333  20.793  1.00 10.00      A   
ATOM   3384  CA  ALA A 358      16.574 -19.130  21.019  1.00 10.00      A   
ATOM   3385  CB  ALA A 358      16.955 -19.149  22.491  1.00 10.00      A   
ATOM   3386  C   ALA A 358      15.076 -18.910  20.839  1.00 10.00      A   
ATOM   3387  O   ALA A 358      14.368 -18.527  21.773  1.00 10.00      A   
ATOM   3388  N   LEU A 359      14.609 -19.104  19.615  1.00 10.00      A   
ATOM   3389  HN  LEU A 359      15.233 -19.359  18.902  1.00 10.00      A   
ATOM   3390  CA  LEU A 359      13.204 -18.946  19.296  1.00 10.00      A   
ATOM   3391  CB  LEU A 359      12.980 -17.754  18.362  1.00 10.00      A   
ATOM   3392  CG  LEU A 359      11.526 -17.514  17.939  1.00 10.00      A   
ATOM   3393  CD1 LEU A 359      10.710 -16.972  19.102  1.00 10.00      A   
ATOM   3394  CD2 LEU A 359      11.448 -16.586  16.737  1.00 10.00      A   
ATOM   3395  C   LEU A 359      12.679 -20.218  18.646  1.00 10.00      A   
ATOM   3396  O   LEU A 359      13.032 -20.535  17.506  1.00 10.00      A   
ATOM   3397  N   THR A 360      11.860 -20.941  19.377  1.00 10.00      A   
ATOM   3398  HN  THR A 360      11.628 -20.630  20.285  1.00 10.00      A   
ATOM   3399  CA  THR A 360      11.277 -22.172  18.889  1.00 10.00      A   
ATOM   3400  CB  THR A 360      11.437 -23.300  19.932  1.00 10.00      A   
ATOM   3401  OG1 THR A 360      10.802 -22.919  21.160  1.00 10.00      A   
ATOM   3402  HG1 THR A 360      11.171 -22.068  21.467  1.00 10.00      A   
ATOM   3403  CG2 THR A 360      12.912 -23.573  20.200  1.00 10.00      A   
ATOM   3404  C   THR A 360       9.796 -21.950  18.592  1.00 10.00      A   
ATOM   3405  O   THR A 360       9.372 -20.825  18.318  1.00 10.00      A   
ATOM   3406  N   GLU A 361       9.023 -23.012  18.643  1.00 10.00      A   
ATOM   3407  HN  GLU A 361       9.425 -23.886  18.836  1.00 10.00      A   
ATOM   3408  CA  GLU A 361       7.597 -22.934  18.395  1.00 10.00      A   
ATOM   3409  CB  GLU A 361       7.105 -24.222  17.721  1.00 10.00      A   
ATOM   3410  CG  GLU A 361       7.139 -25.475  18.593  1.00 10.00      A   
ATOM   3411  CD  GLU A 361       8.540 -25.920  18.962  1.00 10.00      A   
ATOM   3412  OE1 GLU A 361       8.712 -26.510  20.047  1.00 10.00      A   
ATOM   3413  OE2 GLU A 361       9.474 -25.672  18.177  1.00 10.00      A   
ATOM   3414  C   GLU A 361       6.826 -22.677  19.689  1.00 10.00      A   
ATOM   3415  O   GLU A 361       5.601 -22.577  19.683  1.00 10.00      A   
ATOM   3416  N   GLN A 362       7.555 -22.559  20.792  1.00 10.00      A   
ATOM   3417  HN  GLN A 362       8.534 -22.627  20.728  1.00 10.00      A   
ATOM   3418  CA  GLN A 362       6.942 -22.328  22.096  1.00 10.00      A   
ATOM   3419  CB  GLN A 362       7.930 -22.647  23.221  1.00 10.00      A   
ATOM   3420  CG  GLN A 362       7.292 -22.760  24.599  1.00 10.00      A   
ATOM   3421  CD  GLN A 362       6.171 -23.785  24.655  1.00 10.00      A   
ATOM   3422  OE1 GLN A 362       6.192 -24.793  23.945  1.00 10.00      A   
ATOM   3423  NE2 GLN A 362       5.186 -23.536  25.511  1.00 10.00      A   
ATOM   3424 HE21 GLN A 362       5.240 -22.717  26.053  1.00 10.00      A   
ATOM   3425 HE22 GLN A 362       4.437 -24.171  25.562  1.00 10.00      A   
ATOM   3426  C   GLN A 362       6.420 -20.898  22.227  1.00 10.00      A   
ATOM   3427  O   GLN A 362       5.386 -20.660  22.857  1.00 10.00      A   
ATOM   3428  N   GLY A 363       7.149 -19.956  21.640  1.00 10.00      A   
ATOM   3429  HN  GLY A 363       7.986 -20.209  21.185  1.00 10.00      A   
ATOM   3430  CA  GLY A 363       6.758 -18.559  21.688  1.00 10.00      A   
ATOM   3431  C   GLY A 363       5.340 -18.344  21.201  1.00 10.00      A   
ATOM   3432  O   GLY A 363       4.546 -17.678  21.866  1.00 10.00      A   
ATOM   3433  N   LEU A 364       5.019 -18.927  20.054  1.00 10.00      A   
ATOM   3434  HN  LEU A 364       5.700 -19.446  19.580  1.00 10.00      A   
ATOM   3435  CA  LEU A 364       3.685 -18.808  19.475  1.00 10.00      A   
ATOM   3436  CB  LEU A 364       3.606 -19.544  18.129  1.00 10.00      A   
ATOM   3437  CG  LEU A 364       2.993 -18.770  16.950  1.00 10.00      A   
ATOM   3438  CD1 LEU A 364       2.758 -19.701  15.771  1.00 10.00      A   
ATOM   3439  CD2 LEU A 364       1.695 -18.085  17.354  1.00 10.00      A   
ATOM   3440  C   LEU A 364       2.629 -19.346  20.440  1.00 10.00      A   
ATOM   3441  O   LEU A 364       1.548 -18.769  20.578  1.00 10.00      A   
ATOM   3442  N   VAL A 365       2.953 -20.441  21.119  1.00 10.00      A   
ATOM   3443  HN  VAL A 365       3.836 -20.849  20.976  1.00 10.00      A   
ATOM   3444  CA  VAL A 365       2.035 -21.048  22.076  1.00 10.00      A   
ATOM   3445  CB  VAL A 365       2.602 -22.366  22.646  1.00 10.00      A   
ATOM   3446  CG1 VAL A 365       1.607 -23.008  23.600  1.00 10.00      A   
ATOM   3447  CG2 VAL A 365       2.955 -23.327  21.525  1.00 10.00      A   
ATOM   3448  C   VAL A 365       1.747 -20.082  23.227  1.00 10.00      A   
ATOM   3449  O   VAL A 365       0.593 -19.885  23.622  1.00 10.00      A   
ATOM   3450  N   SER A 366       2.801 -19.474  23.752  1.00 10.00      A   
ATOM   3451  HN  SER A 366       3.696 -19.678  23.401  1.00 10.00      A   
ATOM   3452  CA  SER A 366       2.668 -18.527  24.845  1.00 10.00      A   
ATOM   3453  CB  SER A 366       4.051 -18.144  25.380  1.00 10.00      A   
ATOM   3454  OG  SER A 366       4.805 -19.302  25.696  1.00 10.00      A   
ATOM   3455  HG  SER A 366       5.716 -19.183  25.399  1.00 10.00      A   
ATOM   3456  C   SER A 366       1.887 -17.282  24.414  1.00 10.00      A   
ATOM   3457  O   SER A 366       1.028 -16.795  25.149  1.00 10.00      A   
ATOM   3458  N   VAL A 367       2.162 -16.793  23.207  1.00 10.00      A   
ATOM   3459  HN  VAL A 367       2.838 -17.240  22.651  1.00 10.00      A   
ATOM   3460  CA  VAL A 367       1.493 -15.603  22.686  1.00 10.00      A   
ATOM   3461  CB  VAL A 367       2.174 -15.093  21.394  1.00 10.00      A   
ATOM   3462  CG1 VAL A 367       1.402 -13.924  20.803  1.00 10.00      A   
ATOM   3463  CG2 VAL A 367       3.612 -14.685  21.672  1.00 10.00      A   
ATOM   3464  C   VAL A 367       0.001 -15.846  22.425  1.00 10.00      A   
ATOM   3465  O   VAL A 367      -0.842 -15.022  22.792  1.00 10.00      A   
ATOM   3466  N   SER A 368      -0.324 -16.982  21.815  1.00 10.00      A   
ATOM   3467  HN  SER A 368       0.382 -17.619  21.574  1.00 10.00      A   
ATOM   3468  CA  SER A 368      -1.711 -17.306  21.503  1.00 10.00      A   
ATOM   3469  CB  SER A 368      -1.808 -18.572  20.647  1.00 10.00      A   
ATOM   3470  OG  SER A 368      -0.940 -19.586  21.120  1.00 10.00      A   
ATOM   3471  HG  SER A 368      -0.053 -19.439  20.767  1.00 10.00      A   
ATOM   3472  C   SER A 368      -2.562 -17.425  22.761  1.00 10.00      A   
ATOM   3473  O   SER A 368      -3.749 -17.090  22.752  1.00 10.00      A   
ATOM   3474  N   MET A 369      -1.950 -17.895  23.839  1.00 10.00      A   
ATOM   3475  HN  MET A 369      -1.006 -18.155  23.773  1.00 10.00      A   
ATOM   3476  CA  MET A 369      -2.641 -18.053  25.110  1.00 10.00      A   
ATOM   3477  CB  MET A 369      -1.935 -19.105  25.981  1.00 10.00      A   
ATOM   3478  CG  MET A 369      -2.087 -20.544  25.516  1.00 10.00      A   
ATOM   3479  SD  MET A 369      -1.234 -21.703  26.606  1.00 10.00      A   
ATOM   3480  CE  MET A 369      -1.638 -23.256  25.810  1.00 10.00      A   
ATOM   3481  C   MET A 369      -2.693 -16.725  25.864  1.00 10.00      A   
ATOM   3482  O   MET A 369      -3.644 -16.452  26.599  1.00 10.00      A   
ATOM   3483  N   GLY A 370      -1.666 -15.909  25.676  1.00 10.00      A   
ATOM   3484  HN  GLY A 370      -0.936 -16.185  25.080  1.00 10.00      A   
ATOM   3485  CA  GLY A 370      -1.596 -14.633  26.352  1.00 10.00      A   
ATOM   3486  C   GLY A 370      -2.472 -13.568  25.728  1.00 10.00      A   
ATOM   3487  O   GLY A 370      -3.212 -12.880  26.430  1.00 10.00      A   
ATOM   3488  N   CYS A 371      -2.403 -13.429  24.417  1.00 10.00      A   
ATOM   3489  HN  CYS A 371      -1.810 -14.018  23.894  1.00 10.00      A   
ATOM   3490  CA  CYS A 371      -3.184 -12.416  23.727  1.00 10.00      A   
ATOM   3491  CB  CYS A 371      -2.338 -11.753  22.643  1.00 10.00      A   
ATOM   3492  SG  CYS A 371      -0.688 -11.275  23.201  1.00 10.00      A   
ATOM   3493  HG  CYS A 371      -0.803 -10.139  23.883  1.00 10.00      A   
ATOM   3494  C   CYS A 371      -4.455 -12.997  23.120  1.00 10.00      A   
ATOM   3495  O   CYS A 371      -4.401 -13.782  22.175  1.00 10.00      A   
ATOM   3496  N   PRO A 372      -5.625 -12.616  23.661  1.00 10.00      A   
ATOM   3497  CA  PRO A 372      -6.918 -13.086  23.152  1.00 10.00      A   
ATOM   3498  CB  PRO A 372      -7.881 -12.733  24.284  1.00 10.00      A   
ATOM   3499  CG  PRO A 372      -7.268 -11.538  24.932  1.00 10.00      A   
ATOM   3500  CD  PRO A 372      -5.780 -11.724  24.828  1.00 10.00      A   
ATOM   3501  C   PRO A 372      -7.317 -12.344  21.873  1.00 10.00      A   
ATOM   3502  O   PRO A 372      -8.242 -12.743  21.165  1.00 10.00      A   
ATOM   3503  N   LYS A 373      -6.591 -11.269  21.583  1.00 10.00      A   
ATOM   3504  HN  LYS A 373      -5.861 -11.017  22.185  1.00 10.00      A   
ATOM   3505  CA  LYS A 373      -6.853 -10.449  20.406  1.00 10.00      A   
ATOM   3506  CB  LYS A 373      -6.557  -8.978  20.707  1.00 10.00      A   
ATOM   3507  CG  LYS A 373      -7.370  -8.388  21.848  1.00 10.00      A   
ATOM   3508  CD  LYS A 373      -8.860  -8.436  21.553  1.00 10.00      A   
ATOM   3509  CE  LYS A 373      -9.624  -7.502  22.474  1.00 10.00      A   
ATOM   3510  NZ  LYS A 373      -9.379  -6.074  22.135  1.00 10.00      A   
ATOM   3511  HZ1 LYS A 373      -9.684  -5.880  21.158  1.00 10.00      A   
ATOM   3512  HZ2 LYS A 373      -8.362  -5.848  22.221  1.00 10.00      A   
ATOM   3513  HZ3 LYS A 373      -9.910  -5.454  22.781  1.00 10.00      A   
ATOM   3514  C   LYS A 373      -6.014 -10.906  19.219  1.00 10.00      A   
ATOM   3515  O   LYS A 373      -6.085 -10.318  18.142  1.00 10.00      A   
ATOM   3516  N   LEU A 374      -5.222 -11.952  19.430  1.00 10.00      A   
ATOM   3517  HN  LEU A 374      -5.217 -12.372  20.314  1.00 10.00      A   
ATOM   3518  CA  LEU A 374      -4.362 -12.495  18.384  1.00 10.00      A   
ATOM   3519  CB  LEU A 374      -3.451 -13.588  18.957  1.00 10.00      A   
ATOM   3520  CG  LEU A 374      -2.042 -13.717  18.358  1.00 10.00      A   
ATOM   3521  CD1 LEU A 374      -1.364 -14.974  18.873  1.00 10.00      A   
ATOM   3522  CD2 LEU A 374      -2.074 -13.719  16.839  1.00 10.00      A   
ATOM   3523  C   LEU A 374      -5.201 -13.072  17.254  1.00 10.00      A   
ATOM   3524  O   LEU A 374      -5.875 -14.092  17.425  1.00 10.00      A   
ATOM   3525  N   GLU A 375      -5.169 -12.404  16.112  1.00 10.00      A   
ATOM   3526  HN  GLU A 375      -4.642 -11.580  16.061  1.00 10.00      A   
ATOM   3527  CA  GLU A 375      -5.908 -12.850  14.942  1.00 10.00      A   
ATOM   3528  CB  GLU A 375      -7.141 -11.978  14.706  1.00 10.00      A   
ATOM   3529  CG  GLU A 375      -6.839 -10.531  14.357  1.00 10.00      A   
ATOM   3530  CD  GLU A 375      -8.009  -9.851  13.680  1.00 10.00      A   
ATOM   3531  OE1 GLU A 375      -8.703 -10.511  12.879  1.00 10.00      A   
ATOM   3532  OE2 GLU A 375      -8.239  -8.654  13.939  1.00 10.00      A   
ATOM   3533  C   GLU A 375      -5.016 -12.876  13.703  1.00 10.00      A   
ATOM   3534  O   GLU A 375      -5.328 -13.542  12.714  1.00 10.00      A   
ATOM   3535  N   SER A 376      -3.908 -12.154  13.761  1.00 10.00      A   
ATOM   3536  HN  SER A 376      -3.709 -11.645  14.572  1.00 10.00      A   
ATOM   3537  CA  SER A 376      -2.970 -12.101  12.653  1.00 10.00      A   
ATOM   3538  CB  SER A 376      -3.060 -10.748  11.949  1.00 10.00      A   
ATOM   3539  OG  SER A 376      -4.411 -10.356  11.764  1.00 10.00      A   
ATOM   3540  HG  SER A 376      -4.439  -9.504  11.307  1.00 10.00      A   
ATOM   3541  C   SER A 376      -1.557 -12.331  13.173  1.00 10.00      A   
ATOM   3542  O   SER A 376      -1.073 -11.595  14.038  1.00 10.00      A   
ATOM   3543  N   VAL A 377      -0.898 -13.358  12.661  1.00 10.00      A   
ATOM   3544  HN  VAL A 377      -1.328 -13.920  11.975  1.00 10.00      A   
ATOM   3545  CA  VAL A 377       0.448 -13.673  13.105  1.00 10.00      A   
ATOM   3546  CB  VAL A 377       0.432 -14.739  14.229  1.00 10.00      A   
ATOM   3547  CG1 VAL A 377      -0.073 -16.082  13.720  1.00 10.00      A   
ATOM   3548  CG2 VAL A 377       1.798 -14.876  14.883  1.00 10.00      A   
ATOM   3549  C   VAL A 377       1.354 -14.122  11.957  1.00 10.00      A   
ATOM   3550  O   VAL A 377       0.914 -14.785  11.017  1.00 10.00      A   
ATOM   3551  N   LEU A 378       2.610 -13.709  12.037  1.00 10.00      A   
ATOM   3552  HN  LEU A 378       2.865 -13.125  12.787  1.00 10.00      A   
ATOM   3553  CA  LEU A 378       3.632 -14.074  11.069  1.00 10.00      A   
ATOM   3554  CB  LEU A 378       4.106 -12.842  10.295  1.00 10.00      A   
ATOM   3555  CG  LEU A 378       5.273 -13.050   9.328  1.00 10.00      A   
ATOM   3556  CD1 LEU A 378       4.844 -13.895   8.141  1.00 10.00      A   
ATOM   3557  CD2 LEU A 378       5.828 -11.715   8.865  1.00 10.00      A   
ATOM   3558  C   LEU A 378       4.789 -14.694  11.845  1.00 10.00      A   
ATOM   3559  O   LEU A 378       5.524 -13.991  12.544  1.00 10.00      A   
ATOM   3560  N   TYR A 379       4.931 -16.004  11.745  1.00 10.00      A   
ATOM   3561  HN  TYR A 379       4.322 -16.511  11.153  1.00 10.00      A   
ATOM   3562  CA  TYR A 379       5.966 -16.717  12.477  1.00 10.00      A   
ATOM   3563  CB  TYR A 379       5.314 -17.786  13.355  1.00 10.00      A   
ATOM   3564  CG  TYR A 379       5.980 -18.016  14.694  1.00 10.00      A   
ATOM   3565  CD1 TYR A 379       6.377 -16.951  15.495  1.00 10.00      A   
ATOM   3566  CD2 TYR A 379       6.189 -19.303  15.169  1.00 10.00      A   
ATOM   3567  CE1 TYR A 379       6.963 -17.165  16.730  1.00 10.00      A   
ATOM   3568  CE2 TYR A 379       6.778 -19.526  16.400  1.00 10.00      A   
ATOM   3569  CZ  TYR A 379       7.162 -18.457  17.176  1.00 10.00      A   
ATOM   3570  OH  TYR A 379       7.733 -18.678  18.409  1.00 10.00      A   
ATOM   3571  HH  TYR A 379       8.422 -19.357  18.330  1.00 10.00      A   
ATOM   3572  C   TYR A 379       6.991 -17.361  11.551  1.00 10.00      A   
ATOM   3573  O   TYR A 379       6.641 -18.104  10.631  1.00 10.00      A   
ATOM   3574  N   PHE A 380       8.255 -17.062  11.803  1.00 10.00      A   
ATOM   3575  HN  PHE A 380       8.460 -16.443  12.537  1.00 10.00      A   
ATOM   3576  CA  PHE A 380       9.354 -17.614  11.030  1.00 10.00      A   
ATOM   3577  CB  PHE A 380      10.061 -16.512  10.242  1.00 10.00      A   
ATOM   3578  CG  PHE A 380       9.621 -16.403   8.812  1.00 10.00      A   
ATOM   3579  CD1 PHE A 380       8.384 -15.872   8.491  1.00 10.00      A   
ATOM   3580  CD2 PHE A 380      10.450 -16.824   7.787  1.00 10.00      A   
ATOM   3581  CE1 PHE A 380       7.982 -15.763   7.174  1.00 10.00      A   
ATOM   3582  CE2 PHE A 380      10.055 -16.721   6.468  1.00 10.00      A   
ATOM   3583  CZ  PHE A 380       8.819 -16.188   6.161  1.00 10.00      A   
ATOM   3584  C   PHE A 380      10.341 -18.288  11.971  1.00 10.00      A   
ATOM   3585  O   PHE A 380      10.992 -17.626  12.779  1.00 10.00      A   
ATOM   3586  N   CYS A 381      10.444 -19.603  11.875  1.00 10.00      A   
ATOM   3587  HN  CYS A 381       9.913 -20.079  11.205  1.00 10.00      A   
ATOM   3588  CA  CYS A 381      11.338 -20.354  12.740  1.00 10.00      A   
ATOM   3589  CB  CYS A 381      10.588 -20.901  13.958  1.00 10.00      A   
ATOM   3590  SG  CYS A 381       8.788 -20.768  13.856  1.00 10.00      A   
ATOM   3591  HG  CYS A 381       8.389 -21.451  12.792  1.00 10.00      A   
ATOM   3592  C   CYS A 381      12.053 -21.473  11.990  1.00 10.00      A   
ATOM   3593  O   CYS A 381      11.848 -21.663  10.789  1.00 10.00      A   
ATOM   3594  N   ARG A 382      12.897 -22.205  12.706  1.00 10.00      A   
ATOM   3595  HN  ARG A 382      13.005 -22.005  13.663  1.00 10.00      A   
ATOM   3596  CA  ARG A 382      13.661 -23.299  12.118  1.00 10.00      A   
ATOM   3597  CB  ARG A 382      15.123 -23.256  12.584  1.00 10.00      A   
ATOM   3598  CG  ARG A 382      15.950 -22.120  11.990  1.00 10.00      A   
ATOM   3599  CD  ARG A 382      15.788 -20.826  12.778  1.00 10.00      A   
ATOM   3600  NE  ARG A 382      16.617 -19.740  12.244  1.00 10.00      A   
ATOM   3601  HE  ARG A 382      17.282 -19.979  11.560  1.00 10.00      A   
ATOM   3602  CZ  ARG A 382      16.520 -18.462  12.626  1.00 10.00      A   
ATOM   3603  NH1 ARG A 382      15.635 -18.099  13.541  1.00 10.00      A   
ATOM   3604 HH11 ARG A 382      15.006 -18.802  13.975  1.00 10.00      A   
ATOM   3605 HH12 ARG A 382      15.563 -17.087  13.826  1.00 10.00      A   
ATOM   3606  NH2 ARG A 382      17.300 -17.536  12.086  1.00 10.00      A   
ATOM   3607 HH21 ARG A 382      17.220 -16.544  12.400  1.00 10.00      A   
ATOM   3608 HH22 ARG A 382      17.996 -17.788  11.349  1.00 10.00      A   
ATOM   3609  C   ARG A 382      13.039 -24.657  12.441  1.00 10.00      A   
ATOM   3610  O   ARG A 382      13.205 -25.618  11.694  1.00 10.00      A   
ATOM   3611  N   GLN A 383      12.325 -24.728  13.553  1.00 10.00      A   
ATOM   3612  HN  GLN A 383      12.232 -23.927  14.109  1.00 10.00      A   
ATOM   3613  CA  GLN A 383      11.675 -25.970  13.973  1.00 10.00      A   
ATOM   3614  CB  GLN A 383      12.366 -26.560  15.210  1.00 10.00      A   
ATOM   3615  CG  GLN A 383      12.616 -25.556  16.325  1.00 10.00      A   
ATOM   3616  CD  GLN A 383      12.994 -26.214  17.634  1.00 10.00      A   
ATOM   3617  OE1 GLN A 383      14.158 -26.525  17.875  1.00 10.00      A   
ATOM   3618  NE2 GLN A 383      12.013 -26.410  18.495  1.00 10.00      A   
ATOM   3619 HE21 GLN A 383      11.097 -26.116  18.242  1.00 10.00      A   
ATOM   3620 HE22 GLN A 383      12.222 -26.844  19.348  1.00 10.00      A   
ATOM   3621  C   GLN A 383      10.197 -25.736  14.259  1.00 10.00      A   
ATOM   3622  O   GLN A 383       9.764 -24.593  14.423  1.00 10.00      A   
ATOM   3623  N   MET A 384       9.425 -26.819  14.318  1.00 10.00      A   
ATOM   3624  HN  MET A 384       9.826 -27.705  14.189  1.00 10.00      A   
ATOM   3625  CA  MET A 384       7.995 -26.727  14.579  1.00 10.00      A   
ATOM   3626  CB  MET A 384       7.247 -26.358  13.289  1.00 10.00      A   
ATOM   3627  CG  MET A 384       5.747 -26.157  13.448  1.00 10.00      A   
ATOM   3628  SD  MET A 384       5.323 -25.069  14.825  1.00 10.00      A   
ATOM   3629  CE  MET A 384       6.067 -23.530  14.286  1.00 10.00      A   
ATOM   3630  C   MET A 384       7.471 -28.047  15.142  1.00 10.00      A   
ATOM   3631  O   MET A 384       8.074 -29.100  14.933  1.00 10.00      A   
ATOM   3632  N   THR A 385       6.366 -27.981  15.877  1.00 10.00      A   
ATOM   3633  HN  THR A 385       5.938 -27.108  16.019  1.00 10.00      A   
ATOM   3634  CA  THR A 385       5.757 -29.168  16.462  1.00 10.00      A   
ATOM   3635  CB  THR A 385       5.923 -29.183  17.995  1.00 10.00      A   
ATOM   3636  OG1 THR A 385       7.306 -29.049  18.329  1.00 10.00      A   
ATOM   3637  HG1 THR A 385       7.841 -29.258  17.556  1.00 10.00      A   
ATOM   3638  CG2 THR A 385       5.392 -30.476  18.595  1.00 10.00      A   
ATOM   3639  C   THR A 385       4.274 -29.222  16.114  1.00 10.00      A   
ATOM   3640  O   THR A 385       3.573 -28.210  16.185  1.00 10.00      A   
ATOM   3641  N   ASN A 386       3.806 -30.402  15.743  1.00 10.00      A   
ATOM   3642  HN  ASN A 386       4.431 -31.173  15.703  1.00 10.00      A   
ATOM   3643  CA  ASN A 386       2.406 -30.607  15.384  1.00 10.00      A   
ATOM   3644  CB  ASN A 386       2.193 -32.062  14.964  1.00 10.00      A   
ATOM   3645  CG  ASN A 386       2.265 -32.265  13.468  1.00 10.00      A   
ATOM   3646  OD1 ASN A 386       1.745 -31.467  12.688  1.00 10.00      A   
ATOM   3647  ND2 ASN A 386       2.914 -33.339  13.056  1.00 10.00      A   
ATOM   3648 HD21 ASN A 386       3.306 -33.930  13.730  1.00 10.00      A   
ATOM   3649 HD22 ASN A 386       2.978 -33.502  12.086  1.00 10.00      A   
ATOM   3650  C   ASN A 386       1.487 -30.290  16.557  1.00 10.00      A   
ATOM   3651  O   ASN A 386       0.506 -29.559  16.416  1.00 10.00      A   
ATOM   3652  N   ALA A 387       1.828 -30.840  17.716  1.00 10.00      A   
ATOM   3653  HN  ALA A 387       2.633 -31.398  17.753  1.00 10.00      A   
ATOM   3654  CA  ALA A 387       1.044 -30.643  18.931  1.00 10.00      A   
ATOM   3655  CB  ALA A 387       1.681 -31.390  20.093  1.00 10.00      A   
ATOM   3656  C   ALA A 387       0.888 -29.165  19.268  1.00 10.00      A   
ATOM   3657  O   ALA A 387      -0.184 -28.723  19.675  1.00 10.00      A   
ATOM   3658  N   ALA A 388       1.961 -28.405  19.085  1.00 10.00      A   
ATOM   3659  HN  ALA A 388       2.784 -28.814  18.747  1.00 10.00      A   
ATOM   3660  CA  ALA A 388       1.945 -26.975  19.370  1.00 10.00      A   
ATOM   3661  CB  ALA A 388       3.324 -26.375  19.147  1.00 10.00      A   
ATOM   3662  C   ALA A 388       0.908 -26.255  18.519  1.00 10.00      A   
ATOM   3663  O   ALA A 388       0.080 -25.513  19.043  1.00 10.00      A   
ATOM   3664  N   LEU A 389       0.939 -26.504  17.211  1.00 10.00      A   
ATOM   3665  HN  LEU A 389       1.602 -27.136  16.863  1.00 10.00      A   
ATOM   3666  CA  LEU A 389       0.006 -25.872  16.282  1.00 10.00      A   
ATOM   3667  CB  LEU A 389       0.293 -26.317  14.848  1.00 10.00      A   
ATOM   3668  CG  LEU A 389       1.584 -25.786  14.225  1.00 10.00      A   
ATOM   3669  CD1 LEU A 389       1.791 -26.376  12.839  1.00 10.00      A   
ATOM   3670  CD2 LEU A 389       1.561 -24.266  14.162  1.00 10.00      A   
ATOM   3671  C   LEU A 389      -1.441 -26.185  16.644  1.00 10.00      A   
ATOM   3672  O   LEU A 389      -2.306 -25.310  16.602  1.00 10.00      A   
ATOM   3673  N   ILE A 390      -1.690 -27.436  17.013  1.00 10.00      A   
ATOM   3674  HN  ILE A 390      -0.954 -28.084  17.025  1.00 10.00      A   
ATOM   3675  CA  ILE A 390      -3.029 -27.873  17.389  1.00 10.00      A   
ATOM   3676  CB  ILE A 390      -3.065 -29.387  17.692  1.00 10.00      A   
ATOM   3677  CG1 ILE A 390      -2.607 -30.182  16.467  1.00 10.00      A   
ATOM   3678  CG2 ILE A 390      -4.463 -29.825  18.105  1.00 10.00      A   
ATOM   3679  CD1 ILE A 390      -2.296 -31.633  16.763  1.00 10.00      A   
ATOM   3680  C   ILE A 390      -3.544 -27.085  18.594  1.00 10.00      A   
ATOM   3681  O   ILE A 390      -4.667 -26.576  18.580  1.00 10.00      A   
ATOM   3682  N   THR A 391      -2.707 -26.968  19.622  1.00 10.00      A   
ATOM   3683  HN  THR A 391      -1.818 -27.388  19.569  1.00 10.00      A   
ATOM   3684  CA  THR A 391      -3.075 -26.237  20.830  1.00 10.00      A   
ATOM   3685  CB  THR A 391      -1.980 -26.355  21.910  1.00 10.00      A   
ATOM   3686  OG1 THR A 391      -1.495 -27.705  21.960  1.00 10.00      A   
ATOM   3687  HG1 THR A 391      -0.577 -27.702  22.256  1.00 10.00      A   
ATOM   3688  CG2 THR A 391      -2.536 -25.972  23.275  1.00 10.00      A   
ATOM   3689  C   THR A 391      -3.336 -24.757  20.529  1.00 10.00      A   
ATOM   3690  O   THR A 391      -4.271 -24.157  21.065  1.00 10.00      A   
ATOM   3691  N   ILE A 392      -2.511 -24.178  19.665  1.00 10.00      A   
ATOM   3692  HN  ILE A 392      -1.785 -24.709  19.271  1.00 10.00      A   
ATOM   3693  CA  ILE A 392      -2.651 -22.773  19.288  1.00 10.00      A   
ATOM   3694  CB  ILE A 392      -1.512 -22.331  18.342  1.00 10.00      A   
ATOM   3695  CG1 ILE A 392      -0.166 -22.365  19.072  1.00 10.00      A   
ATOM   3696  CG2 ILE A 392      -1.779 -20.940  17.777  1.00 10.00      A   
ATOM   3697  CD1 ILE A 392       1.029 -22.216  18.156  1.00 10.00      A   
ATOM   3698  C   ILE A 392      -4.001 -22.517  18.619  1.00 10.00      A   
ATOM   3699  O   ILE A 392      -4.716 -21.578  18.983  1.00 10.00      A   
ATOM   3700  N   ALA A 393      -4.347 -23.361  17.650  1.00 10.00      A   
ATOM   3701  HN  ALA A 393      -3.726 -24.082  17.401  1.00 10.00      A   
ATOM   3702  CA  ALA A 393      -5.614 -23.234  16.931  1.00 10.00      A   
ATOM   3703  CB  ALA A 393      -5.714 -24.291  15.843  1.00 10.00      A   
ATOM   3704  C   ALA A 393      -6.803 -23.354  17.879  1.00 10.00      A   
ATOM   3705  O   ALA A 393      -7.800 -22.647  17.737  1.00 10.00      A   
ATOM   3706  N   ARG A 394      -6.686 -24.257  18.845  1.00 10.00      A   
ATOM   3707  HN  ARG A 394      -5.870 -24.794  18.896  1.00 10.00      A   
ATOM   3708  CA  ARG A 394      -7.744 -24.481  19.824  1.00 10.00      A   
ATOM   3709  CB  ARG A 394      -7.449 -25.726  20.665  1.00 10.00      A   
ATOM   3710  CG  ARG A 394      -7.474 -27.027  19.881  1.00 10.00      A   
ATOM   3711  CD  ARG A 394      -7.102 -28.219  20.749  1.00 10.00      A   
ATOM   3712  NE  ARG A 394      -8.041 -28.415  21.850  1.00 10.00      A   
ATOM   3713  HE  ARG A 394      -7.866 -27.921  22.686  1.00 10.00      A   
ATOM   3714  CZ  ARG A 394      -9.107 -29.215  21.788  1.00 10.00      A   
ATOM   3715  NH1 ARG A 394      -9.374 -29.895  20.679  1.00 10.00      A   
ATOM   3716 HH11 ARG A 394      -8.753 -29.807  19.849  1.00 10.00      A   
ATOM   3717 HH12 ARG A 394     -10.208 -30.521  20.635  1.00 10.00      A   
ATOM   3718  NH2 ARG A 394      -9.907 -29.340  22.838  1.00 10.00      A   
ATOM   3719 HH21 ARG A 394     -10.740 -29.967  22.792  1.00 10.00      A   
ATOM   3720 HH22 ARG A 394      -9.702 -28.814  23.719  1.00 10.00      A   
ATOM   3721  C   ARG A 394      -7.917 -23.271  20.737  1.00 10.00      A   
ATOM   3722  O   ARG A 394      -9.037 -22.918  21.112  1.00 10.00      A   
ATOM   3723  N   ASN A 395      -6.811 -22.633  21.090  1.00 10.00      A   
ATOM   3724  HN  ASN A 395      -5.947 -22.955  20.758  1.00 10.00      A   
ATOM   3725  CA  ASN A 395      -6.848 -21.471  21.967  1.00 10.00      A   
ATOM   3726  CB  ASN A 395      -5.487 -21.232  22.622  1.00 10.00      A   
ATOM   3727  CG  ASN A 395      -5.590 -20.502  23.950  1.00 10.00      A   
ATOM   3728  OD1 ASN A 395      -5.678 -21.126  25.012  1.00 10.00      A   
ATOM   3729  ND2 ASN A 395      -5.570 -19.179  23.908  1.00 10.00      A   
ATOM   3730 HD21 ASN A 395      -5.475 -18.743  23.037  1.00 10.00      A   
ATOM   3731 HD22 ASN A 395      -5.646 -18.686  24.754  1.00 10.00      A   
ATOM   3732  C   ASN A 395      -7.309 -20.217  21.224  1.00 10.00      A   
ATOM   3733  O   ASN A 395      -8.084 -19.423  21.757  1.00 10.00      A   
ATOM   3734  N   ARG A 396      -6.833 -20.039  19.998  1.00 10.00      A   
ATOM   3735  HN  ARG A 396      -6.217 -20.708  19.615  1.00 10.00      A   
ATOM   3736  CA  ARG A 396      -7.206 -18.875  19.202  1.00 10.00      A   
ATOM   3737  CB  ARG A 396      -5.970 -18.050  18.833  1.00 10.00      A   
ATOM   3738  CG  ARG A 396      -5.335 -17.302  19.991  1.00 10.00      A   
ATOM   3739  CD  ARG A 396      -5.964 -15.932  20.191  1.00 10.00      A   
ATOM   3740  NE  ARG A 396      -7.321 -16.017  20.721  1.00 10.00      A   
ATOM   3741  HE  ARG A 396      -8.064 -15.933  20.077  1.00 10.00      A   
ATOM   3742  CZ  ARG A 396      -7.604 -16.195  22.010  1.00 10.00      A   
ATOM   3743  NH1 ARG A 396      -6.621 -16.302  22.896  1.00 10.00      A   
ATOM   3744 HH11 ARG A 396      -5.624 -16.246  22.586  1.00 10.00      A   
ATOM   3745 HH12 ARG A 396      -6.839 -16.443  23.906  1.00 10.00      A   
ATOM   3746  NH2 ARG A 396      -8.869 -16.253  22.406  1.00 10.00      A   
ATOM   3747 HH21 ARG A 396      -9.643 -16.161  21.712  1.00 10.00      A   
ATOM   3748 HH22 ARG A 396      -9.101 -16.391  23.418  1.00 10.00      A   
ATOM   3749  C   ARG A 396      -7.947 -19.276  17.933  1.00 10.00      A   
ATOM   3750  O   ARG A 396      -7.338 -19.420  16.875  1.00 10.00      A   
ATOM   3751  N   PRO A 397      -9.275 -19.452  18.013  1.00 10.00      A   
ATOM   3752  CA  PRO A 397     -10.084 -19.827  16.853  1.00 10.00      A   
ATOM   3753  CB  PRO A 397     -11.303 -20.472  17.508  1.00 10.00      A   
ATOM   3754  CG  PRO A 397     -11.478 -19.716  18.783  1.00 10.00      A   
ATOM   3755  CD  PRO A 397     -10.096 -19.318  19.237  1.00 10.00      A   
ATOM   3756  C   PRO A 397     -10.511 -18.602  16.044  1.00 10.00      A   
ATOM   3757  O   PRO A 397     -11.165 -18.718  15.008  1.00 10.00      A   
ATOM   3758  N   ASN A 398     -10.111 -17.428  16.520  1.00 10.00      A   
ATOM   3759  HN  ASN A 398      -9.564 -17.413  17.329  1.00 10.00      A   
ATOM   3760  CA  ASN A 398     -10.450 -16.167  15.873  1.00 10.00      A   
ATOM   3761  CB  ASN A 398     -10.732 -15.091  16.931  1.00 10.00      A   
ATOM   3762  CG  ASN A 398      -9.537 -14.827  17.831  1.00 10.00      A   
ATOM   3763  OD1 ASN A 398      -9.290 -15.567  18.783  1.00 10.00      A   
ATOM   3764  ND2 ASN A 398      -8.801 -13.765  17.552  1.00 10.00      A   
ATOM   3765 HD21 ASN A 398      -9.066 -13.207  16.788  1.00 10.00      A   
ATOM   3766 HD22 ASN A 398      -8.011 -13.586  18.108  1.00 10.00      A   
ATOM   3767  C   ASN A 398      -9.329 -15.707  14.947  1.00 10.00      A   
ATOM   3768  O   ASN A 398      -9.280 -14.539  14.549  1.00 10.00      A   
ATOM   3769  N   MET A 399      -8.435 -16.633  14.610  1.00 10.00      A   
ATOM   3770  HN  MET A 399      -8.540 -17.544  14.958  1.00 10.00      A   
ATOM   3771  CA  MET A 399      -7.310 -16.341  13.729  1.00 10.00      A   
ATOM   3772  CB  MET A 399      -6.311 -17.500  13.742  1.00 10.00      A   
ATOM   3773  CG  MET A 399      -5.001 -17.204  13.032  1.00 10.00      A   
ATOM   3774  SD  MET A 399      -3.922 -16.114  13.980  1.00 10.00      A   
ATOM   3775  CE  MET A 399      -3.641 -17.106  15.445  1.00 10.00      A   
ATOM   3776  C   MET A 399      -7.798 -16.087  12.305  1.00 10.00      A   
ATOM   3777  O   MET A 399      -8.424 -16.953  11.690  1.00 10.00      A   
ATOM   3778  N   THR A 400      -7.523 -14.897  11.792  1.00 10.00      A   
ATOM   3779  HN  THR A 400      -7.025 -14.244  12.331  1.00 10.00      A   
ATOM   3780  CA  THR A 400      -7.938 -14.529  10.450  1.00 10.00      A   
ATOM   3781  CB  THR A 400      -8.475 -13.082  10.417  1.00 10.00      A   
ATOM   3782  OG1 THR A 400      -7.653 -12.254  11.250  1.00 10.00      A   
ATOM   3783  HG1 THR A 400      -8.214 -11.776  11.891  1.00 10.00      A   
ATOM   3784  CG2 THR A 400      -9.909 -13.026  10.919  1.00 10.00      A   
ATOM   3785  C   THR A 400      -6.778 -14.665   9.460  1.00 10.00      A   
ATOM   3786  O   THR A 400      -6.980 -14.967   8.279  1.00 10.00      A   
ATOM   3787  N   ARG A 401      -5.560 -14.447   9.946  1.00 10.00      A   
ATOM   3788  HN  ARG A 401      -5.454 -14.221  10.900  1.00 10.00      A   
ATOM   3789  CA  ARG A 401      -4.378 -14.538   9.106  1.00 10.00      A   
ATOM   3790  CB  ARG A 401      -3.903 -13.143   8.685  1.00 10.00      A   
ATOM   3791  CG  ARG A 401      -4.747 -12.504   7.592  1.00 10.00      A   
ATOM   3792  CD  ARG A 401      -5.005 -11.034   7.872  1.00 10.00      A   
ATOM   3793  NE  ARG A 401      -5.816 -10.830   9.075  1.00 10.00      A   
ATOM   3794  HE  ARG A 401      -5.928 -11.594   9.682  1.00 10.00      A   
ATOM   3795  CZ  ARG A 401      -6.390  -9.669   9.400  1.00 10.00      A   
ATOM   3796  NH1 ARG A 401      -6.250  -8.607   8.620  1.00 10.00      A   
ATOM   3797 HH11 ARG A 401      -6.702  -7.702   8.882  1.00 10.00      A   
ATOM   3798 HH12 ARG A 401      -5.690  -8.667   7.739  1.00 10.00      A   
ATOM   3799  NH2 ARG A 401      -7.108  -9.577  10.503  1.00 10.00      A   
ATOM   3800 HH21 ARG A 401      -7.555  -8.669  10.763  1.00 10.00      A   
ATOM   3801 HH22 ARG A 401      -7.232 -10.408  11.123  1.00 10.00      A   
ATOM   3802  C   ARG A 401      -3.262 -15.298   9.813  1.00 10.00      A   
ATOM   3803  O   ARG A 401      -2.551 -14.745  10.654  1.00 10.00      A   
ATOM   3804  N   PHE A 402      -3.116 -16.569   9.465  1.00 10.00      A   
ATOM   3805  HN  PHE A 402      -3.704 -16.950   8.776  1.00 10.00      A   
ATOM   3806  CA  PHE A 402      -2.089 -17.411  10.060  1.00 10.00      A   
ATOM   3807  CB  PHE A 402      -2.669 -18.765  10.479  1.00 10.00      A   
ATOM   3808  CG  PHE A 402      -1.885 -19.468  11.557  1.00 10.00      A   
ATOM   3809  CD1 PHE A 402      -2.458 -19.712  12.795  1.00 10.00      A   
ATOM   3810  CD2 PHE A 402      -0.580 -19.886  11.337  1.00 10.00      A   
ATOM   3811  CE1 PHE A 402      -1.748 -20.355  13.791  1.00 10.00      A   
ATOM   3812  CE2 PHE A 402       0.134 -20.529  12.329  1.00 10.00      A   
ATOM   3813  CZ  PHE A 402      -0.450 -20.765  13.558  1.00 10.00      A   
ATOM   3814  C   PHE A 402      -0.947 -17.614   9.074  1.00 10.00      A   
ATOM   3815  O   PHE A 402      -1.046 -18.418   8.148  1.00 10.00      A   
ATOM   3816  N   ARG A 403       0.127 -16.871   9.266  1.00 10.00      A   
ATOM   3817  HN  ARG A 403       0.149 -16.240  10.020  1.00 10.00      A   
ATOM   3818  CA  ARG A 403       1.284 -16.966   8.396  1.00 10.00      A   
ATOM   3819  CB  ARG A 403       1.680 -15.578   7.889  1.00 10.00      A   
ATOM   3820  CG  ARG A 403       0.564 -14.854   7.149  1.00 10.00      A   
ATOM   3821  CD  ARG A 403       0.956 -13.427   6.790  1.00 10.00      A   
ATOM   3822  NE  ARG A 403       1.827 -13.371   5.619  1.00 10.00      A   
ATOM   3823  HE  ARG A 403       2.323 -14.195   5.381  1.00 10.00      A   
ATOM   3824  CZ  ARG A 403       1.983 -12.291   4.853  1.00 10.00      A   
ATOM   3825  NH1 ARG A 403       1.329 -11.170   5.132  1.00 10.00      A   
ATOM   3826 HH11 ARG A 403       0.692 -11.125   5.947  1.00 10.00      A   
ATOM   3827 HH12 ARG A 403       1.447 -10.326   4.527  1.00 10.00      A   
ATOM   3828  NH2 ARG A 403       2.788 -12.347   3.800  1.00 10.00      A   
ATOM   3829 HH21 ARG A 403       2.920 -11.510   3.192  1.00 10.00      A   
ATOM   3830 HH22 ARG A 403       3.288 -13.241   3.569  1.00 10.00      A   
ATOM   3831  C   ARG A 403       2.449 -17.623   9.126  1.00 10.00      A   
ATOM   3832  O   ARG A 403       3.034 -17.039  10.038  1.00 10.00      A   
ATOM   3833  N   LEU A 404       2.765 -18.847   8.742  1.00 10.00      A   
ATOM   3834  HN  LEU A 404       2.262 -19.267   8.013  1.00 10.00      A   
ATOM   3835  CA  LEU A 404       3.851 -19.586   9.361  1.00 10.00      A   
ATOM   3836  CB  LEU A 404       3.291 -20.689  10.257  1.00 10.00      A   
ATOM   3837  CG  LEU A 404       4.295 -21.725  10.769  1.00 10.00      A   
ATOM   3838  CD1 LEU A 404       5.282 -21.090  11.738  1.00 10.00      A   
ATOM   3839  CD2 LEU A 404       3.571 -22.893  11.419  1.00 10.00      A   
ATOM   3840  C   LEU A 404       4.750 -20.188   8.292  1.00 10.00      A   
ATOM   3841  O   LEU A 404       4.275 -20.848   7.362  1.00 10.00      A   
ATOM   3842  N   CYS A 405       6.046 -19.957   8.417  1.00 10.00      A   
ATOM   3843  HN  CYS A 405       6.370 -19.416   9.173  1.00 10.00      A   
ATOM   3844  CA  CYS A 405       6.993 -20.482   7.454  1.00 10.00      A   
ATOM   3845  CB  CYS A 405       7.316 -19.437   6.386  1.00 10.00      A   
ATOM   3846  SG  CYS A 405       8.302 -20.063   5.006  1.00 10.00      A   
ATOM   3847  HG  CYS A 405       9.263 -20.828   5.506  1.00 10.00      A   
ATOM   3848  C   CYS A 405       8.275 -20.970   8.112  1.00 10.00      A   
ATOM   3849  O   CYS A 405       8.969 -20.216   8.798  1.00 10.00      A   
ATOM   3850  N   ILE A 406       8.568 -22.246   7.921  1.00 10.00      A   
ATOM   3851  HN  ILE A 406       7.942 -22.813   7.424  1.00 10.00      A   
ATOM   3852  CA  ILE A 406       9.784 -22.831   8.454  1.00 10.00      A   
ATOM   3853  CB  ILE A 406       9.649 -24.357   8.637  1.00 10.00      A   
ATOM   3854  CG1 ILE A 406       8.353 -24.699   9.380  1.00 10.00      A   
ATOM   3855  CG2 ILE A 406      10.855 -24.913   9.381  1.00 10.00      A   
ATOM   3856  CD1 ILE A 406       8.154 -26.182   9.626  1.00 10.00      A   
ATOM   3857  C   ILE A 406      10.931 -22.557   7.484  1.00 10.00      A   
ATOM   3858  O   ILE A 406      10.757 -22.666   6.266  1.00 10.00      A   
ATOM   3859  N   ILE A 407      12.082 -22.177   8.021  1.00 10.00      A   
ATOM   3860  HN  ILE A 407      12.139 -22.066   9.001  1.00 10.00      A   
ATOM   3861  CA  ILE A 407      13.258 -21.897   7.198  1.00 10.00      A   
ATOM   3862  CB  ILE A 407      14.473 -21.485   8.063  1.00 10.00      A   
ATOM   3863  CG1 ILE A 407      14.149 -20.222   8.873  1.00 10.00      A   
ATOM   3864  CG2 ILE A 407      15.710 -21.263   7.204  1.00 10.00      A   
ATOM   3865  CD1 ILE A 407      13.762 -19.025   8.029  1.00 10.00      A   
ATOM   3866  C   ILE A 407      13.618 -23.109   6.340  1.00 10.00      A   
ATOM   3867  O   ILE A 407      13.798 -22.996   5.127  1.00 10.00      A   
ATOM   3868  N   GLU A 408      13.695 -24.269   6.977  1.00 10.00      A   
ATOM   3869  HN  GLU A 408      13.521 -24.296   7.938  1.00 10.00      A   
ATOM   3870  CA  GLU A 408      14.022 -25.499   6.287  1.00 10.00      A   
ATOM   3871  CB  GLU A 408      14.605 -26.506   7.283  1.00 10.00      A   
ATOM   3872  CG  GLU A 408      15.226 -27.737   6.646  1.00 10.00      A   
ATOM   3873  CD  GLU A 408      16.290 -27.398   5.622  1.00 10.00      A   
ATOM   3874  OE1 GLU A 408      17.118 -26.498   5.880  1.00 10.00      A   
ATOM   3875  OE2 GLU A 408      16.300 -28.034   4.549  1.00 10.00      A   
ATOM   3876  C   GLU A 408      12.779 -26.064   5.598  1.00 10.00      A   
ATOM   3877  O   GLU A 408      11.761 -26.337   6.243  1.00 10.00      A   
ATOM   3878  N   PRO A 409      12.832 -26.206   4.268  1.00 10.00      A   
ATOM   3879  CA  PRO A 409      11.719 -26.735   3.481  1.00 10.00      A   
ATOM   3880  CB  PRO A 409      12.140 -26.476   2.024  1.00 10.00      A   
ATOM   3881  CG  PRO A 409      13.330 -25.580   2.102  1.00 10.00      A   
ATOM   3882  CD  PRO A 409      13.980 -25.862   3.423  1.00 10.00      A   
ATOM   3883  C   PRO A 409      11.543 -28.231   3.708  1.00 10.00      A   
ATOM   3884  O   PRO A 409      12.521 -28.954   3.903  1.00 10.00      A   
ATOM   3885  N   LYS A 410      10.290 -28.682   3.696  1.00 10.00      A   
ATOM   3886  HN  LYS A 410       9.561 -28.046   3.553  1.00 10.00      A   
ATOM   3887  CA  LYS A 410       9.960 -30.096   3.890  1.00 10.00      A   
ATOM   3888  CB  LYS A 410      10.557 -30.973   2.779  1.00 10.00      A   
ATOM   3889  CG  LYS A 410      10.207 -30.536   1.365  1.00 10.00      A   
ATOM   3890  CD  LYS A 410      10.776 -31.506   0.347  1.00 10.00      A   
ATOM   3891  CE  LYS A 410      10.881 -30.878  -1.031  1.00 10.00      A   
ATOM   3892  NZ  LYS A 410      11.519 -31.804  -2.003  1.00 10.00      A   
ATOM   3893  HZ1 LYS A 410      10.850 -32.547  -2.283  1.00 10.00      A   
ATOM   3894  HZ2 LYS A 410      12.352 -32.256  -1.574  1.00 10.00      A   
ATOM   3895  HZ3 LYS A 410      11.822 -31.286  -2.852  1.00 10.00      A   
ATOM   3896  C   LYS A 410      10.389 -30.604   5.269  1.00 10.00      A   
ATOM   3897  O   LYS A 410      10.707 -31.782   5.436  1.00 10.00      A   
ATOM   3898  N   ALA A 411      10.397 -29.710   6.251  1.00 10.00      A   
ATOM   3899  HN  ALA A 411      10.152 -28.785   6.055  1.00 10.00      A   
ATOM   3900  CA  ALA A 411      10.768 -30.074   7.614  1.00 10.00      A   
ATOM   3901  CB  ALA A 411      11.423 -28.903   8.328  1.00 10.00      A   
ATOM   3902  C   ALA A 411       9.538 -30.541   8.384  1.00 10.00      A   
ATOM   3903  O   ALA A 411       8.558 -29.805   8.507  1.00 10.00      A   
ATOM   3904  N   PRO A 412       9.553 -31.782   8.876  1.00 10.00      A   
ATOM   3905  CA  PRO A 412       8.436 -32.339   9.631  1.00 10.00      A   
ATOM   3906  CB  PRO A 412       8.602 -33.836   9.376  1.00 10.00      A   
ATOM   3907  CG  PRO A 412      10.079 -34.038   9.265  1.00 10.00      A   
ATOM   3908  CD  PRO A 412      10.655 -32.752   8.723  1.00 10.00      A   
ATOM   3909  C   PRO A 412       8.550 -32.053  11.126  1.00 10.00      A   
ATOM   3910  O   PRO A 412       9.362 -31.232  11.555  1.00 10.00      A   
ATOM   3911  N   ASP A 413       7.722 -32.733  11.910  1.00 10.00      A   
ATOM   3912  HN  ASP A 413       7.081 -33.355  11.500  1.00 10.00      A   
ATOM   3913  CA  ASP A 413       7.736 -32.582  13.358  1.00 10.00      A   
ATOM   3914  CB  ASP A 413       6.555 -33.344  13.967  1.00 10.00      A   
ATOM   3915  CG  ASP A 413       6.441 -33.164  15.462  1.00 10.00      A   
ATOM   3916  OD1 ASP A 413       7.122 -33.903  16.199  1.00 10.00      A   
ATOM   3917  OD2 ASP A 413       5.663 -32.295  15.904  1.00 10.00      A   
ATOM   3918  C   ASP A 413       9.058 -33.117  13.900  1.00 10.00      A   
ATOM   3919  O   ASP A 413       9.419 -34.258  13.637  1.00 10.00      A   
ATOM   3920  N   TYR A 414       9.782 -32.294  14.647  1.00 10.00      A   
ATOM   3921  HN  TYR A 414       9.435 -31.397  14.844  1.00 10.00      A   
ATOM   3922  CA  TYR A 414      11.089 -32.697  15.173  1.00 10.00      A   
ATOM   3923  CB  TYR A 414      11.962 -31.484  15.531  1.00 10.00      A   
ATOM   3924  CG  TYR A 414      11.554 -30.737  16.784  1.00 10.00      A   
ATOM   3925  CD1 TYR A 414      12.099 -31.062  18.022  1.00 10.00      A   
ATOM   3926  CD2 TYR A 414      10.644 -29.693  16.729  1.00 10.00      A   
ATOM   3927  CE1 TYR A 414      11.749 -30.373  19.164  1.00 10.00      A   
ATOM   3928  CE2 TYR A 414      10.285 -29.001  17.868  1.00 10.00      A   
ATOM   3929  CZ  TYR A 414      10.840 -29.343  19.081  1.00 10.00      A   
ATOM   3930  OH  TYR A 414      10.493 -28.644  20.213  1.00 10.00      A   
ATOM   3931  HH  TYR A 414       9.711 -28.099  20.028  1.00 10.00      A   
ATOM   3932  C   TYR A 414      11.013 -33.693  16.330  1.00 10.00      A   
ATOM   3933  O   TYR A 414      12.028 -34.264  16.727  1.00 10.00      A   
ATOM   3934  N   LEU A 415       9.828 -33.914  16.866  1.00 10.00      A   
ATOM   3935  HN  LEU A 415       9.032 -33.459  16.500  1.00 10.00      A   
ATOM   3936  CA  LEU A 415       9.681 -34.830  17.986  1.00 10.00      A   
ATOM   3937  CB  LEU A 415       8.728 -34.254  19.036  1.00 10.00      A   
ATOM   3938  CG  LEU A 415       9.257 -33.077  19.857  1.00 10.00      A   
ATOM   3939  CD1 LEU A 415       8.145 -32.488  20.710  1.00 10.00      A   
ATOM   3940  CD2 LEU A 415      10.425 -33.513  20.728  1.00 10.00      A   
ATOM   3941  C   LEU A 415       9.212 -36.210  17.545  1.00 10.00      A   
ATOM   3942  O   LEU A 415       9.759 -37.225  17.975  1.00 10.00      A   
ATOM   3943  N   THR A 416       8.215 -36.246  16.678  1.00 10.00      A   
ATOM   3944  HN  THR A 416       7.825 -35.396  16.355  1.00 10.00      A   
ATOM   3945  CA  THR A 416       7.668 -37.507  16.199  1.00 10.00      A   
ATOM   3946  CB  THR A 416       6.129 -37.466  16.195  1.00 10.00      A   
ATOM   3947  OG1 THR A 416       5.686 -36.235  15.609  1.00 10.00      A   
ATOM   3948  HG1 THR A 416       6.008 -35.490  16.135  1.00 10.00      A   
ATOM   3949  CG2 THR A 416       5.587 -37.571  17.612  1.00 10.00      A   
ATOM   3950  C   THR A 416       8.158 -37.864  14.796  1.00 10.00      A   
ATOM   3951  O   THR A 416       7.984 -38.999  14.346  1.00 10.00      A   
ATOM   3952  N   LEU A 417       8.774 -36.901  14.115  1.00 10.00      A   
ATOM   3953  HN  LEU A 417       8.902 -36.028  14.540  1.00 10.00      A   
ATOM   3954  CA  LEU A 417       9.274 -37.102  12.750  1.00 10.00      A   
ATOM   3955  CB  LEU A 417      10.324 -38.218  12.687  1.00 10.00      A   
ATOM   3956  CG  LEU A 417      11.573 -38.018  13.552  1.00 10.00      A   
ATOM   3957  CD1 LEU A 417      12.507 -39.214  13.434  1.00 10.00      A   
ATOM   3958  CD2 LEU A 417      12.294 -36.730  13.173  1.00 10.00      A   
ATOM   3959  C   LEU A 417       8.113 -37.384  11.794  1.00 10.00      A   
ATOM   3960  O   LEU A 417       8.255 -38.104  10.800  1.00 10.00      A   
ATOM   3961  N   GLU A 418       6.967 -36.797  12.110  1.00 10.00      A   
ATOM   3962  HN  GLU A 418       6.933 -36.229  12.908  1.00 10.00      A   
ATOM   3963  CA  GLU A 418       5.757 -36.961  11.318  1.00 10.00      A   
ATOM   3964  CB  GLU A 418       4.593 -37.302  12.248  1.00 10.00      A   
ATOM   3965  CG  GLU A 418       4.685 -38.684  12.865  1.00 10.00      A   
ATOM   3966  CD  GLU A 418       3.778 -39.678  12.179  1.00 10.00      A   
ATOM   3967  OE1 GLU A 418       2.583 -39.745  12.538  1.00 10.00      A   
ATOM   3968  OE2 GLU A 418       4.245 -40.388  11.267  1.00 10.00      A   
ATOM   3969  C   GLU A 418       5.437 -35.679  10.561  1.00 10.00      A   
ATOM   3970  O   GLU A 418       5.859 -34.595  10.968  1.00 10.00      A   
ATOM   3971  N   PRO A 419       4.701 -35.784   9.440  1.00 10.00      A   
ATOM   3972  CA  PRO A 419       4.309 -34.617   8.643  1.00 10.00      A   
ATOM   3973  CB  PRO A 419       3.506 -35.218   7.486  1.00 10.00      A   
ATOM   3974  CG  PRO A 419       3.926 -36.645   7.432  1.00 10.00      A   
ATOM   3975  CD  PRO A 419       4.207 -37.040   8.852  1.00 10.00      A   
ATOM   3976  C   PRO A 419       3.436 -33.657   9.453  1.00 10.00      A   
ATOM   3977  O   PRO A 419       2.805 -34.052  10.435  1.00 10.00      A   
ATOM   3978  N   LEU A 420       3.374 -32.408   9.024  1.00 10.00      A   
ATOM   3979  HN  LEU A 420       3.847 -32.160   8.197  1.00 10.00      A   
ATOM   3980  CA  LEU A 420       2.606 -31.390   9.733  1.00 10.00      A   
ATOM   3981  CB  LEU A 420       3.282 -30.020   9.589  1.00 10.00      A   
ATOM   3982  CG  LEU A 420       4.744 -29.936  10.036  1.00 10.00      A   
ATOM   3983  CD1 LEU A 420       5.344 -28.595   9.651  1.00 10.00      A   
ATOM   3984  CD2 LEU A 420       4.866 -30.172  11.534  1.00 10.00      A   
ATOM   3985  C   LEU A 420       1.161 -31.317   9.249  1.00 10.00      A   
ATOM   3986  O   LEU A 420       0.491 -30.294   9.429  1.00 10.00      A   
ATOM   3987  N   ASP A 421       0.681 -32.408   8.655  1.00 10.00      A   
ATOM   3988  HN  ASP A 421       1.263 -33.190   8.556  1.00 10.00      A   
ATOM   3989  CA  ASP A 421      -0.686 -32.469   8.140  1.00 10.00      A   
ATOM   3990  CB  ASP A 421      -0.976 -33.817   7.474  1.00 10.00      A   
ATOM   3991  CG  ASP A 421      -0.085 -34.111   6.284  1.00 10.00      A   
ATOM   3992  OD1 ASP A 421      -0.164 -33.391   5.271  1.00 10.00      A   
ATOM   3993  OD2 ASP A 421       0.690 -35.081   6.351  1.00 10.00      A   
ATOM   3994  C   ASP A 421      -1.704 -32.219   9.244  1.00 10.00      A   
ATOM   3995  O   ASP A 421      -2.629 -31.422   9.082  1.00 10.00      A   
ATOM   3996  N   ILE A 422      -1.524 -32.893  10.374  1.00 10.00      A   
ATOM   3997  HN  ILE A 422      -0.761 -33.504  10.449  1.00 10.00      A   
ATOM   3998  CA  ILE A 422      -2.440 -32.747  11.503  1.00 10.00      A   
ATOM   3999  CB  ILE A 422      -2.235 -33.840  12.576  1.00 10.00      A   
ATOM   4000  CG1 ILE A 422      -0.749 -34.006  12.906  1.00 10.00      A   
ATOM   4001  CG2 ILE A 422      -2.833 -35.158  12.114  1.00 10.00      A   
ATOM   4002  CD1 ILE A 422      -0.473 -34.952  14.054  1.00 10.00      A   
ATOM   4003  C   ILE A 422      -2.347 -31.361  12.141  1.00 10.00      A   
ATOM   4004  O   ILE A 422      -3.350 -30.818  12.607  1.00 10.00      A   
ATOM   4005  N   GLY A 423      -1.146 -30.791  12.144  1.00 10.00      A   
ATOM   4006  HN  GLY A 423      -0.384 -31.270  11.752  1.00 10.00      A   
ATOM   4007  CA  GLY A 423      -0.948 -29.475  12.723  1.00 10.00      A   
ATOM   4008  C   GLY A 423      -1.721 -28.407  11.975  1.00 10.00      A   
ATOM   4009  O   GLY A 423      -2.491 -27.651  12.567  1.00 10.00      A   
ATOM   4010  N   PHE A 424      -1.537 -28.366  10.663  1.00 10.00      A   
ATOM   4011  HN  PHE A 424      -0.923 -29.008  10.246  1.00 10.00      A   
ATOM   4012  CA  PHE A 424      -2.225 -27.394   9.825  1.00 10.00      A   
ATOM   4013  CB  PHE A 424      -1.588 -27.332   8.437  1.00 10.00      A   
ATOM   4014  CG  PHE A 424      -0.369 -26.459   8.358  1.00 10.00      A   
ATOM   4015  CD1 PHE A 424       0.844 -26.893   8.864  1.00 10.00      A   
ATOM   4016  CD2 PHE A 424      -0.437 -25.208   7.773  1.00 10.00      A   
ATOM   4017  CE1 PHE A 424       1.969 -26.095   8.787  1.00 10.00      A   
ATOM   4018  CE2 PHE A 424       0.684 -24.403   7.693  1.00 10.00      A   
ATOM   4019  CZ  PHE A 424       1.888 -24.849   8.201  1.00 10.00      A   
ATOM   4020  C   PHE A 424      -3.710 -27.728   9.716  1.00 10.00      A   
ATOM   4021  O   PHE A 424      -4.548 -26.840   9.540  1.00 10.00      A   
ATOM   4022  N   GLY A 425      -4.030 -29.015   9.832  1.00 10.00      A   
ATOM   4023  HN  GLY A 425      -3.319 -29.677   9.967  1.00 10.00      A   
ATOM   4024  CA  GLY A 425      -5.410 -29.448   9.758  1.00 10.00      A   
ATOM   4025  C   GLY A 425      -6.243 -28.847  10.867  1.00 10.00      A   
ATOM   4026  O   GLY A 425      -7.365 -28.400  10.639  1.00 10.00      A   
ATOM   4027  N   ALA A 426      -5.680 -28.808  12.068  1.00 10.00      A   
ATOM   4028  HN  ALA A 426      -4.772 -29.167  12.184  1.00 10.00      A   
ATOM   4029  CA  ALA A 426      -6.377 -28.248  13.216  1.00 10.00      A   
ATOM   4030  CB  ALA A 426      -5.612 -28.541  14.497  1.00 10.00      A   
ATOM   4031  C   ALA A 426      -6.578 -26.745  13.050  1.00 10.00      A   
ATOM   4032  O   ALA A 426      -7.556 -26.180  13.544  1.00 10.00      A   
ATOM   4033  N   ILE A 427      -5.648 -26.106  12.345  1.00 10.00      A   
ATOM   4034  HN  ILE A 427      -4.898 -26.616  11.977  1.00 10.00      A   
ATOM   4035  CA  ILE A 427      -5.713 -24.669  12.104  1.00 10.00      A   
ATOM   4036  CB  ILE A 427      -4.485 -24.154  11.318  1.00 10.00      A   
ATOM   4037  CG1 ILE A 427      -3.182 -24.542  12.026  1.00 10.00      A   
ATOM   4038  CG2 ILE A 427      -4.559 -22.644  11.123  1.00 10.00      A   
ATOM   4039  CD1 ILE A 427      -3.012 -23.927  13.399  1.00 10.00      A   
ATOM   4040  C   ILE A 427      -6.988 -24.308  11.345  1.00 10.00      A   
ATOM   4041  O   ILE A 427      -7.798 -23.515  11.824  1.00 10.00      A   
ATOM   4042  N   VAL A 428      -7.178 -24.916  10.175  1.00 10.00      A   
ATOM   4043  HN  VAL A 428      -6.509 -25.566   9.857  1.00 10.00      A   
ATOM   4044  CA  VAL A 428      -8.357 -24.641   9.351  1.00 10.00      A   
ATOM   4045  CB  VAL A 428      -8.208 -25.208   7.921  1.00 10.00      A   
ATOM   4046  CG1 VAL A 428      -7.073 -24.517   7.184  1.00 10.00      A   
ATOM   4047  CG2 VAL A 428      -7.985 -26.712   7.947  1.00 10.00      A   
ATOM   4048  C   VAL A 428      -9.630 -25.193   9.990  1.00 10.00      A   
ATOM   4049  O   VAL A 428     -10.734 -24.740   9.693  1.00 10.00      A   
ATOM   4050  N   GLU A 429      -9.462 -26.169  10.874  1.00 10.00      A   
ATOM   4051  HN  GLU A 429      -8.552 -26.484  11.071  1.00 10.00      A   
ATOM   4052  CA  GLU A 429     -10.591 -26.787  11.554  1.00 10.00      A   
ATOM   4053  CB  GLU A 429     -10.155 -28.098  12.214  1.00 10.00      A   
ATOM   4054  CG  GLU A 429     -11.297 -28.954  12.738  1.00 10.00      A   
ATOM   4055  CD  GLU A 429     -10.813 -30.027  13.684  1.00 10.00      A   
ATOM   4056  OE1 GLU A 429     -10.475 -31.129  13.213  1.00 10.00      A   
ATOM   4057  OE2 GLU A 429     -10.759 -29.770  14.905  1.00 10.00      A   
ATOM   4058  C   GLU A 429     -11.190 -25.852  12.598  1.00 10.00      A   
ATOM   4059  O   GLU A 429     -12.404 -25.656  12.640  1.00 10.00      A   
ATOM   4060  N   HIS A 430     -10.332 -25.260  13.422  1.00 10.00      A   
ATOM   4061  HN  HIS A 430      -9.371 -25.431  13.316  1.00 10.00      A   
ATOM   4062  CA  HIS A 430     -10.785 -24.368  14.484  1.00 10.00      A   
ATOM   4063  CB  HIS A 430      -9.832 -24.406  15.678  1.00 10.00      A   
ATOM   4064  CG  HIS A 430      -9.808 -25.720  16.391  1.00 10.00      A   
ATOM   4065  ND1 HIS A 430     -10.730 -26.030  17.363  1.00 10.00      A   
ATOM   4066  CD2 HIS A 430      -8.957 -26.763  16.239  1.00 10.00      A   
ATOM   4067  CE1 HIS A 430     -10.422 -27.245  17.780  1.00 10.00      A   
ATOM   4068  NE2 HIS A 430      -9.359 -27.724  17.127  1.00 10.00      A   
ATOM   4069  HE2 HIS A 430      -8.944 -28.604  17.255  1.00 10.00      A   
ATOM   4070  C   HIS A 430     -10.999 -22.931  14.016  1.00 10.00      A   
ATOM   4071  O   HIS A 430     -11.975 -22.287  14.405  1.00 10.00      A   
ATOM   4072  N   CYS A 431     -10.106 -22.430  13.179  1.00 10.00      A   
ATOM   4073  HN  CYS A 431      -9.362 -22.992  12.870  1.00 10.00      A   
ATOM   4074  CA  CYS A 431     -10.222 -21.064  12.692  1.00 10.00      A   
ATOM   4075  CB  CYS A 431      -8.862 -20.544  12.230  1.00 10.00      A   
ATOM   4076  SG  CYS A 431      -7.516 -20.872  13.392  1.00 10.00      A   
ATOM   4077  HG  CYS A 431      -7.181 -22.148  13.268  1.00 10.00      A   
ATOM   4078  C   CYS A 431     -11.245 -20.975  11.564  1.00 10.00      A   
ATOM   4079  O   CYS A 431     -11.003 -21.441  10.452  1.00 10.00      A   
ATOM   4080  N   LYS A 432     -12.392 -20.379  11.860  1.00 10.00      A   
ATOM   4081  HN  LYS A 432     -12.527 -20.024  12.765  1.00 10.00      A   
ATOM   4082  CA  LYS A 432     -13.457 -20.240  10.873  1.00 10.00      A   
ATOM   4083  CB  LYS A 432     -14.825 -20.179  11.561  1.00 10.00      A   
ATOM   4084  CG  LYS A 432     -15.050 -21.265  12.601  1.00 10.00      A   
ATOM   4085  CD  LYS A 432     -15.014 -22.649  11.976  1.00 10.00      A   
ATOM   4086  CE  LYS A 432     -14.832 -23.733  13.030  1.00 10.00      A   
ATOM   4087  NZ  LYS A 432     -16.070 -23.997  13.808  1.00 10.00      A   
ATOM   4088  HZ1 LYS A 432     -15.877 -24.686  14.566  1.00 10.00      A   
ATOM   4089  HZ2 LYS A 432     -16.807 -24.386  13.188  1.00 10.00      A   
ATOM   4090  HZ3 LYS A 432     -16.421 -23.119  14.238  1.00 10.00      A   
ATOM   4091  C   LYS A 432     -13.253 -19.005  10.002  1.00 10.00      A   
ATOM   4092  O   LYS A 432     -13.474 -19.048   8.788  1.00 10.00      A   
ATOM   4093  N   ASP A 433     -12.817 -17.910  10.624  1.00 10.00      A   
ATOM   4094  HN  ASP A 433     -12.653 -17.943  11.591  1.00 10.00      A   
ATOM   4095  CA  ASP A 433     -12.590 -16.651   9.909  1.00 10.00      A   
ATOM   4096  CB  ASP A 433     -12.808 -15.449  10.836  1.00 10.00      A   
ATOM   4097  CG  ASP A 433     -14.220 -14.899  10.781  1.00 10.00      A   
ATOM   4098  OD1 ASP A 433     -14.941 -14.991  11.799  1.00 10.00      A   
ATOM   4099  OD2 ASP A 433     -14.619 -14.368   9.724  1.00 10.00      A   
ATOM   4100  C   ASP A 433     -11.196 -16.591   9.286  1.00 10.00      A   
ATOM   4101  O   ASP A 433     -10.699 -15.515   8.949  1.00 10.00      A   
ATOM   4102  N   LEU A 434     -10.573 -17.749   9.127  1.00 10.00      A   
ATOM   4103  HN  LEU A 434     -11.020 -18.572   9.409  1.00 10.00      A   
ATOM   4104  CA  LEU A 434      -9.249 -17.833   8.542  1.00 10.00      A   
ATOM   4105  CB  LEU A 434      -8.686 -19.240   8.730  1.00 10.00      A   
ATOM   4106  CG  LEU A 434      -7.238 -19.451   8.292  1.00 10.00      A   
ATOM   4107  CD1 LEU A 434      -6.289 -18.643   9.168  1.00 10.00      A   
ATOM   4108  CD2 LEU A 434      -6.888 -20.926   8.327  1.00 10.00      A   
ATOM   4109  C   LEU A 434      -9.302 -17.480   7.059  1.00 10.00      A   
ATOM   4110  O   LEU A 434      -9.778 -18.269   6.244  1.00 10.00      A   
ATOM   4111  N   ARG A 435      -8.815 -16.294   6.722  1.00 10.00      A   
ATOM   4112  HN  ARG A 435      -8.438 -15.716   7.424  1.00 10.00      A   
ATOM   4113  CA  ARG A 435      -8.815 -15.834   5.341  1.00 10.00      A   
ATOM   4114  CB  ARG A 435      -9.119 -14.335   5.252  1.00 10.00      A   
ATOM   4115  CG  ARG A 435     -10.221 -13.844   6.175  1.00 10.00      A   
ATOM   4116  CD  ARG A 435     -10.448 -12.349   6.005  1.00 10.00      A   
ATOM   4117  NE  ARG A 435      -9.202 -11.643   5.698  1.00 10.00      A   
ATOM   4118  HE  ARG A 435      -8.633 -12.024   4.988  1.00 10.00      A   
ATOM   4119  CZ  ARG A 435      -8.805 -10.522   6.307  1.00 10.00      A   
ATOM   4120  NH1 ARG A 435      -9.543  -9.975   7.265  1.00 10.00      A   
ATOM   4121 HH11 ARG A 435     -10.444 -10.416   7.549  1.00 10.00      A   
ATOM   4122 HH12 ARG A 435      -9.229  -9.093   7.733  1.00 10.00      A   
ATOM   4123  NH2 ARG A 435      -7.655  -9.961   5.959  1.00 10.00      A   
ATOM   4124 HH21 ARG A 435      -7.327  -9.087   6.427  1.00 10.00      A   
ATOM   4125 HH22 ARG A 435      -7.062 -10.383   5.210  1.00 10.00      A   
ATOM   4126  C   ARG A 435      -7.480 -16.112   4.667  1.00 10.00      A   
ATOM   4127  O   ARG A 435      -7.439 -16.575   3.532  1.00 10.00      A   
ATOM   4128  N   ARG A 436      -6.393 -15.823   5.359  1.00 10.00      A   
ATOM   4129  HN  ARG A 436      -6.481 -15.473   6.270  1.00 10.00      A   
ATOM   4130  CA  ARG A 436      -5.068 -16.032   4.804  1.00 10.00      A   
ATOM   4131  CB  ARG A 436      -4.278 -14.723   4.780  1.00 10.00      A   
ATOM   4132  CG  ARG A 436      -2.988 -14.796   3.981  1.00 10.00      A   
ATOM   4133  CD  ARG A 436      -2.293 -13.447   3.931  1.00 10.00      A   
ATOM   4134  NE  ARG A 436      -1.094 -13.479   3.097  1.00 10.00      A   
ATOM   4135  HE  ARG A 436      -0.680 -14.360   2.928  1.00 10.00      A   
ATOM   4136  CZ  ARG A 436      -0.529 -12.400   2.565  1.00 10.00      A   
ATOM   4137  NH1 ARG A 436      -1.033 -11.197   2.779  1.00 10.00      A   
ATOM   4138 HH11 ARG A 436      -0.568 -10.357   2.353  1.00 10.00      A   
ATOM   4139 HH12 ARG A 436      -1.883 -11.076   3.371  1.00 10.00      A   
ATOM   4140  NH2 ARG A 436       0.551 -12.516   1.816  1.00 10.00      A   
ATOM   4141 HH21 ARG A 436       0.971 -13.452   1.633  1.00 10.00      A   
ATOM   4142 HH22 ARG A 436       0.991 -11.659   1.404  1.00 10.00      A   
ATOM   4143  C   ARG A 436      -4.311 -17.083   5.593  1.00 10.00      A   
ATOM   4144  O   ARG A 436      -4.263 -17.026   6.822  1.00 10.00      A   
ATOM   4145  N   LEU A 437      -3.719 -18.035   4.879  1.00 10.00      A   
ATOM   4146  HN  LEU A 437      -3.788 -18.012   3.897  1.00 10.00      A   
ATOM   4147  CA  LEU A 437      -2.963 -19.106   5.503  1.00 10.00      A   
ATOM   4148  CB  LEU A 437      -3.833 -20.361   5.638  1.00 10.00      A   
ATOM   4149  CG  LEU A 437      -3.177 -21.568   6.307  1.00 10.00      A   
ATOM   4150  CD1 LEU A 437      -2.921 -21.295   7.781  1.00 10.00      A   
ATOM   4151  CD2 LEU A 437      -4.034 -22.807   6.131  1.00 10.00      A   
ATOM   4152  C   LEU A 437      -1.703 -19.414   4.696  1.00 10.00      A   
ATOM   4153  O   LEU A 437      -1.755 -19.564   3.471  1.00 10.00      A   
ATOM   4154  N   SER A 438      -0.574 -19.484   5.382  1.00 10.00      A   
ATOM   4155  HN  SER A 438      -0.594 -19.331   6.351  1.00 10.00      A   
ATOM   4156  CA  SER A 438       0.696 -19.784   4.741  1.00 10.00      A   
ATOM   4157  CB  SER A 438       1.742 -18.735   5.121  1.00 10.00      A   
ATOM   4158  OG  SER A 438       1.213 -17.426   4.993  1.00 10.00      A   
ATOM   4159  HG  SER A 438       1.940 -16.785   5.002  1.00 10.00      A   
ATOM   4160  C   SER A 438       1.161 -21.178   5.149  1.00 10.00      A   
ATOM   4161  O   SER A 438       1.189 -21.509   6.335  1.00 10.00      A   
ATOM   4162  N   LEU A 439       1.517 -21.993   4.169  1.00 10.00      A   
ATOM   4163  HN  LEU A 439       1.500 -21.668   3.243  1.00 10.00      A   
ATOM   4164  CA  LEU A 439       1.952 -23.356   4.435  1.00 10.00      A   
ATOM   4165  CB  LEU A 439       1.329 -24.318   3.421  1.00 10.00      A   
ATOM   4166  CG  LEU A 439      -0.135 -24.065   3.045  1.00 10.00      A   
ATOM   4167  CD1 LEU A 439      -0.613 -25.107   2.044  1.00 10.00      A   
ATOM   4168  CD2 LEU A 439      -1.027 -24.053   4.279  1.00 10.00      A   
ATOM   4169  C   LEU A 439       3.469 -23.474   4.380  1.00 10.00      A   
ATOM   4170  O   LEU A 439       4.132 -22.723   3.662  1.00 10.00      A   
ATOM   4171  N   SER A 440       4.007 -24.426   5.139  1.00 10.00      A   
ATOM   4172  HN  SER A 440       3.417 -24.985   5.690  1.00 10.00      A   
ATOM   4173  CA  SER A 440       5.444 -24.670   5.183  1.00 10.00      A   
ATOM   4174  CB  SER A 440       6.158 -23.514   5.880  1.00 10.00      A   
ATOM   4175  OG  SER A 440       5.561 -23.223   7.134  1.00 10.00      A   
ATOM   4176  HG  SER A 440       4.965 -22.461   7.040  1.00 10.00      A   
ATOM   4177  C   SER A 440       5.739 -25.980   5.907  1.00 10.00      A   
ATOM   4178  O   SER A 440       4.881 -26.507   6.614  1.00 10.00      A   
ATOM   4179  N   GLY A 441       6.949 -26.494   5.734  1.00 10.00      A   
ATOM   4180  HN  GLY A 441       7.594 -26.028   5.161  1.00 10.00      A   
ATOM   4181  CA  GLY A 441       7.326 -27.738   6.380  1.00 10.00      A   
ATOM   4182  C   GLY A 441       6.981 -28.948   5.538  1.00 10.00      A   
ATOM   4183  O   GLY A 441       6.743 -28.827   4.339  1.00 10.00      A   
ATOM   4184  N   LEU A 442       6.963 -30.116   6.160  1.00 10.00      A   
ATOM   4185  HN  LEU A 442       7.159 -30.152   7.124  1.00 10.00      A   
ATOM   4186  CA  LEU A 442       6.641 -31.344   5.451  1.00 10.00      A   
ATOM   4187  CB  LEU A 442       7.392 -32.540   6.045  1.00 10.00      A   
ATOM   4188  CG  LEU A 442       7.313 -33.848   5.250  1.00 10.00      A   
ATOM   4189  CD1 LEU A 442       7.897 -33.668   3.855  1.00 10.00      A   
ATOM   4190  CD2 LEU A 442       8.026 -34.968   5.989  1.00 10.00      A   
ATOM   4191  C   LEU A 442       5.140 -31.594   5.477  1.00 10.00      A   
ATOM   4192  O   LEU A 442       4.581 -31.981   6.507  1.00 10.00      A   
ATOM   4193  N   LEU A 443       4.498 -31.356   4.346  1.00 10.00      A   
ATOM   4194  HN  LEU A 443       5.008 -31.049   3.567  1.00 10.00      A   
ATOM   4195  CA  LEU A 443       3.061 -31.548   4.220  1.00 10.00      A   
ATOM   4196  CB  LEU A 443       2.373 -30.206   3.967  1.00 10.00      A   
ATOM   4197  CG  LEU A 443       2.592 -29.121   5.019  1.00 10.00      A   
ATOM   4198  CD1 LEU A 443       2.183 -27.763   4.476  1.00 10.00      A   
ATOM   4199  CD2 LEU A 443       1.819 -29.442   6.287  1.00 10.00      A   
ATOM   4200  C   LEU A 443       2.752 -32.500   3.075  1.00 10.00      A   
ATOM   4201  O   LEU A 443       3.447 -32.503   2.054  1.00 10.00      A   
ATOM   4202  N   THR A 444       1.716 -33.310   3.239  1.00 10.00      A   
ATOM   4203  HN  THR A 444       1.186 -33.258   4.073  1.00 10.00      A   
ATOM   4204  CA  THR A 444       1.323 -34.257   2.207  1.00 10.00      A   
ATOM   4205  CB  THR A 444       1.298 -35.706   2.735  1.00 10.00      A   
ATOM   4206  OG1 THR A 444       0.288 -35.855   3.744  1.00 10.00      A   
ATOM   4207  HG1 THR A 444       0.520 -35.321   4.527  1.00 10.00      A   
ATOM   4208  CG2 THR A 444       2.652 -36.097   3.304  1.00 10.00      A   
ATOM   4209  C   THR A 444      -0.046 -33.885   1.652  1.00 10.00      A   
ATOM   4210  O   THR A 444      -0.538 -32.785   1.899  1.00 10.00      A   
ATOM   4211  N   ASP A 445      -0.662 -34.796   0.912  1.00 10.00      A   
ATOM   4212  HN  ASP A 445      -0.228 -35.658   0.748  1.00 10.00      A   
ATOM   4213  CA  ASP A 445      -1.977 -34.539   0.330  1.00 10.00      A   
ATOM   4214  CB  ASP A 445      -2.289 -35.540  -0.785  1.00 10.00      A   
ATOM   4215  CG  ASP A 445      -1.833 -35.063  -2.149  1.00 10.00      A   
ATOM   4216  OD1 ASP A 445      -2.400 -35.519  -3.163  1.00 10.00      A   
ATOM   4217  OD2 ASP A 445      -0.897 -34.246  -2.217  1.00 10.00      A   
ATOM   4218  C   ASP A 445      -3.069 -34.579   1.388  1.00 10.00      A   
ATOM   4219  O   ASP A 445      -4.181 -34.095   1.167  1.00 10.00      A   
ATOM   4220  N   LYS A 446      -2.739 -35.134   2.548  1.00 10.00      A   
ATOM   4221  HN  LYS A 446      -1.826 -35.472   2.673  1.00 10.00      A   
ATOM   4222  CA  LYS A 446      -3.695 -35.245   3.640  1.00 10.00      A   
ATOM   4223  CB  LYS A 446      -3.167 -36.176   4.739  1.00 10.00      A   
ATOM   4224  CG  LYS A 446      -4.246 -36.724   5.662  1.00 10.00      A   
ATOM   4225  CD  LYS A 446      -5.390 -37.334   4.867  1.00 10.00      A   
ATOM   4226  CE  LYS A 446      -6.478 -37.876   5.776  1.00 10.00      A   
ATOM   4227  NZ  LYS A 446      -7.595 -38.479   4.995  1.00 10.00      A   
ATOM   4228  HZ1 LYS A 446      -7.223 -39.141   4.282  1.00 10.00      A   
ATOM   4229  HZ2 LYS A 446      -8.140 -37.735   4.508  1.00 10.00      A   
ATOM   4230  HZ3 LYS A 446      -8.237 -38.997   5.630  1.00 10.00      A   
ATOM   4231  C   LYS A 446      -4.046 -33.875   4.218  1.00 10.00      A   
ATOM   4232  O   LYS A 446      -5.208 -33.602   4.523  1.00 10.00      A   
ATOM   4233  N   VAL A 447      -3.045 -33.013   4.355  1.00 10.00      A   
ATOM   4234  HN  VAL A 447      -2.134 -33.287   4.101  1.00 10.00      A   
ATOM   4235  CA  VAL A 447      -3.268 -31.677   4.894  1.00 10.00      A   
ATOM   4236  CB  VAL A 447      -1.947 -30.938   5.212  1.00 10.00      A   
ATOM   4237  CG1 VAL A 447      -1.244 -30.460   3.951  1.00 10.00      A   
ATOM   4238  CG2 VAL A 447      -2.191 -29.790   6.169  1.00 10.00      A   
ATOM   4239  C   VAL A 447      -4.158 -30.841   3.969  1.00 10.00      A   
ATOM   4240  O   VAL A 447      -4.971 -30.040   4.433  1.00 10.00      A   
ATOM   4241  N   PHE A 448      -4.025 -31.067   2.662  1.00 10.00      A   
ATOM   4242  HN  PHE A 448      -3.377 -31.736   2.362  1.00 10.00      A   
ATOM   4243  CA  PHE A 448      -4.813 -30.350   1.665  1.00 10.00      A   
ATOM   4244  CB  PHE A 448      -4.277 -30.611   0.256  1.00 10.00      A   
ATOM   4245  CG  PHE A 448      -2.971 -29.924  -0.023  1.00 10.00      A   
ATOM   4246  CD1 PHE A 448      -1.770 -30.591   0.150  1.00 10.00      A   
ATOM   4247  CD2 PHE A 448      -2.947 -28.610  -0.454  1.00 10.00      A   
ATOM   4248  CE1 PHE A 448      -0.568 -29.958  -0.097  1.00 10.00      A   
ATOM   4249  CE2 PHE A 448      -1.750 -27.972  -0.703  1.00 10.00      A   
ATOM   4250  CZ  PHE A 448      -0.558 -28.647  -0.524  1.00 10.00      A   
ATOM   4251  C   PHE A 448      -6.281 -30.742   1.763  1.00 10.00      A   
ATOM   4252  O   PHE A 448      -7.174 -29.937   1.485  1.00 10.00      A   
ATOM   4253  N   GLU A 449      -6.518 -31.981   2.182  1.00 10.00      A   
ATOM   4254  HN  GLU A 449      -5.755 -32.570   2.385  1.00 10.00      A   
ATOM   4255  CA  GLU A 449      -7.872 -32.492   2.348  1.00 10.00      A   
ATOM   4256  CB  GLU A 449      -7.830 -33.974   2.731  1.00 10.00      A   
ATOM   4257  CG  GLU A 449      -9.193 -34.620   2.900  1.00 10.00      A   
ATOM   4258  CD  GLU A 449      -9.103 -36.120   3.059  1.00 10.00      A   
ATOM   4259  OE1 GLU A 449      -8.806 -36.806   2.063  1.00 10.00      A   
ATOM   4260  OE2 GLU A 449      -9.336 -36.622   4.177  1.00 10.00      A   
ATOM   4261  C   GLU A 449      -8.589 -31.695   3.431  1.00 10.00      A   
ATOM   4262  O   GLU A 449      -9.761 -31.350   3.292  1.00 10.00      A   
ATOM   4263  N   TYR A 450      -7.864 -31.391   4.499  1.00 10.00      A   
ATOM   4264  HN  TYR A 450      -6.930 -31.694   4.543  1.00 10.00      A   
ATOM   4265  CA  TYR A 450      -8.412 -30.626   5.609  1.00 10.00      A   
ATOM   4266  CB  TYR A 450      -7.421 -30.588   6.775  1.00 10.00      A   
ATOM   4267  CG  TYR A 450      -7.102 -31.945   7.367  1.00 10.00      A   
ATOM   4268  CD1 TYR A 450      -5.802 -32.284   7.722  1.00 10.00      A   
ATOM   4269  CD2 TYR A 450      -8.103 -32.882   7.582  1.00 10.00      A   
ATOM   4270  CE1 TYR A 450      -5.510 -33.518   8.273  1.00 10.00      A   
ATOM   4271  CE2 TYR A 450      -7.821 -34.118   8.131  1.00 10.00      A   
ATOM   4272  CZ  TYR A 450      -6.524 -34.431   8.476  1.00 10.00      A   
ATOM   4273  OH  TYR A 450      -6.241 -35.661   9.024  1.00 10.00      A   
ATOM   4274  HH  TYR A 450      -5.865 -35.536   9.902  1.00 10.00      A   
ATOM   4275  C   TYR A 450      -8.745 -29.208   5.163  1.00 10.00      A   
ATOM   4276  O   TYR A 450      -9.747 -28.634   5.582  1.00 10.00      A   
ATOM   4277  N   ILE A 451      -7.910 -28.664   4.289  1.00 10.00      A   
ATOM   4278  HN  ILE A 451      -7.139 -29.185   3.980  1.00 10.00      A   
ATOM   4279  CA  ILE A 451      -8.104 -27.313   3.775  1.00 10.00      A   
ATOM   4280  CB  ILE A 451      -6.960 -26.894   2.825  1.00 10.00      A   
ATOM   4281  CG1 ILE A 451      -5.608 -26.974   3.539  1.00 10.00      A   
ATOM   4282  CG2 ILE A 451      -7.201 -25.492   2.277  1.00 10.00      A   
ATOM   4283  CD1 ILE A 451      -4.422 -26.724   2.635  1.00 10.00      A   
ATOM   4284  C   ILE A 451      -9.437 -27.192   3.037  1.00 10.00      A   
ATOM   4285  O   ILE A 451     -10.281 -26.379   3.400  1.00 10.00      A   
ATOM   4286  N   GLY A 452      -9.635 -28.035   2.029  1.00 10.00      A   
ATOM   4287  HN  GLY A 452      -8.941 -28.692   1.807  1.00 10.00      A   
ATOM   4288  CA  GLY A 452     -10.864 -27.986   1.248  1.00 10.00      A   
ATOM   4289  C   GLY A 452     -12.110 -28.365   2.029  1.00 10.00      A   
ATOM   4290  O   GLY A 452     -13.226 -28.031   1.626  1.00 10.00      A   
ATOM   4291  N   THR A 453     -11.931 -29.052   3.143  1.00 10.00      A   
ATOM   4292  HN  THR A 453     -11.022 -29.282   3.423  1.00 10.00      A   
ATOM   4293  CA  THR A 453     -13.058 -29.481   3.956  1.00 10.00      A   
ATOM   4294  CB  THR A 453     -12.786 -30.849   4.611  1.00 10.00      A   
ATOM   4295  OG1 THR A 453     -12.354 -31.780   3.608  1.00 10.00      A   
ATOM   4296  HG1 THR A 453     -11.407 -31.656   3.443  1.00 10.00      A   
ATOM   4297  CG2 THR A 453     -14.041 -31.384   5.289  1.00 10.00      A   
ATOM   4298  C   THR A 453     -13.429 -28.460   5.033  1.00 10.00      A   
ATOM   4299  O   THR A 453     -14.605 -28.136   5.216  1.00 10.00      A   
ATOM   4300  N   TYR A 454     -12.433 -27.933   5.728  1.00 10.00      A   
ATOM   4301  HN  TYR A 454     -11.504 -28.177   5.510  1.00 10.00      A   
ATOM   4302  CA  TYR A 454     -12.687 -26.991   6.810  1.00 10.00      A   
ATOM   4303  CB  TYR A 454     -11.808 -27.307   8.020  1.00 10.00      A   
ATOM   4304  CG  TYR A 454     -12.022 -28.696   8.564  1.00 10.00      A   
ATOM   4305  CD1 TYR A 454     -11.094 -29.703   8.341  1.00 10.00      A   
ATOM   4306  CD2 TYR A 454     -13.161 -29.005   9.296  1.00 10.00      A   
ATOM   4307  CE1 TYR A 454     -11.292 -30.977   8.831  1.00 10.00      A   
ATOM   4308  CE2 TYR A 454     -13.367 -30.276   9.793  1.00 10.00      A   
ATOM   4309  CZ  TYR A 454     -12.430 -31.259   9.558  1.00 10.00      A   
ATOM   4310  OH  TYR A 454     -12.632 -32.530  10.044  1.00 10.00      A   
ATOM   4311  HH  TYR A 454     -13.451 -32.883   9.675  1.00 10.00      A   
ATOM   4312  C   TYR A 454     -12.550 -25.526   6.401  1.00 10.00      A   
ATOM   4313  O   TYR A 454     -13.387 -24.701   6.768  1.00 10.00      A   
ATOM   4314  N   ALA A 455     -11.505 -25.199   5.654  1.00 10.00      A   
ATOM   4315  HN  ALA A 455     -10.878 -25.897   5.366  1.00 10.00      A   
ATOM   4316  CA  ALA A 455     -11.279 -23.817   5.230  1.00 10.00      A   
ATOM   4317  CB  ALA A 455      -9.826 -23.597   4.835  1.00 10.00      A   
ATOM   4318  C   ALA A 455     -12.214 -23.430   4.089  1.00 10.00      A   
ATOM   4319  O   ALA A 455     -11.966 -23.751   2.925  1.00 10.00      A   
ATOM   4320  N   LYS A 456     -13.295 -22.747   4.433  1.00 10.00      A   
ATOM   4321  HN  LYS A 456     -13.443 -22.528   5.379  1.00 10.00      A   
ATOM   4322  CA  LYS A 456     -14.269 -22.319   3.445  1.00 10.00      A   
ATOM   4323  CB  LYS A 456     -15.682 -22.714   3.883  1.00 10.00      A   
ATOM   4324  CG  LYS A 456     -15.907 -24.215   4.000  1.00 10.00      A   
ATOM   4325  CD  LYS A 456     -15.665 -24.922   2.672  1.00 10.00      A   
ATOM   4326  CE  LYS A 456     -16.204 -26.344   2.697  1.00 10.00      A   
ATOM   4327  NZ  LYS A 456     -15.821 -27.108   1.479  1.00 10.00      A   
ATOM   4328  HZ1 LYS A 456     -14.830 -27.426   1.549  1.00 10.00      A   
ATOM   4329  HZ2 LYS A 456     -15.917 -26.508   0.634  1.00 10.00      A   
ATOM   4330  HZ3 LYS A 456     -16.434 -27.941   1.366  1.00 10.00      A   
ATOM   4331  C   LYS A 456     -14.190 -20.815   3.219  1.00 10.00      A   
ATOM   4332  O   LYS A 456     -14.454 -20.329   2.115  1.00 10.00      A   
ATOM   4333  N   LYS A 457     -13.795 -20.088   4.259  1.00 10.00      A   
ATOM   4334  HN  LYS A 457     -13.551 -20.542   5.095  1.00 10.00      A   
ATOM   4335  CA  LYS A 457     -13.694 -18.633   4.189  1.00 10.00      A   
ATOM   4336  CB  LYS A 457     -14.243 -17.984   5.462  1.00 10.00      A   
ATOM   4337  CG  LYS A 457     -15.750 -18.120   5.639  1.00 10.00      A   
ATOM   4338  CD  LYS A 457     -16.505 -17.514   4.466  1.00 10.00      A   
ATOM   4339  CE  LYS A 457     -18.014 -17.597   4.661  1.00 10.00      A   
ATOM   4340  NZ  LYS A 457     -18.501 -19.003   4.722  1.00 10.00      A   
ATOM   4341  HZ1 LYS A 457     -18.110 -19.555   3.934  1.00 10.00      A   
ATOM   4342  HZ2 LYS A 457     -19.539 -19.024   4.656  1.00 10.00      A   
ATOM   4343  HZ3 LYS A 457     -18.215 -19.446   5.617  1.00 10.00      A   
ATOM   4344  C   LYS A 457     -12.264 -18.174   3.923  1.00 10.00      A   
ATOM   4345  O   LYS A 457     -11.928 -17.004   4.130  1.00 10.00      A   
ATOM   4346  N   MET A 458     -11.430 -19.098   3.464  1.00 10.00      A   
ATOM   4347  HN  MET A 458     -11.758 -20.010   3.335  1.00 10.00      A   
ATOM   4348  CA  MET A 458     -10.042 -18.789   3.145  1.00 10.00      A   
ATOM   4349  CB  MET A 458      -9.185 -20.056   3.172  1.00 10.00      A   
ATOM   4350  CG  MET A 458      -7.691 -19.807   3.021  1.00 10.00      A   
ATOM   4351  SD  MET A 458      -6.747 -21.332   2.833  1.00 10.00      A   
ATOM   4352  CE  MET A 458      -7.378 -21.921   1.262  1.00 10.00      A   
ATOM   4353  C   MET A 458      -9.973 -18.131   1.771  1.00 10.00      A   
ATOM   4354  O   MET A 458     -10.455 -18.686   0.783  1.00 10.00      A   
ATOM   4355  N   GLU A 459      -9.380 -16.951   1.720  1.00 10.00      A   
ATOM   4356  HN  GLU A 459      -8.995 -16.577   2.539  1.00 10.00      A   
ATOM   4357  CA  GLU A 459      -9.276 -16.203   0.483  1.00 10.00      A   
ATOM   4358  CB  GLU A 459      -9.704 -14.750   0.706  1.00 10.00      A   
ATOM   4359  CG  GLU A 459     -11.001 -14.600   1.489  1.00 10.00      A   
ATOM   4360  CD  GLU A 459     -11.701 -13.281   1.224  1.00 10.00      A   
ATOM   4361  OE1 GLU A 459     -11.012 -12.284   0.928  1.00 10.00      A   
ATOM   4362  OE2 GLU A 459     -12.948 -13.239   1.310  1.00 10.00      A   
ATOM   4363  C   GLU A 459      -7.876 -16.264  -0.122  1.00 10.00      A   
ATOM   4364  O   GLU A 459      -7.726 -16.257  -1.344  1.00 10.00      A   
ATOM   4365  N   MET A 460      -6.856 -16.346   0.723  1.00 10.00      A   
ATOM   4366  HN  MET A 460      -7.028 -16.400   1.689  1.00 10.00      A   
ATOM   4367  CA  MET A 460      -5.485 -16.386   0.241  1.00 10.00      A   
ATOM   4368  CB  MET A 460      -4.777 -15.058   0.521  1.00 10.00      A   
ATOM   4369  CG  MET A 460      -3.384 -14.966  -0.081  1.00 10.00      A   
ATOM   4370  SD  MET A 460      -2.685 -13.308   0.002  1.00 10.00      A   
ATOM   4371  CE  MET A 460      -1.128 -13.561  -0.848  1.00 10.00      A   
ATOM   4372  C   MET A 460      -4.706 -17.543   0.853  1.00 10.00      A   
ATOM   4373  O   MET A 460      -4.730 -17.748   2.068  1.00 10.00      A   
ATOM   4374  N   LEU A 461      -4.018 -18.293   0.004  1.00 10.00      A   
ATOM   4375  HN  LEU A 461      -4.045 -18.082  -0.953  1.00 10.00      A   
ATOM   4376  CA  LEU A 461      -3.231 -19.431   0.448  1.00 10.00      A   
ATOM   4377  CB  LEU A 461      -3.996 -20.732   0.181  1.00 10.00      A   
ATOM   4378  CG  LEU A 461      -3.325 -22.027   0.647  1.00 10.00      A   
ATOM   4379  CD1 LEU A 461      -3.288 -22.098   2.164  1.00 10.00      A   
ATOM   4380  CD2 LEU A 461      -4.033 -23.242   0.064  1.00 10.00      A   
ATOM   4381  C   LEU A 461      -1.870 -19.467  -0.253  1.00 10.00      A   
ATOM   4382  O   LEU A 461      -1.775 -19.248  -1.468  1.00 10.00      A   
ATOM   4383  N   SER A 462      -0.824 -19.735   0.519  1.00 10.00      A   
ATOM   4384  HN  SER A 462      -0.966 -19.870   1.483  1.00 10.00      A   
ATOM   4385  CA  SER A 462       0.531 -19.819  -0.016  1.00 10.00      A   
ATOM   4386  CB  SER A 462       1.449 -18.811   0.689  1.00 10.00      A   
ATOM   4387  OG  SER A 462       0.853 -17.520   0.740  1.00 10.00      A   
ATOM   4388  HG  SER A 462       1.116 -17.005  -0.048  1.00 10.00      A   
ATOM   4389  C   SER A 462       1.078 -21.239   0.147  1.00 10.00      A   
ATOM   4390  O   SER A 462       1.279 -21.708   1.267  1.00 10.00      A   
ATOM   4391  N   VAL A 463       1.298 -21.920  -0.969  1.00 10.00      A   
ATOM   4392  HN  VAL A 463       1.116 -21.494  -1.835  1.00 10.00      A   
ATOM   4393  CA  VAL A 463       1.805 -23.288  -0.946  1.00 10.00      A   
ATOM   4394  CB  VAL A 463       0.920 -24.227  -1.793  1.00 10.00      A   
ATOM   4395  CG1 VAL A 463       1.246 -25.683  -1.500  1.00 10.00      A   
ATOM   4396  CG2 VAL A 463      -0.558 -23.947  -1.557  1.00 10.00      A   
ATOM   4397  C   VAL A 463       3.235 -23.352  -1.476  1.00 10.00      A   
ATOM   4398  O   VAL A 463       3.517 -22.890  -2.584  1.00 10.00      A   
ATOM   4399  N   ALA A 464       4.131 -23.935  -0.687  1.00 10.00      A   
ATOM   4400  HN  ALA A 464       3.847 -24.298   0.179  1.00 10.00      A   
ATOM   4401  CA  ALA A 464       5.527 -24.056  -1.076  1.00 10.00      A   
ATOM   4402  CB  ALA A 464       6.314 -22.848  -0.589  1.00 10.00      A   
ATOM   4403  C   ALA A 464       6.138 -25.334  -0.526  1.00 10.00      A   
ATOM   4404  O   ALA A 464       6.066 -25.591   0.677  1.00 10.00      A   
ATOM   4405  N   PHE A 465       6.721 -26.129  -1.422  1.00 10.00      A   
ATOM   4406  HN  PHE A 465       6.709 -25.859  -2.367  1.00 10.00      A   
ATOM   4407  CA  PHE A 465       7.374 -27.391  -1.057  1.00 10.00      A   
ATOM   4408  CB  PHE A 465       8.627 -27.129  -0.210  1.00 10.00      A   
ATOM   4409  CG  PHE A 465       9.719 -26.379  -0.919  1.00 10.00      A   
ATOM   4410  CD1 PHE A 465       9.742 -24.995  -0.924  1.00 10.00      A   
ATOM   4411  CD2 PHE A 465      10.730 -27.062  -1.573  1.00 10.00      A   
ATOM   4412  CE1 PHE A 465      10.755 -24.307  -1.570  1.00 10.00      A   
ATOM   4413  CE2 PHE A 465      11.744 -26.382  -2.221  1.00 10.00      A   
ATOM   4414  CZ  PHE A 465      11.755 -25.004  -2.218  1.00 10.00      A   
ATOM   4415  C   PHE A 465       6.430 -28.327  -0.305  1.00 10.00      A   
ATOM   4416  O   PHE A 465       6.846 -29.021   0.622  1.00 10.00      A   
ATOM   4417  N   ALA A 466       5.174 -28.362  -0.716  1.00 10.00      A   
ATOM   4418  HN  ALA A 466       4.904 -27.820  -1.484  1.00 10.00      A   
ATOM   4419  CA  ALA A 466       4.187 -29.206  -0.058  1.00 10.00      A   
ATOM   4420  CB  ALA A 466       3.305 -28.361   0.844  1.00 10.00      A   
ATOM   4421  C   ALA A 466       3.343 -29.970  -1.072  1.00 10.00      A   
ATOM   4422  O   ALA A 466       3.253 -29.583  -2.240  1.00 10.00      A   
ATOM   4423  N   GLY A 467       2.734 -31.058  -0.620  1.00 10.00      A   
ATOM   4424  HN  GLY A 467       2.860 -31.326   0.316  1.00 10.00      A   
ATOM   4425  CA  GLY A 467       1.902 -31.862  -1.491  1.00 10.00      A   
ATOM   4426  C   GLY A 467       2.548 -33.187  -1.826  1.00 10.00      A   
ATOM   4427  O   GLY A 467       3.768 -33.328  -1.735  1.00 10.00      A   
ATOM   4428  N   ASP A 468       1.739 -34.160  -2.214  1.00 10.00      A   
ATOM   4429  HN  ASP A 468       0.765 -33.987  -2.270  1.00 10.00      A   
ATOM   4430  CA  ASP A 468       2.249 -35.478  -2.565  1.00 10.00      A   
ATOM   4431  CB  ASP A 468       1.800 -36.530  -1.547  1.00 10.00      A   
ATOM   4432  CG  ASP A 468       2.933 -37.447  -1.125  1.00 10.00      A   
ATOM   4433  OD1 ASP A 468       3.980 -37.455  -1.808  1.00 10.00      A   
ATOM   4434  OD2 ASP A 468       2.794 -38.148  -0.096  1.00 10.00      A   
ATOM   4435  C   ASP A 468       1.814 -35.871  -3.970  1.00 10.00      A   
ATOM   4436  O   ASP A 468       2.598 -36.419  -4.747  1.00 10.00      A   
ATOM   4437  N   SER A 469       0.571 -35.563  -4.301  1.00 10.00      A   
ATOM   4438  HN  SER A 469      -0.006 -35.103  -3.644  1.00 10.00      A   
ATOM   4439  CA  SER A 469       0.029 -35.879  -5.614  1.00 10.00      A   
ATOM   4440  CB  SER A 469      -0.728 -37.214  -5.580  1.00 10.00      A   
ATOM   4441  OG  SER A 469      -1.196 -37.511  -4.271  1.00 10.00      A   
ATOM   4442  HG  SER A 469      -1.616 -36.715  -3.891  1.00 10.00      A   
ATOM   4443  C   SER A 469      -0.871 -34.747  -6.104  1.00 10.00      A   
ATOM   4444  O   SER A 469      -0.979 -33.707  -5.456  1.00 10.00      A   
ATOM   4445  N   ASP A 470      -1.513 -34.947  -7.248  1.00 10.00      A   
ATOM   4446  HN  ASP A 470      -1.379 -35.793  -7.733  1.00 10.00      A   
ATOM   4447  CA  ASP A 470      -2.402 -33.935  -7.821  1.00 10.00      A   
ATOM   4448  CB  ASP A 470      -2.704 -34.267  -9.285  1.00 10.00      A   
ATOM   4449  CG  ASP A 470      -2.398 -33.124 -10.231  1.00 10.00      A   
ATOM   4450  OD1 ASP A 470      -3.207 -32.182 -10.312  1.00 10.00      A   
ATOM   4451  OD2 ASP A 470      -1.355 -33.180 -10.920  1.00 10.00      A   
ATOM   4452  C   ASP A 470      -3.707 -33.836  -7.035  1.00 10.00      A   
ATOM   4453  O   ASP A 470      -4.492 -32.904  -7.219  1.00 10.00      A   
ATOM   4454  N   LEU A 471      -3.932 -34.802  -6.151  1.00 10.00      A   
ATOM   4455  HN  LEU A 471      -3.265 -35.511  -6.037  1.00 10.00      A   
ATOM   4456  CA  LEU A 471      -5.138 -34.828  -5.335  1.00 10.00      A   
ATOM   4457  CB  LEU A 471      -5.196 -36.107  -4.501  1.00 10.00      A   
ATOM   4458  CG  LEU A 471      -5.531 -37.399  -5.246  1.00 10.00      A   
ATOM   4459  CD1 LEU A 471      -5.311 -38.599  -4.341  1.00 10.00      A   
ATOM   4460  CD2 LEU A 471      -6.967 -37.370  -5.747  1.00 10.00      A   
ATOM   4461  C   LEU A 471      -5.200 -33.608  -4.426  1.00 10.00      A   
ATOM   4462  O   LEU A 471      -6.250 -32.985  -4.291  1.00 10.00      A   
ATOM   4463  N   GLY A 472      -4.064 -33.263  -3.823  1.00 10.00      A   
ATOM   4464  HN  GLY A 472      -3.255 -33.809  -3.970  1.00 10.00      A   
ATOM   4465  CA  GLY A 472      -4.006 -32.109  -2.940  1.00 10.00      A   
ATOM   4466  C   GLY A 472      -4.499 -30.845  -3.616  1.00 10.00      A   
ATOM   4467  O   GLY A 472      -5.296 -30.098  -3.048  1.00 10.00      A   
ATOM   4468  N   MET A 473      -4.051 -30.628  -4.845  1.00 10.00      A   
ATOM   4469  HN  MET A 473      -3.440 -31.280  -5.253  1.00 10.00      A   
ATOM   4470  CA  MET A 473      -4.445 -29.452  -5.607  1.00 10.00      A   
ATOM   4471  CB  MET A 473      -3.627 -29.374  -6.899  1.00 10.00      A   
ATOM   4472  CG  MET A 473      -3.900 -28.139  -7.740  1.00 10.00      A   
ATOM   4473  SD  MET A 473      -2.784 -27.995  -9.148  1.00 10.00      A   
ATOM   4474  CE  MET A 473      -3.519 -26.613 -10.012  1.00 10.00      A   
ATOM   4475  C   MET A 473      -5.942 -29.495  -5.927  1.00 10.00      A   
ATOM   4476  O   MET A 473      -6.620 -28.467  -5.952  1.00 10.00      A   
ATOM   4477  N   HIS A 474      -6.447 -30.700  -6.160  1.00 10.00      A   
ATOM   4478  HN  HIS A 474      -5.850 -31.480  -6.122  1.00 10.00      A   
ATOM   4479  CA  HIS A 474      -7.857 -30.903  -6.476  1.00 10.00      A   
ATOM   4480  CB  HIS A 474      -8.076 -32.337  -6.972  1.00 10.00      A   
ATOM   4481  CG  HIS A 474      -9.309 -32.523  -7.803  1.00 10.00      A   
ATOM   4482  ND1 HIS A 474      -9.237 -32.657  -9.168  1.00 10.00      A   
ATOM   4483  CD2 HIS A 474     -10.607 -32.603  -7.416  1.00 10.00      A   
ATOM   4484  CE1 HIS A 474     -10.483 -32.815  -9.581  1.00 10.00      A   
ATOM   4485  NE2 HIS A 474     -11.341 -32.791  -8.558  1.00 10.00      A   
ATOM   4486  HE2 HIS A 474     -12.319 -32.892  -8.614  1.00 10.00      A   
ATOM   4487  C   HIS A 474      -8.722 -30.648  -5.246  1.00 10.00      A   
ATOM   4488  O   HIS A 474      -9.768 -30.009  -5.333  1.00 10.00      A   
ATOM   4489  N   HIS A 475      -8.267 -31.153  -4.101  1.00 10.00      A   
ATOM   4490  HN  HIS A 475      -7.419 -31.651  -4.106  1.00 10.00      A   
ATOM   4491  CA  HIS A 475      -8.987 -30.999  -2.840  1.00 10.00      A   
ATOM   4492  CB  HIS A 475      -8.269 -31.741  -1.708  1.00 10.00      A   
ATOM   4493  CG  HIS A 475      -8.627 -33.194  -1.601  1.00 10.00      A   
ATOM   4494  ND1 HIS A 475      -9.434 -33.715  -0.613  1.00 10.00      A   
ATOM   4495  HD1 HIS A 475      -9.864 -33.208   0.110  1.00 10.00      A   
ATOM   4496  CD2 HIS A 475      -8.268 -34.247  -2.377  1.00 10.00      A   
ATOM   4497  CE1 HIS A 475      -9.537 -35.034  -0.814  1.00 10.00      A   
ATOM   4498  NE2 HIS A 475      -8.848 -35.410  -1.874  1.00 10.00      A   
ATOM   4499  C   HIS A 475      -9.174 -29.531  -2.473  1.00 10.00      A   
ATOM   4500  O   HIS A 475     -10.194 -29.152  -1.896  1.00 10.00      A   
ATOM   4501  N   VAL A 476      -8.187 -28.706  -2.807  1.00 10.00      A   
ATOM   4502  HN  VAL A 476      -7.391 -29.066  -3.253  1.00 10.00      A   
ATOM   4503  CA  VAL A 476      -8.257 -27.281  -2.520  1.00 10.00      A   
ATOM   4504  CB  VAL A 476      -6.862 -26.624  -2.609  1.00 10.00      A   
ATOM   4505  CG1 VAL A 476      -6.956 -25.112  -2.469  1.00 10.00      A   
ATOM   4506  CG2 VAL A 476      -5.942 -27.197  -1.543  1.00 10.00      A   
ATOM   4507  C   VAL A 476      -9.219 -26.589  -3.483  1.00 10.00      A   
ATOM   4508  O   VAL A 476     -10.101 -25.833  -3.064  1.00 10.00      A   
ATOM   4509  N   LEU A 477      -9.063 -26.884  -4.768  1.00 10.00      A   
ATOM   4510  HN  LEU A 477      -8.364 -27.524  -5.026  1.00 10.00      A   
ATOM   4511  CA  LEU A 477      -9.893 -26.291  -5.811  1.00 10.00      A   
ATOM   4512  CB  LEU A 477      -9.414 -26.743  -7.192  1.00 10.00      A   
ATOM   4513  CG  LEU A 477      -8.343 -25.873  -7.858  1.00 10.00      A   
ATOM   4514  CD1 LEU A 477      -7.575 -26.671  -8.904  1.00 10.00      A   
ATOM   4515  CD2 LEU A 477      -8.982 -24.642  -8.484  1.00 10.00      A   
ATOM   4516  C   LEU A 477     -11.376 -26.611  -5.633  1.00 10.00      A   
ATOM   4517  O   LEU A 477     -12.222 -25.717  -5.662  1.00 10.00      A   
ATOM   4518  N   SER A 478     -11.688 -27.881  -5.433  1.00 10.00      A   
ATOM   4519  HN  SER A 478     -10.970 -28.554  -5.401  1.00 10.00      A   
ATOM   4520  CA  SER A 478     -13.074 -28.305  -5.263  1.00 10.00      A   
ATOM   4521  CB  SER A 478     -13.267 -29.701  -5.855  1.00 10.00      A   
ATOM   4522  OG  SER A 478     -12.703 -29.777  -7.154  1.00 10.00      A   
ATOM   4523  HG  SER A 478     -12.720 -28.902  -7.559  1.00 10.00      A   
ATOM   4524  C   SER A 478     -13.497 -28.288  -3.792  1.00 10.00      A   
ATOM   4525  O   SER A 478     -14.471 -28.941  -3.410  1.00 10.00      A   
ATOM   4526  N   GLY A 479     -12.775 -27.533  -2.974  1.00 10.00      A   
ATOM   4527  HN  GLY A 479     -12.023 -27.019  -3.332  1.00 10.00      A   
ATOM   4528  CA  GLY A 479     -13.092 -27.464  -1.563  1.00 10.00      A   
ATOM   4529  C   GLY A 479     -13.322 -26.053  -1.059  1.00 10.00      A   
ATOM   4530  O   GLY A 479     -14.336 -25.780  -0.420  1.00 10.00      A   
ATOM   4531  N   CYS A 480     -12.389 -25.154  -1.343  1.00 10.00      A   
ATOM   4532  HN  CYS A 480     -11.610 -25.421  -1.877  1.00 10.00      A   
ATOM   4533  CA  CYS A 480     -12.500 -23.775  -0.884  1.00 10.00      A   
ATOM   4534  CB  CYS A 480     -11.156 -23.058  -1.017  1.00 10.00      A   
ATOM   4535  SG  CYS A 480      -9.737 -24.028  -0.448  1.00 10.00      A   
ATOM   4536  HG  CYS A 480      -9.536 -25.014  -1.317  1.00 10.00      A   
ATOM   4537  C   CYS A 480     -13.596 -23.013  -1.629  1.00 10.00      A   
ATOM   4538  O   CYS A 480     -13.861 -23.272  -2.806  1.00 10.00      A   
ATOM   4539  N   ASP A 481     -14.224 -22.065  -0.940  1.00 10.00      A   
ATOM   4540  HN  ASP A 481     -13.959 -21.892  -0.016  1.00 10.00      A   
ATOM   4541  CA  ASP A 481     -15.297 -21.277  -1.530  1.00 10.00      A   
ATOM   4542  CB  ASP A 481     -16.571 -21.377  -0.692  1.00 10.00      A   
ATOM   4543  CG  ASP A 481     -17.366 -22.630  -0.993  1.00 10.00      A   
ATOM   4544  OD1 ASP A 481     -18.030 -22.678  -2.050  1.00 10.00      A   
ATOM   4545  OD2 ASP A 481     -17.340 -23.571  -0.174  1.00 10.00      A   
ATOM   4546  C   ASP A 481     -14.889 -19.821  -1.717  1.00 10.00      A   
ATOM   4547  O   ASP A 481     -15.162 -19.226  -2.756  1.00 10.00      A   
ATOM   4548  N   SER A 482     -14.231 -19.248  -0.715  1.00 10.00      A   
ATOM   4549  HN  SER A 482     -14.054 -19.764   0.103  1.00 10.00      A   
ATOM   4550  CA  SER A 482     -13.785 -17.856  -0.793  1.00 10.00      A   
ATOM   4551  CB  SER A 482     -13.770 -17.209   0.595  1.00 10.00      A   
ATOM   4552  OG  SER A 482     -15.071 -17.179   1.158  1.00 10.00      A   
ATOM   4553  HG  SER A 482     -15.722 -17.232   0.447  1.00 10.00      A   
ATOM   4554  C   SER A 482     -12.408 -17.739  -1.442  1.00 10.00      A   
ATOM   4555  O   SER A 482     -11.700 -16.754  -1.236  1.00 10.00      A   
ATOM   4556  N   LEU A 483     -12.047 -18.738  -2.240  1.00 10.00      A   
ATOM   4557  HN  LEU A 483     -12.675 -19.476  -2.392  1.00 10.00      A   
ATOM   4558  CA  LEU A 483     -10.755 -18.757  -2.917  1.00 10.00      A   
ATOM   4559  CB  LEU A 483     -10.602 -20.034  -3.748  1.00 10.00      A   
ATOM   4560  CG  LEU A 483      -9.523 -21.020  -3.288  1.00 10.00      A   
ATOM   4561  CD1 LEU A 483      -9.416 -22.198  -4.249  1.00 10.00      A   
ATOM   4562  CD2 LEU A 483      -8.176 -20.326  -3.132  1.00 10.00      A   
ATOM   4563  C   LEU A 483     -10.589 -17.536  -3.814  1.00 10.00      A   
ATOM   4564  O   LEU A 483     -11.274 -17.402  -4.825  1.00 10.00      A   
ATOM   4565  N   ARG A 484      -9.689 -16.646  -3.429  1.00 10.00      A   
ATOM   4566  HN  ARG A 484      -9.184 -16.803  -2.602  1.00 10.00      A   
ATOM   4567  CA  ARG A 484      -9.438 -15.439  -4.194  1.00 10.00      A   
ATOM   4568  CB  ARG A 484      -9.533 -14.212  -3.288  1.00 10.00      A   
ATOM   4569  CG  ARG A 484     -10.947 -13.714  -3.022  1.00 10.00      A   
ATOM   4570  CD  ARG A 484     -10.916 -12.400  -2.258  1.00 10.00      A   
ATOM   4571  NE  ARG A 484      -9.755 -11.607  -2.649  1.00 10.00      A   
ATOM   4572  HE  ARG A 484      -9.647 -11.422  -3.609  1.00 10.00      A   
ATOM   4573  CZ  ARG A 484      -8.842 -11.123  -1.799  1.00 10.00      A   
ATOM   4574  NH1 ARG A 484      -8.961 -11.309  -0.489  1.00 10.00      A   
ATOM   4575 HH11 ARG A 484      -8.232 -10.921   0.156  1.00 10.00      A   
ATOM   4576 HH12 ARG A 484      -9.776 -11.837  -0.093  1.00 10.00      A   
ATOM   4577  NH2 ARG A 484      -7.786 -10.486  -2.263  1.00 10.00      A   
ATOM   4578 HH21 ARG A 484      -7.065 -10.102  -1.600  1.00 10.00      A   
ATOM   4579 HH22 ARG A 484      -7.647 -10.353  -3.284  1.00 10.00      A   
ATOM   4580  C   ARG A 484      -8.066 -15.485  -4.845  1.00 10.00      A   
ATOM   4581  O   ARG A 484      -7.932 -15.309  -6.053  1.00 10.00      A   
ATOM   4582  N   LYS A 485      -7.051 -15.736  -4.033  1.00 10.00      A   
ATOM   4583  HN  LYS A 485      -7.232 -15.901  -3.081  1.00 10.00      A   
ATOM   4584  CA  LYS A 485      -5.675 -15.795  -4.509  1.00 10.00      A   
ATOM   4585  CB  LYS A 485      -4.882 -14.582  -4.014  1.00 10.00      A   
ATOM   4586  CG  LYS A 485      -5.414 -13.244  -4.488  1.00 10.00      A   
ATOM   4587  CD  LYS A 485      -4.484 -12.108  -4.098  1.00 10.00      A   
ATOM   4588  CE  LYS A 485      -4.372 -11.968  -2.589  1.00 10.00      A   
ATOM   4589  NZ  LYS A 485      -3.618 -10.750  -2.193  1.00 10.00      A   
ATOM   4590  HZ1 LYS A 485      -3.411 -10.775  -1.175  1.00 10.00      A   
ATOM   4591  HZ2 LYS A 485      -4.182  -9.899  -2.395  1.00 10.00      A   
ATOM   4592  HZ3 LYS A 485      -2.725 -10.690  -2.722  1.00 10.00      A   
ATOM   4593  C   LYS A 485      -5.000 -17.067  -4.028  1.00 10.00      A   
ATOM   4594  O   LYS A 485      -5.177 -17.477  -2.880  1.00 10.00      A   
ATOM   4595  N   LEU A 486      -4.241 -17.694  -4.916  1.00 10.00      A   
ATOM   4596  HN  LEU A 486      -4.154 -17.323  -5.818  1.00 10.00      A   
ATOM   4597  CA  LEU A 486      -3.529 -18.917  -4.587  1.00 10.00      A   
ATOM   4598  CB  LEU A 486      -4.366 -20.149  -4.953  1.00 10.00      A   
ATOM   4599  CG  LEU A 486      -3.731 -21.518  -4.693  1.00 10.00      A   
ATOM   4600  CD1 LEU A 486      -3.269 -21.635  -3.252  1.00 10.00      A   
ATOM   4601  CD2 LEU A 486      -4.712 -22.629  -5.022  1.00 10.00      A   
ATOM   4602  C   LEU A 486      -2.175 -18.964  -5.286  1.00 10.00      A   
ATOM   4603  O   LEU A 486      -2.086 -18.857  -6.512  1.00 10.00      A   
ATOM   4604  N   GLU A 487      -1.127 -19.104  -4.496  1.00 10.00      A   
ATOM   4605  HN  GLU A 487      -1.266 -19.164  -3.526  1.00 10.00      A   
ATOM   4606  CA  GLU A 487       0.226 -19.175  -5.018  1.00 10.00      A   
ATOM   4607  CB  GLU A 487       1.078 -18.032  -4.459  1.00 10.00      A   
ATOM   4608  CG  GLU A 487       0.928 -17.838  -2.961  1.00 10.00      A   
ATOM   4609  CD  GLU A 487       1.012 -16.389  -2.535  1.00 10.00      A   
ATOM   4610  OE1 GLU A 487       1.575 -16.122  -1.456  1.00 10.00      A   
ATOM   4611  OE2 GLU A 487       0.500 -15.518  -3.270  1.00 10.00      A   
ATOM   4612  C   GLU A 487       0.839 -20.532  -4.691  1.00 10.00      A   
ATOM   4613  O   GLU A 487       0.857 -20.959  -3.535  1.00 10.00      A   
ATOM   4614  N   ILE A 488       1.309 -21.215  -5.716  1.00 10.00      A   
ATOM   4615  HN  ILE A 488       1.248 -20.824  -6.618  1.00 10.00      A   
ATOM   4616  CA  ILE A 488       1.906 -22.531  -5.551  1.00 10.00      A   
ATOM   4617  CB  ILE A 488       1.053 -23.603  -6.265  1.00 10.00      A   
ATOM   4618  CG1 ILE A 488      -0.394 -23.582  -5.753  1.00 10.00      A   
ATOM   4619  CG2 ILE A 488       1.668 -24.982  -6.085  1.00 10.00      A   
ATOM   4620  CD1 ILE A 488      -1.347 -24.443  -6.556  1.00 10.00      A   
ATOM   4621  C   ILE A 488       3.321 -22.553  -6.130  1.00 10.00      A   
ATOM   4622  O   ILE A 488       3.533 -22.174  -7.280  1.00 10.00      A   
ATOM   4623  N   ARG A 489       4.290 -22.985  -5.331  1.00 10.00      A   
ATOM   4624  HN  ARG A 489       4.076 -23.264  -4.412  1.00 10.00      A   
ATOM   4625  CA  ARG A 489       5.669 -23.054  -5.793  1.00 10.00      A   
ATOM   4626  CB  ARG A 489       6.461 -21.800  -5.398  1.00 10.00      A   
ATOM   4627  CG  ARG A 489       6.758 -21.692  -3.910  1.00 10.00      A   
ATOM   4628  CD  ARG A 489       7.949 -20.786  -3.645  1.00 10.00      A   
ATOM   4629  NE  ARG A 489       9.201 -21.344  -4.173  1.00 10.00      A   
ATOM   4630  HE  ARG A 489       9.166 -22.248  -4.585  1.00 10.00      A   
ATOM   4631  CZ  ARG A 489      10.372 -20.721  -4.127  1.00 10.00      A   
ATOM   4632  NH1 ARG A 489      10.468 -19.515  -3.576  1.00 10.00      A   
ATOM   4633 HH11 ARG A 489       9.626 -19.053  -3.176  1.00 10.00      A   
ATOM   4634 HH12 ARG A 489      11.390 -19.027  -3.538  1.00 10.00      A   
ATOM   4635  NH2 ARG A 489      11.451 -21.308  -4.631  1.00 10.00      A   
ATOM   4636 HH21 ARG A 489      12.381 -20.826  -4.608  1.00 10.00      A   
ATOM   4637 HH22 ARG A 489      11.369 -22.263  -5.062  1.00 10.00      A   
ATOM   4638  C   ARG A 489       6.370 -24.302  -5.271  1.00 10.00      A   
ATOM   4639  O   ARG A 489       6.152 -24.716  -4.129  1.00 10.00      A   
ATOM   4640  N   ASP A 490       7.179 -24.915  -6.134  1.00 10.00      A   
ATOM   4641  HN  ASP A 490       7.247 -24.563  -7.048  1.00 10.00      A   
ATOM   4642  CA  ASP A 490       7.956 -26.108  -5.780  1.00 10.00      A   
ATOM   4643  CB  ASP A 490       9.063 -25.762  -4.780  1.00 10.00      A   
ATOM   4644  CG  ASP A 490      10.143 -24.883  -5.379  1.00 10.00      A   
ATOM   4645  OD1 ASP A 490      11.166 -25.423  -5.846  1.00 10.00      A   
ATOM   4646  OD2 ASP A 490       9.970 -23.644  -5.386  1.00 10.00      A   
ATOM   4647  C   ASP A 490       7.078 -27.231  -5.239  1.00 10.00      A   
ATOM   4648  O   ASP A 490       7.439 -27.926  -4.287  1.00 10.00      A   
ATOM   4649  N   CYS A 491       5.922 -27.402  -5.849  1.00 10.00      A   
ATOM   4650  HN  CYS A 491       5.689 -26.825  -6.600  1.00 10.00      A   
ATOM   4651  CA  CYS A 491       4.993 -28.435  -5.435  1.00 10.00      A   
ATOM   4652  CB  CYS A 491       3.649 -27.815  -5.060  1.00 10.00      A   
ATOM   4653  SG  CYS A 491       3.768 -26.560  -3.763  1.00 10.00      A   
ATOM   4654  HG  CYS A 491       4.878 -25.865  -3.974  1.00 10.00      A   
ATOM   4655  C   CYS A 491       4.830 -29.475  -6.537  1.00 10.00      A   
ATOM   4656  O   CYS A 491       4.923 -29.148  -7.719  1.00 10.00      A   
ATOM   4657  N   PRO A 492       4.591 -30.740  -6.164  1.00 10.00      A   
ATOM   4658  CA  PRO A 492       4.421 -31.837  -7.122  1.00 10.00      A   
ATOM   4659  CB  PRO A 492       4.625 -33.077  -6.253  1.00 10.00      A   
ATOM   4660  CG  PRO A 492       4.148 -32.668  -4.905  1.00 10.00      A   
ATOM   4661  CD  PRO A 492       4.481 -31.209  -4.766  1.00 10.00      A   
ATOM   4662  C   PRO A 492       3.030 -31.856  -7.763  1.00 10.00      A   
ATOM   4663  O   PRO A 492       2.453 -32.923  -8.002  1.00 10.00      A   
ATOM   4664  N   PHE A 493       2.499 -30.675  -8.041  1.00 10.00      A   
ATOM   4665  HN  PHE A 493       3.011 -29.864  -7.836  1.00 10.00      A   
ATOM   4666  CA  PHE A 493       1.191 -30.550  -8.667  1.00 10.00      A   
ATOM   4667  CB  PHE A 493       0.437 -29.330  -8.129  1.00 10.00      A   
ATOM   4668  CG  PHE A 493       0.121 -29.389  -6.660  1.00 10.00      A   
ATOM   4669  CD1 PHE A 493       0.054 -28.229  -5.909  1.00 10.00      A   
ATOM   4670  CD2 PHE A 493      -0.112 -30.602  -6.031  1.00 10.00      A   
ATOM   4671  CE1 PHE A 493      -0.239 -28.276  -4.559  1.00 10.00      A   
ATOM   4672  CE2 PHE A 493      -0.404 -30.656  -4.682  1.00 10.00      A   
ATOM   4673  CZ  PHE A 493      -0.467 -29.491  -3.945  1.00 10.00      A   
ATOM   4674  C   PHE A 493       1.374 -30.417 -10.169  1.00 10.00      A   
ATOM   4675  O   PHE A 493       2.200 -29.623 -10.628  1.00 10.00      A   
ATOM   4676  N   GLY A 494       0.622 -31.192 -10.931  1.00 10.00      A   
ATOM   4677  HN  GLY A 494      -0.030 -31.804 -10.519  1.00 10.00      A   
ATOM   4678  CA  GLY A 494       0.743 -31.139 -12.367  1.00 10.00      A   
ATOM   4679  C   GLY A 494      -0.356 -30.345 -13.026  1.00 10.00      A   
ATOM   4680  O   GLY A 494      -0.573 -29.180 -12.699  1.00 10.00      A   
ATOM   4681  N   ASP A 495      -1.053 -30.986 -13.950  1.00 10.00      A   
ATOM   4682  HN  ASP A 495      -0.830 -31.919 -14.151  1.00 10.00      A   
ATOM   4683  CA  ASP A 495      -2.133 -30.347 -14.685  1.00 10.00      A   
ATOM   4684  CB  ASP A 495      -1.703 -30.100 -16.134  1.00 10.00      A   
ATOM   4685  CG  ASP A 495      -1.042 -31.311 -16.774  1.00 10.00      A   
ATOM   4686  OD1 ASP A 495       0.133 -31.205 -17.187  1.00 10.00      A   
ATOM   4687  OD2 ASP A 495      -1.691 -32.377 -16.863  1.00 10.00      A   
ATOM   4688  C   ASP A 495      -3.389 -31.208 -14.652  1.00 10.00      A   
ATOM   4689  O   ASP A 495      -4.331 -30.977 -15.406  1.00 10.00      A   
ATOM   4690  N   LYS A 496      -3.409 -32.186 -13.761  1.00 10.00      A   
ATOM   4691  HN  LYS A 496      -2.653 -32.289 -13.144  1.00 10.00      A   
ATOM   4692  CA  LYS A 496      -4.548 -33.086 -13.653  1.00 10.00      A   
ATOM   4693  CB  LYS A 496      -4.169 -34.348 -12.881  1.00 10.00      A   
ATOM   4694  CG  LYS A 496      -2.897 -35.009 -13.391  1.00 10.00      A   
ATOM   4695  CD  LYS A 496      -2.364 -36.035 -12.405  1.00 10.00      A   
ATOM   4696  CE  LYS A 496      -0.870 -36.255 -12.588  1.00 10.00      A   
ATOM   4697  NZ  LYS A 496      -0.086 -35.004 -12.388  1.00 10.00      A   
ATOM   4698  HZ1 LYS A 496       0.833 -35.229 -11.963  1.00 10.00      A   
ATOM   4699  HZ2 LYS A 496      -0.598 -34.352 -11.746  1.00 10.00      A   
ATOM   4700  HZ3 LYS A 496       0.074 -34.527 -13.300  1.00 10.00      A   
ATOM   4701  C   LYS A 496      -5.740 -32.381 -13.011  1.00 10.00      A   
ATOM   4702  O   LYS A 496      -6.839 -32.364 -13.570  1.00 10.00      A   
ATOM   4703  N   ALA A 497      -5.512 -31.790 -11.846  1.00 10.00      A   
ATOM   4704  HN  ALA A 497      -4.610 -31.849 -11.444  1.00 10.00      A   
ATOM   4705  CA  ALA A 497      -6.555 -31.070 -11.130  1.00 10.00      A   
ATOM   4706  CB  ALA A 497      -6.141 -30.875  -9.684  1.00 10.00      A   
ATOM   4707  C   ALA A 497      -6.809 -29.718 -11.781  1.00 10.00      A   
ATOM   4708  O   ALA A 497      -7.920 -29.191 -11.732  1.00 10.00      A   
ATOM   4709  N   LEU A 498      -5.770 -29.173 -12.398  1.00 10.00      A   
ATOM   4710  HN  LEU A 498      -4.915 -29.657 -12.403  1.00 10.00      A   
ATOM   4711  CA  LEU A 498      -5.850 -27.880 -13.058  1.00 10.00      A   
ATOM   4712  CB  LEU A 498      -4.467 -27.463 -13.560  1.00 10.00      A   
ATOM   4713  CG  LEU A 498      -4.360 -26.080 -14.207  1.00 10.00      A   
ATOM   4714  CD1 LEU A 498      -4.630 -24.989 -13.185  1.00 10.00      A   
ATOM   4715  CD2 LEU A 498      -2.988 -25.894 -14.839  1.00 10.00      A   
ATOM   4716  C   LEU A 498      -6.842 -27.911 -14.214  1.00 10.00      A   
ATOM   4717  O   LEU A 498      -7.694 -27.035 -14.332  1.00 10.00      A   
ATOM   4718  N   LEU A 499      -6.746 -28.938 -15.049  1.00 10.00      A   
ATOM   4719  HN  LEU A 499      -6.059 -29.622 -14.890  1.00 10.00      A   
ATOM   4720  CA  LEU A 499      -7.636 -29.071 -16.200  1.00 10.00      A   
ATOM   4721  CB  LEU A 499      -7.019 -30.004 -17.247  1.00 10.00      A   
ATOM   4722  CG  LEU A 499      -5.689 -29.541 -17.850  1.00 10.00      A   
ATOM   4723  CD1 LEU A 499      -5.110 -30.609 -18.760  1.00 10.00      A   
ATOM   4724  CD2 LEU A 499      -5.865 -28.235 -18.608  1.00 10.00      A   
ATOM   4725  C   LEU A 499      -9.016 -29.577 -15.791  1.00 10.00      A   
ATOM   4726  O   LEU A 499      -9.975 -29.474 -16.554  1.00 10.00      A   
ATOM   4727  N   ALA A 500      -9.111 -30.114 -14.583  1.00 10.00      A   
ATOM   4728  HN  ALA A 500      -8.314 -30.153 -14.016  1.00 10.00      A   
ATOM   4729  CA  ALA A 500     -10.370 -30.648 -14.077  1.00 10.00      A   
ATOM   4730  CB  ALA A 500     -10.122 -31.911 -13.263  1.00 10.00      A   
ATOM   4731  C   ALA A 500     -11.125 -29.613 -13.247  1.00 10.00      A   
ATOM   4732  O   ALA A 500     -12.303 -29.795 -12.931  1.00 10.00      A   
ATOM   4733  N   ASN A 501     -10.444 -28.531 -12.890  1.00 10.00      A   
ATOM   4734  HN  ASN A 501      -9.503 -28.442 -13.159  1.00 10.00      A   
ATOM   4735  CA  ASN A 501     -11.059 -27.473 -12.096  1.00 10.00      A   
ATOM   4736  CB  ASN A 501     -10.565 -27.509 -10.650  1.00 10.00      A   
ATOM   4737  CG  ASN A 501     -11.472 -28.303  -9.735  1.00 10.00      A   
ATOM   4738  OD1 ASN A 501     -12.517 -27.818  -9.291  1.00 10.00      A   
ATOM   4739  ND2 ASN A 501     -11.065 -29.522  -9.428  1.00 10.00      A   
ATOM   4740 HD21 ASN A 501     -10.213 -29.833  -9.804  1.00 10.00      A   
ATOM   4741 HD22 ASN A 501     -11.633 -30.069  -8.839  1.00 10.00      A   
ATOM   4742  C   ASN A 501     -10.779 -26.103 -12.693  1.00 10.00      A   
ATOM   4743  O   ASN A 501     -10.664 -25.112 -11.970  1.00 10.00      A   
ATOM   4744  N   ALA A 502     -10.682 -26.047 -14.011  1.00 10.00      A   
ATOM   4745  HN  ALA A 502     -10.792 -26.870 -14.532  1.00 10.00      A   
ATOM   4746  CA  ALA A 502     -10.421 -24.794 -14.708  1.00 10.00      A   
ATOM   4747  CB  ALA A 502     -10.165 -25.053 -16.187  1.00 10.00      A   
ATOM   4748  C   ALA A 502     -11.588 -23.831 -14.525  1.00 10.00      A   
ATOM   4749  O   ALA A 502     -11.415 -22.614 -14.553  1.00 10.00      A   
ATOM   4750  N   SER A 503     -12.777 -24.387 -14.321  1.00 10.00      A   
ATOM   4751  HN  SER A 503     -12.852 -25.368 -14.306  1.00 10.00      A   
ATOM   4752  CA  SER A 503     -13.973 -23.591 -14.122  1.00 10.00      A   
ATOM   4753  CB  SER A 503     -15.196 -24.506 -14.135  1.00 10.00      A   
ATOM   4754  OG  SER A 503     -14.797 -25.868 -14.217  1.00 10.00      A   
ATOM   4755  HG  SER A 503     -14.792 -26.250 -13.328  1.00 10.00      A   
ATOM   4756  C   SER A 503     -13.906 -22.819 -12.805  1.00 10.00      A   
ATOM   4757  O   SER A 503     -14.473 -21.735 -12.680  1.00 10.00      A   
ATOM   4758  N   LYS A 504     -13.189 -23.373 -11.832  1.00 10.00      A   
ATOM   4759  HN  LYS A 504     -12.745 -24.234 -11.994  1.00 10.00      A   
ATOM   4760  CA  LYS A 504     -13.054 -22.738 -10.526  1.00 10.00      A   
ATOM   4761  CB  LYS A 504     -12.628 -23.764  -9.469  1.00 10.00      A   
ATOM   4762  CG  LYS A 504     -12.987 -23.378  -8.042  1.00 10.00      A   
ATOM   4763  CD  LYS A 504     -14.492 -23.233  -7.877  1.00 10.00      A   
ATOM   4764  CE  LYS A 504     -14.874 -22.891  -6.446  1.00 10.00      A   
ATOM   4765  NZ  LYS A 504     -16.353 -22.846  -6.269  1.00 10.00      A   
ATOM   4766  HZ1 LYS A 504     -16.750 -22.025  -6.770  1.00 10.00      A   
ATOM   4767  HZ2 LYS A 504     -16.593 -22.768  -5.260  1.00 10.00      A   
ATOM   4768  HZ3 LYS A 504     -16.790 -23.712  -6.649  1.00 10.00      A   
ATOM   4769  C   LYS A 504     -12.063 -21.579 -10.575  1.00 10.00      A   
ATOM   4770  O   LYS A 504     -12.089 -20.689  -9.724  1.00 10.00      A   
ATOM   4771  N   LEU A 505     -11.202 -21.589 -11.581  1.00 10.00      A   
ATOM   4772  HN  LEU A 505     -11.244 -22.315 -12.239  1.00 10.00      A   
ATOM   4773  CA  LEU A 505     -10.202 -20.539 -11.742  1.00 10.00      A   
ATOM   4774  CB  LEU A 505      -9.148 -20.946 -12.773  1.00 10.00      A   
ATOM   4775  CG  LEU A 505      -8.318 -22.188 -12.439  1.00 10.00      A   
ATOM   4776  CD1 LEU A 505      -7.297 -22.448 -13.532  1.00 10.00      A   
ATOM   4777  CD2 LEU A 505      -7.636 -22.036 -11.086  1.00 10.00      A   
ATOM   4778  C   LEU A 505     -10.862 -19.232 -12.163  1.00 10.00      A   
ATOM   4779  O   LEU A 505     -10.312 -18.151 -11.962  1.00 10.00      A   
ATOM   4780  N   GLU A 506     -12.059 -19.340 -12.734  1.00 10.00      A   
ATOM   4781  HN  GLU A 506     -12.452 -20.232 -12.854  1.00 10.00      A   
ATOM   4782  CA  GLU A 506     -12.803 -18.169 -13.183  1.00 10.00      A   
ATOM   4783  CB  GLU A 506     -13.940 -18.581 -14.124  1.00 10.00      A   
ATOM   4784  CG  GLU A 506     -14.207 -17.583 -15.236  1.00 10.00      A   
ATOM   4785  CD  GLU A 506     -15.404 -17.951 -16.087  1.00 10.00      A   
ATOM   4786  OE1 GLU A 506     -16.527 -17.520 -15.756  1.00 10.00      A   
ATOM   4787  OE2 GLU A 506     -15.231 -18.669 -17.094  1.00 10.00      A   
ATOM   4788  C   GLU A 506     -13.354 -17.389 -11.991  1.00 10.00      A   
ATOM   4789  O   GLU A 506     -13.719 -16.219 -12.108  1.00 10.00      A   
ATOM   4790  N   THR A 507     -13.407 -18.043 -10.839  1.00 10.00      A   
ATOM   4791  HN  THR A 507     -13.112 -18.977 -10.806  1.00 10.00      A   
ATOM   4792  CA  THR A 507     -13.911 -17.421  -9.624  1.00 10.00      A   
ATOM   4793  CB  THR A 507     -14.824 -18.391  -8.856  1.00 10.00      A   
ATOM   4794  OG1 THR A 507     -14.549 -19.736  -9.282  1.00 10.00      A   
ATOM   4795  HG1 THR A 507     -13.631 -19.957  -9.080  1.00 10.00      A   
ATOM   4796  CG2 THR A 507     -16.286 -18.072  -9.133  1.00 10.00      A   
ATOM   4797  C   THR A 507     -12.767 -16.955  -8.717  1.00 10.00      A   
ATOM   4798  O   THR A 507     -12.975 -16.641  -7.546  1.00 10.00      A   
ATOM   4799  N   MET A 508     -11.563 -16.910  -9.273  1.00 10.00      A   
ATOM   4800  HN  MET A 508     -11.466 -17.160 -10.217  1.00 10.00      A   
ATOM   4801  CA  MET A 508     -10.380 -16.480  -8.532  1.00 10.00      A   
ATOM   4802  CB  MET A 508      -9.366 -17.624  -8.425  1.00 10.00      A   
ATOM   4803  CG  MET A 508      -9.715 -18.678  -7.388  1.00 10.00      A   
ATOM   4804  SD  MET A 508      -8.392 -19.881  -7.146  1.00 10.00      A   
ATOM   4805  CE  MET A 508      -6.987 -18.799  -6.890  1.00 10.00      A   
ATOM   4806  C   MET A 508      -9.734 -15.298  -9.239  1.00 10.00      A   
ATOM   4807  O   MET A 508      -9.853 -15.167 -10.456  1.00 10.00      A   
ATOM   4808  N   ARG A 509      -9.056 -14.439  -8.484  1.00 10.00      A   
ATOM   4809  HN  ARG A 509      -8.986 -14.601  -7.515  1.00 10.00      A   
ATOM   4810  CA  ARG A 509      -8.402 -13.275  -9.066  1.00 10.00      A   
ATOM   4811  CB  ARG A 509      -7.857 -12.341  -7.977  1.00 10.00      A   
ATOM   4812  CG  ARG A 509      -7.290 -11.031  -8.511  1.00 10.00      A   
ATOM   4813  CD  ARG A 509      -6.322 -10.383  -7.529  1.00 10.00      A   
ATOM   4814  NE  ARG A 509      -7.012  -9.722  -6.416  1.00 10.00      A   
ATOM   4815  HE  ARG A 509      -7.994  -9.682  -6.455  1.00 10.00      A   
ATOM   4816  CZ  ARG A 509      -6.392  -9.171  -5.364  1.00 10.00      A   
ATOM   4817  NH1 ARG A 509      -5.067  -9.189  -5.268  1.00 10.00      A   
ATOM   4818 HH11 ARG A 509      -4.486  -9.629  -6.008  1.00 10.00      A   
ATOM   4819 HH12 ARG A 509      -4.599  -8.751  -4.430  1.00 10.00      A   
ATOM   4820  NH2 ARG A 509      -7.097  -8.586  -4.414  1.00 10.00      A   
ATOM   4821 HH21 ARG A 509      -6.607  -8.170  -3.578  1.00 10.00      A   
ATOM   4822 HH22 ARG A 509      -8.135  -8.536  -4.481  1.00 10.00      A   
ATOM   4823  C   ARG A 509      -7.271 -13.714  -9.984  1.00 10.00      A   
ATOM   4824  O   ARG A 509      -7.245 -13.367 -11.166  1.00 10.00      A   
ATOM   4825  N   SER A 510      -6.356 -14.501  -9.437  1.00 10.00      A   
ATOM   4826  HN  SER A 510      -6.449 -14.761  -8.498  1.00 10.00      A   
ATOM   4827  CA  SER A 510      -5.216 -14.985 -10.195  1.00 10.00      A   
ATOM   4828  CB  SER A 510      -4.178 -13.865 -10.346  1.00 10.00      A   
ATOM   4829  OG  SER A 510      -4.350 -12.869  -9.345  1.00 10.00      A   
ATOM   4830  HG  SER A 510      -3.636 -12.931  -8.699  1.00 10.00      A   
ATOM   4831  C   SER A 510      -4.584 -16.205  -9.531  1.00 10.00      A   
ATOM   4832  O   SER A 510      -4.536 -16.306  -8.301  1.00 10.00      A   
ATOM   4833  N   LEU A 511      -4.123 -17.136 -10.354  1.00 10.00      A   
ATOM   4834  HN  LEU A 511      -4.228 -17.006 -11.326  1.00 10.00      A   
ATOM   4835  CA  LEU A 511      -3.468 -18.340  -9.873  1.00 10.00      A   
ATOM   4836  CB  LEU A 511      -4.158 -19.593 -10.416  1.00 10.00      A   
ATOM   4837  CG  LEU A 511      -3.465 -20.923 -10.109  1.00 10.00      A   
ATOM   4838  CD1 LEU A 511      -3.616 -21.288  -8.643  1.00 10.00      A   
ATOM   4839  CD2 LEU A 511      -3.995 -22.028 -11.003  1.00 10.00      A   
ATOM   4840  C   LEU A 511      -2.007 -18.331 -10.304  1.00 10.00      A   
ATOM   4841  O   LEU A 511      -1.695 -18.110 -11.478  1.00 10.00      A   
ATOM   4842  N   TRP A 512      -1.120 -18.556  -9.352  1.00 10.00      A   
ATOM   4843  HN  TRP A 512      -1.429 -18.717  -8.432  1.00 10.00      A   
ATOM   4844  CA  TRP A 512       0.303 -18.569  -9.634  1.00 10.00      A   
ATOM   4845  CB  TRP A 512       1.016 -17.481  -8.826  1.00 10.00      A   
ATOM   4846  CG  TRP A 512       2.507 -17.579  -8.869  1.00 10.00      A   
ATOM   4847  CD1 TRP A 512       3.309 -18.176  -7.944  1.00 10.00      A   
ATOM   4848  CD2 TRP A 512       3.378 -17.068  -9.883  1.00 10.00      A   
ATOM   4849  NE1 TRP A 512       4.623 -18.074  -8.321  1.00 10.00      A   
ATOM   4850  HE1 TRP A 512       5.390 -18.433  -7.821  1.00 10.00      A   
ATOM   4851  CE2 TRP A 512       4.693 -17.397  -9.508  1.00 10.00      A   
ATOM   4852  CE3 TRP A 512       3.173 -16.365 -11.073  1.00 10.00      A   
ATOM   4853  CZ2 TRP A 512       5.798 -17.049 -10.277  1.00 10.00      A   
ATOM   4854  CZ3 TRP A 512       4.271 -16.019 -11.834  1.00 10.00      A   
ATOM   4855  CH2 TRP A 512       5.567 -16.360 -11.436  1.00 10.00      A   
ATOM   4856  C   TRP A 512       0.912 -19.938  -9.346  1.00 10.00      A   
ATOM   4857  O   TRP A 512       0.777 -20.468  -8.244  1.00 10.00      A   
ATOM   4858  N   MET A 513       1.568 -20.509 -10.345  1.00 10.00      A   
ATOM   4859  HN  MET A 513       1.607 -20.053 -11.214  1.00 10.00      A   
ATOM   4860  CA  MET A 513       2.218 -21.806 -10.192  1.00 10.00      A   
ATOM   4861  CB  MET A 513       1.442 -22.906 -10.924  1.00 10.00      A   
ATOM   4862  CG  MET A 513       0.065 -23.185 -10.344  1.00 10.00      A   
ATOM   4863  SD  MET A 513      -0.758 -24.589 -11.124  1.00 10.00      A   
ATOM   4864  CE  MET A 513       0.183 -25.959 -10.453  1.00 10.00      A   
ATOM   4865  C   MET A 513       3.655 -21.750 -10.703  1.00 10.00      A   
ATOM   4866  O   MET A 513       3.895 -21.397 -11.856  1.00 10.00      A   
ATOM   4867  N   SER A 514       4.606 -22.098  -9.844  1.00 10.00      A   
ATOM   4868  HN  SER A 514       4.353 -22.383  -8.936  1.00 10.00      A   
ATOM   4869  CA  SER A 514       6.015 -22.083 -10.214  1.00 10.00      A   
ATOM   4870  CB  SER A 514       6.722 -20.894  -9.555  1.00 10.00      A   
ATOM   4871  OG  SER A 514       6.040 -20.486  -8.378  1.00 10.00      A   
ATOM   4872  HG  SER A 514       5.111 -20.739  -8.446  1.00 10.00      A   
ATOM   4873  C   SER A 514       6.690 -23.391  -9.815  1.00 10.00      A   
ATOM   4874  O   SER A 514       6.397 -23.943  -8.752  1.00 10.00      A   
ATOM   4875  N   SER A 515       7.587 -23.876 -10.673  1.00 10.00      A   
ATOM   4876  HN  SER A 515       7.770 -23.372 -11.497  1.00 10.00      A   
ATOM   4877  CA  SER A 515       8.314 -25.119 -10.434  1.00 10.00      A   
ATOM   4878  CB  SER A 515       9.369 -24.934  -9.339  1.00 10.00      A   
ATOM   4879  OG  SER A 515      10.327 -23.959  -9.721  1.00 10.00      A   
ATOM   4880  HG  SER A 515      11.099 -24.402 -10.103  1.00 10.00      A   
ATOM   4881  C   SER A 515       7.363 -26.266 -10.109  1.00 10.00      A   
ATOM   4882  O   SER A 515       7.466 -26.907  -9.064  1.00 10.00      A   
ATOM   4883  N   CYS A 516       6.420 -26.497 -11.007  1.00 10.00      A   
ATOM   4884  HN  CYS A 516       6.377 -25.935 -11.808  1.00 10.00      A   
ATOM   4885  CA  CYS A 516       5.442 -27.557 -10.843  1.00 10.00      A   
ATOM   4886  CB  CYS A 516       4.047 -26.953 -10.654  1.00 10.00      A   
ATOM   4887  SG  CYS A 516       3.926 -25.783  -9.275  1.00 10.00      A   
ATOM   4888  HG  CYS A 516       5.114 -25.205  -9.125  1.00 10.00      A   
ATOM   4889  C   CYS A 516       5.472 -28.487 -12.055  1.00 10.00      A   
ATOM   4890  O   CYS A 516       6.377 -28.392 -12.887  1.00 10.00      A   
ATOM   4891  N   SER A 517       4.488 -29.371 -12.164  1.00 10.00      A   
ATOM   4892  HN  SER A 517       3.777 -29.392 -11.483  1.00 10.00      A   
ATOM   4893  CA  SER A 517       4.427 -30.315 -13.269  1.00 10.00      A   
ATOM   4894  CB  SER A 517       4.065 -31.704 -12.735  1.00 10.00      A   
ATOM   4895  OG  SER A 517       4.747 -31.963 -11.517  1.00 10.00      A   
ATOM   4896  HG  SER A 517       5.636 -31.598 -11.572  1.00 10.00      A   
ATOM   4897  C   SER A 517       3.422 -29.868 -14.330  1.00 10.00      A   
ATOM   4898  O   SER A 517       2.753 -30.689 -14.960  1.00 10.00      A   
ATOM   4899  N   VAL A 518       3.320 -28.560 -14.527  1.00 10.00      A   
ATOM   4900  HN  VAL A 518       3.880 -27.951 -14.002  1.00 10.00      A   
ATOM   4901  CA  VAL A 518       2.400 -28.006 -15.511  1.00 10.00      A   
ATOM   4902  CB  VAL A 518       2.102 -26.517 -15.235  1.00 10.00      A   
ATOM   4903  CG1 VAL A 518       0.969 -26.016 -16.121  1.00 10.00      A   
ATOM   4904  CG2 VAL A 518       1.781 -26.294 -13.765  1.00 10.00      A   
ATOM   4905  C   VAL A 518       2.985 -28.147 -16.912  1.00 10.00      A   
ATOM   4906  O   VAL A 518       3.922 -27.435 -17.277  1.00 10.00      A   
ATOM   4907  N   SER A 519       2.435 -29.072 -17.688  1.00 10.00      A   
ATOM   4908  HN  SER A 519       1.691 -29.610 -17.338  1.00 10.00      A   
ATOM   4909  CA  SER A 519       2.911 -29.312 -19.042  1.00 10.00      A   
ATOM   4910  CB  SER A 519       2.380 -30.649 -19.565  1.00 10.00      A   
ATOM   4911  OG  SER A 519       0.962 -30.668 -19.578  1.00 10.00      A   
ATOM   4912  HG  SER A 519       0.634 -30.842 -18.675  1.00 10.00      A   
ATOM   4913  C   SER A 519       2.523 -28.172 -19.985  1.00 10.00      A   
ATOM   4914  O   SER A 519       1.508 -27.495 -19.786  1.00 10.00      A   
ATOM   4915  N   PHE A 520       3.340 -27.964 -21.010  1.00 10.00      A   
ATOM   4916  HN  PHE A 520       4.134 -28.532 -21.108  1.00 10.00      A   
ATOM   4917  CA  PHE A 520       3.097 -26.917 -21.995  1.00 10.00      A   
ATOM   4918  CB  PHE A 520       4.288 -26.809 -22.955  1.00 10.00      A   
ATOM   4919  CG  PHE A 520       4.022 -26.021 -24.211  1.00 10.00      A   
ATOM   4920  CD1 PHE A 520       3.734 -24.665 -24.151  1.00 10.00      A   
ATOM   4921  CD2 PHE A 520       4.065 -26.637 -25.452  1.00 10.00      A   
ATOM   4922  CE1 PHE A 520       3.494 -23.940 -25.302  1.00 10.00      A   
ATOM   4923  CE2 PHE A 520       3.825 -25.918 -26.607  1.00 10.00      A   
ATOM   4924  CZ  PHE A 520       3.540 -24.566 -26.533  1.00 10.00      A   
ATOM   4925  C   PHE A 520       1.806 -27.194 -22.763  1.00 10.00      A   
ATOM   4926  O   PHE A 520       1.074 -26.271 -23.129  1.00 10.00      A   
ATOM   4927  N   GLY A 521       1.524 -28.472 -22.987  1.00 10.00      A   
ATOM   4928  HN  GLY A 521       2.142 -29.162 -22.663  1.00 10.00      A   
ATOM   4929  CA  GLY A 521       0.321 -28.857 -23.702  1.00 10.00      A   
ATOM   4930  C   GLY A 521      -0.937 -28.508 -22.933  1.00 10.00      A   
ATOM   4931  O   GLY A 521      -1.927 -28.056 -23.514  1.00 10.00      A   
ATOM   4932  N   ALA A 522      -0.888 -28.694 -21.615  1.00 10.00      A   
ATOM   4933  HN  ALA A 522      -0.063 -29.041 -21.213  1.00 10.00      A   
ATOM   4934  CA  ALA A 522      -2.021 -28.394 -20.750  1.00 10.00      A   
ATOM   4935  CB  ALA A 522      -1.752 -28.869 -19.336  1.00 10.00      A   
ATOM   4936  C   ALA A 522      -2.304 -26.900 -20.757  1.00 10.00      A   
ATOM   4937  O   ALA A 522      -3.458 -26.476 -20.697  1.00 10.00      A   
ATOM   4938  N   CYS A 523      -1.239 -26.108 -20.841  1.00 10.00      A   
ATOM   4939  HN  CYS A 523      -0.346 -26.513 -20.878  1.00 10.00      A   
ATOM   4940  CA  CYS A 523      -1.359 -24.657 -20.874  1.00 10.00      A   
ATOM   4941  CB  CYS A 523       0.024 -24.006 -20.938  1.00 10.00      A   
ATOM   4942  SG  CYS A 523       1.136 -24.464 -19.585  1.00 10.00      A   
ATOM   4943  HG  CYS A 523       1.170 -25.792 -19.508  1.00 10.00      A   
ATOM   4944  C   CYS A 523      -2.204 -24.227 -22.071  1.00 10.00      A   
ATOM   4945  O   CYS A 523      -3.083 -23.375 -21.954  1.00 10.00      A   
ATOM   4946  N   LYS A 524      -1.937 -24.836 -23.220  1.00 10.00      A   
ATOM   4947  HN  LYS A 524      -1.221 -25.502 -23.251  1.00 10.00      A   
ATOM   4948  CA  LYS A 524      -2.681 -24.536 -24.434  1.00 10.00      A   
ATOM   4949  CB  LYS A 524      -2.007 -25.175 -25.653  1.00 10.00      A   
ATOM   4950  CG  LYS A 524      -0.640 -24.606 -26.008  1.00 10.00      A   
ATOM   4951  CD  LYS A 524      -0.154 -25.148 -27.347  1.00 10.00      A   
ATOM   4952  CE  LYS A 524       0.127 -26.642 -27.273  1.00 10.00      A   
ATOM   4953  NZ  LYS A 524       0.226 -27.265 -28.620  1.00 10.00      A   
ATOM   4954  HZ1 LYS A 524      -0.694 -27.212 -29.106  1.00 10.00      A   
ATOM   4955  HZ2 LYS A 524       0.499 -28.269 -28.530  1.00 10.00      A   
ATOM   4956  HZ3 LYS A 524       0.942 -26.773 -29.195  1.00 10.00      A   
ATOM   4957  C   LYS A 524      -4.112 -25.046 -24.318  1.00 10.00      A   
ATOM   4958  O   LYS A 524      -5.061 -24.351 -24.681  1.00 10.00      A   
ATOM   4959  N   LEU A 525      -4.251 -26.260 -23.793  1.00 10.00      A   
ATOM   4960  HN  LEU A 525      -3.446 -26.751 -23.517  1.00 10.00      A   
ATOM   4961  CA  LEU A 525      -5.551 -26.894 -23.622  1.00 10.00      A   
ATOM   4962  CB  LEU A 525      -5.377 -28.303 -23.041  1.00 10.00      A   
ATOM   4963  CG  LEU A 525      -6.567 -29.256 -23.196  1.00 10.00      A   
ATOM   4964  CD1 LEU A 525      -6.655 -29.783 -24.622  1.00 10.00      A   
ATOM   4965  CD2 LEU A 525      -6.472 -30.403 -22.201  1.00 10.00      A   
ATOM   4966  C   LEU A 525      -6.457 -26.064 -22.722  1.00 10.00      A   
ATOM   4967  O   LEU A 525      -7.653 -25.926 -22.991  1.00 10.00      A   
ATOM   4968  N   LEU A 526      -5.890 -25.517 -21.652  1.00 10.00      A   
ATOM   4969  HN  LEU A 526      -4.930 -25.674 -21.483  1.00 10.00      A   
ATOM   4970  CA  LEU A 526      -6.650 -24.701 -20.715  1.00 10.00      A   
ATOM   4971  CB  LEU A 526      -5.887 -24.545 -19.393  1.00 10.00      A   
ATOM   4972  CG  LEU A 526      -6.692 -24.022 -18.199  1.00 10.00      A   
ATOM   4973  CD1 LEU A 526      -6.328 -24.783 -16.935  1.00 10.00      A   
ATOM   4974  CD2 LEU A 526      -6.465 -22.533 -18.008  1.00 10.00      A   
ATOM   4975  C   LEU A 526      -6.957 -23.338 -21.322  1.00 10.00      A   
ATOM   4976  O   LEU A 526      -8.058 -22.812 -21.160  1.00 10.00      A   
ATOM   4977  N   GLY A 527      -5.983 -22.787 -22.039  1.00 10.00      A   
ATOM   4978  HN  GLY A 527      -5.132 -23.267 -22.141  1.00 10.00      A   
ATOM   4979  CA  GLY A 527      -6.157 -21.487 -22.663  1.00 10.00      A   
ATOM   4980  C   GLY A 527      -7.257 -21.494 -23.702  1.00 10.00      A   
ATOM   4981  O   GLY A 527      -7.915 -20.480 -23.934  1.00 10.00      A   
ATOM   4982  N   GLN A 528      -7.444 -22.637 -24.339  1.00 10.00      A   
ATOM   4983  HN  GLN A 528      -6.861 -23.397 -24.134  1.00 10.00      A   
ATOM   4984  CA  GLN A 528      -8.479 -22.785 -25.345  1.00 10.00      A   
ATOM   4985  CB  GLN A 528      -8.139 -23.923 -26.311  1.00 10.00      A   
ATOM   4986  CG  GLN A 528      -7.594 -23.455 -27.654  1.00 10.00      A   
ATOM   4987  CD  GLN A 528      -8.603 -22.650 -28.448  1.00 10.00      A   
ATOM   4988  OE1 GLN A 528      -9.809 -22.871 -28.346  1.00 10.00      A   
ATOM   4989  NE2 GLN A 528      -8.113 -21.710 -29.249  1.00 10.00      A   
ATOM   4990 HE21 GLN A 528      -7.137 -21.594 -29.284  1.00 10.00      A   
ATOM   4991 HE22 GLN A 528      -8.744 -21.165 -29.767  1.00 10.00      A   
ATOM   4992  C   GLN A 528      -9.826 -23.043 -24.685  1.00 10.00      A   
ATOM   4993  O   GLN A 528     -10.872 -22.718 -25.244  1.00 10.00      A   
ATOM   4994  N   LYS A 529      -9.799 -23.641 -23.497  1.00 10.00      A   
ATOM   4995  HN  LYS A 529      -8.937 -23.881 -23.100  1.00 10.00      A   
ATOM   4996  CA  LYS A 529     -11.024 -23.940 -22.770  1.00 10.00      A   
ATOM   4997  CB  LYS A 529     -10.788 -25.006 -21.698  1.00 10.00      A   
ATOM   4998  CG  LYS A 529     -12.027 -25.307 -20.870  1.00 10.00      A   
ATOM   4999  CD  LYS A 529     -11.687 -26.032 -19.581  1.00 10.00      A   
ATOM   5000  CE  LYS A 529     -12.877 -26.057 -18.633  1.00 10.00      A   
ATOM   5001  NZ  LYS A 529     -14.072 -26.711 -19.233  1.00 10.00      A   
ATOM   5002  HZ1 LYS A 529     -14.325 -26.250 -20.130  1.00 10.00      A   
ATOM   5003  HZ2 LYS A 529     -14.884 -26.641 -18.584  1.00 10.00      A   
ATOM   5004  HZ3 LYS A 529     -13.877 -27.716 -19.416  1.00 10.00      A   
ATOM   5005  C   LYS A 529     -11.599 -22.686 -22.120  1.00 10.00      A   
ATOM   5006  O   LYS A 529     -12.807 -22.442 -22.176  1.00 10.00      A   
ATOM   5007  N   MET A 530     -10.728 -21.901 -21.494  1.00 10.00      A   
ATOM   5008  HN  MET A 530      -9.777 -22.147 -21.493  1.00 10.00      A   
ATOM   5009  CA  MET A 530     -11.141 -20.676 -20.822  1.00 10.00      A   
ATOM   5010  CB  MET A 530     -10.668 -20.677 -19.365  1.00 10.00      A   
ATOM   5011  CG  MET A 530     -10.962 -21.959 -18.602  1.00 10.00      A   
ATOM   5012  SD  MET A 530     -12.721 -22.224 -18.313  1.00 10.00      A   
ATOM   5013  CE  MET A 530     -13.031 -21.015 -17.031  1.00 10.00      A   
ATOM   5014  C   MET A 530     -10.587 -19.453 -21.543  1.00 10.00      A   
ATOM   5015  O   MET A 530      -9.490 -18.988 -21.242  1.00 10.00      A   
ATOM   5016  N   PRO A 531     -11.339 -18.908 -22.507  1.00 10.00      A   
ATOM   5017  CA  PRO A 531     -10.910 -17.737 -23.279  1.00 10.00      A   
ATOM   5018  CB  PRO A 531     -11.879 -17.728 -24.462  1.00 10.00      A   
ATOM   5019  CG  PRO A 531     -13.114 -18.376 -23.938  1.00 10.00      A   
ATOM   5020  CD  PRO A 531     -12.663 -19.396 -22.930  1.00 10.00      A   
ATOM   5021  C   PRO A 531     -11.026 -16.436 -22.482  1.00 10.00      A   
ATOM   5022  O   PRO A 531     -10.518 -15.393 -22.897  1.00 10.00      A   
ATOM   5023  N   LYS A 532     -11.693 -16.500 -21.334  1.00 10.00      A   
ATOM   5024  HN  LYS A 532     -12.077 -17.358 -21.053  1.00 10.00      A   
ATOM   5025  CA  LYS A 532     -11.871 -15.331 -20.486  1.00 10.00      A   
ATOM   5026  CB  LYS A 532     -13.221 -15.380 -19.768  1.00 10.00      A   
ATOM   5027  CG  LYS A 532     -14.421 -15.286 -20.694  1.00 10.00      A   
ATOM   5028  CD  LYS A 532     -15.691 -15.011 -19.907  1.00 10.00      A   
ATOM   5029  CE  LYS A 532     -16.916 -15.036 -20.803  1.00 10.00      A   
ATOM   5030  NZ  LYS A 532     -17.308 -16.416 -21.175  1.00 10.00      A   
ATOM   5031  HZ1 LYS A 532     -18.054 -16.393 -21.900  1.00 10.00      A   
ATOM   5032  HZ2 LYS A 532     -17.668 -16.918 -20.340  1.00 10.00      A   
ATOM   5033  HZ3 LYS A 532     -16.489 -16.932 -21.549  1.00 10.00      A   
ATOM   5034  C   LYS A 532     -10.740 -15.212 -19.470  1.00 10.00      A   
ATOM   5035  O   LYS A 532     -10.750 -14.333 -18.605  1.00 10.00      A   
ATOM   5036  N   LEU A 533      -9.762 -16.100 -19.581  1.00 10.00      A   
ATOM   5037  HN  LEU A 533      -9.802 -16.766 -20.299  1.00 10.00      A   
ATOM   5038  CA  LEU A 533      -8.620 -16.105 -18.681  1.00 10.00      A   
ATOM   5039  CB  LEU A 533      -8.651 -17.338 -17.768  1.00 10.00      A   
ATOM   5040  CG  LEU A 533      -9.639 -17.303 -16.597  1.00 10.00      A   
ATOM   5041  CD1 LEU A 533     -11.026 -17.749 -17.039  1.00 10.00      A   
ATOM   5042  CD2 LEU A 533      -9.138 -18.159 -15.445  1.00 10.00      A   
ATOM   5043  C   LEU A 533      -7.323 -16.089 -19.476  1.00 10.00      A   
ATOM   5044  O   LEU A 533      -7.188 -16.794 -20.476  1.00 10.00      A   
ATOM   5045  N   ASN A 534      -6.377 -15.275 -19.036  1.00 10.00      A   
ATOM   5046  HN  ASN A 534      -6.543 -14.735 -18.231  1.00 10.00      A   
ATOM   5047  CA  ASN A 534      -5.087 -15.179 -19.705  1.00 10.00      A   
ATOM   5048  CB  ASN A 534      -4.499 -13.766 -19.602  1.00 10.00      A   
ATOM   5049  CG  ASN A 534      -5.071 -12.796 -20.617  1.00 10.00      A   
ATOM   5050  OD1 ASN A 534      -5.670 -13.197 -21.611  1.00 10.00      A   
ATOM   5051  ND2 ASN A 534      -4.867 -11.504 -20.388  1.00 10.00      A   
ATOM   5052 HD21 ASN A 534      -4.354 -11.244 -19.587  1.00 10.00      A   
ATOM   5053 HD22 ASN A 534      -5.252 -10.856 -21.023  1.00 10.00      A   
ATOM   5054  C   ASN A 534      -4.116 -16.170 -19.097  1.00 10.00      A   
ATOM   5055  O   ASN A 534      -3.773 -16.071 -17.917  1.00 10.00      A   
ATOM   5056  N   VAL A 535      -3.696 -17.135 -19.893  1.00 10.00      A   
ATOM   5057  HN  VAL A 535      -4.017 -17.167 -20.817  1.00 10.00      A   
ATOM   5058  CA  VAL A 535      -2.751 -18.136 -19.440  1.00 10.00      A   
ATOM   5059  CB  VAL A 535      -3.077 -19.530 -20.015  1.00 10.00      A   
ATOM   5060  CG1 VAL A 535      -2.216 -20.598 -19.356  1.00 10.00      A   
ATOM   5061  CG2 VAL A 535      -4.555 -19.847 -19.831  1.00 10.00      A   
ATOM   5062  C   VAL A 535      -1.356 -17.709 -19.868  1.00 10.00      A   
ATOM   5063  O   VAL A 535      -0.874 -18.106 -20.928  1.00 10.00      A   
ATOM   5064  N   GLU A 536      -0.736 -16.864 -19.053  1.00 10.00      A   
ATOM   5065  HN  GLU A 536      -1.187 -16.579 -18.226  1.00 10.00      A   
ATOM   5066  CA  GLU A 536       0.592 -16.349 -19.337  1.00 10.00      A   
ATOM   5067  CB  GLU A 536       0.795 -14.973 -18.704  1.00 10.00      A   
ATOM   5068  CG  GLU A 536      -0.023 -13.868 -19.354  1.00 10.00      A   
ATOM   5069  CD  GLU A 536       0.332 -12.487 -18.835  1.00 10.00      A   
ATOM   5070  OE1 GLU A 536       1.342 -12.345 -18.114  1.00 10.00      A   
ATOM   5071  OE2 GLU A 536      -0.395 -11.524 -19.162  1.00 10.00      A   
ATOM   5072  C   GLU A 536       1.680 -17.306 -18.878  1.00 10.00      A   
ATOM   5073  O   GLU A 536       1.933 -17.460 -17.683  1.00 10.00      A   
ATOM   5074  N   VAL A 537       2.304 -17.961 -19.836  1.00 10.00      A   
ATOM   5075  HN  VAL A 537       2.039 -17.803 -20.772  1.00 10.00      A   
ATOM   5076  CA  VAL A 537       3.381 -18.887 -19.554  1.00 10.00      A   
ATOM   5077  CB  VAL A 537       3.511 -19.962 -20.655  1.00 10.00      A   
ATOM   5078  CG1 VAL A 537       4.775 -20.789 -20.470  1.00 10.00      A   
ATOM   5079  CG2 VAL A 537       2.280 -20.857 -20.660  1.00 10.00      A   
ATOM   5080  C   VAL A 537       4.683 -18.104 -19.441  1.00 10.00      A   
ATOM   5081  O   VAL A 537       5.108 -17.450 -20.394  1.00 10.00      A   
ATOM   5082  N   ILE A 538       5.284 -18.143 -18.263  1.00 10.00      A   
ATOM   5083  HN  ILE A 538       4.880 -18.667 -17.536  1.00 10.00      A   
ATOM   5084  CA  ILE A 538       6.531 -17.437 -18.016  1.00 10.00      A   
ATOM   5085  CB  ILE A 538       6.470 -16.645 -16.697  1.00 10.00      A   
ATOM   5086  CG1 ILE A 538       5.050 -16.110 -16.474  1.00 10.00      A   
ATOM   5087  CG2 ILE A 538       7.466 -15.498 -16.727  1.00 10.00      A   
ATOM   5088  CD1 ILE A 538       4.866 -15.365 -15.170  1.00 10.00      A   
ATOM   5089  C   ILE A 538       7.692 -18.429 -17.970  1.00 10.00      A   
ATOM   5090  O   ILE A 538       7.981 -19.029 -16.927  1.00 10.00      A   
ATOM   5091  N   ASP A 539       8.356 -18.589 -19.103  1.00 10.00      A   
ATOM   5092  HN  ASP A 539       8.113 -18.043 -19.882  1.00 10.00      A   
ATOM   5093  CA  ASP A 539       9.460 -19.531 -19.219  1.00 10.00      A   
ATOM   5094  CB  ASP A 539       9.007 -20.715 -20.081  1.00 10.00      A   
ATOM   5095  CG  ASP A 539       9.910 -21.922 -19.984  1.00 10.00      A   
ATOM   5096  OD1 ASP A 539       9.499 -22.937 -19.377  1.00 10.00      A   
ATOM   5097  OD2 ASP A 539      11.021 -21.880 -20.537  1.00 10.00      A   
ATOM   5098  C   ASP A 539      10.685 -18.851 -19.834  1.00 10.00      A   
ATOM   5099  O   ASP A 539      10.568 -18.096 -20.800  1.00 10.00      A   
ATOM   5100  N   GLU A 540      11.858 -19.098 -19.253  1.00 10.00      A   
ATOM   5101  HN  GLU A 540      11.888 -19.692 -18.464  1.00 10.00      A   
ATOM   5102  CA  GLU A 540      13.097 -18.494 -19.736  1.00 10.00      A   
ATOM   5103  CB  GLU A 540      13.967 -18.047 -18.558  1.00 10.00      A   
ATOM   5104  CG  GLU A 540      13.325 -17.033 -17.630  1.00 10.00      A   
ATOM   5105  CD  GLU A 540      14.189 -16.749 -16.421  1.00 10.00      A   
ATOM   5106  OE1 GLU A 540      14.105 -17.507 -15.427  1.00 10.00      A   
ATOM   5107  OE2 GLU A 540      14.960 -15.769 -16.457  1.00 10.00      A   
ATOM   5108  C   GLU A 540      13.912 -19.448 -20.609  1.00 10.00      A   
ATOM   5109  O   GLU A 540      15.023 -19.112 -21.026  1.00 10.00      A   
ATOM   5110  N   ARG A 541      13.377 -20.626 -20.897  1.00 10.00      A   
ATOM   5111  HN  ARG A 541      12.473 -20.845 -20.567  1.00 10.00      A   
ATOM   5112  CA  ARG A 541      14.097 -21.603 -21.709  1.00 10.00      A   
ATOM   5113  CB  ARG A 541      13.883 -23.027 -21.188  1.00 10.00      A   
ATOM   5114  CG  ARG A 541      14.182 -23.207 -19.708  1.00 10.00      A   
ATOM   5115  CD  ARG A 541      12.948 -23.668 -18.951  1.00 10.00      A   
ATOM   5116  NE  ARG A 541      12.963 -25.101 -18.677  1.00 10.00      A   
ATOM   5117  HE  ARG A 541      13.845 -25.535 -18.593  1.00 10.00      A   
ATOM   5118  CZ  ARG A 541      11.872 -25.845 -18.536  1.00 10.00      A   
ATOM   5119  NH1 ARG A 541      10.665 -25.304 -18.644  1.00 10.00      A   
ATOM   5120 HH11 ARG A 541      10.558 -24.277 -18.842  1.00 10.00      A   
ATOM   5121 HH12 ARG A 541       9.814 -25.901 -18.533  1.00 10.00      A   
ATOM   5122  NH2 ARG A 541      11.985 -27.136 -18.269  1.00 10.00      A   
ATOM   5123 HH21 ARG A 541      11.133 -27.730 -18.155  1.00 10.00      A   
ATOM   5124 HH22 ARG A 541      12.934 -27.568 -18.172  1.00 10.00      A   
ATOM   5125  C   ARG A 541      13.704 -21.508 -23.183  1.00 10.00      A   
ATOM   5126  O   ARG A 541      13.572 -22.527 -23.870  1.00 10.00      A   
ATOM   5127  N   GLY A 542      13.519 -20.283 -23.661  1.00 10.00      A   
ATOM   5128  HN  GLY A 542      13.630 -19.514 -23.065  1.00 10.00      A   
ATOM   5129  CA  GLY A 542      13.153 -20.069 -25.050  1.00 10.00      A   
ATOM   5130  C   GLY A 542      11.719 -20.450 -25.342  1.00 10.00      A   
ATOM   5131  O   GLY A 542      10.980 -20.839 -24.437  1.00 10.00      A   
ATOM   5132  N   ALA A 543      11.326 -20.336 -26.606  1.00 10.00      A   
ATOM   5133  HN  ALA A 543      11.964 -20.008 -27.273  1.00 10.00      A   
ATOM   5134  CA  ALA A 543       9.973 -20.675 -27.029  1.00 10.00      A   
ATOM   5135  CB  ALA A 543       9.805 -20.440 -28.522  1.00 10.00      A   
ATOM   5136  C   ALA A 543       9.639 -22.123 -26.681  1.00 10.00      A   
ATOM   5137  O   ALA A 543      10.331 -23.051 -27.106  1.00 10.00      A   
ATOM   5138  N   PRO A 544       8.575 -22.327 -25.892  1.00 10.00      A   
ATOM   5139  CA  PRO A 544       8.143 -23.664 -25.474  1.00 10.00      A   
ATOM   5140  CB  PRO A 544       7.153 -23.377 -24.343  1.00 10.00      A   
ATOM   5141  CG  PRO A 544       6.603 -22.030 -24.665  1.00 10.00      A   
ATOM   5142  CD  PRO A 544       7.720 -21.269 -25.327  1.00 10.00      A   
ATOM   5143  C   PRO A 544       7.460 -24.431 -26.602  1.00 10.00      A   
ATOM   5144  O   PRO A 544       7.254 -25.637 -26.503  1.00 10.00      A   
ATOM   5145  N   ASP A 545       7.120 -23.725 -27.673  1.00 10.00      A   
ATOM   5146  HN  ASP A 545       7.312 -22.762 -27.688  1.00 10.00      A   
ATOM   5147  CA  ASP A 545       6.462 -24.340 -28.825  1.00 10.00      A   
ATOM   5148  CB  ASP A 545       6.035 -23.268 -29.834  1.00 10.00      A   
ATOM   5149  CG  ASP A 545       5.151 -23.810 -30.944  1.00 10.00      A   
ATOM   5150  OD1 ASP A 545       5.663 -24.059 -32.054  1.00 10.00      A   
ATOM   5151  OD2 ASP A 545       3.933 -23.982 -30.711  1.00 10.00      A   
ATOM   5152  C   ASP A 545       7.376 -25.357 -29.499  1.00 10.00      A   
ATOM   5153  O   ASP A 545       6.924 -26.401 -29.969  1.00 10.00      A   
ATOM   5154  N   SER A 546       8.671 -25.060 -29.513  1.00 10.00      A   
ATOM   5155  HN  SER A 546       8.975 -24.220 -29.106  1.00 10.00      A   
ATOM   5156  CA  SER A 546       9.658 -25.940 -30.125  1.00 10.00      A   
ATOM   5157  CB  SER A 546      10.869 -25.121 -30.564  1.00 10.00      A   
ATOM   5158  OG  SER A 546      10.725 -23.761 -30.173  1.00 10.00      A   
ATOM   5159  HG  SER A 546      10.776 -23.200 -30.958  1.00 10.00      A   
ATOM   5160  C   SER A 546      10.089 -27.049 -29.166  1.00 10.00      A   
ATOM   5161  O   SER A 546      10.970 -27.854 -29.472  1.00 10.00      A   
ATOM   5162  N   ARG A 547       9.452 -27.090 -28.007  1.00 10.00      A   
ATOM   5163  HN  ARG A 547       8.738 -26.442 -27.834  1.00 10.00      A   
ATOM   5164  CA  ARG A 547       9.753 -28.087 -26.998  1.00 10.00      A   
ATOM   5165  CB  ARG A 547      10.050 -27.411 -25.657  1.00 10.00      A   
ATOM   5166  CG  ARG A 547      10.907 -26.159 -25.765  1.00 10.00      A   
ATOM   5167  CD  ARG A 547      11.434 -25.714 -24.411  1.00 10.00      A
[truncated: 216,683 more chars]
