# Supplementary material for: Flexibility of intrinsically disordered degrons in AUX/IAA proteins reinforces auxin co-receptor assemblies
Source: Nat Commun. 2020 May 8;11:2277. doi: 10.1038/s41467-020-16147-2 (PMC7210949; doi:10.1038/s41467-020-16147-2)
Supplement: Supplementary file 9 — Supplementary Data 6 [file 41467_2020_16147_MOESM9_ESM.gz › haddock_files/IAA12/With_disorder_restraint/cluster3_2.pdb]

REMARK FILENAME="complex_93w.pdb0"
REMARK ===============================================================
REMARK HADDOCK run for complex
REMARK initial structure: complex_93.pdb
REMARK final NOE weights: unambig 50 amb: 50
REMARK ===============================================================
REMARK            total,bonds,angles,improper,dihe,vdw,elec,air,cdih,coup,rdcs,vean,dani,xpcs,rg
REMARK energies: -259.062, 0, 0, 0, 0, -42.907, -218.946, 2.79079, 0, 0, 0, 0, 0, 0, 0
REMARK ===============================================================
REMARK            bonds,angles,impropers,dihe,air,cdih,coup,rdcs,vean,dani,xpcs
REMARK rms-dev.: 0,0,0,0,4.926229E-02,0,0, 0, 0, 0, 0
REMARK ===============================================================
REMARK               air,cdih,coup,rdcs,vean,dani,xpcs
REMARK               >0.3,>5,>1,>0,>5,>0.2,>0.2
REMARK violations.: 0, 0, 0, 0, 0, 0, 0
REMARK ===============================================================
REMARK                        CVpartition#,violations,rms
REMARK AIRs cross-validation: 1, 0, NaN
REMARK ===============================================================
REMARK NCS energy: 0
REMARK ===============================================================
REMARK Symmetry energy: 0
REMARK ===============================================================
REMARK Desolvation energy: 18.3269
REMARK Internal energy free molecules: -22072.2
REMARK Internal energy complex: -33344
REMARK Binding energy: -11515.3
REMARK ===============================================================
REMARK buried surface area: 1467.99
REMARK ===============================================================
REMARK water - chain1: 0 0 0
REMARK water - chain2: 0 0 0
REMARK water - chain3: 0 0 0
REMARK water - chain4: 0 0 0
REMARK water - chain5: 0 0 0
REMARK water - chain6: 0 0 0
REMARK ===============================================================
REMARK water - water: 0 0 0
REMARK ===============================================================
REMARK DATE:14-Feb-2019  06:16:10       created by user: enmr009
REMARK VERSION:1.3U
ATOM      1  N   PHE A   9      36.120  -2.068 -11.776  1.00 10.00      A   
ATOM      2  HN  PHE A   9      36.126  -2.549 -12.634  1.00 10.00      A   
ATOM      3  CA  PHE A   9      35.725  -2.785 -10.570  1.00 10.00      A   
ATOM      4  CB  PHE A   9      34.792  -1.925  -9.710  1.00 10.00      A   
ATOM      5  CG  PHE A   9      35.483  -1.243  -8.565  1.00 10.00      A   
ATOM      6  CD1 PHE A   9      35.061  -1.450  -7.262  1.00 10.00      A   
ATOM      7  CD2 PHE A   9      36.555  -0.398  -8.788  1.00 10.00      A   
ATOM      8  CE1 PHE A   9      35.697  -0.828  -6.204  1.00 10.00      A   
ATOM      9  CE2 PHE A   9      37.197   0.227  -7.737  1.00 10.00      A   
ATOM     10  CZ  PHE A   9      36.767   0.011  -6.442  1.00 10.00      A   
ATOM     11  C   PHE A   9      35.056  -4.113 -10.913  1.00 10.00      A   
ATOM     12  O   PHE A   9      34.250  -4.187 -11.841  1.00 10.00      A   
ATOM     13  N   PRO A  10      35.403  -5.178 -10.178  1.00 10.00      A   
ATOM     14  CA  PRO A  10      34.836  -6.518 -10.389  1.00 10.00      A   
ATOM     15  CB  PRO A  10      35.588  -7.393  -9.379  1.00 10.00      A   
ATOM     16  CG  PRO A  10      36.803  -6.609  -9.021  1.00 10.00      A   
ATOM     17  CD  PRO A  10      36.391  -5.171  -9.091  1.00 10.00      A   
ATOM     18  C   PRO A  10      33.338  -6.563 -10.093  1.00 10.00      A   
ATOM     19  O   PRO A  10      32.835  -5.822  -9.238  1.00 10.00      A   
ATOM     20  N   GLU A  11      32.644  -7.460 -10.784  1.00 10.00      A   
ATOM     21  HN  GLU A  11      33.122  -8.035 -11.419  1.00 10.00      A   
ATOM     22  CA  GLU A  11      31.197  -7.627 -10.636  1.00 10.00      A   
ATOM     23  CB  GLU A  11      30.703  -8.767 -11.538  1.00 10.00      A   
ATOM     24  CG  GLU A  11      31.464  -8.901 -12.849  1.00 10.00      A   
ATOM     25  CD  GLU A  11      30.991  -7.931 -13.913  1.00 10.00      A   
ATOM     26  OE1 GLU A  11      29.858  -8.105 -14.417  1.00 10.00      A   
ATOM     27  OE2 GLU A  11      31.756  -7.012 -14.267  1.00 10.00      A   
ATOM     28  C   GLU A  11      30.801  -7.921  -9.188  1.00 10.00      A   
ATOM     29  O   GLU A  11      29.869  -7.318  -8.655  1.00 10.00      A   
ATOM     30  N   GLU A  12      31.523  -8.846  -8.562  1.00 10.00      A   
ATOM     31  HN  GLU A  12      32.257  -9.279  -9.047  1.00 10.00      A   
ATOM     32  CA  GLU A  12      31.249  -9.245  -7.177  1.00 10.00      A   
ATOM     33  CB  GLU A  12      32.154 -10.405  -6.750  1.00 10.00      A   
ATOM     34  CG  GLU A  12      33.633 -10.178  -7.022  1.00 10.00      A   
ATOM     35  CD  GLU A  12      34.474 -11.411  -6.768  1.00 10.00      A   
ATOM     36  OE1 GLU A  12      33.901 -12.481  -6.474  1.00 10.00      A   
ATOM     37  OE2 GLU A  12      35.714 -11.313  -6.863  1.00 10.00      A   
ATOM     38  C   GLU A  12      31.367  -8.075  -6.199  1.00 10.00      A   
ATOM     39  O   GLU A  12      30.596  -7.976  -5.240  1.00 10.00      A   
ATOM     40  N   VAL A  13      32.325  -7.191  -6.445  1.00 10.00      A   
ATOM     41  HN  VAL A  13      32.901  -7.318  -7.228  1.00 10.00      A   
ATOM     42  CA  VAL A  13      32.527  -6.030  -5.582  1.00 10.00      A   
ATOM     43  CB  VAL A  13      33.848  -5.300  -5.908  1.00 10.00      A   
ATOM     44  CG1 VAL A  13      34.004  -4.056  -5.050  1.00 10.00      A   
ATOM     45  CG2 VAL A  13      35.034  -6.233  -5.713  1.00 10.00      A   
ATOM     46  C   VAL A  13      31.351  -5.067  -5.737  1.00 10.00      A   
ATOM     47  O   VAL A  13      30.770  -4.610  -4.754  1.00 10.00      A   
ATOM     48  N   LEU A  14      30.984  -4.797  -6.983  1.00 10.00      A   
ATOM     49  HN  LEU A  14      31.473  -5.218  -7.726  1.00 10.00      A   
ATOM     50  CA  LEU A  14      29.879  -3.896  -7.283  1.00 10.00      A   
ATOM     51  CB  LEU A  14      29.781  -3.676  -8.789  1.00 10.00      A   
ATOM     52  CG  LEU A  14      30.985  -2.987  -9.437  1.00 10.00      A   
ATOM     53  CD1 LEU A  14      30.940  -3.136 -10.949  1.00 10.00      A   
ATOM     54  CD2 LEU A  14      31.031  -1.518  -9.047  1.00 10.00      A   
ATOM     55  C   LEU A  14      28.567  -4.444  -6.731  1.00 10.00      A   
ATOM     56  O   LEU A  14      27.731  -3.692  -6.230  1.00 10.00      A   
ATOM     57  N   GLU A  15      28.409  -5.761  -6.803  1.00 10.00      A   
ATOM     58  HN  GLU A  15      29.114  -6.303  -7.227  1.00 10.00      A   
ATOM     59  CA  GLU A  15      27.213  -6.425  -6.303  1.00 10.00      A   
ATOM     60  CB  GLU A  15      27.278  -7.923  -6.604  1.00 10.00      A   
ATOM     61  CG  GLU A  15      25.953  -8.650  -6.453  1.00 10.00      A   
ATOM     62  CD  GLU A  15      26.102 -10.147  -6.595  1.00 10.00      A   
ATOM     63  OE1 GLU A  15      26.870 -10.591  -7.475  1.00 10.00      A   
ATOM     64  OE2 GLU A  15      25.439 -10.886  -5.838  1.00 10.00      A   
ATOM     65  C   GLU A  15      27.047  -6.204  -4.800  1.00 10.00      A   
ATOM     66  O   GLU A  15      25.929  -6.039  -4.307  1.00 10.00      A   
ATOM     67  N   HIS A  16      28.162  -6.194  -4.077  1.00 10.00      A   
ATOM     68  HN  HIS A  16      29.026  -6.317  -4.527  1.00 10.00      A   
ATOM     69  CA  HIS A  16      28.130  -5.990  -2.633  1.00 10.00      A   
ATOM     70  CB  HIS A  16      29.478  -6.347  -2.000  1.00 10.00      A   
ATOM     71  CG  HIS A  16      29.411  -6.616  -0.523  1.00 10.00      A   
ATOM     72  ND1 HIS A  16      29.087  -7.862  -0.038  1.00 10.00      A   
ATOM     73  CD2 HIS A  16      29.642  -5.780   0.521  1.00 10.00      A   
ATOM     74  CE1 HIS A  16      29.126  -7.760   1.279  1.00 10.00      A   
ATOM     75  NE2 HIS A  16      29.457  -6.522   1.660  1.00 10.00      A   
ATOM     76  HE2 HIS A  16      29.552  -6.203   2.590  1.00 10.00      A   
ATOM     77  C   HIS A  16      27.759  -4.549  -2.315  1.00 10.00      A   
ATOM     78  O   HIS A  16      27.018  -4.280  -1.372  1.00 10.00      A   
ATOM     79  N   VAL A  17      28.268  -3.625  -3.123  1.00 10.00      A   
ATOM     80  HN  VAL A  17      28.854  -3.907  -3.859  1.00 10.00      A   
ATOM     81  CA  VAL A  17      27.985  -2.205  -2.943  1.00 10.00      A   
ATOM     82  CB  VAL A  17      28.788  -1.341  -3.938  1.00 10.00      A   
ATOM     83  CG1 VAL A  17      28.446   0.133  -3.778  1.00 10.00      A   
ATOM     84  CG2 VAL A  17      30.281  -1.569  -3.767  1.00 10.00      A   
ATOM     85  C   VAL A  17      26.496  -1.933  -3.151  1.00 10.00      A   
ATOM     86  O   VAL A  17      25.876  -1.178  -2.403  1.00 10.00      A   
ATOM     87  N   PHE A  18      25.926  -2.582  -4.157  1.00 10.00      A   
ATOM     88  HN  PHE A  18      26.475  -3.187  -4.707  1.00 10.00      A   
ATOM     89  CA  PHE A  18      24.516  -2.408  -4.485  1.00 10.00      A   
ATOM     90  CB  PHE A  18      24.195  -3.016  -5.852  1.00 10.00      A   
ATOM     91  CG  PHE A  18      24.843  -2.313  -7.012  1.00 10.00      A   
ATOM     92  CD1 PHE A  18      24.904  -2.921  -8.252  1.00 10.00      A   
ATOM     93  CD2 PHE A  18      25.395  -1.049  -6.861  1.00 10.00      A   
ATOM     94  CE1 PHE A  18      25.501  -2.286  -9.322  1.00 10.00      A   
ATOM     95  CE2 PHE A  18      25.995  -0.408  -7.927  1.00 10.00      A   
ATOM     96  CZ  PHE A  18      26.048  -1.028  -9.160  1.00 10.00      A   
ATOM     97  C   PHE A  18      23.583  -2.985  -3.419  1.00 10.00      A   
ATOM     98  O   PHE A  18      22.393  -2.671  -3.401  1.00 10.00      A   
ATOM     99  N   SER A  19      24.111  -3.820  -2.532  1.00 10.00      A   
ATOM    100  HN  SER A  19      25.066  -4.039  -2.584  1.00 10.00      A   
ATOM    101  CA  SER A  19      23.294  -4.422  -1.484  1.00 10.00      A   
ATOM    102  CB  SER A  19      24.015  -5.604  -0.824  1.00 10.00      A   
ATOM    103  OG  SER A  19      25.013  -5.165   0.082  1.00 10.00      A   
ATOM    104  HG  SER A  19      25.820  -4.949  -0.407  1.00 10.00      A   
ATOM    105  C   SER A  19      22.881  -3.387  -0.438  1.00 10.00      A   
ATOM    106  O   SER A  19      21.890  -3.569   0.274  1.00 10.00      A   
ATOM    107  N   PHE A  20      23.637  -2.294  -0.358  1.00 10.00      A   
ATOM    108  HN  PHE A  20      24.412  -2.198  -0.957  1.00 10.00      A   
ATOM    109  CA  PHE A  20      23.348  -1.237   0.601  1.00 10.00      A   
ATOM    110  CB  PHE A  20      24.640  -0.531   1.026  1.00 10.00      A   
ATOM    111  CG  PHE A  20      25.608  -1.416   1.761  1.00 10.00      A   
ATOM    112  CD1 PHE A  20      26.813  -1.783   1.181  1.00 10.00      A   
ATOM    113  CD2 PHE A  20      25.317  -1.880   3.033  1.00 10.00      A   
ATOM    114  CE1 PHE A  20      27.709  -2.594   1.851  1.00 10.00      A   
ATOM    115  CE2 PHE A  20      26.209  -2.691   3.710  1.00 10.00      A   
ATOM    116  CZ  PHE A  20      27.406  -3.048   3.118  1.00 10.00      A   
ATOM    117  C   PHE A  20      22.358  -0.224   0.025  1.00 10.00      A   
ATOM    118  O   PHE A  20      21.883   0.667   0.733  1.00 10.00      A   
ATOM    119  N   ILE A  21      22.045  -0.365  -1.261  1.00 10.00      A   
ATOM    120  HN  ILE A  21      22.431  -1.110  -1.772  1.00 10.00      A   
ATOM    121  CA  ILE A  21      21.125   0.550  -1.926  1.00 10.00      A   
ATOM    122  CB  ILE A  21      21.741   1.140  -3.215  1.00 10.00      A   
ATOM    123  CG1 ILE A  21      23.152   1.674  -2.940  1.00 10.00      A   
ATOM    124  CG2 ILE A  21      20.854   2.248  -3.768  1.00 10.00      A   
ATOM    125  CD1 ILE A  21      23.919   2.053  -4.188  1.00 10.00      A   
ATOM    126  C   ILE A  21      19.814  -0.159  -2.270  1.00 10.00      A   
ATOM    127  O   ILE A  21      19.713  -0.836  -3.293  1.00 10.00      A   
ATOM    128  N   GLN A  22      18.820  -0.014  -1.403  1.00 10.00      A   
ATOM    129  HN  GLN A  22      18.964   0.514  -0.590  1.00 10.00      A   
ATOM    130  CA  GLN A  22      17.519  -0.633  -1.628  1.00 10.00      A   
ATOM    131  CB  GLN A  22      17.091  -1.457  -0.410  1.00 10.00      A   
ATOM    132  CG  GLN A  22      18.075  -2.550  -0.019  1.00 10.00      A   
ATOM    133  CD  GLN A  22      18.309  -3.568  -1.123  1.00 10.00      A   
ATOM    134  OE1 GLN A  22      17.426  -3.853  -1.931  1.00 10.00      A   
ATOM    135  NE2 GLN A  22      19.506  -4.130  -1.165  1.00 10.00      A   
ATOM    136 HE21 GLN A  22      20.169  -3.864  -0.487  1.00 10.00      A   
ATOM    137 HE22 GLN A  22      19.680  -4.786  -1.865  1.00 10.00      A   
ATOM    138  C   GLN A  22      16.468   0.424  -1.946  1.00 10.00      A   
ATOM    139  O   GLN A  22      15.303   0.107  -2.199  1.00 10.00      A   
ATOM    140  N   LEU A  23      16.888   1.686  -1.928  1.00 10.00      A   
ATOM    141  HN  LEU A  23      17.821   1.871  -1.718  1.00 10.00      A   
ATOM    142  CA  LEU A  23      15.992   2.798  -2.219  1.00 10.00      A   
ATOM    143  CB  LEU A  23      16.598   4.130  -1.769  1.00 10.00      A   
ATOM    144  CG  LEU A  23      15.732   5.376  -1.992  1.00 10.00      A   
ATOM    145  CD1 LEU A  23      14.372   5.214  -1.332  1.00 10.00      A   
ATOM    146  CD2 LEU A  23      16.435   6.614  -1.462  1.00 10.00      A   
ATOM    147  C   LEU A  23      15.664   2.838  -3.705  1.00 10.00      A   
ATOM    148  O   LEU A  23      16.558   3.000  -4.539  1.00 10.00      A   
ATOM    149  N   ASP A  24      14.380   2.694  -4.016  1.00 10.00      A   
ATOM    150  HN  ASP A  24      13.729   2.581  -3.287  1.00 10.00      A   
ATOM    151  CA  ASP A  24      13.894   2.691  -5.397  1.00 10.00      A   
ATOM    152  CB  ASP A  24      12.361   2.634  -5.424  1.00 10.00      A   
ATOM    153  CG  ASP A  24      11.805   1.349  -4.845  1.00 10.00      A   
ATOM    154  OD1 ASP A  24      11.755   0.336  -5.575  1.00 10.00      A   
ATOM    155  OD2 ASP A  24      11.424   1.338  -3.655  1.00 10.00      A   
ATOM    156  C   ASP A  24      14.376   3.904  -6.189  1.00 10.00      A   
ATOM    157  O   ASP A  24      14.871   3.767  -7.308  1.00 10.00      A   
ATOM    158  N   LYS A  25      14.236   5.086  -5.595  1.00 10.00      A   
ATOM    159  HN  LYS A  25      13.844   5.119  -4.698  1.00 10.00      A   
ATOM    160  CA  LYS A  25      14.638   6.332  -6.238  1.00 10.00      A   
ATOM    161  CB  LYS A  25      14.339   7.527  -5.325  1.00 10.00      A   
ATOM    162  CG  LYS A  25      12.910   7.583  -4.805  1.00 10.00      A   
ATOM    163  CD  LYS A  25      11.953   8.186  -5.826  1.00 10.00      A   
ATOM    164  CE  LYS A  25      11.622   9.634  -5.489  1.00 10.00      A   
ATOM    165  NZ  LYS A  25      10.508  10.171  -6.323  1.00 10.00      A   
ATOM    166  HZ1 LYS A  25      10.686   9.982  -7.336  1.00 10.00      A   
ATOM    167  HZ2 LYS A  25      10.417  11.199  -6.188  1.00 10.00      A   
ATOM    168  HZ3 LYS A  25       9.610   9.721  -6.055  1.00 10.00      A   
ATOM    169  C   LYS A  25      16.116   6.328  -6.618  1.00 10.00      A   
ATOM    170  O   LYS A  25      16.464   6.561  -7.775  1.00 10.00      A   
ATOM    171  N   ASP A  26      16.978   6.046  -5.645  1.00 10.00      A   
ATOM    172  HN  ASP A  26      16.635   5.837  -4.750  1.00 10.00      A   
ATOM    173  CA  ASP A  26      18.425   6.038  -5.876  1.00 10.00      A   
ATOM    174  CB  ASP A  26      19.201   6.029  -4.559  1.00 10.00      A   
ATOM    175  CG  ASP A  26      19.530   7.425  -4.074  1.00 10.00      A   
ATOM    176  OD1 ASP A  26      20.365   8.098  -4.710  1.00 10.00      A   
ATOM    177  OD2 ASP A  26      18.944   7.861  -3.063  1.00 10.00      A   
ATOM    178  C   ASP A  26      18.869   4.885  -6.768  1.00 10.00      A   
ATOM    179  O   ASP A  26      19.830   5.016  -7.529  1.00 10.00      A   
ATOM    180  N   ARG A  27      18.168   3.759  -6.676  1.00 10.00      A   
ATOM    181  HN  ARG A  27      17.422   3.708  -6.035  1.00 10.00      A   
ATOM    182  CA  ARG A  27      18.489   2.588  -7.486  1.00 10.00      A   
ATOM    183  CB  ARG A  27      17.561   1.421  -7.139  1.00 10.00      A   
ATOM    184  CG  ARG A  27      18.159   0.410  -6.175  1.00 10.00      A   
ATOM    185  CD  ARG A  27      19.239  -0.411  -6.856  1.00 10.00      A   
ATOM    186  NE  ARG A  27      19.833  -1.408  -5.965  1.00 10.00      A   
ATOM    187  HE  ARG A  27      19.961  -1.151  -5.020  1.00 10.00      A   
ATOM    188  CZ  ARG A  27      20.207  -2.624  -6.359  1.00 10.00      A   
ATOM    189  NH1 ARG A  27      20.027  -3.003  -7.623  1.00 10.00      A   
ATOM    190 HH11 ARG A  27      20.318  -3.953  -7.936  1.00 10.00      A   
ATOM    191 HH12 ARG A  27      19.591  -2.343  -8.321  1.00 10.00      A   
ATOM    192  NH2 ARG A  27      20.764  -3.458  -5.488  1.00 10.00      A   
ATOM    193 HH21 ARG A  27      20.922  -3.153  -4.499  1.00 10.00      A   
ATOM    194 HH22 ARG A  27      21.059  -4.412  -5.785  1.00 10.00      A   
ATOM    195  C   ARG A  27      18.392   2.907  -8.972  1.00 10.00      A   
ATOM    196  O   ARG A  27      19.187   2.422  -9.777  1.00 10.00      A   
ATOM    197  N   ASN A  28      17.427   3.745  -9.322  1.00 10.00      A   
ATOM    198  HN  ASN A  28      16.839   4.113  -8.628  1.00 10.00      A   
ATOM    199  CA  ASN A  28      17.216   4.133 -10.708  1.00 10.00      A   
ATOM    200  CB  ASN A  28      15.893   4.877 -10.879  1.00 10.00      A   
ATOM    201  CG  ASN A  28      14.696   4.009 -10.551  1.00 10.00      A   
ATOM    202  OD1 ASN A  28      14.752   2.781 -10.652  1.00 10.00      A   
ATOM    203  ND2 ASN A  28      13.604   4.639 -10.159  1.00 10.00      A   
ATOM    204 HD21 ASN A  28      13.625   5.616 -10.108  1.00 10.00      A   
ATOM    205 HD22 ASN A  28      12.816   4.098  -9.927  1.00 10.00      A   
ATOM    206  C   ASN A  28      18.375   4.970 -11.235  1.00 10.00      A   
ATOM    207  O   ASN A  28      18.790   4.812 -12.384  1.00 10.00      A   
ATOM    208  N   SER A  29      18.910   5.844 -10.388  1.00 10.00      A   
ATOM    209  HN  SER A  29      18.541   5.928  -9.482  1.00 10.00      A   
ATOM    210  CA  SER A  29      20.030   6.690 -10.773  1.00 10.00      A   
ATOM    211  CB  SER A  29      20.333   7.697  -9.662  1.00 10.00      A   
ATOM    212  OG  SER A  29      19.147   8.367  -9.263  1.00 10.00      A   
ATOM    213  HG  SER A  29      19.284   8.769  -8.396  1.00 10.00      A   
ATOM    214  C   SER A  29      21.263   5.841 -11.088  1.00 10.00      A   
ATOM    215  O   SER A  29      22.031   6.151 -11.997  1.00 10.00      A   
ATOM    216  N   VAL A  30      21.416   4.745 -10.345  1.00 10.00      A   
ATOM    217  HN  VAL A  30      20.754   4.550  -9.646  1.00 10.00      A   
ATOM    218  CA  VAL A  30      22.537   3.830 -10.534  1.00 10.00      A   
ATOM    219  CB  VAL A  30      22.551   2.732  -9.443  1.00 10.00      A   
ATOM    220  CG1 VAL A  30      23.651   1.716  -9.699  1.00 10.00      A   
ATOM    221  CG2 VAL A  30      22.706   3.346  -8.061  1.00 10.00      A   
ATOM    222  C   VAL A  30      22.477   3.176 -11.915  1.00 10.00      A   
ATOM    223  O   VAL A  30      23.486   3.073 -12.610  1.00 10.00      A   
ATOM    224  N   SER A  31      21.281   2.764 -12.319  1.00 10.00      A   
ATOM    225  HN  SER A  31      20.510   2.888 -11.727  1.00 10.00      A   
ATOM    226  CA  SER A  31      21.084   2.111 -13.609  1.00 10.00      A   
ATOM    227  CB  SER A  31      19.740   1.377 -13.628  1.00 10.00      A   
ATOM    228  OG  SER A  31      18.665   2.249 -13.307  1.00 10.00      A   
ATOM    229  HG  SER A  31      19.013   3.111 -13.044  1.00 10.00      A   
ATOM    230  C   SER A  31      21.168   3.092 -14.782  1.00 10.00      A   
ATOM    231  O   SER A  31      20.989   2.706 -15.937  1.00 10.00      A   
ATOM    232  N   LEU A  32      21.447   4.356 -14.490  1.00 10.00      A   
ATOM    233  HN  LEU A  32      21.605   4.611 -13.555  1.00 10.00      A   
ATOM    234  CA  LEU A  32      21.530   5.371 -15.534  1.00 10.00      A   
ATOM    235  CB  LEU A  32      20.507   6.484 -15.288  1.00 10.00      A   
ATOM    236  CG  LEU A  32      19.075   6.195 -15.741  1.00 10.00      A   
ATOM    237  CD1 LEU A  32      18.121   7.245 -15.193  1.00 10.00      A   
ATOM    238  CD2 LEU A  32      19.004   6.152 -17.261  1.00 10.00      A   
ATOM    239  C   LEU A  32      22.936   5.948 -15.689  1.00 10.00      A   
ATOM    240  O   LEU A  32      23.162   6.835 -16.511  1.00 10.00      A   
ATOM    241  N   VAL A  33      23.888   5.441 -14.917  1.00 10.00      A   
ATOM    242  HN  VAL A  33      23.670   4.721 -14.284  1.00 10.00      A   
ATOM    243  CA  VAL A  33      25.258   5.942 -15.008  1.00 10.00      A   
ATOM    244  CB  VAL A  33      26.068   5.723 -13.714  1.00 10.00      A   
ATOM    245  CG1 VAL A  33      25.369   6.383 -12.535  1.00 10.00      A   
ATOM    246  CG2 VAL A  33      26.289   4.243 -13.446  1.00 10.00      A   
ATOM    247  C   VAL A  33      25.992   5.350 -16.213  1.00 10.00      A   
ATOM    248  O   VAL A  33      26.773   6.037 -16.874  1.00 10.00      A   
ATOM    249  N   CYS A  34      25.718   4.084 -16.498  1.00 10.00      A   
ATOM    250  HN  CYS A  34      25.078   3.598 -15.935  1.00 10.00      A   
ATOM    251  CA  CYS A  34      26.336   3.386 -17.618  1.00 10.00      A   
ATOM    252  CB  CYS A  34      27.838   3.190 -17.376  1.00 10.00      A   
ATOM    253  SG  CYS A  34      28.248   2.177 -15.938  1.00 10.00      A   
ATOM    254  HG  CYS A  34      29.566   2.036 -15.910  1.00 10.00      A   
ATOM    255  C   CYS A  34      25.652   2.039 -17.824  1.00 10.00      A   
ATOM    256  O   CYS A  34      24.933   1.563 -16.940  1.00 10.00      A   
ATOM    257  N   LYS A  35      25.879   1.424 -18.977  1.00 10.00      A   
ATOM    258  HN  LYS A  35      26.486   1.841 -19.636  1.00 10.00      A   
ATOM    259  CA  LYS A  35      25.264   0.137 -19.282  1.00 10.00      A   
ATOM    260  CB  LYS A  35      25.423  -0.211 -20.763  1.00 10.00      A   
ATOM    261  CG  LYS A  35      24.533  -1.346 -21.243  1.00 10.00      A   
ATOM    262  CD  LYS A  35      23.197  -0.828 -21.747  1.00 10.00      A   
ATOM    263  CE  LYS A  35      22.356  -1.953 -22.328  1.00 10.00      A   
ATOM    264  NZ  LYS A  35      21.144  -1.451 -23.037  1.00 10.00      A   
ATOM    265  HZ1 LYS A  35      21.391  -0.639 -23.651  1.00 10.00      A   
ATOM    266  HZ2 LYS A  35      20.422  -1.148 -22.353  1.00 10.00      A   
ATOM    267  HZ3 LYS A  35      20.743  -2.205 -23.629  1.00 10.00      A   
ATOM    268  C   LYS A  35      25.856  -0.961 -18.407  1.00 10.00      A   
ATOM    269  O   LYS A  35      25.161  -1.902 -18.023  1.00 10.00      A   
ATOM    270  N   SER A  36      27.136  -0.816 -18.072  1.00 10.00      A   
ATOM    271  HN  SER A  36      27.628  -0.031 -18.396  1.00 10.00      A   
ATOM    272  CA  SER A  36      27.835  -1.787 -17.238  1.00 10.00      A   
ATOM    273  CB  SER A  36      29.291  -1.357 -17.057  1.00 10.00      A   
ATOM    274  OG  SER A  36      29.673  -0.440 -18.069  1.00 10.00      A   
ATOM    275  HG  SER A  36      29.703  -0.902 -18.917  1.00 10.00      A   
ATOM    276  C   SER A  36      27.164  -1.916 -15.873  1.00 10.00      A   
ATOM    277  O   SER A  36      26.869  -3.020 -15.413  1.00 10.00      A   
ATOM    278  N   TRP A  37      26.914  -0.779 -15.235  1.00 10.00      A   
ATOM    279  HN  TRP A  37      27.165   0.071 -15.657  1.00 10.00      A   
ATOM    280  CA  TRP A  37      26.277  -0.762 -13.928  1.00 10.00      A   
ATOM    281  CB  TRP A  37      26.424   0.608 -13.260  1.00 10.00      A   
ATOM    282  CG  TRP A  37      27.736   0.794 -12.558  1.00 10.00      A   
ATOM    283  CD1 TRP A  37      28.956   0.320 -12.951  1.00 10.00      A   
ATOM    284  CD2 TRP A  37      27.960   1.503 -11.336  1.00 10.00      A   
ATOM    285  NE1 TRP A  37      29.922   0.690 -12.049  1.00 10.00      A   
ATOM    286  HE1 TRP A  37      30.877   0.467 -12.112  1.00 10.00      A   
ATOM    287  CE2 TRP A  37      29.337   1.419 -11.047  1.00 10.00      A   
ATOM    288  CE3 TRP A  37      27.128   2.201 -10.457  1.00 10.00      A   
ATOM    289  CZ2 TRP A  37      29.900   2.006  -9.917  1.00 10.00      A   
ATOM    290  CZ3 TRP A  37      27.686   2.782  -9.337  1.00 10.00      A   
ATOM    291  CH2 TRP A  37      29.060   2.682  -9.076  1.00 10.00      A   
ATOM    292  C   TRP A  37      24.812  -1.160 -14.033  1.00 10.00      A   
ATOM    293  O   TRP A  37      24.282  -1.820 -13.147  1.00 10.00      A   
ATOM    294  N   TYR A  38      24.171  -0.772 -15.130  1.00 10.00      A   
ATOM    295  HN  TYR A  38      24.655  -0.255 -15.810  1.00 10.00      A   
ATOM    296  CA  TYR A  38      22.766  -1.096 -15.352  1.00 10.00      A   
ATOM    297  CB  TYR A  38      22.254  -0.452 -16.645  1.00 10.00      A   
ATOM    298  CG  TYR A  38      20.927  -1.007 -17.125  1.00 10.00      A   
ATOM    299  CD1 TYR A  38      20.870  -1.881 -18.202  1.00 10.00      A   
ATOM    300  CD2 TYR A  38      19.736  -0.669 -16.494  1.00 10.00      A   
ATOM    301  CE1 TYR A  38      19.668  -2.401 -18.639  1.00 10.00      A   
ATOM    302  CE2 TYR A  38      18.529  -1.184 -16.926  1.00 10.00      A   
ATOM    303  CZ  TYR A  38      18.502  -2.051 -17.999  1.00 10.00      A   
ATOM    304  OH  TYR A  38      17.306  -2.574 -18.425  1.00 10.00      A   
ATOM    305  HH  TYR A  38      16.672  -1.855 -18.535  1.00 10.00      A   
ATOM    306  C   TYR A  38      22.555  -2.608 -15.393  1.00 10.00      A   
ATOM    307  O   TYR A  38      21.609  -3.128 -14.798  1.00 10.00      A   
ATOM    308  N   GLU A  39      23.446  -3.308 -16.090  1.00 10.00      A   
ATOM    309  HN  GLU A  39      24.178  -2.834 -16.544  1.00 10.00      A   
ATOM    310  CA  GLU A  39      23.361  -4.760 -16.212  1.00 10.00      A   
ATOM    311  CB  GLU A  39      24.439  -5.292 -17.160  1.00 10.00      A   
ATOM    312  CG  GLU A  39      24.060  -5.243 -18.634  1.00 10.00      A   
ATOM    313  CD  GLU A  39      22.925  -6.186 -18.983  1.00 10.00      A   
ATOM    314  OE1 GLU A  39      21.751  -5.770 -18.897  1.00 10.00      A   
ATOM    315  OE2 GLU A  39      23.201  -7.352 -19.348  1.00 10.00      A   
ATOM    316  C   GLU A  39      23.454  -5.446 -14.851  1.00 10.00      A   
ATOM    317  O   GLU A  39      22.747  -6.416 -14.584  1.00 10.00      A   
ATOM    318  N   ILE A  40      24.329  -4.943 -13.995  1.00 10.00      A   
ATOM    319  HN  ILE A  40      24.885  -4.181 -14.265  1.00 10.00      A   
ATOM    320  CA  ILE A  40      24.488  -5.510 -12.665  1.00 10.00      A   
ATOM    321  CB  ILE A  40      25.868  -5.181 -12.054  1.00 10.00      A   
ATOM    322  CG1 ILE A  40      26.973  -5.664 -13.001  1.00 10.00      A   
ATOM    323  CG2 ILE A  40      26.029  -5.835 -10.685  1.00 10.00      A   
ATOM    324  CD1 ILE A  40      28.379  -5.427 -12.493  1.00 10.00      A   
ATOM    325  C   ILE A  40      23.354  -5.058 -11.743  1.00 10.00      A   
ATOM    326  O   ILE A  40      22.899  -5.823 -10.896  1.00 10.00      A   
ATOM    327  N   GLU A  41      22.888  -3.820 -11.931  1.00 10.00      A   
ATOM    328  HN  GLU A  41      23.305  -3.257 -12.622  1.00 10.00      A   
ATOM    329  CA  GLU A  41      21.791  -3.262 -11.132  1.00 10.00      A   
ATOM    330  CB  GLU A  41      21.492  -1.824 -11.586  1.00 10.00      A   
ATOM    331  CG  GLU A  41      20.740  -0.968 -10.574  1.00 10.00      A   
ATOM    332  CD  GLU A  41      19.241  -1.207 -10.572  1.00 10.00      A   
ATOM    333  OE1 GLU A  41      18.562  -0.802 -11.539  1.00 10.00      A   
ATOM    334  OE2 GLU A  41      18.733  -1.784  -9.590  1.00 10.00      A   
ATOM    335  C   GLU A  41      20.537  -4.124 -11.283  1.00 10.00      A   
ATOM    336  O   GLU A  41      19.935  -4.557 -10.294  1.00 10.00      A   
ATOM    337  N   ARG A  42      20.178  -4.403 -12.529  1.00 10.00      A   
ATOM    338  HN  ARG A  42      20.724  -4.057 -13.271  1.00 10.00      A   
ATOM    339  CA  ARG A  42      18.999  -5.206 -12.829  1.00 10.00      A   
ATOM    340  CB  ARG A  42      18.679  -5.165 -14.323  1.00 10.00      A   
ATOM    341  CG  ARG A  42      19.813  -5.633 -15.216  1.00 10.00      A   
ATOM    342  CD  ARG A  42      19.371  -5.766 -16.661  1.00 10.00      A   
ATOM    343  NE  ARG A  42      18.556  -6.959 -16.868  1.00 10.00      A   
ATOM    344  HE  ARG A  42      17.767  -7.075 -16.283  1.00 10.00      A   
ATOM    345  CZ  ARG A  42      18.823  -7.887 -17.784  1.00 10.00      A   
ATOM    346  NH1 ARG A  42      19.887  -7.761 -18.573  1.00 10.00      A   
ATOM    347 HH11 ARG A  42      20.524  -6.926 -18.475  1.00 10.00      A   
ATOM    348 HH12 ARG A  42      20.100  -8.485 -19.295  1.00 10.00      A   
ATOM    349  NH2 ARG A  42      18.023  -8.937 -17.918  1.00 10.00      A   
ATOM    350 HH21 ARG A  42      18.229  -9.669 -18.632  1.00 10.00      A   
ATOM    351 HH22 ARG A  42      17.179  -9.038 -17.311  1.00 10.00      A   
ATOM    352  C   ARG A  42      19.156  -6.649 -12.353  1.00 10.00      A   
ATOM    353  O   ARG A  42      18.176  -7.374 -12.205  1.00 10.00      A   
ATOM    354  N   TRP A  43      20.388  -7.055 -12.099  1.00 10.00      A   
ATOM    355  HN  TRP A  43      21.135  -6.431 -12.218  1.00 10.00      A   
ATOM    356  CA  TRP A  43      20.655  -8.407 -11.642  1.00 10.00      A   
ATOM    357  CB  TRP A  43      21.796  -9.043 -12.441  1.00 10.00      A   
ATOM    358  CG  TRP A  43      21.325  -9.738 -13.686  1.00 10.00      A   
ATOM    359  CD1 TRP A  43      21.316  -9.238 -14.957  1.00 10.00      A   
ATOM    360  CD2 TRP A  43      20.783 -11.063 -13.774  1.00 10.00      A   
ATOM    361  NE1 TRP A  43      20.799 -10.168 -15.828  1.00 10.00      A   
ATOM    362  HE1 TRP A  43      20.689 -10.043 -16.794  1.00 10.00      A   
ATOM    363  CE2 TRP A  43      20.466 -11.298 -15.126  1.00 10.00      A   
ATOM    364  CE3 TRP A  43      20.535 -12.074 -12.839  1.00 10.00      A   
ATOM    365  CZ2 TRP A  43      19.914 -12.500 -15.567  1.00 10.00      A   
ATOM    366  CZ3 TRP A  43      19.987 -13.266 -13.280  1.00 10.00      A   
ATOM    367  CH2 TRP A  43      19.683 -13.471 -14.630  1.00 10.00      A   
ATOM    368  C   TRP A  43      20.934  -8.459 -10.143  1.00 10.00      A   
ATOM    369  O   TRP A  43      21.510  -9.431  -9.645  1.00 10.00      A   
ATOM    370  N   CYS A  44      20.541  -7.415  -9.421  1.00 10.00      A   
ATOM    371  HN  CYS A  44      20.132  -6.644  -9.865  1.00 10.00      A   
ATOM    372  CA  CYS A  44      20.743  -7.390  -7.981  1.00 10.00      A   
ATOM    373  CB  CYS A  44      22.082  -6.751  -7.609  1.00 10.00      A   
ATOM    374  SG  CYS A  44      22.258  -5.039  -8.142  1.00 10.00      A   
ATOM    375  HG  CYS A  44      22.708  -5.053  -9.395  1.00 10.00      A   
ATOM    376  C   CYS A  44      19.577  -6.739  -7.229  1.00 10.00      A   
ATOM    377  O   CYS A  44      19.472  -6.882  -6.009  1.00 10.00      A   
ATOM    378  N   ARG A  45      18.709  -6.013  -7.942  1.00 10.00      A   
ATOM    379  HN  ARG A  45      18.847  -5.897  -8.904  1.00 10.00      A   
ATOM    380  CA  ARG A  45      17.553  -5.384  -7.301  1.00 10.00      A   
ATOM    381  CB  ARG A  45      16.896  -4.330  -8.202  1.00 10.00      A   
ATOM    382  CG  ARG A  45      16.155  -3.242  -7.433  1.00 10.00      A   
ATOM    383  CD  ARG A  45      15.280  -2.393  -8.346  1.00 10.00      A   
ATOM    384  NE  ARG A  45      16.060  -1.488  -9.184  1.00 10.00      A   
ATOM    385  HE  ARG A  45      16.974  -1.782  -9.441  1.00 10.00      A   
ATOM    386  CZ  ARG A  45      15.624  -0.301  -9.617  1.00 10.00      A   
ATOM    387  NH1 ARG A  45      14.417   0.144  -9.290  1.00 10.00      A   
ATOM    388 HH11 ARG A  45      13.786  -0.434  -8.696  1.00 10.00      A   
ATOM    389 HH12 ARG A  45      14.095   1.079  -9.629  1.00 10.00      A   
ATOM    390  NH2 ARG A  45      16.391   0.427 -10.413  1.00 10.00      A   
ATOM    391 HH21 ARG A  45      17.336   0.070 -10.707  1.00 10.00      A   
ATOM    392 HH22 ARG A  45      16.061   1.358 -10.751  1.00 10.00      A   
ATOM    393  C   ARG A  45      16.554  -6.464  -6.904  1.00 10.00      A   
ATOM    394  O   ARG A  45      16.098  -7.238  -7.744  1.00 10.00      A   
ATOM    395  N   ARG A  46      16.228  -6.520  -5.621  1.00 10.00      A   
ATOM    396  HN  ARG A  46      16.611  -5.863  -5.002  1.00 10.00      A   
ATOM    397  CA  ARG A  46      15.319  -7.542  -5.109  1.00 10.00      A   
ATOM    398  CB  ARG A  46      15.872  -8.117  -3.802  1.00 10.00      A   
ATOM    399  CG  ARG A  46      17.373  -8.344  -3.823  1.00 10.00      A   
ATOM    400  CD  ARG A  46      18.012  -7.975  -2.499  1.00 10.00      A   
ATOM    401  NE  ARG A  46      19.474  -7.998  -2.574  1.00 10.00      A   
ATOM    402  HE  ARG A  46      19.880  -8.008  -3.469  1.00 10.00      A   
ATOM    403  CZ  ARG A  46      20.269  -8.002  -1.510  1.00 10.00      A   
ATOM    404  NH1 ARG A  46      19.747  -7.998  -0.292  1.00 10.00      A   
ATOM    405 HH11 ARG A  46      20.372  -8.003   0.545  1.00 10.00      A   
ATOM    406 HH12 ARG A  46      18.709  -7.986  -0.162  1.00 10.00      A   
ATOM    407  NH2 ARG A  46      21.589  -8.016  -1.655  1.00 10.00      A   
ATOM    408 HH21 ARG A  46      22.019  -8.018  -2.607  1.00 10.00      A   
ATOM    409 HH22 ARG A  46      22.203  -8.024  -0.812  1.00 10.00      A   
ATOM    410  C   ARG A  46      13.908  -7.013  -4.876  1.00 10.00      A   
ATOM    411  O   ARG A  46      12.979  -7.790  -4.654  1.00 10.00      A   
ATOM    412  N   LYS A  47      13.739  -5.703  -4.926  1.00 10.00      A   
ATOM    413  HN  LYS A  47      14.495  -5.125  -5.145  1.00 10.00      A   
ATOM    414  CA  LYS A  47      12.433  -5.110  -4.691  1.00 10.00      A   
ATOM    415  CB  LYS A  47      12.377  -4.449  -3.307  1.00 10.00      A   
ATOM    416  CG  LYS A  47      13.581  -3.574  -2.977  1.00 10.00      A   
ATOM    417  CD  LYS A  47      13.469  -2.962  -1.586  1.00 10.00      A   
ATOM    418  CE  LYS A  47      12.418  -1.861  -1.541  1.00 10.00      A   
ATOM    419  NZ  LYS A  47      12.746  -0.742  -2.462  1.00 10.00      A   
ATOM    420  HZ1 LYS A  47      13.642  -0.289  -2.181  1.00 10.00      A   
ATOM    421  HZ2 LYS A  47      11.990  -0.026  -2.444  1.00 10.00      A   
ATOM    422  HZ3 LYS A  47      12.840  -1.095  -3.433  1.00 10.00      A   
ATOM    423  C   LYS A  47      12.067  -4.107  -5.770  1.00 10.00      A   
ATOM    424  O   LYS A  47      12.925  -3.376  -6.265  1.00 10.00      A   
ATOM    425  N   VAL A  48      10.796  -4.107  -6.150  1.00 10.00      A   
ATOM    426  HN  VAL A  48      10.180  -4.768  -5.759  1.00 10.00      A   
ATOM    427  CA  VAL A  48      10.290  -3.176  -7.149  1.00 10.00      A   
ATOM    428  CB  VAL A  48      10.036  -3.849  -8.516  1.00 10.00      A   
ATOM    429  CG1 VAL A  48      11.353  -4.126  -9.230  1.00 10.00      A   
ATOM    430  CG2 VAL A  48       9.225  -5.129  -8.358  1.00 10.00      A   
ATOM    431  C   VAL A  48       9.014  -2.504  -6.653  1.00 10.00      A   
ATOM    432  O   VAL A  48       8.135  -3.154  -6.075  1.00 10.00      A   
ATOM    433  N   PHE A  49       8.922  -1.202  -6.866  1.00 10.00      A   
ATOM    434  HN  PHE A  49       9.657  -0.740  -7.328  1.00 10.00      A   
ATOM    435  CA  PHE A  49       7.762  -0.438  -6.442  1.00 10.00      A   
ATOM    436  CB  PHE A  49       8.171   0.614  -5.404  1.00 10.00      A   
ATOM    437  CG  PHE A  49       7.057   1.527  -4.980  1.00 10.00      A   
ATOM    438  CD1 PHE A  49       6.094   1.097  -4.085  1.00 10.00      A   
ATOM    439  CD2 PHE A  49       6.979   2.817  -5.474  1.00 10.00      A   
ATOM    440  CE1 PHE A  49       5.073   1.936  -3.689  1.00 10.00      A   
ATOM    441  CE2 PHE A  49       5.961   3.663  -5.086  1.00 10.00      A   
ATOM    442  CZ  PHE A  49       5.005   3.223  -4.191  1.00 10.00      A   
ATOM    443  C   PHE A  49       7.101   0.228  -7.637  1.00 10.00      A   
ATOM    444  O   PHE A  49       7.679   1.119  -8.260  1.00 10.00      A   
ATOM    445  N   ILE A  50       5.896  -0.213  -7.962  1.00 10.00      A   
ATOM    446  HN  ILE A  50       5.487  -0.927  -7.429  1.00 10.00      A   
ATOM    447  CA  ILE A  50       5.157   0.340  -9.082  1.00 10.00      A   
ATOM    448  CB  ILE A  50       4.774  -0.747 -10.110  1.00 10.00      A   
ATOM    449  CG1 ILE A  50       5.943  -1.715 -10.346  1.00 10.00      A   
ATOM    450  CG2 ILE A  50       4.335  -0.111 -11.423  1.00 10.00      A   
ATOM    451  CD1 ILE A  50       7.131  -1.105 -11.063  1.00 10.00      A   
ATOM    452  C   ILE A  50       3.898   1.040  -8.578  1.00 10.00      A   
ATOM    453  O   ILE A  50       2.980   0.399  -8.057  1.00 10.00      A   
ATOM    454  N   GLY A  51       3.864   2.360  -8.730  1.00 10.00      A   
ATOM    455  HN  GLY A  51       4.628   2.811  -9.154  1.00 10.00      A   
ATOM    456  CA  GLY A  51       2.727   3.145  -8.274  1.00 10.00      A   
ATOM    457  C   GLY A  51       1.483   2.940  -9.113  1.00 10.00      A   
ATOM    458  O   GLY A  51       0.388   3.333  -8.715  1.00 10.00      A   
ATOM    459  N   ASN A  52       1.649   2.332 -10.277  1.00 10.00      A   
ATOM    460  HN  ASN A  52       2.547   2.041 -10.540  1.00 10.00      A   
ATOM    461  CA  ASN A  52       0.527   2.073 -11.170  1.00 10.00      A   
ATOM    462  CB  ASN A  52       0.270   3.271 -12.087  1.00 10.00      A   
ATOM    463  CG  ASN A  52      -0.910   3.064 -13.016  1.00 10.00      A   
ATOM    464  OD1 ASN A  52      -1.761   2.205 -12.786  1.00 10.00      A   
ATOM    465  ND2 ASN A  52      -0.973   3.860 -14.068  1.00 10.00      A   
ATOM    466 HD21 ASN A  52      -0.263   4.526 -14.188  1.00 10.00      A   
ATOM    467 HD22 ASN A  52      -1.738   3.761 -14.678  1.00 10.00      A   
ATOM    468  C   ASN A  52       0.775   0.815 -11.991  1.00 10.00      A   
ATOM    469  O   ASN A  52       1.690   0.764 -12.816  1.00 10.00      A   
ATOM    470  N   CYS A  53      -0.057  -0.192 -11.772  1.00 10.00      A   
ATOM    471  HN  CYS A  53      -0.780  -0.078 -11.115  1.00 10.00      A   
ATOM    472  CA  CYS A  53       0.067  -1.468 -12.468  1.00 10.00      A   
ATOM    473  CB  CYS A  53      -0.945  -2.473 -11.915  1.00 10.00      A   
ATOM    474  SG  CYS A  53      -2.591  -1.782 -11.629  1.00 10.00      A   
ATOM    475  HG  CYS A  53      -2.762  -1.666 -10.316  1.00 10.00      A   
ATOM    476  C   CYS A  53      -0.098  -1.343 -13.981  1.00 10.00      A   
ATOM    477  O   CYS A  53       0.311  -2.226 -14.728  1.00 10.00      A   
ATOM    478  N   TYR A  54      -0.688  -0.252 -14.436  1.00 10.00      A   
ATOM    479  HN  TYR A  54      -0.989   0.431 -13.802  1.00 10.00      A   
ATOM    480  CA  TYR A  54      -0.902  -0.051 -15.862  1.00 10.00      A   
ATOM    481  CB  TYR A  54      -2.319   0.454 -16.136  1.00 10.00      A   
ATOM    482  CG  TYR A  54      -3.382  -0.555 -15.768  1.00 10.00      A   
ATOM    483  CD1 TYR A  54      -4.458  -0.209 -14.962  1.00 10.00      A   
ATOM    484  CD2 TYR A  54      -3.301  -1.864 -16.226  1.00 10.00      A   
ATOM    485  CE1 TYR A  54      -5.421  -1.140 -14.621  1.00 10.00      A   
ATOM    486  CE2 TYR A  54      -4.259  -2.800 -15.892  1.00 10.00      A   
ATOM    487  CZ  TYR A  54      -5.317  -2.432 -15.091  1.00 10.00      A   
ATOM    488  OH  TYR A  54      -6.276  -3.360 -14.757  1.00 10.00      A   
ATOM    489  HH  TYR A  54      -6.715  -3.669 -15.573  1.00 10.00      A   
ATOM    490  C   TYR A  54       0.146   0.870 -16.475  1.00 10.00      A   
ATOM    491  O   TYR A  54       0.031   1.272 -17.632  1.00 10.00      A   
ATOM    492  N   ALA A  55       1.175   1.190 -15.706  1.00 10.00      A   
ATOM    493  HN  ALA A  55       1.218   0.843 -14.786  1.00 10.00      A   
ATOM    494  CA  ALA A  55       2.239   2.059 -16.192  1.00 10.00      A   
ATOM    495  CB  ALA A  55       2.830   2.872 -15.054  1.00 10.00      A   
ATOM    496  C   ALA A  55       3.325   1.251 -16.899  1.00 10.00      A   
ATOM    497  O   ALA A  55       4.069   1.785 -17.723  1.00 10.00      A   
ATOM    498  N   VAL A  56       3.392  -0.040 -16.588  1.00 10.00      A   
ATOM    499  HN  VAL A  56       2.746  -0.411 -15.951  1.00 10.00      A   
ATOM    500  CA  VAL A  56       4.386  -0.931 -17.177  1.00 10.00      A   
ATOM    501  CB  VAL A  56       5.653  -1.007 -16.286  1.00 10.00      A   
ATOM    502  CG1 VAL A  56       5.366  -1.700 -14.958  1.00 10.00      A   
ATOM    503  CG2 VAL A  56       6.814  -1.671 -17.012  1.00 10.00      A   
ATOM    504  C   VAL A  56       3.790  -2.331 -17.355  1.00 10.00      A   
ATOM    505  O   VAL A  56       2.847  -2.700 -16.656  1.00 10.00      A   
ATOM    506  N   SER A  57       4.314  -3.090 -18.306  1.00 10.00      A   
ATOM    507  HN  SER A  57       5.040  -2.733 -18.861  1.00 10.00      A   
ATOM    508  CA  SER A  57       3.832  -4.443 -18.551  1.00 10.00      A   
ATOM    509  CB  SER A  57       4.063  -4.829 -20.017  1.00 10.00      A   
ATOM    510  OG  SER A  57       4.875  -3.871 -20.680  1.00 10.00      A   
ATOM    511  HG  SER A  57       5.810  -4.099 -20.544  1.00 10.00      A   
ATOM    512  C   SER A  57       4.509  -5.443 -17.609  1.00 10.00      A   
ATOM    513  O   SER A  57       5.700  -5.318 -17.313  1.00 10.00      A   
ATOM    514  N   PRO A  58       3.756  -6.442 -17.121  1.00 10.00      A   
ATOM    515  CA  PRO A  58       4.270  -7.466 -16.200  1.00 10.00      A   
ATOM    516  CB  PRO A  58       3.125  -8.486 -16.102  1.00 10.00      A   
ATOM    517  CG  PRO A  58       2.163  -8.121 -17.185  1.00 10.00      A   
ATOM    518  CD  PRO A  58       2.332  -6.649 -17.420  1.00 10.00      A   
ATOM    519  C   PRO A  58       5.547  -8.142 -16.709  1.00 10.00      A   
ATOM    520  O   PRO A  58       6.504  -8.335 -15.952  1.00 10.00      A   
ATOM    521  N   ALA A  59       5.566  -8.480 -17.995  1.00 10.00      A   
ATOM    522  HN  ALA A  59       4.781  -8.285 -18.551  1.00 10.00      A   
ATOM    523  CA  ALA A  59       6.721  -9.135 -18.600  1.00 10.00      A   
ATOM    524  CB  ALA A  59       6.398  -9.617 -20.005  1.00 10.00      A   
ATOM    525  C   ALA A  59       7.941  -8.222 -18.620  1.00 10.00      A   
ATOM    526  O   ALA A  59       9.067  -8.684 -18.446  1.00 10.00      A   
ATOM    527  N   THR A  60       7.712  -6.925 -18.810  1.00 10.00      A   
ATOM    528  HN  THR A  60       6.788  -6.614 -18.912  1.00 10.00      A   
ATOM    529  CA  THR A  60       8.797  -5.948 -18.857  1.00 10.00      A   
ATOM    530  CB  THR A  60       8.257  -4.548 -19.214  1.00 10.00      A   
ATOM    531  OG1 THR A  60       7.411  -4.660 -20.367  1.00 10.00      A   
ATOM    532  HG1 THR A  60       7.959  -4.845 -21.142  1.00 10.00      A   
ATOM    533  CG2 THR A  60       9.395  -3.590 -19.529  1.00 10.00      A   
ATOM    534  C   THR A  60       9.551  -5.895 -17.527  1.00 10.00      A   
ATOM    535  O   THR A  60      10.780  -5.785 -17.497  1.00 10.00      A   
ATOM    536  N   VAL A  61       8.812  -6.002 -16.430  1.00 10.00      A   
ATOM    537  HN  VAL A  61       7.840  -6.099 -16.516  1.00 10.00      A   
ATOM    538  CA  VAL A  61       9.412  -5.972 -15.103  1.00 10.00      A   
ATOM    539  CB  VAL A  61       8.342  -5.957 -13.989  1.00 10.00      A   
ATOM    540  CG1 VAL A  61       8.991  -5.766 -12.625  1.00 10.00      A   
ATOM    541  CG2 VAL A  61       7.313  -4.865 -14.249  1.00 10.00      A   
ATOM    542  C   VAL A  61      10.324  -7.177 -14.903  1.00 10.00      A   
ATOM    543  O   VAL A  61      11.475  -7.028 -14.492  1.00 10.00      A   
ATOM    544  N   ILE A  62       9.806  -8.360 -15.217  1.00 10.00      A   
ATOM    545  HN  ILE A  62       8.887  -8.402 -15.556  1.00 10.00      A   
ATOM    546  CA  ILE A  62      10.562  -9.601 -15.068  1.00 10.00      A   
ATOM    547  CB  ILE A  62       9.671 -10.840 -15.305  1.00 10.00      A   
ATOM    548  CG1 ILE A  62       8.379 -10.734 -14.489  1.00 10.00      A   
ATOM    549  CG2 ILE A  62      10.428 -12.112 -14.941  1.00 10.00      A   
ATOM    550  CD1 ILE A  62       7.359 -11.804 -14.813  1.00 10.00      A   
ATOM    551  C   ILE A  62      11.750  -9.645 -16.030  1.00 10.00      A   
ATOM    552  O   ILE A  62      12.822 -10.143 -15.684  1.00 10.00      A   
ATOM    553  N   ARG A  63      11.548  -9.121 -17.234  1.00 10.00      A   
ATOM    554  HN  ARG A  63      10.668  -8.742 -17.447  1.00 10.00      A   
ATOM    555  CA  ARG A  63      12.586  -9.099 -18.254  1.00 10.00      A   
ATOM    556  CB  ARG A  63      12.049  -8.458 -19.540  1.00 10.00      A   
ATOM    557  CG  ARG A  63      13.000  -8.520 -20.722  1.00 10.00      A   
ATOM    558  CD  ARG A  63      12.341  -9.167 -21.931  1.00 10.00      A   
ATOM    559  NE  ARG A  63      11.095  -8.498 -22.313  1.00 10.00      A   
ATOM    560  HE  ARG A  63      11.071  -7.517 -22.246  1.00 10.00      A   
ATOM    561  CZ  ARG A  63      10.007  -9.139 -22.747  1.00 10.00      A   
ATOM    562  NH1 ARG A  63      10.013 -10.461 -22.864  1.00 10.00      A   
ATOM    563 HH11 ARG A  63       9.162 -10.962 -23.199  1.00 10.00      A   
ATOM    564 HH12 ARG A  63      10.868 -11.006 -22.628  1.00 10.00      A   
ATOM    565  NH2 ARG A  63       8.919  -8.455 -23.071  1.00 10.00      A   
ATOM    566 HH21 ARG A  63       8.911  -7.416 -22.993  1.00 10.00      A   
ATOM    567 HH22 ARG A  63       8.061  -8.956 -23.408  1.00 10.00      A   
ATOM    568  C   ARG A  63      13.822  -8.355 -17.760  1.00 10.00      A   
ATOM    569  O   ARG A  63      14.951  -8.808 -17.953  1.00 10.00      A   
ATOM    570  N   ARG A  64      13.600  -7.228 -17.100  1.00 10.00      A   
ATOM    571  HN  ARG A  64      12.674  -6.928 -16.958  1.00 10.00      A   
ATOM    572  CA  ARG A  64      14.696  -6.430 -16.585  1.00 10.00      A   
ATOM    573  CB  ARG A  64      14.301  -4.957 -16.458  1.00 10.00      A   
ATOM    574  CG  ARG A  64      15.435  -4.065 -15.982  1.00 10.00      A   
ATOM    575  CD  ARG A  64      15.032  -2.601 -15.964  1.00 10.00      A   
ATOM    576  NE  ARG A  64      15.823  -1.845 -14.995  1.00 10.00      A   
ATOM    577  HE  ARG A  64      16.502  -2.343 -14.492  1.00 10.00      A   
ATOM    578  CZ  ARG A  64      15.680  -0.539 -14.763  1.00 10.00      A   
ATOM    579  NH1 ARG A  64      14.781   0.171 -15.437  1.00 10.00      A   
ATOM    580 HH11 ARG A  64      14.175  -0.288 -16.167  1.00 10.00      A   
ATOM    581 HH12 ARG A  64      14.673   1.190 -15.248  1.00 10.00      A   
ATOM    582  NH2 ARG A  64      16.433   0.063 -13.842  1.00 10.00      A   
ATOM    583 HH21 ARG A  64      16.317   1.086 -13.656  1.00 10.00      A   
ATOM    584 HH22 ARG A  64      17.140  -0.482 -13.297  1.00 10.00      A   
ATOM    585  C   ARG A  64      15.209  -6.965 -15.251  1.00 10.00      A   
ATOM    586  O   ARG A  64      16.412  -7.164 -15.082  1.00 10.00      A   
ATOM    587  N   PHE A  65      14.293  -7.220 -14.319  1.00 10.00      A   
ATOM    588  HN  PHE A  65      13.339  -7.087 -14.531  1.00 10.00      A   
ATOM    589  CA  PHE A  65      14.662  -7.711 -12.992  1.00 10.00      A   
ATOM    590  CB  PHE A  65      14.061  -6.818 -11.906  1.00 10.00      A   
ATOM    591  CG  PHE A  65      14.484  -5.381 -11.969  1.00 10.00      A   
ATOM    592  CD1 PHE A  65      13.580  -4.397 -12.327  1.00 10.00      A   
ATOM    593  CD2 PHE A  65      15.783  -5.018 -11.661  1.00 10.00      A   
ATOM    594  CE1 PHE A  65      13.965  -3.073 -12.375  1.00 10.00      A   
ATOM    595  CE2 PHE A  65      16.176  -3.697 -11.709  1.00 10.00      A   
ATOM    596  CZ  PHE A  65      15.265  -2.723 -12.066  1.00 10.00      A   
ATOM    597  C   PHE A  65      14.198  -9.149 -12.765  1.00 10.00      A   
ATOM    598  O   PHE A  65      13.025  -9.396 -12.494  1.00 10.00      A   
ATOM    599  N   PRO A  66      15.112 -10.119 -12.867  1.00 10.00      A   
ATOM    600  CA  PRO A  66      14.788 -11.526 -12.666  1.00 10.00      A   
ATOM    601  CB  PRO A  66      15.734 -12.200 -13.656  1.00 10.00      A   
ATOM    602  CG  PRO A  66      16.944 -11.316 -13.695  1.00 10.00      A   
ATOM    603  CD  PRO A  66      16.523  -9.940 -13.235  1.00 10.00      A   
ATOM    604  C   PRO A  66      15.083 -12.005 -11.239  1.00 10.00      A   
ATOM    605  O   PRO A  66      14.920 -13.185 -10.926  1.00 10.00      A   
ATOM    606  N   LYS A  67      15.502 -11.087 -10.374  1.00 10.00      A   
ATOM    607  HN  LYS A  67      15.593 -10.158 -10.673  1.00 10.00      A   
ATOM    608  CA  LYS A  67      15.832 -11.429  -8.991  1.00 10.00      A   
ATOM    609  CB  LYS A  67      17.287 -11.062  -8.687  1.00 10.00      A   
ATOM    610  CG  LYS A  67      18.313 -12.070  -9.176  1.00 10.00      A   
ATOM    611  CD  LYS A  67      19.693 -11.734  -8.637  1.00 10.00      A   
ATOM    612  CE  LYS A  67      20.760 -12.638  -9.224  1.00 10.00      A   
ATOM    613  NZ  LYS A  67      22.127 -12.140  -8.929  1.00 10.00      A   
ATOM    614  HZ1 LYS A  67      22.229 -11.157  -9.253  1.00 10.00      A   
ATOM    615  HZ2 LYS A  67      22.835 -12.729  -9.412  1.00 10.00      A   
ATOM    616  HZ3 LYS A  67      22.309 -12.177  -7.906  1.00 10.00      A   
ATOM    617  C   LYS A  67      14.911 -10.737  -7.991  1.00 10.00      A   
ATOM    618  O   LYS A  67      15.260 -10.586  -6.816  1.00 10.00      A   
ATOM    619  N   VAL A  68      13.739 -10.325  -8.456  1.00 10.00      A   
ATOM    620  HN  VAL A  68      13.516 -10.481  -9.395  1.00 10.00      A   
ATOM    621  CA  VAL A  68      12.774  -9.647  -7.601  1.00 10.00      A   
ATOM    622  CB  VAL A  68      11.720  -8.878  -8.424  1.00 10.00      A   
ATOM    623  CG1 VAL A  68      10.603  -8.358  -7.534  1.00 10.00      A   
ATOM    624  CG2 VAL A  68      12.374  -7.728  -9.163  1.00 10.00      A   
ATOM    625  C   VAL A  68      12.085 -10.625  -6.658  1.00 10.00      A   
ATOM    626  O   VAL A  68      11.597 -11.678  -7.075  1.00 10.00      A   
ATOM    627  N   ARG A  69      12.064 -10.272  -5.380  1.00 10.00      A   
ATOM    628  HN  ARG A  69      12.488  -9.425  -5.111  1.00 10.00      A   
ATOM    629  CA  ARG A  69      11.431 -11.096  -4.366  1.00 10.00      A   
ATOM    630  CB  ARG A  69      12.466 -11.649  -3.391  1.00 10.00      A   
ATOM    631  CG  ARG A  69      13.531 -12.517  -4.033  1.00 10.00      A   
ATOM    632  CD  ARG A  69      14.324 -13.255  -2.975  1.00 10.00      A   
ATOM    633  NE  ARG A  69      15.473 -13.961  -3.533  1.00 10.00      A   
ATOM    634  HE  ARG A  69      15.667 -13.829  -4.490  1.00 10.00      A   
ATOM    635  CZ  ARG A  69      16.247 -14.776  -2.824  1.00 10.00      A   
ATOM    636  NH1 ARG A  69      15.984 -14.992  -1.542  1.00 10.00      A   
ATOM    637 HH11 ARG A  69      15.158 -14.528  -1.086  1.00 10.00      A   
ATOM    638 HH12 ARG A  69      16.596 -15.624  -0.979  1.00 10.00      A   
ATOM    639  NH2 ARG A  69      17.280 -15.379  -3.399  1.00 10.00      A   
ATOM    640 HH21 ARG A  69      17.886 -16.023  -2.843  1.00 10.00      A   
ATOM    641 HH22 ARG A  69      17.489 -15.212  -4.406  1.00 10.00      A   
ATOM    642  C   ARG A  69      10.380 -10.292  -3.604  1.00 10.00      A   
ATOM    643  O   ARG A  69       9.618 -10.847  -2.818  1.00 10.00      A   
ATOM    644  N   SER A  70      10.363  -8.981  -3.826  1.00 10.00      A   
ATOM    645  HN  SER A  70      11.013  -8.596  -4.450  1.00 10.00      A   
ATOM    646  CA  SER A  70       9.407  -8.095  -3.169  1.00 10.00      A   
ATOM    647  CB  SER A  70      10.119  -7.260  -2.107  1.00 10.00      A   
ATOM    648  OG  SER A  70      10.960  -8.071  -1.298  1.00 10.00      A   
ATOM    649  HG  SER A  70      10.990  -8.961  -1.666  1.00 10.00      A   
ATOM    650  C   SER A  70       8.757  -7.176  -4.202  1.00 10.00      A   
ATOM    651  O   SER A  70       9.452  -6.428  -4.893  1.00 10.00      A   
ATOM    652  N   VAL A  71       7.433  -7.234  -4.315  1.00 10.00      A   
ATOM    653  HN  VAL A  71       6.923  -7.835  -3.727  1.00 10.00      A   
ATOM    654  CA  VAL A  71       6.720  -6.409  -5.287  1.00 10.00      A   
ATOM    655  CB  VAL A  71       6.099  -7.263  -6.422  1.00 10.00      A   
ATOM    656  CG1 VAL A  71       5.666  -6.388  -7.590  1.00 10.00      A   
ATOM    657  CG2 VAL A  71       7.054  -8.351  -6.889  1.00 10.00      A   
ATOM    658  C   VAL A  71       5.605  -5.593  -4.631  1.00 10.00      A   
ATOM    659  O   VAL A  71       4.775  -6.137  -3.900  1.00 10.00      A   
ATOM    660  N   GLU A  72       5.600  -4.289  -4.894  1.00 10.00      A   
ATOM    661  HN  GLU A  72       6.308  -3.917  -5.462  1.00 10.00      A   
ATOM    662  CA  GLU A  72       4.577  -3.388  -4.375  1.00 10.00      A   
ATOM    663  CB  GLU A  72       5.211  -2.248  -3.574  1.00 10.00      A   
ATOM    664  CG  GLU A  72       5.732  -2.650  -2.205  1.00 10.00      A   
ATOM    665  CD  GLU A  72       6.667  -1.615  -1.615  1.00 10.00      A   
ATOM    666  OE1 GLU A  72       7.807  -1.493  -2.114  1.00 10.00      A   
ATOM    667  OE2 GLU A  72       6.272  -0.925  -0.648  1.00 10.00      A   
ATOM    668  C   GLU A  72       3.811  -2.810  -5.554  1.00 10.00      A   
ATOM    669  O   GLU A  72       4.382  -2.079  -6.366  1.00 10.00      A   
ATOM    670  N   LEU A  73       2.533  -3.146  -5.665  1.00 10.00      A   
ATOM    671  HN  LEU A  73       2.124  -3.726  -4.981  1.00 10.00      A   
ATOM    672  CA  LEU A  73       1.723  -2.669  -6.780  1.00 10.00      A   
ATOM    673  CB  LEU A  73       1.337  -3.832  -7.694  1.00 10.00      A   
ATOM    674  CG  LEU A  73       2.485  -4.584  -8.362  1.00 10.00      A   
ATOM    675  CD1 LEU A  73       2.001  -5.931  -8.872  1.00 10.00      A   
ATOM    676  CD2 LEU A  73       3.062  -3.762  -9.502  1.00 10.00      A   
ATOM    677  C   LEU A  73       0.454  -1.954  -6.326  1.00 10.00      A   
ATOM    678  O   LEU A  73      -0.236  -2.398  -5.404  1.00 10.00      A   
ATOM    679  N   LYS A  74       0.155  -0.849  -6.990  1.00 10.00      A   
ATOM    680  HN  LYS A  74       0.761  -0.545  -7.699  1.00 10.00      A   
ATOM    681  CA  LYS A  74      -1.041  -0.066  -6.714  1.00 10.00      A   
ATOM    682  CB  LYS A  74      -0.667   1.381  -6.381  1.00 10.00      A   
ATOM    683  CG  LYS A  74       0.193   1.544  -5.138  1.00 10.00      A   
ATOM    684  CD  LYS A  74       0.590   2.997  -4.926  1.00 10.00      A   
ATOM    685  CE  LYS A  74       1.417   3.166  -3.662  1.00 10.00      A   
ATOM    686  NZ  LYS A  74       1.712   4.593  -3.374  1.00 10.00      A   
ATOM    687  HZ1 LYS A  74       0.866   5.175  -3.542  1.00 10.00      A   
ATOM    688  HZ2 LYS A  74       2.479   4.939  -3.982  1.00 10.00      A   
ATOM    689  HZ3 LYS A  74       2.000   4.707  -2.380  1.00 10.00      A   
ATOM    690  C   LYS A  74      -1.925  -0.098  -7.958  1.00 10.00      A   
ATOM    691  O   LYS A  74      -1.407  -0.172  -9.076  1.00 10.00      A   
ATOM    692  N   GLY A  75      -3.242  -0.052  -7.775  1.00 10.00      A   
ATOM    693  HN  GLY A  75      -3.602   0.022  -6.865  1.00 10.00      A   
ATOM    694  CA  GLY A  75      -4.144  -0.106  -8.916  1.00 10.00      A   
ATOM    695  C   GLY A  75      -5.204   0.981  -8.932  1.00 10.00      A   
ATOM    696  O   GLY A  75      -5.033   2.013  -9.581  1.00 10.00      A   
ATOM    697  N   LYS A  76      -6.300   0.739  -8.223  1.00 10.00      A   
ATOM    698  HN  LYS A  76      -6.355  -0.097  -7.709  1.00 10.00      A   
ATOM    699  CA  LYS A  76      -7.418   1.682  -8.162  1.00 10.00      A   
ATOM    700  CB  LYS A  76      -8.539   1.139  -7.263  1.00 10.00      A   
ATOM    701  CG  LYS A  76      -9.399   0.044  -7.878  1.00 10.00      A   
ATOM    702  CD  LYS A  76     -10.480  -0.407  -6.903  1.00 10.00      A   
ATOM    703  CE  LYS A  76     -11.578  -1.201  -7.596  1.00 10.00      A   
ATOM    704  NZ  LYS A  76     -12.792  -1.312  -6.742  1.00 10.00      A   
ATOM    705  HZ1 LYS A  76     -13.070  -0.371  -6.402  1.00 10.00      A   
ATOM    706  HZ2 LYS A  76     -12.604  -1.925  -5.913  1.00 10.00      A   
ATOM    707  HZ3 LYS A  76     -13.580  -1.718  -7.286  1.00 10.00      A   
ATOM    708  C   LYS A  76      -6.979   3.044  -7.631  1.00 10.00      A   
ATOM    709  O   LYS A  76      -6.124   3.125  -6.749  1.00 10.00      A   
ATOM    710  N   PRO A  77      -7.550   4.131  -8.175  1.00 10.00      A   
ATOM    711  CA  PRO A  77      -7.232   5.492  -7.730  1.00 10.00      A   
ATOM    712  CB  PRO A  77      -7.909   6.379  -8.779  1.00 10.00      A   
ATOM    713  CG  PRO A  77      -9.011   5.543  -9.329  1.00 10.00      A   
ATOM    714  CD  PRO A  77      -8.519   4.123  -9.284  1.00 10.00      A   
ATOM    715  C   PRO A  77      -7.811   5.782  -6.344  1.00 10.00      A   
ATOM    716  O   PRO A  77      -8.654   5.035  -5.842  1.00 10.00      A   
ATOM    717  N   HIS A  78      -7.370   6.880  -5.748  1.00 10.00      A   
ATOM    718  HN  HIS A  78      -6.720   7.447  -6.215  1.00 10.00      A   
ATOM    719  CA  HIS A  78      -7.825   7.277  -4.417  1.00 10.00      A   
ATOM    720  CB  HIS A  78      -7.025   8.495  -3.926  1.00 10.00      A   
ATOM    721  CG  HIS A  78      -7.635   9.236  -2.774  1.00 10.00      A   
ATOM    722  ND1 HIS A  78      -8.217  10.477  -2.894  1.00 10.00      A   
ATOM    723  HD1 HIS A  78      -8.299  11.001  -3.735  1.00 10.00      A   
ATOM    724  CD2 HIS A  78      -7.740   8.896  -1.462  1.00 10.00      A   
ATOM    725  CE1 HIS A  78      -8.650  10.848  -1.686  1.00 10.00      A   
ATOM    726  NE2 HIS A  78      -8.386   9.922  -0.778  1.00 10.00      A   
ATOM    727  C   HIS A  78      -9.338   7.535  -4.387  1.00 10.00      A   
ATOM    728  O   HIS A  78     -10.046   7.043  -3.504  1.00 10.00      A   
ATOM    729  N   PHE A  79      -9.833   8.270  -5.378  1.00 10.00      A   
ATOM    730  HN  PHE A  79      -9.217   8.627  -6.062  1.00 10.00      A   
ATOM    731  CA  PHE A  79     -11.258   8.594  -5.467  1.00 10.00      A   
ATOM    732  CB  PHE A  79     -11.512   9.660  -6.537  1.00 10.00      A   
ATOM    733  CG  PHE A  79     -11.450  11.071  -6.024  1.00 10.00      A   
ATOM    734  CD1 PHE A  79     -11.363  11.325  -4.667  1.00 10.00      A   
ATOM    735  CD2 PHE A  79     -11.483  12.143  -6.899  1.00 10.00      A   
ATOM    736  CE1 PHE A  79     -11.307  12.619  -4.189  1.00 10.00      A   
ATOM    737  CE2 PHE A  79     -11.429  13.440  -6.430  1.00 10.00      A   
ATOM    738  CZ  PHE A  79     -11.341  13.679  -5.073  1.00 10.00      A   
ATOM    739  C   PHE A  79     -12.141   7.366  -5.712  1.00 10.00      A   
ATOM    740  O   PHE A  79     -13.371   7.453  -5.659  1.00 10.00      A   
ATOM    741  N   ALA A  80     -11.527   6.220  -5.969  1.00 10.00      A   
ATOM    742  HN  ALA A  80     -10.546   6.192  -5.983  1.00 10.00      A   
ATOM    743  CA  ALA A  80     -12.286   4.998  -6.217  1.00 10.00      A   
ATOM    744  CB  ALA A  80     -11.417   3.935  -6.870  1.00 10.00      A   
ATOM    745  C   ALA A  80     -12.915   4.467  -4.932  1.00 10.00      A   
ATOM    746  O   ALA A  80     -13.936   3.779  -4.969  1.00 10.00      A   
ATOM    747  N   ASP A  81     -12.323   4.817  -3.796  1.00 10.00      A   
ATOM    748  HN  ASP A  81     -11.527   5.396  -3.826  1.00 10.00      A   
ATOM    749  CA  ASP A  81     -12.826   4.364  -2.502  1.00 10.00      A   
ATOM    750  CB  ASP A  81     -11.799   4.626  -1.401  1.00 10.00      A   
ATOM    751  CG  ASP A  81     -10.617   3.683  -1.445  1.00 10.00      A   
ATOM    752  OD1 ASP A  81     -10.794   2.512  -1.840  1.00 10.00      A   
ATOM    753  OD2 ASP A  81      -9.505   4.108  -1.082  1.00 10.00      A   
ATOM    754  C   ASP A  81     -14.124   5.066  -2.137  1.00 10.00      A   
ATOM    755  O   ASP A  81     -14.843   4.628  -1.237  1.00 10.00      A   
ATOM    756  N   PHE A  82     -14.424   6.151  -2.846  1.00 10.00      A   
ATOM    757  HN  PHE A  82     -13.816   6.430  -3.564  1.00 10.00      A   
ATOM    758  CA  PHE A  82     -15.632   6.932  -2.587  1.00 10.00      A   
ATOM    759  CB  PHE A  82     -15.319   8.431  -2.579  1.00 10.00      A   
ATOM    760  CG  PHE A  82     -14.138   8.772  -1.721  1.00 10.00      A   
ATOM    761  CD1 PHE A  82     -14.161   8.540  -0.356  1.00 10.00      A   
ATOM    762  CD2 PHE A  82     -12.996   9.310  -2.284  1.00 10.00      A   
ATOM    763  CE1 PHE A  82     -13.067   8.839   0.432  1.00 10.00      A   
ATOM    764  CE2 PHE A  82     -11.900   9.613  -1.504  1.00 10.00      A   
ATOM    765  CZ  PHE A  82     -11.933   9.377  -0.143  1.00 10.00      A   
ATOM    766  C   PHE A  82     -16.739   6.606  -3.581  1.00 10.00      A   
ATOM    767  O   PHE A  82     -17.699   7.363  -3.729  1.00 10.00      A   
ATOM    768  N   ASN A  83     -16.589   5.470  -4.252  1.00 10.00      A   
ATOM    769  HN  ASN A  83     -15.787   4.927  -4.084  1.00 10.00      A   
ATOM    770  CA  ASN A  83     -17.569   4.989  -5.228  1.00 10.00      A   
ATOM    771  CB  ASN A  83     -18.933   4.734  -4.572  1.00 10.00      A   
ATOM    772  CG  ASN A  83     -19.653   3.540  -5.171  1.00 10.00      A   
ATOM    773  OD1 ASN A  83     -20.448   3.674  -6.101  1.00 10.00      A   
ATOM    774  ND2 ASN A  83     -19.385   2.361  -4.632  1.00 10.00      A   
ATOM    775 HD21 ASN A  83     -18.751   2.328  -3.884  1.00 10.00      A   
ATOM    776 HD22 ASN A  83     -19.817   1.568  -5.014  1.00 10.00      A   
ATOM    777  C   ASN A  83     -17.708   5.927  -6.425  1.00 10.00      A   
ATOM    778  O   ASN A  83     -18.797   6.106  -6.964  1.00 10.00      A   
ATOM    779  N   LEU A  84     -16.600   6.526  -6.845  1.00 10.00      A   
ATOM    780  HN  LEU A  84     -15.756   6.363  -6.376  1.00 10.00      A   
ATOM    781  CA  LEU A  84     -16.619   7.431  -7.987  1.00 10.00      A   
ATOM    782  CB  LEU A  84     -15.697   8.633  -7.758  1.00 10.00      A   
ATOM    783  CG  LEU A  84     -16.135   9.621  -6.672  1.00 10.00      A   
ATOM    784  CD1 LEU A  84     -15.187  10.808  -6.610  1.00 10.00      A   
ATOM    785  CD2 LEU A  84     -17.564  10.089  -6.912  1.00 10.00      A   
ATOM    786  C   LEU A  84     -16.239   6.694  -9.264  1.00 10.00      A   
ATOM    787  O   LEU A  84     -16.179   7.281 -10.345  1.00 10.00      A   
ATOM    788  N   VAL A  85     -15.987   5.401  -9.123  1.00 10.00      A   
ATOM    789  HN  VAL A  85     -16.072   4.999  -8.236  1.00 10.00      A   
ATOM    790  CA  VAL A  85     -15.611   4.551 -10.244  1.00 10.00      A   
ATOM    791  CB  VAL A  85     -14.133   4.106 -10.132  1.00 10.00      A   
ATOM    792  CG1 VAL A  85     -13.683   3.391 -11.396  1.00 10.00      A   
ATOM    793  CG2 VAL A  85     -13.226   5.290  -9.834  1.00 10.00      A   
ATOM    794  C   VAL A  85     -16.501   3.308 -10.276  1.00 10.00      A   
ATOM    795  O   VAL A  85     -16.657   2.634  -9.258  1.00 10.00      A   
ATOM    796  N   PRO A  86     -17.113   3.006 -11.434  1.00 10.00      A   
ATOM    797  CA  PRO A  86     -17.982   1.829 -11.590  1.00 10.00      A   
ATOM    798  CB  PRO A  86     -18.460   1.921 -13.047  1.00 10.00      A   
ATOM    799  CG  PRO A  86     -18.242   3.346 -13.434  1.00 10.00      A   
ATOM    800  CD  PRO A  86     -17.026   3.792 -12.676  1.00 10.00      A   
ATOM    801  C   PRO A  86     -17.222   0.519 -11.366  1.00 10.00      A   
ATOM    802  O   PRO A  86     -15.993   0.472 -11.472  1.00 10.00      A   
ATOM    803  N   ASP A  87     -17.963  -0.539 -11.057  1.00 10.00      A   
ATOM    804  HN  ASP A  87     -18.936  -0.436 -10.998  1.00 10.00      A   
ATOM    805  CA  ASP A  87     -17.369  -1.849 -10.813  1.00 10.00      A   
ATOM    806  CB  ASP A  87     -18.345  -2.774 -10.078  1.00 10.00      A   
ATOM    807  CG  ASP A  87     -18.759  -2.268  -8.713  1.00 10.00      A   
ATOM    808  OD1 ASP A  87     -19.977  -2.087  -8.487  1.00 10.00      A   
ATOM    809  OD2 ASP A  87     -17.879  -2.062  -7.856  1.00 10.00      A   
ATOM    810  C   ASP A  87     -16.957  -2.495 -12.125  1.00 10.00      A   
ATOM    811  O   ASP A  87     -17.665  -2.393 -13.125  1.00 10.00      A   
ATOM    812  N   GLY A  88     -15.818  -3.163 -12.117  1.00 10.00      A   
ATOM    813  HN  GLY A  88     -15.302  -3.224 -11.289  1.00 10.00      A   
ATOM    814  CA  GLY A  88     -15.333  -3.808 -13.319  1.00 10.00      A   
ATOM    815  C   GLY A  88     -14.416  -2.900 -14.111  1.00 10.00      A   
ATOM    816  O   GLY A  88     -14.265  -3.055 -15.324  1.00 10.00      A   
ATOM    817  N   TRP A  89     -13.807  -1.948 -13.417  1.00 10.00      A   
ATOM    818  HN  TRP A  89     -13.972  -1.886 -12.457  1.00 10.00      A   
ATOM    819  CA  TRP A  89     -12.903  -0.995 -14.037  1.00 10.00      A   
ATOM    820  CB  TRP A  89     -12.686   0.196 -13.098  1.00 10.00      A   
ATOM    821  CG  TRP A  89     -11.689   1.187 -13.608  1.00 10.00      A   
ATOM    822  CD1 TRP A  89     -11.904   2.140 -14.559  1.00 10.00      A   
ATOM    823  CD2 TRP A  89     -10.320   1.324 -13.203  1.00 10.00      A   
ATOM    824  NE1 TRP A  89     -10.759   2.855 -14.775  1.00 10.00      A   
ATOM    825  HE1 TRP A  89     -10.663   3.593 -15.412  1.00 10.00      A   
ATOM    826  CE2 TRP A  89      -9.770   2.378 -13.954  1.00 10.00      A   
ATOM    827  CE3 TRP A  89      -9.507   0.657 -12.278  1.00 10.00      A   
ATOM    828  CZ2 TRP A  89      -8.445   2.786 -13.814  1.00 10.00      A   
ATOM    829  CZ3 TRP A  89      -8.192   1.063 -12.139  1.00 10.00      A   
ATOM    830  CH2 TRP A  89      -7.676   2.117 -12.903  1.00 10.00      A   
ATOM    831  C   TRP A  89     -11.562  -1.645 -14.366  1.00 10.00      A   
ATOM    832  O   TRP A  89     -10.967  -1.375 -15.413  1.00 10.00      A   
ATOM    833  N   GLY A  90     -11.086  -2.490 -13.468  1.00 10.00      A   
ATOM    834  HN  GLY A  90     -11.604  -2.675 -12.653  1.00 10.00      A   
ATOM    835  CA  GLY A  90      -9.817  -3.146 -13.678  1.00 10.00      A   
ATOM    836  C   GLY A  90      -9.067  -3.327 -12.382  1.00 10.00      A   
ATOM    837  O   GLY A  90      -9.676  -3.445 -11.323  1.00 10.00      A   
ATOM    838  N   GLY A  91      -7.750  -3.335 -12.461  1.00 10.00      A   
ATOM    839  HN  GLY A  91      -7.315  -3.228 -13.339  1.00 10.00      A   
ATOM    840  CA  GLY A  91      -6.944  -3.511 -11.272  1.00 10.00      A   
ATOM    841  C   GLY A  91      -6.824  -4.973 -10.910  1.00 10.00      A   
ATOM    842  O   GLY A  91      -6.688  -5.326  -9.740  1.00 10.00      A   
ATOM    843  N   TYR A  92      -6.874  -5.825 -11.925  1.00 10.00      A   
ATOM    844  HN  TYR A  92      -6.967  -5.471 -12.834  1.00 10.00      A   
ATOM    845  CA  TYR A  92      -6.778  -7.265 -11.728  1.00 10.00      A   
ATOM    846  CB  TYR A  92      -7.517  -8.012 -12.845  1.00 10.00      A   
ATOM    847  CG  TYR A  92      -8.998  -7.696 -12.894  1.00 10.00      A   
ATOM    848  CD1 TYR A  92      -9.536  -6.935 -13.925  1.00 10.00      A   
ATOM    849  CD2 TYR A  92      -9.857  -8.148 -11.899  1.00 10.00      A   
ATOM    850  CE1 TYR A  92     -10.887  -6.631 -13.960  1.00 10.00      A   
ATOM    851  CE2 TYR A  92     -11.208  -7.852 -11.929  1.00 10.00      A   
ATOM    852  CZ  TYR A  92     -11.717  -7.093 -12.962  1.00 10.00      A   
ATOM    853  OH  TYR A  92     -13.063  -6.788 -12.989  1.00 10.00      A   
ATOM    854  HH  TYR A  92     -13.460  -7.138 -13.796  1.00 10.00      A   
ATOM    855  C   TYR A  92      -5.323  -7.704 -11.649  1.00 10.00      A   
ATOM    856  O   TYR A  92      -4.542  -7.485 -12.573  1.00 10.00      A   
ATOM    857  N   VAL A  93      -4.963  -8.324 -10.535  1.00 10.00      A   
ATOM    858  HN  VAL A  93      -5.635  -8.483  -9.837  1.00 10.00      A   
ATOM    859  CA  VAL A  93      -3.596  -8.780 -10.325  1.00 10.00      A   
ATOM    860  CB  VAL A  93      -3.207  -8.721  -8.830  1.00 10.00      A   
ATOM    861  CG1 VAL A  93      -3.834  -9.867  -8.048  1.00 10.00      A   
ATOM    862  CG2 VAL A  93      -1.696  -8.689  -8.650  1.00 10.00      A   
ATOM    863  C   VAL A  93      -3.385 -10.191 -10.874  1.00 10.00      A   
ATOM    864  O   VAL A  93      -2.261 -10.697 -10.895  1.00 10.00      A   
ATOM    865  N   TYR A  94      -4.471 -10.812 -11.334  1.00 10.00      A   
ATOM    866  HN  TYR A  94      -5.335 -10.350 -11.292  1.00 10.00      A   
ATOM    867  CA  TYR A  94      -4.416 -12.163 -11.885  1.00 10.00      A   
ATOM    868  CB  TYR A  94      -5.781 -12.618 -12.424  1.00 10.00      A   
ATOM    869  CG  TYR A  94      -5.757 -13.990 -13.067  1.00 10.00      A   
ATOM    870  CD1 TYR A  94      -5.616 -15.139 -12.299  1.00 10.00      A   
ATOM    871  CD2 TYR A  94      -5.865 -14.133 -14.444  1.00 10.00      A   
ATOM    872  CE1 TYR A  94      -5.580 -16.390 -12.884  1.00 10.00      A   
ATOM    873  CE2 TYR A  94      -5.835 -15.380 -15.038  1.00 10.00      A   
ATOM    874  CZ  TYR A  94      -5.691 -16.504 -14.254  1.00 10.00      A   
ATOM    875  OH  TYR A  94      -5.648 -17.748 -14.842  1.00 10.00      A   
ATOM    876  HH  TYR A  94      -4.866 -17.801 -15.420  1.00 10.00      A   
ATOM    877  C   TYR A  94      -3.306 -12.343 -12.929  1.00 10.00      A   
ATOM    878  O   TYR A  94      -2.478 -13.244 -12.787  1.00 10.00      A   
ATOM    879  N   PRO A  95      -3.254 -11.497 -13.989  1.00 10.00      A   
ATOM    880  CA  PRO A  95      -2.220 -11.601 -15.031  1.00 10.00      A   
ATOM    881  CB  PRO A  95      -2.449 -10.355 -15.892  1.00 10.00      A   
ATOM    882  CG  PRO A  95      -3.885 -10.026 -15.694  1.00 10.00      A   
ATOM    883  CD  PRO A  95      -4.198 -10.397 -14.272  1.00 10.00      A   
ATOM    884  C   PRO A  95      -0.808 -11.582 -14.453  1.00 10.00      A   
ATOM    885  O   PRO A  95       0.070 -12.323 -14.898  1.00 10.00      A   
ATOM    886  N   TRP A  96      -0.600 -10.743 -13.448  1.00 10.00      A   
ATOM    887  HN  TRP A  96      -1.347 -10.199 -13.117  1.00 10.00      A   
ATOM    888  CA  TRP A  96       0.701 -10.615 -12.815  1.00 10.00      A   
ATOM    889  CB  TRP A  96       0.734  -9.383 -11.903  1.00 10.00      A   
ATOM    890  CG  TRP A  96       0.530  -8.087 -12.637  1.00 10.00      A   
ATOM    891  CD1 TRP A  96      -0.624  -7.641 -13.216  1.00 10.00      A   
ATOM    892  CD2 TRP A  96       1.514  -7.075 -12.877  1.00 10.00      A   
ATOM    893  NE1 TRP A  96      -0.419  -6.418 -13.798  1.00 10.00      A   
ATOM    894  HE1 TRP A  96      -1.098  -5.894 -14.276  1.00 10.00      A   
ATOM    895  CE2 TRP A  96       0.885  -6.046 -13.603  1.00 10.00      A   
ATOM    896  CE3 TRP A  96       2.865  -6.940 -12.546  1.00 10.00      A   
ATOM    897  CZ2 TRP A  96       1.561  -4.899 -14.003  1.00 10.00      A   
ATOM    898  CZ3 TRP A  96       3.535  -5.799 -12.945  1.00 10.00      A   
ATOM    899  CH2 TRP A  96       2.882  -4.793 -13.665  1.00 10.00      A   
ATOM    900  C   TRP A  96       1.047 -11.877 -12.033  1.00 10.00      A   
ATOM    901  O   TRP A  96       2.161 -12.390 -12.123  1.00 10.00      A   
ATOM    902  N   ILE A  97       0.077 -12.392 -11.286  1.00 10.00      A   
ATOM    903  HN  ILE A  97      -0.798 -11.944 -11.265  1.00 10.00      A   
ATOM    904  CA  ILE A  97       0.274 -13.598 -10.492  1.00 10.00      A   
ATOM    905  CB  ILE A  97      -0.939 -13.867  -9.571  1.00 10.00      A   
ATOM    906  CG1 ILE A  97      -1.035 -12.780  -8.506  1.00 10.00      A   
ATOM    907  CG2 ILE A  97      -0.857 -15.241  -8.917  1.00 10.00      A   
ATOM    908  CD1 ILE A  97       0.199 -12.671  -7.636  1.00 10.00      A   
ATOM    909  C   ILE A  97       0.538 -14.807 -11.390  1.00 10.00      A   
ATOM    910  O   ILE A  97       1.381 -15.653 -11.079  1.00 10.00      A   
ATOM    911  N   GLU A  98      -0.163 -14.865 -12.516  1.00 10.00      A   
ATOM    912  HN  GLU A  98      -0.810 -14.148 -12.713  1.00 10.00      A   
ATOM    913  CA  GLU A  98      -0.010 -15.969 -13.461  1.00 10.00      A   
ATOM    914  CB  GLU A  98      -1.157 -15.970 -14.476  1.00 10.00      A   
ATOM    915  CG  GLU A  98      -1.371 -17.309 -15.167  1.00 10.00      A   
ATOM    916  CD  GLU A  98      -2.355 -17.227 -16.314  1.00 10.00      A   
ATOM    917  OE1 GLU A  98      -3.417 -17.882 -16.244  1.00 10.00      A   
ATOM    918  OE2 GLU A  98      -2.068 -16.513 -17.296  1.00 10.00      A   
ATOM    919  C   GLU A  98       1.339 -15.917 -14.182  1.00 10.00      A   
ATOM    920  O   GLU A  98       1.902 -16.949 -14.547  1.00 10.00      A   
ATOM    921  N   ALA A  99       1.861 -14.713 -14.378  1.00 10.00      A   
ATOM    922  HN  ALA A  99       1.371 -13.923 -14.066  1.00 10.00      A   
ATOM    923  CA  ALA A  99       3.135 -14.540 -15.060  1.00 10.00      A   
ATOM    924  CB  ALA A  99       3.192 -13.184 -15.749  1.00 10.00      A   
ATOM    925  C   ALA A  99       4.314 -14.708 -14.104  1.00 10.00      A   
ATOM    926  O   ALA A  99       5.331 -15.312 -14.455  1.00 10.00      A   
ATOM    927  N   MET A 100       4.167 -14.186 -12.889  1.00 10.00      A   
ATOM    928  HN  MET A 100       3.322 -13.730 -12.663  1.00 10.00      A   
ATOM    929  CA  MET A 100       5.231 -14.257 -11.888  1.00 10.00      A   
ATOM    930  CB  MET A 100       4.976 -13.285 -10.734  1.00 10.00      A   
ATOM    931  CG  MET A 100       5.140 -11.816 -11.100  1.00 10.00      A   
ATOM    932  SD  MET A 100       5.266 -10.737  -9.654  1.00 10.00      A   
ATOM    933  CE  MET A 100       3.611 -10.872  -8.979  1.00 10.00      A   
ATOM    934  C   MET A 100       5.445 -15.668 -11.343  1.00 10.00      A   
ATOM    935  O   MET A 100       6.551 -16.011 -10.932  1.00 10.00      A   
ATOM    936  N   SER A 101       4.403 -16.487 -11.360  1.00 10.00      A   
ATOM    937  HN  SER A 101       3.550 -16.172 -11.726  1.00 10.00      A   
ATOM    938  CA  SER A 101       4.498 -17.853 -10.845  1.00 10.00      A   
ATOM    939  CB  SER A 101       3.124 -18.518 -10.810  1.00 10.00      A   
ATOM    940  OG  SER A 101       2.301 -18.039 -11.855  1.00 10.00      A   
ATOM    941  HG  SER A 101       1.783 -17.287 -11.534  1.00 10.00      A   
ATOM    942  C   SER A 101       5.490 -18.707 -11.634  1.00 10.00      A   
ATOM    943  O   SER A 101       6.113 -19.621 -11.086  1.00 10.00      A   
ATOM    944  N   SER A 102       5.655 -18.395 -12.909  1.00 10.00      A   
ATOM    945  HN  SER A 102       5.144 -17.651 -13.295  1.00 10.00      A   
ATOM    946  CA  SER A 102       6.565 -19.142 -13.759  1.00 10.00      A   
ATOM    947  CB  SER A 102       5.913 -19.385 -15.119  1.00 10.00      A   
ATOM    948  OG  SER A 102       4.770 -18.557 -15.282  1.00 10.00      A   
ATOM    949  HG  SER A 102       4.912 -17.958 -16.025  1.00 10.00      A   
ATOM    950  C   SER A 102       7.913 -18.435 -13.915  1.00 10.00      A   
ATOM    951  O   SER A 102       8.726 -18.809 -14.762  1.00 10.00      A   
ATOM    952  N   SER A 103       8.159 -17.421 -13.090  1.00 10.00      A   
ATOM    953  HN  SER A 103       7.482 -17.162 -12.431  1.00 10.00      A   
ATOM    954  CA  SER A 103       9.414 -16.681 -13.156  1.00 10.00      A   
ATOM    955  CB  SER A 103       9.223 -15.357 -13.897  1.00 10.00      A   
ATOM    956  OG  SER A 103       8.713 -15.584 -15.199  1.00 10.00      A   
ATOM    957  HG  SER A 103       8.738 -16.530 -15.391  1.00 10.00      A   
ATOM    958  C   SER A 103      10.018 -16.437 -11.774  1.00 10.00      A   
ATOM    959  O   SER A 103      11.157 -16.824 -11.514  1.00 10.00      A   
ATOM    960  N   TYR A 104       9.260 -15.805 -10.890  1.00 10.00      A   
ATOM    961  HN  TYR A 104       8.345 -15.544 -11.136  1.00 10.00      A   
ATOM    962  CA  TYR A 104       9.743 -15.510  -9.547  1.00 10.00      A   
ATOM    963  CB  TYR A 104       9.097 -14.236  -9.000  1.00 10.00      A   
ATOM    964  CG  TYR A 104       9.460 -12.972  -9.749  1.00 10.00      A   
ATOM    965  CD1 TYR A 104       8.477 -12.082 -10.157  1.00 10.00      A   
ATOM    966  CD2 TYR A 104      10.782 -12.663 -10.042  1.00 10.00      A   
ATOM    967  CE1 TYR A 104       8.797 -10.924 -10.835  1.00 10.00      A   
ATOM    968  CE2 TYR A 104      11.113 -11.505 -10.723  1.00 10.00      A   
ATOM    969  CZ  TYR A 104      10.116 -10.638 -11.117  1.00 10.00      A   
ATOM    970  OH  TYR A 104      10.435  -9.479 -11.790  1.00 10.00      A   
ATOM    971  HH  TYR A 104      11.339  -9.538 -12.135  1.00 10.00      A   
ATOM    972  C   TYR A 104       9.495 -16.677  -8.602  1.00 10.00      A   
ATOM    973  O   TYR A 104       8.513 -16.697  -7.860  1.00 10.00      A   
ATOM    974  N   THR A 105      10.384 -17.652  -8.642  1.00 10.00      A   
ATOM    975  HN  THR A 105      11.136 -17.593  -9.273  1.00 10.00      A   
ATOM    976  CA  THR A 105      10.267 -18.826  -7.792  1.00 10.00      A   
ATOM    977  CB  THR A 105      11.061 -20.002  -8.387  1.00 10.00      A   
ATOM    978  OG1 THR A 105      11.975 -19.503  -9.378  1.00 10.00      A   
ATOM    979  HG1 THR A 105      12.878 -19.738  -9.125  1.00 10.00      A   
ATOM    980  CG2 THR A 105      10.118 -21.005  -9.035  1.00 10.00      A   
ATOM    981  C   THR A 105      10.751 -18.539  -6.367  1.00 10.00      A   
ATOM    982  O   THR A 105      10.458 -19.291  -5.435  1.00 10.00      A   
ATOM    983  N   TRP A 106      11.477 -17.438  -6.203  1.00 10.00      A   
ATOM    984  HN  TRP A 106      11.658 -16.865  -6.979  1.00 10.00      A   
ATOM    985  CA  TRP A 106      12.005 -17.053  -4.902  1.00 10.00      A   
ATOM    986  CB  TRP A 106      13.502 -16.740  -4.991  1.00 10.00      A   
ATOM    987  CG  TRP A 106      14.373 -17.955  -4.904  1.00 10.00      A   
ATOM    988  CD1 TRP A 106      14.813 -18.721  -5.942  1.00 10.00      A   
ATOM    989  CD2 TRP A 106      14.910 -18.547  -3.713  1.00 10.00      A   
ATOM    990  NE1 TRP A 106      15.583 -19.754  -5.473  1.00 10.00      A   
ATOM    991  HE1 TRP A 106      16.011 -20.442  -6.028  1.00 10.00      A   
ATOM    992  CE2 TRP A 106      15.660 -19.670  -4.108  1.00 10.00      A   
ATOM    993  CE3 TRP A 106      14.826 -18.237  -2.351  1.00 10.00      A   
ATOM    994  CZ2 TRP A 106      16.325 -20.483  -3.193  1.00 10.00      A   
ATOM    995  CZ3 TRP A 106      15.486 -19.045  -1.445  1.00 10.00      A   
ATOM    996  CH2 TRP A 106      16.226 -20.155  -1.868  1.00 10.00      A   
ATOM    997  C   TRP A 106      11.246 -15.867  -4.319  1.00 10.00      A   
ATOM    998  O   TRP A 106      11.717 -15.220  -3.386  1.00 10.00      A   
ATOM    999  N   LEU A 107      10.076 -15.582  -4.882  1.00 10.00      A   
ATOM   1000  HN  LEU A 107       9.771 -16.120  -5.643  1.00 10.00      A   
ATOM   1001  CA  LEU A 107       9.239 -14.482  -4.407  1.00 10.00      A   
ATOM   1002  CB  LEU A 107       7.946 -14.423  -5.226  1.00 10.00      A   
ATOM   1003  CG  LEU A 107       7.243 -13.066  -5.288  1.00 10.00      A   
ATOM   1004  CD1 LEU A 107       8.157 -12.020  -5.900  1.00 10.00      A   
ATOM   1005  CD2 LEU A 107       5.950 -13.167  -6.080  1.00 10.00      A   
ATOM   1006  C   LEU A 107       8.927 -14.665  -2.919  1.00 10.00      A   
ATOM   1007  O   LEU A 107       8.460 -15.727  -2.503  1.00 10.00      A   
ATOM   1008  N   GLU A 108       9.202 -13.635  -2.123  1.00 10.00      A   
ATOM   1009  HN  GLU A 108       9.567 -12.812  -2.510  1.00 10.00      A   
ATOM   1010  CA  GLU A 108       8.986 -13.710  -0.684  1.00 10.00      A   
ATOM   1011  CB  GLU A 108      10.304 -13.451   0.065  1.00 10.00      A   
ATOM   1012  CG  GLU A 108      11.428 -14.433  -0.257  1.00 10.00      A   
ATOM   1013  CD  GLU A 108      12.680 -14.186   0.566  1.00 10.00      A   
ATOM   1014  OE1 GLU A 108      12.564 -14.044   1.800  1.00 10.00      A   
ATOM   1015  OE2 GLU A 108      13.791 -14.142  -0.012  1.00 10.00      A   
ATOM   1016  C   GLU A 108       7.904 -12.745  -0.188  1.00 10.00      A   
ATOM   1017  O   GLU A 108       7.169 -13.067   0.746  1.00 10.00      A   
ATOM   1018  N   GLU A 109       7.796 -11.570  -0.805  1.00 10.00      A   
ATOM   1019  HN  GLU A 109       8.379 -11.363  -1.568  1.00 10.00      A   
ATOM   1020  CA  GLU A 109       6.816 -10.581  -0.366  1.00 10.00      A   
ATOM   1021  CB  GLU A 109       7.516  -9.428   0.351  1.00 10.00      A   
ATOM   1022  CG  GLU A 109       8.281  -9.846   1.596  1.00 10.00      A   
ATOM   1023  CD  GLU A 109       8.960  -8.682   2.287  1.00 10.00      A   
ATOM   1024  OE1 GLU A 109       8.644  -7.519   1.959  1.00 10.00      A   
ATOM   1025  OE2 GLU A 109       9.814  -8.922   3.167  1.00 10.00      A   
ATOM   1026  C   GLU A 109       5.956 -10.032  -1.501  1.00 10.00      A   
ATOM   1027  O   GLU A 109       6.452  -9.716  -2.585  1.00 10.00      A   
ATOM   1028  N   ILE A 110       4.661  -9.909  -1.227  1.00 10.00      A   
ATOM   1029  HN  ILE A 110       4.337 -10.175  -0.336  1.00 10.00      A   
ATOM   1030  CA  ILE A 110       3.701  -9.381  -2.188  1.00 10.00      A   
ATOM   1031  CB  ILE A 110       2.801 -10.491  -2.782  1.00 10.00      A   
ATOM   1032  CG1 ILE A 110       3.573 -11.327  -3.806  1.00 10.00      A   
ATOM   1033  CG2 ILE A 110       1.546  -9.902  -3.416  1.00 10.00      A   
ATOM   1034  CD1 ILE A 110       2.797 -12.523  -4.319  1.00 10.00      A   
ATOM   1035  C   ILE A 110       2.831  -8.328  -1.500  1.00 10.00      A   
ATOM   1036  O   ILE A 110       2.121  -8.626  -0.535  1.00 10.00      A   
ATOM   1037  N   ARG A 111       2.906  -7.096  -1.981  1.00 10.00      A   
ATOM   1038  HN  ARG A 111       3.494  -6.911  -2.748  1.00 10.00      A   
ATOM   1039  CA  ARG A 111       2.138  -6.002  -1.404  1.00 10.00      A   
ATOM   1040  CB  ARG A 111       3.078  -5.003  -0.728  1.00 10.00      A   
ATOM   1041  CG  ARG A 111       4.053  -5.653   0.239  1.00 10.00      A   
ATOM   1042  CD  ARG A 111       5.051  -4.655   0.794  1.00 10.00      A   
ATOM   1043  NE  ARG A 111       6.093  -5.324   1.570  1.00 10.00      A   
ATOM   1044  HE  ARG A 111       6.651  -5.981   1.091  1.00 10.00      A   
ATOM   1045  CZ  ARG A 111       6.342  -5.088   2.857  1.00 10.00      A   
ATOM   1046  NH1 ARG A 111       5.636  -4.180   3.525  1.00 10.00      A   
ATOM   1047 HH11 ARG A 111       5.834  -4.001   4.533  1.00 10.00      A   
ATOM   1048 HH12 ARG A 111       4.888  -3.633   3.042  1.00 10.00      A   
ATOM   1049  NH2 ARG A 111       7.302  -5.764   3.474  1.00 10.00      A   
ATOM   1050 HH21 ARG A 111       7.505  -5.592   4.485  1.00 10.00      A   
ATOM   1051 HH22 ARG A 111       7.865  -6.479   2.945  1.00 10.00      A   
ATOM   1052  C   ARG A 111       1.292  -5.317  -2.468  1.00 10.00      A   
ATOM   1053  O   ARG A 111       1.809  -4.847  -3.483  1.00 10.00      A   
ATOM   1054  N   LEU A 112      -0.008  -5.272  -2.240  1.00 10.00      A   
ATOM   1055  HN  LEU A 112      -0.364  -5.663  -1.411  1.00 10.00      A   
ATOM   1056  CA  LEU A 112      -0.926  -4.661  -3.181  1.00 10.00      A   
ATOM   1057  CB  LEU A 112      -1.778  -5.736  -3.861  1.00 10.00      A   
ATOM   1058  CG  LEU A 112      -1.025  -6.839  -4.607  1.00 10.00      A   
ATOM   1059  CD1 LEU A 112      -1.968  -7.982  -4.947  1.00 10.00      A   
ATOM   1060  CD2 LEU A 112      -0.380  -6.288  -5.869  1.00 10.00      A   
ATOM   1061  C   LEU A 112      -1.842  -3.663  -2.489  1.00 10.00      A   
ATOM   1062  O   LEU A 112      -2.323  -3.910  -1.383  1.00 10.00      A   
ATOM   1063  N   LYS A 113      -2.073  -2.536  -3.143  1.00 10.00      A   
ATOM   1064  HN  LYS A 113      -1.634  -2.388  -4.012  1.00 10.00      A   
ATOM   1065  CA  LYS A 113      -2.953  -1.509  -2.611  1.00 10.00      A   
ATOM   1066  CB  LYS A 113      -2.166  -0.263  -2.183  1.00 10.00      A   
ATOM   1067  CG  LYS A 113      -2.988   0.737  -1.378  1.00 10.00      A   
ATOM   1068  CD  LYS A 113      -2.378   2.130  -1.411  1.00 10.00      A   
ATOM   1069  CE  LYS A 113      -3.270   3.137  -0.700  1.00 10.00      A   
ATOM   1070  NZ  LYS A 113      -2.843   4.536  -0.960  1.00 10.00      A   
ATOM   1071  HZ1 LYS A 113      -2.901   4.742  -1.977  1.00 10.00      A   
ATOM   1072  HZ2 LYS A 113      -1.861   4.680  -0.653  1.00 10.00      A   
ATOM   1073  HZ3 LYS A 113      -3.460   5.206  -0.451  1.00 10.00      A   
ATOM   1074  C   LYS A 113      -4.004  -1.137  -3.652  1.00 10.00      A   
ATOM   1075  O   LYS A 113      -3.665  -0.727  -4.764  1.00 10.00      A   
ATOM   1076  N   ARG A 114      -5.272  -1.309  -3.287  1.00 10.00      A   
ATOM   1077  HN  ARG A 114      -5.462  -1.670  -2.389  1.00 10.00      A   
ATOM   1078  CA  ARG A 114      -6.392  -0.995  -4.173  1.00 10.00      A   
ATOM   1079  CB  ARG A 114      -6.405   0.500  -4.527  1.00 10.00      A   
ATOM   1080  CG  ARG A 114      -6.746   1.406  -3.354  1.00 10.00      A   
ATOM   1081  CD  ARG A 114      -6.508   2.873  -3.672  1.00 10.00      A   
ATOM   1082  NE  ARG A 114      -7.151   3.742  -2.684  1.00 10.00      A   
ATOM   1083  HE  ARG A 114      -8.065   3.498  -2.396  1.00 10.00      A   
ATOM   1084  CZ  ARG A 114      -6.588   4.819  -2.149  1.00 10.00      A   
ATOM   1085  NH1 ARG A 114      -5.368   5.195  -2.505  1.00 10.00      A   
ATOM   1086 HH11 ARG A 114      -4.922   6.045  -2.064  1.00 10.00      A   
ATOM   1087 HH12 ARG A 114      -4.840   4.653  -3.223  1.00 10.00      A   
ATOM   1088  NH2 ARG A 114      -7.257   5.526  -1.261  1.00 10.00      A   
ATOM   1089 HH21 ARG A 114      -8.220   5.228  -0.980  1.00 10.00      A   
ATOM   1090 HH22 ARG A 114      -6.829   6.378  -0.838  1.00 10.00      A   
ATOM   1091  C   ARG A 114      -6.367  -1.876  -5.422  1.00 10.00      A   
ATOM   1092  O   ARG A 114      -6.454  -1.390  -6.546  1.00 10.00      A   
ATOM   1093  N   MET A 115      -6.255  -3.183  -5.210  1.00 10.00      A   
ATOM   1094  HN  MET A 115      -6.221  -3.517  -4.290  1.00 10.00      A   
ATOM   1095  CA  MET A 115      -6.205  -4.139  -6.310  1.00 10.00      A   
ATOM   1096  CB  MET A 115      -4.818  -4.782  -6.406  1.00 10.00      A   
ATOM   1097  CG  MET A 115      -3.721  -3.844  -6.886  1.00 10.00      A   
ATOM   1098  SD  MET A 115      -3.794  -3.516  -8.661  1.00 10.00      A   
ATOM   1099  CE  MET A 115      -3.272  -5.094  -9.333  1.00 10.00      A   
ATOM   1100  C   MET A 115      -7.269  -5.216  -6.141  1.00 10.00      A   
ATOM   1101  O   MET A 115      -7.695  -5.514  -5.022  1.00 10.00      A   
ATOM   1102  N   VAL A 116      -7.696  -5.789  -7.256  1.00 10.00      A   
ATOM   1103  HN  VAL A 116      -7.314  -5.507  -8.118  1.00 10.00      A   
ATOM   1104  CA  VAL A 116      -8.703  -6.837  -7.244  1.00 10.00      A   
ATOM   1105  CB  VAL A 116      -9.699  -6.690  -8.414  1.00 10.00      A   
ATOM   1106  CG1 VAL A 116     -10.824  -7.706  -8.282  1.00 10.00      A   
ATOM   1107  CG2 VAL A 116     -10.268  -5.280  -8.457  1.00 10.00      A   
ATOM   1108  C   VAL A 116      -8.025  -8.200  -7.315  1.00 10.00      A   
ATOM   1109  O   VAL A 116      -7.381  -8.537  -8.315  1.00 10.00      A   
ATOM   1110  N   VAL A 117      -8.149  -8.970  -6.241  1.00 10.00      A   
ATOM   1111  HN  VAL A 117      -8.673  -8.639  -5.476  1.00 10.00      A   
ATOM   1112  CA  VAL A 117      -7.548 -10.296  -6.169  1.00 10.00      A   
ATOM   1113  CB  VAL A 117      -6.569 -10.411  -4.980  1.00 10.00      A   
ATOM   1114  CG1 VAL A 117      -5.744 -11.683  -5.091  1.00 10.00      A   
ATOM   1115  CG2 VAL A 117      -5.665  -9.189  -4.892  1.00 10.00      A   
ATOM   1116  C   VAL A 117      -8.631 -11.356  -6.016  1.00 10.00      A   
ATOM   1117  O   VAL A 117      -9.377 -11.349  -5.041  1.00 10.00      A   
ATOM   1118  N   THR A 118      -8.719 -12.258  -6.977  1.00 10.00      A   
ATOM   1119  HN  THR A 118      -8.101 -12.220  -7.738  1.00 10.00      A   
ATOM   1120  CA  THR A 118      -9.717 -13.313  -6.934  1.00 10.00      A   
ATOM   1121  CB  THR A 118     -10.108 -13.740  -8.360  1.00 10.00      A   
ATOM   1122  OG1 THR A 118      -9.040 -13.407  -9.264  1.00 10.00      A   
ATOM   1123  HG1 THR A 118      -8.529 -14.215  -9.460  1.00 10.00      A   
ATOM   1124  CG2 THR A 118     -11.380 -13.027  -8.797  1.00 10.00      A   
ATOM   1125  C   THR A 118      -9.218 -14.520  -6.134  1.00 10.00      A   
ATOM   1126  O   THR A 118      -8.018 -14.647  -5.868  1.00 10.00      A   
ATOM   1127  N   ASP A 119     -10.142 -15.398  -5.744  1.00 10.00      A   
ATOM   1128  HN  ASP A 119     -11.084 -15.228  -5.971  1.00 10.00      A   
ATOM   1129  CA  ASP A 119      -9.805 -16.596  -4.971  1.00 10.00      A   
ATOM   1130  CB  ASP A 119     -11.058 -17.432  -4.680  1.00 10.00      A   
ATOM   1131  CG  ASP A 119     -11.854 -16.938  -3.486  1.00 10.00      A   
ATOM   1132  OD1 ASP A 119     -11.267 -16.291  -2.594  1.00 10.00      A   
ATOM   1133  OD2 ASP A 119     -13.075 -17.205  -3.430  1.00 10.00      A   
ATOM   1134  C   ASP A 119      -8.771 -17.455  -5.696  1.00 10.00      A   
ATOM   1135  O   ASP A 119      -7.931 -18.106  -5.067  1.00 10.00      A   
ATOM   1136  N   ASP A 120      -8.835 -17.445  -7.024  1.00 10.00      A   
ATOM   1137  HN  ASP A 120      -9.520 -16.899  -7.461  1.00 10.00      A   
ATOM   1138  CA  ASP A 120      -7.912 -18.215  -7.852  1.00 10.00      A   
ATOM   1139  CB  ASP A 120      -8.267 -18.104  -9.341  1.00 10.00      A   
ATOM   1140  CG  ASP A 120      -8.687 -16.709  -9.767  1.00 10.00      A   
ATOM   1141  OD1 ASP A 120      -9.813 -16.560 -10.286  1.00 10.00      A   
ATOM   1142  OD2 ASP A 120      -7.903 -15.756  -9.579  1.00 10.00      A   
ATOM   1143  C   ASP A 120      -6.463 -17.798  -7.619  1.00 10.00      A   
ATOM   1144  O   ASP A 120      -5.583 -18.647  -7.445  1.00 10.00      A   
ATOM   1145  N   CYS A 121      -6.226 -16.493  -7.601  1.00 10.00      A   
ATOM   1146  HN  CYS A 121      -6.976 -15.874  -7.743  1.00 10.00      A   
ATOM   1147  CA  CYS A 121      -4.890 -15.950  -7.394  1.00 10.00      A   
ATOM   1148  CB  CYS A 121      -4.918 -14.424  -7.494  1.00 10.00      A   
ATOM   1149  SG  CYS A 121      -5.797 -13.789  -8.941  1.00 10.00      A   
ATOM   1150  HG  CYS A 121      -6.606 -14.749  -9.382  1.00 10.00      A   
ATOM   1151  C   CYS A 121      -4.326 -16.381  -6.045  1.00 10.00      A   
ATOM   1152  O   CYS A 121      -3.143 -16.705  -5.931  1.00 10.00      A   
ATOM   1153  N   LEU A 122      -5.185 -16.410  -5.032  1.00 10.00      A   
ATOM   1154  HN  LEU A 122      -6.124 -16.167  -5.194  1.00 10.00      A   
ATOM   1155  CA  LEU A 122      -4.771 -16.802  -3.689  1.00 10.00      A   
ATOM   1156  CB  LEU A 122      -5.923 -16.651  -2.697  1.00 10.00      A   
ATOM   1157  CG  LEU A 122      -6.518 -15.249  -2.564  1.00 10.00      A   
ATOM   1158  CD1 LEU A 122      -7.621 -15.247  -1.521  1.00 10.00      A   
ATOM   1159  CD2 LEU A 122      -5.439 -14.245  -2.196  1.00 10.00      A   
ATOM   1160  C   LEU A 122      -4.244 -18.231  -3.674  1.00 10.00      A   
ATOM   1161  O   LEU A 122      -3.163 -18.498  -3.149  1.00 10.00      A   
ATOM   1162  N   GLU A 123      -5.006 -19.145  -4.266  1.00 10.00      A   
ATOM   1163  HN  GLU A 123      -5.858 -18.872  -4.672  1.00 10.00      A   
ATOM   1164  CA  GLU A 123      -4.600 -20.546  -4.324  1.00 10.00      A   
ATOM   1165  CB  GLU A 123      -5.709 -21.420  -4.911  1.00 10.00      A   
ATOM   1166  CG  GLU A 123      -6.978 -21.463  -4.077  1.00 10.00      A   
ATOM   1167  CD  GLU A 123      -7.995 -22.439  -4.627  1.00 10.00      A   
ATOM   1168  OE1 GLU A 123      -8.278 -22.384  -5.843  1.00 10.00      A   
ATOM   1169  OE2 GLU A 123      -8.518 -23.266  -3.849  1.00 10.00      A   
ATOM   1170  C   GLU A 123      -3.328 -20.694  -5.149  1.00 10.00      A   
ATOM   1171  O   GLU A 123      -2.426 -21.451  -4.786  1.00 10.00      A   
ATOM   1172  N   LEU A 124      -3.260 -19.953  -6.252  1.00 10.00      A   
ATOM   1173  HN  LEU A 124      -4.015 -19.367  -6.484  1.00 10.00      A   
ATOM   1174  CA  LEU A 124      -2.100 -19.988  -7.131  1.00 10.00      A   
ATOM   1175  CB  LEU A 124      -2.333 -19.131  -8.377  1.00 10.00      A   
ATOM   1176  CG  LEU A 124      -3.242 -19.733  -9.455  1.00 10.00      A   
ATOM   1177  CD1 LEU A 124      -3.373 -18.785 -10.637  1.00 10.00      A   
ATOM   1178  CD2 LEU A 124      -2.719 -21.091  -9.907  1.00 10.00      A   
ATOM   1179  C   LEU A 124      -0.842 -19.542  -6.396  1.00 10.00      A   
ATOM   1180  O   LEU A 124       0.221 -20.137  -6.559  1.00 10.00      A   
ATOM   1181  N   ILE A 125      -0.968 -18.497  -5.585  1.00 10.00      A   
ATOM   1182  HN  ILE A 125      -1.841 -18.048  -5.511  1.00 10.00      A   
ATOM   1183  CA  ILE A 125       0.160 -17.988  -4.814  1.00 10.00      A   
ATOM   1184  CB  ILE A 125      -0.219 -16.720  -4.007  1.00 10.00      A   
ATOM   1185  CG1 ILE A 125      -0.417 -15.528  -4.946  1.00 10.00      A   
ATOM   1186  CG2 ILE A 125       0.835 -16.396  -2.954  1.00 10.00      A   
ATOM   1187  CD1 ILE A 125      -0.949 -14.289  -4.259  1.00 10.00      A   
ATOM   1188  C   ILE A 125       0.686 -19.055  -3.861  1.00 10.00      A   
ATOM   1189  O   ILE A 125       1.881 -19.343  -3.840  1.00 10.00      A   
ATOM   1190  N   ALA A 126      -0.222 -19.661  -3.109  1.00 10.00      A   
ATOM   1191  HN  ALA A 126      -1.167 -19.412  -3.213  1.00 10.00      A   
ATOM   1192  CA  ALA A 126       0.134 -20.686  -2.135  1.00 10.00      A   
ATOM   1193  CB  ALA A 126      -1.090 -21.089  -1.326  1.00 10.00      A   
ATOM   1194  C   ALA A 126       0.786 -21.911  -2.782  1.00 10.00      A   
ATOM   1195  O   ALA A 126       1.672 -22.532  -2.195  1.00 10.00      A   
ATOM   1196  N   LYS A 127       0.365 -22.241  -3.997  1.00 10.00      A   
ATOM   1197  HN  LYS A 127      -0.328 -21.695  -4.432  1.00 10.00      A   
ATOM   1198  CA  LYS A 127       0.901 -23.408  -4.695  1.00 10.00      A   
ATOM   1199  CB  LYS A 127      -0.189 -24.084  -5.533  1.00 10.00      A   
ATOM   1200  CG  LYS A 127      -0.668 -23.257  -6.717  1.00 10.00      A   
ATOM   1201  CD  LYS A 127      -1.783 -23.954  -7.481  1.00 10.00      A   
ATOM   1202  CE  LYS A 127      -1.248 -25.111  -8.308  1.00 10.00      A   
ATOM   1203  NZ  LYS A 127      -2.333 -25.832  -9.021  1.00 10.00      A   
ATOM   1204  HZ1 LYS A 127      -3.045 -26.170  -8.341  1.00 10.00      A   
ATOM   1205  HZ2 LYS A 127      -1.944 -26.648  -9.534  1.00 10.00      A   
ATOM   1206  HZ3 LYS A 127      -2.796 -25.198  -9.703  1.00 10.00      A   
ATOM   1207  C   LYS A 127       2.116 -23.083  -5.568  1.00 10.00      A   
ATOM   1208  O   LYS A 127       2.773 -23.992  -6.083  1.00 10.00      A   
ATOM   1209  N   SER A 128       2.434 -21.806  -5.731  1.00 10.00      A   
ATOM   1210  HN  SER A 128       1.907 -21.111  -5.277  1.00 10.00      A   
ATOM   1211  CA  SER A 128       3.566 -21.421  -6.574  1.00 10.00      A   
ATOM   1212  CB  SER A 128       3.119 -20.482  -7.693  1.00 10.00      A   
ATOM   1213  OG  SER A 128       1.972 -20.995  -8.348  1.00 10.00      A   
ATOM   1214  HG  SER A 128       1.182 -20.738  -7.847  1.00 10.00      A   
ATOM   1215  C   SER A 128       4.706 -20.793  -5.782  1.00 10.00      A   
ATOM   1216  O   SER A 128       5.878 -20.969  -6.118  1.00 10.00      A   
ATOM   1217  N   PHE A 129       4.371 -20.054  -4.737  1.00 10.00      A   
ATOM   1218  HN  PHE A 129       3.424 -19.947  -4.500  1.00 10.00      A   
ATOM   1219  CA  PHE A 129       5.379 -19.398  -3.922  1.00 10.00      A   
ATOM   1220  CB  PHE A 129       5.086 -17.898  -3.803  1.00 10.00      A   
ATOM   1221  CG  PHE A 129       4.720 -17.247  -5.112  1.00 10.00      A   
ATOM   1222  CD1 PHE A 129       3.483 -16.645  -5.284  1.00 10.00      A   
ATOM   1223  CD2 PHE A 129       5.611 -17.239  -6.173  1.00 10.00      A   
ATOM   1224  CE1 PHE A 129       3.142 -16.047  -6.484  1.00 10.00      A   
ATOM   1225  CE2 PHE A 129       5.276 -16.642  -7.375  1.00 10.00      A   
ATOM   1226  CZ  PHE A 129       4.040 -16.044  -7.532  1.00 10.00      A   
ATOM   1227  C   PHE A 129       5.466 -20.042  -2.546  1.00 10.00      A   
ATOM   1228  O   PHE A 129       4.669 -19.753  -1.658  1.00 10.00      A   
ATOM   1229  N   LYS A 130       6.435 -20.925  -2.379  1.00 10.00      A   
ATOM   1230  HN  LYS A 130       7.047 -21.111  -3.124  1.00 10.00      A   
ATOM   1231  CA  LYS A 130       6.623 -21.617  -1.111  1.00 10.00      A   
ATOM   1232  CB  LYS A 130       7.271 -22.989  -1.318  1.00 10.00      A   
ATOM   1233  CG  LYS A 130       6.348 -24.046  -1.908  1.00 10.00      A   
ATOM   1234  CD  LYS A 130       6.159 -23.856  -3.405  1.00 10.00      A   
ATOM   1235  CE  LYS A 130       5.407 -25.027  -4.017  1.00 10.00      A   
ATOM   1236  NZ  LYS A 130       5.360 -24.964  -5.503  1.00 10.00      A   
ATOM   1237  HZ1 LYS A 130       5.218 -25.919  -5.901  1.00 10.00      A   
ATOM   1238  HZ2 LYS A 130       6.248 -24.577  -5.873  1.00 10.00      A   
ATOM   1239  HZ3 LYS A 130       4.573 -24.357  -5.813  1.00 10.00      A   
ATOM   1240  C   LYS A 130       7.462 -20.770  -0.163  1.00 10.00      A   
ATOM   1241  O   LYS A 130       7.387 -20.916   1.057  1.00 10.00      A   
ATOM   1242  N   ASN A 131       8.242 -19.862  -0.735  1.00 10.00      A   
ATOM   1243  HN  ASN A 131       8.235 -19.772  -1.713  1.00 10.00      A   
ATOM   1244  CA  ASN A 131       9.098 -18.982   0.049  1.00 10.00      A   
ATOM   1245  CB  ASN A 131      10.386 -18.666  -0.717  1.00 10.00      A   
ATOM   1246  CG  ASN A 131      11.495 -19.668  -0.447  1.00 10.00      A   
ATOM   1247  OD1 ASN A 131      11.788 -19.997   0.704  1.00 10.00      A   
ATOM   1248  ND2 ASN A 131      12.119 -20.165  -1.506  1.00 10.00      A   
ATOM   1249 HD21 ASN A 131      11.836 -19.860  -2.397  1.00 10.00      A   
ATOM   1250 HD22 ASN A 131      12.838 -20.816  -1.357  1.00 10.00      A   
ATOM   1251  C   ASN A 131       8.362 -17.695   0.402  1.00 10.00      A   
ATOM   1252  O   ASN A 131       8.968 -16.720   0.854  1.00 10.00      A   
ATOM   1253  N   PHE A 132       7.050 -17.708   0.199  1.00 10.00      A   
ATOM   1254  HN  PHE A 132       6.632 -18.524  -0.149  1.00 10.00      A   
ATOM   1255  CA  PHE A 132       6.210 -16.556   0.488  1.00 10.00      A   
ATOM   1256  CB  PHE A 132       4.799 -16.817  -0.034  1.00 10.00      A   
ATOM   1257  CG  PHE A 132       3.961 -15.587  -0.162  1.00 10.00      A   
ATOM   1258  CD1 PHE A 132       4.466 -14.454  -0.777  1.00 10.00      A   
ATOM   1259  CD2 PHE A 132       2.667 -15.561   0.326  1.00 10.00      A   
ATOM   1260  CE1 PHE A 132       3.697 -13.319  -0.902  1.00 10.00      A   
ATOM   1261  CE2 PHE A 132       1.891 -14.428   0.204  1.00 10.00      A   
ATOM   1262  CZ  PHE A 132       2.408 -13.305  -0.413  1.00 10.00      A   
ATOM   1263  C   PHE A 132       6.175 -16.287   1.991  1.00 10.00      A   
ATOM   1264  O   PHE A 132       5.958 -17.202   2.783  1.00 10.00      A   
ATOM   1265  N   LYS A 133       6.389 -15.034   2.381  1.00 10.00      A   
ATOM   1266  HN  LYS A 133       6.545 -14.339   1.702  1.00 10.00      A   
ATOM   1267  CA  LYS A 133       6.405 -14.668   3.792  1.00 10.00      A   
ATOM   1268  CB  LYS A 133       7.820 -14.273   4.226  1.00 10.00      A   
ATOM   1269  CG  LYS A 133       8.853 -15.379   4.106  1.00 10.00      A   
ATOM   1270  CD  LYS A 133      10.257 -14.836   4.296  1.00 10.00      A   
ATOM   1271  CE  LYS A 133      11.290 -15.947   4.238  1.00 10.00      A   
ATOM   1272  NZ  LYS A 133      12.668 -15.414   4.078  1.00 10.00      A   
ATOM   1273  HZ1 LYS A 133      12.975 -14.936   4.948  1.00 10.00      A   
ATOM   1274  HZ2 LYS A 133      12.697 -14.731   3.287  1.00 10.00      A   
ATOM   1275  HZ3 LYS A 133      13.328 -16.189   3.871  1.00 10.00      A   
ATOM   1276  C   LYS A 133       5.439 -13.531   4.128  1.00 10.00      A   
ATOM   1277  O   LYS A 133       4.691 -13.615   5.100  1.00 10.00      A   
ATOM   1278  N   VAL A 134       5.456 -12.464   3.343  1.00 10.00      A   
ATOM   1279  HN  VAL A 134       6.041 -12.447   2.558  1.00 10.00      A   
ATOM   1280  CA  VAL A 134       4.603 -11.314   3.628  1.00 10.00      A   
ATOM   1281  CB  VAL A 134       5.437 -10.035   3.862  1.00 10.00      A   
ATOM   1282  CG1 VAL A 134       4.541  -8.854   4.208  1.00 10.00      A   
ATOM   1283  CG2 VAL A 134       6.462 -10.265   4.961  1.00 10.00      A   
ATOM   1284  C   VAL A 134       3.555 -11.053   2.551  1.00 10.00      A   
ATOM   1285  O   VAL A 134       3.878 -10.909   1.369  1.00 10.00      A   
ATOM   1286  N   LEU A 135       2.299 -10.985   2.981  1.00 10.00      A   
ATOM   1287  HN  LEU A 135       2.117 -11.115   3.940  1.00 10.00      A   
ATOM   1288  CA  LEU A 135       1.186 -10.712   2.083  1.00 10.00      A   
ATOM   1289  CB  LEU A 135       0.251 -11.920   1.982  1.00 10.00      A   
ATOM   1290  CG  LEU A 135      -0.972 -11.760   1.075  1.00 10.00      A   
ATOM   1291  CD1 LEU A 135      -0.556 -11.388  -0.341  1.00 10.00      A   
ATOM   1292  CD2 LEU A 135      -1.797 -13.035   1.074  1.00 10.00      A   
ATOM   1293  C   LEU A 135       0.413  -9.497   2.576  1.00 10.00      A   
ATOM   1294  O   LEU A 135      -0.231  -9.541   3.626  1.00 10.00      A   
ATOM   1295  N   VAL A 136       0.495  -8.409   1.831  1.00 10.00      A   
ATOM   1296  HN  VAL A 136       1.029  -8.432   1.002  1.00 10.00      A   
ATOM   1297  CA  VAL A 136      -0.195  -7.185   2.200  1.00 10.00      A   
ATOM   1298  CB  VAL A 136       0.781  -5.999   2.377  1.00 10.00      A   
ATOM   1299  CG1 VAL A 136       0.035  -4.739   2.797  1.00 10.00      A   
ATOM   1300  CG2 VAL A 136       1.864  -6.339   3.391  1.00 10.00      A   
ATOM   1301  C   VAL A 136      -1.255  -6.827   1.167  1.00 10.00      A   
ATOM   1302  O   VAL A 136      -0.944  -6.552   0.006  1.00 10.00      A   
ATOM   1303  N   LEU A 137      -2.504  -6.845   1.594  1.00 10.00      A   
ATOM   1304  HN  LEU A 137      -2.684  -7.080   2.536  1.00 10.00      A   
ATOM   1305  CA  LEU A 137      -3.618  -6.516   0.727  1.00 10.00      A   
ATOM   1306  CB  LEU A 137      -4.561  -7.714   0.582  1.00 10.00      A   
ATOM   1307  CG  LEU A 137      -4.003  -8.930  -0.163  1.00 10.00      A   
ATOM   1308  CD1 LEU A 137      -5.037 -10.045  -0.218  1.00 10.00      A   
ATOM   1309  CD2 LEU A 137      -3.556  -8.542  -1.564  1.00 10.00      A   
ATOM   1310  C   LEU A 137      -4.368  -5.312   1.281  1.00 10.00      A   
ATOM   1311  O   LEU A 137      -5.271  -5.451   2.101  1.00 10.00      A   
ATOM   1312  N   SER A 138      -3.966  -4.127   0.860  1.00 10.00      A   
ATOM   1313  HN  SER A 138      -3.218  -4.072   0.218  1.00 10.00      A   
ATOM   1314  CA  SER A 138      -4.602  -2.904   1.315  1.00 10.00      A   
ATOM   1315  CB  SER A 138      -3.561  -1.786   1.412  1.00 10.00      A   
ATOM   1316  OG  SER A 138      -2.322  -2.290   1.887  1.00 10.00      A   
ATOM   1317  HG  SER A 138      -2.459  -3.170   2.247  1.00 10.00      A   
ATOM   1318  C   SER A 138      -5.710  -2.500   0.351  1.00 10.00      A   
ATOM   1319  O   SER A 138      -5.477  -2.401  -0.856  1.00 10.00      A   
ATOM   1320  N   SER A 139      -6.908  -2.296   0.887  1.00 10.00      A   
ATOM   1321  HN  SER A 139      -7.017  -2.412   1.860  1.00 10.00      A   
ATOM   1322  CA  SER A 139      -8.067  -1.891   0.089  1.00 10.00      A   
ATOM   1323  CB  SER A 139      -7.898  -0.443  -0.383  1.00 10.00      A   
ATOM   1324  OG  SER A 139      -7.217   0.336   0.593  1.00 10.00      A   
ATOM   1325  HG  SER A 139      -7.792   1.055   0.888  1.00 10.00      A   
ATOM   1326  C   SER A 139      -8.305  -2.828  -1.102  1.00 10.00      A   
ATOM   1327  O   SER A 139      -8.627  -2.384  -2.206  1.00 10.00      A   
ATOM   1328  N   CYS A 140      -8.148  -4.122  -0.871  1.00 10.00      A   
ATOM   1329  HN  CYS A 140      -7.906  -4.423   0.035  1.00 10.00      A   
ATOM   1330  CA  CYS A 140      -8.339  -5.110  -1.918  1.00 10.00      A   
ATOM   1331  CB  CYS A 140      -7.219  -6.148  -1.880  1.00 10.00      A   
ATOM   1332  SG  CYS A 140      -5.574  -5.445  -2.149  1.00 10.00      A   
ATOM   1333  HG  CYS A 140      -5.563  -4.223  -1.626  1.00 10.00      A   
ATOM   1334  C   CYS A 140      -9.706  -5.775  -1.805  1.00 10.00      A   
ATOM   1335  O   CYS A 140     -10.355  -5.707  -0.758  1.00 10.00      A   
ATOM   1336  N   GLU A 141     -10.139  -6.407  -2.887  1.00 10.00      A   
ATOM   1337  HN  GLU A 141      -9.575  -6.425  -3.691  1.00 10.00      A   
ATOM   1338  CA  GLU A 141     -11.436  -7.070  -2.919  1.00 10.00      A   
ATOM   1339  CB  GLU A 141     -12.533  -6.037  -3.211  1.00 10.00      A   
ATOM   1340  CG  GLU A 141     -12.230  -5.133  -4.401  1.00 10.00      A   
ATOM   1341  CD  GLU A 141     -13.163  -3.942  -4.500  1.00 10.00      A   
ATOM   1342  OE1 GLU A 141     -14.386  -4.149  -4.635  1.00 10.00      A   
ATOM   1343  OE2 GLU A 141     -12.679  -2.790  -4.452  1.00 10.00      A   
ATOM   1344  C   GLU A 141     -11.453  -8.160  -3.988  1.00 10.00      A   
ATOM   1345  O   GLU A 141     -10.561  -8.218  -4.836  1.00 10.00      A   
ATOM   1346  N   GLY A 142     -12.462  -9.026  -3.935  1.00 10.00      A   
ATOM   1347  HN  GLY A 142     -13.127  -8.943  -3.221  1.00 10.00      A   
ATOM   1348  CA  GLY A 142     -12.591 -10.088  -4.919  1.00 10.00      A   
ATOM   1349  C   GLY A 142     -12.361 -11.480  -4.351  1.00 10.00      A   
ATOM   1350  O   GLY A 142     -12.708 -12.480  -4.982  1.00 10.00      A   
ATOM   1351  N   PHE A 143     -11.799 -11.547  -3.156  1.00 10.00      A   
ATOM   1352  HN  PHE A 143     -11.579 -10.719  -2.688  1.00 10.00      A   
ATOM   1353  CA  PHE A 143     -11.503 -12.825  -2.520  1.00 10.00      A   
ATOM   1354  CB  PHE A 143     -10.039 -12.880  -2.056  1.00 10.00      A   
ATOM   1355  CG  PHE A 143      -9.599 -11.708  -1.219  1.00 10.00      A   
ATOM   1356  CD1 PHE A 143      -9.516 -11.816   0.160  1.00 10.00      A   
ATOM   1357  CD2 PHE A 143      -9.270 -10.500  -1.811  1.00 10.00      A   
ATOM   1358  CE1 PHE A 143      -9.116 -10.742   0.932  1.00 10.00      A   
ATOM   1359  CE2 PHE A 143      -8.869  -9.424  -1.045  1.00 10.00      A   
ATOM   1360  CZ  PHE A 143      -8.792  -9.545   0.328  1.00 10.00      A   
ATOM   1361  C   PHE A 143     -12.461 -13.143  -1.374  1.00 10.00      A   
ATOM   1362  O   PHE A 143     -13.071 -12.242  -0.789  1.00 10.00      A   
ATOM   1363  N   SER A 144     -12.586 -14.428  -1.062  1.00 10.00      A   
ATOM   1364  HN  SER A 144     -12.058 -15.097  -1.564  1.00 10.00      A   
ATOM   1365  CA  SER A 144     -13.466 -14.885   0.003  1.00 10.00      A   
ATOM   1366  CB  SER A 144     -14.480 -15.897  -0.550  1.00 10.00      A   
ATOM   1367  OG  SER A 144     -13.850 -17.123  -0.892  1.00 10.00      A   
ATOM   1368  HG  SER A 144     -13.470 -17.053  -1.786  1.00 10.00      A   
ATOM   1369  C   SER A 144     -12.656 -15.526   1.123  1.00 10.00      A   
ATOM   1370  O   SER A 144     -11.426 -15.562   1.067  1.00 10.00      A   
ATOM   1371  N   THR A 145     -13.350 -16.044   2.132  1.00 10.00      A   
ATOM   1372  HN  THR A 145     -14.329 -15.984   2.123  1.00 10.00      A   
ATOM   1373  CA  THR A 145     -12.699 -16.689   3.258  1.00 10.00      A   
ATOM   1374  CB  THR A 145     -13.671 -16.860   4.443  1.00 10.00      A   
ATOM   1375  OG1 THR A 145     -14.956 -17.270   3.951  1.00 10.00      A   
ATOM   1376  HG1 THR A 145     -14.971 -18.236   3.868  1.00 10.00      A   
ATOM   1377  CG2 THR A 145     -13.829 -15.548   5.198  1.00 10.00      A   
ATOM   1378  C   THR A 145     -12.121 -18.044   2.857  1.00 10.00      A   
ATOM   1379  O   THR A 145     -11.218 -18.560   3.518  1.00 10.00      A   
ATOM   1380  N   ASP A 146     -12.627 -18.609   1.760  1.00 10.00      A   
ATOM   1381  HN  ASP A 146     -13.333 -18.144   1.256  1.00 10.00      A   
ATOM   1382  CA  ASP A 146     -12.145 -19.900   1.283  1.00 10.00      A   
ATOM   1383  CB  ASP A 146     -13.037 -20.435   0.163  1.00 10.00      A   
ATOM   1384  CG  ASP A 146     -12.878 -21.929  -0.045  1.00 10.00      A   
ATOM   1385  OD1 ASP A 146     -11.874 -22.349  -0.659  1.00 10.00      A   
ATOM   1386  OD2 ASP A 146     -13.769 -22.692   0.397  1.00 10.00      A   
ATOM   1387  C   ASP A 146     -10.711 -19.770   0.790  1.00 10.00      A   
ATOM   1388  O   ASP A 146      -9.841 -20.561   1.155  1.00 10.00      A   
ATOM   1389  N   GLY A 147     -10.470 -18.747  -0.028  1.00 10.00      A   
ATOM   1390  HN  GLY A 147     -11.208 -18.150  -0.284  1.00 10.00      A   
ATOM   1391  CA  GLY A 147      -9.140 -18.509  -0.552  1.00 10.00      A   
ATOM   1392  C   GLY A 147      -8.162 -18.169   0.556  1.00 10.00      A   
ATOM   1393  O   GLY A 147      -6.976 -18.491   0.478  1.00 10.00      A   
ATOM   1394  N   LEU A 148      -8.673 -17.516   1.596  1.00 10.00      A   
ATOM   1395  HN  LEU A 148      -9.624 -17.276   1.584  1.00 10.00      A   
ATOM   1396  CA  LEU A 148      -7.859 -17.134   2.742  1.00 10.00      A   
ATOM   1397  CB  LEU A 148      -8.667 -16.283   3.723  1.00 10.00      A   
ATOM   1398  CG  LEU A 148      -9.258 -14.979   3.183  1.00 10.00      A   
ATOM   1399  CD1 LEU A 148     -10.127 -14.312   4.240  1.00 10.00      A   
ATOM   1400  CD2 LEU A 148      -8.157 -14.038   2.719  1.00 10.00      A   
ATOM   1401  C   LEU A 148      -7.332 -18.370   3.458  1.00 10.00      A   
ATOM   1402  O   LEU A 148      -6.208 -18.373   3.960  1.00 10.00      A   
ATOM   1403  N   ALA A 149      -8.150 -19.419   3.488  1.00 10.00      A   
ATOM   1404  HN  ALA A 149      -9.033 -19.350   3.057  1.00 10.00      A   
ATOM   1405  CA  ALA A 149      -7.780 -20.667   4.143  1.00 10.00      A   
ATOM   1406  CB  ALA A 149      -8.958 -21.625   4.156  1.00 10.00      A   
ATOM   1407  C   ALA A 149      -6.575 -21.318   3.471  1.00 10.00      A   
ATOM   1408  O   ALA A 149      -5.739 -21.931   4.133  1.00 10.00      A   
ATOM   1409  N   ALA A 150      -6.489 -21.179   2.151  1.00 10.00      A   
ATOM   1410  HN  ALA A 150      -7.189 -20.682   1.677  1.00 10.00      A   
ATOM   1411  CA  ALA A 150      -5.381 -21.751   1.395  1.00 10.00      A   
ATOM   1412  CB  ALA A 150      -5.610 -21.601  -0.101  1.00 10.00      A   
ATOM   1413  C   ALA A 150      -4.067 -21.097   1.810  1.00 10.00      A   
ATOM   1414  O   ALA A 150      -3.060 -21.777   2.026  1.00 10.00      A   
ATOM   1415  N   ILE A 151      -4.090 -19.776   1.938  1.00 10.00      A   
ATOM   1416  HN  ILE A 151      -4.925 -19.292   1.748  1.00 10.00      A   
ATOM   1417  CA  ILE A 151      -2.910 -19.020   2.345  1.00 10.00      A   
ATOM   1418  CB  ILE A 151      -3.134 -17.504   2.149  1.00 10.00      A   
ATOM   1419  CG1 ILE A 151      -3.345 -17.190   0.666  1.00 10.00      A   
ATOM   1420  CG2 ILE A 151      -1.967 -16.695   2.708  1.00 10.00      A   
ATOM   1421  CD1 ILE A 151      -2.134 -17.480  -0.198  1.00 10.00      A   
ATOM   1422  C   ILE A 151      -2.583 -19.296   3.811  1.00 10.00      A   
ATOM   1423  O   ILE A 151      -1.419 -19.368   4.203  1.00 10.00      A   
ATOM   1424  N   ALA A 152      -3.626 -19.491   4.604  1.00 10.00      A   
ATOM   1425  HN  ALA A 152      -4.530 -19.460   4.219  1.00 10.00      A   
ATOM   1426  CA  ALA A 152      -3.475 -19.750   6.028  1.00 10.00      A   
ATOM   1427  CB  ALA A 152      -4.757 -19.377   6.754  1.00 10.00      A   
ATOM   1428  C   ALA A 152      -3.111 -21.206   6.320  1.00 10.00      A   
ATOM   1429  O   ALA A 152      -3.277 -21.673   7.444  1.00 10.00      A   
ATOM   1430  N   ALA A 153      -2.607 -21.919   5.320  1.00 10.00      A   
ATOM   1431  HN  ALA A 153      -2.476 -21.499   4.446  1.00 10.00      A   
ATOM   1432  CA  ALA A 153      -2.237 -23.315   5.508  1.00 10.00      A   
ATOM   1433  CB  ALA A 153      -3.394 -24.230   5.135  1.00 10.00      A   
ATOM   1434  C   ALA A 153      -0.989 -23.681   4.716  1.00 10.00      A   
ATOM   1435  O   ALA A 153      -0.017 -24.185   5.275  1.00 10.00      A   
ATOM   1436  N   THR A 154      -1.015 -23.410   3.420  1.00 10.00      A   
ATOM   1437  HN  THR A 154      -1.810 -22.987   3.039  1.00 10.00      A   
ATOM   1438  CA  THR A 154       0.106 -23.736   2.543  1.00 10.00      A   
ATOM   1439  CB  THR A 154      -0.301 -23.668   1.060  1.00 10.00      A   
ATOM   1440  OG1 THR A 154      -1.724 -23.805   0.948  1.00 10.00      A   
ATOM   1441  HG1 THR A 154      -2.144 -22.969   1.184  1.00 10.00      A   
ATOM   1442  CG2 THR A 154       0.371 -24.783   0.272  1.00 10.00      A   
ATOM   1443  C   THR A 154       1.314 -22.830   2.777  1.00 10.00      A   
ATOM   1444  O   THR A 154       2.462 -23.258   2.616  1.00 10.00      A   
ATOM   1445  N   CYS A 155       1.060 -21.582   3.154  1.00 10.00      A   
ATOM   1446  HN  CYS A 155       0.131 -21.293   3.270  1.00 10.00      A   
ATOM   1447  CA  CYS A 155       2.135 -20.630   3.399  1.00 10.00      A   
ATOM   1448  CB  CYS A 155       1.643 -19.193   3.234  1.00 10.00      A   
ATOM   1449  SG  CYS A 155       0.959 -18.840   1.600  1.00 10.00      A   
ATOM   1450  HG  CYS A 155       1.640 -19.560   0.718  1.00 10.00      A   
ATOM   1451  C   CYS A 155       2.772 -20.846   4.768  1.00 10.00      A   
ATOM   1452  O   CYS A 155       2.527 -20.097   5.713  1.00 10.00      A   
ATOM   1453  N   ARG A 156       3.601 -21.878   4.855  1.00 10.00      A   
ATOM   1454  HN  ARG A 156       3.738 -22.439   4.059  1.00 10.00      A   
ATOM   1455  CA  ARG A 156       4.291 -22.226   6.094  1.00 10.00      A   
ATOM   1456  CB  ARG A 156       4.908 -23.623   5.983  1.00 10.00      A   
ATOM   1457  CG  ARG A 156       5.692 -23.857   4.699  1.00 10.00      A   
ATOM   1458  CD  ARG A 156       6.219 -25.281   4.613  1.00 10.00      A   
ATOM   1459  NE  ARG A 156       7.293 -25.531   5.575  1.00 10.00      A   
ATOM   1460  HE  ARG A 156       7.070 -25.443   6.527  1.00 10.00      A   
ATOM   1461  CZ  ARG A 156       8.536 -25.875   5.240  1.00 10.00      A   
ATOM   1462  NH1 ARG A 156       8.876 -26.016   3.961  1.00 10.00      A   
ATOM   1463 HH11 ARG A 156       9.852 -26.284   3.706  1.00 10.00      A   
ATOM   1464 HH12 ARG A 156       8.171 -25.862   3.204  1.00 10.00      A   
ATOM   1465  NH2 ARG A 156       9.446 -26.076   6.189  1.00 10.00      A   
ATOM   1466 HH21 ARG A 156       9.190 -25.965   7.194  1.00 10.00      A   
ATOM   1467 HH22 ARG A 156      10.420 -26.343   5.932  1.00 10.00      A   
ATOM   1468  C   ARG A 156       5.362 -21.201   6.447  1.00 10.00      A   
ATOM   1469  O   ARG A 156       5.886 -21.192   7.559  1.00 10.00      A   
ATOM   1470  N   ASN A 157       5.675 -20.337   5.496  1.00 10.00      A   
ATOM   1471  HN  ASN A 157       5.211 -20.386   4.635  1.00 10.00      A   
ATOM   1472  CA  ASN A 157       6.689 -19.314   5.696  1.00 10.00      A   
ATOM   1473  CB  ASN A 157       7.627 -19.252   4.486  1.00 10.00      A   
ATOM   1474  CG  ASN A 157       8.662 -20.360   4.487  1.00 10.00      A   
ATOM   1475  OD1 ASN A 157       9.294 -20.636   5.504  1.00 10.00      A   
ATOM   1476  ND2 ASN A 157       8.834 -21.010   3.348  1.00 10.00      A   
ATOM   1477 HD21 ASN A 157       8.287 -20.744   2.571  1.00 10.00      A   
ATOM   1478 HD22 ASN A 157       9.490 -21.735   3.324  1.00 10.00      A   
ATOM   1479  C   ASN A 157       6.059 -17.950   5.941  1.00 10.00      A   
ATOM   1480  O   ASN A 157       6.769 -16.955   6.105  1.00 10.00      A   
ATOM   1481  N   LEU A 158       4.729 -17.916   5.981  1.00 10.00      A   
ATOM   1482  HN  LEU A 158       4.231 -18.753   5.878  1.00 10.00      A   
ATOM   1483  CA  LEU A 158       3.984 -16.678   6.192  1.00 10.00      A   
ATOM   1484  CB  LEU A 158       2.481 -16.950   6.124  1.00 10.00      A   
ATOM   1485  CG  LEU A 158       1.568 -15.760   5.813  1.00 10.00      A   
ATOM   1486  CD1 LEU A 158       1.818 -15.244   4.402  1.00 10.00      A   
ATOM   1487  CD2 LEU A 158       0.112 -16.164   5.980  1.00 10.00      A   
ATOM   1488  C   LEU A 158       4.343 -16.048   7.532  1.00 10.00      A   
ATOM   1489  O   LEU A 158       4.378 -16.724   8.560  1.00 10.00      A   
ATOM   1490  N   LYS A 159       4.611 -14.754   7.517  1.00 10.00      A   
ATOM   1491  HN  LYS A 159       4.553 -14.268   6.666  1.00 10.00      A   
ATOM   1492  CA  LYS A 159       4.987 -14.034   8.722  1.00 10.00      A   
ATOM   1493  CB  LYS A 159       6.440 -13.561   8.631  1.00 10.00      A   
ATOM   1494  CG  LYS A 159       7.462 -14.681   8.538  1.00 10.00      A   
ATOM   1495  CD  LYS A 159       8.879 -14.136   8.457  1.00 10.00      A   
ATOM   1496  CE  LYS A 159       9.310 -13.497   9.768  1.00 10.00      A   
ATOM   1497  NZ  LYS A 159      10.476 -12.593   9.581  1.00 10.00      A   
ATOM   1498  HZ1 LYS A 159      10.194 -11.761   9.020  1.00 10.00      A   
ATOM   1499  HZ2 LYS A 159      11.239 -13.088   9.080  1.00 10.00      A   
ATOM   1500  HZ3 LYS A 159      10.835 -12.269  10.502  1.00 10.00      A   
ATOM   1501  C   LYS A 159       4.087 -12.834   8.985  1.00 10.00      A   
ATOM   1502  O   LYS A 159       3.629 -12.625  10.112  1.00 10.00      A   
ATOM   1503  N   GLU A 160       3.845 -12.035   7.953  1.00 10.00      A   
ATOM   1504  HN  GLU A 160       4.214 -12.254   7.070  1.00 10.00      A   
ATOM   1505  CA  GLU A 160       3.029 -10.842   8.104  1.00 10.00      A   
ATOM   1506  CB  GLU A 160       3.892  -9.593   7.906  1.00 10.00      A   
ATOM   1507  CG  GLU A 160       5.062  -9.498   8.877  1.00 10.00      A   
ATOM   1508  CD  GLU A 160       5.992  -8.347   8.569  1.00 10.00      A   
ATOM   1509  OE1 GLU A 160       7.065  -8.583   7.984  1.00 10.00      A   
ATOM   1510  OE2 GLU A 160       5.657  -7.199   8.915  1.00 10.00      A   
ATOM   1511  C   GLU A 160       1.833 -10.834   7.157  1.00 10.00      A   
ATOM   1512  O   GLU A 160       1.985 -10.975   5.940  1.00 10.00      A   
ATOM   1513  N   LEU A 161       0.649 -10.676   7.737  1.00 10.00      A   
ATOM   1514  HN  LEU A 161       0.611 -10.572   8.717  1.00 10.00      A   
ATOM   1515  CA  LEU A 161      -0.596 -10.635   6.982  1.00 10.00      A   
ATOM   1516  CB  LEU A 161      -1.466 -11.847   7.314  1.00 10.00      A   
ATOM   1517  CG  LEU A 161      -1.653 -12.880   6.203  1.00 10.00      A   
ATOM   1518  CD1 LEU A 161      -2.628 -13.957   6.650  1.00 10.00      A   
ATOM   1519  CD2 LEU A 161      -2.148 -12.214   4.930  1.00 10.00      A   
ATOM   1520  C   LEU A 161      -1.363  -9.357   7.310  1.00 10.00      A   
ATOM   1521  O   LEU A 161      -1.818  -9.170   8.441  1.00 10.00      A   
ATOM   1522  N   ASP A 162      -1.493  -8.482   6.327  1.00 10.00      A   
ATOM   1523  HN  ASP A 162      -1.112  -8.693   5.445  1.00 10.00      A   
ATOM   1524  CA  ASP A 162      -2.205  -7.219   6.515  1.00 10.00      A   
ATOM   1525  CB  ASP A 162      -1.229  -6.037   6.521  1.00 10.00      A   
ATOM   1526  CG  ASP A 162      -1.858  -4.728   6.978  1.00 10.00      A   
ATOM   1527  OD1 ASP A 162      -3.092  -4.672   7.160  1.00 10.00      A   
ATOM   1528  OD2 ASP A 162      -1.110  -3.744   7.169  1.00 10.00      A   
ATOM   1529  C   ASP A 162      -3.243  -7.032   5.421  1.00 10.00      A   
ATOM   1530  O   ASP A 162      -2.909  -6.987   4.239  1.00 10.00      A   
ATOM   1531  N   LEU A 163      -4.500  -6.931   5.818  1.00 10.00      A   
ATOM   1532  HN  LEU A 163      -4.703  -6.976   6.778  1.00 10.00      A   
ATOM   1533  CA  LEU A 163      -5.585  -6.756   4.865  1.00 10.00      A   
ATOM   1534  CB  LEU A 163      -6.492  -7.992   4.849  1.00 10.00      A   
ATOM   1535  CG  LEU A 163      -5.806  -9.339   4.591  1.00 10.00      A   
ATOM   1536  CD1 LEU A 163      -5.582 -10.093   5.894  1.00 10.00      A   
ATOM   1537  CD2 LEU A 163      -6.614 -10.177   3.613  1.00 10.00      A   
ATOM   1538  C   LEU A 163      -6.399  -5.505   5.187  1.00 10.00      A   
ATOM   1539  O   LEU A 163      -7.612  -5.468   4.970  1.00 10.00      A   
ATOM   1540  N   ARG A 164      -5.722  -4.480   5.694  1.00 10.00      A   
ATOM   1541  HN  ARG A 164      -4.752  -4.573   5.836  1.00 10.00      A   
ATOM   1542  CA  ARG A 164      -6.373  -3.223   6.057  1.00 10.00      A   
ATOM   1543  CB  ARG A 164      -5.347  -2.231   6.612  1.00 10.00      A   
ATOM   1544  CG  ARG A 164      -4.310  -1.779   5.596  1.00 10.00      A   
ATOM   1545  CD  ARG A 164      -3.144  -1.059   6.251  1.00 10.00      A   
ATOM   1546  NE  ARG A 164      -2.329  -0.346   5.266  1.00 10.00      A   
ATOM   1547  HE  ARG A 164      -2.734   0.446   4.841  1.00 10.00      A   
ATOM   1548  CZ  ARG A 164      -1.097  -0.710   4.904  1.00 10.00      A   
ATOM   1549  NH1 ARG A 164      -0.522  -1.779   5.438  1.00 10.00      A   
ATOM   1550 HH11 ARG A 164      -1.026  -2.360   6.153  1.00 10.00      A   
ATOM   1551 HH12 ARG A 164       0.439  -2.053   5.146  1.00 10.00      A   
ATOM   1552  NH2 ARG A 164      -0.435   0.011   4.006  1.00 10.00      A   
ATOM   1553 HH21 ARG A 164       0.530  -0.270   3.718  1.00 10.00      A   
ATOM   1554 HH22 ARG A 164      -0.874   0.858   3.584  1.00 10.00      A   
ATOM   1555  C   ARG A 164      -7.139  -2.593   4.891  1.00 10.00      A   
ATOM   1556  O   ARG A 164      -6.697  -2.636   3.739  1.00 10.00      A   
ATOM   1557  N   GLU A 165      -8.303  -2.029   5.218  1.00 10.00      A   
ATOM   1558  HN  GLU A 165      -8.588  -2.064   6.159  1.00 10.00      A   
ATOM   1559  CA  GLU A 165      -9.173  -1.353   4.248  1.00 10.00      A   
ATOM   1560  CB  GLU A 165      -8.482  -0.140   3.613  1.00 10.00      A   
ATOM   1561  CG  GLU A 165      -8.531   1.132   4.444  1.00 10.00      A   
ATOM   1562  CD  GLU A 165      -7.488   1.172   5.543  1.00 10.00      A   
ATOM   1563  OE1 GLU A 165      -6.416   1.778   5.334  1.00 10.00      A   
ATOM   1564  OE2 GLU A 165      -7.750   0.623   6.634  1.00 10.00      A   
ATOM   1565  C   GLU A 165      -9.720  -2.281   3.163  1.00 10.00      A   
ATOM   1566  O   GLU A 165     -10.341  -1.819   2.206  1.00 10.00      A   
ATOM   1567  N   SER A 166      -9.529  -3.581   3.309  1.00 10.00      A   
ATOM   1568  HN  SER A 166      -9.059  -3.918   4.101  1.00 10.00      A   
ATOM   1569  CA  SER A 166     -10.007  -4.519   2.305  1.00 10.00      A   
ATOM   1570  CB  SER A 166      -9.100  -5.744   2.220  1.00 10.00      A   
ATOM   1571  OG  SER A 166      -7.884  -5.409   1.571  1.00 10.00      A   
ATOM   1572  HG  SER A 166      -7.140  -5.578   2.166  1.00 10.00      A   
ATOM   1573  C   SER A 166     -11.472  -4.914   2.491  1.00 10.00      A   
ATOM   1574  O   SER A 166     -12.025  -4.823   3.590  1.00 10.00      A   
ATOM   1575  N   ASP A 167     -12.092  -5.329   1.392  1.00 10.00      A   
ATOM   1576  HN  ASP A 167     -11.591  -5.358   0.544  1.00 10.00      A   
ATOM   1577  CA  ASP A 167     -13.481  -5.768   1.389  1.00 10.00      A   
ATOM   1578  CB  ASP A 167     -14.295  -4.941   0.384  1.00 10.00      A   
ATOM   1579  CG  ASP A 167     -15.722  -5.434   0.202  1.00 10.00      A   
ATOM   1580  OD1 ASP A 167     -16.574  -5.154   1.073  1.00 10.00      A   
ATOM   1581  OD2 ASP A 167     -16.002  -6.093  -0.821  1.00 10.00      A   
ATOM   1582  C   ASP A 167     -13.508  -7.246   1.020  1.00 10.00      A   
ATOM   1583  O   ASP A 167     -13.436  -7.605  -0.155  1.00 10.00      A   
ATOM   1584  N   VAL A 168     -13.574  -8.098   2.029  1.00 10.00      A   
ATOM   1585  HN  VAL A 168     -13.642  -7.754   2.947  1.00 10.00      A   
ATOM   1586  CA  VAL A 168     -13.563  -9.537   1.815  1.00 10.00      A   
ATOM   1587  CB  VAL A 168     -12.705 -10.240   2.897  1.00 10.00      A   
ATOM   1588  CG1 VAL A 168     -12.338 -11.661   2.487  1.00 10.00      A   
ATOM   1589  CG2 VAL A 168     -11.459  -9.430   3.219  1.00 10.00      A   
ATOM   1590  C   VAL A 168     -14.972 -10.108   1.865  1.00 10.00      A   
ATOM   1591  O   VAL A 168     -15.875  -9.501   2.442  1.00 10.00      A   
ATOM   1592  N   ASP A 169     -15.163 -11.253   1.220  1.00 10.00      A   
ATOM   1593  HN  ASP A 169     -14.416 -11.650   0.722  1.00 10.00      A   
ATOM   1594  CA  ASP A 169     -16.449 -11.933   1.229  1.00 10.00      A   
ATOM   1595  CB  ASP A 169     -16.602 -12.838   0.002  1.00 10.00      A   
ATOM   1596  CG  ASP A 169     -17.199 -12.120  -1.189  1.00 10.00      A   
ATOM   1597  OD1 ASP A 169     -18.431 -12.169  -1.354  1.00 10.00      A   
ATOM   1598  OD2 ASP A 169     -16.440 -11.499  -1.967  1.00 10.00      A   
ATOM   1599  C   ASP A 169     -16.550 -12.748   2.510  1.00 10.00      A   
ATOM   1600  O   ASP A 169     -15.993 -13.845   2.608  1.00 10.00      A   
ATOM   1601  N   ASP A 170     -17.219 -12.177   3.500  1.00 10.00      A   
ATOM   1602  HN  ASP A 170     -17.609 -11.290   3.355  1.00 10.00      A   
ATOM   1603  CA  ASP A 170     -17.385 -12.813   4.801  1.00 10.00      A   
ATOM   1604  CB  ASP A 170     -17.899 -11.803   5.832  1.00 10.00      A   
ATOM   1605  CG  ASP A 170     -16.840 -10.809   6.266  1.00 10.00      A   
ATOM   1606  OD1 ASP A 170     -16.058 -11.137   7.180  1.00 10.00      A   
ATOM   1607  OD2 ASP A 170     -16.791  -9.694   5.707  1.00 10.00      A   
ATOM   1608  C   ASP A 170     -18.311 -14.020   4.745  1.00 10.00      A   
ATOM   1609  O   ASP A 170     -19.526 -13.897   4.921  1.00 10.00      A   
ATOM   1610  N   VAL A 171     -17.733 -15.184   4.500  1.00 10.00      A   
ATOM   1611  HN  VAL A 171     -16.763 -15.215   4.350  1.00 10.00      A   
ATOM   1612  CA  VAL A 171     -18.503 -16.415   4.429  1.00 10.00      A   
ATOM   1613  CB  VAL A 171     -18.007 -17.337   3.293  1.00 10.00      A   
ATOM   1614  CG1 VAL A 171     -18.901 -18.561   3.163  1.00 10.00      A   
ATOM   1615  CG2 VAL A 171     -17.938 -16.583   1.972  1.00 10.00      A   
ATOM   1616  C   VAL A 171     -18.436 -17.166   5.758  1.00 10.00      A   
ATOM   1617  O   VAL A 171     -19.460 -17.404   6.402  1.00 10.00      A   
ATOM   1618  N   SER A 172     -17.226 -17.542   6.163  1.00 10.00      A   
ATOM   1619  HN  SER A 172     -16.446 -17.332   5.606  1.00 10.00      A   
ATOM   1620  CA  SER A 172     -17.025 -18.257   7.418  1.00 10.00      A   
ATOM   1621  CB  SER A 172     -17.264 -19.759   7.227  1.00 10.00      A   
ATOM   1622  OG  SER A 172     -17.345 -20.093   5.849  1.00 10.00      A   
ATOM   1623  HG  SER A 172     -18.231 -19.896   5.527  1.00 10.00      A   
ATOM   1624  C   SER A 172     -15.622 -18.009   7.963  1.00 10.00      A   
ATOM   1625  O   SER A 172     -14.640 -18.066   7.223  1.00 10.00      A   
ATOM   1626  N   GLY A 173     -15.532 -17.747   9.261  1.00 10.00      A   
ATOM   1627  HN  GLY A 173     -16.352 -17.718   9.804  1.00 10.00      A   
ATOM   1628  CA  GLY A 173     -14.247 -17.495   9.890  1.00 10.00      A   
ATOM   1629  C   GLY A 173     -13.520 -18.775  10.271  1.00 10.00      A   
ATOM   1630  O   GLY A 173     -12.715 -18.792  11.204  1.00 10.00      A   
ATOM   1631  N   HIS A 174     -13.797 -19.842   9.534  1.00 10.00      A   
ATOM   1632  HN  HIS A 174     -14.438 -19.752   8.796  1.00 10.00      A   
ATOM   1633  CA  HIS A 174     -13.177 -21.139   9.783  1.00 10.00      A   
ATOM   1634  CB  HIS A 174     -14.054 -22.268   9.220  1.00 10.00      A   
ATOM   1635  CG  HIS A 174     -13.629 -23.654   9.622  1.00 10.00      A   
ATOM   1636  ND1 HIS A 174     -13.899 -24.153  10.875  1.00 10.00      A   
ATOM   1637  CD2 HIS A 174     -12.963 -24.595   8.904  1.00 10.00      A   
ATOM   1638  CE1 HIS A 174     -13.397 -25.378  10.894  1.00 10.00      A   
ATOM   1639  NE2 HIS A 174     -12.824 -25.686   9.727  1.00 10.00      A   
ATOM   1640  HE2 HIS A 174     -12.384 -26.536   9.498  1.00 10.00      A   
ATOM   1641  C   HIS A 174     -11.778 -21.191   9.175  1.00 10.00      A   
ATOM   1642  O   HIS A 174     -10.978 -22.066   9.499  1.00 10.00      A   
ATOM   1643  N   TRP A 175     -11.483 -20.224   8.313  1.00 10.00      A   
ATOM   1644  HN  TRP A 175     -12.164 -19.546   8.114  1.00 10.00      A   
ATOM   1645  CA  TRP A 175     -10.185 -20.143   7.644  1.00 10.00      A   
ATOM   1646  CB  TRP A 175     -10.156 -18.961   6.668  1.00 10.00      A   
ATOM   1647  CG  TRP A 175     -10.221 -17.619   7.336  1.00 10.00      A   
ATOM   1648  CD1 TRP A 175     -11.344 -16.921   7.667  1.00 10.00      A   
ATOM   1649  CD2 TRP A 175      -9.111 -16.814   7.752  1.00 10.00      A   
ATOM   1650  NE1 TRP A 175     -11.004 -15.737   8.271  1.00 10.00      A   
ATOM   1651  HE1 TRP A 175     -11.641 -15.061   8.604  1.00 10.00      A   
ATOM   1652  CE2 TRP A 175      -9.637 -15.647   8.334  1.00 10.00      A   
ATOM   1653  CE3 TRP A 175      -7.723 -16.973   7.693  1.00 10.00      A   
ATOM   1654  CZ2 TRP A 175      -8.823 -14.643   8.853  1.00 10.00      A   
ATOM   1655  CZ3 TRP A 175      -6.918 -15.975   8.206  1.00 10.00      A   
ATOM   1656  CH2 TRP A 175      -7.470 -14.826   8.780  1.00 10.00      A   
ATOM   1657  C   TRP A 175      -9.035 -20.033   8.648  1.00 10.00      A   
ATOM   1658  O   TRP A 175      -7.917 -20.469   8.375  1.00 10.00      A   
ATOM   1659  N   LEU A 176      -9.318 -19.453   9.810  1.00 10.00      A   
ATOM   1660  HN  LEU A 176     -10.228 -19.129   9.971  1.00 10.00      A   
ATOM   1661  CA  LEU A 176      -8.308 -19.282  10.847  1.00 10.00      A   
ATOM   1662  CB  LEU A 176      -8.799 -18.290  11.903  1.00 10.00      A   
ATOM   1663  CG  LEU A 176      -7.733 -17.715  12.835  1.00 10.00      A   
ATOM   1664  CD1 LEU A 176      -6.903 -16.659  12.123  1.00 10.00      A   
ATOM   1665  CD2 LEU A 176      -8.372 -17.145  14.086  1.00 10.00      A   
ATOM   1666  C   LEU A 176      -7.960 -20.619  11.496  1.00 10.00      A   
ATOM   1667  O   LEU A 176      -6.864 -20.803  12.027  1.00 10.00      A   
ATOM   1668  N   SER A 177      -8.894 -21.559  11.427  1.00 10.00      A   
ATOM   1669  HN  SER A 177      -9.737 -21.361  10.970  1.00 10.00      A   
ATOM   1670  CA  SER A 177      -8.696 -22.881  12.001  1.00 10.00      A   
ATOM   1671  CB  SER A 177     -10.048 -23.543  12.289  1.00 10.00      A   
ATOM   1672  OG  SER A 177     -10.799 -22.786  13.229  1.00 10.00      A   
ATOM   1673  HG  SER A 177     -11.358 -22.152  12.765  1.00 10.00      A   
ATOM   1674  C   SER A 177      -7.853 -23.762  11.079  1.00 10.00      A   
ATOM   1675  O   SER A 177      -7.484 -24.883  11.436  1.00 10.00      A   
ATOM   1676  N   HIS A 178      -7.535 -23.245   9.896  1.00 10.00      A   
ATOM   1677  HN  HIS A 178      -7.845 -22.344   9.667  1.00 10.00      A   
ATOM   1678  CA  HIS A 178      -6.735 -23.988   8.931  1.00 10.00      A   
ATOM   1679  CB  HIS A 178      -7.042 -23.547   7.496  1.00 10.00      A   
ATOM   1680  CG  HIS A 178      -8.302 -24.131   6.939  1.00 10.00      A   
ATOM   1681  ND1 HIS A 178      -8.280 -25.240   6.125  1.00 10.00      A   
ATOM   1682  CD2 HIS A 178      -9.583 -23.732   7.114  1.00 10.00      A   
ATOM   1683  CE1 HIS A 178      -9.543 -25.490   5.827  1.00 10.00      A   
ATOM   1684  NE2 HIS A 178     -10.362 -24.606   6.401  1.00 10.00      A   
ATOM   1685  HE2 HIS A 178     -11.342 -24.577   6.318  1.00 10.00      A   
ATOM   1686  C   HIS A 178      -5.246 -23.838   9.218  1.00 10.00      A   
ATOM   1687  O   HIS A 178      -4.431 -24.605   8.704  1.00 10.00      A   
ATOM   1688  N   PHE A 179      -4.904 -22.856  10.043  1.00 10.00      A   
ATOM   1689  HN  PHE A 179      -5.606 -22.293  10.429  1.00 10.00      A   
ATOM   1690  CA  PHE A 179      -3.516 -22.594  10.396  1.00 10.00      A   
ATOM   1691  CB  PHE A 179      -3.419 -21.385  11.331  1.00 10.00      A   
ATOM   1692  CG  PHE A 179      -3.218 -20.077  10.616  1.00 10.00      A   
ATOM   1693  CD1 PHE A 179      -4.207 -19.104  10.626  1.00 10.00      A   
ATOM   1694  CD2 PHE A 179      -2.042 -19.824   9.934  1.00 10.00      A   
ATOM   1695  CE1 PHE A 179      -4.025 -17.901   9.970  1.00 10.00      A   
ATOM   1696  CE2 PHE A 179      -1.855 -18.624   9.276  1.00 10.00      A   
ATOM   1697  CZ  PHE A 179      -2.847 -17.660   9.294  1.00 10.00      A   
ATOM   1698  C   PHE A 179      -2.867 -23.812  11.049  1.00 10.00      A   
ATOM   1699  O   PHE A 179      -3.293 -24.251  12.117  1.00 10.00      A   
ATOM   1700  N   PRO A 180      -1.838 -24.379  10.397  1.00 10.00      A   
ATOM   1701  CA  PRO A 180      -1.115 -25.547  10.908  1.00 10.00      A   
ATOM   1702  CB  PRO A 180       0.036 -25.735   9.908  1.00 10.00      A   
ATOM   1703  CG  PRO A 180       0.097 -24.464   9.130  1.00 10.00      A   
ATOM   1704  CD  PRO A 180      -1.301 -23.926   9.108  1.00 10.00      A   
ATOM   1705  C   PRO A 180      -0.562 -25.290  12.306  1.00 10.00      A   
ATOM   1706  O   PRO A 180      -0.130 -24.180  12.615  1.00 10.00      A   
ATOM   1707  N   ASP A 181      -0.563 -26.323  13.138  1.00 10.00      A   
ATOM   1708  HN  ASP A 181      -0.883 -27.191  12.819  1.00 10.00      A   
ATOM   1709  CA  ASP A 181      -0.082 -26.205  14.513  1.00 10.00      A   
ATOM   1710  CB  ASP A 181      -0.433 -27.446  15.331  1.00 10.00      A   
ATOM   1711  CG  ASP A 181      -1.831 -27.412  15.912  1.00 10.00      A   
ATOM   1712  OD1 ASP A 181      -2.369 -26.305  16.148  1.00 10.00      A   
ATOM   1713  OD2 ASP A 181      -2.396 -28.500  16.147  1.00 10.00      A   
ATOM   1714  C   ASP A 181       1.416 -25.953  14.560  1.00 10.00      A   
ATOM   1715  O   ASP A 181       1.958 -25.537  15.586  1.00 10.00      A   
ATOM   1716  N   THR A 182       2.078 -26.221  13.445  1.00 10.00      A   
ATOM   1717  HN  THR A 182       1.591 -26.583  12.679  1.00 10.00      A   
ATOM   1718  CA  THR A 182       3.510 -26.018  13.330  1.00 10.00      A   
ATOM   1719  CB  THR A 182       4.113 -27.006  12.316  1.00 10.00      A   
ATOM   1720  OG1 THR A 182       3.075 -27.477  11.443  1.00 10.00      A   
ATOM   1721  HG1 THR A 182       3.280 -27.216  10.537  1.00 10.00      A   
ATOM   1722  CG2 THR A 182       4.733 -28.191  13.035  1.00 10.00      A   
ATOM   1723  C   THR A 182       3.824 -24.586  12.894  1.00 10.00      A   
ATOM   1724  O   THR A 182       4.986 -24.177  12.853  1.00 10.00      A   
ATOM   1725  N   TYR A 183       2.778 -23.826  12.577  1.00 10.00      A   
ATOM   1726  HN  TYR A 183       1.875 -24.205  12.645  1.00 10.00      A   
ATOM   1727  CA  TYR A 183       2.928 -22.442  12.141  1.00 10.00      A   
ATOM   1728  CB  TYR A 183       1.673 -21.993  11.376  1.00 10.00      A   
ATOM   1729  CG  TYR A 183       1.707 -20.558  10.897  1.00 10.00      A   
ATOM   1730  CD1 TYR A 183       2.298 -20.224   9.686  1.00 10.00      A   
ATOM   1731  CD2 TYR A 183       1.150 -19.538  11.657  1.00 10.00      A   
ATOM   1732  CE1 TYR A 183       2.331 -18.916   9.247  1.00 10.00      A   
ATOM   1733  CE2 TYR A 183       1.177 -18.230  11.228  1.00 10.00      A   
ATOM   1734  CZ  TYR A 183       1.769 -17.921  10.023  1.00 10.00      A   
ATOM   1735  OH  TYR A 183       1.802 -16.613   9.595  1.00 10.00      A   
ATOM   1736  HH  TYR A 183       2.700 -16.392   9.317  1.00 10.00      A   
ATOM   1737  C   TYR A 183       3.176 -21.516  13.330  1.00 10.00      A   
ATOM   1738  O   TYR A 183       2.265 -21.251  14.118  1.00 10.00      A   
ATOM   1739  N   THR A 184       4.406 -21.026  13.455  1.00 10.00      A   
ATOM   1740  HN  THR A 184       5.093 -21.292  12.812  1.00 10.00      A   
ATOM   1741  CA  THR A 184       4.772 -20.134  14.549  1.00 10.00      A   
ATOM   1742  CB  THR A 184       5.723 -20.861  15.519  1.00 10.00      A   
ATOM   1743  OG1 THR A 184       6.798 -21.445  14.767  1.00 10.00      A   
ATOM   1744  HG1 THR A 184       7.415 -20.750  14.495  1.00 10.00      A   
ATOM   1745  CG2 THR A 184       4.989 -21.968  16.260  1.00 10.00      A   
ATOM   1746  C   THR A 184       5.485 -18.884  14.025  1.00 10.00      A   
ATOM   1747  O   THR A 184       6.090 -18.131  14.788  1.00 10.00      A   
ATOM   1748  N   SER A 185       5.385 -18.651  12.723  1.00 10.00      A   
ATOM   1749  HN  SER A 185       4.854 -19.256  12.168  1.00 10.00      A   
ATOM   1750  CA  SER A 185       6.052 -17.515  12.096  1.00 10.00      A   
ATOM   1751  CB  SER A 185       6.504 -17.894  10.684  1.00 10.00      A   
ATOM   1752  OG  SER A 185       7.089 -19.186  10.674  1.00 10.00      A   
ATOM   1753  HG  SER A 185       7.578 -19.305   9.852  1.00 10.00      A   
ATOM   1754  C   SER A 185       5.186 -16.256  12.056  1.00 10.00      A   
ATOM   1755  O   SER A 185       5.512 -15.303  11.353  1.00 10.00      A   
ATOM   1756  N   LEU A 186       4.101 -16.241  12.820  1.00 10.00      A   
ATOM   1757  HN  LEU A 186       3.894 -17.019  13.378  1.00 10.00      A   
ATOM   1758  CA  LEU A 186       3.213 -15.081  12.850  1.00 10.00      A   
ATOM   1759  CB  LEU A 186       1.871 -15.433  13.503  1.00 10.00      A   
ATOM   1760  CG  LEU A 186       0.852 -14.296  13.641  1.00 10.00      A   
ATOM   1761  CD1 LEU A 186       0.470 -13.741  12.279  1.00 10.00      A   
ATOM   1762  CD2 LEU A 186      -0.384 -14.766  14.394  1.00 10.00      A   
ATOM   1763  C   LEU A 186       3.870 -13.904  13.569  1.00 10.00      A   
ATOM   1764  O   LEU A 186       4.186 -13.989  14.756  1.00 10.00      A   
ATOM   1765  N   VAL A 187       4.086 -12.820  12.832  1.00 10.00      A   
ATOM   1766  HN  VAL A 187       3.833 -12.836  11.881  1.00 10.00      A   
ATOM   1767  CA  VAL A 187       4.702 -11.616  13.380  1.00 10.00      A   
ATOM   1768  CB  VAL A 187       5.951 -11.201  12.568  1.00 10.00      A   
ATOM   1769  CG1 VAL A 187       6.579  -9.930  13.130  1.00 10.00      A   
ATOM   1770  CG2 VAL A 187       6.971 -12.330  12.545  1.00 10.00      A   
ATOM   1771  C   VAL A 187       3.701 -10.462  13.396  1.00 10.00      A   
ATOM   1772  O   VAL A 187       3.632  -9.694  14.357  1.00 10.00      A   
ATOM   1773  N   SER A 188       2.926 -10.339  12.331  1.00 10.00      A   
ATOM   1774  HN  SER A 188       3.020 -10.977  11.591  1.00 10.00      A   
ATOM   1775  CA  SER A 188       1.937  -9.277  12.234  1.00 10.00      A   
ATOM   1776  CB  SER A 188       2.520  -8.079  11.482  1.00 10.00      A   
ATOM   1777  OG  SER A 188       3.723  -7.643  12.098  1.00 10.00      A   
ATOM   1778  HG  SER A 188       3.872  -8.153  12.903  1.00 10.00      A   
ATOM   1779  C   SER A 188       0.666  -9.775  11.559  1.00 10.00      A   
ATOM   1780  O   SER A 188       0.724 -10.389  10.496  1.00 10.00      A   
ATOM   1781  N   LEU A 189      -0.475  -9.517  12.185  1.00 10.00      A   
ATOM   1782  HN  LEU A 189      -0.454  -9.024  13.038  1.00 10.00      A   
ATOM   1783  CA  LEU A 189      -1.760  -9.943  11.648  1.00 10.00      A   
ATOM   1784  CB  LEU A 189      -2.220 -11.228  12.347  1.00 10.00      A   
ATOM   1785  CG  LEU A 189      -3.527 -11.854  11.847  1.00 10.00      A   
ATOM   1786  CD1 LEU A 189      -3.399 -12.301  10.398  1.00 10.00      A   
ATOM   1787  CD2 LEU A 189      -3.941 -13.019  12.732  1.00 10.00      A   
ATOM   1788  C   LEU A 189      -2.809  -8.849  11.831  1.00 10.00      A   
ATOM   1789  O   LEU A 189      -3.078  -8.417  12.955  1.00 10.00      A   
ATOM   1790  N   ASN A 190      -3.386  -8.397  10.729  1.00 10.00      A   
ATOM   1791  HN  ASN A 190      -3.112  -8.766   9.859  1.00 10.00      A   
ATOM   1792  CA  ASN A 190      -4.410  -7.361  10.767  1.00 10.00      A   
ATOM   1793  CB  ASN A 190      -3.861  -6.043  10.223  1.00 10.00      A   
ATOM   1794  CG  ASN A 190      -4.908  -4.948  10.178  1.00 10.00      A   
ATOM   1795  OD1 ASN A 190      -5.774  -4.859  11.047  1.00 10.00      A   
ATOM   1796  ND2 ASN A 190      -4.849  -4.116   9.155  1.00 10.00      A   
ATOM   1797 HD21 ASN A 190      -4.132  -4.253   8.480  1.00 10.00      A   
ATOM   1798 HD22 ASN A 190      -5.505  -3.393   9.111  1.00 10.00      A   
ATOM   1799  C   ASN A 190      -5.632  -7.785   9.959  1.00 10.00      A   
ATOM   1800  O   ASN A 190      -5.595  -7.801   8.726  1.00 10.00      A   
ATOM   1801  N   ILE A 191      -6.711  -8.124  10.657  1.00 10.00      A   
ATOM   1802  HN  ILE A 191      -6.679  -8.084  11.638  1.00 10.00      A   
ATOM   1803  CA  ILE A 191      -7.944  -8.554  10.007  1.00 10.00      A   
ATOM   1804  CB  ILE A 191      -8.236 -10.047  10.270  1.00 10.00      A   
ATOM   1805  CG1 ILE A 191      -8.309 -10.322  11.776  1.00 10.00      A   
ATOM   1806  CG2 ILE A 191      -7.181 -10.926   9.608  1.00 10.00      A   
ATOM   1807  CD1 ILE A 191      -8.889 -11.675  12.129  1.00 10.00      A   
ATOM   1808  C   ILE A 191      -9.134  -7.716  10.469  1.00 10.00      A   
ATOM   1809  O   ILE A 191     -10.257  -8.208  10.559  1.00 10.00      A   
ATOM   1810  N   SER A 192      -8.889  -6.438  10.724  1.00 10.00      A   
ATOM   1811  HN  SER A 192      -7.979  -6.093  10.593  1.00 10.00      A   
ATOM   1812  CA  SER A 192      -9.929  -5.522  11.192  1.00 10.00      A   
ATOM   1813  CB  SER A 192      -9.281  -4.204  11.619  1.00 10.00      A   
ATOM   1814  OG  SER A 192      -8.228  -3.854  10.732  1.00 10.00      A   
ATOM   1815  HG  SER A 192      -7.375  -4.035  11.155  1.00 10.00      A   
ATOM   1816  C   SER A 192     -11.010  -5.271  10.128  1.00 10.00      A   
ATOM   1817  O   SER A 192     -12.061  -4.688  10.412  1.00 10.00      A   
ATOM   1818  N   CYS A 193     -10.748  -5.720   8.909  1.00 10.00      A   
ATOM   1819  HN  CYS A 193      -9.903  -6.186   8.749  1.00 10.00      A   
ATOM   1820  CA  CYS A 193     -11.671  -5.541   7.800  1.00 10.00      A   
ATOM   1821  CB  CYS A 193     -10.886  -5.606   6.498  1.00 10.00      A   
ATOM   1822  SG  CYS A 193      -9.638  -6.913   6.489  1.00 10.00      A   
ATOM   1823  HG  CYS A 193      -8.622  -6.498   5.743  1.00 10.00      A   
ATOM   1824  C   CYS A 193     -12.753  -6.614   7.786  1.00 10.00      A   
ATOM   1825  O   CYS A 193     -13.856  -6.390   7.280  1.00 10.00      A   
ATOM   1826  N   LEU A 194     -12.436  -7.778   8.336  1.00 10.00      A   
ATOM   1827  HN  LEU A 194     -11.549  -7.892   8.739  1.00 10.00      A   
ATOM   1828  CA  LEU A 194     -13.378  -8.887   8.368  1.00 10.00      A   
ATOM   1829  CB  LEU A 194     -12.682 -10.174   8.808  1.00 10.00      A   
ATOM   1830  CG  LEU A 194     -11.754 -10.828   7.784  1.00 10.00      A   
ATOM   1831  CD1 LEU A 194     -10.954 -11.942   8.436  1.00 10.00      A   
ATOM   1832  CD2 LEU A 194     -12.551 -11.366   6.605  1.00 10.00      A   
ATOM   1833  C   LEU A 194     -14.559  -8.597   9.283  1.00 10.00      A   
ATOM   1834  O   LEU A 194     -14.411  -7.979  10.339  1.00 10.00      A   
ATOM   1835  N   ALA A 195     -15.727  -9.060   8.877  1.00 10.00      A   
ATOM   1836  HN  ALA A 195     -15.776  -9.565   8.027  1.00 10.00      A   
ATOM   1837  CA  ALA A 195     -16.940  -8.865   9.655  1.00 10.00      A   
ATOM   1838  CB  ALA A 195     -18.060  -8.342   8.768  1.00 10.00      A   
ATOM   1839  C   ALA A 195     -17.350 -10.176  10.312  1.00 10.00      A   
ATOM   1840  O   ALA A 195     -18.089 -10.189  11.296  1.00 10.00      A   
ATOM   1841  N   SER A 196     -16.872 -11.280   9.756  1.00 10.00      A   
ATOM   1842  HN  SER A 196     -16.297 -11.207   8.958  1.00 10.00      A   
ATOM   1843  CA  SER A 196     -17.178 -12.600  10.285  1.00 10.00      A   
ATOM   1844  CB  SER A 196     -16.965 -13.668   9.209  1.00 10.00      A   
ATOM   1845  OG  SER A 196     -15.803 -13.400   8.435  1.00 10.00      A   
ATOM   1846  HG  SER A 196     -15.949 -12.606   7.890  1.00 10.00      A   
ATOM   1847  C   SER A 196     -16.337 -12.899  11.524  1.00 10.00      A   
ATOM   1848  O   SER A 196     -15.215 -12.402  11.661  1.00 10.00      A   
ATOM   1849  N   GLU A 197     -16.887 -13.696  12.432  1.00 10.00      A   
ATOM   1850  HN  GLU A 197     -17.780 -14.064  12.268  1.00 10.00      A   
ATOM   1851  CA  GLU A 197     -16.187 -14.047  13.657  1.00 10.00      A   
ATOM   1852  CB  GLU A 197     -17.165 -14.200  14.822  1.00 10.00      A   
ATOM   1853  CG  GLU A 197     -16.503 -14.538  16.150  1.00 10.00      A   
ATOM   1854  CD  GLU A 197     -17.404 -15.361  17.045  1.00 10.00      A   
ATOM   1855  OE1 GLU A 197     -17.878 -14.834  18.074  1.00 10.00      A   
ATOM   1856  OE2 GLU A 197     -17.654 -16.539  16.717  1.00 10.00      A   
ATOM   1857  C   GLU A 197     -15.387 -15.328  13.484  1.00 10.00      A   
ATOM   1858  O   GLU A 197     -15.932 -16.377  13.124  1.00 10.00      A   
ATOM   1859  N   VAL A 198     -14.092 -15.234  13.738  1.00 10.00      A   
ATOM   1860  HN  VAL A 198     -13.723 -14.368  14.005  1.00 10.00      A   
ATOM   1861  CA  VAL A 198     -13.205 -16.380  13.631  1.00 10.00      A   
ATOM   1862  CB  VAL A 198     -11.748 -15.951  13.358  1.00 10.00      A   
ATOM   1863  CG1 VAL A 198     -11.609 -15.419  11.941  1.00 10.00      A   
ATOM   1864  CG2 VAL A 198     -11.289 -14.906  14.368  1.00 10.00      A   
ATOM   1865  C   VAL A 198     -13.251 -17.204  14.911  1.00 10.00      A   
ATOM   1866  O   VAL A 198     -13.714 -16.728  15.948  1.00 10.00      A   
ATOM   1867  N   SER A 199     -12.807 -18.445  14.830  1.00 10.00      A   
ATOM   1868  HN  SER A 199     -12.505 -18.797  13.964  1.00 10.00      A   
ATOM   1869  CA  SER A 199     -12.793 -19.320  15.986  1.00 10.00      A   
ATOM   1870  CB  SER A 199     -12.491 -20.743  15.523  1.00 10.00      A   
ATOM   1871  OG  SER A 199     -12.960 -20.944  14.196  1.00 10.00      A   
ATOM   1872  HG  SER A 199     -13.652 -21.615  14.201  1.00 10.00      A   
ATOM   1873  C   SER A 199     -11.757 -18.858  17.010  1.00 10.00      A   
ATOM   1874  O   SER A 199     -10.553 -18.871  16.740  1.00 10.00      A   
ATOM   1875  N   PHE A 200     -12.226 -18.463  18.187  1.00 10.00      A   
ATOM   1876  HN  PHE A 200     -13.193 -18.493  18.352  1.00 10.00      A   
ATOM   1877  CA  PHE A 200     -11.338 -17.997  19.243  1.00 10.00      A   
ATOM   1878  CB  PHE A 200     -12.135 -17.439  20.424  1.00 10.00      A   
ATOM   1879  CG  PHE A 200     -11.277 -16.828  21.497  1.00 10.00      A   
ATOM   1880  CD1 PHE A 200     -10.614 -15.634  21.269  1.00 10.00      A   
ATOM   1881  CD2 PHE A 200     -11.125 -17.451  22.727  1.00 10.00      A   
ATOM   1882  CE1 PHE A 200      -9.816 -15.069  22.245  1.00 10.00      A   
ATOM   1883  CE2 PHE A 200     -10.330 -16.891  23.711  1.00 10.00      A   
ATOM   1884  CZ  PHE A 200      -9.675 -15.698  23.467  1.00 10.00      A   
ATOM   1885  C   PHE A 200     -10.412 -19.113  19.705  1.00 10.00      A   
ATOM   1886  O   PHE A 200      -9.270 -18.865  20.086  1.00 10.00      A   
ATOM   1887  N   SER A 201     -10.912 -20.341  19.649  1.00 10.00      A   
ATOM   1888  HN  SER A 201     -11.830 -20.467  19.328  1.00 10.00      A   
ATOM   1889  CA  SER A 201     -10.148 -21.514  20.050  1.00 10.00      A   
ATOM   1890  CB  SER A 201     -11.014 -22.760  19.851  1.00 10.00      A   
ATOM   1891  OG  SER A 201     -12.082 -22.490  18.950  1.00 10.00      A   
ATOM   1892  HG  SER A 201     -12.717 -23.218  18.973  1.00 10.00      A   
ATOM   1893  C   SER A 201      -8.856 -21.632  19.239  1.00 10.00      A   
ATOM   1894  O   SER A 201      -7.807 -22.015  19.762  1.00 10.00      A   
ATOM   1895  N   ALA A 202      -8.942 -21.296  17.958  1.00 10.00      A   
ATOM   1896  HN  ALA A 202      -9.805 -20.999  17.601  1.00 10.00      A   
ATOM   1897  CA  ALA A 202      -7.788 -21.355  17.070  1.00 10.00      A   
ATOM   1898  CB  ALA A 202      -8.236 -21.512  15.626  1.00 10.00      A   
ATOM   1899  C   ALA A 202      -6.934 -20.102  17.222  1.00 10.00      A   
ATOM   1900  O   ALA A 202      -5.704 -20.172  17.231  1.00 10.00      A   
ATOM   1901  N   LEU A 203      -7.600 -18.957  17.351  1.00 10.00      A   
ATOM   1902  HN  LEU A 203      -8.579 -18.977  17.338  1.00 10.00      A   
ATOM   1903  CA  LEU A 203      -6.920 -17.673  17.504  1.00 10.00      A   
ATOM   1904  CB  LEU A 203      -7.941 -16.529  17.555  1.00 10.00      A   
ATOM   1905  CG  LEU A 203      -7.373 -15.107  17.642  1.00 10.00      A   
ATOM   1906  CD1 LEU A 203      -6.507 -14.787  16.431  1.00 10.00      A   
ATOM   1907  CD2 LEU A 203      -8.494 -14.091  17.789  1.00 10.00      A   
ATOM   1908  C   LEU A 203      -6.052 -17.657  18.758  1.00 10.00      A   
ATOM   1909  O   LEU A 203      -4.901 -17.224  18.720  1.00 10.00      A   
ATOM   1910  N   GLU A 204      -6.606 -18.148  19.859  1.00 10.00      A   
ATOM   1911  HN  GLU A 204      -7.529 -18.492  19.816  1.00 10.00      A   
ATOM   1912  CA  GLU A 204      -5.888 -18.193  21.128  1.00 10.00      A   
ATOM   1913  CB  GLU A 204      -6.785 -18.772  22.227  1.00 10.00      A   
ATOM   1914  CG  GLU A 204      -6.472 -18.263  23.627  1.00 10.00      A   
ATOM   1915  CD  GLU A 204      -5.704 -19.271  24.459  1.00 10.00      A   
ATOM   1916  OE1 GLU A 204      -5.715 -20.469  24.110  1.00 10.00      A   
ATOM   1917  OE2 GLU A 204      -5.094 -18.871  25.472  1.00 10.00      A   
ATOM   1918  C   GLU A 204      -4.616 -19.022  20.994  1.00 10.00      A   
ATOM   1919  O   GLU A 204      -3.531 -18.582  21.384  1.00 10.00      A   
ATOM   1920  N   ARG A 205      -4.754 -20.214  20.417  1.00 10.00      A   
ATOM   1921  HN  ARG A 205      -5.644 -20.498  20.113  1.00 10.00      A   
ATOM   1922  CA  ARG A 205      -3.621 -21.112  20.227  1.00 10.00      A   
ATOM   1923  CB  ARG A 205      -4.081 -22.438  19.612  1.00 10.00      A   
ATOM   1924  CG  ARG A 205      -3.107 -23.591  19.813  1.00 10.00      A   
ATOM   1925  CD  ARG A 205      -3.463 -24.786  18.941  1.00 10.00      A   
ATOM   1926  NE  ARG A 205      -4.871 -25.162  19.069  1.00 10.00      A   
ATOM   1927  HE  ARG A 205      -5.365 -24.803  19.841  1.00 10.00      A   
ATOM   1928  CZ  ARG A 205      -5.512 -25.958  18.213  1.00 10.00      A   
ATOM   1929  NH1 ARG A 205      -4.876 -26.471  17.167  1.00 10.00      A   
ATOM   1930 HH11 ARG A 205      -3.860 -26.257  16.999  1.00 10.00      A   
ATOM   1931 HH12 ARG A 205      -5.380 -27.091  16.501  1.00 10.00      A   
ATOM   1932  NH2 ARG A 205      -6.799 -26.231  18.401  1.00 10.00      A   
ATOM   1933 HH21 ARG A 205      -7.305 -26.855  17.735  1.00 10.00      A   
ATOM   1934 HH22 ARG A 205      -7.312 -25.818  19.216  1.00 10.00      A   
ATOM   1935  C   ARG A 205      -2.555 -20.460  19.348  1.00 10.00      A   
ATOM   1936  O   ARG A 205      -1.358 -20.597  19.600  1.00 10.00      A   
ATOM   1937  N   LEU A 206      -3.005 -19.741  18.322  1.00 10.00      A   
ATOM   1938  HN  LEU A 206      -3.975 -19.677  18.174  1.00 10.00      A   
ATOM   1939  CA  LEU A 206      -2.105 -19.057  17.404  1.00 10.00      A   
ATOM   1940  CB  LEU A 206      -2.905 -18.356  16.306  1.00 10.00      A   
ATOM   1941  CG  LEU A 206      -3.266 -19.203  15.089  1.00 10.00      A   
ATOM   1942  CD1 LEU A 206      -4.371 -18.528  14.299  1.00 10.00      A   
ATOM   1943  CD2 LEU A 206      -2.040 -19.409  14.213  1.00 10.00      A   
ATOM   1944  C   LEU A 206      -1.233 -18.042  18.134  1.00 10.00      A   
ATOM   1945  O   LEU A 206      -0.010 -18.093  18.049  1.00 10.00      A   
ATOM   1946  N   VAL A 207      -1.869 -17.140  18.864  1.00 10.00      A   
ATOM   1947  HN  VAL A 207      -2.854 -17.168  18.907  1.00 10.00      A   
ATOM   1948  CA  VAL A 207      -1.155 -16.102  19.603  1.00 10.00      A   
ATOM   1949  CB  VAL A 207      -2.139 -15.146  20.315  1.00 10.00      A   
ATOM   1950  CG1 VAL A 207      -1.392 -14.046  21.049  1.00 10.00      A   
ATOM   1951  CG2 VAL A 207      -3.118 -14.543  19.319  1.00 10.00      A   
ATOM   1952  C   VAL A 207      -0.192 -16.704  20.628  1.00 10.00      A   
ATOM   1953  O   VAL A 207       0.916 -16.201  20.824  1.00 10.00      A   
ATOM   1954  N   THR A 208      -0.608 -17.794  21.260  1.00 10.00      A   
ATOM   1955  HN  THR A 208      -1.487 -18.164  21.038  1.00 10.00      A   
ATOM   1956  CA  THR A 208       0.208 -18.453  22.271  1.00 10.00      A   
ATOM   1957  CB  THR A 208      -0.592 -19.543  23.009  1.00 10.00      A   
ATOM   1958  OG1 THR A 208      -1.886 -19.034  23.361  1.00 10.00      A   
ATOM   1959  HG1 THR A 208      -2.404 -18.878  22.559  1.00 10.00      A   
ATOM   1960  CG2 THR A 208       0.135 -19.969  24.273  1.00 10.00      A   
ATOM   1961  C   THR A 208       1.479 -19.073  21.680  1.00 10.00      A   
ATOM   1962  O   THR A 208       2.508 -19.174  22.353  1.00 10.00      A   
ATOM   1963  N   ARG A 209       1.420 -19.480  20.419  1.00 10.00      A   
ATOM   1964  HN  ARG A 209       0.591 -19.359  19.906  1.00 10.00      A   
ATOM   1965  CA  ARG A 209       2.574 -20.098  19.783  1.00 10.00      A   
ATOM   1966  CB  ARG A 209       2.174 -21.336  18.975  1.00 10.00      A   
ATOM   1967  CG  ARG A 209       1.283 -21.057  17.773  1.00 10.00      A   
ATOM   1968  CD  ARG A 209       1.039 -22.330  16.986  1.00 10.00      A   
ATOM   1969  NE  ARG A 209       0.057 -22.159  15.913  1.00 10.00      A   
ATOM   1970  HE  ARG A 209       0.162 -21.376  15.325  1.00 10.00      A   
ATOM   1971  CZ  ARG A 209      -0.936 -23.019  15.691  1.00 10.00      A   
ATOM   1972  NH1 ARG A 209      -1.061 -24.077  16.477  1.00 10.00      A   
ATOM   1973 HH11 ARG A 209      -0.386 -24.230  17.256  1.00 10.00      A   
ATOM   1974 HH12 ARG A 209      -1.829 -24.778  16.314  1.00 10.00      A   
ATOM   1975  NH2 ARG A 209      -1.788 -22.833  14.689  1.00 10.00      A   
ATOM   1976 HH21 ARG A 209      -1.686 -22.012  14.058  1.00 10.00      A   
ATOM   1977 HH22 ARG A 209      -2.560 -23.514  14.523  1.00 10.00      A   
ATOM   1978  C   ARG A 209       3.353 -19.116  18.917  1.00 10.00      A   
ATOM   1979  O   ARG A 209       4.250 -19.512  18.175  1.00 10.00      A   
ATOM   1980  N   CYS A 210       3.023 -17.839  19.013  1.00 10.00      A   
ATOM   1981  HN  CYS A 210       2.306 -17.568  19.628  1.00 10.00      A   
ATOM   1982  CA  CYS A 210       3.710 -16.826  18.226  1.00 10.00      A   
ATOM   1983  CB  CYS A 210       2.769 -16.223  17.187  1.00 10.00      A   
ATOM   1984  SG  CYS A 210       2.033 -17.449  16.085  1.00 10.00      A   
ATOM   1985  HG  CYS A 210       1.033 -18.024  16.739  1.00 10.00      A   
ATOM   1986  C   CYS A 210       4.318 -15.744  19.111  1.00 10.00      A   
ATOM   1987  O   CYS A 210       3.684 -14.731  19.399  1.00 10.00      A   
ATOM   1988  N   PRO A 211       5.566 -15.956  19.558  1.00 10.00      A   
ATOM   1989  CA  PRO A 211       6.278 -15.002  20.413  1.00 10.00      A   
ATOM   1990  CB  PRO A 211       7.409 -15.848  20.993  1.00 10.00      A   
ATOM   1991  CG  PRO A 211       7.687 -16.873  19.947  1.00 10.00      A   
ATOM   1992  CD  PRO A 211       6.376 -17.159  19.271  1.00 10.00      A   
ATOM   1993  C   PRO A 211       6.856 -13.836  19.613  1.00 10.00      A   
ATOM   1994  O   PRO A 211       7.341 -12.854  20.183  1.00 10.00      A   
ATOM   1995  N   ASN A 212       6.801 -13.953  18.292  1.00 10.00      A   
ATOM   1996  HN  ASN A 212       6.399 -14.759  17.901  1.00 10.00      A   
ATOM   1997  CA  ASN A 212       7.309 -12.914  17.404  1.00 10.00      A   
ATOM   1998  CB  ASN A 212       7.986 -13.516  16.167  1.00 10.00      A   
ATOM   1999  CG  ASN A 212       9.174 -14.406  16.492  1.00 10.00      A   
ATOM   2000  OD1 ASN A 212      10.297 -13.931  16.665  1.00 10.00      A   
ATOM   2001  ND2 ASN A 212       8.935 -15.706  16.557  1.00 10.00      A   
ATOM   2002 HD21 ASN A 212       8.017 -16.014  16.392  1.00 10.00      A   
ATOM   2003 HD22 ASN A 212       9.683 -16.309  16.752  1.00 10.00      A   
ATOM   2004  C   ASN A 212       6.172 -11.997  16.982  1.00 10.00      A   
ATOM   2005  O   ASN A 212       6.366 -11.051  16.223  1.00 10.00      A   
ATOM   2006  N   LEU A 213       4.977 -12.296  17.472  1.00 10.00      A   
ATOM   2007  HN  LEU A 213       4.883 -13.074  18.055  1.00 10.00      A   
ATOM   2008  CA  LEU A 213       3.807 -11.496  17.167  1.00 10.00      A   
ATOM   2009  CB  LEU A 213       2.532 -12.234  17.583  1.00 10.00      A   
ATOM   2010  CG  LEU A 213       1.207 -11.523  17.300  1.00 10.00      A   
ATOM   2011  CD1 LEU A 213       1.027 -11.279  15.813  1.00 10.00      A   
ATOM   2012  CD2 LEU A 213       0.040 -12.318  17.864  1.00 10.00      A   
ATOM   2013  C   LEU A 213       3.914 -10.154  17.883  1.00 10.00      A   
ATOM   2014  O   LEU A 213       3.896 -10.091  19.114  1.00 10.00      A   
ATOM   2015  N   LYS A 214       4.064  -9.091  17.111  1.00 10.00      A   
ATOM   2016  HN  LYS A 214       4.102  -9.210  16.137  1.00 10.00      A   
ATOM   2017  CA  LYS A 214       4.191  -7.752  17.672  1.00 10.00      A   
ATOM   2018  CB  LYS A 214       5.505  -7.104  17.229  1.00 10.00      A   
ATOM   2019  CG  LYS A 214       6.743  -7.918  17.571  1.00 10.00      A   
ATOM   2020  CD  LYS A 214       6.938  -8.033  19.073  1.00 10.00      A   
ATOM   2021  CE  LYS A 214       7.991  -7.058  19.568  1.00 10.00      A   
ATOM   2022  NZ  LYS A 214       9.298  -7.291  18.910  1.00 10.00      A   
ATOM   2023  HZ1 LYS A 214      10.033  -6.710  19.359  1.00 10.00      A   
ATOM   2024  HZ2 LYS A 214       9.239  -7.044  17.899  1.00 10.00      A   
ATOM   2025  HZ3 LYS A 214       9.564  -8.294  18.991  1.00 10.00      A   
ATOM   2026  C   LYS A 214       3.015  -6.866  17.280  1.00 10.00      A   
ATOM   2027  O   LYS A 214       2.676  -5.916  17.985  1.00 10.00      A   
ATOM   2028  N   SER A 215       2.392  -7.179  16.163  1.00 10.00      A   
ATOM   2029  HN  SER A 215       2.691  -7.952  15.640  1.00 10.00      A   
ATOM   2030  CA  SER A 215       1.266  -6.395  15.694  1.00 10.00      A   
ATOM   2031  CB  SER A 215       1.626  -5.692  14.386  1.00 10.00      A   
ATOM   2032  OG  SER A 215       2.852  -4.988  14.501  1.00 10.00      A   
ATOM   2033  HG  SER A 215       2.701  -4.051  14.290  1.00 10.00      A   
ATOM   2034  C   SER A 215       0.037  -7.273  15.507  1.00 10.00      A   
ATOM   2035  O   SER A 215      -0.040  -8.052  14.555  1.00 10.00      A   
ATOM   2036  N   LEU A 216      -0.912  -7.155  16.425  1.00 10.00      A   
ATOM   2037  HN  LEU A 216      -0.788  -6.514  17.163  1.00 10.00      A   
ATOM   2038  CA  LEU A 216      -2.138  -7.935  16.366  1.00 10.00      A   
ATOM   2039  CB  LEU A 216      -2.203  -8.940  17.523  1.00 10.00      A   
ATOM   2040  CG  LEU A 216      -3.383  -9.919  17.506  1.00 10.00      A   
ATOM   2041  CD1 LEU A 216      -3.263 -10.891  16.339  1.00 10.00      A   
ATOM   2042  CD2 LEU A 216      -3.483 -10.667  18.829  1.00 10.00      A   
ATOM   2043  C   LEU A 216      -3.361  -7.019  16.385  1.00 10.00      A   
ATOM   2044  O   LEU A 216      -3.760  -6.511  17.432  1.00 10.00      A   
ATOM   2045  N   LYS A 217      -3.945  -6.810  15.217  1.00 10.00      A   
ATOM   2046  HN  LYS A 217      -3.589  -7.258  14.418  1.00 10.00      A   
ATOM   2047  CA  LYS A 217      -5.118  -5.960  15.084  1.00 10.00      A   
ATOM   2048  CB  LYS A 217      -4.869  -4.879  14.027  1.00 10.00      A   
ATOM   2049  CG  LYS A 217      -3.729  -3.932  14.385  1.00 10.00      A   
ATOM   2050  CD  LYS A 217      -2.809  -3.675  13.202  1.00 10.00      A   
ATOM   2051  CE  LYS A 217      -1.620  -2.815  13.608  1.00 10.00      A   
ATOM   2052  NZ  LYS A 217      -0.641  -2.636  12.497  1.00 10.00      A   
ATOM   2053  HZ1 LYS A 217       0.139  -2.017  12.802  1.00 10.00      A   
ATOM   2054  HZ2 LYS A 217      -1.102  -2.207  11.669  1.00 10.00      A   
ATOM   2055  HZ3 LYS A 217      -0.243  -3.554  12.212  1.00 10.00      A   
ATOM   2056  C   LYS A 217      -6.326  -6.820  14.735  1.00 10.00      A   
ATOM   2057  O   LYS A 217      -6.440  -7.325  13.615  1.00 10.00      A   
ATOM   2058  N   LEU A 218      -7.207  -7.007  15.708  1.00 10.00      A   
ATOM   2059  HN  LEU A 218      -7.067  -6.563  16.573  1.00 10.00      A   
ATOM   2060  CA  LEU A 218      -8.391  -7.833  15.530  1.00 10.00      A   
ATOM   2061  CB  LEU A 218      -8.822  -8.418  16.875  1.00 10.00      A   
ATOM   2062  CG  LEU A 218      -7.759  -9.223  17.625  1.00 10.00      A   
ATOM   2063  CD1 LEU A 218      -8.241  -9.575  19.021  1.00 10.00      A   
ATOM   2064  CD2 LEU A 218      -7.384 -10.477  16.852  1.00 10.00      A   
ATOM   2065  C   LEU A 218      -9.541  -7.053  14.904  1.00 10.00      A   
ATOM   2066  O   LEU A 218      -9.409  -5.867  14.591  1.00 10.00      A   
ATOM   2067  N   ASN A 219     -10.670  -7.731  14.737  1.00 10.00      A   
ATOM   2068  HN  ASN A 219     -10.717  -8.663  15.033  1.00 10.00      A   
ATOM   2069  CA  ASN A 219     -11.851  -7.130  14.142  1.00 10.00      A   
ATOM   2070  CB  ASN A 219     -12.329  -7.935  12.929  1.00 10.00      A   
ATOM   2071  CG  ASN A 219     -12.947  -9.281  13.275  1.00 10.00      A   
ATOM   2072  OD1 ASN A 219     -12.577  -9.920  14.257  1.00 10.00      A   
ATOM   2073  ND2 ASN A 219     -13.896  -9.719  12.461  1.00 10.00      A   
ATOM   2074 HD21 ASN A 219     -14.144  -9.158  11.692  1.00 10.00      A   
ATOM   2075 HD22 ASN A 219     -14.311 -10.588  12.654  1.00 10.00      A   
ATOM   2076  C   ASN A 219     -12.970  -6.962  15.164  1.00 10.00      A   
ATOM   2077  O   ASN A 219     -12.884  -7.461  16.287  1.00 10.00      A   
ATOM   2078  N   ARG A 220     -14.025  -6.276  14.748  1.00 10.00      A   
ATOM   2079  HN  ARG A 220     -14.036  -5.951  13.823  1.00 10.00      A   
ATOM   2080  CA  ARG A 220     -15.176  -5.991  15.600  1.00 10.00      A   
ATOM   2081  CB  ARG A 220     -16.174  -5.122  14.832  1.00 10.00      A   
ATOM   2082  CG  ARG A 220     -17.276  -4.519  15.686  1.00 10.00      A   
ATOM   2083  CD  ARG A 220     -18.250  -3.732  14.827  1.00 10.00      A   
ATOM   2084  NE  ARG A 220     -19.176  -2.931  15.626  1.00 10.00      A   
ATOM   2085  HE  ARG A 220     -18.991  -2.851  16.591  1.00 10.00      A   
ATOM   2086  CZ  ARG A 220     -20.242  -2.309  15.124  1.00 10.00      A   
ATOM   2087  NH1 ARG A 220     -20.519  -2.393  13.826  1.00 10.00      A   
ATOM   2088 HH11 ARG A 220     -21.352  -1.904  13.433  1.00 10.00      A   
ATOM   2089 HH12 ARG A 220     -19.901  -2.943  13.191  1.00 10.00      A   
ATOM   2090  NH2 ARG A 220     -21.011  -1.579  15.916  1.00 10.00      A   
ATOM   2091 HH21 ARG A 220     -21.853  -1.094  15.537  1.00 10.00      A   
ATOM   2092 HH22 ARG A 220     -20.769  -1.480  16.937  1.00 10.00      A   
ATOM   2093  C   ARG A 220     -15.869  -7.256  16.096  1.00 10.00      A   
ATOM   2094  O   ARG A 220     -16.514  -7.242  17.144  1.00 10.00      A   
ATOM   2095  N   ALA A 221     -15.734  -8.344  15.348  1.00 10.00      A   
ATOM   2096  HN  ALA A 221     -15.203  -8.297  14.527  1.00 10.00      A   
ATOM   2097  CA  ALA A 221     -16.363  -9.609  15.713  1.00 10.00      A   
ATOM   2098  CB  ALA A 221     -16.176 -10.633  14.608  1.00 10.00      A   
ATOM   2099  C   ALA A 221     -15.848 -10.149  17.045  1.00 10.00      A   
ATOM   2100  O   ALA A 221     -16.549 -10.892  17.731  1.00 10.00      A   
ATOM   2101  N   VAL A 222     -14.623  -9.787  17.405  1.00 10.00      A   
ATOM   2102  HN  VAL A 222     -14.104  -9.193  16.819  1.00 10.00      A   
ATOM   2103  CA  VAL A 222     -14.040 -10.241  18.661  1.00 10.00      A   
ATOM   2104  CB  VAL A 222     -12.497 -10.257  18.615  1.00 10.00      A   
ATOM   2105  CG1 VAL A 222     -11.938 -10.993  19.822  1.00 10.00      A   
ATOM   2106  CG2 VAL A 222     -12.006 -10.905  17.329  1.00 10.00      A   
ATOM   2107  C   VAL A 222     -14.517  -9.357  19.813  1.00 10.00      A   
ATOM   2108  O   VAL A 222     -14.255  -8.154  19.832  1.00 10.00      A   
ATOM   2109  N   PRO A 223     -15.236  -9.941  20.784  1.00 10.00      A   
ATOM   2110  CA  PRO A 223     -15.766  -9.199  21.933  1.00 10.00      A   
ATOM   2111  CB  PRO A 223     -16.740 -10.192  22.567  1.00 10.00      A   
ATOM   2112  CG  PRO A 223     -16.186 -11.524  22.211  1.00 10.00      A   
ATOM   2113  CD  PRO A 223     -15.603 -11.369  20.835  1.00 10.00      A   
ATOM   2114  C   PRO A 223     -14.687  -8.792  22.940  1.00 10.00      A   
ATOM   2115  O   PRO A 223     -13.552  -9.275  22.896  1.00 10.00      A   
ATOM   2116  N   LEU A 224     -15.060  -7.909  23.858  1.00 10.00      A   
ATOM   2117  HN  LEU A 224     -15.981  -7.569  23.842  1.00 10.00      A   
ATOM   2118  CA  LEU A 224     -14.145  -7.419  24.882  1.00 10.00      A   
ATOM   2119  CB  LEU A 224     -14.763  -6.216  25.599  1.00 10.00      A   
ATOM   2120  CG  LEU A 224     -13.855  -5.439  26.552  1.00 10.00      A   
ATOM   2121  CD1 LEU A 224     -12.606  -4.956  25.832  1.00 10.00      A   
ATOM   2122  CD2 LEU A 224     -14.606  -4.262  27.151  1.00 10.00      A   
ATOM   2123  C   LEU A 224     -13.811  -8.517  25.887  1.00 10.00      A   
ATOM   2124  O   LEU A 224     -12.739  -8.514  26.498  1.00 10.00      A   
ATOM   2125  N   GLU A 225     -14.728  -9.469  26.039  1.00 10.00      A   
ATOM   2126  HN  GLU A 225     -15.563  -9.414  25.523  1.00 10.00      A   
ATOM   2127  CA  GLU A 225     -14.537 -10.580  26.968  1.00 10.00      A   
ATOM   2128  CB  GLU A 225     -15.789 -11.458  27.055  1.00 10.00      A   
ATOM   2129  CG  GLU A 225     -17.070 -10.710  27.374  1.00 10.00      A   
ATOM   2130  CD  GLU A 225     -17.815 -10.289  26.127  1.00 10.00      A   
ATOM   2131  OE1 GLU A 225     -17.752  -9.094  25.773  1.00 10.00      A   
ATOM   2132  OE2 GLU A 225     -18.458 -11.154  25.492  1.00 10.00      A   
ATOM   2133  C   GLU A 225     -13.348 -11.443  26.565  1.00 10.00      A   
ATOM   2134  O   GLU A 225     -12.798 -12.174  27.384  1.00 10.00      A   
ATOM   2135  N   LYS A 226     -12.937 -11.344  25.306  1.00 10.00      A   
ATOM   2136  HN  LYS A 226     -13.386 -10.714  24.701  1.00 10.00      A   
ATOM   2137  CA  LYS A 226     -11.826 -12.142  24.806  1.00 10.00      A   
ATOM   2138  CB  LYS A 226     -12.192 -12.774  23.459  1.00 10.00      A   
ATOM   2139  CG  LYS A 226     -13.482 -13.580  23.475  1.00 10.00      A   
ATOM   2140  CD  LYS A 226     -13.352 -14.827  24.333  1.00 10.00      A   
ATOM   2141  CE  LYS A 226     -14.680 -15.556  24.460  1.00 10.00      A   
ATOM   2142  NZ  LYS A 226     -14.538 -16.833  25.200  1.00 10.00      A   
ATOM   2143  HZ1 LYS A 226     -15.464 -17.292  25.307  1.00 10.00      A   
ATOM   2144  HZ2 LYS A 226     -14.138 -16.661  26.143  1.00 10.00      A   
ATOM   2145  HZ3 LYS A 226     -13.907 -17.476  24.681  1.00 10.00      A   
ATOM   2146  C   LYS A 226     -10.555 -11.315  24.655  1.00 10.00      A   
ATOM   2147  O   LYS A 226      -9.564 -11.789  24.098  1.00 10.00      A   
ATOM   2148  N   LEU A 227     -10.575 -10.089  25.162  1.00 10.00      A   
ATOM   2149  HN  LEU A 227     -11.383  -9.769  25.617  1.00 10.00      A   
ATOM   2150  CA  LEU A 227      -9.421  -9.206  25.055  1.00 10.00      A   
ATOM   2151  CB  LEU A 227      -9.831  -7.741  25.253  1.00 10.00      A   
ATOM   2152  CG  LEU A 227      -8.974  -6.682  24.547  1.00 10.00      A   
ATOM   2153  CD1 LEU A 227      -7.742  -6.330  25.367  1.00 10.00      A   
ATOM   2154  CD2 LEU A 227      -8.577  -7.143  23.153  1.00 10.00      A   
ATOM   2155  C   LEU A 227      -8.317  -9.602  26.030  1.00 10.00      A   
ATOM   2156  O   LEU A 227      -7.193  -9.901  25.621  1.00 10.00      A   
ATOM   2157  N   ALA A 228      -8.647  -9.633  27.316  1.00 10.00      A   
ATOM   2158  HN  ALA A 228      -9.564  -9.406  27.577  1.00 10.00      A   
ATOM   2159  CA  ALA A 228      -7.680  -9.983  28.356  1.00 10.00      A   
ATOM   2160  CB  ALA A 228      -8.314  -9.861  29.735  1.00 10.00      A   
ATOM   2161  C   ALA A 228      -7.110 -11.383  28.150  1.00 10.00      A   
ATOM   2162  O   ALA A 228      -5.932 -11.634  28.411  1.00 10.00      A   
ATOM   2163  N   THR A 229      -7.948 -12.282  27.656  1.00 10.00      A   
ATOM   2164  HN  THR A 229      -8.867 -12.012  27.451  1.00 10.00      A   
ATOM   2165  CA  THR A 229      -7.553 -13.658  27.410  1.00 10.00      A   
ATOM   2166  CB  THR A 229      -8.764 -14.483  26.945  1.00 10.00      A   
ATOM   2167  OG1 THR A 229      -9.951 -13.940  27.547  1.00 10.00      A   
ATOM   2168  HG1 THR A 229      -9.945 -14.130  28.493  1.00 10.00      A   
ATOM   2169  CG2 THR A 229      -8.615 -15.938  27.368  1.00 10.00      A   
ATOM   2170  C   THR A 229      -6.444 -13.748  26.361  1.00 10.00      A   
ATOM   2171  O   THR A 229      -5.631 -14.672  26.385  1.00 10.00      A   
ATOM   2172  N   LEU A 230      -6.402 -12.779  25.454  1.00 10.00      A   
ATOM   2173  HN  LEU A 230      -7.065 -12.057  25.494  1.00 10.00      A   
ATOM   2174  CA  LEU A 230      -5.391 -12.762  24.405  1.00 10.00      A   
ATOM   2175  CB  LEU A 230      -5.950 -12.182  23.104  1.00 10.00      A   
ATOM   2176  CG  LEU A 230      -6.844 -13.115  22.285  1.00 10.00      A   
ATOM   2177  CD1 LEU A 230      -7.384 -12.397  21.062  1.00 10.00      A   
ATOM   2178  CD2 LEU A 230      -6.087 -14.371  21.877  1.00 10.00      A   
ATOM   2179  C   LEU A 230      -4.137 -12.004  24.828  1.00 10.00      A   
ATOM   2180  O   LEU A 230      -3.025 -12.401  24.485  1.00 10.00      A   
ATOM   2181  N   LEU A 231      -4.312 -10.923  25.581  1.00 10.00      A   
ATOM   2182  HN  LEU A 231      -5.221 -10.656  25.831  1.00 10.00      A   
ATOM   2183  CA  LEU A 231      -3.183 -10.117  26.035  1.00 10.00      A   
ATOM   2184  CB  LEU A 231      -3.650  -8.840  26.735  1.00 10.00      A   
ATOM   2185  CG  LEU A 231      -4.171  -7.729  25.820  1.00 10.00      A   
ATOM   2186  CD1 LEU A 231      -4.117  -6.386  26.530  1.00 10.00      A   
ATOM   2187  CD2 LEU A 231      -3.374  -7.684  24.525  1.00 10.00      A   
ATOM   2188  C   LEU A 231      -2.233 -10.911  26.924  1.00 10.00      A   
ATOM   2189  O   LEU A 231      -1.023 -10.695  26.905  1.00 10.00      A   
ATOM   2190  N   GLN A 232      -2.783 -11.842  27.692  1.00 10.00      A   
ATOM   2191  HN  GLN A 232      -3.757 -11.961  27.674  1.00 10.00      A   
ATOM   2192  CA  GLN A 232      -1.975 -12.679  28.572  1.00 10.00      A   
ATOM   2193  CB  GLN A 232      -2.864 -13.472  29.535  1.00 10.00      A   
ATOM   2194  CG  GLN A 232      -3.469 -12.650  30.665  1.00 10.00      A   
ATOM   2195  CD  GLN A 232      -2.422 -12.010  31.560  1.00 10.00      A   
ATOM   2196  OE1 GLN A 232      -1.299 -12.501  31.678  1.00 10.00      A   
ATOM   2197  NE2 GLN A 232      -2.788 -10.917  32.210  1.00 10.00      A   
ATOM   2198 HE21 GLN A 232      -3.706 -10.587  32.083  1.00 10.00      A   
ATOM   2199 HE22 GLN A 232      -2.133 -10.484  32.794  1.00 10.00      A   
ATOM   2200  C   GLN A 232      -1.103 -13.638  27.761  1.00 10.00      A   
ATOM   2201  O   GLN A 232      -0.145 -14.215  28.278  1.00 10.00      A   
ATOM   2202  N   ARG A 233      -1.435 -13.795  26.483  1.00 10.00      A   
ATOM   2203  HN  ARG A 233      -2.198 -13.294  26.123  1.00 10.00      A   
ATOM   2204  CA  ARG A 233      -0.695 -14.687  25.603  1.00 10.00      A   
ATOM   2205  CB  ARG A 233      -1.653 -15.412  24.654  1.00 10.00      A   
ATOM   2206  CG  ARG A 233      -2.605 -16.376  25.344  1.00 10.00      A   
ATOM   2207  CD  ARG A 233      -1.844 -17.405  26.164  1.00 10.00      A   
ATOM   2208  NE  ARG A 233      -2.653 -18.584  26.462  1.00 10.00      A   
ATOM   2209  HE  ARG A 233      -3.547 -18.644  26.032  1.00 10.00      A   
ATOM   2210  CZ  ARG A 233      -2.264 -19.569  27.267  1.00 10.00      A   
ATOM   2211  NH1 ARG A 233      -1.075 -19.514  27.858  1.00 10.00      A   
ATOM   2212 HH11 ARG A 233      -0.766 -20.283  28.489  1.00 10.00      A   
ATOM   2213 HH12 ARG A 233      -0.445 -18.696  27.697  1.00 10.00      A   
ATOM   2214  NH2 ARG A 233      -3.063 -20.610  27.475  1.00 10.00      A   
ATOM   2215 HH21 ARG A 233      -3.998 -20.653  27.009  1.00 10.00      A   
ATOM   2216 HH22 ARG A 233      -2.766 -21.387  28.104  1.00 10.00      A   
ATOM   2217  C   ARG A 233       0.369 -13.945  24.806  1.00 10.00      A   
ATOM   2218  O   ARG A 233       1.276 -14.565  24.252  1.00 10.00      A   
ATOM   2219  N   ALA A 234       0.261 -12.624  24.747  1.00 10.00      A   
ATOM   2220  HN  ALA A 234      -0.479 -12.181  25.214  1.00 10.00      A   
ATOM   2221  CA  ALA A 234       1.220 -11.814  24.006  1.00 10.00      A   
ATOM   2222  CB  ALA A 234       0.772 -11.638  22.560  1.00 10.00      A   
ATOM   2223  C   ALA A 234       1.439 -10.459  24.670  1.00 10.00      A   
ATOM   2224  O   ALA A 234       0.887  -9.449  24.236  1.00 10.00      A   
ATOM   2225  N   PRO A 235       2.254 -10.417  25.734  1.00 10.00      A   
ATOM   2226  CA  PRO A 235       2.547  -9.180  26.459  1.00 10.00      A   
ATOM   2227  CB  PRO A 235       2.998  -9.698  27.822  1.00 10.00      A   
ATOM   2228  CG  PRO A 235       3.663 -10.999  27.518  1.00 10.00      A   
ATOM   2229  CD  PRO A 235       2.948 -11.580  26.327  1.00 10.00      A   
ATOM   2230  C   PRO A 235       3.674  -8.387  25.797  1.00 10.00      A   
ATOM   2231  O   PRO A 235       4.070  -7.321  26.277  1.00 10.00      A   
ATOM   2232  N   GLN A 236       4.200  -8.920  24.700  1.00 10.00      A   
ATOM   2233  HN  GLN A 236       3.853  -9.778  24.376  1.00 10.00      A   
ATOM   2234  CA  GLN A 236       5.282  -8.268  23.969  1.00 10.00      A   
ATOM   2235  CB  GLN A 236       6.368  -9.274  23.559  1.00 10.00      A   
ATOM   2236  CG  GLN A 236       6.052 -10.111  22.322  1.00 10.00      A   
ATOM   2237  CD  GLN A 236       4.996 -11.170  22.570  1.00 10.00      A   
ATOM   2238  OE1 GLN A 236       4.832 -11.652  23.689  1.00 10.00      A   
ATOM   2239  NE2 GLN A 236       4.270 -11.539  21.530  1.00 10.00      A   
ATOM   2240 HE21 GLN A 236       4.446 -11.107  20.662  1.00 10.00      A   
ATOM   2241 HE22 GLN A 236       3.589 -12.235  21.661  1.00 10.00      A   
ATOM   2242  C   GLN A 236       4.747  -7.524  22.749  1.00 10.00      A   
ATOM   2243  O   GLN A 236       5.515  -7.020  21.926  1.00 10.00      A   
ATOM   2244  N   LEU A 237       3.425  -7.460  22.647  1.00 10.00      A   
ATOM   2245  HN  LEU A 237       2.874  -7.873  23.343  1.00 10.00      A   
ATOM   2246  CA  LEU A 237       2.765  -6.788  21.538  1.00 10.00      A   
ATOM   2247  CB  LEU A 237       1.259  -7.049  21.588  1.00 10.00      A   
ATOM   2248  CG  LEU A 237       0.554  -7.259  20.246  1.00 10.00      A   
ATOM   2249  CD1 LEU A 237       0.907  -8.621  19.664  1.00 10.00      A   
ATOM   2250  CD2 LEU A 237      -0.951  -7.120  20.409  1.00 10.00      A   
ATOM   2251  C   LEU A 237       3.040  -5.286  21.571  1.00 10.00      A   
ATOM   2252  O   LEU A 237       3.074  -4.673  22.640  1.00 10.00      A   
ATOM   2253  N   GLU A 238       3.257  -4.711  20.394  1.00 10.00      A   
ATOM   2254  HN  GLU A 238       3.232  -5.265  19.585  1.00 10.00      A   
ATOM   2255  CA  GLU A 238       3.532  -3.288  20.262  1.00 10.00      A   
ATOM   2256  CB  GLU A 238       4.757  -3.065  19.375  1.00 10.00      A   
ATOM   2257  CG  GLU A 238       6.008  -3.765  19.874  1.00 10.00      A   
ATOM   2258  CD  GLU A 238       7.223  -3.455  19.030  1.00 10.00      A   
ATOM   2259  OE1 GLU A 238       7.277  -3.901  17.866  1.00 10.00      A   
ATOM   2260  OE2 GLU A 238       8.133  -2.760  19.529  1.00 10.00      A   
ATOM   2261  C   GLU A 238       2.329  -2.574  19.669  1.00 10.00      A   
ATOM   2262  O   GLU A 238       2.044  -1.421  20.003  1.00 10.00      A   
ATOM   2263  N   GLU A 239       1.628  -3.266  18.784  1.00 10.00      A   
ATOM   2264  HN  GLU A 239       1.917  -4.176  18.548  1.00 10.00      A   
ATOM   2265  CA  GLU A 239       0.445  -2.716  18.145  1.00 10.00      A   
ATOM   2266  CB  GLU A 239       0.642  -2.628  16.632  1.00 10.00      A   
ATOM   2267  CG  GLU A 239       1.758  -1.693  16.197  1.00 10.00      A   
ATOM   2268  CD  GLU A 239       1.806  -1.506  14.695  1.00 10.00      A   
ATOM   2269  OE1 GLU A 239       1.456  -0.411  14.214  1.00 10.00      A   
ATOM   2270  OE2 GLU A 239       2.187  -2.457  13.983  1.00 10.00      A   
ATOM   2271  C   GLU A 239      -0.758  -3.589  18.456  1.00 10.00      A   
ATOM   2272  O   GLU A 239      -0.847  -4.726  17.986  1.00 10.00      A   
ATOM   2273  N   LEU A 240      -1.670  -3.069  19.257  1.00 10.00      A   
ATOM   2274  HN  LEU A 240      -1.541  -2.162  19.613  1.00 10.00      A   
ATOM   2275  CA  LEU A 240      -2.856  -3.818  19.626  1.00 10.00      A   
ATOM   2276  CB  LEU A 240      -2.987  -3.900  21.150  1.00 10.00      A   
ATOM   2277  CG  LEU A 240      -4.305  -4.465  21.688  1.00 10.00      A   
ATOM   2278  CD1 LEU A 240      -4.446  -5.943  21.355  1.00 10.00      A   
ATOM   2279  CD2 LEU A 240      -4.421  -4.231  23.186  1.00 10.00      A   
ATOM   2280  C   LEU A 240      -4.116  -3.216  19.020  1.00 10.00      A   
ATOM   2281  O   LEU A 240      -4.389  -2.023  19.174  1.00 10.00      A   
ATOM   2282  N   GLY A 241      -4.872  -4.050  18.325  1.00 10.00      A   
ATOM   2283  HN  GLY A 241      -4.581  -4.983  18.219  1.00 10.00      A   
ATOM   2284  CA  GLY A 241      -6.109  -3.617  17.721  1.00 10.00      A   
ATOM   2285  C   GLY A 241      -7.288  -4.286  18.394  1.00 10.00      A   
ATOM   2286  O   GLY A 241      -7.567  -5.460  18.145  1.00 10.00      A   
ATOM   2287  N   THR A 242      -7.961  -3.550  19.260  1.00 10.00      A   
ATOM   2288  HN  THR A 242      -7.689  -2.621  19.408  1.00 10.00      A   
ATOM   2289  CA  THR A 242      -9.108  -4.068  19.984  1.00 10.00      A   
ATOM   2290  CB  THR A 242      -9.419  -3.200  21.222  1.00 10.00      A   
ATOM   2291  OG1 THR A 242      -9.216  -1.816  20.900  1.00 10.00      A   
ATOM   2292  HG1 THR A 242      -8.385  -1.517  21.287  1.00 10.00      A   
ATOM   2293  CG2 THR A 242      -8.513  -3.582  22.385  1.00 10.00      A   
ATOM   2294  C   THR A 242     -10.337  -4.107  19.087  1.00 10.00      A   
ATOM   2295  O   THR A 242     -10.541  -3.213  18.263  1.00 10.00      A   
ATOM   2296  N   GLY A 243     -11.136  -5.151  19.244  1.00 10.00      A   
ATOM   2297  HN  GLY A 243     -10.905  -5.838  19.906  1.00 10.00      A   
ATOM   2298  CA  GLY A 243     -12.343  -5.285  18.459  1.00 10.00      A   
ATOM   2299  C   GLY A 243     -13.516  -4.621  19.145  1.00 10.00      A   
ATOM   2300  O   GLY A 243     -13.587  -3.393  19.215  1.00 10.00      A   
ATOM   2301  N   GLY A 244     -14.433  -5.427  19.648  1.00 10.00      A   
ATOM   2302  HN  GLY A 244     -14.324  -6.402  19.555  1.00 10.00      A   
ATOM   2303  CA  GLY A 244     -15.581  -4.892  20.341  1.00 10.00      A   
ATOM   2304  C   GLY A 244     -15.185  -4.382  21.710  1.00 10.00      A   
ATOM   2305  O   GLY A 244     -14.780  -5.161  22.572  1.00 10.00      A   
ATOM   2306  N   TYR A 245     -15.278  -3.080  21.908  1.00 10.00      A   
ATOM   2307  HN  TYR A 245     -15.601  -2.501  21.174  1.00 10.00      A   
ATOM   2308  CA  TYR A 245     -14.911  -2.476  23.179  1.00 10.00      A   
ATOM   2309  CB  TYR A 245     -14.116  -1.193  22.943  1.00 10.00      A   
ATOM   2310  CG  TYR A 245     -13.043  -0.938  23.977  1.00 10.00      A   
ATOM   2311  CD1 TYR A 245     -11.939  -1.774  24.078  1.00 10.00      A   
ATOM   2312  CD2 TYR A 245     -13.130   0.139  24.850  1.00 10.00      A   
ATOM   2313  CE1 TYR A 245     -10.955  -1.547  25.018  1.00 10.00      A   
ATOM   2314  CE2 TYR A 245     -12.150   0.374  25.792  1.00 10.00      A   
ATOM   2315  CZ  TYR A 245     -11.066  -0.472  25.873  1.00 10.00      A   
ATOM   2316  OH  TYR A 245     -10.087  -0.239  26.811  1.00 10.00      A   
ATOM   2317  HH  TYR A 245     -10.497   0.052  27.638  1.00 10.00      A   
ATOM   2318  C   TYR A 245     -16.148  -2.196  24.028  1.00 10.00      A   
ATOM   2319  O   TYR A 245     -16.120  -1.376  24.948  1.00 10.00      A   
ATOM   2320  N   THR A 246     -17.227  -2.885  23.708  1.00 10.00      A   
ATOM   2321  HN  THR A 246     -17.183  -3.519  22.964  1.00 10.00      A   
ATOM   2322  CA  THR A 246     -18.474  -2.737  24.436  1.00 10.00      A   
ATOM   2323  CB  THR A 246     -19.661  -2.460  23.487  1.00 10.00      A   
ATOM   2324  OG1 THR A 246     -20.867  -2.287  24.239  1.00 10.00      A   
ATOM   2325  HG1 THR A 246     -21.605  -2.166  23.631  1.00 10.00      A   
ATOM   2326  CG2 THR A 246     -19.844  -3.602  22.497  1.00 10.00      A   
ATOM   2327  C   THR A 246     -18.741  -3.985  25.280  1.00 10.00      A   
ATOM   2328  O   THR A 246     -18.456  -5.112  24.855  1.00 10.00      A   
ATOM   2329  N   ALA A 247     -19.258  -3.775  26.482  1.00 10.00      A   
ATOM   2330  HN  ALA A 247     -19.458  -2.857  26.756  1.00 10.00      A   
ATOM   2331  CA  ALA A 247     -19.561  -4.866  27.399  1.00 10.00      A   
ATOM   2332  CB  ALA A 247     -18.271  -5.502  27.905  1.00 10.00      A   
ATOM   2333  C   ALA A 247     -20.368  -4.347  28.581  1.00 10.00      A   
ATOM   2334  O   ALA A 247     -20.521  -3.133  28.755  1.00 10.00      A   
ATOM   2335  N   GLU A 248     -20.891  -5.268  29.382  1.00 10.00      A   
ATOM   2336  HN  GLU A 248     -20.755  -6.215  29.173  1.00 10.00      A   
ATOM   2337  CA  GLU A 248     -21.657  -4.908  30.566  1.00 10.00      A   
ATOM   2338  CB  GLU A 248     -22.296  -6.158  31.183  1.00 10.00      A   
ATOM   2339  CG  GLU A 248     -23.091  -5.891  32.454  1.00 10.00      A   
ATOM   2340  CD  GLU A 248     -23.591  -7.158  33.117  1.00 10.00      A   
ATOM   2341  OE1 GLU A 248     -24.526  -7.782  32.582  1.00 10.00      A   
ATOM   2342  OE2 GLU A 248     -23.057  -7.530  34.183  1.00 10.00      A   
ATOM   2343  C   GLU A 248     -20.717  -4.272  31.575  1.00 10.00      A   
ATOM   2344  O   GLU A 248     -19.585  -4.723  31.728  1.00 10.00      A   
ATOM   2345  N   VAL A 249     -21.180  -3.223  32.248  1.00 10.00      A   
ATOM   2346  HN  VAL A 249     -22.094  -2.911  32.077  1.00 10.00      A   
ATOM   2347  CA  VAL A 249     -20.363  -2.534  33.243  1.00 10.00      A   
ATOM   2348  CB  VAL A 249     -21.058  -1.264  33.791  1.00 10.00      A   
ATOM   2349  CG1 VAL A 249     -20.089  -0.442  34.630  1.00 10.00      A   
ATOM   2350  CG2 VAL A 249     -21.628  -0.423  32.660  1.00 10.00      A   
ATOM   2351  C   VAL A 249     -20.052  -3.472  34.407  1.00 10.00      A   
ATOM   2352  O   VAL A 249     -20.847  -3.604  35.338  1.00 10.00      A   
ATOM   2353  N   ARG A 250     -18.913  -4.152  34.333  1.00 10.00      A   
ATOM   2354  HN  ARG A 250     -18.341  -4.045  33.537  1.00 10.00      A   
ATOM   2355  CA  ARG A 250     -18.505  -5.076  35.380  1.00 10.00      A   
ATOM   2356  CB  ARG A 250     -18.561  -6.522  34.881  1.00 10.00      A   
ATOM   2357  CG  ARG A 250     -19.949  -7.009  34.515  1.00 10.00      A   
ATOM   2358  CD  ARG A 250     -20.092  -8.498  34.775  1.00 10.00      A   
ATOM   2359  NE  ARG A 250     -20.011  -8.816  36.201  1.00 10.00      A   
ATOM   2360  HE  ARG A 250     -19.106  -8.839  36.606  1.00 10.00      A   
ATOM   2361  CZ  ARG A 250     -21.072  -9.055  36.972  1.00 10.00      A   
ATOM   2362  NH1 ARG A 250     -22.297  -9.002  36.459  1.00 10.00      A   
ATOM   2363 HH11 ARG A 250     -23.127  -9.195  37.063  1.00 10.00      A   
ATOM   2364 HH12 ARG A 250     -22.439  -8.761  35.447  1.00 10.00      A   
ATOM   2365  NH2 ARG A 250     -20.910  -9.333  38.262  1.00 10.00      A   
ATOM   2366 HH21 ARG A 250     -19.954  -9.365  38.684  1.00 10.00      A   
ATOM   2367 HH22 ARG A 250     -21.744  -9.521  38.861  1.00 10.00      A   
ATOM   2368  C   ARG A 250     -17.099  -4.767  35.874  1.00 10.00      A   
ATOM   2369  O   ARG A 250     -16.130  -4.845  35.112  1.00 10.00      A   
ATOM   2370  N   PRO A 251     -16.970  -4.406  37.159  1.00 10.00      A   
ATOM   2371  CA  PRO A 251     -15.674  -4.102  37.773  1.00 10.00      A   
ATOM   2372  CB  PRO A 251     -16.034  -3.745  39.221  1.00 10.00      A   
ATOM   2373  CG  PRO A 251     -17.480  -3.382  39.178  1.00 10.00      A   
ATOM   2374  CD  PRO A 251     -18.083  -4.242  38.109  1.00 10.00      A   
ATOM   2375  C   PRO A 251     -14.755  -5.321  37.743  1.00 10.00      A   
ATOM   2376  O   PRO A 251     -13.542  -5.189  37.582  1.00 10.00      A   
ATOM   2377  N   ASP A 252     -15.347  -6.512  37.872  1.00 10.00      A   
ATOM   2378  HN  ASP A 252     -16.321  -6.550  37.984  1.00 10.00      A   
ATOM   2379  CA  ASP A 252     -14.583  -7.760  37.850  1.00 10.00      A   
ATOM   2380  CB  ASP A 252     -15.449  -8.966  38.240  1.00 10.00      A   
ATOM   2381  CG  ASP A 252     -16.530  -9.297  37.232  1.00 10.00      A   
ATOM   2382  OD1 ASP A 252     -16.387 -10.308  36.512  1.00 10.00      A   
ATOM   2383  OD2 ASP A 252     -17.536  -8.562  37.172  1.00 10.00      A   
ATOM   2384  C   ASP A 252     -13.924  -7.977  36.491  1.00 10.00      A   
ATOM   2385  O   ASP A 252     -12.844  -8.559  36.397  1.00 10.00      A   
ATOM   2386  N   VAL A 253     -14.581  -7.504  35.443  1.00 10.00      A   
ATOM   2387  HN  VAL A 253     -15.452  -7.077  35.579  1.00 10.00      A   
ATOM   2388  CA  VAL A 253     -14.048  -7.618  34.095  1.00 10.00      A   
ATOM   2389  CB  VAL A 253     -15.176  -7.556  33.039  1.00 10.00      A   
ATOM   2390  CG1 VAL A 253     -14.608  -7.528  31.631  1.00 10.00      A   
ATOM   2391  CG2 VAL A 253     -16.136  -8.726  33.205  1.00 10.00      A   
ATOM   2392  C   VAL A 253     -13.052  -6.485  33.847  1.00 10.00      A   
ATOM   2393  O   VAL A 253     -12.021  -6.669  33.197  1.00 10.00      A   
ATOM   2394  N   TYR A 254     -13.366  -5.320  34.403  1.00 10.00      A   
ATOM   2395  HN  TYR A 254     -14.194  -5.254  34.925  1.00 10.00      A   
ATOM   2396  CA  TYR A 254     -12.530  -4.134  34.263  1.00 10.00      A   
ATOM   2397  CB  TYR A 254     -13.185  -2.950  34.987  1.00 10.00      A   
ATOM   2398  CG  TYR A 254     -12.349  -1.694  35.033  1.00 10.00      A   
ATOM   2399  CD1 TYR A 254     -12.263  -0.847  33.935  1.00 10.00      A   
ATOM   2400  CD2 TYR A 254     -11.646  -1.355  36.180  1.00 10.00      A   
ATOM   2401  CE1 TYR A 254     -11.497   0.302  33.980  1.00 10.00      A   
ATOM   2402  CE2 TYR A 254     -10.882  -0.210  36.235  1.00 10.00      A   
ATOM   2403  CZ  TYR A 254     -10.808   0.615  35.134  1.00 10.00      A   
ATOM   2404  OH  TYR A 254     -10.034   1.752  35.188  1.00 10.00      A   
ATOM   2405  HH  TYR A 254     -10.602   2.522  35.315  1.00 10.00      A   
ATOM   2406  C   TYR A 254     -11.124  -4.385  34.799  1.00 10.00      A   
ATOM   2407  O   TYR A 254     -10.132  -3.973  34.187  1.00 10.00      A   
ATOM   2408  N   SER A 255     -11.042  -5.077  35.928  1.00 10.00      A   
ATOM   2409  HN  SER A 255     -11.866  -5.395  36.361  1.00 10.00      A   
ATOM   2410  CA  SER A 255      -9.759  -5.382  36.541  1.00 10.00      A   
ATOM   2411  CB  SER A 255      -9.980  -6.003  37.916  1.00 10.00      A   
ATOM   2412  OG  SER A 255     -11.224  -6.676  37.957  1.00 10.00      A   
ATOM   2413  HG  SER A 255     -11.858  -6.138  38.445  1.00 10.00      A   
ATOM   2414  C   SER A 255      -8.939  -6.322  35.662  1.00 10.00      A   
ATOM   2415  O   SER A 255      -7.741  -6.111  35.469  1.00 10.00      A   
ATOM   2416  N   GLY A 256      -9.601  -7.343  35.115  1.00 10.00      A   
ATOM   2417  HN  GLY A 256     -10.560  -7.441  35.299  1.00 10.00      A   
ATOM   2418  CA  GLY A 256      -8.929  -8.307  34.255  1.00 10.00      A   
ATOM   2419  C   GLY A 256      -8.274  -7.644  33.063  1.00 10.00      A   
ATOM   2420  O   GLY A 256      -7.140  -7.971  32.701  1.00 10.00      A   
ATOM   2421  N   LEU A 257      -8.989  -6.701  32.460  1.00 10.00      A   
ATOM   2422  HN  LEU A 257      -9.893  -6.501  32.791  1.00 10.00      A   
ATOM   2423  CA  LEU A 257      -8.478  -5.971  31.309  1.00 10.00      A   
ATOM   2424  CB  LEU A 257      -9.578  -5.104  30.696  1.00 10.00      A   
ATOM   2425  CG  LEU A 257     -10.779  -5.850  30.115  1.00 10.00      A   
ATOM   2426  CD1 LEU A 257     -11.895  -4.879  29.768  1.00 10.00      A   
ATOM   2427  CD2 LEU A 257     -10.371  -6.658  28.893  1.00 10.00      A   
ATOM   2428  C   LEU A 257      -7.292  -5.099  31.703  1.00 10.00      A   
ATOM   2429  O   LEU A 257      -6.273  -5.072  31.013  1.00 10.00      A   
ATOM   2430  N   SER A 258      -7.432  -4.401  32.823  1.00 10.00      A   
ATOM   2431  HN  SER A 258      -8.265  -4.481  33.330  1.00 10.00      A   
ATOM   2432  CA  SER A 258      -6.386  -3.521  33.320  1.00 10.00      A   
ATOM   2433  CB  SER A 258      -6.841  -2.817  34.602  1.00 10.00      A   
ATOM   2434  OG  SER A 258      -8.067  -2.125  34.407  1.00 10.00      A   
ATOM   2435  HG  SER A 258      -8.791  -2.762  34.346  1.00 10.00      A   
ATOM   2436  C   SER A 258      -5.088  -4.287  33.565  1.00 10.00      A   
ATOM   2437  O   SER A 258      -4.023  -3.862  33.115  1.00 10.00      A   
ATOM   2438  N   VAL A 259      -5.190  -5.427  34.253  1.00 10.00      A   
ATOM   2439  HN  VAL A 259      -6.078  -5.719  34.567  1.00 10.00      A   
ATOM   2440  CA  VAL A 259      -4.023  -6.256  34.560  1.00 10.00      A   
ATOM   2441  CB  VAL A 259      -4.403  -7.497  35.400  1.00 10.00      A   
ATOM   2442  CG1 VAL A 259      -3.194  -8.394  35.628  1.00 10.00      A   
ATOM   2443  CG2 VAL A 259      -4.999  -7.068  36.731  1.00 10.00      A   
ATOM   2444  C   VAL A 259      -3.294  -6.698  33.292  1.00 10.00      A   
ATOM   2445  O   VAL A 259      -2.066  -6.582  33.197  1.00 10.00      A   
ATOM   2446  N   ALA A 260      -4.052  -7.189  32.321  1.00 10.00      A   
ATOM   2447  HN  ALA A 260      -5.022  -7.238  32.455  1.00 10.00      A   
ATOM   2448  CA  ALA A 260      -3.486  -7.659  31.062  1.00 10.00      A   
ATOM   2449  CB  ALA A 260      -4.561  -8.319  30.210  1.00 10.00      A   
ATOM   2450  C   ALA A 260      -2.815  -6.525  30.294  1.00 10.00      A   
ATOM   2451  O   ALA A 260      -1.723  -6.697  29.743  1.00 10.00      A   
ATOM   2452  N   LEU A 261      -3.468  -5.367  30.275  1.00 10.00      A   
ATOM   2453  HN  LEU A 261      -4.330  -5.295  30.744  1.00 10.00      A   
ATOM   2454  CA  LEU A 261      -2.943  -4.202  29.574  1.00 10.00      A   
ATOM   2455  CB  LEU A 261      -3.977  -3.080  29.535  1.00 10.00      A   
ATOM   2456  CG  LEU A 261      -5.033  -3.192  28.437  1.00 10.00      A   
ATOM   2457  CD1 LEU A 261      -6.278  -2.410  28.816  1.00 10.00      A   
ATOM   2458  CD2 LEU A 261      -4.472  -2.704  27.108  1.00 10.00      A   
ATOM   2459  C   LEU A 261      -1.636  -3.715  30.185  1.00 10.00      A   
ATOM   2460  O   LEU A 261      -0.704  -3.364  29.463  1.00 10.00      A   
ATOM   2461  N   SER A 262      -1.556  -3.714  31.511  1.00 10.00      A   
ATOM   2462  HN  SER A 262      -2.332  -4.011  32.044  1.00 10.00      A   
ATOM   2463  CA  SER A 262      -0.345  -3.271  32.194  1.00 10.00      A   
ATOM   2464  CB  SER A 262      -0.604  -3.065  33.688  1.00 10.00      A   
ATOM   2465  OG  SER A 262      -1.456  -4.071  34.209  1.00 10.00      A   
ATOM   2466  HG  SER A 262      -1.346  -4.882  33.702  1.00 10.00      A   
ATOM   2467  C   SER A 262       0.811  -4.247  31.970  1.00 10.00      A   
ATOM   2468  O   SER A 262       1.967  -3.930  32.240  1.00 10.00      A   
ATOM   2469  N   GLY A 263       0.492  -5.436  31.466  1.00 10.00      A   
ATOM   2470  HN  GLY A 263      -0.447  -5.636  31.262  1.00 10.00      A   
ATOM   2471  CA  GLY A 263       1.512  -6.433  31.215  1.00 10.00      A   
ATOM   2472  C   GLY A 263       2.247  -6.182  29.917  1.00 10.00      A   
ATOM   2473  O   GLY A 263       3.365  -6.658  29.725  1.00 10.00      A   
ATOM   2474  N   CYS A 264       1.624  -5.428  29.026  1.00 10.00      A   
ATOM   2475  HN  CYS A 264       0.737  -5.070  29.240  1.00 10.00      A   
ATOM   2476  CA  CYS A 264       2.222  -5.117  27.738  1.00 10.00      A   
ATOM   2477  CB  CYS A 264       1.153  -5.102  26.648  1.00 10.00      A   
ATOM   2478  SG  CYS A 264       0.117  -6.585  26.615  1.00 10.00      A   
ATOM   2479  HG  CYS A 264      -0.240  -6.864  27.863  1.00 10.00      A   
ATOM   2480  C   CYS A 264       2.972  -3.789  27.785  1.00 10.00      A   
ATOM   2481  O   CYS A 264       2.393  -2.716  27.593  1.00 10.00      A   
ATOM   2482  N   LYS A 265       4.270  -3.868  28.055  1.00 10.00      A   
ATOM   2483  HN  LYS A 265       4.672  -4.750  28.199  1.00 10.00      A   
ATOM   2484  CA  LYS A 265       5.110  -2.680  28.145  1.00 10.00      A   
ATOM   2485  CB  LYS A 265       6.281  -2.908  29.107  1.00 10.00      A   
ATOM   2486  CG  LYS A 265       6.017  -2.476  30.542  1.00 10.00      A   
ATOM   2487  CD  LYS A 265       5.193  -3.502  31.303  1.00 10.00      A   
ATOM   2488  CE  LYS A 265       5.137  -3.166  32.787  1.00 10.00      A   
ATOM   2489  NZ  LYS A 265       4.299  -4.132  33.547  1.00 10.00      A   
ATOM   2490  HZ1 LYS A 265       4.659  -5.099  33.418  1.00 10.00      A   
ATOM   2491  HZ2 LYS A 265       3.314  -4.094  33.212  1.00 10.00      A   
ATOM   2492  HZ3 LYS A 265       4.314  -3.902  34.561  1.00 10.00      A   
ATOM   2493  C   LYS A 265       5.635  -2.254  26.778  1.00 10.00      A   
ATOM   2494  O   LYS A 265       6.046  -1.109  26.596  1.00 10.00      A   
ATOM   2495  N   GLU A 266       5.608  -3.166  25.815  1.00 10.00      A   
ATOM   2496  HN  GLU A 266       5.255  -4.060  26.008  1.00 10.00      A   
ATOM   2497  CA  GLU A 266       6.100  -2.865  24.475  1.00 10.00      A   
ATOM   2498  CB  GLU A 266       6.572  -4.136  23.770  1.00 10.00      A   
ATOM   2499  CG  GLU A 266       7.783  -4.779  24.418  1.00 10.00      A   
ATOM   2500  CD  GLU A 266       8.993  -3.866  24.423  1.00 10.00      A   
ATOM   2501  OE1 GLU A 266       9.110  -3.029  25.340  1.00 10.00      A   
ATOM   2502  OE2 GLU A 266       9.831  -3.982  23.506  1.00 10.00      A   
ATOM   2503  C   GLU A 266       5.061  -2.139  23.628  1.00 10.00      A   
ATOM   2504  O   GLU A 266       5.369  -1.659  22.535  1.00 10.00      A   
ATOM   2505  N   LEU A 267       3.835  -2.054  24.142  1.00 10.00      A   
ATOM   2506  HN  LEU A 267       3.656  -2.469  25.007  1.00 10.00      A   
ATOM   2507  CA  LEU A 267       2.745  -1.384  23.443  1.00 10.00      A   
ATOM   2508  CB  LEU A 267       1.450  -1.439  24.262  1.00 10.00      A   
ATOM   2509  CG  LEU A 267       0.503  -2.609  23.974  1.00 10.00      A   
ATOM   2510  CD1 LEU A 267      -0.735  -2.524  24.854  1.00 10.00      A   
ATOM   2511  CD2 LEU A 267       0.112  -2.637  22.505  1.00 10.00      A   
ATOM   2512  C   LEU A 267       3.089   0.065  23.108  1.00 10.00      A   
ATOM   2513  O   LEU A 267       3.548   0.823  23.964  1.00 10.00      A   
ATOM   2514  N   ARG A 268       2.883   0.427  21.850  1.00 10.00      A   
ATOM   2515  HN  ARG A 268       2.551  -0.249  21.212  1.00 10.00      A   
ATOM   2516  CA  ARG A 268       3.147   1.783  21.374  1.00 10.00      A   
ATOM   2517  CB  ARG A 268       4.431   1.831  20.538  1.00 10.00      A   
ATOM   2518  CG  ARG A 268       5.708   1.549  21.310  1.00 10.00      A   
ATOM   2519  CD  ARG A 268       5.906   2.542  22.444  1.00 10.00      A   
ATOM   2520  NE  ARG A 268       7.171   2.327  23.144  1.00 10.00      A   
ATOM   2521  HE  ARG A 268       7.957   2.814  22.809  1.00 10.00      A   
ATOM   2522  CZ  ARG A 268       7.318   1.518  24.193  1.00 10.00      A   
ATOM   2523  NH1 ARG A 268       6.277   0.837  24.659  1.00 10.00      A   
ATOM   2524 HH11 ARG A 268       5.338   0.932  24.204  1.00 10.00      A   
ATOM   2525 HH12 ARG A 268       6.389   0.200  25.480  1.00 10.00      A   
ATOM   2526  NH2 ARG A 268       8.507   1.388  24.773  1.00 10.00      A   
ATOM   2527 HH21 ARG A 268       8.625   0.755  25.595  1.00 10.00      A   
ATOM   2528 HH22 ARG A 268       9.330   1.920  24.410  1.00 10.00      A   
ATOM   2529  C   ARG A 268       1.986   2.292  20.529  1.00 10.00      A   
ATOM   2530  O   ARG A 268       1.797   3.499  20.384  1.00 10.00      A   
ATOM   2531  N   CYS A 269       1.210   1.372  19.969  1.00 10.00      A   
ATOM   2532  HN  CYS A 269       1.397   0.420  20.125  1.00 10.00      A   
ATOM   2533  CA  CYS A 269       0.082   1.742  19.130  1.00 10.00      A   
ATOM   2534  CB  CYS A 269       0.418   1.491  17.655  1.00 10.00      A   
ATOM   2535  SG  CYS A 269      -0.917   1.869  16.495  1.00 10.00      A   
ATOM   2536  HG  CYS A 269      -0.887   0.955  15.533  1.00 10.00      A   
ATOM   2537  C   CYS A 269      -1.190   0.999  19.528  1.00 10.00      A   
ATOM   2538  O   CYS A 269      -1.177  -0.216  19.744  1.00 10.00      A   
ATOM   2539  N   LEU A 270      -2.286   1.743  19.618  1.00 10.00      A   
ATOM   2540  HN  LEU A 270      -2.224   2.705  19.417  1.00 10.00      A   
ATOM   2541  CA  LEU A 270      -3.581   1.182  19.979  1.00 10.00      A   
ATOM   2542  CB  LEU A 270      -3.987   1.609  21.397  1.00 10.00      A   
ATOM   2543  CG  LEU A 270      -3.208   0.974  22.550  1.00 10.00      A   
ATOM   2544  CD1 LEU A 270      -3.691   1.516  23.885  1.00 10.00      A   
ATOM   2545  CD2 LEU A 270      -3.332  -0.539  22.512  1.00 10.00      A   
ATOM   2546  C   LEU A 270      -4.641   1.629  18.978  1.00 10.00      A   
ATOM   2547  O   LEU A 270      -4.859   2.827  18.790  1.00 10.00      A   
ATOM   2548  N   SER A 271      -5.288   0.669  18.329  1.00 10.00      A   
ATOM   2549  HN  SER A 271      -5.061  -0.270  18.508  1.00 10.00      A   
ATOM   2550  CA  SER A 271      -6.323   0.971  17.352  1.00 10.00      A   
ATOM   2551  CB  SER A 271      -5.795   0.760  15.930  1.00 10.00      A   
ATOM   2552  OG  SER A 271      -5.104  -0.469  15.814  1.00 10.00      A   
ATOM   2553  HG  SER A 271      -5.400  -0.917  15.011  1.00 10.00      A   
ATOM   2554  C   SER A 271      -7.572   0.130  17.595  1.00 10.00      A   
ATOM   2555  O   SER A 271      -7.585  -0.737  18.474  1.00 10.00      A   
ATOM   2556  N   GLY A 272      -8.617   0.400  16.825  1.00 10.00      A   
ATOM   2557  HN  GLY A 272      -8.550   1.119  16.164  1.00 10.00      A   
ATOM   2558  CA  GLY A 272      -9.860  -0.334  16.962  1.00 10.00      A   
ATOM   2559  C   GLY A 272     -10.841   0.390  17.857  1.00 10.00      A   
ATOM   2560  O   GLY A 272     -11.308   1.481  17.520  1.00 10.00      A   
ATOM   2561  N   PHE A 273     -11.140  -0.218  18.999  1.00 10.00      A   
ATOM   2562  HN  PHE A 273     -10.727  -1.087  19.190  1.00 10.00      A   
ATOM   2563  CA  PHE A 273     -12.057   0.353  19.984  1.00 10.00      A   
ATOM   2564  CB  PHE A 273     -11.518   1.672  20.552  1.00 10.00      A   
ATOM   2565  CG  PHE A 273     -10.163   1.561  21.190  1.00 10.00      A   
ATOM   2566  CD1 PHE A 273      -9.032   2.005  20.523  1.00 10.00      A   
ATOM   2567  CD2 PHE A 273     -10.020   1.020  22.460  1.00 10.00      A   
ATOM   2568  CE1 PHE A 273      -7.785   1.914  21.104  1.00 10.00      A   
ATOM   2569  CE2 PHE A 273      -8.774   0.924  23.047  1.00 10.00      A   
ATOM   2570  CZ  PHE A 273      -7.655   1.372  22.369  1.00 10.00      A   
ATOM   2571  C   PHE A 273     -13.465   0.542  19.425  1.00 10.00      A   
ATOM   2572  O   PHE A 273     -14.078   1.598  19.603  1.00 10.00      A   
ATOM   2573  N   TRP A 274     -13.979  -0.486  18.760  1.00 10.00      A   
ATOM   2574  HN  TRP A 274     -13.448  -1.308  18.660  1.00 10.00      A   
ATOM   2575  CA  TRP A 274     -15.319  -0.433  18.193  1.00 10.00      A   
ATOM   2576  CB  TRP A 274     -15.561  -1.626  17.264  1.00 10.00      A   
ATOM   2577  CG  TRP A 274     -14.950  -1.482  15.902  1.00 10.00      A   
ATOM   2578  CD1 TRP A 274     -15.471  -0.800  14.843  1.00 10.00      A   
ATOM   2579  CD2 TRP A 274     -13.714  -2.046  15.447  1.00 10.00      A   
ATOM   2580  NE1 TRP A 274     -14.634  -0.899  13.760  1.00 10.00      A   
ATOM   2581  HE1 TRP A 274     -14.790  -0.493  12.881  1.00 10.00      A   
ATOM   2582  CE2 TRP A 274     -13.548  -1.655  14.104  1.00 10.00      A   
ATOM   2583  CE3 TRP A 274     -12.731  -2.838  16.042  1.00 10.00      A   
ATOM   2584  CZ2 TRP A 274     -12.439  -2.028  13.348  1.00 10.00      A   
ATOM   2585  CZ3 TRP A 274     -11.632  -3.208  15.291  1.00 10.00      A   
ATOM   2586  CH2 TRP A 274     -11.494  -2.803  13.960  1.00 10.00      A   
ATOM   2587  C   TRP A 274     -16.350  -0.440  19.311  1.00 10.00      A   
ATOM   2588  O   TRP A 274     -16.358  -1.349  20.141  1.00 10.00      A   
ATOM   2589  N   ASP A 275     -17.194   0.591  19.341  1.00 10.00      A   
ATOM   2590  HN  ASP A 275     -17.107   1.295  18.663  1.00 10.00      A   
ATOM   2591  CA  ASP A 275     -18.239   0.719  20.362  1.00 10.00      A   
ATOM   2592  CB  ASP A 275     -19.184  -0.490  20.361  1.00 10.00      A   
ATOM   2593  CG  ASP A 275     -20.079  -0.552  19.146  1.00 10.00      A   
ATOM   2594  OD1 ASP A 275     -21.044   0.241  19.070  1.00 10.00      A   
ATOM   2595  OD2 ASP A 275     -19.834  -1.406  18.270  1.00 10.00      A   
ATOM   2596  C   ASP A 275     -17.626   0.901  21.746  1.00 10.00      A   
ATOM   2597  O   ASP A 275     -18.151   0.406  22.744  1.00 10.00      A   
ATOM   2598  N   ALA A 276     -16.510   1.619  21.790  1.00 10.00      A   
ATOM   2599  HN  ALA A 276     -16.153   1.985  20.952  1.00 10.00      A   
ATOM   2600  CA  ALA A 276     -15.795   1.875  23.038  1.00 10.00      A   
ATOM   2601  CB  ALA A 276     -14.548   2.704  22.774  1.00 10.00      A   
ATOM   2602  C   ALA A 276     -16.675   2.554  24.084  1.00 10.00      A   
ATOM   2603  O   ALA A 276     -17.187   3.654  23.866  1.00 10.00      A   
ATOM   2604  N   VAL A 277     -16.855   1.880  25.211  1.00 10.00      A   
ATOM   2605  HN  VAL A 277     -16.441   0.996  25.309  1.00 10.00      A   
ATOM   2606  CA  VAL A 277     -17.653   2.407  26.305  1.00 10.00      A   
ATOM   2607  CB  VAL A 277     -18.390   1.272  27.057  1.00 10.00      A   
ATOM   2608  CG1 VAL A 277     -19.283   1.836  28.155  1.00 10.00      A   
ATOM   2609  CG2 VAL A 277     -19.210   0.437  26.084  1.00 10.00      A   
ATOM   2610  C   VAL A 277     -16.747   3.164  27.273  1.00 10.00      A   
ATOM   2611  O   VAL A 277     -15.696   2.655  27.667  1.00 10.00      A   
ATOM   2612  N   PRO A 278     -17.140   4.392  27.658  1.00 10.00      A   
ATOM   2613  CA  PRO A 278     -16.367   5.247  28.572  1.00 10.00      A   
ATOM   2614  CB  PRO A 278     -17.329   6.395  28.871  1.00 10.00      A   
ATOM   2615  CG  PRO A 278     -18.194   6.473  27.665  1.00 10.00      A   
ATOM   2616  CD  PRO A 278     -18.379   5.055  27.211  1.00 10.00      A   
ATOM   2617  C   PRO A 278     -15.967   4.550  29.872  1.00 10.00      A   
ATOM   2618  O   PRO A 278     -14.948   4.884  30.475  1.00 10.00      A   
ATOM   2619  N   ALA A 279     -16.758   3.572  30.284  1.00 10.00      A   
ATOM   2620  HN  ALA A 279     -17.545   3.339  29.746  1.00 10.00      A   
ATOM   2621  CA  ALA A 279     -16.494   2.837  31.515  1.00 10.00      A   
ATOM   2622  CB  ALA A 279     -17.716   2.026  31.915  1.00 10.00      A   
ATOM   2623  C   ALA A 279     -15.265   1.934  31.403  1.00 10.00      A   
ATOM   2624  O   ALA A 279     -14.674   1.553  32.415  1.00 10.00      A   
ATOM   2625  N   TYR A 280     -14.868   1.606  30.179  1.00 10.00      A   
ATOM   2626  HN  TYR A 280     -15.351   1.963  29.403  1.00 10.00      A   
ATOM   2627  CA  TYR A 280     -13.719   0.735  29.969  1.00 10.00      A   
ATOM   2628  CB  TYR A 280     -14.108  -0.512  29.178  1.00 10.00      A   
ATOM   2629  CG  TYR A 280     -14.812  -1.543  30.024  1.00 10.00      A   
ATOM   2630  CD1 TYR A 280     -16.180  -1.749  29.914  1.00 10.00      A   
ATOM   2631  CD2 TYR A 280     -14.109  -2.295  30.954  1.00 10.00      A   
ATOM   2632  CE1 TYR A 280     -16.827  -2.677  30.707  1.00 10.00      A   
ATOM   2633  CE2 TYR A 280     -14.745  -3.227  31.746  1.00 10.00      A   
ATOM   2634  CZ  TYR A 280     -16.102  -3.413  31.622  1.00 10.00      A   
ATOM   2635  OH  TYR A 280     -16.734  -4.336  32.420  1.00 10.00      A   
ATOM   2636  HH  TYR A 280     -16.274  -4.397  33.266  1.00 10.00      A   
ATOM   2637  C   TYR A 280     -12.551   1.461  29.317  1.00 10.00      A   
ATOM   2638  O   TYR A 280     -11.547   0.843  28.952  1.00 10.00      A   
ATOM   2639  N   LEU A 281     -12.683   2.773  29.180  1.00 10.00      A   
ATOM   2640  HN  LEU A 281     -13.510   3.201  29.484  1.00 10.00      A   
ATOM   2641  CA  LEU A 281     -11.633   3.597  28.588  1.00 10.00      A   
ATOM   2642  CB  LEU A 281     -12.148   4.992  28.210  1.00 10.00      A   
ATOM   2643  CG  LEU A 281     -13.269   5.051  27.171  1.00 10.00      A   
ATOM   2644  CD1 LEU A 281     -13.544   6.489  26.766  1.00 10.00      A   
ATOM   2645  CD2 LEU A 281     -12.930   4.205  25.954  1.00 10.00      A   
ATOM   2646  C   LEU A 281     -10.391   3.708  29.485  1.00 10.00      A   
ATOM   2647  O   LEU A 281      -9.271   3.542  29.002  1.00 10.00      A   
ATOM   2648  N   PRO A 282     -10.551   3.982  30.806  1.00 10.00      A   
ATOM   2649  CA  PRO A 282      -9.411   4.117  31.730  1.00 10.00      A   
ATOM   2650  CB  PRO A 282     -10.063   4.434  33.081  1.00 10.00      A   
ATOM   2651  CG  PRO A 282     -11.422   4.934  32.746  1.00 10.00      A   
ATOM   2652  CD  PRO A 282     -11.834   4.206  31.504  1.00 10.00      A   
ATOM   2653  C   PRO A 282      -8.570   2.847  31.853  1.00 10.00      A   
ATOM   2654  O   PRO A 282      -7.516   2.860  32.483  1.00 10.00      A   
ATOM   2655  N   ALA A 283      -9.023   1.756  31.248  1.00 10.00      A   
ATOM   2656  HN  ALA A 283      -9.860   1.804  30.737  1.00 10.00      A   
ATOM   2657  CA  ALA A 283      -8.294   0.492  31.312  1.00 10.00      A   
ATOM   2658  CB  ALA A 283      -9.097  -0.621  30.651  1.00 10.00      A   
ATOM   2659  C   ALA A 283      -6.910   0.617  30.672  1.00 10.00      A   
ATOM   2660  O   ALA A 283      -5.961  -0.060  31.069  1.00 10.00      A   
ATOM   2661  N   VAL A 284      -6.796   1.513  29.700  1.00 10.00      A   
ATOM   2662  HN  VAL A 284      -7.581   2.044  29.448  1.00 10.00      A   
ATOM   2663  CA  VAL A 284      -5.533   1.723  28.998  1.00 10.00      A   
ATOM   2664  CB  VAL A 284      -5.748   1.976  27.488  1.00 10.00      A   
ATOM   2665  CG1 VAL A 284      -6.359   0.750  26.820  1.00 10.00      A   
ATOM   2666  CG2 VAL A 284      -6.621   3.201  27.260  1.00 10.00      A   
ATOM   2667  C   VAL A 284      -4.716   2.870  29.602  1.00 10.00      A   
ATOM   2668  O   VAL A 284      -3.746   3.333  28.999  1.00 10.00      A   
ATOM   2669  N   TYR A 285      -5.097   3.310  30.802  1.00 10.00      A   
ATOM   2670  HN  TYR A 285      -5.869   2.890  31.240  1.00 10.00      A   
ATOM   2671  CA  TYR A 285      -4.400   4.404  31.483  1.00 10.00      A   
ATOM   2672  CB  TYR A 285      -5.096   4.768  32.798  1.00 10.00      A   
ATOM   2673  CG  TYR A 285      -6.064   5.928  32.694  1.00 10.00      A   
ATOM   2674  CD1 TYR A 285      -6.278   6.581  31.486  1.00 10.00      A   
ATOM   2675  CD2 TYR A 285      -6.764   6.372  33.809  1.00 10.00      A   
ATOM   2676  CE1 TYR A 285      -7.158   7.641  31.393  1.00 10.00      A   
ATOM   2677  CE2 TYR A 285      -7.647   7.432  33.723  1.00 10.00      A   
ATOM   2678  CZ  TYR A 285      -7.839   8.062  32.514  1.00 10.00      A   
ATOM   2679  OH  TYR A 285      -8.717   9.115  32.423  1.00 10.00      A   
ATOM   2680  HH  TYR A 285      -8.451   9.804  33.044  1.00 10.00      A   
ATOM   2681  C   TYR A 285      -2.937   4.068  31.752  1.00 10.00      A   
ATOM   2682  O   TYR A 285      -2.074   4.943  31.744  1.00 10.00      A   
ATOM   2683  N   SER A 286      -2.662   2.798  31.984  1.00 10.00      A   
ATOM   2684  HN  SER A 286      -3.390   2.142  31.991  1.00 10.00      A   
ATOM   2685  CA  SER A 286      -1.308   2.353  32.255  1.00 10.00      A   
ATOM   2686  CB  SER A 286      -1.352   1.154  33.203  1.00 10.00      A   
ATOM   2687  OG  SER A 286      -2.427   1.294  34.123  1.00 10.00      A   
ATOM   2688  HG  SER A 286      -2.577   0.456  34.572  1.00 10.00      A   
ATOM   2689  C   SER A 286      -0.575   1.993  30.963  1.00 10.00      A   
ATOM   2690  O   SER A 286       0.451   1.313  30.987  1.00 10.00      A   
ATOM   2691  N   VAL A 287      -1.107   2.454  29.832  1.00 10.00      A   
ATOM   2692  HN  VAL A 287      -1.924   2.994  29.876  1.00 10.00      A   
ATOM   2693  CA  VAL A 287      -0.506   2.176  28.532  1.00 10.00      A   
ATOM   2694  CB  VAL A 287      -1.397   1.244  27.676  1.00 10.00      A   
ATOM   2695  CG1 VAL A 287      -0.675   0.824  26.404  1.00 10.00      A   
ATOM   2696  CG2 VAL A 287      -1.836   0.022  28.468  1.00 10.00      A   
ATOM   2697  C   VAL A 287      -0.240   3.465  27.749  1.00 10.00      A   
ATOM   2698  O   VAL A 287       0.760   3.572  27.035  1.00 10.00      A   
ATOM   2699  N   CYS A 288      -1.126   4.450  27.909  1.00 10.00      A   
ATOM   2700  HN  CYS A 288      -1.883   4.315  28.520  1.00 10.00      A   
ATOM   2701  CA  CYS A 288      -1.010   5.730  27.204  1.00 10.00      A   
ATOM   2702  CB  CYS A 288      -2.229   6.613  27.468  1.00 10.00      A   
ATOM   2703  SG  CYS A 288      -2.888   6.475  29.142  1.00 10.00      A   
ATOM   2704  HG  CYS A 288      -2.592   7.592  29.785  1.00 10.00      A   
ATOM   2705  C   CYS A 288       0.282   6.476  27.525  1.00 10.00      A   
ATOM   2706  O   CYS A 288       0.714   7.340  26.758  1.00 10.00      A   
ATOM   2707  N   SER A 289       0.906   6.126  28.643  1.00 10.00      A   
ATOM   2708  HN  SER A 289       0.517   5.423  29.210  1.00 10.00      A   
ATOM   2709  CA  SER A 289       2.151   6.755  29.069  1.00 10.00      A   
ATOM   2710  CB  SER A 289       2.593   6.116  30.382  1.00 10.00      A   
ATOM   2711  OG  SER A 289       1.555   5.302  30.903  1.00 10.00      A   
ATOM   2712  HG  SER A 289       1.282   5.652  31.759  1.00 10.00      A   
ATOM   2713  C   SER A 289       3.246   6.589  28.017  1.00 10.00      A   
ATOM   2714  O   SER A 289       4.161   7.407  27.922  1.00 10.00      A   
ATOM   2715  N   ARG A 290       3.139   5.530  27.227  1.00 10.00      A   
ATOM   2716  HN  ARG A 290       2.374   4.921  27.345  1.00 10.00      A   
ATOM   2717  CA  ARG A 290       4.116   5.250  26.185  1.00 10.00      A   
ATOM   2718  CB  ARG A 290       4.862   3.949  26.499  1.00 10.00      A   
ATOM   2719  CG  ARG A 290       3.954   2.741  26.660  1.00 10.00      A   
ATOM   2720  CD  ARG A 290       4.586   1.682  27.546  1.00 10.00      A   
ATOM   2721  NE  ARG A 290       3.646   0.604  27.848  1.00 10.00      A   
ATOM   2722  HE  ARG A 290       3.641  -0.170  27.248  1.00 10.00      A   
ATOM   2723  CZ  ARG A 290       2.814   0.615  28.883  1.00 10.00      A   
ATOM   2724  NH1 ARG A 290       2.811   1.641  29.720  1.00 10.00      A   
ATOM   2725 HH11 ARG A 290       2.150   1.654  30.532  1.00 10.00      A   
ATOM   2726 HH12 ARG A 290       3.473   2.436  29.579  1.00 10.00      A   
ATOM   2727  NH2 ARG A 290       1.993  -0.407  29.094  1.00 10.00      A   
ATOM   2728 HH21 ARG A 290       1.339  -0.393  29.910  1.00 10.00      A   
ATOM   2729 HH22 ARG A 290       2.000  -1.235  28.450  1.00 10.00      A   
ATOM   2730  C   ARG A 290       3.427   5.149  24.830  1.00 10.00      A   
ATOM   2731  O   ARG A 290       3.998   4.649  23.861  1.00 10.00      A   
ATOM   2732  N   LEU A 291       2.193   5.632  24.767  1.00 10.00      A   
ATOM   2733  HN  LEU A 291       1.801   6.046  25.565  1.00 10.00      A   
ATOM   2734  CA  LEU A 291       1.419   5.587  23.536  1.00 10.00      A   
ATOM   2735  CB  LEU A 291      -0.057   5.871  23.805  1.00 10.00      A   
ATOM   2736  CG  LEU A 291      -0.992   4.661  23.804  1.00 10.00      A   
ATOM   2737  CD1 LEU A 291      -2.427   5.098  24.046  1.00 10.00      A   
ATOM   2738  CD2 LEU A 291      -0.882   3.896  22.495  1.00 10.00      A   
ATOM   2739  C   LEU A 291       1.955   6.574  22.511  1.00 10.00      A   
ATOM   2740  O   LEU A 291       2.007   7.776  22.762  1.00 10.00      A   
ATOM   2741  N   THR A 292       2.344   6.059  21.357  1.00 10.00      A   
ATOM   2742  HN  THR A 292       2.268   5.088  21.215  1.00 10.00      A   
ATOM   2743  CA  THR A 292       2.876   6.890  20.287  1.00 10.00      A   
ATOM   2744  CB  THR A 292       4.126   6.234  19.673  1.00 10.00      A   
ATOM   2745  OG1 THR A 292       4.947   5.704  20.729  1.00 10.00      A   
ATOM   2746  HG1 THR A 292       4.454   5.723  21.559  1.00 10.00      A   
ATOM   2747  CG2 THR A 292       4.930   7.248  18.875  1.00 10.00      A   
ATOM   2748  C   THR A 292       1.818   7.090  19.201  1.00 10.00      A   
ATOM   2749  O   THR A 292       1.723   8.159  18.592  1.00 10.00      A   
ATOM   2750  N   THR A 293       1.003   6.064  18.990  1.00 10.00      A   
ATOM   2751  HN  THR A 293       1.106   5.254  19.531  1.00 10.00      A   
ATOM   2752  CA  THR A 293      -0.053   6.110  17.987  1.00 10.00      A   
ATOM   2753  CB  THR A 293       0.298   5.238  16.762  1.00 10.00      A   
ATOM   2754  OG1 THR A 293       1.671   5.456  16.393  1.00 10.00      A   
ATOM   2755  HG1 THR A 293       2.202   4.700  16.680  1.00 10.00      A   
ATOM   2756  CG2 THR A 293      -0.596   5.588  15.580  1.00 10.00      A   
ATOM   2757  C   THR A 293      -1.381   5.647  18.591  1.00 10.00      A   
ATOM   2758  O   THR A 293      -1.492   4.525  19.087  1.00 10.00      A   
ATOM   2759  N   LEU A 294      -2.380   6.516  18.550  1.00 10.00      A   
ATOM   2760  HN  LEU A 294      -2.240   7.390  18.122  1.00 10.00      A   
ATOM   2761  CA  LEU A 294      -3.688   6.198  19.106  1.00 10.00      A   
ATOM   2762  CB  LEU A 294      -3.946   7.033  20.368  1.00 10.00      A   
ATOM   2763  CG  LEU A 294      -5.219   6.711  21.156  1.00 10.00      A   
ATOM   2764  CD1 LEU A 294      -5.247   5.243  21.556  1.00 10.00      A   
ATOM   2765  CD2 LEU A 294      -5.318   7.601  22.387  1.00 10.00      A   
ATOM   2766  C   LEU A 294      -4.791   6.415  18.074  1.00 10.00      A   
ATOM   2767  O   LEU A 294      -4.959   7.516  17.549  1.00 10.00      A   
ATOM   2768  N   ASN A 295      -5.526   5.351  17.774  1.00 10.00      A   
ATOM   2769  HN  ASN A 295      -5.330   4.492  18.219  1.00 10.00      A   
ATOM   2770  CA  ASN A 295      -6.619   5.416  16.809  1.00 10.00      A   
ATOM   2771  CB  ASN A 295      -6.377   4.437  15.650  1.00 10.00      A   
ATOM   2772  CG  ASN A 295      -7.366   4.582  14.498  1.00 10.00      A   
ATOM   2773  OD1 ASN A 295      -8.529   4.943  14.690  1.00 10.00      A   
ATOM   2774  ND2 ASN A 295      -6.913   4.299  13.285  1.00 10.00      A   
ATOM   2775 HD21 ASN A 295      -5.979   4.012  13.190  1.00 10.00      A   
ATOM   2776 HD22 ASN A 295      -7.532   4.383  12.526  1.00 10.00      A   
ATOM   2777  C   ASN A 295      -7.952   5.121  17.490  1.00 10.00      A   
ATOM   2778  O   ASN A 295      -8.220   3.989  17.885  1.00 10.00      A   
ATOM   2779  N   LEU A 296      -8.781   6.146  17.617  1.00 10.00      A   
ATOM   2780  HN  LEU A 296      -8.513   7.025  17.254  1.00 10.00      A   
ATOM   2781  CA  LEU A 296     -10.088   6.015  18.247  1.00 10.00      A   
ATOM   2782  CB  LEU A 296     -10.131   6.813  19.555  1.00 10.00      A   
ATOM   2783  CG  LEU A 296      -9.392   6.212  20.751  1.00 10.00      A   
ATOM   2784  CD1 LEU A 296      -8.968   7.307  21.717  1.00 10.00      A   
ATOM   2785  CD2 LEU A 296     -10.272   5.196  21.461  1.00 10.00      A   
ATOM   2786  C   LEU A 296     -11.168   6.518  17.301  1.00 10.00      A   
ATOM   2787  O   LEU A 296     -12.195   7.050  17.729  1.00 10.00      A   
ATOM   2788  N   SER A 297     -10.938   6.324  16.010  1.00 10.00      A   
ATOM   2789  HN  SER A 297     -10.108   5.875  15.737  1.00 10.00      A   
ATOM   2790  CA  SER A 297     -11.872   6.762  14.982  1.00 10.00      A   
ATOM   2791  CB  SER A 297     -11.230   6.629  13.598  1.00 10.00      A   
ATOM   2792  OG  SER A 297      -9.881   7.059  13.622  1.00 10.00      A   
ATOM   2793  HG  SER A 297      -9.301   6.297  13.754  1.00 10.00      A   
ATOM   2794  C   SER A 297     -13.182   5.980  15.027  1.00 10.00      A   
ATOM   2795  O   SER A 297     -14.144   6.326  14.342  1.00 10.00      A   
ATOM   2796  N   TYR A 298     -13.219   4.926  15.829  1.00 10.00      A   
ATOM   2797  HN  TYR A 298     -12.422   4.690  16.347  1.00 10.00      A   
ATOM   2798  CA  TYR A 298     -14.417   4.102  15.945  1.00 10.00      A   
ATOM   2799  CB  TYR A 298     -14.073   2.634  15.675  1.00 10.00      A   
ATOM   2800  CG  TYR A 298     -13.317   2.418  14.383  1.00 10.00      A   
ATOM   2801  CD1 TYR A 298     -11.933   2.303  14.379  1.00 10.00      A   
ATOM   2802  CD2 TYR A 298     -13.987   2.335  13.169  1.00 10.00      A   
ATOM   2803  CE1 TYR A 298     -11.237   2.110  13.204  1.00 10.00      A   
ATOM   2804  CE2 TYR A 298     -13.299   2.141  11.991  1.00 10.00      A   
ATOM   2805  CZ  TYR A 298     -11.926   2.029  12.013  1.00 10.00      A   
ATOM   2806  OH  TYR A 298     -11.242   1.830  10.838  1.00 10.00      A   
ATOM   2807  HH  TYR A 298     -11.849   1.928  10.091  1.00 10.00      A   
ATOM   2808  C   TYR A 298     -15.060   4.249  17.318  1.00 10.00      A   
ATOM   2809  O   TYR A 298     -16.097   3.644  17.600  1.00 10.00      A   
ATOM   2810  N   ALA A 299     -14.453   5.067  18.161  1.00 10.00      A   
ATOM   2811  HN  ALA A 299     -13.650   5.547  17.866  1.00 10.00      A   
ATOM   2812  CA  ALA A 299     -14.961   5.292  19.506  1.00 10.00      A   
ATOM   2813  CB  ALA A 299     -13.812   5.468  20.482  1.00 10.00      A   
ATOM   2814  C   ALA A 299     -15.872   6.511  19.541  1.00 10.00      A   
ATOM   2815  O   ALA A 299     -15.401   7.651  19.558  1.00 10.00      A   
ATOM   2816  N   THR A 300     -17.172   6.270  19.554  1.00 10.00      A   
ATOM   2817  HN  THR A 300     -17.489   5.341  19.540  1.00 10.00      A   
ATOM   2818  CA  THR A 300     -18.153   7.345  19.581  1.00 10.00      A   
ATOM   2819  CB  THR A 300     -19.472   6.866  18.958  1.00 10.00      A   
ATOM   2820  OG1 THR A 300     -19.332   5.483  18.598  1.00 10.00      A   
ATOM   2821  HG1 THR A 300     -19.675   5.348  17.707  1.00 10.00      A   
ATOM   2822  CG2 THR A 300     -19.805   7.680  17.713  1.00 10.00      A   
ATOM   2823  C   THR A 300     -18.401   7.844  21.011  1.00 10.00      A   
ATOM   2824  O   THR A 300     -19.514   7.754  21.540  1.00 10.00      A   
ATOM   2825  N   VAL A 301     -17.354   8.364  21.638  1.00 10.00      A   
ATOM   2826  HN  VAL A 301     -16.489   8.407  21.172  1.00 10.00      A   
ATOM   2827  CA  VAL A 301     -17.458   8.883  22.997  1.00 10.00      A   
ATOM   2828  CB  VAL A 301     -16.289   8.419  23.889  1.00 10.00      A   
ATOM   2829  CG1 VAL A 301     -16.468   6.959  24.276  1.00 10.00      A   
ATOM   2830  CG2 VAL A 301     -14.956   8.623  23.185  1.00 10.00      A   
ATOM   2831  C   VAL A 301     -17.529  10.406  22.984  1.00 10.00      A   
ATOM   2832  O   VAL A 301     -17.556  11.018  21.917  1.00 10.00      A   
ATOM   2833  N   GLN A 302     -17.564  11.017  24.160  1.00 10.00      A   
ATOM   2834  HN  GLN A 302     -17.529  10.482  24.985  1.00 10.00      A   
ATOM   2835  CA  GLN A 302     -17.642  12.473  24.252  1.00 10.00      A   
ATOM   2836  CB  GLN A 302     -18.500  12.900  25.440  1.00 10.00      A   
ATOM   2837  CG  GLN A 302     -19.958  12.483  25.340  1.00 10.00      A   
ATOM   2838  CD  GLN A 302     -20.709  13.216  24.246  1.00 10.00      A   
ATOM   2839  OE1 GLN A 302     -21.229  14.311  24.461  1.00 10.00      A   
ATOM   2840  NE2 GLN A 302     -20.793  12.609  23.072  1.00 10.00      A   
ATOM   2841 HE21 GLN A 302     -20.373  11.725  22.974  1.00 10.00      A   
ATOM   2842 HE22 GLN A 302     -21.274  13.064  22.348  1.00 10.00      A   
ATOM   2843  C   GLN A 302     -16.262  13.105  24.350  1.00 10.00      A   
ATOM   2844  O   GLN A 302     -15.262  12.405  24.499  1.00 10.00      A   
ATOM   2845  N   SER A 303     -16.224  14.431  24.271  1.00 10.00      A   
ATOM   2846  HN  SER A 303     -17.066  14.923  24.157  1.00 10.00      A   
ATOM   2847  CA  SER A 303     -14.979  15.185  24.344  1.00 10.00      A   
ATOM   2848  CB  SER A 303     -15.271  16.684  24.189  1.00 10.00      A   
ATOM   2849  OG  SER A 303     -14.102  17.469  24.353  1.00 10.00      A   
ATOM   2850  HG  SER A 303     -13.694  17.617  23.489  1.00 10.00      A   
ATOM   2851  C   SER A 303     -14.253  14.919  25.656  1.00 10.00      A   
ATOM   2852  O   SER A 303     -13.072  14.569  25.663  1.00 10.00      A   
ATOM   2853  N   TYR A 304     -14.975  15.062  26.760  1.00 10.00      A   
ATOM   2854  HN  TYR A 304     -15.917  15.330  26.678  1.00 10.00      A   
ATOM   2855  CA  TYR A 304     -14.406  14.848  28.087  1.00 10.00      A   
ATOM   2856  CB  TYR A 304     -15.456  15.125  29.165  1.00 10.00      A   
ATOM   2857  CG  TYR A 304     -14.893  15.328  30.554  1.00 10.00      A   
ATOM   2858  CD1 TYR A 304     -13.709  16.029  30.759  1.00 10.00      A   
ATOM   2859  CD2 TYR A 304     -15.554  14.822  31.664  1.00 10.00      A   
ATOM   2860  CE1 TYR A 304     -13.201  16.216  32.030  1.00 10.00      A   
ATOM   2861  CE2 TYR A 304     -15.053  15.006  32.937  1.00 10.00      A   
ATOM   2862  CZ  TYR A 304     -13.878  15.702  33.114  1.00 10.00      A   
ATOM   2863  OH  TYR A 304     -13.376  15.878  34.382  1.00 10.00      A   
ATOM   2864  HH  TYR A 304     -13.572  15.099  34.910  1.00 10.00      A   
ATOM   2865  C   TYR A 304     -13.847  13.430  28.234  1.00 10.00      A   
ATOM   2866  O   TYR A 304     -12.822  13.223  28.882  1.00 10.00      A   
ATOM   2867  N   ASP A 305     -14.510  12.462  27.613  1.00 10.00      A   
ATOM   2868  HN  ASP A 305     -15.312  12.688  27.092  1.00 10.00      A   
ATOM   2869  CA  ASP A 305     -14.070  11.069  27.682  1.00 10.00      A   
ATOM   2870  CB  ASP A 305     -15.116  10.133  27.073  1.00 10.00      A   
ATOM   2871  CG  ASP A 305     -16.397  10.074  27.876  1.00 10.00      A   
ATOM   2872  OD1 ASP A 305     -16.380   9.538  29.009  1.00 10.00      A   
ATOM   2873  OD2 ASP A 305     -17.428  10.561  27.376  1.00 10.00      A   
ATOM   2874  C   ASP A 305     -12.743  10.884  26.957  1.00 10.00      A   
ATOM   2875  O   ASP A 305     -11.929  10.039  27.332  1.00 10.00      A   
ATOM   2876  N   LEU A 306     -12.536  11.676  25.915  1.00 10.00      A   
ATOM   2877  HN  LEU A 306     -13.233  12.324  25.663  1.00 10.00      A   
ATOM   2878  CA  LEU A 306     -11.311  11.609  25.127  1.00 10.00      A   
ATOM   2879  CB  LEU A 306     -11.560  12.137  23.710  1.00 10.00      A   
ATOM   2880  CG  LEU A 306     -12.460  11.286  22.807  1.00 10.00      A   
ATOM   2881  CD1 LEU A 306     -12.923  12.099  21.607  1.00 10.00      A   
ATOM   2882  CD2 LEU A 306     -11.724  10.037  22.346  1.00 10.00      A   
ATOM   2883  C   LEU A 306     -10.188  12.404  25.793  1.00 10.00      A   
ATOM   2884  O   LEU A 306      -9.066  11.913  25.940  1.00 10.00      A   
ATOM   2885  N   VAL A 307     -10.513  13.620  26.217  1.00 10.00      A   
ATOM   2886  HN  VAL A 307     -11.436  13.936  26.084  1.00 10.00      A   
ATOM   2887  CA  VAL A 307      -9.548  14.510  26.867  1.00 10.00      A   
ATOM   2888  CB  VAL A 307     -10.204  15.843  27.308  1.00 10.00      A   
ATOM   2889  CG1 VAL A 307      -9.229  16.703  28.103  1.00 10.00      A   
ATOM   2890  CG2 VAL A 307     -10.720  16.609  26.100  1.00 10.00      A   
ATOM   2891  C   VAL A 307      -8.878  13.843  28.072  1.00 10.00      A   
ATOM   2892  O   VAL A 307      -7.661  13.945  28.248  1.00 10.00      A   
ATOM   2893  N   LYS A 308      -9.669  13.145  28.883  1.00 10.00      A   
ATOM   2894  HN  LYS A 308     -10.627  13.081  28.682  1.00 10.00      A   
ATOM   2895  CA  LYS A 308      -9.149  12.477  30.072  1.00 10.00      A   
ATOM   2896  CB  LYS A 308     -10.264  11.760  30.830  1.00 10.00      A   
ATOM   2897  CG  LYS A 308     -11.100  12.675  31.712  1.00 10.00      A   
ATOM   2898  CD  LYS A 308     -12.006  11.881  32.641  1.00 10.00      A   
ATOM   2899  CE  LYS A 308     -13.135  11.212  31.874  1.00 10.00      A   
ATOM   2900  NZ  LYS A 308     -13.896  10.256  32.725  1.00 10.00      A   
ATOM   2901  HZ1 LYS A 308     -14.762   9.954  32.233  1.00 10.00      A   
ATOM   2902  HZ2 LYS A 308     -14.158  10.707  33.625  1.00 10.00      A   
ATOM   2903  HZ3 LYS A 308     -13.317   9.415  32.929  1.00 10.00      A   
ATOM   2904  C   LYS A 308      -8.010  11.512  29.756  1.00 10.00      A   
ATOM   2905  O   LYS A 308      -7.032  11.435  30.501  1.00 10.00      A   
ATOM   2906  N   LEU A 309      -8.126  10.794  28.646  1.00 10.00      A   
ATOM   2907  HN  LEU A 309      -8.913  10.914  28.073  1.00 10.00      A   
ATOM   2908  CA  LEU A 309      -7.099   9.841  28.255  1.00 10.00      A   
ATOM   2909  CB  LEU A 309      -7.672   8.763  27.333  1.00 10.00      A   
ATOM   2910  CG  LEU A 309      -6.672   7.724  26.818  1.00 10.00      A   
ATOM   2911  CD1 LEU A 309      -6.257   6.773  27.930  1.00 10.00      A   
ATOM   2912  CD2 LEU A 309      -7.248   6.956  25.641  1.00 10.00      A   
ATOM   2913  C   LEU A 309      -5.933  10.542  27.574  1.00 10.00      A   
ATOM   2914  O   LEU A 309      -4.772  10.184  27.782  1.00 10.00      A   
ATOM   2915  N   LEU A 310      -6.245  11.554  26.772  1.00 10.00      A   
ATOM   2916  HN  LEU A 310      -7.191  11.805  26.660  1.00 10.00      A   
ATOM   2917  CA  LEU A 310      -5.220  12.303  26.051  1.00 10.00      A   
ATOM   2918  CB  LEU A 310      -5.853  13.329  25.114  1.00 10.00      A   
ATOM   2919  CG  LEU A 310      -6.554  12.768  23.877  1.00 10.00      A   
ATOM   2920  CD1 LEU A 310      -7.115  13.894  23.022  1.00 10.00      A   
ATOM   2921  CD2 LEU A 310      -5.597  11.908  23.069  1.00 10.00      A   
ATOM   2922  C   LEU A 310      -4.241  12.983  27.003  1.00 10.00      A   
ATOM   2923  O   LEU A 310      -3.066  13.148  26.685  1.00 10.00      A   
ATOM   2924  N   CYS A 311      -4.730  13.351  28.180  1.00 10.00      A   
ATOM   2925  HN  CYS A 311      -5.677  13.187  28.374  1.00 10.00      A   
ATOM   2926  CA  CYS A 311      -3.903  14.005  29.187  1.00 10.00      A   
ATOM   2927  CB  CYS A 311      -4.761  14.480  30.360  1.00 10.00      A   
ATOM   2928  SG  CYS A 311      -5.996  15.731  29.930  1.00 10.00      A   
ATOM   2929  HG  CYS A 311      -6.828  15.196  29.044  1.00 10.00      A   
ATOM   2930  C   CYS A 311      -2.791  13.082  29.685  1.00 10.00      A   
ATOM   2931  O   CYS A 311      -1.793  13.540  30.238  1.00 10.00      A   
ATOM   2932  N   GLN A 312      -2.962  11.784  29.478  1.00 10.00      A   
ATOM   2933  HN  GLN A 312      -3.774  11.473  29.019  1.00 10.00      A   
ATOM   2934  CA  GLN A 312      -1.969  10.813  29.906  1.00 10.00      A   
ATOM   2935  CB  GLN A 312      -2.622   9.641  30.645  1.00 10.00      A   
ATOM   2936  CG  GLN A 312      -3.193  10.006  32.007  1.00 10.00      A   
ATOM   2937  CD  GLN A 312      -3.407   8.797  32.898  1.00 10.00      A   
ATOM   2938  OE1 GLN A 312      -4.348   8.757  33.691  1.00 10.00      A   
ATOM   2939  NE2 GLN A 312      -2.534   7.806  32.779  1.00 10.00      A   
ATOM   2940 HE21 GLN A 312      -1.806   7.904  32.133  1.00 10.00      A   
ATOM   2941 HE22 GLN A 312      -2.651   7.012  33.344  1.00 10.00      A   
ATOM   2942  C   GLN A 312      -1.136  10.318  28.728  1.00 10.00      A   
ATOM   2943  O   GLN A 312      -0.418   9.329  28.841  1.00 10.00      A   
ATOM   2944  N   CYS A 313      -1.226  11.019  27.601  1.00 10.00      A   
ATOM   2945  HN  CYS A 313      -1.809  11.809  27.570  1.00 10.00      A   
ATOM   2946  CA  CYS A 313      -0.469  10.650  26.408  1.00 10.00      A   
ATOM   2947  CB  CYS A 313      -1.408  10.477  25.209  1.00 10.00      A   
ATOM   2948  SG  CYS A 313      -2.810   9.376  25.503  1.00 10.00      A   
ATOM   2949  HG  CYS A 313      -3.433   9.792  26.600  1.00 10.00      A   
ATOM   2950  C   CYS A 313       0.580  11.719  26.094  1.00 10.00      A   
ATOM   2951  O   CYS A 313       0.317  12.655  25.341  1.00 10.00      A   
ATOM   2952  N   PRO A 314       1.781  11.607  26.682  1.00 10.00      A   
ATOM   2953  CA  PRO A 314       2.853  12.578  26.470  1.00 10.00      A   
ATOM   2954  CB  PRO A 314       3.613  12.499  27.791  1.00 10.00      A   
ATOM   2955  CG  PRO A 314       3.473  11.073  28.223  1.00 10.00      A   
ATOM   2956  CD  PRO A 314       2.189  10.547  27.621  1.00 10.00      A   
ATOM   2957  C   PRO A 314       3.783  12.213  25.313  1.00 10.00      A   
ATOM   2958  O   PRO A 314       4.579  13.039  24.866  1.00 10.00      A   
ATOM   2959  N   LYS A 315       3.683  10.980  24.836  1.00 10.00      A   
ATOM   2960  HN  LYS A 315       3.032  10.364  25.231  1.00 10.00      A   
ATOM   2961  CA  LYS A 315       4.527  10.517  23.744  1.00 10.00      A   
ATOM   2962  CB  LYS A 315       5.217   9.205  24.131  1.00 10.00      A   
ATOM   2963  CG  LYS A 315       6.296   9.361  25.189  1.00 10.00      A   
ATOM   2964  CD  LYS A 315       7.056   8.061  25.400  1.00 10.00      A   
ATOM   2965  CE  LYS A 315       8.405   8.314  26.054  1.00 10.00      A   
ATOM   2966  NZ  LYS A 315       9.319   9.085  25.170  1.00 10.00      A   
ATOM   2967  HZ1 LYS A 315       9.593   8.508  24.349  1.00 10.00      A   
ATOM   2968  HZ2 LYS A 315      10.176   9.354  25.689  1.00 10.00      A   
ATOM   2969  HZ3 LYS A 315       8.847   9.948  24.832  1.00 10.00      A   
ATOM   2970  C   LYS A 315       3.723  10.325  22.466  1.00 10.00      A   
ATOM   2971  O   LYS A 315       4.206   9.737  21.499  1.00 10.00      A   
ATOM   2972  N   LEU A 316       2.502  10.831  22.467  1.00 10.00      A   
ATOM   2973  HN  LEU A 316       2.187  11.309  23.256  1.00 10.00      A   
ATOM   2974  CA  LEU A 316       1.623  10.704  21.317  1.00 10.00      A   
ATOM   2975  CB  LEU A 316       0.206  11.129  21.689  1.00 10.00      A   
ATOM   2976  CG  LEU A 316      -0.912  10.615  20.781  1.00 10.00      A   
ATOM   2977  CD1 LEU A 316      -0.946   9.094  20.786  1.00 10.00      A   
ATOM   2978  CD2 LEU A 316      -2.252  11.181  21.220  1.00 10.00      A   
ATOM   2979  C   LEU A 316       2.127  11.528  20.138  1.00 10.00      A   
ATOM   2980  O   LEU A 316       2.355  12.733  20.259  1.00 10.00      A   
ATOM   2981  N   GLN A 317       2.305  10.866  19.003  1.00 10.00      A   
ATOM   2982  HN  GLN A 317       2.114   9.900  18.979  1.00 10.00      A   
ATOM   2983  CA  GLN A 317       2.777  11.527  17.793  1.00 10.00      A   
ATOM   2984  CB  GLN A 317       4.010  10.814  17.240  1.00 10.00      A   
ATOM   2985  CG  GLN A 317       5.264  10.963  18.079  1.00 10.00      A   
ATOM   2986  CD  GLN A 317       6.496  10.475  17.346  1.00 10.00      A   
ATOM   2987  OE1 GLN A 317       6.412   9.596  16.491  1.00 10.00      A   
ATOM   2988  NE2 GLN A 317       7.646  11.046  17.669  1.00 10.00      A   
ATOM   2989 HE21 GLN A 317       7.638  11.752  18.365  1.00 10.00      A   
ATOM   2990 HE22 GLN A 317       8.460  10.747  17.210  1.00 10.00      A   
ATOM   2991  C   GLN A 317       1.689  11.550  16.726  1.00 10.00      A   
ATOM   2992  O   GLN A 317       1.500  12.553  16.033  1.00 10.00      A   
ATOM   2993  N   ARG A 318       0.978  10.439  16.594  1.00 10.00      A   
ATOM   2994  HN  ARG A 318       1.168   9.674  17.178  1.00 10.00      A   
ATOM   2995  CA  ARG A 318      -0.082  10.326  15.608  1.00 10.00      A   
ATOM   2996  CB  ARG A 318       0.276   9.267  14.564  1.00 10.00      A   
ATOM   2997  CG  ARG A 318      -0.692   9.201  13.395  1.00 10.00      A   
ATOM   2998  CD  ARG A 318      -0.434   7.990  12.512  1.00 10.00      A   
ATOM   2999  NE  ARG A 318       0.904   8.007  11.923  1.00 10.00      A   
ATOM   3000  HE  ARG A 318       1.289   8.887  11.706  1.00 10.00      A   
ATOM   3001  CZ  ARG A 318       1.614   6.907  11.650  1.00 10.00      A   
ATOM   3002  NH1 ARG A 318       1.108   5.705  11.903  1.00 10.00      A   
ATOM   3003 HH11 ARG A 318       1.667   4.848  11.693  1.00 10.00      A   
ATOM   3004 HH12 ARG A 318       0.153   5.613  12.307  1.00 10.00      A   
ATOM   3005  NH2 ARG A 318       2.829   7.003  11.136  1.00 10.00      A   
ATOM   3006 HH21 ARG A 318       3.249   7.939  10.941  1.00 10.00      A   
ATOM   3007 HH22 ARG A 318       3.373   6.139  10.923  1.00 10.00      A   
ATOM   3008  C   ARG A 318      -1.405   9.975  16.282  1.00 10.00      A   
ATOM   3009  O   ARG A 318      -1.531   8.920  16.913  1.00 10.00      A   
ATOM   3010  N   LEU A 319      -2.379  10.862  16.152  1.00 10.00      A   
ATOM   3011  HN  LEU A 319      -2.213  11.690  15.651  1.00 10.00      A   
ATOM   3012  CA  LEU A 319      -3.688  10.648  16.740  1.00 10.00      A   
ATOM   3013  CB  LEU A 319      -3.973  11.694  17.820  1.00 10.00      A   
ATOM   3014  CG  LEU A 319      -5.341  11.621  18.495  1.00 10.00      A   
ATOM   3015  CD1 LEU A 319      -5.454  10.368  19.351  1.00 10.00      A   
ATOM   3016  CD2 LEU A 319      -5.579  12.864  19.331  1.00 10.00      A   
ATOM   3017  C   LEU A 319      -4.782  10.667  15.677  1.00 10.00      A   
ATOM   3018  O   LEU A 319      -4.904  11.616  14.897  1.00 10.00      A   
ATOM   3019  N   TRP A 320      -5.556   9.596  15.643  1.00 10.00      A   
ATOM   3020  HN  TRP A 320      -5.380   8.867  16.278  1.00 10.00      A   
ATOM   3021  CA  TRP A 320      -6.661   9.459  14.708  1.00 10.00      A   
ATOM   3022  CB  TRP A 320      -6.494   8.184  13.867  1.00 10.00      A   
ATOM   3023  CG  TRP A 320      -5.482   8.272  12.760  1.00 10.00      A   
ATOM   3024  CD1 TRP A 320      -4.351   9.036  12.731  1.00 10.00      A   
ATOM   3025  CD2 TRP A 320      -5.512   7.558  11.517  1.00 10.00      A   
ATOM   3026  NE1 TRP A 320      -3.679   8.844  11.549  1.00 10.00      A   
ATOM   3027  HE1 TRP A 320      -2.833   9.288  11.289  1.00 10.00      A   
ATOM   3028  CE2 TRP A 320      -4.371   7.941  10.785  1.00 10.00      A   
ATOM   3029  CE3 TRP A 320      -6.395   6.633  10.951  1.00 10.00      A   
ATOM   3030  CZ2 TRP A 320      -4.089   7.429   9.518  1.00 10.00      A   
ATOM   3031  CZ3 TRP A 320      -6.115   6.127   9.695  1.00 10.00      A   
ATOM   3032  CH2 TRP A 320      -4.971   6.527   8.992  1.00 10.00      A   
ATOM   3033  C   TRP A 320      -7.952   9.361  15.511  1.00 10.00      A   
ATOM   3034  O   TRP A 320      -8.227   8.326  16.119  1.00 10.00      A   
ATOM   3035  N   VAL A 321      -8.731  10.434  15.545  1.00 10.00      A   
ATOM   3036  HN  VAL A 321      -8.471  11.239  15.042  1.00 10.00      A   
ATOM   3037  CA  VAL A 321      -9.975  10.436  16.312  1.00 10.00      A   
ATOM   3038  CB  VAL A 321      -9.790  11.037  17.722  1.00 10.00      A   
ATOM   3039  CG1 VAL A 321      -9.236   9.994  18.677  1.00 10.00      A   
ATOM   3040  CG2 VAL A 321      -8.876  12.253  17.675  1.00 10.00      A   
ATOM   3041  C   VAL A 321     -11.097  11.176  15.595  1.00 10.00      A   
ATOM   3042  O   VAL A 321     -10.886  11.790  14.550  1.00 10.00      A   
ATOM   3043  N   LEU A 322     -12.288  11.124  16.182  1.00 10.00      A   
ATOM   3044  HN  LEU A 322     -12.384  10.639  17.030  1.00 10.00      A   
ATOM   3045  CA  LEU A 322     -13.457  11.774  15.613  1.00 10.00      A   
ATOM   3046  CB  LEU A 322     -14.732  11.096  16.116  1.00 10.00      A   
ATOM   3047  CG  LEU A 322     -14.949   9.652  15.665  1.00 10.00      A   
ATOM   3048  CD1 LEU A 322     -16.108   9.024  16.427  1.00 10.00      A   
ATOM   3049  CD2 LEU A 322     -15.204   9.602  14.167  1.00 10.00      A   
ATOM   3050  C   LEU A 322     -13.495  13.256  15.956  1.00 10.00      A   
ATOM   3051  O   LEU A 322     -12.622  13.769  16.657  1.00 10.00      A   
ATOM   3052  N   ASP A 323     -14.520  13.933  15.460  1.00 10.00      A   
ATOM   3053  HN  ASP A 323     -15.175  13.459  14.900  1.00 10.00      A   
ATOM   3054  CA  ASP A 323     -14.706  15.360  15.697  1.00 10.00      A   
ATOM   3055  CB  ASP A 323     -15.489  16.021  14.549  1.00 10.00      A   
ATOM   3056  CG  ASP A 323     -16.871  15.433  14.302  1.00 10.00      A   
ATOM   3057  OD1 ASP A 323     -17.109  14.267  14.682  1.00 10.00      A   
ATOM   3058  OD2 ASP A 323     -17.715  16.127  13.692  1.00 10.00      A   
ATOM   3059  C   ASP A 323     -15.371  15.624  17.043  1.00 10.00      A   
ATOM   3060  O   ASP A 323     -15.583  16.772  17.432  1.00 10.00      A   
ATOM   3061  N   TYR A 324     -15.667  14.547  17.761  1.00 10.00      A   
ATOM   3062  HN  TYR A 324     -15.468  13.666  17.389  1.00 10.00      A   
ATOM   3063  CA  TYR A 324     -16.293  14.632  19.078  1.00 10.00      A   
ATOM   3064  CB  TYR A 324     -16.695  13.236  19.566  1.00 10.00      A   
ATOM   3065  CG  TYR A 324     -18.082  12.803  19.153  1.00 10.00      A   
ATOM   3066  CD1 TYR A 324     -18.274  11.954  18.071  1.00 10.00      A   
ATOM   3067  CD2 TYR A 324     -19.198  13.238  19.852  1.00 10.00      A   
ATOM   3068  CE1 TYR A 324     -19.541  11.554  17.698  1.00 10.00      A   
ATOM   3069  CE2 TYR A 324     -20.468  12.844  19.486  1.00 10.00      A   
ATOM   3070  CZ  TYR A 324     -20.635  12.003  18.410  1.00 10.00      A   
ATOM   3071  OH  TYR A 324     -21.902  11.604  18.046  1.00 10.00      A   
ATOM   3072  HH  TYR A 324     -21.849  10.794  17.518  1.00 10.00      A   
ATOM   3073  C   TYR A 324     -15.351  15.271  20.096  1.00 10.00      A   
ATOM   3074  O   TYR A 324     -15.775  15.678  21.178  1.00 10.00      A   
ATOM   3075  N   ILE A 325     -14.070  15.347  19.739  1.00 10.00      A   
ATOM   3076  HN  ILE A 325     -13.802  15.010  18.861  1.00 10.00      A   
ATOM   3077  CA  ILE A 325     -13.056  15.925  20.611  1.00 10.00      A   
ATOM   3078  CB  ILE A 325     -11.635  15.746  20.018  1.00 10.00      A   
ATOM   3079  CG1 ILE A 325     -10.558  16.155  21.028  1.00 10.00      A   
ATOM   3080  CG2 ILE A 325     -11.477  16.525  18.718  1.00 10.00      A   
ATOM   3081  CD1 ILE A 325     -10.506  15.277  22.258  1.00 10.00      A   
ATOM   3082  C   ILE A 325     -13.337  17.406  20.869  1.00 10.00      A   
ATOM   3083  O   ILE A 325     -13.003  17.932  21.933  1.00 10.00      A   
ATOM   3084  N   GLU A 326     -13.967  18.062  19.892  1.00 10.00      A   
ATOM   3085  HN  GLU A 326     -14.213  17.573  19.077  1.00 10.00      A   
ATOM   3086  CA  GLU A 326     -14.310  19.481  19.988  1.00 10.00      A   
ATOM   3087  CB  GLU A 326     -15.220  19.760  21.186  1.00 10.00      A   
ATOM   3088  CG  GLU A 326     -16.611  19.163  21.074  1.00 10.00      A   
ATOM   3089  CD  GLU A 326     -17.510  19.578  22.220  1.00 10.00      A   
ATOM   3090  OE1 GLU A 326     -17.415  20.744  22.661  1.00 10.00      A   
ATOM   3091  OE2 GLU A 326     -18.316  18.742  22.682  1.00 10.00      A   
ATOM   3092  C   GLU A 326     -13.073  20.375  20.046  1.00 10.00      A   
ATOM   3093  O   GLU A 326     -11.939  19.898  20.149  1.00 10.00      A   
ATOM   3094  N   ASP A 327     -13.306  21.682  19.985  1.00 10.00      A   
ATOM   3095  HN  ASP A 327     -14.232  21.997  19.896  1.00 10.00      A   
ATOM   3096  CA  ASP A 327     -12.227  22.664  20.031  1.00 10.00      A   
ATOM   3097  CB  ASP A 327     -12.772  24.082  19.846  1.00 10.00      A   
ATOM   3098  CG  ASP A 327     -13.312  24.342  18.457  1.00 10.00      A   
ATOM   3099  OD1 ASP A 327     -12.532  24.298  17.484  1.00 10.00      A   
ATOM   3100  OD2 ASP A 327     -14.525  24.604  18.330  1.00 10.00      A   
ATOM   3101  C   ASP A 327     -11.486  22.584  21.358  1.00 10.00      A   
ATOM   3102  O   ASP A 327     -10.259  22.690  21.404  1.00 10.00      A   
ATOM   3103  N   ALA A 328     -12.241  22.390  22.432  1.00 10.00      A   
ATOM   3104  HN  ALA A 328     -13.213  22.312  22.321  1.00 10.00      A   
ATOM   3105  CA  ALA A 328     -11.673  22.294  23.772  1.00 10.00      A   
ATOM   3106  CB  ALA A 328     -12.783  22.170  24.804  1.00 10.00      A   
ATOM   3107  C   ALA A 328     -10.712  21.114  23.873  1.00 10.00      A   
ATOM   3108  O   ALA A 328      -9.631  21.227  24.451  1.00 10.00      A   
ATOM   3109  N   GLY A 329     -11.107  19.989  23.291  1.00 10.00      A   
ATOM   3110  HN  GLY A 329     -11.975  19.963  22.834  1.00 10.00      A   
ATOM   3111  CA  GLY A 329     -10.270  18.807  23.322  1.00 10.00      A   
ATOM   3112  C   GLY A 329      -8.960  19.029  22.601  1.00 10.00      A   
ATOM   3113  O   GLY A 329      -7.902  18.622  23.081  1.00 10.00      A   
ATOM   3114  N   LEU A 330      -9.036  19.684  21.451  1.00 10.00      A   
ATOM   3115  HN  LEU A 330      -9.918  19.972  21.124  1.00 10.00      A   
ATOM   3116  CA  LEU A 330      -7.851  19.977  20.653  1.00 10.00      A   
ATOM   3117  CB  LEU A 330      -8.241  20.515  19.277  1.00 10.00      A   
ATOM   3118  CG  LEU A 330      -8.918  19.511  18.341  1.00 10.00      A   
ATOM   3119  CD1 LEU A 330      -9.432  20.198  17.090  1.00 10.00      A   
ATOM   3120  CD2 LEU A 330      -7.964  18.384  17.981  1.00 10.00      A   
ATOM   3121  C   LEU A 330      -6.935  20.953  21.380  1.00 10.00      A   
ATOM   3122  O   LEU A 330      -5.713  20.906  21.233  1.00 10.00      A   
ATOM   3123  N   GLU A 331      -7.537  21.828  22.171  1.00 10.00      A   
ATOM   3124  HN  GLU A 331      -8.520  21.824  22.227  1.00 10.00      A   
ATOM   3125  CA  GLU A 331      -6.787  22.805  22.948  1.00 10.00      A   
ATOM   3126  CB  GLU A 331      -7.746  23.783  23.628  1.00 10.00      A   
ATOM   3127  CG  GLU A 331      -7.079  24.717  24.622  1.00 10.00      A   
ATOM   3128  CD  GLU A 331      -8.076  25.566  25.376  1.00 10.00      A   
ATOM   3129  OE1 GLU A 331      -8.861  25.007  26.170  1.00 10.00      A   
ATOM   3130  OE2 GLU A 331      -8.074  26.799  25.187  1.00 10.00      A   
ATOM   3131  C   GLU A 331      -5.923  22.101  23.995  1.00 10.00      A   
ATOM   3132  O   GLU A 331      -4.724  22.355  24.101  1.00 10.00      A   
ATOM   3133  N   VAL A 332      -6.544  21.201  24.751  1.00 10.00      A   
ATOM   3134  HN  VAL A 332      -7.503  21.040  24.608  1.00 10.00      A   
ATOM   3135  CA  VAL A 332      -5.842  20.450  25.788  1.00 10.00      A   
ATOM   3136  CB  VAL A 332      -6.818  19.644  26.669  1.00 10.00      A   
ATOM   3137  CG1 VAL A 332      -6.089  19.020  27.850  1.00 10.00      A   
ATOM   3138  CG2 VAL A 332      -7.956  20.528  27.151  1.00 10.00      A   
ATOM   3139  C   VAL A 332      -4.825  19.502  25.159  1.00 10.00      A   
ATOM   3140  O   VAL A 332      -3.774  19.222  25.740  1.00 10.00      A   
ATOM   3141  N   LEU A 333      -5.140  19.025  23.961  1.00 10.00      A   
ATOM   3142  HN  LEU A 333      -5.995  19.286  23.555  1.00 10.00      A   
ATOM   3143  CA  LEU A 333      -4.262  18.121  23.231  1.00 10.00      A   
ATOM   3144  CB  LEU A 333      -4.923  17.707  21.911  1.00 10.00      A   
ATOM   3145  CG  LEU A 333      -4.119  16.777  21.003  1.00 10.00      A   
ATOM   3146  CD1 LEU A 333      -3.928  15.421  21.657  1.00 10.00      A   
ATOM   3147  CD2 LEU A 333      -4.801  16.628  19.655  1.00 10.00      A   
ATOM   3148  C   LEU A 333      -2.919  18.796  22.960  1.00 10.00      A   
ATOM   3149  O   LEU A 333      -1.857  18.230  23.222  1.00 10.00      A   
ATOM   3150  N   ALA A 334      -2.982  20.028  22.470  1.00 10.00      A   
ATOM   3151  HN  ALA A 334      -3.863  20.427  22.300  1.00 10.00      A   
ATOM   3152  CA  ALA A 334      -1.787  20.805  22.160  1.00 10.00      A   
ATOM   3153  CB  ALA A 334      -2.164  22.026  21.337  1.00 10.00      A   
ATOM   3154  C   ALA A 334      -1.049  21.231  23.430  1.00 10.00      A   
ATOM   3155  O   ALA A 334       0.096  21.688  23.375  1.00 10.00      A   
ATOM   3156  N   SER A 335      -1.708  21.081  24.570  1.00 10.00      A   
ATOM   3157  HN  SER A 335      -2.618  20.715  24.552  1.00 10.00      A   
ATOM   3158  CA  SER A 335      -1.117  21.446  25.848  1.00 10.00      A   
ATOM   3159  CB  SER A 335      -2.141  22.176  26.726  1.00 10.00      A   
ATOM   3160  OG  SER A 335      -1.505  23.081  27.615  1.00 10.00      A   
ATOM   3161  HG  SER A 335      -1.587  22.754  28.520  1.00 10.00      A   
ATOM   3162  C   SER A 335      -0.580  20.208  26.566  1.00 10.00      A   
ATOM   3163  O   SER A 335      -0.132  20.281  27.713  1.00 10.00      A   
ATOM   3164  N   THR A 336      -0.630  19.069  25.886  1.00 10.00      A   
ATOM   3165  HN  THR A 336      -1.000  19.066  24.975  1.00 10.00      A   
ATOM   3166  CA  THR A 336      -0.146  17.822  26.462  1.00 10.00      A   
ATOM   3167  CB  THR A 336      -1.303  16.858  26.786  1.00 10.00      A   
ATOM   3168  OG1 THR A 336      -2.349  17.577  27.454  1.00 10.00      A   
ATOM   3169  HG1 THR A 336      -2.875  18.058  26.800  1.00 10.00      A   
ATOM   3170  CG2 THR A 336      -0.818  15.730  27.683  1.00 10.00      A   
ATOM   3171  C   THR A 336       0.843  17.137  25.526  1.00 10.00      A   
ATOM   3172  O   THR A 336       1.957  16.796  25.921  1.00 10.00      A   
ATOM   3173  N   CYS A 337       0.436  16.944  24.281  1.00 10.00      A   
ATOM   3174  HN  CYS A 337      -0.463  17.237  24.017  1.00 10.00      A   
ATOM   3175  CA  CYS A 337       1.286  16.300  23.298  1.00 10.00      A   
ATOM   3176  CB  CYS A 337       0.438  15.441  22.363  1.00 10.00      A   
ATOM   3177  SG  CYS A 337      -0.865  14.515  23.206  1.00 10.00      A   
ATOM   3178  HG  CYS A 337      -0.293  13.762  24.141  1.00 10.00      A   
ATOM   3179  C   CYS A 337       2.065  17.341  22.504  1.00 10.00      A   
ATOM   3180  O   CYS A 337       1.551  17.923  21.548  1.00 10.00      A   
ATOM   3181  N   LYS A 338       3.301  17.588  22.921  1.00 10.00      A   
ATOM   3182  HN  LYS A 338       3.647  17.104  23.699  1.00 10.00      A   
ATOM   3183  CA  LYS A 338       4.156  18.562  22.253  1.00 10.00      A   
ATOM   3184  CB  LYS A 338       5.144  19.178  23.247  1.00 10.00      A   
ATOM   3185  CG  LYS A 338       4.492  20.056  24.304  1.00 10.00      A   
ATOM   3186  CD  LYS A 338       3.710  21.195  23.669  1.00 10.00      A   
ATOM   3187  CE  LYS A 338       3.124  22.127  24.718  1.00 10.00      A   
ATOM   3188  NZ  LYS A 338       2.332  23.227  24.103  1.00 10.00      A   
ATOM   3189  HZ1 LYS A 338       1.869  23.794  24.843  1.00 10.00      A   
ATOM   3190  HZ2 LYS A 338       1.601  22.836  23.474  1.00 10.00      A   
ATOM   3191  HZ3 LYS A 338       2.953  23.849  23.547  1.00 10.00      A   
ATOM   3192  C   LYS A 338       4.903  17.935  21.082  1.00 10.00      A   
ATOM   3193  O   LYS A 338       5.326  18.627  20.154  1.00 10.00      A   
ATOM   3194  N   ASP A 339       5.050  16.618  21.122  1.00 10.00      A   
ATOM   3195  HN  ASP A 339       4.688  16.120  21.886  1.00 10.00      A   
ATOM   3196  CA  ASP A 339       5.745  15.894  20.062  1.00 10.00      A   
ATOM   3197  CB  ASP A 339       6.553  14.730  20.644  1.00 10.00      A   
ATOM   3198  CG  ASP A 339       7.564  14.165  19.665  1.00 10.00      A   
ATOM   3199  OD1 ASP A 339       8.221  14.951  18.954  1.00 10.00      A   
ATOM   3200  OD2 ASP A 339       7.716  12.927  19.605  1.00 10.00      A   
ATOM   3201  C   ASP A 339       4.755  15.392  19.016  1.00 10.00      A   
ATOM   3202  O   ASP A 339       5.078  14.544  18.189  1.00 10.00      A   
ATOM   3203  N   LEU A 340       3.542  15.930  19.066  1.00 10.00      A   
ATOM   3204  HN  LEU A 340       3.347  16.594  19.758  1.00 10.00      A   
ATOM   3205  CA  LEU A 340       2.492  15.562  18.125  1.00 10.00      A   
ATOM   3206  CB  LEU A 340       1.215  16.324  18.471  1.00 10.00      A   
ATOM   3207  CG  LEU A 340      -0.098  15.620  18.143  1.00 10.00      A   
ATOM   3208  CD1 LEU A 340      -0.229  14.336  18.946  1.00 10.00      A   
ATOM   3209  CD2 LEU A 340      -1.281  16.540  18.402  1.00 10.00      A   
ATOM   3210  C   LEU A 340       2.938  15.898  16.702  1.00 10.00      A   
ATOM   3211  O   LEU A 340       3.294  17.039  16.425  1.00 10.00      A   
ATOM   3212  N   ARG A 341       2.919  14.908  15.811  1.00 10.00      A   
ATOM   3213  HN  ARG A 341       2.584  14.024  16.080  1.00 10.00      A   
ATOM   3214  CA  ARG A 341       3.369  15.108  14.435  1.00 10.00      A   
ATOM   3215  CB  ARG A 341       4.335  13.991  14.020  1.00 10.00      A   
ATOM   3216  CG  ARG A 341       5.377  13.613  15.063  1.00 10.00      A   
ATOM   3217  CD  ARG A 341       6.585  14.534  15.019  1.00 10.00      A   
ATOM   3218  NE  ARG A 341       7.508  14.273  16.124  1.00 10.00      A   
ATOM   3219  HE  ARG A 341       7.206  14.516  17.032  1.00 10.00      A   
ATOM   3220  CZ  ARG A 341       8.711  13.718  15.977  1.00 10.00      A   
ATOM   3221  NH1 ARG A 341       9.153  13.368  14.779  1.00 10.00      A   
ATOM   3222 HH11 ARG A 341      10.096  12.935  14.673  1.00 10.00      A   
ATOM   3223 HH12 ARG A 341       8.558  13.521  13.935  1.00 10.00      A   
ATOM   3224  NH2 ARG A 341       9.479  13.521  17.041  1.00 10.00      A   
ATOM   3225 HH21 ARG A 341       9.132  13.793  17.995  1.00 10.00      A   
ATOM   3226 HH22 ARG A 341      10.425  13.092  16.940  1.00 10.00      A   
ATOM   3227  C   ARG A 341       2.211  15.137  13.442  1.00 10.00      A   
ATOM   3228  O   ARG A 341       2.117  16.043  12.607  1.00 10.00      A   
ATOM   3229  N   GLU A 342       1.340  14.137  13.524  1.00 10.00      A   
ATOM   3230  HN  GLU A 342       1.455  13.458  14.224  1.00 10.00      A   
ATOM   3231  CA  GLU A 342       0.209  14.023  12.611  1.00 10.00      A   
ATOM   3232  CB  GLU A 342       0.381  12.777  11.744  1.00 10.00      A   
ATOM   3233  CG  GLU A 342      -0.646  12.638  10.635  1.00 10.00      A   
ATOM   3234  CD  GLU A 342      -0.755  11.217  10.122  1.00 10.00      A   
ATOM   3235  OE1 GLU A 342       0.026  10.840   9.224  1.00 10.00      A   
ATOM   3236  OE2 GLU A 342      -1.633  10.473  10.605  1.00 10.00      A   
ATOM   3237  C   GLU A 342      -1.113  13.938  13.363  1.00 10.00      A   
ATOM   3238  O   GLU A 342      -1.248  13.166  14.312  1.00 10.00      A   
ATOM   3239  N   LEU A 343      -2.085  14.724  12.922  1.00 10.00      A   
ATOM   3240  HN  LEU A 343      -1.913  15.310  12.146  1.00 10.00      A   
ATOM   3241  CA  LEU A 343      -3.405  14.739  13.539  1.00 10.00      A   
ATOM   3242  CB  LEU A 343      -3.614  16.024  14.348  1.00 10.00      A   
ATOM   3243  CG  LEU A 343      -5.009  16.226  14.950  1.00 10.00      A   
ATOM   3244  CD1 LEU A 343      -5.359  15.102  15.917  1.00 10.00      A   
ATOM   3245  CD2 LEU A 343      -5.098  17.572  15.643  1.00 10.00      A   
ATOM   3246  C   LEU A 343      -4.495  14.594  12.481  1.00 10.00      A   
ATOM   3247  O   LEU A 343      -4.553  15.365  11.523  1.00 10.00      A   
ATOM   3248  N   ARG A 344      -5.347  13.591  12.648  1.00 10.00      A   
ATOM   3249  HN  ARG A 344      -5.248  12.997  13.429  1.00 10.00      A   
ATOM   3250  CA  ARG A 344      -6.430  13.354  11.705  1.00 10.00      A   
ATOM   3251  CB  ARG A 344      -6.212  12.052  10.928  1.00 10.00      A   
ATOM   3252  CG  ARG A 344      -4.880  12.007  10.190  1.00 10.00      A   
ATOM   3253  CD  ARG A 344      -4.854  10.959   9.087  1.00 10.00      A   
ATOM   3254  NE  ARG A 344      -3.479  10.683   8.673  1.00 10.00      A   
ATOM   3255  HE  ARG A 344      -2.780  10.771   9.368  1.00 10.00      A   
ATOM   3256  CZ  ARG A 344      -3.103  10.296   7.456  1.00 10.00      A   
ATOM   3257  NH1 ARG A 344      -3.994  10.116   6.489  1.00 10.00      A   
ATOM   3258 HH11 ARG A 344      -5.009  10.264   6.675  1.00 10.00      A   
ATOM   3259 HH12 ARG A 344      -3.679   9.811   5.539  1.00 10.00      A   
ATOM   3260  NH2 ARG A 344      -1.816  10.114   7.209  1.00 10.00      A   
ATOM   3261 HH21 ARG A 344      -1.112  10.270   7.967  1.00 10.00      A   
ATOM   3262 HH22 ARG A 344      -1.494   9.818   6.256  1.00 10.00      A   
ATOM   3263  C   ARG A 344      -7.784  13.362  12.407  1.00 10.00      A   
ATOM   3264  O   ARG A 344      -8.040  12.561  13.309  1.00 10.00      A   
ATOM   3265  N   VAL A 345      -8.640  14.289  11.998  1.00 10.00      A   
ATOM   3266  HN  VAL A 345      -8.367  14.911  11.284  1.00 10.00      A   
ATOM   3267  CA  VAL A 345      -9.968  14.424  12.578  1.00 10.00      A   
ATOM   3268  CB  VAL A 345     -10.297  15.900  12.884  1.00 10.00      A   
ATOM   3269  CG1 VAL A 345     -11.644  16.014  13.580  1.00 10.00      A   
ATOM   3270  CG2 VAL A 345      -9.202  16.531  13.730  1.00 10.00      A   
ATOM   3271  C   VAL A 345     -11.026  13.872  11.631  1.00 10.00      A   
ATOM   3272  O   VAL A 345     -11.161  14.336  10.498  1.00 10.00      A   
ATOM   3273  N   PHE A 346     -11.758  12.873  12.094  1.00 10.00      A   
ATOM   3274  HN  PHE A 346     -11.583  12.530  13.002  1.00 10.00      A   
ATOM   3275  CA  PHE A 346     -12.807  12.253  11.296  1.00 10.00      A   
ATOM   3276  CB  PHE A 346     -12.747  10.725  11.428  1.00 10.00      A   
ATOM   3277  CG  PHE A 346     -11.478  10.106  10.912  1.00 10.00      A   
ATOM   3278  CD1 PHE A 346     -10.347  10.040  11.711  1.00 10.00      A   
ATOM   3279  CD2 PHE A 346     -11.417   9.588   9.630  1.00 10.00      A   
ATOM   3280  CE1 PHE A 346      -9.180   9.471  11.238  1.00 10.00      A   
ATOM   3281  CE2 PHE A 346     -10.254   9.016   9.149  1.00 10.00      A   
ATOM   3282  CZ  PHE A 346      -9.134   8.958   9.955  1.00 10.00      A   
ATOM   3283  C   PHE A 346     -14.180  12.759  11.729  1.00 10.00      A   
ATOM   3284  O   PHE A 346     -14.500  12.749  12.916  1.00 10.00      A   
ATOM   3285  N   PRO A 347     -15.010  13.217  10.778  1.00 10.00      A   
ATOM   3286  CA  PRO A 347     -16.352  13.724  11.081  1.00 10.00      A   
ATOM   3287  CB  PRO A 347     -16.748  14.446   9.791  1.00 10.00      A   
ATOM   3288  CG  PRO A 347     -16.006  13.726   8.717  1.00 10.00      A   
ATOM   3289  CD  PRO A 347     -14.708  13.274   9.333  1.00 10.00      A   
ATOM   3290  C   PRO A 347     -17.333  12.591  11.383  1.00 10.00      A   
ATOM   3291  O   PRO A 347     -17.512  11.682  10.568  1.00 10.00      A   
ATOM   3292  N   SER A 348     -17.945  12.643  12.561  1.00 10.00      A   
ATOM   3293  HN  SER A 348     -17.735  13.383  13.175  1.00 10.00      A   
ATOM   3294  CA  SER A 348     -18.904  11.635  12.984  1.00 10.00      A   
ATOM   3295  CB  SER A 348     -19.426  11.970  14.383  1.00 10.00      A   
ATOM   3296  OG  SER A 348     -19.582  13.375  14.556  1.00 10.00      A   
ATOM   3297  HG  SER A 348     -18.706  13.783  14.695  1.00 10.00      A   
ATOM   3298  C   SER A 348     -20.064  11.538  12.002  1.00 10.00      A   
ATOM   3299  O   SER A 348     -20.284  10.497  11.380  1.00 10.00      A   
ATOM   3300  N   GLU A 349     -20.795  12.634  11.864  1.00 10.00      A   
ATOM   3301  HN  GLU A 349     -20.567  13.426  12.395  1.00 10.00      A   
ATOM   3302  CA  GLU A 349     -21.928  12.692  10.953  1.00 10.00      A   
ATOM   3303  CB  GLU A 349     -23.223  13.016  11.708  1.00 10.00      A   
ATOM   3304  CG  GLU A 349     -23.514  12.110  12.898  1.00 10.00      A   
ATOM   3305  CD  GLU A 349     -23.674  10.645  12.525  1.00 10.00      A   
ATOM   3306  OE1 GLU A 349     -23.843  10.340  11.322  1.00 10.00      A   
ATOM   3307  OE2 GLU A 349     -23.632   9.788  13.441  1.00 10.00      A   
ATOM   3308  C   GLU A 349     -21.680  13.747   9.877  1.00 10.00      A   
ATOM   3309  O   GLU A 349     -22.136  14.885  10.001  1.00 10.00      A   
ATOM   3310  N   PRO A 350     -20.949  13.379   8.806  1.00 10.00      A   
ATOM   3311  CA  PRO A 350     -20.624  14.300   7.713  1.00 10.00      A   
ATOM   3312  CB  PRO A 350     -19.497  13.576   6.978  1.00 10.00      A   
ATOM   3313  CG  PRO A 350     -19.767  12.130   7.212  1.00 10.00      A   
ATOM   3314  CD  PRO A 350     -20.381  12.033   8.581  1.00 10.00      A   
ATOM   3315  C   PRO A 350     -21.803  14.536   6.773  1.00 10.00      A   
ATOM   3316  O   PRO A 350     -21.816  15.505   6.011  1.00 10.00      A   
ATOM   3317  N   PHE A 351     -22.794  13.652   6.832  1.00 10.00      A   
ATOM   3318  HN  PHE A 351     -22.735  12.900   7.463  1.00 10.00      A   
ATOM   3319  CA  PHE A 351     -23.972  13.778   5.988  1.00 10.00      A   
ATOM   3320  CB  PHE A 351     -24.676  12.430   5.821  1.00 10.00      A   
ATOM   3321  CG  PHE A 351     -23.944  11.476   4.923  1.00 10.00      A   
ATOM   3322  CD1 PHE A 351     -22.998  10.606   5.435  1.00 10.00      A   
ATOM   3323  CD2 PHE A 351     -24.208  11.446   3.565  1.00 10.00      A   
ATOM   3324  CE1 PHE A 351     -22.327   9.725   4.611  1.00 10.00      A   
ATOM   3325  CE2 PHE A 351     -23.541  10.568   2.733  1.00 10.00      A   
ATOM   3326  CZ  PHE A 351     -22.600   9.706   3.257  1.00 10.00      A   
ATOM   3327  C   PHE A 351     -24.925  14.816   6.565  1.00 10.00      A   
ATOM   3328  O   PHE A 351     -25.871  15.246   5.904  1.00 10.00      A   
ATOM   3329  N   VAL A 352     -24.666  15.206   7.806  1.00 10.00      A   
ATOM   3330  HN  VAL A 352     -23.899  14.815   8.278  1.00 10.00      A   
ATOM   3331  CA  VAL A 352     -25.479  16.206   8.482  1.00 10.00      A   
ATOM   3332  CB  VAL A 352     -25.813  15.795   9.932  1.00 10.00      A   
ATOM   3333  CG1 VAL A 352     -26.802  16.771  10.543  1.00 10.00      A   
ATOM   3334  CG2 VAL A 352     -26.366  14.379   9.975  1.00 10.00      A   
ATOM   3335  C   VAL A 352     -24.736  17.538   8.485  1.00 10.00      A   
ATOM   3336  O   VAL A 352     -23.707  17.684   9.149  1.00 10.00      A   
ATOM   3337  N   MET A 353     -25.260  18.495   7.730  1.00 10.00      A   
ATOM   3338  HN  MET A 353     -26.094  18.311   7.238  1.00 10.00      A   
ATOM   3339  CA  MET A 353     -24.644  19.813   7.612  1.00 10.00      A   
ATOM   3340  CB  MET A 353     -25.439  20.696   6.647  1.00 10.00      A   
ATOM   3341  CG  MET A 353     -24.890  22.107   6.501  1.00 10.00      A   
ATOM   3342  SD  MET A 353     -25.806  23.096   5.303  1.00 10.00      A   
ATOM   3343  CE  MET A 353     -24.965  24.670   5.463  1.00 10.00      A   
ATOM   3344  C   MET A 353     -24.494  20.504   8.965  1.00 10.00      A   
ATOM   3345  O   MET A 353     -23.402  20.948   9.324  1.00 10.00      A   
ATOM   3346  N   GLU A 354     -25.585  20.574   9.713  1.00 10.00      A   
ATOM   3347  HN  GLU A 354     -26.417  20.176   9.380  1.00 10.00      A   
ATOM   3348  CA  GLU A 354     -25.577  21.218  11.021  1.00 10.00      A   
ATOM   3349  CB  GLU A 354     -26.975  21.238  11.643  1.00 10.00      A   
ATOM   3350  CG  GLU A 354     -28.025  21.956  10.808  1.00 10.00      A   
ATOM   3351  CD  GLU A 354     -27.468  23.121  10.008  1.00 10.00      A   
ATOM   3352  OE1 GLU A 354     -26.771  23.980  10.593  1.00 10.00      A   
ATOM   3353  OE2 GLU A 354     -27.738  23.187   8.794  1.00 10.00      A   
ATOM   3354  C   GLU A 354     -24.574  20.557  11.961  1.00 10.00      A   
ATOM   3355  O   GLU A 354     -24.512  19.329  12.054  1.00 10.00      A   
ATOM   3356  N   PRO A 355     -23.770  21.372  12.659  1.00 10.00      A   
ATOM   3357  CA  PRO A 355     -22.746  20.888  13.591  1.00 10.00      A   
ATOM   3358  CB  PRO A 355     -22.027  22.166  14.050  1.00 10.00      A   
ATOM   3359  CG  PRO A 355     -22.411  23.206  13.051  1.00 10.00      A   
ATOM   3360  CD  PRO A 355     -23.790  22.840  12.591  1.00 10.00      A   
ATOM   3361  C   PRO A 355     -23.339  20.161  14.790  1.00 10.00      A   
ATOM   3362  O   PRO A 355     -24.037  20.756  15.613  1.00 10.00      A   
ATOM   3363  N   ASN A 356     -23.064  18.866  14.874  1.00 10.00      A   
ATOM   3364  HN  ASN A 356     -22.526  18.448  14.168  1.00 10.00      A   
ATOM   3365  CA  ASN A 356     -23.543  18.044  15.978  1.00 10.00      A   
ATOM   3366  CB  ASN A 356     -23.619  16.557  15.583  1.00 10.00      A   
ATOM   3367  CG  ASN A 356     -22.312  15.987  15.050  1.00 10.00      A   
ATOM   3368  OD1 ASN A 356     -21.577  16.655  14.317  1.00 10.00      A   
ATOM   3369  ND2 ASN A 356     -22.022  14.742  15.403  1.00 10.00      A   
ATOM   3370 HD21 ASN A 356     -22.659  14.264  15.980  1.00 10.00      A   
ATOM   3371 HD22 ASN A 356     -21.181  14.345  15.076  1.00 10.00      A   
ATOM   3372  C   ASN A 356     -22.639  18.224  17.189  1.00 10.00      A   
ATOM   3373  O   ASN A 356     -23.065  18.069  18.332  1.00 10.00      A   
ATOM   3374  N   VAL A 357     -21.388  18.559  16.919  1.00 10.00      A   
ATOM   3375  HN  VAL A 357     -21.120  18.668  15.984  1.00 10.00      A   
ATOM   3376  CA  VAL A 357     -20.401  18.779  17.962  1.00 10.00      A   
ATOM   3377  CB  VAL A 357     -19.254  17.752  17.889  1.00 10.00      A   
ATOM   3378  CG1 VAL A 357     -19.759  16.368  18.257  1.00 10.00      A   
ATOM   3379  CG2 VAL A 357     -18.630  17.742  16.501  1.00 10.00      A   
ATOM   3380  C   VAL A 357     -19.829  20.185  17.844  1.00 10.00      A   
ATOM   3381  O   VAL A 357     -19.905  20.807  16.779  1.00 10.00      A   
ATOM   3382  N   ALA A 358     -19.260  20.683  18.930  1.00 10.00      A   
ATOM   3383  HN  ALA A 358     -19.230  20.138  19.745  1.00 10.00      A   
ATOM   3384  CA  ALA A 358     -18.684  22.022  18.942  1.00 10.00      A   
ATOM   3385  CB  ALA A 358     -18.812  22.655  20.321  1.00 10.00      A   
ATOM   3386  C   ALA A 358     -17.235  22.014  18.467  1.00 10.00      A   
ATOM   3387  O   ALA A 358     -16.303  22.196  19.256  1.00 10.00      A   
ATOM   3388  N   LEU A 359     -17.056  21.771  17.176  1.00 10.00      A   
ATOM   3389  HN  LEU A 359     -17.840  21.603  16.608  1.00 10.00      A   
ATOM   3390  CA  LEU A 359     -15.729  21.749  16.578  1.00 10.00      A   
ATOM   3391  CB  LEU A 359     -15.404  20.364  16.016  1.00 10.00      A   
ATOM   3392  CG  LEU A 359     -13.988  20.189  15.460  1.00 10.00      A   
ATOM   3393  CD1 LEU A 359     -13.033  19.740  16.552  1.00 10.00      A   
ATOM   3394  CD2 LEU A 359     -13.974  19.217  14.291  1.00 10.00      A   
ATOM   3395  C   LEU A 359     -15.648  22.785  15.466  1.00 10.00      A   
ATOM   3396  O   LEU A 359     -16.285  22.638  14.422  1.00 10.00      A   
ATOM   3397  N   THR A 360     -14.876  23.829  15.695  1.00 10.00      A   
ATOM   3398  HN  THR A 360     -14.387  23.887  16.553  1.00 10.00      A   
ATOM   3399  CA  THR A 360     -14.720  24.893  14.718  1.00 10.00      A   
ATOM   3400  CB  THR A 360     -15.125  26.252  15.324  1.00 10.00      A   
ATOM   3401  OG1 THR A 360     -14.295  26.538  16.457  1.00 10.00      A   
ATOM   3402  HG1 THR A 360     -14.333  25.793  17.082  1.00 10.00      A   
ATOM   3403  CG2 THR A 360     -16.581  26.226  15.768  1.00 10.00      A   
ATOM   3404  C   THR A 360     -13.277  24.960  14.221  1.00 10.00      A   
ATOM   3405  O   THR A 360     -12.562  23.955  14.219  1.00 10.00      A   
ATOM   3406  N   GLU A 361     -12.859  26.142  13.796  1.00 10.00      A   
ATOM   3407  HN  GLU A 361     -13.484  26.907  13.812  1.00 10.00      A   
ATOM   3408  CA  GLU A 361     -11.510  26.352  13.304  1.00 10.00      A   
ATOM   3409  CB  GLU A 361     -11.492  27.533  12.322  1.00 10.00      A   
ATOM   3410  CG  GLU A 361     -11.560  28.914  12.972  1.00 10.00      A   
ATOM   3411  CD  GLU A 361     -12.959  29.347  13.383  1.00 10.00      A   
ATOM   3412  OE1 GLU A 361     -13.130  30.530  13.749  1.00 10.00      A   
ATOM   3413  OE2 GLU A 361     -13.891  28.519  13.346  1.00 10.00      A   
ATOM   3414  C   GLU A 361     -10.556  26.618  14.467  1.00 10.00      A   
ATOM   3415  O   GLU A 361      -9.333  26.595  14.308  1.00 10.00      A   
ATOM   3416  N   GLN A 362     -11.135  26.858  15.639  1.00 10.00      A   
ATOM   3417  HN  GLN A 362     -12.115  26.833  15.696  1.00 10.00      A   
ATOM   3418  CA  GLN A 362     -10.368  27.143  16.850  1.00 10.00      A   
ATOM   3419  CB  GLN A 362     -11.315  27.370  18.036  1.00 10.00      A   
ATOM   3420  CG  GLN A 362     -10.629  27.709  19.352  1.00 10.00      A   
ATOM   3421  CD  GLN A 362      -9.797  28.971  19.266  1.00 10.00      A   
ATOM   3422  OE1 GLN A 362     -10.099  29.881  18.496  1.00 10.00      A   
ATOM   3423  NE2 GLN A 362      -8.736  29.033  20.051  1.00 10.00      A   
ATOM   3424 HE21 GLN A 362      -8.541  28.265  20.635  1.00 10.00      A   
ATOM   3425 HE22 GLN A 362      -8.184  29.844  20.023  1.00 10.00      A   
ATOM   3426  C   GLN A 362      -9.388  26.015  17.162  1.00 10.00      A   
ATOM   3427  O   GLN A 362      -8.218  26.259  17.471  1.00 10.00      A   
ATOM   3428  N   GLY A 363      -9.876  24.785  17.081  1.00 10.00      A   
ATOM   3429  HN  GLY A 363     -10.828  24.658  16.851  1.00 10.00      A   
ATOM   3430  CA  GLY A 363      -9.050  23.629  17.355  1.00 10.00      A   
ATOM   3431  C   GLY A 363      -7.826  23.548  16.464  1.00 10.00      A   
ATOM   3432  O   GLY A 363      -6.747  23.187  16.927  1.00 10.00      A   
ATOM   3433  N   LEU A 364      -7.989  23.892  15.190  1.00 10.00      A   
ATOM   3434  HN  LEU A 364      -8.872  24.183  14.881  1.00 10.00      A   
ATOM   3435  CA  LEU A 364      -6.879  23.848  14.241  1.00 10.00      A   
ATOM   3436  CB  LEU A 364      -7.363  24.139  12.812  1.00 10.00      A   
ATOM   3437  CG  LEU A 364      -6.890  23.172  11.715  1.00 10.00      A   
ATOM   3438  CD1 LEU A 364      -7.352  23.648  10.346  1.00 10.00      A   
ATOM   3439  CD2 LEU A 364      -5.375  23.003  11.745  1.00 10.00      A   
ATOM   3440  C   LEU A 364      -5.782  24.831  14.643  1.00 10.00      A   
ATOM   3441  O   LEU A 364      -4.600  24.482  14.662  1.00 10.00      A   
ATOM   3442  N   VAL A 365      -6.182  26.050  14.984  1.00 10.00      A   
ATOM   3443  HN  VAL A 365      -7.144  26.264  14.962  1.00 10.00      A   
ATOM   3444  CA  VAL A 365      -5.226  27.079  15.387  1.00 10.00      A   
ATOM   3445  CB  VAL A 365      -5.909  28.453  15.568  1.00 10.00      A   
ATOM   3446  CG1 VAL A 365      -4.885  29.535  15.875  1.00 10.00      A   
ATOM   3447  CG2 VAL A 365      -6.715  28.822  14.333  1.00 10.00      A   
ATOM   3448  C   VAL A 365      -4.527  26.689  16.689  1.00 10.00      A   
ATOM   3449  O   VAL A 365      -3.312  26.836  16.822  1.00 10.00      A   
ATOM   3450  N   SER A 366      -5.302  26.167  17.632  1.00 10.00      A   
ATOM   3451  HN  SER A 366      -6.263  26.055  17.454  1.00 10.00      A   
ATOM   3452  CA  SER A 366      -4.773  25.761  18.928  1.00 10.00      A   
ATOM   3453  CB  SER A 366      -5.908  25.306  19.849  1.00 10.00      A   
ATOM   3454  OG  SER A 366      -6.942  26.278  19.885  1.00 10.00      A   
ATOM   3455  HG  SER A 366      -7.483  26.198  19.091  1.00 10.00      A   
ATOM   3456  C   SER A 366      -3.709  24.667  18.793  1.00 10.00      A   
ATOM   3457  O   SER A 366      -2.629  24.768  19.376  1.00 10.00      A   
ATOM   3458  N   VAL A 367      -4.010  23.634  18.012  1.00 10.00      A   
ATOM   3459  HN  VAL A 367      -4.885  23.608  17.561  1.00 10.00      A   
ATOM   3460  CA  VAL A 367      -3.074  22.531  17.815  1.00 10.00      A   
ATOM   3461  CB  VAL A 367      -3.709  21.375  17.009  1.00 10.00      A   
ATOM   3462  CG1 VAL A 367      -2.673  20.318  16.651  1.00 10.00      A   
ATOM   3463  CG2 VAL A 367      -4.843  20.744  17.800  1.00 10.00      A   
ATOM   3464  C   VAL A 367      -1.796  23.002  17.130  1.00 10.00      A   
ATOM   3465  O   VAL A 367      -0.695  22.662  17.555  1.00 10.00      A   
ATOM   3466  N   SER A 368      -1.952  23.813  16.093  1.00 10.00      A   
ATOM   3467  HN  SER A 368      -2.858  24.072  15.821  1.00 10.00      A   
ATOM   3468  CA  SER A 368      -0.813  24.328  15.340  1.00 10.00      A   
ATOM   3469  CB  SER A 368      -1.304  25.116  14.131  1.00 10.00      A   
ATOM   3470  OG  SER A 368      -2.192  24.330  13.358  1.00 10.00      A   
ATOM   3471  HG  SER A 368      -3.088  24.429  13.702  1.00 10.00      A   
ATOM   3472  C   SER A 368       0.113  25.190  16.207  1.00 10.00      A   
ATOM   3473  O   SER A 368       1.324  25.241  15.981  1.00 10.00      A   
ATOM   3474  N   MET A 369      -0.458  25.857  17.201  1.00 10.00      A   
ATOM   3475  HN  MET A 369      -1.425  25.774  17.337  1.00 10.00      A   
ATOM   3476  CA  MET A 369       0.320  26.712  18.091  1.00 10.00      A   
ATOM   3477  CB  MET A 369      -0.540  27.846  18.657  1.00 10.00      A   
ATOM   3478  CG  MET A 369      -0.814  28.980  17.682  1.00 10.00      A   
ATOM   3479  SD  MET A 369      -1.198  30.531  18.518  1.00 10.00      A   
ATOM   3480  CE  MET A 369       0.452  31.126  18.898  1.00 10.00      A   
ATOM   3481  C   MET A 369       0.929  25.919  19.236  1.00 10.00      A   
ATOM   3482  O   MET A 369       2.041  26.204  19.677  1.00 10.00      A   
ATOM   3483  N   GLY A 370       0.187  24.934  19.720  1.00 10.00      A   
ATOM   3484  HN  GLY A 370      -0.699  24.759  19.327  1.00 10.00      A   
ATOM   3485  CA  GLY A 370       0.656  24.126  20.825  1.00 10.00      A   
ATOM   3486  C   GLY A 370       1.657  23.063  20.423  1.00 10.00      A   
ATOM   3487  O   GLY A 370       2.619  22.812  21.148  1.00 10.00      A   
ATOM   3488  N   CYS A 371       1.436  22.440  19.279  1.00 10.00      A   
ATOM   3489  HN  CYS A 371       0.663  22.699  18.732  1.00 10.00      A   
ATOM   3490  CA  CYS A 371       2.317  21.383  18.803  1.00 10.00      A   
ATOM   3491  CB  CYS A 371       1.491  20.199  18.304  1.00 10.00      A   
ATOM   3492  SG  CYS A 371       0.182  19.683  19.441  1.00 10.00      A   
ATOM   3493  HG  CYS A 371       0.730  18.912  20.373  1.00 10.00      A   
ATOM   3494  C   CYS A 371       3.259  21.887  17.713  1.00 10.00      A   
ATOM   3495  O   CYS A 371       2.842  22.159  16.584  1.00 10.00      A   
ATOM   3496  N   PRO A 372       4.552  22.024  18.041  1.00 10.00      A   
ATOM   3497  CA  PRO A 372       5.560  22.501  17.097  1.00 10.00      A   
ATOM   3498  CB  PRO A 372       6.685  22.964  18.019  1.00 10.00      A   
ATOM   3499  CG  PRO A 372       6.589  22.069  19.206  1.00 10.00      A   
ATOM   3500  CD  PRO A 372       5.130  21.744  19.373  1.00 10.00      A   
ATOM   3501  C   PRO A 372       6.062  21.400  16.162  1.00 10.00      A   
ATOM   3502  O   PRO A 372       6.726  21.676  15.163  1.00 10.00      A   
ATOM   3503  N   LYS A 373       5.737  20.153  16.480  1.00 10.00      A   
ATOM   3504  HN  LYS A 373       5.187  19.991  17.276  1.00 10.00      A   
ATOM   3505  CA  LYS A 373       6.169  19.019  15.670  1.00 10.00      A   
ATOM   3506  CB  LYS A 373       6.489  17.819  16.566  1.00 10.00      A   
ATOM   3507  CG  LYS A 373       7.687  18.013  17.481  1.00 10.00      A   
ATOM   3508  CD  LYS A 373       8.997  17.845  16.727  1.00 10.00      A   
ATOM   3509  CE  LYS A 373      10.188  17.798  17.674  1.00 10.00      A   
ATOM   3510  NZ  LYS A 373      10.308  16.486  18.370  1.00 10.00      A   
ATOM   3511  HZ1 LYS A 373      10.780  15.792  17.754  1.00 10.00      A   
ATOM   3512  HZ2 LYS A 373       9.362  16.118  18.622  1.00 10.00      A   
ATOM   3513  HZ3 LYS A 373      10.866  16.594  19.240  1.00 10.00      A   
ATOM   3514  C   LYS A 373       5.106  18.628  14.653  1.00 10.00      A   
ATOM   3515  O   LYS A 373       5.276  17.667  13.903  1.00 10.00      A   
ATOM   3516  N   LEU A 374       4.014  19.380  14.632  1.00 10.00      A   
ATOM   3517  HN  LEU A 374       3.952  20.146  15.241  1.00 10.00      A   
ATOM   3518  CA  LEU A 374       2.909  19.109  13.719  1.00 10.00      A   
ATOM   3519  CB  LEU A 374       1.686  19.942  14.118  1.00 10.00      A   
ATOM   3520  CG  LEU A 374       0.343  19.208  14.201  1.00 10.00      A   
ATOM   3521  CD1 LEU A 374       0.006  18.533  12.882  1.00 10.00      A   
ATOM   3522  CD2 LEU A 374       0.341  18.198  15.337  1.00 10.00      A   
ATOM   3523  C   LEU A 374       3.298  19.417  12.274  1.00 10.00      A   
ATOM   3524  O   LEU A 374       3.770  20.517  11.969  1.00 10.00      A   
ATOM   3525  N   GLU A 375       3.117  18.439  11.395  1.00 10.00      A   
ATOM   3526  HN  GLU A 375       2.777  17.569  11.710  1.00 10.00      A   
ATOM   3527  CA  GLU A 375       3.436  18.618   9.981  1.00 10.00      A   
ATOM   3528  CB  GLU A 375       4.822  18.057   9.649  1.00 10.00      A   
ATOM   3529  CG  GLU A 375       4.960  16.555   9.832  1.00 10.00      A   
ATOM   3530  CD  GLU A 375       6.142  15.997   9.072  1.00 10.00      A   
ATOM   3531  OE1 GLU A 375       6.129  16.058   7.826  1.00 10.00      A   
ATOM   3532  OE2 GLU A 375       7.088  15.490   9.709  1.00 10.00      A   
ATOM   3533  C   GLU A 375       2.375  18.011   9.065  1.00 10.00      A   
ATOM   3534  O   GLU A 375       2.361  18.273   7.858  1.00 10.00      A   
ATOM   3535  N   SER A 376       1.490  17.207   9.633  1.00 10.00      A   
ATOM   3536  HN  SER A 376       1.544  17.032  10.595  1.00 10.00      A   
ATOM   3537  CA  SER A 376       0.431  16.576   8.861  1.00 10.00      A   
ATOM   3538  CB  SER A 376       0.719  15.083   8.692  1.00 10.00      A   
ATOM   3539  OG  SER A 376       2.080  14.858   8.350  1.00 10.00      A   
ATOM   3540  HG  SER A 376       2.243  13.907   8.299  1.00 10.00      A   
ATOM   3541  C   SER A 376      -0.920  16.787   9.543  1.00 10.00      A   
ATOM   3542  O   SER A 376      -1.143  16.307  10.659  1.00 10.00      A   
ATOM   3543  N   VAL A 377      -1.814  17.508   8.871  1.00 10.00      A   
ATOM   3544  HN  VAL A 377      -1.579  17.855   7.977  1.00 10.00      A   
ATOM   3545  CA  VAL A 377      -3.133  17.799   9.425  1.00 10.00      A   
ATOM   3546  CB  VAL A 377      -3.305  19.319   9.688  1.00 10.00      A   
ATOM   3547  CG1 VAL A 377      -4.749  19.670  10.024  1.00 10.00      A   
ATOM   3548  CG2 VAL A 377      -2.381  19.788  10.796  1.00 10.00      A   
ATOM   3549  C   VAL A 377      -4.260  17.340   8.505  1.00 10.00      A   
ATOM   3550  O   VAL A 377      -4.218  17.561   7.297  1.00 10.00      A   
ATOM   3551  N   LEU A 378      -5.246  16.675   9.091  1.00 10.00      A   
ATOM   3552  HN  LEU A 378      -5.169  16.471  10.051  1.00 10.00      A   
ATOM   3553  CA  LEU A 378      -6.438  16.237   8.375  1.00 10.00      A   
ATOM   3554  CB  LEU A 378      -6.523  14.707   8.280  1.00 10.00      A   
ATOM   3555  CG  LEU A 378      -7.817  14.135   7.678  1.00 10.00      A   
ATOM   3556  CD1 LEU A 378      -8.000  14.589   6.237  1.00 10.00      A   
ATOM   3557  CD2 LEU A 378      -7.828  12.618   7.764  1.00 10.00      A   
ATOM   3558  C   LEU A 378      -7.633  16.787   9.139  1.00 10.00      A   
ATOM   3559  O   LEU A 378      -7.976  16.280  10.207  1.00 10.00      A   
ATOM   3560  N   TYR A 379      -8.255  17.827   8.606  1.00 10.00      A   
ATOM   3561  HN  TYR A 379      -7.962  18.171   7.730  1.00 10.00      A   
ATOM   3562  CA  TYR A 379      -9.368  18.465   9.284  1.00 10.00      A   
ATOM   3563  CB  TYR A 379      -8.988  19.904   9.628  1.00 10.00      A   
ATOM   3564  CG  TYR A 379      -9.530  20.409  10.945  1.00 10.00      A   
ATOM   3565  CD1 TYR A 379      -9.371  19.679  12.114  1.00 10.00      A   
ATOM   3566  CD2 TYR A 379     -10.177  21.634  11.021  1.00 10.00      A   
ATOM   3567  CE1 TYR A 379      -9.844  20.153  13.322  1.00 10.00      A   
ATOM   3568  CE2 TYR A 379     -10.656  22.115  12.222  1.00 10.00      A   
ATOM   3569  CZ  TYR A 379     -10.484  21.373  13.369  1.00 10.00      A   
ATOM   3570  OH  TYR A 379     -10.947  21.856  14.571  1.00 10.00      A   
ATOM   3571  HH  TYR A 379     -11.656  22.498  14.410  1.00 10.00      A   
ATOM   3572  C   TYR A 379     -10.652  18.458   8.467  1.00 10.00      A   
ATOM   3573  O   TYR A 379     -10.644  18.697   7.257  1.00 10.00      A   
ATOM   3574  N   PHE A 380     -11.745  18.192   9.163  1.00 10.00      A   
ATOM   3575  HN  PHE A 380     -11.653  18.001  10.119  1.00 10.00      A   
ATOM   3576  CA  PHE A 380     -13.078  18.167   8.579  1.00 10.00      A   
ATOM   3577  CB  PHE A 380     -13.588  16.724   8.479  1.00 10.00      A   
ATOM   3578  CG  PHE A 380     -13.307  16.038   7.170  1.00 10.00      A   
ATOM   3579  CD1 PHE A 380     -12.032  15.589   6.861  1.00 10.00      A   
ATOM   3580  CD2 PHE A 380     -14.323  15.825   6.255  1.00 10.00      A   
ATOM   3581  CE1 PHE A 380     -11.778  14.941   5.666  1.00 10.00      A   
ATOM   3582  CE2 PHE A 380     -14.076  15.181   5.058  1.00 10.00      A   
ATOM   3583  CZ  PHE A 380     -12.801  14.737   4.764  1.00 10.00      A   
ATOM   3584  C   PHE A 380     -14.012  18.971   9.477  1.00 10.00      A   
ATOM   3585  O   PHE A 380     -14.439  18.491  10.530  1.00 10.00      A   
ATOM   3586  N   CYS A 381     -14.308  20.198   9.083  1.00 10.00      A   
ATOM   3587  HN  CYS A 381     -13.947  20.534   8.236  1.00 10.00      A   
ATOM   3588  CA  CYS A 381     -15.173  21.054   9.875  1.00 10.00      A   
ATOM   3589  CB  CYS A 381     -14.355  22.142  10.580  1.00 10.00      A   
ATOM   3590  SG  CYS A 381     -13.202  23.024   9.503  1.00 10.00      A   
ATOM   3591  HG  CYS A 381     -13.553  24.306   9.504  1.00 10.00      A   
ATOM   3592  C   CYS A 381     -16.280  21.671   9.030  1.00 10.00      A   
ATOM   3593  O   CYS A 381     -16.329  21.490   7.809  1.00 10.00      A   
ATOM   3594  N   ARG A 382     -17.172  22.390   9.690  1.00 10.00      A   
ATOM   3595  HN  ARG A 382     -17.080  22.488  10.664  1.00 10.00      A   
ATOM   3596  CA  ARG A 382     -18.288  23.036   9.019  1.00 10.00      A   
ATOM   3597  CB  ARG A 382     -19.525  23.039   9.918  1.00 10.00      A   
ATOM   3598  CG  ARG A 382     -20.423  21.825   9.764  1.00 10.00      A   
ATOM   3599  CD  ARG A 382     -19.989  20.686  10.674  1.00 10.00      A   
ATOM   3600  NE  ARG A 382     -21.012  19.646  10.768  1.00 10.00      A   
ATOM   3601  HE  ARG A 382     -21.856  19.802  10.277  1.00 10.00      A   
ATOM   3602  CZ  ARG A 382     -20.876  18.522  11.474  1.00 10.00      A   
ATOM   3603  NH1 ARG A 382     -19.755  18.286  12.160  1.00 10.00      A   
ATOM   3604 HH11 ARG A 382     -18.975  18.980  12.146  1.00 10.00      A   
ATOM   3605 HH12 ARG A 382     -19.645  17.404  12.714  1.00 10.00      A   
ATOM   3606  NH2 ARG A 382     -21.865  17.635  11.490  1.00 10.00      A   
ATOM   3607 HH21 ARG A 382     -21.771  16.753  12.037  1.00 10.00      A   
ATOM   3608 HH22 ARG A 382     -22.743  17.817  10.947  1.00 10.00      A   
ATOM   3609  C   ARG A 382     -17.948  24.465   8.619  1.00 10.00      A   
ATOM   3610  O   ARG A 382     -18.470  24.984   7.633  1.00 10.00      A   
ATOM   3611  N   GLN A 383     -17.090  25.107   9.391  1.00 10.00      A   
ATOM   3612  HN  GLN A 383     -16.704  24.647  10.168  1.00 10.00      A   
ATOM   3613  CA  GLN A 383     -16.704  26.480   9.108  1.00 10.00      A   
ATOM   3614  CB  GLN A 383     -17.261  27.425  10.177  1.00 10.00      A   
ATOM   3615  CG  GLN A 383     -16.553  27.341  11.523  1.00 10.00      A   
ATOM   3616  CD  GLN A 383     -17.312  28.049  12.626  1.00 10.00      A   
ATOM   3617  OE1 GLN A 383     -18.543  28.067  12.642  1.00 10.00      A   
ATOM   3618  NE2 GLN A 383     -16.582  28.654  13.547  1.00 10.00      A   
ATOM   3619 HE21 GLN A 383     -15.596  28.618  13.460  1.00 10.00      A   
ATOM   3620 HE22 GLN A 383     -17.047  29.104  14.283  1.00 10.00      A   
ATOM   3621  C   GLN A 383     -15.193  26.622   9.023  1.00 10.00      A   
ATOM   3622  O   GLN A 383     -14.447  25.790   9.551  1.00 10.00      A   
ATOM   3623  N   MET A 384     -14.757  27.680   8.356  1.00 10.00      A   
ATOM   3624  HN  MET A 384     -15.417  28.289   7.948  1.00 10.00      A   
ATOM   3625  CA  MET A 384     -13.340  27.973   8.196  1.00 10.00      A   
ATOM   3626  CB  MET A 384     -12.698  27.052   7.153  1.00 10.00      A   
ATOM   3627  CG  MET A 384     -11.215  27.304   6.930  1.00 10.00      A   
ATOM   3628  SD  MET A 384     -10.259  27.306   8.462  1.00 10.00      A   
ATOM   3629  CE  MET A 384     -10.478  25.615   9.009  1.00 10.00      A   
ATOM   3630  C   MET A 384     -13.143  29.433   7.808  1.00 10.00      A   
ATOM   3631  O   MET A 384     -13.675  29.896   6.799  1.00 10.00      A   
ATOM   3632  N   THR A 385     -12.400  30.155   8.624  1.00 10.00      A   
ATOM   3633  HN  THR A 385     -12.029  29.740   9.430  1.00 10.00      A   
ATOM   3634  CA  THR A 385     -12.129  31.555   8.372  1.00 10.00      A   
ATOM   3635  CB  THR A 385     -12.112  32.338   9.696  1.00 10.00      A   
ATOM   3636  OG1 THR A 385     -12.163  31.408  10.787  1.00 10.00      A   
ATOM   3637  HG1 THR A 385     -12.418  31.871  11.590  1.00 10.00      A   
ATOM   3638  CG2 THR A 385     -13.303  33.274   9.774  1.00 10.00      A   
ATOM   3639  C   THR A 385     -10.784  31.735   7.681  1.00 10.00      A   
ATOM   3640  O   THR A 385      -9.843  30.979   7.927  1.00 10.00      A   
ATOM   3641  N   ASN A 386     -10.698  32.740   6.823  1.00 10.00      A   
ATOM   3642  HN  ASN A 386     -11.497  33.300   6.657  1.00 10.00      A   
ATOM   3643  CA  ASN A 386      -9.466  33.037   6.108  1.00 10.00      A   
ATOM   3644  CB  ASN A 386      -9.667  34.201   5.136  1.00 10.00      A   
ATOM   3645  CG  ASN A 386     -10.198  33.761   3.791  1.00 10.00      A   
ATOM   3646  OD1 ASN A 386      -9.439  33.321   2.925  1.00 10.00      A   
ATOM   3647  ND2 ASN A 386     -11.500  33.884   3.598  1.00 10.00      A   
ATOM   3648 HD21 ASN A 386     -12.047  34.247   4.329  1.00 10.00      A   
ATOM   3649 HD22 ASN A 386     -11.866  33.610   2.729  1.00 10.00      A   
ATOM   3650  C   ASN A 386      -8.356  33.379   7.090  1.00 10.00      A   
ATOM   3651  O   ASN A 386      -7.225  32.916   6.952  1.00 10.00      A   
ATOM   3652  N   ALA A 387      -8.697  34.190   8.089  1.00 10.00      A   
ATOM   3653  HN  ALA A 387      -9.618  34.532   8.128  1.00 10.00      A   
ATOM   3654  CA  ALA A 387      -7.744  34.604   9.111  1.00 10.00      A   
ATOM   3655  CB  ALA A 387      -8.415  35.526  10.116  1.00 10.00      A   
ATOM   3656  C   ALA A 387      -7.131  33.398   9.817  1.00 10.00      A   
ATOM   3657  O   ALA A 387      -5.927  33.370  10.079  1.00 10.00      A   
ATOM   3658  N   ALA A 388      -7.964  32.399  10.105  1.00 10.00      A   
ATOM   3659  HN  ALA A 388      -8.909  32.477   9.852  1.00 10.00      A   
ATOM   3660  CA  ALA A 388      -7.510  31.190  10.775  1.00 10.00      A   
ATOM   3661  CB  ALA A 388      -8.684  30.262  11.051  1.00 10.00      A   
ATOM   3662  C   ALA A 388      -6.453  30.482   9.940  1.00 10.00      A   
ATOM   3663  O   ALA A 388      -5.398  30.108  10.448  1.00 10.00      A   
ATOM   3664  N   LEU A 389      -6.739  30.319   8.652  1.00 10.00      A   
ATOM   3665  HN  LEU A 389      -7.598  30.648   8.309  1.00 10.00      A   
ATOM   3666  CA  LEU A 389      -5.815  29.663   7.734  1.00 10.00      A   
ATOM   3667  CB  LEU A 389      -6.413  29.606   6.328  1.00 10.00      A   
ATOM   3668  CG  LEU A 389      -7.615  28.679   6.149  1.00 10.00      A   
ATOM   3669  CD1 LEU A 389      -8.318  28.966   4.831  1.00 10.00      A   
ATOM   3670  CD2 LEU A 389      -7.177  27.223   6.219  1.00 10.00      A   
ATOM   3671  C   LEU A 389      -4.472  30.385   7.700  1.00 10.00      A   
ATOM   3672  O   LEU A 389      -3.414  29.751   7.742  1.00 10.00      A   
ATOM   3673  N   ILE A 390      -4.524  31.711   7.635  1.00 10.00      A   
ATOM   3674  HN  ILE A 390      -5.403  32.154   7.612  1.00 10.00      A   
ATOM   3675  CA  ILE A 390      -3.313  32.524   7.602  1.00 10.00      A   
ATOM   3676  CB  ILE A 390      -3.635  34.023   7.406  1.00 10.00      A   
ATOM   3677  CG1 ILE A 390      -4.396  34.229   6.092  1.00 10.00      A   
ATOM   3678  CG2 ILE A 390      -2.359  34.856   7.421  1.00 10.00      A   
ATOM   3679  CD1 ILE A 390      -4.966  35.620   5.919  1.00 10.00      A   
ATOM   3680  C   ILE A 390      -2.500  32.330   8.880  1.00 10.00      A   
ATOM   3681  O   ILE A 390      -1.289  32.107   8.831  1.00 10.00      A   
ATOM   3682  N   THR A 391      -3.182  32.398  10.018  1.00 10.00      A   
ATOM   3683  HN  THR A 391      -4.148  32.573   9.985  1.00 10.00      A   
ATOM   3684  CA  THR A 391      -2.542  32.226  11.313  1.00 10.00      A   
ATOM   3685  CB  THR A 391      -3.558  32.407  12.460  1.00 10.00      A   
ATOM   3686  OG1 THR A 391      -4.201  33.681  12.329  1.00 10.00      A   
ATOM   3687  HG1 THR A 391      -4.782  33.829  13.085  1.00 10.00      A   
ATOM   3688  CG2 THR A 391      -2.867  32.339  13.809  1.00 10.00      A   
ATOM   3689  C   THR A 391      -1.876  30.853  11.421  1.00 10.00      A   
ATOM   3690  O   THR A 391      -0.734  30.744  11.871  1.00 10.00      A   
ATOM   3691  N   ILE A 392      -2.585  29.814  10.982  1.00 10.00      A   
ATOM   3692  HN  ILE A 392      -3.485  29.971  10.616  1.00 10.00      A   
ATOM   3693  CA  ILE A 392      -2.070  28.448  11.030  1.00 10.00      A   
ATOM   3694  CB  ILE A 392      -3.123  27.431  10.534  1.00 10.00      A   
ATOM   3695  CG1 ILE A 392      -4.315  27.398  11.490  1.00 10.00      A   
ATOM   3696  CG2 ILE A 392      -2.523  26.037  10.399  1.00 10.00      A   
ATOM   3697  CD1 ILE A 392      -5.569  26.813  10.878  1.00 10.00      A   
ATOM   3698  C   ILE A 392      -0.789  28.303  10.209  1.00 10.00      A   
ATOM   3699  O   ILE A 392       0.212  27.771  10.694  1.00 10.00      A   
ATOM   3700  N   ALA A 393      -0.822  28.794   8.975  1.00 10.00      A   
ATOM   3701  HN  ALA A 393      -1.645  29.221   8.653  1.00 10.00      A   
ATOM   3702  CA  ALA A 393       0.330  28.718   8.080  1.00 10.00      A   
ATOM   3703  CB  ALA A 393      -0.028  29.282   6.717  1.00 10.00      A   
ATOM   3704  C   ALA A 393       1.527  29.470   8.649  1.00 10.00      A   
ATOM   3705  O   ALA A 393       2.663  29.013   8.554  1.00 10.00      A   
ATOM   3706  N   ARG A 394       1.263  30.616   9.257  1.00 10.00      A   
ATOM   3707  HN  ARG A 394       0.329  30.917   9.331  1.00 10.00      A   
ATOM   3708  CA  ARG A 394       2.323  31.434   9.830  1.00 10.00      A   
ATOM   3709  CB  ARG A 394       1.836  32.861  10.091  1.00 10.00      A   
ATOM   3710  CG  ARG A 394       1.510  33.641   8.826  1.00 10.00      A   
ATOM   3711  CD  ARG A 394       1.501  35.137   9.083  1.00 10.00      A   
ATOM   3712  NE  ARG A 394       2.768  35.591   9.643  1.00 10.00      A   
ATOM   3713  HE  ARG A 394       3.032  35.216  10.518  1.00 10.00      A   
ATOM   3714  CZ  ARG A 394       3.579  36.468   9.053  1.00 10.00      A   
ATOM   3715  NH1 ARG A 394       3.261  36.994   7.874  1.00 10.00      A   
ATOM   3716 HH11 ARG A 394       2.375  36.727   7.398  1.00 10.00      A   
ATOM   3717 HH12 ARG A 394       3.905  37.676   7.414  1.00 10.00      A   
ATOM   3718  NH2 ARG A 394       4.720  36.803   9.635  1.00 10.00      A   
ATOM   3719 HH21 ARG A 394       5.361  37.491   9.177  1.00 10.00      A   
ATOM   3720 HH22 ARG A 394       4.989  36.377  10.553  1.00 10.00      A   
ATOM   3721  C   ARG A 394       2.889  30.818  11.106  1.00 10.00      A   
ATOM   3722  O   ARG A 394       3.990  31.161  11.537  1.00 10.00      A   
ATOM   3723  N   ASN A 395       2.135  29.905  11.707  1.00 10.00      A   
ATOM   3724  HN  ASN A 395       1.264  29.674  11.319  1.00 10.00      A   
ATOM   3725  CA  ASN A 395       2.571  29.245  12.931  1.00 10.00      A   
ATOM   3726  CB  ASN A 395       1.404  29.030  13.898  1.00 10.00      A   
ATOM   3727  CG  ASN A 395       1.074  30.267  14.714  1.00 10.00      A   
ATOM   3728  OD1 ASN A 395      -0.095  30.574  14.952  1.00 10.00      A   
ATOM   3729  ND2 ASN A 395       2.099  30.980  15.160  1.00 10.00      A   
ATOM   3730 HD21 ASN A 395       3.007  30.675  14.946  1.00 10.00      A   
ATOM   3731 HD22 ASN A 395       1.909  31.788  15.682  1.00 10.00      A   
ATOM   3732  C   ASN A 395       3.263  27.924  12.636  1.00 10.00      A   
ATOM   3733  O   ASN A 395       4.201  27.539  13.334  1.00 10.00      A   
ATOM   3734  N   ARG A 396       2.800  27.230  11.604  1.00 10.00      A   
ATOM   3735  HN  ARG A 396       2.044  27.586  11.085  1.00 10.00      A   
ATOM   3736  CA  ARG A 396       3.379  25.949  11.225  1.00 10.00      A   
ATOM   3737  CB  ARG A 396       2.356  24.824  11.393  1.00 10.00      A   
ATOM   3738  CG  ARG A 396       1.974  24.533  12.833  1.00 10.00      A   
ATOM   3739  CD  ARG A 396       2.847  23.442  13.438  1.00 10.00      A   
ATOM   3740  NE  ARG A 396       4.274  23.737  13.308  1.00 10.00      A   
ATOM   3741  HE  ARG A 396       4.752  23.322  12.549  1.00 10.00      A   
ATOM   3742  CZ  ARG A 396       4.961  24.488  14.164  1.00 10.00      A   
ATOM   3743  NH1 ARG A 396       4.358  25.021  15.226  1.00 10.00      A   
ATOM   3744 HH11 ARG A 396       3.342  24.845  15.399  1.00 10.00      A   
ATOM   3745 HH12 ARG A 396       4.897  25.614  15.897  1.00 10.00      A   
ATOM   3746  NH2 ARG A 396       6.250  24.722  13.950  1.00 10.00      A   
ATOM   3747 HH21 ARG A 396       6.728  24.312  13.113  1.00 10.00      A   
ATOM   3748 HH22 ARG A 396       6.792  25.313  14.613  1.00 10.00      A   
ATOM   3749  C   ARG A 396       3.894  25.969   9.789  1.00 10.00      A   
ATOM   3750  O   ARG A 396       3.226  25.484   8.875  1.00 10.00      A   
ATOM   3751  N   PRO A 397       5.103  26.503   9.568  1.00 10.00      A   
ATOM   3752  CA  PRO A 397       5.703  26.584   8.232  1.00 10.00      A   
ATOM   3753  CB  PRO A 397       6.770  27.666   8.406  1.00 10.00      A   
ATOM   3754  CG  PRO A 397       7.188  27.558   9.834  1.00 10.00      A   
ATOM   3755  CD  PRO A 397       5.987  27.075  10.606  1.00 10.00      A   
ATOM   3756  C   PRO A 397       6.349  25.264   7.803  1.00 10.00      A   
ATOM   3757  O   PRO A 397       6.781  25.110   6.656  1.00 10.00      A   
ATOM   3758  N   ASN A 398       6.406  24.312   8.730  1.00 10.00      A   
ATOM   3759  HN  ASN A 398       6.046  24.497   9.624  1.00 10.00      A   
ATOM   3760  CA  ASN A 398       6.995  23.006   8.461  1.00 10.00      A   
ATOM   3761  CB  ASN A 398       7.713  22.475   9.706  1.00 10.00      A   
ATOM   3762  CG  ASN A 398       6.758  22.107  10.826  1.00 10.00      A   
ATOM   3763  OD1 ASN A 398       6.265  22.976  11.545  1.00 10.00      A   
ATOM   3764  ND2 ASN A 398       6.505  20.819  10.990  1.00 10.00      A   
ATOM   3765 HD21 ASN A 398       6.946  20.179  10.389  1.00 10.00      A   
ATOM   3766 HD22 ASN A 398       5.875  20.555  11.696  1.00 10.00      A   
ATOM   3767  C   ASN A 398       5.935  22.008   8.015  1.00 10.00      A   
ATOM   3768  O   ASN A 398       6.208  20.813   7.897  1.00 10.00      A   
ATOM   3769  N   MET A 399       4.723  22.503   7.783  1.00 10.00      A   
ATOM   3770  HN  MET A 399       4.571  23.462   7.901  1.00 10.00      A   
ATOM   3771  CA  MET A 399       3.615  21.663   7.347  1.00 10.00      A   
ATOM   3772  CB  MET A 399       2.335  22.495   7.240  1.00 10.00      A   
ATOM   3773  CG  MET A 399       1.064  21.673   7.105  1.00 10.00      A   
ATOM   3774  SD  MET A 399       0.569  20.895   8.656  1.00 10.00      A   
ATOM   3775  CE  MET A 399       0.126  22.330   9.632  1.00 10.00      A   
ATOM   3776  C   MET A 399       3.928  21.021   6.000  1.00 10.00      A   
ATOM   3777  O   MET A 399       4.280  21.711   5.039  1.00 10.00      A   
ATOM   3778  N   THR A 400       3.810  19.702   5.939  1.00 10.00      A   
ATOM   3779  HN  THR A 400       3.531  19.206   6.743  1.00 10.00      A   
ATOM   3780  CA  THR A 400       4.085  18.969   4.711  1.00 10.00      A   
ATOM   3781  CB  THR A 400       5.051  17.794   4.964  1.00 10.00      A   
ATOM   3782  OG1 THR A 400       4.528  16.964   6.011  1.00 10.00      A   
ATOM   3783  HG1 THR A 400       5.229  16.787   6.665  1.00 10.00      A   
ATOM   3784  CG2 THR A 400       6.424  18.306   5.368  1.00 10.00      A   
ATOM   3785  C   THR A 400       2.800  18.434   4.083  1.00 10.00      A   
ATOM   3786  O   THR A 400       2.686  18.329   2.861  1.00 10.00      A   
ATOM   3787  N   ARG A 401       1.831  18.102   4.919  1.00 10.00      A   
ATOM   3788  HN  ARG A 401       1.966  18.223   5.886  1.00 10.00      A   
ATOM   3789  CA  ARG A 401       0.568  17.567   4.438  1.00 10.00      A   
ATOM   3790  CB  ARG A 401       0.513  16.056   4.681  1.00 10.00      A   
ATOM   3791  CG  ARG A 401       1.448  15.264   3.779  1.00 10.00      A   
ATOM   3792  CD  ARG A 401       2.000  14.033   4.475  1.00 10.00      A   
ATOM   3793  NE  ARG A 401       3.022  14.366   5.467  1.00 10.00      A   
ATOM   3794  HE  ARG A 401       3.052  15.293   5.796  1.00 10.00      A   
ATOM   3795  CZ  ARG A 401       3.899  13.490   5.947  1.00 10.00      A   
ATOM   3796  NH1 ARG A 401       3.889  12.233   5.534  1.00 10.00      A   
ATOM   3797 HH11 ARG A 401       4.583  11.553   5.912  1.00 10.00      A   
ATOM   3798 HH12 ARG A 401       3.195  11.910   4.816  1.00 10.00      A   
ATOM   3799  NH2 ARG A 401       4.798  13.871   6.844  1.00 10.00      A   
ATOM   3800 HH21 ARG A 401       5.483  13.181   7.220  1.00 10.00      A   
ATOM   3801 HH22 ARG A 401       4.829  14.864   7.179  1.00 10.00      A   
ATOM   3802  C   ARG A 401      -0.612  18.271   5.092  1.00 10.00      A   
ATOM   3803  O   ARG A 401      -0.847  18.131   6.291  1.00 10.00      A   
ATOM   3804  N   PHE A 402      -1.350  19.033   4.297  1.00 10.00      A   
ATOM   3805  HN  PHE A 402      -1.122  19.095   3.341  1.00 10.00      A   
ATOM   3806  CA  PHE A 402      -2.501  19.764   4.797  1.00 10.00      A   
ATOM   3807  CB  PHE A 402      -2.291  21.270   4.630  1.00 10.00      A   
ATOM   3808  CG  PHE A 402      -3.250  22.112   5.424  1.00 10.00      A   
ATOM   3809  CD1 PHE A 402      -3.134  22.202   6.800  1.00 10.00      A   
ATOM   3810  CD2 PHE A 402      -4.267  22.810   4.794  1.00 10.00      A   
ATOM   3811  CE1 PHE A 402      -4.013  22.971   7.536  1.00 10.00      A   
ATOM   3812  CE2 PHE A 402      -5.151  23.582   5.523  1.00 10.00      A   
ATOM   3813  CZ  PHE A 402      -5.024  23.664   6.897  1.00 10.00      A   
ATOM   3814  C   PHE A 402      -3.765  19.310   4.079  1.00 10.00      A   
ATOM   3815  O   PHE A 402      -4.056  19.746   2.967  1.00 10.00      A   
ATOM   3816  N   ARG A 403      -4.504  18.417   4.716  1.00 10.00      A   
ATOM   3817  HN  ARG A 403      -4.225  18.110   5.607  1.00 10.00      A   
ATOM   3818  CA  ARG A 403      -5.727  17.888   4.143  1.00 10.00      A   
ATOM   3819  CB  ARG A 403      -5.726  16.353   4.226  1.00 10.00      A   
ATOM   3820  CG  ARG A 403      -4.487  15.699   3.628  1.00 10.00      A   
ATOM   3821  CD  ARG A 403      -4.401  14.218   3.976  1.00 10.00      A   
ATOM   3822  NE  ARG A 403      -5.044  13.365   2.975  1.00 10.00      A   
ATOM   3823  HE  ARG A 403      -5.763  13.768   2.429  1.00 10.00      A   
ATOM   3824  CZ  ARG A 403      -4.705  12.090   2.747  1.00 10.00      A   
ATOM   3825  NH1 ARG A 403      -3.727  11.522   3.444  1.00 10.00      A   
ATOM   3826 HH11 ARG A 403      -3.214  12.061   4.173  1.00 10.00      A   
ATOM   3827 HH12 ARG A 403      -3.464  10.528   3.261  1.00 10.00      A   
ATOM   3828  NH2 ARG A 403      -5.340  11.390   1.814  1.00 10.00      A   
ATOM   3829 HH21 ARG A 403      -5.075  10.391   1.628  1.00 10.00      A   
ATOM   3830 HH22 ARG A 403      -6.101  11.834   1.248  1.00 10.00      A   
ATOM   3831  C   ARG A 403      -6.945  18.471   4.856  1.00 10.00      A   
ATOM   3832  O   ARG A 403      -7.326  18.008   5.931  1.00 10.00      A   
ATOM   3833  N   LEU A 404      -7.540  19.503   4.266  1.00 10.00      A   
ATOM   3834  HN  LEU A 404      -7.193  19.832   3.409  1.00 10.00      A   
ATOM   3835  CA  LEU A 404      -8.710  20.153   4.848  1.00 10.00      A   
ATOM   3836  CB  LEU A 404      -8.439  21.650   5.049  1.00 10.00      A   
ATOM   3837  CG  LEU A 404      -9.605  22.494   5.581  1.00 10.00      A   
ATOM   3838  CD1 LEU A 404      -9.909  22.149   7.030  1.00 10.00      A   
ATOM   3839  CD2 LEU A 404      -9.310  23.977   5.435  1.00 10.00      A   
ATOM   3840  C   LEU A 404      -9.927  19.964   3.953  1.00 10.00      A   
ATOM   3841  O   LEU A 404      -9.833  20.100   2.733  1.00 10.00      A   
ATOM   3842  N   CYS A 405     -11.058  19.634   4.558  1.00 10.00      A   
ATOM   3843  HN  CYS A 405     -11.064  19.508   5.535  1.00 10.00      A   
ATOM   3844  CA  CYS A 405     -12.288  19.442   3.812  1.00 10.00      A   
ATOM   3845  CB  CYS A 405     -12.473  17.972   3.435  1.00 10.00      A   
ATOM   3846  SG  CYS A 405     -13.858  17.652   2.320  1.00 10.00      A   
ATOM   3847  HG  CYS A 405     -14.849  18.467   2.659  1.00 10.00      A   
ATOM   3848  C   CYS A 405     -13.499  19.954   4.587  1.00 10.00      A   
ATOM   3849  O   CYS A 405     -13.849  19.420   5.640  1.00 10.00      A   
ATOM   3850  N   ILE A 406     -14.116  21.006   4.069  1.00 10.00      A   
ATOM   3851  HN  ILE A 406     -13.755  21.415   3.254  1.00 10.00      A   
ATOM   3852  CA  ILE A 406     -15.304  21.580   4.684  1.00 10.00      A   
ATOM   3853  CB  ILE A 406     -15.494  23.056   4.260  1.00 10.00      A   
ATOM   3854  CG1 ILE A 406     -14.217  23.856   4.535  1.00 10.00      A   
ATOM   3855  CG2 ILE A 406     -16.689  23.686   4.970  1.00 10.00      A   
ATOM   3856  CD1 ILE A 406     -14.282  25.294   4.073  1.00 10.00      A   
ATOM   3857  C   ILE A 406     -16.530  20.759   4.279  1.00 10.00      A   
ATOM   3858  O   ILE A 406     -16.591  20.239   3.160  1.00 10.00      A   
ATOM   3859  N   ILE A 407     -17.483  20.635   5.198  1.00 10.00      A   
ATOM   3860  HN  ILE A 407     -17.355  21.066   6.072  1.00 10.00      A   
ATOM   3861  CA  ILE A 407     -18.705  19.870   4.961  1.00 10.00      A   
ATOM   3862  CB  ILE A 407     -19.597  19.832   6.226  1.00 10.00      A   
ATOM   3863  CG1 ILE A 407     -18.823  19.244   7.416  1.00 10.00      A   
ATOM   3864  CG2 ILE A 407     -20.881  19.050   5.975  1.00 10.00      A   
ATOM   3865  CD1 ILE A 407     -18.328  17.827   7.203  1.00 10.00      A   
ATOM   3866  C   ILE A 407     -19.501  20.409   3.769  1.00 10.00      A   
ATOM   3867  O   ILE A 407     -19.821  19.668   2.838  1.00 10.00      A   
ATOM   3868  N   GLU A 408     -19.825  21.691   3.801  1.00 10.00      A   
ATOM   3869  HN  GLU A 408     -19.546  22.238   4.564  1.00 10.00      A   
ATOM   3870  CA  GLU A 408     -20.586  22.310   2.721  1.00 10.00      A   
ATOM   3871  CB  GLU A 408     -21.359  23.534   3.229  1.00 10.00      A   
ATOM   3872  CG  GLU A 408     -22.265  24.186   2.193  1.00 10.00      A   
ATOM   3873  CD  GLU A 408     -23.579  23.450   2.004  1.00 10.00      A   
ATOM   3874  OE1 GLU A 408     -23.596  22.202   2.073  1.00 10.00      A   
ATOM   3875  OE2 GLU A 408     -24.605  24.122   1.781  1.00 10.00      A   
ATOM   3876  C   GLU A 408     -19.667  22.702   1.567  1.00 10.00      A   
ATOM   3877  O   GLU A 408     -18.654  23.374   1.773  1.00 10.00      A   
ATOM   3878  N   PRO A 409     -19.994  22.268   0.339  1.00 10.00      A   
ATOM   3879  CA  PRO A 409     -19.202  22.583  -0.850  1.00 10.00      A   
ATOM   3880  CB  PRO A 409     -19.832  21.724  -1.957  1.00 10.00      A   
ATOM   3881  CG  PRO A 409     -20.723  20.757  -1.253  1.00 10.00      A   
ATOM   3882  CD  PRO A 409     -21.156  21.433   0.011  1.00 10.00      A   
ATOM   3883  C   PRO A 409     -19.308  24.059  -1.220  1.00 10.00      A   
ATOM   3884  O   PRO A 409     -20.395  24.648  -1.170  1.00 10.00      A   
ATOM   3885  N   LYS A 410     -18.170  24.649  -1.578  1.00 10.00      A   
ATOM   3886  HN  LYS A 410     -17.344  24.118  -1.580  1.00 10.00      A   
ATOM   3887  CA  LYS A 410     -18.104  26.053  -1.973  1.00 10.00      A   
ATOM   3888  CB  LYS A 410     -18.902  26.314  -3.255  1.00 10.00      A   
ATOM   3889  CG  LYS A 410     -18.171  25.918  -4.528  1.00 10.00      A   
ATOM   3890  CD  LYS A 410     -18.963  26.296  -5.769  1.00 10.00      A   
ATOM   3891  CE  LYS A 410     -18.143  26.089  -7.034  1.00 10.00      A   
ATOM   3892  NZ  LYS A 410     -18.941  26.331  -8.265  1.00 10.00      A   
ATOM   3893  HZ1 LYS A 410     -19.508  27.197  -8.165  1.00 10.00      A   
ATOM   3894  HZ2 LYS A 410     -19.583  25.533  -8.433  1.00 10.00      A   
ATOM   3895  HZ3 LYS A 410     -18.309  26.436  -9.088  1.00 10.00      A   
ATOM   3896  C   LYS A 410     -18.538  26.997  -0.851  1.00 10.00      A   
ATOM   3897  O   LYS A 410     -19.144  28.038  -1.102  1.00 10.00      A   
ATOM   3898  N   ALA A 411     -18.223  26.630   0.383  1.00 10.00      A   
ATOM   3899  HN  ALA A 411     -17.758  25.780   0.525  1.00 10.00      A   
ATOM   3900  CA  ALA A 411     -18.562  27.458   1.534  1.00 10.00      A   
ATOM   3901  CB  ALA A 411     -18.697  26.598   2.783  1.00 10.00      A   
ATOM   3902  C   ALA A 411     -17.501  28.533   1.740  1.00 10.00      A   
ATOM   3903  O   ALA A 411     -16.319  28.221   1.913  1.00 10.00      A   
ATOM   3904  N   PRO A 412     -17.896  29.812   1.688  1.00 10.00      A   
ATOM   3905  CA  PRO A 412     -16.971  30.926   1.878  1.00 10.00      A   
ATOM   3906  CB  PRO A 412     -17.724  32.096   1.248  1.00 10.00      A   
ATOM   3907  CG  PRO A 412     -19.163  31.776   1.464  1.00 10.00      A   
ATOM   3908  CD  PRO A 412     -19.277  30.274   1.443  1.00 10.00      A   
ATOM   3909  C   PRO A 412     -16.724  31.202   3.356  1.00 10.00      A   
ATOM   3910  O   PRO A 412     -17.216  30.477   4.225  1.00 10.00      A   
ATOM   3911  N   ASP A 413     -15.952  32.245   3.632  1.00 10.00      A   
ATOM   3912  HN  ASP A 413     -15.578  32.772   2.888  1.00 10.00      A   
ATOM   3913  CA  ASP A 413     -15.640  32.644   4.995  1.00 10.00      A   
ATOM   3914  CB  ASP A 413     -14.794  33.920   4.953  1.00 10.00      A   
ATOM   3915  CG  ASP A 413     -14.137  34.255   6.270  1.00 10.00      A   
ATOM   3916  OD1 ASP A 413     -14.853  34.638   7.213  1.00 10.00      A   
ATOM   3917  OD2 ASP A 413     -12.894  34.157   6.355  1.00 10.00      A   
ATOM   3918  C   ASP A 413     -16.943  32.908   5.743  1.00 10.00      A   
ATOM   3919  O   ASP A 413     -17.848  33.545   5.206  1.00 10.00      A   
ATOM   3920  N   TYR A 414     -17.052  32.412   6.964  1.00 10.00      A   
ATOM   3921  HN  TYR A 414     -16.301  31.915   7.350  1.00 10.00      A   
ATOM   3922  CA  TYR A 414     -18.272  32.594   7.739  1.00 10.00      A   
ATOM   3923  CB  TYR A 414     -18.502  31.440   8.725  1.00 10.00      A   
ATOM   3924  CG  TYR A 414     -17.699  31.508  10.004  1.00 10.00      A   
ATOM   3925  CD1 TYR A 414     -18.271  31.987  11.177  1.00 10.00      A   
ATOM   3926  CD2 TYR A 414     -16.378  31.084  10.046  1.00 10.00      A   
ATOM   3927  CE1 TYR A 414     -17.552  32.040  12.354  1.00 10.00      A   
ATOM   3928  CE2 TYR A 414     -15.651  31.136  11.219  1.00 10.00      A   
ATOM   3929  CZ  TYR A 414     -16.242  31.616  12.368  1.00 10.00      A   
ATOM   3930  OH  TYR A 414     -15.522  31.659  13.539  1.00 10.00      A   
ATOM   3931  HH  TYR A 414     -14.662  31.220  13.407  1.00 10.00      A   
ATOM   3932  C   TYR A 414     -18.345  33.960   8.426  1.00 10.00      A   
ATOM   3933  O   TYR A 414     -19.375  34.316   9.002  1.00 10.00      A   
ATOM   3934  N   LEU A 415     -17.264  34.727   8.365  1.00 10.00      A   
ATOM   3935  HN  LEU A 415     -16.457  34.404   7.896  1.00 10.00      A   
ATOM   3936  CA  LEU A 415     -17.246  36.045   8.976  1.00 10.00      A   
ATOM   3937  CB  LEU A 415     -16.060  36.199   9.934  1.00 10.00      A   
ATOM   3938  CG  LEU A 415     -16.164  35.453  11.269  1.00 10.00      A   
ATOM   3939  CD1 LEU A 415     -14.959  35.762  12.145  1.00 10.00      A   
ATOM   3940  CD2 LEU A 415     -17.462  35.795  11.990  1.00 10.00      A   
ATOM   3941  C   LEU A 415     -17.238  37.148   7.923  1.00 10.00      A   
ATOM   3942  O   LEU A 415     -18.059  38.063   7.970  1.00 10.00      A   
ATOM   3943  N   THR A 416     -16.324  37.062   6.967  1.00 10.00      A   
ATOM   3944  HN  THR A 416     -15.682  36.311   6.974  1.00 10.00      A   
ATOM   3945  CA  THR A 416     -16.238  38.078   5.922  1.00 10.00      A   
ATOM   3946  CB  THR A 416     -14.782  38.376   5.524  1.00 10.00      A   
ATOM   3947  OG1 THR A 416     -14.129  37.167   5.122  1.00 10.00      A   
ATOM   3948  HG1 THR A 416     -13.256  37.382   4.782  1.00 10.00      A   
ATOM   3949  CG2 THR A 416     -14.029  38.979   6.698  1.00 10.00      A   
ATOM   3950  C   THR A 416     -17.054  37.712   4.687  1.00 10.00      A   
ATOM   3951  O   THR A 416     -17.281  38.554   3.812  1.00 10.00      A   
ATOM   3952  N   LEU A 417     -17.492  36.452   4.633  1.00 10.00      A   
ATOM   3953  HN  LEU A 417     -17.273  35.849   5.373  1.00 10.00      A   
ATOM   3954  CA  LEU A 417     -18.295  35.933   3.522  1.00 10.00      A   
ATOM   3955  CB  LEU A 417     -19.618  36.694   3.390  1.00 10.00      A   
ATOM   3956  CG  LEU A 417     -20.498  36.734   4.640  1.00 10.00      A   
ATOM   3957  CD1 LEU A 417     -21.767  37.525   4.375  1.00 10.00      A   
ATOM   3958  CD2 LEU A 417     -20.828  35.326   5.115  1.00 10.00      A   
ATOM   3959  C   LEU A 417     -17.529  35.939   2.201  1.00 10.00      A   
ATOM   3960  O   LEU A 417     -18.126  35.928   1.125  1.00 10.00      A   
ATOM   3961  N   GLU A 418     -16.209  35.930   2.291  1.00 10.00      A   
ATOM   3962  HN  GLU A 418     -15.793  35.910   3.175  1.00 10.00      A   
ATOM   3963  CA  GLU A 418     -15.358  35.945   1.111  1.00 10.00      A   
ATOM   3964  CB  GLU A 418     -14.281  37.023   1.267  1.00 10.00      A   
ATOM   3965  CG  GLU A 418     -14.828  38.433   1.416  1.00 10.00      A   
ATOM   3966  CD  GLU A 418     -13.731  39.452   1.625  1.00 10.00      A   
ATOM   3967  OE1 GLU A 418     -13.547  39.907   2.771  1.00 10.00      A   
ATOM   3968  OE2 GLU A 418     -13.030  39.791   0.647  1.00 10.00      A   
ATOM   3969  C   GLU A 418     -14.697  34.582   0.912  1.00 10.00      A   
ATOM   3970  O   GLU A 418     -14.582  33.804   1.860  1.00 10.00      A   
ATOM   3971  N   PRO A 419     -14.276  34.266  -0.328  1.00 10.00      A   
ATOM   3972  CA  PRO A 419     -13.603  32.996  -0.646  1.00 10.00      A   
ATOM   3973  CB  PRO A 419     -13.309  33.098  -2.147  1.00 10.00      A   
ATOM   3974  CG  PRO A 419     -13.436  34.547  -2.476  1.00 10.00      A   
ATOM   3975  CD  PRO A 419     -14.448  35.108  -1.523  1.00 10.00      A   
ATOM   3976  C   PRO A 419     -12.309  32.815   0.156  1.00 10.00      A   
ATOM   3977  O   PRO A 419     -11.757  33.774   0.694  1.00 10.00      A   
ATOM   3978  N   LEU A 420     -11.817  31.583   0.216  1.00 10.00      A   
ATOM   3979  HN  LEU A 420     -12.273  30.861  -0.273  1.00 10.00      A   
ATOM   3980  CA  LEU A 420     -10.616  31.269   0.985  1.00 10.00      A   
ATOM   3981  CB  LEU A 420     -10.747  29.878   1.618  1.00 10.00      A   
ATOM   3982  CG  LEU A 420     -11.996  29.622   2.467  1.00 10.00      A   
ATOM   3983  CD1 LEU A 420     -12.084  28.152   2.844  1.00 10.00      A   
ATOM   3984  CD2 LEU A 420     -11.991  30.494   3.714  1.00 10.00      A   
ATOM   3985  C   LEU A 420      -9.335  31.337   0.152  1.00 10.00      A   
ATOM   3986  O   LEU A 420      -8.350  30.667   0.475  1.00 10.00      A   
ATOM   3987  N   ASP A 421      -9.336  32.155  -0.897  1.00 10.00      A   
ATOM   3988  HN  ASP A 421     -10.141  32.680  -1.097  1.00 10.00      A   
ATOM   3989  CA  ASP A 421      -8.160  32.283  -1.762  1.00 10.00      A   
ATOM   3990  CB  ASP A 421      -8.407  33.246  -2.931  1.00 10.00      A   
ATOM   3991  CG  ASP A 421      -9.637  32.922  -3.746  1.00 10.00      A   
ATOM   3992  OD1 ASP A 421      -9.574  32.031  -4.623  1.00 10.00      A   
ATOM   3993  OD2 ASP A 421     -10.670  33.580  -3.529  1.00 10.00      A   
ATOM   3994  C   ASP A 421      -6.949  32.769  -0.978  1.00 10.00      A   
ATOM   3995  O   ASP A 421      -5.862  32.202  -1.076  1.00 10.00      A   
ATOM   3996  N   ILE A 422      -7.148  33.814  -0.188  1.00 10.00      A   
ATOM   3997  HN  ILE A 422      -8.044  34.205  -0.130  1.00 10.00      A   
ATOM   3998  CA  ILE A 422      -6.066  34.385   0.601  1.00 10.00      A   
ATOM   3999  CB  ILE A 422      -6.421  35.774   1.172  1.00 10.00      A   
ATOM   4000  CG1 ILE A 422      -7.790  35.748   1.855  1.00 10.00      A   
ATOM   4001  CG2 ILE A 422      -6.391  36.821   0.069  1.00 10.00      A   
ATOM   4002  CD1 ILE A 422      -8.066  36.956   2.724  1.00 10.00      A   
ATOM   4003  C   ILE A 422      -5.623  33.448   1.724  1.00 10.00      A   
ATOM   4004  O   ILE A 422      -4.432  33.360   2.029  1.00 10.00      A   
ATOM   4005  N   GLY A 423      -6.579  32.740   2.320  1.00 10.00      A   
ATOM   4006  HN  GLY A 423      -7.510  32.843   2.026  1.00 10.00      A   
ATOM   4007  CA  GLY A 423      -6.267  31.822   3.397  1.00 10.00      A   
ATOM   4008  C   GLY A 423      -5.413  30.665   2.926  1.00 10.00      A   
ATOM   4009  O   GLY A 423      -4.349  30.402   3.488  1.00 10.00      A   
ATOM   4010  N   PHE A 424      -5.869  29.984   1.881  1.00 10.00      A   
ATOM   4011  HN  PHE A 424      -6.717  30.254   1.461  1.00 10.00      A   
ATOM   4012  CA  PHE A 424      -5.138  28.852   1.334  1.00 10.00      A   
ATOM   4013  CB  PHE A 424      -6.006  28.067   0.352  1.00 10.00      A   
ATOM   4014  CG  PHE A 424      -6.740  26.916   0.979  1.00 10.00      A   
ATOM   4015  CD1 PHE A 424      -8.096  27.007   1.252  1.00 10.00      A   
ATOM   4016  CD2 PHE A 424      -6.076  25.743   1.294  1.00 10.00      A   
ATOM   4017  CE1 PHE A 424      -8.779  25.951   1.826  1.00 10.00      A   
ATOM   4018  CE2 PHE A 424      -6.753  24.682   1.870  1.00 10.00      A   
ATOM   4019  CZ  PHE A 424      -8.105  24.788   2.135  1.00 10.00      A   
ATOM   4020  C   PHE A 424      -3.847  29.309   0.669  1.00 10.00      A   
ATOM   4021  O   PHE A 424      -2.871  28.557   0.595  1.00 10.00      A   
ATOM   4022  N   GLY A 425      -3.847  30.548   0.191  1.00 10.00      A   
ATOM   4023  HN  GLY A 425      -4.662  31.090   0.261  1.00 10.00      A   
ATOM   4024  CA  GLY A 425      -2.670  31.101  -0.447  1.00 10.00      A   
ATOM   4025  C   GLY A 425      -1.547  31.315   0.548  1.00 10.00      A   
ATOM   4026  O   GLY A 425      -0.373  31.249   0.192  1.00 10.00      A   
ATOM   4027  N   ALA A 426      -1.913  31.576   1.795  1.00 10.00      A   
ATOM   4028  HN  ALA A 426      -2.869  31.638   2.009  1.00 10.00      A   
ATOM   4029  CA  ALA A 426      -0.933  31.786   2.853  1.00 10.00      A   
ATOM   4030  CB  ALA A 426      -1.576  32.462   4.054  1.00 10.00      A   
ATOM   4031  C   ALA A 426      -0.301  30.462   3.257  1.00 10.00      A   
ATOM   4032  O   ALA A 426       0.863  30.413   3.656  1.00 10.00      A   
ATOM   4033  N   ILE A 427      -1.080  29.391   3.137  1.00 10.00      A   
ATOM   4034  HN  ILE A 427      -2.000  29.509   2.818  1.00 10.00      A   
ATOM   4035  CA  ILE A 427      -0.612  28.052   3.476  1.00 10.00      A   
ATOM   4036  CB  ILE A 427      -1.719  26.993   3.263  1.00 10.00      A   
ATOM   4037  CG1 ILE A 427      -2.969  27.322   4.089  1.00 10.00      A   
ATOM   4038  CG2 ILE A 427      -1.213  25.591   3.579  1.00 10.00      A   
ATOM   4039  CD1 ILE A 427      -2.776  27.205   5.585  1.00 10.00      A   
ATOM   4040  C   ILE A 427       0.597  27.680   2.623  1.00 10.00      A   
ATOM   4041  O   ILE A 427       1.664  27.360   3.142  1.00 10.00      A   
ATOM   4042  N   VAL A 428       0.436  27.761   1.308  1.00 10.00      A   
ATOM   4043  HN  VAL A 428      -0.423  28.062   0.946  1.00 10.00      A   
ATOM   4044  CA  VAL A 428       1.516  27.421   0.389  1.00 10.00      A   
ATOM   4045  CB  VAL A 428       1.011  27.259  -1.063  1.00 10.00      A   
ATOM   4046  CG1 VAL A 428       0.045  26.089  -1.164  1.00 10.00      A   
ATOM   4047  CG2 VAL A 428       0.350  28.538  -1.559  1.00 10.00      A   
ATOM   4048  C   VAL A 428       2.632  28.463   0.433  1.00 10.00      A   
ATOM   4049  O   VAL A 428       3.759  28.200   0.012  1.00 10.00      A   
ATOM   4050  N   GLU A 429       2.314  29.642   0.954  1.00 10.00      A   
ATOM   4051  HN  GLU A 429       1.404  29.787   1.287  1.00 10.00      A   
ATOM   4052  CA  GLU A 429       3.287  30.719   1.046  1.00 10.00      A   
ATOM   4053  CB  GLU A 429       2.587  32.059   1.293  1.00 10.00      A   
ATOM   4054  CG  GLU A 429       3.494  33.266   1.137  1.00 10.00      A   
ATOM   4055  CD  GLU A 429       3.038  34.441   1.972  1.00 10.00      A   
ATOM   4056  OE1 GLU A 429       1.953  34.990   1.692  1.00 10.00      A   
ATOM   4057  OE2 GLU A 429       3.768  34.825   2.910  1.00 10.00      A   
ATOM   4058  C   GLU A 429       4.293  30.455   2.159  1.00 10.00      A   
ATOM   4059  O   GLU A 429       5.494  30.680   1.991  1.00 10.00      A   
ATOM   4060  N   HIS A 430       3.800  29.984   3.296  1.00 10.00      A   
ATOM   4061  HN  HIS A 430       2.835  29.809   3.367  1.00 10.00      A   
ATOM   4062  CA  HIS A 430       4.662  29.713   4.438  1.00 10.00      A   
ATOM   4063  CB  HIS A 430       3.994  30.108   5.754  1.00 10.00      A   
ATOM   4064  CG  HIS A 430       4.060  31.576   6.045  1.00 10.00      A   
ATOM   4065  ND1 HIS A 430       4.985  32.092   6.922  1.00 10.00      A   
ATOM   4066  CD2 HIS A 430       3.312  32.588   5.538  1.00 10.00      A   
ATOM   4067  CE1 HIS A 430       4.784  33.399   6.929  1.00 10.00      A   
ATOM   4068  NE2 HIS A 430       3.785  33.743   6.108  1.00 10.00      A   
ATOM   4069  HE2 HIS A 430       3.458  34.654   5.938  1.00 10.00      A   
ATOM   4070  C   HIS A 430       5.134  28.269   4.479  1.00 10.00      A   
ATOM   4071  O   HIS A 430       6.308  28.001   4.748  1.00 10.00      A   
ATOM   4072  N   CYS A 431       4.234  27.339   4.210  1.00 10.00      A   
ATOM   4073  HN  CYS A 431       3.311  27.603   3.996  1.00 10.00      A   
ATOM   4074  CA  CYS A 431       4.583  25.928   4.214  1.00 10.00      A   
ATOM   4075  CB  CYS A 431       3.366  25.076   4.578  1.00 10.00      A   
ATOM   4076  SG  CYS A 431       2.333  25.787   5.884  1.00 10.00      A   
ATOM   4077  HG  CYS A 431       2.957  25.623   7.046  1.00 10.00      A   
ATOM   4078  C   CYS A 431       5.154  25.518   2.857  1.00 10.00      A   
ATOM   4079  O   CYS A 431       4.452  24.970   2.007  1.00 10.00      A   
ATOM   4080  N   LYS A 432       6.434  25.809   2.653  1.00 10.00      A   
ATOM   4081  HN  LYS A 432       6.940  26.261   3.364  1.00 10.00      A   
ATOM   4082  CA  LYS A 432       7.106  25.480   1.402  1.00 10.00      A   
ATOM   4083  CB  LYS A 432       8.378  26.318   1.239  1.00 10.00      A   
ATOM   4084  CG  LYS A 432       8.124  27.808   1.068  1.00 10.00      A   
ATOM   4085  CD  LYS A 432       7.642  28.135  -0.337  1.00 10.00      A   
ATOM   4086  CE  LYS A 432       7.346  29.620  -0.497  1.00 10.00      A   
ATOM   4087  NZ  LYS A 432       8.541  30.467  -0.223  1.00 10.00      A   
ATOM   4088  HZ1 LYS A 432       8.358  31.449  -0.509  1.00 10.00      A   
ATOM   4089  HZ2 LYS A 432       9.363  30.116  -0.755  1.00 10.00      A   
ATOM   4090  HZ3 LYS A 432       8.768  30.456   0.793  1.00 10.00      A   
ATOM   4091  C   LYS A 432       7.438  23.992   1.333  1.00 10.00      A   
ATOM   4092  O   LYS A 432       7.798  23.471   0.275  1.00 10.00      A   
ATOM   4093  N   ASP A 433       7.310  23.314   2.466  1.00 10.00      A   
ATOM   4094  HN  ASP A 433       7.016  23.790   3.269  1.00 10.00      A   
ATOM   4095  CA  ASP A 433       7.585  21.884   2.549  1.00 10.00      A   
ATOM   4096  CB  ASP A 433       8.148  21.524   3.929  1.00 10.00      A   
ATOM   4097  CG  ASP A 433       9.634  21.804   4.060  1.00 10.00      A   
ATOM   4098  OD1 ASP A 433      10.005  22.952   4.379  1.00 10.00      A   
ATOM   4099  OD2 ASP A 433      10.440  20.873   3.858  1.00 10.00      A   
ATOM   4100  C   ASP A 433       6.312  21.088   2.285  1.00 10.00      A   
ATOM   4101  O   ASP A 433       6.273  19.871   2.471  1.00 10.00      A   
ATOM   4102  N   LEU A 434       5.276  21.792   1.847  1.00 10.00      A   
ATOM   4103  HN  LEU A 434       5.385  22.758   1.707  1.00 10.00      A   
ATOM   4104  CA  LEU A 434       3.987  21.181   1.559  1.00 10.00      A   
ATOM   4105  CB  LEU A 434       2.941  22.277   1.354  1.00 10.00      A   
ATOM   4106  CG  LEU A 434       1.480  21.838   1.288  1.00 10.00      A   
ATOM   4107  CD1 LEU A 434       1.000  21.372   2.651  1.00 10.00      A   
ATOM   4108  CD2 LEU A 434       0.611  22.972   0.776  1.00 10.00      A   
ATOM   4109  C   LEU A 434       4.061  20.299   0.319  1.00 10.00      A   
ATOM   4110  O   LEU A 434       4.376  20.775  -0.772  1.00 10.00      A   
ATOM   4111  N   ARG A 435       3.780  19.016   0.502  1.00 10.00      A   
ATOM   4112  HN  ARG A 435       3.535  18.707   1.404  1.00 10.00      A   
ATOM   4113  CA  ARG A 435       3.810  18.056  -0.593  1.00 10.00      A   
ATOM   4114  CB  ARG A 435       4.638  16.820  -0.226  1.00 10.00      A   
ATOM   4115  CG  ARG A 435       5.700  17.052   0.837  1.00 10.00      A   
ATOM   4116  CD  ARG A 435       6.394  15.750   1.206  1.00 10.00      A   
ATOM   4117  NE  ARG A 435       5.438  14.669   1.474  1.00 10.00      A   
ATOM   4118  HE  ARG A 435       4.658  14.598   0.877  1.00 10.00      A   
ATOM   4119  CZ  ARG A 435       5.563  13.787   2.463  1.00 10.00      A   
ATOM   4120  NH1 ARG A 435       6.602  13.851   3.288  1.00 10.00      A   
ATOM   4121 HH11 ARG A 435       7.323  14.595   3.169  1.00 10.00      A   
ATOM   4122 HH12 ARG A 435       6.700  13.158   4.060  1.00 10.00      A   
ATOM   4123  NH2 ARG A 435       4.648  12.844   2.625  1.00 10.00      A   
ATOM   4124 HH21 ARG A 435       4.733  12.139   3.396  1.00 10.00      A   
ATOM   4125 HH22 ARG A 435       3.826  12.787   1.982  1.00 10.00      A   
ATOM   4126  C   ARG A 435       2.395  17.615  -0.946  1.00 10.00      A   
ATOM   4127  O   ARG A 435       2.095  17.327  -2.102  1.00 10.00      A   
ATOM   4128  N   ARG A 436       1.527  17.567   0.057  1.00 10.00      A   
ATOM   4129  HN  ARG A 436       1.818  17.827   0.956  1.00 10.00      A   
ATOM   4130  CA  ARG A 436       0.148  17.155  -0.144  1.00 10.00      A   
ATOM   4131  CB  ARG A 436      -0.102  15.802   0.526  1.00 10.00      A   
ATOM   4132  CG  ARG A 436      -1.453  15.184   0.208  1.00 10.00      A   
ATOM   4133  CD  ARG A 436      -1.440  13.679   0.422  1.00 10.00      A   
ATOM   4134  NE  ARG A 436      -2.707  13.069   0.017  1.00 10.00      A   
ATOM   4135  HE  ARG A 436      -3.515  13.627   0.092  1.00 10.00      A   
ATOM   4136  CZ  ARG A 436      -2.830  11.828  -0.447  1.00 10.00      A   
ATOM   4137  NH1 ARG A 436      -1.765  11.049  -0.572  1.00 10.00      A   
ATOM   4138 HH11 ARG A 436      -1.874  10.076  -0.939  1.00 10.00      A   
ATOM   4139 HH12 ARG A 436      -0.818  11.402  -0.305  1.00 10.00      A   
ATOM   4140  NH2 ARG A 436      -4.028  11.357  -0.772  1.00 10.00      A   
ATOM   4141 HH21 ARG A 436      -4.880  11.956  -0.663  1.00 10.00      A   
ATOM   4142 HH22 ARG A 436      -4.127  10.375  -1.132  1.00 10.00      A   
ATOM   4143  C   ARG A 436      -0.803  18.208   0.409  1.00 10.00      A   
ATOM   4144  O   ARG A 436      -0.695  18.603   1.575  1.00 10.00      A   
ATOM   4145  N   LEU A 437      -1.726  18.662  -0.427  1.00 10.00      A   
ATOM   4146  HN  LEU A 437      -1.769  18.299  -1.343  1.00 10.00      A   
ATOM   4147  CA  LEU A 437      -2.682  19.680  -0.021  1.00 10.00      A   
ATOM   4148  CB  LEU A 437      -2.191  21.065  -0.449  1.00 10.00      A   
ATOM   4149  CG  LEU A 437      -3.168  22.229  -0.249  1.00 10.00      A   
ATOM   4150  CD1 LEU A 437      -3.326  22.562   1.226  1.00 10.00      A   
ATOM   4151  CD2 LEU A 437      -2.712  23.449  -1.032  1.00 10.00      A   
ATOM   4152  C   LEU A 437      -4.070  19.426  -0.599  1.00 10.00      A   
ATOM   4153  O   LEU A 437      -4.221  19.182  -1.798  1.00 10.00      A   
ATOM   4154  N   SER A 438      -5.072  19.479   0.265  1.00 10.00      A   
ATOM   4155  HN  SER A 438      -4.873  19.645   1.212  1.00 10.00      A   
ATOM   4156  CA  SER A 438      -6.456  19.291  -0.137  1.00 10.00      A   
ATOM   4157  CB  SER A 438      -7.079  18.135   0.643  1.00 10.00      A   
ATOM   4158  OG  SER A 438      -6.079  17.299   1.197  1.00 10.00      A   
ATOM   4159  HG  SER A 438      -6.330  16.372   1.073  1.00 10.00      A   
ATOM   4160  C   SER A 438      -7.227  20.574   0.147  1.00 10.00      A   
ATOM   4161  O   SER A 438      -7.203  21.083   1.271  1.00 10.00      A   
ATOM   4162  N   LEU A 439      -7.890  21.106  -0.867  1.00 10.00      A   
ATOM   4163  HN  LEU A 439      -7.879  20.654  -1.740  1.00 10.00      A   
ATOM   4164  CA  LEU A 439      -8.647  22.340  -0.708  1.00 10.00      A   
ATOM   4165  CB  LEU A 439      -8.331  23.340  -1.824  1.00 10.00      A   
ATOM   4166  CG  LEU A 439      -6.911  23.910  -1.858  1.00 10.00      A   
ATOM   4167  CD1 LEU A 439      -6.002  23.019  -2.685  1.00 10.00      A   
ATOM   4168  CD2 LEU A 439      -6.914  25.328  -2.409  1.00 10.00      A   
ATOM   4169  C   LEU A 439     -10.147  22.083  -0.642  1.00 10.00      A   
ATOM   4170  O   LEU A 439     -10.630  21.041  -1.084  1.00 10.00      A   
ATOM   4171  N   SER A 440     -10.870  23.035  -0.067  1.00 10.00      A   
ATOM   4172  HN  SER A 440     -10.418  23.830   0.291  1.00 10.00      A   
ATOM   4173  CA  SER A 440     -12.312  22.945   0.063  1.00 10.00      A   
ATOM   4174  CB  SER A 440     -12.687  21.965   1.176  1.00 10.00      A   
ATOM   4175  OG  SER A 440     -11.803  22.081   2.278  1.00 10.00      A   
ATOM   4176  HG  SER A 440     -11.023  21.532   2.122  1.00 10.00      A   
ATOM   4177  C   SER A 440     -12.884  24.331   0.340  1.00 10.00      A   
ATOM   4178  O   SER A 440     -12.143  25.257   0.682  1.00 10.00      A   
ATOM   4179  N   GLY A 441     -14.186  24.475   0.178  1.00 10.00      A   
ATOM   4180  HN  GLY A 441     -14.722  23.707  -0.113  1.00 10.00      A   
ATOM   4181  CA  GLY A 441     -14.824  25.753   0.406  1.00 10.00      A   
ATOM   4182  C   GLY A 441     -14.881  26.577  -0.863  1.00 10.00      A   
ATOM   4183  O   GLY A 441     -14.620  26.066  -1.955  1.00 10.00      A   
ATOM   4184  N   LEU A 442     -15.232  27.848  -0.730  1.00 10.00      A   
ATOM   4185  HN  LEU A 442     -15.428  28.200   0.166  1.00 10.00      A   
ATOM   4186  CA  LEU A 442     -15.319  28.730  -1.880  1.00 10.00      A   
ATOM   4187  CB  LEU A 442     -16.241  29.920  -1.599  1.00 10.00      A   
ATOM   4188  CG  LEU A 442     -16.605  30.786  -2.808  1.00 10.00      A   
ATOM   4189  CD1 LEU A 442     -17.356  29.968  -3.850  1.00 10.00      A   
ATOM   4190  CD2 LEU A 442     -17.424  31.993  -2.378  1.00 10.00      A   
ATOM   4191  C   LEU A 442     -13.932  29.213  -2.280  1.00 10.00      A   
ATOM   4192  O   LEU A 442     -13.263  29.908  -1.516  1.00 10.00      A   
ATOM   4193  N   LEU A 443     -13.503  28.815  -3.469  1.00 10.00      A   
ATOM   4194  HN  LEU A 443     -14.083  28.246  -4.014  1.00 10.00      A   
ATOM   4195  CA  LEU A 443     -12.198  29.193  -3.988  1.00 10.00      A   
ATOM   4196  CB  LEU A 443     -11.214  28.033  -3.817  1.00 10.00      A   
ATOM   4197  CG  LEU A 443     -10.972  27.565  -2.380  1.00 10.00      A   
ATOM   4198  CD1 LEU A 443     -10.661  26.079  -2.343  1.00 10.00      A   
ATOM   4199  CD2 LEU A 443      -9.852  28.363  -1.741  1.00 10.00      A   
ATOM   4200  C   LEU A 443     -12.309  29.554  -5.465  1.00 10.00      A   
ATOM   4201  O   LEU A 443     -13.073  28.930  -6.209  1.00 10.00      A   
ATOM   4202  N   THR A 444     -11.542  30.546  -5.888  1.00 10.00      A   
ATOM   4203  HN  THR A 444     -10.921  30.981  -5.255  1.00 10.00      A   
ATOM   4204  CA  THR A 444     -11.566  30.990  -7.269  1.00 10.00      A   
ATOM   4205  CB  THR A 444     -11.871  32.499  -7.362  1.00 10.00      A   
ATOM   4206  OG1 THR A 444     -10.849  33.247  -6.682  1.00 10.00      A   
ATOM   4207  HG1 THR A 444     -10.577  32.774  -5.875  1.00 10.00      A   
ATOM   4208  CG2 THR A 444     -13.225  32.814  -6.744  1.00 10.00      A   
ATOM   4209  C   THR A 444     -10.223  30.710  -7.927  1.00 10.00      A   
ATOM   4210  O   THR A 444      -9.378  30.024  -7.352  1.00 10.00      A   
ATOM   4211  N   ASP A 445     -10.019  31.258  -9.116  1.00 10.00      A   
ATOM   4212  HN  ASP A 445     -10.726  31.805  -9.519  1.00 10.00      A   
ATOM   4213  CA  ASP A 445      -8.772  31.062  -9.847  1.00 10.00      A   
ATOM   4214  CB  ASP A 445      -8.929  31.466 -11.311  1.00 10.00      A   
ATOM   4215  CG  ASP A 445      -9.489  30.353 -12.169  1.00 10.00      A   
ATOM   4216  OD1 ASP A 445      -9.344  30.425 -13.404  1.00 10.00      A   
ATOM   4217  OD2 ASP A 445     -10.080  29.405 -11.618  1.00 10.00      A   
ATOM   4218  C   ASP A 445      -7.630  31.848  -9.221  1.00 10.00      A   
ATOM   4219  O   ASP A 445      -6.470  31.699  -9.614  1.00 10.00      A   
ATOM   4220  N   LYS A 446      -7.958  32.692  -8.252  1.00 10.00      A   
ATOM   4221  HN  LYS A 446      -8.900  32.780  -7.988  1.00 10.00      A   
ATOM   4222  CA  LYS A 446      -6.949  33.491  -7.576  1.00 10.00      A   
ATOM   4223  CB  LYS A 446      -7.591  34.631  -6.780  1.00 10.00      A   
ATOM   4224  CG  LYS A 446      -6.639  35.771  -6.447  1.00 10.00      A   
ATOM   4225  CD  LYS A 446      -5.964  36.293  -7.704  1.00 10.00      A   
ATOM   4226  CE  LYS A 446      -4.989  37.415  -7.400  1.00 10.00      A   
ATOM   4227  NZ  LYS A 446      -4.175  37.770  -8.593  1.00 10.00      A   
ATOM   4228  HZ1 LYS A 446      -4.796  37.975  -9.404  1.00 10.00      A   
ATOM   4229  HZ2 LYS A 446      -3.543  36.977  -8.848  1.00 10.00      A   
ATOM   4230  HZ3 LYS A 446      -3.592  38.607  -8.396  1.00 10.00      A   
ATOM   4231  C   LYS A 446      -6.085  32.619  -6.671  1.00 10.00      A   
ATOM   4232  O   LYS A 446      -4.859  32.740  -6.674  1.00 10.00      A   
ATOM   4233  N   VAL A 447      -6.720  31.730  -5.910  1.00 10.00      A   
ATOM   4234  HN  VAL A 447      -7.703  31.677  -5.943  1.00 10.00      A   
ATOM   4235  CA  VAL A 447      -5.984  30.843  -5.011  1.00 10.00      A   
ATOM   4236  CB  VAL A 447      -6.912  30.031  -4.077  1.00 10.00      A   
ATOM   4237  CG1 VAL A 447      -7.781  29.053  -4.855  1.00 10.00      A   
ATOM   4238  CG2 VAL A 447      -6.107  29.306  -3.011  1.00 10.00      A   
ATOM   4239  C   VAL A 447      -5.060  29.910  -5.791  1.00 10.00      A   
ATOM   4240  O   VAL A 447      -3.935  29.645  -5.373  1.00 10.00      A   
ATOM   4241  N   PHE A 448      -5.533  29.448  -6.944  1.00 10.00      A   
ATOM   4242  HN  PHE A 448      -6.433  29.714  -7.227  1.00 10.00      A   
ATOM   4243  CA  PHE A 448      -4.754  28.549  -7.791  1.00 10.00      A   
ATOM   4244  CB  PHE A 448      -5.582  28.067  -8.984  1.00 10.00      A   
ATOM   4245  CG  PHE A 448      -6.698  27.131  -8.606  1.00 10.00      A   
ATOM   4246  CD1 PHE A 448      -8.004  27.583  -8.534  1.00 10.00      A   
ATOM   4247  CD2 PHE A 448      -6.437  25.804  -8.310  1.00 10.00      A   
ATOM   4248  CE1 PHE A 448      -9.032  26.734  -8.175  1.00 10.00      A   
ATOM   4249  CE2 PHE A 448      -7.460  24.946  -7.953  1.00 10.00      A   
ATOM   4250  CZ  PHE A 448      -8.760  25.414  -7.885  1.00 10.00      A   
ATOM   4251  C   PHE A 448      -3.466  29.216  -8.259  1.00 10.00      A   
ATOM   4252  O   PHE A 448      -2.436  28.558  -8.422  1.00 10.00      A   
ATOM   4253  N   GLU A 449      -3.536  30.527  -8.471  1.00 10.00      A   
ATOM   4254  HN  GLU A 449      -4.393  30.986  -8.344  1.00 10.00      A   
ATOM   4255  CA  GLU A 449      -2.377  31.297  -8.891  1.00 10.00      A   
ATOM   4256  CB  GLU A 449      -2.778  32.743  -9.193  1.00 10.00      A   
ATOM   4257  CG  GLU A 449      -1.617  33.638  -9.590  1.00 10.00      A   
ATOM   4258  CD  GLU A 449      -2.048  35.060  -9.867  1.00 10.00      A   
ATOM   4259  OE1 GLU A 449      -1.871  35.528 -11.009  1.00 10.00      A   
ATOM   4260  OE2 GLU A 449      -2.551  35.723  -8.940  1.00 10.00      A   
ATOM   4261  C   GLU A 449      -1.323  31.266  -7.791  1.00 10.00      A   
ATOM   4262  O   GLU A 449      -0.134  31.070  -8.053  1.00 10.00      A   
ATOM   4263  N   TYR A 450      -1.775  31.442  -6.551  1.00 10.00      A   
ATOM   4264  HN  TYR A 450      -2.735  31.593  -6.412  1.00 10.00      A   
ATOM   4265  CA  TYR A 450      -0.884  31.417  -5.398  1.00 10.00      A   
ATOM   4266  CB  TYR A 450      -1.658  31.750  -4.117  1.00 10.00      A   
ATOM   4267  CG  TYR A 450      -1.924  33.225  -3.894  1.00 10.00      A   
ATOM   4268  CD1 TYR A 450      -1.149  33.963  -3.008  1.00 10.00      A   
ATOM   4269  CD2 TYR A 450      -2.961  33.875  -4.552  1.00 10.00      A   
ATOM   4270  CE1 TYR A 450      -1.399  35.304  -2.784  1.00 10.00      A   
ATOM   4271  CE2 TYR A 450      -3.215  35.216  -4.339  1.00 10.00      A   
ATOM   4272  CZ  TYR A 450      -2.432  35.925  -3.454  1.00 10.00      A   
ATOM   4273  OH  TYR A 450      -2.690  37.260  -3.233  1.00 10.00      A   
ATOM   4274  HH  TYR A 450      -3.573  37.477  -3.567  1.00 10.00      A   
ATOM   4275  C   TYR A 450      -0.250  30.037  -5.259  1.00 10.00      A   
ATOM   4276  O   TYR A 450       0.943  29.911  -4.987  1.00 10.00      A   
ATOM   4277  N   ILE A 451      -1.064  29.008  -5.472  1.00 10.00      A   
ATOM   4278  HN  ILE A 451      -2.003  29.190  -5.698  1.00 10.00      A   
ATOM   4279  CA  ILE A 451      -0.615  27.622  -5.373  1.00 10.00      A   
ATOM   4280  CB  ILE A 451      -1.761  26.628  -5.662  1.00 10.00      A   
ATOM   4281  CG1 ILE A 451      -2.898  26.813  -4.657  1.00 10.00      A   
ATOM   4282  CG2 ILE A 451      -1.251  25.194  -5.623  1.00 10.00      A   
ATOM   4283  CD1 ILE A 451      -4.139  26.012  -4.987  1.00 10.00      A   
ATOM   4284  C   ILE A 451       0.547  27.339  -6.320  1.00 10.00      A   
ATOM   4285  O   ILE A 451       1.617  26.917  -5.886  1.00 10.00      A   
ATOM   4286  N   GLY A 452       0.343  27.610  -7.603  1.00 10.00      A   
ATOM   4287  HN  GLY A 452      -0.524  27.985  -7.881  1.00 10.00      A   
ATOM   4288  CA  GLY A 452       1.375  27.358  -8.597  1.00 10.00      A   
ATOM   4289  C   GLY A 452       2.620  28.214  -8.429  1.00 10.00      A   
ATOM   4290  O   GLY A 452       3.689  27.864  -8.929  1.00 10.00      A   
ATOM   4291  N   THR A 453       2.492  29.334  -7.731  1.00 10.00      A   
ATOM   4292  HN  THR A 453       1.620  29.561  -7.348  1.00 10.00      A   
ATOM   4293  CA  THR A 453       3.623  30.234  -7.528  1.00 10.00      A   
ATOM   4294  CB  THR A 453       3.149  31.699  -7.425  1.00 10.00      A   
ATOM   4295  OG1 THR A 453       2.309  32.010  -8.544  1.00 10.00      A   
ATOM   4296  HG1 THR A 453       1.476  31.523  -8.464  1.00 10.00      A   
ATOM   4297  CG2 THR A 453       4.333  32.652  -7.417  1.00 10.00      A   
ATOM   4298  C   THR A 453       4.443  29.878  -6.283  1.00 10.00      A   
ATOM   4299  O   THR A 453       5.663  30.072  -6.252  1.00 10.00      A   
ATOM   4300  N   TYR A 454       3.784  29.347  -5.264  1.00 10.00      A   
ATOM   4301  HN  TYR A 454       2.823  29.173  -5.349  1.00 10.00      A   
ATOM   4302  CA  TYR A 454       4.466  29.013  -4.023  1.00 10.00      A   
ATOM   4303  CB  TYR A 454       3.737  29.620  -2.825  1.00 10.00      A   
ATOM   4304  CG  TYR A 454       3.850  31.125  -2.763  1.00 10.00      A   
ATOM   4305  CD1 TYR A 454       2.823  31.945  -3.216  1.00 10.00      A   
ATOM   4306  CD2 TYR A 454       4.991  31.727  -2.254  1.00 10.00      A   
ATOM   4307  CE1 TYR A 454       2.933  33.322  -3.160  1.00 10.00      A   
ATOM   4308  CE2 TYR A 454       5.108  33.100  -2.193  1.00 10.00      A   
ATOM   4309  CZ  TYR A 454       4.078  33.893  -2.647  1.00 10.00      A   
ATOM   4310  OH  TYR A 454       4.197  35.263  -2.587  1.00 10.00      A   
ATOM   4311  HH  TYR A 454       3.408  35.629  -2.166  1.00 10.00      A   
ATOM   4312  C   TYR A 454       4.700  27.516  -3.838  1.00 10.00      A   
ATOM   4313  O   TYR A 454       5.804  27.097  -3.483  1.00 10.00      A   
ATOM   4314  N   ALA A 455       3.678  26.709  -4.102  1.00 10.00      A   
ATOM   4315  HN  ALA A 455       2.834  27.088  -4.435  1.00 10.00      A   
ATOM   4316  CA  ALA A 455       3.793  25.262  -3.941  1.00 10.00      A   
ATOM   4317  CB  ALA A 455       2.424  24.634  -3.719  1.00 10.00      A   
ATOM   4318  C   ALA A 455       4.489  24.636  -5.143  1.00 10.00      A   
ATOM   4319  O   ALA A 455       3.851  24.293  -6.139  1.00 10.00      A   
ATOM   4320  N   LYS A 456       5.803  24.514  -5.050  1.00 10.00      A   
ATOM   4321  HN  LYS A 456       6.252  24.834  -4.237  1.00 10.00      A   
ATOM   4322  CA  LYS A 456       6.595  23.931  -6.119  1.00 10.00      A   
ATOM   4323  CB  LYS A 456       7.879  24.736  -6.316  1.00 10.00      A   
ATOM   4324  CG  LYS A 456       7.658  26.129  -6.886  1.00 10.00      A   
ATOM   4325  CD  LYS A 456       7.474  26.087  -8.394  1.00 10.00      A   
ATOM   4326  CE  LYS A 456       7.191  27.471  -8.964  1.00 10.00      A   
ATOM   4327  NZ  LYS A 456       7.214  27.478 -10.455  1.00 10.00      A   
ATOM   4328  HZ1 LYS A 456       6.742  28.332 -10.818  1.00 10.00      A   
ATOM   4329  HZ2 LYS A 456       6.721  26.640 -10.826  1.00 10.00      A   
ATOM   4330  HZ3 LYS A 456       8.196  27.468 -10.800  1.00 10.00      A   
ATOM   4331  C   LYS A 456       6.927  22.475  -5.812  1.00 10.00      A   
ATOM   4332  O   LYS A 456       7.091  21.654  -6.721  1.00 10.00      A   
ATOM   4333  N   LYS A 457       7.011  22.158  -4.522  1.00 10.00      A   
ATOM   4334  HN  LYS A 457       6.859  22.855  -3.845  1.00 10.00      A   
ATOM   4335  CA  LYS A 457       7.326  20.804  -4.083  1.00 10.00      A   
ATOM   4336  CB  LYS A 457       8.222  20.818  -2.841  1.00 10.00      A   
ATOM   4337  CG  LYS A 457       9.562  21.511  -3.041  1.00 10.00      A   
ATOM   4338  CD  LYS A 457      10.340  20.910  -4.204  1.00 10.00      A   
ATOM   4339  CE  LYS A 457      11.682  21.601  -4.398  1.00 10.00      A   
ATOM   4340  NZ  LYS A 457      11.533  23.058  -4.669  1.00 10.00      A   
ATOM   4341  HZ1 LYS A 457      11.001  23.206  -5.550  1.00 10.00      A   
ATOM   4342  HZ2 LYS A 457      12.469  23.505  -4.763  1.00 10.00      A   
ATOM   4343  HZ3 LYS A 457      11.023  23.520  -3.890  1.00 10.00      A   
ATOM   4344  C   LYS A 457       6.059  20.000  -3.810  1.00 10.00      A   
ATOM   4345  O   LYS A 457       6.124  18.883  -3.299  1.00 10.00      A   
ATOM   4346  N   MET A 458       4.912  20.577  -4.149  1.00 10.00      A   
ATOM   4347  HN  MET A 458       4.924  21.471  -4.545  1.00 10.00      A   
ATOM   4348  CA  MET A 458       3.638  19.900  -3.951  1.00 10.00      A   
ATOM   4349  CB  MET A 458       2.478  20.895  -4.025  1.00 10.00      A   
ATOM   4350  CG  MET A 458       1.137  20.341  -3.563  1.00 10.00      A   
ATOM   4351  SD  MET A 458      -0.215  21.517  -3.782  1.00 10.00      A   
ATOM   4352  CE  MET A 458      -0.198  21.713  -5.563  1.00 10.00      A   
ATOM   4353  C   MET A 458       3.477  18.798  -4.994  1.00 10.00      A   
ATOM   4354  O   MET A 458       3.572  19.047  -6.197  1.00 10.00      A   
ATOM   4355  N   GLU A 459       3.246  17.583  -4.521  1.00 10.00      A   
ATOM   4356  HN  GLU A 459       3.161  17.458  -3.555  1.00 10.00      A   
ATOM   4357  CA  GLU A 459       3.112  16.432  -5.395  1.00 10.00      A   
ATOM   4358  CB  GLU A 459       4.003  15.294  -4.893  1.00 10.00      A   
ATOM   4359  CG  GLU A 459       5.435  15.716  -4.590  1.00 10.00      A   
ATOM   4360  CD  GLU A 459       6.319  14.546  -4.215  1.00 10.00      A   
ATOM   4361  OE1 GLU A 459       5.961  13.794  -3.284  1.00 10.00      A   
ATOM   4362  OE2 GLU A 459       7.374  14.359  -4.856  1.00 10.00      A   
ATOM   4363  C   GLU A 459       1.667  15.960  -5.506  1.00 10.00      A   
ATOM   4364  O   GLU A 459       1.224  15.540  -6.578  1.00 10.00      A   
ATOM   4365  N   MET A 460       0.932  16.037  -4.405  1.00 10.00      A   
ATOM   4366  HN  MET A 460       1.331  16.406  -3.587  1.00 10.00      A   
ATOM   4367  CA  MET A 460      -0.459  15.601  -4.383  1.00 10.00      A   
ATOM   4368  CB  MET A 460      -0.664  14.539  -3.299  1.00 10.00      A   
ATOM   4369  CG  MET A 460      -2.063  13.941  -3.257  1.00 10.00      A   
ATOM   4370  SD  MET A 460      -2.388  12.850  -4.651  1.00 10.00      A   
ATOM   4371  CE  MET A 460      -4.035  12.263  -4.256  1.00 10.00      A   
ATOM   4372  C   MET A 460      -1.394  16.779  -4.139  1.00 10.00      A   
ATOM   4373  O   MET A 460      -1.240  17.507  -3.155  1.00 10.00      A   
ATOM   4374  N   LEU A 461      -2.358  16.960  -5.036  1.00 10.00      A   
ATOM   4375  HN  LEU A 461      -2.425  16.347  -5.803  1.00 10.00      A   
ATOM   4376  CA  LEU A 461      -3.316  18.050  -4.917  1.00 10.00      A   
ATOM   4377  CB  LEU A 461      -2.993  19.153  -5.931  1.00 10.00      A   
ATOM   4378  CG  LEU A 461      -3.934  20.360  -5.950  1.00 10.00      A   
ATOM   4379  CD1 LEU A 461      -3.780  21.185  -4.682  1.00 10.00      A   
ATOM   4380  CD2 LEU A 461      -3.687  21.213  -7.185  1.00 10.00      A   
ATOM   4381  C   LEU A 461      -4.747  17.563  -5.113  1.00 10.00      A   
ATOM   4382  O   LEU A 461      -5.063  16.907  -6.110  1.00 10.00      A   
ATOM   4383  N   SER A 462      -5.601  17.883  -4.155  1.00 10.00      A   
ATOM   4384  HN  SER A 462      -5.278  18.386  -3.376  1.00 10.00      A   
ATOM   4385  CA  SER A 462      -6.999  17.502  -4.215  1.00 10.00      A   
ATOM   4386  CB  SER A 462      -7.409  16.807  -2.917  1.00 10.00      A   
ATOM   4387  OG  SER A 462      -6.281  16.251  -2.259  1.00 10.00      A   
ATOM   4388  HG  SER A 462      -6.201  15.319  -2.500  1.00 10.00      A   
ATOM   4389  C   SER A 462      -7.861  18.740  -4.440  1.00 10.00      A   
ATOM   4390  O   SER A 462      -7.830  19.682  -3.643  1.00 10.00      A   
ATOM   4391  N   VAL A 463      -8.607  18.742  -5.534  1.00 10.00      A   
ATOM   4392  HN  VAL A 463      -8.581  17.960  -6.133  1.00 10.00      A   
ATOM   4393  CA  VAL A 463      -9.475  19.869  -5.868  1.00 10.00      A   
ATOM   4394  CB  VAL A 463      -9.030  20.563  -7.178  1.00 10.00      A   
ATOM   4395  CG1 VAL A 463      -9.819  21.843  -7.405  1.00 10.00      A   
ATOM   4396  CG2 VAL A 463      -7.535  20.850  -7.172  1.00 10.00      A   
ATOM   4397  C   VAL A 463     -10.928  19.412  -6.009  1.00 10.00      A   
ATOM   4398  O   VAL A 463     -11.233  18.518  -6.801  1.00 10.00      A   
ATOM   4399  N   ALA A 464     -11.819  20.026  -5.243  1.00 10.00      A   
ATOM   4400  HN  ALA A 464     -11.522  20.735  -4.631  1.00 10.00      A   
ATOM   4401  CA  ALA A 464     -13.229  19.681  -5.290  1.00 10.00      A   
ATOM   4402  CB  ALA A 464     -13.544  18.614  -4.255  1.00 10.00      A   
ATOM   4403  C   ALA A 464     -14.100  20.916  -5.074  1.00 10.00      A   
ATOM   4404  O   ALA A 464     -13.999  21.584  -4.040  1.00 10.00      A   
ATOM   4405  N   PHE A 465     -14.944  21.214  -6.064  1.00 10.00      A   
ATOM   4406  HN  PHE A 465     -14.952  20.643  -6.867  1.00 10.00      A   
ATOM   4407  CA  PHE A 465     -15.858  22.359  -6.008  1.00 10.00      A   
ATOM   4408  CB  PHE A 465     -16.908  22.179  -4.905  1.00 10.00      A   
ATOM   4409  CG  PHE A 465     -17.922  21.101  -5.171  1.00 10.00      A   
ATOM   4410  CD1 PHE A 465     -17.730  19.813  -4.700  1.00 10.00      A   
ATOM   4411  CD2 PHE A 465     -19.075  21.383  -5.881  1.00 10.00      A   
ATOM   4412  CE1 PHE A 465     -18.670  18.824  -4.932  1.00 10.00      A   
ATOM   4413  CE2 PHE A 465     -20.018  20.400  -6.120  1.00 10.00      A   
ATOM   4414  CZ  PHE A 465     -19.816  19.119  -5.644  1.00 10.00      A   
ATOM   4415  C   PHE A 465     -15.112  23.681  -5.823  1.00 10.00      A   
ATOM   4416  O   PHE A 465     -15.396  24.450  -4.902  1.00 10.00      A   
ATOM   4417  N   ALA A 466     -14.156  23.938  -6.699  1.00 10.00      A   
ATOM   4418  HN  ALA A 466     -13.968  23.285  -7.409  1.00 10.00      A   
ATOM   4419  CA  ALA A 466     -13.376  25.166  -6.630  1.00 10.00      A   
ATOM   4420  CB  ALA A 466     -12.209  25.005  -5.669  1.00 10.00      A   
ATOM   4421  C   ALA A 466     -12.870  25.567  -8.005  1.00 10.00      A   
ATOM   4422  O   ALA A 466     -12.621  24.712  -8.857  1.00 10.00      A   
ATOM   4423  N   GLY A 467     -12.726  26.865  -8.218  1.00 10.00      A   
ATOM   4424  HN  GLY A 467     -12.955  27.502  -7.502  1.00 10.00      A   
ATOM   4425  CA  GLY A 467     -12.243  27.359  -9.489  1.00 10.00      A   
ATOM   4426  C   GLY A 467     -13.160  28.406 -10.074  1.00 10.00      A   
ATOM   4427  O   GLY A 467     -14.359  28.423  -9.785  1.00 10.00      A   
ATOM   4428  N   ASP A 468     -12.601  29.281 -10.891  1.00 10.00      A   
ATOM   4429  HN  ASP A 468     -11.629  29.216 -11.079  1.00 10.00      A   
ATOM   4430  CA  ASP A 468     -13.373  30.336 -11.527  1.00 10.00      A   
ATOM   4431  CB  ASP A 468     -12.761  31.700 -11.211  1.00 10.00      A   
ATOM   4432  CG  ASP A 468     -13.778  32.826 -11.223  1.00 10.00      A   
ATOM   4433  OD1 ASP A 468     -14.339  33.122 -12.297  1.00 10.00      A   
ATOM   4434  OD2 ASP A 468     -14.007  33.440 -10.157  1.00 10.00      A   
ATOM   4435  C   ASP A 468     -13.407  30.113 -13.037  1.00 10.00      A   
ATOM   4436  O   ASP A 468     -14.437  30.315 -13.685  1.00 10.00      A   
ATOM   4437  N   SER A 469     -12.276  29.677 -13.583  1.00 10.00      A   
ATOM   4438  HN  SER A 469     -11.492  29.522 -13.004  1.00 10.00      A   
ATOM   4439  CA  SER A 469     -12.153  29.412 -15.009  1.00 10.00      A   
ATOM   4440  CB  SER A 469     -11.861  30.711 -15.769  1.00 10.00      A   
ATOM   4441  OG  SER A 469     -10.961  31.542 -15.048  1.00 10.00      A   
ATOM   4442  HG  SER A 469     -10.438  30.999 -14.425  1.00 10.00      A   
ATOM   4443  C   SER A 469     -11.056  28.377 -15.257  1.00 10.00      A   
ATOM   4444  O   SER A 469     -10.691  27.632 -14.351  1.00 10.00      A   
ATOM   4445  N   ASP A 470     -10.539  28.328 -16.479  1.00 10.00      A   
ATOM   4446  HN  ASP A 470     -10.890  28.933 -17.168  1.00 10.00      A   
ATOM   4447  CA  ASP A 470      -9.479  27.379 -16.833  1.00 10.00      A   
ATOM   4448  CB  ASP A 470      -9.429  27.172 -18.348  1.00 10.00      A   
ATOM   4449  CG  ASP A 470     -10.315  26.041 -18.822  1.00 10.00      A   
ATOM   4450  OD1 ASP A 470      -9.811  24.909 -18.984  1.00 10.00      A   
ATOM   4451  OD2 ASP A 470     -11.520  26.286 -19.053  1.00 10.00      A   
ATOM   4452  C   ASP A 470      -8.118  27.862 -16.351  1.00 10.00      A   
ATOM   4453  O   ASP A 470      -7.168  27.082 -16.252  1.00 10.00      A   
ATOM   4454  N   LEU A 471      -8.034  29.154 -16.046  1.00 10.00      A   
ATOM   4455  HN  LEU A 471      -8.834  29.710 -16.116  1.00 10.00      A   
ATOM   4456  CA  LEU A 471      -6.790  29.759 -15.588  1.00 10.00      A   
ATOM   4457  CB  LEU A 471      -6.965  31.264 -15.370  1.00 10.00      A   
ATOM   4458  CG  LEU A 471      -7.405  32.085 -16.585  1.00 10.00      A   
ATOM   4459  CD1 LEU A 471      -7.525  33.555 -16.216  1.00 10.00      A   
ATOM   4460  CD2 LEU A 471      -6.439  31.899 -17.746  1.00 10.00      A   
ATOM   4461  C   LEU A 471      -6.286  29.095 -14.314  1.00 10.00      A   
ATOM   4462  O   LEU A 471      -5.081  28.935 -14.133  1.00 10.00      A   
ATOM   4463  N   GLY A 472      -7.212  28.716 -13.443  1.00 10.00      A   
ATOM   4464  HN  GLY A 472      -8.158  28.905 -13.638  1.00 10.00      A   
ATOM   4465  CA  GLY A 472      -6.857  28.066 -12.198  1.00 10.00      A   
ATOM   4466  C   GLY A 472      -5.987  26.844 -12.401  1.00 10.00      A   
ATOM   4467  O   GLY A 472      -4.889  26.760 -11.848  1.00 10.00      A   
ATOM   4468  N   MET A 473      -6.463  25.907 -13.209  1.00 10.00      A   
ATOM   4469  HN  MET A 473      -7.335  26.045 -13.639  1.00 10.00      A   
ATOM   4470  CA  MET A 473      -5.716  24.685 -13.477  1.00 10.00      A   
ATOM   4471  CB  MET A 473      -6.575  23.687 -14.253  1.00 10.00      A   
ATOM   4472  CG  MET A 473      -5.925  22.326 -14.437  1.00 10.00      A   
ATOM   4473  SD  MET A 473      -7.058  21.087 -15.095  1.00 10.00      A   
ATOM   4474  CE  MET A 473      -7.351  21.715 -16.747  1.00 10.00      A   
ATOM   4475  C   MET A 473      -4.435  24.995 -14.241  1.00 10.00      A   
ATOM   4476  O   MET A 473      -3.397  24.371 -14.018  1.00 10.00      A   
ATOM   4477  N   HIS A 474      -4.515  25.983 -15.122  1.00 10.00      A   
ATOM   4478  HN  HIS A 474      -5.374  26.449 -15.236  1.00 10.00      A   
ATOM   4479  CA  HIS A 474      -3.375  26.396 -15.927  1.00 10.00      A   
ATOM   4480  CB  HIS A 474      -3.816  27.464 -16.933  1.00 10.00      A   
ATOM   4481  CG  HIS A 474      -2.824  27.736 -18.019  1.00 10.00      A   
ATOM   4482  ND1 HIS A 474      -2.702  26.900 -19.099  1.00 10.00      A   
ATOM   4483  CD2 HIS A 474      -1.951  28.764 -18.150  1.00 10.00      A   
ATOM   4484  CE1 HIS A 474      -1.765  27.430 -19.866  1.00 10.00      A   
ATOM   4485  NE2 HIS A 474      -1.282  28.558 -19.329  1.00 10.00      A   
ATOM   4486  HE2 HIS A 474      -0.582  29.131 -19.708  1.00 10.00      A   
ATOM   4487  C   HIS A 474      -2.247  26.933 -15.049  1.00 10.00      A   
ATOM   4488  O   HIS A 474      -1.077  26.628 -15.269  1.00 10.00      A   
ATOM   4489  N   HIS A 475      -2.612  27.722 -14.049  1.00 10.00      A   
ATOM   4490  HN  HIS A 475      -3.570  27.918 -13.922  1.00 10.00      A   
ATOM   4491  CA  HIS A 475      -1.640  28.316 -13.137  1.00 10.00      A   
ATOM   4492  CB  HIS A 475      -2.298  29.381 -12.253  1.00 10.00      A   
ATOM   4493  CG  HIS A 475      -2.354  30.750 -12.868  1.00 10.00      A   
ATOM   4494  ND1 HIS A 475      -1.512  31.787 -12.522  1.00 10.00      A   
ATOM   4495  HD1 HIS A 475      -0.792  31.751 -11.854  1.00 10.00      A   
ATOM   4496  CD2 HIS A 475      -3.179  31.246 -13.823  1.00 10.00      A   
ATOM   4497  CE1 HIS A 475      -1.847  32.855 -13.260  1.00 10.00      A   
ATOM   4498  NE2 HIS A 475      -2.855  32.577 -14.067  1.00 10.00      A   
ATOM   4499  C   HIS A 475      -0.950  27.262 -12.278  1.00 10.00      A   
ATOM   4500  O   HIS A 475       0.193  27.445 -11.859  1.00 10.00      A   
ATOM   4501  N   VAL A 476      -1.647  26.164 -12.020  1.00 10.00      A   
ATOM   4502  HN  VAL A 476      -2.557  26.081 -12.373  1.00 10.00      A   
ATOM   4503  CA  VAL A 476      -1.099  25.080 -11.217  1.00 10.00      A   
ATOM   4504  CB  VAL A 476      -2.219  24.218 -10.583  1.00 10.00      A   
ATOM   4505  CG1 VAL A 476      -1.630  23.050  -9.808  1.00 10.00      A   
ATOM   4506  CG2 VAL A 476      -3.096  25.065  -9.672  1.00 10.00      A   
ATOM   4507  C   VAL A 476      -0.192  24.197 -12.071  1.00 10.00      A   
ATOM   4508  O   VAL A 476       0.953  23.924 -11.703  1.00 10.00      A   
ATOM   4509  N   LEU A 477      -0.701  23.787 -13.228  1.00 10.00      A   
ATOM   4510  HN  LEU A 477      -1.610  24.067 -13.474  1.00 10.00      A   
ATOM   4511  CA  LEU A 477       0.047  22.931 -14.145  1.00 10.00      A   
ATOM   4512  CB  LEU A 477      -0.826  22.504 -15.328  1.00 10.00      A   
ATOM   4513  CG  LEU A 477      -1.938  21.492 -15.026  1.00 10.00      A   
ATOM   4514  CD1 LEU A 477      -2.865  21.341 -16.223  1.00 10.00      A   
ATOM   4515  CD2 LEU A 477      -1.350  20.143 -14.632  1.00 10.00      A   
ATOM   4516  C   LEU A 477       1.322  23.613 -14.638  1.00 10.00      A   
ATOM   4517  O   LEU A 477       2.358  22.968 -14.789  1.00 10.00      A   
ATOM   4518  N   SER A 478       1.246  24.916 -14.878  1.00 10.00      A   
ATOM   4519  HN  SER A 478       0.389  25.381 -14.752  1.00 10.00      A   
ATOM   4520  CA  SER A 478       2.403  25.673 -15.341  1.00 10.00      A   
ATOM   4521  CB  SER A 478       1.966  26.762 -16.327  1.00 10.00      A   
ATOM   4522  OG  SER A 478       0.932  26.292 -17.177  1.00 10.00      A   
ATOM   4523  HG  SER A 478       0.080  26.414 -16.740  1.00 10.00      A   
ATOM   4524  C   SER A 478       3.149  26.297 -14.158  1.00 10.00      A   
ATOM   4525  O   SER A 478       3.985  27.185 -14.332  1.00 10.00      A   
ATOM   4526  N   GLY A 479       2.850  25.820 -12.954  1.00 10.00      A   
ATOM   4527  HN  GLY A 479       2.194  25.096 -12.870  1.00 10.00      A   
ATOM   4528  CA  GLY A 479       3.486  26.358 -11.768  1.00 10.00      A   
ATOM   4529  C   GLY A 479       4.242  25.318 -10.970  1.00 10.00      A   
ATOM   4530  O   GLY A 479       5.464  25.389 -10.856  1.00 10.00      A   
ATOM   4531  N   CYS A 480       3.515  24.350 -10.427  1.00 10.00      A   
ATOM   4532  HN  CYS A 480       2.544  24.339 -10.578  1.00 10.00      A   
ATOM   4533  CA  CYS A 480       4.115  23.297  -9.619  1.00 10.00      A   
ATOM   4534  CB  CYS A 480       3.026  22.440  -8.979  1.00 10.00      A   
ATOM   4535  SG  CYS A 480       1.763  23.395  -8.108  1.00 10.00      A   
ATOM   4536  HG  CYS A 480       2.376  24.116  -7.175  1.00 10.00      A   
ATOM   4537  C   CYS A 480       5.080  22.434 -10.429  1.00 10.00      A   
ATOM   4538  O   CYS A 480       4.790  22.048 -11.567  1.00 10.00      A   
ATOM   4539  N   ASP A 481       6.226  22.135  -9.831  1.00 10.00      A   
ATOM   4540  HN  ASP A 481       6.390  22.467  -8.925  1.00 10.00      A   
ATOM   4541  CA  ASP A 481       7.254  21.337 -10.491  1.00 10.00      A   
ATOM   4542  CB  ASP A 481       8.652  21.855 -10.135  1.00 10.00      A   
ATOM   4543  CG  ASP A 481       8.933  23.254 -10.643  1.00 10.00      A   
ATOM   4544  OD1 ASP A 481       8.556  23.564 -11.790  1.00 10.00      A   
ATOM   4545  OD2 ASP A 481       9.550  24.046  -9.898  1.00 10.00      A   
ATOM   4546  C   ASP A 481       7.163  19.866 -10.107  1.00 10.00      A   
ATOM   4547  O   ASP A 481       7.309  18.987 -10.956  1.00 10.00      A   
ATOM   4548  N   SER A 482       6.910  19.599  -8.834  1.00 10.00      A   
ATOM   4549  HN  SER A 482       6.778  20.342  -8.206  1.00 10.00      A   
ATOM   4550  CA  SER A 482       6.833  18.229  -8.337  1.00 10.00      A   
ATOM   4551  CB  SER A 482       7.283  18.189  -6.875  1.00 10.00      A   
ATOM   4552  OG  SER A 482       8.435  19.003  -6.687  1.00 10.00      A   
ATOM   4553  HG  SER A 482       8.187  19.931  -6.778  1.00 10.00      A   
ATOM   4554  C   SER A 482       5.441  17.607  -8.501  1.00 10.00      A   
ATOM   4555  O   SER A 482       5.037  16.759  -7.710  1.00 10.00      A   
ATOM   4556  N   LEU A 483       4.726  18.007  -9.549  1.00 10.00      A   
ATOM   4557  HN  LEU A 483       5.114  18.660 -10.169  1.00 10.00      A   
ATOM   4558  CA  LEU A 483       3.388  17.480  -9.813  1.00 10.00      A   
ATOM   4559  CB  LEU A 483       2.783  18.154 -11.047  1.00 10.00      A   
ATOM   4560  CG  LEU A 483       2.250  19.574 -10.846  1.00 10.00      A   
ATOM   4561  CD1 LEU A 483       1.730  20.146 -12.157  1.00 10.00      A   
ATOM   4562  CD2 LEU A 483       1.164  19.593  -9.782  1.00 10.00      A   
ATOM   4563  C   LEU A 483       3.429  15.966 -10.010  1.00 10.00      A   
ATOM   4564  O   LEU A 483       4.111  15.466 -10.907  1.00 10.00      A   
ATOM   4565  N   ARG A 484       2.713  15.242  -9.158  1.00 10.00      A   
ATOM   4566  HN  ARG A 484       2.203  15.698  -8.454  1.00 10.00      A   
ATOM   4567  CA  ARG A 484       2.674  13.789  -9.234  1.00 10.00      A   
ATOM   4568  CB  ARG A 484       3.272  13.165  -7.972  1.00 10.00      A   
ATOM   4569  CG  ARG A 484       4.791  13.080  -7.975  1.00 10.00      A   
ATOM   4570  CD  ARG A 484       5.305  12.430  -6.702  1.00 10.00      A   
ATOM   4571  NE  ARG A 484       4.531  11.240  -6.348  1.00 10.00      A   
ATOM   4572  HE  ARG A 484       4.157  10.716  -7.090  1.00 10.00      A   
ATOM   4573  CZ  ARG A 484       4.308  10.832  -5.098  1.00 10.00      A   
ATOM   4574  NH1 ARG A 484       4.798  11.498  -4.061  1.00 10.00      A   
ATOM   4575 HH11 ARG A 484       4.617  11.155  -3.091  1.00 10.00      A   
ATOM   4576 HH12 ARG A 484       5.360  12.370  -4.202  1.00 10.00      A   
ATOM   4577  NH2 ARG A 484       3.562   9.768  -4.879  1.00 10.00      A   
ATOM   4578 HH21 ARG A 484       3.386   9.438  -3.897  1.00 10.00      A   
ATOM   4579 HH22 ARG A 484       3.134   9.245  -5.665  1.00 10.00      A   
ATOM   4580  C   ARG A 484       1.258  13.268  -9.453  1.00 10.00      A   
ATOM   4581  O   ARG A 484       0.973  12.642 -10.473  1.00 10.00      A   
ATOM   4582  N   LYS A 485       0.374  13.530  -8.497  1.00 10.00      A   
ATOM   4583  HN  LYS A 485       0.652  14.065  -7.721  1.00 10.00      A   
ATOM   4584  CA  LYS A 485      -1.011  13.071  -8.584  1.00 10.00      A   
ATOM   4585  CB  LYS A 485      -1.286  11.952  -7.566  1.00 10.00      A   
ATOM   4586  CG  LYS A 485      -0.425  10.707  -7.721  1.00 10.00      A   
ATOM   4587  CD  LYS A 485      -0.878   9.589  -6.782  1.00 10.00      A   
ATOM   4588  CE  LYS A 485      -0.461   9.841  -5.335  1.00 10.00      A   
ATOM   4589  NZ  LYS A 485      -0.681   8.653  -4.467  1.00 10.00      A   
ATOM   4590  HZ1 LYS A 485      -0.873   8.950  -3.495  1.00 10.00      A   
ATOM   4591  HZ2 LYS A 485       0.168   8.043  -4.461  1.00 10.00      A   
ATOM   4592  HZ3 LYS A 485      -1.486   8.096  -4.812  1.00 10.00      A   
ATOM   4593  C   LYS A 485      -1.978  14.225  -8.344  1.00 10.00      A   
ATOM   4594  O   LYS A 485      -1.853  14.961  -7.363  1.00 10.00      A   
ATOM   4595  N   LEU A 486      -2.933  14.390  -9.247  1.00 10.00      A   
ATOM   4596  HN  LEU A 486      -2.977  13.780 -10.015  1.00 10.00      A   
ATOM   4597  CA  LEU A 486      -3.920  15.456  -9.128  1.00 10.00      A   
ATOM   4598  CB  LEU A 486      -3.647  16.564 -10.149  1.00 10.00      A   
ATOM   4599  CG  LEU A 486      -3.245  17.931  -9.585  1.00 10.00      A   
ATOM   4600  CD1 LEU A 486      -1.830  17.892  -9.031  1.00 10.00      A   
ATOM   4601  CD2 LEU A 486      -3.377  19.010 -10.650  1.00 10.00      A   
ATOM   4602  C   LEU A 486      -5.333  14.916  -9.312  1.00 10.00      A   
ATOM   4603  O   LEU A 486      -5.664  14.363 -10.361  1.00 10.00      A   
ATOM   4604  N   GLU A 487      -6.156  15.062  -8.283  1.00 10.00      A   
ATOM   4605  HN  GLU A 487      -5.830  15.494  -7.462  1.00 10.00      A   
ATOM   4606  CA  GLU A 487      -7.536  14.606  -8.339  1.00 10.00      A   
ATOM   4607  CB  GLU A 487      -7.835  13.619  -7.209  1.00 10.00      A   
ATOM   4608  CG  GLU A 487      -7.214  12.242  -7.404  1.00 10.00      A   
ATOM   4609  CD  GLU A 487      -7.787  11.202  -6.461  1.00 10.00      A   
ATOM   4610  OE1 GLU A 487      -8.061  11.544  -5.296  1.00 10.00      A   
ATOM   4611  OE2 GLU A 487      -7.957  10.034  -6.886  1.00 10.00      A   
ATOM   4612  C   GLU A 487      -8.481  15.802  -8.283  1.00 10.00      A   
ATOM   4613  O   GLU A 487      -8.575  16.486  -7.263  1.00 10.00      A   
ATOM   4614  N   ILE A 488      -9.157  16.062  -9.395  1.00 10.00      A   
ATOM   4615  HN  ILE A 488      -9.036  15.475 -10.177  1.00 10.00      A   
ATOM   4616  CA  ILE A 488     -10.082  17.187  -9.495  1.00 10.00      A   
ATOM   4617  CB  ILE A 488      -9.669  18.143 -10.641  1.00 10.00      A   
ATOM   4618  CG1 ILE A 488      -8.226  18.631 -10.449  1.00 10.00      A   
ATOM   4619  CG2 ILE A 488     -10.630  19.318 -10.740  1.00 10.00      A   
ATOM   4620  CD1 ILE A 488      -7.656  19.371 -11.643  1.00 10.00      A   
ATOM   4621  C   ILE A 488     -11.507  16.697  -9.746  1.00 10.00      A   
ATOM   4622  O   ILE A 488     -11.762  15.962 -10.704  1.00 10.00      A   
ATOM   4623  N   ARG A 489     -12.434  17.102  -8.890  1.00 10.00      A   
ATOM   4624  HN  ARG A 489     -12.178  17.690  -8.141  1.00 10.00      A   
ATOM   4625  CA  ARG A 489     -13.822  16.703  -9.046  1.00 10.00      A   
ATOM   4626  CB  ARG A 489     -14.209  15.585  -8.063  1.00 10.00      A   
ATOM   4627  CG  ARG A 489     -14.363  16.015  -6.611  1.00 10.00      A   
ATOM   4628  CD  ARG A 489     -15.386  15.152  -5.880  1.00 10.00      A   
ATOM   4629  NE  ARG A 489     -16.720  15.265  -6.476  1.00 10.00      A   
ATOM   4630  HE  ARG A 489     -16.838  15.939  -7.191  1.00 10.00      A   
ATOM   4631  CZ  ARG A 489     -17.774  14.517  -6.137  1.00 10.00      A   
ATOM   4632  NH1 ARG A 489     -17.678  13.587  -5.187  1.00 10.00      A   
ATOM   4633 HH11 ARG A 489     -16.777  13.430  -4.696  1.00 10.00      A   
ATOM   4634 HH12 ARG A 489     -18.513  13.004  -4.937  1.00 10.00      A   
ATOM   4635  NH2 ARG A 489     -18.933  14.716  -6.744  1.00 10.00      A   
ATOM   4636 HH21 ARG A 489     -19.772  14.144  -6.496  1.00 10.00      A   
ATOM   4637 HH22 ARG A 489     -19.006  15.454  -7.489  1.00 10.00      A   
ATOM   4638  C   ARG A 489     -14.769  17.897  -8.940  1.00 10.00      A   
ATOM   4639  O   ARG A 489     -14.664  18.708  -8.014  1.00 10.00      A   
ATOM   4640  N   ASP A 490     -15.677  17.995  -9.911  1.00 10.00      A   
ATOM   4641  HN  ASP A 490     -15.675  17.318 -10.625  1.00 10.00      A   
ATOM   4642  CA  ASP A 490     -16.677  19.064  -9.959  1.00 10.00      A   
ATOM   4643  CB  ASP A 490     -17.660  18.961  -8.785  1.00 10.00      A   
ATOM   4644  CG  ASP A 490     -18.564  17.746  -8.872  1.00 10.00      A   
ATOM   4645  OD1 ASP A 490     -19.709  17.884  -9.347  1.00 10.00      A   
ATOM   4646  OD2 ASP A 490     -18.133  16.646  -8.465  1.00 10.00      A   
ATOM   4647  C   ASP A 490     -16.044  20.455 -10.022  1.00 10.00      A   
ATOM   4648  O   ASP A 490     -16.206  21.268  -9.111  1.00 10.00      A   
ATOM   4649  N   CYS A 491     -15.335  20.732 -11.109  1.00 10.00      A   
ATOM   4650  HN  CYS A 491     -15.257  20.056 -11.813  1.00 10.00      A   
ATOM   4651  CA  CYS A 491     -14.676  22.021 -11.284  1.00 10.00      A   
ATOM   4652  CB  CYS A 491     -13.183  21.899 -10.978  1.00 10.00      A   
ATOM   4653  SG  CYS A 491     -12.798  21.744  -9.220  1.00 10.00      A   
ATOM   4654  HG  CYS A 491     -12.309  22.910  -8.814  1.00 10.00      A   
ATOM   4655  C   CYS A 491     -14.905  22.574 -12.692  1.00 10.00      A   
ATOM   4656  O   CYS A 491     -15.156  21.814 -13.627  1.00 10.00      A   
ATOM   4657  N   PRO A 492     -14.812  23.911 -12.857  1.00 10.00      A   
ATOM   4658  CA  PRO A 492     -15.023  24.572 -14.155  1.00 10.00      A   
ATOM   4659  CB  PRO A 492     -15.152  26.049 -13.778  1.00 10.00      A   
ATOM   4660  CG  PRO A 492     -14.335  26.185 -12.541  1.00 10.00      A   
ATOM   4661  CD  PRO A 492     -14.504  24.891 -11.792  1.00 10.00      A   
ATOM   4662  C   PRO A 492     -13.853  24.385 -15.115  1.00 10.00      A   
ATOM   4663  O   PRO A 492     -13.880  24.890 -16.238  1.00 10.00      A   
ATOM   4664  N   PHE A 493     -12.826  23.672 -14.667  1.00 10.00      A   
ATOM   4665  HN  PHE A 493     -12.868  23.296 -13.767  1.00 10.00      A   
ATOM   4666  CA  PHE A 493     -11.651  23.418 -15.493  1.00 10.00      A   
ATOM   4667  CB  PHE A 493     -10.563  22.703 -14.689  1.00 10.00      A   
ATOM   4668  CG  PHE A 493     -10.191  23.399 -13.413  1.00 10.00      A   
ATOM   4669  CD1 PHE A 493      -9.978  22.679 -12.252  1.00 10.00      A   
ATOM   4670  CD2 PHE A 493     -10.059  24.775 -13.374  1.00 10.00      A   
ATOM   4671  CE1 PHE A 493      -9.641  23.317 -11.075  1.00 10.00      A   
ATOM   4672  CE2 PHE A 493      -9.723  25.420 -12.202  1.00 10.00      A   
ATOM   4673  CZ  PHE A 493      -9.514  24.691 -11.051  1.00 10.00      A   
ATOM   4674  C   PHE A 493     -12.043  22.574 -16.694  1.00 10.00      A   
ATOM   4675  O   PHE A 493     -12.826  21.628 -16.564  1.00 10.00      A   
ATOM   4676  N   GLY A 494     -11.522  22.917 -17.856  1.00 10.00      A   
ATOM   4677  HN  GLY A 494     -10.904  23.681 -17.912  1.00 10.00      A   
ATOM   4678  CA  GLY A 494     -11.857  22.176 -19.045  1.00 10.00      A   
ATOM   4679  C   GLY A 494     -10.654  21.774 -19.864  1.00 10.00      A   
ATOM   4680  O   GLY A 494      -9.558  21.572 -19.340  1.00 10.00      A   
ATOM   4681  N   ASP A 495     -10.868  21.676 -21.164  1.00 10.00      A   
ATOM   4682  HN  ASP A 495     -11.764  21.871 -21.512  1.00 10.00      A   
ATOM   4683  CA  ASP A 495      -9.825  21.278 -22.094  1.00 10.00      A   
ATOM   4684  CB  ASP A 495     -10.443  20.610 -23.322  1.00 10.00      A   
ATOM   4685  CG  ASP A 495     -11.633  21.366 -23.891  1.00 10.00      A   
ATOM   4686  OD1 ASP A 495     -12.791  20.986 -23.587  1.00 10.00      A   
ATOM   4687  OD2 ASP A 495     -11.420  22.341 -24.643  1.00 10.00      A   
ATOM   4688  C   ASP A 495      -8.941  22.442 -22.523  1.00 10.00      A   
ATOM   4689  O   ASP A 495      -7.922  22.236 -23.179  1.00 10.00      A   
ATOM   4690  N   LYS A 496      -9.304  23.655 -22.129  1.00 10.00      A   
ATOM   4691  HN  LYS A 496     -10.096  23.760 -21.562  1.00 10.00      A   
ATOM   4692  CA  LYS A 496      -8.526  24.830 -22.503  1.00 10.00      A   
ATOM   4693  CB  LYS A 496      -9.244  26.118 -22.100  1.00 10.00      A   
ATOM   4694  CG  LYS A 496     -10.692  26.205 -22.552  1.00 10.00      A   
ATOM   4695  CD  LYS A 496     -11.276  27.568 -22.221  1.00 10.00      A   
ATOM   4696  CE  LYS A 496     -12.794  27.531 -22.169  1.00 10.00      A   
ATOM   4697  NZ  LYS A 496     -13.294  26.723 -21.025  1.00 10.00      A   
ATOM   4698  HZ1 LYS A 496     -14.190  27.114 -20.673  1.00 10.00      A   
ATOM   4699  HZ2 LYS A 496     -12.597  26.721 -20.245  1.00 10.00      A   
ATOM   4700  HZ3 LYS A 496     -13.456  25.741 -21.323  1.00 10.00      A   
ATOM   4701  C   LYS A 496      -7.142  24.782 -21.871  1.00 10.00      A   
ATOM   4702  O   LYS A 496      -6.125  24.821 -22.567  1.00 10.00      A   
ATOM   4703  N   ALA A 497      -7.106  24.677 -20.550  1.00 10.00      A   
ATOM   4704  HN  ALA A 497      -7.952  24.642 -20.045  1.00 10.00      A   
ATOM   4705  CA  ALA A 497      -5.844  24.622 -19.826  1.00 10.00      A   
ATOM   4706  CB  ALA A 497      -6.072  24.928 -18.356  1.00 10.00      A   
ATOM   4707  C   ALA A 497      -5.188  23.257 -19.987  1.00 10.00      A   
ATOM   4708  O   ALA A 497      -3.964  23.132 -19.947  1.00 10.00      A   
ATOM   4709  N   LEU A 498      -6.015  22.239 -20.189  1.00 10.00      A   
ATOM   4710  HN  LEU A 498      -6.978  22.412 -20.231  1.00 10.00      A   
ATOM   4711  CA  LEU A 498      -5.535  20.874 -20.350  1.00 10.00      A   
ATOM   4712  CB  LEU A 498      -6.711  19.889 -20.348  1.00 10.00      A   
ATOM   4713  CG  LEU A 498      -6.352  18.405 -20.227  1.00 10.00      A   
ATOM   4714  CD1 LEU A 498      -5.566  18.147 -18.950  1.00 10.00      A   
ATOM   4715  CD2 LEU A 498      -7.604  17.545 -20.268  1.00 10.00      A   
ATOM   4716  C   LEU A 498      -4.713  20.718 -21.624  1.00 10.00      A   
ATOM   4717  O   LEU A 498      -3.622  20.148 -21.602  1.00 10.00      A   
ATOM   4718  N   LEU A 499      -5.227  21.243 -22.732  1.00 10.00      A   
ATOM   4719  HN  LEU A 499      -6.097  21.705 -22.691  1.00 10.00      A   
ATOM   4720  CA  LEU A 499      -4.535  21.146 -24.013  1.00 10.00      A   
ATOM   4721  CB  LEU A 499      -5.460  21.542 -25.170  1.00 10.00      A   
ATOM   4722  CG  LEU A 499      -6.545  20.531 -25.555  1.00 10.00      A   
ATOM   4723  CD1 LEU A 499      -7.506  21.135 -26.567  1.00 10.00      A   
ATOM   4724  CD2 LEU A 499      -5.923  19.254 -26.102  1.00 10.00      A   
ATOM   4725  C   LEU A 499      -3.267  21.994 -24.042  1.00 10.00      A   
ATOM   4726  O   LEU A 499      -2.393  21.790 -24.882  1.00 10.00      A   
ATOM   4727  N   ALA A 500      -3.165  22.935 -23.118  1.00 10.00      A   
ATOM   4728  HN  ALA A 500      -3.891  23.046 -22.467  1.00 10.00      A   
ATOM   4729  CA  ALA A 500      -2.008  23.813 -23.051  1.00 10.00      A   
ATOM   4730  CB  ALA A 500      -2.437  25.204 -22.613  1.00 10.00      A   
ATOM   4731  C   ALA A 500      -0.940  23.257 -22.114  1.00 10.00      A   
ATOM   4732  O   ALA A 500       0.149  23.824 -21.991  1.00 10.00      A   
ATOM   4733  N   ASN A 501      -1.244  22.139 -21.463  1.00 10.00      A   
ATOM   4734  HN  ASN A 501      -2.118  21.713 -21.615  1.00 10.00      A   
ATOM   4735  CA  ASN A 501      -0.309  21.522 -20.531  1.00 10.00      A   
ATOM   4736  CB  ASN A 501      -0.705  21.828 -19.086  1.00 10.00      A   
ATOM   4737  CG  ASN A 501      -0.431  23.263 -18.695  1.00 10.00      A   
ATOM   4738  OD1 ASN A 501       0.681  23.608 -18.301  1.00 10.00      A   
ATOM   4739  ND2 ASN A 501      -1.447  24.107 -18.789  1.00 10.00      A   
ATOM   4740 HD21 ASN A 501      -2.312  23.760 -19.100  1.00 10.00      A   
ATOM   4741 HD22 ASN A 501      -1.291  25.045 -18.555  1.00 10.00      A   
ATOM   4742  C   ASN A 501      -0.244  20.016 -20.740  1.00 10.00      A   
ATOM   4743  O   ASN A 501      -0.076  19.251 -19.789  1.00 10.00      A   
ATOM   4744  N   ALA A 502      -0.358  19.595 -21.992  1.00 10.00      A   
ATOM   4745  HN  ALA A 502      -0.469  20.257 -22.708  1.00 10.00      A   
ATOM   4746  CA  ALA A 502      -0.321  18.178 -22.332  1.00 10.00      A   
ATOM   4747  CB  ALA A 502      -0.714  17.977 -23.786  1.00 10.00      A   
ATOM   4748  C   ALA A 502       1.055  17.579 -22.066  1.00 10.00      A   
ATOM   4749  O   ALA A 502       1.172  16.430 -21.648  1.00 10.00      A   
ATOM   4750  N   SER A 503       2.094  18.370 -22.298  1.00 10.00      A   
ATOM   4751  HN  SER A 503       1.937  19.281 -22.630  1.00 10.00      A   
ATOM   4752  CA  SER A 503       3.465  17.920 -22.088  1.00 10.00      A   
ATOM   4753  CB  SER A 503       4.431  18.877 -22.785  1.00 10.00      A   
ATOM   4754  OG  SER A 503       3.847  20.163 -22.922  1.00 10.00      A   
ATOM   4755  HG  SER A 503       4.056  20.692 -22.139  1.00 10.00      A   
ATOM   4756  C   SER A 503       3.803  17.793 -20.598  1.00 10.00      A   
ATOM   4757  O   SER A 503       4.720  17.062 -20.217  1.00 10.00      A   
ATOM   4758  N   LYS A 504       3.043  18.489 -19.758  1.00 10.00      A   
ATOM   4759  HN  LYS A 504       2.310  19.033 -20.117  1.00 10.00      A   
ATOM   4760  CA  LYS A 504       3.265  18.456 -18.316  1.00 10.00      A   
ATOM   4761  CB  LYS A 504       2.581  19.650 -17.639  1.00 10.00      A   
ATOM   4762  CG  LYS A 504       2.987  19.874 -16.186  1.00 10.00      A   
ATOM   4763  CD  LYS A 504       4.498  20.015 -16.032  1.00 10.00      A   
ATOM   4764  CE  LYS A 504       4.880  20.371 -14.602  1.00 10.00      A   
ATOM   4765  NZ  LYS A 504       4.755  21.827 -14.337  1.00 10.00      A   
ATOM   4766  HZ1 LYS A 504       5.465  22.353 -14.882  1.00 10.00      A   
ATOM   4767  HZ2 LYS A 504       4.902  22.021 -13.322  1.00 10.00      A   
ATOM   4768  HZ3 LYS A 504       3.803  22.165 -14.608  1.00 10.00      A   
ATOM   4769  C   LYS A 504       2.765  17.142 -17.723  1.00 10.00      A   
ATOM   4770  O   LYS A 504       3.317  16.636 -16.740  1.00 10.00      A   
ATOM   4771  N   LEU A 505       1.741  16.577 -18.348  1.00 10.00      A   
ATOM   4772  HN  LEU A 505       1.367  17.016 -19.143  1.00 10.00      A   
ATOM   4773  CA  LEU A 505       1.153  15.322 -17.891  1.00 10.00      A   
ATOM   4774  CB  LEU A 505      -0.124  15.007 -18.678  1.00 10.00      A   
ATOM   4775  CG  LEU A 505      -1.174  16.118 -18.735  1.00 10.00      A   
ATOM   4776  CD1 LEU A 505      -2.348  15.695 -19.602  1.00 10.00      A   
ATOM   4777  CD2 LEU A 505      -1.642  16.489 -17.337  1.00 10.00      A   
ATOM   4778  C   LEU A 505       2.151  14.172 -18.020  1.00 10.00      A   
ATOM   4779  O   LEU A 505       2.013  13.140 -17.363  1.00 10.00      A   
ATOM   4780  N   GLU A 506       3.165  14.375 -18.858  1.00 10.00      A   
ATOM   4781  HN  GLU A 506       3.216  15.227 -19.339  1.00 10.00      A   
ATOM   4782  CA  GLU A 506       4.201  13.374 -19.088  1.00 10.00      A   
ATOM   4783  CB  GLU A 506       5.136  13.849 -20.206  1.00 10.00      A   
ATOM   4784  CG  GLU A 506       6.239  12.865 -20.550  1.00 10.00      A   
ATOM   4785  CD  GLU A 506       7.386  13.496 -21.305  1.00 10.00      A   
ATOM   4786  OE1 GLU A 506       8.348  13.962 -20.655  1.00 10.00      A   
ATOM   4787  OE2 GLU A 506       7.340  13.520 -22.553  1.00 10.00      A   
ATOM   4788  C   GLU A 506       5.012  13.112 -17.820  1.00 10.00      A   
ATOM   4789  O   GLU A 506       5.495  12.005 -17.587  1.00 10.00      A   
ATOM   4790  N   THR A 507       5.155  14.131 -16.997  1.00 10.00      A   
ATOM   4791  HN  THR A 507       4.750  14.991 -17.225  1.00 10.00      A   
ATOM   4792  CA  THR A 507       5.922  14.002 -15.768  1.00 10.00      A   
ATOM   4793  CB  THR A 507       6.717  15.283 -15.460  1.00 10.00      A   
ATOM   4794  OG1 THR A 507       5.945  16.445 -15.812  1.00 10.00      A   
ATOM   4795  HG1 THR A 507       5.004  16.226 -15.814  1.00 10.00      A   
ATOM   4796  CG2 THR A 507       8.018  15.297 -16.247  1.00 10.00      A   
ATOM   4797  C   THR A 507       5.059  13.620 -14.563  1.00 10.00      A   
ATOM   4798  O   THR A 507       5.580  13.384 -13.471  1.00 10.00      A   
ATOM   4799  N   MET A 508       3.751  13.550 -14.764  1.00 10.00      A   
ATOM   4800  HN  MET A 508       3.394  13.716 -15.662  1.00 10.00      A   
ATOM   4801  CA  MET A 508       2.828  13.203 -13.685  1.00 10.00      A   
ATOM   4802  CB  MET A 508       1.548  14.049 -13.765  1.00 10.00      A   
ATOM   4803  CG  MET A 508       1.736  15.517 -13.403  1.00 10.00      A   
ATOM   4804  SD  MET A 508       0.194  16.455 -13.430  1.00 10.00      A   
ATOM   4805  CE  MET A 508      -0.801  15.511 -12.278  1.00 10.00      A   
ATOM   4806  C   MET A 508       2.478  11.721 -13.731  1.00 10.00      A   
ATOM   4807  O   MET A 508       2.454  11.118 -14.802  1.00 10.00      A   
ATOM   4808  N   ARG A 509       2.203  11.137 -12.570  1.00 10.00      A   
ATOM   4809  HN  ARG A 509       2.213  11.673 -11.748  1.00 10.00      A   
ATOM   4810  CA  ARG A 509       1.858   9.721 -12.495  1.00 10.00      A   
ATOM   4811  CB  ARG A 509       1.922   9.207 -11.048  1.00 10.00      A   
ATOM   4812  CG  ARG A 509       1.707   7.700 -10.918  1.00 10.00      A   
ATOM   4813  CD  ARG A 509       1.201   7.302  -9.536  1.00 10.00      A   
ATOM   4814  NE  ARG A 509       2.244   7.377  -8.511  1.00 10.00      A   
ATOM   4815  HE  ARG A 509       3.153   7.608  -8.815  1.00 10.00      A   
ATOM   4816  CZ  ARG A 509       2.040   7.146  -7.207  1.00 10.00      A   
ATOM   4817  NH1 ARG A 509       0.834   6.811  -6.752  1.00 10.00      A   
ATOM   4818 HH11 ARG A 509       0.028   6.718  -7.410  1.00 10.00      A   
ATOM   4819 HH12 ARG A 509       0.682   6.638  -5.720  1.00 10.00      A   
ATOM   4820  NH2 ARG A 509       3.049   7.239  -6.356  1.00 10.00      A   
ATOM   4821 HH21 ARG A 509       2.888   7.066  -5.329  1.00 10.00      A   
ATOM   4822 HH22 ARG A 509       4.002   7.482  -6.692  1.00 10.00      A   
ATOM   4823  C   ARG A 509       0.467   9.484 -13.069  1.00 10.00      A   
ATOM   4824  O   ARG A 509       0.276   8.612 -13.921  1.00 10.00      A   
ATOM   4825  N   SER A 510      -0.492  10.281 -12.611  1.00 10.00      A   
ATOM   4826  HN  SER A 510      -0.274  10.964 -11.945  1.00 10.00      A   
ATOM   4827  CA  SER A 510      -1.863  10.159 -13.064  1.00 10.00      A   
ATOM   4828  CB  SER A 510      -2.527   8.966 -12.376  1.00 10.00      A   
ATOM   4829  OG  SER A 510      -1.962   8.746 -11.093  1.00 10.00      A   
ATOM   4830  HG  SER A 510      -2.552   9.105 -10.422  1.00 10.00      A   
ATOM   4831  C   SER A 510      -2.653  11.432 -12.784  1.00 10.00      A   
ATOM   4832  O   SER A 510      -2.406  12.127 -11.795  1.00 10.00      A   
ATOM   4833  N   LEU A 511      -3.585  11.734 -13.671  1.00 10.00      A   
ATOM   4834  HN  LEU A 511      -3.705  11.147 -14.452  1.00 10.00      A   
ATOM   4835  CA  LEU A 511      -4.434  12.904 -13.537  1.00 10.00      A   
ATOM   4836  CB  LEU A 511      -4.162  13.894 -14.671  1.00 10.00      A   
ATOM   4837  CG  LEU A 511      -5.022  15.158 -14.678  1.00 10.00      A   
ATOM   4838  CD1 LEU A 511      -4.532  16.150 -13.632  1.00 10.00      A   
ATOM   4839  CD2 LEU A 511      -5.036  15.791 -16.059  1.00 10.00      A   
ATOM   4840  C   LEU A 511      -5.896  12.473 -13.562  1.00 10.00      A   
ATOM   4841  O   LEU A 511      -6.339  11.811 -14.504  1.00 10.00      A   
ATOM   4842  N   TRP A 512      -6.637  12.842 -12.531  1.00 10.00      A   
ATOM   4843  HN  TRP A 512      -6.229  13.380 -11.815  1.00 10.00      A   
ATOM   4844  CA  TRP A 512      -8.043  12.486 -12.434  1.00 10.00      A   
ATOM   4845  CB  TRP A 512      -8.311  11.737 -11.119  1.00 10.00      A   
ATOM   4846  CG  TRP A 512      -9.766  11.504 -10.841  1.00 10.00      A   
ATOM   4847  CD1 TRP A 512     -10.634  12.375 -10.250  1.00 10.00      A   
ATOM   4848  CD2 TRP A 512     -10.526  10.326 -11.146  1.00 10.00      A   
ATOM   4849  NE1 TRP A 512     -11.886  11.823 -10.184  1.00 10.00      A   
ATOM   4850  HE1 TRP A 512     -12.683  12.263  -9.812  1.00 10.00      A   
ATOM   4851  CE2 TRP A 512     -11.847  10.565 -10.720  1.00 10.00      A   
ATOM   4852  CE3 TRP A 512     -10.220   9.098 -11.741  1.00 10.00      A   
ATOM   4853  CZ2 TRP A 512     -12.862   9.623 -10.869  1.00 10.00      A   
ATOM   4854  CZ3 TRP A 512     -11.230   8.165 -11.886  1.00 10.00      A   
ATOM   4855  CH2 TRP A 512     -12.534   8.431 -11.455  1.00 10.00      A   
ATOM   4856  C   TRP A 512      -8.919  13.729 -12.527  1.00 10.00      A   
ATOM   4857  O   TRP A 512      -8.725  14.691 -11.781  1.00 10.00      A   
ATOM   4858  N   MET A 513      -9.865  13.715 -13.456  1.00 10.00      A   
ATOM   4859  HN  MET A 513      -9.945  12.936 -14.046  1.00 10.00      A   
ATOM   4860  CA  MET A 513     -10.782  14.830 -13.631  1.00 10.00      A   
ATOM   4861  CB  MET A 513     -10.377  15.710 -14.822  1.00 10.00      A   
ATOM   4862  CG  MET A 513      -9.043  16.421 -14.662  1.00 10.00      A   
ATOM   4863  SD  MET A 513      -8.759  17.665 -15.935  1.00 10.00      A   
ATOM   4864  CE  MET A 513      -9.914  18.937 -15.427  1.00 10.00      A   
ATOM   4865  C   MET A 513     -12.201  14.314 -13.821  1.00 10.00      A   
ATOM   4866  O   MET A 513     -12.530  13.746 -14.864  1.00 10.00      A   
ATOM   4867  N   SER A 514     -13.035  14.485 -12.805  1.00 10.00      A   
ATOM   4868  HN  SER A 514     -12.714  14.928 -11.984  1.00 10.00      A   
ATOM   4869  CA  SER A 514     -14.416  14.037 -12.874  1.00 10.00      A   
ATOM   4870  CB  SER A 514     -14.717  13.030 -11.763  1.00 10.00      A   
ATOM   4871  OG  SER A 514     -14.207  13.471 -10.517  1.00 10.00      A   
ATOM   4872  HG  SER A 514     -14.882  13.999 -10.069  1.00 10.00      A   
ATOM   4873  C   SER A 514     -15.363  15.229 -12.800  1.00 10.00      A   
ATOM   4874  O   SER A 514     -15.095  16.200 -12.085  1.00 10.00      A   
ATOM   4875  N   SER A 515     -16.448  15.164 -13.567  1.00 10.00      A   
ATOM   4876  HN  SER A 515     -16.586  14.366 -14.128  1.00 10.00      A   
ATOM   4877  CA  SER A 515     -17.442  16.234 -13.605  1.00 10.00      A   
ATOM   4878  CB  SER A 515     -18.198  16.327 -12.276  1.00 10.00      A   
ATOM   4879  OG  SER A 515     -18.784  15.080 -11.933  1.00 10.00      A   
ATOM   4880  HG  SER A 515     -19.394  15.208 -11.196  1.00 10.00      A   
ATOM   4881  C   SER A 515     -16.802  17.577 -13.971  1.00 10.00      A   
ATOM   4882  O   SER A 515     -17.081  18.609 -13.354  1.00 10.00      A   
ATOM   4883  N   CYS A 516     -15.930  17.548 -14.970  1.00 10.00      A   
ATOM   4884  HN  CYS A 516     -15.748  16.697 -15.419  1.00 10.00      A   
ATOM   4885  CA  CYS A 516     -15.249  18.747 -15.428  1.00 10.00      A   
ATOM   4886  CB  CYS A 516     -13.736  18.567 -15.338  1.00 10.00      A   
ATOM   4887  SG  CYS A 516     -13.141  18.232 -13.663  1.00 10.00      A   
ATOM   4888  HG  CYS A 516     -13.976  17.373 -13.091  1.00 10.00      A   
ATOM   4889  C   CYS A 516     -15.677  19.083 -16.852  1.00 10.00      A   
ATOM   4890  O   CYS A 516     -16.312  18.265 -17.524  1.00 10.00      A   
ATOM   4891  N   SER A 517     -15.307  20.267 -17.320  1.00 10.00      A   
ATOM   4892  HN  SER A 517     -14.761  20.859 -16.752  1.00 10.00      A   
ATOM   4893  CA  SER A 517     -15.680  20.724 -18.652  1.00 10.00      A   
ATOM   4894  CB  SER A 517     -15.717  22.254 -18.676  1.00 10.00      A   
ATOM   4895  OG  SER A 517     -16.356  22.773 -17.515  1.00 10.00      A   
ATOM   4896  HG  SER A 517     -16.492  23.723 -17.626  1.00 10.00      A   
ATOM   4897  C   SER A 517     -14.735  20.197 -19.736  1.00 10.00      A   
ATOM   4898  O   SER A 517     -14.377  20.919 -20.669  1.00 10.00      A   
ATOM   4899  N   VAL A 518     -14.353  18.935 -19.623  1.00 10.00      A   
ATOM   4900  HN  VAL A 518     -14.691  18.399 -18.875  1.00 10.00      A   
ATOM   4901  CA  VAL A 518     -13.459  18.319 -20.595  1.00 10.00      A   
ATOM   4902  CB  VAL A 518     -12.537  17.270 -19.936  1.00 10.00      A   
ATOM   4903  CG1 VAL A 518     -11.536  16.723 -20.948  1.00 10.00      A   
ATOM   4904  CG2 VAL A 518     -11.813  17.865 -18.734  1.00 10.00      A   
ATOM   4905  C   VAL A 518     -14.273  17.653 -21.697  1.00 10.00      A   
ATOM   4906  O   VAL A 518     -14.875  16.596 -21.482  1.00 10.00      A   
ATOM   4907  N   SER A 519     -14.303  18.281 -22.867  1.00 10.00      A   
ATOM   4908  HN  SER A 519     -13.792  19.111 -22.978  1.00 10.00      A   
ATOM   4909  CA  SER A 519     -15.064  17.765 -23.995  1.00 10.00      A   
ATOM   4910  CB  SER A 519     -15.195  18.832 -25.087  1.00 10.00      A   
ATOM   4911  OG  SER A 519     -13.939  19.411 -25.413  1.00 10.00      A   
ATOM   4912  HG  SER A 519     -13.583  19.883 -24.642  1.00 10.00      A   
ATOM   4913  C   SER A 519     -14.458  16.477 -24.553  1.00 10.00      A   
ATOM   4914  O   SER A 519     -13.237  16.303 -24.547  1.00 10.00      A   
ATOM   4915  N   PHE A 520     -15.322  15.582 -25.032  1.00 10.00      A   
ATOM   4916  HN  PHE A 520     -16.282  15.784 -24.998  1.00 10.00      A   
ATOM   4917  CA  PHE A 520     -14.887  14.303 -25.593  1.00 10.00      A   
ATOM   4918  CB  PHE A 520     -16.096  13.479 -26.048  1.00 10.00      A   
ATOM   4919  CG  PHE A 520     -15.740  12.111 -26.564  1.00 10.00      A   
ATOM   4920  CD1 PHE A 520     -15.220  11.147 -25.715  1.00 10.00      A   
ATOM   4921  CD2 PHE A 520     -15.926  11.790 -27.900  1.00 10.00      A   
ATOM   4922  CE1 PHE A 520     -14.893   9.890 -26.185  1.00 10.00      A   
ATOM   4923  CE2 PHE A 520     -15.602  10.535 -28.375  1.00 10.00      A   
ATOM   4924  CZ  PHE A 520     -15.085   9.583 -27.518  1.00 10.00      A   
ATOM   4925  C   PHE A 520     -13.925  14.506 -26.758  1.00 10.00      A   
ATOM   4926  O   PHE A 520     -12.996  13.717 -26.959  1.00 10.00      A   
ATOM   4927  N   GLY A 521     -14.161  15.562 -27.527  1.00 10.00      A   
ATOM   4928  HN  GLY A 521     -14.928  16.139 -27.326  1.00 10.00      A   
ATOM   4929  CA  GLY A 521     -13.307  15.867 -28.655  1.00 10.00      A   
ATOM   4930  C   GLY A 521     -11.886  16.152 -28.215  1.00 10.00      A   
ATOM   4931  O   GLY A 521     -10.927  15.777 -28.890  1.00 10.00      A   
ATOM   4932  N   ALA A 522     -11.755  16.789 -27.062  1.00 10.00      A   
ATOM   4933  HN  ALA A 522     -12.560  17.033 -26.556  1.00 10.00      A   
ATOM   4934  CA  ALA A 522     -10.454  17.128 -26.517  1.00 10.00      A   
ATOM   4935  CB  ALA A 522     -10.605  18.114 -25.382  1.00 10.00      A   
ATOM   4936  C   ALA A 522      -9.727  15.878 -26.044  1.00 10.00      A   
ATOM   4937  O   ALA A 522      -8.500  15.802 -26.113  1.00 10.00      A   
ATOM   4938  N   CYS A 523     -10.490  14.905 -25.565  1.00 10.00      A   
ATOM   4939  HN  CYS A 523     -11.461  15.036 -25.513  1.00 10.00      A   
ATOM   4940  CA  CYS A 523      -9.922  13.654 -25.092  1.00 10.00      A   
ATOM   4941  CB  CYS A 523     -11.007  12.785 -24.453  1.00 10.00      A   
ATOM   4942  SG  CYS A 523     -11.920  13.591 -23.117  1.00 10.00      A   
ATOM   4943  HG  CYS A 523     -11.123  14.503 -22.572  1.00 10.00      A   
ATOM   4944  C   CYS A 523      -9.255  12.908 -26.243  1.00 10.00      A   
ATOM   4945  O   CYS A 523      -8.149  12.385 -26.102  1.00 10.00      A   
ATOM   4946  N   LYS A 524      -9.925  12.883 -27.393  1.00 10.00      A   
ATOM   4947  HN  LYS A 524     -10.804  13.323 -27.446  1.00 10.00      A   
ATOM   4948  CA  LYS A 524      -9.387  12.212 -28.573  1.00 10.00      A   
ATOM   4949  CB  LYS A 524     -10.467  12.025 -29.645  1.00 10.00      A   
ATOM   4950  CG  LYS A 524     -11.590  11.085 -29.234  1.00 10.00      A   
ATOM   4951  CD  LYS A 524     -12.378  10.585 -30.436  1.00 10.00      A   
ATOM   4952  CE  LYS A 524     -13.182  11.699 -31.092  1.00 10.00      A   
ATOM   4953  NZ  LYS A 524     -14.051  11.184 -32.185  1.00 10.00      A   
ATOM   4954  HZ1 LYS A 524     -13.485  10.654 -32.877  1.00 10.00      A   
ATOM   4955  HZ2 LYS A 524     -14.520  11.980 -32.673  1.00 10.00      A   
ATOM   4956  HZ3 LYS A 524     -14.789  10.553 -31.795  1.00 10.00      A   
ATOM   4957  C   LYS A 524      -8.205  12.995 -29.134  1.00 10.00      A   
ATOM   4958  O   LYS A 524      -7.274  12.422 -29.697  1.00 10.00      A   
ATOM   4959  N   LEU A 525      -8.247  14.307 -28.959  1.00 10.00      A   
ATOM   4960  HN  LEU A 525      -9.017  14.699 -28.495  1.00 10.00      A   
ATOM   4961  CA  LEU A 525      -7.183  15.183 -29.437  1.00 10.00      A   
ATOM   4962  CB  LEU A 525      -7.636  16.643 -29.349  1.00 10.00      A   
ATOM   4963  CG  LEU A 525      -7.117  17.582 -30.435  1.00 10.00      A   
ATOM   4964  CD1 LEU A 525      -8.255  18.019 -31.342  1.00 10.00      A   
ATOM   4965  CD2 LEU A 525      -6.430  18.787 -29.815  1.00 10.00      A   
ATOM   4966  C   LEU A 525      -5.917  14.988 -28.601  1.00 10.00      A   
ATOM   4967  O   LEU A 525      -4.799  14.998 -29.125  1.00 10.00      A   
ATOM   4968  N   LEU A 526      -6.110  14.806 -27.299  1.00 10.00      A   
ATOM   4969  HN  LEU A 526      -7.028  14.814 -26.948  1.00 10.00      A   
ATOM   4970  CA  LEU A 526      -5.007  14.610 -26.369  1.00 10.00      A   
ATOM   4971  CB  LEU A 526      -5.530  14.626 -24.931  1.00 10.00      A   
ATOM   4972  CG  LEU A 526      -4.509  14.944 -23.836  1.00 10.00      A   
ATOM   4973  CD1 LEU A 526      -4.038  16.384 -23.952  1.00 10.00      A   
ATOM   4974  CD2 LEU A 526      -5.106  14.688 -22.464  1.00 10.00      A   
ATOM   4975  C   LEU A 526      -4.280  13.299 -26.643  1.00 10.00      A   
ATOM   4976  O   LEU A 526      -3.049  13.249 -26.623  1.00 10.00      A   
ATOM   4977  N   GLY A 527      -5.049  12.247 -26.913  1.00 10.00      A   
ATOM   4978  HN  GLY A 527      -6.024  12.352 -26.916  1.00 10.00      A   
ATOM   4979  CA  GLY A 527      -4.466  10.947 -27.191  1.00 10.00      A   
ATOM   4980  C   GLY A 527      -3.602  10.953 -28.438  1.00 10.00      A   
ATOM   4981  O   GLY A 527      -2.612  10.224 -28.522  1.00 10.00      A   
ATOM   4982  N   GLN A 528      -3.974  11.773 -29.410  1.00 10.00      A   
ATOM   4983  HN  GLN A 528      -4.779  12.323 -29.293  1.00 10.00      A   
ATOM   4984  CA  GLN A 528      -3.219  11.874 -30.652  1.00 10.00      A   
ATOM   4985  CB  GLN A 528      -4.092  12.467 -31.758  1.00 10.00      A   
ATOM   4986  CG  GLN A 528      -5.241  11.572 -32.184  1.00 10.00      A   
ATOM   4987  CD  GLN A 528      -4.774  10.296 -32.857  1.00 10.00      A   
ATOM   4988  OE1 GLN A 528      -3.726  10.265 -33.502  1.00 10.00      A   
ATOM   4989  NE2 GLN A 528      -5.554   9.237 -32.714  1.00 10.00      A   
ATOM   4990 HE21 GLN A 528      -6.374   9.335 -32.187  1.00 10.00      A   
ATOM   4991 HE22 GLN A 528      -5.285   8.401 -33.146  1.00 10.00      A   
ATOM   4992  C   GLN A 528      -1.969  12.726 -30.455  1.00 10.00      A   
ATOM   4993  O   GLN A 528      -0.976  12.573 -31.167  1.00 10.00      A   
ATOM   4994  N   LYS A 529      -2.020  13.619 -29.474  1.00 10.00      A   
ATOM   4995  HN  LYS A 529      -2.833  13.682 -28.926  1.00 10.00      A   
ATOM   4996  CA  LYS A 529      -0.898  14.499 -29.187  1.00 10.00      A   
ATOM   4997  CB  LYS A 529      -1.378  15.749 -28.441  1.00 10.00      A   
ATOM   4998  CG  LYS A 529      -0.334  16.849 -28.324  1.00 10.00      A   
ATOM   4999  CD  LYS A 529      -0.855  18.016 -27.501  1.00 10.00      A   
ATOM   5000  CE  LYS A 529       0.183  19.125 -27.372  1.00 10.00      A   
ATOM   5001  NZ  LYS A 529       0.213  20.013 -28.567  1.00 10.00      A   
ATOM   5002  HZ1 LYS A 529      -0.745  20.372 -28.773  1.00 10.00      A   
ATOM   5003  HZ2 LYS A 529       0.563  19.491 -29.393  1.00 10.00      A   
ATOM   5004  HZ3 LYS A 529       0.842  20.824 -28.394  1.00 10.00      A   
ATOM   5005  C   LYS A 529       0.163  13.768 -28.372  1.00 10.00      A   
ATOM   5006  O   LYS A 529       1.356  13.851 -28.669  1.00 10.00      A   
ATOM   5007  N   MET A 530      -0.284  13.040 -27.356  1.00 10.00      A   
ATOM   5008  HN  MET A 530      -1.253  12.997 -27.188  1.00 10.00      A   
ATOM   5009  CA  MET A 530       0.621  12.292 -26.489  1.00 10.00      A   
ATOM   5010  CB  MET A 530       0.515  12.776 -25.039  1.00 10.00      A   
ATOM   5011  CG  MET A 530       0.823  14.253 -24.843  1.00 10.00      A   
ATOM   5012  SD  MET A 530       2.553  14.663 -25.165  1.00 10.00      A   
ATOM   5013  CE  MET A 530       3.331  14.071 -23.662  1.00 10.00      A   
ATOM   5014  C   MET A 530       0.326  10.797 -26.556  1.00 10.00      A   
ATOM   5015  O   MET A 530      -0.546  10.298 -25.850  1.00 10.00      A   
ATOM   5016  N   PRO A 531       1.061  10.061 -27.406  1.00 10.00      A   
ATOM   5017  CA  PRO A 531       0.877   8.614 -27.573  1.00 10.00      A   
ATOM   5018  CB  PRO A 531       1.572   8.338 -28.908  1.00 10.00      A   
ATOM   5019  CG  PRO A 531       2.650   9.364 -28.985  1.00 10.00      A   
ATOM   5020  CD  PRO A 531       2.117  10.590 -28.292  1.00 10.00      A   
ATOM   5021  C   PRO A 531       1.538   7.808 -26.456  1.00 10.00      A   
ATOM   5022  O   PRO A 531       1.521   6.575 -26.460  1.00 10.00      A   
ATOM   5023  N   LYS A 532       2.120   8.520 -25.502  1.00 10.00      A   
ATOM   5024  HN  LYS A 532       2.092   9.497 -25.561  1.00 10.00      A   
ATOM   5025  CA  LYS A 532       2.798   7.895 -24.373  1.00 10.00      A   
ATOM   5026  CB  LYS A 532       4.114   8.622 -24.091  1.00 10.00      A   
ATOM   5027  CG  LYS A 532       5.077   8.646 -25.267  1.00 10.00      A   
ATOM   5028  CD  LYS A 532       6.163   9.692 -25.070  1.00 10.00      A   
ATOM   5029  CE  LYS A 532       7.162   9.669 -26.217  1.00 10.00      A   
ATOM   5030  NZ  LYS A 532       8.106  10.817 -26.162  1.00 10.00      A   
ATOM   5031  HZ1 LYS A 532       8.527  10.889 -25.216  1.00 10.00      A   
ATOM   5032  HZ2 LYS A 532       7.607  11.704 -26.377  1.00 10.00      A   
ATOM   5033  HZ3 LYS A 532       8.869  10.687 -26.858  1.00 10.00      A   
ATOM   5034  C   LYS A 532       1.913   7.921 -23.131  1.00 10.00      A   
ATOM   5035  O   LYS A 532       2.318   7.481 -22.052  1.00 10.00      A   
ATOM   5036  N   LEU A 533       0.700   8.436 -23.288  1.00 10.00      A   
ATOM   5037  HN  LEU A 533       0.418   8.738 -24.178  1.00 10.00      A   
ATOM   5038  CA  LEU A 533      -0.236   8.530 -22.180  1.00 10.00      A   
ATOM   5039  CB  LEU A 533      -0.392   9.983 -21.721  1.00 10.00      A   
ATOM   5040  CG  LEU A 533       0.746  10.563 -20.879  1.00 10.00      A   
ATOM   5041  CD1 LEU A 533       1.817  11.187 -21.760  1.00 10.00      A   
ATOM   5042  CD2 LEU A 533       0.209  11.574 -19.881  1.00 10.00      A   
ATOM   5043  C   LEU A 533      -1.590   7.970 -22.575  1.00 10.00      A   
ATOM   5044  O   LEU A 533      -2.084   8.229 -23.673  1.00 10.00      A   
ATOM   5045  N   ASN A 534      -2.186   7.205 -21.681  1.00 10.00      A   
ATOM   5046  HN  ASN A 534      -1.744   7.042 -20.818  1.00 10.00      A   
ATOM   5047  CA  ASN A 534      -3.489   6.613 -21.938  1.00 10.00      A   
ATOM   5048  CB  ASN A 534      -3.609   5.229 -21.288  1.00 10.00      A   
ATOM   5049  CG  ASN A 534      -2.930   4.126 -22.079  1.00 10.00      A   
ATOM   5050  OD1 ASN A 534      -2.703   4.249 -23.282  1.00 10.00      A   
ATOM   5051  ND2 ASN A 534      -2.612   3.031 -21.413  1.00 10.00      A   
ATOM   5052 HD21 ASN A 534      -2.834   2.983 -20.455  1.00 10.00      A   
ATOM   5053 HD22 ASN A 534      -2.161   2.304 -21.903  1.00 10.00      A   
ATOM   5054  C   ASN A 534      -4.593   7.520 -21.418  1.00 10.00      A   
ATOM   5055  O   ASN A 534      -4.610   7.879 -20.239  1.00 10.00      A   
ATOM   5056  N   VAL A 535      -5.500   7.899 -22.301  1.00 10.00      A   
ATOM   5057  HN  VAL A 535      -5.433   7.574 -23.226  1.00 10.00      A   
ATOM   5058  CA  VAL A 535      -6.619   8.751 -21.927  1.00 10.00      A   
ATOM   5059  CB  VAL A 535      -6.834   9.900 -22.935  1.00 10.00      A   
ATOM   5060  CG1 VAL A 535      -7.897  10.866 -22.428  1.00 10.00      A   
ATOM   5061  CG2 VAL A 535      -5.529  10.631 -23.196  1.00 10.00      A   
ATOM   5062  C   VAL A 535      -7.878   7.900 -21.860  1.00 10.00      A   
ATOM   5063  O   VAL A 535      -8.622   7.788 -22.833  1.00 10.00      A   
ATOM   5064  N   GLU A 536      -8.094   7.284 -20.714  1.00 10.00      A   
ATOM   5065  HN  GLU A 536      -7.470   7.431 -19.967  1.00 10.00      A   
ATOM   5066  CA  GLU A 536      -9.241   6.417 -20.519  1.00 10.00      A   
ATOM   5067  CB  GLU A 536      -8.952   5.382 -19.427  1.00 10.00      A   
ATOM   5068  CG  GLU A 536      -7.833   4.402 -19.775  1.00 10.00      A   
ATOM   5069  CD  GLU A 536      -7.636   3.331 -18.715  1.00 10.00      A   
ATOM   5070  OE1 GLU A 536      -8.504   3.197 -17.830  1.00 10.00      A   
ATOM   5071  OE2 GLU A 536      -6.615   2.608 -18.764  1.00 10.00      A   
ATOM   5072  C   GLU A 536     -10.499   7.213 -20.194  1.00 10.00      A   
ATOM   5073  O   GLU A 536     -10.617   7.803 -19.118  1.00 10.00      A   
ATOM   5074  N   VAL A 537     -11.422   7.247 -21.144  1.00 10.00      A   
ATOM   5075  HN  VAL A 537     -11.250   6.777 -21.993  1.00 10.00      A   
ATOM   5076  CA  VAL A 537     -12.679   7.951 -20.967  1.00 10.00      A   
ATOM   5077  CB  VAL A 537     -13.265   8.397 -22.324  1.00 10.00      A   
ATOM   5078  CG1 VAL A 537     -14.647   9.010 -22.149  1.00 10.00      A   
ATOM   5079  CG2 VAL A 537     -12.328   9.384 -23.007  1.00 10.00      A   
ATOM   5080  C   VAL A 537     -13.670   7.040 -20.260  1.00 10.00      A   
ATOM   5081  O   VAL A 537     -13.953   5.937 -20.730  1.00 10.00      A   
ATOM   5082  N   ILE A 538     -14.168   7.492 -19.124  1.00 10.00      A   
ATOM   5083  HN  ILE A 538     -13.891   8.377 -18.796  1.00 10.00      A   
ATOM   5084  CA  ILE A 538     -15.119   6.720 -18.342  1.00 10.00      A   
ATOM   5085  CB  ILE A 538     -14.686   6.648 -16.859  1.00 10.00      A   
ATOM   5086  CG1 ILE A 538     -13.166   6.449 -16.750  1.00 10.00      A   
ATOM   5087  CG2 ILE A 538     -15.418   5.520 -16.146  1.00 10.00      A   
ATOM   5088  CD1 ILE A 538     -12.617   6.645 -15.351  1.00 10.00      A   
ATOM   5089  C   ILE A 538     -16.511   7.344 -18.434  1.00 10.00      A   
ATOM   5090  O   ILE A 538     -16.771   8.402 -17.853  1.00 10.00      A   
ATOM   5091  N   ASP A 539     -17.394   6.685 -19.170  1.00 10.00      A   
ATOM   5092  HN  ASP A 539     -17.126   5.846 -19.600  1.00 10.00      A   
ATOM   5093  CA  ASP A 539     -18.758   7.164 -19.357  1.00 10.00      A   
ATOM   5094  CB  ASP A 539     -18.899   7.807 -20.741  1.00 10.00      A   
ATOM   5095  CG  ASP A 539     -20.143   8.664 -20.886  1.00 10.00      A   
ATOM   5096  OD1 ASP A 539     -20.028   9.911 -20.817  1.00 10.00      A   
ATOM   5097  OD2 ASP A 539     -21.237   8.102 -21.094  1.00 10.00      A   
ATOM   5098  C   ASP A 539     -19.742   6.006 -19.204  1.00 10.00      A   
ATOM   5099  O   ASP A 539     -19.518   4.917 -19.738  1.00 10.00      A   
ATOM   5100  N   GLU A 540     -20.811   6.233 -18.453  1.00 10.00      A   
ATOM   5101  HN  GLU A 540     -20.917   7.122 -18.027  1.00 10.00      A   
ATOM   5102  CA  GLU A 540     -21.821   5.202 -18.214  1.00 10.00      A   
ATOM   5103  CB  GLU A 540     -22.295   5.250 -16.760  1.00 10.00      A   
ATOM   5104  CG  GLU A 540     -21.202   5.082 -15.720  1.00 10.00      A   
ATOM   5105  CD  GLU A 540     -21.748   5.120 -14.308  1.00 10.00      A   
ATOM   5106  OE1 GLU A 540     -21.757   6.212 -13.693  1.00 10.00      A   
ATOM   5107  OE2 GLU A 540     -22.175   4.057 -13.812  1.00 10.00      A   
ATOM   5108  C   GLU A 540     -23.034   5.355 -19.129  1.00 10.00      A   
ATOM   5109  O   GLU A 540     -24.033   4.650 -18.965  1.00 10.00      A   
ATOM   5110  N   ARG A 541     -22.962   6.263 -20.089  1.00 10.00      A   
ATOM   5111  HN  ARG A 541     -22.136   6.797 -20.199  1.00 10.00      A   
ATOM   5112  CA  ARG A 541     -24.087   6.491 -20.993  1.00 10.00      A   
ATOM   5113  CB  ARG A 541     -24.422   7.979 -21.053  1.00 10.00      A   
ATOM   5114  CG  ARG A 541     -24.554   8.629 -19.688  1.00 10.00      A   
ATOM   5115  CD  ARG A 541     -23.644   9.836 -19.565  1.00 10.00      A   
ATOM   5116  NE  ARG A 541     -24.200  11.001 -20.242  1.00 10.00      A   
ATOM   5117  HE  ARG A 541     -25.161  11.173 -20.129  1.00 10.00      A   
ATOM   5118  CZ  ARG A 541     -23.490  11.828 -21.004  1.00 10.00      A   
ATOM   5119  NH1 ARG A 541     -22.190  11.622 -21.193  1.00 10.00      A   
ATOM   5120 HH11 ARG A 541     -21.706  10.802 -20.744  1.00 10.00      A   
ATOM   5121 HH12 ARG A 541     -21.642  12.273 -21.796  1.00 10.00      A   
ATOM   5122  NH2 ARG A 541     -24.085  12.860 -21.583  1.00 10.00      A   
ATOM   5123 HH21 ARG A 541     -23.532  13.510 -22.184  1.00 10.00      A   
ATOM   5124 HH22 ARG A 541     -25.105  13.030 -21.443  1.00 10.00      A   
ATOM   5125  C   ARG A 541     -23.801   5.955 -22.390  1.00 10.00      A   
ATOM   5126  O   ARG A 541     -24.361   6.433 -23.382  1.00 10.00      A   
ATOM   5127  N   GLY A 542     -22.930   4.964 -22.467  1.00 10.00      A   
ATOM   5128  HN  GLY A 542     -22.503   4.632 -21.652  1.00 10.00      A   
ATOM   5129  CA  GLY A 542     -22.594   4.379 -23.747  1.00 10.00      A   
ATOM   5130  C   GLY A 542     -21.501   5.144 -24.454  1.00 10.00      A   
ATOM   5131  O   GLY A 542     -20.923   6.070 -23.887  1.00 10.00      A   
ATOM   5132  N   ALA A 543     -21.221   4.755 -25.692  1.00 10.00      A   
ATOM   5133  HN  ALA A 543     -21.726   4.008 -26.078  1.00 10.00      A   
ATOM   5134  CA  ALA A 543     -20.186   5.397 -26.495  1.00 10.00      A   
ATOM   5135  CB  ALA A 543     -20.094   4.748 -27.867  1.00 10.00      A   
ATOM   5136  C   ALA A 543     -20.424   6.900 -26.633  1.00 10.00      A   
ATOM   5137  O   ALA A 543     -21.388   7.339 -27.263  1.00 10.00      A   
ATOM   5138  N   PRO A 544     -19.529   7.709 -26.048  1.00 10.00      A   
ATOM   5139  CA  PRO A 544     -19.629   9.168 -26.094  1.00 10.00      A   
ATOM   5140  CB  PRO A 544     -18.536   9.647 -25.126  1.00 10.00      A   
ATOM   5141  CG  PRO A 544     -18.108   8.432 -24.372  1.00 10.00      A   
ATOM   5142  CD  PRO A 544     -18.355   7.269 -25.283  1.00 10.00      A   
ATOM   5143  C   PRO A 544     -19.365   9.710 -27.496  1.00 10.00      A   
ATOM   5144  O   PRO A 544     -19.617  10.882 -27.778  1.00 10.00      A   
ATOM   5145  N   ASP A 545     -18.870   8.839 -28.369  1.00 10.00      A   
ATOM   5146  HN  ASP A 545     -18.702   7.917 -28.076  1.00 10.00      A   
ATOM   5147  CA  ASP A 545     -18.566   9.209 -29.749  1.00 10.00      A   
ATOM   5148  CB  ASP A 545     -17.592   8.199 -30.366  1.00 10.00      A   
ATOM   5149  CG  ASP A 545     -16.921   8.709 -31.629  1.00 10.00      A   
ATOM   5150  OD1 ASP A 545     -16.334   9.815 -31.602  1.00 10.00      A   
ATOM   5151  OD2 ASP A 545     -16.956   7.991 -32.654  1.00 10.00      A   
ATOM   5152  C   ASP A 545     -19.846   9.300 -30.579  1.00 10.00      A   
ATOM   5153  O   ASP A 545     -19.839   9.786 -31.712  1.00 10.00      A   
ATOM   5154  N   SER A 546     -20.943   8.819 -30.006  1.00 10.00      A   
ATOM   5155  HN  SER A 546     -20.878   8.420 -29.112  1.00 10.00      A   
ATOM   5156  CA  SER A 546     -22.239   8.859 -30.672  1.00 10.00      A   
ATOM   5157  CB  SER A 546     -23.109   7.687 -30.211  1.00 10.00      A   
ATOM   5158  OG  SER A 546     -22.396   6.464 -30.282  1.00 10.00      A   
ATOM   5159  HG  SER A 546     -22.782   5.835 -29.657  1.00 10.00      A   
ATOM   5160  C   SER A 546     -22.940  10.180 -30.363  1.00 10.00      A   
ATOM   5161  O   SER A 546     -24.026  10.462 -30.872  1.00 10.00      A   
ATOM   5162  N   ARG A 547     -22.305  10.979 -29.517  1.00 10.00      A   
ATOM   5163  HN  ARG A 547     -21.438  10.698 -29.157  1.00 10.00      A   
ATOM   5164  CA  ARG A 547     -22.836  12.272 -29.121  1.00 10.00      A   
ATOM   5165  CB  ARG A 547     -22.982  12.327 -27.596  1.00 10.00      A   
ATOM   5166  CG  ARG A 547     -24.009  11.361 -27.030  1.00 10.00      A   
ATOM   5167  CD  ARG A 547     -24.173  11.539 -25.529  1.00 10.00      A
[truncated: 216,683 more chars]
