# Supplementary material for: Flexibility of intrinsically disordered degrons in AUX/IAA proteins reinforces auxin co-receptor assemblies
Source: Nat Commun. 2020 May 8;11:2277. doi: 10.1038/s41467-020-16147-2 (PMC7210949; doi:10.1038/s41467-020-16147-2)
Supplement: Supplementary file 9 — Supplementary Data 6 [file 41467_2020_16147_MOESM9_ESM.gz › haddock_files/IAA12/With_disorder_restraint/cluster3_4.pdb]

REMARK FILENAME="complex_124w.pdb0"
REMARK ===============================================================
REMARK HADDOCK run for complex
REMARK initial structure: complex_124.pdb
REMARK final NOE weights: unambig 50 amb: 50
REMARK ===============================================================
REMARK            total,bonds,angles,improper,dihe,vdw,elec,air,cdih,coup,rdcs,vean,dani,xpcs,rg
REMARK energies: -274.756, 0, 0, 0, 0, -42.3503, -235.403, 2.99698, 0, 0, 0, 0, 0, 0, 0
REMARK ===============================================================
REMARK            bonds,angles,impropers,dihe,air,cdih,coup,rdcs,vean,dani,xpcs
REMARK rms-dev.: 0,0,0,0,5.104965E-02,0,0, 0, 0, 0, 0
REMARK ===============================================================
REMARK               air,cdih,coup,rdcs,vean,dani,xpcs
REMARK               >0.3,>5,>1,>0,>5,>0.2,>0.2
REMARK violations.: 0, 0, 0, 0, 0, 0, 0
REMARK ===============================================================
REMARK                        CVpartition#,violations,rms
REMARK AIRs cross-validation: 1, 0, NaN
REMARK ===============================================================
REMARK NCS energy: 0
REMARK ===============================================================
REMARK Symmetry energy: 0
REMARK ===============================================================
REMARK Desolvation energy: 54.3482
REMARK Internal energy free molecules: -22167.2
REMARK Internal energy complex: -33389.6
REMARK Binding energy: -11445.8
REMARK ===============================================================
REMARK buried surface area: 1614.77
REMARK ===============================================================
REMARK water - chain1: 0 0 0
REMARK water - chain2: 0 0 0
REMARK water - chain3: 0 0 0
REMARK water - chain4: 0 0 0
REMARK water - chain5: 0 0 0
REMARK water - chain6: 0 0 0
REMARK ===============================================================
REMARK water - water: 0 0 0
REMARK ===============================================================
REMARK DATE:14-Feb-2019  06:12:52       created by user: enmr049
REMARK VERSION:1.3U
ATOM      1  N   PHE A   9      36.708  -2.290 -11.919  1.00 10.00      A   
ATOM      2  HN  PHE A   9      36.215  -2.369 -12.767  1.00 10.00      A   
ATOM      3  CA  PHE A   9      36.161  -2.922 -10.728  1.00 10.00      A   
ATOM      4  CB  PHE A   9      35.363  -1.915  -9.901  1.00 10.00      A   
ATOM      5  CG  PHE A   9      36.172  -1.240  -8.833  1.00 10.00      A   
ATOM      6  CD1 PHE A   9      36.963  -0.143  -9.132  1.00 10.00      A   
ATOM      7  CD2 PHE A   9      36.138  -1.703  -7.530  1.00 10.00      A   
ATOM      8  CE1 PHE A   9      37.709   0.483  -8.152  1.00 10.00      A   
ATOM      9  CE2 PHE A   9      36.882  -1.084  -6.545  1.00 10.00      A   
ATOM     10  CZ  PHE A   9      37.668   0.010  -6.857  1.00 10.00      A   
ATOM     11  C   PHE A   9      35.288  -4.116 -11.092  1.00 10.00      A   
ATOM     12  O   PHE A   9      34.384  -4.004 -11.921  1.00 10.00      A   
ATOM     13  N   PRO A  10      35.558  -5.277 -10.481  1.00 10.00      A   
ATOM     14  CA  PRO A  10      34.800  -6.503 -10.733  1.00 10.00      A   
ATOM     15  CB  PRO A  10      35.524  -7.561  -9.890  1.00 10.00      A   
ATOM     16  CG  PRO A  10      36.857  -6.969  -9.591  1.00 10.00      A   
ATOM     17  CD  PRO A  10      36.631  -5.491  -9.500  1.00 10.00      A   
ATOM     18  C   PRO A  10      33.355  -6.376 -10.266  1.00 10.00      A   
ATOM     19  O   PRO A  10      33.075  -5.729  -9.253  1.00 10.00      A   
ATOM     20  N   GLU A  11      32.451  -7.011 -11.001  1.00 10.00      A   
ATOM     21  HN  GLU A  11      32.754  -7.514 -11.796  1.00 10.00      A   
ATOM     22  CA  GLU A  11      31.023  -6.977 -10.689  1.00 10.00      A   
ATOM     23  CB  GLU A  11      30.196  -7.746 -11.729  1.00 10.00      A   
ATOM     24  CG  GLU A  11      30.884  -8.970 -12.325  1.00 10.00      A   
ATOM     25  CD  GLU A  11      31.776  -8.629 -13.505  1.00 10.00      A   
ATOM     26  OE1 GLU A  11      31.292  -8.667 -14.656  1.00 10.00      A   
ATOM     27  OE2 GLU A  11      32.963  -8.308 -13.282  1.00 10.00      A   
ATOM     28  C   GLU A  11      30.711  -7.472  -9.277  1.00 10.00      A   
ATOM     29  O   GLU A  11      29.751  -7.015  -8.653  1.00 10.00      A   
ATOM     30  N   GLU A  12      31.522  -8.397  -8.769  1.00 10.00      A   
ATOM     31  HN  GLU A  12      32.262  -8.737  -9.314  1.00 10.00      A   
ATOM     32  CA  GLU A  12      31.316  -8.928  -7.423  1.00 10.00      A   
ATOM     33  CB  GLU A  12      32.209 -10.140  -7.140  1.00 10.00      A   
ATOM     34  CG  GLU A  12      33.692  -9.931  -7.395  1.00 10.00      A   
ATOM     35  CD  GLU A  12      34.500 -11.182  -7.107  1.00 10.00      A   
ATOM     36  OE1 GLU A  12      34.010 -12.292  -7.413  1.00 10.00      A   
ATOM     37  OE2 GLU A  12      35.626 -11.066  -6.581  1.00 10.00      A   
ATOM     38  C   GLU A  12      31.481  -7.845  -6.353  1.00 10.00      A   
ATOM     39  O   GLU A  12      30.846  -7.896  -5.299  1.00 10.00      A   
ATOM     40  N   VAL A  13      32.331  -6.865  -6.629  1.00 10.00      A   
ATOM     41  HN  VAL A  13      32.812  -6.876  -7.484  1.00 10.00      A   
ATOM     42  CA  VAL A  13      32.555  -5.763  -5.698  1.00 10.00      A   
ATOM     43  CB  VAL A  13      33.905  -5.069  -5.974  1.00 10.00      A   
ATOM     44  CG1 VAL A  13      34.221  -4.056  -4.888  1.00 10.00      A   
ATOM     45  CG2 VAL A  13      35.023  -6.095  -6.090  1.00 10.00      A   
ATOM     46  C   VAL A  13      31.425  -4.752  -5.862  1.00 10.00      A   
ATOM     47  O   VAL A  13      30.901  -4.216  -4.891  1.00 10.00      A   
ATOM     48  N   LEU A  14      31.028  -4.540  -7.112  1.00 10.00      A   
ATOM     49  HN  LEU A  14      31.468  -5.026  -7.837  1.00 10.00      A   
ATOM     50  CA  LEU A  14      29.959  -3.605  -7.439  1.00 10.00      A   
ATOM     51  CB  LEU A  14      29.864  -3.408  -8.955  1.00 10.00      A   
ATOM     52  CG  LEU A  14      31.120  -2.852  -9.636  1.00 10.00      A   
ATOM     53  CD1 LEU A  14      30.994  -2.924 -11.148  1.00 10.00      A   
ATOM     54  CD2 LEU A  14      31.389  -1.424  -9.186  1.00 10.00      A   
ATOM     55  C   LEU A  14      28.622  -4.059  -6.858  1.00 10.00      A   
ATOM     56  O   LEU A  14      27.859  -3.244  -6.338  1.00 10.00      A   
ATOM     57  N   GLU A  15      28.345  -5.363  -6.928  1.00 10.00      A   
ATOM     58  HN  GLU A  15      28.986  -5.975  -7.363  1.00 10.00      A   
ATOM     59  CA  GLU A  15      27.102  -5.899  -6.381  1.00 10.00      A   
ATOM     60  CB  GLU A  15      26.933  -7.381  -6.711  1.00 10.00      A   
ATOM     61  CG  GLU A  15      25.584  -7.945  -6.297  1.00 10.00      A   
ATOM     62  CD  GLU A  15      25.417  -9.399  -6.667  1.00 10.00      A   
ATOM     63  OE1 GLU A  15      26.143 -10.248  -6.113  1.00 10.00      A   
ATOM     64  OE2 GLU A  15      24.551  -9.703  -7.513  1.00 10.00      A   
ATOM     65  C   GLU A  15      27.057  -5.684  -4.870  1.00 10.00      A   
ATOM     66  O   GLU A  15      25.989  -5.465  -4.291  1.00 10.00      A   
ATOM     67  N   HIS A  16      28.226  -5.734  -4.236  1.00 10.00      A   
ATOM     68  HN  HIS A  16      29.041  -5.908  -4.751  1.00 10.00      A   
ATOM     69  CA  HIS A  16      28.320  -5.525  -2.800  1.00 10.00      A   
ATOM     70  CB  HIS A  16      29.739  -5.811  -2.298  1.00 10.00      A   
ATOM     71  CG  HIS A  16      29.799  -6.329  -0.891  1.00 10.00      A   
ATOM     72  ND1 HIS A  16      29.971  -7.670  -0.627  1.00 10.00      A   
ATOM     73  CD2 HIS A  16      29.717  -5.651   0.280  1.00 10.00      A   
ATOM     74  CE1 HIS A  16      29.991  -7.778   0.691  1.00 10.00      A   
ATOM     75  NE2 HIS A  16      29.840  -6.583   1.278  1.00 10.00      A   
ATOM     76  HE2 HIS A  16      29.819  -6.403   2.247  1.00 10.00      A   
ATOM     77  C   HIS A  16      27.914  -4.093  -2.481  1.00 10.00      A   
ATOM     78  O   HIS A  16      27.149  -3.848  -1.553  1.00 10.00      A   
ATOM     79  N   VAL A  17      28.408  -3.158  -3.280  1.00 10.00      A   
ATOM     80  HN  VAL A  17      29.015  -3.424  -4.006  1.00 10.00      A   
ATOM     81  CA  VAL A  17      28.084  -1.748  -3.103  1.00 10.00      A   
ATOM     82  CB  VAL A  17      28.894  -0.867  -4.078  1.00 10.00      A   
ATOM     83  CG1 VAL A  17      28.569   0.604  -3.875  1.00 10.00      A   
ATOM     84  CG2 VAL A  17      30.385  -1.113  -3.913  1.00 10.00      A   
ATOM     85  C   VAL A  17      26.592  -1.520  -3.353  1.00 10.00      A   
ATOM     86  O   VAL A  17      25.917  -0.818  -2.597  1.00 10.00      A   
ATOM     87  N   PHE A  18      26.087  -2.154  -4.399  1.00 10.00      A   
ATOM     88  HN  PHE A  18      26.682  -2.717  -4.942  1.00 10.00      A   
ATOM     89  CA  PHE A  18      24.682  -2.036  -4.783  1.00 10.00      A   
ATOM     90  CB  PHE A  18      24.426  -2.732  -6.125  1.00 10.00      A   
ATOM     91  CG  PHE A  18      24.838  -1.945  -7.342  1.00 10.00      A   
ATOM     92  CD1 PHE A  18      24.208  -2.158  -8.558  1.00 10.00      A   
ATOM     93  CD2 PHE A  18      25.848  -1.000  -7.278  1.00 10.00      A   
ATOM     94  CE1 PHE A  18      24.573  -1.446  -9.684  1.00 10.00      A   
ATOM     95  CE2 PHE A  18      26.220  -0.285  -8.399  1.00 10.00      A   
ATOM     96  CZ  PHE A  18      25.581  -0.508  -9.602  1.00 10.00      A   
ATOM     97  C   PHE A  18      23.739  -2.599  -3.721  1.00 10.00      A   
ATOM     98  O   PHE A  18      22.566  -2.223  -3.668  1.00 10.00      A   
ATOM     99  N   SER A  19      24.245  -3.490  -2.873  1.00 10.00      A   
ATOM    100  HN  SER A  19      25.184  -3.759  -2.961  1.00 10.00      A   
ATOM    101  CA  SER A  19      23.421  -4.083  -1.824  1.00 10.00      A   
ATOM    102  CB  SER A  19      24.074  -5.339  -1.234  1.00 10.00      A   
ATOM    103  OG  SER A  19      25.129  -5.025  -0.342  1.00 10.00      A   
ATOM    104  HG  SER A  19      25.849  -4.596  -0.827  1.00 10.00      A   
ATOM    105  C   SER A  19      23.087  -3.066  -0.733  1.00 10.00      A   
ATOM    106  O   SER A  19      22.142  -3.250   0.038  1.00 10.00      A   
ATOM    107  N   PHE A  20      23.868  -1.994  -0.678  1.00 10.00      A   
ATOM    108  HN  PHE A  20      24.614  -1.910  -1.311  1.00 10.00      A   
ATOM    109  CA  PHE A  20      23.656  -0.942   0.306  1.00 10.00      A   
ATOM    110  CB  PHE A  20      24.986  -0.289   0.688  1.00 10.00      A   
ATOM    111  CG  PHE A  20      25.929  -1.212   1.406  1.00 10.00      A   
ATOM    112  CD1 PHE A  20      27.073  -1.681   0.781  1.00 10.00      A   
ATOM    113  CD2 PHE A  20      25.671  -1.611   2.706  1.00 10.00      A   
ATOM    114  CE1 PHE A  20      27.940  -2.530   1.439  1.00 10.00      A   
ATOM    115  CE2 PHE A  20      26.533  -2.458   3.372  1.00 10.00      A   
ATOM    116  CZ  PHE A  20      27.671  -2.919   2.736  1.00 10.00      A   
ATOM    117  C   PHE A  20      22.673   0.100  -0.223  1.00 10.00      A   
ATOM    118  O   PHE A  20      22.296   1.033   0.488  1.00 10.00      A   
ATOM    119  N   ILE A  21      22.267  -0.070  -1.476  1.00 10.00      A   
ATOM    120  HN  ILE A  21      22.609  -0.833  -1.988  1.00 10.00      A   
ATOM    121  CA  ILE A  21      21.323   0.837  -2.115  1.00 10.00      A   
ATOM    122  CB  ILE A  21      21.874   1.370  -3.455  1.00 10.00      A   
ATOM    123  CG1 ILE A  21      23.302   1.889  -3.277  1.00 10.00      A   
ATOM    124  CG2 ILE A  21      20.975   2.472  -4.003  1.00 10.00      A   
ATOM    125  CD1 ILE A  21      24.013   2.185  -4.581  1.00 10.00      A   
ATOM    126  C   ILE A  21      20.008   0.108  -2.373  1.00 10.00      A   
ATOM    127  O   ILE A  21      19.871  -0.614  -3.360  1.00 10.00      A   
ATOM    128  N   GLN A  22      19.053   0.275  -1.469  1.00 10.00      A   
ATOM    129  HN  GLN A  22      19.228   0.841  -0.685  1.00 10.00      A   
ATOM    130  CA  GLN A  22      17.754  -0.372  -1.605  1.00 10.00      A   
ATOM    131  CB  GLN A  22      17.367  -1.078  -0.302  1.00 10.00      A   
ATOM    132  CG  GLN A  22      18.312  -2.202   0.101  1.00 10.00      A   
ATOM    133  CD  GLN A  22      18.387  -3.311  -0.933  1.00 10.00      A   
ATOM    134  OE1 GLN A  22      17.402  -3.624  -1.604  1.00 10.00      A   
ATOM    135  NE2 GLN A  22      19.558  -3.915  -1.075  1.00 10.00      A   
ATOM    136 HE21 GLN A  22      20.307  -3.619  -0.508  1.00 10.00      A   
ATOM    137 HE22 GLN A  22      19.632  -4.628  -1.739  1.00 10.00      A   
ATOM    138  C   GLN A  22      16.678   0.635  -1.999  1.00 10.00      A   
ATOM    139  O   GLN A  22      15.503   0.289  -2.131  1.00 10.00      A   
ATOM    140  N   LEU A  23      17.084   1.884  -2.185  1.00 10.00      A   
ATOM    141  HN  LEU A  23      18.031   2.103  -2.070  1.00 10.00      A   
ATOM    142  CA  LEU A  23      16.153   2.937  -2.569  1.00 10.00      A   
ATOM    143  CB  LEU A  23      16.625   4.306  -2.069  1.00 10.00      A   
ATOM    144  CG  LEU A  23      16.343   4.633  -0.598  1.00 10.00      A   
ATOM    145  CD1 LEU A  23      17.355   3.958   0.315  1.00 10.00      A   
ATOM    146  CD2 LEU A  23      16.334   6.138  -0.372  1.00 10.00      A   
ATOM    147  C   LEU A  23      15.977   2.965  -4.080  1.00 10.00      A   
ATOM    148  O   LEU A  23      16.950   3.123  -4.823  1.00 10.00      A   
ATOM    149  N   ASP A  24      14.737   2.807  -4.530  1.00 10.00      A   
ATOM    150  HN  ASP A  24      14.007   2.675  -3.886  1.00 10.00      A   
ATOM    151  CA  ASP A  24      14.431   2.814  -5.959  1.00 10.00      A   
ATOM    152  CB  ASP A  24      12.957   2.474  -6.214  1.00 10.00      A   
ATOM    153  CG  ASP A  24      12.652   1.000  -6.019  1.00 10.00      A   
ATOM    154  OD1 ASP A  24      12.331   0.316  -7.014  1.00 10.00      A   
ATOM    155  OD2 ASP A  24      12.751   0.516  -4.867  1.00 10.00      A   
ATOM    156  C   ASP A  24      14.787   4.160  -6.574  1.00 10.00      A   
ATOM    157  O   ASP A  24      15.239   4.230  -7.713  1.00 10.00      A   
ATOM    158  N   LYS A  25      14.606   5.223  -5.793  1.00 10.00      A   
ATOM    159  HN  LYS A  25      14.249   5.088  -4.886  1.00 10.00      A   
ATOM    160  CA  LYS A  25      14.919   6.581  -6.244  1.00 10.00      A   
ATOM    161  CB  LYS A  25      14.679   7.580  -5.111  1.00 10.00      A   
ATOM    162  CG  LYS A  25      13.215   7.848  -4.806  1.00 10.00      A   
ATOM    163  CD  LYS A  25      12.608   8.815  -5.811  1.00 10.00      A   
ATOM    164  CE  LYS A  25      11.299   9.390  -5.294  1.00 10.00      A   
ATOM    165  NZ  LYS A  25      10.211   8.376  -5.282  1.00 10.00      A   
ATOM    166  HZ1 LYS A  25       9.509   8.607  -4.551  1.00 10.00      A   
ATOM    167  HZ2 LYS A  25      10.596   7.429  -5.088  1.00 10.00      A   
ATOM    168  HZ3 LYS A  25       9.732   8.359  -6.211  1.00 10.00      A   
ATOM    169  C   LYS A  25      16.371   6.676  -6.708  1.00 10.00      A   
ATOM    170  O   LYS A  25      16.670   7.244  -7.761  1.00 10.00      A   
ATOM    171  N   ASP A  26      17.267   6.098  -5.919  1.00 10.00      A   
ATOM    172  HN  ASP A  26      16.964   5.651  -5.098  1.00 10.00      A   
ATOM    173  CA  ASP A  26      18.689   6.107  -6.236  1.00 10.00      A   
ATOM    174  CB  ASP A  26      19.519   5.775  -4.996  1.00 10.00      A   
ATOM    175  CG  ASP A  26      19.547   6.895  -3.979  1.00 10.00      A   
ATOM    176  OD1 ASP A  26      18.603   6.987  -3.166  1.00 10.00      A   
ATOM    177  OD2 ASP A  26      20.522   7.676  -3.968  1.00 10.00      A   
ATOM    178  C   ASP A  26      19.000   5.101  -7.328  1.00 10.00      A   
ATOM    179  O   ASP A  26      19.700   5.410  -8.291  1.00 10.00      A   
ATOM    180  N   ARG A  27      18.456   3.897  -7.187  1.00 10.00      A   
ATOM    181  HN  ARG A  27      17.885   3.721  -6.403  1.00 10.00      A   
ATOM    182  CA  ARG A  27      18.689   2.828  -8.153  1.00 10.00      A   
ATOM    183  CB  ARG A  27      17.984   1.538  -7.732  1.00 10.00      A   
ATOM    184  CG  ARG A  27      18.680   0.800  -6.601  1.00 10.00      A   
ATOM    185  CD  ARG A  27      18.299  -0.668  -6.586  1.00 10.00      A   
ATOM    186  NE  ARG A  27      19.305  -1.477  -5.904  1.00 10.00      A   
ATOM    187  HE  ARG A  27      19.504  -1.251  -4.961  1.00 10.00      A   
ATOM    188  CZ  ARG A  27      19.964  -2.484  -6.474  1.00 10.00      A   
ATOM    189  NH1 ARG A  27      19.726  -2.814  -7.745  1.00 10.00      A   
ATOM    190 HH11 ARG A  27      20.243  -3.606  -8.185  1.00 10.00      A   
ATOM    191 HH12 ARG A  27      19.021  -2.278  -8.317  1.00 10.00      A   
ATOM    192  NH2 ARG A  27      20.876  -3.150  -5.779  1.00 10.00      A   
ATOM    193 HH21 ARG A  27      21.081  -2.884  -4.788  1.00 10.00      A   
ATOM    194 HH22 ARG A  27      21.395  -3.942  -6.215  1.00 10.00      A   
ATOM    195  C   ARG A  27      18.306   3.222  -9.578  1.00 10.00      A   
ATOM    196  O   ARG A  27      18.956   2.807 -10.540  1.00 10.00      A   
ATOM    197  N   ASN A  28      17.257   4.026  -9.713  1.00 10.00      A   
ATOM    198  HN  ASN A  28      16.762   4.306  -8.912  1.00 10.00      A   
ATOM    199  CA  ASN A  28      16.807   4.480 -11.028  1.00 10.00      A   
ATOM    200  CB  ASN A  28      15.476   5.227 -10.933  1.00 10.00      A   
ATOM    201  CG  ASN A  28      14.302   4.317 -10.637  1.00 10.00      A   
ATOM    202  OD1 ASN A  28      14.384   3.096 -10.795  1.00 10.00      A   
ATOM    203  ND2 ASN A  28      13.198   4.911 -10.213  1.00 10.00      A   
ATOM    204 HD21 ASN A  28      13.203   5.883 -10.122  1.00 10.00      A   
ATOM    205 HD22 ASN A  28      12.418   4.350 -10.009  1.00 10.00      A   
ATOM    206  C   ASN A  28      17.850   5.375 -11.682  1.00 10.00      A   
ATOM    207  O   ASN A  28      17.941   5.449 -12.904  1.00 10.00      A   
ATOM    208  N   SER A  29      18.629   6.059 -10.859  1.00 10.00      A   
ATOM    209  HN  SER A  29      18.508   5.957  -9.890  1.00 10.00      A   
ATOM    210  CA  SER A  29      19.667   6.946 -11.351  1.00 10.00      A   
ATOM    211  CB  SER A  29      19.907   8.067 -10.341  1.00 10.00      A   
ATOM    212  OG  SER A  29      18.679   8.690  -9.981  1.00 10.00      A   
ATOM    213  HG  SER A  29      18.382   8.345  -9.130  1.00 10.00      A   
ATOM    214  C   SER A  29      20.951   6.162 -11.606  1.00 10.00      A   
ATOM    215  O   SER A  29      21.706   6.471 -12.525  1.00 10.00      A   
ATOM    216  N   VAL A  30      21.176   5.128 -10.798  1.00 10.00      A   
ATOM    217  HN  VAL A  30      20.531   4.933 -10.085  1.00 10.00      A   
ATOM    218  CA  VAL A  30      22.357   4.282 -10.933  1.00 10.00      A   
ATOM    219  CB  VAL A  30      22.475   3.287  -9.755  1.00 10.00      A   
ATOM    220  CG1 VAL A  30      23.665   2.361  -9.937  1.00 10.00      A   
ATOM    221  CG2 VAL A  30      22.584   4.036  -8.437  1.00 10.00      A   
ATOM    222  C   VAL A  30      22.320   3.510 -12.252  1.00 10.00      A   
ATOM    223  O   VAL A  30      23.351   3.291 -12.883  1.00 10.00      A   
ATOM    224  N   SER A  31      21.126   3.128 -12.683  1.00 10.00      A   
ATOM    225  HN  SER A  31      20.332   3.344 -12.151  1.00 10.00      A   
ATOM    226  CA  SER A  31      20.967   2.385 -13.926  1.00 10.00      A   
ATOM    227  CB  SER A  31      19.650   1.607 -13.910  1.00 10.00      A   
ATOM    228  OG  SER A  31      18.640   2.325 -13.216  1.00 10.00      A   
ATOM    229  HG  SER A  31      18.736   2.177 -12.265  1.00 10.00      A   
ATOM    230  C   SER A  31      21.039   3.295 -15.155  1.00 10.00      A   
ATOM    231  O   SER A  31      20.815   2.853 -16.281  1.00 10.00      A   
ATOM    232  N   LEU A  32      21.359   4.562 -14.938  1.00 10.00      A   
ATOM    233  HN  LEU A  32      21.537   4.862 -14.022  1.00 10.00      A   
ATOM    234  CA  LEU A  32      21.450   5.521 -16.030  1.00 10.00      A   
ATOM    235  CB  LEU A  32      20.456   6.668 -15.812  1.00 10.00      A   
ATOM    236  CG  LEU A  32      18.984   6.337 -16.050  1.00 10.00      A   
ATOM    237  CD1 LEU A  32      18.100   7.509 -15.654  1.00 10.00      A   
ATOM    238  CD2 LEU A  32      18.755   5.955 -17.502  1.00 10.00      A   
ATOM    239  C   LEU A  32      22.860   6.080 -16.169  1.00 10.00      A   
ATOM    240  O   LEU A  32      23.090   7.020 -16.930  1.00 10.00      A   
ATOM    241  N   VAL A  33      23.806   5.507 -15.432  1.00 10.00      A   
ATOM    242  HN  VAL A  33      23.572   4.761 -14.839  1.00 10.00      A   
ATOM    243  CA  VAL A  33      25.185   5.974 -15.491  1.00 10.00      A   
ATOM    244  CB  VAL A  33      25.968   5.727 -14.182  1.00 10.00      A   
ATOM    245  CG1 VAL A  33      25.274   6.403 -13.013  1.00 10.00      A   
ATOM    246  CG2 VAL A  33      26.151   4.244 -13.910  1.00 10.00      A   
ATOM    247  C   VAL A  33      25.933   5.380 -16.684  1.00 10.00      A   
ATOM    248  O   VAL A  33      26.723   6.070 -17.329  1.00 10.00      A   
ATOM    249  N   CYS A  34      25.662   4.110 -16.975  1.00 10.00      A   
ATOM    250  HN  CYS A  34      25.015   3.625 -16.424  1.00 10.00      A   
ATOM    251  CA  CYS A  34      26.293   3.408 -18.086  1.00 10.00      A   
ATOM    252  CB  CYS A  34      27.793   3.223 -17.830  1.00 10.00      A   
ATOM    253  SG  CYS A  34      28.193   2.076 -16.492  1.00 10.00      A   
ATOM    254  HG  CYS A  34      29.517   1.988 -16.409  1.00 10.00      A   
ATOM    255  C   CYS A  34      25.613   2.055 -18.286  1.00 10.00      A   
ATOM    256  O   CYS A  34      24.873   1.592 -17.412  1.00 10.00      A   
ATOM    257  N   LYS A  35      25.863   1.419 -19.423  1.00 10.00      A   
ATOM    258  HN  LYS A  35      26.487   1.823 -20.074  1.00 10.00      A   
ATOM    259  CA  LYS A  35      25.255   0.124 -19.723  1.00 10.00      A   
ATOM    260  CB  LYS A  35      25.483  -0.256 -21.190  1.00 10.00      A   
ATOM    261  CG  LYS A  35      24.962  -1.632 -21.585  1.00 10.00      A   
ATOM    262  CD  LYS A  35      23.538  -1.566 -22.111  1.00 10.00      A   
ATOM    263  CE  LYS A  35      23.484  -0.953 -23.500  1.00 10.00      A   
ATOM    264  NZ  LYS A  35      22.194  -1.236 -24.172  1.00 10.00      A   
ATOM    265  HZ1 LYS A  35      22.053  -0.578 -24.974  1.00 10.00      A   
ATOM    266  HZ2 LYS A  35      21.409  -1.117 -23.502  1.00 10.00      A   
ATOM    267  HZ3 LYS A  35      22.185  -2.212 -24.529  1.00 10.00      A   
ATOM    268  C   LYS A  35      25.808  -0.962 -18.811  1.00 10.00      A   
ATOM    269  O   LYS A  35      25.065  -1.827 -18.342  1.00 10.00      A   
ATOM    270  N   SER A  36      27.115  -0.907 -18.559  1.00 10.00      A   
ATOM    271  HN  SER A  36      27.647  -0.184 -18.960  1.00 10.00      A   
ATOM    272  CA  SER A  36      27.781  -1.887 -17.710  1.00 10.00      A   
ATOM    273  CB  SER A  36      29.275  -1.573 -17.615  1.00 10.00      A   
ATOM    274  OG  SER A  36      29.825  -1.316 -18.901  1.00 10.00      A   
ATOM    275  HG  SER A  36      29.200  -1.597 -19.584  1.00 10.00      A   
ATOM    276  C   SER A  36      27.161  -1.948 -16.312  1.00 10.00      A   
ATOM    277  O   SER A  36      27.029  -3.027 -15.730  1.00 10.00      A   
ATOM    278  N   TRP A  37      26.773  -0.789 -15.785  1.00 10.00      A   
ATOM    279  HN  TRP A  37      26.908   0.037 -16.297  1.00 10.00      A   
ATOM    280  CA  TRP A  37      26.165  -0.715 -14.463  1.00 10.00      A   
ATOM    281  CB  TRP A  37      26.368   0.668 -13.846  1.00 10.00      A   
ATOM    282  CG  TRP A  37      27.685   0.827 -13.146  1.00 10.00      A   
ATOM    283  CD1 TRP A  37      28.888   0.315 -13.534  1.00 10.00      A   
ATOM    284  CD2 TRP A  37      27.932   1.553 -11.938  1.00 10.00      A   
ATOM    285  NE1 TRP A  37      29.865   0.667 -12.640  1.00 10.00      A   
ATOM    286  HE1 TRP A  37      30.814   0.414 -12.702  1.00 10.00      A   
ATOM    287  CE2 TRP A  37      29.304   1.428 -11.649  1.00 10.00      A   
ATOM    288  CE3 TRP A  37      27.126   2.292 -11.073  1.00 10.00      A   
ATOM    289  CZ2 TRP A  37      29.886   2.018 -10.530  1.00 10.00      A   
ATOM    290  CZ3 TRP A  37      27.704   2.875  -9.964  1.00 10.00      A   
ATOM    291  CH2 TRP A  37      29.069   2.734  -9.702  1.00 10.00      A   
ATOM    292  C   TRP A  37      24.681  -1.069 -14.504  1.00 10.00      A   
ATOM    293  O   TRP A  37      24.172  -1.745 -13.608  1.00 10.00      A   
ATOM    294  N   TYR A  38      23.990  -0.614 -15.545  1.00 10.00      A   
ATOM    295  HN  TYR A  38      24.449  -0.071 -16.219  1.00 10.00      A   
ATOM    296  CA  TYR A  38      22.567  -0.884 -15.707  1.00 10.00      A   
ATOM    297  CB  TYR A  38      22.036  -0.241 -16.998  1.00 10.00      A   
ATOM    298  CG  TYR A  38      20.819  -0.934 -17.583  1.00 10.00      A   
ATOM    299  CD1 TYR A  38      20.932  -1.722 -18.719  1.00 10.00      A   
ATOM    300  CD2 TYR A  38      19.568  -0.819 -16.985  1.00 10.00      A   
ATOM    301  CE1 TYR A  38      19.839  -2.378 -19.242  1.00 10.00      A   
ATOM    302  CE2 TYR A  38      18.464  -1.470 -17.508  1.00 10.00      A   
ATOM    303  CZ  TYR A  38      18.609  -2.253 -18.637  1.00 10.00      A   
ATOM    304  OH  TYR A  38      17.523  -2.920 -19.155  1.00 10.00      A   
ATOM    305  HH  TYR A  38      16.748  -2.343 -19.139  1.00 10.00      A   
ATOM    306  C   TYR A  38      22.285  -2.383 -15.692  1.00 10.00      A   
ATOM    307  O   TYR A  38      21.334  -2.842 -15.056  1.00 10.00      A   
ATOM    308  N   GLU A  39      23.134  -3.143 -16.377  1.00 10.00      A   
ATOM    309  HN  GLU A  39      23.880  -2.715 -16.855  1.00 10.00      A   
ATOM    310  CA  GLU A  39      22.982  -4.591 -16.447  1.00 10.00      A   
ATOM    311  CB  GLU A  39      23.931  -5.184 -17.486  1.00 10.00      A   
ATOM    312  CG  GLU A  39      23.527  -4.892 -18.923  1.00 10.00      A   
ATOM    313  CD  GLU A  39      22.183  -5.497 -19.283  1.00 10.00      A   
ATOM    314  OE1 GLU A  39      21.485  -4.936 -20.152  1.00 10.00      A   
ATOM    315  OE2 GLU A  39      21.824  -6.546 -18.710  1.00 10.00      A   
ATOM    316  C   GLU A  39      23.189  -5.247 -15.085  1.00 10.00      A   
ATOM    317  O   GLU A  39      22.680  -6.338 -14.826  1.00 10.00      A   
ATOM    318  N   ILE A  40      23.928  -4.573 -14.214  1.00 10.00      A   
ATOM    319  HN  ILE A  40      24.313  -3.709 -14.477  1.00 10.00      A   
ATOM    320  CA  ILE A  40      24.183  -5.090 -12.876  1.00 10.00      A   
ATOM    321  CB  ILE A  40      25.557  -4.630 -12.331  1.00 10.00      A   
ATOM    322  CG1 ILE A  40      26.678  -5.176 -13.224  1.00 10.00      A   
ATOM    323  CG2 ILE A  40      25.752  -5.077 -10.884  1.00 10.00      A   
ATOM    324  CD1 ILE A  40      28.058  -4.665 -12.875  1.00 10.00      A   
ATOM    325  C   ILE A  40      23.054  -4.687 -11.929  1.00 10.00      A   
ATOM    326  O   ILE A  40      22.628  -5.479 -11.089  1.00 10.00      A   
ATOM    327  N   GLU A  41      22.561  -3.460 -12.088  1.00 10.00      A   
ATOM    328  HN  GLU A  41      22.949  -2.881 -12.784  1.00 10.00      A   
ATOM    329  CA  GLU A  41      21.470  -2.941 -11.262  1.00 10.00      A   
ATOM    330  CB  GLU A  41      21.113  -1.515 -11.707  1.00 10.00      A   
ATOM    331  CG  GLU A  41      20.331  -0.692 -10.687  1.00 10.00      A   
ATOM    332  CD  GLU A  41      18.835  -0.971 -10.690  1.00 10.00      A   
ATOM    333  OE1 GLU A  41      18.140  -0.551 -11.645  1.00 10.00      A   
ATOM    334  OE2 GLU A  41      18.342  -1.598  -9.728  1.00 10.00      A   
ATOM    335  C   GLU A  41      20.249  -3.842 -11.386  1.00 10.00      A   
ATOM    336  O   GLU A  41      19.658  -4.259 -10.386  1.00 10.00      A   
ATOM    337  N   ARG A  42      19.910  -4.173 -12.623  1.00 10.00      A   
ATOM    338  HN  ARG A  42      20.450  -3.832 -13.370  1.00 10.00      A   
ATOM    339  CA  ARG A  42      18.762  -5.020 -12.907  1.00 10.00      A   
ATOM    340  CB  ARG A  42      18.497  -5.079 -14.411  1.00 10.00      A   
ATOM    341  CG  ARG A  42      19.655  -5.618 -15.232  1.00 10.00      A   
ATOM    342  CD  ARG A  42      19.260  -5.849 -16.681  1.00 10.00      A   
ATOM    343  NE  ARG A  42      18.374  -7.003 -16.829  1.00 10.00      A   
ATOM    344  HE  ARG A  42      17.514  -6.976 -16.350  1.00 10.00      A   
ATOM    345  CZ  ARG A  42      18.671  -8.083 -17.556  1.00 10.00      A   
ATOM    346  NH1 ARG A  42      19.832  -8.162 -18.194  1.00 10.00      A   
ATOM    347 HH11 ARG A  42      20.524  -7.374 -18.133  1.00 10.00      A   
ATOM    348 HH12 ARG A  42      20.063  -9.007 -18.761  1.00 10.00      A   
ATOM    349  NH2 ARG A  42      17.797  -9.071 -17.662  1.00 10.00      A   
ATOM    350 HH21 ARG A  42      18.024  -9.918 -18.228  1.00 10.00      A   
ATOM    351 HH22 ARG A  42      16.868  -9.005 -17.184  1.00 10.00      A   
ATOM    352  C   ARG A  42      18.931  -6.427 -12.341  1.00 10.00      A   
ATOM    353  O   ARG A  42      17.950  -7.123 -12.087  1.00 10.00      A   
ATOM    354  N   TRP A  43      20.172  -6.829 -12.115  1.00 10.00      A   
ATOM    355  HN  TRP A  43      20.915  -6.219 -12.300  1.00 10.00      A   
ATOM    356  CA  TRP A  43      20.458  -8.153 -11.595  1.00 10.00      A   
ATOM    357  CB  TRP A  43      21.631  -8.784 -12.353  1.00 10.00      A   
ATOM    358  CG  TRP A  43      21.219  -9.600 -13.546  1.00 10.00      A   
ATOM    359  CD1 TRP A  43      21.102  -9.169 -14.836  1.00 10.00      A   
ATOM    360  CD2 TRP A  43      20.871 -10.992 -13.559  1.00 10.00      A   
ATOM    361  NE1 TRP A  43      20.708 -10.204 -15.650  1.00 10.00      A   
ATOM    362  HE1 TRP A  43      20.557 -10.143 -16.620  1.00 10.00      A   
ATOM    363  CE2 TRP A  43      20.558 -11.334 -14.889  1.00 10.00      A   
ATOM    364  CE3 TRP A  43      20.793 -11.982 -12.574  1.00 10.00      A   
ATOM    365  CZ2 TRP A  43      20.172 -12.622 -15.259  1.00 10.00      A   
ATOM    366  CZ3 TRP A  43      20.413 -13.258 -12.942  1.00 10.00      A   
ATOM    367  CH2 TRP A  43      20.108 -13.568 -14.273  1.00 10.00      A   
ATOM    368  C   TRP A  43      20.736  -8.143 -10.091  1.00 10.00      A   
ATOM    369  O   TRP A  43      21.401  -9.043  -9.578  1.00 10.00      A   
ATOM    370  N   CYS A  44      20.235  -7.134  -9.380  1.00 10.00      A   
ATOM    371  HN  CYS A  44      19.744  -6.418  -9.836  1.00 10.00      A   
ATOM    372  CA  CYS A  44      20.442  -7.066  -7.935  1.00 10.00      A   
ATOM    373  CB  CYS A  44      21.820  -6.488  -7.596  1.00 10.00      A   
ATOM    374  SG  CYS A  44      22.119  -4.832  -8.249  1.00 10.00      A   
ATOM    375  HG  CYS A  44      22.488  -4.959  -9.521  1.00 10.00      A   
ATOM    376  C   CYS A  44      19.337  -6.314  -7.193  1.00 10.00      A   
ATOM    377  O   CYS A  44      19.404  -6.168  -5.970  1.00 10.00      A   
ATOM    378  N   ARG A  45      18.320  -5.832  -7.912  1.00 10.00      A   
ATOM    379  HN  ARG A  45      18.301  -5.966  -8.881  1.00 10.00      A   
ATOM    380  CA  ARG A  45      17.225  -5.114  -7.260  1.00 10.00      A   
ATOM    381  CB  ARG A  45      16.490  -4.171  -8.221  1.00 10.00      A   
ATOM    382  CG  ARG A  45      15.797  -3.016  -7.508  1.00 10.00      A   
ATOM    383  CD  ARG A  45      14.888  -2.216  -8.431  1.00 10.00      A   
ATOM    384  NE  ARG A  45      15.626  -1.304  -9.305  1.00 10.00      A   
ATOM    385  HE  ARG A  45      16.515  -1.606  -9.632  1.00 10.00      A   
ATOM    386  CZ  ARG A  45      15.196  -0.090  -9.660  1.00 10.00      A   
ATOM    387  NH1 ARG A  45      14.039   0.381  -9.200  1.00 10.00      A   
ATOM    388 HH11 ARG A  45      13.450  -0.190  -8.549  1.00 10.00      A   
ATOM    389 HH12 ARG A  45      13.714   1.331  -9.482  1.00 10.00      A   
ATOM    390  NH2 ARG A  45      15.911   0.649 -10.497  1.00 10.00      A   
ATOM    391 HH21 ARG A  45      16.819   0.278 -10.884  1.00 10.00      A   
ATOM    392 HH22 ARG A  45      15.573   1.597 -10.778  1.00 10.00      A   
ATOM    393  C   ARG A  45      16.261  -6.101  -6.600  1.00 10.00      A   
ATOM    394  O   ARG A  45      15.558  -6.848  -7.277  1.00 10.00      A   
ATOM    395  N   ARG A  46      16.251  -6.100  -5.273  1.00 10.00      A   
ATOM    396  HN  ARG A  46      16.834  -5.475  -4.798  1.00 10.00      A   
ATOM    397  CA  ARG A  46      15.410  -7.011  -4.499  1.00 10.00      A   
ATOM    398  CB  ARG A  46      16.017  -7.255  -3.116  1.00 10.00      A   
ATOM    399  CG  ARG A  46      17.445  -7.776  -3.166  1.00 10.00      A   
ATOM    400  CD  ARG A  46      18.071  -7.841  -1.785  1.00 10.00      A   
ATOM    401  NE  ARG A  46      19.500  -8.155  -1.842  1.00 10.00      A   
ATOM    402  HE  ARG A  46      19.861  -8.464  -2.709  1.00 10.00      A   
ATOM    403  CZ  ARG A  46      20.324  -8.053  -0.795  1.00 10.00      A   
ATOM    404  NH1 ARG A  46      19.860  -7.640   0.379  1.00 10.00      A   
ATOM    405 HH11 ARG A  46      20.498  -7.556   1.204  1.00 10.00      A   
ATOM    406 HH12 ARG A  46      18.850  -7.397   0.487  1.00 10.00      A   
ATOM    407  NH2 ARG A  46      21.614  -8.353  -0.925  1.00 10.00      A   
ATOM    408 HH21 ARG A  46      21.994  -8.671  -1.842  1.00 10.00      A   
ATOM    409 HH22 ARG A  46      22.253  -8.274  -0.105  1.00 10.00      A   
ATOM    410  C   ARG A  46      13.966  -6.534  -4.373  1.00 10.00      A   
ATOM    411  O   ARG A  46      13.048  -7.345  -4.262  1.00 10.00      A   
ATOM    412  N   LYS A  47      13.759  -5.232  -4.384  1.00 10.00      A   
ATOM    413  HN  LYS A  47      14.518  -4.621  -4.486  1.00 10.00      A   
ATOM    414  CA  LYS A  47      12.417  -4.688  -4.266  1.00 10.00      A   
ATOM    415  CB  LYS A  47      12.228  -3.973  -2.920  1.00 10.00      A   
ATOM    416  CG  LYS A  47      13.325  -2.976  -2.566  1.00 10.00      A   
ATOM    417  CD  LYS A  47      12.969  -2.179  -1.321  1.00 10.00      A   
ATOM    418  CE  LYS A  47      12.022  -1.030  -1.643  1.00 10.00      A   
ATOM    419  NZ  LYS A  47      12.729   0.116  -2.278  1.00 10.00      A   
ATOM    420  HZ1 LYS A  47      13.743   0.093  -2.034  1.00 10.00      A   
ATOM    421  HZ2 LYS A  47      12.329   1.013  -1.941  1.00 10.00      A   
ATOM    422  HZ3 LYS A  47      12.632   0.076  -3.321  1.00 10.00      A   
ATOM    423  C   LYS A  47      12.097  -3.755  -5.429  1.00 10.00      A   
ATOM    424  O   LYS A  47      12.972  -3.044  -5.921  1.00 10.00      A   
ATOM    425  N   VAL A  48      10.850  -3.773  -5.875  1.00 10.00      A   
ATOM    426  HN  VAL A  48      10.196  -4.372  -5.449  1.00 10.00      A   
ATOM    427  CA  VAL A  48      10.420  -2.919  -6.978  1.00 10.00      A   
ATOM    428  CB  VAL A  48      10.201  -3.713  -8.288  1.00 10.00      A   
ATOM    429  CG1 VAL A  48      11.532  -4.159  -8.880  1.00 10.00      A   
ATOM    430  CG2 VAL A  48       9.293  -4.911  -8.053  1.00 10.00      A   
ATOM    431  C   VAL A  48       9.147  -2.157  -6.618  1.00 10.00      A   
ATOM    432  O   VAL A  48       8.163  -2.747  -6.156  1.00 10.00      A   
ATOM    433  N   PHE A  49       9.176  -0.847  -6.815  1.00 10.00      A   
ATOM    434  HN  PHE A  49       9.995  -0.431  -7.173  1.00 10.00      A   
ATOM    435  CA  PHE A  49       8.022  -0.010  -6.519  1.00 10.00      A   
ATOM    436  CB  PHE A  49       8.434   1.229  -5.709  1.00 10.00      A   
ATOM    437  CG  PHE A  49       7.375   2.298  -5.651  1.00 10.00      A   
ATOM    438  CD1 PHE A  49       6.177   2.076  -4.993  1.00 10.00      A   
ATOM    439  CD2 PHE A  49       7.579   3.520  -6.269  1.00 10.00      A   
ATOM    440  CE1 PHE A  49       5.202   3.055  -4.953  1.00 10.00      A   
ATOM    441  CE2 PHE A  49       6.610   4.502  -6.232  1.00 10.00      A   
ATOM    442  CZ  PHE A  49       5.419   4.270  -5.573  1.00 10.00      A   
ATOM    443  C   PHE A  49       7.310   0.403  -7.802  1.00 10.00      A   
ATOM    444  O   PHE A  49       7.859   1.142  -8.618  1.00 10.00      A   
ATOM    445  N   ILE A  50       6.097  -0.092  -7.988  1.00 10.00      A   
ATOM    446  HN  ILE A  50       5.714  -0.698  -7.317  1.00 10.00      A   
ATOM    447  CA  ILE A  50       5.315   0.245  -9.166  1.00 10.00      A   
ATOM    448  CB  ILE A  50       4.802  -1.013  -9.904  1.00 10.00      A   
ATOM    449  CG1 ILE A  50       5.911  -2.065 -10.054  1.00 10.00      A   
ATOM    450  CG2 ILE A  50       4.238  -0.639 -11.267  1.00 10.00      A   
ATOM    451  CD1 ILE A  50       7.062  -1.637 -10.942  1.00 10.00      A   
ATOM    452  C   ILE A  50       4.128   1.114  -8.760  1.00 10.00      A   
ATOM    453  O   ILE A  50       3.187   0.634  -8.125  1.00 10.00      A   
ATOM    454  N   GLY A  51       4.187   2.397  -9.123  1.00 10.00      A   
ATOM    455  HN  GLY A  51       4.969   2.714  -9.627  1.00 10.00      A   
ATOM    456  CA  GLY A  51       3.122   3.332  -8.779  1.00 10.00      A   
ATOM    457  C   GLY A  51       1.787   2.966  -9.395  1.00 10.00      A   
ATOM    458  O   GLY A  51       0.737   3.185  -8.794  1.00 10.00      A   
ATOM    459  N   ASN A  52       1.825   2.405 -10.593  1.00 10.00      A   
ATOM    460  HN  ASN A  52       2.691   2.247 -11.018  1.00 10.00      A   
ATOM    461  CA  ASN A  52       0.612   2.004 -11.292  1.00 10.00      A   
ATOM    462  CB  ASN A  52       0.182   3.089 -12.287  1.00 10.00      A   
ATOM    463  CG  ASN A  52      -1.214   2.874 -12.854  1.00 10.00      A   
ATOM    464  OD1 ASN A  52      -1.648   1.746 -13.077  1.00 10.00      A   
ATOM    465  ND2 ASN A  52      -1.932   3.961 -13.088  1.00 10.00      A   
ATOM    466 HD21 ASN A  52      -1.534   4.834 -12.883  1.00 10.00      A   
ATOM    467 HD22 ASN A  52      -2.835   3.845 -13.452  1.00 10.00      A   
ATOM    468  C   ASN A  52       0.847   0.682 -12.014  1.00 10.00      A   
ATOM    469  O   ASN A  52       1.768   0.565 -12.822  1.00 10.00      A   
ATOM    470  N   CYS A  53       0.006  -0.304 -11.719  1.00 10.00      A   
ATOM    471  HN  CYS A  53      -0.716  -0.135 -11.075  1.00 10.00      A   
ATOM    472  CA  CYS A  53       0.114  -1.633 -12.318  1.00 10.00      A   
ATOM    473  CB  CYS A  53      -0.915  -2.573 -11.688  1.00 10.00      A   
ATOM    474  SG  CYS A  53      -2.567  -1.859 -11.530  1.00 10.00      A   
ATOM    475  HG  CYS A  53      -2.615  -1.191 -10.383  1.00 10.00      A   
ATOM    476  C   CYS A  53      -0.066  -1.605 -13.836  1.00 10.00      A   
ATOM    477  O   CYS A  53       0.317  -2.547 -14.528  1.00 10.00      A   
ATOM    478  N   TYR A  54      -0.649  -0.531 -14.351  1.00 10.00      A   
ATOM    479  HN  TYR A  54      -0.942   0.193 -13.752  1.00 10.00      A   
ATOM    480  CA  TYR A  54      -0.877  -0.400 -15.784  1.00 10.00      A   
ATOM    481  CB  TYR A  54      -2.310   0.058 -16.061  1.00 10.00      A   
ATOM    482  CG  TYR A  54      -3.343  -0.976 -15.683  1.00 10.00      A   
ATOM    483  CD1 TYR A  54      -4.467  -0.636 -14.937  1.00 10.00      A   
ATOM    484  CD2 TYR A  54      -3.190  -2.299 -16.069  1.00 10.00      A   
ATOM    485  CE1 TYR A  54      -5.407  -1.592 -14.595  1.00 10.00      A   
ATOM    486  CE2 TYR A  54      -4.122  -3.258 -15.734  1.00 10.00      A   
ATOM    487  CZ  TYR A  54      -5.229  -2.902 -14.996  1.00 10.00      A   
ATOM    488  OH  TYR A  54      -6.162  -3.854 -14.665  1.00 10.00      A   
ATOM    489  HH  TYR A  54      -6.567  -4.200 -15.479  1.00 10.00      A   
ATOM    490  C   TYR A  54       0.139   0.530 -16.438  1.00 10.00      A   
ATOM    491  O   TYR A  54       0.052   0.824 -17.632  1.00 10.00      A   
ATOM    492  N   ALA A  55       1.115   0.979 -15.657  1.00 10.00      A   
ATOM    493  HN  ALA A  55       1.141   0.703 -14.716  1.00 10.00      A   
ATOM    494  CA  ALA A  55       2.151   1.868 -16.176  1.00 10.00      A   
ATOM    495  CB  ALA A  55       2.779   2.696 -15.063  1.00 10.00      A   
ATOM    496  C   ALA A  55       3.222   1.069 -16.905  1.00 10.00      A   
ATOM    497  O   ALA A  55       3.968   1.613 -17.723  1.00 10.00      A   
ATOM    498  N   VAL A  56       3.279  -0.225 -16.613  1.00 10.00      A   
ATOM    499  HN  VAL A  56       2.628  -0.599 -15.981  1.00 10.00      A   
ATOM    500  CA  VAL A  56       4.260  -1.114 -17.223  1.00 10.00      A   
ATOM    501  CB  VAL A  56       5.615  -1.077 -16.466  1.00 10.00      A   
ATOM    502  CG1 VAL A  56       5.474  -1.608 -15.045  1.00 10.00      A   
ATOM    503  CG2 VAL A  56       6.698  -1.830 -17.227  1.00 10.00      A   
ATOM    504  C   VAL A  56       3.722  -2.545 -17.270  1.00 10.00      A   
ATOM    505  O   VAL A  56       2.933  -2.945 -16.415  1.00 10.00      A   
ATOM    506  N   SER A  57       4.114  -3.294 -18.286  1.00 10.00      A   
ATOM    507  HN  SER A  57       4.703  -2.910 -18.967  1.00 10.00      A   
ATOM    508  CA  SER A  57       3.681  -4.673 -18.429  1.00 10.00      A   
ATOM    509  CB  SER A  57       3.810  -5.111 -19.890  1.00 10.00      A   
ATOM    510  OG  SER A  57       4.618  -4.199 -20.621  1.00 10.00      A   
ATOM    511  HG  SER A  57       5.549  -4.320 -20.370  1.00 10.00      A   
ATOM    512  C   SER A  57       4.497  -5.589 -17.517  1.00 10.00      A   
ATOM    513  O   SER A  57       5.692  -5.358 -17.310  1.00 10.00      A   
ATOM    514  N   PRO A  58       3.854  -6.626 -16.944  1.00 10.00      A   
ATOM    515  CA  PRO A  58       4.517  -7.584 -16.047  1.00 10.00      A   
ATOM    516  CB  PRO A  58       3.454  -8.666 -15.831  1.00 10.00      A   
ATOM    517  CG  PRO A  58       2.160  -7.968 -16.056  1.00 10.00      A   
ATOM    518  CD  PRO A  58       2.422  -6.938 -17.116  1.00 10.00      A   
ATOM    519  C   PRO A  58       5.750  -8.205 -16.687  1.00 10.00      A   
ATOM    520  O   PRO A  58       6.804  -8.305 -16.058  1.00 10.00      A   
ATOM    521  N   ALA A  59       5.607  -8.611 -17.945  1.00 10.00      A   
ATOM    522  HN  ALA A  59       4.735  -8.500 -18.381  1.00 10.00      A   
ATOM    523  CA  ALA A  59       6.691  -9.235 -18.696  1.00 10.00      A   
ATOM    524  CB  ALA A  59       6.225  -9.570 -20.104  1.00 10.00      A   
ATOM    525  C   ALA A  59       7.943  -8.362 -18.745  1.00 10.00      A   
ATOM    526  O   ALA A  59       9.062  -8.864 -18.652  1.00 10.00      A   
ATOM    527  N   THR A  60       7.751  -7.056 -18.877  1.00 10.00      A   
ATOM    528  HN  THR A  60       6.835  -6.707 -18.924  1.00 10.00      A   
ATOM    529  CA  THR A  60       8.868  -6.125 -18.942  1.00 10.00      A   
ATOM    530  CB  THR A  60       8.366  -4.707 -19.249  1.00 10.00      A   
ATOM    531  OG1 THR A  60       7.170  -4.806 -20.034  1.00 10.00      A   
ATOM    532  HG1 THR A  60       7.345  -5.353 -20.814  1.00 10.00      A   
ATOM    533  CG2 THR A  60       9.413  -3.930 -20.030  1.00 10.00      A   
ATOM    534  C   THR A  60       9.644  -6.112 -17.628  1.00 10.00      A   
ATOM    535  O   THR A  60      10.874  -6.075 -17.617  1.00 10.00      A   
ATOM    536  N   VAL A  61       8.909  -6.163 -16.525  1.00 10.00      A   
ATOM    537  HN  VAL A  61       7.930  -6.205 -16.605  1.00 10.00      A   
ATOM    538  CA  VAL A  61       9.518  -6.161 -15.201  1.00 10.00      A   
ATOM    539  CB  VAL A  61       8.463  -6.005 -14.082  1.00 10.00      A   
ATOM    540  CG1 VAL A  61       9.137  -5.780 -12.735  1.00 10.00      A   
ATOM    541  CG2 VAL A  61       7.509  -4.863 -14.400  1.00 10.00      A   
ATOM    542  C   VAL A  61      10.311  -7.442 -14.974  1.00 10.00      A   
ATOM    543  O   VAL A  61      11.431  -7.403 -14.465  1.00 10.00      A   
ATOM    544  N   ILE A  62       9.727  -8.573 -15.366  1.00 10.00      A   
ATOM    545  HN  ILE A  62       8.828  -8.531 -15.763  1.00 10.00      A   
ATOM    546  CA  ILE A  62      10.378  -9.876 -15.210  1.00 10.00      A   
ATOM    547  CB  ILE A  62       9.454 -11.035 -15.649  1.00 10.00      A   
ATOM    548  CG1 ILE A  62       8.089 -10.915 -14.965  1.00 10.00      A   
ATOM    549  CG2 ILE A  62      10.093 -12.383 -15.326  1.00 10.00      A   
ATOM    550  CD1 ILE A  62       7.060 -11.902 -15.470  1.00 10.00      A   
ATOM    551  C   ILE A  62      11.664  -9.944 -16.030  1.00 10.00      A   
ATOM    552  O   ILE A  62      12.667 -10.514 -15.593  1.00 10.00      A   
ATOM    553  N   ARG A  63      11.622  -9.350 -17.214  1.00 10.00      A   
ATOM    554  HN  ARG A  63      10.796  -8.897 -17.489  1.00 10.00      A   
ATOM    555  CA  ARG A  63      12.765  -9.347 -18.112  1.00 10.00      A   
ATOM    556  CB  ARG A  63      12.377  -8.738 -19.459  1.00 10.00      A   
ATOM    557  CG  ARG A  63      13.156  -9.293 -20.636  1.00 10.00      A   
ATOM    558  CD  ARG A  63      12.471 -10.522 -21.208  1.00 10.00      A   
ATOM    559  NE  ARG A  63      11.129 -10.214 -21.698  1.00 10.00      A   
ATOM    560  HE  ARG A  63      11.023  -9.380 -22.218  1.00 10.00      A   
ATOM    561  CZ  ARG A  63      10.053 -10.974 -21.478  1.00 10.00      A   
ATOM    562  NH1 ARG A  63      10.150 -12.095 -20.775  1.00 10.00      A   
ATOM    563 HH11 ARG A  63       9.301 -12.680 -20.610  1.00 10.00      A   
ATOM    564 HH12 ARG A  63      11.071 -12.393 -20.385  1.00 10.00      A   
ATOM    565  NH2 ARG A  63       8.874 -10.612 -21.969  1.00 10.00      A   
ATOM    566 HH21 ARG A  63       8.783  -9.732 -22.524  1.00 10.00      A   
ATOM    567 HH22 ARG A  63       8.030 -11.204 -21.802  1.00 10.00      A   
ATOM    568  C   ARG A  63      13.935  -8.571 -17.519  1.00 10.00      A   
ATOM    569  O   ARG A  63      15.070  -9.052 -17.500  1.00 10.00      A   
ATOM    570  N   ARG A  64      13.654  -7.376 -17.024  1.00 10.00      A   
ATOM    571  HN  ARG A  64      12.729  -7.050 -17.055  1.00 10.00      A   
ATOM    572  CA  ARG A  64      14.691  -6.538 -16.447  1.00 10.00      A   
ATOM    573  CB  ARG A  64      14.286  -5.062 -16.415  1.00 10.00      A   
ATOM    574  CG  ARG A  64      15.435  -4.132 -16.053  1.00 10.00      A   
ATOM    575  CD  ARG A  64      15.012  -2.672 -16.039  1.00 10.00      A   
ATOM    576  NE  ARG A  64      15.795  -1.893 -15.072  1.00 10.00      A   
ATOM    577  HE  ARG A  64      16.469  -2.375 -14.550  1.00 10.00      A   
ATOM    578  CZ  ARG A  64      15.640  -0.590 -14.861  1.00 10.00      A   
ATOM    579  NH1 ARG A  64      14.744   0.106 -15.544  1.00 10.00      A   
ATOM    580 HH11 ARG A  64      14.136  -0.360 -16.273  1.00 10.00      A   
ATOM    581 HH12 ARG A  64      14.633   1.126 -15.362  1.00 10.00      A   
ATOM    582  NH2 ARG A  64      16.374   0.026 -13.939  1.00 10.00      A   
ATOM    583 HH21 ARG A  64      16.247   1.049 -13.775  1.00 10.00      A   
ATOM    584 HH22 ARG A  64      17.074  -0.504 -13.371  1.00 10.00      A   
ATOM    585  C   ARG A  64      15.131  -7.010 -15.065  1.00 10.00      A   
ATOM    586  O   ARG A  64      16.326  -7.182 -14.824  1.00 10.00      A   
ATOM    587  N   PHE A  65      14.174  -7.248 -14.172  1.00 10.00      A   
ATOM    588  HN  PHE A  65      13.228  -7.156 -14.436  1.00 10.00      A   
ATOM    589  CA  PHE A  65      14.492  -7.668 -12.810  1.00 10.00      A   
ATOM    590  CB  PHE A  65      13.815  -6.750 -11.788  1.00 10.00      A   
ATOM    591  CG  PHE A  65      14.178  -5.301 -11.914  1.00 10.00      A   
ATOM    592  CD1 PHE A  65      13.223  -4.361 -12.265  1.00 10.00      A   
ATOM    593  CD2 PHE A  65      15.474  -4.881 -11.682  1.00 10.00      A   
ATOM    594  CE1 PHE A  65      13.559  -3.027 -12.382  1.00 10.00      A   
ATOM    595  CE2 PHE A  65      15.815  -3.551 -11.798  1.00 10.00      A   
ATOM    596  CZ  PHE A  65      14.856  -2.623 -12.149  1.00 10.00      A   
ATOM    597  C   PHE A  65      14.085  -9.112 -12.536  1.00 10.00      A   
ATOM    598  O   PHE A  65      12.929  -9.387 -12.218  1.00 10.00      A   
ATOM    599  N   PRO A  66      15.029 -10.055 -12.648  1.00 10.00      A   
ATOM    600  CA  PRO A  66      14.773 -11.464 -12.395  1.00 10.00      A   
ATOM    601  CB  PRO A  66      15.669 -12.122 -13.443  1.00 10.00      A   
ATOM    602  CG  PRO A  66      16.845 -11.200 -13.576  1.00 10.00      A   
ATOM    603  CD  PRO A  66      16.420  -9.840 -13.071  1.00 10.00      A   
ATOM    604  C   PRO A  66      15.220 -11.874 -10.990  1.00 10.00      A   
ATOM    605  O   PRO A  66      15.404 -13.059 -10.706  1.00 10.00      A   
ATOM    606  N   LYS A  67      15.394 -10.891 -10.111  1.00 10.00      A   
ATOM    607  HN  LYS A  67      15.223  -9.965 -10.389  1.00 10.00      A   
ATOM    608  CA  LYS A  67      15.835 -11.158  -8.743  1.00 10.00      A   
ATOM    609  CB  LYS A  67      17.303 -10.764  -8.571  1.00 10.00      A   
ATOM    610  CG  LYS A  67      18.302 -11.810  -9.039  1.00 10.00      A   
ATOM    611  CD  LYS A  67      19.714 -11.442  -8.611  1.00 10.00      A   
ATOM    612  CE  LYS A  67      20.719 -12.478  -9.075  1.00 10.00      A   
ATOM    613  NZ  LYS A  67      22.118 -12.049  -8.832  1.00 10.00      A   
ATOM    614  HZ1 LYS A  67      22.297 -11.129  -9.285  1.00 10.00      A   
ATOM    615  HZ2 LYS A  67      22.776 -12.749  -9.233  1.00 10.00      A   
ATOM    616  HZ3 LYS A  67      22.298 -11.965  -7.812  1.00 10.00      A   
ATOM    617  C   LYS A  67      14.984 -10.412  -7.722  1.00 10.00      A   
ATOM    618  O   LYS A  67      15.468 -10.049  -6.645  1.00 10.00      A   
ATOM    619  N   VAL A  68      13.716 -10.205  -8.053  1.00 10.00      A   
ATOM    620  HN  VAL A  68      13.383 -10.550  -8.904  1.00 10.00      A   
ATOM    621  CA  VAL A  68      12.805  -9.493  -7.166  1.00 10.00      A   
ATOM    622  CB  VAL A  68      11.593  -8.905  -7.920  1.00 10.00      A   
ATOM    623  CG1 VAL A  68      10.728  -8.076  -6.983  1.00 10.00      A   
ATOM    624  CG2 VAL A  68      12.054  -8.060  -9.093  1.00 10.00      A   
ATOM    625  C   VAL A  68      12.316 -10.392  -6.035  1.00 10.00      A   
ATOM    626  O   VAL A  68      11.866 -11.518  -6.265  1.00 10.00      A   
ATOM    627  N   ARG A  69      12.415  -9.877  -4.815  1.00 10.00      A   
ATOM    628  HN  ARG A  69      12.784  -8.970  -4.712  1.00 10.00      A   
ATOM    629  CA  ARG A  69      11.982 -10.596  -3.625  1.00 10.00      A   
ATOM    630  CB  ARG A  69      13.098 -10.611  -2.574  1.00 10.00      A   
ATOM    631  CG  ARG A  69      14.331 -11.414  -2.965  1.00 10.00      A   
ATOM    632  CD  ARG A  69      14.169 -12.884  -2.613  1.00 10.00      A   
ATOM    633  NE  ARG A  69      15.450 -13.585  -2.557  1.00 10.00      A   
ATOM    634  HE  ARG A  69      15.968 -13.648  -3.395  1.00 10.00      A   
ATOM    635  CZ  ARG A  69      15.954 -14.133  -1.450  1.00 10.00      A   
ATOM    636  NH1 ARG A  69      15.291 -14.064  -0.299  1.00 10.00      A   
ATOM    637 HH11 ARG A  69      14.361 -13.575  -0.251  1.00 10.00      A   
ATOM    638 HH12 ARG A  69      15.685 -14.497   0.563  1.00 10.00      A   
ATOM    639  NH2 ARG A  69      17.131 -14.744  -1.491  1.00 10.00      A   
ATOM    640 HH21 ARG A  69      17.531 -15.176  -0.628  1.00 10.00      A   
ATOM    641 HH22 ARG A  69      17.664 -14.797  -2.391  1.00 10.00      A   
ATOM    642  C   ARG A  69      10.742  -9.926  -3.045  1.00 10.00      A   
ATOM    643  O   ARG A  69       9.897 -10.582  -2.430  1.00 10.00      A   
ATOM    644  N   SER A  70      10.639  -8.617  -3.252  1.00 10.00      A   
ATOM    645  HN  SER A  70      11.350  -8.153  -3.749  1.00 10.00      A   
ATOM    646  CA  SER A  70       9.515  -7.843  -2.749  1.00 10.00      A   
ATOM    647  CB  SER A  70       9.995  -6.926  -1.619  1.00 10.00      A   
ATOM    648  OG  SER A  70       8.907  -6.303  -0.961  1.00 10.00      A   
ATOM    649  HG  SER A  70       8.913  -6.553  -0.020  1.00 10.00      A   
ATOM    650  C   SER A  70       8.879  -7.014  -3.864  1.00 10.00      A   
ATOM    651  O   SER A  70       9.535  -6.157  -4.465  1.00 10.00      A   
ATOM    652  N   VAL A  71       7.604  -7.275  -4.136  1.00 10.00      A   
ATOM    653  HN  VAL A  71       7.138  -7.973  -3.621  1.00 10.00      A   
ATOM    654  CA  VAL A  71       6.873  -6.553  -5.174  1.00 10.00      A   
ATOM    655  CB  VAL A  71       6.193  -7.519  -6.171  1.00 10.00      A   
ATOM    656  CG1 VAL A  71       5.666  -6.763  -7.382  1.00 10.00      A   
ATOM    657  CG2 VAL A  71       7.151  -8.615  -6.602  1.00 10.00      A   
ATOM    658  C   VAL A  71       5.801  -5.660  -4.554  1.00 10.00      A   
ATOM    659  O   VAL A  71       5.040  -6.102  -3.690  1.00 10.00      A   
ATOM    660  N   GLU A  72       5.758  -4.405  -4.984  1.00 10.00      A   
ATOM    661  HN  GLU A  72       6.404  -4.111  -5.661  1.00 10.00      A   
ATOM    662  CA  GLU A  72       4.778  -3.447  -4.489  1.00 10.00      A   
ATOM    663  CB  GLU A  72       5.480  -2.336  -3.704  1.00 10.00      A   
ATOM    664  CG  GLU A  72       4.579  -1.586  -2.737  1.00 10.00      A   
ATOM    665  CD  GLU A  72       5.360  -0.702  -1.788  1.00 10.00      A   
ATOM    666  OE1 GLU A  72       5.412   0.521  -2.020  1.00 10.00      A   
ATOM    667  OE2 GLU A  72       5.926  -1.229  -0.805  1.00 10.00      A   
ATOM    668  C   GLU A  72       4.003  -2.862  -5.668  1.00 10.00      A   
ATOM    669  O   GLU A  72       4.578  -2.187  -6.526  1.00 10.00      A   
ATOM    670  N   LEU A  73       2.703  -3.137  -5.719  1.00 10.00      A   
ATOM    671  HN  LEU A  73       2.296  -3.671  -5.001  1.00 10.00      A   
ATOM    672  CA  LEU A  73       1.865  -2.659  -6.814  1.00 10.00      A   
ATOM    673  CB  LEU A  73       1.443  -3.829  -7.706  1.00 10.00      A   
ATOM    674  CG  LEU A  73       2.495  -4.365  -8.672  1.00 10.00      A   
ATOM    675  CD1 LEU A  73       2.267  -5.846  -8.917  1.00 10.00      A   
ATOM    676  CD2 LEU A  73       2.444  -3.600  -9.983  1.00 10.00      A   
ATOM    677  C   LEU A  73       0.617  -1.926  -6.332  1.00 10.00      A   
ATOM    678  O   LEU A  73       0.042  -2.254  -5.293  1.00 10.00      A   
ATOM    679  N   LYS A  74       0.209  -0.930  -7.111  1.00 10.00      A   
ATOM    680  HN  LYS A  74       0.730  -0.715  -7.914  1.00 10.00      A   
ATOM    681  CA  LYS A  74      -0.983  -0.144  -6.822  1.00 10.00      A   
ATOM    682  CB  LYS A  74      -0.616   1.301  -6.478  1.00 10.00      A   
ATOM    683  CG  LYS A  74       0.351   1.438  -5.311  1.00 10.00      A   
ATOM    684  CD  LYS A  74       0.583   2.895  -4.946  1.00 10.00      A   
ATOM    685  CE  LYS A  74       1.586   3.031  -3.812  1.00 10.00      A   
ATOM    686  NZ  LYS A  74       1.717   4.435  -3.345  1.00 10.00      A   
ATOM    687  HZ1 LYS A  74       1.069   5.055  -3.878  1.00 10.00      A   
ATOM    688  HZ2 LYS A  74       2.691   4.775  -3.477  1.00 10.00      A   
ATOM    689  HZ3 LYS A  74       1.477   4.496  -2.334  1.00 10.00      A   
ATOM    690  C   LYS A  74      -1.902  -0.180  -8.037  1.00 10.00      A   
ATOM    691  O   LYS A  74      -1.429  -0.195  -9.178  1.00 10.00      A   
ATOM    692  N   GLY A  75      -3.204  -0.217  -7.802  1.00 10.00      A   
ATOM    693  HN  GLY A  75      -3.531  -0.211  -6.875  1.00 10.00      A   
ATOM    694  CA  GLY A  75      -4.143  -0.273  -8.903  1.00 10.00      A   
ATOM    695  C   GLY A  75      -5.105   0.892  -8.946  1.00 10.00      A   
ATOM    696  O   GLY A  75      -4.788   1.942  -9.508  1.00 10.00      A   
ATOM    697  N   LYS A  76      -6.279   0.703  -8.346  1.00 10.00      A   
ATOM    698  HN  LYS A  76      -6.445  -0.152  -7.891  1.00 10.00      A   
ATOM    699  CA  LYS A  76      -7.322   1.725  -8.321  1.00 10.00      A   
ATOM    700  CB  LYS A  76      -8.527   1.238  -7.506  1.00 10.00      A   
ATOM    701  CG  LYS A  76      -9.315   0.095  -8.128  1.00 10.00      A   
ATOM    702  CD  LYS A  76     -10.532  -0.245  -7.276  1.00 10.00      A   
ATOM    703  CE  LYS A  76     -11.389  -1.323  -7.923  1.00 10.00      A   
ATOM    704  NZ  LYS A  76     -12.654  -1.558  -7.175  1.00 10.00      A   
ATOM    705  HZ1 LYS A  76     -13.089  -0.652  -6.915  1.00 10.00      A   
ATOM    706  HZ2 LYS A  76     -12.471  -2.103  -6.302  1.00 10.00      A   
ATOM    707  HZ3 LYS A  76     -13.326  -2.089  -7.765  1.00 10.00      A   
ATOM    708  C   LYS A  76      -6.811   3.044  -7.741  1.00 10.00      A   
ATOM    709  O   LYS A  76      -5.987   3.058  -6.826  1.00 10.00      A   
ATOM    710  N   PRO A  77      -7.290   4.174  -8.288  1.00 10.00      A   
ATOM    711  CA  PRO A  77      -6.897   5.507  -7.822  1.00 10.00      A   
ATOM    712  CB  PRO A  77      -7.468   6.451  -8.895  1.00 10.00      A   
ATOM    713  CG  PRO A  77      -7.914   5.572 -10.017  1.00 10.00      A   
ATOM    714  CD  PRO A  77      -8.237   4.243  -9.404  1.00 10.00      A   
ATOM    715  C   PRO A  77      -7.515   5.833  -6.460  1.00 10.00      A   
ATOM    716  O   PRO A  77      -8.374   5.098  -5.963  1.00 10.00      A   
ATOM    717  N   HIS A  78      -7.083   6.944  -5.875  1.00 10.00      A   
ATOM    718  HN  HIS A  78      -6.403   7.486  -6.333  1.00 10.00      A   
ATOM    719  CA  HIS A  78      -7.573   7.389  -4.574  1.00 10.00      A   
ATOM    720  CB  HIS A  78      -6.859   8.690  -4.172  1.00 10.00      A   
ATOM    721  CG  HIS A  78      -7.337   9.317  -2.896  1.00 10.00      A   
ATOM    722  ND1 HIS A  78      -7.578  10.666  -2.741  1.00 10.00      A   
ATOM    723  HD1 HIS A  78      -7.441  11.367  -3.432  1.00 10.00      A   
ATOM    724  CD2 HIS A  78      -7.635   8.750  -1.699  1.00 10.00      A   
ATOM    725  CE1 HIS A  78      -7.991  10.871  -1.486  1.00 10.00      A   
ATOM    726  NE2 HIS A  78      -8.050   9.737  -0.810  1.00 10.00      A   
ATOM    727  C   HIS A  78      -9.091   7.586  -4.581  1.00 10.00      A   
ATOM    728  O   HIS A  78      -9.783   7.182  -3.645  1.00 10.00      A   
ATOM    729  N   PHE A  79      -9.606   8.174  -5.655  1.00 10.00      A   
ATOM    730  HN  PHE A  79      -9.006   8.451  -6.385  1.00 10.00      A   
ATOM    731  CA  PHE A  79     -11.042   8.435  -5.775  1.00 10.00      A   
ATOM    732  CB  PHE A  79     -11.327   9.400  -6.926  1.00 10.00      A   
ATOM    733  CG  PHE A  79     -11.397  10.839  -6.501  1.00 10.00      A   
ATOM    734  CD1 PHE A  79     -10.432  11.380  -5.669  1.00 10.00      A   
ATOM    735  CD2 PHE A  79     -12.430  11.649  -6.933  1.00 10.00      A   
ATOM    736  CE1 PHE A  79     -10.499  12.704  -5.278  1.00 10.00      A   
ATOM    737  CE2 PHE A  79     -12.503  12.973  -6.547  1.00 10.00      A   
ATOM    738  CZ  PHE A  79     -11.536  13.501  -5.718  1.00 10.00      A   
ATOM    739  C   PHE A  79     -11.871   7.158  -5.915  1.00 10.00      A   
ATOM    740  O   PHE A  79     -13.101   7.194  -5.823  1.00 10.00      A   
ATOM    741  N   ALA A  80     -11.207   6.031  -6.123  1.00 10.00      A   
ATOM    742  HN  ALA A  80     -10.225   6.053  -6.167  1.00 10.00      A   
ATOM    743  CA  ALA A  80     -11.900   4.759  -6.266  1.00 10.00      A   
ATOM    744  CB  ALA A  80     -10.990   3.717  -6.894  1.00 10.00      A   
ATOM    745  C   ALA A  80     -12.416   4.279  -4.914  1.00 10.00      A   
ATOM    746  O   ALA A  80     -13.396   3.540  -4.836  1.00 10.00      A   
ATOM    747  N   ASP A  81     -11.765   4.734  -3.846  1.00 10.00      A   
ATOM    748  HN  ASP A  81     -10.996   5.333  -3.974  1.00 10.00      A   
ATOM    749  CA  ASP A  81     -12.157   4.358  -2.487  1.00 10.00      A   
ATOM    750  CB  ASP A  81     -10.985   4.524  -1.515  1.00 10.00      A   
ATOM    751  CG  ASP A  81     -10.344   3.200  -1.145  1.00 10.00      A   
ATOM    752  OD1 ASP A  81     -11.089   2.227  -0.885  1.00 10.00      A   
ATOM    753  OD2 ASP A  81      -9.095   3.124  -1.110  1.00 10.00      A   
ATOM    754  C   ASP A  81     -13.370   5.160  -2.015  1.00 10.00      A   
ATOM    755  O   ASP A  81     -13.786   5.073  -0.857  1.00 10.00      A   
ATOM    756  N   PHE A  82     -13.938   5.937  -2.925  1.00 10.00      A   
ATOM    757  HN  PHE A  82     -13.558   5.963  -3.826  1.00 10.00      A   
ATOM    758  CA  PHE A  82     -15.104   6.754  -2.627  1.00 10.00      A   
ATOM    759  CB  PHE A  82     -14.804   8.228  -2.897  1.00 10.00      A   
ATOM    760  CG  PHE A  82     -13.685   8.778  -2.060  1.00 10.00      A   
ATOM    761  CD1 PHE A  82     -13.694   8.635  -0.680  1.00 10.00      A   
ATOM    762  CD2 PHE A  82     -12.626   9.439  -2.653  1.00 10.00      A   
ATOM    763  CE1 PHE A  82     -12.666   9.143   0.091  1.00 10.00      A   
ATOM    764  CE2 PHE A  82     -11.596   9.950  -1.890  1.00 10.00      A   
ATOM    765  CZ  PHE A  82     -11.617   9.801  -0.516  1.00 10.00      A   
ATOM    766  C   PHE A  82     -16.310   6.295  -3.443  1.00 10.00      A   
ATOM    767  O   PHE A  82     -17.311   7.007  -3.541  1.00 10.00      A   
ATOM    768  N   ASN A  83     -16.193   5.101  -4.033  1.00 10.00      A   
ATOM    769  HN  ASN A  83     -15.357   4.598  -3.911  1.00 10.00      A   
ATOM    770  CA  ASN A  83     -17.264   4.505  -4.844  1.00 10.00      A   
ATOM    771  CB  ASN A  83     -18.524   4.260  -4.002  1.00 10.00      A   
ATOM    772  CG  ASN A  83     -19.339   3.066  -4.473  1.00 10.00      A   
ATOM    773  OD1 ASN A  83     -20.357   3.214  -5.150  1.00 10.00      A   
ATOM    774  ND2 ASN A  83     -18.895   1.872  -4.115  1.00 10.00      A   
ATOM    775 HD21 ASN A  83     -18.076   1.826  -3.577  1.00 10.00      A   
ATOM    776 HD22 ASN A  83     -19.402   1.081  -4.397  1.00 10.00      A   
ATOM    777  C   ASN A  83     -17.581   5.349  -6.082  1.00 10.00      A   
ATOM    778  O   ASN A  83     -18.709   5.371  -6.570  1.00 10.00      A   
ATOM    779  N   LEU A  84     -16.568   6.033  -6.595  1.00 10.00      A   
ATOM    780  HN  LEU A  84     -15.689   5.970  -6.170  1.00 10.00      A   
ATOM    781  CA  LEU A  84     -16.732   6.880  -7.767  1.00 10.00      A   
ATOM    782  CB  LEU A  84     -15.985   8.203  -7.571  1.00 10.00      A   
ATOM    783  CG  LEU A  84     -16.515   9.124  -6.471  1.00 10.00      A   
ATOM    784  CD1 LEU A  84     -15.599  10.323  -6.296  1.00 10.00      A   
ATOM    785  CD2 LEU A  84     -17.936   9.573  -6.783  1.00 10.00      A   
ATOM    786  C   LEU A  84     -16.243   6.174  -9.029  1.00 10.00      A   
ATOM    787  O   LEU A  84     -16.191   6.772 -10.105  1.00 10.00      A   
ATOM    788  N   VAL A  85     -15.873   4.908  -8.887  1.00 10.00      A   
ATOM    789  HN  VAL A  85     -15.938   4.489  -8.003  1.00 10.00      A   
ATOM    790  CA  VAL A  85     -15.390   4.118 -10.013  1.00 10.00      A   
ATOM    791  CB  VAL A  85     -13.909   3.700  -9.826  1.00 10.00      A   
ATOM    792  CG1 VAL A  85     -13.456   2.779 -10.950  1.00 10.00      A   
ATOM    793  CG2 VAL A  85     -13.014   4.931  -9.756  1.00 10.00      A   
ATOM    794  C   VAL A  85     -16.260   2.881 -10.203  1.00 10.00      A   
ATOM    795  O   VAL A  85     -16.407   2.074  -9.283  1.00 10.00      A   
ATOM    796  N   PRO A  86     -16.871   2.738 -11.391  1.00 10.00      A   
ATOM    797  CA  PRO A  86     -17.729   1.589 -11.713  1.00 10.00      A   
ATOM    798  CB  PRO A  86     -18.125   1.831 -13.174  1.00 10.00      A   
ATOM    799  CG  PRO A  86     -17.949   3.296 -13.374  1.00 10.00      A   
ATOM    800  CD  PRO A  86     -16.785   3.688 -12.512  1.00 10.00      A   
ATOM    801  C   PRO A  86     -16.981   0.266 -11.586  1.00 10.00      A   
ATOM    802  O   PRO A  86     -15.813   0.157 -11.969  1.00 10.00      A   
ATOM    803  N   ASP A  87     -17.661  -0.736 -11.048  1.00 10.00      A   
ATOM    804  HN  ASP A  87     -18.590  -0.587 -10.777  1.00 10.00      A   
ATOM    805  CA  ASP A  87     -17.066  -2.055 -10.862  1.00 10.00      A   
ATOM    806  CB  ASP A  87     -17.941  -2.932  -9.962  1.00 10.00      A   
ATOM    807  CG  ASP A  87     -17.673  -2.693  -8.491  1.00 10.00      A   
ATOM    808  OD1 ASP A  87     -18.457  -1.965  -7.847  1.00 10.00      A   
ATOM    809  OD2 ASP A  87     -16.668  -3.224  -7.975  1.00 10.00      A   
ATOM    810  C   ASP A  87     -16.835  -2.738 -12.199  1.00 10.00      A   
ATOM    811  O   ASP A  87     -17.708  -2.733 -13.069  1.00 10.00      A   
ATOM    812  N   GLY A  88     -15.650  -3.311 -12.362  1.00 10.00      A   
ATOM    813  HN  GLY A  88     -14.992  -3.276 -11.633  1.00 10.00      A   
ATOM    814  CA  GLY A  88     -15.317  -3.987 -13.601  1.00 10.00      A   
ATOM    815  C   GLY A  88     -14.355  -3.178 -14.445  1.00 10.00      A   
ATOM    816  O   GLY A  88     -14.032  -3.557 -15.571  1.00 10.00      A   
ATOM    817  N   TRP A  89     -13.905  -2.053 -13.897  1.00 10.00      A   
ATOM    818  HN  TRP A  89     -14.216  -1.803 -13.002  1.00 10.00      A   
ATOM    819  CA  TRP A  89     -12.968  -1.182 -14.595  1.00 10.00      A   
ATOM    820  CB  TRP A  89     -12.751   0.123 -13.812  1.00 10.00      A   
ATOM    821  CG  TRP A  89     -11.539   0.902 -14.241  1.00 10.00      A   
ATOM    822  CD1 TRP A  89     -11.388   1.618 -15.394  1.00 10.00      A   
ATOM    823  CD2 TRP A  89     -10.309   1.043 -13.518  1.00 10.00      A   
ATOM    824  NE1 TRP A  89     -10.135   2.184 -15.441  1.00 10.00      A   
ATOM    825  HE1 TRP A  89      -9.784   2.738 -16.183  1.00 10.00      A   
ATOM    826  CE2 TRP A  89      -9.453   1.848 -14.299  1.00 10.00      A   
ATOM    827  CE3 TRP A  89      -9.846   0.562 -12.288  1.00 10.00      A   
ATOM    828  CZ2 TRP A  89      -8.162   2.181 -13.888  1.00 10.00      A   
ATOM    829  CZ3 TRP A  89      -8.569   0.895 -11.883  1.00 10.00      A   
ATOM    830  CH2 TRP A  89      -7.740   1.698 -12.679  1.00 10.00      A   
ATOM    831  C   TRP A  89     -11.640  -1.895 -14.824  1.00 10.00      A   
ATOM    832  O   TRP A  89     -11.071  -1.836 -15.914  1.00 10.00      A   
ATOM    833  N   GLY A  90     -11.161  -2.572 -13.792  1.00 10.00      A   
ATOM    834  HN  GLY A  90     -11.665  -2.587 -12.952  1.00 10.00      A   
ATOM    835  CA  GLY A  90      -9.908  -3.285 -13.884  1.00 10.00      A   
ATOM    836  C   GLY A  90      -9.231  -3.389 -12.538  1.00 10.00      A   
ATOM    837  O   GLY A  90      -9.877  -3.217 -11.498  1.00 10.00      A   
ATOM    838  N   GLY A  91      -7.935  -3.658 -12.551  1.00 10.00      A   
ATOM    839  HN  GLY A  91      -7.472  -3.774 -13.414  1.00 10.00      A   
ATOM    840  CA  GLY A  91      -7.190  -3.780 -11.318  1.00 10.00      A   
ATOM    841  C   GLY A  91      -6.992  -5.225 -10.912  1.00 10.00      A   
ATOM    842  O   GLY A  91      -6.623  -5.514  -9.774  1.00 10.00      A   
ATOM    843  N   TYR A  92      -7.258  -6.139 -11.837  1.00 10.00      A   
ATOM    844  HN  TYR A  92      -7.570  -5.849 -12.724  1.00 10.00      A   
ATOM    845  CA  TYR A  92      -7.102  -7.564 -11.566  1.00 10.00      A   
ATOM    846  CB  TYR A  92      -7.758  -8.406 -12.660  1.00 10.00      A   
ATOM    847  CG  TYR A  92      -9.257  -8.565 -12.517  1.00 10.00      A   
ATOM    848  CD1 TYR A  92     -10.101  -7.461 -12.490  1.00 10.00      A   
ATOM    849  CD2 TYR A  92      -9.829  -9.827 -12.422  1.00 10.00      A   
ATOM    850  CE1 TYR A  92     -11.469  -7.613 -12.373  1.00 10.00      A   
ATOM    851  CE2 TYR A  92     -11.195  -9.987 -12.304  1.00 10.00      A   
ATOM    852  CZ  TYR A  92     -12.010  -8.877 -12.280  1.00 10.00      A   
ATOM    853  OH  TYR A  92     -13.372  -9.029 -12.173  1.00 10.00      A   
ATOM    854  HH  TYR A  92     -13.570  -9.715 -11.525  1.00 10.00      A   
ATOM    855  C   TYR A  92      -5.628  -7.927 -11.421  1.00 10.00      A   
ATOM    856  O   TYR A  92      -4.802  -7.558 -12.257  1.00 10.00      A   
ATOM    857  N   VAL A  93      -5.306  -8.655 -10.360  1.00 10.00      A   
ATOM    858  HN  VAL A  93      -6.016  -8.943  -9.745  1.00 10.00      A   
ATOM    859  CA  VAL A  93      -3.930  -9.046 -10.086  1.00 10.00      A   
ATOM    860  CB  VAL A  93      -3.633  -9.029  -8.568  1.00 10.00      A   
ATOM    861  CG1 VAL A  93      -4.342 -10.170  -7.856  1.00 10.00      A   
ATOM    862  CG2 VAL A  93      -2.136  -9.043  -8.292  1.00 10.00      A   
ATOM    863  C   VAL A  93      -3.597 -10.417 -10.678  1.00 10.00      A   
ATOM    864  O   VAL A  93      -2.429 -10.810 -10.739  1.00 10.00      A   
ATOM    865  N   TYR A  94      -4.626 -11.130 -11.133  1.00 10.00      A   
ATOM    866  HN  TYR A  94      -5.531 -10.760 -11.059  1.00 10.00      A   
ATOM    867  CA  TYR A  94      -4.443 -12.460 -11.719  1.00 10.00      A   
ATOM    868  CB  TYR A  94      -5.747 -13.052 -12.263  1.00 10.00      A   
ATOM    869  CG  TYR A  94      -5.611 -14.499 -12.683  1.00 10.00      A   
ATOM    870  CD1 TYR A  94      -5.537 -15.513 -11.737  1.00 10.00      A   
ATOM    871  CD2 TYR A  94      -5.541 -14.848 -14.025  1.00 10.00      A   
ATOM    872  CE1 TYR A  94      -5.395 -16.834 -12.116  1.00 10.00      A   
ATOM    873  CE2 TYR A  94      -5.406 -16.164 -14.413  1.00 10.00      A   
ATOM    874  CZ  TYR A  94      -5.333 -17.154 -13.456  1.00 10.00      A   
ATOM    875  OH  TYR A  94      -5.186 -18.471 -13.840  1.00 10.00      A   
ATOM    876  HH  TYR A  94      -4.346 -18.572 -14.329  1.00 10.00      A   
ATOM    877  C   TYR A  94      -3.317 -12.528 -12.760  1.00 10.00      A   
ATOM    878  O   TYR A  94      -2.434 -13.380 -12.643  1.00 10.00      A   
ATOM    879  N   PRO A  95      -3.326 -11.652 -13.797  1.00 10.00      A   
ATOM    880  CA  PRO A  95      -2.277 -11.644 -14.827  1.00 10.00      A   
ATOM    881  CB  PRO A  95      -2.587 -10.385 -15.643  1.00 10.00      A   
ATOM    882  CG  PRO A  95      -4.051 -10.192 -15.473  1.00 10.00      A   
ATOM    883  CD  PRO A  95      -4.362 -10.631 -14.071  1.00 10.00      A   
ATOM    884  C   PRO A  95      -0.877 -11.550 -14.220  1.00 10.00      A   
ATOM    885  O   PRO A  95       0.047 -12.240 -14.655  1.00 10.00      A   
ATOM    886  N   TRP A  96      -0.731 -10.704 -13.202  1.00 10.00      A   
ATOM    887  HN  TRP A  96      -1.508 -10.196 -12.888  1.00 10.00      A   
ATOM    888  CA  TRP A  96       0.550 -10.526 -12.537  1.00 10.00      A   
ATOM    889  CB  TRP A  96       0.484  -9.365 -11.538  1.00 10.00      A   
ATOM    890  CG  TRP A  96       0.516  -8.011 -12.180  1.00 10.00      A   
ATOM    891  CD1 TRP A  96      -0.552  -7.288 -12.628  1.00 10.00      A   
ATOM    892  CD2 TRP A  96       1.678  -7.223 -12.449  1.00 10.00      A   
ATOM    893  NE1 TRP A  96      -0.124  -6.092 -13.154  1.00 10.00      A   
ATOM    894  HE1 TRP A  96      -0.702  -5.397 -13.539  1.00 10.00      A   
ATOM    895  CE2 TRP A  96       1.241  -6.029 -13.057  1.00 10.00      A   
ATOM    896  CE3 TRP A  96       3.046  -7.407 -12.232  1.00 10.00      A   
ATOM    897  CZ2 TRP A  96       2.125  -5.028 -13.454  1.00 10.00      A   
ATOM    898  CZ3 TRP A  96       3.921  -6.413 -12.624  1.00 10.00      A   
ATOM    899  CH2 TRP A  96       3.457  -5.239 -13.228  1.00 10.00      A   
ATOM    900  C   TRP A  96       0.967 -11.800 -11.819  1.00 10.00      A   
ATOM    901  O   TRP A  96       2.099 -12.254 -11.954  1.00 10.00      A   
ATOM    902  N   ILE A  97       0.038 -12.387 -11.077  1.00 10.00      A   
ATOM    903  HN  ILE A  97      -0.860 -11.990 -11.028  1.00 10.00      A   
ATOM    904  CA  ILE A  97       0.311 -13.607 -10.331  1.00 10.00      A   
ATOM    905  CB  ILE A  97      -0.875 -13.997  -9.421  1.00 10.00      A   
ATOM    906  CG1 ILE A  97      -1.165 -12.885  -8.405  1.00 10.00      A   
ATOM    907  CG2 ILE A  97      -0.618 -15.326  -8.717  1.00 10.00      A   
ATOM    908  CD1 ILE A  97       0.034 -12.467  -7.578  1.00 10.00      A   
ATOM    909  C   ILE A  97       0.645 -14.764 -11.269  1.00 10.00      A   
ATOM    910  O   ILE A  97       1.595 -15.509 -11.031  1.00 10.00      A   
ATOM    911  N   GLU A  98      -0.124 -14.892 -12.342  1.00 10.00      A   
ATOM    912  HN  GLU A  98      -0.856 -14.247 -12.483  1.00 10.00      A   
ATOM    913  CA  GLU A  98       0.079 -15.960 -13.316  1.00 10.00      A   
ATOM    914  CB  GLU A  98      -1.047 -15.968 -14.356  1.00 10.00      A   
ATOM    915  CG  GLU A  98      -0.957 -17.102 -15.365  1.00 10.00      A   
ATOM    916  CD  GLU A  98      -2.303 -17.736 -15.658  1.00 10.00      A   
ATOM    917  OE1 GLU A  98      -2.730 -18.622 -14.885  1.00 10.00      A   
ATOM    918  OE2 GLU A  98      -2.938 -17.360 -16.666  1.00 10.00      A   
ATOM    919  C   GLU A  98       1.445 -15.861 -13.995  1.00 10.00      A   
ATOM    920  O   GLU A  98       2.130 -16.867 -14.180  1.00 10.00      A   
ATOM    921  N   ALA A  99       1.846 -14.646 -14.347  1.00 10.00      A   
ATOM    922  HN  ALA A  99       1.263 -13.875 -14.163  1.00 10.00      A   
ATOM    923  CA  ALA A  99       3.124 -14.425 -15.013  1.00 10.00      A   
ATOM    924  CB  ALA A  99       3.122 -13.078 -15.720  1.00 10.00      A   
ATOM    925  C   ALA A  99       4.303 -14.510 -14.047  1.00 10.00      A   
ATOM    926  O   ALA A  99       5.381 -14.982 -14.410  1.00 10.00      A   
ATOM    927  N   MET A 100       4.106 -14.046 -12.820  1.00 10.00      A   
ATOM    928  HN  MET A 100       3.228 -13.673 -12.582  1.00 10.00      A   
ATOM    929  CA  MET A 100       5.167 -14.063 -11.821  1.00 10.00      A   
ATOM    930  CB  MET A 100       4.868 -13.101 -10.666  1.00 10.00      A   
ATOM    931  CG  MET A 100       5.188 -11.646 -10.977  1.00 10.00      A   
ATOM    932  SD  MET A 100       5.343 -10.626  -9.494  1.00 10.00      A   
ATOM    933  CE  MET A 100       3.656 -10.634  -8.887  1.00 10.00      A   
ATOM    934  C   MET A 100       5.459 -15.464 -11.296  1.00 10.00      A   
ATOM    935  O   MET A 100       6.605 -15.784 -10.990  1.00 10.00      A   
ATOM    936  N   SER A 101       4.438 -16.304 -11.216  1.00 10.00      A   
ATOM    937  HN  SER A 101       3.546 -16.007 -11.502  1.00 10.00      A   
ATOM    938  CA  SER A 101       4.608 -17.663 -10.704  1.00 10.00      A   
ATOM    939  CB  SER A 101       3.253 -18.281 -10.367  1.00 10.00      A   
ATOM    940  OG  SER A 101       2.315 -18.031 -11.397  1.00 10.00      A   
ATOM    941  HG  SER A 101       1.846 -17.208 -11.208  1.00 10.00      A   
ATOM    942  C   SER A 101       5.382 -18.565 -11.668  1.00 10.00      A   
ATOM    943  O   SER A 101       5.642 -19.733 -11.369  1.00 10.00      A   
ATOM    944  N   SER A 102       5.750 -18.022 -12.822  1.00 10.00      A   
ATOM    945  HN  SER A 102       5.513 -17.091 -13.011  1.00 10.00      A   
ATOM    946  CA  SER A 102       6.487 -18.775 -13.815  1.00 10.00      A   
ATOM    947  CB  SER A 102       6.054 -18.347 -15.222  1.00 10.00      A   
ATOM    948  OG  SER A 102       4.645 -18.181 -15.296  1.00 10.00      A   
ATOM    949  HG  SER A 102       4.221 -18.699 -14.601  1.00 10.00      A   
ATOM    950  C   SER A 102       7.996 -18.594 -13.648  1.00 10.00      A   
ATOM    951  O   SER A 102       8.778 -19.443 -14.078  1.00 10.00      A   
ATOM    952  N   SER A 103       8.413 -17.511 -12.996  1.00 10.00      A   
ATOM    953  HN  SER A 103       7.758 -16.885 -12.629  1.00 10.00      A   
ATOM    954  CA  SER A 103       9.839 -17.250 -12.821  1.00 10.00      A   
ATOM    955  CB  SER A 103      10.307 -16.179 -13.809  1.00 10.00      A   
ATOM    956  OG  SER A 103       9.882 -16.491 -15.126  1.00 10.00      A   
ATOM    957  HG  SER A 103      10.587 -16.962 -15.584  1.00 10.00      A   
ATOM    958  C   SER A 103      10.218 -16.844 -11.397  1.00 10.00      A   
ATOM    959  O   SER A 103      11.317 -17.157 -10.933  1.00 10.00      A   
ATOM    960  N   TYR A 104       9.321 -16.158 -10.702  1.00 10.00      A   
ATOM    961  HN  TYR A 104       8.443 -15.973 -11.096  1.00 10.00      A   
ATOM    962  CA  TYR A 104       9.599 -15.690  -9.349  1.00 10.00      A   
ATOM    963  CB  TYR A 104       8.758 -14.455  -9.007  1.00 10.00      A   
ATOM    964  CG  TYR A 104       9.120 -13.219  -9.803  1.00 10.00      A   
ATOM    965  CD1 TYR A 104      10.034 -12.295  -9.315  1.00 10.00      A   
ATOM    966  CD2 TYR A 104       8.549 -12.979 -11.045  1.00 10.00      A   
ATOM    967  CE1 TYR A 104      10.368 -11.167 -10.043  1.00 10.00      A   
ATOM    968  CE2 TYR A 104       8.878 -11.857 -11.776  1.00 10.00      A   
ATOM    969  CZ  TYR A 104       9.786 -10.953 -11.272  1.00 10.00      A   
ATOM    970  OH  TYR A 104      10.113  -9.832 -12.003  1.00 10.00      A   
ATOM    971  HH  TYR A 104      11.072  -9.698 -11.984  1.00 10.00      A   
ATOM    972  C   TYR A 104       9.400 -16.784  -8.309  1.00 10.00      A   
ATOM    973  O   TYR A 104       8.425 -16.776  -7.556  1.00 10.00      A   
ATOM    974  N   THR A 105      10.316 -17.737  -8.286  1.00 10.00      A   
ATOM    975  HN  THR A 105      11.040 -17.721  -8.951  1.00 10.00      A   
ATOM    976  CA  THR A 105      10.261 -18.829  -7.330  1.00 10.00      A   
ATOM    977  CB  THR A 105      11.097 -20.023  -7.833  1.00 10.00      A   
ATOM    978  OG1 THR A 105      10.992 -20.097  -9.261  1.00 10.00      A   
ATOM    979  HG1 THR A 105      11.871 -20.205  -9.643  1.00 10.00      A   
ATOM    980  CG2 THR A 105      10.589 -21.325  -7.232  1.00 10.00      A   
ATOM    981  C   THR A 105      10.798 -18.363  -5.976  1.00 10.00      A   
ATOM    982  O   THR A 105      10.493 -18.945  -4.932  1.00 10.00      A   
ATOM    983  N   TRP A 106      11.567 -17.282  -6.000  1.00 10.00      A   
ATOM    984  HN  TRP A 106      11.732 -16.835  -6.858  1.00 10.00      A   
ATOM    985  CA  TRP A 106      12.159 -16.731  -4.791  1.00 10.00      A   
ATOM    986  CB  TRP A 106      13.611 -16.314  -5.041  1.00 10.00      A   
ATOM    987  CG  TRP A 106      14.560 -17.461  -5.180  1.00 10.00      A   
ATOM    988  CD1 TRP A 106      14.942 -18.080  -6.335  1.00 10.00      A   
ATOM    989  CD2 TRP A 106      15.250 -18.126  -4.121  1.00 10.00      A   
ATOM    990  NE1 TRP A 106      15.842 -19.081  -6.060  1.00 10.00      A   
ATOM    991  HE1 TRP A 106      16.264 -19.671  -6.728  1.00 10.00      A   
ATOM    992  CE2 TRP A 106      16.040 -19.136  -4.706  1.00 10.00      A   
ATOM    993  CE3 TRP A 106      15.279 -17.960  -2.735  1.00 10.00      A   
ATOM    994  CZ2 TRP A 106      16.842 -19.981  -3.949  1.00 10.00      A   
ATOM    995  CZ3 TRP A 106      16.075 -18.800  -1.986  1.00 10.00      A   
ATOM    996  CH2 TRP A 106      16.847 -19.796  -2.596  1.00 10.00      A   
ATOM    997  C   TRP A 106      11.366 -15.542  -4.264  1.00 10.00      A   
ATOM    998  O   TRP A 106      11.858 -14.785  -3.433  1.00 10.00      A   
ATOM    999  N   LEU A 107      10.142 -15.376  -4.743  1.00 10.00      A   
ATOM   1000  HN  LEU A 107       9.798 -16.007  -5.410  1.00 10.00      A   
ATOM   1001  CA  LEU A 107       9.300 -14.270  -4.298  1.00 10.00      A   
ATOM   1002  CB  LEU A 107       8.094 -14.104  -5.224  1.00 10.00      A   
ATOM   1003  CG  LEU A 107       7.320 -12.791  -5.097  1.00 10.00      A   
ATOM   1004  CD1 LEU A 107       8.258 -11.605  -5.251  1.00 10.00      A   
ATOM   1005  CD2 LEU A 107       6.204 -12.727  -6.128  1.00 10.00      A   
ATOM   1006  C   LEU A 107       8.844 -14.497  -2.859  1.00 10.00      A   
ATOM   1007  O   LEU A 107       8.350 -15.578  -2.524  1.00 10.00      A   
ATOM   1008  N   GLU A 108       9.000 -13.476  -2.017  1.00 10.00      A   
ATOM   1009  HN  GLU A 108       9.379 -12.636  -2.347  1.00 10.00      A   
ATOM   1010  CA  GLU A 108       8.630 -13.585  -0.609  1.00 10.00      A   
ATOM   1011  CB  GLU A 108       9.878 -13.441   0.266  1.00 10.00      A   
ATOM   1012  CG  GLU A 108      11.017 -14.366  -0.129  1.00 10.00      A   
ATOM   1013  CD  GLU A 108      12.313 -14.043   0.580  1.00 10.00      A   
ATOM   1014  OE1 GLU A 108      12.877 -12.958   0.334  1.00 10.00      A   
ATOM   1015  OE2 GLU A 108      12.782 -14.875   1.381  1.00 10.00      A   
ATOM   1016  C   GLU A 108       7.588 -12.549  -0.183  1.00 10.00      A   
ATOM   1017  O   GLU A 108       6.692 -12.853   0.610  1.00 10.00      A   
ATOM   1018  N   GLU A 109       7.707 -11.327  -0.692  1.00 10.00      A   
ATOM   1019  HN  GLU A 109       8.433 -11.137  -1.327  1.00 10.00      A   
ATOM   1020  CA  GLU A 109       6.780 -10.257  -0.322  1.00 10.00      A   
ATOM   1021  CB  GLU A 109       7.548  -9.047   0.220  1.00 10.00      A   
ATOM   1022  CG  GLU A 109       8.294  -9.291   1.523  1.00 10.00      A   
ATOM   1023  CD  GLU A 109       9.123  -8.096   1.955  1.00 10.00      A   
ATOM   1024  OE1 GLU A 109       8.737  -6.949   1.646  1.00 10.00      A   
ATOM   1025  OE2 GLU A 109      10.171  -8.296   2.602  1.00 10.00      A   
ATOM   1026  C   GLU A 109       5.895  -9.813  -1.483  1.00 10.00      A   
ATOM   1027  O   GLU A 109       6.380  -9.526  -2.580  1.00 10.00      A   
ATOM   1028  N   ILE A 110       4.594  -9.751  -1.227  1.00 10.00      A   
ATOM   1029  HN  ILE A 110       4.270 -10.013  -0.333  1.00 10.00      A   
ATOM   1030  CA  ILE A 110       3.628  -9.311  -2.229  1.00 10.00      A   
ATOM   1031  CB  ILE A 110       2.781 -10.483  -2.783  1.00 10.00      A   
ATOM   1032  CG1 ILE A 110       3.676 -11.518  -3.478  1.00 10.00      A   
ATOM   1033  CG2 ILE A 110       1.715  -9.969  -3.745  1.00 10.00      A   
ATOM   1034  CD1 ILE A 110       2.923 -12.701  -4.054  1.00 10.00      A   
ATOM   1035  C   ILE A 110       2.700  -8.253  -1.631  1.00 10.00      A   
ATOM   1036  O   ILE A 110       1.863  -8.559  -0.778  1.00 10.00      A   
ATOM   1037  N   ARG A 111       2.872  -7.004  -2.061  1.00 10.00      A   
ATOM   1038  HN  ARG A 111       3.575  -6.821  -2.727  1.00 10.00      A   
ATOM   1039  CA  ARG A 111       2.051  -5.896  -1.574  1.00 10.00      A   
ATOM   1040  CB  ARG A 111       2.928  -4.774  -1.010  1.00 10.00      A   
ATOM   1041  CG  ARG A 111       3.740  -5.181   0.204  1.00 10.00      A   
ATOM   1042  CD  ARG A 111       4.803  -4.154   0.551  1.00 10.00      A   
ATOM   1043  NE  ARG A 111       5.936  -4.779   1.238  1.00 10.00      A   
ATOM   1044  HE  ARG A 111       6.508  -5.375   0.700  1.00 10.00      A   
ATOM   1045  CZ  ARG A 111       6.231  -4.599   2.527  1.00 10.00      A   
ATOM   1046  NH1 ARG A 111       5.473  -3.808   3.281  1.00 10.00      A   
ATOM   1047 HH11 ARG A 111       5.700  -3.666   4.291  1.00 10.00      A   
ATOM   1048 HH12 ARG A 111       4.649  -3.324   2.868  1.00 10.00      A   
ATOM   1049  NH2 ARG A 111       7.277  -5.227   3.064  1.00 10.00      A   
ATOM   1050 HH21 ARG A 111       7.512  -5.086   4.071  1.00 10.00      A   
ATOM   1051 HH22 ARG A 111       7.871  -5.869   2.476  1.00 10.00      A   
ATOM   1052  C   ARG A 111       1.160  -5.353  -2.686  1.00 10.00      A   
ATOM   1053  O   ARG A 111       1.624  -5.126  -3.808  1.00 10.00      A   
ATOM   1054  N   LEU A 112      -0.114  -5.153  -2.376  1.00 10.00      A   
ATOM   1055  HN  LEU A 112      -0.427  -5.357  -1.462  1.00 10.00      A   
ATOM   1056  CA  LEU A 112      -1.069  -4.647  -3.352  1.00 10.00      A   
ATOM   1057  CB  LEU A 112      -1.869  -5.812  -3.944  1.00 10.00      A   
ATOM   1058  CG  LEU A 112      -1.073  -6.870  -4.714  1.00 10.00      A   
ATOM   1059  CD1 LEU A 112      -1.857  -8.166  -4.806  1.00 10.00      A   
ATOM   1060  CD2 LEU A 112      -0.710  -6.368  -6.103  1.00 10.00      A   
ATOM   1061  C   LEU A 112      -2.031  -3.647  -2.714  1.00 10.00      A   
ATOM   1062  O   LEU A 112      -2.662  -3.941  -1.697  1.00 10.00      A   
ATOM   1063  N   LYS A 113      -2.129  -2.465  -3.303  1.00 10.00      A   
ATOM   1064  HN  LYS A 113      -1.579  -2.277  -4.095  1.00 10.00      A   
ATOM   1065  CA  LYS A 113      -3.033  -1.440  -2.800  1.00 10.00      A   
ATOM   1066  CB  LYS A 113      -2.289  -0.161  -2.401  1.00 10.00      A   
ATOM   1067  CG  LYS A 113      -3.132   0.799  -1.571  1.00 10.00      A   
ATOM   1068  CD  LYS A 113      -2.459   2.152  -1.395  1.00 10.00      A   
ATOM   1069  CE  LYS A 113      -3.304   3.080  -0.533  1.00 10.00      A   
ATOM   1070  NZ  LYS A 113      -2.792   4.472  -0.551  1.00 10.00      A   
ATOM   1071  HZ1 LYS A 113      -2.752   4.823  -1.529  1.00 10.00      A   
ATOM   1072  HZ2 LYS A 113      -1.840   4.505  -0.146  1.00 10.00      A   
ATOM   1073  HZ3 LYS A 113      -3.417   5.097   0.000  1.00 10.00      A   
ATOM   1074  C   LYS A 113      -4.110  -1.128  -3.832  1.00 10.00      A   
ATOM   1075  O   LYS A 113      -3.807  -0.709  -4.950  1.00 10.00      A   
ATOM   1076  N   ARG A 114      -5.359  -1.349  -3.439  1.00 10.00      A   
ATOM   1077  HN  ARG A 114      -5.511  -1.689  -2.528  1.00 10.00      A   
ATOM   1078  CA  ARG A 114      -6.516  -1.113  -4.299  1.00 10.00      A   
ATOM   1079  CB  ARG A 114      -6.647   0.365  -4.685  1.00 10.00      A   
ATOM   1080  CG  ARG A 114      -6.914   1.289  -3.511  1.00 10.00      A   
ATOM   1081  CD  ARG A 114      -7.077   2.729  -3.954  1.00 10.00      A   
ATOM   1082  NE  ARG A 114      -7.031   3.650  -2.825  1.00 10.00      A   
ATOM   1083  HE  ARG A 114      -7.800   3.632  -2.193  1.00 10.00      A   
ATOM   1084  CZ  ARG A 114      -6.017   4.475  -2.584  1.00 10.00      A   
ATOM   1085  NH1 ARG A 114      -4.961   4.486  -3.392  1.00 10.00      A   
ATOM   1086 HH11 ARG A 114      -4.153   5.137  -3.207  1.00 10.00      A   
ATOM   1087 HH12 ARG A 114      -4.925   3.848  -4.209  1.00 10.00      A   
ATOM   1088  NH2 ARG A 114      -6.056   5.283  -1.537  1.00 10.00      A   
ATOM   1089 HH21 ARG A 114      -6.874   5.272  -0.897  1.00 10.00      A   
ATOM   1090 HH22 ARG A 114      -5.257   5.941  -1.347  1.00 10.00      A   
ATOM   1091  C   ARG A 114      -6.474  -2.001  -5.534  1.00 10.00      A   
ATOM   1092  O   ARG A 114      -6.564  -1.520  -6.665  1.00 10.00      A   
ATOM   1093  N   MET A 115      -6.330  -3.297  -5.308  1.00 10.00      A   
ATOM   1094  HN  MET A 115      -6.273  -3.621  -4.386  1.00 10.00      A   
ATOM   1095  CA  MET A 115      -6.272  -4.256  -6.397  1.00 10.00      A   
ATOM   1096  CB  MET A 115      -4.914  -4.964  -6.417  1.00 10.00      A   
ATOM   1097  CG  MET A 115      -3.739  -4.064  -6.757  1.00 10.00      A   
ATOM   1098  SD  MET A 115      -3.632  -3.681  -8.515  1.00 10.00      A   
ATOM   1099  CE  MET A 115      -3.297  -5.298  -9.203  1.00 10.00      A   
ATOM   1100  C   MET A 115      -7.377  -5.283  -6.251  1.00 10.00      A   
ATOM   1101  O   MET A 115      -7.829  -5.567  -5.142  1.00 10.00      A   
ATOM   1102  N   VAL A 116      -7.820  -5.824  -7.372  1.00 10.00      A   
ATOM   1103  HN  VAL A 116      -7.430  -5.534  -8.233  1.00 10.00      A   
ATOM   1104  CA  VAL A 116      -8.868  -6.832  -7.371  1.00 10.00      A   
ATOM   1105  CB  VAL A 116      -9.770  -6.720  -8.618  1.00 10.00      A   
ATOM   1106  CG1 VAL A 116     -10.931  -7.702  -8.539  1.00 10.00      A   
ATOM   1107  CG2 VAL A 116     -10.282  -5.296  -8.781  1.00 10.00      A   
ATOM   1108  C   VAL A 116      -8.245  -8.222  -7.308  1.00 10.00      A   
ATOM   1109  O   VAL A 116      -7.788  -8.764  -8.319  1.00 10.00      A   
ATOM   1110  N   VAL A 117      -8.216  -8.779  -6.113  1.00 10.00      A   
ATOM   1111  HN  VAL A 117      -8.616  -8.302  -5.357  1.00 10.00      A   
ATOM   1112  CA  VAL A 117      -7.646 -10.095  -5.895  1.00 10.00      A   
ATOM   1113  CB  VAL A 117      -6.805 -10.135  -4.601  1.00 10.00      A   
ATOM   1114  CG1 VAL A 117      -6.088 -11.471  -4.465  1.00 10.00      A   
ATOM   1115  CG2 VAL A 117      -5.805  -8.989  -4.584  1.00 10.00      A   
ATOM   1116  C   VAL A 117      -8.760 -11.119  -5.803  1.00 10.00      A   
ATOM   1117  O   VAL A 117      -9.631 -11.016  -4.948  1.00 10.00      A   
ATOM   1118  N   THR A 118      -8.755 -12.079  -6.708  1.00 10.00      A   
ATOM   1119  HN  THR A 118      -8.059 -12.093  -7.396  1.00 10.00      A   
ATOM   1120  CA  THR A 118      -9.762 -13.119  -6.708  1.00 10.00      A   
ATOM   1121  CB  THR A 118     -10.112 -13.541  -8.148  1.00 10.00      A   
ATOM   1122  OG1 THR A 118      -8.984 -13.304  -9.004  1.00 10.00      A   
ATOM   1123  HG1 THR A 118      -8.632 -14.161  -9.309  1.00 10.00      A   
ATOM   1124  CG2 THR A 118     -11.303 -12.744  -8.657  1.00 10.00      A   
ATOM   1125  C   THR A 118      -9.274 -14.322  -5.901  1.00 10.00      A   
ATOM   1126  O   THR A 118      -8.069 -14.473  -5.666  1.00 10.00      A   
ATOM   1127  N   ASP A 119     -10.205 -15.173  -5.474  1.00 10.00      A   
ATOM   1128  HN  ASP A 119     -11.149 -15.001  -5.691  1.00 10.00      A   
ATOM   1129  CA  ASP A 119      -9.861 -16.359  -4.685  1.00 10.00      A   
ATOM   1130  CB  ASP A 119     -11.121 -17.131  -4.274  1.00 10.00      A   
ATOM   1131  CG  ASP A 119     -11.778 -16.585  -3.019  1.00 10.00      A   
ATOM   1132  OD1 ASP A 119     -11.306 -16.892  -1.908  1.00 10.00      A   
ATOM   1133  OD2 ASP A 119     -12.779 -15.850  -3.140  1.00 10.00      A   
ATOM   1134  C   ASP A 119      -8.902 -17.273  -5.442  1.00 10.00      A   
ATOM   1135  O   ASP A 119      -8.051 -17.939  -4.841  1.00 10.00      A   
ATOM   1136  N   ASP A 120      -9.034 -17.289  -6.764  1.00 10.00      A   
ATOM   1137  HN  ASP A 120      -9.730 -16.730  -7.183  1.00 10.00      A   
ATOM   1138  CA  ASP A 120      -8.174 -18.116  -7.612  1.00 10.00      A   
ATOM   1139  CB  ASP A 120      -8.613 -18.088  -9.085  1.00 10.00      A   
ATOM   1140  CG  ASP A 120      -8.893 -16.695  -9.626  1.00 10.00      A   
ATOM   1141  OD1 ASP A 120      -9.935 -16.518 -10.295  1.00 10.00      A   
ATOM   1142  OD2 ASP A 120      -8.089 -15.774  -9.381  1.00 10.00      A   
ATOM   1143  C   ASP A 120      -6.702 -17.725  -7.482  1.00 10.00      A   
ATOM   1144  O   ASP A 120      -5.813 -18.583  -7.532  1.00 10.00      A   
ATOM   1145  N   CYS A 121      -6.451 -16.433  -7.303  1.00 10.00      A   
ATOM   1146  HN  CYS A 121      -7.199 -15.801  -7.281  1.00 10.00      A   
ATOM   1147  CA  CYS A 121      -5.096 -15.927  -7.152  1.00 10.00      A   
ATOM   1148  CB  CYS A 121      -5.086 -14.402  -7.228  1.00 10.00      A   
ATOM   1149  SG  CYS A 121      -5.952 -13.727  -8.662  1.00 10.00      A   
ATOM   1150  HG  CYS A 121      -6.788 -14.660  -9.118  1.00 10.00      A   
ATOM   1151  C   CYS A 121      -4.508 -16.390  -5.828  1.00 10.00      A   
ATOM   1152  O   CYS A 121      -3.330 -16.729  -5.749  1.00 10.00      A   
ATOM   1153  N   LEU A 122      -5.341 -16.419  -4.794  1.00 10.00      A   
ATOM   1154  HN  LEU A 122      -6.275 -16.139  -4.924  1.00 10.00      A   
ATOM   1155  CA  LEU A 122      -4.906 -16.852  -3.472  1.00 10.00      A   
ATOM   1156  CB  LEU A 122      -6.027 -16.652  -2.448  1.00 10.00      A   
ATOM   1157  CG  LEU A 122      -6.487 -15.204  -2.234  1.00 10.00      A   
ATOM   1158  CD1 LEU A 122      -7.784 -15.172  -1.438  1.00 10.00      A   
ATOM   1159  CD2 LEU A 122      -5.409 -14.388  -1.533  1.00 10.00      A   
ATOM   1160  C   LEU A 122      -4.450 -18.309  -3.496  1.00 10.00      A   
ATOM   1161  O   LEU A 122      -3.392 -18.647  -2.962  1.00 10.00      A   
ATOM   1162  N   GLU A 123      -5.250 -19.167  -4.126  1.00 10.00      A   
ATOM   1163  HN  GLU A 123      -6.090 -18.839  -4.521  1.00 10.00      A   
ATOM   1164  CA  GLU A 123      -4.923 -20.586  -4.233  1.00 10.00      A   
ATOM   1165  CB  GLU A 123      -6.094 -21.364  -4.842  1.00 10.00      A   
ATOM   1166  CG  GLU A 123      -7.142 -21.814  -3.835  1.00 10.00      A   
ATOM   1167  CD  GLU A 123      -6.894 -23.219  -3.320  1.00 10.00      A   
ATOM   1168  OE1 GLU A 123      -7.693 -24.125  -3.643  1.00 10.00      A   
ATOM   1169  OE2 GLU A 123      -5.899 -23.427  -2.593  1.00 10.00      A   
ATOM   1170  C   GLU A 123      -3.660 -20.788  -5.072  1.00 10.00      A   
ATOM   1171  O   GLU A 123      -2.835 -21.657  -4.782  1.00 10.00      A   
ATOM   1172  N   LEU A 124      -3.515 -19.967  -6.105  1.00 10.00      A   
ATOM   1173  HN  LEU A 124      -4.210 -19.296  -6.281  1.00 10.00      A   
ATOM   1174  CA  LEU A 124      -2.359 -20.040  -6.987  1.00 10.00      A   
ATOM   1175  CB  LEU A 124      -2.564 -19.134  -8.207  1.00 10.00      A   
ATOM   1176  CG  LEU A 124      -2.118 -19.695  -9.564  1.00 10.00      A   
ATOM   1177  CD1 LEU A 124      -0.602 -19.689  -9.688  1.00 10.00      A   
ATOM   1178  CD2 LEU A 124      -2.681 -21.093  -9.792  1.00 10.00      A   
ATOM   1179  C   LEU A 124      -1.088 -19.653  -6.235  1.00 10.00      A   
ATOM   1180  O   LEU A 124      -0.081 -20.358  -6.292  1.00 10.00      A   
ATOM   1181  N   ILE A 125      -1.154 -18.541  -5.512  1.00 10.00      A   
ATOM   1182  HN  ILE A 125      -1.994 -18.028  -5.503  1.00 10.00      A   
ATOM   1183  CA  ILE A 125      -0.017 -18.056  -4.736  1.00 10.00      A   
ATOM   1184  CB  ILE A 125      -0.342 -16.714  -4.031  1.00 10.00      A   
ATOM   1185  CG1 ILE A 125      -0.472 -15.585  -5.057  1.00 10.00      A   
ATOM   1186  CG2 ILE A 125       0.712 -16.365  -2.988  1.00 10.00      A   
ATOM   1187  CD1 ILE A 125      -0.961 -14.279  -4.469  1.00 10.00      A   
ATOM   1188  C   ILE A 125       0.406 -19.084  -3.689  1.00 10.00      A   
ATOM   1189  O   ILE A 125       1.593 -19.369  -3.524  1.00 10.00      A   
ATOM   1190  N   ALA A 126      -0.574 -19.664  -3.015  1.00 10.00      A   
ATOM   1191  HN  ALA A 126      -1.505 -19.429  -3.227  1.00 10.00      A   
ATOM   1192  CA  ALA A 126      -0.311 -20.641  -1.968  1.00 10.00      A   
ATOM   1193  CB  ALA A 126      -1.580 -20.955  -1.197  1.00 10.00      A   
ATOM   1194  C   ALA A 126       0.333 -21.924  -2.493  1.00 10.00      A   
ATOM   1195  O   ALA A 126       0.908 -22.691  -1.722  1.00 10.00      A   
ATOM   1196  N   LYS A 127       0.252 -22.163  -3.796  1.00 10.00      A   
ATOM   1197  HN  LYS A 127      -0.203 -21.519  -4.378  1.00 10.00      A   
ATOM   1198  CA  LYS A 127       0.824 -23.377  -4.369  1.00 10.00      A   
ATOM   1199  CB  LYS A 127      -0.207 -24.138  -5.215  1.00 10.00      A   
ATOM   1200  CG  LYS A 127      -0.410 -23.597  -6.625  1.00 10.00      A   
ATOM   1201  CD  LYS A 127      -1.546 -24.314  -7.342  1.00 10.00      A   
ATOM   1202  CE  LYS A 127      -1.324 -25.821  -7.400  1.00 10.00      A   
ATOM   1203  NZ  LYS A 127      -0.098 -26.183  -8.157  1.00 10.00      A   
ATOM   1204  HZ1 LYS A 127       0.740 -26.101  -7.545  1.00 10.00      A   
ATOM   1205  HZ2 LYS A 127       0.019 -25.551  -8.974  1.00 10.00      A   
ATOM   1206  HZ3 LYS A 127      -0.165 -27.162  -8.500  1.00 10.00      A   
ATOM   1207  C   LYS A 127       2.114 -23.123  -5.155  1.00 10.00      A   
ATOM   1208  O   LYS A 127       2.996 -23.984  -5.200  1.00 10.00      A   
ATOM   1209  N   SER A 128       2.234 -21.944  -5.754  1.00 10.00      A   
ATOM   1210  HN  SER A 128       1.505 -21.288  -5.680  1.00 10.00      A   
ATOM   1211  CA  SER A 128       3.414 -21.613  -6.547  1.00 10.00      A   
ATOM   1212  CB  SER A 128       3.000 -20.843  -7.800  1.00 10.00      A   
ATOM   1213  OG  SER A 128       2.026 -21.570  -8.534  1.00 10.00      A   
ATOM   1214  HG  SER A 128       2.388 -21.807  -9.397  1.00 10.00      A   
ATOM   1215  C   SER A 128       4.467 -20.836  -5.753  1.00 10.00      A   
ATOM   1216  O   SER A 128       5.550 -20.541  -6.267  1.00 10.00      A   
ATOM   1217  N   PHE A 129       4.163 -20.514  -4.504  1.00 10.00      A   
ATOM   1218  HN  PHE A 129       3.289 -20.767  -4.136  1.00 10.00      A   
ATOM   1219  CA  PHE A 129       5.101 -19.773  -3.671  1.00 10.00      A   
ATOM   1220  CB  PHE A 129       4.636 -18.330  -3.458  1.00 10.00      A   
ATOM   1221  CG  PHE A 129       4.531 -17.536  -4.734  1.00 10.00      A   
ATOM   1222  CD1 PHE A 129       3.296 -17.246  -5.289  1.00 10.00      A   
ATOM   1223  CD2 PHE A 129       5.669 -17.089  -5.381  1.00 10.00      A   
ATOM   1224  CE1 PHE A 129       3.198 -16.522  -6.463  1.00 10.00      A   
ATOM   1225  CE2 PHE A 129       5.579 -16.364  -6.553  1.00 10.00      A   
ATOM   1226  CZ  PHE A 129       4.341 -16.080  -7.096  1.00 10.00      A   
ATOM   1227  C   PHE A 129       5.362 -20.475  -2.343  1.00 10.00      A   
ATOM   1228  O   PHE A 129       4.569 -20.385  -1.408  1.00 10.00      A   
ATOM   1229  N   LYS A 130       6.482 -21.186  -2.279  1.00 10.00      A   
ATOM   1230  HN  LYS A 130       7.061 -21.231  -3.069  1.00 10.00      A   
ATOM   1231  CA  LYS A 130       6.873 -21.909  -1.075  1.00 10.00      A   
ATOM   1232  CB  LYS A 130       7.668 -23.166  -1.441  1.00 10.00      A   
ATOM   1233  CG  LYS A 130       6.862 -24.456  -1.404  1.00 10.00      A   
ATOM   1234  CD  LYS A 130       5.990 -24.622  -2.642  1.00 10.00      A   
ATOM   1235  CE  LYS A 130       5.312 -25.984  -2.646  1.00 10.00      A   
ATOM   1236  NZ  LYS A 130       4.382 -26.161  -3.794  1.00 10.00      A   
ATOM   1237  HZ1 LYS A 130       3.775 -26.987  -3.630  1.00 10.00      A   
ATOM   1238  HZ2 LYS A 130       4.919 -26.311  -4.674  1.00 10.00      A   
ATOM   1239  HZ3 LYS A 130       3.781 -25.319  -3.907  1.00 10.00      A   
ATOM   1240  C   LYS A 130       7.708 -21.019  -0.158  1.00 10.00      A   
ATOM   1241  O   LYS A 130       7.985 -21.372   0.989  1.00 10.00      A   
ATOM   1242  N   ASN A 131       8.112 -19.867  -0.676  1.00 10.00      A   
ATOM   1243  HN  ASN A 131       7.868 -19.646  -1.599  1.00 10.00      A   
ATOM   1244  CA  ASN A 131       8.914 -18.921   0.090  1.00 10.00      A   
ATOM   1245  CB  ASN A 131      10.172 -18.522  -0.690  1.00 10.00      A   
ATOM   1246  CG  ASN A 131      11.429 -18.551   0.160  1.00 10.00      A   
ATOM   1247  OD1 ASN A 131      11.395 -18.285   1.363  1.00 10.00      A   
ATOM   1248  ND2 ASN A 131      12.552 -18.895  -0.456  1.00 10.00      A   
ATOM   1249 HD21 ASN A 131      12.510 -19.108  -1.415  1.00 10.00      A   
ATOM   1250 HD22 ASN A 131      13.376 -18.921   0.071  1.00 10.00      A   
ATOM   1251  C   ASN A 131       8.095 -17.682   0.432  1.00 10.00      A   
ATOM   1252  O   ASN A 131       8.642 -16.642   0.790  1.00 10.00      A   
ATOM   1253  N   PHE A 132       6.778 -17.809   0.313  1.00 10.00      A   
ATOM   1254  HN  PHE A 132       6.412 -18.669   0.027  1.00 10.00      A   
ATOM   1255  CA  PHE A 132       5.859 -16.712   0.607  1.00 10.00      A   
ATOM   1256  CB  PHE A 132       4.432 -17.138   0.262  1.00 10.00      A   
ATOM   1257  CG  PHE A 132       3.436 -16.016   0.269  1.00 10.00      A   
ATOM   1258  CD1 PHE A 132       3.422 -15.082  -0.749  1.00 10.00      A   
ATOM   1259  CD2 PHE A 132       2.510 -15.902   1.291  1.00 10.00      A   
ATOM   1260  CE1 PHE A 132       2.503 -14.053  -0.750  1.00 10.00      A   
ATOM   1261  CE2 PHE A 132       1.589 -14.876   1.298  1.00 10.00      A   
ATOM   1262  CZ  PHE A 132       1.587 -13.950   0.275  1.00 10.00      A   
ATOM   1263  C   PHE A 132       5.950 -16.336   2.083  1.00 10.00      A   
ATOM   1264  O   PHE A 132       5.801 -17.196   2.954  1.00 10.00      A   
ATOM   1265  N   LYS A 133       6.193 -15.058   2.363  1.00 10.00      A   
ATOM   1266  HN  LYS A 133       6.289 -14.413   1.628  1.00 10.00      A   
ATOM   1267  CA  LYS A 133       6.333 -14.603   3.740  1.00 10.00      A   
ATOM   1268  CB  LYS A 133       7.789 -14.236   4.028  1.00 10.00      A   
ATOM   1269  CG  LYS A 133       8.747 -15.412   3.961  1.00 10.00      A   
ATOM   1270  CD  LYS A 133      10.191 -14.955   4.010  1.00 10.00      A   
ATOM   1271  CE  LYS A 133      11.141 -16.137   3.964  1.00 10.00      A   
ATOM   1272  NZ  LYS A 133      12.551 -15.690   3.850  1.00 10.00      A   
ATOM   1273  HZ1 LYS A 133      12.809 -15.108   4.671  1.00 10.00      A   
ATOM   1274  HZ2 LYS A 133      12.678 -15.122   2.981  1.00 10.00      A   
ATOM   1275  HZ3 LYS A 133      13.185 -16.509   3.804  1.00 10.00      A   
ATOM   1276  C   LYS A 133       5.422 -13.431   4.098  1.00 10.00      A   
ATOM   1277  O   LYS A 133       4.792 -13.429   5.153  1.00 10.00      A   
ATOM   1278  N   VAL A 134       5.350 -12.434   3.238  1.00 10.00      A   
ATOM   1279  HN  VAL A 134       5.846 -12.485   2.394  1.00 10.00      A   
ATOM   1280  CA  VAL A 134       4.537 -11.255   3.529  1.00 10.00      A   
ATOM   1281  CB  VAL A 134       5.414  -9.994   3.703  1.00 10.00      A   
ATOM   1282  CG1 VAL A 134       4.561  -8.749   3.913  1.00 10.00      A   
ATOM   1283  CG2 VAL A 134       6.377 -10.177   4.866  1.00 10.00      A   
ATOM   1284  C   VAL A 134       3.438 -10.995   2.498  1.00 10.00      A   
ATOM   1285  O   VAL A 134       3.682 -10.977   1.288  1.00 10.00      A   
ATOM   1286  N   LEU A 135       2.227 -10.786   3.000  1.00 10.00      A   
ATOM   1287  HN  LEU A 135       2.102 -10.827   3.974  1.00 10.00      A   
ATOM   1288  CA  LEU A 135       1.079 -10.494   2.159  1.00 10.00      A   
ATOM   1289  CB  LEU A 135       0.100 -11.668   2.147  1.00 10.00      A   
ATOM   1290  CG  LEU A 135      -1.131 -11.501   1.252  1.00 10.00      A   
ATOM   1291  CD1 LEU A 135      -0.717 -11.242  -0.188  1.00 10.00      A   
ATOM   1292  CD2 LEU A 135      -2.035 -12.721   1.343  1.00 10.00      A   
ATOM   1293  C   LEU A 135       0.375  -9.237   2.661  1.00 10.00      A   
ATOM   1294  O   LEU A 135      -0.173  -9.219   3.766  1.00 10.00      A   
ATOM   1295  N   VAL A 136       0.398  -8.187   1.855  1.00 10.00      A   
ATOM   1296  HN  VAL A 136       0.835  -8.262   0.974  1.00 10.00      A   
ATOM   1297  CA  VAL A 136      -0.235  -6.931   2.229  1.00 10.00      A   
ATOM   1298  CB  VAL A 136       0.792  -5.783   2.367  1.00 10.00      A   
ATOM   1299  CG1 VAL A 136       0.109  -4.483   2.767  1.00 10.00      A   
ATOM   1300  CG2 VAL A 136       1.865  -6.150   3.382  1.00 10.00      A   
ATOM   1301  C   VAL A 136      -1.303  -6.551   1.212  1.00 10.00      A   
ATOM   1302  O   VAL A 136      -0.998  -6.227   0.066  1.00 10.00      A   
ATOM   1303  N   LEU A 137      -2.550  -6.619   1.638  1.00 10.00      A   
ATOM   1304  HN  LEU A 137      -2.724  -6.906   2.566  1.00 10.00      A   
ATOM   1305  CA  LEU A 137      -3.675  -6.281   0.790  1.00 10.00      A   
ATOM   1306  CB  LEU A 137      -4.624  -7.478   0.672  1.00 10.00      A   
ATOM   1307  CG  LEU A 137      -4.041  -8.747   0.047  1.00 10.00      A   
ATOM   1308  CD1 LEU A 137      -5.055  -9.877   0.101  1.00 10.00      A   
ATOM   1309  CD2 LEU A 137      -3.608  -8.486  -1.387  1.00 10.00      A   
ATOM   1310  C   LEU A 137      -4.418  -5.084   1.369  1.00 10.00      A   
ATOM   1311  O   LEU A 137      -5.162  -5.216   2.340  1.00 10.00      A   
ATOM   1312  N   SER A 138      -4.200  -3.919   0.785  1.00 10.00      A   
ATOM   1313  HN  SER A 138      -3.585  -3.873   0.016  1.00 10.00      A   
ATOM   1314  CA  SER A 138      -4.855  -2.706   1.246  1.00 10.00      A   
ATOM   1315  CB  SER A 138      -3.822  -1.588   1.398  1.00 10.00      A   
ATOM   1316  OG  SER A 138      -2.560  -2.132   1.749  1.00 10.00      A   
ATOM   1317  HG  SER A 138      -2.657  -3.075   1.905  1.00 10.00      A   
ATOM   1318  C   SER A 138      -5.934  -2.291   0.256  1.00 10.00      A   
ATOM   1319  O   SER A 138      -5.667  -2.204  -0.941  1.00 10.00      A   
ATOM   1320  N   SER A 139      -7.149  -2.071   0.754  1.00 10.00      A   
ATOM   1321  HN  SER A 139      -7.288  -2.176   1.722  1.00 10.00      A   
ATOM   1322  CA  SER A 139      -8.281  -1.664  -0.086  1.00 10.00      A   
ATOM   1323  CB  SER A 139      -8.077  -0.239  -0.618  1.00 10.00      A   
ATOM   1324  OG  SER A 139      -7.997   0.712   0.434  1.00 10.00      A   
ATOM   1325  HG  SER A 139      -8.436   1.530   0.153  1.00 10.00      A   
ATOM   1326  C   SER A 139      -8.522  -2.637  -1.248  1.00 10.00      A   
ATOM   1327  O   SER A 139      -8.875  -2.227  -2.359  1.00 10.00      A   
ATOM   1328  N   CYS A 140      -8.333  -3.924  -0.993  1.00 10.00      A   
ATOM   1329  HN  CYS A 140      -8.069  -4.206  -0.087  1.00 10.00      A   
ATOM   1330  CA  CYS A 140      -8.530  -4.937  -2.018  1.00 10.00      A   
ATOM   1331  CB  CYS A 140      -7.411  -5.974  -1.955  1.00 10.00      A   
ATOM   1332  SG  CYS A 140      -5.752  -5.268  -2.123  1.00 10.00      A   
ATOM   1333  HG  CYS A 140      -5.751  -4.068  -1.552  1.00 10.00      A   
ATOM   1334  C   CYS A 140      -9.900  -5.597  -1.871  1.00 10.00      A   
ATOM   1335  O   CYS A 140     -10.510  -5.547  -0.803  1.00 10.00      A   
ATOM   1336  N   GLU A 141     -10.383  -6.205  -2.941  1.00 10.00      A   
ATOM   1337  HN  GLU A 141      -9.850  -6.219  -3.764  1.00 10.00      A   
ATOM   1338  CA  GLU A 141     -11.685  -6.861  -2.928  1.00 10.00      A   
ATOM   1339  CB  GLU A 141     -12.789  -5.831  -3.184  1.00 10.00      A   
ATOM   1340  CG  GLU A 141     -12.777  -5.266  -4.596  1.00 10.00      A   
ATOM   1341  CD  GLU A 141     -13.637  -4.035  -4.741  1.00 10.00      A   
ATOM   1342  OE1 GLU A 141     -14.880  -4.168  -4.736  1.00 10.00      A   
ATOM   1343  OE2 GLU A 141     -13.069  -2.929  -4.868  1.00 10.00      A   
ATOM   1344  C   GLU A 141     -11.737  -7.930  -4.005  1.00 10.00      A   
ATOM   1345  O   GLU A 141     -10.805  -8.054  -4.803  1.00 10.00      A   
ATOM   1346  N   GLY A 142     -12.821  -8.697  -4.020  1.00 10.00      A   
ATOM   1347  HN  GLY A 142     -13.520  -8.558  -3.344  1.00 10.00      A   
ATOM   1348  CA  GLY A 142     -12.982  -9.734  -5.018  1.00 10.00      A   
ATOM   1349  C   GLY A 142     -12.662 -11.122  -4.501  1.00 10.00      A   
ATOM   1350  O   GLY A 142     -12.718 -12.095  -5.253  1.00 10.00      A   
ATOM   1351  N   PHE A 143     -12.333 -11.220  -3.223  1.00 10.00      A   
ATOM   1352  HN  PHE A 143     -12.312 -10.415  -2.669  1.00 10.00      A   
ATOM   1353  CA  PHE A 143     -11.996 -12.502  -2.625  1.00 10.00      A   
ATOM   1354  CB  PHE A 143     -10.486 -12.611  -2.364  1.00 10.00      A   
ATOM   1355  CG  PHE A 143      -9.933 -11.585  -1.411  1.00 10.00      A   
ATOM   1356  CD1 PHE A 143      -9.560 -11.952  -0.127  1.00 10.00      A   
ATOM   1357  CD2 PHE A 143      -9.782 -10.259  -1.791  1.00 10.00      A   
ATOM   1358  CE1 PHE A 143      -9.048 -11.024   0.756  1.00 10.00      A   
ATOM   1359  CE2 PHE A 143      -9.270  -9.324  -0.911  1.00 10.00      A   
ATOM   1360  CZ  PHE A 143      -8.902  -9.708   0.365  1.00 10.00      A   
ATOM   1361  C   PHE A 143     -12.794 -12.761  -1.354  1.00 10.00      A   
ATOM   1362  O   PHE A 143     -13.218 -11.828  -0.665  1.00 10.00      A   
ATOM   1363  N   SER A 144     -13.001 -14.032  -1.058  1.00 10.00      A   
ATOM   1364  HN  SER A 144     -12.636 -14.728  -1.654  1.00 10.00      A   
ATOM   1365  CA  SER A 144     -13.746 -14.434   0.120  1.00 10.00      A   
ATOM   1366  CB  SER A 144     -14.876 -15.390  -0.278  1.00 10.00      A   
ATOM   1367  OG  SER A 144     -14.389 -16.461  -1.074  1.00 10.00      A   
ATOM   1368  HG  SER A 144     -13.741 -16.120  -1.721  1.00 10.00      A   
ATOM   1369  C   SER A 144     -12.811 -15.088   1.132  1.00 10.00      A   
ATOM   1370  O   SER A 144     -11.590 -15.060   0.971  1.00 10.00      A   
ATOM   1371  N   THR A 145     -13.381 -15.673   2.174  1.00 10.00      A   
ATOM   1372  HN  THR A 145     -14.359 -15.653   2.262  1.00 10.00      A   
ATOM   1373  CA  THR A 145     -12.591 -16.331   3.204  1.00 10.00      A   
ATOM   1374  CB  THR A 145     -13.388 -16.439   4.514  1.00 10.00      A   
ATOM   1375  OG1 THR A 145     -14.722 -16.888   4.224  1.00 10.00      A   
ATOM   1376  HG1 THR A 145     -14.690 -17.818   3.949  1.00 10.00      A   
ATOM   1377  CG2 THR A 145     -13.450 -15.093   5.215  1.00 10.00      A   
ATOM   1378  C   THR A 145     -12.165 -17.730   2.760  1.00 10.00      A   
ATOM   1379  O   THR A 145     -11.535 -18.465   3.521  1.00 10.00      A   
ATOM   1380  N   ASP A 146     -12.506 -18.089   1.525  1.00 10.00      A   
ATOM   1381  HN  ASP A 146     -12.985 -17.450   0.956  1.00 10.00      A   
ATOM   1382  CA  ASP A 146     -12.173 -19.405   0.987  1.00 10.00      A   
ATOM   1383  CB  ASP A 146     -12.993 -19.710  -0.265  1.00 10.00      A   
ATOM   1384  CG  ASP A 146     -13.807 -20.980  -0.136  1.00 10.00      A   
ATOM   1385  OD1 ASP A 146     -13.287 -21.974   0.412  1.00 10.00      A   
ATOM   1386  OD2 ASP A 146     -14.974 -20.984  -0.585  1.00 10.00      A   
ATOM   1387  C   ASP A 146     -10.687 -19.508   0.673  1.00 10.00      A   
ATOM   1388  O   ASP A 146      -9.990 -20.384   1.190  1.00 10.00      A   
ATOM   1389  N   GLY A 147     -10.200 -18.605  -0.171  1.00 10.00      A   
ATOM   1390  HN  GLY A 147     -10.811 -17.939  -0.578  1.00 10.00      A   
ATOM   1391  CA  GLY A 147      -8.794 -18.602  -0.530  1.00 10.00      A   
ATOM   1392  C   GLY A 147      -7.904 -18.271   0.652  1.00 10.00      A   
ATOM   1393  O   GLY A 147      -6.722 -18.619   0.671  1.00 10.00      A   
ATOM   1394  N   LEU A 148      -8.474 -17.606   1.651  1.00 10.00      A   
ATOM   1395  HN  LEU A 148      -9.418 -17.358   1.579  1.00 10.00      A   
ATOM   1396  CA  LEU A 148      -7.731 -17.237   2.848  1.00 10.00      A   
ATOM   1397  CB  LEU A 148      -8.576 -16.338   3.754  1.00 10.00      A   
ATOM   1398  CG  LEU A 148      -8.984 -14.981   3.171  1.00 10.00      A   
ATOM   1399  CD1 LEU A 148      -9.730 -14.159   4.207  1.00 10.00      A   
ATOM   1400  CD2 LEU A 148      -7.769 -14.221   2.659  1.00 10.00      A   
ATOM   1401  C   LEU A 148      -7.286 -18.485   3.609  1.00 10.00      A   
ATOM   1402  O   LEU A 148      -6.260 -18.478   4.290  1.00 10.00      A   
ATOM   1403  N   ALA A 149      -8.060 -19.559   3.466  1.00 10.00      A   
ATOM   1404  HN  ALA A 149      -8.861 -19.499   2.900  1.00 10.00      A   
ATOM   1405  CA  ALA A 149      -7.755 -20.822   4.124  1.00 10.00      A   
ATOM   1406  CB  ALA A 149      -8.955 -21.755   4.055  1.00 10.00      A   
ATOM   1407  C   ALA A 149      -6.528 -21.476   3.493  1.00 10.00      A   
ATOM   1408  O   ALA A 149      -5.797 -22.219   4.150  1.00 10.00      A   
ATOM   1409  N   ALA A 150      -6.301 -21.181   2.216  1.00 10.00      A   
ATOM   1410  HN  ALA A 150      -6.912 -20.570   1.751  1.00 10.00      A   
ATOM   1411  CA  ALA A 150      -5.164 -21.731   1.491  1.00 10.00      A   
ATOM   1412  CB  ALA A 150      -5.343 -21.520  -0.004  1.00 10.00      A   
ATOM   1413  C   ALA A 150      -3.873 -21.077   1.970  1.00 10.00      A   
ATOM   1414  O   ALA A 150      -2.865 -21.754   2.201  1.00 10.00      A   
ATOM   1415  N   ILE A 151      -3.921 -19.758   2.127  1.00 10.00      A   
ATOM   1416  HN  ILE A 151      -4.755 -19.287   1.920  1.00 10.00      A   
ATOM   1417  CA  ILE A 151      -2.771 -18.987   2.590  1.00 10.00      A   
ATOM   1418  CB  ILE A 151      -3.034 -17.464   2.476  1.00 10.00      A   
ATOM   1419  CG1 ILE A 151      -3.340 -17.071   1.025  1.00 10.00      A   
ATOM   1420  CG2 ILE A 151      -1.860 -16.655   3.019  1.00 10.00      A   
ATOM   1421  CD1 ILE A 151      -2.191 -17.295   0.063  1.00 10.00      A   
ATOM   1422  C   ILE A 151      -2.457 -19.341   4.041  1.00 10.00      A   
ATOM   1423  O   ILE A 151      -1.302 -19.397   4.446  1.00 10.00      A   
ATOM   1424  N   ALA A 152      -3.498 -19.625   4.804  1.00 10.00      A   
ATOM   1425  HN  ALA A 152      -4.395 -19.597   4.412  1.00 10.00      A   
ATOM   1426  CA  ALA A 152      -3.348 -19.970   6.211  1.00 10.00      A   
ATOM   1427  CB  ALA A 152      -4.676 -19.801   6.932  1.00 10.00      A   
ATOM   1428  C   ALA A 152      -2.828 -21.393   6.410  1.00 10.00      A   
ATOM   1429  O   ALA A 152      -2.475 -21.776   7.520  1.00 10.00      A   
ATOM   1430  N   ALA A 153      -2.770 -22.175   5.341  1.00 10.00      A   
ATOM   1431  HN  ALA A 153      -3.033 -21.820   4.468  1.00 10.00      A   
ATOM   1432  CA  ALA A 153      -2.318 -23.555   5.457  1.00 10.00      A   
ATOM   1433  CB  ALA A 153      -3.393 -24.512   4.957  1.00 10.00      A   
ATOM   1434  C   ALA A 153      -0.991 -23.821   4.750  1.00 10.00      A   
ATOM   1435  O   ALA A 153      -0.056 -24.355   5.346  1.00 10.00      A   
ATOM   1436  N   THR A 154      -0.902 -23.439   3.485  1.00 10.00      A   
ATOM   1437  HN  THR A 154      -1.660 -22.978   3.067  1.00 10.00      A   
ATOM   1438  CA  THR A 154       0.297 -23.695   2.697  1.00 10.00      A   
ATOM   1439  CB  THR A 154      -0.017 -23.739   1.196  1.00 10.00      A   
ATOM   1440  OG1 THR A 154      -1.441 -23.765   1.016  1.00 10.00      A   
ATOM   1441  HG1 THR A 154      -1.790 -22.867   1.074  1.00 10.00      A   
ATOM   1442  CG2 THR A 154       0.578 -24.995   0.578  1.00 10.00      A   
ATOM   1443  C   THR A 154       1.443 -22.717   2.963  1.00 10.00      A   
ATOM   1444  O   THR A 154       2.611 -23.059   2.753  1.00 10.00      A   
ATOM   1445  N   CYS A 155       1.128 -21.515   3.423  1.00 10.00      A   
ATOM   1446  HN  CYS A 155       0.188 -21.289   3.587  1.00 10.00      A   
ATOM   1447  CA  CYS A 155       2.163 -20.524   3.701  1.00 10.00      A   
ATOM   1448  CB  CYS A 155       1.613 -19.106   3.588  1.00 10.00      A   
ATOM   1449  SG  CYS A 155       0.863 -18.763   1.980  1.00 10.00      A   
ATOM   1450  HG  CYS A 155       1.845 -18.612   1.102  1.00 10.00      A   
ATOM   1451  C   CYS A 155       2.810 -20.770   5.065  1.00 10.00      A   
ATOM   1452  O   CYS A 155       2.414 -20.194   6.078  1.00 10.00      A   
ATOM   1453  N   ARG A 156       3.816 -21.636   5.067  1.00 10.00      A   
ATOM   1454  HN  ARG A 156       4.086 -22.045   4.217  1.00 10.00      A   
ATOM   1455  CA  ARG A 156       4.532 -22.003   6.279  1.00 10.00      A   
ATOM   1456  CB  ARG A 156       5.238 -23.347   6.065  1.00 10.00      A   
ATOM   1457  CG  ARG A 156       6.002 -23.437   4.751  1.00 10.00      A   
ATOM   1458  CD  ARG A 156       6.526 -24.840   4.500  1.00 10.00      A   
ATOM   1459  NE  ARG A 156       7.699 -25.139   5.317  1.00 10.00      A   
ATOM   1460  HE  ARG A 156       7.781 -24.663   6.174  1.00 10.00      A   
ATOM   1461  CZ  ARG A 156       8.643 -26.017   4.977  1.00 10.00      A   
ATOM   1462  NH1 ARG A 156       8.551 -26.685   3.837  1.00 10.00      A   
ATOM   1463 HH11 ARG A 156       9.288 -27.375   3.569  1.00 10.00      A   
ATOM   1464 HH12 ARG A 156       7.741 -26.523   3.201  1.00 10.00      A   
ATOM   1465  NH2 ARG A 156       9.689 -26.213   5.773  1.00 10.00      A   
ATOM   1466 HH21 ARG A 156       9.774 -25.684   6.668  1.00 10.00      A   
ATOM   1467 HH22 ARG A 156      10.434 -26.894   5.505  1.00 10.00      A   
ATOM   1468  C   ARG A 156       5.550 -20.937   6.675  1.00 10.00      A   
ATOM   1469  O   ARG A 156       6.000 -20.893   7.819  1.00 10.00      A   
ATOM   1470  N   ASN A 157       5.903 -20.078   5.731  1.00 10.00      A   
ATOM   1471  HN  ASN A 157       5.499 -20.150   4.841  1.00 10.00      A   
ATOM   1472  CA  ASN A 157       6.878 -19.023   5.985  1.00 10.00      A   
ATOM   1473  CB  ASN A 157       7.865 -18.928   4.819  1.00 10.00      A   
ATOM   1474  CG  ASN A 157       9.289 -19.275   5.207  1.00 10.00      A   
ATOM   1475  OD1 ASN A 157       9.730 -19.013   6.330  1.00 10.00      A   
ATOM   1476  ND2 ASN A 157      10.021 -19.872   4.277  1.00 10.00      A   
ATOM   1477 HD21 ASN A 157       9.606 -20.047   3.407  1.00 10.00      A   
ATOM   1478 HD22 ASN A 157      10.946 -20.105   4.494  1.00 10.00      A   
ATOM   1479  C   ASN A 157       6.191 -17.678   6.199  1.00 10.00      A   
ATOM   1480  O   ASN A 157       6.855 -16.642   6.308  1.00 10.00      A   
ATOM   1481  N   LEU A 158       4.860 -17.707   6.272  1.00 10.00      A   
ATOM   1482  HN  LEU A 158       4.399 -18.569   6.208  1.00 10.00      A   
ATOM   1483  CA  LEU A 158       4.070 -16.498   6.462  1.00 10.00      A   
ATOM   1484  CB  LEU A 158       2.574 -16.832   6.487  1.00 10.00      A   
ATOM   1485  CG  LEU A 158       1.612 -15.644   6.392  1.00 10.00      A   
ATOM   1486  CD1 LEU A 158       1.800 -14.904   5.076  1.00 10.00      A   
ATOM   1487  CD2 LEU A 158       0.174 -16.111   6.545  1.00 10.00      A   
ATOM   1488  C   LEU A 158       4.483 -15.763   7.735  1.00 10.00      A   
ATOM   1489  O   LEU A 158       4.462 -16.327   8.830  1.00 10.00      A   
ATOM   1490  N   LYS A 159       4.871 -14.506   7.573  1.00 10.00      A   
ATOM   1491  HN  LYS A 159       4.855 -14.122   6.668  1.00 10.00      A   
ATOM   1492  CA  LYS A 159       5.312 -13.671   8.680  1.00 10.00      A   
ATOM   1493  CB  LYS A 159       6.626 -12.971   8.312  1.00 10.00      A   
ATOM   1494  CG  LYS A 159       7.858 -13.858   8.275  1.00 10.00      A   
ATOM   1495  CD  LYS A 159       9.036 -13.118   7.648  1.00 10.00      A   
ATOM   1496  CE  LYS A 159       9.293 -11.779   8.333  1.00 10.00      A   
ATOM   1497  NZ  LYS A 159      10.193 -10.903   7.541  1.00 10.00      A   
ATOM   1498  HZ1 LYS A 159       9.839 -10.807   6.569  1.00 10.00      A   
ATOM   1499  HZ2 LYS A 159      11.152 -11.307   7.510  1.00 10.00      A   
ATOM   1500  HZ3 LYS A 159      10.242  -9.957   7.973  1.00 10.00      A   
ATOM   1501  C   LYS A 159       4.282 -12.592   9.000  1.00 10.00      A   
ATOM   1502  O   LYS A 159       3.751 -12.525  10.111  1.00 10.00      A   
ATOM   1503  N   GLU A 160       4.006 -11.747   8.019  1.00 10.00      A   
ATOM   1504  HN  GLU A 160       4.422 -11.877   7.143  1.00 10.00      A   
ATOM   1505  CA  GLU A 160       3.081 -10.642   8.205  1.00 10.00      A   
ATOM   1506  CB  GLU A 160       3.825  -9.311   8.055  1.00 10.00      A   
ATOM   1507  CG  GLU A 160       5.096  -9.220   8.888  1.00 10.00      A   
ATOM   1508  CD  GLU A 160       5.787  -7.879   8.777  1.00 10.00      A   
ATOM   1509  OE1 GLU A 160       6.870  -7.811   8.156  1.00 10.00      A   
ATOM   1510  OE2 GLU A 160       5.256  -6.891   9.321  1.00 10.00      A   
ATOM   1511  C   GLU A 160       1.903 -10.708   7.241  1.00 10.00      A   
ATOM   1512  O   GLU A 160       2.079 -10.890   6.034  1.00 10.00      A   
ATOM   1513  N   LEU A 161       0.706 -10.560   7.794  1.00 10.00      A   
ATOM   1514  HN  LEU A 161       0.647 -10.430   8.769  1.00 10.00      A   
ATOM   1515  CA  LEU A 161      -0.526 -10.586   7.021  1.00 10.00      A   
ATOM   1516  CB  LEU A 161      -1.334 -11.832   7.396  1.00 10.00      A   
ATOM   1517  CG  LEU A 161      -2.562 -12.127   6.537  1.00 10.00      A   
ATOM   1518  CD1 LEU A 161      -2.150 -12.674   5.179  1.00 10.00      A   
ATOM   1519  CD2 LEU A 161      -3.492 -13.096   7.249  1.00 10.00      A   
ATOM   1520  C   LEU A 161      -1.346  -9.324   7.308  1.00 10.00      A   
ATOM   1521  O   LEU A 161      -1.898  -9.164   8.401  1.00 10.00      A   
ATOM   1522  N   ASP A 162      -1.413  -8.425   6.330  1.00 10.00      A   
ATOM   1523  HN  ASP A 162      -0.969  -8.612   5.472  1.00 10.00      A   
ATOM   1524  CA  ASP A 162      -2.151  -7.175   6.485  1.00 10.00      A   
ATOM   1525  CB  ASP A 162      -1.199  -5.976   6.392  1.00 10.00      A   
ATOM   1526  CG  ASP A 162      -1.893  -4.643   6.614  1.00 10.00      A   
ATOM   1527  OD1 ASP A 162      -2.644  -4.517   7.601  1.00 10.00      A   
ATOM   1528  OD2 ASP A 162      -1.678  -3.711   5.811  1.00 10.00      A   
ATOM   1529  C   ASP A 162      -3.241  -7.064   5.427  1.00 10.00      A   
ATOM   1530  O   ASP A 162      -2.969  -7.181   4.233  1.00 10.00      A   
ATOM   1531  N   LEU A 163      -4.474  -6.860   5.866  1.00 10.00      A   
ATOM   1532  HN  LEU A 163      -4.634  -6.796   6.833  1.00 10.00      A   
ATOM   1533  CA  LEU A 163      -5.602  -6.735   4.951  1.00 10.00      A   
ATOM   1534  CB  LEU A 163      -6.485  -7.984   5.007  1.00 10.00      A   
ATOM   1535  CG  LEU A 163      -6.085  -9.142   4.091  1.00 10.00      A   
ATOM   1536  CD1 LEU A 163      -5.004  -9.995   4.734  1.00 10.00      A   
ATOM   1537  CD2 LEU A 163      -7.299  -9.986   3.737  1.00 10.00      A   
ATOM   1538  C   LEU A 163      -6.433  -5.501   5.277  1.00 10.00      A   
ATOM   1539  O   LEU A 163      -7.660  -5.524   5.193  1.00 10.00      A   
ATOM   1540  N   ARG A 164      -5.757  -4.418   5.627  1.00 10.00      A   
ATOM   1541  HN  ARG A 164      -4.776  -4.451   5.635  1.00 10.00      A   
ATOM   1542  CA  ARG A 164      -6.427  -3.172   5.989  1.00 10.00      A   
ATOM   1543  CB  ARG A 164      -5.411  -2.151   6.500  1.00 10.00      A   
ATOM   1544  CG  ARG A 164      -4.424  -1.671   5.449  1.00 10.00      A   
ATOM   1545  CD  ARG A 164      -3.327  -0.821   6.064  1.00 10.00      A   
ATOM   1546  NE  ARG A 164      -2.704   0.059   5.074  1.00 10.00      A   
ATOM   1547  HE  ARG A 164      -3.126   0.936   4.929  1.00 10.00      A   
ATOM   1548  CZ  ARG A 164      -1.623  -0.264   4.359  1.00 10.00      A   
ATOM   1549  NH1 ARG A 164      -1.037  -1.449   4.515  1.00 10.00      A   
ATOM   1550 HH11 ARG A 164      -1.423  -2.156   5.199  1.00 10.00      A   
ATOM   1551 HH12 ARG A 164      -0.194  -1.689   3.958  1.00 10.00      A   
ATOM   1552  NH2 ARG A 164      -1.131   0.607   3.478  1.00 10.00      A   
ATOM   1553 HH21 ARG A 164      -0.288   0.365   2.909  1.00 10.00      A   
ATOM   1554 HH22 ARG A 164      -1.584   1.536   3.347  1.00 10.00      A   
ATOM   1555  C   ARG A 164      -7.237  -2.579   4.833  1.00 10.00      A   
ATOM   1556  O   ARG A 164      -6.799  -2.587   3.680  1.00 10.00      A   
ATOM   1557  N   GLU A 165      -8.437  -2.087   5.163  1.00 10.00      A   
ATOM   1558  HN  GLU A 165      -8.726  -2.148   6.102  1.00 10.00      A   
ATOM   1559  CA  GLU A 165      -9.339  -1.456   4.193  1.00 10.00      A   
ATOM   1560  CB  GLU A 165      -8.715  -0.202   3.568  1.00 10.00      A   
ATOM   1561  CG  GLU A 165      -8.861   1.062   4.398  1.00 10.00      A   
ATOM   1562  CD  GLU A 165      -8.014   1.047   5.648  1.00 10.00      A   
ATOM   1563  OE1 GLU A 165      -6.776   1.135   5.530  1.00 10.00      A   
ATOM   1564  OE2 GLU A 165      -8.586   0.952   6.756  1.00 10.00      A   
ATOM   1565  C   GLU A 165      -9.821  -2.404   3.095  1.00 10.00      A   
ATOM   1566  O   GLU A 165     -10.476  -1.975   2.145  1.00 10.00      A   
ATOM   1567  N   SER A 166      -9.520  -3.682   3.222  1.00 10.00      A   
ATOM   1568  HN  SER A 166      -9.014  -3.982   4.006  1.00 10.00      A   
ATOM   1569  CA  SER A 166      -9.924  -4.652   2.218  1.00 10.00      A   
ATOM   1570  CB  SER A 166      -8.881  -5.756   2.077  1.00 10.00      A   
ATOM   1571  OG  SER A 166      -7.699  -5.243   1.484  1.00 10.00      A   
ATOM   1572  HG  SER A 166      -6.960  -5.332   2.103  1.00 10.00      A   
ATOM   1573  C   SER A 166     -11.318  -5.219   2.477  1.00 10.00      A   
ATOM   1574  O   SER A 166     -11.679  -5.532   3.610  1.00 10.00      A   
ATOM   1575  N   ASP A 167     -12.092  -5.335   1.407  1.00 10.00      A   
ATOM   1576  HN  ASP A 167     -11.729  -5.080   0.531  1.00 10.00      A   
ATOM   1577  CA  ASP A 167     -13.447  -5.863   1.477  1.00 10.00      A   
ATOM   1578  CB  ASP A 167     -14.362  -5.127   0.487  1.00 10.00      A   
ATOM   1579  CG  ASP A 167     -15.780  -5.674   0.454  1.00 10.00      A   
ATOM   1580  OD1 ASP A 167     -16.518  -5.495   1.450  1.00 10.00      A   
ATOM   1581  OD2 ASP A 167     -16.169  -6.265  -0.578  1.00 10.00      A   
ATOM   1582  C   ASP A 167     -13.418  -7.351   1.165  1.00 10.00      A   
ATOM   1583  O   ASP A 167     -13.206  -7.751   0.021  1.00 10.00      A   
ATOM   1584  N   VAL A 168     -13.595  -8.164   2.190  1.00 10.00      A   
ATOM   1585  HN  VAL A 168     -13.752  -7.786   3.080  1.00 10.00      A   
ATOM   1586  CA  VAL A 168     -13.571  -9.609   2.026  1.00 10.00      A   
ATOM   1587  CB  VAL A 168     -12.604 -10.268   3.034  1.00 10.00      A   
ATOM   1588  CG1 VAL A 168     -12.348 -11.723   2.669  1.00 10.00      A   
ATOM   1589  CG2 VAL A 168     -11.299  -9.494   3.131  1.00 10.00      A   
ATOM   1590  C   VAL A 168     -14.956 -10.196   2.241  1.00 10.00      A   
ATOM   1591  O   VAL A 168     -15.652  -9.826   3.188  1.00 10.00      A   
ATOM   1592  N   ASP A 169     -15.355 -11.106   1.363  1.00 10.00      A   
ATOM   1593  HN  ASP A 169     -14.764 -11.343   0.612  1.00 10.00      A   
ATOM   1594  CA  ASP A 169     -16.655 -11.755   1.489  1.00 10.00      A   
ATOM   1595  CB  ASP A 169     -17.058 -12.470   0.199  1.00 10.00      A   
ATOM   1596  CG  ASP A 169     -17.349 -11.520  -0.946  1.00 10.00      A   
ATOM   1597  OD1 ASP A 169     -17.968 -10.457  -0.715  1.00 10.00      A   
ATOM   1598  OD2 ASP A 169     -16.953 -11.828  -2.085  1.00 10.00      A   
ATOM   1599  C   ASP A 169     -16.624 -12.732   2.657  1.00 10.00      A   
ATOM   1600  O   ASP A 169     -15.911 -13.736   2.625  1.00 10.00      A   
ATOM   1601  N   ASP A 170     -17.388 -12.421   3.691  1.00 10.00      A   
ATOM   1602  HN  ASP A 170     -17.943 -11.614   3.641  1.00 10.00      A   
ATOM   1603  CA  ASP A 170     -17.438 -13.250   4.893  1.00 10.00      A   
ATOM   1604  CB  ASP A 170     -18.073 -12.480   6.059  1.00 10.00      A   
ATOM   1605  CG  ASP A 170     -17.290 -11.244   6.469  1.00 10.00      A   
ATOM   1606  OD1 ASP A 170     -16.267 -11.383   7.176  1.00 10.00      A   
ATOM   1607  OD2 ASP A 170     -17.697 -10.123   6.093  1.00 10.00      A   
ATOM   1608  C   ASP A 170     -18.207 -14.545   4.656  1.00 10.00      A   
ATOM   1609  O   ASP A 170     -19.431 -14.535   4.540  1.00 10.00      A   
ATOM   1610  N   VAL A 171     -17.492 -15.659   4.580  1.00 10.00      A   
ATOM   1611  HN  VAL A 171     -16.513 -15.613   4.655  1.00 10.00      A   
ATOM   1612  CA  VAL A 171     -18.131 -16.953   4.376  1.00 10.00      A   
ATOM   1613  CB  VAL A 171     -17.524 -17.718   3.181  1.00 10.00      A   
ATOM   1614  CG1 VAL A 171     -18.242 -19.045   2.973  1.00 10.00      A   
ATOM   1615  CG2 VAL A 171     -17.593 -16.875   1.917  1.00 10.00      A   
ATOM   1616  C   VAL A 171     -18.016 -17.796   5.643  1.00 10.00      A   
ATOM   1617  O   VAL A 171     -19.019 -18.251   6.195  1.00 10.00      A   
ATOM   1618  N   SER A 172     -16.789 -17.973   6.113  1.00 10.00      A   
ATOM   1619  HN  SER A 172     -16.032 -17.562   5.642  1.00 10.00      A   
ATOM   1620  CA  SER A 172     -16.528 -18.751   7.311  1.00 10.00      A   
ATOM   1621  CB  SER A 172     -16.294 -20.223   6.955  1.00 10.00      A   
ATOM   1622  OG  SER A 172     -16.077 -21.005   8.118  1.00 10.00      A   
ATOM   1623  HG  SER A 172     -16.815 -21.618   8.231  1.00 10.00      A   
ATOM   1624  C   SER A 172     -15.315 -18.202   8.048  1.00 10.00      A   
ATOM   1625  O   SER A 172     -14.372 -17.700   7.428  1.00 10.00      A   
ATOM   1626  N   GLY A 173     -15.352 -18.282   9.368  1.00 10.00      A   
ATOM   1627  HN  GLY A 173     -16.150 -18.653   9.804  1.00 10.00      A   
ATOM   1628  CA  GLY A 173     -14.247 -17.813  10.175  1.00 10.00      A   
ATOM   1629  C   GLY A 173     -13.390 -18.961  10.666  1.00 10.00      A   
ATOM   1630  O   GLY A 173     -12.519 -18.787  11.519  1.00 10.00      A   
ATOM   1631  N   HIS A 174     -13.633 -20.144  10.122  1.00 10.00      A   
ATOM   1632  HN  HIS A 174     -14.341 -20.224   9.442  1.00 10.00      A   
ATOM   1633  CA  HIS A 174     -12.883 -21.330  10.516  1.00 10.00      A   
ATOM   1634  CB  HIS A 174     -13.717 -22.591  10.305  1.00 10.00      A   
ATOM   1635  CG  HIS A 174     -13.521 -23.631  11.366  1.00 10.00      A   
ATOM   1636  ND1 HIS A 174     -14.309 -23.661  12.491  1.00 10.00      A   
ATOM   1637  CD2 HIS A 174     -12.618 -24.643  11.429  1.00 10.00      A   
ATOM   1638  CE1 HIS A 174     -13.877 -24.679  13.213  1.00 10.00      A   
ATOM   1639  NE2 HIS A 174     -12.855 -25.301  12.611  1.00 10.00      A   
ATOM   1640  HE2 HIS A 174     -12.369 -26.087  12.951  1.00 10.00      A   
ATOM   1641  C   HIS A 174     -11.555 -21.436   9.768  1.00 10.00      A   
ATOM   1642  O   HIS A 174     -10.759 -22.341  10.028  1.00 10.00      A   
ATOM   1643  N   TRP A 175     -11.313 -20.506   8.847  1.00 10.00      A   
ATOM   1644  HN  TRP A 175     -11.983 -19.813   8.680  1.00 10.00      A   
ATOM   1645  CA  TRP A 175     -10.073 -20.502   8.071  1.00 10.00      A   
ATOM   1646  CB  TRP A 175     -10.106 -19.442   6.961  1.00 10.00      A   
ATOM   1647  CG  TRP A 175     -10.078 -18.022   7.451  1.00 10.00      A   
ATOM   1648  CD1 TRP A 175     -11.154 -17.243   7.762  1.00 10.00      A   
ATOM   1649  CD2 TRP A 175      -8.917 -17.211   7.685  1.00 10.00      A   
ATOM   1650  NE1 TRP A 175     -10.740 -16.003   8.173  1.00 10.00      A   
ATOM   1651  HE1 TRP A 175     -11.334 -15.268   8.450  1.00 10.00      A   
ATOM   1652  CE2 TRP A 175      -9.370 -15.956   8.136  1.00 10.00      A   
ATOM   1653  CE3 TRP A 175      -7.540 -17.424   7.556  1.00 10.00      A   
ATOM   1654  CZ2 TRP A 175      -8.496 -14.920   8.461  1.00 10.00      A   
ATOM   1655  CZ3 TRP A 175      -6.676 -16.396   7.881  1.00 10.00      A   
ATOM   1656  CH2 TRP A 175      -7.156 -15.159   8.327  1.00 10.00      A   
ATOM   1657  C   TRP A 175      -8.860 -20.299   8.978  1.00 10.00      A   
ATOM   1658  O   TRP A 175      -7.749 -20.709   8.650  1.00 10.00      A   
ATOM   1659  N   LEU A 176      -9.092 -19.680  10.133  1.00 10.00      A   
ATOM   1660  HN  LEU A 176     -10.001 -19.375  10.334  1.00 10.00      A   
ATOM   1661  CA  LEU A 176      -8.035 -19.423  11.099  1.00 10.00      A   
ATOM   1662  CB  LEU A 176      -8.543 -18.470  12.181  1.00 10.00      A   
ATOM   1663  CG  LEU A 176      -7.480 -17.789  13.044  1.00 10.00      A   
ATOM   1664  CD1 LEU A 176      -6.575 -16.912  12.195  1.00 10.00      A   
ATOM   1665  CD2 LEU A 176      -8.135 -16.980  14.148  1.00 10.00      A   
ATOM   1666  C   LEU A 176      -7.539 -20.725  11.726  1.00 10.00      A   
ATOM   1667  O   LEU A 176      -6.429 -20.795  12.253  1.00 10.00      A   
ATOM   1668  N   SER A 177      -8.366 -21.759  11.650  1.00 10.00      A   
ATOM   1669  HN  SER A 177      -9.234 -21.645  11.207  1.00 10.00      A   
ATOM   1670  CA  SER A 177      -8.017 -23.060  12.202  1.00 10.00      A   
ATOM   1671  CB  SER A 177      -9.278 -23.800  12.644  1.00 10.00      A   
ATOM   1672  OG  SER A 177     -10.031 -23.016  13.555  1.00 10.00      A   
ATOM   1673  HG  SER A 177     -10.769 -22.603  13.094  1.00 10.00      A   
ATOM   1674  C   SER A 177      -7.243 -23.895  11.185  1.00 10.00      A   
ATOM   1675  O   SER A 177      -6.881 -25.042  11.453  1.00 10.00      A   
ATOM   1676  N   HIS A 178      -6.989 -23.314  10.018  1.00 10.00      A   
ATOM   1677  HN  HIS A 178      -7.308 -22.397   9.860  1.00 10.00      A   
ATOM   1678  CA  HIS A 178      -6.254 -24.001   8.958  1.00 10.00      A   
ATOM   1679  CB  HIS A 178      -6.609 -23.428   7.580  1.00 10.00      A   
ATOM   1680  CG  HIS A 178      -7.789 -24.079   6.924  1.00 10.00      A   
ATOM   1681  ND1 HIS A 178      -7.631 -25.024   5.934  1.00 10.00      A   
ATOM   1682  CD2 HIS A 178      -9.112 -23.879   7.142  1.00 10.00      A   
ATOM   1683  CE1 HIS A 178      -8.853 -25.374   5.573  1.00 10.00      A   
ATOM   1684  NE2 HIS A 178      -9.778 -24.708   6.276  1.00 10.00      A   
ATOM   1685  HE2 HIS A 178     -10.753 -24.788   6.179  1.00 10.00      A   
ATOM   1686  C   HIS A 178      -4.746 -23.915   9.180  1.00 10.00      A   
ATOM   1687  O   HIS A 178      -3.980 -24.655   8.560  1.00 10.00      A   
ATOM   1688  N   PHE A 179      -4.333 -23.009  10.065  1.00 10.00      A   
ATOM   1689  HN  PHE A 179      -4.996 -22.454  10.521  1.00 10.00      A   
ATOM   1690  CA  PHE A 179      -2.921 -22.821  10.375  1.00 10.00      A   
ATOM   1691  CB  PHE A 179      -2.729 -21.634  11.315  1.00 10.00      A   
ATOM   1692  CG  PHE A 179      -2.746 -20.303  10.624  1.00 10.00      A   
ATOM   1693  CD1 PHE A 179      -3.874 -19.505  10.659  1.00 10.00      A   
ATOM   1694  CD2 PHE A 179      -1.628 -19.845   9.949  1.00 10.00      A   
ATOM   1695  CE1 PHE A 179      -3.886 -18.271  10.037  1.00 10.00      A   
ATOM   1696  CE2 PHE A 179      -1.633 -18.614   9.322  1.00 10.00      A   
ATOM   1697  CZ  PHE A 179      -2.764 -17.825   9.368  1.00 10.00      A   
ATOM   1698  C   PHE A 179      -2.326 -24.083  10.989  1.00 10.00      A   
ATOM   1699  O   PHE A 179      -2.895 -24.656  11.926  1.00 10.00      A   
ATOM   1700  N   PRO A 180      -1.175 -24.536  10.462  1.00 10.00      A   
ATOM   1701  CA  PRO A 180      -0.497 -25.748  10.942  1.00 10.00      A   
ATOM   1702  CB  PRO A 180       0.611 -25.971   9.907  1.00 10.00      A   
ATOM   1703  CG  PRO A 180       0.876 -24.618   9.345  1.00 10.00      A   
ATOM   1704  CD  PRO A 180      -0.443 -23.895   9.350  1.00 10.00      A   
ATOM   1705  C   PRO A 180       0.107 -25.567  12.333  1.00 10.00      A   
ATOM   1706  O   PRO A 180       0.275 -24.443  12.811  1.00 10.00      A   
ATOM   1707  N   ASP A 181       0.439 -26.686  12.974  1.00 10.00      A   
ATOM   1708  HN  ASP A 181       0.282 -27.549  12.533  1.00 10.00      A   
ATOM   1709  CA  ASP A 181       1.030 -26.669  14.313  1.00 10.00      A   
ATOM   1710  CB  ASP A 181       1.006 -28.069  14.936  1.00 10.00      A   
ATOM   1711  CG  ASP A 181      -0.229 -28.331  15.772  1.00 10.00      A   
ATOM   1712  OD1 ASP A 181      -0.602 -27.465  16.592  1.00 10.00      A   
ATOM   1713  OD2 ASP A 181      -0.827 -29.416  15.628  1.00 10.00      A   
ATOM   1714  C   ASP A 181       2.466 -26.166  14.261  1.00 10.00      A   
ATOM   1715  O   ASP A 181       3.022 -25.708  15.257  1.00 10.00      A   
ATOM   1716  N   THR A 182       3.063 -26.253  13.084  1.00 10.00      A   
ATOM   1717  HN  THR A 182       2.577 -26.640  12.330  1.00 10.00      A   
ATOM   1718  CA  THR A 182       4.431 -25.816  12.882  1.00 10.00      A   
ATOM   1719  CB  THR A 182       5.088 -26.637  11.761  1.00 10.00      A   
ATOM   1720  OG1 THR A 182       4.056 -27.174  10.910  1.00 10.00      A   
ATOM   1721  HG1 THR A 182       4.137 -26.788  10.029  1.00 10.00      A   
ATOM   1722  CG2 THR A 182       5.896 -27.782  12.349  1.00 10.00      A   
ATOM   1723  C   THR A 182       4.501 -24.332  12.524  1.00 10.00      A   
ATOM   1724  O   THR A 182       5.558 -23.827  12.147  1.00 10.00      A   
ATOM   1725  N   TYR A 183       3.378 -23.638  12.633  1.00 10.00      A   
ATOM   1726  HN  TYR A 183       2.564 -24.087  12.938  1.00 10.00      A   
ATOM   1727  CA  TYR A 183       3.331 -22.219  12.317  1.00 10.00      A   
ATOM   1728  CB  TYR A 183       1.977 -21.836  11.720  1.00 10.00      A   
ATOM   1729  CG  TYR A 183       1.918 -20.412  11.216  1.00 10.00      A   
ATOM   1730  CD1 TYR A 183       2.354 -20.089   9.939  1.00 10.00      A   
ATOM   1731  CD2 TYR A 183       1.427 -19.388  12.019  1.00 10.00      A   
ATOM   1732  CE1 TYR A 183       2.306 -18.790   9.475  1.00 10.00      A   
ATOM   1733  CE2 TYR A 183       1.374 -18.088  11.563  1.00 10.00      A   
ATOM   1734  CZ  TYR A 183       1.814 -17.792  10.291  1.00 10.00      A   
ATOM   1735  OH  TYR A 183       1.760 -16.496   9.832  1.00 10.00      A   
ATOM   1736  HH  TYR A 183       2.649 -16.121   9.828  1.00 10.00      A   
ATOM   1737  C   TYR A 183       3.620 -21.376  13.552  1.00 10.00      A   
ATOM   1738  O   TYR A 183       2.779 -21.255  14.445  1.00 10.00      A   
ATOM   1739  N   THR A 184       4.816 -20.807  13.597  1.00 10.00      A   
ATOM   1740  HN  THR A 184       5.450 -20.971  12.867  1.00 10.00      A   
ATOM   1741  CA  THR A 184       5.227 -19.968  14.713  1.00 10.00      A   
ATOM   1742  CB  THR A 184       6.263 -20.706  15.589  1.00 10.00      A   
ATOM   1743  OG1 THR A 184       7.287 -21.262  14.752  1.00 10.00      A   
ATOM   1744  HG1 THR A 184       8.102 -21.329  15.260  1.00 10.00      A   
ATOM   1745  CG2 THR A 184       5.607 -21.827  16.382  1.00 10.00      A   
ATOM   1746  C   THR A 184       5.855 -18.675  14.200  1.00 10.00      A   
ATOM   1747  O   THR A 184       6.447 -17.913  14.963  1.00 10.00      A   
ATOM   1748  N   SER A 185       5.713 -18.427  12.903  1.00 10.00      A   
ATOM   1749  HN  SER A 185       5.212 -19.060  12.345  1.00 10.00      A   
ATOM   1750  CA  SER A 185       6.295 -17.247  12.278  1.00 10.00      A   
ATOM   1751  CB  SER A 185       6.767 -17.614  10.874  1.00 10.00      A   
ATOM   1752  OG  SER A 185       5.872 -18.546  10.282  1.00 10.00      A   
ATOM   1753  HG  SER A 185       5.320 -18.089   9.632  1.00 10.00      A   
ATOM   1754  C   SER A 185       5.332 -16.059  12.217  1.00 10.00      A   
ATOM   1755  O   SER A 185       5.542 -15.130  11.439  1.00 10.00      A   
ATOM   1756  N   LEU A 186       4.292 -16.075  13.040  1.00 10.00      A   
ATOM   1757  HN  LEU A 186       4.181 -16.820  13.664  1.00 10.00      A   
ATOM   1758  CA  LEU A 186       3.322 -14.987  13.047  1.00 10.00      A   
ATOM   1759  CB  LEU A 186       2.037 -15.402  13.771  1.00 10.00      A   
ATOM   1760  CG  LEU A 186       0.917 -14.358  13.816  1.00 10.00      A   
ATOM   1761  CD1 LEU A 186       0.516 -13.935  12.410  1.00 10.00      A   
ATOM   1762  CD2 LEU A 186      -0.286 -14.893  14.578  1.00 10.00      A   
ATOM   1763  C   LEU A 186       3.918 -13.729  13.680  1.00 10.00      A   
ATOM   1764  O   LEU A 186       4.257 -13.721  14.864  1.00 10.00      A   
ATOM   1765  N   VAL A 187       4.062 -12.677  12.878  1.00 10.00      A   
ATOM   1766  HN  VAL A 187       3.791 -12.752  11.935  1.00 10.00      A   
ATOM   1767  CA  VAL A 187       4.621 -11.418  13.353  1.00 10.00      A   
ATOM   1768  CB  VAL A 187       5.813 -10.965  12.482  1.00 10.00      A   
ATOM   1769  CG1 VAL A 187       6.489  -9.745  13.088  1.00 10.00      A   
ATOM   1770  CG2 VAL A 187       6.812 -12.095  12.298  1.00 10.00      A   
ATOM   1771  C   VAL A 187       3.562 -10.317  13.355  1.00 10.00      A   
ATOM   1772  O   VAL A 187       3.326  -9.664  14.375  1.00 10.00      A   
ATOM   1773  N   SER A 188       2.924 -10.120  12.210  1.00 10.00      A   
ATOM   1774  HN  SER A 188       3.148 -10.675  11.438  1.00 10.00      A   
ATOM   1775  CA  SER A 188       1.893  -9.101  12.076  1.00 10.00      A   
ATOM   1776  CB  SER A 188       2.367  -7.966  11.154  1.00 10.00      A   
ATOM   1777  OG  SER A 188       3.624  -7.439  11.561  1.00 10.00      A   
ATOM   1778  HG  SER A 188       4.193  -7.327  10.782  1.00 10.00      A   
ATOM   1779  C   SER A 188       0.603  -9.712  11.537  1.00 10.00      A   
ATOM   1780  O   SER A 188       0.618 -10.381  10.508  1.00 10.00      A   
ATOM   1781  N   LEU A 189      -0.502  -9.480  12.237  1.00 10.00      A   
ATOM   1782  HN  LEU A 189      -0.446  -8.939  13.060  1.00 10.00      A   
ATOM   1783  CA  LEU A 189      -1.796 -10.005  11.827  1.00 10.00      A   
ATOM   1784  CB  LEU A 189      -2.154 -11.235  12.666  1.00 10.00      A   
ATOM   1785  CG  LEU A 189      -3.462 -11.938  12.303  1.00 10.00      A   
ATOM   1786  CD1 LEU A 189      -3.399 -12.481  10.883  1.00 10.00      A   
ATOM   1787  CD2 LEU A 189      -3.774 -13.048  13.297  1.00 10.00      A   
ATOM   1788  C   LEU A 189      -2.882  -8.940  11.976  1.00 10.00      A   
ATOM   1789  O   LEU A 189      -3.302  -8.619  13.092  1.00 10.00      A   
ATOM   1790  N   ASN A 190      -3.316  -8.384  10.851  1.00 10.00      A   
ATOM   1791  HN  ASN A 190      -2.933  -8.675   9.994  1.00 10.00      A   
ATOM   1792  CA  ASN A 190      -4.353  -7.357  10.845  1.00 10.00      A   
ATOM   1793  CB  ASN A 190      -3.826  -6.054  10.240  1.00 10.00      A   
ATOM   1794  CG  ASN A 190      -4.899  -4.990  10.107  1.00 10.00      A   
ATOM   1795  OD1 ASN A 190      -5.827  -4.916  10.911  1.00 10.00      A   
ATOM   1796  ND2 ASN A 190      -4.787  -4.168   9.082  1.00 10.00      A   
ATOM   1797 HD21 ASN A 190      -4.017  -4.289   8.467  1.00 10.00      A   
ATOM   1798 HD22 ASN A 190      -5.462  -3.468   8.973  1.00 10.00      A   
ATOM   1799  C   ASN A 190      -5.569  -7.833  10.064  1.00 10.00      A   
ATOM   1800  O   ASN A 190      -5.528  -7.944   8.838  1.00 10.00      A   
ATOM   1801  N   ILE A 191      -6.649  -8.102  10.783  1.00 10.00      A   
ATOM   1802  HN  ILE A 191      -6.620  -7.969  11.756  1.00 10.00      A   
ATOM   1803  CA  ILE A 191      -7.886  -8.579  10.173  1.00 10.00      A   
ATOM   1804  CB  ILE A 191      -8.130 -10.079  10.480  1.00 10.00      A   
ATOM   1805  CG1 ILE A 191      -7.961 -10.358  11.978  1.00 10.00      A   
ATOM   1806  CG2 ILE A 191      -7.200 -10.961   9.659  1.00 10.00      A   
ATOM   1807  CD1 ILE A 191      -8.330 -11.768  12.391  1.00 10.00      A   
ATOM   1808  C   ILE A 191      -9.084  -7.770  10.669  1.00 10.00      A   
ATOM   1809  O   ILE A 191     -10.165  -8.316  10.888  1.00 10.00      A   
ATOM   1810  N   SER A 192      -8.893  -6.462  10.822  1.00 10.00      A   
ATOM   1811  HN  SER A 192      -8.016  -6.079  10.610  1.00 10.00      A   
ATOM   1812  CA  SER A 192      -9.947  -5.571  11.298  1.00 10.00      A   
ATOM   1813  CB  SER A 192      -9.335  -4.204  11.607  1.00 10.00      A   
ATOM   1814  OG  SER A 192      -8.335  -3.888  10.651  1.00 10.00      A   
ATOM   1815  HG  SER A 192      -7.472  -3.840  11.088  1.00 10.00      A   
ATOM   1816  C   SER A 192     -11.086  -5.426  10.281  1.00 10.00      A   
ATOM   1817  O   SER A 192     -12.171  -4.933  10.603  1.00 10.00      A   
ATOM   1818  N   CYS A 193     -10.840  -5.869   9.058  1.00 10.00      A   
ATOM   1819  HN  CYS A 193      -9.968  -6.270   8.862  1.00 10.00      A   
ATOM   1820  CA  CYS A 193     -11.828  -5.778   7.995  1.00 10.00      A   
ATOM   1821  CB  CYS A 193     -11.116  -5.828   6.649  1.00 10.00      A   
ATOM   1822  SG  CYS A 193      -9.756  -7.015   6.598  1.00 10.00      A   
ATOM   1823  HG  CYS A 193      -8.792  -6.492   5.849  1.00 10.00      A   
ATOM   1824  C   CYS A 193     -12.860  -6.901   8.078  1.00 10.00      A   
ATOM   1825  O   CYS A 193     -14.005  -6.727   7.662  1.00 10.00      A   
ATOM   1826  N   LEU A 194     -12.452  -8.040   8.628  1.00 10.00      A   
ATOM   1827  HN  LEU A 194     -11.536  -8.104   8.968  1.00 10.00      A   
ATOM   1828  CA  LEU A 194     -13.333  -9.199   8.751  1.00 10.00      A   
ATOM   1829  CB  LEU A 194     -12.573 -10.387   9.343  1.00 10.00      A   
ATOM   1830  CG  LEU A 194     -11.548 -11.064   8.436  1.00 10.00      A   
ATOM   1831  CD1 LEU A 194     -10.838 -12.181   9.183  1.00 10.00      A   
ATOM   1832  CD2 LEU A 194     -12.214 -11.602   7.179  1.00 10.00      A   
ATOM   1833  C   LEU A 194     -14.548  -8.900   9.617  1.00 10.00      A   
ATOM   1834  O   LEU A 194     -14.430  -8.274  10.672  1.00 10.00      A   
ATOM   1835  N   ALA A 195     -15.715  -9.349   9.177  1.00 10.00      A   
ATOM   1836  HN  ALA A 195     -15.756  -9.830   8.318  1.00 10.00      A   
ATOM   1837  CA  ALA A 195     -16.941  -9.138   9.929  1.00 10.00      A   
ATOM   1838  CB  ALA A 195     -18.022  -8.541   9.041  1.00 10.00      A   
ATOM   1839  C   ALA A 195     -17.397 -10.458  10.531  1.00 10.00      A   
ATOM   1840  O   ALA A 195     -18.187 -10.488  11.476  1.00 10.00      A   
ATOM   1841  N   SER A 196     -16.890 -11.545   9.969  1.00 10.00      A   
ATOM   1842  HN  SER A 196     -16.273 -11.447   9.211  1.00 10.00      A   
ATOM   1843  CA  SER A 196     -17.216 -12.877  10.438  1.00 10.00      A   
ATOM   1844  CB  SER A 196     -16.876 -13.901   9.350  1.00 10.00      A   
ATOM   1845  OG  SER A 196     -15.729 -13.500   8.612  1.00 10.00      A   
ATOM   1846  HG  SER A 196     -15.962 -12.761   8.022  1.00 10.00      A   
ATOM   1847  C   SER A 196     -16.455 -13.192  11.722  1.00 10.00      A   
ATOM   1848  O   SER A 196     -15.432 -12.571  12.018  1.00 10.00      A   
ATOM   1849  N   GLU A 197     -16.968 -14.137  12.492  1.00 10.00      A   
ATOM   1850  HN  GLU A 197     -17.798 -14.582  12.219  1.00 10.00      A   
ATOM   1851  CA  GLU A 197     -16.337 -14.529  13.738  1.00 10.00      A   
ATOM   1852  CB  GLU A 197     -17.399 -14.966  14.748  1.00 10.00      A   
ATOM   1853  CG  GLU A 197     -16.896 -15.044  16.178  1.00 10.00      A   
ATOM   1854  CD  GLU A 197     -17.752 -15.946  17.039  1.00 10.00      A   
ATOM   1855  OE1 GLU A 197     -18.988 -15.944  16.865  1.00 10.00      A   
ATOM   1856  OE2 GLU A 197     -17.188 -16.669  17.888  1.00 10.00      A   
ATOM   1857  C   GLU A 197     -15.343 -15.660  13.512  1.00 10.00      A   
ATOM   1858  O   GLU A 197     -15.723 -16.772  13.129  1.00 10.00      A   
ATOM   1859  N   VAL A 198     -14.071 -15.365  13.738  1.00 10.00      A   
ATOM   1860  HN  VAL A 198     -13.838 -14.456  14.016  1.00 10.00      A   
ATOM   1861  CA  VAL A 198     -13.013 -16.353  13.583  1.00 10.00      A   
ATOM   1862  CB  VAL A 198     -11.642 -15.699  13.308  1.00 10.00      A   
ATOM   1863  CG1 VAL A 198     -11.590 -15.134  11.898  1.00 10.00      A   
ATOM   1864  CG2 VAL A 198     -11.343 -14.614  14.332  1.00 10.00      A   
ATOM   1865  C   VAL A 198     -12.915 -17.221  14.833  1.00 10.00      A   
ATOM   1866  O   VAL A 198     -13.335 -16.811  15.917  1.00 10.00      A   
ATOM   1867  N   SER A 199     -12.370 -18.418  14.674  1.00 10.00      A   
ATOM   1868  HN  SER A 199     -12.066 -18.691  13.782  1.00 10.00      A   
ATOM   1869  CA  SER A 199     -12.218 -19.352  15.779  1.00 10.00      A   
ATOM   1870  CB  SER A 199     -11.768 -20.710  15.234  1.00 10.00      A   
ATOM   1871  OG  SER A 199     -12.262 -20.919  13.916  1.00 10.00      A   
ATOM   1872  HG  SER A 199     -13.226 -20.896  13.930  1.00 10.00      A   
ATOM   1873  C   SER A 199     -11.207 -18.835  16.802  1.00 10.00      A   
ATOM   1874  O   SER A 199     -10.001 -18.846  16.552  1.00 10.00      A   
ATOM   1875  N   PHE A 200     -11.702 -18.373  17.951  1.00 10.00      A   
ATOM   1876  HN  PHE A 200     -12.673 -18.367  18.083  1.00 10.00      A   
ATOM   1877  CA  PHE A 200     -10.836 -17.862  19.011  1.00 10.00      A   
ATOM   1878  CB  PHE A 200     -11.659 -17.279  20.163  1.00 10.00      A   
ATOM   1879  CG  PHE A 200     -10.828 -16.712  21.284  1.00 10.00      A   
ATOM   1880  CD1 PHE A 200     -10.167 -15.504  21.130  1.00 10.00      A   
ATOM   1881  CD2 PHE A 200     -10.713 -17.385  22.489  1.00 10.00      A   
ATOM   1882  CE1 PHE A 200      -9.406 -14.981  22.158  1.00 10.00      A   
ATOM   1883  CE2 PHE A 200      -9.952 -16.868  23.521  1.00 10.00      A   
ATOM   1884  CZ  PHE A 200      -9.298 -15.664  23.355  1.00 10.00      A   
ATOM   1885  C   PHE A 200      -9.910 -18.952  19.527  1.00 10.00      A   
ATOM   1886  O   PHE A 200      -8.776 -18.678  19.919  1.00 10.00      A   
ATOM   1887  N   SER A 201     -10.399 -20.184  19.515  1.00 10.00      A   
ATOM   1888  HN  SER A 201     -11.313 -20.336  19.192  1.00 10.00      A   
ATOM   1889  CA  SER A 201      -9.626 -21.325  19.966  1.00 10.00      A   
ATOM   1890  CB  SER A 201     -10.457 -22.589  19.751  1.00 10.00      A   
ATOM   1891  OG  SER A 201     -11.478 -22.348  18.792  1.00 10.00      A   
ATOM   1892  HG  SER A 201     -11.423 -23.014  18.093  1.00 10.00      A   
ATOM   1893  C   SER A 201      -8.314 -21.420  19.194  1.00 10.00      A   
ATOM   1894  O   SER A 201      -7.260 -21.695  19.765  1.00 10.00      A   
ATOM   1895  N   ALA A 202      -8.389 -21.168  17.892  1.00 10.00      A   
ATOM   1896  HN  ALA A 202      -9.259 -20.949  17.497  1.00 10.00      A   
ATOM   1897  CA  ALA A 202      -7.217 -21.213  17.037  1.00 10.00      A   
ATOM   1898  CB  ALA A 202      -7.627 -21.400  15.585  1.00 10.00      A   
ATOM   1899  C   ALA A 202      -6.393 -19.944  17.208  1.00 10.00      A   
ATOM   1900  O   ALA A 202      -5.166 -19.997  17.286  1.00 10.00      A   
ATOM   1901  N   LEU A 203      -7.085 -18.812  17.295  1.00 10.00      A   
ATOM   1902  HN  LEU A 203      -8.066 -18.853  17.246  1.00 10.00      A   
ATOM   1903  CA  LEU A 203      -6.438 -17.512  17.464  1.00 10.00      A   
ATOM   1904  CB  LEU A 203      -7.496 -16.407  17.547  1.00 10.00      A   
ATOM   1905  CG  LEU A 203      -6.985 -14.970  17.694  1.00 10.00      A   
ATOM   1906  CD1 LEU A 203      -6.181 -14.561  16.469  1.00 10.00      A   
ATOM   1907  CD2 LEU A 203      -8.149 -14.013  17.911  1.00 10.00      A   
ATOM   1908  C   LEU A 203      -5.568 -17.490  18.719  1.00 10.00      A   
ATOM   1909  O   LEU A 203      -4.383 -17.153  18.663  1.00 10.00      A   
ATOM   1910  N   GLU A 204      -6.163 -17.866  19.847  1.00 10.00      A   
ATOM   1911  HN  GLU A 204      -7.109 -18.137  19.820  1.00 10.00      A   
ATOM   1912  CA  GLU A 204      -5.453 -17.894  21.117  1.00 10.00      A   
ATOM   1913  CB  GLU A 204      -6.400 -18.329  22.242  1.00 10.00      A   
ATOM   1914  CG  GLU A 204      -5.860 -18.079  23.642  1.00 10.00      A   
ATOM   1915  CD  GLU A 204      -6.014 -19.278  24.558  1.00 10.00      A   
ATOM   1916  OE1 GLU A 204      -6.969 -20.064  24.376  1.00 10.00      A   
ATOM   1917  OE2 GLU A 204      -5.174 -19.446  25.469  1.00 10.00      A   
ATOM   1918  C   GLU A 204      -4.271 -18.849  21.031  1.00 10.00      A   
ATOM   1919  O   GLU A 204      -3.158 -18.516  21.433  1.00 10.00      A   
ATOM   1920  N   ARG A 205      -4.525 -20.022  20.470  1.00 10.00      A   
ATOM   1921  HN  ARG A 205      -5.435 -20.200  20.143  1.00 10.00      A   
ATOM   1922  CA  ARG A 205      -3.507 -21.057  20.321  1.00 10.00      A   
ATOM   1923  CB  ARG A 205      -4.121 -22.272  19.622  1.00 10.00      A   
ATOM   1924  CG  ARG A 205      -3.488 -23.602  19.990  1.00 10.00      A   
ATOM   1925  CD  ARG A 205      -4.084 -24.742  19.178  1.00 10.00      A   
ATOM   1926  NE  ARG A 205      -5.525 -24.876  19.386  1.00 10.00      A   
ATOM   1927  HE  ARG A 205      -5.908 -24.461  20.198  1.00 10.00      A   
ATOM   1928  CZ  ARG A 205      -6.341 -25.526  18.557  1.00 10.00      A   
ATOM   1929  NH1 ARG A 205      -5.862 -26.097  17.462  1.00 10.00      A   
ATOM   1930 HH11 ARG A 205      -4.845 -26.043  17.246  1.00 10.00      A   
ATOM   1931 HH12 ARG A 205      -6.501 -26.609  16.812  1.00 10.00      A   
ATOM   1932  NH2 ARG A 205      -7.634 -25.608  18.830  1.00 10.00      A   
ATOM   1933 HH21 ARG A 205      -8.275 -26.116  18.186  1.00 10.00      A   
ATOM   1934 HH22 ARG A 205      -8.016 -25.166  19.696  1.00 10.00      A   
ATOM   1935  C   ARG A 205      -2.310 -20.553  19.521  1.00 10.00      A   
ATOM   1936  O   ARG A 205      -1.158 -20.723  19.927  1.00 10.00      A   
ATOM   1937  N   LEU A 206      -2.592 -19.922  18.387  1.00 10.00      A   
ATOM   1938  HN  LEU A 206      -3.536 -19.810  18.128  1.00 10.00      A   
ATOM   1939  CA  LEU A 206      -1.550 -19.391  17.513  1.00 10.00      A   
ATOM   1940  CB  LEU A 206      -2.159 -18.828  16.225  1.00 10.00      A   
ATOM   1941  CG  LEU A 206      -2.819 -19.843  15.291  1.00 10.00      A   
ATOM   1942  CD1 LEU A 206      -3.558 -19.133  14.169  1.00 10.00      A   
ATOM   1943  CD2 LEU A 206      -1.785 -20.805  14.728  1.00 10.00      A   
ATOM   1944  C   LEU A 206      -0.731 -18.316  18.212  1.00 10.00      A   
ATOM   1945  O   LEU A 206       0.499 -18.368  18.215  1.00 10.00      A   
ATOM   1946  N   VAL A 207      -1.422 -17.357  18.816  1.00 10.00      A   
ATOM   1947  HN  VAL A 207      -2.404 -17.390  18.790  1.00 10.00      A   
ATOM   1948  CA  VAL A 207      -0.769 -16.257  19.515  1.00 10.00      A   
ATOM   1949  CB  VAL A 207      -1.817 -15.265  20.077  1.00 10.00      A   
ATOM   1950  CG1 VAL A 207      -1.171 -14.234  20.988  1.00 10.00      A   
ATOM   1951  CG2 VAL A 207      -2.566 -14.576  18.948  1.00 10.00      A   
ATOM   1952  C   VAL A 207       0.131 -16.766  20.645  1.00 10.00      A   
ATOM   1953  O   VAL A 207       1.215 -16.230  20.881  1.00 10.00      A   
ATOM   1954  N   THR A 208      -0.315 -17.818  21.324  1.00 10.00      A   
ATOM   1955  HN  THR A 208      -1.175 -18.213  21.072  1.00 10.00      A   
ATOM   1956  CA  THR A 208       0.443 -18.401  22.431  1.00 10.00      A   
ATOM   1957  CB  THR A 208      -0.371 -19.494  23.163  1.00 10.00      A   
ATOM   1958  OG1 THR A 208      -1.659 -18.978  23.513  1.00 10.00      A   
ATOM   1959  HG1 THR A 208      -2.140 -18.749  22.707  1.00 10.00      A   
ATOM   1960  CG2 THR A 208       0.338 -19.940  24.432  1.00 10.00      A   
ATOM   1961  C   THR A 208       1.782 -18.987  21.960  1.00 10.00      A   
ATOM   1962  O   THR A 208       2.780 -18.940  22.680  1.00 10.00      A   
ATOM   1963  N   ARG A 209       1.811 -19.514  20.743  1.00 10.00      A   
ATOM   1964  HN  ARG A 209       1.002 -19.488  20.185  1.00 10.00      A   
ATOM   1965  CA  ARG A 209       3.028 -20.120  20.215  1.00 10.00      A   
ATOM   1966  CB  ARG A 209       2.755 -21.486  19.574  1.00 10.00      A   
ATOM   1967  CG  ARG A 209       1.857 -21.468  18.346  1.00 10.00      A   
ATOM   1968  CD  ARG A 209       1.939 -22.796  17.609  1.00 10.00      A   
ATOM   1969  NE  ARG A 209       0.821 -22.999  16.682  1.00 10.00      A   
ATOM   1970  HE  ARG A 209       0.605 -22.264  16.068  1.00 10.00      A   
ATOM   1971  CZ  ARG A 209       0.109 -24.124  16.623  1.00 10.00      A   
ATOM   1972  NH1 ARG A 209       0.393 -25.138  17.433  1.00 10.00      A   
ATOM   1973 HH11 ARG A 209       1.173 -25.059  18.126  1.00 10.00      A   
ATOM   1974 HH12 ARG A 209      -0.158 -26.028  17.372  1.00 10.00      A   
ATOM   1975  NH2 ARG A 209      -0.895 -24.236  15.758  1.00 10.00      A   
ATOM   1976 HH21 ARG A 209      -1.128 -23.448  15.119  1.00 10.00      A   
ATOM   1977 HH22 ARG A 209      -1.453 -25.119  15.715  1.00 10.00      A   
ATOM   1978  C   ARG A 209       3.790 -19.203  19.263  1.00 10.00      A   
ATOM   1979  O   ARG A 209       4.719 -19.641  18.590  1.00 10.00      A   
ATOM   1980  N   CYS A 210       3.415 -17.935  19.213  1.00 10.00      A   
ATOM   1981  HN  CYS A 210       2.669 -17.628  19.772  1.00 10.00      A   
ATOM   1982  CA  CYS A 210       4.091 -16.987  18.342  1.00 10.00      A   
ATOM   1983  CB  CYS A 210       3.181 -16.545  17.191  1.00 10.00      A   
ATOM   1984  SG  CYS A 210       2.638 -17.897  16.119  1.00 10.00      A   
ATOM   1985  HG  CYS A 210       1.822 -18.667  16.829  1.00 10.00      A   
ATOM   1986  C   CYS A 210       4.617 -15.784  19.121  1.00 10.00      A   
ATOM   1987  O   CYS A 210       3.941 -14.763  19.228  1.00 10.00      A   
ATOM   1988  N   PRO A 211       5.835 -15.892  19.685  1.00 10.00      A   
ATOM   1989  CA  PRO A 211       6.452 -14.806  20.450  1.00 10.00      A   
ATOM   1990  CB  PRO A 211       7.637 -15.489  21.141  1.00 10.00      A   
ATOM   1991  CG  PRO A 211       7.990 -16.626  20.246  1.00 10.00      A   
ATOM   1992  CD  PRO A 211       6.700 -17.089  19.625  1.00 10.00      A   
ATOM   1993  C   PRO A 211       6.944 -13.696  19.526  1.00 10.00      A   
ATOM   1994  O   PRO A 211       7.215 -12.573  19.958  1.00 10.00      A   
ATOM   1995  N   ASN A 212       7.046 -14.024  18.244  1.00 10.00      A   
ATOM   1996  HN  ASN A 212       6.813 -14.937  17.971  1.00 10.00      A   
ATOM   1997  CA  ASN A 212       7.496 -13.075  17.234  1.00 10.00      A   
ATOM   1998  CB  ASN A 212       7.834 -13.809  15.933  1.00 10.00      A   
ATOM   1999  CG  ASN A 212       8.872 -13.094  15.087  1.00 10.00      A   
ATOM   2000  OD1 ASN A 212       9.039 -11.880  15.170  1.00 10.00      A   
ATOM   2001  ND2 ASN A 212       9.574 -13.848  14.258  1.00 10.00      A   
ATOM   2002 HD21 ASN A 212       9.386 -14.813  14.236  1.00 10.00      A   
ATOM   2003 HD22 ASN A 212      10.258 -13.417  13.707  1.00 10.00      A   
ATOM   2004  C   ASN A 212       6.418 -12.028  16.974  1.00 10.00      A   
ATOM   2005  O   ASN A 212       6.710 -10.923  16.521  1.00 10.00      A   
ATOM   2006  N   LEU A 213       5.174 -12.387  17.294  1.00 10.00      A   
ATOM   2007  HN  LEU A 213       5.023 -13.278  17.673  1.00 10.00      A   
ATOM   2008  CA  LEU A 213       4.028 -11.504  17.104  1.00 10.00      A   
ATOM   2009  CB  LEU A 213       2.759 -12.161  17.651  1.00 10.00      A   
ATOM   2010  CG  LEU A 213       1.454 -11.394  17.448  1.00 10.00      A   
ATOM   2011  CD1 LEU A 213       1.066 -11.369  15.978  1.00 10.00      A   
ATOM   2012  CD2 LEU A 213       0.346 -12.010  18.284  1.00 10.00      A   
ATOM   2013  C   LEU A 213       4.255 -10.153  17.775  1.00 10.00      A   
ATOM   2014  O   LEU A 213       4.586 -10.085  18.963  1.00 10.00      A   
ATOM   2015  N   LYS A 214       4.093  -9.094  16.999  1.00 10.00      A   
ATOM   2016  HN  LYS A 214       3.826  -9.233  16.060  1.00 10.00      A   
ATOM   2017  CA  LYS A 214       4.281  -7.736  17.487  1.00 10.00      A   
ATOM   2018  CB  LYS A 214       5.559  -7.120  16.903  1.00 10.00      A   
ATOM   2019  CG  LYS A 214       6.855  -7.752  17.395  1.00 10.00      A   
ATOM   2020  CD  LYS A 214       7.041  -7.547  18.887  1.00 10.00      A   
ATOM   2021  CE  LYS A 214       8.191  -8.382  19.423  1.00 10.00      A   
ATOM   2022  NZ  LYS A 214       7.944  -9.842  19.273  1.00 10.00      A   
ATOM   2023  HZ1 LYS A 214       8.630 -10.378  19.844  1.00 10.00      A   
ATOM   2024  HZ2 LYS A 214       8.050 -10.121  18.277  1.00 10.00      A   
ATOM   2025  HZ3 LYS A 214       6.985 -10.082  19.587  1.00 10.00      A   
ATOM   2026  C   LYS A 214       3.081  -6.870  17.125  1.00 10.00      A   
ATOM   2027  O   LYS A 214       2.664  -6.015  17.902  1.00 10.00      A   
ATOM   2028  N   SER A 215       2.531  -7.094  15.943  1.00 10.00      A   
ATOM   2029  HN  SER A 215       2.902  -7.793  15.364  1.00 10.00      A   
ATOM   2030  CA  SER A 215       1.383  -6.337  15.482  1.00 10.00      A   
ATOM   2031  CB  SER A 215       1.678  -5.709  14.115  1.00 10.00      A   
ATOM   2032  OG  SER A 215       0.672  -4.785  13.745  1.00 10.00      A   
ATOM   2033  HG  SER A 215       1.014  -3.878  13.842  1.00 10.00      A   
ATOM   2034  C   SER A 215       0.169  -7.253  15.397  1.00 10.00      A   
ATOM   2035  O   SER A 215       0.109  -8.146  14.550  1.00 10.00      A   
ATOM   2036  N   LEU A 216      -0.788  -7.044  16.283  1.00 10.00      A   
ATOM   2037  HN  LEU A 216      -0.690  -6.313  16.934  1.00 10.00      A   
ATOM   2038  CA  LEU A 216      -1.989  -7.860  16.303  1.00 10.00      A   
ATOM   2039  CB  LEU A 216      -1.986  -8.800  17.512  1.00 10.00      A   
ATOM   2040  CG  LEU A 216      -3.124  -9.823  17.566  1.00 10.00      A   
ATOM   2041  CD1 LEU A 216      -2.935 -10.892  16.500  1.00 10.00      A   
ATOM   2042  CD2 LEU A 216      -3.214 -10.451  18.948  1.00 10.00      A   
ATOM   2043  C   LEU A 216      -3.231  -6.985  16.326  1.00 10.00      A   
ATOM   2044  O   LEU A 216      -3.546  -6.364  17.341  1.00 10.00      A   
ATOM   2045  N   LYS A 217      -3.925  -6.937  15.199  1.00 10.00      A   
ATOM   2046  HN  LYS A 217      -3.617  -7.464  14.427  1.00 10.00      A   
ATOM   2047  CA  LYS A 217      -5.137  -6.143  15.070  1.00 10.00      A   
ATOM   2048  CB  LYS A 217      -4.982  -5.092  13.969  1.00 10.00      A   
ATOM   2049  CG  LYS A 217      -3.970  -4.006  14.301  1.00 10.00      A   
ATOM   2050  CD  LYS A 217      -3.019  -3.753  13.143  1.00 10.00      A   
ATOM   2051  CE  LYS A 217      -1.901  -2.805  13.547  1.00 10.00      A   
ATOM   2052  NZ  LYS A 217      -0.932  -2.565  12.439  1.00 10.00      A   
ATOM   2053  HZ1 LYS A 217      -0.028  -2.214  12.825  1.00 10.00      A   
ATOM   2054  HZ2 LYS A 217      -1.309  -1.855  11.777  1.00 10.00      A   
ATOM   2055  HZ3 LYS A 217      -0.751  -3.447  11.916  1.00 10.00      A   
ATOM   2056  C   LYS A 217      -6.330  -7.055  14.799  1.00 10.00      A   
ATOM   2057  O   LYS A 217      -6.449  -7.636  13.717  1.00 10.00      A   
ATOM   2058  N   LEU A 218      -7.195  -7.187  15.796  1.00 10.00      A   
ATOM   2059  HN  LEU A 218      -7.050  -6.677  16.622  1.00 10.00      A   
ATOM   2060  CA  LEU A 218      -8.370  -8.042  15.705  1.00 10.00      A   
ATOM   2061  CB  LEU A 218      -8.806  -8.464  17.111  1.00 10.00      A   
ATOM   2062  CG  LEU A 218      -7.712  -9.025  18.021  1.00 10.00      A   
ATOM   2063  CD1 LEU A 218      -8.196  -9.090  19.460  1.00 10.00      A   
ATOM   2064  CD2 LEU A 218      -7.267 -10.399  17.545  1.00 10.00      A   
ATOM   2065  C   LEU A 218      -9.520  -7.335  14.994  1.00 10.00      A   
ATOM   2066  O   LEU A 218      -9.348  -6.252  14.436  1.00 10.00      A   
ATOM   2067  N   ASN A 219     -10.694  -7.954  15.024  1.00 10.00      A   
ATOM   2068  HN  ASN A 219     -10.774  -8.807  15.498  1.00 10.00      A   
ATOM   2069  CA  ASN A 219     -11.875  -7.390  14.385  1.00 10.00      A   
ATOM   2070  CB  ASN A 219     -12.330  -8.241  13.191  1.00 10.00      A   
ATOM   2071  CG  ASN A 219     -12.950  -9.575  13.574  1.00 10.00      A   
ATOM   2072  OD1 ASN A 219     -12.597 -10.180  14.583  1.00 10.00      A   
ATOM   2073  ND2 ASN A 219     -13.887 -10.040  12.765  1.00 10.00      A   
ATOM   2074 HD21 ASN A 219     -14.123  -9.505  11.973  1.00 10.00      A   
ATOM   2075 HD22 ASN A 219     -14.302 -10.905  12.978  1.00 10.00      A   
ATOM   2076  C   ASN A 219     -13.005  -7.187  15.391  1.00 10.00      A   
ATOM   2077  O   ASN A 219     -12.889  -7.582  16.553  1.00 10.00      A   
ATOM   2078  N   ARG A 220     -14.098  -6.590  14.929  1.00 10.00      A   
ATOM   2079  HN  ARG A 220     -14.130  -6.330  13.982  1.00 10.00      A   
ATOM   2080  CA  ARG A 220     -15.257  -6.300  15.773  1.00 10.00      A   
ATOM   2081  CB  ARG A 220     -16.303  -5.519  14.973  1.00 10.00      A   
ATOM   2082  CG  ARG A 220     -17.276  -4.710  15.818  1.00 10.00      A   
ATOM   2083  CD  ARG A 220     -18.381  -4.107  14.962  1.00 10.00      A   
ATOM   2084  NE  ARG A 220     -18.947  -2.904  15.568  1.00 10.00      A   
ATOM   2085  HE  ARG A 220     -19.407  -3.007  16.434  1.00 10.00      A   
ATOM   2086  CZ  ARG A 220     -18.883  -1.693  15.010  1.00 10.00      A   
ATOM   2087  NH1 ARG A 220     -18.284  -1.530  13.834  1.00 10.00      A   
ATOM   2088 HH11 ARG A 220     -18.233  -0.584  13.395  1.00 10.00      A   
ATOM   2089 HH12 ARG A 220     -17.861  -2.347  13.342  1.00 10.00      A   
ATOM   2090  NH2 ARG A 220     -19.401  -0.642  15.636  1.00 10.00      A   
ATOM   2091 HH21 ARG A 220     -19.349   0.306  15.206  1.00 10.00      A   
ATOM   2092 HH22 ARG A 220     -19.865  -0.760  16.576  1.00 10.00      A   
ATOM   2093  C   ARG A 220     -15.891  -7.563  16.356  1.00 10.00      A   
ATOM   2094  O   ARG A 220     -16.584  -7.500  17.369  1.00 10.00      A   
ATOM   2095  N   ALA A 221     -15.642  -8.702  15.726  1.00 10.00      A   
ATOM   2096  HN  ALA A 221     -15.063  -8.695  14.938  1.00 10.00      A   
ATOM   2097  CA  ALA A 221     -16.215  -9.967  16.174  1.00 10.00      A   
ATOM   2098  CB  ALA A 221     -16.136 -11.017  15.078  1.00 10.00      A   
ATOM   2099  C   ALA A 221     -15.584 -10.485  17.467  1.00 10.00      A   
ATOM   2100  O   ALA A 221     -16.126 -11.392  18.100  1.00 10.00      A   
ATOM   2101  N   VAL A 222     -14.451  -9.917  17.865  1.00 10.00      A   
ATOM   2102  HN  VAL A 222     -14.061  -9.185  17.339  1.00 10.00      A   
ATOM   2103  CA  VAL A 222     -13.782 -10.362  19.084  1.00 10.00      A   
ATOM   2104  CB  VAL A 222     -12.245 -10.245  18.992  1.00 10.00      A   
ATOM   2105  CG1 VAL A 222     -11.583 -11.061  20.096  1.00 10.00      A   
ATOM   2106  CG2 VAL A 222     -11.753 -10.717  17.633  1.00 10.00      A   
ATOM   2107  C   VAL A 222     -14.296  -9.598  20.301  1.00 10.00      A   
ATOM   2108  O   VAL A 222     -14.140  -8.374  20.388  1.00 10.00      A   
ATOM   2109  N   PRO A 223     -14.935 -10.319  21.244  1.00 10.00      A   
ATOM   2110  CA  PRO A 223     -15.488  -9.727  22.470  1.00 10.00      A   
ATOM   2111  CB  PRO A 223     -16.251 -10.888  23.117  1.00 10.00      A   
ATOM   2112  CG  PRO A 223     -15.616 -12.117  22.568  1.00 10.00      A   
ATOM   2113  CD  PRO A 223     -15.174 -11.773  21.177  1.00 10.00      A   
ATOM   2114  C   PRO A 223     -14.404  -9.206  23.413  1.00 10.00      A   
ATOM   2115  O   PRO A 223     -13.270  -9.694  23.412  1.00 10.00      A   
ATOM   2116  N   LEU A 224     -14.778  -8.234  24.236  1.00 10.00      A   
ATOM   2117  HN  LEU A 224     -15.714  -7.931  24.217  1.00 10.00      A   
ATOM   2118  CA  LEU A 224     -13.861  -7.609  25.180  1.00 10.00      A   
ATOM   2119  CB  LEU A 224     -14.561  -6.419  25.844  1.00 10.00      A   
ATOM   2120  CG  LEU A 224     -13.676  -5.445  26.617  1.00 10.00      A   
ATOM   2121  CD1 LEU A 224     -12.652  -4.805  25.692  1.00 10.00      A   
ATOM   2122  CD2 LEU A 224     -14.526  -4.379  27.287  1.00 10.00      A   
ATOM   2123  C   LEU A 224     -13.376  -8.597  26.244  1.00 10.00      A   
ATOM   2124  O   LEU A 224     -12.265  -8.476  26.761  1.00 10.00      A   
ATOM   2125  N   GLU A 225     -14.212  -9.576  26.560  1.00 10.00      A   
ATOM   2126  HN  GLU A 225     -15.095  -9.608  26.120  1.00 10.00      A   
ATOM   2127  CA  GLU A 225     -13.881 -10.584  27.568  1.00 10.00      A   
ATOM   2128  CB  GLU A 225     -15.103 -11.433  27.934  1.00 10.00      A   
ATOM   2129  CG  GLU A 225     -16.401 -10.654  28.072  1.00 10.00      A   
ATOM   2130  CD  GLU A 225     -17.078 -10.427  26.740  1.00 10.00      A   
ATOM   2131  OE1 GLU A 225     -16.871  -9.355  26.139  1.00 10.00      A   
ATOM   2132  OE2 GLU A 225     -17.801 -11.333  26.280  1.00 10.00      A   
ATOM   2133  C   GLU A 225     -12.739 -11.494  27.124  1.00 10.00      A   
ATOM   2134  O   GLU A 225     -12.041 -12.075  27.956  1.00 10.00      A   
ATOM   2135  N   LYS A 226     -12.547 -11.614  25.819  1.00 10.00      A   
ATOM   2136  HN  LYS A 226     -13.122 -11.114  25.200  1.00 10.00      A   
ATOM   2137  CA  LYS A 226     -11.494 -12.469  25.284  1.00 10.00      A   
ATOM   2138  CB  LYS A 226     -11.962 -13.165  24.001  1.00 10.00      A   
ATOM   2139  CG  LYS A 226     -13.137 -14.113  24.205  1.00 10.00      A   
ATOM   2140  CD  LYS A 226     -12.783 -15.248  25.155  1.00 10.00      A   
ATOM   2141  CE  LYS A 226     -13.987 -16.130  25.458  1.00 10.00      A   
ATOM   2142  NZ  LYS A 226     -14.306 -17.056  24.335  1.00 10.00      A   
ATOM   2143  HZ1 LYS A 226     -14.574 -16.516  23.488  1.00 10.00      A   
ATOM   2144  HZ2 LYS A 226     -15.099 -17.678  24.598  1.00 10.00      A   
ATOM   2145  HZ3 LYS A 226     -13.480 -17.644  24.109  1.00 10.00      A   
ATOM   2146  C   LYS A 226     -10.203 -11.692  25.042  1.00 10.00      A   
ATOM   2147  O   LYS A 226      -9.156 -12.283  24.771  1.00 10.00      A   
ATOM   2148  N   LEU A 227     -10.278 -10.369  25.166  1.00 10.00      A   
ATOM   2149  HN  LEU A 227     -11.136  -9.960  25.408  1.00 10.00      A   
ATOM   2150  CA  LEU A 227      -9.116  -9.509  24.955  1.00 10.00      A   
ATOM   2151  CB  LEU A 227      -9.538  -8.038  24.958  1.00 10.00      A   
ATOM   2152  CG  LEU A 227      -8.997  -7.169  23.819  1.00 10.00      A   
ATOM   2153  CD1 LEU A 227      -9.737  -5.844  23.775  1.00 10.00      A   
ATOM   2154  CD2 LEU A 227      -7.500  -6.938  23.967  1.00 10.00      A   
ATOM   2155  C   LEU A 227      -8.062  -9.748  26.034  1.00 10.00      A   
ATOM   2156  O   LEU A 227      -6.875  -9.900  25.737  1.00 10.00      A   
ATOM   2157  N   ALA A 228      -8.508  -9.797  27.286  1.00 10.00      A   
ATOM   2158  HN  ALA A 228      -9.467  -9.679  27.454  1.00 10.00      A   
ATOM   2159  CA  ALA A 228      -7.610 -10.016  28.417  1.00 10.00      A   
ATOM   2160  CB  ALA A 228      -8.380  -9.955  29.726  1.00 10.00      A   
ATOM   2161  C   ALA A 228      -6.880 -11.348  28.294  1.00 10.00      A   
ATOM   2162  O   ALA A 228      -5.730 -11.481  28.709  1.00 10.00      A   
ATOM   2163  N   THR A 229      -7.553 -12.326  27.706  1.00 10.00      A   
ATOM   2164  HN  THR A 229      -8.463 -12.152  27.385  1.00 10.00      A   
ATOM   2165  CA  THR A 229      -6.984 -13.648  27.517  1.00 10.00      A   
ATOM   2166  CB  THR A 229      -8.064 -14.622  27.013  1.00 10.00      A   
ATOM   2167  OG1 THR A 229      -9.317 -14.291  27.634  1.00 10.00      A   
ATOM   2168  HG1 THR A 229      -9.278 -14.506  28.571  1.00 10.00      A   
ATOM   2169  CG2 THR A 229      -7.697 -16.059  27.357  1.00 10.00      A   
ATOM   2170  C   THR A 229      -5.823 -13.609  26.523  1.00 10.00      A   
ATOM   2171  O   THR A 229      -4.785 -14.232  26.743  1.00 10.00      A   
ATOM   2172  N   LEU A 230      -5.994 -12.856  25.442  1.00 10.00      A   
ATOM   2173  HN  LEU A 230      -6.836 -12.361  25.332  1.00 10.00      A   
ATOM   2174  CA  LEU A 230      -4.966 -12.745  24.413  1.00 10.00      A   
ATOM   2175  CB  LEU A 230      -5.534 -12.112  23.140  1.00 10.00      A   
ATOM   2176  CG  LEU A 230      -6.414 -13.011  22.269  1.00 10.00      A   
ATOM   2177  CD1 LEU A 230      -7.024 -12.213  21.128  1.00 10.00      A   
ATOM   2178  CD2 LEU A 230      -5.617 -14.193  21.733  1.00 10.00      A   
ATOM   2179  C   LEU A 230      -3.748 -11.965  24.896  1.00 10.00      A   
ATOM   2180  O   LEU A 230      -2.608 -12.355  24.632  1.00 10.00      A   
ATOM   2181  N   LEU A 231      -3.985 -10.872  25.611  1.00 10.00      A   
ATOM   2182  HN  LEU A 231      -4.915 -10.608  25.795  1.00 10.00      A   
ATOM   2183  CA  LEU A 231      -2.895 -10.043  26.117  1.00 10.00      A   
ATOM   2184  CB  LEU A 231      -3.421  -8.737  26.714  1.00 10.00      A   
ATOM   2185  CG  LEU A 231      -4.057  -7.754  25.727  1.00 10.00      A   
ATOM   2186  CD1 LEU A 231      -4.326  -6.420  26.405  1.00 10.00      A   
ATOM   2187  CD2 LEU A 231      -3.169  -7.570  24.504  1.00 10.00      A   
ATOM   2188  C   LEU A 231      -2.036 -10.794  27.126  1.00 10.00      A   
ATOM   2189  O   LEU A 231      -0.857 -10.495  27.298  1.00 10.00      A   
ATOM   2190  N   GLN A 232      -2.633 -11.777  27.786  1.00 10.00      A   
ATOM   2191  HN  GLN A 232      -3.584 -11.960  27.616  1.00 10.00      A   
ATOM   2192  CA  GLN A 232      -1.915 -12.583  28.766  1.00 10.00      A   
ATOM   2193  CB  GLN A 232      -2.893 -13.253  29.734  1.00 10.00      A   
ATOM   2194  CG  GLN A 232      -3.463 -12.319  30.793  1.00 10.00      A   
ATOM   2195  CD  GLN A 232      -2.440 -11.920  31.837  1.00 10.00      A   
ATOM   2196  OE1 GLN A 232      -1.547 -12.693  32.176  1.00 10.00      A   
ATOM   2197  NE2 GLN A 232      -2.562 -10.705  32.350  1.00 10.00      A   
ATOM   2198 HE21 GLN A 232      -3.299 -10.143  32.033  1.00 10.00      A   
ATOM   2199 HE22 GLN A 232      -1.908 -10.415  33.019  1.00 10.00      A   
ATOM   2200  C   GLN A 232      -1.059 -13.635  28.068  1.00 10.00      A   
ATOM   2201  O   GLN A 232      -0.166 -14.228  28.674  1.00 10.00      A   
ATOM   2202  N   ARG A 233      -1.337 -13.858  26.787  1.00 10.00      A   
ATOM   2203  HN  ARG A 233      -2.055 -13.344  26.360  1.00 10.00      A   
ATOM   2204  CA  ARG A 233      -0.597 -14.836  25.997  1.00 10.00      A   
ATOM   2205  CB  ARG A 233      -1.528 -15.535  25.002  1.00 10.00      A   
ATOM   2206  CG  ARG A 233      -2.601 -16.401  25.644  1.00 10.00      A   
ATOM   2207  CD  ARG A 233      -1.990 -17.478  26.525  1.00 10.00      A   
ATOM   2208  NE  ARG A 233      -2.874 -18.631  26.669  1.00 10.00      A   
ATOM   2209  HE  ARG A 233      -3.677 -18.667  26.085  1.00 10.00      A   
ATOM   2210  CZ  ARG A 233      -2.674 -19.623  27.532  1.00 10.00      A   
ATOM   2211  NH1 ARG A 233      -1.618 -19.610  28.335  1.00 10.00      A   
ATOM   2212 HH11 ARG A 233      -1.463 -20.390  29.012  1.00 10.00      A   
ATOM   2213 HH12 ARG A 233      -0.945 -18.817  28.299  1.00 10.00      A   
ATOM   2214  NH2 ARG A 233      -3.526 -20.637  27.580  1.00 10.00      A   
ATOM   2215 HH21 ARG A 233      -4.358 -20.653  26.942  1.00 10.00      A   
ATOM   2216 HH22 ARG A 233      -3.375 -21.418  28.250  1.00 10.00      A   
ATOM   2217  C   ARG A 233       0.554 -14.175  25.245  1.00 10.00      A   
ATOM   2218  O   ARG A 233       1.586 -14.803  24.987  1.00 10.00      A   
ATOM   2219  N   ALA A 234       0.375 -12.906  24.892  1.00 10.00      A   
ATOM   2220  HN  ALA A 234      -0.463 -12.455  25.131  1.00 10.00      A   
ATOM   2221  CA  ALA A 234       1.398 -12.163  24.167  1.00 10.00      A   
ATOM   2222  CB  ALA A 234       1.157 -12.239  22.667  1.00 10.00      A   
ATOM   2223  C   ALA A 234       1.460 -10.708  24.620  1.00 10.00      A   
ATOM   2224  O   ALA A 234       0.869  -9.829  23.997  1.00 10.00      A   
ATOM   2225  N   PRO A 235       2.176 -10.434  25.722  1.00 10.00      A   
ATOM   2226  CA  PRO A 235       2.327  -9.083  26.262  1.00 10.00      A   
ATOM   2227  CB  PRO A 235       2.631  -9.326  27.752  1.00 10.00      A   
ATOM   2228  CG  PRO A 235       2.763 -10.813  27.924  1.00 10.00      A   
ATOM   2229  CD  PRO A 235       2.877 -11.415  26.552  1.00 10.00      A   
ATOM   2230  C   PRO A 235       3.485  -8.325  25.604  1.00 10.00      A   
ATOM   2231  O   PRO A 235       3.886  -7.254  26.065  1.00 10.00      A   
ATOM   2232  N   GLN A 236       4.019  -8.884  24.523  1.00 10.00      A   
ATOM   2233  HN  GLN A 236       3.660  -9.740  24.199  1.00 10.00      A   
ATOM   2234  CA  GLN A 236       5.127  -8.259  23.809  1.00 10.00      A   
ATOM   2235  CB  GLN A 236       6.217  -9.292  23.474  1.00 10.00      A   
ATOM   2236  CG  GLN A 236       5.950 -10.154  22.241  1.00 10.00      A   
ATOM   2237  CD  GLN A 236       4.944 -11.267  22.471  1.00 10.00      A   
ATOM   2238  OE1 GLN A 236       4.803 -11.778  23.583  1.00 10.00      A   
ATOM   2239  NE2 GLN A 236       4.241 -11.651  21.415  1.00 10.00      A   
ATOM   2240 HE21 GLN A 236       4.405 -11.197  20.556  1.00 10.00      A   
ATOM   2241 HE22 GLN A 236       3.586 -12.371  21.530  1.00 10.00      A   
ATOM   2242  C   GLN A 236       4.640  -7.542  22.551  1.00 10.00      A   
ATOM   2243  O   GLN A 236       5.423  -7.217  21.659  1.00 10.00      A   
ATOM   2244  N   LEU A 237       3.342  -7.300  22.490  1.00 10.00      A   
ATOM   2245  HN  LEU A 237       2.771  -7.580  23.235  1.00 10.00      A   
ATOM   2246  CA  LEU A 237       2.741  -6.627  21.347  1.00 10.00      A   
ATOM   2247  CB  LEU A 237       1.224  -6.801  21.365  1.00 10.00      A   
ATOM   2248  CG  LEU A 237       0.658  -7.892  20.458  1.00 10.00      A   
ATOM   2249  CD1 LEU A 237       1.459  -9.179  20.595  1.00 10.00      A   
ATOM   2250  CD2 LEU A 237      -0.804  -8.137  20.792  1.00 10.00      A   
ATOM   2251  C   LEU A 237       3.085  -5.144  21.323  1.00 10.00      A   
ATOM   2252  O   LEU A 237       3.094  -4.483  22.361  1.00 10.00      A   
ATOM   2253  N   GLU A 238       3.366  -4.631  20.129  1.00 10.00      A   
ATOM   2254  HN  GLU A 238       3.332  -5.216  19.338  1.00 10.00      A   
ATOM   2255  CA  GLU A 238       3.699  -3.223  19.953  1.00 10.00      A   
ATOM   2256  CB  GLU A 238       4.817  -3.045  18.919  1.00 10.00      A   
ATOM   2257  CG  GLU A 238       6.061  -3.876  19.177  1.00 10.00      A   
ATOM   2258  CD  GLU A 238       7.172  -3.563  18.198  1.00 10.00      A   
ATOM   2259  OE1 GLU A 238       7.073  -3.978  17.026  1.00 10.00      A   
ATOM   2260  OE2 GLU A 238       8.156  -2.898  18.593  1.00 10.00      A   
ATOM   2261  C   GLU A 238       2.466  -2.474  19.474  1.00 10.00      A   
ATOM   2262  O   GLU A 238       2.194  -1.352  19.906  1.00 10.00      A   
ATOM   2263  N   GLU A 239       1.727  -3.103  18.570  1.00 10.00      A   
ATOM   2264  HN  GLU A 239       1.999  -3.997  18.269  1.00 10.00      A   
ATOM   2265  CA  GLU A 239       0.516  -2.517  18.020  1.00 10.00      A   
ATOM   2266  CB  GLU A 239       0.652  -2.341  16.507  1.00 10.00      A   
ATOM   2267  CG  GLU A 239       1.908  -1.595  16.088  1.00 10.00      A   
ATOM   2268  CD  GLU A 239       2.087  -1.549  14.587  1.00 10.00      A   
ATOM   2269  OE1 GLU A 239       1.339  -2.243  13.871  1.00 10.00      A   
ATOM   2270  OE2 GLU A 239       2.986  -0.820  14.118  1.00 10.00      A   
ATOM   2271  C   GLU A 239      -0.675  -3.407  18.338  1.00 10.00      A   
ATOM   2272  O   GLU A 239      -0.765  -4.536  17.850  1.00 10.00      A   
ATOM   2273  N   LEU A 240      -1.582  -2.907  19.161  1.00 10.00      A   
ATOM   2274  HN  LEU A 240      -1.466  -1.992  19.511  1.00 10.00      A   
ATOM   2275  CA  LEU A 240      -2.748  -3.676  19.550  1.00 10.00      A   
ATOM   2276  CB  LEU A 240      -2.895  -3.709  21.074  1.00 10.00      A   
ATOM   2277  CG  LEU A 240      -4.122  -4.439  21.622  1.00 10.00      A   
ATOM   2278  CD1 LEU A 240      -4.061  -5.923  21.282  1.00 10.00      A   
ATOM   2279  CD2 LEU A 240      -4.223  -4.235  23.123  1.00 10.00      A   
ATOM   2280  C   LEU A 240      -4.024  -3.146  18.907  1.00 10.00      A   
ATOM   2281  O   LEU A 240      -4.390  -1.980  19.083  1.00 10.00      A   
ATOM   2282  N   GLY A 241      -4.680  -4.006  18.144  1.00 10.00      A   
ATOM   2283  HN  GLY A 241      -4.307  -4.909  18.008  1.00 10.00      A   
ATOM   2284  CA  GLY A 241      -5.926  -3.647  17.508  1.00 10.00      A   
ATOM   2285  C   GLY A 241      -7.070  -4.319  18.227  1.00 10.00      A   
ATOM   2286  O   GLY A 241      -7.366  -5.485  17.977  1.00 10.00      A   
ATOM   2287  N   THR A 242      -7.685  -3.595  19.143  1.00 10.00      A   
ATOM   2288  HN  THR A 242      -7.401  -2.669  19.286  1.00 10.00      A   
ATOM   2289  CA  THR A 242      -8.787  -4.123  19.928  1.00 10.00      A   
ATOM   2290  CB  THR A 242      -9.050  -3.244  21.168  1.00 10.00      A   
ATOM   2291  OG1 THR A 242      -9.244  -1.880  20.767  1.00 10.00      A   
ATOM   2292  HG1 THR A 242      -8.534  -1.611  20.171  1.00 10.00      A   
ATOM   2293  CG2 THR A 242      -7.874  -3.316  22.128  1.00 10.00      A   
ATOM   2294  C   THR A 242     -10.056  -4.227  19.090  1.00 10.00      A   
ATOM   2295  O   THR A 242     -10.258  -3.446  18.163  1.00 10.00      A   
ATOM   2296  N   GLY A 243     -10.899  -5.196  19.414  1.00 10.00      A   
ATOM   2297  HN  GLY A 243     -10.683  -5.794  20.162  1.00 10.00      A   
ATOM   2298  CA  GLY A 243     -12.136  -5.377  18.678  1.00 10.00      A   
ATOM   2299  C   GLY A 243     -13.301  -4.662  19.329  1.00 10.00      A   
ATOM   2300  O   GLY A 243     -13.279  -3.440  19.484  1.00 10.00      A   
ATOM   2301  N   GLY A 244     -14.320  -5.423  19.717  1.00 10.00      A   
ATOM   2302  HN  GLY A 244     -14.277  -6.395  19.578  1.00 10.00      A   
ATOM   2303  CA  GLY A 244     -15.480  -4.835  20.357  1.00 10.00      A   
ATOM   2304  C   GLY A 244     -15.171  -4.396  21.773  1.00 10.00      A   
ATOM   2305  O   GLY A 244     -14.936  -5.226  22.650  1.00 10.00      A   
ATOM   2306  N   TYR A 245     -15.158  -3.094  21.999  1.00 10.00      A   
ATOM   2307  HN  TYR A 245     -15.363  -2.476  21.259  1.00 10.00      A   
ATOM   2308  CA  TYR A 245     -14.859  -2.555  23.318  1.00 10.00      A   
ATOM   2309  CB  TYR A 245     -14.050  -1.268  23.190  1.00 10.00      A   
ATOM   2310  CG  TYR A 245     -12.824  -1.233  24.070  1.00 10.00      A   
ATOM   2311  CD1 TYR A 245     -11.621  -1.772  23.634  1.00 10.00      A   
ATOM   2312  CD2 TYR A 245     -12.867  -0.661  25.333  1.00 10.00      A   
ATOM   2313  CE1 TYR A 245     -10.493  -1.738  24.431  1.00 10.00      A   
ATOM   2314  CE2 TYR A 245     -11.743  -0.623  26.139  1.00 10.00      A   
ATOM   2315  CZ  TYR A 245     -10.560  -1.162  25.683  1.00 10.00      A   
ATOM   2316  OH  TYR A 245      -9.436  -1.119  26.476  1.00 10.00      A   
ATOM   2317  HH  TYR A 245      -9.698  -1.184  27.399  1.00 10.00      A   
ATOM   2318  C   TYR A 245     -16.133  -2.309  24.115  1.00 10.00      A   
ATOM   2319  O   TYR A 245     -16.276  -1.287  24.792  1.00 10.00      A   
ATOM   2320  N   THR A 246     -17.052  -3.258  24.038  1.00 10.00      A   
ATOM   2321  HN  THR A 246     -16.874  -4.054  23.496  1.00 10.00      A   
ATOM   2322  CA  THR A 246     -18.313  -3.160  24.740  1.00 10.00      A   
ATOM   2323  CB  THR A 246     -19.442  -2.674  23.803  1.00 10.00      A   
ATOM   2324  OG1 THR A 246     -20.674  -2.569  24.524  1.00 10.00      A   
ATOM   2325  HG1 THR A 246     -21.080  -1.719  24.326  1.00 10.00      A   
ATOM   2326  CG2 THR A 246     -19.620  -3.603  22.609  1.00 10.00      A   
ATOM   2327  C   THR A 246     -18.681  -4.504  25.365  1.00 10.00      A   
ATOM   2328  O   THR A 246     -18.507  -5.553  24.742  1.00 10.00      A   
ATOM   2329  N   ALA A 247     -19.169  -4.465  26.603  1.00 10.00      A   
ATOM   2330  HN  ALA A 247     -19.273  -3.597  27.049  1.00 10.00      A   
ATOM   2331  CA  ALA A 247     -19.561  -5.670  27.325  1.00 10.00      A   
ATOM   2332  CB  ALA A 247     -18.344  -6.536  27.621  1.00 10.00      A   
ATOM   2333  C   ALA A 247     -20.263  -5.288  28.623  1.00 10.00      A   
ATOM   2334  O   ALA A 247     -20.591  -4.116  28.834  1.00 10.00      A   
ATOM   2335  N   GLU A 248     -20.481  -6.272  29.489  1.00 10.00      A   
ATOM   2336  HN  GLU A 248     -20.180  -7.180  29.263  1.00 10.00      A   
ATOM   2337  CA  GLU A 248     -21.139  -6.047  30.772  1.00 10.00      A   
ATOM   2338  CB  GLU A 248     -21.444  -7.392  31.435  1.00 10.00      A   
ATOM   2339  CG  GLU A 248     -22.468  -7.335  32.553  1.00 10.00      A   
ATOM   2340  CD  GLU A 248     -23.013  -8.706  32.897  1.00 10.00      A   
ATOM   2341  OE1 GLU A 248     -24.091  -9.067  32.384  1.00 10.00      A   
ATOM   2342  OE2 GLU A 248     -22.368  -9.435  33.676  1.00 10.00      A   
ATOM   2343  C   GLU A 248     -20.236  -5.219  31.676  1.00 10.00      A   
ATOM   2344  O   GLU A 248     -19.092  -5.598  31.931  1.00 10.00      A   
ATOM   2345  N   VAL A 249     -20.747  -4.086  32.148  1.00 10.00      A   
ATOM   2346  HN  VAL A 249     -21.666  -3.840  31.913  1.00 10.00      A   
ATOM   2347  CA  VAL A 249     -19.976  -3.204  33.015  1.00 10.00      A   
ATOM   2348  CB  VAL A 249     -20.621  -1.803  33.136  1.00 10.00      A   
ATOM   2349  CG1 VAL A 249     -19.716  -0.863  33.923  1.00 10.00      A   
ATOM   2350  CG2 VAL A 249     -20.915  -1.228  31.757  1.00 10.00      A   
ATOM   2351  C   VAL A 249     -19.809  -3.818  34.403  1.00 10.00      A   
ATOM   2352  O   VAL A 249     -20.679  -3.689  35.262  1.00 10.00      A   
ATOM   2353  N   ARG A 250     -18.698  -4.509  34.604  1.00 10.00      A   
ATOM   2354  HN  ARG A 250     -18.047  -4.595  33.866  1.00 10.00      A   
ATOM   2355  CA  ARG A 250     -18.410  -5.150  35.878  1.00 10.00      A   
ATOM   2356  CB  ARG A 250     -18.537  -6.663  35.747  1.00 10.00      A   
ATOM   2357  CG  ARG A 250     -19.897  -7.162  35.314  1.00 10.00      A   
ATOM   2358  CD  ARG A 250     -19.797  -8.584  34.798  1.00 10.00      A   
ATOM   2359  NE  ARG A 250     -19.313  -9.520  35.813  1.00 10.00      A   
ATOM   2360  HE  ARG A 250     -18.453  -9.303  36.262  1.00 10.00      A   
ATOM   2361  CZ  ARG A 250     -19.955 -10.636  36.155  1.00 10.00      A   
ATOM   2362  NH1 ARG A 250     -21.107 -10.949  35.565  1.00 10.00      A   
ATOM   2363 HH11 ARG A 250     -21.606 -11.828  35.827  1.00 10.00      A   
ATOM   2364 HH12 ARG A 250     -21.519 -10.313  34.830  1.00 10.00      A   
ATOM   2365  NH2 ARG A 250     -19.455 -11.439  37.086  1.00 10.00      A   
ATOM   2366 HH21 ARG A 250     -18.553 -11.204  37.556  1.00 10.00      A   
ATOM   2367 HH22 ARG A 250     -19.960 -12.313  37.355  1.00 10.00      A   
ATOM   2368  C   ARG A 250     -16.994  -4.827  36.323  1.00 10.00      A   
ATOM   2369  O   ARG A 250     -16.117  -4.581  35.488  1.00 10.00      A   
ATOM   2370  N   PRO A 251     -16.750  -4.824  37.639  1.00 10.00      A   
ATOM   2371  CA  PRO A 251     -15.427  -4.541  38.198  1.00 10.00      A   
ATOM   2372  CB  PRO A 251     -15.679  -4.453  39.711  1.00 10.00      A   
ATOM   2373  CG  PRO A 251     -17.157  -4.338  39.862  1.00 10.00      A   
ATOM   2374  CD  PRO A 251     -17.746  -5.062  38.692  1.00 10.00      A   
ATOM   2375  C   PRO A 251     -14.430  -5.659  37.901  1.00 10.00      A   
ATOM   2376  O   PRO A 251     -13.264  -5.398  37.599  1.00 10.00      A   
ATOM   2377  N   ASP A 252     -14.904  -6.902  37.967  1.00 10.00      A   
ATOM   2378  HN  ASP A 252     -15.850  -7.039  38.184  1.00 10.00      A   
ATOM   2379  CA  ASP A 252     -14.055  -8.068  37.725  1.00 10.00      A   
ATOM   2380  CB  ASP A 252     -14.804  -9.393  37.967  1.00 10.00      A   
ATOM   2381  CG  ASP A 252     -15.978  -9.629  37.033  1.00 10.00      A   
ATOM   2382  OD1 ASP A 252     -15.886 -10.520  36.160  1.00 10.00      A   
ATOM   2383  OD2 ASP A 252     -17.005  -8.937  37.181  1.00 10.00      A   
ATOM   2384  C   ASP A 252     -13.393  -8.031  36.351  1.00 10.00      A   
ATOM   2385  O   ASP A 252     -12.180  -8.217  36.232  1.00 10.00      A   
ATOM   2386  N   VAL A 253     -14.179  -7.774  35.321  1.00 10.00      A   
ATOM   2387  HN  VAL A 253     -15.137  -7.639  35.470  1.00 10.00      A   
ATOM   2388  CA  VAL A 253     -13.649  -7.707  33.966  1.00 10.00      A   
ATOM   2389  CB  VAL A 253     -14.750  -7.802  32.894  1.00 10.00      A   
ATOM   2390  CG1 VAL A 253     -14.972  -9.247  32.492  1.00 10.00      A   
ATOM   2391  CG2 VAL A 253     -16.047  -7.192  33.390  1.00 10.00      A   
ATOM   2392  C   VAL A 253     -12.813  -6.444  33.757  1.00 10.00      A   
ATOM   2393  O   VAL A 253     -11.858  -6.447  32.977  1.00 10.00      A   
ATOM   2394  N   TYR A 254     -13.167  -5.373  34.467  1.00 10.00      A   
ATOM   2395  HN  TYR A 254     -13.940  -5.431  35.070  1.00 10.00      A   
ATOM   2396  CA  TYR A 254     -12.433  -4.115  34.372  1.00 10.00      A   
ATOM   2397  CB  TYR A 254     -13.142  -3.016  35.176  1.00 10.00      A   
ATOM   2398  CG  TYR A 254     -12.409  -1.689  35.226  1.00 10.00      A   
ATOM   2399  CD1 TYR A 254     -12.436  -0.811  34.148  1.00 10.00      A   
ATOM   2400  CD2 TYR A 254     -11.695  -1.312  36.357  1.00 10.00      A   
ATOM   2401  CE1 TYR A 254     -11.776   0.405  34.197  1.00 10.00      A   
ATOM   2402  CE2 TYR A 254     -11.030  -0.102  36.413  1.00 10.00      A   
ATOM   2403  CZ  TYR A 254     -11.075   0.754  35.332  1.00 10.00      A   
ATOM   2404  OH  TYR A 254     -10.418   1.965  35.392  1.00 10.00      A   
ATOM   2405  HH  TYR A 254     -11.059   2.681  35.297  1.00 10.00      A   
ATOM   2406  C   TYR A 254     -11.009  -4.317  34.878  1.00 10.00      A   
ATOM   2407  O   TYR A 254     -10.040  -3.907  34.233  1.00 10.00      A   
ATOM   2408  N   SER A 255     -10.891  -4.975  36.028  1.00 10.00      A   
ATOM   2409  HN  SER A 255     -11.705  -5.285  36.492  1.00 10.00      A   
ATOM   2410  CA  SER A 255      -9.590  -5.252  36.618  1.00 10.00      A   
ATOM   2411  CB  SER A 255      -9.756  -5.893  37.995  1.00 10.00      A   
ATOM   2412  OG  SER A 255     -10.666  -5.152  38.789  1.00 10.00      A   
ATOM   2413  HG  SER A 255     -10.636  -4.225  38.525  1.00 10.00      A   
ATOM   2414  C   SER A 255      -8.785  -6.173  35.709  1.00 10.00      A   
ATOM   2415  O   SER A 255      -7.602  -5.937  35.474  1.00 10.00      A   
ATOM   2416  N   GLY A 256      -9.455  -7.199  35.178  1.00 10.00      A   
ATOM   2417  HN  GLY A 256     -10.407  -7.310  35.394  1.00 10.00      A   
ATOM   2418  CA  GLY A 256      -8.804  -8.154  34.294  1.00 10.00      A   
ATOM   2419  C   GLY A 256      -8.136  -7.494  33.103  1.00 10.00      A   
ATOM   2420  O   GLY A 256      -6.970  -7.765  32.803  1.00 10.00      A   
ATOM   2421  N   LEU A 257      -8.871  -6.615  32.431  1.00 10.00      A   
ATOM   2422  HN  LEU A 257      -9.795  -6.447  32.714  1.00 10.00      A   
ATOM   2423  CA  LEU A 257      -8.341  -5.902  31.278  1.00 10.00      A   
ATOM   2424  CB  LEU A 257      -9.402  -4.976  30.684  1.00 10.00      A   
ATOM   2425  CG  LEU A 257     -10.595  -5.641  29.999  1.00 10.00      A   
ATOM   2426  CD1 LEU A 257     -11.469  -4.585  29.344  1.00 10.00      A   
ATOM   2427  CD2 LEU A 257     -10.128  -6.658  28.969  1.00 10.00      A   
ATOM   2428  C   LEU A 257      -7.135  -5.071  31.680  1.00 10.00      A   
ATOM   2429  O   LEU A 257      -6.120  -5.052  30.983  1.00 10.00      A   
ATOM   2430  N   SER A 258      -7.254  -4.398  32.819  1.00 10.00      A   
ATOM   2431  HN  SER A 258      -8.087  -4.473  33.332  1.00 10.00      A   
ATOM   2432  CA  SER A 258      -6.184  -3.552  33.326  1.00 10.00      A   
ATOM   2433  CB  SER A 258      -6.655  -2.798  34.573  1.00 10.00      A   
ATOM   2434  OG  SER A 258      -7.919  -2.179  34.353  1.00 10.00      A   
ATOM   2435  HG  SER A 258      -8.599  -2.857  34.235  1.00 10.00      A   
ATOM   2436  C   SER A 258      -4.921  -4.364  33.626  1.00 10.00      A   
ATOM   2437  O   SER A 258      -3.806  -3.921  33.345  1.00 10.00      A   
ATOM   2438  N   VAL A 259      -5.103  -5.560  34.181  1.00 10.00      A   
ATOM   2439  HN  VAL A 259      -6.018  -5.865  34.373  1.00 10.00      A   
ATOM   2440  CA  VAL A 259      -3.979  -6.430  34.513  1.00 10.00      A   
ATOM   2441  CB  VAL A 259      -4.437  -7.697  35.275  1.00 10.00      A   
ATOM   2442  CG1 VAL A 259      -3.265  -8.631  35.526  1.00 10.00      A   
ATOM   2443  CG2 VAL A 259      -5.100  -7.329  36.591  1.00 10.00      A   
ATOM   2444  C   VAL A 259      -3.226  -6.840  33.247  1.00 10.00      A   
ATOM   2445  O   VAL A 259      -1.995  -6.829  33.208  1.00 10.00      A   
ATOM   2446  N   ALA A 260      -3.978  -7.185  32.212  1.00 10.00      A   
ATOM   2447  HN  ALA A 260      -4.958  -7.164  32.306  1.00 10.00      A   
ATOM   2448  CA  ALA A 260      -3.398  -7.600  30.943  1.00 10.00      A   
ATOM   2449  CB  ALA A 260      -4.477  -8.218  30.069  1.00 10.00      A   
ATOM   2450  C   ALA A 260      -2.732  -6.425  30.226  1.00 10.00      A   
ATOM   2451  O   ALA A 260      -1.642  -6.562  29.666  1.00 10.00      A   
ATOM   2452  N   LEU A 261      -3.387  -5.273  30.262  1.00 10.00      A   
ATOM   2453  HN  LEU A 261      -4.251  -5.229  30.731  1.00 10.00      A   
ATOM   2454  CA  LEU A 261      -2.871  -4.073  29.614  1.00 10.00      A   
ATOM   2455  CB  LEU A 261      -3.936  -2.974  29.575  1.00 10.00      A   
ATOM   2456  CG  LEU A 261      -4.960  -3.073  28.441  1.00 10.00      A   
ATOM   2457  CD1 LEU A 261      -6.165  -2.191  28.728  1.00 10.00      A   
ATOM   2458  CD2 LEU A 261      -4.325  -2.697  27.110  1.00 10.00      A   
ATOM   2459  C   LEU A 261      -1.599  -3.560  30.282  1.00 10.00      A   
ATOM   2460  O   LEU A 261      -0.642  -3.188  29.602  1.00 10.00      A   
ATOM   2461  N   SER A 262      -1.580  -3.554  31.613  1.00 10.00      A   
ATOM   2462  HN  SER A 262      -2.368  -3.868  32.109  1.00 10.00      A   
ATOM   2463  CA  SER A 262      -0.419  -3.079  32.356  1.00 10.00      A   
ATOM   2464  CB  SER A 262      -0.747  -2.939  33.845  1.00 10.00      A   
ATOM   2465  OG  SER A 262      -1.359  -4.116  34.348  1.00 10.00      A   
ATOM   2466  HG  SER A 262      -2.320  -3.996  34.355  1.00 10.00      A   
ATOM   2467  C   SER A 262       0.791  -3.987  32.151  1.00 10.00      A   
ATOM   2468  O   SER A 262       1.933  -3.567  32.347  1.00 10.00      A   
ATOM   2469  N   GLY A 263       0.538  -5.226  31.750  1.00 10.00      A   
ATOM   2470  HN  GLY A 263      -0.394  -5.505  31.606  1.00 10.00      A   
ATOM   2471  CA  GLY A 263       1.617  -6.170  31.524  1.00 10.00      A   
ATOM   2472  C   GLY A 263       2.332  -5.927  30.209  1.00 10.00      A   
ATOM   2473  O   GLY A 263       3.489  -6.315  30.042  1.00 10.00      A   
ATOM   2474  N   CYS A 264       1.645  -5.277  29.283  1.00 10.00      A   
ATOM   2475  HN  CYS A 264       0.732  -4.989  29.483  1.00 10.00      A   
ATOM   2476  CA  CYS A 264       2.210  -4.979  27.976  1.00 10.00      A   
ATOM   2477  CB  CYS A 264       1.107  -4.961  26.920  1.00 10.00      A   
ATOM   2478  SG  CYS A 264       0.036  -6.420  26.934  1.00 10.00      A   
ATOM   2479  HG  CYS A 264      -0.544  -6.498  28.127  1.00 10.00      A   
ATOM   2480  C   CYS A 264       2.942  -3.639  27.994  1.00 10.00      A   
ATOM   2481  O   CYS A 264       2.321  -2.571  27.972  1.00 10.00      A   
ATOM   2482  N   LYS A 265       4.265  -3.699  28.053  1.00 10.00      A   
ATOM   2483  HN  LYS A 265       4.705  -4.579  28.086  1.00 10.00      A   
ATOM   2484  CA  LYS A 265       5.082  -2.493  28.077  1.00 10.00      A   
ATOM   2485  CB  LYS A 265       6.231  -2.624  29.082  1.00 10.00      A   
ATOM   2486  CG  LYS A 265       6.001  -1.900  30.401  1.00 10.00      A   
ATOM   2487  CD  LYS A 265       5.109  -2.700  31.340  1.00 10.00      A   
ATOM   2488  CE  LYS A 265       5.089  -2.083  32.730  1.00 10.00      A   
ATOM   2489  NZ  LYS A 265       4.147  -2.778  33.651  1.00 10.00      A   
ATOM   2490  HZ1 LYS A 265       4.443  -3.764  33.796  1.00 10.00      A   
ATOM   2491  HZ2 LYS A 265       3.185  -2.778  33.250  1.00 10.00      A   
ATOM   2492  HZ3 LYS A 265       4.127  -2.294  34.572  1.00 10.00      A   
ATOM   2493  C   LYS A 265       5.625  -2.164  26.690  1.00 10.00      A   
ATOM   2494  O   LYS A 265       6.096  -1.054  26.450  1.00 10.00      A   
ATOM   2495  N   GLU A 266       5.543  -3.123  25.777  1.00 10.00      A   
ATOM   2496  HN  GLU A 266       5.150  -3.987  26.022  1.00 10.00      A   
ATOM   2497  CA  GLU A 266       6.042  -2.925  24.418  1.00 10.00      A   
ATOM   2498  CB  GLU A 266       6.407  -4.262  23.763  1.00 10.00      A   
ATOM   2499  CG  GLU A 266       7.381  -5.113  24.566  1.00 10.00      A   
ATOM   2500  CD  GLU A 266       8.519  -4.308  25.156  1.00 10.00      A   
ATOM   2501  OE1 GLU A 266       8.497  -4.050  26.377  1.00 10.00      A   
ATOM   2502  OE2 GLU A 266       9.444  -3.933  24.407  1.00 10.00      A   
ATOM   2503  C   GLU A 266       5.035  -2.174  23.553  1.00 10.00      A   
ATOM   2504  O   GLU A 266       5.353  -1.758  22.440  1.00 10.00      A   
ATOM   2505  N   LEU A 267       3.830  -1.995  24.078  1.00 10.00      A   
ATOM   2506  HN  LEU A 267       3.648  -2.342  24.970  1.00 10.00      A   
ATOM   2507  CA  LEU A 267       2.775  -1.301  23.355  1.00 10.00      A   
ATOM   2508  CB  LEU A 267       1.466  -1.317  24.147  1.00 10.00      A   
ATOM   2509  CG  LEU A 267       0.530  -2.502  23.887  1.00 10.00      A   
ATOM   2510  CD1 LEU A 267      -0.724  -2.400  24.745  1.00 10.00      A   
ATOM   2511  CD2 LEU A 267       0.165  -2.583  22.413  1.00 10.00      A   
ATOM   2512  C   LEU A 267       3.170   0.130  23.011  1.00 10.00      A   
ATOM   2513  O   LEU A 267       3.615   0.893  23.873  1.00 10.00      A   
ATOM   2514  N   ARG A 268       3.042   0.461  21.738  1.00 10.00      A   
ATOM   2515  HN  ARG A 268       2.728  -0.221  21.105  1.00 10.00      A   
ATOM   2516  CA  ARG A 268       3.355   1.790  21.238  1.00 10.00      A   
ATOM   2517  CB  ARG A 268       4.585   1.749  20.325  1.00 10.00      A   
ATOM   2518  CG  ARG A 268       5.869   1.323  21.015  1.00 10.00      A   
ATOM   2519  CD  ARG A 268       6.258   2.298  22.116  1.00 10.00      A   
ATOM   2520  NE  ARG A 268       7.499   1.901  22.774  1.00 10.00      A   
ATOM   2521  HE  ARG A 268       8.337   2.233  22.383  1.00 10.00      A   
ATOM   2522  CZ  ARG A 268       7.558   1.139  23.865  1.00 10.00      A   
ATOM   2523  NH1 ARG A 268       6.439   0.695  24.429  1.00 10.00      A   
ATOM   2524 HH11 ARG A 268       5.506   0.944  24.026  1.00 10.00      A   
ATOM   2525 HH12 ARG A 268       6.484   0.088  25.283  1.00 10.00      A   
ATOM   2526  NH2 ARG A 268       8.738   0.809  24.381  1.00 10.00      A   
ATOM   2527 HH21 ARG A 268       8.788   0.210  25.234  1.00 10.00      A   
ATOM   2528 HH22 ARG A 268       9.624   1.145  23.938  1.00 10.00      A   
ATOM   2529  C   ARG A 268       2.170   2.339  20.454  1.00 10.00      A   
ATOM   2530  O   ARG A 268       1.967   3.548  20.377  1.00 10.00      A   
ATOM   2531  N   CYS A 269       1.382   1.440  19.881  1.00 10.00      A   
ATOM   2532  HN  CYS A 269       1.571   0.485  20.003  1.00 10.00      A   
ATOM   2533  CA  CYS A 269       0.221   1.832  19.098  1.00 10.00      A   
ATOM   2534  CB  CYS A 269       0.480   1.629  17.601  1.00 10.00      A   
ATOM   2535  SG  CYS A 269      -0.995   1.749  16.556  1.00 10.00      A   
ATOM   2536  HG  CYS A 269      -0.657   2.361  15.427  1.00 10.00      A   
ATOM   2537  C   CYS A 269      -1.004   1.045  19.528  1.00 10.00      A   
ATOM   2538  O   CYS A 269      -0.930  -0.158  19.790  1.00 10.00      A   
ATOM   2539  N   LEU A 270      -2.127   1.729  19.610  1.00 10.00      A   
ATOM   2540  HN  LEU A 270      -2.118   2.692  19.404  1.00 10.00      A   
ATOM   2541  CA  LEU A 270      -3.372   1.097  19.996  1.00 10.00      A   
ATOM   2542  CB  LEU A 270      -3.676   1.342  21.473  1.00 10.00      A   
ATOM   2543  CG  LEU A 270      -3.729   0.091  22.356  1.00 10.00      A   
ATOM   2544  CD1 LEU A 270      -3.435   0.441  23.805  1.00 10.00      A   
ATOM   2545  CD2 LEU A 270      -5.083  -0.589  22.240  1.00 10.00      A   
ATOM   2546  C   LEU A 270      -4.508   1.584  19.108  1.00 10.00      A   
ATOM   2547  O   LEU A 270      -4.690   2.790  18.914  1.00 10.00      A   
ATOM   2548  N   SER A 271      -5.239   0.641  18.537  1.00 10.00      A   
ATOM   2549  HN  SER A 271      -5.026  -0.307  18.716  1.00 10.00      A   
ATOM   2550  CA  SER A 271      -6.353   0.955  17.662  1.00 10.00      A   
ATOM   2551  CB  SER A 271      -5.931   0.776  16.201  1.00 10.00      A   
ATOM   2552  OG  SER A 271      -4.677   1.403  15.969  1.00 10.00      A   
ATOM   2553  HG  SER A 271      -4.254   1.585  16.818  1.00 10.00      A   
ATOM   2554  C   SER A 271      -7.549   0.059  17.985  1.00 10.00      A   
ATOM   2555  O   SER A 271      -7.465  -0.822  18.848  1.00 10.00      A   
ATOM   2556  N   GLY A 272      -8.654   0.289  17.295  1.00 10.00      A   
ATOM   2557  HN  GLY A 272      -8.664   1.005  16.632  1.00 10.00      A   
ATOM   2558  CA  GLY A 272      -9.848  -0.492  17.524  1.00 10.00      A   
ATOM   2559  C   GLY A 272     -10.859   0.276  18.344  1.00 10.00      A   
ATOM   2560  O   GLY A 272     -11.308   1.345  17.929  1.00 10.00      A   
ATOM   2561  N   PHE A 273     -11.193  -0.256  19.513  1.00 10.00      A   
ATOM   2562  HN  PHE A 273     -10.778  -1.104  19.785  1.00 10.00      A   
ATOM   2563  CA  PHE A 273     -12.151   0.378  20.411  1.00 10.00      A   
ATOM   2564  CB  PHE A 273     -11.645   1.750  20.878  1.00 10.00      A   
ATOM   2565  CG  PHE A 273     -10.442   1.708  21.780  1.00 10.00      A   
ATOM   2566  CD1 PHE A 273      -9.168   1.540  21.260  1.00 10.00      A   
ATOM   2567  CD2 PHE A 273     -10.586   1.850  23.150  1.00 10.00      A   
ATOM   2568  CE1 PHE A 273      -8.061   1.516  22.089  1.00 10.00      A   
ATOM   2569  CE2 PHE A 273      -9.484   1.826  23.985  1.00 10.00      A   
ATOM   2570  CZ  PHE A 273      -8.220   1.659  23.454  1.00 10.00      A   
ATOM   2571  C   PHE A 273     -13.521   0.510  19.750  1.00 10.00      A   
ATOM   2572  O   PHE A 273     -14.201   1.522  19.909  1.00 10.00      A   
ATOM   2573  N   TRP A 274     -13.923  -0.521  19.011  1.00 10.00      A   
ATOM   2574  HN  TRP A 274     -13.341  -1.305  18.927  1.00 10.00      A   
ATOM   2575  CA  TRP A 274     -15.213  -0.515  18.330  1.00 10.00      A   
ATOM   2576  CB  TRP A 274     -15.352  -1.729  17.413  1.00 10.00      A   
ATOM   2577  CG  TRP A 274     -14.836  -1.489  16.030  1.00 10.00      A   
ATOM   2578  CD1 TRP A 274     -15.416  -0.719  15.067  1.00 10.00      A   
ATOM   2579  CD2 TRP A 274     -13.640  -2.022  15.451  1.00 10.00      A   
ATOM   2580  NE1 TRP A 274     -14.661  -0.740  13.923  1.00 10.00      A   
ATOM   2581  HE1 TRP A 274     -14.876  -0.262  13.088  1.00 10.00      A   
ATOM   2582  CE2 TRP A 274     -13.562  -1.532  14.131  1.00 10.00      A   
ATOM   2583  CE3 TRP A 274     -12.627  -2.863  15.918  1.00 10.00      A   
ATOM   2584  CZ2 TRP A 274     -12.510  -1.855  13.278  1.00 10.00      A   
ATOM   2585  CZ3 TRP A 274     -11.587  -3.184  15.069  1.00 10.00      A   
ATOM   2586  CH2 TRP A 274     -11.537  -2.684  13.764  1.00 10.00      A   
ATOM   2587  C   TRP A 274     -16.347  -0.486  19.340  1.00 10.00      A   
ATOM   2588  O   TRP A 274     -16.497  -1.415  20.136  1.00 10.00      A   
ATOM   2589  N   ASP A 275     -17.128   0.595  19.312  1.00 10.00      A   
ATOM   2590  HN  ASP A 275     -16.936   1.296  18.652  1.00 10.00      A   
ATOM   2591  CA  ASP A 275     -18.252   0.777  20.233  1.00 10.00      A   
ATOM   2592  CB  ASP A 275     -19.318  -0.313  20.062  1.00 10.00      A   
ATOM   2593  CG  ASP A 275     -20.331   0.025  18.992  1.00 10.00      A   
ATOM   2594  OD1 ASP A 275     -20.961   1.100  19.077  1.00 10.00      A   
ATOM   2595  OD2 ASP A 275     -20.505  -0.781  18.055  1.00 10.00      A   
ATOM   2596  C   ASP A 275     -17.756   0.823  21.670  1.00 10.00      A   
ATOM   2597  O   ASP A 275     -18.406   0.315  22.584  1.00 10.00      A   
ATOM   2598  N   ALA A 276     -16.590   1.436  21.845  1.00 10.00      A   
ATOM   2599  HN  ALA A 276     -16.131   1.802  21.059  1.00 10.00      A   
ATOM   2600  CA  ALA A 276     -15.956   1.568  23.148  1.00 10.00      A   
ATOM   2601  CB  ALA A 276     -14.647   2.336  23.021  1.00 10.00      A   
ATOM   2602  C   ALA A 276     -16.859   2.246  24.169  1.00 10.00      A   
ATOM   2603  O   ALA A 276     -17.378   3.341  23.934  1.00 10.00      A   
ATOM   2604  N   VAL A 277     -17.058   1.570  25.292  1.00 10.00      A   
ATOM   2605  HN  VAL A 277     -16.657   0.677  25.388  1.00 10.00      A   
ATOM   2606  CA  VAL A 277     -17.854   2.102  26.383  1.00 10.00      A   
ATOM   2607  CB  VAL A 277     -18.501   0.961  27.201  1.00 10.00      A   
ATOM   2608  CG1 VAL A 277     -19.319   1.511  28.358  1.00 10.00      A   
ATOM   2609  CG2 VAL A 277     -19.370   0.092  26.308  1.00 10.00      A   
ATOM   2610  C   VAL A 277     -16.920   2.899  27.283  1.00 10.00      A   
ATOM   2611  O   VAL A 277     -15.935   2.349  27.782  1.00 10.00      A   
ATOM   2612  N   PRO A 278     -17.194   4.203  27.476  1.00 10.00      A   
ATOM   2613  CA  PRO A 278     -16.373   5.103  28.305  1.00 10.00      A   
ATOM   2614  CB  PRO A 278     -17.333   6.253  28.599  1.00 10.00      A   
ATOM   2615  CG  PRO A 278     -18.199   6.328  27.388  1.00 10.00      A   
ATOM   2616  CD  PRO A 278     -18.345   4.917  26.882  1.00 10.00      A   
ATOM   2617  C   PRO A 278     -15.885   4.475  29.616  1.00 10.00      A   
ATOM   2618  O   PRO A 278     -14.754   4.714  30.044  1.00 10.00      A   
ATOM   2619  N   ALA A 279     -16.733   3.657  30.239  1.00 10.00      A   
ATOM   2620  HN  ALA A 279     -17.617   3.500  29.842  1.00 10.00      A   
ATOM   2621  CA  ALA A 279     -16.399   3.002  31.497  1.00 10.00      A   
ATOM   2622  CB  ALA A 279     -17.582   2.181  31.994  1.00 10.00      A   
ATOM   2623  C   ALA A 279     -15.154   2.122  31.395  1.00 10.00      A   
ATOM   2624  O   ALA A 279     -14.486   1.868  32.396  1.00 10.00      A   
ATOM   2625  N   TYR A 280     -14.829   1.662  30.195  1.00 10.00      A   
ATOM   2626  HN  TYR A 280     -15.380   1.908  29.415  1.00 10.00      A   
ATOM   2627  CA  TYR A 280     -13.669   0.802  30.011  1.00 10.00      A   
ATOM   2628  CB  TYR A 280     -14.047  -0.485  29.273  1.00 10.00      A   
ATOM   2629  CG  TYR A 280     -14.751  -1.473  30.176  1.00 10.00      A   
ATOM   2630  CD1 TYR A 280     -16.138  -1.565  30.199  1.00 10.00      A   
ATOM   2631  CD2 TYR A 280     -14.026  -2.296  31.028  1.00 10.00      A   
ATOM   2632  CE1 TYR A 280     -16.782  -2.447  31.046  1.00 10.00      A   
ATOM   2633  CE2 TYR A 280     -14.661  -3.181  31.871  1.00 10.00      A   
ATOM   2634  CZ  TYR A 280     -16.036  -3.253  31.878  1.00 10.00      A   
ATOM   2635  OH  TYR A 280     -16.662  -4.127  32.732  1.00 10.00      A   
ATOM   2636  HH  TYR A 280     -16.240  -4.079  33.602  1.00 10.00      A   
ATOM   2637  C   TYR A 280     -12.485   1.520  29.367  1.00 10.00      A   
ATOM   2638  O   TYR A 280     -11.498   0.895  28.987  1.00 10.00      A   
ATOM   2639  N   LEU A 281     -12.585   2.835  29.259  1.00 10.00      A   
ATOM   2640  HN  LEU A 281     -13.398   3.280  29.583  1.00 10.00      A   
ATOM   2641  CA  LEU A 281     -11.514   3.645  28.685  1.00 10.00      A   
ATOM   2642  CB  LEU A 281     -12.030   5.023  28.256  1.00 10.00      A   
ATOM   2643  CG  LEU A 281     -12.693   5.103  26.882  1.00 10.00      A   
ATOM   2644  CD1 LEU A 281     -13.332   6.466  26.680  1.00 10.00      A   
ATOM   2645  CD2 LEU A 281     -11.684   4.816  25.779  1.00 10.00      A   
ATOM   2646  C   LEU A 281     -10.322   3.795  29.646  1.00 10.00      A   
ATOM   2647  O   LEU A 281      -9.175   3.618  29.232  1.00 10.00      A   
ATOM   2648  N   PRO A 282     -10.563   4.115  30.945  1.00 10.00      A   
ATOM   2649  CA  PRO A 282      -9.487   4.280  31.943  1.00 10.00      A   
ATOM   2650  CB  PRO A 282     -10.235   4.631  33.234  1.00 10.00      A   
ATOM   2651  CG  PRO A 282     -11.542   5.173  32.778  1.00 10.00      A   
ATOM   2652  CD  PRO A 282     -11.885   4.398  31.543  1.00 10.00      A   
ATOM   2653  C   PRO A 282      -8.626   3.031  32.163  1.00 10.00      A   
ATOM   2654  O   PRO A 282      -7.636   3.079  32.892  1.00 10.00      A   
ATOM   2655  N   ALA A 283      -8.994   1.922  31.540  1.00 10.00      A   
ATOM   2656  HN  ALA A 283      -9.787   1.938  30.968  1.00 10.00      A   
ATOM   2657  CA  ALA A 283      -8.242   0.677  31.688  1.00 10.00      A   
ATOM   2658  CB  ALA A 283      -9.057  -0.494  31.165  1.00 10.00      A   
ATOM   2659  C   ALA A 283      -6.894   0.749  30.968  1.00 10.00      A   
ATOM   2660  O   ALA A 283      -5.970   0.005  31.291  1.00 10.00      A   
ATOM   2661  N   VAL A 284      -6.784   1.658  30.006  1.00 10.00      A   
ATOM   2662  HN  VAL A 284      -7.548   2.242  29.807  1.00 10.00      A   
ATOM   2663  CA  VAL A 284      -5.551   1.809  29.235  1.00 10.00      A   
ATOM   2664  CB  VAL A 284      -5.840   2.020  27.732  1.00 10.00      A   
ATOM   2665  CG1 VAL A 284      -4.707   1.462  26.885  1.00 10.00      A   
ATOM   2666  CG2 VAL A 284      -7.171   1.398  27.329  1.00 10.00      A   
ATOM   2667  C   VAL A 284      -4.699   2.973  29.750  1.00 10.00      A   
ATOM   2668  O   VAL A 284      -3.697   3.347  29.135  1.00 10.00      A   
ATOM   2669  N   TYR A 285      -5.077   3.516  30.900  1.00 10.00      A   
ATOM   2670  HN  TYR A 285      -5.853   3.148  31.368  1.00 10.00      A   
ATOM   2671  CA  TYR A 285      -4.357   4.646  31.491  1.00 10.00      A   
ATOM   2672  CB  TYR A 285      -5.080   5.186  32.725  1.00 10.00      A   
ATOM   2673  CG  TYR A 285      -6.267   6.071  32.416  1.00 10.00      A   
ATOM   2674  CD1 TYR A 285      -6.640   6.343  31.104  1.00 10.00      A   
ATOM   2675  CD2 TYR A 285      -7.018   6.632  33.438  1.00 10.00      A   
ATOM   2676  CE1 TYR A 285      -7.727   7.146  30.823  1.00 10.00      A   
ATOM   2677  CE2 TYR A 285      -8.106   7.439  33.165  1.00 10.00      A   
ATOM   2678  CZ  TYR A 285      -8.456   7.690  31.857  1.00 10.00      A   
ATOM   2679  OH  TYR A 285      -9.546   8.481  31.584  1.00 10.00      A   
ATOM   2680  HH  TYR A 285      -9.648   9.134  32.286  1.00 10.00      A   
ATOM   2681  C   TYR A 285      -2.915   4.300  31.848  1.00 10.00      A   
ATOM   2682  O   TYR A 285      -2.073   5.184  31.968  1.00 10.00      A   
ATOM   2683  N   SER A 286      -2.631   3.017  32.017  1.00 10.00      A   
ATOM   2684  HN  SER A 286      -3.342   2.347  31.921  1.00 10.00      A   
ATOM   2685  CA  SER A 286      -1.286   2.577  32.362  1.00 10.00      A   
ATOM   2686  CB  SER A 286      -1.372   1.370  33.293  1.00 10.00      A   
ATOM   2687  OG  SER A 286      -2.724   0.978  33.465  1.00 10.00      A   
ATOM   2688  HG  SER A 286      -3.121   1.500  34.173  1.00 10.00      A   
ATOM   2689  C   SER A 286      -0.473   2.223  31.119  1.00 10.00      A   
ATOM   2690  O   SER A 286       0.644   1.718  31.224  1.00 10.00      A   
ATOM   2691  N   VAL A 287      -1.034   2.489  29.942  1.00 10.00      A   
ATOM   2692  HN  VAL A 287      -1.924   2.902  29.916  1.00 10.00      A   
ATOM   2693  CA  VAL A 287      -0.355   2.175  28.688  1.00 10.00      A   
ATOM   2694  CB  VAL A 287      -1.100   1.078  27.899  1.00 10.00      A   
ATOM   2695  CG1 VAL A 287      -0.238   0.555  26.762  1.00 10.00      A   
ATOM   2696  CG2 VAL A 287      -1.533  -0.059  28.811  1.00 10.00      A   
ATOM   2697  C   VAL A 287      -0.204   3.406  27.792  1.00 10.00      A   
ATOM   2698  O   VAL A 287       0.791   3.542  27.074  1.00 10.00      A   
ATOM   2699  N   CYS A 288      -1.184   4.308  27.848  1.00 10.00      A   
ATOM   2700  HN  CYS A 288      -1.943   4.154  28.454  1.00 10.00      A   
ATOM   2701  CA  CYS A 288      -1.176   5.521  27.028  1.00 10.00      A   
ATOM   2702  CB  CYS A 288      -2.423   6.352  27.318  1.00 10.00      A   
ATOM   2703  SG  CYS A 288      -2.744   6.587  29.077  1.00 10.00      A   
ATOM   2704  HG  CYS A 288      -1.831   7.426  29.542  1.00 10.00      A   
ATOM   2705  C   CYS A 288       0.084   6.366  27.233  1.00 10.00      A   
ATOM   2706  O   CYS A 288       0.452   7.169  26.374  1.00 10.00      A   
ATOM   2707  N   SER A 289       0.750   6.163  28.362  1.00 10.00      A   
ATOM   2708  HN  SER A 289       0.413   5.494  28.997  1.00 10.00      A   
ATOM   2709  CA  SER A 289       1.962   6.894  28.702  1.00 10.00      A   
ATOM   2710  CB  SER A 289       2.385   6.504  30.115  1.00 10.00      A   
ATOM   2711  OG  SER A 289       1.421   5.639  30.700  1.00 10.00      A   
ATOM   2712  HG  SER A 289       1.208   5.955  31.588  1.00 10.00      A   
ATOM   2713  C   SER A 289       3.101   6.608  27.719  1.00 10.00      A   
ATOM   2714  O   SER A 289       4.043   7.392  27.605  1.00 10.00      A   
ATOM   2715  N   ARG A 290       3.011   5.488  27.007  1.00 10.00      A   
ATOM   2716  HN  ARG A 290       2.229   4.902  27.132  1.00 10.00      A   
ATOM   2717  CA  ARG A 290       4.045   5.108  26.046  1.00 10.00      A   
ATOM   2718  CB  ARG A 290       4.775   3.844  26.514  1.00 10.00      A   
ATOM   2719  CG  ARG A 290       3.857   2.665  26.795  1.00 10.00      A   
ATOM   2720  CD  ARG A 290       4.549   1.613  27.647  1.00 10.00      A   
ATOM   2721  NE  ARG A 290       3.613   0.584  28.114  1.00 10.00      A   
ATOM   2722  HE  ARG A 290       3.412  -0.155  27.498  1.00 10.00      A   
ATOM   2723  CZ  ARG A 290       3.026   0.603  29.310  1.00 10.00      A   
ATOM   2724  NH1 ARG A 290       3.272   1.591  30.162  1.00 10.00      A   
ATOM   2725 HH11 ARG A 290       2.809   1.605  31.099  1.00 10.00      A   
ATOM   2726 HH12 ARG A 290       3.926   2.361  29.901  1.00 10.00      A   
ATOM   2727  NH2 ARG A 290       2.198  -0.375  29.664  1.00 10.00      A   
ATOM   2728 HH21 ARG A 290       1.737  -0.354  30.603  1.00 10.00      A   
ATOM   2729 HH22 ARG A 290       2.006  -1.172  29.011  1.00 10.00      A   
ATOM   2730  C   ARG A 290       3.455   4.894  24.656  1.00 10.00      A   
ATOM   2731  O   ARG A 290       4.092   4.304  23.784  1.00 10.00      A   
ATOM   2732  N   LEU A 291       2.240   5.384  24.453  1.00 10.00      A   
ATOM   2733  HN  LEU A 291       1.786   5.864  25.180  1.00 10.00      A   
ATOM   2734  CA  LEU A 291       1.572   5.236  23.169  1.00 10.00      A   
ATOM   2735  CB  LEU A 291       0.064   5.079  23.352  1.00 10.00      A   
ATOM   2736  CG  LEU A 291      -0.405   3.792  24.031  1.00 10.00      A   
ATOM   2737  CD1 LEU A 291      -1.921   3.731  24.049  1.00 10.00      A   
ATOM   2738  CD2 LEU A 291       0.169   2.566  23.338  1.00 10.00      A   
ATOM   2739  C   LEU A 291       1.876   6.410  22.244  1.00 10.00      A   
ATOM   2740  O   LEU A 291       1.561   7.560  22.557  1.00 10.00      A   
ATOM   2741  N   THR A 292       2.490   6.108  21.113  1.00 10.00      A   
ATOM   2742  HN  THR A 292       2.718   5.168  20.927  1.00 10.00      A   
ATOM   2743  CA  THR A 292       2.844   7.117  20.133  1.00 10.00      A   
ATOM   2744  CB  THR A 292       4.168   6.742  19.447  1.00 10.00      A   
ATOM   2745  OG1 THR A 292       4.625   5.485  19.970  1.00 10.00      A   
ATOM   2746  HG1 THR A 292       5.486   5.605  20.381  1.00 10.00      A   
ATOM   2747  CG2 THR A 292       5.222   7.802  19.712  1.00 10.00      A   
ATOM   2748  C   THR A 292       1.749   7.239  19.074  1.00 10.00      A   
ATOM   2749  O   THR A 292       1.548   8.305  18.488  1.00 10.00      A   
ATOM   2750  N   THR A 293       1.041   6.143  18.836  1.00 10.00      A   
ATOM   2751  HN  THR A 293       1.251   5.321  19.330  1.00 10.00      A   
ATOM   2752  CA  THR A 293      -0.030   6.119  17.847  1.00 10.00      A   
ATOM   2753  CB  THR A 293       0.324   5.169  16.691  1.00 10.00      A   
ATOM   2754  OG1 THR A 293       1.748   5.138  16.523  1.00 10.00      A   
ATOM   2755  HG1 THR A 293       2.075   6.036  16.393  1.00 10.00      A   
ATOM   2756  CG2 THR A 293      -0.320   5.638  15.394  1.00 10.00      A   
ATOM   2757  C   THR A 293      -1.344   5.661  18.476  1.00 10.00      A   
ATOM   2758  O   THR A 293      -1.401   4.605  19.117  1.00 10.00      A   
ATOM   2759  N   LEU A 294      -2.397   6.452  18.298  1.00 10.00      A   
ATOM   2760  HN  LEU A 294      -2.295   7.280  17.778  1.00 10.00      A   
ATOM   2761  CA  LEU A 294      -3.699   6.120  18.853  1.00 10.00      A   
ATOM   2762  CB  LEU A 294      -3.955   6.898  20.147  1.00 10.00      A   
ATOM   2763  CG  LEU A 294      -5.282   6.609  20.854  1.00 10.00      A   
ATOM   2764  CD1 LEU A 294      -5.295   5.199  21.425  1.00 10.00      A   
ATOM   2765  CD2 LEU A 294      -5.550   7.636  21.943  1.00 10.00      A   
ATOM   2766  C   LEU A 294      -4.814   6.384  17.847  1.00 10.00      A   
ATOM   2767  O   LEU A 294      -4.947   7.492  17.327  1.00 10.00      A   
ATOM   2768  N   ASN A 295      -5.604   5.356  17.574  1.00 10.00      A   
ATOM   2769  HN  ASN A 295      -5.438   4.498  18.022  1.00 10.00      A   
ATOM   2770  CA  ASN A 295      -6.717   5.464  16.640  1.00 10.00      A   
ATOM   2771  CB  ASN A 295      -6.566   4.450  15.498  1.00 10.00      A   
ATOM   2772  CG  ASN A 295      -7.607   4.610  14.398  1.00 10.00      A   
ATOM   2773  OD1 ASN A 295      -8.689   5.162  14.612  1.00 10.00      A   
ATOM   2774  ND2 ASN A 295      -7.292   4.121  13.208  1.00 10.00      A   
ATOM   2775 HD21 ASN A 295      -6.418   3.691  13.098  1.00 10.00      A   
ATOM   2776 HD22 ASN A 295      -7.952   4.205  12.485  1.00 10.00      A   
ATOM   2777  C   ASN A 295      -8.029   5.230  17.379  1.00 10.00      A   
ATOM   2778  O   ASN A 295      -8.338   4.105  17.769  1.00 10.00      A   
ATOM   2779  N   LEU A 296      -8.788   6.297  17.573  1.00 10.00      A   
ATOM   2780  HN  LEU A 296      -8.485   7.171  17.226  1.00 10.00      A   
ATOM   2781  CA  LEU A 296     -10.065   6.217  18.269  1.00 10.00      A   
ATOM   2782  CB  LEU A 296     -10.068   7.123  19.501  1.00 10.00      A   
ATOM   2783  CG  LEU A 296      -9.197   6.675  20.671  1.00 10.00      A   
ATOM   2784  CD1 LEU A 296      -9.245   7.700  21.790  1.00 10.00      A   
ATOM   2785  CD2 LEU A 296      -9.636   5.310  21.174  1.00 10.00      A   
ATOM   2786  C   LEU A 296     -11.216   6.591  17.345  1.00 10.00      A   
ATOM   2787  O   LEU A 296     -12.282   7.008  17.802  1.00 10.00      A   
ATOM   2788  N   SER A 297     -11.004   6.427  16.043  1.00 10.00      A   
ATOM   2789  HN  SER A 297     -10.132   6.092  15.737  1.00 10.00      A   
ATOM   2790  CA  SER A 297     -12.028   6.749  15.054  1.00 10.00      A   
ATOM   2791  CB  SER A 297     -11.422   6.739  13.649  1.00 10.00      A   
ATOM   2792  OG  SER A 297     -10.112   7.283  13.659  1.00 10.00      A   
ATOM   2793  HG  SER A 297      -9.475   6.582  13.853  1.00 10.00      A   
ATOM   2794  C   SER A 297     -13.200   5.769  15.131  1.00 10.00      A   
ATOM   2795  O   SER A 297     -14.283   6.030  14.610  1.00 10.00      A   
ATOM   2796  N   TYR A 298     -12.976   4.641  15.788  1.00 10.00      A   
ATOM   2797  HN  TYR A 298     -12.094   4.483  16.183  1.00 10.00      A   
ATOM   2798  CA  TYR A 298     -14.012   3.628  15.934  1.00 10.00      A   
ATOM   2799  CB  TYR A 298     -13.417   2.233  15.721  1.00 10.00      A   
ATOM   2800  CG  TYR A 298     -12.361   2.166  14.634  1.00 10.00      A   
ATOM   2801  CD1 TYR A 298     -11.027   1.953  14.957  1.00 10.00      A   
ATOM   2802  CD2 TYR A 298     -12.693   2.314  13.293  1.00 10.00      A   
ATOM   2803  CE1 TYR A 298     -10.055   1.887  13.982  1.00 10.00      A   
ATOM   2804  CE2 TYR A 298     -11.724   2.248  12.308  1.00 10.00      A   
ATOM   2805  CZ  TYR A 298     -10.408   2.033  12.660  1.00 10.00      A   
ATOM   2806  OH  TYR A 298      -9.436   1.964  11.689  1.00 10.00      A   
ATOM   2807  HH  TYR A 298      -9.580   2.665  11.040  1.00 10.00      A   
ATOM   2808  C   TYR A 298     -14.653   3.726  17.315  1.00 10.00      A   
ATOM   2809  O   TYR A 298     -15.578   2.978  17.643  1.00 10.00      A   
ATOM   2810  N   ALA A 299     -14.156   4.666  18.117  1.00 10.00      A   
ATOM   2811  HN  ALA A 299     -13.441   5.246  17.782  1.00 10.00      A   
ATOM   2812  CA  ALA A 299     -14.656   4.877  19.468  1.00 10.00      A   
ATOM   2813  CB  ALA A 299     -13.510   4.945  20.465  1.00 10.00      A   
ATOM   2814  C   ALA A 299     -15.510   6.138  19.546  1.00 10.00      A   
ATOM   2815  O   ALA A 299     -15.002   7.250  19.723  1.00 10.00      A   
ATOM   2816  N   THR A 300     -16.809   5.953  19.407  1.00 10.00      A   
ATOM   2817  HN  THR A 300     -17.144   5.044  19.260  1.00 10.00      A   
ATOM   2818  CA  THR A 300     -17.762   7.053  19.455  1.00 10.00      A   
ATOM   2819  CB  THR A 300     -19.075   6.659  18.754  1.00 10.00      A   
ATOM   2820  OG1 THR A 300     -19.245   5.235  18.827  1.00 10.00      A   
ATOM   2821  HG1 THR A 300     -19.212   4.959  19.753  1.00 10.00      A   
ATOM   2822  CG2 THR A 300     -19.053   7.085  17.297  1.00 10.00      A   
ATOM   2823  C   THR A 300     -18.070   7.463  20.895  1.00 10.00      A   
ATOM   2824  O   THR A 300     -19.200   7.318  21.367  1.00 10.00      A   
ATOM   2825  N   VAL A 301     -17.059   7.969  21.586  1.00 10.00      A   
ATOM   2826  HN  VAL A 301     -16.186   8.070  21.146  1.00 10.00      A   
ATOM   2827  CA  VAL A 301     -17.213   8.391  22.976  1.00 10.00      A   
ATOM   2828  CB  VAL A 301     -16.015   7.946  23.848  1.00 10.00      A   
ATOM   2829  CG1 VAL A 301     -16.003   6.432  24.006  1.00 10.00      A   
ATOM   2830  CG2 VAL A 301     -14.701   8.434  23.253  1.00 10.00      A   
ATOM   2831  C   VAL A 301     -17.406   9.905  23.083  1.00 10.00      A   
ATOM   2832  O   VAL A 301     -17.437  10.606  22.069  1.00 10.00      A   
ATOM   2833  N   GLN A 302     -17.527  10.407  24.313  1.00 10.00      A   
ATOM   2834  HN  GLN A 302     -17.472   9.806  25.087  1.00 10.00      A   
ATOM   2835  CA  GLN A 302     -17.719  11.834  24.545  1.00 10.00      A   
ATOM   2836  CB  GLN A 302     -18.516  12.055  25.831  1.00 10.00      A   
ATOM   2837  CG  GLN A 302     -19.971  11.627  25.744  1.00 10.00      A   
ATOM   2838  CD  GLN A 302     -20.814  12.589  24.934  1.00 10.00      A   
ATOM   2839  OE1 GLN A 302     -21.378  13.542  25.470  1.00 10.00      A   
ATOM   2840  NE2 GLN A 302     -20.911  12.340  23.639  1.00 10.00      A   
ATOM   2841 HE21 GLN A 302     -20.438  11.560  23.282  1.00 10.00      A   
ATOM   2842 HE22 GLN A 302     -21.461  12.939  23.090  1.00 10.00      A   
ATOM   2843  C   GLN A 302     -16.379  12.551  24.636  1.00 10.00      A   
ATOM   2844  O   GLN A 302     -15.346  11.920  24.878  1.00 10.00      A   
ATOM   2845  N   SER A 303     -16.403  13.868  24.457  1.00 10.00      A   
ATOM   2846  HN  SER A 303     -17.260  14.310  24.277  1.00 10.00      A   
ATOM   2847  CA  SER A 303     -15.196  14.676  24.512  1.00 10.00      A   
ATOM   2848  CB  SER A 303     -15.519  16.140  24.205  1.00 10.00      A   
ATOM   2849  OG  SER A 303     -14.343  16.914  24.048  1.00 10.00      A   
ATOM   2850  HG  SER A 303     -14.075  16.906  23.118  1.00 10.00      A   
ATOM   2851  C   SER A 303     -14.519  14.561  25.868  1.00 10.00      A   
ATOM   2852  O   SER A 303     -13.304  14.387  25.941  1.00 10.00      A   
ATOM   2853  N   TYR A 304     -15.307  14.643  26.938  1.00 10.00      A   
ATOM   2854  HN  TYR A 304     -16.275  14.784  26.813  1.00 10.00      A   
ATOM   2855  CA  TYR A 304     -14.768  14.548  28.289  1.00 10.00      A   
ATOM   2856  CB  TYR A 304     -15.893  14.661  29.318  1.00 10.00      A   
ATOM   2857  CG  TYR A 304     -15.443  15.125  30.685  1.00 10.00      A   
ATOM   2858  CD1 TYR A 304     -15.191  16.467  30.936  1.00 10.00      A   
ATOM   2859  CD2 TYR A 304     -15.269  14.221  31.725  1.00 10.00      A   
ATOM   2860  CE1 TYR A 304     -14.782  16.892  32.182  1.00 10.00      A   
ATOM   2861  CE2 TYR A 304     -14.859  14.639  32.976  1.00 10.00      A   
ATOM   2862  CZ  TYR A 304     -14.618  15.975  33.197  1.00 10.00      A   
ATOM   2863  OH  TYR A 304     -14.209  16.401  34.438  1.00 10.00      A   
ATOM   2864  HH  TYR A 304     -13.419  15.910  34.700  1.00 10.00      A   
ATOM   2865  C   TYR A 304     -14.006  13.238  28.472  1.00 10.00      A   
ATOM   2866  O   TYR A 304     -12.942  13.209  29.088  1.00 10.00      A   
ATOM   2867  N   ASP A 305     -14.547  12.162  27.914  1.00 10.00      A   
ATOM   2868  HN  ASP A 305     -15.394  12.253  27.425  1.00 10.00      A   
ATOM   2869  CA  ASP A 305     -13.917  10.848  28.010  1.00 10.00      A   
ATOM   2870  CB  ASP A 305     -14.872   9.745  27.554  1.00 10.00      A   
ATOM   2871  CG  ASP A 305     -16.047   9.569  28.488  1.00 10.00      A   
ATOM   2872  OD1 ASP A 305     -15.820   9.221  29.669  1.00 10.00      A   
ATOM   2873  OD2 ASP A 305     -17.196   9.773  28.045  1.00 10.00      A   
ATOM   2874  C   ASP A 305     -12.632  10.801  27.197  1.00 10.00      A   
ATOM   2875  O   ASP A 305     -11.669  10.126  27.571  1.00 10.00      A   
ATOM   2876  N   LEU A 306     -12.626  11.521  26.081  1.00 10.00      A   
ATOM   2877  HN  LEU A 306     -13.438  12.014  25.827  1.00 10.00      A   
ATOM   2878  CA  LEU A 306     -11.458  11.591  25.214  1.00 10.00      A   
ATOM   2879  CB  LEU A 306     -11.809  12.263  23.882  1.00 10.00      A   
ATOM   2880  CG  LEU A 306     -12.624  11.429  22.889  1.00 10.00      A   
ATOM   2881  CD1 LEU A 306     -13.305  12.326  21.866  1.00 10.00      A   
ATOM   2882  CD2 LEU A 306     -11.737  10.409  22.195  1.00 10.00      A   
ATOM   2883  C   LEU A 306     -10.342  12.361  25.904  1.00 10.00      A   
ATOM   2884  O   LEU A 306      -9.204  11.904  25.967  1.00 10.00      A   
ATOM   2885  N   VAL A 307     -10.686  13.525  26.445  1.00 10.00      A   
ATOM   2886  HN  VAL A 307     -11.623  13.822  26.373  1.00 10.00      A   
ATOM   2887  CA  VAL A 307      -9.720  14.373  27.142  1.00 10.00      A   
ATOM   2888  CB  VAL A 307     -10.371  15.681  27.645  1.00 10.00      A   
ATOM   2889  CG1 VAL A 307      -9.354  16.554  28.370  1.00 10.00      A   
ATOM   2890  CG2 VAL A 307     -10.998  16.442  26.489  1.00 10.00      A   
ATOM   2891  C   VAL A 307      -9.081  13.632  28.314  1.00 10.00      A   
ATOM   2892  O   VAL A 307      -7.870  13.711  28.522  1.00 10.00      A   
ATOM   2893  N   LYS A 308      -9.898  12.894  29.064  1.00 10.00      A   
ATOM   2894  HN  LYS A 308     -10.856  12.870  28.849  1.00 10.00      A   
ATOM   2895  CA  LYS A 308      -9.411  12.135  30.212  1.00 10.00      A   
ATOM   2896  CB  LYS A 308     -10.561  11.383  30.886  1.00 10.00      A   
ATOM   2897  CG  LYS A 308     -11.459  12.249  31.759  1.00 10.00      A   
ATOM   2898  CD  LYS A 308     -12.556  11.427  32.424  1.00 10.00      A   
ATOM   2899  CE  LYS A 308     -13.554  10.896  31.403  1.00 10.00      A   
ATOM   2900  NZ  LYS A 308     -14.726  10.230  32.034  1.00 10.00      A   
ATOM   2901  HZ1 LYS A 308     -15.384   9.895  31.293  1.00 10.00      A   
ATOM   2902  HZ2 LYS A 308     -15.230  10.895  32.658  1.00 10.00      A   
ATOM   2903  HZ3 LYS A 308     -14.415   9.412  32.600  1.00 10.00      A   
ATOM   2904  C   LYS A 308      -8.298  11.158  29.821  1.00 10.00      A   
ATOM   2905  O   LYS A 308      -7.375  10.911  30.600  1.00 10.00      A   
ATOM   2906  N   LEU A 309      -8.379  10.621  28.612  1.00 10.00      A   
ATOM   2907  HN  LEU A 309      -9.126  10.868  28.028  1.00 10.00      A   
ATOM   2908  CA  LEU A 309      -7.383   9.677  28.127  1.00 10.00      A   
ATOM   2909  CB  LEU A 309      -8.031   8.675  27.166  1.00 10.00      A   
ATOM   2910  CG  LEU A 309      -7.101   7.651  26.508  1.00 10.00      A   
ATOM   2911  CD1 LEU A 309      -6.404   6.794  27.554  1.00 10.00      A   
ATOM   2912  CD2 LEU A 309      -7.875   6.779  25.532  1.00 10.00      A   
ATOM   2913  C   LEU A 309      -6.229  10.402  27.443  1.00 10.00      A   
ATOM   2914  O   LEU A 309      -5.064  10.046  27.625  1.00 10.00      A   
ATOM   2915  N   LEU A 310      -6.555  11.429  26.661  1.00 10.00      A   
ATOM   2916  HN  LEU A 310      -7.503  11.674  26.556  1.00 10.00      A   
ATOM   2917  CA  LEU A 310      -5.545  12.193  25.943  1.00 10.00      A   
ATOM   2918  CB  LEU A 310      -6.180  13.132  24.915  1.00 10.00      A   
ATOM   2919  CG  LEU A 310      -6.874  12.450  23.732  1.00 10.00      A   
ATOM   2920  CD1 LEU A 310      -7.385  13.483  22.739  1.00 10.00      A   
ATOM   2921  CD2 LEU A 310      -5.936  11.462  23.053  1.00 10.00      A   
ATOM   2922  C   LEU A 310      -4.608  12.943  26.886  1.00 10.00      A   
ATOM   2923  O   LEU A 310      -3.431  13.127  26.581  1.00 10.00      A   
ATOM   2924  N   CYS A 311      -5.117  13.343  28.047  1.00 10.00      A   
ATOM   2925  HN  CYS A 311      -6.066  13.172  28.243  1.00 10.00      A   
ATOM   2926  CA  CYS A 311      -4.302  14.047  29.030  1.00 10.00      A   
ATOM   2927  CB  CYS A 311      -5.173  14.656  30.125  1.00 10.00      A   
ATOM   2928  SG  CYS A 311      -6.089  16.124  29.611  1.00 10.00      A   
ATOM   2929  HG  CYS A 311      -5.278  16.866  28.870  1.00 10.00      A   
ATOM   2930  C   CYS A 311      -3.265  13.112  29.644  1.00 10.00      A   
ATOM   2931  O   CYS A 311      -2.394  13.540  30.405  1.00 10.00      A   
ATOM   2932  N   GLN A 312      -3.365  11.834  29.302  1.00 10.00      A   
ATOM   2933  HN  GLN A 312      -4.086  11.562  28.690  1.00 10.00      A   
ATOM   2934  CA  GLN A 312      -2.444  10.822  29.795  1.00 10.00      A   
ATOM   2935  CB  GLN A 312      -3.214   9.608  30.309  1.00 10.00      A   
ATOM   2936  CG  GLN A 312      -3.694   9.719  31.743  1.00 10.00      A   
ATOM   2937  CD  GLN A 312      -2.909   8.828  32.685  1.00 10.00      A   
ATOM   2938  OE1 GLN A 312      -3.454   8.297  33.650  1.00 10.00      A   
ATOM   2939  NE2 GLN A 312      -1.622   8.672  32.427  1.00 10.00      A   
ATOM   2940 HE21 GLN A 312      -1.242   9.139  31.650  1.00 10.00      A   
ATOM   2941 HE22 GLN A 312      -1.093   8.092  33.020  1.00 10.00      A   
ATOM   2942  C   GLN A 312      -1.485  10.391  28.691  1.00 10.00      A   
ATOM   2943  O   GLN A 312      -0.707   9.458  28.868  1.00 10.00      A   
ATOM   2944  N   CYS A 313      -1.542  11.079  27.555  1.00 10.00      A   
ATOM   2945  HN  CYS A 313      -2.181  11.819  27.475  1.00 10.00      A   
ATOM   2946  CA  CYS A 313      -0.679  10.766  26.421  1.00 10.00      A   
ATOM   2947  CB  CYS A 313      -1.524  10.496  25.171  1.00 10.00      A   
ATOM   2948  SG  CYS A 313      -2.872   9.308  25.409  1.00 10.00      A   
ATOM   2949  HG  CYS A 313      -3.650   9.753  26.390  1.00 10.00      A   
ATOM   2950  C   CYS A 313       0.304  11.908  26.154  1.00 10.00      A   
ATOM   2951  O   CYS A 313       0.002  12.840  25.407  1.00 10.00      A   
ATOM   2952  N   PRO A 314       1.495  11.859  26.773  1.00 10.00      A   
ATOM   2953  CA  PRO A 314       2.513  12.895  26.611  1.00 10.00      A   
ATOM   2954  CB  PRO A 314       3.226  12.844  27.961  1.00 10.00      A   
ATOM   2955  CG  PRO A 314       3.160  11.405  28.368  1.00 10.00      A   
ATOM   2956  CD  PRO A 314       1.942  10.808  27.704  1.00 10.00      A   
ATOM   2957  C   PRO A 314       3.508  12.602  25.483  1.00 10.00      A   
ATOM   2958  O   PRO A 314       4.316  13.461  25.123  1.00 10.00      A   
ATOM   2959  N   LYS A 315       3.453  11.397  24.927  1.00 10.00      A   
ATOM   2960  HN  LYS A 315       2.771  10.758  25.231  1.00 10.00      A   
ATOM   2961  CA  LYS A 315       4.375  11.010  23.860  1.00 10.00      A   
ATOM   2962  CB  LYS A 315       5.193   9.781  24.267  1.00 10.00      A   
ATOM   2963  CG  LYS A 315       6.219  10.037  25.357  1.00 10.00      A   
ATOM   2964  CD  LYS A 315       7.104   8.816  25.574  1.00 10.00      A   
ATOM   2965  CE  LYS A 315       8.188   9.077  26.610  1.00 10.00      A   
ATOM   2966  NZ  LYS A 315       9.100  10.180  26.205  1.00 10.00      A   
ATOM   2967  HZ1 LYS A 315       8.650  11.101  26.378  1.00 10.00      A   
ATOM   2968  HZ2 LYS A 315       9.329  10.104  25.193  1.00 10.00      A   
ATOM   2969  HZ3 LYS A 315       9.983  10.133  26.748  1.00 10.00      A   
ATOM   2970  C   LYS A 315       3.636  10.721  22.560  1.00 10.00      A   
ATOM   2971  O   LYS A 315       4.232  10.240  21.597  1.00 10.00      A   
ATOM   2972  N   LEU A 316       2.346  11.022  22.539  1.00 10.00      A   
ATOM   2973  HN  LEU A 316       1.941  11.417  23.336  1.00 10.00      A   
ATOM   2974  CA  LEU A 316       1.514  10.784  21.362  1.00 10.00      A   
ATOM   2975  CB  LEU A 316       0.052  11.105  21.681  1.00 10.00      A   
ATOM   2976  CG  LEU A 316      -0.998  10.516  20.740  1.00 10.00      A   
ATOM   2977  CD1 LEU A 316      -0.969   8.997  20.788  1.00 10.00      A   
ATOM   2978  CD2 LEU A 316      -2.380  11.037  21.098  1.00 10.00      A   
ATOM   2979  C   LEU A 316       1.994  11.602  20.162  1.00 10.00      A   
ATOM   2980  O   LEU A 316       2.204  12.809  20.269  1.00 10.00      A   
ATOM   2981  N   GLN A 317       2.181  10.931  19.027  1.00 10.00      A   
ATOM   2982  HN  GLN A 317       2.006   9.962  19.008  1.00 10.00      A   
ATOM   2983  CA  GLN A 317       2.642  11.593  17.810  1.00 10.00      A   
ATOM   2984  CB  GLN A 317       3.946  10.969  17.315  1.00 10.00      A   
ATOM   2985  CG  GLN A 317       5.136  11.208  18.230  1.00 10.00      A   
ATOM   2986  CD  GLN A 317       6.446  10.805  17.592  1.00 10.00      A   
ATOM   2987  OE1 GLN A 317       6.488   9.903  16.760  1.00 10.00      A   
ATOM   2988  NE2 GLN A 317       7.526  11.470  17.974  1.00 10.00      A   
ATOM   2989 HE21 GLN A 317       7.420  12.188  18.645  1.00 10.00      A   
ATOM   2990 HE22 GLN A 317       8.385  11.222  17.576  1.00 10.00      A   
ATOM   2991  C   GLN A 317       1.585  11.553  16.708  1.00 10.00      A   
ATOM   2992  O   GLN A 317       1.419  12.521  15.963  1.00 10.00      A   
ATOM   2993  N   ARG A 318       0.880  10.433  16.594  1.00 10.00      A   
ATOM   2994  HN  ARG A 318       1.064   9.685  17.205  1.00 10.00      A   
ATOM   2995  CA  ARG A 318      -0.167  10.291  15.587  1.00 10.00      A   
ATOM   2996  CB  ARG A 318       0.191   9.222  14.549  1.00 10.00      A   
ATOM   2997  CG  ARG A 318       1.399   9.573  13.693  1.00 10.00      A   
ATOM   2998  CD  ARG A 318       1.160   9.245  12.226  1.00 10.00      A   
ATOM   2999  NE  ARG A 318       1.497   7.859  11.893  1.00 10.00      A   
ATOM   3000  HE  ARG A 318       1.969   7.335  12.579  1.00 10.00      A   
ATOM   3001  CZ  ARG A 318       1.214   7.278  10.721  1.00 10.00      A   
ATOM   3002  NH1 ARG A 318       0.583   7.950   9.762  1.00 10.00      A   
ATOM   3003 HH11 ARG A 318       0.364   7.486   8.852  1.00 10.00      A   
ATOM   3004 HH12 ARG A 318       0.304   8.952   9.910  1.00 10.00      A   
ATOM   3005  NH2 ARG A 318       1.578   6.025  10.502  1.00 10.00      A   
ATOM   3006 HH21 ARG A 318       2.085   5.489  11.236  1.00 10.00      A   
ATOM   3007 HH22 ARG A 318       1.368   5.571   9.584  1.00 10.00      A   
ATOM   3008  C   ARG A 318      -1.499   9.966  16.253  1.00 10.00      A   
ATOM   3009  O   ARG A 318      -1.639   8.931  16.911  1.00 10.00      A   
ATOM   3010  N   LEU A 319      -2.470  10.853  16.085  1.00 10.00      A   
ATOM   3011  HN  LEU A 319      -2.304  11.649  15.534  1.00 10.00      A   
ATOM   3012  CA  LEU A 319      -3.781  10.670  16.690  1.00 10.00      A   
ATOM   3013  CB  LEU A 319      -4.000  11.688  17.808  1.00 10.00      A   
ATOM   3014  CG  LEU A 319      -5.377  11.669  18.474  1.00 10.00      A   
ATOM   3015  CD1 LEU A 319      -5.596  10.365  19.224  1.00 10.00      A   
ATOM   3016  CD2 LEU A 319      -5.548  12.864  19.396  1.00 10.00      A   
ATOM   3017  C   LEU A 319      -4.912  10.754  15.668  1.00 10.00      A   
ATOM   3018  O   LEU A 319      -5.021  11.723  14.908  1.00 10.00      A   
ATOM   3019  N   TRP A 320      -5.738   9.717  15.651  1.00 10.00      A   
ATOM   3020  HN  TRP A 320      -5.573   8.969  16.270  1.00 10.00      A   
ATOM   3021  CA  TRP A 320      -6.888   9.645  14.758  1.00 10.00      A   
ATOM   3022  CB  TRP A 320      -6.832   8.366  13.912  1.00 10.00      A   
ATOM   3023  CG  TRP A 320      -5.753   8.340  12.867  1.00 10.00      A   
ATOM   3024  CD1 TRP A 320      -4.615   9.092  12.834  1.00 10.00      A   
ATOM   3025  CD2 TRP A 320      -5.710   7.503  11.703  1.00 10.00      A   
ATOM   3026  NE1 TRP A 320      -3.871   8.780  11.725  1.00 10.00      A   
ATOM   3027  HE1 TRP A 320      -3.004   9.194  11.478  1.00 10.00      A   
ATOM   3028  CE2 TRP A 320      -4.521   7.807  11.015  1.00 10.00      A   
ATOM   3029  CE3 TRP A 320      -6.562   6.528  11.176  1.00 10.00      A   
ATOM   3030  CZ2 TRP A 320      -4.165   7.171   9.826  1.00 10.00      A   
ATOM   3031  CZ3 TRP A 320      -6.207   5.897  10.000  1.00 10.00      A   
ATOM   3032  CH2 TRP A 320      -5.018   6.220   9.338  1.00 10.00      A   
ATOM   3033  C   TRP A 320      -8.151   9.628  15.612  1.00 10.00      A   
ATOM   3034  O   TRP A 320      -8.362   8.691  16.384  1.00 10.00      A   
ATOM   3035  N   VAL A 321      -8.976  10.660  15.497  1.00 10.00      A   
ATOM   3036  HN  VAL A 321      -8.771  11.370  14.847  1.00 10.00      A   
ATOM   3037  CA  VAL A 321     -10.199  10.749  16.292  1.00 10.00      A   
ATOM   3038  CB  VAL A 321     -10.024  11.666  17.526  1.00 10.00      A   
ATOM   3039  CG1 VAL A 321      -9.255  10.964  18.636  1.00 10.00      A   
ATOM   3040  CG2 VAL A 321      -9.352  12.977  17.138  1.00 10.00      A   
ATOM   3041  C   VAL A 321     -11.360  11.276  15.462  1.00 10.00      A   
ATOM   3042  O   VAL A 321     -11.213  11.549  14.272  1.00 10.00      A   
ATOM   3043  N   LEU A 322     -12.508  11.419  16.103  1.00 10.00      A   
ATOM   3044  HN  LEU A 322     -12.555  11.177  17.054  1.00 10.00      A   
ATOM   3045  CA  LEU A 322     -13.702  11.923  15.443  1.00 10.00      A   
ATOM   3046  CB  LEU A 322     -14.903  11.042  15.791  1.00 10.00      A   
ATOM   3047  CG  LEU A 322     -14.840   9.588  15.318  1.00 10.00      A   
ATOM   3048  CD1 LEU A 322     -15.948   8.769  15.962  1.00 10.00      A   
ATOM   3049  CD2 LEU A 322     -14.932   9.511  13.802  1.00 10.00      A   
ATOM   3050  C   LEU A 322     -13.974  13.362  15.865  1.00 10.00      A   
ATOM   3051  O   LEU A 322     -13.259  13.916  16.705  1.00 10.00      A   
ATOM   3052  N   ASP A 323     -15.021  13.958  15.297  1.00 10.00      A   
ATOM   3053  HN  ASP A 323     -15.553  13.461  14.638  1.00 10.00      A   
ATOM   3054  CA  ASP A 323     -15.390  15.338  15.616  1.00 10.00      A   
ATOM   3055  CB  ASP A 323     -16.487  15.881  14.684  1.00 10.00      A   
ATOM   3056  CG  ASP A 323     -17.755  15.053  14.661  1.00 10.00      A   
ATOM   3057  OD1 ASP A 323     -18.062  14.465  13.605  1.00 10.00      A   
ATOM   3058  OD2 ASP A 323     -18.454  14.984  15.682  1.00 10.00      A   
ATOM   3059  C   ASP A 323     -15.790  15.502  17.081  1.00 10.00      A   
ATOM   3060  O   ASP A 323     -15.830  16.622  17.601  1.00 10.00      A   
ATOM   3061  N   TYR A 324     -16.054  14.376  17.744  1.00 10.00      A   
ATOM   3062  HN  TYR A 324     -15.983  13.526  17.269  1.00 10.00      A   
ATOM   3063  CA  TYR A 324     -16.449  14.369  19.150  1.00 10.00      A   
ATOM   3064  CB  TYR A 324     -16.786  12.949  19.622  1.00 10.00      A   
ATOM   3065  CG  TYR A 324     -18.171  12.488  19.231  1.00 10.00      A   
ATOM   3066  CD1 TYR A 324     -18.350  11.483  18.289  1.00 10.00      A   
ATOM   3067  CD2 TYR A 324     -19.299  13.062  19.800  1.00 10.00      A   
ATOM   3068  CE1 TYR A 324     -19.617  11.064  17.928  1.00 10.00      A   
ATOM   3069  CE2 TYR A 324     -20.567  12.650  19.445  1.00 10.00      A   
ATOM   3070  CZ  TYR A 324     -20.721  11.652  18.510  1.00 10.00      A   
ATOM   3071  OH  TYR A 324     -21.985  11.240  18.154  1.00 10.00      A   
ATOM   3072  HH  TYR A 324     -22.011  10.276  18.121  1.00 10.00      A   
ATOM   3073  C   TYR A 324     -15.382  14.983  20.052  1.00 10.00      A   
ATOM   3074  O   TYR A 324     -15.645  15.290  21.214  1.00 10.00      A   
ATOM   3075  N   ILE A 325     -14.176  15.158  19.523  1.00 10.00      A   
ATOM   3076  HN  ILE A 325     -14.014  14.887  18.593  1.00 10.00      A   
ATOM   3077  CA  ILE A 325     -13.094  15.749  20.295  1.00 10.00      A   
ATOM   3078  CB  ILE A 325     -11.724  15.613  19.588  1.00 10.00      A   
ATOM   3079  CG1 ILE A 325     -10.585  16.073  20.503  1.00 10.00      A   
ATOM   3080  CG2 ILE A 325     -11.701  16.367  18.266  1.00 10.00      A   
ATOM   3081  CD1 ILE A 325     -10.427  15.228  21.749  1.00 10.00      A   
ATOM   3082  C   ILE A 325     -13.408  17.215  20.619  1.00 10.00      A   
ATOM   3083  O   ILE A 325     -13.099  17.695  21.711  1.00 10.00      A   
ATOM   3084  N   GLU A 326     -14.062  17.896  19.670  1.00 10.00      A   
ATOM   3085  HN  GLU A 326     -14.299  17.429  18.843  1.00 10.00      A   
ATOM   3086  CA  GLU A 326     -14.451  19.303  19.811  1.00 10.00      A   
ATOM   3087  CB  GLU A 326     -15.480  19.492  20.925  1.00 10.00      A   
ATOM   3088  CG  GLU A 326     -16.788  18.761  20.671  1.00 10.00      A   
ATOM   3089  CD  GLU A 326     -17.787  18.928  21.797  1.00 10.00      A   
ATOM   3090  OE1 GLU A 326     -17.435  18.622  22.954  1.00 10.00      A   
ATOM   3091  OE2 GLU A 326     -18.929  19.359  21.530  1.00 10.00      A   
ATOM   3092  C   GLU A 326     -13.263  20.255  19.973  1.00 10.00      A   
ATOM   3093  O   GLU A 326     -12.117  19.827  20.122  1.00 10.00      A   
ATOM   3094  N   ASP A 327     -13.549  21.552  19.933  1.00 10.00      A   
ATOM   3095  HN  ASP A 327     -14.483  21.830  19.802  1.00 10.00      A   
ATOM   3096  CA  ASP A 327     -12.514  22.580  20.064  1.00 10.00      A   
ATOM   3097  CB  ASP A 327     -13.115  23.985  19.924  1.00 10.00      A   
ATOM   3098  CG  ASP A 327     -13.681  24.273  18.551  1.00 10.00      A   
ATOM   3099  OD1 ASP A 327     -12.944  24.151  17.556  1.00 10.00      A   
ATOM   3100  OD2 ASP A 327     -14.870  24.642  18.459  1.00 10.00      A   
ATOM   3101  C   ASP A 327     -11.788  22.468  21.400  1.00 10.00      A   
ATOM   3102  O   ASP A 327     -10.560  22.541  21.460  1.00 10.00      A   
ATOM   3103  N   ALA A 328     -12.559  22.272  22.468  1.00 10.00      A   
ATOM   3104  HN  ALA A 328     -13.529  22.217  22.344  1.00 10.00      A   
ATOM   3105  CA  ALA A 328     -12.007  22.152  23.814  1.00 10.00      A   
ATOM   3106  CB  ALA A 328     -13.121  21.976  24.834  1.00 10.00      A   
ATOM   3107  C   ALA A 328     -11.012  21.003  23.907  1.00 10.00      A   
ATOM   3108  O   ALA A 328      -9.914  21.164  24.443  1.00 10.00      A   
ATOM   3109  N   GLY A 329     -11.390  19.855  23.362  1.00 10.00      A   
ATOM   3110  HN  GLY A 329     -12.268  19.797  22.926  1.00 10.00      A   
ATOM   3111  CA  GLY A 329     -10.527  18.693  23.396  1.00 10.00      A   
ATOM   3112  C   GLY A 329      -9.230  18.916  22.642  1.00 10.00      A   
ATOM   3113  O   GLY A 329      -8.167  18.474  23.081  1.00 10.00      A   
ATOM   3114  N   LEU A 330      -9.316  19.611  21.512  1.00 10.00      A   
ATOM   3115  HN  LEU A 330     -10.196  19.938  21.216  1.00 10.00      A   
ATOM   3116  CA  LEU A 330      -8.142  19.895  20.698  1.00 10.00      A   
ATOM   3117  CB  LEU A 330      -8.546  20.397  19.312  1.00 10.00      A   
ATOM   3118  CG  LEU A 330      -9.152  19.353  18.369  1.00 10.00      A   
ATOM   3119  CD1 LEU A 330      -9.487  19.975  17.023  1.00 10.00      A   
ATOM   3120  CD2 LEU A 330      -8.206  18.175  18.192  1.00 10.00      A   
ATOM   3121  C   LEU A 330      -7.216  20.894  21.386  1.00 10.00      A   
ATOM   3122  O   LEU A 330      -5.994  20.812  21.256  1.00 10.00      A   
ATOM   3123  N   GLU A 331      -7.802  21.830  22.125  1.00 10.00      A   
ATOM   3124  HN  GLU A 331      -8.785  21.855  22.180  1.00 10.00      A   
ATOM   3125  CA  GLU A 331      -7.024  22.833  22.846  1.00 10.00      A   
ATOM   3126  CB  GLU A 331      -7.932  23.904  23.455  1.00 10.00      A   
ATOM   3127  CG  GLU A 331      -7.174  25.003  24.185  1.00 10.00      A   
ATOM   3128  CD  GLU A 331      -8.082  26.071  24.749  1.00 10.00      A   
ATOM   3129  OE1 GLU A 331      -8.905  25.756  25.630  1.00 10.00      A   
ATOM   3130  OE2 GLU A 331      -7.971  27.236  24.316  1.00 10.00      A   
ATOM   3131  C   GLU A 331      -6.176  22.175  23.936  1.00 10.00      A   
ATOM   3132  O   GLU A 331      -4.979  22.446  24.056  1.00 10.00      A   
ATOM   3133  N   VAL A 332      -6.805  21.299  24.716  1.00 10.00      A   
ATOM   3134  HN  VAL A 332      -7.763  21.134  24.574  1.00 10.00      A   
ATOM   3135  CA  VAL A 332      -6.110  20.588  25.785  1.00 10.00      A   
ATOM   3136  CB  VAL A 332      -7.083  19.750  26.641  1.00 10.00      A   
ATOM   3137  CG1 VAL A 332      -6.374  19.190  27.863  1.00 10.00      A   
ATOM   3138  CG2 VAL A 332      -8.272  20.593  27.064  1.00 10.00      A   
ATOM   3139  C   VAL A 332      -5.043  19.669  25.196  1.00 10.00      A   
ATOM   3140  O   VAL A 332      -3.969  19.485  25.774  1.00 10.00      A   
ATOM   3141  N   LEU A 333      -5.342  19.120  24.025  1.00 10.00      A   
ATOM   3142  HN  LEU A 333      -6.210  19.321  23.617  1.00 10.00      A   
ATOM   3143  CA  LEU A 333      -4.428  18.227  23.328  1.00 10.00      A   
ATOM   3144  CB  LEU A 333      -5.098  17.676  22.068  1.00 10.00      A   
ATOM   3145  CG  LEU A 333      -4.260  16.732  21.207  1.00 10.00      A   
ATOM   3146  CD1 LEU A 333      -4.141  15.368  21.869  1.00 10.00      A   
ATOM   3147  CD2 LEU A 333      -4.858  16.611  19.814  1.00 10.00      A   
ATOM   3148  C   LEU A 333      -3.140  18.952  22.960  1.00 10.00      A   
ATOM   3149  O   LEU A 333      -2.045  18.415  23.120  1.00 10.00      A   
ATOM   3150  N   ALA A 334      -3.281  20.188  22.494  1.00 10.00      A   
ATOM   3151  HN  ALA A 334      -4.185  20.563  22.406  1.00 10.00      A   
ATOM   3152  CA  ALA A 334      -2.136  21.002  22.099  1.00 10.00      A   
ATOM   3153  CB  ALA A 334      -2.605  22.267  21.401  1.00 10.00      A   
ATOM   3154  C   ALA A 334      -1.260  21.349  23.299  1.00 10.00      A   
ATOM   3155  O   ALA A 334      -0.071  21.638  23.156  1.00 10.00      A   
ATOM   3156  N   SER A 335      -1.851  21.326  24.481  1.00 10.00      A   
ATOM   3157  HN  SER A 335      -2.806  21.111  24.534  1.00 10.00      A   
ATOM   3158  CA  SER A 335      -1.122  21.632  25.699  1.00 10.00      A   
ATOM   3159  CB  SER A 335      -2.004  22.443  26.650  1.00 10.00      A   
ATOM   3160  OG  SER A 335      -2.570  23.561  25.982  1.00 10.00      A   
ATOM   3161  HG  SER A 335      -3.338  23.871  26.479  1.00 10.00      A   
ATOM   3162  C   SER A 335      -0.626  20.355  26.378  1.00 10.00      A   
ATOM   3163  O   SER A 335      -0.016  20.406  27.446  1.00 10.00      A   
ATOM   3164  N   THR A 336      -0.883  19.209  25.756  1.00 10.00      A   
ATOM   3165  HN  THR A 336      -1.371  19.220  24.906  1.00 10.00      A   
ATOM   3166  CA  THR A 336      -0.457  17.934  26.315  1.00 10.00      A   
ATOM   3167  CB  THR A 336      -1.664  17.039  26.670  1.00 10.00      A   
ATOM   3168  OG1 THR A 336      -2.622  17.808  27.416  1.00 10.00      A   
ATOM   3169  HG1 THR A 336      -3.129  18.362  26.803  1.00 10.00      A   
ATOM   3170  CG2 THR A 336      -1.217  15.850  27.511  1.00 10.00      A   
ATOM   3171  C   THR A 336       0.496  17.192  25.374  1.00 10.00      A   
ATOM   3172  O   THR A 336       1.608  16.824  25.762  1.00 10.00      A   
ATOM   3173  N   CYS A 337       0.068  16.989  24.135  1.00 10.00      A   
ATOM   3174  HN  CYS A 337      -0.820  17.325  23.868  1.00 10.00      A   
ATOM   3175  CA  CYS A 337       0.882  16.294  23.154  1.00 10.00      A   
ATOM   3176  CB  CYS A 337      -0.002  15.498  22.191  1.00 10.00      A   
ATOM   3177  SG  CYS A 337      -1.108  14.320  23.000  1.00 10.00      A   
ATOM   3178  HG  CYS A 337      -0.482  13.827  24.063  1.00 10.00      A   
ATOM   3179  C   CYS A 337       1.769  17.272  22.394  1.00 10.00      A   
ATOM   3180  O   CYS A 337       1.433  17.721  21.299  1.00 10.00      A   
ATOM   3181  N   LYS A 338       2.906  17.604  22.991  1.00 10.00      A   
ATOM   3182  HN  LYS A 338       3.113  17.214  23.867  1.00 10.00      A   
ATOM   3183  CA  LYS A 338       3.856  18.532  22.386  1.00 10.00      A   
ATOM   3184  CB  LYS A 338       4.721  19.195  23.465  1.00 10.00      A   
ATOM   3185  CG  LYS A 338       3.958  20.093  24.426  1.00 10.00      A   
ATOM   3186  CD  LYS A 338       3.349  21.285  23.707  1.00 10.00      A   
ATOM   3187  CE  LYS A 338       2.779  22.289  24.693  1.00 10.00      A   
ATOM   3188  NZ  LYS A 338       2.108  23.421  24.004  1.00 10.00      A   
ATOM   3189  HZ1 LYS A 338       2.333  24.315  24.486  1.00 10.00      A   
ATOM   3190  HZ2 LYS A 338       1.075  23.288  24.016  1.00 10.00      A   
ATOM   3191  HZ3 LYS A 338       2.428  23.482  23.014  1.00 10.00      A   
ATOM   3192  C   LYS A 338       4.745  17.818  21.373  1.00 10.00      A   
ATOM   3193  O   LYS A 338       5.602  18.433  20.737  1.00 10.00      A   
ATOM   3194  N   ASP A 339       4.535  16.518  21.223  1.00 10.00      A   
ATOM   3195  HN  ASP A 339       3.832  16.082  21.745  1.00 10.00      A   
ATOM   3196  CA  ASP A 339       5.327  15.727  20.293  1.00 10.00      A   
ATOM   3197  CB  ASP A 339       6.028  14.575  21.018  1.00 10.00      A   
ATOM   3198  CG  ASP A 339       7.459  14.388  20.554  1.00 10.00      A   
ATOM   3199  OD1 ASP A 339       8.320  15.215  20.922  1.00 10.00      A   
ATOM   3200  OD2 ASP A 339       7.733  13.415  19.818  1.00 10.00      A   
ATOM   3201  C   ASP A 339       4.469  15.194  19.151  1.00 10.00      A   
ATOM   3202  O   ASP A 339       4.909  14.346  18.376  1.00 10.00      A   
ATOM   3203  N   LEU A 340       3.247  15.712  19.044  1.00 10.00      A   
ATOM   3204  HN  LEU A 340       2.966  16.405  19.675  1.00 10.00      A   
ATOM   3205  CA  LEU A 340       2.320  15.286  17.999  1.00 10.00      A   
ATOM   3206  CB  LEU A 340       0.922  15.856  18.264  1.00 10.00      A   
ATOM   3207  CG  LEU A 340      -0.253  15.100  17.639  1.00 10.00      A   
ATOM   3208  CD1 LEU A 340      -0.562  13.836  18.425  1.00 10.00      A   
ATOM   3209  CD2 LEU A 340      -1.483  15.989  17.563  1.00 10.00      A   
ATOM   3210  C   LEU A 340       2.825  15.732  16.631  1.00 10.00      A   
ATOM   3211  O   LEU A 340       3.366  16.830  16.491  1.00 10.00      A   
ATOM   3212  N   ARG A 341       2.666  14.869  15.634  1.00 10.00      A   
ATOM   3213  HN  ARG A 341       2.241  14.001  15.822  1.00 10.00      A   
ATOM   3214  CA  ARG A 341       3.117  15.163  14.274  1.00 10.00      A   
ATOM   3215  CB  ARG A 341       4.183  14.155  13.833  1.00 10.00      A   
ATOM   3216  CG  ARG A 341       5.186  13.774  14.902  1.00 10.00      A   
ATOM   3217  CD  ARG A 341       6.076  14.946  15.258  1.00 10.00      A   
ATOM   3218  NE  ARG A 341       6.896  14.665  16.431  1.00 10.00      A   
ATOM   3219  HE  ARG A 341       6.430  14.325  17.233  1.00 10.00      A   
ATOM   3220  CZ  ARG A 341       8.214  14.845  16.470  1.00 10.00      A   
ATOM   3221  NH1 ARG A 341       8.851  15.309  15.400  1.00 10.00      A   
ATOM   3222 HH11 ARG A 341       9.889  15.456  15.421  1.00 10.00      A   
ATOM   3223 HH12 ARG A 341       8.321  15.529  14.533  1.00 10.00      A   
ATOM   3224  NH2 ARG A 341       8.892  14.550  17.569  1.00 10.00      A   
ATOM   3225 HH21 ARG A 341       8.393  14.168  18.410  1.00 10.00      A   
ATOM   3226 HH22 ARG A 341       9.926  14.694  17.605  1.00 10.00      A   
ATOM   3227  C   ARG A 341       1.965  15.096  13.285  1.00 10.00      A   
ATOM   3228  O   ARG A 341       1.897  15.881  12.337  1.00 10.00      A   
ATOM   3229  N   GLU A 342       1.063  14.154  13.505  1.00 10.00      A   
ATOM   3230  HN  GLU A 342       1.148  13.581  14.298  1.00 10.00      A   
ATOM   3231  CA  GLU A 342      -0.064  13.961  12.614  1.00 10.00      A   
ATOM   3232  CB  GLU A 342       0.147  12.690  11.795  1.00 10.00      A   
ATOM   3233  CG  GLU A 342      -0.933  12.422  10.765  1.00 10.00      A   
ATOM   3234  CD  GLU A 342      -0.957  10.979  10.330  1.00 10.00      A   
ATOM   3235  OE1 GLU A 342      -0.130  10.592   9.480  1.00 10.00      A   
ATOM   3236  OE2 GLU A 342      -1.811  10.226  10.825  1.00 10.00      A   
ATOM   3237  C   GLU A 342      -1.368  13.867  13.391  1.00 10.00      A   
ATOM   3238  O   GLU A 342      -1.444  13.195  14.423  1.00 10.00      A   
ATOM   3239  N   LEU A 343      -2.386  14.548  12.891  1.00 10.00      A   
ATOM   3240  HN  LEU A 343      -2.249  15.074  12.071  1.00 10.00      A   
ATOM   3241  CA  LEU A 343      -3.700  14.547  13.516  1.00 10.00      A   
ATOM   3242  CB  LEU A 343      -3.908  15.840  14.312  1.00 10.00      A   
ATOM   3243  CG  LEU A 343      -5.263  16.008  15.012  1.00 10.00      A   
ATOM   3244  CD1 LEU A 343      -5.418  15.008  16.150  1.00 10.00      A   
ATOM   3245  CD2 LEU A 343      -5.440  17.434  15.518  1.00 10.00      A   
ATOM   3246  C   LEU A 343      -4.783  14.410  12.453  1.00 10.00      A   
ATOM   3247  O   LEU A 343      -4.938  15.281  11.597  1.00 10.00      A   
ATOM   3248  N   ARG A 344      -5.515  13.310  12.498  1.00 10.00      A   
ATOM   3249  HN  ARG A 344      -5.339  12.648  13.200  1.00 10.00      A   
ATOM   3250  CA  ARG A 344      -6.581  13.063  11.539  1.00 10.00      A   
ATOM   3251  CB  ARG A 344      -6.302  11.794  10.729  1.00 10.00      A   
ATOM   3252  CG  ARG A 344      -5.023  11.870   9.905  1.00 10.00      A   
ATOM   3253  CD  ARG A 344      -4.890  10.695   8.945  1.00 10.00      A   
ATOM   3254  NE  ARG A 344      -3.489  10.387   8.668  1.00 10.00      A   
ATOM   3255  HE  ARG A 344      -2.851  10.493   9.420  1.00 10.00      A   
ATOM   3256  CZ  ARG A 344      -3.016   9.953   7.496  1.00 10.00      A   
ATOM   3257  NH1 ARG A 344      -3.831   9.747   6.470  1.00 10.00      A   
ATOM   3258 HH11 ARG A 344      -4.856   9.921   6.564  1.00 10.00      A   
ATOM   3259 HH12 ARG A 344      -3.442   9.409   5.555  1.00 10.00      A   
ATOM   3260  NH2 ARG A 344      -1.715   9.749   7.352  1.00 10.00      A   
ATOM   3261 HH21 ARG A 344      -1.060   9.929   8.151  1.00 10.00      A   
ATOM   3262 HH22 ARG A 344      -1.333   9.413   6.439  1.00 10.00      A   
ATOM   3263  C   ARG A 344      -7.937  12.985  12.237  1.00 10.00      A   
ATOM   3264  O   ARG A 344      -8.211  12.045  12.985  1.00 10.00      A   
ATOM   3265  N   VAL A 345      -8.767  13.997  12.010  1.00 10.00      A   
ATOM   3266  HN  VAL A 345      -8.482  14.728  11.416  1.00 10.00      A   
ATOM   3267  CA  VAL A 345     -10.093  14.058  12.610  1.00 10.00      A   
ATOM   3268  CB  VAL A 345     -10.388  15.460  13.189  1.00 10.00      A   
ATOM   3269  CG1 VAL A 345     -11.764  15.499  13.841  1.00 10.00      A   
ATOM   3270  CG2 VAL A 345      -9.316  15.851  14.193  1.00 10.00      A   
ATOM   3271  C   VAL A 345     -11.156  13.698  11.576  1.00 10.00      A   
ATOM   3272  O   VAL A 345     -11.326  14.399  10.578  1.00 10.00      A   
ATOM   3273  N   PHE A 346     -11.852  12.597  11.819  1.00 10.00      A   
ATOM   3274  HN  PHE A 346     -11.660  12.085  12.641  1.00 10.00      A   
ATOM   3275  CA  PHE A 346     -12.896  12.119  10.919  1.00 10.00      A   
ATOM   3276  CB  PHE A 346     -12.864  10.588  10.835  1.00 10.00      A   
ATOM   3277  CG  PHE A 346     -11.556  10.027  10.347  1.00 10.00      A   
ATOM   3278  CD1 PHE A 346     -10.570   9.652  11.245  1.00 10.00      A   
ATOM   3279  CD2 PHE A 346     -11.313   9.874   8.992  1.00 10.00      A   
ATOM   3280  CE1 PHE A 346      -9.369   9.136  10.801  1.00 10.00      A   
ATOM   3281  CE2 PHE A 346     -10.114   9.358   8.542  1.00 10.00      A   
ATOM   3282  CZ  PHE A 346      -9.138   8.988   9.448  1.00 10.00      A   
ATOM   3283  C   PHE A 346     -14.274  12.588  11.382  1.00 10.00      A   
ATOM   3284  O   PHE A 346     -14.498  12.799  12.575  1.00 10.00      A   
ATOM   3285  N   PRO A 347     -15.213  12.762  10.445  1.00 10.00      A   
ATOM   3286  CA  PRO A 347     -16.568  13.203  10.759  1.00 10.00      A   
ATOM   3287  CB  PRO A 347     -17.056  13.770   9.423  1.00 10.00      A   
ATOM   3288  CG  PRO A 347     -16.336  12.970   8.388  1.00 10.00      A   
ATOM   3289  CD  PRO A 347     -15.024  12.547   8.999  1.00 10.00      A   
ATOM   3290  C   PRO A 347     -17.466  12.045  11.197  1.00 10.00      A   
ATOM   3291  O   PRO A 347     -17.535  11.009  10.533  1.00 10.00      A   
ATOM   3292  N   SER A 348     -18.151  12.231  12.313  1.00 10.00      A   
ATOM   3293  HN  SER A 348     -18.033  13.074  12.815  1.00 10.00      A   
ATOM   3294  CA  SER A 348     -19.055  11.220  12.840  1.00 10.00      A   
ATOM   3295  CB  SER A 348     -19.166  11.356  14.363  1.00 10.00      A   
ATOM   3296  OG  SER A 348     -18.018  11.993  14.904  1.00 10.00      A   
ATOM   3297  HG  SER A 348     -18.143  12.953  14.874  1.00 10.00      A   
ATOM   3298  C   SER A 348     -20.433  11.351  12.196  1.00 10.00      A   
ATOM   3299  O   SER A 348     -21.206  10.391  12.144  1.00 10.00      A   
ATOM   3300  N   GLU A 349     -20.728  12.549  11.699  1.00 10.00      A   
ATOM   3301  HN  GLU A 349     -20.067  13.269  11.769  1.00 10.00      A   
ATOM   3302  CA  GLU A 349     -22.005  12.820  11.048  1.00 10.00      A   
ATOM   3303  CB  GLU A 349     -22.850  13.786  11.887  1.00 10.00      A   
ATOM   3304  CG  GLU A 349     -23.059  13.363  13.331  1.00 10.00      A   
ATOM   3305  CD  GLU A 349     -23.837  12.069  13.482  1.00 10.00      A   
ATOM   3306  OE1 GLU A 349     -24.309  11.516  12.464  1.00 10.00      A   
ATOM   3307  OE2 GLU A 349     -23.984  11.600  14.631  1.00 10.00      A   
ATOM   3308  C   GLU A 349     -21.796  13.409   9.650  1.00 10.00      A   
ATOM   3309  O   GLU A 349     -21.917  14.617   9.451  1.00 10.00      A   
ATOM   3310  N   PRO A 350     -21.470  12.564   8.661  1.00 10.00      A   
ATOM   3311  CA  PRO A 350     -21.241  13.014   7.284  1.00 10.00      A   
ATOM   3312  CB  PRO A 350     -20.489  11.836   6.663  1.00 10.00      A   
ATOM   3313  CG  PRO A 350     -20.987  10.643   7.406  1.00 10.00      A   
ATOM   3314  CD  PRO A 350     -21.288  11.108   8.803  1.00 10.00      A   
ATOM   3315  C   PRO A 350     -22.545  13.273   6.527  1.00 10.00      A   
ATOM   3316  O   PRO A 350     -22.538  13.838   5.435  1.00 10.00      A   
ATOM   3317  N   PHE A 351     -23.664  12.866   7.112  1.00 10.00      A   
ATOM   3318  HN  PHE A 351     -23.617  12.421   7.988  1.00 10.00      A   
ATOM   3319  CA  PHE A 351     -24.961  13.056   6.476  1.00 10.00      A   
ATOM   3320  CB  PHE A 351     -25.716  11.726   6.394  1.00 10.00      A   
ATOM   3321  CG  PHE A 351     -25.092  10.730   5.454  1.00 10.00      A   
ATOM   3322  CD1 PHE A 351     -24.330   9.678   5.939  1.00 10.00      A   
ATOM   3323  CD2 PHE A 351     -25.265  10.846   4.084  1.00 10.00      A   
ATOM   3324  CE1 PHE A 351     -23.753   8.762   5.079  1.00 10.00      A   
ATOM   3325  CE2 PHE A 351     -24.693   9.934   3.218  1.00 10.00      A   
ATOM   3326  CZ  PHE A 351     -23.936   8.890   3.717  1.00 10.00      A   
ATOM   3327  C   PHE A 351     -25.789  14.108   7.205  1.00 10.00      A   
ATOM   3328  O   PHE A 351     -26.970  14.295   6.917  1.00 10.00      A   
ATOM   3329  N   VAL A 352     -25.159  14.799   8.142  1.00 10.00      A   
ATOM   3330  HN  VAL A 352     -24.212  14.616   8.318  1.00 10.00      A   
ATOM   3331  CA  VAL A 352     -25.836  15.837   8.908  1.00 10.00      A   
ATOM   3332  CB  VAL A 352     -25.741  15.577  10.430  1.00 10.00      A   
ATOM   3333  CG1 VAL A 352     -26.438  16.680  11.218  1.00 10.00      A   
ATOM   3334  CG2 VAL A 352     -26.339  14.222  10.780  1.00 10.00      A   
ATOM   3335  C   VAL A 352     -25.235  17.202   8.581  1.00 10.00      A   
ATOM   3336  O   VAL A 352     -24.048  17.445   8.824  1.00 10.00      A   
ATOM   3337  N   MET A 353     -26.051  18.083   8.019  1.00 10.00      A   
ATOM   3338  HN  MET A 353     -26.984  17.829   7.849  1.00 10.00      A   
ATOM   3339  CA  MET A 353     -25.598  19.422   7.650  1.00 10.00      A   
ATOM   3340  CB  MET A 353     -26.564  20.065   6.649  1.00 10.00      A   
ATOM   3341  CG  MET A 353     -26.146  21.447   6.171  1.00 10.00      A   
ATOM   3342  SD  MET A 353     -27.273  22.128   4.941  1.00 10.00      A   
ATOM   3343  CE  MET A 353     -26.465  23.684   4.580  1.00 10.00      A   
ATOM   3344  C   MET A 353     -25.436  20.311   8.880  1.00 10.00      A   
ATOM   3345  O   MET A 353     -24.602  21.223   8.894  1.00 10.00      A   
ATOM   3346  N   GLU A 354     -26.232  20.042   9.909  1.00 10.00      A   
ATOM   3347  HN  GLU A 354     -26.873  19.305   9.838  1.00 10.00      A   
ATOM   3348  CA  GLU A 354     -26.179  20.814  11.141  1.00 10.00      A   
ATOM   3349  CB  GLU A 354     -27.483  20.666  11.934  1.00 10.00      A   
ATOM   3350  CG  GLU A 354     -28.690  21.300  11.260  1.00 10.00      A   
ATOM   3351  CD  GLU A 354     -28.375  22.659  10.667  1.00 10.00      A   
ATOM   3352  OE1 GLU A 354     -28.247  23.633  11.433  1.00 10.00      A   
ATOM   3353  OE2 GLU A 354     -28.244  22.755   9.426  1.00 10.00      A   
ATOM   3354  C   GLU A 354     -24.975  20.421  11.997  1.00 10.00      A   
ATOM   3355  O   GLU A 354     -24.544  19.267  11.984  1.00 10.00      A   
ATOM   3356  N   PRO A 355     -24.405  21.391  12.734  1.00 10.00      A   
ATOM   3357  CA  PRO A 355     -23.249  21.160  13.608  1.00 10.00      A   
ATOM   3358  CB  PRO A 355     -22.831  22.575  14.050  1.00 10.00      A   
ATOM   3359  CG  PRO A 355     -23.576  23.508  13.153  1.00 10.00      A   
ATOM   3360  CD  PRO A 355     -24.836  22.796  12.767  1.00 10.00      A   
ATOM   3361  C   PRO A 355     -23.628  20.319  14.823  1.00 10.00      A   
ATOM   3362  O   PRO A 355     -24.246  20.819  15.768  1.00 10.00      A   
ATOM   3363  N   ASN A 356     -23.254  19.045  14.786  1.00 10.00      A   
ATOM   3364  HN  ASN A 356     -22.757  18.719  14.004  1.00 10.00      A   
ATOM   3365  CA  ASN A 356     -23.559  18.112  15.869  1.00 10.00      A   
ATOM   3366  CB  ASN A 356     -23.228  16.660  15.474  1.00 10.00      A   
ATOM   3367  CG  ASN A 356     -21.751  16.415  15.199  1.00 10.00      A   
ATOM   3368  OD1 ASN A 356     -21.080  17.231  14.564  1.00 10.00      A   
ATOM   3369  ND2 ASN A 356     -21.232  15.293  15.670  1.00 10.00      A   
ATOM   3370 HD21 ASN A 356     -21.821  14.676  16.158  1.00 10.00      A   
ATOM   3371 HD22 ASN A 356     -20.264  15.124  15.526  1.00 10.00      A   
ATOM   3372  C   ASN A 356     -22.858  18.490  17.173  1.00 10.00      A   
ATOM   3373  O   ASN A 356     -23.505  18.666  18.206  1.00 10.00      A   
ATOM   3374  N   VAL A 357     -21.542  18.627  17.122  1.00 10.00      A   
ATOM   3375  HN  VAL A 357     -21.079  18.499  16.270  1.00 10.00      A   
ATOM   3376  CA  VAL A 357     -20.765  18.970  18.303  1.00 10.00      A   
ATOM   3377  CB  VAL A 357     -19.659  17.928  18.572  1.00 10.00      A   
ATOM   3378  CG1 VAL A 357     -20.267  16.588  18.967  1.00 10.00      A   
ATOM   3379  CG2 VAL A 357     -18.768  17.771  17.349  1.00 10.00      A   
ATOM   3380  C   VAL A 357     -20.127  20.345  18.162  1.00 10.00      A   
ATOM   3381  O   VAL A 357     -20.241  20.994  17.119  1.00 10.00      A   
ATOM   3382  N   ALA A 358     -19.440  20.779  19.205  1.00 10.00      A   
ATOM   3383  HN  ALA A 358     -19.367  20.208  20.007  1.00 10.00      A   
ATOM   3384  CA  ALA A 358     -18.784  22.074  19.200  1.00 10.00      A   
ATOM   3385  CB  ALA A 358     -18.769  22.674  20.596  1.00 10.00      A   
ATOM   3386  C   ALA A 358     -17.373  21.982  18.628  1.00 10.00      A   
ATOM   3387  O   ALA A 358     -16.385  22.208  19.333  1.00 10.00      A   
ATOM   3388  N   LEU A 359     -17.293  21.623  17.354  1.00 10.00      A   
ATOM   3389  HN  LEU A 359     -18.120  21.426  16.865  1.00 10.00      A   
ATOM   3390  CA  LEU A 359     -16.016  21.524  16.661  1.00 10.00      A   
ATOM   3391  CB  LEU A 359     -15.785  20.115  16.105  1.00 10.00      A   
ATOM   3392  CG  LEU A 359     -14.427  19.883  15.428  1.00 10.00      A   
ATOM   3393  CD1 LEU A 359     -13.343  19.613  16.457  1.00 10.00      A   
ATOM   3394  CD2 LEU A 359     -14.507  18.754  14.416  1.00 10.00      A   
ATOM   3395  C   LEU A 359     -15.972  22.546  15.530  1.00 10.00      A   
ATOM   3396  O   LEU A 359     -16.608  22.365  14.485  1.00 10.00      A   
ATOM   3397  N   THR A 360     -15.242  23.623  15.748  1.00 10.00      A   
ATOM   3398  HN  THR A 360     -14.756  23.713  16.601  1.00 10.00      A   
ATOM   3399  CA  THR A 360     -15.121  24.676  14.759  1.00 10.00      A   
ATOM   3400  CB  THR A 360     -15.449  26.051  15.382  1.00 10.00      A   
ATOM   3401  OG1 THR A 360     -14.512  26.352  16.423  1.00 10.00      A   
ATOM   3402  HG1 THR A 360     -14.584  25.682  17.130  1.00 10.00      A   
ATOM   3403  CG2 THR A 360     -16.857  26.060  15.966  1.00 10.00      A   
ATOM   3404  C   THR A 360     -13.708  24.690  14.177  1.00 10.00      A   
ATOM   3405  O   THR A 360     -13.052  23.650  14.100  1.00 10.00      A   
ATOM   3406  N   GLU A 361     -13.248  25.853  13.747  1.00 10.00      A   
ATOM   3407  HN  GLU A 361     -13.827  26.649  13.790  1.00 10.00      A   
ATOM   3408  CA  GLU A 361     -11.909  25.984  13.198  1.00 10.00      A   
ATOM   3409  CB  GLU A 361     -11.882  27.050  12.093  1.00 10.00      A   
ATOM   3410  CG  GLU A 361     -11.922  28.486  12.600  1.00 10.00      A   
ATOM   3411  CD  GLU A 361     -13.324  29.035  12.770  1.00 10.00      A   
ATOM   3412  OE1 GLU A 361     -13.540  30.224  12.451  1.00 10.00      A   
ATOM   3413  OE2 GLU A 361     -14.211  28.294  13.238  1.00 10.00      A   
ATOM   3414  C   GLU A 361     -10.921  26.351  14.304  1.00 10.00      A   
ATOM   3415  O   GLU A 361      -9.705  26.242  14.131  1.00 10.00      A   
ATOM   3416  N   GLN A 362     -11.465  26.763  15.450  1.00 10.00      A   
ATOM   3417  HN  GLN A 362     -12.442  26.783  15.531  1.00 10.00      A   
ATOM   3418  CA  GLN A 362     -10.655  27.169  16.592  1.00 10.00      A   
ATOM   3419  CB  GLN A 362     -11.531  27.693  17.732  1.00 10.00      A   
ATOM   3420  CG  GLN A 362     -10.788  28.576  18.722  1.00 10.00      A   
ATOM   3421  CD  GLN A 362     -10.158  29.792  18.068  1.00 10.00      A   
ATOM   3422  OE1 GLN A 362     -10.641  30.293  17.049  1.00 10.00      A   
ATOM   3423  NE2 GLN A 362      -9.077  30.275  18.649  1.00 10.00      A   
ATOM   3424 HE21 GLN A 362      -8.743  29.827  19.457  1.00 10.00      A   
ATOM   3425 HE22 GLN A 362      -8.652  31.067  18.259  1.00 10.00      A   
ATOM   3426  C   GLN A 362      -9.762  26.037  17.078  1.00 10.00      A   
ATOM   3427  O   GLN A 362      -8.586  26.255  17.378  1.00 10.00      A   
ATOM   3428  N   GLY A 363     -10.324  24.835  17.155  1.00 10.00      A   
ATOM   3429  HN  GLY A 363     -11.282  24.731  16.932  1.00 10.00      A   
ATOM   3430  CA  GLY A 363      -9.563  23.682  17.590  1.00 10.00      A   
ATOM   3431  C   GLY A 363      -8.326  23.462  16.741  1.00 10.00      A   
ATOM   3432  O   GLY A 363      -7.237  23.229  17.267  1.00 10.00      A   
ATOM   3433  N   LEU A 364      -8.487  23.570  15.423  1.00 10.00      A   
ATOM   3434  HN  LEU A 364      -9.372  23.783  15.068  1.00 10.00      A   
ATOM   3435  CA  LEU A 364      -7.378  23.379  14.498  1.00 10.00      A   
ATOM   3436  CB  LEU A 364      -7.867  23.423  13.046  1.00 10.00      A   
ATOM   3437  CG  LEU A 364      -7.143  22.504  12.053  1.00 10.00      A   
ATOM   3438  CD1 LEU A 364      -5.849  23.138  11.566  1.00 10.00      A   
ATOM   3439  CD2 LEU A 364      -6.872  21.147  12.683  1.00 10.00      A   
ATOM   3440  C   LEU A 364      -6.289  24.421  14.739  1.00 10.00      A   
ATOM   3441  O   LEU A 364      -5.104  24.083  14.811  1.00 10.00      A   
ATOM   3442  N   VAL A 365      -6.702  25.677  14.893  1.00 10.00      A   
ATOM   3443  HN  VAL A 365      -7.665  25.874  14.836  1.00 10.00      A   
ATOM   3444  CA  VAL A 365      -5.761  26.771  15.140  1.00 10.00      A   
ATOM   3445  CB  VAL A 365      -6.477  28.140  15.222  1.00 10.00      A   
ATOM   3446  CG1 VAL A 365      -5.473  29.266  15.428  1.00 10.00      A   
ATOM   3447  CG2 VAL A 365      -7.307  28.389  13.973  1.00 10.00      A   
ATOM   3448  C   VAL A 365      -4.996  26.532  16.438  1.00 10.00      A   
ATOM   3449  O   VAL A 365      -3.778  26.734  16.505  1.00 10.00      A   
ATOM   3450  N   SER A 366      -5.722  26.081  17.454  1.00 10.00      A   
ATOM   3451  HN  SER A 366      -6.685  25.932  17.321  1.00 10.00      A   
ATOM   3452  CA  SER A 366      -5.135  25.807  18.759  1.00 10.00      A   
ATOM   3453  CB  SER A 366      -6.220  25.400  19.761  1.00 10.00      A   
ATOM   3454  OG  SER A 366      -7.291  26.331  19.760  1.00 10.00      A   
ATOM   3455  HG  SER A 366      -7.757  26.280  18.914  1.00 10.00      A   
ATOM   3456  C   SER A 366      -4.057  24.730  18.671  1.00 10.00      A   
ATOM   3457  O   SER A 366      -3.010  24.846  19.303  1.00 10.00      A   
ATOM   3458  N   VAL A 367      -4.309  23.695  17.871  1.00 10.00      A   
ATOM   3459  HN  VAL A 367      -5.160  23.665  17.383  1.00 10.00      A   
ATOM   3460  CA  VAL A 367      -3.358  22.597  17.706  1.00 10.00      A   
ATOM   3461  CB  VAL A 367      -3.969  21.419  16.907  1.00 10.00      A   
ATOM   3462  CG1 VAL A 367      -2.927  20.335  16.676  1.00 10.00      A   
ATOM   3463  CG2 VAL A 367      -5.173  20.841  17.637  1.00 10.00      A   
ATOM   3464  C   VAL A 367      -2.061  23.065  17.039  1.00 10.00      A   
ATOM   3465  O   VAL A 367      -0.966  22.733  17.494  1.00 10.00      A   
ATOM   3466  N   SER A 368      -2.190  23.863  15.984  1.00 10.00      A   
ATOM   3467  HN  SER A 368      -3.087  24.115  15.682  1.00 10.00      A   
ATOM   3468  CA  SER A 368      -1.030  24.371  15.255  1.00 10.00      A   
ATOM   3469  CB  SER A 368      -1.481  25.085  13.977  1.00 10.00      A   
ATOM   3470  OG  SER A 368      -2.786  25.618  14.123  1.00 10.00      A   
ATOM   3471  HG  SER A 368      -2.816  26.195  14.896  1.00 10.00      A   
ATOM   3472  C   SER A 368      -0.177  25.299  16.117  1.00 10.00      A   
ATOM   3473  O   SER A 368       1.035  25.415  15.917  1.00 10.00      A   
ATOM   3474  N   MET A 369      -0.816  25.942  17.086  1.00 10.00      A   
ATOM   3475  HN  MET A 369      -1.775  25.789  17.207  1.00 10.00      A   
ATOM   3476  CA  MET A 369      -0.132  26.867  17.976  1.00 10.00      A   
ATOM   3477  CB  MET A 369      -1.115  27.931  18.473  1.00 10.00      A   
ATOM   3478  CG  MET A 369      -0.463  29.121  19.159  1.00 10.00      A   
ATOM   3479  SD  MET A 369      -1.650  30.413  19.584  1.00 10.00      A   
ATOM   3480  CE  MET A 369      -2.294  30.830  17.961  1.00 10.00      A   
ATOM   3481  C   MET A 369       0.486  26.137  19.163  1.00 10.00      A   
ATOM   3482  O   MET A 369       1.615  26.425  19.563  1.00 10.00      A   
ATOM   3483  N   GLY A 370      -0.255  25.190  19.716  1.00 10.00      A   
ATOM   3484  HN  GLY A 370      -1.147  24.998  19.348  1.00 10.00      A   
ATOM   3485  CA  GLY A 370       0.228  24.440  20.859  1.00 10.00      A   
ATOM   3486  C   GLY A 370       1.298  23.429  20.496  1.00 10.00      A   
ATOM   3487  O   GLY A 370       2.308  23.312  21.194  1.00 10.00      A   
ATOM   3488  N   CYS A 371       1.078  22.702  19.408  1.00 10.00      A   
ATOM   3489  HN  CYS A 371       0.255  22.851  18.888  1.00 10.00      A   
ATOM   3490  CA  CYS A 371       2.021  21.693  18.955  1.00 10.00      A   
ATOM   3491  CB  CYS A 371       1.274  20.444  18.486  1.00 10.00      A   
ATOM   3492  SG  CYS A 371       0.017  19.847  19.641  1.00 10.00      A   
ATOM   3493  HG  CYS A 371       0.551  18.866  20.360  1.00 10.00      A   
ATOM   3494  C   CYS A 371       2.906  22.238  17.834  1.00 10.00      A   
ATOM   3495  O   CYS A 371       2.446  22.492  16.720  1.00 10.00      A   
ATOM   3496  N   PRO A 372       4.200  22.418  18.119  1.00 10.00      A   
ATOM   3497  CA  PRO A 372       5.164  22.942  17.156  1.00 10.00      A   
ATOM   3498  CB  PRO A 372       6.197  23.597  18.073  1.00 10.00      A   
ATOM   3499  CG  PRO A 372       6.214  22.724  19.285  1.00 10.00      A   
ATOM   3500  CD  PRO A 372       4.831  22.139  19.422  1.00 10.00      A   
ATOM   3501  C   PRO A 372       5.824  21.845  16.319  1.00 10.00      A   
ATOM   3502  O   PRO A 372       6.859  22.072  15.688  1.00 10.00      A   
ATOM   3503  N   LYS A 373       5.218  20.660  16.305  1.00 10.00      A   
ATOM   3504  HN  LYS A 373       4.387  20.542  16.811  1.00 10.00      A   
ATOM   3505  CA  LYS A 373       5.760  19.533  15.553  1.00 10.00      A   
ATOM   3506  CB  LYS A 373       6.251  18.442  16.508  1.00 10.00      A   
ATOM   3507  CG  LYS A 373       7.599  18.742  17.145  1.00 10.00      A   
ATOM   3508  CD  LYS A 373       7.841  17.888  18.378  1.00 10.00      A   
ATOM   3509  CE  LYS A 373       9.295  17.956  18.814  1.00 10.00      A   
ATOM   3510  NZ  LYS A 373       9.479  17.521  20.224  1.00 10.00      A   
ATOM   3511  HZ1 LYS A 373       9.013  16.599  20.387  1.00 10.00      A   
ATOM   3512  HZ2 LYS A 373       9.068  18.220  20.872  1.00 10.00      A   
ATOM   3513  HZ3 LYS A 373      10.493  17.425  20.439  1.00 10.00      A   
ATOM   3514  C   LYS A 373       4.742  18.967  14.567  1.00 10.00      A   
ATOM   3515  O   LYS A 373       4.983  17.937  13.934  1.00 10.00      A   
ATOM   3516  N   LEU A 374       3.613  19.649  14.429  1.00 10.00      A   
ATOM   3517  HN  LEU A 374       3.485  20.471  14.948  1.00 10.00      A   
ATOM   3518  CA  LEU A 374       2.560  19.213  13.517  1.00 10.00      A   
ATOM   3519  CB  LEU A 374       1.247  19.942  13.829  1.00 10.00      A   
ATOM   3520  CG  LEU A 374       0.109  19.097  14.409  1.00 10.00      A   
ATOM   3521  CD1 LEU A 374      -0.324  18.017  13.430  1.00 10.00      A   
ATOM   3522  CD2 LEU A 374       0.517  18.486  15.736  1.00 10.00      A   
ATOM   3523  C   LEU A 374       2.960  19.464  12.066  1.00 10.00      A   
ATOM   3524  O   LEU A 374       3.414  20.558  11.722  1.00 10.00      A   
ATOM   3525  N   GLU A 375       2.821  18.446  11.225  1.00 10.00      A   
ATOM   3526  HN  GLU A 375       2.502  17.581  11.567  1.00 10.00      A   
ATOM   3527  CA  GLU A 375       3.160  18.580   9.811  1.00 10.00      A   
ATOM   3528  CB  GLU A 375       4.614  18.191   9.552  1.00 10.00      A   
ATOM   3529  CG  GLU A 375       4.992  16.805  10.038  1.00 10.00      A   
ATOM   3530  CD  GLU A 375       6.409  16.439   9.655  1.00 10.00      A   
ATOM   3531  OE1 GLU A 375       6.580  15.572   8.774  1.00 10.00      A   
ATOM   3532  OE2 GLU A 375       7.355  17.034  10.217  1.00 10.00      A   
ATOM   3533  C   GLU A 375       2.215  17.786   8.913  1.00 10.00      A   
ATOM   3534  O   GLU A 375       2.350  17.796   7.688  1.00 10.00      A   
ATOM   3535  N   SER A 376       1.261  17.102   9.521  1.00 10.00      A   
ATOM   3536  HN  SER A 376       1.209  17.116  10.496  1.00 10.00      A   
ATOM   3537  CA  SER A 376       0.287  16.323   8.777  1.00 10.00      A   
ATOM   3538  CB  SER A 376       0.735  14.863   8.705  1.00 10.00      A   
ATOM   3539  OG  SER A 376       0.145  14.199   7.605  1.00 10.00      A   
ATOM   3540  HG  SER A 376       0.504  13.307   7.547  1.00 10.00      A   
ATOM   3541  C   SER A 376      -1.071  16.436   9.462  1.00 10.00      A   
ATOM   3542  O   SER A 376      -1.292  15.850  10.523  1.00 10.00      A   
ATOM   3543  N   VAL A 377      -1.979  17.199   8.871  1.00 10.00      A   
ATOM   3544  HN  VAL A 377      -1.769  17.631   8.012  1.00 10.00      A   
ATOM   3545  CA  VAL A 377      -3.290  17.398   9.479  1.00 10.00      A   
ATOM   3546  CB  VAL A 377      -3.452  18.838  10.025  1.00 10.00      A   
ATOM   3547  CG1 VAL A 377      -4.648  18.926  10.962  1.00 10.00      A   
ATOM   3548  CG2 VAL A 377      -2.188  19.314  10.724  1.00 10.00      A   
ATOM   3549  C   VAL A 377      -4.445  17.110   8.527  1.00 10.00      A   
ATOM   3550  O   VAL A 377      -4.482  17.612   7.401  1.00 10.00      A   
ATOM   3551  N   LEU A 378      -5.378  16.298   8.993  1.00 10.00      A   
ATOM   3552  HN  LEU A 378      -5.265  15.911   9.891  1.00 10.00      A   
ATOM   3553  CA  LEU A 378      -6.576  15.969   8.238  1.00 10.00      A   
ATOM   3554  CB  LEU A 378      -6.688  14.458   8.000  1.00 10.00      A   
ATOM   3555  CG  LEU A 378      -8.005  13.969   7.385  1.00 10.00      A   
ATOM   3556  CD1 LEU A 378      -8.191  14.537   5.988  1.00 10.00      A   
ATOM   3557  CD2 LEU A 378      -8.059  12.449   7.359  1.00 10.00      A   
ATOM   3558  C   LEU A 378      -7.762  16.469   9.048  1.00 10.00      A   
ATOM   3559  O   LEU A 378      -7.985  16.012  10.170  1.00 10.00      A   
ATOM   3560  N   TYR A 379      -8.510  17.410   8.496  1.00 10.00      A   
ATOM   3561  HN  TYR A 379      -8.313  17.715   7.581  1.00 10.00      A   
ATOM   3562  CA  TYR A 379      -9.629  17.992   9.220  1.00 10.00      A   
ATOM   3563  CB  TYR A 379      -9.279  19.433   9.597  1.00 10.00      A   
ATOM   3564  CG  TYR A 379      -9.913  19.946  10.872  1.00 10.00      A   
ATOM   3565  CD1 TYR A 379      -9.961  19.164  12.019  1.00 10.00      A   
ATOM   3566  CD2 TYR A 379     -10.441  21.229  10.933  1.00 10.00      A   
ATOM   3567  CE1 TYR A 379     -10.514  19.647  13.191  1.00 10.00      A   
ATOM   3568  CE2 TYR A 379     -11.001  21.718  12.098  1.00 10.00      A   
ATOM   3569  CZ  TYR A 379     -11.034  20.925  13.224  1.00 10.00      A   
ATOM   3570  OH  TYR A 379     -11.573  21.415  14.392  1.00 10.00      A   
ATOM   3571  HH  TYR A 379     -12.233  22.094  14.189  1.00 10.00      A   
ATOM   3572  C   TYR A 379     -10.922  17.975   8.418  1.00 10.00      A   
ATOM   3573  O   TYR A 379     -10.929  18.229   7.212  1.00 10.00      A   
ATOM   3574  N   PHE A 380     -12.007  17.673   9.110  1.00 10.00      A   
ATOM   3575  HN  PHE A 380     -11.913  17.456  10.062  1.00 10.00      A   
ATOM   3576  CA  PHE A 380     -13.333  17.645   8.521  1.00 10.00      A   
ATOM   3577  CB  PHE A 380     -13.891  16.220   8.537  1.00 10.00      A   
ATOM   3578  CG  PHE A 380     -13.447  15.359   7.387  1.00 10.00      A   
ATOM   3579  CD1 PHE A 380     -12.287  14.606   7.468  1.00 10.00      A   
ATOM   3580  CD2 PHE A 380     -14.208  15.288   6.232  1.00 10.00      A   
ATOM   3581  CE1 PHE A 380     -11.892  13.797   6.419  1.00 10.00      A   
ATOM   3582  CE2 PHE A 380     -13.818  14.483   5.178  1.00 10.00      A   
ATOM   3583  CZ  PHE A 380     -12.660  13.736   5.272  1.00 10.00      A   
ATOM   3584  C   PHE A 380     -14.236  18.556   9.341  1.00 10.00      A   
ATOM   3585  O   PHE A 380     -14.646  18.199  10.444  1.00 10.00      A   
ATOM   3586  N   CYS A 381     -14.531  19.731   8.819  1.00 10.00      A   
ATOM   3587  HN  CYS A 381     -14.192  19.964   7.927  1.00 10.00      A   
ATOM   3588  CA  CYS A 381     -15.361  20.685   9.542  1.00 10.00      A   
ATOM   3589  CB  CYS A 381     -14.493  21.820  10.092  1.00 10.00      A   
ATOM   3590  SG  CYS A 381     -13.583  22.740   8.829  1.00 10.00      A   
ATOM   3591  HG  CYS A 381     -13.892  24.025   8.958  1.00 10.00      A   
ATOM   3592  C   CYS A 381     -16.481  21.247   8.675  1.00 10.00      A   
ATOM   3593  O   CYS A 381     -16.594  20.921   7.492  1.00 10.00      A   
ATOM   3594  N   ARG A 382     -17.316  22.087   9.277  1.00 10.00      A   
ATOM   3595  HN  ARG A 382     -17.181  22.302  10.228  1.00 10.00      A   
ATOM   3596  CA  ARG A 382     -18.427  22.702   8.566  1.00 10.00      A   
ATOM   3597  CB  ARG A 382     -19.731  22.513   9.339  1.00 10.00      A   
ATOM   3598  CG  ARG A 382     -20.349  21.139   9.176  1.00 10.00      A   
ATOM   3599  CD  ARG A 382     -21.505  20.933  10.140  1.00 10.00      A   
ATOM   3600  NE  ARG A 382     -21.996  19.558  10.107  1.00 10.00      A   
ATOM   3601  HE  ARG A 382     -22.779  19.373   9.540  1.00 10.00      A   
ATOM   3602  CZ  ARG A 382     -21.459  18.555  10.801  1.00 10.00      A   
ATOM   3603  NH1 ARG A 382     -20.413  18.765  11.598  1.00 10.00      A   
ATOM   3604 HH11 ARG A 382     -20.004  19.723  11.690  1.00 10.00      A   
ATOM   3605 HH12 ARG A 382     -19.994  17.971  12.132  1.00 10.00      A   
ATOM   3606  NH2 ARG A 382     -21.955  17.333  10.682  1.00 10.00      A   
ATOM   3607 HH21 ARG A 382     -21.538  16.542  11.219  1.00 10.00      A   
ATOM   3608 HH22 ARG A 382     -22.765  17.154  10.042  1.00 10.00      A   
ATOM   3609  C   ARG A 382     -18.167  24.185   8.339  1.00 10.00      A   
ATOM   3610  O   ARG A 382     -18.710  24.787   7.411  1.00 10.00      A   
ATOM   3611  N   GLN A 383     -17.327  24.765   9.180  1.00 10.00      A   
ATOM   3612  HN  GLN A 383     -16.909  24.234   9.890  1.00 10.00      A   
ATOM   3613  CA  GLN A 383     -16.997  26.175   9.069  1.00 10.00      A   
ATOM   3614  CB  GLN A 383     -17.603  26.968  10.230  1.00 10.00      A   
ATOM   3615  CG  GLN A 383     -17.239  26.431  11.608  1.00 10.00      A   
ATOM   3616  CD  GLN A 383     -17.789  27.284  12.731  1.00 10.00      A   
ATOM   3617  OE1 GLN A 383     -18.949  27.147  13.114  1.00 10.00      A   
ATOM   3618  NE2 GLN A 383     -16.958  28.149  13.293  1.00 10.00      A   
ATOM   3619 HE21 GLN A 383     -16.028  28.201  12.956  1.00 10.00      A   
ATOM   3620 HE22 GLN A 383     -17.301  28.715  14.019  1.00 10.00      A   
ATOM   3621  C   GLN A 383     -15.488  26.373   9.031  1.00 10.00      A   
ATOM   3622  O   GLN A 383     -14.729  25.565   9.576  1.00 10.00      A   
ATOM   3623  N   MET A 384     -15.068  27.441   8.374  1.00 10.00      A   
ATOM   3624  HN  MET A 384     -15.733  28.024   7.942  1.00 10.00      A   
ATOM   3625  CA  MET A 384     -13.657  27.781   8.255  1.00 10.00      A   
ATOM   3626  CB  MET A 384     -12.966  26.857   7.249  1.00 10.00      A   
ATOM   3627  CG  MET A 384     -11.486  27.143   7.056  1.00 10.00      A   
ATOM   3628  SD  MET A 384     -10.562  27.129   8.606  1.00 10.00      A   
ATOM   3629  CE  MET A 384     -10.623  25.388   9.028  1.00 10.00      A   
ATOM   3630  C   MET A 384     -13.516  29.236   7.824  1.00 10.00      A   
ATOM   3631  O   MET A 384     -14.174  29.677   6.881  1.00 10.00      A   
ATOM   3632  N   THR A 385     -12.673  29.977   8.521  1.00 10.00      A   
ATOM   3633  HN  THR A 385     -12.169  29.571   9.257  1.00 10.00      A   
ATOM   3634  CA  THR A 385     -12.461  31.378   8.212  1.00 10.00      A   
ATOM   3635  CB  THR A 385     -12.546  32.244   9.484  1.00 10.00      A   
ATOM   3636  OG1 THR A 385     -12.025  31.506  10.599  1.00 10.00      A   
ATOM   3637  HG1 THR A 385     -12.757  31.133  11.120  1.00 10.00      A   
ATOM   3638  CG2 THR A 385     -13.985  32.631   9.765  1.00 10.00      A   
ATOM   3639  C   THR A 385     -11.116  31.596   7.534  1.00 10.00      A   
ATOM   3640  O   THR A 385     -10.157  30.859   7.783  1.00 10.00      A   
ATOM   3641  N   ASN A 386     -11.057  32.606   6.672  1.00 10.00      A   
ATOM   3642  HN  ASN A 386     -11.873  33.147   6.511  1.00 10.00      A   
ATOM   3643  CA  ASN A 386      -9.834  32.940   5.956  1.00 10.00      A   
ATOM   3644  CB  ASN A 386     -10.074  34.112   5.001  1.00 10.00      A   
ATOM   3645  CG  ASN A 386     -10.706  33.695   3.692  1.00 10.00      A   
ATOM   3646  OD1 ASN A 386     -10.015  33.311   2.748  1.00 10.00      A   
ATOM   3647  ND2 ASN A 386     -12.026  33.773   3.623  1.00 10.00      A   
ATOM   3648 HD21 ASN A 386     -12.511  34.093   4.417  1.00 10.00      A   
ATOM   3649 HD22 ASN A 386     -12.465  33.504   2.787  1.00 10.00      A   
ATOM   3650  C   ASN A 386      -8.748  33.323   6.943  1.00 10.00      A   
ATOM   3651  O   ASN A 386      -7.608  32.874   6.837  1.00 10.00      A   
ATOM   3652  N   ALA A 387      -9.128  34.149   7.915  1.00 10.00      A   
ATOM   3653  HN  ALA A 387     -10.059  34.461   7.935  1.00 10.00      A   
ATOM   3654  CA  ALA A 387      -8.204  34.612   8.943  1.00 10.00      A   
ATOM   3655  CB  ALA A 387      -8.899  35.570   9.898  1.00 10.00      A   
ATOM   3656  C   ALA A 387      -7.589  33.444   9.706  1.00 10.00      A   
ATOM   3657  O   ALA A 387      -6.391  33.442   9.981  1.00 10.00      A   
ATOM   3658  N   ALA A 388      -8.410  32.445  10.026  1.00 10.00      A   
ATOM   3659  HN  ALA A 388      -9.350  32.496   9.761  1.00 10.00      A   
ATOM   3660  CA  ALA A 388      -7.945  31.269  10.751  1.00 10.00      A   
ATOM   3661  CB  ALA A 388      -9.113  30.358  11.085  1.00 10.00      A   
ATOM   3662  C   ALA A 388      -6.907  30.513   9.935  1.00 10.00      A   
ATOM   3663  O   ALA A 388      -5.848  30.150  10.444  1.00 10.00      A   
ATOM   3664  N   LEU A 389      -7.217  30.294   8.660  1.00 10.00      A   
ATOM   3665  HN  LEU A 389      -8.078  30.621   8.318  1.00 10.00      A   
ATOM   3666  CA  LEU A 389      -6.313  29.588   7.755  1.00 10.00      A   
ATOM   3667  CB  LEU A 389      -6.926  29.483   6.353  1.00 10.00      A   
ATOM   3668  CG  LEU A 389      -8.060  28.467   6.185  1.00 10.00      A   
ATOM   3669  CD1 LEU A 389      -8.742  28.643   4.835  1.00 10.00      A   
ATOM   3670  CD2 LEU A 389      -7.532  27.048   6.335  1.00 10.00      A   
ATOM   3671  C   LEU A 389      -4.965  30.296   7.680  1.00 10.00      A   
ATOM   3672  O   LEU A 389      -3.914  29.657   7.704  1.00 10.00      A   
ATOM   3673  N   ILE A 390      -5.002  31.621   7.604  1.00 10.00      A   
ATOM   3674  HN  ILE A 390      -5.872  32.073   7.586  1.00 10.00      A   
ATOM   3675  CA  ILE A 390      -3.787  32.418   7.538  1.00 10.00      A   
ATOM   3676  CB  ILE A 390      -4.105  33.907   7.281  1.00 10.00      A   
ATOM   3677  CG1 ILE A 390      -4.792  34.068   5.921  1.00 10.00      A   
ATOM   3678  CG2 ILE A 390      -2.842  34.756   7.342  1.00 10.00      A   
ATOM   3679  CD1 ILE A 390      -5.413  35.430   5.702  1.00 10.00      A   
ATOM   3680  C   ILE A 390      -2.965  32.252   8.818  1.00 10.00      A   
ATOM   3681  O   ILE A 390      -1.743  32.094   8.767  1.00 10.00      A   
ATOM   3682  N   THR A 391      -3.645  32.267   9.960  1.00 10.00      A   
ATOM   3683  HN  THR A 391      -4.618  32.401   9.940  1.00 10.00      A   
ATOM   3684  CA  THR A 391      -2.976  32.097  11.240  1.00 10.00      A   
ATOM   3685  CB  THR A 391      -3.960  32.250  12.417  1.00 10.00      A   
ATOM   3686  OG1 THR A 391      -4.749  33.433  12.230  1.00 10.00      A   
ATOM   3687  HG1 THR A 391      -5.672  33.230  12.410  1.00 10.00      A   
ATOM   3688  CG2 THR A 391      -3.204  32.355  13.734  1.00 10.00      A   
ATOM   3689  C   THR A 391      -2.314  30.723  11.315  1.00 10.00      A   
ATOM   3690  O   THR A 391      -1.173  30.600  11.753  1.00 10.00      A   
ATOM   3691  N   ILE A 392      -3.038  29.696  10.869  1.00 10.00      A   
ATOM   3692  HN  ILE A 392      -3.953  29.864  10.537  1.00 10.00      A   
ATOM   3693  CA  ILE A 392      -2.529  28.325  10.874  1.00 10.00      A   
ATOM   3694  CB  ILE A 392      -3.607  27.323  10.404  1.00 10.00      A   
ATOM   3695  CG1 ILE A 392      -4.815  27.362  11.346  1.00 10.00      A   
ATOM   3696  CG2 ILE A 392      -3.037  25.913  10.334  1.00 10.00      A   
ATOM   3697  CD1 ILE A 392      -6.073  26.747  10.766  1.00 10.00      A   
ATOM   3698  C   ILE A 392      -1.293  28.200   9.982  1.00 10.00      A   
ATOM   3699  O   ILE A 392      -0.304  27.560  10.349  1.00 10.00      A   
ATOM   3700  N   ALA A 393      -1.356  28.825   8.817  1.00 10.00      A   
ATOM   3701  HN  ALA A 393      -2.172  29.322   8.588  1.00 10.00      A   
ATOM   3702  CA  ALA A 393      -0.257  28.796   7.862  1.00 10.00      A   
ATOM   3703  CB  ALA A 393      -0.661  29.504   6.581  1.00 10.00      A   
ATOM   3704  C   ALA A 393       0.995  29.436   8.447  1.00 10.00      A   
ATOM   3705  O   ALA A 393       2.082  28.869   8.375  1.00 10.00      A   
ATOM   3706  N   ARG A 394       0.826  30.609   9.048  1.00 10.00      A   
ATOM   3707  HN  ARG A 394      -0.078  30.996   9.099  1.00 10.00      A   
ATOM   3708  CA  ARG A 394       1.945  31.333   9.642  1.00 10.00      A   
ATOM   3709  CB  ARG A 394       1.528  32.761  10.001  1.00 10.00      A   
ATOM   3710  CG  ARG A 394       1.088  33.613   8.823  1.00 10.00      A   
ATOM   3711  CD  ARG A 394       1.061  35.083   9.202  1.00 10.00      A   
ATOM   3712  NE  ARG A 394       2.376  35.555   9.632  1.00 10.00      A   
ATOM   3713  HE  ARG A 394       2.704  35.237  10.505  1.00 10.00      A   
ATOM   3714  CZ  ARG A 394       3.136  36.380   8.919  1.00 10.00      A   
ATOM   3715  NH1 ARG A 394       2.710  36.826   7.744  1.00 10.00      A   
ATOM   3716 HH11 ARG A 394       1.779  36.536   7.381  1.00 10.00      A   
ATOM   3717 HH12 ARG A 394       3.303  37.474   7.180  1.00 10.00      A   
ATOM   3718  NH2 ARG A 394       4.326  36.756   9.377  1.00 10.00      A   
ATOM   3719 HH21 ARG A 394       4.923  37.406   8.816  1.00 10.00      A   
ATOM   3720 HH22 ARG A 394       4.672  36.406  10.300  1.00 10.00      A   
ATOM   3721  C   ARG A 394       2.442  30.623  10.895  1.00 10.00      A   
ATOM   3722  O   ARG A 394       3.605  30.759  11.283  1.00 10.00      A   
ATOM   3723  N   ASN A 395       1.546  29.880  11.531  1.00 10.00      A   
ATOM   3724  HN  ASN A 395       0.630  29.835  11.179  1.00 10.00      A   
ATOM   3725  CA  ASN A 395       1.875  29.149  12.746  1.00 10.00      A   
ATOM   3726  CB  ASN A 395       0.599  28.744  13.488  1.00 10.00      A   
ATOM   3727  CG  ASN A 395       0.748  28.797  14.997  1.00 10.00      A   
ATOM   3728  OD1 ASN A 395      -0.180  29.183  15.704  1.00 10.00      A   
ATOM   3729  ND2 ASN A 395       1.906  28.397  15.507  1.00 10.00      A   
ATOM   3730 HD21 ASN A 395       2.604  28.086  14.892  1.00 10.00      A   
ATOM   3731 HD22 ASN A 395       2.021  28.442  16.484  1.00 10.00      A   
ATOM   3732  C   ASN A 395       2.710  27.910  12.443  1.00 10.00      A   
ATOM   3733  O   ASN A 395       3.723  27.668  13.099  1.00 10.00      A   
ATOM   3734  N   ARG A 396       2.286  27.140  11.449  1.00 10.00      A   
ATOM   3735  HN  ARG A 396       1.481  27.403  10.949  1.00 10.00      A   
ATOM   3736  CA  ARG A 396       2.983  25.917  11.069  1.00 10.00      A   
ATOM   3737  CB  ARG A 396       2.094  24.695  11.311  1.00 10.00      A   
ATOM   3738  CG  ARG A 396       1.752  24.440  12.770  1.00 10.00      A   
ATOM   3739  CD  ARG A 396       2.722  23.464  13.414  1.00 10.00      A   
ATOM   3740  NE  ARG A 396       4.101  23.950  13.388  1.00 10.00      A   
ATOM   3741  HE  ARG A 396       4.679  23.625  12.652  1.00 10.00      A   
ATOM   3742  CZ  ARG A 396       4.613  24.780  14.294  1.00 10.00      A   
ATOM   3743  NH1 ARG A 396       3.863  25.218  15.300  1.00 10.00      A   
ATOM   3744 HH11 ARG A 396       2.866  24.915  15.390  1.00 10.00      A   
ATOM   3745 HH12 ARG A 396       4.268  25.866  16.010  1.00 10.00      A   
ATOM   3746  NH2 ARG A 396       5.878  25.172  14.193  1.00 10.00      A   
ATOM   3747 HH21 ARG A 396       6.474  24.836  13.404  1.00 10.00      A   
ATOM   3748 HH22 ARG A 396       6.283  25.821  14.903  1.00 10.00      A   
ATOM   3749  C   ARG A 396       3.431  25.946   9.607  1.00 10.00      A   
ATOM   3750  O   ARG A 396       2.742  25.429   8.729  1.00 10.00      A   
ATOM   3751  N   PRO A 397       4.593  26.551   9.332  1.00 10.00      A   
ATOM   3752  CA  PRO A 397       5.140  26.629   7.975  1.00 10.00      A   
ATOM   3753  CB  PRO A 397       6.117  27.798   8.079  1.00 10.00      A   
ATOM   3754  CG  PRO A 397       6.590  27.766   9.492  1.00 10.00      A   
ATOM   3755  CD  PRO A 397       5.451  27.233  10.317  1.00 10.00      A   
ATOM   3756  C   PRO A 397       5.881  25.342   7.593  1.00 10.00      A   
ATOM   3757  O   PRO A 397       6.402  25.212   6.485  1.00 10.00      A   
ATOM   3758  N   ASN A 398       5.911  24.390   8.521  1.00 10.00      A   
ATOM   3759  HN  ASN A 398       5.469  24.555   9.381  1.00 10.00      A   
ATOM   3760  CA  ASN A 398       6.578  23.109   8.305  1.00 10.00      A   
ATOM   3761  CB  ASN A 398       7.340  22.679   9.569  1.00 10.00      A   
ATOM   3762  CG  ASN A 398       6.423  22.284  10.713  1.00 10.00      A   
ATOM   3763  OD1 ASN A 398       5.738  23.128  11.302  1.00 10.00      A   
ATOM   3764  ND2 ASN A 398       6.416  21.005  11.046  1.00 10.00      A   
ATOM   3765 HD21 ASN A 398       7.000  20.391  10.544  1.00 10.00      A   
ATOM   3766 HD22 ASN A 398       5.818  20.715  11.769  1.00 10.00      A   
ATOM   3767  C   ASN A 398       5.563  22.038   7.908  1.00 10.00      A   
ATOM   3768  O   ASN A 398       5.854  20.837   7.943  1.00 10.00      A   
ATOM   3769  N   MET A 399       4.372  22.493   7.529  1.00 10.00      A   
ATOM   3770  HN  MET A 399       4.216  23.461   7.524  1.00 10.00      A   
ATOM   3771  CA  MET A 399       3.289  21.605   7.118  1.00 10.00      A   
ATOM   3772  CB  MET A 399       1.994  22.408   6.943  1.00 10.00      A   
ATOM   3773  CG  MET A 399       0.735  21.568   6.799  1.00 10.00      A   
ATOM   3774  SD  MET A 399       0.460  20.481   8.213  1.00 10.00      A   
ATOM   3775  CE  MET A 399       0.716  21.611   9.584  1.00 10.00      A   
ATOM   3776  C   MET A 399       3.636  20.883   5.816  1.00 10.00      A   
ATOM   3777  O   MET A 399       3.865  21.515   4.786  1.00 10.00      A   
ATOM   3778  N   THR A 400       3.691  19.558   5.870  1.00 10.00      A   
ATOM   3779  HN  THR A 400       3.524  19.102   6.723  1.00 10.00      A   
ATOM   3780  CA  THR A 400       4.006  18.766   4.691  1.00 10.00      A   
ATOM   3781  CB  THR A 400       5.011  17.643   5.008  1.00 10.00      A   
ATOM   3782  OG1 THR A 400       4.788  17.150   6.337  1.00 10.00      A   
ATOM   3783  HG1 THR A 400       5.626  17.129   6.815  1.00 10.00      A   
ATOM   3784  CG2 THR A 400       6.437  18.157   4.897  1.00 10.00      A   
ATOM   3785  C   THR A 400       2.743  18.172   4.069  1.00 10.00      A   
ATOM   3786  O   THR A 400       2.725  17.815   2.887  1.00 10.00      A   
ATOM   3787  N   ARG A 401       1.686  18.074   4.867  1.00 10.00      A   
ATOM   3788  HN  ARG A 401       1.762  18.378   5.800  1.00 10.00      A   
ATOM   3789  CA  ARG A 401       0.416  17.526   4.400  1.00 10.00      A   
ATOM   3790  CB  ARG A 401       0.312  16.034   4.737  1.00 10.00      A   
ATOM   3791  CG  ARG A 401       1.076  15.120   3.792  1.00 10.00      A   
ATOM   3792  CD  ARG A 401       1.749  13.984   4.542  1.00 10.00      A   
ATOM   3793  NE  ARG A 401       2.782  14.473   5.453  1.00 10.00      A   
ATOM   3794  HE  ARG A 401       2.707  15.406   5.762  1.00 10.00      A   
ATOM   3795  CZ  ARG A 401       3.800  13.733   5.890  1.00 10.00      A   
ATOM   3796  NH1 ARG A 401       3.925  12.465   5.506  1.00 10.00      A   
ATOM   3797 HH11 ARG A 401       4.725  11.889   5.850  1.00 10.00      A   
ATOM   3798 HH12 ARG A 401       3.219  12.028   4.856  1.00 10.00      A   
ATOM   3799  NH2 ARG A 401       4.693  14.265   6.716  1.00 10.00      A   
ATOM   3800 HH21 ARG A 401       5.494  13.691   7.065  1.00 10.00      A   
ATOM   3801 HH22 ARG A 401       4.601  15.260   7.020  1.00 10.00      A   
ATOM   3802  C   ARG A 401      -0.765  18.278   5.009  1.00 10.00      A   
ATOM   3803  O   ARG A 401      -1.042  18.155   6.204  1.00 10.00      A   
ATOM   3804  N   PHE A 402      -1.454  19.059   4.189  1.00 10.00      A   
ATOM   3805  HN  PHE A 402      -1.180  19.131   3.246  1.00 10.00      A   
ATOM   3806  CA  PHE A 402      -2.609  19.816   4.650  1.00 10.00      A   
ATOM   3807  CB  PHE A 402      -2.403  21.313   4.417  1.00 10.00      A   
ATOM   3808  CG  PHE A 402      -3.383  22.190   5.148  1.00 10.00      A   
ATOM   3809  CD1 PHE A 402      -3.197  22.491   6.486  1.00 10.00      A   
ATOM   3810  CD2 PHE A 402      -4.484  22.717   4.495  1.00 10.00      A   
ATOM   3811  CE1 PHE A 402      -4.092  23.301   7.161  1.00 10.00      A   
ATOM   3812  CE2 PHE A 402      -5.384  23.527   5.161  1.00 10.00      A   
ATOM   3813  CZ  PHE A 402      -5.186  23.819   6.496  1.00 10.00      A   
ATOM   3814  C   PHE A 402      -3.874  19.337   3.947  1.00 10.00      A   
ATOM   3815  O   PHE A 402      -4.100  19.633   2.775  1.00 10.00      A   
ATOM   3816  N   ARG A 403      -4.687  18.587   4.667  1.00 10.00      A   
ATOM   3817  HN  ARG A 403      -4.457  18.387   5.599  1.00 10.00      A   
ATOM   3818  CA  ARG A 403      -5.919  18.054   4.119  1.00 10.00      A   
ATOM   3819  CB  ARG A 403      -5.902  16.523   4.186  1.00 10.00      A   
ATOM   3820  CG  ARG A 403      -4.629  15.893   3.639  1.00 10.00      A   
ATOM   3821  CD  ARG A 403      -4.465  14.457   4.114  1.00 10.00      A   
ATOM   3822  NE  ARG A 403      -5.346  13.531   3.401  1.00 10.00      A   
ATOM   3823  HE  ARG A 403      -6.128  13.918   2.935  1.00 10.00      A   
ATOM   3824  CZ  ARG A 403      -5.142  12.213   3.326  1.00 10.00      A   
ATOM   3825  NH1 ARG A 403      -4.083  11.657   3.920  1.00 10.00      A   
ATOM   3826 HH11 ARG A 403      -3.406  12.249   4.449  1.00 10.00      A   
ATOM   3827 HH12 ARG A 403      -3.919  10.625   3.854  1.00 10.00      A   
ATOM   3828  NH2 ARG A 403      -6.004  11.452   2.664  1.00 10.00      A   
ATOM   3829 HH21 ARG A 403      -5.853  10.420   2.596  1.00 10.00      A   
ATOM   3830 HH22 ARG A 403      -6.836  11.884   2.202  1.00 10.00      A   
ATOM   3831  C   ARG A 403      -7.121  18.601   4.879  1.00 10.00      A   
ATOM   3832  O   ARG A 403      -7.403  18.180   6.001  1.00 10.00      A   
ATOM   3833  N   LEU A 404      -7.816  19.555   4.279  1.00 10.00      A   
ATOM   3834  HN  LEU A 404      -7.533  19.874   3.388  1.00 10.00      A   
ATOM   3835  CA  LEU A 404      -8.990  20.147   4.903  1.00 10.00      A   
ATOM   3836  CB  LEU A 404      -8.780  21.642   5.138  1.00 10.00      A   
ATOM   3837  CG  LEU A 404      -9.987  22.423   5.667  1.00 10.00      A   
ATOM   3838  CD1 LEU A 404     -10.421  21.899   7.029  1.00 10.00      A   
ATOM   3839  CD2 LEU A 404      -9.660  23.905   5.746  1.00 10.00      A   
ATOM   3840  C   LEU A 404     -10.229  19.916   4.044  1.00 10.00      A   
ATOM   3841  O   LEU A 404     -10.254  20.272   2.860  1.00 10.00      A   
ATOM   3842  N   CYS A 405     -11.249  19.313   4.638  1.00 10.00      A   
ATOM   3843  HN  CYS A 405     -11.169  19.041   5.586  1.00 10.00      A   
ATOM   3844  CA  CYS A 405     -12.483  19.040   3.923  1.00 10.00      A   
ATOM   3845  CB  CYS A 405     -12.653  17.542   3.670  1.00 10.00      A   
ATOM   3846  SG  CYS A 405     -14.001  17.133   2.537  1.00 10.00      A   
ATOM   3847  HG  CYS A 405     -14.859  18.144   2.549  1.00 10.00      A   
ATOM   3848  C   CYS A 405     -13.696  19.601   4.654  1.00 10.00      A   
ATOM   3849  O   CYS A 405     -13.992  19.217   5.788  1.00 10.00      A   
ATOM   3850  N   ILE A 406     -14.385  20.521   4.000  1.00 10.00      A   
ATOM   3851  HN  ILE A 406     -14.077  20.803   3.108  1.00 10.00      A   
ATOM   3852  CA  ILE A 406     -15.577  21.129   4.562  1.00 10.00      A   
ATOM   3853  CB  ILE A 406     -15.718  22.611   4.137  1.00 10.00      A   
ATOM   3854  CG1 ILE A 406     -14.421  23.376   4.423  1.00 10.00      A   
ATOM   3855  CG2 ILE A 406     -16.885  23.265   4.867  1.00 10.00      A   
ATOM   3856  CD1 ILE A 406     -14.434  24.810   3.935  1.00 10.00      A   
ATOM   3857  C   ILE A 406     -16.809  20.348   4.112  1.00 10.00      A   
ATOM   3858  O   ILE A 406     -16.940  20.012   2.936  1.00 10.00      A   
ATOM   3859  N   ILE A 407     -17.688  20.040   5.057  1.00 10.00      A   
ATOM   3860  HN  ILE A 407     -17.500  20.309   5.983  1.00 10.00      A   
ATOM   3861  CA  ILE A 407     -18.916  19.299   4.770  1.00 10.00      A   
ATOM   3862  CB  ILE A 407     -19.748  19.078   6.061  1.00 10.00      A   
ATOM   3863  CG1 ILE A 407     -18.903  18.389   7.139  1.00 10.00      A   
ATOM   3864  CG2 ILE A 407     -21.018  18.283   5.785  1.00 10.00      A   
ATOM   3865  CD1 ILE A 407     -18.353  17.039   6.729  1.00 10.00      A   
ATOM   3866  C   ILE A 407     -19.774  20.023   3.723  1.00 10.00      A   
ATOM   3867  O   ILE A 407     -20.279  19.406   2.782  1.00 10.00      A   
ATOM   3868  N   GLU A 408     -19.927  21.333   3.891  1.00 10.00      A   
ATOM   3869  HN  GLU A 408     -19.487  21.769   4.646  1.00 10.00      A   
ATOM   3870  CA  GLU A 408     -20.723  22.140   2.973  1.00 10.00      A   
ATOM   3871  CB  GLU A 408     -21.118  23.461   3.652  1.00 10.00      A   
ATOM   3872  CG  GLU A 408     -21.777  24.484   2.734  1.00 10.00      A   
ATOM   3873  CD  GLU A 408     -23.229  24.175   2.427  1.00 10.00      A   
ATOM   3874  OE1 GLU A 408     -23.694  23.067   2.754  1.00 10.00      A   
ATOM   3875  OE2 GLU A 408     -23.915  25.051   1.854  1.00 10.00      A   
ATOM   3876  C   GLU A 408     -19.952  22.413   1.684  1.00 10.00      A   
ATOM   3877  O   GLU A 408     -18.859  22.980   1.714  1.00 10.00      A   
ATOM   3878  N   PRO A 409     -20.503  21.991   0.536  1.00 10.00      A   
ATOM   3879  CA  PRO A 409     -19.865  22.207  -0.765  1.00 10.00      A   
ATOM   3880  CB  PRO A 409     -20.749  21.415  -1.742  1.00 10.00      A   
ATOM   3881  CG  PRO A 409     -21.599  20.535  -0.885  1.00 10.00      A   
ATOM   3882  CD  PRO A 409     -21.775  21.267   0.411  1.00 10.00      A   
ATOM   3883  C   PRO A 409     -19.875  23.689  -1.135  1.00 10.00      A   
ATOM   3884  O   PRO A 409     -20.910  24.351  -1.029  1.00 10.00      A   
ATOM   3885  N   LYS A 410     -18.717  24.206  -1.548  1.00 10.00      A   
ATOM   3886  HN  LYS A 410     -17.926  23.624  -1.602  1.00 10.00      A   
ATOM   3887  CA  LYS A 410     -18.582  25.618  -1.924  1.00 10.00      A   
ATOM   3888  CB  LYS A 410     -19.527  25.995  -3.075  1.00 10.00      A   
ATOM   3889  CG  LYS A 410     -19.162  25.392  -4.420  1.00 10.00      A   
ATOM   3890  CD  LYS A 410     -20.059  25.932  -5.522  1.00 10.00      A   
ATOM   3891  CE  LYS A 410     -19.603  25.450  -6.889  1.00 10.00      A   
ATOM   3892  NZ  LYS A 410     -20.321  26.141  -7.993  1.00 10.00      A   
ATOM   3893  HZ1 LYS A 410     -20.560  27.116  -7.710  1.00 10.00      A   
ATOM   3894  HZ2 LYS A 410     -21.196  25.635  -8.231  1.00 10.00      A   
ATOM   3895  HZ3 LYS A 410     -19.719  26.180  -8.839  1.00 10.00      A   
ATOM   3896  C   LYS A 410     -18.801  26.545  -0.724  1.00 10.00      A   
ATOM   3897  O   LYS A 410     -19.251  27.682  -0.880  1.00 10.00      A   
ATOM   3898  N   ALA A 411     -18.477  26.053   0.470  1.00 10.00      A   
ATOM   3899  HN  ALA A 411     -18.138  25.134   0.535  1.00 10.00      A   
ATOM   3900  CA  ALA A 411     -18.632  26.835   1.690  1.00 10.00      A   
ATOM   3901  CB  ALA A 411     -18.565  25.930   2.907  1.00 10.00      A   
ATOM   3902  C   ALA A 411     -17.566  27.916   1.797  1.00 10.00      A   
ATOM   3903  O   ALA A 411     -16.372  27.620   1.795  1.00 10.00      A   
ATOM   3904  N   PRO A 412     -17.982  29.183   1.859  1.00 10.00      A   
ATOM   3905  CA  PRO A 412     -17.067  30.308   1.990  1.00 10.00      A   
ATOM   3906  CB  PRO A 412     -17.831  31.419   1.275  1.00 10.00      A   
ATOM   3907  CG  PRO A 412     -19.273  31.116   1.535  1.00 10.00      A   
ATOM   3908  CD  PRO A 412     -19.383  29.630   1.788  1.00 10.00      A   
ATOM   3909  C   PRO A 412     -16.871  30.686   3.454  1.00 10.00      A   
ATOM   3910  O   PRO A 412     -17.275  29.952   4.358  1.00 10.00      A   
ATOM   3911  N   ASP A 413     -16.241  31.823   3.681  1.00 10.00      A   
ATOM   3912  HN  ASP A 413     -15.913  32.350   2.918  1.00 10.00      A   
ATOM   3913  CA  ASP A 413     -16.014  32.318   5.027  1.00 10.00      A   
ATOM   3914  CB  ASP A 413     -15.170  33.592   4.949  1.00 10.00      A   
ATOM   3915  CG  ASP A 413     -14.573  34.005   6.276  1.00 10.00      A   
ATOM   3916  OD1 ASP A 413     -15.340  34.380   7.186  1.00 10.00      A   
ATOM   3917  OD2 ASP A 413     -13.330  33.978   6.401  1.00 10.00      A   
ATOM   3918  C   ASP A 413     -17.361  32.625   5.675  1.00 10.00      A   
ATOM   3919  O   ASP A 413     -18.228  33.235   5.049  1.00 10.00      A   
ATOM   3920  N   TYR A 414     -17.552  32.190   6.910  1.00 10.00      A   
ATOM   3921  HN  TYR A 414     -16.831  31.704   7.370  1.00 10.00      A   
ATOM   3922  CA  TYR A 414     -18.820  32.421   7.593  1.00 10.00      A   
ATOM   3923  CB  TYR A 414     -19.167  31.277   8.554  1.00 10.00      A   
ATOM   3924  CG  TYR A 414     -18.317  31.213   9.801  1.00 10.00      A   
ATOM   3925  CD1 TYR A 414     -18.716  31.848  10.969  1.00 10.00      A   
ATOM   3926  CD2 TYR A 414     -17.123  30.506   9.814  1.00 10.00      A   
ATOM   3927  CE1 TYR A 414     -17.949  31.786  12.110  1.00 10.00      A   
ATOM   3928  CE2 TYR A 414     -16.348  30.439  10.950  1.00 10.00      A   
ATOM   3929  CZ  TYR A 414     -16.767  31.081  12.096  1.00 10.00      A   
ATOM   3930  OH  TYR A 414     -16.000  31.015  13.232  1.00 10.00      A   
ATOM   3931  HH  TYR A 414     -15.100  30.734  12.992  1.00 10.00      A   
ATOM   3932  C   TYR A 414     -18.864  33.775   8.297  1.00 10.00      A   
ATOM   3933  O   TYR A 414     -19.912  34.189   8.784  1.00 10.00      A   
ATOM   3934  N   LEU A 415     -17.732  34.466   8.347  1.00 10.00      A   
ATOM   3935  HN  LEU A 415     -16.917  34.098   7.927  1.00 10.00      A   
ATOM   3936  CA  LEU A 415     -17.669  35.772   8.996  1.00 10.00      A   
ATOM   3937  CB  LEU A 415     -16.408  35.911   9.860  1.00 10.00      A   
ATOM   3938  CG  LEU A 415     -16.373  35.116  11.171  1.00 10.00      A   
ATOM   3939  CD1 LEU A 415     -15.049  35.331  11.888  1.00 10.00      A   
ATOM   3940  CD2 LEU A 415     -17.535  35.502  12.076  1.00 10.00      A   
ATOM   3941  C   LEU A 415     -17.728  36.896   7.968  1.00 10.00      A   
ATOM   3942  O   LEU A 415     -18.503  37.841   8.111  1.00 10.00      A   
ATOM   3943  N   THR A 416     -16.916  36.794   6.926  1.00 10.00      A   
ATOM   3944  HN  THR A 416     -16.309  36.018   6.856  1.00 10.00      A   
ATOM   3945  CA  THR A 416     -16.885  37.817   5.889  1.00 10.00      A   
ATOM   3946  CB  THR A 416     -15.447  38.057   5.400  1.00 10.00      A   
ATOM   3947  OG1 THR A 416     -14.860  36.800   5.053  1.00 10.00      A   
ATOM   3948  HG1 THR A 416     -13.917  36.921   4.900  1.00 10.00      A   
ATOM   3949  CG2 THR A 416     -14.613  38.709   6.493  1.00 10.00      A   
ATOM   3950  C   THR A 416     -17.762  37.436   4.699  1.00 10.00      A   
ATOM   3951  O   THR A 416     -18.104  38.284   3.869  1.00 10.00      A   
ATOM   3952  N   LEU A 417     -18.131  36.157   4.628  1.00 10.00      A   
ATOM   3953  HN  LEU A 417     -17.842  35.540   5.333  1.00 10.00      A   
ATOM   3954  CA  LEU A 417     -18.954  35.643   3.536  1.00 10.00      A   
ATOM   3955  CB  LEU A 417     -20.313  36.348   3.467  1.00 10.00      A   
ATOM   3956  CG  LEU A 417     -21.233  36.155   4.676  1.00 10.00      A   
ATOM   3957  CD1 LEU A 417     -22.490  36.998   4.535  1.00 10.00      A   
ATOM   3958  CD2 LEU A 417     -21.587  34.687   4.853  1.00 10.00      A   
ATOM   3959  C   LEU A 417     -18.215  35.741   2.207  1.00 10.00      A   
ATOM   3960  O   LEU A 417     -18.825  35.888   1.150  1.00 10.00      A   
ATOM   3961  N   GLU A 418     -16.893  35.647   2.276  1.00 10.00      A   
ATOM   3962  HN  GLU A 418     -16.470  35.518   3.150  1.00 10.00      A   
ATOM   3963  CA  GLU A 418     -16.051  35.724   1.094  1.00 10.00      A   
ATOM   3964  CB  GLU A 418     -15.005  36.830   1.274  1.00 10.00      A   
ATOM   3965  CG  GLU A 418     -15.585  38.192   1.620  1.00 10.00      A   
ATOM   3966  CD  GLU A 418     -14.515  39.243   1.826  1.00 10.00      A   
ATOM   3967  OE1 GLU A 418     -14.400  40.155   0.980  1.00 10.00      A   
ATOM   3968  OE2 GLU A 418     -13.789  39.175   2.840  1.00 10.00      A   
ATOM   3969  C   GLU A 418     -15.354  34.387   0.859  1.00 10.00      A   
ATOM   3970  O   GLU A 418     -15.262  33.566   1.773  1.00 10.00      A   
ATOM   3971  N   PRO A 419     -14.876  34.136  -0.371  1.00 10.00      A   
ATOM   3972  CA  PRO A 419     -14.176  32.888  -0.711  1.00 10.00      A   
ATOM   3973  CB  PRO A 419     -13.800  33.077  -2.181  1.00 10.00      A   
ATOM   3974  CG  PRO A 419     -14.754  34.104  -2.687  1.00 10.00      A   
ATOM   3975  CD  PRO A 419     -14.997  35.031  -1.534  1.00 10.00      A   
ATOM   3976  C   PRO A 419     -12.919  32.687   0.139  1.00 10.00      A   
ATOM   3977  O   PRO A 419     -12.374  33.641   0.701  1.00 10.00      A   
ATOM   3978  N   LEU A 420     -12.447  31.452   0.203  1.00 10.00      A   
ATOM   3979  HN  LEU A 420     -12.891  30.745  -0.321  1.00 10.00      A   
ATOM   3980  CA  LEU A 420     -11.276  31.113   1.002  1.00 10.00      A   
ATOM   3981  CB  LEU A 420     -11.475  29.745   1.666  1.00 10.00      A   
ATOM   3982  CG  LEU A 420     -12.701  29.604   2.572  1.00 10.00      A   
ATOM   3983  CD1 LEU A 420     -12.958  28.142   2.897  1.00 10.00      A   
ATOM   3984  CD2 LEU A 420     -12.521  30.410   3.848  1.00 10.00      A   
ATOM   3985  C   LEU A 420      -9.999  31.106   0.167  1.00 10.00      A   
ATOM   3986  O   LEU A 420      -9.008  30.469   0.540  1.00 10.00      A   
ATOM   3987  N   ASP A 421     -10.021  31.827  -0.953  1.00 10.00      A   
ATOM   3988  HN  ASP A 421     -10.834  32.326  -1.181  1.00 10.00      A   
ATOM   3989  CA  ASP A 421      -8.869  31.895  -1.856  1.00 10.00      A   
ATOM   3990  CB  ASP A 421      -9.152  32.813  -3.051  1.00 10.00      A   
ATOM   3991  CG  ASP A 421     -10.128  32.228  -4.052  1.00 10.00      A   
ATOM   3992  OD1 ASP A 421      -9.687  31.692  -5.089  1.00 10.00      A   
ATOM   3993  OD2 ASP A 421     -11.345  32.323  -3.823  1.00 10.00      A   
ATOM   3994  C   ASP A 421      -7.613  32.369  -1.135  1.00 10.00      A   
ATOM   3995  O   ASP A 421      -6.570  31.712  -1.186  1.00 10.00      A   
ATOM   3996  N   ILE A 422      -7.719  33.502  -0.451  1.00 10.00      A   
ATOM   3997  HN  ILE A 422      -8.580  33.974  -0.439  1.00 10.00      A   
ATOM   3998  CA  ILE A 422      -6.584  34.067   0.277  1.00 10.00      A   
ATOM   3999  CB  ILE A 422      -6.835  35.521   0.734  1.00 10.00      A   
ATOM   4000  CG1 ILE A 422      -8.107  35.611   1.583  1.00 10.00      A   
ATOM   4001  CG2 ILE A 422      -6.927  36.444  -0.472  1.00 10.00      A   
ATOM   4002  CD1 ILE A 422      -8.186  36.848   2.449  1.00 10.00      A   
ATOM   4003  C   ILE A 422      -6.193  33.205   1.476  1.00 10.00      A   
ATOM   4004  O   ILE A 422      -5.023  33.166   1.858  1.00 10.00      A   
ATOM   4005  N   GLY A 423      -7.173  32.523   2.064  1.00 10.00      A   
ATOM   4006  HN  GLY A 423      -8.090  32.614   1.727  1.00 10.00      A   
ATOM   4007  CA  GLY A 423      -6.908  31.664   3.201  1.00 10.00      A   
ATOM   4008  C   GLY A 423      -6.002  30.510   2.827  1.00 10.00      A   
ATOM   4009  O   GLY A 423      -4.961  30.299   3.446  1.00 10.00      A   
ATOM   4010  N   PHE A 424      -6.390  29.773   1.794  1.00 10.00      A   
ATOM   4011  HN  PHE A 424      -7.229  29.996   1.332  1.00 10.00      A   
ATOM   4012  CA  PHE A 424      -5.602  28.642   1.330  1.00 10.00      A   
ATOM   4013  CB  PHE A 424      -6.432  27.742   0.413  1.00 10.00      A   
ATOM   4014  CG  PHE A 424      -7.383  26.838   1.149  1.00 10.00      A   
ATOM   4015  CD1 PHE A 424      -8.748  27.077   1.132  1.00 10.00      A   
ATOM   4016  CD2 PHE A 424      -6.907  25.744   1.859  1.00 10.00      A   
ATOM   4017  CE1 PHE A 424      -9.618  26.243   1.807  1.00 10.00      A   
ATOM   4018  CE2 PHE A 424      -7.771  24.907   2.537  1.00 10.00      A   
ATOM   4019  CZ  PHE A 424      -9.130  25.155   2.511  1.00 10.00      A   
ATOM   4020  C   PHE A 424      -4.348  29.131   0.617  1.00 10.00      A   
ATOM   4021  O   PHE A 424      -3.336  28.430   0.559  1.00 10.00      A   
ATOM   4022  N   GLY A 425      -4.423  30.345   0.083  1.00 10.00      A   
ATOM   4023  HN  GLY A 425      -5.267  30.843   0.145  1.00 10.00      A   
ATOM   4024  CA  GLY A 425      -3.291  30.933  -0.603  1.00 10.00      A   
ATOM   4025  C   GLY A 425      -2.137  31.192   0.343  1.00 10.00      A   
ATOM   4026  O   GLY A 425      -0.975  31.207  -0.067  1.00 10.00      A   
ATOM   4027  N   ALA A 426      -2.459  31.398   1.616  1.00 10.00      A   
ATOM   4028  HN  ALA A 426      -3.407  31.397   1.876  1.00 10.00      A   
ATOM   4029  CA  ALA A 426      -1.446  31.640   2.634  1.00 10.00      A   
ATOM   4030  CB  ALA A 426      -2.067  32.314   3.846  1.00 10.00      A   
ATOM   4031  C   ALA A 426      -0.787  30.332   3.043  1.00 10.00      A   
ATOM   4032  O   ALA A 426       0.395  30.302   3.391  1.00 10.00      A   
ATOM   4033  N   ILE A 427      -1.564  29.248   2.977  1.00 10.00      A   
ATOM   4034  HN  ILE A 427      -2.489  29.347   2.673  1.00 10.00      A   
ATOM   4035  CA  ILE A 427      -1.082  27.921   3.342  1.00 10.00      A   
ATOM   4036  CB  ILE A 427      -2.195  26.853   3.208  1.00 10.00      A   
ATOM   4037  CG1 ILE A 427      -3.423  27.219   4.057  1.00 10.00      A   
ATOM   4038  CG2 ILE A 427      -1.674  25.464   3.571  1.00 10.00      A   
ATOM   4039  CD1 ILE A 427      -3.200  27.156   5.556  1.00 10.00      A   
ATOM   4040  C   ILE A 427       0.102  27.523   2.466  1.00 10.00      A   
ATOM   4041  O   ILE A 427       1.163  27.168   2.970  1.00 10.00      A   
ATOM   4042  N   VAL A 428      -0.080  27.624   1.156  1.00 10.00      A   
ATOM   4043  HN  VAL A 428      -0.939  27.958   0.821  1.00 10.00      A   
ATOM   4044  CA  VAL A 428       0.969  27.258   0.201  1.00 10.00      A   
ATOM   4045  CB  VAL A 428       0.428  27.116  -1.240  1.00 10.00      A   
ATOM   4046  CG1 VAL A 428      -0.452  25.883  -1.359  1.00 10.00      A   
ATOM   4047  CG2 VAL A 428      -0.337  28.364  -1.657  1.00 10.00      A   
ATOM   4048  C   VAL A 428       2.120  28.263   0.214  1.00 10.00      A   
ATOM   4049  O   VAL A 428       3.215  27.970  -0.264  1.00 10.00      A   
ATOM   4050  N   GLU A 429       1.869  29.441   0.766  1.00 10.00      A   
ATOM   4051  HN  GLU A 429       0.985  29.609   1.148  1.00 10.00      A   
ATOM   4052  CA  GLU A 429       2.882  30.481   0.833  1.00 10.00      A   
ATOM   4053  CB  GLU A 429       2.244  31.852   1.091  1.00 10.00      A   
ATOM   4054  CG  GLU A 429       3.194  33.021   0.873  1.00 10.00      A   
ATOM   4055  CD  GLU A 429       2.627  34.350   1.328  1.00 10.00      A   
ATOM   4056  OE1 GLU A 429       1.421  34.598   1.118  1.00 10.00      A   
ATOM   4057  OE2 GLU A 429       3.395  35.163   1.889  1.00 10.00      A   
ATOM   4058  C   GLU A 429       3.905  30.163   1.917  1.00 10.00      A   
ATOM   4059  O   GLU A 429       5.107  30.143   1.659  1.00 10.00      A   
ATOM   4060  N   HIS A 430       3.423  29.884   3.124  1.00 10.00      A   
ATOM   4061  HN  HIS A 430       2.452  29.883   3.268  1.00 10.00      A   
ATOM   4062  CA  HIS A 430       4.310  29.585   4.243  1.00 10.00      A   
ATOM   4063  CB  HIS A 430       3.631  29.860   5.589  1.00 10.00      A   
ATOM   4064  CG  HIS A 430       3.676  31.301   5.998  1.00 10.00      A   
ATOM   4065  ND1 HIS A 430       4.584  31.754   6.922  1.00 10.00      A   
ATOM   4066  CD2 HIS A 430       2.918  32.343   5.570  1.00 10.00      A   
ATOM   4067  CE1 HIS A 430       4.367  33.052   7.040  1.00 10.00      A   
ATOM   4068  NE2 HIS A 430       3.370  33.452   6.242  1.00 10.00      A   
ATOM   4069  HE2 HIS A 430       3.033  34.368   6.142  1.00 10.00      A   
ATOM   4070  C   HIS A 430       4.860  28.165   4.190  1.00 10.00      A   
ATOM   4071  O   HIS A 430       6.034  27.939   4.488  1.00 10.00      A   
ATOM   4072  N   CYS A 431       4.023  27.215   3.799  1.00 10.00      A   
ATOM   4073  HN  CYS A 431       3.107  27.456   3.545  1.00 10.00      A   
ATOM   4074  CA  CYS A 431       4.435  25.818   3.725  1.00 10.00      A   
ATOM   4075  CB  CYS A 431       3.234  24.888   3.919  1.00 10.00      A   
ATOM   4076  SG  CYS A 431       2.099  25.412   5.222  1.00 10.00      A   
ATOM   4077  HG  CYS A 431       1.332  26.368   4.718  1.00 10.00      A   
ATOM   4078  C   CYS A 431       5.126  25.524   2.399  1.00 10.00      A   
ATOM   4079  O   CYS A 431       4.481  25.153   1.415  1.00 10.00      A   
ATOM   4080  N   LYS A 432       6.442  25.694   2.382  1.00 10.00      A   
ATOM   4081  HN  LYS A 432       6.893  25.993   3.203  1.00 10.00      A   
ATOM   4082  CA  LYS A 432       7.237  25.463   1.180  1.00 10.00      A   
ATOM   4083  CB  LYS A 432       8.597  26.157   1.301  1.00 10.00      A   
ATOM   4084  CG  LYS A 432       8.533  27.660   1.518  1.00 10.00      A   
ATOM   4085  CD  LYS A 432       9.928  28.237   1.690  1.00 10.00      A   
ATOM   4086  CE  LYS A 432       9.888  29.716   2.034  1.00 10.00      A   
ATOM   4087  NZ  LYS A 432      11.221  30.220   2.461  1.00 10.00      A   
ATOM   4088  HZ1 LYS A 432      11.925  30.063   1.711  1.00 10.00      A   
ATOM   4089  HZ2 LYS A 432      11.531  29.719   3.320  1.00 10.00      A   
ATOM   4090  HZ3 LYS A 432      11.170  31.241   2.669  1.00 10.00      A   
ATOM   4091  C   LYS A 432       7.456  23.975   0.923  1.00 10.00      A   
ATOM   4092  O   LYS A 432       7.752  23.571  -0.201  1.00 10.00      A   
ATOM   4093  N   ASP A 433       7.311  23.165   1.964  1.00 10.00      A   
ATOM   4094  HN  ASP A 433       7.055  23.544   2.829  1.00 10.00      A   
ATOM   4095  CA  ASP A 433       7.520  21.720   1.851  1.00 10.00      A   
ATOM   4096  CB  ASP A 433       8.416  21.210   2.989  1.00 10.00      A   
ATOM   4097  CG  ASP A 433       9.841  21.728   2.906  1.00 10.00      A   
ATOM   4098  OD1 ASP A 433      10.091  22.871   3.349  1.00 10.00      A   
ATOM   4099  OD2 ASP A 433      10.724  20.992   2.411  1.00 10.00      A   
ATOM   4100  C   ASP A 433       6.197  20.958   1.823  1.00 10.00      A   
ATOM   4101  O   ASP A 433       6.146  19.758   2.096  1.00 10.00      A   
ATOM   4102  N   LEU A 434       5.130  21.662   1.478  1.00 10.00      A   
ATOM   4103  HN  LEU A 434       5.236  22.609   1.270  1.00 10.00      A   
ATOM   4104  CA  LEU A 434       3.805  21.061   1.398  1.00 10.00      A   
ATOM   4105  CB  LEU A 434       2.744  22.160   1.268  1.00 10.00      A   
ATOM   4106  CG  LEU A 434       1.286  21.704   1.269  1.00 10.00      A   
ATOM   4107  CD1 LEU A 434       0.917  21.105   2.612  1.00 10.00      A   
ATOM   4108  CD2 LEU A 434       0.365  22.860   0.921  1.00 10.00      A   
ATOM   4109  C   LEU A 434       3.726  20.111   0.203  1.00 10.00      A   
ATOM   4110  O   LEU A 434       3.764  20.552  -0.941  1.00 10.00      A   
ATOM   4111  N   ARG A 435       3.619  18.810   0.478  1.00 10.00      A   
ATOM   4112  HN  ARG A 435       3.582  18.522   1.416  1.00 10.00      A   
ATOM   4113  CA  ARG A 435       3.549  17.800  -0.577  1.00 10.00      A   
ATOM   4114  CB  ARG A 435       4.184  16.474  -0.123  1.00 10.00      A   
ATOM   4115  CG  ARG A 435       5.553  16.582   0.529  1.00 10.00      A   
ATOM   4116  CD  ARG A 435       6.240  15.221   0.597  1.00 10.00      A   
ATOM   4117  NE  ARG A 435       5.346  14.156   1.062  1.00 10.00      A   
ATOM   4118  HE  ARG A 435       4.558  13.959   0.514  1.00 10.00      A   
ATOM   4119  CZ  ARG A 435       5.553  13.447   2.174  1.00 10.00      A   
ATOM   4120  NH1 ARG A 435       6.612  13.693   2.927  1.00 10.00      A   
ATOM   4121 HH11 ARG A 435       7.290  14.442   2.660  1.00 10.00      A   
ATOM   4122 HH12 ARG A 435       6.777  13.140   3.797  1.00 10.00      A   
ATOM   4123  NH2 ARG A 435       4.707  12.491   2.525  1.00 10.00      A   
ATOM   4124 HH21 ARG A 435       4.878  11.943   3.394  1.00 10.00      A   
ATOM   4125 HH22 ARG A 435       3.862  12.270   1.938  1.00 10.00      A   
ATOM   4126  C   ARG A 435       2.109  17.524  -0.979  1.00 10.00      A   
ATOM   4127  O   ARG A 435       1.748  17.627  -2.149  1.00 10.00      A   
ATOM   4128  N   ARG A 436       1.294  17.164   0.000  1.00 10.00      A   
ATOM   4129  HN  ARG A 436       1.638  17.129   0.918  1.00 10.00      A   
ATOM   4130  CA  ARG A 436      -0.105  16.844  -0.250  1.00 10.00      A   
ATOM   4131  CB  ARG A 436      -0.472  15.520   0.429  1.00 10.00      A   
ATOM   4132  CG  ARG A 436      -1.832  14.959   0.044  1.00 10.00      A   
ATOM   4133  CD  ARG A 436      -2.092  13.626   0.728  1.00 10.00      A   
ATOM   4134  NE  ARG A 436      -3.295  12.972   0.214  1.00 10.00      A   
ATOM   4135  HE  ARG A 436      -3.949  13.536  -0.267  1.00 10.00      A   
ATOM   4136  CZ  ARG A 436      -3.569  11.680   0.375  1.00 10.00      A   
ATOM   4137  NH1 ARG A 436      -2.742  10.887   1.043  1.00 10.00      A   
ATOM   4138 HH11 ARG A 436      -2.980   9.873   1.155  1.00 10.00      A   
ATOM   4139 HH12 ARG A 436      -1.864  11.265   1.461  1.00 10.00      A   
ATOM   4140  NH2 ARG A 436      -4.684  11.172  -0.127  1.00 10.00      A   
ATOM   4141 HH21 ARG A 436      -5.358  11.779  -0.646  1.00 10.00      A   
ATOM   4142 HH22 ARG A 436      -4.888  10.148  -0.001  1.00 10.00      A   
ATOM   4143  C   ARG A 436      -1.014  17.961   0.236  1.00 10.00      A   
ATOM   4144  O   ARG A 436      -0.945  18.374   1.399  1.00 10.00      A   
ATOM   4145  N   LEU A 437      -1.848  18.455  -0.663  1.00 10.00      A   
ATOM   4146  HN  LEU A 437      -1.838  18.094  -1.582  1.00 10.00      A   
ATOM   4147  CA  LEU A 437      -2.777  19.517  -0.337  1.00 10.00      A   
ATOM   4148  CB  LEU A 437      -2.348  20.838  -0.975  1.00 10.00      A   
ATOM   4149  CG  LEU A 437      -3.323  22.008  -0.820  1.00 10.00      A   
ATOM   4150  CD1 LEU A 437      -3.423  22.442   0.635  1.00 10.00      A   
ATOM   4151  CD2 LEU A 437      -2.897  23.168  -1.700  1.00 10.00      A   
ATOM   4152  C   LEU A 437      -4.184  19.162  -0.781  1.00 10.00      A   
ATOM   4153  O   LEU A 437      -4.426  18.860  -1.950  1.00 10.00      A   
ATOM   4154  N   SER A 438      -5.098  19.194   0.163  1.00 10.00      A   
ATOM   4155  HN  SER A 438      -4.830  19.424   1.082  1.00 10.00      A   
ATOM   4156  CA  SER A 438      -6.488  18.899  -0.107  1.00 10.00      A   
ATOM   4157  CB  SER A 438      -6.870  17.573   0.541  1.00 10.00      A   
ATOM   4158  OG  SER A 438      -5.759  16.698   0.588  1.00 10.00      A   
ATOM   4159  HG  SER A 438      -6.046  15.846   0.940  1.00 10.00      A   
ATOM   4160  C   SER A 438      -7.335  20.026   0.452  1.00 10.00      A   
ATOM   4161  O   SER A 438      -7.276  20.320   1.647  1.00 10.00      A   
ATOM   4162  N   LEU A 439      -8.107  20.664  -0.406  1.00 10.00      A   
ATOM   4163  HN  LEU A 439      -8.133  20.369  -1.344  1.00 10.00      A   
ATOM   4164  CA  LEU A 439      -8.935  21.783   0.020  1.00 10.00      A   
ATOM   4165  CB  LEU A 439      -8.379  23.112  -0.513  1.00 10.00      A   
ATOM   4166  CG  LEU A 439      -7.670  23.065  -1.871  1.00 10.00      A   
ATOM   4167  CD1 LEU A 439      -8.644  22.709  -2.983  1.00 10.00      A   
ATOM   4168  CD2 LEU A 439      -6.976  24.386  -2.164  1.00 10.00      A   
ATOM   4169  C   LEU A 439     -10.400  21.608  -0.363  1.00 10.00      A   
ATOM   4170  O   LEU A 439     -10.773  20.637  -1.021  1.00 10.00      A   
ATOM   4171  N   SER A 440     -11.219  22.555   0.074  1.00 10.00      A   
ATOM   4172  HN  SER A 440     -10.849  23.293   0.600  1.00 10.00      A   
ATOM   4173  CA  SER A 440     -12.645  22.554  -0.201  1.00 10.00      A   
ATOM   4174  CB  SER A 440     -13.339  21.431   0.574  1.00 10.00      A   
ATOM   4175  OG  SER A 440     -12.775  21.277   1.866  1.00 10.00      A   
ATOM   4176  HG  SER A 440     -11.819  21.169   1.789  1.00 10.00      A   
ATOM   4177  C   SER A 440     -13.229  23.912   0.183  1.00 10.00      A   
ATOM   4178  O   SER A 440     -12.557  24.711   0.841  1.00 10.00      A   
ATOM   4179  N   GLY A 441     -14.461  24.175  -0.230  1.00 10.00      A   
ATOM   4180  HN  GLY A 441     -14.945  23.510  -0.765  1.00 10.00      A   
ATOM   4181  CA  GLY A 441     -15.089  25.439   0.081  1.00 10.00      A   
ATOM   4182  C   GLY A 441     -15.214  26.315  -1.148  1.00 10.00      A   
ATOM   4183  O   GLY A 441     -14.977  25.853  -2.266  1.00 10.00      A   
ATOM   4184  N   LEU A 442     -15.605  27.565  -0.953  1.00 10.00      A   
ATOM   4185  HN  LEU A 442     -15.789  27.874  -0.038  1.00 10.00      A   
ATOM   4186  CA  LEU A 442     -15.750  28.493  -2.064  1.00 10.00      A   
ATOM   4187  CB  LEU A 442     -16.685  29.649  -1.713  1.00 10.00      A   
ATOM   4188  CG  LEU A 442     -17.040  30.590  -2.868  1.00 10.00      A   
ATOM   4189  CD1 LEU A 442     -17.751  29.827  -3.975  1.00 10.00      A   
ATOM   4190  CD2 LEU A 442     -17.904  31.740  -2.376  1.00 10.00      A   
ATOM   4191  C   LEU A 442     -14.388  29.027  -2.468  1.00 10.00      A   
ATOM   4192  O   LEU A 442     -13.774  29.806  -1.734  1.00 10.00      A   
ATOM   4193  N   LEU A 443     -13.915  28.583  -3.617  1.00 10.00      A   
ATOM   4194  HN  LEU A 443     -14.448  27.949  -4.137  1.00 10.00      A   
ATOM   4195  CA  LEU A 443     -12.620  28.996  -4.132  1.00 10.00      A   
ATOM   4196  CB  LEU A 443     -11.611  27.863  -3.935  1.00 10.00      A   
ATOM   4197  CG  LEU A 443     -11.378  27.413  -2.491  1.00 10.00      A   
ATOM   4198  CD1 LEU A 443     -10.988  25.945  -2.438  1.00 10.00      A   
ATOM   4199  CD2 LEU A 443     -10.310  28.268  -1.834  1.00 10.00      A   
ATOM   4200  C   LEU A 443     -12.729  29.336  -5.614  1.00 10.00      A   
ATOM   4201  O   LEU A 443     -13.427  28.652  -6.367  1.00 10.00      A   
ATOM   4202  N   THR A 444     -12.051  30.393  -6.028  1.00 10.00      A   
ATOM   4203  HN  THR A 444     -11.513  30.906  -5.379  1.00 10.00      A   
ATOM   4204  CA  THR A 444     -12.068  30.815  -7.418  1.00 10.00      A   
ATOM   4205  CB  THR A 444     -12.264  32.340  -7.521  1.00 10.00      A   
ATOM   4206  OG1 THR A 444     -11.165  33.012  -6.889  1.00 10.00      A   
ATOM   4207  HG1 THR A 444     -10.820  32.461  -6.163  1.00 10.00      A   
ATOM   4208  CG2 THR A 444     -13.560  32.757  -6.844  1.00 10.00      A   
ATOM   4209  C   THR A 444     -10.748  30.433  -8.084  1.00 10.00      A   
ATOM   4210  O   THR A 444     -10.042  29.548  -7.604  1.00 10.00      A   
ATOM   4211  N   ASP A 445     -10.410  31.101  -9.179  1.00 10.00      A   
ATOM   4212  HN  ASP A 445     -11.015  31.791  -9.528  1.00 10.00      A   
ATOM   4213  CA  ASP A 445      -9.158  30.826  -9.877  1.00 10.00      A   
ATOM   4214  CB  ASP A 445      -9.210  31.310 -11.332  1.00 10.00      A   
ATOM   4215  CG  ASP A 445     -10.134  30.487 -12.213  1.00 10.00      A   
ATOM   4216  OD1 ASP A 445     -10.499  30.971 -13.309  1.00 10.00      A   
ATOM   4217  OD2 ASP A 445     -10.513  29.365 -11.817  1.00 10.00      A   
ATOM   4218  C   ASP A 445      -8.003  31.504  -9.154  1.00 10.00      A   
ATOM   4219  O   ASP A 445      -6.833  31.236  -9.431  1.00 10.00      A   
ATOM   4220  N   LYS A 446      -8.348  32.379  -8.211  1.00 10.00      A   
ATOM   4221  HN  LYS A 446      -9.300  32.527  -8.026  1.00 10.00      A   
ATOM   4222  CA  LYS A 446      -7.359  33.117  -7.436  1.00 10.00      A   
ATOM   4223  CB  LYS A 446      -8.045  34.157  -6.550  1.00 10.00      A   
ATOM   4224  CG  LYS A 446      -7.104  35.167  -5.911  1.00 10.00      A   
ATOM   4225  CD  LYS A 446      -6.316  35.930  -6.961  1.00 10.00      A   
ATOM   4226  CE  LYS A 446      -5.448  37.000  -6.325  1.00 10.00      A   
ATOM   4227  NZ  LYS A 446      -4.511  37.612  -7.302  1.00 10.00      A   
ATOM   4228  HZ1 LYS A 446      -3.937  38.341  -6.836  1.00 10.00      A   
ATOM   4229  HZ2 LYS A 446      -5.040  38.051  -8.080  1.00 10.00      A   
ATOM   4230  HZ3 LYS A 446      -3.873  36.880  -7.697  1.00 10.00      A   
ATOM   4231  C   LYS A 446      -6.503  32.177  -6.590  1.00 10.00      A   
ATOM   4232  O   LYS A 446      -5.273  32.278  -6.585  1.00 10.00      A   
ATOM   4233  N   VAL A 447      -7.153  31.263  -5.875  1.00 10.00      A   
ATOM   4234  HN  VAL A 447      -8.142  31.247  -5.893  1.00 10.00      A   
ATOM   4235  CA  VAL A 447      -6.440  30.304  -5.041  1.00 10.00      A   
ATOM   4236  CB  VAL A 447      -7.399  29.420  -4.213  1.00 10.00      A   
ATOM   4237  CG1 VAL A 447      -8.212  28.489  -5.102  1.00 10.00      A   
ATOM   4238  CG2 VAL A 447      -6.633  28.634  -3.161  1.00 10.00      A   
ATOM   4239  C   VAL A 447      -5.507  29.439  -5.890  1.00 10.00      A   
ATOM   4240  O   VAL A 447      -4.404  29.096  -5.466  1.00 10.00      A   
ATOM   4241  N   PHE A 448      -5.947  29.123  -7.102  1.00 10.00      A   
ATOM   4242  HN  PHE A 448      -6.834  29.438  -7.387  1.00 10.00      A   
ATOM   4243  CA  PHE A 448      -5.149  28.320  -8.016  1.00 10.00      A   
ATOM   4244  CB  PHE A 448      -5.973  27.915  -9.234  1.00 10.00      A   
ATOM   4245  CG  PHE A 448      -7.053  26.919  -8.933  1.00 10.00      A   
ATOM   4246  CD1 PHE A 448      -8.345  27.339  -8.676  1.00 10.00      A   
ATOM   4247  CD2 PHE A 448      -6.780  25.564  -8.911  1.00 10.00      A   
ATOM   4248  CE1 PHE A 448      -9.346  26.430  -8.402  1.00 10.00      A   
ATOM   4249  CE2 PHE A 448      -7.774  24.647  -8.636  1.00 10.00      A   
ATOM   4250  CZ  PHE A 448      -9.058  25.083  -8.381  1.00 10.00      A   
ATOM   4251  C   PHE A 448      -3.914  29.097  -8.444  1.00 10.00      A   
ATOM   4252  O   PHE A 448      -2.829  28.531  -8.589  1.00 10.00      A   
ATOM   4253  N   GLU A 449      -4.093  30.399  -8.643  1.00 10.00      A   
ATOM   4254  HN  GLU A 449      -4.998  30.774  -8.544  1.00 10.00      A   
ATOM   4255  CA  GLU A 449      -2.999  31.283  -9.019  1.00 10.00      A   
ATOM   4256  CB  GLU A 449      -3.534  32.699  -9.265  1.00 10.00      A   
ATOM   4257  CG  GLU A 449      -2.461  33.752  -9.509  1.00 10.00      A   
ATOM   4258  CD  GLU A 449      -2.992  35.163  -9.369  1.00 10.00      A   
ATOM   4259  OE1 GLU A 449      -3.431  35.741 -10.384  1.00 10.00      A   
ATOM   4260  OE2 GLU A 449      -2.981  35.697  -8.241  1.00 10.00      A   
ATOM   4261  C   GLU A 449      -1.959  31.303  -7.900  1.00 10.00      A   
ATOM   4262  O   GLU A 449      -0.756  31.214  -8.146  1.00 10.00      A   
ATOM   4263  N   TYR A 450      -2.445  31.402  -6.667  1.00 10.00      A   
ATOM   4264  HN  TYR A 450      -3.417  31.478  -6.544  1.00 10.00      A   
ATOM   4265  CA  TYR A 450      -1.579  31.415  -5.495  1.00 10.00      A   
ATOM   4266  CB  TYR A 450      -2.398  31.661  -4.223  1.00 10.00      A   
ATOM   4267  CG  TYR A 450      -2.803  33.100  -4.010  1.00 10.00      A   
ATOM   4268  CD1 TYR A 450      -4.113  33.433  -3.697  1.00 10.00      A   
ATOM   4269  CD2 TYR A 450      -1.873  34.126  -4.116  1.00 10.00      A   
ATOM   4270  CE1 TYR A 450      -4.486  34.747  -3.495  1.00 10.00      A   
ATOM   4271  CE2 TYR A 450      -2.236  35.441  -3.917  1.00 10.00      A   
ATOM   4272  CZ  TYR A 450      -3.542  35.748  -3.607  1.00 10.00      A   
ATOM   4273  OH  TYR A 450      -3.908  37.062  -3.407  1.00 10.00      A   
ATOM   4274  HH  TYR A 450      -3.257  37.645  -3.825  1.00 10.00      A   
ATOM   4275  C   TYR A 450      -0.831  30.096  -5.371  1.00 10.00      A   
ATOM   4276  O   TYR A 450       0.387  30.078  -5.197  1.00 10.00      A   
ATOM   4277  N   ILE A 451      -1.567  28.997  -5.486  1.00 10.00      A   
ATOM   4278  HN  ILE A 451      -2.535  29.084  -5.645  1.00 10.00      A   
ATOM   4279  CA  ILE A 451      -0.989  27.666  -5.382  1.00 10.00      A   
ATOM   4280  CB  ILE A 451      -2.073  26.568  -5.453  1.00 10.00      A   
ATOM   4281  CG1 ILE A 451      -2.952  26.616  -4.198  1.00 10.00      A   
ATOM   4282  CG2 ILE A 451      -1.446  25.189  -5.623  1.00 10.00      A   
ATOM   4283  CD1 ILE A 451      -4.151  25.692  -4.243  1.00 10.00      A   
ATOM   4284  C   ILE A 451       0.074  27.428  -6.449  1.00 10.00      A   
ATOM   4285  O   ILE A 451       1.184  27.018  -6.135  1.00 10.00      A   
ATOM   4286  N   GLY A 452      -0.255  27.714  -7.702  1.00 10.00      A   
ATOM   4287  HN  GLY A 452      -1.150  28.068  -7.901  1.00 10.00      A   
ATOM   4288  CA  GLY A 452       0.693  27.501  -8.781  1.00 10.00      A   
ATOM   4289  C   GLY A 452       1.960  28.333  -8.647  1.00 10.00      A   
ATOM   4290  O   GLY A 452       3.030  27.935  -9.119  1.00 10.00      A   
ATOM   4291  N   THR A 453       1.856  29.478  -7.990  1.00 10.00      A   
ATOM   4292  HN  THR A 453       0.991  29.737  -7.610  1.00 10.00      A   
ATOM   4293  CA  THR A 453       3.004  30.358  -7.818  1.00 10.00      A   
ATOM   4294  CB  THR A 453       2.578  31.840  -7.834  1.00 10.00      A   
ATOM   4295  OG1 THR A 453       1.620  32.043  -8.883  1.00 10.00      A   
ATOM   4296  HG1 THR A 453       0.729  31.858  -8.544  1.00 10.00      A   
ATOM   4297  CG2 THR A 453       3.776  32.748  -8.073  1.00 10.00      A   
ATOM   4298  C   THR A 453       3.794  30.051  -6.540  1.00 10.00      A   
ATOM   4299  O   THR A 453       5.014  30.202  -6.512  1.00 10.00      A   
ATOM   4300  N   TYR A 454       3.111  29.596  -5.495  1.00 10.00      A   
ATOM   4301  HN  TYR A 454       2.142  29.443  -5.576  1.00 10.00      A   
ATOM   4302  CA  TYR A 454       3.779  29.314  -4.225  1.00 10.00      A   
ATOM   4303  CB  TYR A 454       2.974  29.863  -3.050  1.00 10.00      A   
ATOM   4304  CG  TYR A 454       2.992  31.368  -2.956  1.00 10.00      A   
ATOM   4305  CD1 TYR A 454       1.831  32.108  -3.123  1.00 10.00      A   
ATOM   4306  CD2 TYR A 454       4.174  32.050  -2.696  1.00 10.00      A   
ATOM   4307  CE1 TYR A 454       1.845  33.486  -3.034  1.00 10.00      A   
ATOM   4308  CE2 TYR A 454       4.198  33.425  -2.604  1.00 10.00      A   
ATOM   4309  CZ  TYR A 454       3.032  34.139  -2.774  1.00 10.00      A   
ATOM   4310  OH  TYR A 454       3.055  35.511  -2.684  1.00 10.00      A   
ATOM   4311  HH  TYR A 454       3.874  35.838  -3.078  1.00 10.00      A   
ATOM   4312  C   TYR A 454       4.105  27.838  -4.011  1.00 10.00      A   
ATOM   4313  O   TYR A 454       5.188  27.502  -3.530  1.00 10.00      A   
ATOM   4314  N   ALA A 455       3.183  26.958  -4.366  1.00 10.00      A   
ATOM   4315  HN  ALA A 455       2.346  27.272  -4.775  1.00 10.00      A   
ATOM   4316  CA  ALA A 455       3.393  25.526  -4.187  1.00 10.00      A   
ATOM   4317  CB  ALA A 455       2.068  24.784  -4.108  1.00 10.00      A   
ATOM   4318  C   ALA A 455       4.280  24.944  -5.283  1.00 10.00      A   
ATOM   4319  O   ALA A 455       3.876  24.842  -6.443  1.00 10.00      A   
ATOM   4320  N   LYS A 456       5.493  24.566  -4.908  1.00 10.00      A   
ATOM   4321  HN  LYS A 456       5.759  24.678  -3.970  1.00 10.00      A   
ATOM   4322  CA  LYS A 456       6.441  23.992  -5.850  1.00 10.00      A   
ATOM   4323  CB  LYS A 456       7.712  24.843  -5.921  1.00 10.00      A   
ATOM   4324  CG  LYS A 456       7.475  26.279  -6.369  1.00 10.00      A   
ATOM   4325  CD  LYS A 456       6.819  26.337  -7.743  1.00 10.00      A   
ATOM   4326  CE  LYS A 456       6.568  27.774  -8.175  1.00 10.00      A   
ATOM   4327  NZ  LYS A 456       5.831  27.855  -9.465  1.00 10.00      A   
ATOM   4328  HZ1 LYS A 456       4.813  27.695  -9.311  1.00 10.00      A   
ATOM   4329  HZ2 LYS A 456       6.182  27.131 -10.126  1.00 10.00      A   
ATOM   4330  HZ3 LYS A 456       5.965  28.793  -9.897  1.00 10.00      A   
ATOM   4331  C   LYS A 456       6.774  22.550  -5.483  1.00 10.00      A   
ATOM   4332  O   LYS A 456       7.284  21.789  -6.306  1.00 10.00      A   
ATOM   4333  N   LYS A 457       6.462  22.175  -4.247  1.00 10.00      A   
ATOM   4334  HN  LYS A 457       6.035  22.824  -3.645  1.00 10.00      A   
ATOM   4335  CA  LYS A 457       6.723  20.821  -3.762  1.00 10.00      A   
ATOM   4336  CB  LYS A 457       7.446  20.853  -2.411  1.00 10.00      A   
ATOM   4337  CG  LYS A 457       8.920  21.228  -2.476  1.00 10.00      A   
ATOM   4338  CD  LYS A 457       9.728  20.215  -3.269  1.00 10.00      A   
ATOM   4339  CE  LYS A 457      11.098  19.985  -2.648  1.00 10.00      A   
ATOM   4340  NZ  LYS A 457      11.863  21.252  -2.502  1.00 10.00      A   
ATOM   4341  HZ1 LYS A 457      11.757  21.832  -3.358  1.00 10.00      A   
ATOM   4342  HZ2 LYS A 457      12.876  21.050  -2.360  1.00 10.00      A   
ATOM   4343  HZ3 LYS A 457      11.512  21.790  -1.685  1.00 10.00      A   
ATOM   4344  C   LYS A 457       5.420  20.040  -3.623  1.00 10.00      A   
ATOM   4345  O   LYS A 457       5.421  18.879  -3.206  1.00 10.00      A   
ATOM   4346  N   MET A 458       4.313  20.691  -3.968  1.00 10.00      A   
ATOM   4347  HN  MET A 458       4.384  21.611  -4.296  1.00 10.00      A   
ATOM   4348  CA  MET A 458       3.000  20.067  -3.881  1.00 10.00      A   
ATOM   4349  CB  MET A 458       1.900  21.125  -3.932  1.00 10.00      A   
ATOM   4350  CG  MET A 458       0.509  20.590  -3.640  1.00 10.00      A   
ATOM   4351  SD  MET A 458      -0.792  21.679  -4.252  1.00 10.00      A   
ATOM   4352  CE  MET A 458      -0.481  21.607  -6.015  1.00 10.00      A   
ATOM   4353  C   MET A 458       2.816  19.053  -5.003  1.00 10.00      A   
ATOM   4354  O   MET A 458       2.448  19.408  -6.123  1.00 10.00      A   
ATOM   4355  N   GLU A 459       3.065  17.793  -4.684  1.00 10.00      A   
ATOM   4356  HN  GLU A 459       3.324  17.581  -3.763  1.00 10.00      A   
ATOM   4357  CA  GLU A 459       2.965  16.716  -5.655  1.00 10.00      A   
ATOM   4358  CB  GLU A 459       3.981  15.623  -5.327  1.00 10.00      A   
ATOM   4359  CG  GLU A 459       5.413  16.126  -5.236  1.00 10.00      A   
ATOM   4360  CD  GLU A 459       6.385  15.078  -4.736  1.00 10.00      A   
ATOM   4361  OE1 GLU A 459       5.951  14.128  -4.055  1.00 10.00      A   
ATOM   4362  OE2 GLU A 459       7.596  15.210  -5.008  1.00 10.00      A   
ATOM   4363  C   GLU A 459       1.561  16.126  -5.728  1.00 10.00      A   
ATOM   4364  O   GLU A 459       1.219  15.451  -6.700  1.00 10.00      A   
ATOM   4365  N   MET A 460       0.750  16.370  -4.713  1.00 10.00      A   
ATOM   4366  HN  MET A 460       1.062  16.924  -3.964  1.00 10.00      A   
ATOM   4367  CA  MET A 460      -0.604  15.844  -4.691  1.00 10.00      A   
ATOM   4368  CB  MET A 460      -0.704  14.651  -3.740  1.00 10.00      A   
ATOM   4369  CG  MET A 460      -2.022  13.901  -3.822  1.00 10.00      A   
ATOM   4370  SD  MET A 460      -1.936  12.267  -3.067  1.00 10.00      A   
ATOM   4371  CE  MET A 460      -3.582  11.647  -3.420  1.00 10.00      A   
ATOM   4372  C   MET A 460      -1.610  16.923  -4.319  1.00 10.00      A   
ATOM   4373  O   MET A 460      -1.493  17.558  -3.271  1.00 10.00      A   
ATOM   4374  N   LEU A 461      -2.592  17.127  -5.186  1.00 10.00      A   
ATOM   4375  HN  LEU A 461      -2.630  16.581  -6.004  1.00 10.00      A   
ATOM   4376  CA  LEU A 461      -3.617  18.131  -4.957  1.00 10.00      A   
ATOM   4377  CB  LEU A 461      -3.337  19.375  -5.805  1.00 10.00      A   
ATOM   4378  CG  LEU A 461      -4.410  20.468  -5.794  1.00 10.00      A   
ATOM   4379  CD1 LEU A 461      -4.515  21.116  -4.422  1.00 10.00      A   
ATOM   4380  CD2 LEU A 461      -4.123  21.511  -6.862  1.00 10.00      A   
ATOM   4381  C   LEU A 461      -5.002  17.583  -5.278  1.00 10.00      A   
ATOM   4382  O   LEU A 461      -5.244  17.067  -6.372  1.00 10.00      A   
ATOM   4383  N   SER A 462      -5.894  17.676  -4.310  1.00 10.00      A   
ATOM   4384  HN  SER A 462      -5.620  18.056  -3.448  1.00 10.00      A   
ATOM   4385  CA  SER A 462      -7.263  17.218  -4.477  1.00 10.00      A   
ATOM   4386  CB  SER A 462      -7.671  16.322  -3.301  1.00 10.00      A   
ATOM   4387  OG  SER A 462      -6.684  15.336  -3.038  1.00 10.00      A   
ATOM   4388  HG  SER A 462      -6.927  14.507  -3.485  1.00 10.00      A   
ATOM   4389  C   SER A 462      -8.196  18.428  -4.582  1.00 10.00      A   
ATOM   4390  O   SER A 462      -8.356  19.184  -3.622  1.00 10.00      A   
ATOM   4391  N   VAL A 463      -8.790  18.615  -5.754  1.00 10.00      A   
ATOM   4392  HN  VAL A 463      -8.634  17.966  -6.477  1.00 10.00      A   
ATOM   4393  CA  VAL A 463      -9.689  19.741  -5.992  1.00 10.00      A   
ATOM   4394  CB  VAL A 463      -9.279  20.536  -7.254  1.00 10.00      A   
ATOM   4395  CG1 VAL A 463     -10.124  21.794  -7.408  1.00 10.00      A   
ATOM   4396  CG2 VAL A 463      -7.797  20.886  -7.215  1.00 10.00      A   
ATOM   4397  C   VAL A 463     -11.128  19.254  -6.150  1.00 10.00      A   
ATOM   4398  O   VAL A 463     -11.388  18.278  -6.857  1.00 10.00      A   
ATOM   4399  N   ALA A 464     -12.061  19.926  -5.486  1.00 10.00      A   
ATOM   4400  HN  ALA A 464     -11.801  20.692  -4.935  1.00 10.00      A   
ATOM   4401  CA  ALA A 464     -13.466  19.551  -5.565  1.00 10.00      A   
ATOM   4402  CB  ALA A 464     -13.781  18.461  -4.551  1.00 10.00      A   
ATOM   4403  C   ALA A 464     -14.378  20.754  -5.351  1.00 10.00      A   
ATOM   4404  O   ALA A 464     -14.288  21.437  -4.327  1.00 10.00      A   
ATOM   4405  N   PHE A 465     -15.251  21.006  -6.326  1.00 10.00      A   
ATOM   4406  HN  PHE A 465     -15.253  20.427  -7.118  1.00 10.00      A   
ATOM   4407  CA  PHE A 465     -16.208  22.114  -6.266  1.00 10.00      A   
ATOM   4408  CB  PHE A 465     -17.231  21.903  -5.138  1.00 10.00      A   
ATOM   4409  CG  PHE A 465     -18.113  20.701  -5.307  1.00 10.00      A   
ATOM   4410  CD1 PHE A 465     -17.742  19.476  -4.777  1.00 10.00      A   
ATOM   4411  CD2 PHE A 465     -19.314  20.794  -5.992  1.00 10.00      A   
ATOM   4412  CE1 PHE A 465     -18.552  18.368  -4.927  1.00 10.00      A   
ATOM   4413  CE2 PHE A 465     -20.131  19.691  -6.146  1.00 10.00      A   
ATOM   4414  CZ  PHE A 465     -19.747  18.476  -5.612  1.00 10.00      A   
ATOM   4415  C   PHE A 465     -15.516  23.465  -6.109  1.00 10.00      A   
ATOM   4416  O   PHE A 465     -15.953  24.310  -5.327  1.00 10.00      A   
ATOM   4417  N   ALA A 466     -14.447  23.674  -6.861  1.00 10.00      A   
ATOM   4418  HN  ALA A 466     -14.154  22.977  -7.487  1.00 10.00      A   
ATOM   4419  CA  ALA A 466     -13.706  24.926  -6.786  1.00 10.00      A   
ATOM   4420  CB  ALA A 466     -12.541  24.790  -5.817  1.00 10.00      A   
ATOM   4421  C   ALA A 466     -13.210  25.358  -8.160  1.00 10.00      A   
ATOM   4422  O   ALA A 466     -13.035  24.528  -9.050  1.00 10.00      A   
ATOM   4423  N   GLY A 467     -12.991  26.657  -8.326  1.00 10.00      A   
ATOM   4424  HN  GLY A 467     -13.167  27.274  -7.582  1.00 10.00      A   
ATOM   4425  CA  GLY A 467     -12.510  27.176  -9.589  1.00 10.00      A   
ATOM   4426  C   GLY A 467     -13.535  28.054 -10.272  1.00 10.00      A   
ATOM   4427  O   GLY A 467     -14.728  27.971  -9.973  1.00 10.00      A   
ATOM   4428  N   ASP A 468     -13.077  28.903 -11.175  1.00 10.00      A   
ATOM   4429  HN  ASP A 468     -12.105  28.937 -11.358  1.00 10.00      A   
ATOM   4430  CA  ASP A 468     -13.965  29.797 -11.904  1.00 10.00      A   
ATOM   4431  CB  ASP A 468     -13.537  31.254 -11.702  1.00 10.00      A   
ATOM   4432  CG  ASP A 468     -14.641  32.256 -11.983  1.00 10.00      A   
ATOM   4433  OD1 ASP A 468     -15.339  32.116 -13.008  1.00 10.00      A   
ATOM   4434  OD2 ASP A 468     -14.819  33.194 -11.176  1.00 10.00      A   
ATOM   4435  C   ASP A 468     -13.936  29.443 -13.384  1.00 10.00      A   
ATOM   4436  O   ASP A 468     -14.979  29.243 -14.011  1.00 10.00      A   
ATOM   4437  N   SER A 469     -12.735  29.337 -13.928  1.00 10.00      A   
ATOM   4438  HN  SER A 469     -11.937  29.484 -13.364  1.00 10.00      A   
ATOM   4439  CA  SER A 469     -12.552  29.009 -15.331  1.00 10.00      A   
ATOM   4440  CB  SER A 469     -12.376  30.294 -16.149  1.00 10.00      A   
ATOM   4441  OG  SER A 469     -12.170  31.419 -15.304  1.00 10.00      A   
ATOM   4442  HG  SER A 469     -11.562  31.177 -14.578  1.00 10.00      A   
ATOM   4443  C   SER A 469     -11.342  28.097 -15.513  1.00 10.00      A   
ATOM   4444  O   SER A 469     -10.698  27.713 -14.537  1.00 10.00      A   
ATOM   4445  N   ASP A 470     -11.025  27.769 -16.763  1.00 10.00      A   
ATOM   4446  HN  ASP A 470     -11.580  28.105 -17.499  1.00 10.00      A   
ATOM   4447  CA  ASP A 470      -9.885  26.906 -17.075  1.00 10.00      A   
ATOM   4448  CB  ASP A 470      -9.797  26.660 -18.581  1.00 10.00      A   
ATOM   4449  CG  ASP A 470     -10.371  25.326 -18.993  1.00 10.00      A   
ATOM   4450  OD1 ASP A 470      -9.596  24.354 -19.118  1.00 10.00      A   
ATOM   4451  OD2 ASP A 470     -11.597  25.251 -19.212  1.00 10.00      A   
ATOM   4452  C   ASP A 470      -8.576  27.508 -16.580  1.00 10.00      A   
ATOM   4453  O   ASP A 470      -7.590  26.797 -16.380  1.00 10.00      A   
ATOM   4454  N   LEU A 471      -8.581  28.824 -16.384  1.00 10.00      A   
ATOM   4455  HN  LEU A 471      -9.401  29.322 -16.569  1.00 10.00      A   
ATOM   4456  CA  LEU A 471      -7.408  29.549 -15.906  1.00 10.00      A   
ATOM   4457  CB  LEU A 471      -7.750  31.027 -15.705  1.00 10.00      A   
ATOM   4458  CG  LEU A 471      -8.174  31.803 -16.954  1.00 10.00      A   
ATOM   4459  CD1 LEU A 471      -8.745  33.157 -16.568  1.00 10.00      A   
ATOM   4460  CD2 LEU A 471      -7.002  31.969 -17.911  1.00 10.00      A   
ATOM   4461  C   LEU A 471      -6.897  28.961 -14.595  1.00 10.00      A   
ATOM   4462  O   LEU A 471      -5.690  28.867 -14.379  1.00 10.00      A   
ATOM   4463  N   GLY A 472      -7.823  28.566 -13.724  1.00 10.00      A   
ATOM   4464  HN  GLY A 472      -8.775  28.677 -13.947  1.00 10.00      A   
ATOM   4465  CA  GLY A 472      -7.443  27.986 -12.451  1.00 10.00      A   
ATOM   4466  C   GLY A 472      -6.629  26.717 -12.620  1.00 10.00      A   
ATOM   4467  O   GLY A 472      -5.587  26.541 -11.984  1.00 10.00      A   
ATOM   4468  N   MET A 473      -7.090  25.841 -13.500  1.00 10.00      A   
ATOM   4469  HN  MET A 473      -7.908  26.049 -14.002  1.00 10.00      A   
ATOM   4470  CA  MET A 473      -6.396  24.588 -13.750  1.00 10.00      A   
ATOM   4471  CB  MET A 473      -7.247  23.663 -14.621  1.00 10.00      A   
ATOM   4472  CG  MET A 473      -6.722  22.240 -14.702  1.00 10.00      A   
ATOM   4473  SD  MET A 473      -7.920  21.099 -15.413  1.00 10.00      A   
ATOM   4474  CE  MET A 473      -8.074  21.761 -17.065  1.00 10.00      A   
ATOM   4475  C   MET A 473      -5.047  24.849 -14.410  1.00 10.00      A   
ATOM   4476  O   MET A 473      -4.045  24.220 -14.071  1.00 10.00      A   
ATOM   4477  N   HIS A 474      -5.031  25.802 -15.338  1.00 10.00      A   
ATOM   4478  HN  HIS A 474      -5.865  26.277 -15.547  1.00 10.00      A   
ATOM   4479  CA  HIS A 474      -3.811  26.165 -16.055  1.00 10.00      A   
ATOM   4480  CB  HIS A 474      -4.120  27.190 -17.152  1.00 10.00      A   
ATOM   4481  CG  HIS A 474      -2.977  27.460 -18.085  1.00 10.00      A   
ATOM   4482  ND1 HIS A 474      -2.832  26.762 -19.260  1.00 10.00      A   
ATOM   4483  CD2 HIS A 474      -1.980  28.375 -17.983  1.00 10.00      A   
ATOM   4484  CE1 HIS A 474      -1.759  27.264 -19.845  1.00 10.00      A   
ATOM   4485  NE2 HIS A 474      -1.215  28.239 -19.110  1.00 10.00      A   
ATOM   4486  HE2 HIS A 474      -0.422  28.771 -19.342  1.00 10.00      A   
ATOM   4487  C   HIS A 474      -2.754  26.713 -15.098  1.00 10.00      A   
ATOM   4488  O   HIS A 474      -1.586  26.331 -15.167  1.00 10.00      A   
ATOM   4489  N   HIS A 475      -3.179  27.597 -14.195  1.00 10.00      A   
ATOM   4490  HN  HIS A 475      -4.128  27.855 -14.189  1.00 10.00      A   
ATOM   4491  CA  HIS A 475      -2.273  28.204 -13.219  1.00 10.00      A   
ATOM   4492  CB  HIS A 475      -3.011  29.215 -12.339  1.00 10.00      A   
ATOM   4493  CG  HIS A 475      -2.922  30.626 -12.828  1.00 10.00      A   
ATOM   4494  ND1 HIS A 475      -1.839  31.446 -12.604  1.00 10.00      A   
ATOM   4495  HD1 HIS A 475      -1.019  31.201 -12.126  1.00 10.00      A   
ATOM   4496  CD2 HIS A 475      -3.810  31.369 -13.534  1.00 10.00      A   
ATOM   4497  CE1 HIS A 475      -2.092  32.630 -13.171  1.00 10.00      A   
ATOM   4498  NE2 HIS A 475      -3.281  32.637 -13.750  1.00 10.00      A   
ATOM   4499  C   HIS A 475      -1.588  27.155 -12.348  1.00 10.00      A   
ATOM   4500  O   HIS A 475      -0.433  27.323 -11.951  1.00 10.00      A   
ATOM   4501  N   VAL A 476      -2.298  26.079 -12.053  1.00 10.00      A   
ATOM   4502  HN  VAL A 476      -3.214  26.001 -12.393  1.00 10.00      A   
ATOM   4503  CA  VAL A 476      -1.748  25.010 -11.235  1.00 10.00      A   
ATOM   4504  CB  VAL A 476      -2.864  24.189 -10.548  1.00 10.00      A   
ATOM   4505  CG1 VAL A 476      -2.328  22.867 -10.008  1.00 10.00      A   
ATOM   4506  CG2 VAL A 476      -3.486  25.003  -9.428  1.00 10.00      A   
ATOM   4507  C   VAL A 476      -0.853  24.093 -12.067  1.00 10.00      A   
ATOM   4508  O   VAL A 476       0.270  23.782 -11.670  1.00 10.00      A   
ATOM   4509  N   LEU A 477      -1.355  23.680 -13.226  1.00 10.00      A   
ATOM   4510  HN  LEU A 477      -2.251  23.983 -13.492  1.00 10.00      A   
ATOM   4511  CA  LEU A 477      -0.618  22.789 -14.118  1.00 10.00      A   
ATOM   4512  CB  LEU A 477      -1.467  22.445 -15.341  1.00 10.00      A   
ATOM   4513  CG  LEU A 477      -2.666  21.534 -15.094  1.00 10.00      A   
ATOM   4514  CD1 LEU A 477      -3.509  21.411 -16.354  1.00 10.00      A   
ATOM   4515  CD2 LEU A 477      -2.203  20.166 -14.618  1.00 10.00      A   
ATOM   4516  C   LEU A 477       0.709  23.394 -14.563  1.00 10.00      A   
ATOM   4517  O   LEU A 477       1.743  22.729 -14.540  1.00 10.00      A   
ATOM   4518  N   SER A 478       0.677  24.658 -14.960  1.00 10.00      A   
ATOM   4519  HN  SER A 478      -0.179  25.147 -14.948  1.00 10.00      A   
ATOM   4520  CA  SER A 478       1.877  25.341 -15.418  1.00 10.00      A   
ATOM   4521  CB  SER A 478       1.520  26.333 -16.528  1.00 10.00      A   
ATOM   4522  OG  SER A 478       0.635  25.747 -17.463  1.00 10.00      A   
ATOM   4523  HG  SER A 478       0.802  24.798 -17.502  1.00 10.00      A   
ATOM   4524  C   SER A 478       2.590  26.061 -14.273  1.00 10.00      A   
ATOM   4525  O   SER A 478       3.520  26.836 -14.499  1.00 10.00      A   
ATOM   4526  N   GLY A 479       2.166  25.787 -13.047  1.00 10.00      A   
ATOM   4527  HN  GLY A 479       1.445  25.131 -12.919  1.00 10.00      A   
ATOM   4528  CA  GLY A 479       2.768  26.432 -11.896  1.00 10.00      A   
ATOM   4529  C   GLY A 479       3.525  25.467 -11.006  1.00 10.00      A   
ATOM   4530  O   GLY A 479       4.711  25.665 -10.736  1.00 10.00      A   
ATOM   4531  N   CYS A 480       2.844  24.426 -10.551  1.00 10.00      A   
ATOM   4532  HN  CYS A 480       1.901  24.321 -10.808  1.00 10.00      A   
ATOM   4533  CA  CYS A 480       3.455  23.431  -9.679  1.00 10.00      A   
ATOM   4534  CB  CYS A 480       2.374  22.568  -9.024  1.00 10.00      A   
ATOM   4535  SG  CYS A 480       0.891  23.487  -8.547  1.00 10.00      A   
ATOM   4536  HG  CYS A 480      -0.032  23.275  -9.475  1.00 10.00      A   
ATOM   4537  C   CYS A 480       4.434  22.558 -10.456  1.00 10.00      A   
ATOM   4538  O   CYS A 480       4.036  21.770 -11.312  1.00 10.00      A   
ATOM   4539  N   ASP A 481       5.718  22.713 -10.156  1.00 10.00      A   
ATOM   4540  HN  ASP A 481       5.970  23.363  -9.471  1.00 10.00      A   
ATOM   4541  CA  ASP A 481       6.762  21.951 -10.827  1.00 10.00      A   
ATOM   4542  CB  ASP A 481       8.145  22.514 -10.499  1.00 10.00      A   
ATOM   4543  CG  ASP A 481       9.247  21.817 -11.273  1.00 10.00      A   
ATOM   4544  OD1 ASP A 481       9.325  22.014 -12.506  1.00 10.00      A   
ATOM   4545  OD2 ASP A 481      10.042  21.078 -10.656  1.00 10.00      A   
ATOM   4546  C   ASP A 481       6.697  20.473 -10.461  1.00 10.00      A   
ATOM   4547  O   ASP A 481       6.485  19.619 -11.327  1.00 10.00      A   
ATOM   4548  N   SER A 482       6.867  20.181  -9.181  1.00 10.00      A   
ATOM   4549  HN  SER A 482       7.020  20.906  -8.542  1.00 10.00      A   
ATOM   4550  CA  SER A 482       6.834  18.811  -8.699  1.00 10.00      A   
ATOM   4551  CB  SER A 482       7.555  18.712  -7.350  1.00 10.00      A   
ATOM   4552  OG  SER A 482       8.690  19.567  -7.316  1.00 10.00      A   
ATOM   4553  HG  SER A 482       8.450  20.402  -6.887  1.00 10.00      A   
ATOM   4554  C   SER A 482       5.400  18.310  -8.561  1.00 10.00      A   
ATOM   4555  O   SER A 482       4.772  18.492  -7.524  1.00 10.00      A   
ATOM   4556  N   LEU A 483       4.883  17.697  -9.619  1.00 10.00      A   
ATOM   4557  HN  LEU A 483       5.428  17.604 -10.431  1.00 10.00      A   
ATOM   4558  CA  LEU A 483       3.525  17.161  -9.605  1.00 10.00      A   
ATOM   4559  CB  LEU A 483       2.668  17.798 -10.704  1.00 10.00      A   
ATOM   4560  CG  LEU A 483       1.867  19.042 -10.305  1.00 10.00      A   
ATOM   4561  CD1 LEU A 483       1.057  19.567 -11.482  1.00 10.00      A   
ATOM   4562  CD2 LEU A 483       0.955  18.734  -9.128  1.00 10.00      A   
ATOM   4563  C   LEU A 483       3.543  15.645  -9.760  1.00 10.00      A   
ATOM   4564  O   LEU A 483       4.323  15.100 -10.545  1.00 10.00      A   
ATOM   4565  N   ARG A 484       2.694  14.969  -8.993  1.00 10.00      A   
ATOM   4566  HN  ARG A 484       2.118  15.465  -8.368  1.00 10.00      A   
ATOM   4567  CA  ARG A 484       2.603  13.514  -9.036  1.00 10.00      A   
ATOM   4568  CB  ARG A 484       3.162  12.903  -7.749  1.00 10.00      A   
ATOM   4569  CG  ARG A 484       4.655  12.620  -7.776  1.00 10.00      A   
ATOM   4570  CD  ARG A 484       5.164  12.223  -6.400  1.00 10.00      A   
ATOM   4571  NE  ARG A 484       4.404  11.115  -5.820  1.00 10.00      A   
ATOM   4572  HE  ARG A 484       4.062  10.437  -6.440  1.00 10.00      A   
ATOM   4573  CZ  ARG A 484       4.164  10.977  -4.509  1.00 10.00      A   
ATOM   4574  NH1 ARG A 484       4.619  11.877  -3.643  1.00 10.00      A   
ATOM   4575 HH11 ARG A 484       4.435  11.764  -2.627  1.00 10.00      A   
ATOM   4576 HH12 ARG A 484       5.167  12.709  -3.980  1.00 10.00      A   
ATOM   4577  NH2 ARG A 484       3.459   9.952  -4.058  1.00 10.00      A   
ATOM   4578 HH21 ARG A 484       3.284   9.841  -3.034  1.00 10.00      A   
ATOM   4579 HH22 ARG A 484       3.072   9.235  -4.711  1.00 10.00      A   
ATOM   4580  C   ARG A 484       1.165  13.045  -9.240  1.00 10.00      A   
ATOM   4581  O   ARG A 484       0.850  12.403 -10.241  1.00 10.00      A   
ATOM   4582  N   LYS A 485       0.294  13.383  -8.297  1.00 10.00      A   
ATOM   4583  HN  LYS A 485       0.591  13.955  -7.552  1.00 10.00      A   
ATOM   4584  CA  LYS A 485      -1.103  12.969  -8.357  1.00 10.00      A   
ATOM   4585  CB  LYS A 485      -1.428  12.024  -7.189  1.00 10.00      A   
ATOM   4586  CG  LYS A 485      -0.635  10.722  -7.175  1.00 10.00      A   
ATOM   4587  CD  LYS A 485      -1.095   9.790  -6.059  1.00 10.00      A   
ATOM   4588  CE  LYS A 485      -0.093   9.753  -4.914  1.00 10.00      A   
ATOM   4589  NZ  LYS A 485      -0.332   8.620  -3.978  1.00 10.00      A   
ATOM   4590  HZ1 LYS A 485       0.570   8.329  -3.539  1.00 10.00      A   
ATOM   4591  HZ2 LYS A 485      -0.726   7.800  -4.482  1.00 10.00      A   
ATOM   4592  HZ3 LYS A 485      -0.994   8.904  -3.230  1.00 10.00      A   
ATOM   4593  C   LYS A 485      -2.036  14.176  -8.314  1.00 10.00      A   
ATOM   4594  O   LYS A 485      -1.956  15.005  -7.406  1.00 10.00      A   
ATOM   4595  N   LEU A 486      -2.912  14.276  -9.302  1.00 10.00      A   
ATOM   4596  HN  LEU A 486      -2.922  13.592 -10.007  1.00 10.00      A   
ATOM   4597  CA  LEU A 486      -3.870  15.370  -9.364  1.00 10.00      A   
ATOM   4598  CB  LEU A 486      -3.503  16.364 -10.469  1.00 10.00      A   
ATOM   4599  CG  LEU A 486      -4.416  17.588 -10.613  1.00 10.00      A   
ATOM   4600  CD1 LEU A 486      -4.417  18.413  -9.335  1.00 10.00      A   
ATOM   4601  CD2 LEU A 486      -3.978  18.439 -11.794  1.00 10.00      A   
ATOM   4602  C   LEU A 486      -5.276  14.823  -9.576  1.00 10.00      A   
ATOM   4603  O   LEU A 486      -5.529  14.081 -10.529  1.00 10.00      A   
ATOM   4604  N   GLU A 487      -6.176  15.176  -8.675  1.00 10.00      A   
ATOM   4605  HN  GLU A 487      -5.909  15.766  -7.936  1.00 10.00      A   
ATOM   4606  CA  GLU A 487      -7.556  14.723  -8.743  1.00 10.00      A   
ATOM   4607  CB  GLU A 487      -7.830  13.716  -7.630  1.00 10.00      A   
ATOM   4608  CG  GLU A 487      -7.026  13.973  -6.365  1.00 10.00      A   
ATOM   4609  CD  GLU A 487      -6.926  12.753  -5.477  1.00 10.00      A   
ATOM   4610  OE1 GLU A 487      -7.191  12.876  -4.266  1.00 10.00      A   
ATOM   4611  OE2 GLU A 487      -6.590  11.664  -5.993  1.00 10.00      A   
ATOM   4612  C   GLU A 487      -8.517  15.903  -8.650  1.00 10.00      A   
ATOM   4613  O   GLU A 487      -8.490  16.671  -7.687  1.00 10.00      A   
ATOM   4614  N   ILE A 488      -9.353  16.052  -9.663  1.00 10.00      A   
ATOM   4615  HN  ILE A 488      -9.324  15.410 -10.407  1.00 10.00      A   
ATOM   4616  CA  ILE A 488     -10.316  17.139  -9.711  1.00 10.00      A   
ATOM   4617  CB  ILE A 488      -9.951  18.148 -10.824  1.00 10.00      A   
ATOM   4618  CG1 ILE A 488      -8.529  18.687 -10.625  1.00 10.00      A   
ATOM   4619  CG2 ILE A 488     -10.949  19.292 -10.858  1.00 10.00      A   
ATOM   4620  CD1 ILE A 488      -8.018  19.508 -11.792  1.00 10.00      A   
ATOM   4621  C   ILE A 488     -11.724  16.601  -9.973  1.00 10.00      A   
ATOM   4622  O   ILE A 488     -11.944  15.850 -10.925  1.00 10.00      A   
ATOM   4623  N   ARG A 489     -12.673  16.977  -9.122  1.00 10.00      A   
ATOM   4624  HN  ARG A 489     -12.441  17.571  -8.374  1.00 10.00      A   
ATOM   4625  CA  ARG A 489     -14.054  16.537  -9.286  1.00 10.00      A   
ATOM   4626  CB  ARG A 489     -14.428  15.420  -8.295  1.00 10.00      A   
ATOM   4627  CG  ARG A 489     -14.801  15.903  -6.899  1.00 10.00      A   
ATOM   4628  CD  ARG A 489     -15.823  14.989  -6.236  1.00 10.00      A   
ATOM   4629  NE  ARG A 489     -17.111  14.998  -6.932  1.00 10.00      A   
ATOM   4630  HE  ARG A 489     -17.252  15.698  -7.613  1.00 10.00      A   
ATOM   4631  CZ  ARG A 489     -18.093  14.127  -6.703  1.00 10.00      A   
ATOM   4632  NH1 ARG A 489     -17.946  13.172  -5.793  1.00 10.00      A   
ATOM   4633 HH11 ARG A 489     -17.058  13.098  -5.249  1.00 10.00      A   
ATOM   4634 HH12 ARG A 489     -18.721  12.491  -5.617  1.00 10.00      A   
ATOM   4635  NH2 ARG A 489     -19.227  14.207  -7.381  1.00 10.00      A   
ATOM   4636 HH21 ARG A 489     -19.995  13.524  -7.205  1.00 10.00      A   
ATOM   4637 HH22 ARG A 489     -19.355  14.959  -8.097  1.00 10.00      A   
ATOM   4638  C   ARG A 489     -15.027  17.705  -9.176  1.00 10.00      A   
ATOM   4639  O   ARG A 489     -14.874  18.573  -8.313  1.00 10.00      A   
ATOM   4640  N   ASP A 490     -16.011  17.716 -10.068  1.00 10.00      A   
ATOM   4641  HN  ASP A 490     -16.039  17.000 -10.741  1.00 10.00      A   
ATOM   4642  CA  ASP A 490     -17.045  18.752 -10.096  1.00 10.00      A   
ATOM   4643  CB  ASP A 490     -17.995  18.623  -8.904  1.00 10.00      A   
ATOM   4644  CG  ASP A 490     -18.967  17.468  -9.042  1.00 10.00      A   
ATOM   4645  OD1 ASP A 490     -20.167  17.726  -9.258  1.00 10.00      A   
ATOM   4646  OD2 ASP A 490     -18.537  16.297  -8.927  1.00 10.00      A   
ATOM   4647  C   ASP A 490     -16.457  20.157 -10.173  1.00 10.00      A   
ATOM   4648  O   ASP A 490     -16.580  20.960  -9.239  1.00 10.00      A   
ATOM   4649  N   CYS A 491     -15.819  20.452 -11.288  1.00 10.00      A   
ATOM   4650  HN  CYS A 491     -15.751  19.776 -11.999  1.00 10.00      A   
ATOM   4651  CA  CYS A 491     -15.214  21.753 -11.488  1.00 10.00      A   
ATOM   4652  CB  CYS A 491     -13.710  21.678 -11.228  1.00 10.00      A   
ATOM   4653  SG  CYS A 491     -13.253  21.627  -9.479  1.00 10.00      A   
ATOM   4654  HG  CYS A 491     -12.826  22.839  -9.137  1.00 10.00      A   
ATOM   4655  C   CYS A 491     -15.490  22.269 -12.896  1.00 10.00      A   
ATOM   4656  O   CYS A 491     -15.725  21.485 -13.819  1.00 10.00      A   
ATOM   4657  N   PRO A 492     -15.474  23.601 -13.077  1.00 10.00      A   
ATOM   4658  CA  PRO A 492     -15.720  24.235 -14.376  1.00 10.00      A   
ATOM   4659  CB  PRO A 492     -16.053  25.677 -13.994  1.00 10.00      A   
ATOM   4660  CG  PRO A 492     -15.274  25.913 -12.747  1.00 10.00      A   
ATOM   4661  CD  PRO A 492     -15.234  24.599 -12.016  1.00 10.00      A   
ATOM   4662  C   PRO A 492     -14.489  24.199 -15.282  1.00 10.00      A   
ATOM   4663  O   PRO A 492     -14.367  24.999 -16.209  1.00 10.00      A   
ATOM   4664  N   PHE A 493     -13.578  23.272 -15.010  1.00 10.00      A   
ATOM   4665  HN  PHE A 493     -13.731  22.657 -14.265  1.00 10.00      A   
ATOM   4666  CA  PHE A 493     -12.371  23.133 -15.809  1.00 10.00      A   
ATOM   4667  CB  PHE A 493     -11.238  22.526 -14.978  1.00 10.00      A   
ATOM   4668  CG  PHE A 493     -10.903  23.290 -13.730  1.00 10.00      A   
ATOM   4669  CD1 PHE A 493     -10.610  22.620 -12.557  1.00 10.00      A   
ATOM   4670  CD2 PHE A 493     -10.876  24.675 -13.728  1.00 10.00      A   
ATOM   4671  CE1 PHE A 493     -10.298  23.310 -11.405  1.00 10.00      A   
ATOM   4672  CE2 PHE A 493     -10.565  25.373 -12.579  1.00 10.00      A   
ATOM   4673  CZ  PHE A 493     -10.275  24.689 -11.417  1.00 10.00      A   
ATOM   4674  C   PHE A 493     -12.664  22.248 -17.007  1.00 10.00      A   
ATOM   4675  O   PHE A 493     -13.427  21.284 -16.893  1.00 10.00      A   
ATOM   4676  N   GLY A 494     -12.078  22.573 -18.144  1.00 10.00      A   
ATOM   4677  HN  GLY A 494     -11.476  23.353 -18.182  1.00 10.00      A   
ATOM   4678  CA  GLY A 494     -12.314  21.794 -19.336  1.00 10.00      A   
ATOM   4679  C   GLY A 494     -11.046  21.287 -19.978  1.00 10.00      A   
ATOM   4680  O   GLY A 494     -10.104  20.881 -19.296  1.00 10.00      A   
ATOM   4681  N   ASP A 495     -11.024  21.321 -21.298  1.00 10.00      A   
ATOM   4682  HN  ASP A 495     -11.805  21.674 -21.774  1.00 10.00      A   
ATOM   4683  CA  ASP A 495      -9.880  20.853 -22.068  1.00 10.00      A   
ATOM   4684  CB  ASP A 495     -10.334  20.030 -23.278  1.00 10.00      A   
ATOM   4685  CG  ASP A 495     -11.718  20.411 -23.770  1.00 10.00      A   
ATOM   4686  OD1 ASP A 495     -12.642  19.576 -23.659  1.00 10.00      A   
ATOM   4687  OD2 ASP A 495     -11.895  21.547 -24.259  1.00 10.00      A   
ATOM   4688  C   ASP A 495      -8.998  22.002 -22.526  1.00 10.00      A   
ATOM   4689  O   ASP A 495      -7.948  21.778 -23.121  1.00 10.00      A   
ATOM   4690  N   LYS A 496      -9.412  23.230 -22.234  1.00 10.00      A   
ATOM   4691  HN  LYS A 496     -10.247  23.346 -21.731  1.00 10.00      A   
ATOM   4692  CA  LYS A 496      -8.644  24.408 -22.636  1.00 10.00      A   
ATOM   4693  CB  LYS A 496      -9.371  25.701 -22.258  1.00 10.00      A   
ATOM   4694  CG  LYS A 496     -10.841  25.733 -22.638  1.00 10.00      A   
ATOM   4695  CD  LYS A 496     -11.522  26.978 -22.094  1.00 10.00      A   
ATOM   4696  CE  LYS A 496     -13.026  26.781 -21.984  1.00 10.00      A   
ATOM   4697  NZ  LYS A 496     -13.375  25.564 -21.203  1.00 10.00      A   
ATOM   4698  HZ1 LYS A 496     -14.347  25.638 -20.840  1.00 10.00      A   
ATOM   4699  HZ2 LYS A 496     -12.720  25.446 -20.396  1.00 10.00      A   
ATOM   4700  HZ3 LYS A 496     -13.310  24.721 -21.807  1.00 10.00      A   
ATOM   4701  C   LYS A 496      -7.258  24.393 -21.996  1.00 10.00      A   
ATOM   4702  O   LYS A 496      -6.242  24.548 -22.676  1.00 10.00      A   
ATOM   4703  N   ALA A 497      -7.225  24.206 -20.686  1.00 10.00      A   
ATOM   4704  HN  ALA A 497      -8.073  24.104 -20.191  1.00 10.00      A   
ATOM   4705  CA  ALA A 497      -5.970  24.164 -19.957  1.00 10.00      A   
ATOM   4706  CB  ALA A 497      -6.196  24.546 -18.506  1.00 10.00      A   
ATOM   4707  C   ALA A 497      -5.344  22.777 -20.054  1.00 10.00      A   
ATOM   4708  O   ALA A 497      -4.124  22.622 -19.965  1.00 10.00      A   
ATOM   4709  N   LEU A 498      -6.192  21.776 -20.252  1.00 10.00      A   
ATOM   4710  HN  LEU A 498      -7.151  21.975 -20.322  1.00 10.00      A   
ATOM   4711  CA  LEU A 498      -5.745  20.394 -20.361  1.00 10.00      A   
ATOM   4712  CB  LEU A 498      -6.951  19.449 -20.344  1.00 10.00      A   
ATOM   4713  CG  LEU A 498      -6.650  17.949 -20.299  1.00 10.00      A   
ATOM   4714  CD1 LEU A 498      -5.675  17.629 -19.177  1.00 10.00      A   
ATOM   4715  CD2 LEU A 498      -7.938  17.159 -20.124  1.00 10.00      A   
ATOM   4716  C   LEU A 498      -4.910  20.181 -21.623  1.00 10.00      A   
ATOM   4717  O   LEU A 498      -3.831  19.594 -21.568  1.00 10.00      A   
ATOM   4718  N   LEU A 499      -5.401  20.677 -22.754  1.00 10.00      A   
ATOM   4719  HN  LEU A 499      -6.263  21.153 -22.738  1.00 10.00      A   
ATOM   4720  CA  LEU A 499      -4.691  20.534 -24.019  1.00 10.00      A   
ATOM   4721  CB  LEU A 499      -5.604  20.883 -25.195  1.00 10.00      A   
ATOM   4722  CG  LEU A 499      -6.772  19.929 -25.448  1.00 10.00      A   
ATOM   4723  CD1 LEU A 499      -7.625  20.422 -26.604  1.00 10.00      A   
ATOM   4724  CD2 LEU A 499      -6.270  18.518 -25.714  1.00 10.00      A   
ATOM   4725  C   LEU A 499      -3.453  21.418 -24.039  1.00 10.00      A   
ATOM   4726  O   LEU A 499      -2.450  21.098 -24.684  1.00 10.00      A   
ATOM   4727  N   ALA A 500      -3.525  22.525 -23.314  1.00 10.00      A   
ATOM   4728  HN  ALA A 500      -4.351  22.718 -22.818  1.00 10.00      A   
ATOM   4729  CA  ALA A 500      -2.413  23.464 -23.239  1.00 10.00      A   
ATOM   4730  CB  ALA A 500      -2.891  24.816 -22.734  1.00 10.00      A   
ATOM   4731  C   ALA A 500      -1.299  22.925 -22.347  1.00 10.00      A   
ATOM   4732  O   ALA A 500      -0.159  23.374 -22.421  1.00 10.00      A   
ATOM   4733  N   ASN A 501      -1.636  21.967 -21.499  1.00 10.00      A   
ATOM   4734  HN  ASN A 501      -2.565  21.653 -21.476  1.00 10.00      A   
ATOM   4735  CA  ASN A 501      -0.662  21.369 -20.594  1.00 10.00      A   
ATOM   4736  CB  ASN A 501      -1.031  21.640 -19.137  1.00 10.00      A   
ATOM   4737  CG  ASN A 501      -0.559  22.996 -18.665  1.00 10.00      A   
ATOM   4738  OD1 ASN A 501       0.579  23.154 -18.220  1.00 10.00      A   
ATOM   4739  ND2 ASN A 501      -1.433  23.986 -18.749  1.00 10.00      A   
ATOM   4740 HD21 ASN A 501      -2.326  23.788 -19.109  1.00 10.00      A   
ATOM   4741 HD22 ASN A 501      -1.154  24.880 -18.448  1.00 10.00      A   
ATOM   4742  C   ASN A 501      -0.540  19.873 -20.832  1.00 10.00      A   
ATOM   4743  O   ASN A 501      -0.282  19.106 -19.904  1.00 10.00      A   
ATOM   4744  N   ALA A 502      -0.702  19.469 -22.085  1.00 10.00      A   
ATOM   4745  HN  ALA A 502      -0.885  20.134 -22.780  1.00 10.00      A   
ATOM   4746  CA  ALA A 502      -0.613  18.062 -22.458  1.00 10.00      A   
ATOM   4747  CB  ALA A 502      -0.949  17.885 -23.930  1.00 10.00      A   
ATOM   4748  C   ALA A 502       0.768  17.494 -22.142  1.00 10.00      A   
ATOM   4749  O   ALA A 502       0.900  16.332 -21.756  1.00 10.00      A   
ATOM   4750  N   SER A 503       1.796  18.324 -22.294  1.00 10.00      A   
ATOM   4751  HN  SER A 503       1.628  19.240 -22.607  1.00 10.00      A   
ATOM   4752  CA  SER A 503       3.167  17.908 -22.023  1.00 10.00      A   
ATOM   4753  CB  SER A 503       4.158  18.952 -22.554  1.00 10.00      A   
ATOM   4754  OG  SER A 503       3.737  19.476 -23.807  1.00 10.00      A   
ATOM   4755  HG  SER A 503       3.484  20.402 -23.696  1.00 10.00      A   
ATOM   4756  C   SER A 503       3.389  17.675 -20.524  1.00 10.00      A   
ATOM   4757  O   SER A 503       4.172  16.808 -20.131  1.00 10.00      A   
ATOM   4758  N   LYS A 504       2.672  18.432 -19.695  1.00 10.00      A   
ATOM   4759  HN  LYS A 504       2.037  19.079 -20.070  1.00 10.00      A   
ATOM   4760  CA  LYS A 504       2.791  18.320 -18.243  1.00 10.00      A   
ATOM   4761  CB  LYS A 504       2.000  19.446 -17.565  1.00 10.00      A   
ATOM   4762  CG  LYS A 504       2.112  19.482 -16.048  1.00 10.00      A   
ATOM   4763  CD  LYS A 504       3.509  19.872 -15.593  1.00 10.00      A   
ATOM   4764  CE  LYS A 504       3.578  19.967 -14.076  1.00 10.00      A   
ATOM   4765  NZ  LYS A 504       4.887  20.482 -13.598  1.00 10.00      A   
ATOM   4766  HZ1 LYS A 504       5.610  19.738 -13.656  1.00 10.00      A   
ATOM   4767  HZ2 LYS A 504       4.809  20.797 -12.608  1.00 10.00      A   
ATOM   4768  HZ3 LYS A 504       5.186  21.288 -14.181  1.00 10.00      A   
ATOM   4769  C   LYS A 504       2.295  16.961 -17.757  1.00 10.00      A   
ATOM   4770  O   LYS A 504       2.724  16.464 -16.716  1.00 10.00      A   
ATOM   4771  N   LEU A 505       1.411  16.351 -18.536  1.00 10.00      A   
ATOM   4772  HN  LEU A 505       1.131  16.783 -19.373  1.00 10.00      A   
ATOM   4773  CA  LEU A 505       0.847  15.058 -18.188  1.00 10.00      A   
ATOM   4774  CB  LEU A 505      -0.305  14.707 -19.130  1.00 10.00      A   
ATOM   4775  CG  LEU A 505      -1.461  15.703 -19.165  1.00 10.00      A   
ATOM   4776  CD1 LEU A 505      -2.541  15.237 -20.128  1.00 10.00      A   
ATOM   4777  CD2 LEU A 505      -2.028  15.914 -17.772  1.00 10.00      A   
ATOM   4778  C   LEU A 505       1.902  13.959 -18.221  1.00 10.00      A   
ATOM   4779  O   LEU A 505       1.815  12.984 -17.476  1.00 10.00      A   
ATOM   4780  N   GLU A 506       2.904  14.128 -19.075  1.00 10.00      A   
ATOM   4781  HN  GLU A 506       2.931  14.941 -19.625  1.00 10.00      A   
ATOM   4782  CA  GLU A 506       3.973  13.139 -19.208  1.00 10.00      A   
ATOM   4783  CB  GLU A 506       4.878  13.469 -20.401  1.00 10.00      A   
ATOM   4784  CG  GLU A 506       4.173  13.532 -21.748  1.00 10.00      A   
ATOM   4785  CD  GLU A 506       5.149  13.540 -22.911  1.00 10.00      A   
ATOM   4786  OE1 GLU A 506       5.862  14.552 -23.092  1.00 10.00      A   
ATOM   4787  OE2 GLU A 506       5.213  12.534 -23.651  1.00 10.00      A   
ATOM   4788  C   GLU A 506       4.810  13.061 -17.933  1.00 10.00      A   
ATOM   4789  O   GLU A 506       5.331  12.002 -17.577  1.00 10.00      A   
ATOM   4790  N   THR A 507       4.926  14.186 -17.246  1.00 10.00      A   
ATOM   4791  HN  THR A 507       4.488  14.998 -17.578  1.00 10.00      A   
ATOM   4792  CA  THR A 507       5.701  14.262 -16.021  1.00 10.00      A   
ATOM   4793  CB  THR A 507       6.319  15.657 -15.876  1.00 10.00      A   
ATOM   4794  OG1 THR A 507       5.890  16.465 -16.982  1.00 10.00      A   
ATOM   4795  HG1 THR A 507       6.661  16.818 -17.434  1.00 10.00      A   
ATOM   4796  CG2 THR A 507       7.838  15.561 -15.868  1.00 10.00      A   
ATOM   4797  C   THR A 507       4.855  13.957 -14.788  1.00 10.00      A   
ATOM   4798  O   THR A 507       5.342  14.038 -13.655  1.00 10.00      A   
ATOM   4799  N   MET A 508       3.594  13.606 -15.007  1.00 10.00      A   
ATOM   4800  HN  MET A 508       3.262  13.553 -15.932  1.00 10.00      A   
ATOM   4801  CA  MET A 508       2.691  13.285 -13.909  1.00 10.00      A   
ATOM   4802  CB  MET A 508       1.367  14.033 -14.059  1.00 10.00      A   
ATOM   4803  CG  MET A 508       1.405  15.471 -13.575  1.00 10.00      A   
ATOM   4804  SD  MET A 508      -0.237  16.207 -13.489  1.00 10.00      A   
ATOM   4805  CE  MET A 508      -1.118  14.930 -12.595  1.00 10.00      A   
ATOM   4806  C   MET A 508       2.434  11.785 -13.848  1.00 10.00      A   
ATOM   4807  O   MET A 508       2.471  11.108 -14.873  1.00 10.00      A   
ATOM   4808  N   ARG A 509       2.162  11.274 -12.650  1.00 10.00      A   
ATOM   4809  HN  ARG A 509       2.116  11.869 -11.872  1.00 10.00      A   
ATOM   4810  CA  ARG A 509       1.905   9.852 -12.466  1.00 10.00      A   
ATOM   4811  CB  ARG A 509       2.045   9.464 -10.985  1.00 10.00      A   
ATOM   4812  CG  ARG A 509       1.920   7.970 -10.720  1.00 10.00      A   
ATOM   4813  CD  ARG A 509       1.474   7.675  -9.293  1.00 10.00      A   
ATOM   4814  NE  ARG A 509       2.565   7.797  -8.321  1.00 10.00      A   
ATOM   4815  HE  ARG A 509       3.440   8.098  -8.660  1.00 10.00      A   
ATOM   4816  CZ  ARG A 509       2.437   7.528  -7.016  1.00 10.00      A   
ATOM   4817  NH1 ARG A 509       1.273   7.123  -6.516  1.00 10.00      A   
ATOM   4818 HH11 ARG A 509       0.444   6.999  -7.135  1.00 10.00      A   
ATOM   4819 HH12 ARG A 509       1.186   6.925  -5.484  1.00 10.00      A   
ATOM   4820  NH2 ARG A 509       3.479   7.640  -6.207  1.00 10.00      A   
ATOM   4821 HH21 ARG A 509       3.363   7.430  -5.180  1.00 10.00      A   
ATOM   4822 HH22 ARG A 509       4.413   7.931  -6.577  1.00 10.00      A   
ATOM   4823  C   ARG A 509       0.509   9.499 -12.967  1.00 10.00      A   
ATOM   4824  O   ARG A 509       0.350   8.645 -13.840  1.00 10.00      A   
ATOM   4825  N   SER A 510      -0.495  10.170 -12.415  1.00 10.00      A   
ATOM   4826  HN  SER A 510      -0.303  10.842 -11.727  1.00 10.00      A   
ATOM   4827  CA  SER A 510      -1.876   9.926 -12.795  1.00 10.00      A   
ATOM   4828  CB  SER A 510      -2.465   8.816 -11.920  1.00 10.00      A   
ATOM   4829  OG  SER A 510      -1.467   8.224 -11.096  1.00 10.00      A   
ATOM   4830  HG  SER A 510      -1.754   7.340 -10.840  1.00 10.00      A   
ATOM   4831  C   SER A 510      -2.723  11.193 -12.660  1.00 10.00      A   
ATOM   4832  O   SER A 510      -2.551  11.974 -11.720  1.00 10.00      A   
ATOM   4833  N   LEU A 511      -3.622  11.395 -13.611  1.00 10.00      A   
ATOM   4834  HN  LEU A 511      -3.681  10.754 -14.356  1.00 10.00      A   
ATOM   4835  CA  LEU A 511      -4.510  12.547 -13.600  1.00 10.00      A   
ATOM   4836  CB  LEU A 511      -4.272  13.418 -14.835  1.00 10.00      A   
ATOM   4837  CG  LEU A 511      -5.193  14.630 -14.977  1.00 10.00      A   
ATOM   4838  CD1 LEU A 511      -4.695  15.785 -14.128  1.00 10.00      A   
ATOM   4839  CD2 LEU A 511      -5.333  15.038 -16.434  1.00 10.00      A   
ATOM   4840  C   LEU A 511      -5.966  12.096 -13.571  1.00 10.00      A   
ATOM   4841  O   LEU A 511      -6.399  11.311 -14.421  1.00 10.00      A   
ATOM   4842  N   TRP A 512      -6.715  12.592 -12.597  1.00 10.00      A   
ATOM   4843  HN  TRP A 512      -6.308  13.207 -11.942  1.00 10.00      A   
ATOM   4844  CA  TRP A 512      -8.119  12.245 -12.466  1.00 10.00      A   
ATOM   4845  CB  TRP A 512      -8.374  11.558 -11.121  1.00 10.00      A   
ATOM   4846  CG  TRP A 512      -9.823  11.276 -10.861  1.00 10.00      A   
ATOM   4847  CD1 TRP A 512     -10.713  12.098 -10.236  1.00 10.00      A   
ATOM   4848  CD2 TRP A 512     -10.548  10.094 -11.217  1.00 10.00      A   
ATOM   4849  NE1 TRP A 512     -11.952  11.508 -10.191  1.00 10.00      A   
ATOM   4850  HE1 TRP A 512     -12.760  11.909  -9.797  1.00 10.00      A   
ATOM   4851  CE2 TRP A 512     -11.877  10.274 -10.781  1.00 10.00      A   
ATOM   4852  CE3 TRP A 512     -10.208   8.901 -11.862  1.00 10.00      A   
ATOM   4853  CZ2 TRP A 512     -12.862   9.306 -10.970  1.00 10.00      A   
ATOM   4854  CZ3 TRP A 512     -11.186   7.942 -12.049  1.00 10.00      A   
ATOM   4855  CH2 TRP A 512     -12.498   8.150 -11.605  1.00 10.00      A   
ATOM   4856  C   TRP A 512      -9.005  13.478 -12.597  1.00 10.00      A   
ATOM   4857  O   TRP A 512      -8.772  14.496 -11.941  1.00 10.00      A   
ATOM   4858  N   MET A 513     -10.015  13.379 -13.448  1.00 10.00      A   
ATOM   4859  HN  MET A 513     -10.133  12.546 -13.956  1.00 10.00      A   
ATOM   4860  CA  MET A 513     -10.960  14.468 -13.658  1.00 10.00      A   
ATOM   4861  CB  MET A 513     -10.575  15.299 -14.886  1.00 10.00      A   
ATOM   4862  CG  MET A 513      -9.362  16.191 -14.688  1.00 10.00      A   
ATOM   4863  SD  MET A 513      -9.050  17.253 -16.111  1.00 10.00      A   
ATOM   4864  CE  MET A 513     -10.366  18.457 -15.922  1.00 10.00      A   
ATOM   4865  C   MET A 513     -12.362  13.903 -13.844  1.00 10.00      A   
ATOM   4866  O   MET A 513     -12.632  13.215 -14.826  1.00 10.00      A   
ATOM   4867  N   SER A 514     -13.251  14.173 -12.901  1.00 10.00      A   
ATOM   4868  HN  SER A 514     -12.985  14.711 -12.122  1.00 10.00      A   
ATOM   4869  CA  SER A 514     -14.617  13.680 -12.995  1.00 10.00      A   
ATOM   4870  CB  SER A 514     -14.890  12.615 -11.928  1.00 10.00      A   
ATOM   4871  OG  SER A 514     -14.471  13.048 -10.644  1.00 10.00      A   
ATOM   4872  HG  SER A 514     -15.197  13.518 -10.216  1.00 10.00      A   
ATOM   4873  C   SER A 514     -15.623  14.822 -12.898  1.00 10.00      A   
ATOM   4874  O   SER A 514     -15.427  15.769 -12.135  1.00 10.00      A   
ATOM   4875  N   SER A 515     -16.679  14.731 -13.699  1.00 10.00      A   
ATOM   4876  HN  SER A 515     -16.751  13.953 -14.295  1.00 10.00      A   
ATOM   4877  CA  SER A 515     -17.738  15.740 -13.730  1.00 10.00      A   
ATOM   4878  CB  SER A 515     -18.570  15.701 -12.449  1.00 10.00      A   
ATOM   4879  OG  SER A 515     -19.085  14.396 -12.233  1.00 10.00      A   
ATOM   4880  HG  SER A 515     -19.871  14.275 -12.782  1.00 10.00      A   
ATOM   4881  C   SER A 515     -17.195  17.141 -14.010  1.00 10.00      A   
ATOM   4882  O   SER A 515     -17.405  18.080 -13.239  1.00 10.00      A   
ATOM   4883  N   CYS A 516     -16.492  17.266 -15.120  1.00 10.00      A   
ATOM   4884  HN  CYS A 516     -16.365  16.483 -15.694  1.00 10.00      A   
ATOM   4885  CA  CYS A 516     -15.916  18.538 -15.522  1.00 10.00      A   
ATOM   4886  CB  CYS A 516     -14.395  18.496 -15.378  1.00 10.00      A   
ATOM   4887  SG  CYS A 516     -13.812  18.114 -13.710  1.00 10.00      A   
ATOM   4888  HG  CYS A 516     -14.624  17.204 -13.187  1.00 10.00      A   
ATOM   4889  C   CYS A 516     -16.305  18.850 -16.962  1.00 10.00      A   
ATOM   4890  O   CYS A 516     -16.941  18.031 -17.623  1.00 10.00      A   
ATOM   4891  N   SER A 517     -15.907  20.015 -17.453  1.00 10.00      A   
ATOM   4892  HN  SER A 517     -15.373  20.618 -16.890  1.00 10.00      A   
ATOM   4893  CA  SER A 517     -16.225  20.427 -18.813  1.00 10.00      A   
ATOM   4894  CB  SER A 517     -16.199  21.955 -18.907  1.00 10.00      A   
ATOM   4895  OG  SER A 517     -16.964  22.529 -17.855  1.00 10.00      A   
ATOM   4896  HG  SER A 517     -17.787  22.032 -17.751  1.00 10.00      A   
ATOM   4897  C   SER A 517     -15.259  19.797 -19.824  1.00 10.00      A   
ATOM   4898  O   SER A 517     -14.769  20.461 -20.740  1.00 10.00      A   
ATOM   4899  N   VAL A 518     -15.012  18.507 -19.653  1.00 10.00      A   
ATOM   4900  HN  VAL A 518     -15.467  18.034 -18.928  1.00 10.00      A   
ATOM   4901  CA  VAL A 518     -14.113  17.764 -20.521  1.00 10.00      A   
ATOM   4902  CB  VAL A 518     -13.462  16.591 -19.755  1.00 10.00      A   
ATOM   4903  CG1 VAL A 518     -12.467  15.852 -20.632  1.00 10.00      A   
ATOM   4904  CG2 VAL A 518     -12.780  17.099 -18.496  1.00 10.00      A   
ATOM   4905  C   VAL A 518     -14.882  17.226 -21.722  1.00 10.00      A   
ATOM   4906  O   VAL A 518     -15.578  16.218 -21.621  1.00 10.00      A   
ATOM   4907  N   SER A 519     -14.762  17.914 -22.849  1.00 10.00      A   
ATOM   4908  HN  SER A 519     -14.181  18.706 -22.866  1.00 10.00      A   
ATOM   4909  CA  SER A 519     -15.454  17.522 -24.069  1.00 10.00      A   
ATOM   4910  CB  SER A 519     -15.401  18.663 -25.089  1.00 10.00      A   
ATOM   4911  OG  SER A 519     -15.182  19.913 -24.445  1.00 10.00      A   
ATOM   4912  HG  SER A 519     -14.247  19.969 -24.171  1.00 10.00      A   
ATOM   4913  C   SER A 519     -14.839  16.258 -24.666  1.00 10.00      A   
ATOM   4914  O   SER A 519     -13.616  16.147 -24.778  1.00 10.00      A   
ATOM   4915  N   PHE A 520     -15.690  15.318 -25.062  1.00 10.00      A   
ATOM   4916  HN  PHE A 520     -16.659  15.466 -24.950  1.00 10.00      A   
ATOM   4917  CA  PHE A 520     -15.229  14.064 -25.650  1.00 10.00      A   
ATOM   4918  CB  PHE A 520     -16.412  13.146 -25.966  1.00 10.00      A   
ATOM   4919  CG  PHE A 520     -16.012  11.828 -26.569  1.00 10.00      A   
ATOM   4920  CD1 PHE A 520     -15.210  10.943 -25.864  1.00 10.00      A   
ATOM   4921  CD2 PHE A 520     -16.435  11.477 -27.841  1.00 10.00      A   
ATOM   4922  CE1 PHE A 520     -14.837   9.735 -26.417  1.00 10.00      A   
ATOM   4923  CE2 PHE A 520     -16.064  10.270 -28.400  1.00 10.00      A   
ATOM   4924  CZ  PHE A 520     -15.262   9.397 -27.686  1.00 10.00      A   
ATOM   4925  C   PHE A 520     -14.393  14.305 -26.905  1.00 10.00      A   
ATOM   4926  O   PHE A 520     -13.467  13.548 -27.202  1.00 10.00      A   
ATOM   4927  N   GLY A 521     -14.724  15.364 -27.636  1.00 10.00      A   
ATOM   4928  HN  GLY A 521     -15.474  15.930 -27.353  1.00 10.00      A   
ATOM   4929  CA  GLY A 521     -13.997  15.684 -28.846  1.00 10.00      A   
ATOM   4930  C   GLY A 521     -12.528  15.920 -28.589  1.00 10.00      A   
ATOM   4931  O   GLY A 521     -11.674  15.454 -29.347  1.00 10.00      A   
ATOM   4932  N   ALA A 522     -12.231  16.620 -27.504  1.00 10.00      A   
ATOM   4933  HN  ALA A 522     -12.954  16.940 -26.924  1.00 10.00      A   
ATOM   4934  CA  ALA A 522     -10.851  16.917 -27.157  1.00 10.00      A   
ATOM   4935  CB  ALA A 522     -10.761  18.074 -26.183  1.00 10.00      A   
ATOM   4936  C   ALA A 522     -10.141  15.684 -26.625  1.00 10.00      A   
ATOM   4937  O   ALA A 522      -8.927  15.560 -26.757  1.00 10.00      A   
ATOM   4938  N   CYS A 523     -10.900  14.768 -26.038  1.00 10.00      A   
ATOM   4939  HN  CYS A 523     -11.864  14.925 -25.948  1.00 10.00      A   
ATOM   4940  CA  CYS A 523     -10.323  13.534 -25.516  1.00 10.00      A   
ATOM   4941  CB  CYS A 523     -11.383  12.704 -24.789  1.00 10.00      A   
ATOM   4942  SG  CYS A 523     -12.139  13.541 -23.378  1.00 10.00      A   
ATOM   4943  HG  CYS A 523     -11.159  13.925 -22.566  1.00 10.00      A   
ATOM   4944  C   CYS A 523      -9.713  12.723 -26.655  1.00 10.00      A   
ATOM   4945  O   CYS A 523      -8.617  12.172 -26.528  1.00 10.00      A   
ATOM   4946  N   LYS A 524     -10.422  12.673 -27.778  1.00 10.00      A   
ATOM   4947  HN  LYS A 524     -11.287  13.134 -27.820  1.00 10.00      A   
ATOM   4948  CA  LYS A 524      -9.952  11.946 -28.949  1.00 10.00      A   
ATOM   4949  CB  LYS A 524     -11.067  11.833 -29.996  1.00 10.00      A   
ATOM   4950  CG  LYS A 524     -12.256  10.985 -29.560  1.00 10.00      A   
ATOM   4951  CD  LYS A 524     -13.134  10.586 -30.742  1.00 10.00      A   
ATOM   4952  CE  LYS A 524     -14.006  11.742 -31.205  1.00 10.00      A   
ATOM   4953  NZ  LYS A 524     -14.917  11.358 -32.320  1.00 10.00      A   
ATOM   4954  HZ1 LYS A 524     -14.386  10.873 -33.072  1.00 10.00      A   
ATOM   4955  HZ2 LYS A 524     -15.362  12.211 -32.722  1.00 10.00      A   
ATOM   4956  HZ3 LYS A 524     -15.667  10.719 -31.970  1.00 10.00      A   
ATOM   4957  C   LYS A 524      -8.722  12.634 -29.547  1.00 10.00      A   
ATOM   4958  O   LYS A 524      -7.873  11.995 -30.166  1.00 10.00      A   
ATOM   4959  N   LEU A 525      -8.630  13.943 -29.335  1.00 10.00      A   
ATOM   4960  HN  LEU A 525      -9.340  14.393 -28.831  1.00 10.00      A   
ATOM   4961  CA  LEU A 525      -7.513  14.734 -29.840  1.00 10.00      A   
ATOM   4962  CB  LEU A 525      -7.919  16.208 -29.928  1.00 10.00      A   
ATOM   4963  CG  LEU A 525      -6.906  17.155 -30.573  1.00 10.00      A   
ATOM   4964  CD1 LEU A 525      -6.808  16.897 -32.068  1.00 10.00      A   
ATOM   4965  CD2 LEU A 525      -7.276  18.604 -30.300  1.00 10.00      A   
ATOM   4966  C   LEU A 525      -6.285  14.576 -28.942  1.00 10.00      A   
ATOM   4967  O   LEU A 525      -5.154  14.474 -29.424  1.00 10.00      A   
ATOM   4968  N   LEU A 526      -6.519  14.555 -27.636  1.00 10.00      A   
ATOM   4969  HN  LEU A 526      -7.445  14.662 -27.317  1.00 10.00      A   
ATOM   4970  CA  LEU A 526      -5.447  14.404 -26.657  1.00 10.00      A   
ATOM   4971  CB  LEU A 526      -5.990  14.545 -25.234  1.00 10.00      A   
ATOM   4972  CG  LEU A 526      -4.966  14.406 -24.102  1.00 10.00      A   
ATOM   4973  CD1 LEU A 526      -4.003  15.583 -24.101  1.00 10.00      A   
ATOM   4974  CD2 LEU A 526      -5.670  14.292 -22.760  1.00 10.00      A   
ATOM   4975  C   LEU A 526      -4.753  13.057 -26.814  1.00 10.00      A   
ATOM   4976  O   LEU A 526      -3.523  12.975 -26.788  1.00 10.00      A   
ATOM   4977  N   GLY A 527      -5.549  12.007 -27.001  1.00 10.00      A   
ATOM   4978  HN  GLY A 527      -6.521  12.141 -27.024  1.00 10.00      A   
ATOM   4979  CA  GLY A 527      -5.002  10.671 -27.166  1.00 10.00      A   
ATOM   4980  C   GLY A 527      -4.159  10.548 -28.422  1.00 10.00      A   
ATOM   4981  O   GLY A 527      -3.330   9.647 -28.539  1.00 10.00      A   
ATOM   4982  N   GLN A 528      -4.380  11.451 -29.368  1.00 10.00      A   
ATOM   4983  HN  GLN A 528      -5.065  12.135 -29.225  1.00 10.00      A   
ATOM   4984  CA  GLN A 528      -3.630  11.448 -30.614  1.00 10.00      A   
ATOM   4985  CB  GLN A 528      -4.482  12.003 -31.758  1.00 10.00      A   
ATOM   4986  CG  GLN A 528      -5.500  11.023 -32.313  1.00 10.00      A   
ATOM   4987  CD  GLN A 528      -4.862   9.768 -32.873  1.00 10.00      A   
ATOM   4988  OE1 GLN A 528      -3.715   9.784 -33.330  1.00 10.00      A   
ATOM   4989  NE2 GLN A 528      -5.599   8.673 -32.842  1.00 10.00      A   
ATOM   4990 HE21 GLN A 528      -6.505   8.734 -32.469  1.00 10.00      A   
ATOM   4991 HE22 GLN A 528      -5.213   7.844 -33.197  1.00 10.00      A   
ATOM   4992  C   GLN A 528      -2.355  12.267 -30.472  1.00 10.00      A   
ATOM   4993  O   GLN A 528      -1.387  12.061 -31.198  1.00 10.00      A   
ATOM   4994  N   LYS A 529      -2.361  13.196 -29.527  1.00 10.00      A   
ATOM   4995  HN  LYS A 529      -3.163  13.309 -28.974  1.00 10.00      A   
ATOM   4996  CA  LYS A 529      -1.206  14.051 -29.289  1.00 10.00      A   
ATOM   4997  CB  LYS A 529      -1.652  15.403 -28.727  1.00 10.00      A   
ATOM   4998  CG  LYS A 529      -0.567  16.467 -28.720  1.00 10.00      A   
ATOM   4999  CD  LYS A 529      -1.125  17.812 -28.286  1.00 10.00      A   
ATOM   5000  CE  LYS A 529      -0.056  18.887 -28.313  1.00 10.00      A   
ATOM   5001  NZ  LYS A 529       0.535  19.059 -29.668  1.00 10.00      A   
ATOM   5002  HZ1 LYS A 529      -0.216  19.115 -30.385  1.00 10.00      A   
ATOM   5003  HZ2 LYS A 529       1.151  18.257 -29.895  1.00 10.00      A   
ATOM   5004  HZ3 LYS A 529       1.097  19.934 -29.704  1.00 10.00      A   
ATOM   5005  C   LYS A 529      -0.219  13.386 -28.336  1.00 10.00      A   
ATOM   5006  O   LYS A 529       0.995  13.542 -28.472  1.00 10.00      A   
ATOM   5007  N   MET A 530      -0.746  12.649 -27.365  1.00 10.00      A   
ATOM   5008  HN  MET A 530      -1.723  12.562 -27.306  1.00 10.00      A   
ATOM   5009  CA  MET A 530       0.087  11.960 -26.388  1.00 10.00      A   
ATOM   5010  CB  MET A 530      -0.186  12.480 -24.973  1.00 10.00      A   
ATOM   5011  CG  MET A 530       0.243  13.919 -24.748  1.00 10.00      A   
ATOM   5012  SD  MET A 530       1.982  14.195 -25.137  1.00 10.00      A   
ATOM   5013  CE  MET A 530       2.040  15.986 -25.163  1.00 10.00      A   
ATOM   5014  C   MET A 530      -0.135  10.455 -26.450  1.00 10.00      A   
ATOM   5015  O   MET A 530      -0.993   9.917 -25.751  1.00 10.00      A   
ATOM   5016  N   PRO A 531       0.639   9.755 -27.292  1.00 10.00      A   
ATOM   5017  CA  PRO A 531       0.523   8.304 -27.459  1.00 10.00      A   
ATOM   5018  CB  PRO A 531       1.243   8.054 -28.782  1.00 10.00      A   
ATOM   5019  CG  PRO A 531       2.267   9.132 -28.861  1.00 10.00      A   
ATOM   5020  CD  PRO A 531       1.684  10.329 -28.162  1.00 10.00      A   
ATOM   5021  C   PRO A 531       1.195   7.517 -26.333  1.00 10.00      A   
ATOM   5022  O   PRO A 531       1.113   6.286 -26.292  1.00 10.00      A   
ATOM   5023  N   LYS A 532       1.865   8.222 -25.429  1.00 10.00      A   
ATOM   5024  HN  LYS A 532       1.905   9.197 -25.514  1.00 10.00      A   
ATOM   5025  CA  LYS A 532       2.544   7.578 -24.310  1.00 10.00      A   
ATOM   5026  CB  LYS A 532       3.933   8.186 -24.095  1.00 10.00      A   
ATOM   5027  CG  LYS A 532       4.940   7.811 -25.171  1.00 10.00      A   
ATOM   5028  CD  LYS A 532       6.250   8.566 -24.999  1.00 10.00      A   
ATOM   5029  CE  LYS A 532       7.264   8.152 -26.055  1.00 10.00      A   
ATOM   5030  NZ  LYS A 532       8.422   9.085 -26.128  1.00 10.00      A   
ATOM   5031  HZ1 LYS A 532       8.987   9.031 -25.262  1.00 10.00      A   
ATOM   5032  HZ2 LYS A 532       8.088  10.065 -26.245  1.00 10.00      A   
ATOM   5033  HZ3 LYS A 532       9.027   8.839 -26.940  1.00 10.00      A   
ATOM   5034  C   LYS A 532       1.708   7.663 -23.035  1.00 10.00      A   
ATOM   5035  O   LYS A 532       2.175   7.327 -21.943  1.00 10.00      A   
ATOM   5036  N   LEU A 533       0.469   8.112 -23.186  1.00 10.00      A   
ATOM   5037  HN  LEU A 533       0.155   8.350 -24.083  1.00 10.00      A   
ATOM   5038  CA  LEU A 533      -0.444   8.240 -22.066  1.00 10.00      A   
ATOM   5039  CB  LEU A 533      -0.641   9.708 -21.686  1.00 10.00      A   
ATOM   5040  CG  LEU A 533       0.502  10.362 -20.909  1.00 10.00      A   
ATOM   5041  CD1 LEU A 533       1.348  11.239 -21.819  1.00 10.00      A   
ATOM   5042  CD2 LEU A 533      -0.041  11.159 -19.735  1.00 10.00      A   
ATOM   5043  C   LEU A 533      -1.787   7.610 -22.406  1.00 10.00      A   
ATOM   5044  O   LEU A 533      -2.301   7.783 -23.511  1.00 10.00      A   
ATOM   5045  N   ASN A 534      -2.344   6.869 -21.462  1.00 10.00      A   
ATOM   5046  HN  ASN A 534      -1.892   6.771 -20.593  1.00 10.00      A   
ATOM   5047  CA  ASN A 534      -3.624   6.219 -21.674  1.00 10.00      A   
ATOM   5048  CB  ASN A 534      -3.696   4.856 -20.979  1.00 10.00      A   
ATOM   5049  CG  ASN A 534      -3.155   3.722 -21.831  1.00 10.00      A   
ATOM   5050  OD1 ASN A 534      -3.042   3.839 -23.055  1.00 10.00      A   
ATOM   5051  ND2 ASN A 534      -2.844   2.607 -21.195  1.00 10.00      A   
ATOM   5052 HD21 ASN A 534      -2.987   2.569 -20.222  1.00 10.00      A   
ATOM   5053 HD22 ASN A 534      -2.458   1.868 -21.716  1.00 10.00      A   
ATOM   5054  C   ASN A 534      -4.756   7.105 -21.194  1.00 10.00      A   
ATOM   5055  O   ASN A 534      -4.871   7.392 -20.001  1.00 10.00      A   
ATOM   5056  N   VAL A 535      -5.571   7.552 -22.131  1.00 10.00      A   
ATOM   5057  HN  VAL A 535      -5.404   7.297 -23.058  1.00 10.00      A   
ATOM   5058  CA  VAL A 535      -6.716   8.396 -21.823  1.00 10.00      A   
ATOM   5059  CB  VAL A 535      -6.923   9.495 -22.898  1.00 10.00      A   
ATOM   5060  CG1 VAL A 535      -7.974  10.507 -22.452  1.00 10.00      A   
ATOM   5061  CG2 VAL A 535      -5.608  10.193 -23.217  1.00 10.00      A   
ATOM   5062  C   VAL A 535      -7.964   7.521 -21.745  1.00 10.00      A   
ATOM   5063  O   VAL A 535      -8.701   7.378 -22.728  1.00 10.00      A   
ATOM   5064  N   GLU A 536      -8.172   6.914 -20.587  1.00 10.00      A   
ATOM   5065  HN  GLU A 536      -7.545   7.068 -19.848  1.00 10.00      A   
ATOM   5066  CA  GLU A 536      -9.312   6.038 -20.375  1.00 10.00      A   
ATOM   5067  CB  GLU A 536      -9.023   5.011 -19.274  1.00 10.00      A   
ATOM   5068  CG  GLU A 536      -7.926   4.018 -19.628  1.00 10.00      A   
ATOM   5069  CD  GLU A 536      -7.884   2.826 -18.691  1.00 10.00      A   
ATOM   5070  OE1 GLU A 536      -8.801   2.681 -17.854  1.00 10.00      A   
ATOM   5071  OE2 GLU A 536      -6.933   2.018 -18.791  1.00 10.00      A   
ATOM   5072  C   GLU A 536     -10.569   6.834 -20.056  1.00 10.00      A   
ATOM   5073  O   GLU A 536     -10.684   7.445 -18.989  1.00 10.00      A   
ATOM   5074  N   VAL A 537     -11.493   6.850 -21.005  1.00 10.00      A   
ATOM   5075  HN  VAL A 537     -11.313   6.383 -21.855  1.00 10.00      A   
ATOM   5076  CA  VAL A 537     -12.756   7.551 -20.838  1.00 10.00      A   
ATOM   5077  CB  VAL A 537     -13.335   8.005 -22.199  1.00 10.00      A   
ATOM   5078  CG1 VAL A 537     -14.695   8.666 -22.019  1.00 10.00      A   
ATOM   5079  CG2 VAL A 537     -12.372   8.947 -22.908  1.00 10.00      A   
ATOM   5080  C   VAL A 537     -13.765   6.653 -20.120  1.00 10.00      A   
ATOM   5081  O   VAL A 537     -14.128   5.586 -20.618  1.00 10.00      A   
ATOM   5082  N   ILE A 538     -14.199   7.091 -18.950  1.00 10.00      A   
ATOM   5083  HN  ILE A 538     -13.873   7.955 -18.616  1.00 10.00      A   
ATOM   5084  CA  ILE A 538     -15.155   6.345 -18.146  1.00 10.00      A   
ATOM   5085  CB  ILE A 538     -14.722   6.310 -16.662  1.00 10.00      A   
ATOM   5086  CG1 ILE A 538     -13.246   5.918 -16.547  1.00 10.00      A   
ATOM   5087  CG2 ILE A 538     -15.594   5.344 -15.872  1.00 10.00      A   
ATOM   5088  CD1 ILE A 538     -12.661   6.117 -15.163  1.00 10.00      A   
ATOM   5089  C   ILE A 538     -16.536   6.985 -18.252  1.00 10.00      A   
ATOM   5090  O   ILE A 538     -16.796   8.032 -17.650  1.00 10.00      A   
ATOM   5091  N   ASP A 539     -17.409   6.364 -19.031  1.00 10.00      A   
ATOM   5092  HN  ASP A 539     -17.144   5.536 -19.481  1.00 10.00      A   
ATOM   5093  CA  ASP A 539     -18.760   6.872 -19.226  1.00 10.00      A   
ATOM   5094  CB  ASP A 539     -18.869   7.559 -20.588  1.00 10.00      A   
ATOM   5095  CG  ASP A 539     -19.788   8.762 -20.571  1.00 10.00      A   
ATOM   5096  OD1 ASP A 539     -19.278   9.905 -20.580  1.00 10.00      A   
ATOM   5097  OD2 ASP A 539     -21.021   8.578 -20.553  1.00 10.00      A   
ATOM   5098  C   ASP A 539     -19.764   5.730 -19.142  1.00 10.00      A   
ATOM   5099  O   ASP A 539     -19.532   4.654 -19.691  1.00 10.00      A   
ATOM   5100  N   GLU A 540     -20.868   5.951 -18.438  1.00 10.00      A   
ATOM   5101  HN  GLU A 540     -21.000   6.835 -18.001  1.00 10.00      A   
ATOM   5102  CA  GLU A 540     -21.893   4.920 -18.279  1.00 10.00      A   
ATOM   5103  CB  GLU A 540     -22.379   4.852 -16.829  1.00 10.00      A   
ATOM   5104  CG  GLU A 540     -21.373   4.273 -15.853  1.00 10.00      A   
ATOM   5105  CD  GLU A 540     -21.831   4.404 -14.420  1.00 10.00      A   
ATOM   5106  OE1 GLU A 540     -21.873   5.542 -13.908  1.00 10.00      A   
ATOM   5107  OE2 GLU A 540     -22.150   3.374 -13.795  1.00 10.00      A   
ATOM   5108  C   GLU A 540     -23.082   5.149 -19.202  1.00 10.00      A   
ATOM   5109  O   GLU A 540     -24.065   4.407 -19.154  1.00 10.00      A   
ATOM   5110  N   ARG A 541     -23.001   6.173 -20.037  1.00 10.00      A   
ATOM   5111  HN  ARG A 541     -22.199   6.743 -20.029  1.00 10.00      A   
ATOM   5112  CA  ARG A 541     -24.087   6.480 -20.962  1.00 10.00      A   
ATOM   5113  CB  ARG A 541     -24.231   7.992 -21.150  1.00 10.00      A   
ATOM   5114  CG  ARG A 541     -24.733   8.726 -19.920  1.00 10.00      A   
ATOM   5115  CD  ARG A 541     -23.716   9.743 -19.432  1.00 10.00      A   
ATOM   5116  NE  ARG A 541     -23.940  11.080 -19.987  1.00 10.00      A   
ATOM   5117  HE  ARG A 541     -24.865  11.426 -19.970  1.00 10.00      A   
ATOM   5118  CZ  ARG A 541     -22.977  11.833 -20.522  1.00 10.00      A   
ATOM   5119  NH1 ARG A 541     -21.734  11.373 -20.600  1.00 10.00      A   
ATOM   5120 HH11 ARG A 541     -21.502  10.405 -20.249  1.00 10.00      A   
ATOM   5121 HH12 ARG A 541     -20.978  11.959 -21.007  1.00 10.00      A   
ATOM   5122  NH2 ARG A 541     -23.258  13.060 -20.961  1.00 10.00      A   
ATOM   5123 HH21 ARG A 541     -22.510  13.657 -21.381  1.00 10.00      A   
ATOM   5124 HH22 ARG A 541     -24.230  13.436 -20.883  1.00 10.00      A   
ATOM   5125  C   ARG A 541     -23.879   5.800 -22.309  1.00 10.00      A   
ATOM   5126  O   ARG A 541     -24.521   6.149 -23.302  1.00 10.00      A   
ATOM   5127  N   GLY A 542     -22.974   4.834 -22.342  1.00 10.00      A   
ATOM   5128  HN  GLY A 542     -22.485   4.609 -21.524  1.00 10.00      A   
ATOM   5129  CA  GLY A 542     -22.695   4.121 -23.572  1.00 10.00      A   
ATOM   5130  C   GLY A 542     -21.623   4.806 -24.382  1.00 10.00      A   
ATOM   5131  O   GLY A 542     -20.990   5.745 -23.894  1.00 10.00      A   
ATOM   5132  N   ALA A 543     -21.425   4.342 -25.615  1.00 10.00      A   
ATOM   5133  HN  ALA A 543     -21.985   3.605 -25.937  1.00 10.00      A   
ATOM   5134  CA  ALA A 543     -20.414   4.900 -26.511  1.00 10.00      A   
ATOM   5135  CB  ALA A 543     -20.515   4.253 -27.883  1.00 10.00      A   
ATOM   5136  C   ALA A 543     -20.552   6.412 -26.637  1.00 10.00      A   
ATOM   5137  O   ALA A 543     -21.541   6.913 -27.175  1.00 10.00      A   
ATOM   5138  N   PRO A 544     -19.549   7.158 -26.152  1.00 10.00      A   
ATOM   5139  CA  PRO A 544     -19.551   8.621 -26.195  1.00 10.00      A   
ATOM   5140  CB  PRO A 544     -18.271   9.016 -25.446  1.00 10.00      A   
ATOM   5141  CG  PRO A 544     -17.857   7.794 -24.701  1.00 10.00      A   
ATOM   5142  CD  PRO A 544     -18.329   6.633 -25.519  1.00 10.00      A   
ATOM   5143  C   PRO A 544     -19.514   9.151 -27.623  1.00 10.00      A   
ATOM   5144  O   PRO A 544     -19.873  10.299 -27.873  1.00 10.00      A   
ATOM   5145  N   ASP A 545     -19.098   8.302 -28.558  1.00 10.00      A   
ATOM   5146  HN  ASP A 545     -18.835   7.393 -28.294  1.00 10.00      A   
ATOM   5147  CA  ASP A 545     -19.013   8.691 -29.964  1.00 10.00      A   
ATOM   5148  CB  ASP A 545     -18.195   7.678 -30.768  1.00 10.00      A   
ATOM   5149  CG  ASP A 545     -17.630   8.269 -32.046  1.00 10.00      A   
ATOM   5150  OD1 ASP A 545     -16.961   9.325 -31.977  1.00 10.00      A   
ATOM   5151  OD2 ASP A 545     -17.841   7.676 -33.124  1.00 10.00      A   
ATOM   5152  C   ASP A 545     -20.400   8.874 -30.580  1.00 10.00      A   
ATOM   5153  O   ASP A 545     -20.535   9.431 -31.666  1.00 10.00      A   
ATOM   5154  N   SER A 546     -21.429   8.401 -29.884  1.00 10.00      A   
ATOM   5155  HN  SER A 546     -21.263   7.949 -29.030  1.00 10.00      A   
ATOM   5156  CA  SER A 546     -22.799   8.542 -30.364  1.00 10.00      A   
ATOM   5157  CB  SER A 546     -23.705   7.469 -29.752  1.00 10.00      A   
ATOM   5158  OG  SER A 546     -23.765   7.590 -28.342  1.00 10.00      A   
ATOM   5159  HG  SER A 546     -22.995   7.152 -27.951  1.00 10.00      A   
ATOM   5160  C   SER A 546     -23.321   9.937 -30.033  1.00 10.00      A   
ATOM   5161  O   SER A 546     -24.351  10.375 -30.548  1.00 10.00      A   
ATOM   5162  N   ARG A 547     -22.583  10.632 -29.177  1.00 10.00      A   
ATOM   5163  HN  ARG A 547     -21.756  10.233 -28.830  1.00 10.00      A   
ATOM   5164  CA  ARG A 547     -22.938  11.976 -28.758  1.00 10.00      A   
ATOM   5165  CB  ARG A 547     -22.802  12.092 -27.235  1.00 10.00      A   
ATOM   5166  CG  ARG A 547     -23.695  11.144 -26.454  1.00 10.00      A   
ATOM   5167  CD  ARG A 547     -23.517  11.309 -24.950  1.00 10.00      A
[truncated: 216,683 more chars]
