# Supplementary material for: Flexibility of intrinsically disordered degrons in AUX/IAA proteins reinforces auxin co-receptor assemblies
Source: Nat Commun. 2020 May 8;11:2277. doi: 10.1038/s41467-020-16147-2 (PMC7210949; doi:10.1038/s41467-020-16147-2)
Supplement: Supplementary file 10 — Supplementary Data 7 [file 41467_2020_16147_MOESM10_ESM.gz]

Archive with 105 entries (90 files):
- DisVis_only_files
- DisVis_only_files/DISVIS_IAA07
- DisVis_only_files/DISVIS_IAA07/all-restraints
- DisVis_only_files/DISVIS_IAA07/all-restraints/eWU_3xA41i2T.tgz
- DisVis_only_files/DISVIS_IAA07/all-restraints/results_eWU_3xA41i2T
- DisVis_only_files/DISVIS_IAA07/all-restraints/results_eWU_3xA41i2T/accessible_complexes.out
- DisVis_only_files/DISVIS_IAA07/all-restraints/results_eWU_3xA41i2T/accessible_interaction_space.mrc
- DisVis_only_files/DISVIS_IAA07/all-restraints/results_eWU_3xA41i2T/ais.ccp4
- DisVis_only_files/DISVIS_IAA07/all-restraints/results_eWU_3xA41i2T/disvis.log
- DisVis_only_files/DISVIS_IAA07/all-restraints/results_eWU_3xA41i2T/fixed_chain.pdb
- DisVis_only_files/DISVIS_IAA07/all-restraints/results_eWU_3xA41i2T/IAA07_all-accessible_interaction_space.mrc
- DisVis_only_files/DISVIS_IAA07/all-restraints/results_eWU_3xA41i2T/IAA07_all-restraints_occupancy_1.mrc
- DisVis_only_files/DISVIS_IAA07/all-restraints/results_eWU_3xA41i2T/IAA07_all-restraints_occupancy_2.mrc
- DisVis_only_files/DISVIS_IAA07/all-restraints/results_eWU_3xA41i2T/IAA07_all-restraints_occupancy_3.mrc
- DisVis_only_files/DISVIS_IAA07/all-restraints/results_eWU_3xA41i2T/IAA07_all-restraints_occupancy_4.mrc
- DisVis_only_files/DISVIS_IAA07/all-restraints/results_eWU_3xA41i2T/occupancy_1.ccp4
- DisVis_only_files/DISVIS_IAA07/all-restraints/results_eWU_3xA41i2T/occupancy_1.mrc
- DisVis_only_files/DISVIS_IAA07/all-restraints/results_eWU_3xA41i2T/occupancy_2.ccp4
- DisVis_only_files/DISVIS_IAA07/all-restraints/results_eWU_3xA41i2T/occupancy_2.mrc
- DisVis_only_files/DISVIS_IAA07/all-restraints/results_eWU_3xA41i2T/occupancy_3.ccp4
- DisVis_only_files/DISVIS_IAA07/all-restraints/results_eWU_3xA41i2T/occupancy_3.mrc
- DisVis_only_files/DISVIS_IAA07/all-restraints/results_eWU_3xA41i2T/occupancy_4.ccp4
- DisVis_only_files/DISVIS_IAA07/all-restraints/results_eWU_3xA41i2T/occupancy_4.mrc
- DisVis_only_files/DISVIS_IAA07/all-restraints/results_eWU_3xA41i2T/restraints.txt
- DisVis_only_files/DISVIS_IAA07/all-restraints/results_eWU_3xA41i2T/results.html
- DisVis_only_files/DISVIS_IAA07/all-restraints/results_eWU_3xA41i2T/run-parameters.json
- DisVis_only_files/DISVIS_IAA07/all-restraints/results_eWU_3xA41i2T/scanning_chain.pdb
- DisVis_only_files/DISVIS_IAA07/all-restraints/results_eWU_3xA41i2T/violations.out
- DisVis_only_files/DISVIS_IAA07/all-restraints/results_eWU_3xA41i2T/z-score.out
- DisVis_only_files/DISVIS_IAA07/chainA.pdb
- DisVis_only_files/DISVIS_IAA07/chainB.pdb
- DisVis_only_files/DISVIS_IAA07/noDis-restraints
- DisVis_only_files/DISVIS_IAA07/noDis-restraints/eWU_3xA40bQl.tgz
- DisVis_only_files/DISVIS_IAA07/noDis-restraints/results_eWU_3xA40bQl
- DisVis_only_files/DISVIS_IAA07/noDis-restraints/results_eWU_3xA40bQl/accessible_complexes.out
- DisVis_only_files/DISVIS_IAA07/noDis-restraints/results_eWU_3xA40bQl/accessible_interaction_space.mrc
- DisVis_only_files/DISVIS_IAA07/noDis-restraints/results_eWU_3xA40bQl/disvis.log
- DisVis_only_files/DISVIS_IAA07/noDis-restraints/results_eWU_3xA40bQl/fixed_chain.pdb
- DisVis_only_files/DISVIS_IAA07/noDis-restraints/results_eWU_3xA40bQl/IAA07_noDis-accessible_interaction_space.mrc
- DisVis_only_files/DISVIS_IAA07/noDis-restraints/results_eWU_3xA40bQl/IAA07_noDis-restraints_occupancy_1.mrc
- DisVis_only_files/DISVIS_IAA07/noDis-restraints/results_eWU_3xA40bQl/IAA07_noDis-restraints_occupancy_2.mrc
- DisVis_only_files/DISVIS_IAA07/noDis-restraints/results_eWU_3xA40bQl/IAA07_noDis-restraints_occupancy_3.mrc
- DisVis_only_files/DISVIS_IAA07/noDis-restraints/results_eWU_3xA40bQl/occupancy_1.mrc
- DisVis_only_files/DISVIS_IAA07/noDis-restraints/results_eWU_3xA40bQl/occupancy_2.mrc
- DisVis_only_files/DISVIS_IAA07/noDis-restraints/results_eWU_3xA40bQl/occupancy_3.mrc
- DisVis_only_files/DISVIS_IAA07/noDis-restraints/results_eWU_3xA40bQl/restraints.txt
- DisVis_only_files/DISVIS_IAA07/noDis-restraints/results_eWU_3xA40bQl/results.html
- DisVis_only_files/DISVIS_IAA07/noDis-restraints/results_eWU_3xA40bQl/run-parameters.json
- DisVis_only_files/DISVIS_IAA07/noDis-restraints/results_eWU_3xA40bQl/scanning_chain.pdb
- DisVis_only_files/DISVIS_IAA07/noDis-restraints/results_eWU_3xA40bQl/TIR1ASK1_IAA07.pdb
- DisVis_only_files/DISVIS_IAA07/noDis-restraints/results_eWU_3xA40bQl/violations.out
- DisVis_only_files/DISVIS_IAA07/noDis-restraints/results_eWU_3xA40bQl/z-score.out
- DisVis_only_files/DISVIS_IAA07/res-all.txt
- DisVis_only_files/DISVIS_IAA07/res-all_noDIS.txt
- DisVis_only_files/DISVIS_IAA07/unambig.tbl
- DisVis_only_files/DISVIS_IAA12
- DisVis_only_files/DISVIS_IAA12/all-restraints
- DisVis_only_files/DISVIS_IAA12/all-restraints/eWU_3xA3VRHl.tgz
- DisVis_only_files/DISVIS_IAA12/all-restraints/results_eWU_3xA3VRHl
- DisVis_only_files/DISVIS_IAA12/all-restraints/results_eWU_3xA3VRHl/accessible_complexes.out
- DisVis_only_files/DISVIS_IAA12/all-restraints/results_eWU_3xA3VRHl/accessible_interaction_space.mrc
- DisVis_only_files/DISVIS_IAA12/all-restraints/results_eWU_3xA3VRHl/ASK1TIR1_IAA12.pdb
- DisVis_only_files/DISVIS_IAA12/all-restraints/results_eWU_3xA3VRHl/disvis.log
- DisVis_only_files/DISVIS_IAA12/all-restraints/results_eWU_3xA3VRHl/fixed_chain.pdb
- DisVis_only_files/DISVIS_IAA12/all-restraints/results_eWU_3xA3VRHl/IAA12_all-accessible_interaction_space.mrc
- DisVis_only_files/DISVIS_IAA12/all-restraints/results_eWU_3xA3VRHl/IAA12_all-restraints_occupancy_1.mrc
- DisVis_only_files/DISVIS_IAA12/all-restraints/results_eWU_3xA3VRHl/IAA12_all-restraints_occupancy_2.mrc
- DisVis_only_files/DISVIS_IAA12/all-restraints/results_eWU_3xA3VRHl/IAA12_all-restraints_occupancy_3.mrc
- DisVis_only_files/DISVIS_IAA12/all-restraints/results_eWU_3xA3VRHl/occupancy_1.mrc
- DisVis_only_files/DISVIS_IAA12/all-restraints/results_eWU_3xA3VRHl/occupancy_2.mrc
- DisVis_only_files/DISVIS_IAA12/all-restraints/results_eWU_3xA3VRHl/occupancy_3.mrc
- DisVis_only_files/DISVIS_IAA12/all-restraints/results_eWU_3xA3VRHl/restraints.txt
- DisVis_only_files/DISVIS_IAA12/all-restraints/results_eWU_3xA3VRHl/results.html
- DisVis_only_files/DISVIS_IAA12/all-restraints/results_eWU_3xA3VRHl/run-parameters.json
- DisVis_only_files/DISVIS_IAA12/all-restraints/results_eWU_3xA3VRHl/scanning_chain.pdb
- DisVis_only_files/DISVIS_IAA12/all-restraints/results_eWU_3xA3VRHl/violations.out
- DisVis_only_files/DISVIS_IAA12/all-restraints/results_eWU_3xA3VRHl/z-score.out
- DisVis_only_files/DISVIS_IAA12/chainA.pdb
- DisVis_only_files/DISVIS_IAA12/chainB_one.pdb
- DisVis_only_files/DISVIS_IAA12/noDIs-restraints
- DisVis_only_files/DISVIS_IAA12/noDIs-restraints/eWU_3xA3Xv47.tgz
- DisVis_only_files/DISVIS_IAA12/noDIs-restraints/results_eWU_3xA3Xv47
- DisVis_only_files/DISVIS_IAA12/noDIs-restraints/results_eWU_3xA3Xv47/accessible_complexes.out
- DisVis_only_files/DISVIS_IAA12/noDIs-restraints/results_eWU_3xA3Xv47/accessible_interaction_space.mrc
- DisVis_only_files/DISVIS_IAA12/noDIs-restraints/results_eWU_3xA3Xv47/disvis.log
- DisVis_only_files/DISVIS_IAA12/noDIs-restraints/results_eWU_3xA3Xv47/fixed_chain.pdb
- DisVis_only_files/DISVIS_IAA12/noDIs-restraints/results_eWU_3xA3Xv47/IAA12_noDis-accessible_interaction_space.mrc
- DisVis_only_files/DISVIS_IAA12/noDIs-restraints/results_eWU_3xA3Xv47/IAA12_noDis-restraints_occupancy_1.mrc
- DisVis_only_files/DISVIS_IAA12/noDIs-restraints/results_eWU_3xA3Xv47/IAA12_noDis-restraints_occupancy_2.mrc
- DisVis_only_files/DISVIS_IAA12/noDIs-restraints/results_eWU_3xA3Xv47/occupancy_1.mrc
- DisVis_only_files/DISVIS_IAA12/noDIs-restraints/results_eWU_3xA3Xv47/occupancy_2.mrc
- DisVis_only_files/DISVIS_IAA12/noDIs-restraints/results_eWU_3xA3Xv47/restraints.txt
- DisVis_only_files/DISVIS_IAA12/noDIs-restraints/results_eWU_3xA3Xv47/results.html
- DisVis_only_files/DISVIS_IAA12/noDIs-restraints/results_eWU_3xA3Xv47/run-parameters.json
- DisVis_only_files/DISVIS_IAA12/noDIs-restraints/results_eWU_3xA3Xv47/scanning_chain.pdb
- DisVis_only_files/DISVIS_IAA12/noDIs-restraints/results_eWU_3xA3Xv47/violations.out
- DisVis_only_files/DISVIS_IAA12/noDIs-restraints/results_eWU_3xA3Xv47/z-score.out
- DisVis_only_files/DISVIS_IAA12/res-all.txt
- DisVis_only_files/DISVIS_IAA12/res-all_noDIS.txt
- DisVis_only_files/__MACOSX
- DisVis_only_files/__MACOSX/DISVIS_IAA07
- DisVis_only_files/__MACOSX/DISVIS_IAA07/._chainB.pdb
- DisVis_only_files/__MACOSX/DISVIS_IAA07/all-restraints
- DisVis_only_files/__MACOSX/DISVIS_IAA07/all-restraints/results_eWU_3xA41i2T
- DisVis_only_files/__MACOSX/DISVIS_IAA07/all-restraints/results_eWU_3xA41i2T/._accessible_complexes.out
