# Supplementary material for: Flexibility of intrinsically disordered degrons in AUX/IAA proteins reinforces auxin co-receptor assemblies
Source: Nat Commun. 2020 May 8;11:2277. doi: 10.1038/s41467-020-16147-2 (PMC7210949; doi:10.1038/s41467-020-16147-2)
Supplement: Supplementary file 10 — Supplementary Data 7 [file 41467_2020_16147_MOESM10_ESM.gz › DisVis_only_files/DISVIS_IAA07/all-restraints/results_eWU_3xA41i2T/accessible_complexes.out]

# consistent restraints | accessible complexes |relative | cumulative accessible complexes | relative
  0  34688401 0.802268  43237917 1.000000
  1   4410424 0.102004   8549516 0.197732
  2   3594993 0.083144   4139091 0.095728
  3    526977 0.012188    544098 0.012584
  4     17120 0.000396     17120 0.000396
