# Supplementary material for: Flexibility of intrinsically disordered degrons in AUX/IAA proteins reinforces auxin co-receptor assemblies
Source: Nat Commun. 2020 May 8;11:2277. doi: 10.1038/s41467-020-16147-2 (PMC7210949; doi:10.1038/s41467-020-16147-2)
Supplement: Supplementary file 10 — Supplementary Data 7 [file 41467_2020_16147_MOESM10_ESM.gz › DisVis_only_files/DISVIS_IAA07/all-restraints/results_eWU_3xA41i2T/disvis.log]

2019-02-13 13:22:36	945 Reading fixed model from: fixed_chain.pdb
2019-02-13 13:22:37	024 Reading scanning model from: scanning_chain.pdb
2019-02-13 13:22:37	038 Reading in rotations.
2019-02-13 13:22:37	062 Requested rotational sampling density: 15.00
2019-02-13 13:22:37	062 Real rotational sampling density: 16.29
2019-02-13 13:22:37	062 Number of rotations: 1992
2019-02-13 13:22:37	062 Reading in restraints from file: restraints.txt
2019-02-13 13:22:37	067 Number of distance restraints: 4
2019-02-13 13:22:37	067 Voxel spacing set to: 2.00
2019-02-13 13:22:37	068 Interaction radius set to: 3.00
2019-02-13 13:22:37	068 Minimum required interaction volume: 300.00
2019-02-13 13:22:37	068 Maximum allowed volume of clashes: 200.00
2019-02-13 13:22:37	068 Performing occupancy analysis
2019-02-13 13:22:37	068 Number of processors used: 8
2019-02-13 13:22:37	069 Number of rotations per job: 249
2019-02-13 13:22:37	069 Creating jobs
2019-02-13 13:22:37	074 Starting jobs
2019-02-13 13:22:37	089 Waiting for jobs to finish
2019-02-13 13:25:13	763 Searching done. Combining results
2019-02-13 13:25:13	866 Cleaning
2019-02-13 13:25:13	906 Writing accessible interaction space to: /home/enmr/services/DISVIS/runs/eWU_3xA41i2T/results_eWU_3xA41i2T/accessible_interaction_space.mrc
2019-02-13 13:25:13	923 Writing number of accessible complexes to: /home/enmr/services/DISVIS/runs/eWU_3xA41i2T/results_eWU_3xA41i2T/accessible_complexes.out
2019-02-13 13:25:13	924 Writing violations to file: /home/enmr/services/DISVIS/runs/eWU_3xA41i2T/results_eWU_3xA41i2T/violations.out
2019-02-13 13:25:13	925 Possible false-positive restraints (z-score > 1.0): 3
2019-02-13 13:25:13	925 Writing z-score of each restraint to /home/enmr/services/DISVIS/runs/eWU_3xA41i2T/results_eWU_3xA41i2T/z-score.out
2019-02-13 13:25:13	993 Total time passed: 2m 37s
