# Supplementary material for: Flexibility of intrinsically disordered degrons in AUX/IAA proteins reinforces auxin co-receptor assemblies
Source: Nat Commun. 2020 May 8;11:2277. doi: 10.1038/s41467-020-16147-2 (PMC7210949; doi:10.1038/s41467-020-16147-2)
Supplement: Supplementary file 10 — Supplementary Data 7 [file 41467_2020_16147_MOESM10_ESM.gz › DisVis_only_files/DISVIS_IAA07/all-restraints/results_eWU_3xA41i2T/scanning_chain.pdb]

MODEL        1
ATOM      1  N   GLY B 124     -24.398  -1.619   4.082  1.00 10.00      B    N  
ATOM      2  CA  GLY B 124     -24.302  -0.223   4.458  1.00 10.00      B    C  
ATOM      3  C   GLY B 124     -22.965   0.373   4.078  1.00 10.00      B    C  
ATOM      4  O   GLY B 124     -22.897   1.493   3.567  1.00 10.00      B    O  
ATOM      5  N   GLY B 125     -21.901  -0.380   4.318  1.00 10.00      B    N  
ATOM      6  CA  GLY B 125     -20.569   0.090   3.993  1.00 10.00      B    C  
ATOM      7  C   GLY B 125     -20.012   1.012   5.059  1.00 10.00      B    C  
ATOM      8  O   GLY B 125     -20.284   0.829   6.248  1.00 10.00      B    O  
ATOM      9  N   ALA B 126     -19.249   2.011   4.634  1.00 10.00      B    N  
ATOM     10  CA  ALA B 126     -18.650   2.966   5.558  1.00 10.00      B    C  
ATOM     11  C   ALA B 126     -19.696   3.959   6.059  1.00 10.00      B    C  
ATOM     12  O   ALA B 126     -20.005   4.000   7.250  1.00 10.00      B    O  
ATOM     13  CB  ALA B 126     -17.491   3.696   4.891  1.00 10.00      B    C  
ATOM     14  N   ALA B 127     -20.218   4.765   5.134  1.00 10.00      B    N  
ATOM     15  CA  ALA B 127     -21.246   5.768   5.435  1.00 10.00      B    C  
ATOM     16  C   ALA B 127     -20.850   6.682   6.594  1.00 10.00      B    C  
ATOM     17  O   ALA B 127     -21.700   7.131   7.365  1.00 10.00      B    O  
ATOM     18  CB  ALA B 127     -22.595   5.109   5.684  1.00 10.00      B    C  
ATOM     19  N   GLY B 128     -19.560   6.957   6.714  1.00 10.00      B    N  
ATOM     20  CA  GLY B 128     -19.087   7.821   7.779  1.00 10.00      B    C  
ATOM     21  C   GLY B 128     -18.012   7.174   8.627  1.00 10.00      B    C  
ATOM     22  O   GLY B 128     -17.268   7.865   9.324  1.00 10.00      B    O  
ATOM     23  N   ALA B 129     -17.926   5.854   8.574  1.00 10.00      B    N  
ATOM     24  CA  ALA B 129     -16.928   5.127   9.350  1.00 10.00      B    C  
ATOM     25  C   ALA B 129     -16.186   4.115   8.483  1.00 10.00      B    C  
ATOM     26  O   ALA B 129     -16.734   3.068   8.135  1.00 10.00      B    O  
ATOM     27  CB  ALA B 129     -17.586   4.437  10.536  1.00 10.00      B    C  
ATOM     28  N   GLY B 130     -14.945   4.437   8.125  1.00 10.00      B    N  
ATOM     29  CA  GLY B 130     -14.156   3.539   7.299  1.00 10.00      B    C  
ATOM     30  C   GLY B 130     -12.704   3.965   7.180  1.00 10.00      B    C  
ATOM     31  O   GLY B 130     -12.378   4.872   6.409  1.00 10.00      B    O  
ATOM     32  N   LEU B 131     -11.833   3.317   7.946  1.00 10.00      B    N  
ATOM     33  CA  LEU B 131     -10.405   3.625   7.931  1.00 10.00      B    C  
ATOM     34  C   LEU B 131      -9.604   2.408   7.478  1.00 10.00      B    C  
ATOM     35  O   LEU B 131      -9.885   1.279   7.893  1.00 10.00      B    O  
ATOM     36  CB  LEU B 131      -9.925   4.072   9.320  1.00 10.00      B    C  
ATOM     37  CG  LEU B 131     -10.257   5.508   9.753  1.00 10.00      B    C  
ATOM     38  CD1 LEU B 131      -9.968   6.509   8.640  1.00 10.00      B    C  
ATOM     39  CD2 LEU B 131     -11.692   5.621  10.243  1.00 10.00      B    C  
ATOM     40  N   VAL B 132      -8.611   2.634   6.629  1.00 10.00      B    N  
ATOM     41  CA  VAL B 132      -7.783   1.548   6.123  1.00 10.00      B    C  
ATOM     42  C   VAL B 132      -6.298   1.849   6.311  1.00 10.00      B    C  
ATOM     43  O   VAL B 132      -5.825   2.930   5.956  1.00 10.00      B    O  
ATOM     44  CB  VAL B 132      -8.058   1.273   4.626  1.00 10.00      B    C  
ATOM     45  CG1 VAL B 132      -7.231   0.095   4.129  1.00 10.00      B    C  
ATOM     46  CG2 VAL B 132      -9.540   1.021   4.389  1.00 10.00      B    C  
ATOM     47  N   LYS B 133      -5.574   0.894   6.886  1.00 10.00      B    N  
ATOM     48  CA  LYS B 133      -4.140   1.046   7.092  1.00 10.00      B    C  
ATOM     49  C   LYS B 133      -3.401   0.622   5.830  1.00 10.00      B    C  
ATOM     50  O   LYS B 133      -3.595  -0.491   5.338  1.00 10.00      B    O  
ATOM     51  CB  LYS B 133      -3.677   0.192   8.275  1.00 10.00      B    C  
ATOM     52  CG  LYS B 133      -4.108   0.720   9.635  1.00 10.00      B    C  
ATOM     53  CD  LYS B 133      -3.736  -0.248  10.752  1.00 10.00      B    C  
ATOM     54  CE  LYS B 133      -2.229  -0.432  10.858  1.00 10.00      B    C  
ATOM     55  NZ  LYS B 133      -1.855  -1.518  11.809  1.00 10.00      B    N1+
ATOM     56  N   VAL B 134      -2.556   1.497   5.311  1.00 10.00      B    N  
ATOM     57  CA  VAL B 134      -1.815   1.204   4.095  1.00 10.00      B    C  
ATOM     58  C   VAL B 134      -0.316   1.059   4.363  1.00 10.00      B    C  
ATOM     59  O   VAL B 134       0.221   1.653   5.305  1.00 10.00      B    O  
ATOM     60  CB  VAL B 134      -2.074   2.268   3.002  1.00 10.00      B    C  
ATOM     61  CG1 VAL B 134      -1.421   3.597   3.356  1.00 10.00      B    C  
ATOM     62  CG2 VAL B 134      -1.619   1.777   1.635  1.00 10.00      B    C  
ATOM     63  N   SER B 135       0.338   0.231   3.556  1.00 10.00      B    N  
ATOM     64  CA  SER B 135       1.765   0.000   3.668  1.00 10.00      B    C  
ATOM     65  C   SER B 135       2.292  -0.598   2.365  1.00 10.00      B    C  
ATOM     66  O   SER B 135       1.518  -0.906   1.456  1.00 10.00      B    O  
ATOM     67  CB  SER B 135       2.063  -0.947   4.834  1.00 10.00      B    C  
ATOM     68  OG  SER B 135       3.363  -0.724   5.348  1.00 10.00      B    O  
ATOM     69  N   MET B 136       3.603  -0.766   2.281  1.00 10.00      B    N  
ATOM     70  CA  MET B 136       4.233  -1.333   1.096  1.00 10.00      B    C  
ATOM     71  C   MET B 136       5.190  -2.442   1.506  1.00 10.00      B    C  
ATOM     72  O   MET B 136       5.620  -2.502   2.660  1.00 10.00      B    O  
ATOM     73  CB  MET B 136       4.991  -0.263   0.302  1.00 10.00      B    C  
ATOM     74  CG  MET B 136       4.114   0.803  -0.333  1.00 10.00      B    C  
ATOM     75  SD  MET B 136       4.994   1.773  -1.575  1.00 10.00      B    S  
ATOM     76  CE  MET B 136       3.917   3.199  -1.694  1.00 10.00      B    C  
ATOM     77  N   ASP B 137       5.513  -3.323   0.574  1.00 10.00      B    N  
ATOM     78  CA  ASP B 137       6.423  -4.421   0.859  1.00 10.00      B    C  
ATOM     79  C   ASP B 137       7.874  -3.958   0.789  1.00 10.00      B    C  
ATOM     80  O   ASP B 137       8.395  -3.655  -0.286  1.00 10.00      B    O  
ATOM     81  CB  ASP B 137       6.176  -5.607  -0.076  1.00 10.00      B    C  
ATOM     82  CG  ASP B 137       5.529  -6.778   0.638  1.00 10.00      B    C  
ATOM     83  OD1 ASP B 137       6.094  -7.892   0.602  1.00 10.00      B    O  
ATOM     84  OD2 ASP B 137       4.450  -6.589   1.242  1.00 10.00      B    O1-
ATOM     85  N   GLY B 138       8.506  -3.872   1.951  1.00 10.00      B    N  
ATOM     86  CA  GLY B 138       9.890  -3.442   2.022  1.00 10.00      B    C  
ATOM     87  C   GLY B 138      10.018  -1.982   2.415  1.00 10.00      B    C  
ATOM     88  O   GLY B 138      11.081  -1.530   2.853  1.00 10.00      B    O  
ATOM     89  N   ALA B 139       8.930  -1.246   2.272  1.00 10.00      B    N  
ATOM     90  CA  ALA B 139       8.917   0.167   2.607  1.00 10.00      B    C  
ATOM     91  C   ALA B 139       8.194   0.397   3.929  1.00 10.00      B    C  
ATOM     92  O   ALA B 139       7.071  -0.069   4.120  1.00 10.00      B    O  
ATOM     93  CB  ALA B 139       8.270   0.973   1.496  1.00 10.00      B    C  
ATOM     94  N   PRO B 140       8.843   1.092   4.867  1.00 10.00      B    N  
ATOM     95  CA  PRO B 140       8.259   1.386   6.175  1.00 10.00      B    C  
ATOM     96  C   PRO B 140       7.186   2.472   6.087  1.00 10.00      B    C  
ATOM     97  O   PRO B 140       7.476   3.669   6.198  1.00 10.00      B    O  
ATOM     98  CB  PRO B 140       9.453   1.871   6.999  1.00 10.00      B    C  
ATOM     99  CG  PRO B 140      10.421   2.409   6.000  1.00 10.00      B    C  
ATOM    100  CD  PRO B 140      10.204   1.637   4.728  1.00 10.00      B    C  
ATOM    101  N   TYR B 141       5.950   2.050   5.862  1.00 10.00      B    N  
ATOM    102  CA  TYR B 141       4.834   2.974   5.755  1.00 10.00      B    C  
ATOM    103  C   TYR B 141       3.735   2.623   6.748  1.00 10.00      B    C  
ATOM    104  O   TYR B 141       3.268   1.486   6.793  1.00 10.00      B    O  
ATOM    105  CB  TYR B 141       4.267   2.976   4.331  1.00 10.00      B    C  
ATOM    106  CG  TYR B 141       5.027   3.846   3.350  1.00 10.00      B    C  
ATOM    107  CD1 TYR B 141       5.450   3.344   2.125  1.00 10.00      B    C  
ATOM    108  CD2 TYR B 141       5.313   5.172   3.646  1.00 10.00      B    C  
ATOM    109  CE1 TYR B 141       6.137   4.140   1.225  1.00 10.00      B    C  
ATOM    110  CE2 TYR B 141       5.999   5.973   2.753  1.00 10.00      B    C  
ATOM    111  CZ  TYR B 141       6.407   5.453   1.544  1.00 10.00      B    C  
ATOM    112  OH  TYR B 141       7.085   6.251   0.651  1.00 10.00      B    O  
ATOM    113  N   LEU B 142       3.340   3.597   7.552  1.00 10.00      B    N  
ATOM    114  CA  LEU B 142       2.285   3.405   8.530  1.00 10.00      B    C  
ATOM    115  C   LEU B 142       1.330   4.587   8.473  1.00 10.00      B    C  
ATOM    116  O   LEU B 142       1.495   5.574   9.190  1.00 10.00      B    O  
ATOM    117  CB  LEU B 142       2.866   3.241   9.937  1.00 10.00      B    C  
ATOM    118  CG  LEU B 142       1.867   2.916  11.049  1.00 10.00      B    C  
ATOM    119  CD1 LEU B 142       1.056   1.678  10.702  1.00 10.00      B    C  
ATOM    120  CD2 LEU B 142       2.598   2.721  12.365  1.00 10.00      B    C  
ATOM    121  N   ARG B 143       0.347   4.493   7.593  1.00 10.00      B    N  
ATOM    122  CA  ARG B 143      -0.623   5.563   7.423  1.00 10.00      B    C  
ATOM    123  C   ARG B 143      -2.035   5.011   7.283  1.00 10.00      B    C  
ATOM    124  O   ARG B 143      -2.250   3.980   6.643  1.00 10.00      B    O  
ATOM    125  CB  ARG B 143      -0.266   6.397   6.189  1.00 10.00      B    C  
ATOM    126  CG  ARG B 143      -1.057   7.686   6.051  1.00 10.00      B    C  
ATOM    127  CD  ARG B 143      -0.742   8.648   7.179  1.00 10.00      B    C  
ATOM    128  NE  ARG B 143      -1.385   9.938   6.981  1.00 10.00      B    N  
ATOM    129  CZ  ARG B 143      -1.229  10.978   7.795  1.00 10.00      B    C  
ATOM    130  NH1 ARG B 143      -0.445  10.880   8.862  1.00 10.00      B    N1+
ATOM    131  NH2 ARG B 143      -1.848  12.119   7.530  1.00 10.00      B    N  
ATOM    132  N   LYS B 144      -2.987   5.691   7.903  1.00 10.00      B    N  
ATOM    133  CA  LYS B 144      -4.384   5.295   7.830  1.00 10.00      B    C  
ATOM    134  C   LYS B 144      -5.120   6.253   6.905  1.00 10.00      B    C  
ATOM    135  O   LYS B 144      -5.155   7.461   7.152  1.00 10.00      B    O  
ATOM    136  CB  LYS B 144      -5.021   5.319   9.222  1.00 10.00      B    C  
ATOM    137  CG  LYS B 144      -4.252   4.522  10.265  1.00 10.00      B    C  
ATOM    138  CD  LYS B 144      -4.802   4.755  11.663  1.00 10.00      B    C  
ATOM    139  CE  LYS B 144      -4.618   6.201  12.096  1.00 10.00      B    C  
ATOM    140  NZ  LYS B 144      -5.110   6.435  13.477  1.00 10.00      B    N1+
ATOM    141  N   VAL B 145      -5.690   5.726   5.838  1.00 10.00      B    N  
ATOM    142  CA  VAL B 145      -6.407   6.550   4.878  1.00 10.00      B    C  
ATOM    143  C   VAL B 145      -7.913   6.431   5.057  1.00 10.00      B    C  
ATOM    144  O   VAL B 145      -8.408   5.447   5.619  1.00 10.00      B    O  
ATOM    145  CB  VAL B 145      -6.023   6.212   3.424  1.00 10.00      B    C  
ATOM    146  CG1 VAL B 145      -4.619   6.714   3.114  1.00 10.00      B    C  
ATOM    147  CG2 VAL B 145      -6.120   4.716   3.178  1.00 10.00      B    C  
ATOM    148  N   ASP B 146      -8.632   7.435   4.574  1.00 10.00      B    N  
ATOM    149  CA  ASP B 146     -10.083   7.467   4.672  1.00 10.00      B    C  
ATOM    150  C   ASP B 146     -10.708   6.912   3.405  1.00 10.00      B    C  
ATOM    151  O   ASP B 146     -10.347   7.316   2.300  1.00 10.00      B    O  
ATOM    152  CB  ASP B 146     -10.566   8.903   4.890  1.00 10.00      B    C  
ATOM    153  CG  ASP B 146     -12.073   9.004   5.027  1.00 10.00      B    C  
ATOM    154  OD1 ASP B 146     -12.781   8.938   3.997  1.00 10.00      B    O  
ATOM    155  OD2 ASP B 146     -12.552   9.153   6.170  1.00 10.00      B    O1-
ATOM    156  N   LEU B 147     -11.636   5.984   3.564  1.00 10.00      B    N  
ATOM    157  CA  LEU B 147     -12.307   5.382   2.424  1.00 10.00      B    C  
ATOM    158  C   LEU B 147     -13.809   5.644   2.462  1.00 10.00      B    C  
ATOM    159  O   LEU B 147     -14.599   4.847   1.954  1.00 10.00      B    O  
ATOM    160  CB  LEU B 147     -12.017   3.879   2.351  1.00 10.00      B    C  
ATOM    161  CG  LEU B 147     -10.957   3.444   1.334  1.00 10.00      B    C  
ATOM    162  CD1 LEU B 147      -9.570   3.910   1.754  1.00 10.00      B    C  
ATOM    163  CD2 LEU B 147     -10.984   1.937   1.136  1.00 10.00      B    C  
ATOM    164  N   LYS B 148     -14.198   6.767   3.055  1.00 10.00      B    N  
ATOM    165  CA  LYS B 148     -15.607   7.126   3.150  1.00 10.00      B    C  
ATOM    166  C   LYS B 148     -15.904   8.373   2.321  1.00 10.00      B    C  
ATOM    167  O   LYS B 148     -16.990   8.511   1.757  1.00 10.00      B    O  
ATOM    168  CB  LYS B 148     -16.021   7.337   4.614  1.00 10.00      B    C  
ATOM    169  CG  LYS B 148     -15.715   8.720   5.167  1.00 10.00      B    C  
ATOM    170  CD  LYS B 148     -15.836   8.756   6.675  1.00 10.00      B    C  
ATOM    171  CE  LYS B 148     -15.431  10.111   7.227  1.00 10.00      B    C  
ATOM    172  NZ  LYS B 148     -15.457  10.128   8.711  1.00 10.00      B    N1+
ATOM    173  N   MET B 149     -14.926   9.274   2.249  1.00 10.00      B    N  
ATOM    174  CA  MET B 149     -15.073  10.514   1.493  1.00 10.00      B    C  
ATOM    175  C   MET B 149     -15.113  10.242  -0.006  1.00 10.00      B    C  
ATOM    176  O   MET B 149     -15.729  10.987  -0.768  1.00 10.00      B    O  
ATOM    177  CB  MET B 149     -13.937  11.491   1.818  1.00 10.00      B    C  
ATOM    178  CG  MET B 149     -13.888  11.941   3.270  1.00 10.00      B    C  
ATOM    179  SD  MET B 149     -12.445  12.964   3.631  1.00 10.00      B    S  
ATOM    180  CE  MET B 149     -12.608  13.163   5.404  1.00 10.00      B    C  
ATOM    181  N   TYR B 150     -14.457   9.170  -0.418  1.00 10.00      B    N  
ATOM    182  CA  TYR B 150     -14.410   8.788  -1.821  1.00 10.00      B    C  
ATOM    183  C   TYR B 150     -14.929   7.364  -1.975  1.00 10.00      B    C  
ATOM    184  O   TYR B 150     -14.291   6.411  -1.525  1.00 10.00      B    O  
ATOM    185  CB  TYR B 150     -12.981   8.907  -2.357  1.00 10.00      B    C  
ATOM    186  CG  TYR B 150     -12.326  10.234  -2.029  1.00 10.00      B    C  
ATOM    187  CD1 TYR B 150     -11.409  10.341  -0.990  1.00 10.00      B    C  
ATOM    188  CD2 TYR B 150     -12.630  11.383  -2.750  1.00 10.00      B    C  
ATOM    189  CE1 TYR B 150     -10.819  11.551  -0.681  1.00 10.00      B    C  
ATOM    190  CE2 TYR B 150     -12.043  12.597  -2.449  1.00 10.00      B    C  
ATOM    191  CZ  TYR B 150     -11.139  12.675  -1.413  1.00 10.00      B    C  
ATOM    192  OH  TYR B 150     -10.549  13.878  -1.104  1.00 10.00      B    O  
ATOM    193  N   LYS B 151     -16.095   7.231  -2.593  1.00 10.00      B    N  
ATOM    194  CA  LYS B 151     -16.714   5.927  -2.779  1.00 10.00      B    C  
ATOM    195  C   LYS B 151     -16.416   5.352  -4.157  1.00 10.00      B    C  
ATOM    196  O   LYS B 151     -16.539   4.148  -4.374  1.00 10.00      B    O  
ATOM    197  CB  LYS B 151     -18.228   6.020  -2.568  1.00 10.00      B    C  
ATOM    198  CG  LYS B 151     -18.641   6.605  -1.226  1.00 10.00      B    C  
ATOM    199  CD  LYS B 151     -19.497   7.847  -1.412  1.00 10.00      B    C  
ATOM    200  CE  LYS B 151     -19.916   8.442  -0.076  1.00 10.00      B    C  
ATOM    201  NZ  LYS B 151     -20.757   9.656  -0.248  1.00 10.00      B    N1+
ATOM    202  N   SER B 152     -16.014   6.206  -5.084  1.00 10.00      B    N  
ATOM    203  CA  SER B 152     -15.719   5.761  -6.434  1.00 10.00      B    C  
ATOM    204  C   SER B 152     -14.229   5.480  -6.599  1.00 10.00      B    C  
ATOM    205  O   SER B 152     -13.391   6.238  -6.117  1.00 10.00      B    O  
ATOM    206  CB  SER B 152     -16.205   6.794  -7.453  1.00 10.00      B    C  
ATOM    207  OG  SER B 152     -17.551   7.162  -7.191  1.00 10.00      B    O  
ATOM    208  N   TYR B 153     -13.913   4.379  -7.276  1.00 10.00      B    N  
ATOM    209  CA  TYR B 153     -12.528   3.968  -7.509  1.00 10.00      B    C  
ATOM    210  C   TYR B 153     -11.666   5.090  -8.088  1.00 10.00      B    C  
ATOM    211  O   TYR B 153     -10.490   5.203  -7.754  1.00 10.00      B    O  
ATOM    212  CB  TYR B 153     -12.465   2.719  -8.393  1.00 10.00      B    C  
ATOM    213  CG  TYR B 153     -13.354   2.775  -9.614  1.00 10.00      B    C  
ATOM    214  CD1 TYR B 153     -12.897   3.325 -10.803  1.00 10.00      B    C  
ATOM    215  CD2 TYR B 153     -14.649   2.275  -9.579  1.00 10.00      B    C  
ATOM    216  CE1 TYR B 153     -13.701   3.378 -11.921  1.00 10.00      B    C  
ATOM    217  CE2 TYR B 153     -15.462   2.324 -10.693  1.00 10.00      B    C  
ATOM    218  CZ  TYR B 153     -14.983   2.877 -11.862  1.00 10.00      B    C  
ATOM    219  OH  TYR B 153     -15.787   2.928 -12.976  1.00 10.00      B    O  
ATOM    220  N   GLN B 154     -12.256   5.921  -8.943  1.00 10.00      B    N  
ATOM    221  CA  GLN B 154     -11.532   7.031  -9.553  1.00 10.00      B    C  
ATOM    222  C   GLN B 154     -10.998   7.986  -8.488  1.00 10.00      B    C  
ATOM    223  O   GLN B 154      -9.788   8.191  -8.378  1.00 10.00      B    O  
ATOM    224  CB  GLN B 154     -12.418   7.780 -10.547  1.00 10.00      B    C  
ATOM    225  CG  GLN B 154     -12.683   7.018 -11.836  1.00 10.00      B    C  
ATOM    226  CD  GLN B 154     -13.432   7.848 -12.861  1.00 10.00      B    C  
ATOM    227  NE2 GLN B 154     -14.224   7.190 -13.694  1.00 10.00      B    N  
ATOM    228  OE1 GLN B 154     -13.292   9.071 -12.910  1.00 10.00      B    O  
ATOM    229  N   ASP B 155     -11.905   8.550  -7.696  1.00 10.00      B    N  
ATOM    230  CA  ASP B 155     -11.529   9.478  -6.632  1.00 10.00      B    C  
ATOM    231  C   ASP B 155     -10.755   8.768  -5.527  1.00 10.00      B    C  
ATOM    232  O   ASP B 155      -9.843   9.340  -4.927  1.00 10.00      B    O  
ATOM    233  CB  ASP B 155     -12.745  10.228  -6.061  1.00 10.00      B    C  
ATOM    234  CG  ASP B 155     -14.057   9.472  -6.182  1.00 10.00      B    C  
ATOM    235  OD1 ASP B 155     -14.579   9.371  -7.311  1.00 10.00      B    O  
ATOM    236  OD2 ASP B 155     -14.578   8.990  -5.154  1.00 10.00      B    O1-
ATOM    237  N   LEU B 156     -11.113   7.514  -5.278  1.00 10.00      B    N  
ATOM    238  CA  LEU B 156     -10.449   6.709  -4.257  1.00 10.00      B    C  
ATOM    239  C   LEU B 156      -8.967   6.556  -4.582  1.00 10.00      B    C  
ATOM    240  O   LEU B 156      -8.106   6.861  -3.756  1.00 10.00      B    O  
ATOM    241  CB  LEU B 156     -11.118   5.333  -4.155  1.00 10.00      B    C  
ATOM    242  CG  LEU B 156     -10.664   4.418  -3.016  1.00 10.00      B    C  
ATOM    243  CD1 LEU B 156     -11.857   3.673  -2.440  1.00 10.00      B    C  
ATOM    244  CD2 LEU B 156      -9.623   3.427  -3.511  1.00 10.00      B    C  
ATOM    245  N   SER B 157      -8.682   6.109  -5.798  1.00 10.00      B    N  
ATOM    246  CA  SER B 157      -7.309   5.914  -6.248  1.00 10.00      B    C  
ATOM    247  C   SER B 157      -6.574   7.247  -6.383  1.00 10.00      B    C  
ATOM    248  O   SER B 157      -5.401   7.356  -6.021  1.00 10.00      B    O  
ATOM    249  CB  SER B 157      -7.291   5.161  -7.585  1.00 10.00      B    C  
ATOM    250  OG  SER B 157      -5.988   4.714  -7.918  1.00 10.00      B    O  
ATOM    251  N   ASP B 158      -7.280   8.260  -6.880  1.00 10.00      B    N  
ATOM    252  CA  ASP B 158      -6.701   9.587  -7.076  1.00 10.00      B    C  
ATOM    253  C   ASP B 158      -6.214  10.166  -5.751  1.00 10.00      B    C  
ATOM    254  O   ASP B 158      -5.051  10.563  -5.622  1.00 10.00      B    O  
ATOM    255  CB  ASP B 158      -7.744  10.521  -7.699  1.00 10.00      B    C  
ATOM    256  CG  ASP B 158      -7.140  11.549  -8.630  1.00 10.00      B    C  
ATOM    257  OD1 ASP B 158      -6.223  12.280  -8.208  1.00 10.00      B    O  
ATOM    258  OD2 ASP B 158      -7.591  11.636  -9.795  1.00 10.00      B    O1-
ATOM    259  N   ALA B 159      -7.104  10.192  -4.764  1.00 10.00      B    N  
ATOM    260  CA  ALA B 159      -6.775  10.718  -3.446  1.00 10.00      B    C  
ATOM    261  C   ALA B 159      -5.729   9.851  -2.755  1.00 10.00      B    C  
ATOM    262  O   ALA B 159      -4.852  10.361  -2.057  1.00 10.00      B    O  
ATOM    263  CB  ALA B 159      -8.021  10.837  -2.586  1.00 10.00      B    C  
ATOM    264  N   LEU B 160      -5.826   8.540  -2.958  1.00 10.00      B    N  
ATOM    265  CA  LEU B 160      -4.886   7.599  -2.363  1.00 10.00      B    C  
ATOM    266  C   LEU B 160      -3.461   7.935  -2.780  1.00 10.00      B    C  
ATOM    267  O   LEU B 160      -2.580   8.093  -1.937  1.00 10.00      B    O  
ATOM    268  CB  LEU B 160      -5.225   6.166  -2.778  1.00 10.00      B    C  
ATOM    269  CG  LEU B 160      -5.370   5.151  -1.643  1.00 10.00      B    C  
ATOM    270  CD1 LEU B 160      -6.553   5.501  -0.755  1.00 10.00      B    C  
ATOM    271  CD2 LEU B 160      -5.518   3.746  -2.203  1.00 10.00      B    C  
ATOM    272  N   ALA B 161      -3.252   8.064  -4.084  1.00 10.00      B    N  
ATOM    273  CA  ALA B 161      -1.936   8.383  -4.624  1.00 10.00      B    C  
ATOM    274  C   ALA B 161      -1.431   9.719  -4.092  1.00 10.00      B    C  
ATOM    275  O   ALA B 161      -0.256   9.853  -3.735  1.00 10.00      B    O  
ATOM    276  CB  ALA B 161      -1.978   8.387  -6.142  1.00 10.00      B    C  
ATOM    277  N   LYS B 162      -2.329  10.699  -4.029  1.00 10.00      B    N  
ATOM    278  CA  LYS B 162      -1.994  12.029  -3.532  1.00 10.00      B    C  
ATOM    279  C   LYS B 162      -1.512  11.952  -2.084  1.00 10.00      B    C  
ATOM    280  O   LYS B 162      -0.490  12.540  -1.724  1.00 10.00      B    O  
ATOM    281  CB  LYS B 162      -3.210  12.956  -3.646  1.00 10.00      B    C  
ATOM    282  CG  LYS B 162      -2.968  14.380  -3.170  1.00 10.00      B    C  
ATOM    283  CD  LYS B 162      -4.173  15.265  -3.440  1.00 10.00      B    C  
ATOM    284  CE  LYS B 162      -4.025  16.621  -2.772  1.00 10.00      B    C  
ATOM    285  NZ  LYS B 162      -2.844  17.371  -3.278  1.00 10.00      B    N1+
ATOM    286  N   MET B 163      -2.240  11.198  -1.269  1.00 10.00      B    N  
ATOM    287  CA  MET B 163      -1.893  11.031   0.136  1.00 10.00      B    C  
ATOM    288  C   MET B 163      -0.549  10.324   0.287  1.00 10.00      B    C  
ATOM    289  O   MET B 163       0.242  10.653   1.175  1.00 10.00      B    O  
ATOM    290  CB  MET B 163      -2.984  10.258   0.878  1.00 10.00      B    C  
ATOM    291  CG  MET B 163      -4.267  11.043   1.104  1.00 10.00      B    C  
ATOM    292  SD  MET B 163      -4.044  12.489   2.161  1.00 10.00      B    S  
ATOM    293  CE  MET B 163      -5.749  12.978   2.426  1.00 10.00      B    C  
ATOM    294  N   PHE B 164      -0.291   9.353  -0.580  1.00 10.00      B    N  
ATOM    295  CA  PHE B 164       0.969   8.612  -0.546  1.00 10.00      B    C  
ATOM    296  C   PHE B 164       2.133   9.539  -0.866  1.00 10.00      B    C  
ATOM    297  O   PHE B 164       3.227   9.407  -0.311  1.00 10.00      B    O  
ATOM    298  CB  PHE B 164       0.957   7.453  -1.551  1.00 10.00      B    C  
ATOM    299  CG  PHE B 164      -0.083   6.397  -1.300  1.00 10.00      B    C  
ATOM    300  CD1 PHE B 164      -0.634   6.215  -0.039  1.00 10.00      B    C  
ATOM    301  CD2 PHE B 164      -0.511   5.583  -2.335  1.00 10.00      B    C  
ATOM    302  CE1 PHE B 164      -1.591   5.244   0.180  1.00 10.00      B    C  
ATOM    303  CE2 PHE B 164      -1.467   4.609  -2.123  1.00 10.00      B    C  
ATOM    304  CZ  PHE B 164      -2.009   4.439  -0.863  1.00 10.00      B    C  
ATOM    305  N   SER B 165       1.879  10.486  -1.761  1.00 10.00      B    N  
ATOM    306  CA  SER B 165       2.889  11.445  -2.174  1.00 10.00      B    C  
ATOM    307  C   SER B 165       3.234  12.405  -1.038  1.00 10.00      B    C  
ATOM    308  O   SER B 165       4.387  12.807  -0.878  1.00 10.00      B    O  
ATOM    309  CB  SER B 165       2.406  12.212  -3.406  1.00 10.00      B    C  
ATOM    310  OG  SER B 165       1.928  11.315  -4.402  1.00 10.00      B    O  
ATOM    311  N   SER B 166       2.234  12.753  -0.238  1.00 10.00      B    N  
ATOM    312  CA  SER B 166       2.437  13.661   0.882  1.00 10.00      B    C  
ATOM    313  C   SER B 166       3.124  12.960   2.051  1.00 10.00      B    C  
ATOM    314  O   SER B 166       3.895  13.572   2.790  1.00 10.00      B    O  
ATOM    315  CB  SER B 166       1.100  14.253   1.325  1.00 10.00      B    C  
ATOM    316  OG  SER B 166       0.360  14.699   0.203  1.00 10.00      B    O  
ATOM    317  N   PHE B 167       2.856  11.671   2.206  1.00 10.00      B    N  
ATOM    318  CA  PHE B 167       3.448  10.899   3.289  1.00 10.00      B    C  
ATOM    319  C   PHE B 167       4.934  10.635   3.044  1.00 10.00      B    C  
ATOM    320  O   PHE B 167       5.699  10.412   3.982  1.00 10.00      B    O  
ATOM    321  CB  PHE B 167       2.692   9.586   3.501  1.00 10.00      B    C  
ATOM    322  CG  PHE B 167       2.902   8.982   4.859  1.00 10.00      B    C  
ATOM    323  CD1 PHE B 167       2.633   9.714   6.005  1.00 10.00      B    C  
ATOM    324  CD2 PHE B 167       3.365   7.686   4.992  1.00 10.00      B    C  
ATOM    325  CE1 PHE B 167       2.823   9.160   7.257  1.00 10.00      B    C  
ATOM    326  CE2 PHE B 167       3.557   7.125   6.240  1.00 10.00      B    C  
ATOM    327  CZ  PHE B 167       3.285   7.864   7.375  1.00 10.00      B    C  
ATOM    328  N   THR B 168       5.339  10.660   1.782  1.00 10.00      B    N  
ATOM    329  CA  THR B 168       6.735  10.427   1.430  1.00 10.00      B    C  
ATOM    330  C   THR B 168       7.477  11.739   1.175  1.00 10.00      B    C  
ATOM    331  O   THR B 168       8.660  11.739   0.832  1.00 10.00      B    O  
ATOM    332  CB  THR B 168       6.882   9.484   0.212  1.00 10.00      B    C  
ATOM    333  CG2 THR B 168       6.420  10.162  -1.072  1.00 10.00      B    C  
ATOM    334  OG1 THR B 168       8.252   9.086   0.071  1.00 10.00      B    O  
ATOM    335  N   MET B 169       6.782  12.852   1.356  1.00 10.00      B    N  
ATOM    336  CA  MET B 169       7.373  14.165   1.142  1.00 10.00      B    C  
ATOM    337  C   MET B 169       6.972  15.115   2.259  1.00 10.00      B    C  
ATOM    338  O   MET B 169       5.894  15.707   2.232  1.00 10.00      B    O  
ATOM    339  CB  MET B 169       6.961  14.732  -0.222  1.00 10.00      B    C  
ATOM    340  CG  MET B 169       7.539  16.104  -0.534  1.00 10.00      B    C  
ATOM    341  SD  MET B 169       7.031  16.723  -2.150  1.00 10.00      B    S  
ATOM    342  CE  MET B 169       7.801  18.338  -2.126  1.00 10.00      B    C  
ATOM    343  N   GLY B 170       7.841  15.242   3.249  1.00 10.00      B    N  
ATOM    344  CA  GLY B 170       7.569  16.114   4.370  1.00 10.00      B    C  
ATOM    345  C   GLY B 170       8.788  16.911   4.772  1.00 10.00      B    C  
ATOM    346  O   GLY B 170       9.614  17.263   3.929  1.00 10.00      B    O  
ATOM    347  N   ASN B 171       8.908  17.185   6.058  1.00 10.00      B    N  
ATOM    348  CA  ASN B 171      10.036  17.947   6.574  1.00 10.00      B    C  
ATOM    349  C   ASN B 171      11.179  17.017   6.963  1.00 10.00      B    C  
ATOM    350  O   ASN B 171      12.317  17.197   6.523  1.00 10.00      B    O  
ATOM    351  CB  ASN B 171       9.613  18.800   7.775  1.00 10.00      B    C  
ATOM    352  CG  ASN B 171       8.799  20.017   7.375  1.00 10.00      B    C  
ATOM    353  ND2 ASN B 171       8.796  21.038   8.217  1.00 10.00      B    N  
ATOM    354  OD1 ASN B 171       8.174  20.041   6.317  1.00 10.00      B    O  
ATOM    355  N   TYR B 172      10.857  16.002   7.754  1.00 10.00      B    N  
ATOM    356  CA  TYR B 172      11.851  15.042   8.213  1.00 10.00      B    C  
ATOM    357  C   TYR B 172      11.968  13.870   7.245  1.00 10.00      B    C  
ATOM    358  O   TYR B 172      10.977  13.425   6.668  1.00 10.00      B    O  
ATOM    359  CB  TYR B 172      11.513  14.538   9.617  1.00 10.00      B    C  
ATOM    360  CG  TYR B 172      11.620  15.599  10.692  1.00 10.00      B    C  
ATOM    361  CD1 TYR B 172      10.526  16.383  11.034  1.00 10.00      B    C  
ATOM    362  CD2 TYR B 172      12.818  15.819  11.361  1.00 10.00      B    C  
ATOM    363  CE1 TYR B 172      10.620  17.356  12.013  1.00 10.00      B    C  
ATOM    364  CE2 TYR B 172      12.921  16.788  12.340  1.00 10.00      B    C  
ATOM    365  CZ  TYR B 172      11.820  17.554  12.661  1.00 10.00      B    C  
ATOM    366  OH  TYR B 172      11.921  18.520  13.638  1.00 10.00      B    O  
ATOM    367  N   GLY B 173      13.189  13.399   7.059  1.00 10.00      B    N  
ATOM    368  CA  GLY B 173      13.440  12.285   6.165  1.00 10.00      B    C  
ATOM    369  C   GLY B 173      14.820  12.382   5.548  1.00 10.00      B    C  
ATOM    370  O   GLY B 173      14.987  12.240   4.338  1.00 10.00      B    O  
ATOM    371  N   ALA B 174      15.818  12.593   6.397  1.00 10.00      B    N  
ATOM    372  CA  ALA B 174      17.199  12.748   5.954  1.00 10.00      B    C  
ATOM    373  C   ALA B 174      17.891  11.415   5.677  1.00 10.00      B    C  
ATOM    374  O   ALA B 174      19.120  11.348   5.638  1.00 10.00      B    O  
ATOM    375  CB  ALA B 174      17.987  13.560   6.973  1.00 10.00      B    C  
ATOM    376  N   GLN B 175      17.116  10.356   5.486  1.00 10.00      B    N  
ATOM    377  CA  GLN B 175      17.692   9.045   5.208  1.00 10.00      B    C  
ATOM    378  C   GLN B 175      18.001   8.899   3.723  1.00 10.00      B    C  
ATOM    379  O   GLN B 175      18.926   8.183   3.340  1.00 10.00      B    O  
ATOM    380  CB  GLN B 175      16.774   7.910   5.666  1.00 10.00      B    C  
ATOM    381  CG  GLN B 175      16.515   7.864   7.162  1.00 10.00      B    C  
ATOM    382  CD  GLN B 175      15.130   8.362   7.516  1.00 10.00      B    C  
ATOM    383  NE2 GLN B 175      14.970   8.873   8.721  1.00 10.00      B    N  
ATOM    384  OE1 GLN B 175      14.207   8.285   6.703  1.00 10.00      B    O  
ATOM    385  N   GLY B 176      17.210   9.580   2.899  1.00 10.00      B    N  
ATOM    386  CA  GLY B 176      17.403   9.528   1.462  1.00 10.00      B    C  
ATOM    387  C   GLY B 176      16.438   8.577   0.785  1.00 10.00      B    C  
ATOM    388  O   GLY B 176      16.387   8.497  -0.441  1.00 10.00      B    O  
ATOM    389  N   MET B 177      15.654   7.866   1.585  1.00 10.00      B    N  
ATOM    390  CA  MET B 177      14.688   6.909   1.056  1.00 10.00      B    C  
ATOM    391  C   MET B 177      13.511   7.623   0.401  1.00 10.00      B    C  
ATOM    392  O   MET B 177      12.856   7.068  -0.481  1.00 10.00      B    O  
ATOM    393  CB  MET B 177      14.176   5.987   2.165  1.00 10.00      B    C  
ATOM    394  CG  MET B 177      15.222   5.053   2.748  1.00 10.00      B    C  
ATOM    395  SD  MET B 177      14.546   3.978   4.032  1.00 10.00      B    S  
ATOM    396  CE  MET B 177      13.947   5.190   5.209  1.00 10.00      B    C  
ATOM    397  N   ILE B 178      13.261   8.857   0.835  1.00 10.00      B    N  
ATOM    398  CA  ILE B 178      12.156   9.660   0.315  1.00 10.00      B    C  
ATOM    399  C   ILE B 178      12.210   9.799  -1.206  1.00 10.00      B    C  
ATOM    400  O   ILE B 178      11.178   9.746  -1.880  1.00 10.00      B    O  
ATOM    401  CB  ILE B 178      12.092  11.060   0.969  1.00 10.00      B    C  
ATOM    402  CG1 ILE B 178      13.474  11.723   0.973  1.00 10.00      B    C  
ATOM    403  CG2 ILE B 178      11.538  10.958   2.384  1.00 10.00      B    C  
ATOM    404  CD1 ILE B 178      13.465  13.170   1.413  1.00 10.00      B    C  
ATOM    405  N   ASP B 179      13.410   9.964  -1.745  1.00 10.00      B    N  
ATOM    406  CA  ASP B 179      13.580  10.102  -3.186  1.00 10.00      B    C  
ATOM    407  C   ASP B 179      13.884   8.757  -3.827  1.00 10.00      B    C  
ATOM    408  O   ASP B 179      13.326   8.414  -4.869  1.00 10.00      B    O  
ATOM    409  CB  ASP B 179      14.698  11.096  -3.518  1.00 10.00      B    C  
ATOM    410  CG  ASP B 179      14.262  12.540  -3.408  1.00 10.00      B    C  
ATOM    411  OD1 ASP B 179      13.855  13.127  -4.435  1.00 10.00      B    O  
ATOM    412  OD2 ASP B 179      14.331  13.098  -2.294  1.00 10.00      B    O1-
ATOM    413  N   PHE B 180      14.767   7.998  -3.187  1.00 10.00      B    N  
ATOM    414  CA  PHE B 180      15.175   6.689  -3.691  1.00 10.00      B    C  
ATOM    415  C   PHE B 180      13.988   5.745  -3.889  1.00 10.00      B    C  
ATOM    416  O   PHE B 180      13.885   5.070  -4.914  1.00 10.00      B    O  
ATOM    417  CB  PHE B 180      16.215   6.062  -2.760  1.00 10.00      B    C  
ATOM    418  CG  PHE B 180      16.925   4.878  -3.349  1.00 10.00      B    C  
ATOM    419  CD1 PHE B 180      17.726   5.024  -4.471  1.00 10.00      B    C  
ATOM    420  CD2 PHE B 180      16.797   3.623  -2.780  1.00 10.00      B    C  
ATOM    421  CE1 PHE B 180      18.384   3.939  -5.016  1.00 10.00      B    C  
ATOM    422  CE2 PHE B 180      17.452   2.534  -3.319  1.00 10.00      B    C  
ATOM    423  CZ  PHE B 180      18.246   2.693  -4.438  1.00 10.00      B    C  
ATOM    424  N   MET B 181      13.084   5.705  -2.920  1.00 10.00      B    N  
ATOM    425  CA  MET B 181      11.923   4.830  -3.008  1.00 10.00      B    C  
ATOM    426  C   MET B 181      10.867   5.394  -3.951  1.00 10.00      B    C  
ATOM    427  O   MET B 181       9.994   4.666  -4.424  1.00 10.00      B    O  
ATOM    428  CB  MET B 181      11.329   4.549  -1.626  1.00 10.00      B    C  
ATOM    429  CG  MET B 181      12.080   3.479  -0.848  1.00 10.00      B    C  
ATOM    430  SD  MET B 181      11.477   3.276   0.841  1.00 10.00      B    S  
ATOM    431  CE  MET B 181      12.394   1.822   1.346  1.00 10.00      B    C  
ATOM    432  N   ASN B 182      10.961   6.688  -4.239  1.00 10.00      B    N  
ATOM    433  CA  ASN B 182      10.010   7.339  -5.132  1.00 10.00      B    C  
ATOM    434  C   ASN B 182      10.300   6.958  -6.576  1.00 10.00      B    C  
ATOM    435  O   ASN B 182       9.392   6.611  -7.331  1.00 10.00      B    O  
ATOM    436  CB  ASN B 182      10.032   8.861  -4.955  1.00 10.00      B    C  
ATOM    437  CG  ASN B 182       8.799   9.535  -5.530  1.00 10.00      B    C  
ATOM    438  ND2 ASN B 182       7.711   9.517  -4.774  1.00 10.00      B    N  
ATOM    439  OD1 ASN B 182       8.821  10.064  -6.644  1.00 10.00      B    O  
ATOM    440  N   GLU B 183      11.577   7.001  -6.954  1.00 10.00      B    N  
ATOM    441  CA  GLU B 183      11.977   6.634  -8.308  1.00 10.00      B    C  
ATOM    442  C   GLU B 183      11.825   5.130  -8.505  1.00 10.00      B    C  
ATOM    443  O   GLU B 183      11.406   4.670  -9.566  1.00 10.00      B    O  
ATOM    444  CB  GLU B 183      13.411   7.080  -8.618  1.00 10.00      B    C  
ATOM    445  CG  GLU B 183      14.447   6.660  -7.586  1.00 10.00      B    C  
ATOM    446  CD  GLU B 183      15.858   6.686  -8.135  1.00 10.00      B    C  
ATOM    447  OE1 GLU B 183      16.286   5.679  -8.736  1.00 10.00      B    O  
ATOM    448  OE2 GLU B 183      16.550   7.713  -7.970  1.00 10.00      B    O1-
ATOM    449  N   SER B 184      12.145   4.371  -7.457  1.00 10.00      B    N  
ATOM    450  CA  SER B 184      12.043   2.915  -7.486  1.00 10.00      B    C  
ATOM    451  C   SER B 184      10.589   2.481  -7.669  1.00 10.00      B    C  
ATOM    452  O   SER B 184      10.313   1.402  -8.193  1.00 10.00      B    O  
ATOM    453  CB  SER B 184      12.625   2.314  -6.198  1.00 10.00      B    C  
ATOM    454  OG  SER B 184      12.729   0.899  -6.279  1.00 10.00      B    O  
ATOM    455  N   LYS B 185       9.664   3.342  -7.249  1.00 10.00      B    N  
ATOM    456  CA  LYS B 185       8.238   3.064  -7.362  1.00 10.00      B    C  
ATOM    457  C   LYS B 185       7.841   2.823  -8.815  1.00 10.00      B    C  
ATOM    458  O   LYS B 185       7.225   1.811  -9.134  1.00 10.00      B    O  
ATOM    459  CB  LYS B 185       7.422   4.220  -6.771  1.00 10.00      B    C  
ATOM    460  CG  LYS B 185       5.921   3.983  -6.752  1.00 10.00      B    C  
ATOM    461  CD  LYS B 185       5.216   4.907  -5.766  1.00 10.00      B    C  
ATOM    462  CE  LYS B 185       5.385   6.373  -6.130  1.00 10.00      B    C  
ATOM    463  NZ  LYS B 185       4.649   6.733  -7.369  1.00 10.00      B    N1+
ATOM    464  N   LEU B 186       8.215   3.747  -9.691  1.00 10.00      B    N  
ATOM    465  CA  LEU B 186       7.894   3.628 -11.106  1.00 10.00      B    C  
ATOM    466  C   LEU B 186       8.873   2.696 -11.810  1.00 10.00      B    C  
ATOM    467  O   LEU B 186       8.509   1.986 -12.750  1.00 10.00      B    O  
ATOM    468  CB  LEU B 186       7.921   5.006 -11.770  1.00 10.00      B    C  
ATOM    469  CG  LEU B 186       6.768   5.940 -11.410  1.00 10.00      B    C  
ATOM    470  CD1 LEU B 186       7.051   7.349 -11.901  1.00 10.00      B    C  
ATOM    471  CD2 LEU B 186       5.466   5.424 -11.998  1.00 10.00      B    C  
ATOM    472  N   MET B 187      10.111   2.697 -11.336  1.00 10.00      B    N  
ATOM    473  CA  MET B 187      11.165   1.869 -11.907  1.00 10.00      B    C  
ATOM    474  C   MET B 187      10.838   0.384 -11.783  1.00 10.00      B    C  
ATOM    475  O   MET B 187      10.791  -0.341 -12.783  1.00 10.00      B    O  
ATOM    476  CB  MET B 187      12.493   2.157 -11.204  1.00 10.00      B    C  
ATOM    477  CG  MET B 187      13.721   1.835 -12.035  1.00 10.00      B    C  
ATOM    478  SD  MET B 187      13.991   3.033 -13.356  1.00 10.00      B    S  
ATOM    479  CE  MET B 187      14.203   4.538 -12.406  1.00 10.00      B    C  
ATOM    480  N   ASN B 188      10.598  -0.060 -10.556  1.00 10.00      B    N  
ATOM    481  CA  ASN B 188      10.292  -1.459 -10.297  1.00 10.00      B    C  
ATOM    482  C   ASN B 188       8.938  -1.867 -10.860  1.00 10.00      B    C  
ATOM    483  O   ASN B 188       8.769  -2.996 -11.305  1.00 10.00      B    O  
ATOM    484  CB  ASN B 188      10.383  -1.790  -8.806  1.00 10.00      B    C  
ATOM    485  CG  ASN B 188      10.188  -3.268  -8.530  1.00 10.00      B    C  
ATOM    486  ND2 ASN B 188      11.246  -4.047  -8.708  1.00 10.00      B    N  
ATOM    487  OD1 ASN B 188       9.096  -3.706  -8.167  1.00 10.00      B    O  
ATOM    488  N   LEU B 189       7.981  -0.945 -10.861  1.00 10.00      B    N  
ATOM    489  CA  LEU B 189       6.647  -1.233 -11.384  1.00 10.00      B    C  
ATOM    490  C   LEU B 189       6.713  -1.582 -12.872  1.00 10.00      B    C  
ATOM    491  O   LEU B 189       5.958  -2.422 -13.364  1.00 10.00      B    O  
ATOM    492  CB  LEU B 189       5.710  -0.046 -11.159  1.00 10.00      B    C  
ATOM    493  CG  LEU B 189       4.225  -0.301 -11.417  1.00 10.00      B    C  
ATOM    494  CD1 LEU B 189       3.684  -1.340 -10.449  1.00 10.00      B    C  
ATOM    495  CD2 LEU B 189       3.436   0.993 -11.315  1.00 10.00      B    C  
ATOM    496  N   LEU B 190       7.616  -0.925 -13.583  1.00 10.00      B    N  
ATOM    497  CA  LEU B 190       7.793  -1.168 -15.007  1.00 10.00      B    C  
ATOM    498  C   LEU B 190       8.609  -2.440 -15.239  1.00 10.00      B    C  
ATOM    499  O   LEU B 190       8.360  -3.192 -16.182  1.00 10.00      B    O  
ATOM    500  CB  LEU B 190       8.491   0.026 -15.658  1.00 10.00      B    C  
ATOM    501  CG  LEU B 190       8.448   0.088 -17.186  1.00 10.00      B    C  
ATOM    502  CD1 LEU B 190       7.038   0.383 -17.669  1.00 10.00      B    C  
ATOM    503  CD2 LEU B 190       9.426   1.131 -17.702  1.00 10.00      B    C  
ATOM    504  N   ASN B 191       9.576  -2.677 -14.360  1.00 10.00      B    N  
ATOM    505  CA  ASN B 191      10.439  -3.850 -14.456  1.00 10.00      B    C  
ATOM    506  C   ASN B 191       9.697  -5.117 -14.032  1.00 10.00      B    C  
ATOM    507  O   ASN B 191       9.741  -6.133 -14.723  1.00 10.00      B    O  
ATOM    508  CB  ASN B 191      11.690  -3.655 -13.592  1.00 10.00      B    C  
ATOM    509  CG  ASN B 191      12.661  -4.817 -13.668  1.00 10.00      B    C  
ATOM    510  ND2 ASN B 191      13.393  -5.046 -12.590  1.00 10.00      B    N  
ATOM    511  OD1 ASN B 191      12.761  -5.496 -14.689  1.00 10.00      B    O  
ATOM    512  N   SER B 192       9.016  -5.047 -12.899  1.00 10.00      B    N  
ATOM    513  CA  SER B 192       8.261  -6.179 -12.385  1.00 10.00      B    C  
ATOM    514  C   SER B 192       6.785  -5.811 -12.255  1.00 10.00      B    C  
ATOM    515  O   SER B 192       6.289  -5.544 -11.162  1.00 10.00      B    O  
ATOM    516  CB  SER B 192       8.825  -6.632 -11.038  1.00 10.00      B    C  
ATOM    517  OG  SER B 192      10.244  -6.671 -11.076  1.00 10.00      B    O  
ATOM    518  N   SER B 193       6.087  -5.813 -13.382  1.00 10.00      B    N  
ATOM    519  CA  SER B 193       4.674  -5.461 -13.419  1.00 10.00      B    C  
ATOM    520  C   SER B 193       3.785  -6.547 -12.809  1.00 10.00      B    C  
ATOM    521  O   SER B 193       2.574  -6.367 -12.680  1.00 10.00      B    O  
ATOM    522  CB  SER B 193       4.257  -5.163 -14.858  1.00 10.00      B    C  
ATOM    523  OG  SER B 193       5.224  -4.335 -15.491  1.00 10.00      B    O  
ATOM    524  N   GLU B 194       4.392  -7.665 -12.418  1.00 10.00      B    N  
ATOM    525  CA  GLU B 194       3.651  -8.766 -11.813  1.00 10.00      B    C  
ATOM    526  C   GLU B 194       3.341  -8.475 -10.344  1.00 10.00      B    C  
ATOM    527  O   GLU B 194       2.754  -9.301  -9.643  1.00 10.00      B    O  
ATOM    528  CB  GLU B 194       4.423 -10.081 -11.947  1.00 10.00      B    C  
ATOM    529  CG  GLU B 194       4.545 -10.575 -13.381  1.00 10.00      B    C  
ATOM    530  CD  GLU B 194       5.412 -11.808 -13.512  1.00 10.00      B    C  
ATOM    531  OE1 GLU B 194       4.901 -12.927 -13.303  1.00 10.00      B    O  
ATOM    532  OE2 GLU B 194       6.610 -11.664 -13.834  1.00 10.00      B    O1-
ATOM    533  N   TYR B 195       3.746  -7.297  -9.889  1.00 10.00      B    N  
ATOM    534  CA  TYR B 195       3.511  -6.875  -8.519  1.00 10.00      B    C  
ATOM    535  C   TYR B 195       2.354  -5.886  -8.447  1.00 10.00      B    C  
ATOM    536  O   TYR B 195       2.453  -4.758  -8.933  1.00 10.00      B    O  
ATOM    537  CB  TYR B 195       4.778  -6.261  -7.923  1.00 10.00      B    C  
ATOM    538  CG  TYR B 195       5.757  -7.285  -7.397  1.00 10.00      B    C  
ATOM    539  CD1 TYR B 195       6.868  -7.661  -8.140  1.00 10.00      B    C  
ATOM    540  CD2 TYR B 195       5.571  -7.871  -6.151  1.00 10.00      B    C  
ATOM    541  CE1 TYR B 195       7.764  -8.594  -7.654  1.00 10.00      B    C  
ATOM    542  CE2 TYR B 195       6.460  -8.804  -5.660  1.00 10.00      B    C  
ATOM    543  CZ  TYR B 195       7.553  -9.161  -6.415  1.00 10.00      B    C  
ATOM    544  OH  TYR B 195       8.441 -10.087  -5.926  1.00 10.00      B    O  
ATOM    545  N   VAL B 196       1.251  -6.328  -7.864  1.00 10.00      B    N  
ATOM    546  CA  VAL B 196       0.067  -5.494  -7.724  1.00 10.00      B    C  
ATOM    547  C   VAL B 196      -0.339  -5.380  -6.254  1.00 10.00      B    C  
ATOM    548  O   VAL B 196       0.026  -6.231  -5.437  1.00 10.00      B    O  
ATOM    549  CB  VAL B 196      -1.123  -6.050  -8.546  1.00 10.00      B    C  
ATOM    550  CG1 VAL B 196      -0.895  -5.828 -10.035  1.00 10.00      B    C  
ATOM    551  CG2 VAL B 196      -1.348  -7.526  -8.252  1.00 10.00      B    C  
ATOM    552  N   PRO B 197      -1.074  -4.318  -5.894  1.00 10.00      B    N  
ATOM    553  CA  PRO B 197      -1.536  -4.106  -4.519  1.00 10.00      B    C  
ATOM    554  C   PRO B 197      -2.479  -5.218  -4.067  1.00 10.00      B    C  
ATOM    555  O   PRO B 197      -3.237  -5.773  -4.863  1.00 10.00      B    O  
ATOM    556  CB  PRO B 197      -2.286  -2.770  -4.583  1.00 10.00      B    C  
ATOM    557  CG  PRO B 197      -1.804  -2.118  -5.834  1.00 10.00      B    C  
ATOM    558  CD  PRO B 197      -1.503  -3.233  -6.789  1.00 10.00      B    C  
ATOM    559  N   SER B 198      -2.423  -5.538  -2.787  1.00 10.00      B    N  
ATOM    560  CA  SER B 198      -3.261  -6.579  -2.222  1.00 10.00      B    C  
ATOM    561  C   SER B 198      -3.920  -6.076  -0.943  1.00 10.00      B    C  
ATOM    562  O   SER B 198      -3.288  -5.375  -0.147  1.00 10.00      B    O  
ATOM    563  CB  SER B 198      -2.415  -7.818  -1.924  1.00 10.00      B    C  
ATOM    564  OG  SER B 198      -3.231  -8.950  -1.688  1.00 10.00      B    O  
ATOM    565  N   TYR B 199      -5.182  -6.423  -0.747  1.00 10.00      B    N  
ATOM    566  CA  TYR B 199      -5.903  -5.996   0.443  1.00 10.00      B    C  
ATOM    567  C   TYR B 199      -6.223  -7.159   1.373  1.00 10.00      B    C  
ATOM    568  O   TYR B 199      -6.394  -8.297   0.935  1.00 10.00      B    O  
ATOM    569  CB  TYR B 199      -7.169  -5.198   0.104  1.00 10.00      B    C  
ATOM    570  CG  TYR B 199      -7.820  -5.542  -1.219  1.00 10.00      B    C  
ATOM    571  CD1 TYR B 199      -8.534  -6.722  -1.384  1.00 10.00      B    C  
ATOM    572  CD2 TYR B 199      -7.738  -4.670  -2.297  1.00 10.00      B    C  
ATOM    573  CE1 TYR B 199      -9.145  -7.022  -2.585  1.00 10.00      B    C  
ATOM    574  CE2 TYR B 199      -8.345  -4.962  -3.502  1.00 10.00      B    C  
ATOM    575  CZ  TYR B 199      -9.048  -6.140  -3.640  1.00 10.00      B    C  
ATOM    576  OH  TYR B 199      -9.660  -6.433  -4.837  1.00 10.00      B    O  
ATOM    577  N   GLU B 200      -6.286  -6.854   2.659  1.00 10.00      B    N  
ATOM    578  CA  GLU B 200      -6.586  -7.840   3.681  1.00 10.00      B    C  
ATOM    579  C   GLU B 200      -8.049  -7.705   4.084  1.00 10.00      B    C  
ATOM    580  O   GLU B 200      -8.426  -6.764   4.787  1.00 10.00      B    O  
ATOM    581  CB  GLU B 200      -5.669  -7.615   4.891  1.00 10.00      B    C  
ATOM    582  CG  GLU B 200      -5.765  -8.667   5.982  1.00 10.00      B    C  
ATOM    583  CD  GLU B 200      -4.597  -8.605   6.950  1.00 10.00      B    C  
ATOM    584  OE1 GLU B 200      -4.319  -7.517   7.501  1.00 10.00      B    O  
ATOM    585  OE2 GLU B 200      -3.948  -9.650   7.170  1.00 10.00      B    O1-
ATOM    586  N   ASP B 201      -8.867  -8.641   3.626  1.00 10.00      B    N  
ATOM    587  CA  ASP B 201     -10.298  -8.625   3.913  1.00 10.00      B    C  
ATOM    588  C   ASP B 201     -10.604  -9.072   5.341  1.00 10.00      B    C  
ATOM    589  O   ASP B 201      -9.697  -9.317   6.140  1.00 10.00      B    O  
ATOM    590  CB  ASP B 201     -11.070  -9.484   2.902  1.00 10.00      B    C  
ATOM    591  CG  ASP B 201     -11.199 -10.936   3.323  1.00 10.00      B    C  
ATOM    592  OD1 ASP B 201     -10.190 -11.668   3.272  1.00 10.00      B    O  
ATOM    593  OD2 ASP B 201     -12.313 -11.349   3.713  1.00 10.00      B    O1-
ATOM    594  N   LYS B 202     -11.894  -9.199   5.647  1.00 10.00      B    N  
ATOM    595  CA  LYS B 202     -12.340  -9.616   6.973  1.00 10.00      B    C  
ATOM    596  C   LYS B 202     -11.833 -11.008   7.345  1.00 10.00      B    C  
ATOM    597  O   LYS B 202     -11.592 -11.293   8.515  1.00 10.00      B    O  
ATOM    598  CB  LYS B 202     -13.867  -9.533   7.095  1.00 10.00      B    C  
ATOM    599  CG  LYS B 202     -14.641 -10.191   5.959  1.00 10.00      B    C  
ATOM    600  CD  LYS B 202     -14.905 -11.665   6.234  1.00 10.00      B    C  
ATOM    601  CE  LYS B 202     -15.623 -12.338   5.074  1.00 10.00      B    C  
ATOM    602  NZ  LYS B 202     -14.870 -12.219   3.796  1.00 10.00      B    N1+
ATOM    603  N   ASP B 203     -11.673 -11.868   6.343  1.00 10.00      B    N  
ATOM    604  CA  ASP B 203     -11.186 -13.222   6.573  1.00 10.00      B    C  
ATOM    605  C   ASP B 203      -9.668 -13.220   6.660  1.00 10.00      B    C  
ATOM    606  O   ASP B 203      -9.058 -14.106   7.261  1.00 10.00      B    O  
ATOM    607  CB  ASP B 203     -11.656 -14.161   5.457  1.00 10.00      B    C  
ATOM    608  CG  ASP B 203     -11.416 -15.622   5.786  1.00 10.00      B    C  
ATOM    609  OD1 ASP B 203     -10.455 -16.210   5.251  1.00 10.00      B    O  
ATOM    610  OD2 ASP B 203     -12.191 -16.189   6.588  1.00 10.00      B    O1-
ATOM    611  N   GLY B 204      -9.065 -12.211   6.052  1.00 10.00      B    N  
ATOM    612  CA  GLY B 204      -7.625 -12.082   6.068  1.00 10.00      B    C  
ATOM    613  C   GLY B 204      -6.964 -12.831   4.935  1.00 10.00      B    C  
ATOM    614  O   GLY B 204      -5.857 -13.354   5.089  1.00 10.00      B    O  
ATOM    615  N   ASP B 205      -7.639 -12.887   3.798  1.00 10.00      B    N  
ATOM    616  CA  ASP B 205      -7.111 -13.577   2.636  1.00 10.00      B    C  
ATOM    617  C   ASP B 205      -6.641 -12.573   1.593  1.00 10.00      B    C  
ATOM    618  O   ASP B 205      -7.373 -11.648   1.237  1.00 10.00      B    O  
ATOM    619  CB  ASP B 205      -8.163 -14.512   2.043  1.00 10.00      B    C  
ATOM    620  CG  ASP B 205      -7.605 -15.373   0.932  1.00 10.00      B    C  
ATOM    621  OD1 ASP B 205      -8.217 -15.418  -0.154  1.00 10.00      B    O  
ATOM    622  OD2 ASP B 205      -6.549 -16.007   1.140  1.00 10.00      B    O1-
ATOM    623  N   TRP B 206      -5.418 -12.753   1.118  1.00 10.00      B    N  
ATOM    624  CA  TRP B 206      -4.843 -11.858   0.123  1.00 10.00      B    C  
ATOM    625  C   TRP B 206      -5.411 -12.133  -1.263  1.00 10.00      B    C  
ATOM    626  O   TRP B 206      -5.551 -13.286  -1.671  1.00 10.00      B    O  
ATOM    627  CB  TRP B 206      -3.318 -11.986   0.097  1.00 10.00      B    C  
ATOM    628  CG  TRP B 206      -2.668 -11.620   1.394  1.00 10.00      B    C  
ATOM    629  CD1 TRP B 206      -2.015 -12.461   2.243  1.00 10.00      B    C  
ATOM    630  CD2 TRP B 206      -2.618 -10.321   1.996  1.00 10.00      B    C  
ATOM    631  CE2 TRP B 206      -1.912 -10.453   3.206  1.00 10.00      B    C  
ATOM    632  CE3 TRP B 206      -3.100  -9.060   1.631  1.00 10.00      B    C  
ATOM    633  NE1 TRP B 206      -1.550 -11.767   3.329  1.00 10.00      B    N  
ATOM    634  CZ2 TRP B 206      -1.673  -9.373   4.052  1.00 10.00      B    C  
ATOM    635  CZ3 TRP B 206      -2.861  -7.990   2.473  1.00 10.00      B    C  
ATOM    636  CH2 TRP B 206      -2.158  -8.154   3.671  1.00 10.00      B    C  
ATOM    637  N   MET B 207      -5.742 -11.065  -1.974  1.00 10.00      B    N  
ATOM    638  CA  MET B 207      -6.288 -11.170  -3.320  1.00 10.00      B    C  
ATOM    639  C   MET B 207      -5.625 -10.149  -4.236  1.00 10.00      B    C  
ATOM    640  O   MET B 207      -4.570  -9.610  -3.899  1.00 10.00      B    O  
ATOM    641  CB  MET B 207      -7.806 -10.981  -3.305  1.00 10.00      B    C  
ATOM    642  CG  MET B 207      -8.581 -12.253  -3.001  1.00 10.00      B    C  
ATOM    643  SD  MET B 207      -8.380 -13.513  -4.278  1.00 10.00      B    S  
ATOM    644  CE  MET B 207      -8.908 -14.979  -3.399  1.00 10.00      B    C  
ATOM    645  N   LEU B 208      -6.240  -9.876  -5.379  1.00 10.00      B    N  
ATOM    646  CA  LEU B 208      -5.691  -8.918  -6.333  1.00 10.00      B    C  
ATOM    647  C   LEU B 208      -6.156  -7.500  -6.008  1.00 10.00      B    C  
ATOM    648  O   LEU B 208      -6.442  -7.178  -4.856  1.00 10.00      B    O  
ATOM    649  CB  LEU B 208      -6.100  -9.297  -7.760  1.00 10.00      B    C  
ATOM    650  CG  LEU B 208      -4.971  -9.362  -8.790  1.00 10.00      B    C  
ATOM    651  CD1 LEU B 208      -3.921 -10.381  -8.371  1.00 10.00      B    C  
ATOM    652  CD2 LEU B 208      -5.522  -9.702 -10.166  1.00 10.00      B    C  
ATOM    653  N   VAL B 209      -6.226  -6.651  -7.027  1.00 10.00      B    N  
ATOM    654  CA  VAL B 209      -6.659  -5.275  -6.839  1.00 10.00      B    C  
ATOM    655  C   VAL B 209      -7.853  -4.947  -7.736  1.00 10.00      B    C  
ATOM    656  O   VAL B 209      -7.713  -4.721  -8.938  1.00 10.00      B    O  
ATOM    657  CB  VAL B 209      -5.504  -4.262  -7.040  1.00 10.00      B    C  
ATOM    658  CG1 VAL B 209      -4.773  -4.501  -8.355  1.00 10.00      B    C  
ATOM    659  CG2 VAL B 209      -5.997  -2.825  -6.934  1.00 10.00      B    C  
ATOM    660  N   GLY B 210      -9.037  -4.963  -7.143  1.00 10.00      B    N  
ATOM    661  CA  GLY B 210     -10.244  -4.665  -7.886  1.00 10.00      B    C  
ATOM    662  C   GLY B 210     -10.923  -5.920  -8.386  1.00 10.00      B    C  
ATOM    663  O   GLY B 210     -11.747  -5.871  -9.297  1.00 10.00      B    O  
ATOM    664  N   ASP B 211     -10.576  -7.050  -7.789  1.00 10.00      B    N  
ATOM    665  CA  ASP B 211     -11.157  -8.325  -8.181  1.00 10.00      B    C  
ATOM    666  C   ASP B 211     -12.454  -8.589  -7.427  1.00 10.00      B    C  
ATOM    667  O   ASP B 211     -13.348  -9.267  -7.929  1.00 10.00      B    O  
ATOM    668  CB  ASP B 211     -10.161  -9.476  -7.990  1.00 10.00      B    C  
ATOM    669  CG  ASP B 211      -9.808  -9.740  -6.537  1.00 10.00      B    C  
ATOM    670  OD1 ASP B 211      -9.446  -8.780  -5.825  1.00 10.00      B    O  
ATOM    671  OD2 ASP B 211      -9.879 -10.911  -6.110  1.00 10.00      B    O1-
ATOM    672  N   VAL B 212     -12.565  -8.035  -6.231  1.00 10.00      B    N  
ATOM    673  CA  VAL B 212     -13.766  -8.208  -5.421  1.00 10.00      B    C  
ATOM    674  C   VAL B 212     -14.760  -7.072  -5.671  1.00 10.00      B    C  
ATOM    675  O   VAL B 212     -14.356  -5.945  -5.972  1.00 10.00      B    O  
ATOM    676  CB  VAL B 212     -13.447  -8.299  -3.910  1.00 10.00      B    C  
ATOM    677  CG1 VAL B 212     -12.627  -9.544  -3.602  1.00 10.00      B    C  
ATOM    678  CG2 VAL B 212     -12.732  -7.049  -3.420  1.00 10.00      B    C  
ATOM    679  N   PRO B 213     -16.071  -7.361  -5.579  1.00 10.00      B    N  
ATOM    680  CA  PRO B 213     -17.129  -6.360  -5.791  1.00 10.00      B    C  
ATOM    681  C   PRO B 213     -17.020  -5.196  -4.808  1.00 10.00      B    C  
ATOM    682  O   PRO B 213     -16.513  -5.358  -3.696  1.00 10.00      B    O  
ATOM    683  CB  PRO B 213     -18.420  -7.142  -5.527  1.00 10.00      B    C  
ATOM    684  CG  PRO B 213     -18.049  -8.567  -5.746  1.00 10.00      B    C  
ATOM    685  CD  PRO B 213     -16.628  -8.693  -5.287  1.00 10.00      B    C  
ATOM    686  N   TRP B 214     -17.512  -4.033  -5.226  1.00 10.00      B    N  
ATOM    687  CA  TRP B 214     -17.471  -2.823  -4.407  1.00 10.00      B    C  
ATOM    688  C   TRP B 214     -18.069  -3.034  -3.017  1.00 10.00      B    C  
ATOM    689  O   TRP B 214     -17.407  -2.779  -2.006  1.00 10.00      B    O  
ATOM    690  CB  TRP B 214     -18.163  -1.662  -5.134  1.00 10.00      B    C  
ATOM    691  CG  TRP B 214     -18.524  -0.499  -4.256  1.00 10.00      B    C  
ATOM    692  CD1 TRP B 214     -19.774   0.002  -4.046  1.00 10.00      B    C  
ATOM    693  CD2 TRP B 214     -17.634   0.303  -3.473  1.00 10.00      B    C  
ATOM    694  CE2 TRP B 214     -18.419   1.270  -2.811  1.00 10.00      B    C  
ATOM    695  CE3 TRP B 214     -16.253   0.299  -3.265  1.00 10.00      B    C  
ATOM    696  NE1 TRP B 214     -19.720   1.061  -3.177  1.00 10.00      B    N  
ATOM    697  CZ2 TRP B 214     -17.870   2.220  -1.957  1.00 10.00      B    C  
ATOM    698  CZ3 TRP B 214     -15.710   1.241  -2.417  1.00 10.00      B    C  
ATOM    699  CH2 TRP B 214     -16.516   2.189  -1.775  1.00 10.00      B    C  
ATOM    700  N   GLU B 215     -19.306  -3.516  -2.973  1.00 10.00      B    N  
ATOM    701  CA  GLU B 215     -20.002  -3.751  -1.710  1.00 10.00      B    C  
ATOM    702  C   GLU B 215     -19.225  -4.690  -0.787  1.00 10.00      B    C  
ATOM    703  O   GLU B 215     -19.249  -4.531   0.433  1.00 10.00      B    O  
ATOM    704  CB  GLU B 215     -21.411  -4.284  -1.964  1.00 10.00      B    C  
ATOM    705  CG  GLU B 215     -21.463  -5.462  -2.921  1.00 10.00      B    C  
ATOM    706  CD  GLU B 215     -22.871  -5.955  -3.149  1.00 10.00      B    C  
ATOM    707  OE1 GLU B 215     -23.535  -5.452  -4.078  1.00 10.00      B    O  
ATOM    708  OE2 GLU B 215     -23.322  -6.841  -2.396  1.00 10.00      B    O1-
ATOM    709  N   MET B 216     -18.525  -5.655  -1.372  1.00 10.00      B    N  
ATOM    710  CA  MET B 216     -17.741  -6.608  -0.594  1.00 10.00      B    C  
ATOM    711  C   MET B 216     -16.421  -5.990  -0.151  1.00 10.00      B    C  
ATOM    712  O   MET B 216     -15.953  -6.226   0.965  1.00 10.00      B    O  
ATOM    713  CB  MET B 216     -17.475  -7.877  -1.405  1.00 10.00      B    C  
ATOM    714  CG  MET B 216     -18.660  -8.824  -1.490  1.00 10.00      B    C  
ATOM    715  SD  MET B 216     -18.337 -10.266  -2.527  1.00 10.00      B    S  
ATOM    716  CE  MET B 216     -16.853 -10.921  -1.764  1.00 10.00      B    C  
ATOM    717  N   PHE B 217     -15.833  -5.189  -1.029  1.00 10.00      B    N  
ATOM    718  CA  PHE B 217     -14.564  -4.529  -0.754  1.00 10.00      B    C  
ATOM    719  C   PHE B 217     -14.686  -3.551   0.411  1.00 10.00      B    C  
ATOM    720  O   PHE B 217     -13.929  -3.628   1.377  1.00 10.00      B    O  
ATOM    721  CB  PHE B 217     -14.063  -3.808  -2.013  1.00 10.00      B    C  
ATOM    722  CG  PHE B 217     -12.859  -2.933  -1.793  1.00 10.00      B    C  
ATOM    723  CD1 PHE B 217     -11.625  -3.486  -1.488  1.00 10.00      B    C  
ATOM    724  CD2 PHE B 217     -12.963  -1.556  -1.894  1.00 10.00      B    C  
ATOM    725  CE1 PHE B 217     -10.519  -2.683  -1.288  1.00 10.00      B    C  
ATOM    726  CE2 PHE B 217     -11.863  -0.748  -1.693  1.00 10.00      B    C  
ATOM    727  CZ  PHE B 217     -10.638  -1.311  -1.391  1.00 10.00      B    C  
ATOM    728  N   VAL B 218     -15.659  -2.652   0.327  1.00 10.00      B    N  
ATOM    729  CA  VAL B 218     -15.869  -1.647   1.365  1.00 10.00      B    C  
ATOM    730  C   VAL B 218     -16.267  -2.269   2.707  1.00 10.00      B    C  
ATOM    731  O   VAL B 218     -16.010  -1.695   3.768  1.00 10.00      B    O  
ATOM    732  CB  VAL B 218     -16.894  -0.568   0.934  1.00 10.00      B    C  
ATOM    733  CG1 VAL B 218     -18.305  -1.133   0.856  1.00 10.00      B    C  
ATOM    734  CG2 VAL B 218     -16.838   0.644   1.856  1.00 10.00      B    C  
ATOM    735  N   GLU B 219     -16.870  -3.450   2.662  1.00 10.00      B    N  
ATOM    736  CA  GLU B 219     -17.307  -4.129   3.875  1.00 10.00      B    C  
ATOM    737  C   GLU B 219     -16.175  -4.943   4.497  1.00 10.00      B    C  
ATOM    738  O   GLU B 219     -16.265  -5.367   5.649  1.00 10.00      B    O  
ATOM    739  CB  GLU B 219     -18.493  -5.043   3.566  1.00 10.00      B    C  
ATOM    740  CG  GLU B 219     -19.378  -5.342   4.763  1.00 10.00      B    C  
ATOM    741  CD  GLU B 219     -19.995  -4.091   5.346  1.00 10.00      B    C  
ATOM    742  OE1 GLU B 219     -20.868  -3.492   4.687  1.00 10.00      B    O  
ATOM    743  OE2 GLU B 219     -19.611  -3.703   6.468  1.00 10.00      B    O1-
ATOM    744  N   SER B 220     -15.106  -5.145   3.744  1.00 10.00      B    N  
ATOM    745  CA  SER B 220     -13.979  -5.923   4.229  1.00 10.00      B    C  
ATOM    746  C   SER B 220     -12.700  -5.097   4.261  1.00 10.00      B    C  
ATOM    747  O   SER B 220     -11.601  -5.640   4.194  1.00 10.00      B    O  
ATOM    748  CB  SER B 220     -13.791  -7.160   3.348  1.00 10.00      B    C  
ATOM    749  OG  SER B 220     -15.042  -7.738   3.014  1.00 10.00      B    O  
ATOM    750  N   CYS B 221     -12.849  -3.787   4.383  1.00 10.00      B    N  
ATOM    751  CA  CYS B 221     -11.702  -2.890   4.421  1.00 10.00      B    C  
ATOM    752  C   CYS B 221     -11.014  -2.932   5.778  1.00 10.00      B    C  
ATOM    753  O   CYS B 221     -11.438  -2.264   6.725  1.00 10.00      B    O  
ATOM    754  CB  CYS B 221     -12.120  -1.459   4.088  1.00 10.00      B    C  
ATOM    755  SG  CYS B 221     -12.554  -1.193   2.355  1.00 10.00      B    S  
ATOM    756  N   LYS B 222      -9.963  -3.731   5.877  1.00 10.00      B    N  
ATOM    757  CA  LYS B 222      -9.221  -3.848   7.119  1.00 10.00      B    C  
ATOM    758  C   LYS B 222      -7.794  -3.342   6.960  1.00 10.00      B    C  
ATOM    759  O   LYS B 222      -7.297  -2.592   7.808  1.00 10.00      B    O  
ATOM    760  CB  LYS B 222      -9.230  -5.288   7.636  1.00 10.00      B    C  
ATOM    761  CG  LYS B 222     -10.562  -5.727   8.218  1.00 10.00      B    C  
ATOM    762  CD  LYS B 222     -10.458  -7.102   8.848  1.00 10.00      B    C  
ATOM    763  CE  LYS B 222     -11.715  -7.451   9.623  1.00 10.00      B    C  
ATOM    764  NZ  LYS B 222     -11.771  -6.775  10.945  1.00 10.00      B    N1+
ATOM    765  N   ARG B 223      -7.148  -3.723   5.862  1.00 10.00      B    N  
ATOM    766  CA  ARG B 223      -5.771  -3.320   5.612  1.00 10.00      B    C  
ATOM    767  C   ARG B 223      -5.414  -3.453   4.134  1.00 10.00      B    C  
ATOM    768  O   ARG B 223      -5.937  -4.318   3.437  1.00 10.00      B    O  
ATOM    769  CB  ARG B 223      -4.828  -4.181   6.456  1.00 10.00      B    C  
ATOM    770  CG  ARG B 223      -3.432  -3.613   6.612  1.00 10.00      B    C  
ATOM    771  CD  ARG B 223      -2.668  -4.333   7.709  1.00 10.00      B    C  
ATOM    772  NE  ARG B 223      -2.287  -5.693   7.327  1.00 10.00      B    N  
ATOM    773  CZ  ARG B 223      -1.090  -6.013   6.834  1.00 10.00      B    C  
ATOM    774  NH1 ARG B 223      -0.168  -5.068   6.652  1.00 10.00      B    N1+
ATOM    775  NH2 ARG B 223      -0.807  -7.280   6.546  1.00 10.00      B    N  
ATOM    776  N   LEU B 224      -4.534  -2.588   3.659  1.00 10.00      B    N  
ATOM    777  CA  LEU B 224      -4.098  -2.617   2.272  1.00 10.00      B    C  
ATOM    778  C   LEU B 224      -2.581  -2.508   2.190  1.00 10.00      B    C  
ATOM    779  O   LEU B 224      -1.968  -1.698   2.889  1.00 10.00      B    O  
ATOM    780  CB  LEU B 224      -4.740  -1.475   1.473  1.00 10.00      B    C  
ATOM    781  CG  LEU B 224      -4.303  -1.355   0.007  1.00 10.00      B    C  
ATOM    782  CD1 LEU B 224      -5.033  -2.364  -0.866  1.00 10.00      B    C  
ATOM    783  CD2 LEU B 224      -4.509   0.062  -0.510  1.00 10.00      B    C  
ATOM    784  N   ARG B 225      -1.973  -3.331   1.350  1.00 10.00      B    N  
ATOM    785  CA  ARG B 225      -0.531  -3.300   1.178  1.00 10.00      B    C  
ATOM    786  C   ARG B 225      -0.155  -3.337  -0.299  1.00 10.00      B    C  
ATOM    787  O   ARG B 225      -0.672  -4.147  -1.071  1.00 10.00      B    O  
ATOM    788  CB  ARG B 225       0.167  -4.422   1.957  1.00 10.00      B    C  
ATOM    789  CG  ARG B 225      -0.113  -5.828   1.447  1.00 10.00      B    C  
ATOM    790  CD  ARG B 225       0.954  -6.806   1.908  1.00 10.00      B    C  
ATOM    791  NE  ARG B 225       0.623  -8.185   1.548  1.00 10.00      B    N  
ATOM    792  CZ  ARG B 225       1.527  -9.097   1.188  1.00 10.00      B    C  
ATOM    793  NH1 ARG B 225       2.814  -8.778   1.134  1.00 10.00      B    N1+
ATOM    794  NH2 ARG B 225       1.139 -10.329   0.876  1.00 10.00      B    N  
ATOM    795  N   ILE B 226       0.729  -2.439  -0.690  1.00 10.00      B    N  
ATOM    796  CA  ILE B 226       1.183  -2.375  -2.065  1.00 10.00      B    C  
ATOM    797  C   ILE B 226       2.387  -3.291  -2.259  1.00 10.00      B    C  
ATOM    798  O   ILE B 226       3.509  -2.953  -1.873  1.00 10.00      B    O  
ATOM    799  CB  ILE B 226       1.538  -0.932  -2.481  1.00 10.00      B    C  
ATOM    800  CG1 ILE B 226       0.355   0.001  -2.192  1.00 10.00      B    C  
ATOM    801  CG2 ILE B 226       1.905  -0.883  -3.957  1.00 10.00      B    C  
ATOM    802  CD1 ILE B 226       0.656   1.469  -2.410  1.00 10.00      B    C  
ATOM    803  N   MET B 227       2.138  -4.468  -2.825  1.00 10.00      B    N  
ATOM    804  CA  MET B 227       3.196  -5.433  -3.073  1.00 10.00      B    C  
ATOM    805  C   MET B 227       4.061  -4.953  -4.225  1.00 10.00      B    C  
ATOM    806  O   MET B 227       3.576  -4.770  -5.338  1.00 10.00      B    O  
ATOM    807  CB  MET B 227       2.614  -6.816  -3.379  1.00 10.00      B    C  
ATOM    808  CG  MET B 227       1.902  -7.459  -2.200  1.00 10.00      B    C  
ATOM    809  SD  MET B 227       1.231  -9.090  -2.589  1.00 10.00      B    S  
ATOM    810  CE  MET B 227       2.739 -10.030  -2.827  1.00 10.00      B    C  
ATOM    811  N   LYS B 228       5.334  -4.732  -3.943  1.00 10.00      B    N  
ATOM    812  CA  LYS B 228       6.269  -4.248  -4.939  1.00 10.00      B    C  
ATOM    813  C   LYS B 228       7.636  -4.874  -4.694  1.00 10.00      B    C  
ATOM    814  O   LYS B 228       7.994  -5.154  -3.551  1.00 10.00      B    O  
ATOM    815  CB  LYS B 228       6.351  -2.723  -4.833  1.00 10.00      B    C  
ATOM    816  CG  LYS B 228       7.063  -2.020  -5.977  1.00 10.00      B    C  
ATOM    817  CD  LYS B 228       6.669  -0.550  -6.037  1.00 10.00      B    C  
ATOM    818  CE  LYS B 228       6.711   0.101  -4.661  1.00 10.00      B    C  
ATOM    819  NZ  LYS B 228       5.803   1.275  -4.574  1.00 10.00      B    N1+
ATOM    820  N   GLY B 229       8.397  -5.079  -5.757  1.00 10.00      B    N  
ATOM    821  CA  GLY B 229       9.708  -5.685  -5.628  1.00 10.00      B    C  
ATOM    822  C   GLY B 229      10.786  -4.674  -5.302  1.00 10.00      B    C  
ATOM    823  O   GLY B 229      11.967  -4.919  -5.545  1.00 10.00      B    O  
ATOM    824  N   SER B 230      10.381  -3.541  -4.740  1.00 10.00      B    N  
ATOM    825  CA  SER B 230      11.310  -2.482  -4.370  1.00 10.00      B    C  
ATOM    826  C   SER B 230      12.273  -2.974  -3.297  1.00 10.00      B    C  
ATOM    827  O   SER B 230      13.425  -2.545  -3.227  1.00 10.00      B    O  
ATOM    828  CB  SER B 230      10.513  -1.287  -3.848  1.00 10.00      B    C  
ATOM    829  OG  SER B 230       9.235  -1.706  -3.386  1.00 10.00      B    O  
ATOM    830  N   GLU B 231      11.795  -3.904  -2.484  1.00 10.00      B    N  
ATOM    831  CA  GLU B 231      12.585  -4.476  -1.407  1.00 10.00      B    C  
ATOM    832  C   GLU B 231      13.677  -5.400  -1.939  1.00 10.00      B    C  
ATOM    833  O   GLU B 231      14.591  -5.785  -1.209  1.00 10.00      B    O  
ATOM    834  CB  GLU B 231      11.674  -5.229  -0.437  1.00 10.00      B    C  
ATOM    835  CG  GLU B 231      10.694  -6.170  -1.114  1.00 10.00      B    C  
ATOM    836  CD  GLU B 231      11.005  -7.622  -0.835  1.00 10.00      B    C  
ATOM    837  OE1 GLU B 231      10.460  -8.167   0.141  1.00 10.00      B    O  
ATOM    838  OE2 GLU B 231      11.803  -8.220  -1.582  1.00 10.00      B    O1-
ATOM    839  N   ALA B 232      13.576  -5.758  -3.210  1.00 10.00      B    N  
ATOM    840  CA  ALA B 232      14.555  -6.632  -3.834  1.00 10.00      B    C  
ATOM    841  C   ALA B 232      15.571  -5.822  -4.634  1.00 10.00      B    C  
ATOM    842  O   ALA B 232      16.490  -6.378  -5.233  1.00 10.00      B    O  
ATOM    843  CB  ALA B 232      13.862  -7.654  -4.720  1.00 10.00      B    C  
ATOM    844  N   VAL B 233      15.401  -4.506  -4.641  1.00 10.00      B    N  
ATOM    845  CA  VAL B 233      16.310  -3.626  -5.364  1.00 10.00      B    C  
ATOM    846  C   VAL B 233      17.183  -2.846  -4.386  1.00 10.00      B    C  
ATOM    847  O   VAL B 233      18.305  -3.249  -4.080  1.00 10.00      B    O  
ATOM    848  CB  VAL B 233      15.562  -2.631  -6.280  1.00 10.00      B    C  
ATOM    849  CG1 VAL B 233      16.508  -2.048  -7.319  1.00 10.00      B    C  
ATOM    850  CG2 VAL B 233      14.371  -3.296  -6.950  1.00 10.00      B    C  
ATOM    851  N   GLY B 234      16.654  -1.744  -3.874  1.00 10.00      B    N  
ATOM    852  CA  GLY B 234      17.400  -0.931  -2.939  1.00 10.00      B    C  
ATOM    853  C   GLY B 234      17.123  -1.310  -1.503  1.00 10.00      B    C  
ATOM    854  O   GLY B 234      16.795  -0.455  -0.678  1.00 10.00      B    O  
ATOM    855  N   LEU B 235      17.243  -2.597  -1.208  1.00 10.00      B    N  
ATOM    856  CA  LEU B 235      17.012  -3.108   0.131  1.00 10.00      B    C  
ATOM    857  C   LEU B 235      17.599  -4.507   0.260  1.00 10.00      B    C  
ATOM    858  O   LEU B 235      17.873  -5.167  -0.746  1.00 10.00      B    O  
ATOM    859  CB  LEU B 235      15.512  -3.139   0.437  1.00 10.00      B    C  
ATOM    860  CG  LEU B 235      15.125  -2.992   1.909  1.00 10.00      B    C  
ATOM    861  CD1 LEU B 235      15.167  -1.533   2.331  1.00 10.00      B    C  
ATOM    862  CD2 LEU B 235      13.753  -3.590   2.172  1.00 10.00      B    C  
ATOM    863  N   ALA B 236      20.091  -3.025   1.458  1.00 10.00      C    N  
ATOM    864  CA  ALA B 236      19.838  -2.641   2.840  1.00 10.00      C    C  
ATOM    865  C   ALA B 236      19.562  -3.865   3.715  1.00 10.00      C    C  
ATOM    866  O   ALA B 236      18.761  -4.729   3.354  1.00 10.00      C    O  
ATOM    867  CB  ALA B 236      18.685  -1.657   2.918  1.00 10.00      C    C  
ATOM    868  N   PRO B 237      20.220  -3.936   4.885  1.00 10.00      C    N  
ATOM    869  CA  PRO B 237      20.070  -5.055   5.831  1.00 10.00      C    C  
ATOM    870  C   PRO B 237      18.624  -5.278   6.279  1.00 10.00      C    C  
ATOM    871  O   PRO B 237      18.272  -6.367   6.739  1.00 10.00      C    O  
ATOM    872  CB  PRO B 237      20.936  -4.634   7.024  1.00 10.00      C    C  
ATOM    873  CG  PRO B 237      21.919  -3.673   6.453  1.00 10.00      C    C  
ATOM    874  CD  PRO B 237      21.184  -2.935   5.375  1.00 10.00      C    C  
ATOM    875  N   ARG B 238      17.790  -4.248   6.141  1.00 10.00      C    N  
ATOM    876  CA  ARG B 238      16.383  -4.342   6.526  1.00 10.00      C    C  
ATOM    877  C   ARG B 238      15.670  -5.472   5.782  1.00 10.00      C    C  
ATOM    878  O   ARG B 238      14.776  -6.112   6.330  1.00 10.00      C    O  
ATOM    879  CB  ARG B 238      15.656  -3.017   6.292  1.00 10.00      C    C  
ATOM    880  CG  ARG B 238      15.509  -2.161   7.538  1.00 10.00      C    C  
ATOM    881  CD  ARG B 238      14.338  -1.201   7.420  1.00 10.00      C    C  
ATOM    882  NE  ARG B 238      14.540  -0.196   6.376  1.00 10.00      C    N  
ATOM    883  CZ  ARG B 238      13.786  -0.092   5.278  1.00 10.00      C    C  
ATOM    884  NH1 ARG B 238      12.778  -0.937   5.078  1.00 10.00      C    N1+
ATOM    885  NH2 ARG B 238      14.046   0.856   4.386  1.00 10.00      C    N  
ATOM    886  N   ALA B 239      16.090  -5.725   4.543  1.00 10.00      C    N  
ATOM    887  CA  ALA B 239      15.488  -6.783   3.730  1.00 10.00      C    C  
ATOM    888  C   ALA B 239      15.764  -8.152   4.334  1.00 10.00      C    C  
ATOM    889  O   ALA B 239      14.950  -9.070   4.229  1.00 10.00      C    O  
ATOM    890  CB  ALA B 239      16.004  -6.726   2.302  1.00 10.00      C    C  
ATOM    891  N   MET B 240      16.913  -8.278   4.976  1.00 10.00      C    N  
ATOM    892  CA  MET B 240      17.298  -9.530   5.609  1.00 10.00      C    C  
ATOM    893  C   MET B 240      16.456  -9.748   6.857  1.00 10.00      C    C  
ATOM    894  O   MET B 240      15.891 -10.821   7.058  1.00 10.00      C    O  
ATOM    895  CB  MET B 240      18.785  -9.519   5.978  1.00 10.00      C    C  
ATOM    896  CG  MET B 240      19.720  -9.267   4.807  1.00 10.00      C    C  
ATOM    897  SD  MET B 240      19.550 -10.495   3.498  1.00 10.00      C    S  
ATOM    898  CE  MET B 240      19.956 -11.996   4.391  1.00 10.00      C    C  
ATOM    899  N   GLU B 241      16.357  -8.701   7.670  1.00 10.00      C    N  
ATOM    900  CA  GLU B 241      15.587  -8.747   8.906  1.00 10.00      C    C  
ATOM    901  C   GLU B 241      14.113  -9.033   8.624  1.00 10.00      C    C  
ATOM    902  O   GLU B 241      13.498  -9.867   9.287  1.00 10.00      C    O  
ATOM    903  CB  GLU B 241      15.729  -7.423   9.659  1.00 10.00      C    C  
ATOM    904  CG  GLU B 241      14.999  -7.376  10.991  1.00 10.00      C    C  
ATOM    905  CD  GLU B 241      14.979  -5.987  11.588  1.00 10.00      C    C  
ATOM    906  OE1 GLU B 241      14.391  -5.076  10.965  1.00 10.00      C    O  
ATOM    907  OE2 GLU B 241      15.550  -5.792  12.679  1.00 10.00      C    O1-
ATOM    908  N   LYS B 242      13.562  -8.345   7.626  1.00 10.00      C    N  
ATOM    909  CA  LYS B 242      12.162  -8.508   7.249  1.00 10.00      C    C  
ATOM    910  C   LYS B 242      11.834  -9.969   6.945  1.00 10.00      C    C  
ATOM    911  O   LYS B 242      10.846 -10.510   7.446  1.00 10.00      C    O  
ATOM    912  CB  LYS B 242      11.841  -7.631   6.034  1.00 10.00      C    C  
ATOM    913  CG  LYS B 242      10.589  -6.776   6.176  1.00 10.00      C    C  
ATOM    914  CD  LYS B 242       9.325  -7.592   5.963  1.00 10.00      C    C  
ATOM    915  CE  LYS B 242       8.134  -6.702   5.638  1.00 10.00      C    C  
ATOM    916  NZ  LYS B 242       6.923  -7.497   5.303  1.00 10.00      C    N1+
ATOM    917  N   TYR B 243      12.684 -10.607   6.146  1.00 10.00      C    N  
ATOM    918  CA  TYR B 243      12.483 -12.003   5.769  1.00 10.00      C    C  
ATOM    919  C   TYR B 243      12.718 -12.962   6.937  1.00 10.00      C    C  
ATOM    920  O   TYR B 243      12.074 -14.011   7.023  1.00 10.00      C    O  
ATOM    921  CB  TYR B 243      13.368 -12.375   4.574  1.00 10.00      C    C  
ATOM    922  CG  TYR B 243      12.767 -12.011   3.234  1.00 10.00      C    C  
ATOM    923  CD1 TYR B 243      12.436 -10.698   2.934  1.00 10.00      C    C  
ATOM    924  CD2 TYR B 243      12.527 -12.981   2.270  1.00 10.00      C    C  
ATOM    925  CE1 TYR B 243      11.885 -10.359   1.718  1.00 10.00      C    C  
ATOM    926  CE2 TYR B 243      11.975 -12.650   1.045  1.00 10.00      C    C  
ATOM    927  CZ  TYR B 243      11.655 -11.336   0.776  1.00 10.00      C    C  
ATOM    928  OH  TYR B 243      11.107 -10.995  -0.440  1.00 10.00      C    O  
ATOM    929  N   CYS B 244      13.629 -12.600   7.835  1.00 10.00      C    N  
ATOM    930  CA  CYS B 244      13.936 -13.438   8.989  1.00 10.00      C    C  
ATOM    931  C   CYS B 244      12.837 -13.355  10.043  1.00 10.00      C    C  
ATOM    932  O   CYS B 244      12.431 -14.370  10.603  1.00 10.00      C    O  
ATOM    933  CB  CYS B 244      15.292 -13.064   9.598  1.00 10.00      C    C  
ATOM    934  SG  CYS B 244      16.703 -13.295   8.490  1.00 10.00      C    S  
ATOM    935  N   LYS B 245      12.344 -12.146  10.294  1.00 10.00      C    N  
ATOM    936  CA  LYS B 245      11.292 -11.935  11.286  1.00 10.00      C    C  
ATOM    937  C   LYS B 245       9.960 -12.510  10.821  1.00 10.00      C    C  
ATOM    938  O   LYS B 245       9.115 -12.876  11.637  1.00 10.00      C    O  
ATOM    939  CB  LYS B 245      11.144 -10.451  11.636  1.00 10.00      C    C  
ATOM    940  CG  LYS B 245      12.295  -9.882  12.450  1.00 10.00      C    C  
ATOM    941  CD  LYS B 245      12.456 -10.619  13.770  1.00 10.00      C    C  
ATOM    942  CE  LYS B 245      13.691 -10.146  14.520  1.00 10.00      C    C  
ATOM    943  NZ  LYS B 245      13.980 -10.994  15.703  1.00 10.00      C    N1+
ATOM    944  N   ASN B 246       9.777 -12.591   9.510  1.00 10.00      C    N  
ATOM    945  CA  ASN B 246       8.548 -13.134   8.947  1.00 10.00      C    C  
ATOM    946  C   ASN B 246       8.429 -14.620   9.276  1.00 10.00      C    C  
ATOM    947  O   ASN B 246       7.373 -15.092   9.697  1.00 10.00      C    O  
ATOM    948  CB  ASN B 246       8.499 -12.912   7.428  1.00 10.00      C    C  
ATOM    949  CG  ASN B 246       7.113 -13.110   6.835  1.00 10.00      C    C  
ATOM    950  ND2 ASN B 246       6.843 -12.431   5.728  1.00 10.00      C    N  
ATOM    951  OD1 ASN B 246       6.293 -13.862   7.360  1.00 10.00      C    O  
ATOM    952  N   ARG B 247       9.528 -15.345   9.106  1.00 10.00      C    N  
ATOM    953  CA  ARG B 247       9.558 -16.778   9.380  1.00 10.00      C    C  
ATOM    954  C   ARG B 247       9.379 -17.062  10.870  1.00 10.00      C    C  
ATOM    955  O   ARG B 247      10.253 -16.741  11.680  1.00 10.00      C    O  
ATOM    956  CB  ARG B 247      10.870 -17.390   8.883  1.00 10.00      C    C  
ATOM    957  CG  ARG B 247      11.010 -17.436   7.370  1.00 10.00      C    C  
ATOM    958  CD  ARG B 247      12.283 -18.155   6.961  1.00 10.00      C    C  
ATOM    959  NE  ARG B 247      12.399 -18.279   5.509  1.00 10.00      C    N  
ATOM    960  CZ  ARG B 247      13.496 -18.704   4.882  1.00 10.00      C    C  
ATOM    961  NH1 ARG B 247      14.572 -19.044   5.576  1.00 10.00      C    N1+
ATOM    962  NH2 ARG B 247      13.506 -18.805   3.558  1.00 10.00      C    N  
ENDMDL
