# Supplementary material for: Flexibility of intrinsically disordered degrons in AUX/IAA proteins reinforces auxin co-receptor assemblies
Source: Nat Commun. 2020 May 8;11:2277. doi: 10.1038/s41467-020-16147-2 (PMC7210949; doi:10.1038/s41467-020-16147-2)
Supplement: Supplementary file 10 — Supplementary Data 7 [file 41467_2020_16147_MOESM10_ESM.gz › DisVis_only_files/DISVIS_IAA07/all-restraints/results_eWU_3xA41i2T/violations.out]

# row represents the number of consistent restraints
# column represents how often that restraint is violated
          1       2       3       4
1    0.5024  0.4926  0.8739  0.5814
2    0.0493  0.1456  0.9167  0.7528
3    0.0000  0.0414  0.7987  0.1284
4    0.0000  0.0000  0.0000  0.0000
