# Supplementary material for: Flexibility of intrinsically disordered degrons in AUX/IAA proteins reinforces auxin co-receptor assemblies
Source: Nat Commun. 2020 May 8;11:2277. doi: 10.1038/s41467-020-16147-2 (PMC7210949; doi:10.1038/s41467-020-16147-2)
Supplement: Supplementary file 10 — Supplementary Data 7 [file 41467_2020_16147_MOESM10_ESM.gz › DisVis_only_files/DISVIS_IAA07/all-restraints/results_eWU_3xA41i2T/z-score.out]

 1  0.138  0.211 -0.948
 2  0.170  0.194 -0.791
 3  0.647  0.376  1.564
 4  0.366  0.311  0.175
