# Supplementary material for: Flexibility of intrinsically disordered degrons in AUX/IAA proteins reinforces auxin co-receptor assemblies
Source: Nat Commun. 2020 May 8;11:2277. doi: 10.1038/s41467-020-16147-2 (PMC7210949; doi:10.1038/s41467-020-16147-2)
Supplement: Supplementary file 10 — Supplementary Data 7 [file 41467_2020_16147_MOESM10_ESM.gz › DisVis_only_files/DISVIS_IAA07/noDis-restraints/results_eWU_3xA40bQl/accessible_complexes.out]

# consistent restraints | accessible complexes |relative | cumulative accessible complexes | relative
  0  35421791 0.819230  43237917 1.000000
  1   3912457 0.090487   7816126 0.180770
  2   3451975 0.079837   3903668 0.090283
  3    451693 0.010447    451693 0.010447
