# Supplementary material for: Flexibility of intrinsically disordered degrons in AUX/IAA proteins reinforces auxin co-receptor assemblies
Source: Nat Commun. 2020 May 8;11:2277. doi: 10.1038/s41467-020-16147-2 (PMC7210949; doi:10.1038/s41467-020-16147-2)
Supplement: Supplementary file 10 — Supplementary Data 7 [file 41467_2020_16147_MOESM10_ESM.gz › DisVis_only_files/DISVIS_IAA07/noDis-restraints/results_eWU_3xA40bQl/restraints.txt]

A 226 CA B 228 CA 8.0 34.0
A 229 CA B 228 CA 8.0 34.0
A 2013 CA B 242 CA 8.0 34.0
