# Supplementary material for: Flexibility of intrinsically disordered degrons in AUX/IAA proteins reinforces auxin co-receptor assemblies
Source: Nat Commun. 2020 May 8;11:2277. doi: 10.1038/s41467-020-16147-2 (PMC7210949; doi:10.1038/s41467-020-16147-2)
Supplement: Supplementary file 10 — Supplementary Data 7 [file 41467_2020_16147_MOESM10_ESM.gz › DisVis_only_files/DISVIS_IAA07/noDis-restraints/results_eWU_3xA40bQl/z-score.out]

 1  0.152  0.215 -0.810
 2  0.180  0.191 -0.599
 3  0.444  0.330  1.409
