# Supplementary material for: Flexibility of intrinsically disordered degrons in AUX/IAA proteins reinforces auxin co-receptor assemblies
Source: Nat Commun. 2020 May 8;11:2277. doi: 10.1038/s41467-020-16147-2 (PMC7210949; doi:10.1038/s41467-020-16147-2)
Supplement: Supplementary file 10 — Supplementary Data 7 [file 41467_2020_16147_MOESM10_ESM.gz › DisVis_only_files/DISVIS_IAA07/unambig.tbl]

assign	(segid A and resid 226 and name CA) (segid B and resid 228 and name CA) 8.000 0.000 26.000
assign	(segid A and resid 229 and name CA) (segid B and resid 228 and name CA) 8.000 0.000 26.000
assign	(segid A and resid 2013 and name CA) (segid B and resid 124 and name CA) 20.000 0.000 7.400
assign	(segid A and resid 2013 and name CA) (segid B and resid 242 and name CA) 8.000 0.000 26.000
