# Supplementary material for: Flexibility of intrinsically disordered degrons in AUX/IAA proteins reinforces auxin co-receptor assemblies
Source: Nat Commun. 2020 May 8;11:2277. doi: 10.1038/s41467-020-16147-2 (PMC7210949; doi:10.1038/s41467-020-16147-2)
Supplement: Supplementary file 10 — Supplementary Data 7 [file 41467_2020_16147_MOESM10_ESM.gz › DisVis_only_files/DISVIS_IAA12/all-restraints/results_eWU_3xA3VRHl/accessible_complexes.out]

# consistent restraints | accessible complexes |relative | cumulative accessible complexes | relative
  0  33285394 0.772425  43092045 1.000000
  1   9231052 0.214217   9806650 0.227575
  2    572319 0.013281    575598 0.013357
  3      3279 0.000076      3279 0.000076
