# Supplementary material for: Flexibility of intrinsically disordered degrons in AUX/IAA proteins reinforces auxin co-receptor assemblies
Source: Nat Commun. 2020 May 8;11:2277. doi: 10.1038/s41467-020-16147-2 (PMC7210949; doi:10.1038/s41467-020-16147-2)
Supplement: Supplementary file 10 — Supplementary Data 7 [file 41467_2020_16147_MOESM10_ESM.gz › DisVis_only_files/DISVIS_IAA12/all-restraints/results_eWU_3xA3VRHl/disvis.log]

2019-02-13 13:18:52	069 Reading fixed model from: fixed_chain.pdb
2019-02-13 13:18:52	148 Reading scanning model from: scanning_chain.pdb
2019-02-13 13:18:52	162 Reading in rotations.
2019-02-13 13:18:52	195 Requested rotational sampling density: 15.00
2019-02-13 13:18:52	195 Real rotational sampling density: 16.29
2019-02-13 13:18:52	196 Number of rotations: 1992
2019-02-13 13:18:52	196 Reading in restraints from file: restraints.txt
2019-02-13 13:18:52	199 Number of distance restraints: 3
2019-02-13 13:18:52	199 Voxel spacing set to: 2.00
2019-02-13 13:18:52	199 Interaction radius set to: 3.00
2019-02-13 13:18:52	199 Minimum required interaction volume: 300.00
2019-02-13 13:18:52	199 Maximum allowed volume of clashes: 200.00
2019-02-13 13:18:52	199 Performing occupancy analysis
2019-02-13 13:18:52	200 Number of processors used: 8
2019-02-13 13:18:52	200 Number of rotations per job: 249
2019-02-13 13:18:52	200 Creating jobs
2019-02-13 13:18:52	213 Starting jobs
2019-02-13 13:18:52	230 Waiting for jobs to finish
2019-02-13 13:21:01	948 Searching done. Combining results
2019-02-13 13:21:02	047 Cleaning
2019-02-13 13:21:02	272 Writing accessible interaction space to: /home/enmr/services/DISVIS/runs/eWU_3xA3VRHl/results_eWU_3xA3VRHl/accessible_interaction_space.mrc
2019-02-13 13:21:02	297 Writing number of accessible complexes to: /home/enmr/services/DISVIS/runs/eWU_3xA3VRHl/results_eWU_3xA3VRHl/accessible_complexes.out
2019-02-13 13:21:02	298 Writing violations to file: /home/enmr/services/DISVIS/runs/eWU_3xA3VRHl/results_eWU_3xA3VRHl/violations.out
2019-02-13 13:21:02	299 Writing z-score of each restraint to /home/enmr/services/DISVIS/runs/eWU_3xA3VRHl/results_eWU_3xA3VRHl/z-score.out
2019-02-13 13:21:02	365 Total time passed: 2m 10s
