# Supplementary material for: Flexibility of intrinsically disordered degrons in AUX/IAA proteins reinforces auxin co-receptor assemblies
Source: Nat Commun. 2020 May 8;11:2277. doi: 10.1038/s41467-020-16147-2 (PMC7210949; doi:10.1038/s41467-020-16147-2)
Supplement: Supplementary file 10 — Supplementary Data 7 [file 41467_2020_16147_MOESM10_ESM.gz › DisVis_only_files/DISVIS_IAA12/all-restraints/results_eWU_3xA3VRHl/run-parameters.json]

{"min_interaction": 300.0, "interaction_radius": 3.0, "voxelspacing": 2.0, "tag": "IAA12_res_all", "interaction_selection_file": "", "restraints_file": "res-all.txt", "max_clash": 200.0, "scanning_chain_file": "chainB_one.pdb", "rotational_interval": 15.0, "fixed_chain_file": "chainA.pdb"}
