# Supplementary material for: Flexibility of intrinsically disordered degrons in AUX/IAA proteins reinforces auxin co-receptor assemblies
Source: Nat Commun. 2020 May 8;11:2277. doi: 10.1038/s41467-020-16147-2 (PMC7210949; doi:10.1038/s41467-020-16147-2)
Supplement: Supplementary file 10 — Supplementary Data 7 [file 41467_2020_16147_MOESM10_ESM.gz › DisVis_only_files/DISVIS_IAA12/all-restraints/results_eWU_3xA3VRHl/scanning_chain.pdb]

MODEL        1
ATOM      1  N   PRO B 121     -23.551   7.471  -1.370  1.00 10.00      B    N  
ATOM      2  CA  PRO B 121     -22.633   8.258  -0.538  1.00 10.00      B    C  
ATOM      3  C   PRO B 121     -21.207   7.708  -0.583  1.00 10.00      B    C  
ATOM      4  O   PRO B 121     -20.406   7.930   0.328  1.00 10.00      B    O  
ATOM      5  CB  PRO B 121     -23.221   8.095   0.863  1.00 10.00      B    C  
ATOM      6  CG  PRO B 121     -23.881   6.760   0.837  1.00 10.00      B    C  
ATOM      7  CD  PRO B 121     -24.395   6.569  -0.563  1.00 10.00      B    C  
ATOM      8  N   LYS B 122     -20.897   6.991  -1.652  1.00 10.00      B    N  
ATOM      9  CA  LYS B 122     -19.577   6.402  -1.825  1.00 10.00      B    C  
ATOM     10  C   LYS B 122     -18.705   7.283  -2.712  1.00 10.00      B    C  
ATOM     11  O   LYS B 122     -19.015   8.456  -2.934  1.00 10.00      B    O  
ATOM     12  CB  LYS B 122     -19.694   4.992  -2.412  1.00 10.00      B    C  
ATOM     13  CG  LYS B 122     -20.354   3.987  -1.478  1.00 10.00      B    C  
ATOM     14  CD  LYS B 122     -20.466   2.615  -2.123  1.00 10.00      B    C  
ATOM     15  CE  LYS B 122     -21.070   1.605  -1.160  1.00 10.00      B    C  
ATOM     16  NZ  LYS B 122     -21.356   0.307  -1.821  1.00 10.00      B    N1+
ATOM     17  N   VAL B 123     -17.622   6.709  -3.220  1.00 10.00      B    N  
ATOM     18  CA  VAL B 123     -16.697   7.436  -4.083  1.00 10.00      B    C  
ATOM     19  C   VAL B 123     -17.381   7.925  -5.362  1.00 10.00      B    C  
ATOM     20  O   VAL B 123     -17.281   9.100  -5.707  1.00 10.00      B    O  
ATOM     21  CB  VAL B 123     -15.426   6.614  -4.413  1.00 10.00      B    C  
ATOM     22  CG1 VAL B 123     -14.516   6.538  -3.194  1.00 10.00      B    C  
ATOM     23  CG2 VAL B 123     -15.781   5.217  -4.901  1.00 10.00      B    C  
ATOM     24  N   GLN B 124     -18.082   7.011  -6.034  1.00 10.00      B    N  
ATOM     25  CA  GLN B 124     -18.817   7.302  -7.274  1.00 10.00      B    C  
ATOM     26  C   GLN B 124     -18.110   8.296  -8.196  1.00 10.00      B    C  
ATOM     27  O   GLN B 124     -18.596   9.406  -8.426  1.00 10.00      B    O  
ATOM     28  CB  GLN B 124     -20.249   7.751  -6.977  1.00 10.00      B    C  
ATOM     29  CG  GLN B 124     -21.205   6.603  -6.700  1.00 10.00      B    C  
ATOM     30  CD  GLN B 124     -21.303   5.639  -7.864  1.00 10.00      B    C  
ATOM     31  NE2 GLN B 124     -21.494   4.365  -7.565  1.00 10.00      B    N  
ATOM     32  OE1 GLN B 124     -21.200   6.033  -9.023  1.00 10.00      B    O  
ATOM     33  N   GLY B 125     -16.958   7.898  -8.715  1.00 10.00      B    N  
ATOM     34  CA  GLY B 125     -16.216   8.759  -9.614  1.00 10.00      B    C  
ATOM     35  C   GLY B 125     -15.009   9.395  -8.956  1.00 10.00      B    C  
ATOM     36  O   GLY B 125     -13.934   9.465  -9.555  1.00 10.00      B    O  
ATOM     37  N   LEU B 126     -15.177   9.849  -7.724  1.00 10.00      B    N  
ATOM     38  CA  LEU B 126     -14.093  10.490  -6.999  1.00 10.00      B    C  
ATOM     39  C   LEU B 126     -13.580   9.606  -5.870  1.00 10.00      B    C  
ATOM     40  O   LEU B 126     -14.183   9.535  -4.801  1.00 10.00      B    O  
ATOM     41  CB  LEU B 126     -14.529  11.855  -6.457  1.00 10.00      B    C  
ATOM     42  CG  LEU B 126     -14.473  13.025  -7.441  1.00 10.00      B    C  
ATOM     43  CD1 LEU B 126     -15.703  13.050  -8.334  1.00 10.00      B    C  
ATOM     44  CD2 LEU B 126     -14.320  14.340  -6.696  1.00 10.00      B    C  
ATOM     45  N   GLY B 127     -12.471   8.930  -6.124  1.00 10.00      B    N  
ATOM     46  CA  GLY B 127     -11.875   8.058  -5.134  1.00 10.00      B    C  
ATOM     47  C   GLY B 127     -10.390   7.895  -5.369  1.00 10.00      B    C  
ATOM     48  O   GLY B 127      -9.954   6.925  -5.991  1.00 10.00      B    O  
ATOM     49  N   PHE B 128      -9.617   8.849  -4.875  1.00 10.00      B    N  
ATOM     50  CA  PHE B 128      -8.171   8.834  -5.033  1.00 10.00      B    C  
ATOM     51  C   PHE B 128      -7.467   8.540  -3.713  1.00 10.00      B    C  
ATOM     52  O   PHE B 128      -7.401   9.388  -2.818  1.00 10.00      B    O  
ATOM     53  CB  PHE B 128      -7.669  10.153  -5.643  1.00 10.00      B    C  
ATOM     54  CG  PHE B 128      -8.540  11.346  -5.350  1.00 10.00      B    C  
ATOM     55  CD1 PHE B 128      -9.523  11.739  -6.245  1.00 10.00      B    C  
ATOM     56  CD2 PHE B 128      -8.380  12.070  -4.180  1.00 10.00      B    C  
ATOM     57  CE1 PHE B 128     -10.329  12.829  -5.978  1.00 10.00      B    C  
ATOM     58  CE2 PHE B 128      -9.182  13.161  -3.908  1.00 10.00      B    C  
ATOM     59  CZ  PHE B 128     -10.158  13.543  -4.808  1.00 10.00      B    C  
ATOM     60  N   VAL B 129      -6.959   7.323  -3.593  1.00 10.00      B    N  
ATOM     61  CA  VAL B 129      -6.249   6.898  -2.396  1.00 10.00      B    C  
ATOM     62  C   VAL B 129      -4.802   6.570  -2.753  1.00 10.00      B    C  
ATOM     63  O   VAL B 129      -4.542   5.927  -3.771  1.00 10.00      B    O  
ATOM     64  CB  VAL B 129      -6.920   5.672  -1.738  1.00 10.00      B    C  
ATOM     65  CG1 VAL B 129      -6.143   5.221  -0.511  1.00 10.00      B    C  
ATOM     66  CG2 VAL B 129      -8.358   5.996  -1.362  1.00 10.00      B    C  
ATOM     67  N   ALA B 130      -3.871   7.029  -1.929  1.00 10.00      B    N  
ATOM     68  CA  ALA B 130      -2.457   6.794  -2.172  1.00 10.00      B    C  
ATOM     69  C   ALA B 130      -1.946   5.593  -1.390  1.00 10.00      B    C  
ATOM     70  O   ALA B 130      -2.317   5.381  -0.231  1.00 10.00      B    O  
ATOM     71  CB  ALA B 130      -1.645   8.033  -1.826  1.00 10.00      B    C  
ATOM     72  N   VAL B 131      -1.102   4.807  -2.037  1.00 10.00      B    N  
ATOM     73  CA  VAL B 131      -0.513   3.637  -1.411  1.00 10.00      B    C  
ATOM     74  C   VAL B 131       0.915   3.958  -0.974  1.00 10.00      B    C  
ATOM     75  O   VAL B 131       1.650   4.647  -1.683  1.00 10.00      B    O  
ATOM     76  CB  VAL B 131      -0.530   2.406  -2.349  1.00 10.00      B    C  
ATOM     77  CG1 VAL B 131       0.282   2.660  -3.613  1.00 10.00      B    C  
ATOM     78  CG2 VAL B 131      -0.042   1.160  -1.622  1.00 10.00      B    C  
ATOM     79  N   ASN B 132       1.290   3.493   0.205  1.00 10.00      B    N  
ATOM     80  CA  ASN B 132       2.623   3.737   0.737  1.00 10.00      B    C  
ATOM     81  C   ASN B 132       3.289   2.418   1.100  1.00 10.00      B    C  
ATOM     82  O   ASN B 132       2.682   1.561   1.739  1.00 10.00      B    O  
ATOM     83  CB  ASN B 132       2.536   4.646   1.969  1.00 10.00      B    C  
ATOM     84  CG  ASN B 132       3.838   5.364   2.291  1.00 10.00      B    C  
ATOM     85  ND2 ASN B 132       3.725   6.592   2.779  1.00 10.00      B    N  
ATOM     86  OD1 ASN B 132       4.930   4.830   2.100  1.00 10.00      B    O  
ATOM     87  N   MET B 133       4.524   2.245   0.665  1.00 10.00      B    N  
ATOM     88  CA  MET B 133       5.271   1.031   0.953  1.00 10.00      B    C  
ATOM     89  C   MET B 133       6.279   1.302   2.063  1.00 10.00      B    C  
ATOM     90  O   MET B 133       7.117   2.200   1.946  1.00 10.00      B    O  
ATOM     91  CB  MET B 133       5.985   0.528  -0.303  1.00 10.00      B    C  
ATOM     92  CG  MET B 133       5.051   0.110  -1.430  1.00 10.00      B    C  
ATOM     93  SD  MET B 133       4.392  -1.558  -1.228  1.00 10.00      B    S  
ATOM     94  CE  MET B 133       5.884  -2.539  -1.396  1.00 10.00      B    C  
ATOM     95  N   ASP B 134       6.193   0.532   3.133  1.00 10.00      B    N  
ATOM     96  CA  ASP B 134       7.087   0.700   4.273  1.00 10.00      B    C  
ATOM     97  C   ASP B 134       8.442   0.047   4.028  1.00 10.00      B    C  
ATOM     98  O   ASP B 134       8.624  -1.145   4.272  1.00 10.00      B    O  
ATOM     99  CB  ASP B 134       6.448   0.142   5.549  1.00 10.00      B    C  
ATOM    100  CG  ASP B 134       5.883   1.227   6.444  1.00 10.00      B    C  
ATOM    101  OD1 ASP B 134       6.679   1.991   7.033  1.00 10.00      B    O  
ATOM    102  OD2 ASP B 134       4.642   1.316   6.571  1.00 10.00      B    O1-
ATOM    103  N   GLY B 135       9.390   0.829   3.531  1.00 10.00      B    N  
ATOM    104  CA  GLY B 135      10.717   0.310   3.269  1.00 10.00      B    C  
ATOM    105  C   GLY B 135      11.257   0.758   1.928  1.00 10.00      B    C  
ATOM    106  O   GLY B 135      12.420   1.142   1.812  1.00 10.00      B    O  
ATOM    107  N   VAL B 136      10.409   0.721   0.915  1.00 10.00      B    N  
ATOM    108  CA  VAL B 136      10.804   1.124  -0.430  1.00 10.00      B    C  
ATOM    109  C   VAL B 136      10.040   2.381  -0.848  1.00 10.00      B    C  
ATOM    110  O   VAL B 136       8.897   2.580  -0.435  1.00 10.00      B    O  
ATOM    111  CB  VAL B 136      10.585  -0.023  -1.449  1.00 10.00      B    C  
ATOM    112  CG1 VAL B 136       9.136  -0.484  -1.473  1.00 10.00      B    C  
ATOM    113  CG2 VAL B 136      11.066   0.353  -2.843  1.00 10.00      B    C  
ATOM    114  N   GLY B 137      10.674   3.232  -1.644  1.00 10.00      B    N  
ATOM    115  CA  GLY B 137      10.037   4.458  -2.081  1.00 10.00      B    C  
ATOM    116  C   GLY B 137       9.034   4.236  -3.197  1.00 10.00      B    C  
ATOM    117  O   GLY B 137       9.356   4.409  -4.371  1.00 10.00      B    O  
ATOM    118  N   ILE B 138       7.821   3.844  -2.832  1.00 10.00      B    N  
ATOM    119  CA  ILE B 138       6.763   3.610  -3.807  1.00 10.00      B    C  
ATOM    120  C   ILE B 138       5.553   4.480  -3.481  1.00 10.00      B    C  
ATOM    121  O   ILE B 138       4.963   4.358  -2.405  1.00 10.00      B    O  
ATOM    122  CB  ILE B 138       6.335   2.123  -3.865  1.00 10.00      B    C  
ATOM    123  CG1 ILE B 138       7.505   1.230  -4.297  1.00 10.00      B    C  
ATOM    124  CG2 ILE B 138       5.146   1.932  -4.802  1.00 10.00      B    C  
ATOM    125  CD1 ILE B 138       8.028   1.520  -5.691  1.00 10.00      B    C  
ATOM    126  N   GLY B 139       5.206   5.366  -4.400  1.00 10.00      B    N  
ATOM    127  CA  GLY B 139       4.075   6.241  -4.200  1.00 10.00      B    C  
ATOM    128  C   GLY B 139       3.183   6.302  -5.419  1.00 10.00      B    C  
ATOM    129  O   GLY B 139       3.607   6.756  -6.482  1.00 10.00      B    O  
ATOM    130  N   ALA B 140       1.953   5.842  -5.270  1.00 10.00      B    N  
ATOM    131  CA  ALA B 140       0.994   5.843  -6.363  1.00 10.00      B    C  
ATOM    132  C   ALA B 140      -0.419   6.043  -5.828  1.00 10.00      B    C  
ATOM    133  O   ALA B 140      -0.661   5.884  -4.629  1.00 10.00      B    O  
ATOM    134  CB  ALA B 140       1.093   4.545  -7.152  1.00 10.00      B    C  
ATOM    135  N   ALA B 141      -1.339   6.397  -6.714  1.00 10.00      B    N  
ATOM    136  CA  ALA B 141      -2.725   6.620  -6.331  1.00 10.00      B    C  
ATOM    137  C   ALA B 141      -3.644   5.711  -7.134  1.00 10.00      B    C  
ATOM    138  O   ALA B 141      -3.554   5.656  -8.362  1.00 10.00      B    O  
ATOM    139  CB  ALA B 141      -3.104   8.080  -6.530  1.00 10.00      B    C  
ATOM    140  N   VAL B 142      -4.522   5.006  -6.441  1.00 10.00      B    N  
ATOM    141  CA  VAL B 142      -5.446   4.089  -7.091  1.00 10.00      B    C  
ATOM    142  C   VAL B 142      -6.820   4.727  -7.309  1.00 10.00      B    C  
ATOM    143  O   VAL B 142      -7.182   5.699  -6.638  1.00 10.00      B    O  
ATOM    144  CB  VAL B 142      -5.579   2.762  -6.306  1.00 10.00      B    C  
ATOM    145  CG1 VAL B 142      -6.515   2.901  -5.112  1.00 10.00      B    C  
ATOM    146  CG2 VAL B 142      -6.014   1.630  -7.222  1.00 10.00      B    C  
ATOM    147  N   ASP B 143      -7.571   4.184  -8.264  1.00 10.00      B    N  
ATOM    148  CA  ASP B 143      -8.905   4.675  -8.580  1.00 10.00      B    C  
ATOM    149  C   ASP B 143      -9.955   3.793  -7.910  1.00 10.00      B    C  
ATOM    150  O   ASP B 143     -10.292   2.720  -8.411  1.00 10.00      B    O  
ATOM    151  CB  ASP B 143      -9.122   4.693 -10.092  1.00 10.00      B    C  
ATOM    152  CG  ASP B 143     -10.338   5.502 -10.490  1.00 10.00      B    C  
ATOM    153  OD1 ASP B 143     -11.063   5.975  -9.591  1.00 10.00      B    O  
ATOM    154  OD2 ASP B 143     -10.570   5.679 -11.705  1.00 10.00      B    O1-
ATOM    155  N   MET B 144     -10.485   4.269  -6.791  1.00 10.00      B    N  
ATOM    156  CA  MET B 144     -11.471   3.521  -6.010  1.00 10.00      B    C  
ATOM    157  C   MET B 144     -12.788   3.274  -6.741  1.00 10.00      B    C  
ATOM    158  O   MET B 144     -13.542   2.374  -6.377  1.00 10.00      B    O  
ATOM    159  CB  MET B 144     -11.733   4.203  -4.665  1.00 10.00      B    C  
ATOM    160  CG  MET B 144     -10.620   4.003  -3.650  1.00 10.00      B    C  
ATOM    161  SD  MET B 144     -10.397   2.269  -3.201  1.00 10.00      B    S  
ATOM    162  CE  MET B 144      -8.986   2.380  -2.104  1.00 10.00      B    C  
ATOM    163  N   ARG B 145     -13.081   4.059  -7.768  1.00 10.00      B    N  
ATOM    164  CA  ARG B 145     -14.332   3.872  -8.495  1.00 10.00      B    C  
ATOM    165  C   ARG B 145     -14.213   2.796  -9.567  1.00 10.00      B    C  
ATOM    166  O   ARG B 145     -15.214   2.362 -10.135  1.00 10.00      B    O  
ATOM    167  CB  ARG B 145     -14.885   5.182  -9.065  1.00 10.00      B    C  
ATOM    168  CG  ARG B 145     -13.970   5.892 -10.048  1.00 10.00      B    C  
ATOM    169  CD  ARG B 145     -14.201   5.439 -11.482  1.00 10.00      B    C  
ATOM    170  NE  ARG B 145     -13.122   5.881 -12.359  1.00 10.00      B    N  
ATOM    171  CZ  ARG B 145     -13.308   6.446 -13.547  1.00 10.00      B    C  
ATOM    172  NH1 ARG B 145     -14.537   6.644 -14.014  1.00 10.00      B    N1+
ATOM    173  NH2 ARG B 145     -12.259   6.821 -14.267  1.00 10.00      B    N  
ATOM    174  N   ALA B 146     -12.987   2.360  -9.826  1.00 10.00      B    N  
ATOM    175  CA  ALA B 146     -12.738   1.335 -10.833  1.00 10.00      B    C  
ATOM    176  C   ALA B 146     -13.072  -0.050 -10.290  1.00 10.00      B    C  
ATOM    177  O   ALA B 146     -13.305  -0.993 -11.050  1.00 10.00      B    O  
ATOM    178  CB  ALA B 146     -11.289   1.390 -11.304  1.00 10.00      B    C  
ATOM    179  N   HIS B 147     -13.101  -0.166  -8.972  1.00 10.00      B    N  
ATOM    180  CA  HIS B 147     -13.408  -1.430  -8.320  1.00 10.00      B    C  
ATOM    181  C   HIS B 147     -14.415  -1.240  -7.193  1.00 10.00      B    C  
ATOM    182  O   HIS B 147     -14.078  -0.754  -6.118  1.00 10.00      B    O  
ATOM    183  CB  HIS B 147     -12.140  -2.134  -7.807  1.00 10.00      B    C  
ATOM    184  CG  HIS B 147     -11.036  -1.225  -7.341  1.00 10.00      B    C  
ATOM    185  CD2 HIS B 147     -11.078  -0.119  -6.555  1.00 10.00      B    C  
ATOM    186  ND1 HIS B 147      -9.715  -1.388  -7.690  1.00 10.00      B    N  
ATOM    187  CE1 HIS B 147      -9.013  -0.406  -7.116  1.00 10.00      B    C  
ATOM    188  NE2 HIS B 147      -9.793   0.392  -6.416  1.00 10.00      B    N  
ATOM    189  N   SER B 148     -15.651  -1.636  -7.443  1.00 10.00      B    N  
ATOM    190  CA  SER B 148     -16.703  -1.510  -6.446  1.00 10.00      B    C  
ATOM    191  C   SER B 148     -16.775  -2.770  -5.591  1.00 10.00      B    C  
ATOM    192  O   SER B 148     -17.499  -2.822  -4.593  1.00 10.00      B    O  
ATOM    193  CB  SER B 148     -18.041  -1.241  -7.132  1.00 10.00      B    C  
ATOM    194  OG  SER B 148     -17.868  -0.294  -8.174  1.00 10.00      B    O  
ATOM    195  N   SER B 149     -16.014  -3.779  -5.992  1.00 10.00      B    N  
ATOM    196  CA  SER B 149     -15.967  -5.040  -5.275  1.00 10.00      B    C  
ATOM    197  C   SER B 149     -14.563  -5.293  -4.742  1.00 10.00      B    C  
ATOM    198  O   SER B 149     -13.575  -5.075  -5.446  1.00 10.00      B    O  
ATOM    199  CB  SER B 149     -16.391  -6.193  -6.190  1.00 10.00      B    C  
ATOM    200  OG  SER B 149     -16.131  -7.448  -5.584  1.00 10.00      B    O  
ATOM    201  N   TYR B 150     -14.487  -5.760  -3.502  1.00 10.00      B    N  
ATOM    202  CA  TYR B 150     -13.211  -6.058  -2.855  1.00 10.00      B    C  
ATOM    203  C   TYR B 150     -12.469  -7.170  -3.598  1.00 10.00      B    C  
ATOM    204  O   TYR B 150     -11.236  -7.239  -3.575  1.00 10.00      B    O  
ATOM    205  CB  TYR B 150     -13.438  -6.466  -1.393  1.00 10.00      B    C  
ATOM    206  CG  TYR B 150     -14.244  -7.737  -1.237  1.00 10.00      B    C  
ATOM    207  CD1 TYR B 150     -15.611  -7.748  -1.480  1.00 10.00      B    C  
ATOM    208  CD2 TYR B 150     -13.634  -8.929  -0.867  1.00 10.00      B    C  
ATOM    209  CE1 TYR B 150     -16.346  -8.907  -1.363  1.00 10.00      B    C  
ATOM    210  CE2 TYR B 150     -14.364 -10.093  -0.744  1.00 10.00      B    C  
ATOM    211  CZ  TYR B 150     -15.719 -10.075  -0.996  1.00 10.00      B    C  
ATOM    212  OH  TYR B 150     -16.449 -11.234  -0.889  1.00 10.00      B    O  
ATOM    213  N   GLU B 151     -13.231  -8.027  -4.267  1.00 10.00      B    N  
ATOM    214  CA  GLU B 151     -12.663  -9.137  -5.019  1.00 10.00      B    C  
ATOM    215  C   GLU B 151     -11.886  -8.620  -6.224  1.00 10.00      B    C  
ATOM    216  O   GLU B 151     -10.771  -9.069  -6.499  1.00 10.00      B    O  
ATOM    217  CB  GLU B 151     -13.765 -10.105  -5.457  1.00 10.00      B    C  
ATOM    218  CG  GLU B 151     -14.438 -10.825  -4.298  1.00 10.00      B    C  
ATOM    219  CD  GLU B 151     -15.817 -11.343  -4.641  1.00 10.00      B    C  
ATOM    220  OE1 GLU B 151     -15.947 -12.107  -5.618  1.00 10.00      B    O  
ATOM    221  OE2 GLU B 151     -16.782 -11.003  -3.925  1.00 10.00      B    O1-
ATOM    222  N   ASN B 152     -12.478  -7.666  -6.932  1.00 10.00      B    N  
ATOM    223  CA  ASN B 152     -11.835  -7.072  -8.099  1.00 10.00      B    C  
ATOM    224  C   ASN B 152     -10.747  -6.102  -7.655  1.00 10.00      B    C  
ATOM    225  O   ASN B 152      -9.730  -5.941  -8.331  1.00 10.00      B    O  
ATOM    226  CB  ASN B 152     -12.862  -6.353  -8.979  1.00 10.00      B    C  
ATOM    227  CG  ASN B 152     -12.245  -5.739 -10.224  1.00 10.00      B    C  
ATOM    228  ND2 ASN B 152     -12.040  -4.432 -10.206  1.00 10.00      B    N  
ATOM    229  OD1 ASN B 152     -11.972  -6.429 -11.203  1.00 10.00      B    O  
ATOM    230  N   LEU B 153     -10.977  -5.464  -6.509  1.00 10.00      B    N  
ATOM    231  CA  LEU B 153     -10.030  -4.511  -5.938  1.00 10.00      B    C  
ATOM    232  C   LEU B 153      -8.659  -5.146  -5.750  1.00 10.00      B    C  
ATOM    233  O   LEU B 153      -7.648  -4.589  -6.165  1.00 10.00      B    O  
ATOM    234  CB  LEU B 153     -10.550  -3.987  -4.595  1.00 10.00      B    C  
ATOM    235  CG  LEU B 153      -9.526  -3.289  -3.693  1.00 10.00      B    C  
ATOM    236  CD1 LEU B 153      -9.799  -1.796  -3.619  1.00 10.00      B    C  
ATOM    237  CD2 LEU B 153      -9.526  -3.907  -2.302  1.00 10.00      B    C  
ATOM    238  N   ALA B 154      -8.639  -6.323  -5.135  1.00 10.00      B    N  
ATOM    239  CA  ALA B 154      -7.395  -7.041  -4.880  1.00 10.00      B    C  
ATOM    240  C   ALA B 154      -6.636  -7.338  -6.171  1.00 10.00      B    C  
ATOM    241  O   ALA B 154      -5.433  -7.103  -6.256  1.00 10.00      B    O  
ATOM    242  CB  ALA B 154      -7.665  -8.323  -4.108  1.00 10.00      B    C  
ATOM    243  N   GLN B 155      -7.349  -7.832  -7.179  1.00 10.00      B    N  
ATOM    244  CA  GLN B 155      -6.728  -8.159  -8.460  1.00 10.00      B    C  
ATOM    245  C   GLN B 155      -6.162  -6.923  -9.157  1.00 10.00      B    C  
ATOM    246  O   GLN B 155      -5.016  -6.927  -9.604  1.00 10.00      B    O  
ATOM    247  CB  GLN B 155      -7.706  -8.890  -9.379  1.00 10.00      B    C  
ATOM    248  CG  GLN B 155      -7.735 -10.398  -9.186  1.00 10.00      B    C  
ATOM    249  CD  GLN B 155      -6.382 -11.046  -9.427  1.00 10.00      B    C  
ATOM    250  NE2 GLN B 155      -5.641 -11.303  -8.355  1.00 10.00      B    N  
ATOM    251  OE1 GLN B 155      -6.009 -11.328 -10.569  1.00 10.00      B    O  
ATOM    252  N   THR B 156      -6.964  -5.865  -9.239  1.00 10.00      B    N  
ATOM    253  CA  THR B 156      -6.529  -4.634  -9.890  1.00 10.00      B    C  
ATOM    254  C   THR B 156      -5.385  -3.975  -9.119  1.00 10.00      B    C  
ATOM    255  O   THR B 156      -4.439  -3.455  -9.714  1.00 10.00      B    O  
ATOM    256  CB  THR B 156      -7.690  -3.635 -10.076  1.00 10.00      B    C  
ATOM    257  CG2 THR B 156      -8.522  -4.006 -11.295  1.00 10.00      B    C  
ATOM    258  OG1 THR B 156      -8.531  -3.637  -8.911  1.00 10.00      B    O  
ATOM    259  N   LEU B 157      -5.469  -4.028  -7.793  1.00 10.00      B    N  
ATOM    260  CA  LEU B 157      -4.456  -3.447  -6.929  1.00 10.00      B    C  
ATOM    261  C   LEU B 157      -3.119  -4.142  -7.125  1.00 10.00      B    C  
ATOM    262  O   LEU B 157      -2.115  -3.497  -7.427  1.00 10.00      B    O  
ATOM    263  CB  LEU B 157      -4.880  -3.566  -5.464  1.00 10.00      B    C  
ATOM    264  CG  LEU B 157      -5.109  -2.259  -4.708  1.00 10.00      B    C  
ATOM    265  CD1 LEU B 157      -6.217  -1.449  -5.357  1.00 10.00      B    C  
ATOM    266  CD2 LEU B 157      -5.434  -2.549  -3.254  1.00 10.00      B    C  
ATOM    267  N   GLU B 158      -3.121  -5.462  -6.961  1.00 10.00      B    N  
ATOM    268  CA  GLU B 158      -1.911  -6.263  -7.107  1.00 10.00      B    C  
ATOM    269  C   GLU B 158      -1.277  -6.053  -8.476  1.00 10.00      B    C  
ATOM    270  O   GLU B 158      -0.058  -5.917  -8.590  1.00 10.00      B    O  
ATOM    271  CB  GLU B 158      -2.207  -7.747  -6.885  1.00 10.00      B    C  
ATOM    272  CG  GLU B 158      -0.969  -8.627  -6.859  1.00 10.00      B    C  
ATOM    273  CD  GLU B 158      -1.292 -10.073  -6.564  1.00 10.00      B    C  
ATOM    274  OE1 GLU B 158      -1.376 -10.873  -7.515  1.00 10.00      B    O  
ATOM    275  OE2 GLU B 158      -1.458 -10.419  -5.374  1.00 10.00      B    O1-
ATOM    276  N   GLU B 159      -2.111  -6.021  -9.505  1.00 10.00      B    N  
ATOM    277  CA  GLU B 159      -1.639  -5.823 -10.865  1.00 10.00      B    C  
ATOM    278  C   GLU B 159      -0.978  -4.453 -11.009  1.00 10.00      B    C  
ATOM    279  O   GLU B 159       0.155  -4.342 -11.480  1.00 10.00      B    O  
ATOM    280  CB  GLU B 159      -2.810  -5.951 -11.844  1.00 10.00      B    C  
ATOM    281  CG  GLU B 159      -2.416  -5.843 -13.307  1.00 10.00      B    C  
ATOM    282  CD  GLU B 159      -3.609  -5.639 -14.220  1.00 10.00      B    C  
ATOM    283  OE1 GLU B 159      -4.183  -6.642 -14.692  1.00 10.00      B    O  
ATOM    284  OE2 GLU B 159      -3.974  -4.472 -14.480  1.00 10.00      B    O1-
ATOM    285  N   MET B 160      -1.684  -3.419 -10.564  1.00 10.00      B    N  
ATOM    286  CA  MET B 160      -1.191  -2.047 -10.649  1.00 10.00      B    C  
ATOM    287  C   MET B 160       0.094  -1.856  -9.847  1.00 10.00      B    C  
ATOM    288  O   MET B 160       1.044  -1.229 -10.321  1.00 10.00      B    O  
ATOM    289  CB  MET B 160      -2.266  -1.071 -10.163  1.00 10.00      B    C  
ATOM    290  CG  MET B 160      -1.998   0.388 -10.501  1.00 10.00      B    C  
ATOM    291  SD  MET B 160      -3.348   1.471  -9.986  1.00 10.00      B    S  
ATOM    292  CE  MET B 160      -4.707   0.774 -10.921  1.00 10.00      B    C  
ATOM    293  N   PHE B 161       0.125  -2.413  -8.639  1.00 10.00      B    N  
ATOM    294  CA  PHE B 161       1.297  -2.302  -7.772  1.00 10.00      B    C  
ATOM    295  C   PHE B 161       2.509  -2.988  -8.395  1.00 10.00      B    C  
ATOM    296  O   PHE B 161       3.639  -2.502  -8.282  1.00 10.00      B    O  
ATOM    297  CB  PHE B 161       1.006  -2.890  -6.387  1.00 10.00      B    C  
ATOM    298  CG  PHE B 161      -0.026  -2.140  -5.591  1.00 10.00      B    C  
ATOM    299  CD1 PHE B 161      -0.411  -0.861  -5.956  1.00 10.00      B    C  
ATOM    300  CD2 PHE B 161      -0.609  -2.719  -4.478  1.00 10.00      B    C  
ATOM    301  CE1 PHE B 161      -1.358  -0.171  -5.225  1.00 10.00      B    C  
ATOM    302  CE2 PHE B 161      -1.555  -2.034  -3.741  1.00 10.00      B    C  
ATOM    303  CZ  PHE B 161      -1.932  -0.758  -4.116  1.00 10.00      B    C  
ATOM    304  N   PHE B 162       2.264  -4.115  -9.054  1.00 10.00      B    N  
ATOM    305  CA  PHE B 162       3.325  -4.868  -9.710  1.00 10.00      B    C  
ATOM    306  C   PHE B 162       3.861  -4.081 -10.902  1.00 10.00      B    C  
ATOM    307  O   PHE B 162       5.067  -4.030 -11.141  1.00 10.00      B    O  
ATOM    308  CB  PHE B 162       2.802  -6.233 -10.169  1.00 10.00      B    C  
ATOM    309  CG  PHE B 162       3.868  -7.167 -10.671  1.00 10.00      B    C  
ATOM    310  CD1 PHE B 162       4.620  -7.924  -9.785  1.00 10.00      B    C  
ATOM    311  CD2 PHE B 162       4.118  -7.293 -12.029  1.00 10.00      B    C  
ATOM    312  CE1 PHE B 162       5.595  -8.783 -10.243  1.00 10.00      B    C  
ATOM    313  CE2 PHE B 162       5.094  -8.152 -12.492  1.00 10.00      B    C  
ATOM    314  CZ  PHE B 162       5.834  -8.898 -11.597  1.00 10.00      B    C  
ATOM    315  N   GLY B 163       2.955  -3.443 -11.631  1.00 10.00      B    N  
ATOM    316  CA  GLY B 163       3.352  -2.658 -12.782  1.00 10.00      B    C  
ATOM    317  C   GLY B 163       4.213  -1.474 -12.393  1.00 10.00      B    C  
ATOM    318  O   GLY B 163       5.157  -1.125 -13.103  1.00 10.00      B    O  
ATOM    319  N   MET B 164       3.896  -0.874 -11.251  1.00 10.00      B    N  
ATOM    320  CA  MET B 164       4.640   0.275 -10.749  1.00 10.00      B    C  
ATOM    321  C   MET B 164       6.077  -0.108 -10.398  1.00 10.00      B    C  
ATOM    322  O   MET B 164       6.995   0.702 -10.516  1.00 10.00      B    O  
ATOM    323  CB  MET B 164       3.940   0.866  -9.521  1.00 10.00      B    C  
ATOM    324  CG  MET B 164       4.577   2.139  -8.987  1.00 10.00      B    C  
ATOM    325  SD  MET B 164       4.426   3.529 -10.128  1.00 10.00      B    S  
ATOM    326  CE  MET B 164       5.410   4.763  -9.281  1.00 10.00      B    C  
ATOM    327  N   THR B 165       6.267  -1.353  -9.976  1.00 10.00      B    N  
ATOM    328  CA  THR B 165       7.592  -1.840  -9.615  1.00 10.00      B    C  
ATOM    329  C   THR B 165       8.281  -2.487 -10.816  1.00 10.00      B    C  
ATOM    330  O   THR B 165       9.449  -2.874 -10.747  1.00 10.00      B    O  
ATOM    331  CB  THR B 165       7.540  -2.838  -8.443  1.00 10.00      B    C  
ATOM    332  CG2 THR B 165       7.840  -2.140  -7.123  1.00 10.00      B    C  
ATOM    333  OG1 THR B 165       6.243  -3.450  -8.379  1.00 10.00      B    O  
ATOM    334  N   GLY B 166       7.549  -2.585 -11.922  1.00 10.00      B    N  
ATOM    335  CA  GLY B 166       8.086  -3.174 -13.131  1.00 10.00      B    C  
ATOM    336  C   GLY B 166       8.912  -2.184 -13.920  1.00 10.00      B    C  
ATOM    337  O   GLY B 166       8.627  -1.910 -15.087  1.00 10.00      B    O  
ATOM    338  N   THR B 167       9.928  -1.640 -13.277  1.00 10.00      B    N  
ATOM    339  CA  THR B 167      10.807  -0.674 -13.908  1.00 10.00      B    C  
ATOM    340  C   THR B 167      12.064  -1.378 -14.425  1.00 10.00      B    C  
ATOM    341  O   THR B 167      12.328  -2.528 -14.063  1.00 10.00      B    O  
ATOM    342  CB  THR B 167      11.187   0.457 -12.919  1.00 10.00      B    C  
ATOM    343  CG2 THR B 167      11.841  -0.108 -11.667  1.00 10.00      B    C  
ATOM    344  OG1 THR B 167      12.074   1.398 -13.541  1.00 10.00      B    O  
ATOM    345  N   THR B 168      12.819  -0.697 -15.278  1.00 10.00      B    N  
ATOM    346  CA  THR B 168      14.040  -1.258 -15.846  1.00 10.00      B    C  
ATOM    347  C   THR B 168      15.097  -1.489 -14.758  1.00 10.00      B    C  
ATOM    348  O   THR B 168      15.920  -2.405 -14.854  1.00 10.00      B    O  
ATOM    349  CB  THR B 168      14.603  -0.360 -16.974  1.00 10.00      B    C  
ATOM    350  CG2 THR B 168      14.861   1.059 -16.481  1.00 10.00      B    C  
ATOM    351  OG1 THR B 168      15.815  -0.917 -17.502  1.00 10.00      B    O  
ATOM    352  N   CYS B 169      15.053  -0.664 -13.717  1.00 10.00      B    N  
ATOM    353  CA  CYS B 169      15.989  -0.777 -12.607  1.00 10.00      B    C  
ATOM    354  C   CYS B 169      15.296  -1.394 -11.397  1.00 10.00      B    C  
ATOM    355  O   CYS B 169      15.379  -0.878 -10.283  1.00 10.00      B    O  
ATOM    356  CB  CYS B 169      16.561   0.595 -12.247  1.00 10.00      B    C  
ATOM    357  SG  CYS B 169      17.362   1.444 -13.627  1.00 10.00      B    S  
ATOM    358  N   ARG B 170      14.607  -2.502 -11.633  1.00 10.00      B    N  
ATOM    359  CA  ARG B 170      13.888  -3.203 -10.579  1.00 10.00      B    C  
ATOM    360  C   ARG B 170      14.849  -3.984  -9.694  1.00 10.00      B    C  
ATOM    361  O   ARG B 170      15.719  -4.707 -10.190  1.00 10.00      B    O  
ATOM    362  CB  ARG B 170      12.846  -4.148 -11.185  1.00 10.00      B    C  
ATOM    363  CG  ARG B 170      12.032  -4.928 -10.164  1.00 10.00      B    C  
ATOM    364  CD  ARG B 170      11.001  -5.811 -10.844  1.00 10.00      B    C  
ATOM    365  NE  ARG B 170      10.273  -6.645  -9.889  1.00 10.00      B    N  
ATOM    366  CZ  ARG B 170       9.589  -7.735 -10.233  1.00 10.00      B    C  
ATOM    367  NH1 ARG B 170       9.546  -8.121 -11.503  1.00 10.00      B    N1+
ATOM    368  NH2 ARG B 170       8.943  -8.441  -9.311  1.00 10.00      B    N  
ATOM    369  N   GLU B 171      14.689  -3.828  -8.387  1.00 10.00      B    N  
ATOM    370  CA  GLU B 171      15.529  -4.518  -7.424  1.00 10.00      B    C  
ATOM    371  C   GLU B 171      15.058  -5.961  -7.266  1.00 10.00      B    C  
ATOM    372  O   GLU B 171      13.947  -6.301  -7.675  1.00 10.00      B    O  
ATOM    373  CB  GLU B 171      15.488  -3.783  -6.078  1.00 10.00      B    C  
ATOM    374  CG  GLU B 171      16.616  -4.141  -5.123  1.00 10.00      B    C  
ATOM    375  CD  GLU B 171      17.949  -4.271  -5.830  1.00 10.00      B    C  
ATOM    376  OE1 GLU B 171      18.397  -5.413  -6.046  1.00 10.00      B    O  
ATOM    377  OE2 GLU B 171      18.552  -3.233  -6.178  1.00 10.00      B    O1-
ATOM    378  N   LYS B 172      15.905  -6.801  -6.685  1.00 10.00      B    N  
ATOM    379  CA  LYS B 172      15.582  -8.211  -6.476  1.00 10.00      B    C  
ATOM    380  C   LYS B 172      14.293  -8.386  -5.675  1.00 10.00      B    C  
ATOM    381  O   LYS B 172      13.897  -7.501  -4.913  1.00 10.00      B    O  
ATOM    382  CB  LYS B 172      16.746  -8.933  -5.801  1.00 10.00      B    C  
ATOM    383  CG  LYS B 172      17.949  -9.128  -6.710  1.00 10.00      B    C  
ATOM    384  CD  LYS B 172      19.175  -9.569  -5.930  1.00 10.00      B    C  
ATOM    385  CE  LYS B 172      19.775  -8.421  -5.136  1.00 10.00      B    C  
ATOM    386  NZ  LYS B 172      20.248  -7.319  -6.015  1.00 10.00      B    N1+
ATOM    387  N   VAL B 173      13.648  -9.534  -5.853  1.00 10.00      B    N  
ATOM    388  CA  VAL B 173      12.391  -9.840  -5.169  1.00 10.00      B    C  
ATOM    389  C   VAL B 173      12.579 -10.143  -3.679  1.00 10.00      B    C  
ATOM    390  O   VAL B 173      12.342 -11.260  -3.216  1.00 10.00      B    O  
ATOM    391  CB  VAL B 173      11.620 -10.984  -5.859  1.00 10.00      B    C  
ATOM    392  CG1 VAL B 173      10.918 -10.466  -7.107  1.00 10.00      B    C  
ATOM    393  CG2 VAL B 173      12.559 -12.130  -6.216  1.00 10.00      B    C  
ATOM    394  N   LYS B 174      12.998  -9.131  -2.939  1.00 10.00      B    N  
ATOM    395  CA  LYS B 174      13.214  -9.250  -1.501  1.00 10.00      B    C  
ATOM    396  C   LYS B 174      11.899  -9.386  -0.711  1.00 10.00      B    C  
ATOM    397  O   LYS B 174      11.790 -10.267   0.144  1.00 10.00      B    O  
ATOM    398  CB  LYS B 174      14.051  -8.081  -0.974  1.00 10.00      B    C  
ATOM    399  CG  LYS B 174      15.532  -8.190  -1.298  1.00 10.00      B    C  
ATOM    400  CD  LYS B 174      16.282  -6.935  -0.880  1.00 10.00      B    C  
ATOM    401  CE  LYS B 174      17.752  -7.223  -0.620  1.00 10.00      B    C  
ATOM    402  NZ  LYS B 174      17.941  -8.023   0.616  1.00 10.00      B    N1+
ATOM    403  N   PRO B 175      10.883  -8.521  -0.974  1.00 10.00      B    N  
ATOM    404  CA  PRO B 175       9.592  -8.583  -0.267  1.00 10.00      B    C  
ATOM    405  C   PRO B 175       8.960  -9.976  -0.284  1.00 10.00      B    C  
ATOM    406  O   PRO B 175       8.283 -10.360   0.668  1.00 10.00      B    O  
ATOM    407  CB  PRO B 175       8.713  -7.590  -1.029  1.00 10.00      B    C  
ATOM    408  CG  PRO B 175       9.676  -6.613  -1.597  1.00 10.00      B    C  
ATOM    409  CD  PRO B 175      10.903  -7.406  -1.946  1.00 10.00      B    C  
ATOM    410  N   LEU B 176       9.178 -10.726  -1.362  1.00 10.00      B    N  
ATOM    411  CA  LEU B 176       8.631 -12.077  -1.476  1.00 10.00      B    C  
ATOM    412  C   LEU B 176       9.121 -12.960  -0.331  1.00 10.00      B    C  
ATOM    413  O   LEU B 176       8.328 -13.628   0.330  1.00 10.00      B    O  
ATOM    414  CB  LEU B 176       8.993 -12.708  -2.822  1.00 10.00      B    C  
ATOM    415  CG  LEU B 176       8.195 -12.219  -4.034  1.00 10.00      B    C  
ATOM    416  CD1 LEU B 176       8.566 -13.014  -5.275  1.00 10.00      B    C  
ATOM    417  CD2 LEU B 176       6.700 -12.305  -3.768  1.00 10.00      B    C  
ATOM    418  N   ARG B 177      10.427 -12.938  -0.088  1.00 10.00      B    N  
ATOM    419  CA  ARG B 177      11.016 -13.731   0.984  1.00 10.00      B    C  
ATOM    420  C   ARG B 177      10.636 -13.139   2.335  1.00 10.00      B    C  
ATOM    421  O   ARG B 177      10.447 -13.857   3.316  1.00 10.00      B    O  
ATOM    422  CB  ARG B 177      12.542 -13.748   0.859  1.00 10.00      B    C  
ATOM    423  CG  ARG B 177      13.073 -14.467  -0.368  1.00 10.00      B    C  
ATOM    424  CD  ARG B 177      14.589 -14.570  -0.320  1.00 10.00      B    C  
ATOM    425  NE  ARG B 177      15.115 -15.412  -1.392  1.00 10.00      B    N  
ATOM    426  CZ  ARG B 177      15.571 -16.652  -1.216  1.00 10.00      B    C  
ATOM    427  NH1 ARG B 177      15.573 -17.205  -0.007  1.00 10.00      B    N1+
ATOM    428  NH2 ARG B 177      16.045 -17.331  -2.251  1.00 10.00      B    N  
ATOM    429  N   LEU B 178      10.516 -11.821   2.358  1.00 10.00      B    N  
ATOM    430  CA  LEU B 178      10.175 -11.089   3.569  1.00 10.00      B    C  
ATOM    431  C   LEU B 178       8.806 -11.490   4.114  1.00 10.00      B    C  
ATOM    432  O   LEU B 178       8.647 -11.702   5.315  1.00 10.00      B    O  
ATOM    433  CB  LEU B 178      10.201  -9.587   3.282  1.00 10.00      B    C  
ATOM    434  CG  LEU B 178       9.680  -8.680   4.393  1.00 10.00      B    C  
ATOM    435  CD1 LEU B 178      10.692  -8.586   5.521  1.00 10.00      B    C  
ATOM    436  CD2 LEU B 178       9.343  -7.306   3.844  1.00 10.00      B    C  
ATOM    437  N   LEU B 179       7.827 -11.605   3.225  1.00 10.00      B    N  
ATOM    438  CA  LEU B 179       6.469 -11.963   3.616  1.00 10.00      B    C  
ATOM    439  C   LEU B 179       6.402 -13.340   4.264  1.00 10.00      B    C  
ATOM    440  O   LEU B 179       5.634 -13.554   5.205  1.00 10.00      B    O  
ATOM    441  CB  LEU B 179       5.520 -11.887   2.418  1.00 10.00      B    C  
ATOM    442  CG  LEU B 179       5.230 -10.484   1.881  1.00 10.00      B    C  
ATOM    443  CD1 LEU B 179       4.320 -10.556   0.664  1.00 10.00      B    C  
ATOM    444  CD2 LEU B 179       4.615  -9.608   2.964  1.00 10.00      B    C  
ATOM    445  N   ASP B 180       7.204 -14.272   3.766  1.00 10.00      B    N  
ATOM    446  CA  ASP B 180       7.220 -15.616   4.321  1.00 10.00      B    C  
ATOM    447  C   ASP B 180       8.054 -15.659   5.589  1.00 10.00      B    C  
ATOM    448  O   ASP B 180       7.630 -16.212   6.605  1.00 10.00      B    O  
ATOM    449  CB  ASP B 180       7.749 -16.637   3.313  1.00 10.00      B    C  
ATOM    450  CG  ASP B 180       7.716 -18.052   3.868  1.00 10.00      B    C  
ATOM    451  OD1 ASP B 180       6.645 -18.692   3.821  1.00 10.00      B    O  
ATOM    452  OD2 ASP B 180       8.759 -18.531   4.364  1.00 10.00      B    O1-
ATOM    453  N   GLY B 181       9.238 -15.061   5.526  1.00 10.00      B    N  
ATOM    454  CA  GLY B 181      10.122 -15.038   6.675  1.00 10.00      B    C  
ATOM    455  C   GLY B 181       9.510 -14.307   7.849  1.00 10.00      B    C  
ATOM    456  O   GLY B 181       9.527 -14.800   8.973  1.00 10.00      B    O  
ATOM    457  N   SER B 182       8.964 -13.133   7.584  1.00 10.00      B    N  
ATOM    458  CA  SER B 182       8.337 -12.332   8.615  1.00 10.00      B    C  
ATOM    459  C   SER B 182       6.863 -12.111   8.287  1.00 10.00      B    C  
ATOM    460  O   SER B 182       6.473 -11.052   7.793  1.00 10.00      B    O  
ATOM    461  CB  SER B 182       9.064 -10.995   8.756  1.00 10.00      B    C  
ATOM    462  OG  SER B 182      10.463 -11.164   8.597  1.00 10.00      B    O  
ATOM    463  N   SER B 183       6.051 -13.121   8.568  1.00 10.00      B    N  
ATOM    464  CA  SER B 183       4.618 -13.066   8.297  1.00 10.00      B    C  
ATOM    465  C   SER B 183       3.859 -12.276   9.363  1.00 10.00      B    C  
ATOM    466  O   SER B 183       2.632 -12.180   9.319  1.00 10.00      B    O  
ATOM    467  CB  SER B 183       4.048 -14.482   8.194  1.00 10.00      B    C  
ATOM    468  OG  SER B 183       4.770 -15.260   7.251  1.00 10.00      B    O  
ATOM    469  N   ASP B 184       4.583 -11.711  10.320  1.00 10.00      B    N  
ATOM    470  CA  ASP B 184       3.956 -10.940  11.385  1.00 10.00      B    C  
ATOM    471  C   ASP B 184       3.420  -9.617  10.855  1.00 10.00      B    C  
ATOM    472  O   ASP B 184       2.407  -9.104  11.332  1.00 10.00      B    O  
ATOM    473  CB  ASP B 184       4.933 -10.685  12.529  1.00 10.00      B    C  
ATOM    474  CG  ASP B 184       4.271  -9.950  13.675  1.00 10.00      B    C  
ATOM    475  OD1 ASP B 184       3.451 -10.566  14.381  1.00 10.00      B    O  
ATOM    476  OD2 ASP B 184       4.558  -8.751  13.865  1.00 10.00      B    O1-
ATOM    477  N   PHE B 185       4.097  -9.073   9.857  1.00 10.00      B    N  
ATOM    478  CA  PHE B 185       3.689  -7.811   9.262  1.00 10.00      B    C  
ATOM    479  C   PHE B 185       2.694  -8.063   8.135  1.00 10.00      B    C  
ATOM    480  O   PHE B 185       3.033  -8.677   7.125  1.00 10.00      B    O  
ATOM    481  CB  PHE B 185       4.905  -7.043   8.741  1.00 10.00      B    C  
ATOM    482  CG  PHE B 185       5.857  -6.586   9.813  1.00 10.00      B    C  
ATOM    483  CD1 PHE B 185       6.795  -7.455  10.348  1.00 10.00      B    C  
ATOM    484  CD2 PHE B 185       5.817  -5.283  10.280  1.00 10.00      B    C  
ATOM    485  CE1 PHE B 185       7.673  -7.034  11.327  1.00 10.00      B    C  
ATOM    486  CE2 PHE B 185       6.692  -4.855  11.260  1.00 10.00      B    C  
ATOM    487  CZ  PHE B 185       7.621  -5.732  11.783  1.00 10.00      B    C  
ATOM    488  N   VAL B 186       1.463  -7.602   8.323  1.00 10.00      B    N  
ATOM    489  CA  VAL B 186       0.416  -7.789   7.327  1.00 10.00      B    C  
ATOM    490  C   VAL B 186      -0.118  -6.454   6.820  1.00 10.00      B    C  
ATOM    491  O   VAL B 186       0.220  -5.395   7.349  1.00 10.00      B    O  
ATOM    492  CB  VAL B 186      -0.755  -8.636   7.874  1.00 10.00      B    C  
ATOM    493  CG1 VAL B 186      -0.331 -10.087   8.041  1.00 10.00      B    C  
ATOM    494  CG2 VAL B 186      -1.264  -8.069   9.191  1.00 10.00      B    C  
ATOM    495  N   LEU B 187      -0.960  -6.519   5.797  1.00 10.00      B    N  
ATOM    496  CA  LEU B 187      -1.545  -5.327   5.193  1.00 10.00      B    C  
ATOM    497  C   LEU B 187      -2.408  -4.555   6.186  1.00 10.00      B    C  
ATOM    498  O   LEU B 187      -3.249  -5.135   6.876  1.00 10.00      B    O  
ATOM    499  CB  LEU B 187      -2.377  -5.704   3.966  1.00 10.00      B    C  
ATOM    500  CG  LEU B 187      -1.610  -5.990   2.672  1.00 10.00      B    C  
ATOM    501  CD1 LEU B 187      -0.902  -7.337   2.733  1.00 10.00      B    C  
ATOM    502  CD2 LEU B 187      -2.546  -5.931   1.477  1.00 10.00      B    C  
ATOM    503  N   THR B 188      -2.194  -3.248   6.251  1.00 10.00      B    N  
ATOM    504  CA  THR B 188      -2.949  -2.387   7.148  1.00 10.00      B    C  
ATOM    505  C   THR B 188      -3.294  -1.081   6.438  1.00 10.00      B    C  
ATOM    506  O   THR B 188      -2.464  -0.527   5.716  1.00 10.00      B    O  
ATOM    507  CB  THR B 188      -2.137  -2.071   8.423  1.00 10.00      B    C  
ATOM    508  CG2 THR B 188      -2.505  -3.025   9.551  1.00 10.00      B    C  
ATOM    509  OG1 THR B 188      -0.732  -2.192   8.143  1.00 10.00      B    O  
ATOM    510  N   TYR B 189      -4.512  -0.595   6.621  1.00 10.00      B    N  
ATOM    511  CA  TYR B 189      -4.920   0.646   5.982  1.00 10.00      B    C  
ATOM    512  C   TYR B 189      -5.347   1.708   6.984  1.00 10.00      B    C  
ATOM    513  O   TYR B 189      -5.745   1.399   8.109  1.00 10.00      B    O  
ATOM    514  CB  TYR B 189      -5.975   0.432   4.890  1.00 10.00      B    C  
ATOM    515  CG  TYR B 189      -7.056  -0.578   5.210  1.00 10.00      B    C  
ATOM    516  CD1 TYR B 189      -7.971  -0.355   6.230  1.00 10.00      B    C  
ATOM    517  CD2 TYR B 189      -7.173  -1.748   4.472  1.00 10.00      B    C  
ATOM    518  CE1 TYR B 189      -8.972  -1.272   6.509  1.00 10.00      B    C  
ATOM    519  CE2 TYR B 189      -8.165  -2.669   4.744  1.00 10.00      B    C  
ATOM    520  CZ  TYR B 189      -9.065  -2.428   5.762  1.00 10.00      B    C  
ATOM    521  OH  TYR B 189     -10.059  -3.347   6.028  1.00 10.00      B    O  
ATOM    522  N   GLU B 190      -5.250   2.956   6.553  1.00 10.00      B    N  
ATOM    523  CA  GLU B 190      -5.598   4.108   7.366  1.00 10.00      B    C  
ATOM    524  C   GLU B 190      -7.014   4.580   7.043  1.00 10.00      B    C  
ATOM    525  O   GLU B 190      -7.350   4.804   5.874  1.00 10.00      B    O  
ATOM    526  CB  GLU B 190      -4.595   5.228   7.066  1.00 10.00      B    C  
ATOM    527  CG  GLU B 190      -4.803   6.514   7.841  1.00 10.00      B    C  
ATOM    528  CD  GLU B 190      -4.015   7.665   7.249  1.00 10.00      B    C  
ATOM    529  OE1 GLU B 190      -4.597   8.457   6.475  1.00 10.00      B    O  
ATOM    530  OE2 GLU B 190      -2.811   7.784   7.547  1.00 10.00      B    O1-
ATOM    531  N   ASP B 191      -7.838   4.720   8.078  1.00 10.00      B    N  
ATOM    532  CA  ASP B 191      -9.219   5.171   7.910  1.00 10.00      B    C  
ATOM    533  C   ASP B 191      -9.312   6.691   8.036  1.00 10.00      B    C  
ATOM    534  O   ASP B 191      -8.296   7.365   8.204  1.00 10.00      B    O  
ATOM    535  CB  ASP B 191     -10.150   4.483   8.920  1.00 10.00      B    C  
ATOM    536  CG  ASP B 191     -10.337   5.269  10.205  1.00 10.00      B    C  
ATOM    537  OD1 ASP B 191      -9.385   5.339  11.010  1.00 10.00      B    O  
ATOM    538  OD2 ASP B 191     -11.433   5.830  10.410  1.00 10.00      B    O1-
ATOM    539  N   LYS B 192     -10.532   7.222   7.965  1.00 10.00      B    N  
ATOM    540  CA  LYS B 192     -10.757   8.661   8.061  1.00 10.00      B    C  
ATOM    541  C   LYS B 192     -10.330   9.226   9.417  1.00 10.00      B    C  
ATOM    542  O   LYS B 192      -9.881  10.371   9.504  1.00 10.00      B    O  
ATOM    543  CB  LYS B 192     -12.215   9.018   7.755  1.00 10.00      B    C  
ATOM    544  CG  LYS B 192     -13.238   8.230   8.555  1.00 10.00      B    C  
ATOM    545  CD  LYS B 192     -14.635   8.786   8.353  1.00 10.00      B    C  
ATOM    546  CE  LYS B 192     -15.687   7.868   8.949  1.00 10.00      B    C  
ATOM    547  NZ  LYS B 192     -17.038   8.482   8.923  1.00 10.00      B    N1+
ATOM    548  N   GLU B 193     -10.474   8.427  10.470  1.00 10.00      B    N  
ATOM    549  CA  GLU B 193     -10.084   8.855  11.808  1.00 10.00      B    C  
ATOM    550  C   GLU B 193      -8.567   8.800  11.946  1.00 10.00      B    C  
ATOM    551  O   GLU B 193      -7.951   9.695  12.525  1.00 10.00      B    O  
ATOM    552  CB  GLU B 193     -10.742   7.982  12.881  1.00 10.00      B    C  
ATOM    553  CG  GLU B 193     -10.653   8.559  14.286  1.00 10.00      B    C  
ATOM    554  CD  GLU B 193     -10.781   7.503  15.362  1.00 10.00      B    C  
ATOM    555  OE1 GLU B 193     -11.922   7.120  15.699  1.00 10.00      B    O  
ATOM    556  OE2 GLU B 193      -9.738   7.059  15.887  1.00 10.00      B    O1-
ATOM    557  N   GLY B 194      -7.977   7.735  11.417  1.00 10.00      B    N  
ATOM    558  CA  GLY B 194      -6.539   7.578  11.466  1.00 10.00      B    C  
ATOM    559  C   GLY B 194      -6.115   6.337  12.223  1.00 10.00      B    C  
ATOM    560  O   GLY B 194      -5.032   6.301  12.809  1.00 10.00      B    O  
ATOM    561  N   ASP B 195      -6.965   5.320  12.220  1.00 10.00      B    N  
ATOM    562  CA  ASP B 195      -6.668   4.073  12.909  1.00 10.00      B    C  
ATOM    563  C   ASP B 195      -6.247   3.007  11.908  1.00 10.00      B    C  
ATOM    564  O   ASP B 195      -6.850   2.875  10.838  1.00 10.00      B    O  
ATOM    565  CB  ASP B 195      -7.880   3.596  13.712  1.00 10.00      B    C  
ATOM    566  CG  ASP B 195      -7.552   2.464  14.667  1.00 10.00      B    C  
ATOM    567  OD1 ASP B 195      -8.472   1.707  15.033  1.00 10.00      B    O  
ATOM    568  OD2 ASP B 195      -6.377   2.332  15.069  1.00 10.00      B    O1-
ATOM    569  N   TRP B 196      -5.209   2.258  12.253  1.00 10.00      B    N  
ATOM    570  CA  TRP B 196      -4.701   1.208  11.388  1.00 10.00      B    C  
ATOM    571  C   TRP B 196      -5.482  -0.080  11.579  1.00 10.00      B    C  
ATOM    572  O   TRP B 196      -5.544  -0.631  12.682  1.00 10.00      B    O  
ATOM    573  CB  TRP B 196      -3.214   0.960  11.643  1.00 10.00      B    C  
ATOM    574  CG  TRP B 196      -2.360   2.172  11.437  1.00 10.00      B    C  
ATOM    575  CD1 TRP B 196      -1.838   2.975  12.403  1.00 10.00      B    C  
ATOM    576  CD2 TRP B 196      -1.938   2.727  10.182  1.00 10.00      B    C  
ATOM    577  CE2 TRP B 196      -1.156   3.863  10.473  1.00 10.00      B    C  
ATOM    578  CE3 TRP B 196      -2.138   2.369   8.845  1.00 10.00      B    C  
ATOM    579  NE1 TRP B 196      -1.113   3.993  11.838  1.00 10.00      B    N  
ATOM    580  CZ2 TRP B 196      -0.581   4.648   9.474  1.00 10.00      B    C  
ATOM    581  CZ3 TRP B 196      -1.567   3.150   7.855  1.00 10.00      B    C  
ATOM    582  CH2 TRP B 196      -0.795   4.273   8.174  1.00 10.00      B    C  
ATOM    583  N   MET B 197      -6.086  -0.547  10.500  1.00 10.00      B    N  
ATOM    584  CA  MET B 197      -6.865  -1.775  10.522  1.00 10.00      B    C  
ATOM    585  C   MET B 197      -6.317  -2.755   9.495  1.00 10.00      B    C  
ATOM    586  O   MET B 197      -5.801  -2.343   8.454  1.00 10.00      B    O  
ATOM    587  CB  MET B 197      -8.338  -1.484  10.225  1.00 10.00      B    C  
ATOM    588  CG  MET B 197      -9.097  -0.841  11.373  1.00 10.00      B    C  
ATOM    589  SD  MET B 197      -9.224  -1.914  12.818  1.00 10.00      B    S  
ATOM    590  CE  MET B 197     -10.277  -0.922  13.875  1.00 10.00      B    C  
ATOM    591  N   LEU B 198      -6.434  -4.045   9.791  1.00 10.00      B    N  
ATOM    592  CA  LEU B 198      -5.945  -5.091   8.897  1.00 10.00      B    C  
ATOM    593  C   LEU B 198      -6.734  -5.104   7.593  1.00 10.00      B    C  
ATOM    594  O   LEU B 198      -7.845  -4.584   7.537  1.00 10.00      B    O  
ATOM    595  CB  LEU B 198      -6.019  -6.459   9.577  1.00 10.00      B    C  
ATOM    596  CG  LEU B 198      -4.809  -6.863  10.424  1.00 10.00      B    C  
ATOM    597  CD1 LEU B 198      -4.750  -6.057  11.714  1.00 10.00      B    C  
ATOM    598  CD2 LEU B 198      -4.834  -8.354  10.718  1.00 10.00      B    C  
ATOM    599  N   VAL B 199      -6.150  -5.702   6.552  1.00 10.00      B    N  
ATOM    600  CA  VAL B 199      -6.777  -5.783   5.228  1.00 10.00      B    C  
ATOM    601  C   VAL B 199      -8.250  -6.212   5.278  1.00 10.00      B    C  
ATOM    602  O   VAL B 199      -9.090  -5.676   4.554  1.00 10.00      B    O  
ATOM    603  CB  VAL B 199      -5.969  -6.696   4.267  1.00 10.00      B    C  
ATOM    604  CG1 VAL B 199      -5.841  -8.110   4.818  1.00 10.00      B    C  
ATOM    605  CG2 VAL B 199      -6.565  -6.703   2.863  1.00 10.00      B    C  
ATOM    606  N   GLY B 200      -8.564  -7.160   6.144  1.00 10.00      B    N  
ATOM    607  CA  GLY B 200      -9.928  -7.626   6.259  1.00 10.00      B    C  
ATOM    608  C   GLY B 200     -10.474  -7.426   7.654  1.00 10.00      B    C  
ATOM    609  O   GLY B 200     -11.172  -8.290   8.180  1.00 10.00      B    O  
ATOM    610  N   ASP B 201     -10.158  -6.284   8.255  1.00 10.00      B    N  
ATOM    611  CA  ASP B 201     -10.619  -5.978   9.609  1.00 10.00      B    C  
ATOM    612  C   ASP B 201     -11.995  -5.325   9.602  1.00 10.00      B    C  
ATOM    613  O   ASP B 201     -12.922  -5.806  10.251  1.00 10.00      B    O  
ATOM    614  CB  ASP B 201      -9.623  -5.065  10.327  1.00 10.00      B    C  
ATOM    615  CG  ASP B 201      -9.469  -5.404  11.797  1.00 10.00      B    C  
ATOM    616  OD1 ASP B 201     -10.480  -5.402  12.530  1.00 10.00      B    O  
ATOM    617  OD2 ASP B 201      -8.326  -5.671  12.227  1.00 10.00      B    O1-
ATOM    618  N   VAL B 202     -12.129  -4.231   8.863  1.00 10.00      B    N  
ATOM    619  CA  VAL B 202     -13.394  -3.515   8.794  1.00 10.00      B    C  
ATOM    620  C   VAL B 202     -14.206  -3.935   7.570  1.00 10.00      B    C  
ATOM    621  O   VAL B 202     -13.659  -4.487   6.614  1.00 10.00      B    O  
ATOM    622  CB  VAL B 202     -13.190  -1.983   8.796  1.00 10.00      B    C  
ATOM    623  CG1 VAL B 202     -12.524  -1.541  10.088  1.00 10.00      B    C  
ATOM    624  CG2 VAL B 202     -12.379  -1.534   7.589  1.00 10.00      B    C  
ATOM    625  N   PRO B 203     -15.531  -3.703   7.598  1.00 10.00      B    N  
ATOM    626  CA  PRO B 203     -16.418  -4.044   6.480  1.00 10.00      B    C  
ATOM    627  C   PRO B 203     -16.046  -3.270   5.218  1.00 10.00      B    C  
ATOM    628  O   PRO B 203     -15.661  -2.099   5.292  1.00 10.00      B    O  
ATOM    629  CB  PRO B 203     -17.802  -3.599   6.967  1.00 10.00      B    C  
ATOM    630  CG  PRO B 203     -17.681  -3.519   8.449  1.00 10.00      B    C  
ATOM    631  CD  PRO B 203     -16.268  -3.105   8.724  1.00 10.00      B    C  
ATOM    632  N   TRP B 204     -16.190  -3.921   4.069  1.00 10.00      B    N  
ATOM    633  CA  TRP B 204     -15.862  -3.318   2.778  1.00 10.00      B    C  
ATOM    634  C   TRP B 204     -16.663  -2.037   2.540  1.00 10.00      B    C  
ATOM    635  O   TRP B 204     -16.127  -1.037   2.050  1.00 10.00      B    O  
ATOM    636  CB  TRP B 204     -16.099  -4.336   1.647  1.00 10.00      B    C  
ATOM    637  CG  TRP B 204     -16.103  -3.750   0.264  1.00 10.00      B    C  
ATOM    638  CD1 TRP B 204     -17.177  -3.628  -0.569  1.00 10.00      B    C  
ATOM    639  CD2 TRP B 204     -14.982  -3.209  -0.447  1.00 10.00      B    C  
ATOM    640  CE2 TRP B 204     -15.453  -2.779  -1.704  1.00 10.00      B    C  
ATOM    641  CE3 TRP B 204     -13.627  -3.048  -0.147  1.00 10.00      B    C  
ATOM    642  NE1 TRP B 204     -16.795  -3.046  -1.753  1.00 10.00      B    N  
ATOM    643  CZ2 TRP B 204     -14.618  -2.195  -2.655  1.00 10.00      B    C  
ATOM    644  CZ3 TRP B 204     -12.800  -2.471  -1.092  1.00 10.00      B    C  
ATOM    645  CH2 TRP B 204     -13.298  -2.049  -2.330  1.00 10.00      B    C  
ATOM    646  N   ARG B 205     -17.938  -2.066   2.914  1.00 10.00      B    N  
ATOM    647  CA  ARG B 205     -18.822  -0.919   2.739  1.00 10.00      B    C  
ATOM    648  C   ARG B 205     -18.314   0.298   3.506  1.00 10.00      B    C  
ATOM    649  O   ARG B 205     -18.483   1.435   3.070  1.00 10.00      B    O  
ATOM    650  CB  ARG B 205     -20.245  -1.257   3.180  1.00 10.00      B    C  
ATOM    651  CG  ARG B 205     -21.298  -0.329   2.598  1.00 10.00      B    C  
ATOM    652  CD  ARG B 205     -22.530  -0.259   3.479  1.00 10.00      B    C  
ATOM    653  NE  ARG B 205     -23.563   0.590   2.891  1.00 10.00      B    N  
ATOM    654  CZ  ARG B 205     -23.866   1.815   3.322  1.00 10.00      B    C  
ATOM    655  NH1 ARG B 205     -23.217   2.344   4.357  1.00 10.00      B    N1+
ATOM    656  NH2 ARG B 205     -24.811   2.519   2.708  1.00 10.00      B    N  
ATOM    657  N   MET B 206     -17.692   0.052   4.651  1.00 10.00      B    N  
ATOM    658  CA  MET B 206     -17.159   1.132   5.471  1.00 10.00      B    C  
ATOM    659  C   MET B 206     -15.769   1.521   4.991  1.00 10.00      B    C  
ATOM    660  O   MET B 206     -15.404   2.696   4.983  1.00 10.00      B    O  
ATOM    661  CB  MET B 206     -17.090   0.711   6.941  1.00 10.00      B    C  
ATOM    662  CG  MET B 206     -18.413   0.772   7.681  1.00 10.00      B    C  
ATOM    663  SD  MET B 206     -18.248   0.305   9.414  1.00 10.00      B    S  
ATOM    664  CE  MET B 206     -19.918   0.583   9.997  1.00 10.00      B    C  
ATOM    665  N   PHE B 207     -15.004   0.519   4.585  1.00 10.00      B    N  
ATOM    666  CA  PHE B 207     -13.645   0.720   4.105  1.00 10.00      B    C  
ATOM    667  C   PHE B 207     -13.594   1.616   2.869  1.00 10.00      B    C  
ATOM    668  O   PHE B 207     -12.851   2.588   2.842  1.00 10.00      B    O  
ATOM    669  CB  PHE B 207     -12.974  -0.632   3.828  1.00 10.00      B    C  
ATOM    670  CG  PHE B 207     -11.652  -0.538   3.118  1.00 10.00      B    C  
ATOM    671  CD1 PHE B 207     -10.641   0.280   3.598  1.00 10.00      B    C  
ATOM    672  CD2 PHE B 207     -11.422  -1.269   1.966  1.00 10.00      B    C  
ATOM    673  CE1 PHE B 207      -9.428   0.366   2.942  1.00 10.00      B    C  
ATOM    674  CE2 PHE B 207     -10.212  -1.190   1.305  1.00 10.00      B    C  
ATOM    675  CZ  PHE B 207      -9.214  -0.370   1.792  1.00 10.00      B    C  
ATOM    676  N   ILE B 208     -14.413   1.302   1.866  1.00 10.00      B    N  
ATOM    677  CA  ILE B 208     -14.436   2.070   0.621  1.00 10.00      B    C  
ATOM    678  C   ILE B 208     -14.761   3.553   0.842  1.00 10.00      B    C  
ATOM    679  O   ILE B 208     -14.369   4.409   0.047  1.00 10.00      B    O  
ATOM    680  CB  ILE B 208     -15.411   1.448  -0.414  1.00 10.00      B    C  
ATOM    681  CG1 ILE B 208     -15.207   2.070  -1.800  1.00 10.00      B    C  
ATOM    682  CG2 ILE B 208     -16.863   1.591   0.033  1.00 10.00      B    C  
ATOM    683  CD1 ILE B 208     -15.957   1.363  -2.910  1.00 10.00      B    C  
ATOM    684  N   ASN B 209     -15.444   3.865   1.936  1.00 10.00      B    N  
ATOM    685  CA  ASN B 209     -15.820   5.244   2.222  1.00 10.00      B    C  
ATOM    686  C   ASN B 209     -14.876   5.915   3.219  1.00 10.00      B    C  
ATOM    687  O   ASN B 209     -14.768   7.139   3.250  1.00 10.00      B    O  
ATOM    688  CB  ASN B 209     -17.266   5.306   2.727  1.00 10.00      B    C  
ATOM    689  CG  ASN B 209     -17.715   6.713   3.083  1.00 10.00      B    C  
ATOM    690  ND2 ASN B 209     -17.690   7.039   4.371  1.00 10.00      B    N  
ATOM    691  OD1 ASN B 209     -18.098   7.496   2.212  1.00 10.00      B    O  
ATOM    692  N   SER B 210     -14.184   5.122   4.020  1.00 10.00      B    N  
ATOM    693  CA  SER B 210     -13.287   5.675   5.026  1.00 10.00      B    C  
ATOM    694  C   SER B 210     -11.810   5.505   4.682  1.00 10.00      B    C  
ATOM    695  O   SER B 210     -10.946   5.950   5.430  1.00 10.00      B    O  
ATOM    696  CB  SER B 210     -13.590   5.061   6.392  1.00 10.00      B    C  
ATOM    697  OG  SER B 210     -14.990   4.973   6.598  1.00 10.00      B    O  
ATOM    698  N   VAL B 211     -11.521   4.872   3.555  1.00 10.00      B    N  
ATOM    699  CA  VAL B 211     -10.139   4.652   3.141  1.00 10.00      B    C  
ATOM    700  C   VAL B 211      -9.414   5.963   2.829  1.00 10.00      B    C  
ATOM    701  O   VAL B 211      -9.829   6.726   1.954  1.00 10.00      B    O  
ATOM    702  CB  VAL B 211     -10.023   3.663   1.957  1.00 10.00      B    C  
ATOM    703  CG1 VAL B 211     -10.860   4.109   0.762  1.00 10.00      B    C  
ATOM    704  CG2 VAL B 211      -8.570   3.444   1.559  1.00 10.00      B    C  
ATOM    705  N   LYS B 212      -8.343   6.227   3.571  1.00 10.00      B    N  
ATOM    706  CA  LYS B 212      -7.553   7.433   3.369  1.00 10.00      B    C  
ATOM    707  C   LYS B 212      -6.168   7.105   2.824  1.00 10.00      B    C  
ATOM    708  O   LYS B 212      -5.618   7.848   2.013  1.00 10.00      B    O  
ATOM    709  CB  LYS B 212      -7.433   8.234   4.668  1.00 10.00      B    C  
ATOM    710  CG  LYS B 212      -8.727   8.900   5.117  1.00 10.00      B    C  
ATOM    711  CD  LYS B 212      -9.051  10.137   4.290  1.00 10.00      B    C  
ATOM    712  CE  LYS B 212      -9.940   9.806   3.100  1.00 10.00      B    C  
ATOM    713  NZ  LYS B 212     -10.523  11.030   2.493  1.00 10.00      B    N1+
ATOM    714  N   ARG B 213      -5.602   5.996   3.278  1.00 10.00      B    N  
ATOM    715  CA  ARG B 213      -4.281   5.583   2.828  1.00 10.00      B    C  
ATOM    716  C   ARG B 213      -4.092   4.087   3.013  1.00 10.00      B    C  
ATOM    717  O   ARG B 213      -4.529   3.517   4.008  1.00 10.00      B    O  
ATOM    718  CB  ARG B 213      -3.183   6.330   3.598  1.00 10.00      B    C  
ATOM    719  CG  ARG B 213      -1.774   6.097   3.062  1.00 10.00      B    C  
ATOM    720  CD  ARG B 213      -0.799   5.702   4.164  1.00 10.00      B    C  
ATOM    721  NE  ARG B 213      -0.350   6.852   4.947  1.00 10.00      B    N  
ATOM    722  CZ  ARG B 213       0.858   6.955   5.509  1.00 10.00      B    C  
ATOM    723  NH1 ARG B 213       1.751   5.976   5.374  1.00 10.00      B    N1+
ATOM    724  NH2 ARG B 213       1.177   8.038   6.208  1.00 10.00      B    N  
ATOM    725  N   LEU B 214      -3.437   3.459   2.055  1.00 10.00      B    N  
ATOM    726  CA  LEU B 214      -3.160   2.034   2.127  1.00 10.00      B    C  
ATOM    727  C   LEU B 214      -1.654   1.830   2.203  1.00 10.00      B    C  
ATOM    728  O   LEU B 214      -0.901   2.536   1.539  1.00 10.00      B    O  
ATOM    729  CB  LEU B 214      -3.722   1.310   0.903  1.00 10.00      B    C  
ATOM    730  CG  LEU B 214      -3.425  -0.190   0.807  1.00 10.00      B    C  
ATOM    731  CD1 LEU B 214      -4.281  -0.980   1.784  1.00 10.00      B    C  
ATOM    732  CD2 LEU B 214      -3.619  -0.688  -0.615  1.00 10.00      B    C  
ATOM    733  N   ARG B 215      -1.210   0.891   3.023  1.00 10.00      B    N  
ATOM    734  CA  ARG B 215       0.213   0.636   3.152  1.00 10.00      B    C  
ATOM    735  C   ARG B 215       0.508  -0.840   3.345  1.00 10.00      B    C  
ATOM    736  O   ARG B 215      -0.213  -1.549   4.050  1.00 10.00      B    O  
ATOM    737  CB  ARG B 215       0.837   1.481   4.273  1.00 10.00      B    C  
ATOM    738  CG  ARG B 215       0.420   1.087   5.677  1.00 10.00      B    C  
ATOM    739  CD  ARG B 215       1.536   0.350   6.395  1.00 10.00      B    C  
ATOM    740  NE  ARG B 215       1.160   0.001   7.762  1.00 10.00      B    N  
ATOM    741  CZ  ARG B 215       1.828   0.402   8.839  1.00 10.00      B    C  
ATOM    742  NH1 ARG B 215       2.912   1.155   8.708  1.00 10.00      B    N1+
ATOM    743  NH2 ARG B 215       1.407   0.052  10.047  1.00 10.00      B    N  
ATOM    744  N   ILE B 216       1.560  -1.304   2.700  1.00 10.00      B    N  
ATOM    745  CA  ILE B 216       1.964  -2.691   2.814  1.00 10.00      B    C  
ATOM    746  C   ILE B 216       2.977  -2.816   3.944  1.00 10.00      B    C  
ATOM    747  O   ILE B 216       4.182  -2.664   3.736  1.00 10.00      B    O  
ATOM    748  CB  ILE B 216       2.567  -3.232   1.499  1.00 10.00      B    C  
ATOM    749  CG1 ILE B 216       1.645  -2.921   0.307  1.00 10.00      B    C  
ATOM    750  CG2 ILE B 216       2.828  -4.730   1.598  1.00 10.00      B    C  
ATOM    751  CD1 ILE B 216       0.258  -3.523   0.409  1.00 10.00      B    C  
ATOM    752  N   MET B 217       2.464  -3.048   5.145  1.00 10.00      B    N  
ATOM    753  CA  MET B 217       3.296  -3.179   6.333  1.00 10.00      B    C  
ATOM    754  C   MET B 217       4.215  -4.387   6.233  1.00 10.00      B    C  
ATOM    755  O   MET B 217       3.759  -5.512   6.031  1.00 10.00      B    O  
ATOM    756  CB  MET B 217       2.424  -3.278   7.586  1.00 10.00      B    C  
ATOM    757  CG  MET B 217       3.200  -3.275   8.892  1.00 10.00      B    C  
ATOM    758  SD  MET B 217       2.135  -3.294  10.349  1.00 10.00      B    S  
ATOM    759  CE  MET B 217       3.317  -2.830  11.616  1.00 10.00      B    C  
ATOM    760  N   GLY B 218       5.506  -4.140   6.364  1.00 10.00      B    N  
ATOM    761  CA  GLY B 218       6.480  -5.202   6.292  1.00 10.00      B    C  
ATOM    762  C   GLY B 218       7.838  -4.731   6.758  1.00 10.00      B    C  
ATOM    763  O   GLY B 218       8.077  -3.527   6.859  1.00 10.00      B    O  
ATOM    764  N   THR B 219       8.726  -5.668   7.046  1.00 10.00      B    N  
ATOM    765  CA  THR B 219      10.071  -5.336   7.495  1.00 10.00      B    C  
ATOM    766  C   THR B 219      10.988  -5.050   6.299  1.00 10.00      B    C  
ATOM    767  O   THR B 219      12.178  -5.380   6.313  1.00 10.00      B    O  
ATOM    768  CB  THR B 219      10.664  -6.483   8.339  1.00 10.00      B    C  
ATOM    769  CG2 THR B 219      11.238  -5.950   9.644  1.00 10.00      B    C  
ATOM    770  OG1 THR B 219       9.633  -7.438   8.632  1.00 10.00      B    O  
ATOM    771  N   SER B 220      10.434  -4.420   5.268  1.00 10.00      B    N  
ATOM    772  CA  SER B 220      11.191  -4.091   4.071  1.00 10.00      B    C  
ATOM    773  C   SER B 220      12.300  -3.092   4.383  1.00 10.00      B    C  
ATOM    774  O   SER B 220      13.295  -3.008   3.671  1.00 10.00      B    O  
ATOM    775  CB  SER B 220      10.250  -3.542   3.000  1.00 10.00      B    C  
ATOM    776  OG  SER B 220       8.898  -3.715   3.395  1.00 10.00      B    O  
ATOM    777  N   GLU B 221      12.137  -2.348   5.466  1.00 10.00      B    N  
ATOM    778  CA  GLU B 221      13.137  -1.374   5.869  1.00 10.00      B    C  
ATOM    779  C   GLU B 221      14.361  -2.064   6.465  1.00 10.00      B    C  
ATOM    780  O   GLU B 221      15.401  -1.442   6.668  1.00 10.00      B    O  
ATOM    781  CB  GLU B 221      12.543  -0.371   6.855  1.00 10.00      B    C  
ATOM    782  CG  GLU B 221      11.891  -1.002   8.072  1.00 10.00      B    C  
ATOM    783  CD  GLU B 221      10.931  -0.060   8.772  1.00 10.00      B    C  
ATOM    784  OE1 GLU B 221      11.381   0.728   9.630  1.00 10.00      B    O  
ATOM    785  OE2 GLU B 221       9.722  -0.108   8.466  1.00 10.00      B    O1-
ATOM    786  N   ALA B 222      14.232  -3.355   6.739  1.00 10.00      B    N  
ATOM    787  CA  ALA B 222      15.332  -4.124   7.299  1.00 10.00      B    C  
ATOM    788  C   ALA B 222      15.861  -5.137   6.286  1.00 10.00      B    C  
ATOM    789  O   ALA B 222      17.070  -5.300   6.128  1.00 10.00      B    O  
ATOM    790  CB  ALA B 222      14.908  -4.817   8.586  1.00 10.00      B    C  
ATOM    791  N   SER B 223      14.948  -5.808   5.598  1.00 10.00      B    N  
ATOM    792  CA  SER B 223      15.320  -6.808   4.606  1.00 10.00      B    C  
ATOM    793  C   SER B 223      15.742  -6.163   3.281  1.00 10.00      B    C  
ATOM    794  O   SER B 223      16.646  -6.656   2.605  1.00 10.00      B    O  
ATOM    795  CB  SER B 223      14.161  -7.786   4.381  1.00 10.00      B    C  
ATOM    796  OG  SER B 223      14.633  -9.093   4.097  1.00 10.00      B    O  
ATOM    797  N   GLY B 224      15.100  -5.058   2.918  1.00 10.00      B    N  
ATOM    798  CA  GLY B 224      15.428  -4.388   1.671  1.00 10.00      B    C  
ATOM    799  C   GLY B 224      16.259  -3.137   1.884  1.00 10.00      B    C  
ATOM    800  O   GLY B 224      17.323  -2.978   1.279  1.00 10.00      B    O  
ATOM    801  N   LEU B 225      15.771  -2.254   2.744  1.00 10.00      B    N  
ATOM    802  CA  LEU B 225      16.465  -1.003   3.052  1.00 10.00      B    C  
ATOM    803  C   LEU B 225      17.672  -1.261   3.946  1.00 10.00      B    C  
ATOM    804  O   LEU B 225      17.919  -2.400   4.348  1.00 10.00      B    O  
ATOM    805  CB  LEU B 225      15.505  -0.025   3.741  1.00 10.00      B    C  
ATOM    806  CG  LEU B 225      16.112   1.289   4.244  1.00 10.00      B    C  
ATOM    807  CD1 LEU B 225      16.038   2.358   3.171  1.00 10.00      B    C  
ATOM    808  CD2 LEU B 225      15.428   1.756   5.521  1.00 10.00      B    C  
ATOM    809  N   ALA B 226      20.080   0.444   0.757  1.00 10.00      C    N  
ATOM    810  CA  ALA B 226      19.086   1.337   1.336  1.00 10.00      C    C  
ATOM    811  C   ALA B 226      18.894   2.580   0.466  1.00 10.00      C    C  
ATOM    812  O   ALA B 226      19.386   3.662   0.797  1.00 10.00      C    O  
ATOM    813  CB  ALA B 226      19.493   1.732   2.747  1.00 10.00      C    C  
ATOM    814  N   PRO B 227      18.176   2.438  -0.659  1.00 10.00      C    N  
ATOM    815  CA  PRO B 227      17.920   3.548  -1.588  1.00 10.00      C    C  
ATOM    816  C   PRO B 227      17.117   4.675  -0.941  1.00 10.00      C    C  
ATOM    817  O   PRO B 227      17.436   5.853  -1.110  1.00 10.00      C    O  
ATOM    818  CB  PRO B 227      17.101   2.901  -2.713  1.00 10.00      C    C  
ATOM    819  CG  PRO B 227      17.370   1.441  -2.595  1.00 10.00      C    C  
ATOM    820  CD  PRO B 227      17.569   1.181  -1.132  1.00 10.00      C    C  
ATOM    821  N   ARG B 228      16.088   4.305  -0.189  1.00 10.00      C    N  
ATOM    822  CA  ARG B 228      15.228   5.282   0.479  1.00 10.00      C    C  
ATOM    823  C   ARG B 228      16.027   6.167   1.435  1.00 10.00      C    C  
ATOM    824  O   ARG B 228      15.745   7.357   1.574  1.00 10.00      C    O  
ATOM    825  CB  ARG B 228      14.114   4.563   1.241  1.00 10.00      C    C  
ATOM    826  CG  ARG B 228      12.816   5.342   1.363  1.00 10.00      C    C  
ATOM    827  CD  ARG B 228      11.825   4.579   2.225  1.00 10.00      C    C  
ATOM    828  NE  ARG B 228      10.460   5.094   2.119  1.00 10.00      C    N  
ATOM    829  CZ  ARG B 228       9.535   4.925   3.064  1.00 10.00      C    C  
ATOM    830  NH1 ARG B 228       9.834   4.272   4.181  1.00 10.00      C    N1+
ATOM    831  NH2 ARG B 228       8.310   5.408   2.886  1.00 10.00      C    N  
ATOM    832  N   ARG B 229      17.039   5.581   2.070  1.00 10.00      C    N  
ATOM    833  CA  ARG B 229      17.878   6.311   3.016  1.00 10.00      C    C  
ATOM    834  C   ARG B 229      18.730   7.368   2.315  1.00 10.00      C    C  
ATOM    835  O   ARG B 229      18.699   8.540   2.688  1.00 10.00      C    O  
ATOM    836  CB  ARG B 229      18.762   5.354   3.821  1.00 10.00      C    C  
ATOM    837  CG  ARG B 229      19.681   6.046   4.818  1.00 10.00      C    C  
ATOM    838  CD  ARG B 229      20.404   5.038   5.694  1.00 10.00      C    C  
ATOM    839  NE  ARG B 229      19.480   4.309   6.560  1.00 10.00      C    N  
ATOM    840  CZ  ARG B 229      19.501   2.990   6.738  1.00 10.00      C    C  
ATOM    841  NH1 ARG B 229      20.399   2.242   6.111  1.00 10.00      C    N1+
ATOM    842  NH2 ARG B 229      18.614   2.420   7.542  1.00 10.00      C    N  
ATOM    843  N   GLN B 230      19.476   6.956   1.290  1.00 10.00      C    N  
ATOM    844  CA  GLN B 230      20.329   7.883   0.548  1.00 10.00      C    C  
ATOM    845  C   GLN B 230      19.510   8.994  -0.102  1.00 10.00      C    C  
ATOM    846  O   GLN B 230      19.934  10.149  -0.131  1.00 10.00      C    O  
ATOM    847  CB  GLN B 230      21.203   7.159  -0.483  1.00 10.00      C    C  
ATOM    848  CG  GLN B 230      20.471   6.133  -1.330  1.00 10.00      C    C  
ATOM    849  CD  GLN B 230      21.389   5.408  -2.294  1.00 10.00      C    C  
ATOM    850  NE2 GLN B 230      21.510   5.934  -3.504  1.00 10.00      C    N  
ATOM    851  OE1 GLN B 230      21.987   4.387  -1.955  1.00 10.00      C    O  
ATOM    852  N   GLU B 231      18.333   8.639  -0.607  1.00 10.00      C    N  
ATOM    853  CA  GLU B 231      17.450   9.612  -1.232  1.00 10.00      C    C  
ATOM    854  C   GLU B 231      16.984  10.640  -0.205  1.00 10.00      C    C  
ATOM    855  O   GLU B 231      16.935  11.838  -0.484  1.00 10.00      C    O  
ATOM    856  CB  GLU B 231      16.240   8.918  -1.862  1.00 10.00      C    C  
ATOM    857  CG  GLU B 231      16.550   8.152  -3.137  1.00 10.00      C    C  
ATOM    858  CD  GLU B 231      15.521   8.413  -4.217  1.00 10.00      C    C  
ATOM    859  OE1 GLU B 231      15.634   9.450  -4.909  1.00 10.00      C    O  
ATOM    860  OE2 GLU B 231      14.588   7.601  -4.374  1.00 10.00      C    O1-
ATOM    861  N   GLN B 232      16.659  10.162   0.990  1.00 10.00      C    N  
ATOM    862  CA  GLN B 232      16.202  11.031   2.065  1.00 10.00      C    C  
ATOM    863  C   GLN B 232      17.337  11.929   2.558  1.00 10.00      C    C  
ATOM    864  O   GLN B 232      17.134  13.115   2.823  1.00 10.00      C    O  
ATOM    865  CB  GLN B 232      15.649  10.196   3.219  1.00 10.00      C    C  
ATOM    866  CG  GLN B 232      14.947  11.008   4.291  1.00 10.00      C    C  
ATOM    867  CD  GLN B 232      14.678  10.198   5.542  1.00 10.00      C    C  
ATOM    868  NE2 GLN B 232      13.521   9.551   5.593  1.00 10.00      C    N  
ATOM    869  OE1 GLN B 232      15.506  10.155   6.454  1.00 10.00      C    O  
ATOM    870  N   LYS B 233      18.530  11.358   2.671  1.00 10.00      C    N  
ATOM    871  CA  LYS B 233      19.695  12.109   3.123  1.00 10.00      C    C  
ATOM    872  C   LYS B 233      20.040  13.222   2.137  1.00 10.00      C    C  
ATOM    873  O   LYS B 233      20.451  14.314   2.537  1.00 10.00      C    O  
ATOM    874  CB  LYS B 233      20.895  11.179   3.326  1.00 10.00      C    C  
ATOM    875  CG  LYS B 233      21.992  11.774   4.193  1.00 10.00      C    C  
ATOM    876  CD  LYS B 233      21.497  12.035   5.607  1.00 10.00      C    C  
ATOM    877  CE  LYS B 233      22.466  12.911   6.387  1.00 10.00      C    C  
ATOM    878  NZ  LYS B 233      21.988  13.179   7.771  1.00 10.00      C    N1+
ATOM    879  N   ASP B 234      19.858  12.941   0.850  1.00 10.00      C    N  
ATOM    880  CA  ASP B 234      20.126  13.917  -0.199  1.00 10.00      C    C  
ATOM    881  C   ASP B 234      19.201  15.120  -0.052  1.00 10.00      C    C  
ATOM    882  O   ASP B 234      19.592  16.257  -0.309  1.00 10.00      C    O  
ATOM    883  CB  ASP B 234      19.929  13.275  -1.576  1.00 10.00      C    C  
ATOM    884  CG  ASP B 234      20.112  14.251  -2.720  1.00 10.00      C    C  
ATOM    885  OD1 ASP B 234      21.268  14.633  -2.997  1.00 10.00      C    O  
ATOM    886  OD2 ASP B 234      19.103  14.623  -3.359  1.00 10.00      C    O1-
ATOM    887  N   ARG B 235      17.977  14.851   0.388  1.00 10.00      C    N  
ATOM    888  CA  ARG B 235      16.980  15.895   0.586  1.00 10.00      C    C  
ATOM    889  C   ARG B 235      17.332  16.753   1.793  1.00 10.00      C    C  
ATOM    890  O   ARG B 235      17.030  17.944   1.831  1.00 10.00      C    O  
ATOM    891  CB  ARG B 235      15.591  15.285   0.777  1.00 10.00      C    C  
ATOM    892  CG  ARG B 235      15.141  14.403  -0.370  1.00 10.00      C    C  
ATOM    893  CD  ARG B 235      13.826  13.714  -0.060  1.00 10.00      C    C  
ATOM    894  NE  ARG B 235      13.444  12.784  -1.120  1.00 10.00      C    N  
ATOM    895  CZ  ARG B 235      12.187  12.481  -1.431  1.00 10.00      C    C  
ATOM    896  NH1 ARG B 235      11.178  13.034  -0.770  1.00 10.00      C    N1+
ATOM    897  NH2 ARG B 235      11.940  11.622  -2.408  1.00 10.00      C    N  
ATOM    898  N   GLN B 236      17.969  16.138   2.781  1.00 10.00      C    N  
ATOM    899  CA  GLN B 236      18.366  16.845   3.991  1.00 10.00      C    C  
ATOM    900  C   GLN B 236      19.465  17.854   3.687  1.00 10.00      C    C  
ATOM    901  O   GLN B 236      19.527  18.922   4.298  1.00 10.00      C    O  
ATOM    902  CB  GLN B 236      18.842  15.864   5.060  1.00 10.00      C    C  
ATOM    903  CG  GLN B 236      17.752  14.969   5.622  1.00 10.00      C    C  
ATOM    904  CD  GLN B 236      18.306  13.846   6.475  1.00 10.00      C    C  
ATOM    905  NE2 GLN B 236      17.621  12.713   6.474  1.00 10.00      C    N  
ATOM    906  OE1 GLN B 236      19.346  13.990   7.126  1.00 10.00      C    O  
ATOM    907  N   ARG B 237      20.326  17.507   2.739  1.00 10.00      C    N  
ATOM    908  CA  ARG B 237      21.425  18.379   2.339  1.00 10.00      C    C  
ATOM    909  C   ARG B 237      20.938  19.469   1.384  1.00 10.00      C    C  
ATOM    910  O   ARG B 237      19.787  19.911   1.459  1.00 10.00      C    O  
ATOM    911  CB  ARG B 237      22.533  17.561   1.675  1.00 10.00      C    C  
ATOM    912  CG  ARG B 237      23.776  18.362   1.315  1.00 10.00      C    C  
ATOM    913  CD  ARG B 237      24.466  17.785   0.087  1.00 10.00      C    C  
ATOM    914  NE  ARG B 237      23.682  18.006  -1.130  1.00 10.00      C    N  
ATOM    915  CZ  ARG B 237      22.996  17.050  -1.762  1.00 10.00      C    C  
ATOM    916  NH1 ARG B 237      22.999  15.808  -1.301  1.00 10.00      C    N1+
ATOM    917  NH2 ARG B 237      22.300  17.334  -2.854  1.00 10.00      C    N  
ENDMDL
