# Supplementary material for: Flexibility of intrinsically disordered degrons in AUX/IAA proteins reinforces auxin co-receptor assemblies
Source: Nat Commun. 2020 May 8;11:2277. doi: 10.1038/s41467-020-16147-2 (PMC7210949; doi:10.1038/s41467-020-16147-2)
Supplement: Supplementary file 10 — Supplementary Data 7 [file 41467_2020_16147_MOESM10_ESM.gz › DisVis_only_files/DISVIS_IAA12/noDIs-restraints/results_eWU_3xA3Xv47/accessible_complexes.out]

# consistent restraints | accessible complexes |relative | cumulative accessible complexes | relative
  0  35607276 0.826307  43092045 1.000000
  1   7206786 0.167242   7484769 0.173693
  2    277982 0.006451    277982 0.006451
