# Supplementary material for: Flexibility of intrinsically disordered degrons in AUX/IAA proteins reinforces auxin co-receptor assemblies
Source: Nat Commun. 2020 May 8;11:2277. doi: 10.1038/s41467-020-16147-2 (PMC7210949; doi:10.1038/s41467-020-16147-2)
Supplement: Supplementary file 11 — Supplementary Data 8 [file 41467_2020_16147_MOESM11_ESM.gz]

Archive with 111 entries (106 files):
- disvis_haddock_files
- disvis_haddock_files/IAA07
- disvis_haddock_files/IAA07/cluster1_1.pdb
- disvis_haddock_files/IAA07/cluster1_2.pdb
- disvis_haddock_files/IAA07/cluster1_3.pdb
- disvis_haddock_files/IAA07/cluster1_4.pdb
- disvis_haddock_files/IAA07/cluster2_1.pdb
- disvis_haddock_files/IAA07/cluster2_2.pdb
- disvis_haddock_files/IAA07/cluster2_3.pdb
- disvis_haddock_files/IAA07/cluster2_4.pdb
- disvis_haddock_files/IAA07/cluster3_1.pdb
- disvis_haddock_files/IAA07/cluster3_2.pdb
- disvis_haddock_files/IAA07/cluster3_3.pdb
- disvis_haddock_files/IAA07/cluster3_4.pdb
- disvis_haddock_files/IAA07/cluster4_1.pdb
- disvis_haddock_files/IAA07/cluster4_2.pdb
- disvis_haddock_files/IAA07/cluster4_3.pdb
- disvis_haddock_files/IAA07/cluster4_4.pdb
- disvis_haddock_files/IAA07/cluster5_1.pdb
- disvis_haddock_files/IAA07/cluster5_2.pdb
- disvis_haddock_files/IAA07/cluster5_3.pdb
- disvis_haddock_files/IAA07/cluster5_4.pdb
- disvis_haddock_files/IAA07/cluster6_1.pdb
- disvis_haddock_files/IAA07/cluster6_2.pdb
- disvis_haddock_files/IAA07/cluster6_3.pdb
- disvis_haddock_files/IAA07/cluster6_4.pdb
- disvis_haddock_files/IAA07/cluster7_1.pdb
- disvis_haddock_files/IAA07/cluster7_2.pdb
- disvis_haddock_files/IAA07/cluster7_3.pdb
- disvis_haddock_files/IAA07/cluster7_4.pdb
- disvis_haddock_files/IAA07/cluster8_1.pdb
- disvis_haddock_files/IAA07/cluster8_2.pdb
- disvis_haddock_files/IAA07/cluster8_3.pdb
- disvis_haddock_files/IAA07/cluster8_4.pdb
- disvis_haddock_files/IAA07/cluster9_1.pdb
- disvis_haddock_files/IAA07/cluster9_2.pdb
- disvis_haddock_files/IAA07/cluster9_3.pdb
- disvis_haddock_files/IAA07/cluster9_4.pdb
- disvis_haddock_files/IAA07/haddockparam.web
- disvis_haddock_files/IAA07/Input
- disvis_haddock_files/IAA07/Input/complex.psf
- disvis_haddock_files/IAA07/Input/complex_1.pdb
- disvis_haddock_files/IAA07/Input/file.cns
- disvis_haddock_files/IAA07/Input/file.list
- disvis_haddock_files/IAA07/Input/file.nam
- disvis_haddock_files/IAA07/Input/file_A.list
- disvis_haddock_files/IAA07/Input/file_B.list
- disvis_haddock_files/IAA07/Input/generate_A.out
- disvis_haddock_files/IAA07/Input/generate_B.out
- disvis_haddock_files/IAA07/Input/generate_complex.out
- disvis_haddock_files/IAA07/Input/iteration.cns
- disvis_haddock_files/IAA07/Input/protein1.pdb
- disvis_haddock_files/IAA07/Input/protein1.psf
- disvis_haddock_files/IAA07/Input/protein1.psf_1
- disvis_haddock_files/IAA07/Input/protein1_1.pdb
- disvis_haddock_files/IAA07/Input/protein2.pdb
- disvis_haddock_files/IAA07/Input/protein2.psf
- disvis_haddock_files/IAA07/Input/protein2.psf_1
- disvis_haddock_files/IAA07/Input/protein2_1.pdb
- disvis_haddock_files/IAA07/Summary.docx
- disvis_haddock_files/IAA12
- disvis_haddock_files/IAA12/cluster1_1.pdb
- disvis_haddock_files/IAA12/cluster1_2.pdb
- disvis_haddock_files/IAA12/cluster1_3.pdb
- disvis_haddock_files/IAA12/cluster1_4.pdb
- disvis_haddock_files/IAA12/cluster2_1.pdb
- disvis_haddock_files/IAA12/cluster2_2.pdb
- disvis_haddock_files/IAA12/cluster2_3.pdb
- disvis_haddock_files/IAA12/cluster2_4.pdb
- disvis_haddock_files/IAA12/cluster3_1.pdb
- disvis_haddock_files/IAA12/cluster3_2.pdb
- disvis_haddock_files/IAA12/cluster3_3.pdb
- disvis_haddock_files/IAA12/cluster3_4.pdb
- disvis_haddock_files/IAA12/cluster4_1.pdb
- disvis_haddock_files/IAA12/cluster4_2.pdb
- disvis_haddock_files/IAA12/cluster4_3.pdb
- disvis_haddock_files/IAA12/cluster4_4.pdb
- disvis_haddock_files/IAA12/cluster5_1.pdb
- disvis_haddock_files/IAA12/cluster5_2.pdb
- disvis_haddock_files/IAA12/cluster5_3.pdb
- disvis_haddock_files/IAA12/cluster5_4.pdb
- disvis_haddock_files/IAA12/cluster6_1.pdb
- disvis_haddock_files/IAA12/cluster6_2.pdb
- disvis_haddock_files/IAA12/cluster6_3.pdb
- disvis_haddock_files/IAA12/cluster6_4.pdb
- disvis_haddock_files/IAA12/cluster7_1.pdb
- disvis_haddock_files/IAA12/cluster7_2.pdb
- disvis_haddock_files/IAA12/cluster7_3.pdb
- disvis_haddock_files/IAA12/cluster7_4.pdb
- disvis_haddock_files/IAA12/haddockparam.web
- disvis_haddock_files/IAA12/Input
- disvis_haddock_files/IAA12/Input/complex.psf
- disvis_haddock_files/IAA12/Input/complex_1.pdb
- disvis_haddock_files/IAA12/Input/file.cns
- disvis_haddock_files/IAA12/Input/file.list
- disvis_haddock_files/IAA12/Input/file.nam
- disvis_haddock_files/IAA12/Input/file_A.list
- disvis_haddock_files/IAA12/Input/file_B.list
- disvis_haddock_files/IAA12/Input/generate_A.out
- disvis_haddock_files/IAA12/Input/generate_B.out
- disvis_haddock_files/IAA12/Input/generate_complex.out
- disvis_haddock_files/IAA12/Input/iteration.cns
- disvis_haddock_files/IAA12/Input/protein1.pdb
- disvis_haddock_files/IAA12/Input/protein1.psf
- disvis_haddock_files/IAA12/Input/protein1.psf_1
- disvis_haddock_files/IAA12/Input/protein1_1.pdb
- disvis_haddock_files/IAA12/Input/protein2.pdb
- disvis_haddock_files/IAA12/Input/protein2.psf
- disvis_haddock_files/IAA12/Input/protein2.psf_1
- disvis_haddock_files/IAA12/Input/protein2_1.pdb
- disvis_haddock_files/IAA12/Summary.docx
