# Supplementary material for: Flexibility of intrinsically disordered degrons in AUX/IAA proteins reinforces auxin co-receptor assemblies
Source: Nat Commun. 2020 May 8;11:2277. doi: 10.1038/s41467-020-16147-2 (PMC7210949; doi:10.1038/s41467-020-16147-2)
Supplement: Supplementary file 11 — Supplementary Data 8 [file 41467_2020_16147_MOESM11_ESM.gz › disvis_haddock_files/IAA07/cluster1_1.pdb]

REMARK FILENAME="complex_7w.pdb0"
REMARK ===============================================================
REMARK HADDOCK run for complex
REMARK initial structure: complex_7.pdb
REMARK final NOE weights: unambig 50 amb: 50
REMARK ===============================================================
REMARK            total,bonds,angles,improper,dihe,vdw,elec,air,cdih,coup,rdcs,vean,dani,xpcs,rg
REMARK energies: -110.24, 0, 0, 0, 0, -75.2869, -350.952, 315.999, 0, 0, 0, 0, 0, 0, 0
REMARK ===============================================================
REMARK            bonds,angles,impropers,dihe,air,cdih,coup,rdcs,vean,dani,xpcs
REMARK rms-dev.: 0,0,0,0,0.826607,0,0, 0, 0, 0, 0
REMARK ===============================================================
REMARK               air,cdih,coup,rdcs,vean,dani,xpcs
REMARK               >0.3,>5,>1,>0,>5,>0.2,>0.2
REMARK violations.: 11, 0, 0, 0, 0, 0, 0
REMARK ===============================================================
REMARK                        CVpartition#,violations,rms
REMARK AIRs cross-validation: 2, 24, 1.92554
REMARK ===============================================================
REMARK NCS energy: 0
REMARK ===============================================================
REMARK Symmetry energy: 0
REMARK ===============================================================
REMARK Desolvation energy: 29.0215
REMARK Internal energy free molecules: -22745.1
REMARK Internal energy complex: -33818.4
REMARK Binding energy: -11470.5
REMARK ===============================================================
REMARK buried surface area: 2509.34
REMARK ===============================================================
REMARK water - chain1: 0 0 0
REMARK water - chain2: 0 0 0
REMARK water - chain3: 0 0 0
REMARK water - chain4: 0 0 0
REMARK water - chain5: 0 0 0
REMARK water - chain6: 0 0 0
REMARK ===============================================================
REMARK water - water: 0 0 0
REMARK ===============================================================
REMARK DATE:10-Dec-2019  16:10:07       created by user: enmr049
REMARK VERSION:1.3U
ATOM      1  N   PHE A   9     -41.475   2.847   4.542  1.00 10.00      A   
ATOM      2  HN  PHE A   9     -41.699   3.130   5.455  1.00 10.00      A   
ATOM      3  CA  PHE A   9     -40.888   1.531   4.338  1.00 10.00      A   
ATOM      4  CB  PHE A   9     -39.748   1.602   3.319  1.00 10.00      A   
ATOM      5  CG  PHE A   9     -40.210   1.816   1.905  1.00 10.00      A   
ATOM      6  CD1 PHE A   9     -40.357   3.095   1.397  1.00 10.00      A   
ATOM      7  CD2 PHE A   9     -40.495   0.736   1.084  1.00 10.00      A   
ATOM      8  CE1 PHE A   9     -40.779   3.298   0.098  1.00 10.00      A   
ATOM      9  CE2 PHE A   9     -40.918   0.931  -0.218  1.00 10.00      A   
ATOM     10  CZ  PHE A   9     -41.060   2.213  -0.711  1.00 10.00      A   
ATOM     11  C   PHE A   9     -40.385   0.944   5.654  1.00 10.00      A   
ATOM     12  O   PHE A   9     -39.867   1.665   6.510  1.00 10.00      A   
ATOM     13  N   PRO A  10     -40.568  -0.371   5.842  1.00 10.00      A   
ATOM     14  CA  PRO A  10     -40.122  -1.077   7.054  1.00 10.00      A   
ATOM     15  CB  PRO A  10     -40.563  -2.526   6.808  1.00 10.00      A   
ATOM     16  CG  PRO A  10     -41.643  -2.423   5.786  1.00 10.00      A   
ATOM     17  CD  PRO A  10     -41.260  -1.271   4.906  1.00 10.00      A   
ATOM     18  C   PRO A  10     -38.606  -1.018   7.235  1.00 10.00      A   
ATOM     19  O   PRO A  10     -37.857  -0.862   6.264  1.00 10.00      A   
ATOM     20  N   GLU A  11     -38.167  -1.172   8.480  1.00 10.00      A   
ATOM     21  HN  GLU A  11     -38.820  -1.322   9.197  1.00 10.00      A   
ATOM     22  CA  GLU A  11     -36.747  -1.128   8.820  1.00 10.00      A   
ATOM     23  CB  GLU A  11     -36.558  -1.294  10.332  1.00 10.00      A   
ATOM     24  CG  GLU A  11     -37.308  -0.273  11.175  1.00 10.00      A   
ATOM     25  CD  GLU A  11     -36.740   1.128  11.058  1.00 10.00      A   
ATOM     26  OE1 GLU A  11     -35.749   1.428  11.758  1.00 10.00      A   
ATOM     27  OE2 GLU A  11     -37.295   1.941  10.285  1.00 10.00      A   
ATOM     28  C   GLU A  11     -35.950  -2.195   8.072  1.00 10.00      A   
ATOM     29  O   GLU A  11     -34.945  -1.889   7.425  1.00 10.00      A   
ATOM     30  N   GLU A  12     -36.418  -3.441   8.144  1.00 10.00      A   
ATOM     31  HN  GLU A  12     -37.238  -3.611   8.658  1.00 10.00      A   
ATOM     32  CA  GLU A  12     -35.744  -4.563   7.487  1.00 10.00      A   
ATOM     33  CB  GLU A  12     -36.439  -5.896   7.812  1.00 10.00      A   
ATOM     34  CG  GLU A  12     -37.926  -5.931   7.486  1.00 10.00      A   
ATOM     35  CD  GLU A  12     -38.541  -7.313   7.613  1.00 10.00      A   
ATOM     36  OE1 GLU A  12     -37.815  -8.278   7.938  1.00 10.00      A   
ATOM     37  OE2 GLU A  12     -39.758  -7.444   7.366  1.00 10.00      A   
ATOM     38  C   GLU A  12     -35.644  -4.354   5.976  1.00 10.00      A   
ATOM     39  O   GLU A  12     -34.682  -4.793   5.342  1.00 10.00      A   
ATOM     40  N   VAL A  13     -36.627  -3.658   5.412  1.00 10.00      A   
ATOM     41  HN  VAL A  13     -37.353  -3.317   5.975  1.00 10.00      A   
ATOM     42  CA  VAL A  13     -36.653  -3.381   3.979  1.00 10.00      A   
ATOM     43  CB  VAL A  13     -37.992  -2.739   3.552  1.00 10.00      A   
ATOM     44  CG1 VAL A  13     -37.866  -2.043   2.203  1.00 10.00      A   
ATOM     45  CG2 VAL A  13     -39.085  -3.795   3.503  1.00 10.00      A   
ATOM     46  C   VAL A  13     -35.487  -2.479   3.586  1.00 10.00      A   
ATOM     47  O   VAL A  13     -34.701  -2.824   2.702  1.00 10.00      A   
ATOM     48  N   LEU A  14     -35.363  -1.344   4.265  1.00 10.00      A   
ATOM     49  HN  LEU A  14     -36.007  -1.142   4.979  1.00 10.00      A   
ATOM     50  CA  LEU A  14     -34.291  -0.397   3.989  1.00 10.00      A   
ATOM     51  CB  LEU A  14     -34.514   0.903   4.764  1.00 10.00      A   
ATOM     52  CG  LEU A  14     -35.767   1.701   4.392  1.00 10.00      A   
ATOM     53  CD1 LEU A  14     -35.959   2.866   5.347  1.00 10.00      A   
ATOM     54  CD2 LEU A  14     -35.675   2.201   2.960  1.00 10.00      A   
ATOM     55  C   LEU A  14     -32.940  -1.003   4.344  1.00 10.00      A   
ATOM     56  O   LEU A  14     -31.950  -0.787   3.645  1.00 10.00      A   
ATOM     57  N   GLU A  15     -32.923  -1.781   5.422  1.00 10.00      A   
ATOM     58  HN  GLU A  15     -33.758  -1.905   5.928  1.00 10.00      A   
ATOM     59  CA  GLU A  15     -31.714  -2.450   5.890  1.00 10.00      A   
ATOM     60  CB  GLU A  15     -32.038  -3.236   7.166  1.00 10.00      A   
ATOM     61  CG  GLU A  15     -30.850  -3.906   7.833  1.00 10.00      A   
ATOM     62  CD  GLU A  15     -31.281  -4.983   8.804  1.00 10.00      A   
ATOM     63  OE1 GLU A  15     -31.630  -6.093   8.343  1.00 10.00      A   
ATOM     64  OE2 GLU A  15     -31.277  -4.728  10.029  1.00 10.00      A   
ATOM     65  C   GLU A  15     -31.177  -3.392   4.812  1.00 10.00      A   
ATOM     66  O   GLU A  15     -29.964  -3.531   4.635  1.00 10.00      A   
ATOM     67  N   HIS A  16     -32.093  -4.030   4.089  1.00 10.00      A   
ATOM     68  HN  HIS A  16     -33.044  -3.876   4.283  1.00 10.00      A   
ATOM     69  CA  HIS A  16     -31.731  -4.958   3.026  1.00 10.00      A   
ATOM     70  CB  HIS A  16     -32.959  -5.758   2.584  1.00 10.00      A   
ATOM     71  CG  HIS A  16     -32.649  -7.009   1.824  1.00 10.00      A   
ATOM     72  ND1 HIS A  16     -32.637  -8.235   2.445  1.00 10.00      A   
ATOM     73  CD2 HIS A  16     -32.366  -7.173   0.508  1.00 10.00      A   
ATOM     74  CE1 HIS A  16     -32.351  -9.114   1.501  1.00 10.00      A   
ATOM     75  NE2 HIS A  16     -32.176  -8.517   0.317  1.00 10.00      A   
ATOM     76  HE2 HIS A  16     -31.937  -8.963  -0.537  1.00 10.00      A   
ATOM     77  C   HIS A  16     -31.131  -4.220   1.830  1.00 10.00      A   
ATOM     78  O   HIS A  16     -30.171  -4.687   1.222  1.00 10.00      A   
ATOM     79  N   VAL A  17     -31.684  -3.057   1.509  1.00 10.00      A   
ATOM     80  HN  VAL A  17     -32.432  -2.718   2.047  1.00 10.00      A   
ATOM     81  CA  VAL A  17     -31.206  -2.264   0.374  1.00 10.00      A   
ATOM     82  CB  VAL A  17     -32.095  -1.023   0.143  1.00 10.00      A   
ATOM     83  CG1 VAL A  17     -31.712  -0.306  -1.146  1.00 10.00      A   
ATOM     84  CG2 VAL A  17     -33.558  -1.416   0.119  1.00 10.00      A   
ATOM     85  C   VAL A  17     -29.770  -1.801   0.591  1.00 10.00      A   
ATOM     86  O   VAL A  17     -28.967  -1.761  -0.341  1.00 10.00      A   
ATOM     87  N   PHE A  18     -29.446  -1.490   1.834  1.00 10.00      A   
ATOM     88  HN  PHE A  18     -30.123  -1.585   2.538  1.00 10.00      A   
ATOM     89  CA  PHE A  18     -28.118  -1.008   2.187  1.00 10.00      A   
ATOM     90  CB  PHE A  18     -28.118  -0.425   3.601  1.00 10.00      A   
ATOM     91  CG  PHE A  18     -29.041   0.752   3.782  1.00 10.00      A   
ATOM     92  CD1 PHE A  18     -29.580   1.040   5.024  1.00 10.00      A   
ATOM     93  CD2 PHE A  18     -29.371   1.569   2.710  1.00 10.00      A   
ATOM     94  CE1 PHE A  18     -30.427   2.118   5.194  1.00 10.00      A   
ATOM     95  CE2 PHE A  18     -30.218   2.648   2.873  1.00 10.00      A   
ATOM     96  CZ  PHE A  18     -30.747   2.924   4.117  1.00 10.00      A   
ATOM     97  C   PHE A  18     -27.038  -2.080   2.037  1.00 10.00      A   
ATOM     98  O   PHE A  18     -25.845  -1.779   2.096  1.00 10.00      A   
ATOM     99  N   SER A  19     -27.445  -3.326   1.825  1.00 10.00      A   
ATOM    100  HN  SER A  19     -28.406  -3.517   1.772  1.00 10.00      A   
ATOM    101  CA  SER A  19     -26.484  -4.413   1.661  1.00 10.00      A   
ATOM    102  CB  SER A  19     -27.129  -5.783   1.917  1.00 10.00      A   
ATOM    103  OG  SER A  19     -28.031  -6.132   0.885  1.00 10.00      A   
ATOM    104  HG  SER A  19     -28.852  -5.628   0.987  1.00 10.00      A   
ATOM    105  C   SER A  19     -25.840  -4.355   0.276  1.00 10.00      A   
ATOM    106  O   SER A  19     -24.799  -4.965   0.031  1.00 10.00      A   
ATOM    107  N   PHE A  20     -26.458  -3.595  -0.624  1.00 10.00      A   
ATOM    108  HN  PHE A  20     -27.281  -3.123  -0.369  1.00 10.00      A   
ATOM    109  CA  PHE A  20     -25.946  -3.448  -1.978  1.00 10.00      A   
ATOM    110  CB  PHE A  20     -27.097  -3.365  -2.985  1.00 10.00      A   
ATOM    111  CG  PHE A  20     -28.002  -4.564  -2.987  1.00 10.00      A   
ATOM    112  CD1 PHE A  20     -29.304  -4.464  -2.530  1.00 10.00      A   
ATOM    113  CD2 PHE A  20     -27.549  -5.788  -3.453  1.00 10.00      A   
ATOM    114  CE1 PHE A  20     -30.143  -5.560  -2.536  1.00 10.00      A   
ATOM    115  CE2 PHE A  20     -28.382  -6.889  -3.462  1.00 10.00      A   
ATOM    116  CZ  PHE A  20     -29.681  -6.775  -3.004  1.00 10.00      A   
ATOM    117  C   PHE A  20     -25.065  -2.208  -2.083  1.00 10.00      A   
ATOM    118  O   PHE A  20     -24.427  -1.971  -3.106  1.00 10.00      A   
ATOM    119  N   ILE A  21     -25.042  -1.418  -1.016  1.00 10.00      A   
ATOM    120  HN  ILE A  21     -25.563  -1.673  -0.222  1.00 10.00      A   
ATOM    121  CA  ILE A  21     -24.249  -0.198  -0.979  1.00 10.00      A   
ATOM    122  CB  ILE A  21     -25.095   1.018  -0.530  1.00 10.00      A   
ATOM    123  CG1 ILE A  21     -26.421   1.065  -1.299  1.00 10.00      A   
ATOM    124  CG2 ILE A  21     -24.316   2.307  -0.736  1.00 10.00      A   
ATOM    125  CD1 ILE A  21     -27.417   2.070  -0.757  1.00 10.00      A   
ATOM    126  C   ILE A  21     -23.070  -0.375  -0.027  1.00 10.00      A   
ATOM    127  O   ILE A  21     -23.222  -0.277   1.190  1.00 10.00      A   
ATOM    128  N   GLN A  22     -21.899  -0.657  -0.584  1.00 10.00      A   
ATOM    129  HN  GLN A  22     -21.842  -0.743  -1.560  1.00 10.00      A   
ATOM    130  CA  GLN A  22     -20.700  -0.853   0.222  1.00 10.00      A   
ATOM    131  CB  GLN A  22     -20.110  -2.241  -0.021  1.00 10.00      A   
ATOM    132  CG  GLN A  22     -20.733  -3.335   0.830  1.00 10.00      A   
ATOM    133  CD  GLN A  22     -20.188  -3.355   2.246  1.00 10.00      A   
ATOM    134  OE1 GLN A  22     -20.727  -2.714   3.151  1.00 10.00      A   
ATOM    135  NE2 GLN A  22     -19.107  -4.093   2.447  1.00 10.00      A   
ATOM    136 HE21 GLN A  22     -18.727  -4.576   1.684  1.00 10.00      A   
ATOM    137 HE22 GLN A  22     -18.725  -4.118   3.347  1.00 10.00      A   
ATOM    138  C   GLN A  22     -19.656   0.221  -0.042  1.00 10.00      A   
ATOM    139  O   GLN A  22     -18.626   0.272   0.632  1.00 10.00      A   
ATOM    140  N   LEU A  23     -19.915   1.070  -1.030  1.00 10.00      A   
ATOM    141  HN  LEU A  23     -20.742   0.971  -1.544  1.00 10.00      A   
ATOM    142  CA  LEU A  23     -18.992   2.148  -1.363  1.00 10.00      A   
ATOM    143  CB  LEU A  23     -19.346   2.768  -2.718  1.00 10.00      A   
ATOM    144  CG  LEU A  23     -18.293   3.700  -3.325  1.00 10.00      A   
ATOM    145  CD1 LEU A  23     -17.143   2.902  -3.920  1.00 10.00      A   
ATOM    146  CD2 LEU A  23     -18.916   4.612  -4.371  1.00 10.00      A   
ATOM    147  C   LEU A  23     -19.017   3.212  -0.272  1.00 10.00      A   
ATOM    148  O   LEU A  23     -20.085   3.717   0.088  1.00 10.00      A   
ATOM    149  N   ASP A  24     -17.837   3.553   0.234  1.00 10.00      A   
ATOM    150  HN  ASP A  24     -17.032   3.123  -0.122  1.00 10.00      A   
ATOM    151  CA  ASP A  24     -17.696   4.541   1.301  1.00 10.00      A   
ATOM    152  CB  ASP A  24     -16.220   4.795   1.615  1.00 10.00      A   
ATOM    153  CG  ASP A  24     -15.529   3.596   2.233  1.00 10.00      A   
ATOM    154  OD1 ASP A  24     -15.618   3.431   3.467  1.00 10.00      A   
ATOM    155  OD2 ASP A  24     -14.891   2.816   1.489  1.00 10.00      A   
ATOM    156  C   ASP A  24     -18.391   5.854   0.961  1.00 10.00      A   
ATOM    157  O   ASP A  24     -19.229   6.332   1.723  1.00 10.00      A   
ATOM    158  N   LYS A  25     -18.053   6.423  -0.195  1.00 10.00      A   
ATOM    159  HN  LYS A  25     -17.378   5.985  -0.761  1.00 10.00      A   
ATOM    160  CA  LYS A  25     -18.644   7.688  -0.635  1.00 10.00      A   
ATOM    161  CB  LYS A  25     -18.066   8.137  -1.982  1.00 10.00      A   
ATOM    162  CG  LYS A  25     -16.591   8.503  -1.930  1.00 10.00      A   
ATOM    163  CD  LYS A  25     -16.102   9.055  -3.258  1.00 10.00      A   
ATOM    164  CE  LYS A  25     -14.623   9.404  -3.194  1.00 10.00      A   
ATOM    165  NZ  LYS A  25     -14.368  10.623  -2.378  1.00 10.00      A   
ATOM    166  HZ1 LYS A  25     -13.345  10.734  -2.218  1.00 10.00      A   
ATOM    167  HZ2 LYS A  25     -14.852  10.553  -1.453  1.00 10.00      A   
ATOM    168  HZ3 LYS A  25     -14.721  11.464  -2.873  1.00 10.00      A   
ATOM    169  C   LYS A  25     -20.166   7.607  -0.714  1.00 10.00      A   
ATOM    170  O   LYS A  25     -20.867   8.511  -0.258  1.00 10.00      A   
ATOM    171  N   ASP A  26     -20.671   6.515  -1.279  1.00 10.00      A   
ATOM    172  HN  ASP A  26     -20.064   5.823  -1.608  1.00 10.00      A   
ATOM    173  CA  ASP A  26     -22.109   6.322  -1.417  1.00 10.00      A   
ATOM    174  CB  ASP A  26     -22.429   5.092  -2.271  1.00 10.00      A   
ATOM    175  CG  ASP A  26     -22.618   5.428  -3.739  1.00 10.00      A   
ATOM    176  OD1 ASP A  26     -23.070   6.554  -4.048  1.00 10.00      A   
ATOM    177  OD2 ASP A  26     -22.313   4.567  -4.591  1.00 10.00      A   
ATOM    178  C   ASP A  26     -22.768   6.207  -0.053  1.00 10.00      A   
ATOM    179  O   ASP A  26     -23.784   6.848   0.209  1.00 10.00      A   
ATOM    180  N   ARG A  27     -22.170   5.410   0.824  1.00 10.00      A   
ATOM    181  HN  ARG A  27     -21.347   4.935   0.562  1.00 10.00      A   
ATOM    182  CA  ARG A  27     -22.699   5.217   2.167  1.00 10.00      A   
ATOM    183  CB  ARG A  27     -21.886   4.169   2.933  1.00 10.00      A   
ATOM    184  CG  ARG A  27     -22.299   2.737   2.643  1.00 10.00      A   
ATOM    185  CD  ARG A  27     -22.369   1.915   3.915  1.00 10.00      A   
ATOM    186  NE  ARG A  27     -23.217   0.737   3.758  1.00 10.00      A   
ATOM    187  HE  ARG A  27     -23.118   0.211   2.924  1.00 10.00      A   
ATOM    188  CZ  ARG A  27     -24.119   0.350   4.654  1.00 10.00      A   
ATOM    189  NH1 ARG A  27     -24.299   1.049   5.769  1.00 10.00      A   
ATOM    190 HH11 ARG A  27     -23.734   1.919   5.947  1.00 10.00      A   
ATOM    191 HH12 ARG A  27     -25.005   0.745   6.472  1.00 10.00      A   
ATOM    192  NH2 ARG A  27     -24.864  -0.718   4.426  1.00 10.00      A   
ATOM    193 HH21 ARG A  27     -24.755  -1.258   3.534  1.00 10.00      A   
ATOM    194 HH22 ARG A  27     -25.568  -1.023   5.127  1.00 10.00      A   
ATOM    195  C   ARG A  27     -22.719   6.532   2.939  1.00 10.00      A   
ATOM    196  O   ARG A  27     -23.670   6.822   3.660  1.00 10.00      A   
ATOM    197  N   ASN A  28     -21.669   7.330   2.766  1.00 10.00      A   
ATOM    198  HN  ASN A  28     -20.939   7.036   2.174  1.00 10.00      A   
ATOM    199  CA  ASN A  28     -21.558   8.621   3.441  1.00 10.00      A   
ATOM    200  CB  ASN A  28     -20.176   9.246   3.219  1.00 10.00      A   
ATOM    201  CG  ASN A  28     -19.085   8.582   4.038  1.00 10.00      A   
ATOM    202  OD1 ASN A  28     -19.351   7.964   5.071  1.00 10.00      A   
ATOM    203  ND2 ASN A  28     -17.847   8.724   3.594  1.00 10.00      A   
ATOM    204 HD21 ASN A  28     -17.702   9.241   2.764  1.00 10.00      A   
ATOM    205 HD22 ASN A  28     -17.120   8.313   4.111  1.00 10.00      A   
ATOM    206  C   ASN A  28     -22.641   9.588   2.974  1.00 10.00      A   
ATOM    207  O   ASN A  28     -22.929  10.580   3.642  1.00 10.00      A   
ATOM    208  N   SER A  29     -23.225   9.303   1.820  1.00 10.00      A   
ATOM    209  HN  SER A  29     -22.941   8.508   1.322  1.00 10.00      A   
ATOM    210  CA  SER A  29     -24.278  10.142   1.275  1.00 10.00      A   
ATOM    211  CB  SER A  29     -24.203  10.155  -0.254  1.00 10.00      A   
ATOM    212  OG  SER A  29     -22.877  10.437  -0.685  1.00 10.00      A   
ATOM    213  HG  SER A  29     -22.343   9.632  -0.628  1.00 10.00      A   
ATOM    214  C   SER A  29     -25.648   9.659   1.751  1.00 10.00      A   
ATOM    215  O   SER A  29     -26.570  10.458   1.938  1.00 10.00      A   
ATOM    216  N   VAL A  30     -25.763   8.350   1.969  1.00 10.00      A   
ATOM    217  HN  VAL A  30     -24.985   7.770   1.814  1.00 10.00      A   
ATOM    218  CA  VAL A  30     -27.009   7.747   2.429  1.00 10.00      A   
ATOM    219  CB  VAL A  30     -26.908   6.204   2.442  1.00 10.00      A   
ATOM    220  CG1 VAL A  30     -28.158   5.570   3.035  1.00 10.00      A   
ATOM    221  CG2 VAL A  30     -26.650   5.670   1.041  1.00 10.00      A   
ATOM    222  C   VAL A  30     -27.360   8.248   3.826  1.00 10.00      A   
ATOM    223  O   VAL A  30     -28.512   8.576   4.113  1.00 10.00      A   
ATOM    224  N   SER A  31     -26.351   8.346   4.685  1.00 10.00      A   
ATOM    225  HN  SER A  31     -25.442   8.095   4.399  1.00 10.00      A   
ATOM    226  CA  SER A  31     -26.558   8.809   6.050  1.00 10.00      A   
ATOM    227  CB  SER A  31     -25.370   8.406   6.922  1.00 10.00      A   
ATOM    228  OG  SER A  31     -24.216   8.172   6.130  1.00 10.00      A   
ATOM    229  HG  SER A  31     -24.048   7.212   6.087  1.00 10.00      A   
ATOM    230  C   SER A  31     -26.771  10.322   6.114  1.00 10.00      A   
ATOM    231  O   SER A  31     -26.912  10.894   7.195  1.00 10.00      A   
ATOM    232  N   LEU A  32     -26.804  10.966   4.957  1.00 10.00      A   
ATOM    233  HN  LEU A  32     -26.700  10.462   4.121  1.00 10.00      A   
ATOM    234  CA  LEU A  32     -26.987  12.402   4.900  1.00 10.00      A   
ATOM    235  CB  LEU A  32     -25.838  13.057   4.131  1.00 10.00      A   
ATOM    236  CG  LEU A  32     -24.622  13.484   4.955  1.00 10.00      A   
ATOM    237  CD1 LEU A  32     -23.496  13.940   4.042  1.00 10.00      A   
ATOM    238  CD2 LEU A  32     -25.000  14.596   5.922  1.00 10.00      A   
ATOM    239  C   LEU A  32     -28.329  12.793   4.289  1.00 10.00      A   
ATOM    240  O   LEU A  32     -28.571  13.973   4.036  1.00 10.00      A   
ATOM    241  N   VAL A  33     -29.205  11.821   4.049  1.00 10.00      A   
ATOM    242  HN  VAL A  33     -28.969  10.889   4.254  1.00 10.00      A   
ATOM    243  CA  VAL A  33     -30.512  12.129   3.471  1.00 10.00      A   
ATOM    244  CB  VAL A  33     -31.093  10.981   2.617  1.00 10.00      A   
ATOM    245  CG1 VAL A  33     -30.145  10.636   1.483  1.00 10.00      A   
ATOM    246  CG2 VAL A  33     -31.390   9.753   3.461  1.00 10.00      A   
ATOM    247  C   VAL A  33     -31.509  12.572   4.543  1.00 10.00      A   
ATOM    248  O   VAL A  33     -32.311  13.482   4.319  1.00 10.00      A   
ATOM    249  N   CYS A  34     -31.432  11.941   5.711  1.00 10.00      A   
ATOM    250  HN  CYS A  34     -30.764  11.233   5.824  1.00 10.00      A   
ATOM    251  CA  CYS A  34     -32.307  12.256   6.832  1.00 10.00      A   
ATOM    252  CB  CYS A  34     -33.762  11.900   6.508  1.00 10.00      A   
ATOM    253  SG  CYS A  34     -34.034  10.149   6.152  1.00 10.00      A   
ATOM    254  HG  CYS A  34     -35.169  10.038   5.479  1.00 10.00      A   
ATOM    255  C   CYS A  34     -31.844  11.483   8.060  1.00 10.00      A   
ATOM    256  O   CYS A  34     -31.002  10.588   7.950  1.00 10.00      A   
ATOM    257  N   LYS A  35     -32.392  11.819   9.219  1.00 10.00      A   
ATOM    258  HN  LYS A  35     -33.075  12.541   9.242  1.00 10.00      A   
ATOM    259  CA  LYS A  35     -32.020  11.152  10.462  1.00 10.00      A   
ATOM    260  CB  LYS A  35     -32.625  11.892  11.656  1.00 10.00      A   
ATOM    261  CG  LYS A  35     -32.064  11.488  13.011  1.00 10.00      A   
ATOM    262  CD  LYS A  35     -32.717  12.294  14.120  1.00 10.00      A   
ATOM    263  CE  LYS A  35     -31.683  12.946  15.020  1.00 10.00      A   
ATOM    264  NZ  LYS A  35     -31.249  12.050  16.124  1.00 10.00      A   
ATOM    265  HZ1 LYS A  35     -32.014  11.932  16.817  1.00 10.00      A   
ATOM    266  HZ2 LYS A  35     -30.421  12.456  16.603  1.00 10.00      A   
ATOM    267  HZ3 LYS A  35     -30.987  11.115  15.749  1.00 10.00      A   
ATOM    268  C   LYS A  35     -32.483   9.699  10.462  1.00 10.00      A   
ATOM    269  O   LYS A  35     -31.790   8.814  10.970  1.00 10.00      A   
ATOM    270  N   SER A  36     -33.649   9.465   9.871  1.00 10.00      A   
ATOM    271  HN  SER A  36     -34.135  10.217   9.469  1.00 10.00      A   
ATOM    272  CA  SER A  36     -34.227   8.127   9.802  1.00 10.00      A   
ATOM    273  CB  SER A  36     -35.573   8.159   9.072  1.00 10.00      A   
ATOM    274  OG  SER A  36     -36.129   6.858   8.961  1.00 10.00      A   
ATOM    275  HG  SER A  36     -36.651   6.665   9.749  1.00 10.00      A   
ATOM    276  C   SER A  36     -33.287   7.129   9.133  1.00 10.00      A   
ATOM    277  O   SER A  36     -32.935   6.101   9.718  1.00 10.00      A   
ATOM    278  N   TRP A  37     -32.869   7.441   7.913  1.00 10.00      A   
ATOM    279  HN  TRP A  37     -33.161   8.284   7.506  1.00 10.00      A   
ATOM    280  CA  TRP A  37     -31.985   6.560   7.161  1.00 10.00      A   
ATOM    281  CB  TRP A  37     -31.918   6.972   5.688  1.00 10.00      A   
ATOM    282  CG  TRP A  37     -33.193   6.720   4.936  1.00 10.00      A   
ATOM    283  CD1 TRP A  37     -34.462   6.778   5.434  1.00 10.00      A   
ATOM    284  CD2 TRP A  37     -33.325   6.378   3.550  1.00 10.00      A   
ATOM    285  NE1 TRP A  37     -35.374   6.491   4.452  1.00 10.00      A   
ATOM    286  HE1 TRP A  37     -36.351   6.470   4.570  1.00 10.00      A   
ATOM    287  CE2 TRP A  37     -34.703   6.241   3.285  1.00 10.00      A   
ATOM    288  CE3 TRP A  37     -32.418   6.173   2.507  1.00 10.00      A   
ATOM    289  CZ2 TRP A  37     -35.191   5.911   2.023  1.00 10.00      A   
ATOM    290  CZ3 TRP A  37     -32.906   5.846   1.256  1.00 10.00      A   
ATOM    291  CH2 TRP A  37     -34.280   5.716   1.024  1.00 10.00      A   
ATOM    292  C   TRP A  37     -30.594   6.501   7.779  1.00 10.00      A   
ATOM    293  O   TRP A  37     -29.925   5.468   7.724  1.00 10.00      A   
ATOM    294  N   TYR A  38     -30.165   7.612   8.371  1.00 10.00      A   
ATOM    295  HN  TYR A  38     -30.737   8.407   8.362  1.00 10.00      A   
ATOM    296  CA  TYR A  38     -28.857   7.684   9.014  1.00 10.00      A   
ATOM    297  CB  TYR A  38     -28.583   9.095   9.551  1.00 10.00      A   
ATOM    298  CG  TYR A  38     -27.490   9.155  10.596  1.00 10.00      A   
ATOM    299  CD1 TYR A  38     -27.762   9.591  11.886  1.00 10.00      A   
ATOM    300  CD2 TYR A  38     -26.191   8.766  10.297  1.00 10.00      A   
ATOM    301  CE1 TYR A  38     -26.773   9.634  12.848  1.00 10.00      A   
ATOM    302  CE2 TYR A  38     -25.195   8.807  11.252  1.00 10.00      A   
ATOM    303  CZ  TYR A  38     -25.491   9.241  12.526  1.00 10.00      A   
ATOM    304  OH  TYR A  38     -24.507   9.271  13.485  1.00 10.00      A   
ATOM    305  HH  TYR A  38     -24.916   9.225  14.361  1.00 10.00      A   
ATOM    306  C   TYR A  38     -28.730   6.646  10.127  1.00 10.00      A   
ATOM    307  O   TYR A  38     -27.733   5.924  10.200  1.00 10.00      A   
ATOM    308  N   GLU A  39     -29.754   6.555  10.970  1.00 10.00      A   
ATOM    309  HN  GLU A  39     -30.528   7.148  10.849  1.00 10.00      A   
ATOM    310  CA  GLU A  39     -29.756   5.608  12.080  1.00 10.00      A   
ATOM    311  CB  GLU A  39     -30.944   5.866  13.004  1.00 10.00      A   
ATOM    312  CG  GLU A  39     -30.850   7.180  13.760  1.00 10.00      A   
ATOM    313  CD  GLU A  39     -29.881   7.108  14.918  1.00 10.00      A   
ATOM    314  OE1 GLU A  39     -30.344   6.984  16.069  1.00 10.00      A   
ATOM    315  OE2 GLU A  39     -28.656   7.168  14.688  1.00 10.00      A   
ATOM    316  C   GLU A  39     -29.748   4.158  11.599  1.00 10.00      A   
ATOM    317  O   GLU A  39     -29.365   3.252  12.336  1.00 10.00      A   
ATOM    318  N   ILE A  40     -30.169   3.938  10.366  1.00 10.00      A   
ATOM    319  HN  ILE A  40     -30.475   4.693   9.822  1.00 10.00      A   
ATOM    320  CA  ILE A  40     -30.185   2.593   9.805  1.00 10.00      A   
ATOM    321  CB  ILE A  40     -31.340   2.390   8.804  1.00 10.00      A   
ATOM    322  CG1 ILE A  40     -32.660   2.881   9.406  1.00 10.00      A   
ATOM    323  CG2 ILE A  40     -31.453   0.920   8.420  1.00 10.00      A   
ATOM    324  CD1 ILE A  40     -33.813   2.895   8.427  1.00 10.00      A   
ATOM    325  C   ILE A  40     -28.851   2.281   9.129  1.00 10.00      A   
ATOM    326  O   ILE A  40     -28.313   1.182   9.268  1.00 10.00      A   
ATOM    327  N   GLU A  41     -28.316   3.259   8.409  1.00 10.00      A   
ATOM    328  HN  GLU A  41     -28.797   4.115   8.334  1.00 10.00      A   
ATOM    329  CA  GLU A  41     -27.044   3.098   7.714  1.00 10.00      A   
ATOM    330  CB  GLU A  41     -26.738   4.352   6.882  1.00 10.00      A   
ATOM    331  CG  GLU A  41     -25.678   4.164   5.804  1.00 10.00      A   
ATOM    332  CD  GLU A  41     -24.264   4.431   6.295  1.00 10.00      A   
ATOM    333  OE1 GLU A  41     -23.913   5.608   6.495  1.00 10.00      A   
ATOM    334  OE2 GLU A  41     -23.490   3.466   6.462  1.00 10.00      A   
ATOM    335  C   GLU A  41     -25.913   2.829   8.706  1.00 10.00      A   
ATOM    336  O   GLU A  41     -25.104   1.920   8.513  1.00 10.00      A   
ATOM    337  N   ARG A  42     -25.891   3.603   9.785  1.00 10.00      A   
ATOM    338  HN  ARG A  42     -26.590   4.288   9.893  1.00 10.00      A   
ATOM    339  CA  ARG A  42     -24.858   3.472  10.812  1.00 10.00      A   
ATOM    340  CB  ARG A  42     -24.986   4.582  11.859  1.00 10.00      A   
ATOM    341  CG  ARG A  42     -26.265   4.520  12.680  1.00 10.00      A   
ATOM    342  CD  ARG A  42     -26.248   5.530  13.815  1.00 10.00      A   
ATOM    343  NE  ARG A  42     -25.595   5.007  15.017  1.00 10.00      A   
ATOM    344  HE  ARG A  42     -24.704   4.596  14.905  1.00 10.00      A   
ATOM    345  CZ  ARG A  42     -26.130   5.070  16.239  1.00 10.00      A   
ATOM    346  NH1 ARG A  42     -27.320   5.629  16.418  1.00 10.00      A   
ATOM    347 HH11 ARG A  42     -27.845   6.031  15.599  1.00 10.00      A   
ATOM    348 HH12 ARG A  42     -27.740   5.681  17.373  1.00 10.00      A   
ATOM    349  NH2 ARG A  42     -25.470   4.590  17.286  1.00 10.00      A   
ATOM    350 HH21 ARG A  42     -24.520   4.169  17.166  1.00 10.00      A   
ATOM    351 HH22 ARG A  42     -25.894   4.639  18.239  1.00 10.00      A   
ATOM    352  C   ARG A  42     -24.874   2.099  11.493  1.00 10.00      A   
ATOM    353  O   ARG A  42     -23.880   1.676  12.083  1.00 10.00      A   
ATOM    354  N   TRP A  43     -25.992   1.398  11.388  1.00 10.00      A   
ATOM    355  HN  TRP A  43     -26.737   1.761  10.870  1.00 10.00      A   
ATOM    356  CA  TRP A  43     -26.130   0.093  12.010  1.00 10.00      A   
ATOM    357  CB  TRP A  43     -27.502  -0.048  12.672  1.00 10.00      A   
ATOM    358  CG  TRP A  43     -27.513   0.347  14.117  1.00 10.00      A   
ATOM    359  CD1 TRP A  43     -27.653   1.607  14.623  1.00 10.00      A   
ATOM    360  CD2 TRP A  43     -27.385  -0.526  15.244  1.00 10.00      A   
ATOM    361  NE1 TRP A  43     -27.616   1.572  15.993  1.00 10.00      A   
ATOM    362  HE1 TRP A  43     -27.694   2.350  16.582  1.00 10.00      A   
ATOM    363  CE2 TRP A  43     -27.453   0.274  16.401  1.00 10.00      A   
ATOM    364  CE3 TRP A  43     -27.217  -1.908  15.386  1.00 10.00      A   
ATOM    365  CZ2 TRP A  43     -27.358  -0.260  17.684  1.00 10.00      A   
ATOM    366  CZ3 TRP A  43     -27.124  -2.436  16.658  1.00 10.00      A   
ATOM    367  CH2 TRP A  43     -27.197  -1.615  17.791  1.00 10.00      A   
ATOM    368  C   TRP A  43     -25.896  -1.044  11.022  1.00 10.00      A   
ATOM    369  O   TRP A  43     -25.934  -2.211  11.398  1.00 10.00      A   
ATOM    370  N   CYS A  44     -25.650  -0.717   9.761  1.00 10.00      A   
ATOM    371  HN  CYS A  44     -25.622   0.231   9.500  1.00 10.00      A   
ATOM    372  CA  CYS A  44     -25.426  -1.752   8.761  1.00 10.00      A   
ATOM    373  CB  CYS A  44     -26.597  -1.852   7.784  1.00 10.00      A   
ATOM    374  SG  CYS A  44     -27.041  -0.296   6.986  1.00 10.00      A   
ATOM    375  HG  CYS A  44     -27.867   0.352   7.801  1.00 10.00      A   
ATOM    376  C   CYS A  44     -24.104  -1.579   8.023  1.00 10.00      A   
ATOM    377  O   CYS A  44     -23.794  -2.341   7.106  1.00 10.00      A   
ATOM    378  N   ARG A  45     -23.327  -0.575   8.410  1.00 10.00      A   
ATOM    379  HN  ARG A  45     -23.625   0.017   9.132  1.00 10.00      A   
ATOM    380  CA  ARG A  45     -22.035  -0.342   7.778  1.00 10.00      A   
ATOM    381  CB  ARG A  45     -21.528   1.085   8.021  1.00 10.00      A   
ATOM    382  CG  ARG A  45     -20.419   1.499   7.063  1.00 10.00      A   
ATOM    383  CD  ARG A  45     -19.896   2.894   7.358  1.00 10.00      A   
ATOM    384  NE  ARG A  45     -20.816   3.942   6.916  1.00 10.00      A   
ATOM    385  HE  ARG A  45     -21.786   3.768   7.011  1.00 10.00      A   
ATOM    386  CZ  ARG A  45     -20.426   5.099   6.379  1.00 10.00      A   
ATOM    387  NH1 ARG A  45     -19.133   5.361   6.199  1.00 10.00      A   
ATOM    388 HH11 ARG A  45     -18.837   6.272   5.775  1.00 10.00      A   
ATOM    389 HH12 ARG A  45     -18.409   4.664   6.475  1.00 10.00      A   
ATOM    390  NH2 ARG A  45     -21.330   6.008   6.049  1.00 10.00      A   
ATOM    391 HH21 ARG A  45     -22.357   5.818   6.214  1.00 10.00      A   
ATOM    392 HH22 ARG A  45     -21.034   6.916   5.627  1.00 10.00      A   
ATOM    393  C   ARG A  45     -21.026  -1.375   8.274  1.00 10.00      A   
ATOM    394  O   ARG A  45     -20.477  -1.256   9.367  1.00 10.00      A   
ATOM    395  N   ARG A  46     -20.791  -2.386   7.453  1.00 10.00      A   
ATOM    396  HN  ARG A  46     -21.256  -2.413   6.592  1.00 10.00      A   
ATOM    397  CA  ARG A  46     -19.882  -3.469   7.801  1.00 10.00      A   
ATOM    398  CB  ARG A  46     -20.240  -4.727   7.011  1.00 10.00      A   
ATOM    399  CG  ARG A  46     -21.686  -5.166   7.171  1.00 10.00      A   
ATOM    400  CD  ARG A  46     -22.198  -5.819   5.901  1.00 10.00      A   
ATOM    401  NE  ARG A  46     -23.635  -6.084   5.955  1.00 10.00      A   
ATOM    402  HE  ARG A  46     -24.148  -5.648   6.674  1.00 10.00      A   
ATOM    403  CZ  ARG A  46     -24.268  -6.883   5.096  1.00 10.00      A   
ATOM    404  NH1 ARG A  46     -23.595  -7.485   4.118  1.00 10.00      A   
ATOM    405 HH11 ARG A  46     -22.566  -7.341   4.020  1.00 10.00      A   
ATOM    406 HH12 ARG A  46     -24.094  -8.110   3.447  1.00 10.00      A   
ATOM    407  NH2 ARG A  46     -25.580  -7.065   5.193  1.00 10.00      A   
ATOM    408 HH21 ARG A  46     -26.123  -6.585   5.945  1.00 10.00      A   
ATOM    409 HH22 ARG A  46     -26.072  -7.690   4.519  1.00 10.00      A   
ATOM    410  C   ARG A  46     -18.420  -3.111   7.584  1.00 10.00      A   
ATOM    411  O   ARG A  46     -17.533  -3.841   8.020  1.00 10.00      A   
ATOM    412  N   LYS A  47     -18.162  -1.990   6.931  1.00 10.00      A   
ATOM    413  HN  LYS A  47     -18.900  -1.422   6.631  1.00 10.00      A   
ATOM    414  CA  LYS A  47     -16.791  -1.577   6.676  1.00 10.00      A   
ATOM    415  CB  LYS A  47     -16.333  -2.005   5.277  1.00 10.00      A   
ATOM    416  CG  LYS A  47     -17.145  -1.411   4.136  1.00 10.00      A   
ATOM    417  CD  LYS A  47     -16.271  -1.101   2.929  1.00 10.00      A   
ATOM    418  CE  LYS A  47     -15.181  -0.099   3.281  1.00 10.00      A   
ATOM    419  NZ  LYS A  47     -14.369   0.285   2.101  1.00 10.00      A   
ATOM    420  HZ1 LYS A  47     -13.355   0.200   2.323  1.00 10.00      A   
ATOM    421  HZ2 LYS A  47     -14.571   1.277   1.830  1.00 10.00      A   
ATOM    422  HZ3 LYS A  47     -14.589  -0.332   1.294  1.00 10.00      A   
ATOM    423  C   LYS A  47     -16.600  -0.078   6.866  1.00 10.00      A   
ATOM    424  O   LYS A  47     -17.418   0.725   6.420  1.00 10.00      A   
ATOM    425  N   VAL A  48     -15.521   0.290   7.541  1.00 10.00      A   
ATOM    426  HN  VAL A  48     -14.914  -0.400   7.895  1.00 10.00      A   
ATOM    427  CA  VAL A  48     -15.202   1.691   7.766  1.00 10.00      A   
ATOM    428  CB  VAL A  48     -15.400   2.136   9.235  1.00 10.00      A   
ATOM    429  CG1 VAL A  48     -16.878   2.254   9.575  1.00 10.00      A   
ATOM    430  CG2 VAL A  48     -14.697   1.193  10.200  1.00 10.00      A   
ATOM    431  C   VAL A  48     -13.775   1.985   7.323  1.00 10.00      A   
ATOM    432  O   VAL A  48     -12.829   1.302   7.728  1.00 10.00      A   
ATOM    433  N   PHE A  49     -13.629   2.973   6.464  1.00 10.00      A   
ATOM    434  HN  PHE A  49     -14.424   3.462   6.156  1.00 10.00      A   
ATOM    435  CA  PHE A  49     -12.321   3.365   5.972  1.00 10.00      A   
ATOM    436  CB  PHE A  49     -12.255   3.281   4.444  1.00 10.00      A   
ATOM    437  CG  PHE A  49     -10.940   3.733   3.874  1.00 10.00      A   
ATOM    438  CD1 PHE A  49      -9.782   3.010   4.105  1.00 10.00      A   
ATOM    439  CD2 PHE A  49     -10.862   4.887   3.112  1.00 10.00      A   
ATOM    440  CE1 PHE A  49      -8.572   3.428   3.587  1.00 10.00      A   
ATOM    441  CE2 PHE A  49      -9.657   5.311   2.592  1.00 10.00      A   
ATOM    442  CZ  PHE A  49      -8.510   4.581   2.830  1.00 10.00      A   
ATOM    443  C   PHE A  49     -11.996   4.772   6.443  1.00 10.00      A   
ATOM    444  O   PHE A  49     -12.610   5.747   6.000  1.00 10.00      A   
ATOM    445  N   ILE A  50     -11.042   4.872   7.352  1.00 10.00      A   
ATOM    446  HN  ILE A  50     -10.583   4.057   7.661  1.00 10.00      A   
ATOM    447  CA  ILE A  50     -10.643   6.158   7.889  1.00 10.00      A   
ATOM    448  CB  ILE A  50     -10.475   6.101   9.421  1.00 10.00      A   
ATOM    449  CG1 ILE A  50     -11.654   5.363  10.072  1.00 10.00      A   
ATOM    450  CG2 ILE A  50     -10.339   7.500  10.001  1.00 10.00      A   
ATOM    451  CD1 ILE A  50     -12.991   6.054   9.909  1.00 10.00      A   
ATOM    452  C   ILE A  50      -9.339   6.609   7.244  1.00 10.00      A   
ATOM    453  O   ILE A  50      -8.323   5.914   7.329  1.00 10.00      A   
ATOM    454  N   GLY A  51      -9.384   7.763   6.585  1.00 10.00      A   
ATOM    455  HN  GLY A  51     -10.233   8.253   6.541  1.00 10.00      A   
ATOM    456  CA  GLY A  51      -8.208   8.298   5.921  1.00 10.00      A   
ATOM    457  C   GLY A  51      -7.063   8.565   6.877  1.00 10.00      A   
ATOM    458  O   GLY A  51      -5.901   8.360   6.532  1.00 10.00      A   
ATOM    459  N   ASN A  52      -7.390   9.028   8.076  1.00 10.00      A   
ATOM    460  HN  ASN A  52      -8.334   9.172   8.291  1.00 10.00      A   
ATOM    461  CA  ASN A  52      -6.382   9.320   9.088  1.00 10.00      A   
ATOM    462  CB  ASN A  52      -6.053  10.821   9.119  1.00 10.00      A   
ATOM    463  CG  ASN A  52      -5.040  11.186  10.190  1.00 10.00      A   
ATOM    464  OD1 ASN A  52      -4.252  10.349  10.630  1.00 10.00      A   
ATOM    465  ND2 ASN A  52      -5.050  12.439  10.621  1.00 10.00      A   
ATOM    466 HD21 ASN A  52      -5.698  13.062  10.231  1.00 10.00      A   
ATOM    467 HD22 ASN A  52      -4.400  12.697  11.314  1.00 10.00      A   
ATOM    468  C   ASN A  52      -6.869   8.851  10.451  1.00 10.00      A   
ATOM    469  O   ASN A  52      -7.934   9.263  10.911  1.00 10.00      A   
ATOM    470  N   CYS A  53      -6.082   7.998  11.093  1.00 10.00      A   
ATOM    471  HN  CYS A  53      -5.233   7.724  10.675  1.00 10.00      A   
ATOM    472  CA  CYS A  53      -6.433   7.451  12.400  1.00 10.00      A   
ATOM    473  CB  CYS A  53      -5.369   6.457  12.872  1.00 10.00      A   
ATOM    474  SG  CYS A  53      -3.680   7.101  12.856  1.00 10.00      A   
ATOM    475  HG  CYS A  53      -2.893   6.148  12.373  1.00 10.00      A   
ATOM    476  C   CYS A  53      -6.639   8.534  13.456  1.00 10.00      A   
ATOM    477  O   CYS A  53      -7.422   8.360  14.385  1.00 10.00      A   
ATOM    478  N   TYR A  54      -5.952   9.657  13.309  1.00 10.00      A   
ATOM    479  HN  TYR A  54      -5.357   9.761  12.537  1.00 10.00      A   
ATOM    480  CA  TYR A  54      -6.065  10.740  14.276  1.00 10.00      A   
ATOM    481  CB  TYR A  54      -4.701  11.364  14.545  1.00 10.00      A   
ATOM    482  CG  TYR A  54      -3.743  10.428  15.246  1.00 10.00      A   
ATOM    483  CD1 TYR A  54      -2.451  10.236  14.773  1.00 10.00      A   
ATOM    484  CD2 TYR A  54      -4.130   9.739  16.389  1.00 10.00      A   
ATOM    485  CE1 TYR A  54      -1.573   9.388  15.420  1.00 10.00      A   
ATOM    486  CE2 TYR A  54      -3.260   8.888  17.040  1.00 10.00      A   
ATOM    487  CZ  TYR A  54      -1.983   8.717  16.552  1.00 10.00      A   
ATOM    488  OH  TYR A  54      -1.110   7.881  17.205  1.00 10.00      A   
ATOM    489  HH  TYR A  54      -0.703   8.367  17.947  1.00 10.00      A   
ATOM    490  C   TYR A  54      -7.080  11.799  13.855  1.00 10.00      A   
ATOM    491  O   TYR A  54      -7.140  12.882  14.439  1.00 10.00      A   
ATOM    492  N   ALA A  55      -7.888  11.486  12.850  1.00 10.00      A   
ATOM    493  HN  ALA A  55      -7.798  10.610  12.409  1.00 10.00      A   
ATOM    494  CA  ALA A  55      -8.903  12.421  12.380  1.00 10.00      A   
ATOM    495  CB  ALA A  55      -9.166  12.229  10.895  1.00 10.00      A   
ATOM    496  C   ALA A  55     -10.193  12.262  13.178  1.00 10.00      A   
ATOM    497  O   ALA A  55     -11.067  13.128  13.143  1.00 10.00      A   
ATOM    498  N   VAL A  56     -10.293  11.156  13.900  1.00 10.00      A   
ATOM    499  HN  VAL A  56      -9.548  10.518  13.899  1.00 10.00      A   
ATOM    500  CA  VAL A  56     -11.470  10.858  14.705  1.00 10.00      A   
ATOM    501  CB  VAL A  56     -12.576  10.205  13.834  1.00 10.00      A   
ATOM    502  CG1 VAL A  56     -12.156   8.827  13.344  1.00 10.00      A   
ATOM    503  CG2 VAL A  56     -13.909  10.148  14.566  1.00 10.00      A   
ATOM    504  C   VAL A  56     -11.098   9.931  15.864  1.00 10.00      A   
ATOM    505  O   VAL A  56     -10.121   9.191  15.779  1.00 10.00      A   
ATOM    506  N   SER A  57     -11.851  10.007  16.955  1.00 10.00      A   
ATOM    507  HN  SER A  57     -12.581  10.656  16.990  1.00 10.00      A   
ATOM    508  CA  SER A  57     -11.611   9.165  18.114  1.00 10.00      A   
ATOM    509  CB  SER A  57     -12.191   9.833  19.362  1.00 10.00      A   
ATOM    510  OG  SER A  57     -12.395  11.222  19.145  1.00 10.00      A   
ATOM    511  HG  SER A  57     -12.934  11.581  19.859  1.00 10.00      A   
ATOM    512  C   SER A  57     -12.248   7.788  17.905  1.00 10.00      A   
ATOM    513  O   SER A  57     -13.291   7.675  17.255  1.00 10.00      A   
ATOM    514  N   PRO A  58     -11.626   6.725  18.444  1.00 10.00      A   
ATOM    515  CA  PRO A  58     -12.140   5.355  18.313  1.00 10.00      A   
ATOM    516  CB  PRO A  58     -11.199   4.528  19.196  1.00 10.00      A   
ATOM    517  CG  PRO A  58      -9.948   5.332  19.276  1.00 10.00      A   
ATOM    518  CD  PRO A  58     -10.372   6.772  19.215  1.00 10.00      A   
ATOM    519  C   PRO A  58     -13.569   5.243  18.834  1.00 10.00      A   
ATOM    520  O   PRO A  58     -14.426   4.625  18.203  1.00 10.00      A   
ATOM    521  N   ALA A  59     -13.823   5.881  19.974  1.00 10.00      A   
ATOM    522  HN  ALA A  59     -13.099   6.376  20.410  1.00 10.00      A   
ATOM    523  CA  ALA A  59     -15.139   5.862  20.599  1.00 10.00      A   
ATOM    524  CB  ALA A  59     -15.116   6.622  21.915  1.00 10.00      A   
ATOM    525  C   ALA A  59     -16.214   6.420  19.670  1.00 10.00      A   
ATOM    526  O   ALA A  59     -17.327   5.902  19.626  1.00 10.00      A   
ATOM    527  N   THR A  60     -15.872   7.462  18.919  1.00 10.00      A   
ATOM    528  HN  THR A  60     -14.961   7.821  18.980  1.00 10.00      A   
ATOM    529  CA  THR A  60     -16.810   8.086  17.997  1.00 10.00      A   
ATOM    530  CB  THR A  60     -16.167   9.321  17.344  1.00 10.00      A   
ATOM    531  OG1 THR A  60     -15.329   9.969  18.307  1.00 10.00      A   
ATOM    532  HG1 THR A  60     -15.882  10.430  18.951  1.00 10.00      A   
ATOM    533  CG2 THR A  60     -17.229  10.303  16.865  1.00 10.00      A   
ATOM    534  C   THR A  60     -17.243   7.104  16.910  1.00 10.00      A   
ATOM    535  O   THR A  60     -18.431   6.975  16.612  1.00 10.00      A   
ATOM    536  N   VAL A  61     -16.274   6.399  16.338  1.00 10.00      A   
ATOM    537  HN  VAL A  61     -15.348   6.533  16.635  1.00 10.00      A   
ATOM    538  CA  VAL A  61     -16.553   5.426  15.289  1.00 10.00      A   
ATOM    539  CB  VAL A  61     -15.256   4.884  14.656  1.00 10.00      A   
ATOM    540  CG1 VAL A  61     -15.566   4.080  13.399  1.00 10.00      A   
ATOM    541  CG2 VAL A  61     -14.304   6.023  14.337  1.00 10.00      A   
ATOM    542  C   VAL A  61     -17.364   4.261  15.842  1.00 10.00      A   
ATOM    543  O   VAL A  61     -18.343   3.836  15.234  1.00 10.00      A   
ATOM    544  N   ILE A  62     -16.959   3.776  17.011  1.00 10.00      A   
ATOM    545  HN  ILE A  62     -16.175   4.180  17.447  1.00 10.00      A   
ATOM    546  CA  ILE A  62     -17.631   2.660  17.667  1.00 10.00      A   
ATOM    547  CB  ILE A  62     -16.881   2.237  18.952  1.00 10.00      A   
ATOM    548  CG1 ILE A  62     -15.501   1.673  18.606  1.00 10.00      A   
ATOM    549  CG2 ILE A  62     -17.689   1.216  19.740  1.00 10.00      A   
ATOM    550  CD1 ILE A  62     -14.587   1.519  19.801  1.00 10.00      A   
ATOM    551  C   ILE A  62     -19.079   3.003  18.019  1.00 10.00      A   
ATOM    552  O   ILE A  62     -19.989   2.198  17.809  1.00 10.00      A   
ATOM    553  N   ARG A  63     -19.290   4.194  18.564  1.00 10.00      A   
ATOM    554  HN  ARG A  63     -18.525   4.796  18.716  1.00 10.00      A   
ATOM    555  CA  ARG A  63     -20.624   4.627  18.950  1.00 10.00      A   
ATOM    556  CB  ARG A  63     -20.554   5.909  19.780  1.00 10.00      A   
ATOM    557  CG  ARG A  63     -21.659   6.031  20.815  1.00 10.00      A   
ATOM    558  CD  ARG A  63     -21.100   6.406  22.178  1.00 10.00      A   
ATOM    559  NE  ARG A  63     -20.723   7.814  22.245  1.00 10.00      A   
ATOM    560  HE  ARG A  63     -21.170   8.430  21.621  1.00 10.00      A   
ATOM    561  CZ  ARG A  63     -19.822   8.305  23.091  1.00 10.00      A   
ATOM    562  NH1 ARG A  63     -19.202   7.501  23.947  1.00 10.00      A   
ATOM    563 HH11 ARG A  63     -18.496   7.890  24.605  1.00 10.00      A   
ATOM    564 HH12 ARG A  63     -19.422   6.480  23.967  1.00 10.00      A   
ATOM    565  NH2 ARG A  63     -19.546   9.606  23.090  1.00 10.00      A   
ATOM    566 HH21 ARG A  63     -20.032  10.249  22.424  1.00 10.00      A   
ATOM    567 HH22 ARG A  63     -18.845   9.995  23.759  1.00 10.00      A   
ATOM    568  C   ARG A  63     -21.518   4.827  17.729  1.00 10.00      A   
ATOM    569  O   ARG A  63     -22.701   4.474  17.747  1.00 10.00      A   
ATOM    570  N   ARG A  64     -20.951   5.385  16.666  1.00 10.00      A   
ATOM    571  HN  ARG A  64     -20.000   5.637  16.705  1.00 10.00      A   
ATOM    572  CA  ARG A  64     -21.709   5.624  15.442  1.00 10.00      A   
ATOM    573  CB  ARG A  64     -21.011   6.642  14.536  1.00 10.00      A   
ATOM    574  CG  ARG A  64     -21.288   8.096  14.899  1.00 10.00      A   
ATOM    575  CD  ARG A  64     -20.782   9.052  13.823  1.00 10.00      A   
ATOM    576  NE  ARG A  64     -21.446   8.826  12.534  1.00 10.00      A   
ATOM    577  HE  ARG A  64     -22.032   8.049  12.465  1.00 10.00      A   
ATOM    578  CZ  ARG A  64     -21.316   9.628  11.474  1.00 10.00      A   
ATOM    579  NH1 ARG A  64     -20.557  10.715  11.539  1.00 10.00      A   
ATOM    580 HH11 ARG A  64     -20.459  11.337  10.709  1.00 10.00      A   
ATOM    581 HH12 ARG A  64     -20.046  10.957  12.431  1.00 10.00      A   
ATOM    582  NH2 ARG A  64     -21.942   9.336  10.336  1.00 10.00      A   
ATOM    583 HH21 ARG A  64     -22.535   8.486  10.267  1.00 10.00      A   
ATOM    584 HH22 ARG A  64     -21.830   9.963   9.503  1.00 10.00      A   
ATOM    585  C   ARG A  64     -21.986   4.327  14.688  1.00 10.00      A   
ATOM    586  O   ARG A  64     -23.127   4.044  14.333  1.00 10.00      A   
ATOM    587  N   PHE A  65     -20.945   3.535  14.460  1.00 10.00      A   
ATOM    588  HN  PHE A  65     -20.058   3.795  14.796  1.00 10.00      A   
ATOM    589  CA  PHE A  65     -21.083   2.273  13.739  1.00 10.00      A   
ATOM    590  CB  PHE A  65     -20.251   2.302  12.454  1.00 10.00      A   
ATOM    591  CG  PHE A  65     -20.412   3.554  11.641  1.00 10.00      A   
ATOM    592  CD1 PHE A  65     -19.455   4.556  11.691  1.00 10.00      A   
ATOM    593  CD2 PHE A  65     -21.514   3.732  10.828  1.00 10.00      A   
ATOM    594  CE1 PHE A  65     -19.596   5.709  10.943  1.00 10.00      A   
ATOM    595  CE2 PHE A  65     -21.663   4.882  10.077  1.00 10.00      A   
ATOM    596  CZ  PHE A  65     -20.701   5.873  10.134  1.00 10.00      A   
ATOM    597  C   PHE A  65     -20.637   1.107  14.613  1.00 10.00      A   
ATOM    598  O   PHE A  65     -19.450   0.793  14.677  1.00 10.00      A   
ATOM    599  N   PRO A  66     -21.582   0.447  15.303  1.00 10.00      A   
ATOM    600  CA  PRO A  66     -21.284  -0.676  16.189  1.00 10.00      A   
ATOM    601  CB  PRO A  66     -22.362  -0.518  17.258  1.00 10.00      A   
ATOM    602  CG  PRO A  66     -23.542   0.043  16.526  1.00 10.00      A   
ATOM    603  CD  PRO A  66     -23.019   0.765  15.307  1.00 10.00      A   
ATOM    604  C   PRO A  66     -21.417  -2.044  15.511  1.00 10.00      A   
ATOM    605  O   PRO A  66     -21.381  -3.083  16.175  1.00 10.00      A   
ATOM    606  N   LYS A  67     -21.555  -2.052  14.192  1.00 10.00      A   
ATOM    607  HN  LYS A  67     -21.549  -1.201  13.704  1.00 10.00      A   
ATOM    608  CA  LYS A  67     -21.698  -3.304  13.454  1.00 10.00      A   
ATOM    609  CB  LYS A  67     -23.130  -3.493  12.949  1.00 10.00      A   
ATOM    610  CG  LYS A  67     -24.047  -4.209  13.929  1.00 10.00      A   
ATOM    611  CD  LYS A  67     -25.290  -4.732  13.229  1.00 10.00      A   
ATOM    612  CE  LYS A  67     -26.191  -5.494  14.184  1.00 10.00      A   
ATOM    613  NZ  LYS A  67     -27.379  -6.056  13.491  1.00 10.00      A   
ATOM    614  HZ1 LYS A  67     -27.080  -6.673  12.710  1.00 10.00      A   
ATOM    615  HZ2 LYS A  67     -27.971  -5.291  13.107  1.00 10.00      A   
ATOM    616  HZ3 LYS A  67     -27.952  -6.615  14.155  1.00 10.00      A   
ATOM    617  C   LYS A  67     -20.703  -3.402  12.302  1.00 10.00      A   
ATOM    618  O   LYS A  67     -21.045  -3.853  11.210  1.00 10.00      A   
ATOM    619  N   VAL A  68     -19.473  -2.981  12.553  1.00 10.00      A   
ATOM    620  HN  VAL A  68     -19.262  -2.632  13.442  1.00 10.00      A   
ATOM    621  CA  VAL A  68     -18.428  -3.025  11.541  1.00 10.00      A   
ATOM    622  CB  VAL A  68     -17.466  -1.827  11.683  1.00 10.00      A   
ATOM    623  CG1 VAL A  68     -16.458  -1.804  10.546  1.00 10.00      A   
ATOM    624  CG2 VAL A  68     -18.243  -0.522  11.734  1.00 10.00      A   
ATOM    625  C   VAL A  68     -17.637  -4.330  11.636  1.00 10.00      A   
ATOM    626  O   VAL A  68     -17.331  -4.800  12.732  1.00 10.00      A   
ATOM    627  N   ARG A  69     -17.319  -4.914  10.489  1.00 10.00      A   
ATOM    628  HN  ARG A  69     -17.596  -4.492   9.644  1.00 10.00      A   
ATOM    629  CA  ARG A  69     -16.563  -6.158  10.445  1.00 10.00      A   
ATOM    630  CB  ARG A  69     -17.333  -7.238   9.678  1.00 10.00      A   
ATOM    631  CG  ARG A  69     -18.598  -7.735  10.361  1.00 10.00      A   
ATOM    632  CD  ARG A  69     -19.263  -8.812   9.521  1.00 10.00      A   
ATOM    633  NE  ARG A  69     -20.460  -9.371  10.150  1.00 10.00      A   
ATOM    634  HE  ARG A  69     -21.162  -8.742  10.428  1.00 10.00      A   
ATOM    635  CZ  ARG A  69     -20.650 -10.675  10.355  1.00 10.00      A   
ATOM    636  NH1 ARG A  69     -19.721 -11.545   9.993  1.00 10.00      A   
ATOM    637 HH11 ARG A  69     -19.870 -12.565  10.149  1.00 10.00      A   
ATOM    638 HH12 ARG A  69     -18.831 -11.216   9.546  1.00 10.00      A   
ATOM    639  NH2 ARG A  69     -21.773 -11.105  10.911  1.00 10.00      A   
ATOM    640 HH21 ARG A  69     -21.925 -12.125  11.075  1.00 10.00      A   
ATOM    641 HH22 ARG A  69     -22.516 -10.425  11.184  1.00 10.00      A   
ATOM    642  C   ARG A  69     -15.199  -5.948   9.796  1.00 10.00      A   
ATOM    643  O   ARG A  69     -14.259  -6.695  10.060  1.00 10.00      A   
ATOM    644  N   SER A  70     -15.101  -4.940   8.938  1.00 10.00      A   
ATOM    645  HN  SER A  70     -15.891  -4.379   8.761  1.00 10.00      A   
ATOM    646  CA  SER A  70     -13.856  -4.642   8.245  1.00 10.00      A   
ATOM    647  CB  SER A  70     -14.036  -4.860   6.737  1.00 10.00      A   
ATOM    648  OG  SER A  70     -12.791  -4.917   6.066  1.00 10.00      A   
ATOM    649  HG  SER A  70     -12.729  -5.746   5.569  1.00 10.00      A   
ATOM    650  C   SER A  70     -13.415  -3.207   8.522  1.00 10.00      A   
ATOM    651  O   SER A  70     -14.128  -2.259   8.193  1.00 10.00      A   
ATOM    652  N   VAL A  71     -12.248  -3.053   9.135  1.00 10.00      A   
ATOM    653  HN  VAL A  71     -11.727  -3.850   9.378  1.00 10.00      A   
ATOM    654  CA  VAL A  71     -11.716  -1.733   9.455  1.00 10.00      A   
ATOM    655  CB  VAL A  71     -11.542  -1.546  10.980  1.00 10.00      A   
ATOM    656  CG1 VAL A  71     -11.143  -0.115  11.316  1.00 10.00      A   
ATOM    657  CG2 VAL A  71     -12.810  -1.938  11.723  1.00 10.00      A   
ATOM    658  C   VAL A  71     -10.365  -1.516   8.775  1.00 10.00      A   
ATOM    659  O   VAL A  71      -9.504  -2.402   8.783  1.00 10.00      A   
ATOM    660  N   GLU A  72     -10.194  -0.341   8.179  1.00 10.00      A   
ATOM    661  HN  GLU A  72     -10.931   0.310   8.186  1.00 10.00      A   
ATOM    662  CA  GLU A  72      -8.950   0.016   7.509  1.00 10.00      A   
ATOM    663  CB  GLU A  72      -9.140  -0.019   5.993  1.00 10.00      A   
ATOM    664  CG  GLU A  72      -7.845   0.000   5.197  1.00 10.00      A   
ATOM    665  CD  GLU A  72      -8.043  -0.443   3.761  1.00 10.00      A   
ATOM    666  OE1 GLU A  72      -9.165  -0.280   3.232  1.00 10.00      A   
ATOM    667  OE2 GLU A  72      -7.081  -0.956   3.157  1.00 10.00      A   
ATOM    668  C   GLU A  72      -8.516   1.407   7.964  1.00 10.00      A   
ATOM    669  O   GLU A  72      -9.291   2.362   7.878  1.00 10.00      A   
ATOM    670  N   LEU A  73      -7.289   1.516   8.463  1.00 10.00      A   
ATOM    671  HN  LEU A  73      -6.708   0.725   8.489  1.00 10.00      A   
ATOM    672  CA  LEU A  73      -6.779   2.792   8.960  1.00 10.00      A   
ATOM    673  CB  LEU A  73      -6.773   2.800  10.492  1.00 10.00      A   
ATOM    674  CG  LEU A  73      -8.131   2.770  11.187  1.00 10.00      A   
ATOM    675  CD1 LEU A  73      -8.073   1.872  12.413  1.00 10.00      A   
ATOM    676  CD2 LEU A  73      -8.549   4.178  11.581  1.00 10.00      A   
ATOM    677  C   LEU A  73      -5.366   3.087   8.467  1.00 10.00      A   
ATOM    678  O   LEU A  73      -4.566   2.176   8.236  1.00 10.00      A   
ATOM    679  N   LYS A  74      -5.075   4.376   8.327  1.00 10.00      A   
ATOM    680  HN  LYS A  74      -5.768   5.040   8.520  1.00 10.00      A   
ATOM    681  CA  LYS A  74      -3.762   4.847   7.902  1.00 10.00      A   
ATOM    682  CB  LYS A  74      -3.863   5.616   6.584  1.00 10.00      A   
ATOM    683  CG  LYS A  74      -4.378   4.783   5.424  1.00 10.00      A   
ATOM    684  CD  LYS A  74      -4.559   5.624   4.172  1.00 10.00      A   
ATOM    685  CE  LYS A  74      -5.068   4.779   3.016  1.00 10.00      A   
ATOM    686  NZ  LYS A  74      -5.268   5.580   1.780  1.00 10.00      A   
ATOM    687  HZ1 LYS A  74      -6.076   6.222   1.886  1.00 10.00      A   
ATOM    688  HZ2 LYS A  74      -5.445   4.952   0.971  1.00 10.00      A   
ATOM    689  HZ3 LYS A  74      -4.417   6.145   1.581  1.00 10.00      A   
ATOM    690  C   LYS A  74      -3.193   5.748   8.993  1.00 10.00      A   
ATOM    691  O   LYS A  74      -3.937   6.494   9.634  1.00 10.00      A   
ATOM    692  N   GLY A  75      -1.884   5.676   9.209  1.00 10.00      A   
ATOM    693  HN  GLY A  75      -1.336   5.081   8.651  1.00 10.00      A   
ATOM    694  CA  GLY A  75      -1.264   6.481  10.250  1.00 10.00      A   
ATOM    695  C   GLY A  75      -0.150   7.372   9.750  1.00 10.00      A   
ATOM    696  O   GLY A  75      -0.363   8.557   9.500  1.00 10.00      A   
ATOM    697  N   LYS A  76       1.044   6.812   9.626  1.00 10.00      A   
ATOM    698  HN  LYS A  76       1.154   5.861   9.852  1.00 10.00      A   
ATOM    699  CA  LYS A  76       2.194   7.569   9.155  1.00 10.00      A   
ATOM    700  CB  LYS A  76       3.470   6.722   9.221  1.00 10.00      A   
ATOM    701  CG  LYS A  76       4.037   6.504  10.616  1.00 10.00      A   
ATOM    702  CD  LYS A  76       5.380   5.789  10.550  1.00 10.00      A   
ATOM    703  CE  LYS A  76       6.025   5.674  11.922  1.00 10.00      A   
ATOM    704  NZ  LYS A  76       7.431   5.199  11.841  1.00 10.00      A   
ATOM    705  HZ1 LYS A  76       7.918   5.372  12.741  1.00 10.00      A   
ATOM    706  HZ2 LYS A  76       7.940   5.709  11.091  1.00 10.00      A   
ATOM    707  HZ3 LYS A  76       7.462   4.173  11.636  1.00 10.00      A   
ATOM    708  C   LYS A  76       1.966   8.035   7.725  1.00 10.00      A   
ATOM    709  O   LYS A  76       1.445   7.282   6.905  1.00 10.00      A   
ATOM    710  N   PRO A  77       2.330   9.287   7.414  1.00 10.00      A   
ATOM    711  CA  PRO A  77       2.168   9.833   6.066  1.00 10.00      A   
ATOM    712  CB  PRO A  77       2.502  11.317   6.244  1.00 10.00      A   
ATOM    713  CG  PRO A  77       3.395  11.358   7.434  1.00 10.00      A   
ATOM    714  CD  PRO A  77       2.914  10.268   8.346  1.00 10.00      A   
ATOM    715  C   PRO A  77       3.142   9.187   5.079  1.00 10.00      A   
ATOM    716  O   PRO A  77       4.073   8.490   5.479  1.00 10.00      A   
ATOM    717  N   HIS A  78       2.926   9.440   3.799  1.00 10.00      A   
ATOM    718  HN  HIS A  78       2.170  10.015   3.555  1.00 10.00      A   
ATOM    719  CA  HIS A  78       3.767   8.893   2.737  1.00 10.00      A   
ATOM    720  CB  HIS A  78       3.232   9.368   1.377  1.00 10.00      A   
ATOM    721  CG  HIS A  78       4.005   8.901   0.180  1.00 10.00      A   
ATOM    722  ND1 HIS A  78       4.607   9.755  -0.711  1.00 10.00      A   
ATOM    723  HD1 HIS A  78       4.623  10.742  -0.646  1.00 10.00      A   
ATOM    724  CD2 HIS A  78       4.231   7.647  -0.289  1.00 10.00      A   
ATOM    725  CE1 HIS A  78       5.180   9.015  -1.671  1.00 10.00      A   
ATOM    726  NE2 HIS A  78       4.975   7.726  -1.463  1.00 10.00      A   
ATOM    727  C   HIS A  78       5.232   9.300   2.930  1.00 10.00      A   
ATOM    728  O   HIS A  78       6.146   8.503   2.708  1.00 10.00      A   
ATOM    729  N   PHE A  79       5.445  10.528   3.392  1.00 10.00      A   
ATOM    730  HN  PHE A  79       4.672  11.107   3.567  1.00 10.00      A   
ATOM    731  CA  PHE A  79       6.792  11.049   3.625  1.00 10.00      A   
ATOM    732  CB  PHE A  79       6.745  12.555   3.909  1.00 10.00      A   
ATOM    733  CG  PHE A  79       7.075  13.422   2.724  1.00 10.00      A   
ATOM    734  CD1 PHE A  79       7.316  12.866   1.479  1.00 10.00      A   
ATOM    735  CD2 PHE A  79       7.145  14.799   2.861  1.00 10.00      A   
ATOM    736  CE1 PHE A  79       7.617  13.667   0.393  1.00 10.00      A   
ATOM    737  CE2 PHE A  79       7.447  15.605   1.781  1.00 10.00      A   
ATOM    738  CZ  PHE A  79       7.684  15.039   0.544  1.00 10.00      A   
ATOM    739  C   PHE A  79       7.513  10.325   4.766  1.00 10.00      A   
ATOM    740  O   PHE A  79       8.723  10.479   4.942  1.00 10.00      A   
ATOM    741  N   ALA A  80       6.777   9.531   5.534  1.00 10.00      A   
ATOM    742  HN  ALA A  80       5.820   9.420   5.334  1.00 10.00      A   
ATOM    743  CA  ALA A  80       7.362   8.805   6.658  1.00 10.00      A   
ATOM    744  CB  ALA A  80       6.282   8.284   7.592  1.00 10.00      A   
ATOM    745  C   ALA A  80       8.248   7.662   6.185  1.00 10.00      A   
ATOM    746  O   ALA A  80       9.239   7.323   6.831  1.00 10.00      A   
ATOM    747  N   ASP A  81       7.905   7.088   5.040  1.00 10.00      A   
ATOM    748  HN  ASP A  81       7.118   7.420   4.552  1.00 10.00      A   
ATOM    749  CA  ASP A  81       8.668   5.972   4.486  1.00 10.00      A   
ATOM    750  CB  ASP A  81       7.899   5.304   3.351  1.00 10.00      A   
ATOM    751  CG  ASP A  81       7.319   3.969   3.759  1.00 10.00      A   
ATOM    752  OD1 ASP A  81       8.086   2.985   3.845  1.00 10.00      A   
ATOM    753  OD2 ASP A  81       6.092   3.892   3.981  1.00 10.00      A   
ATOM    754  C   ASP A  81      10.036   6.416   3.992  1.00 10.00      A   
ATOM    755  O   ASP A  81      10.912   5.593   3.724  1.00 10.00      A   
ATOM    756  N   PHE A  82      10.216   7.723   3.880  1.00 10.00      A   
ATOM    757  HN  PHE A  82       9.481   8.326   4.120  1.00 10.00      A   
ATOM    758  CA  PHE A  82      11.472   8.286   3.409  1.00 10.00      A   
ATOM    759  CB  PHE A  82      11.201   9.467   2.481  1.00 10.00      A   
ATOM    760  CG  PHE A  82      10.260   9.132   1.363  1.00 10.00      A   
ATOM    761  CD1 PHE A  82      10.528   8.076   0.509  1.00 10.00      A   
ATOM    762  CD2 PHE A  82       9.109   9.871   1.168  1.00 10.00      A   
ATOM    763  CE1 PHE A  82       9.662   7.765  -0.523  1.00 10.00      A   
ATOM    764  CE2 PHE A  82       8.238   9.567   0.141  1.00 10.00      A   
ATOM    765  CZ  PHE A  82       8.515   8.512  -0.706  1.00 10.00      A   
ATOM    766  C   PHE A  82      12.360   8.712   4.573  1.00 10.00      A   
ATOM    767  O   PHE A  82      13.327   9.447   4.389  1.00 10.00      A   
ATOM    768  N   ASN A  83      12.006   8.252   5.772  1.00 10.00      A   
ATOM    769  HN  ASN A  83      11.205   7.688   5.841  1.00 10.00      A   
ATOM    770  CA  ASN A  83      12.765   8.553   6.993  1.00 10.00      A   
ATOM    771  CB  ASN A  83      14.194   7.991   6.919  1.00 10.00      A   
ATOM    772  CG  ASN A  83      14.262   6.510   7.243  1.00 10.00      A   
ATOM    773  OD1 ASN A  83      14.566   6.122   8.370  1.00 10.00      A   
ATOM    774  ND2 ASN A  83      13.984   5.670   6.257  1.00 10.00      A   
ATOM    775 HD21 ASN A  83      13.759   6.043   5.379  1.00 10.00      A   
ATOM    776 HD22 ASN A  83      13.999   4.705   6.451  1.00 10.00      A   
ATOM    777  C   ASN A  83      12.790  10.044   7.316  1.00 10.00      A   
ATOM    778  O   ASN A  83      13.756  10.551   7.883  1.00 10.00      A   
ATOM    779  N   LEU A  84      11.725  10.743   6.952  1.00 10.00      A   
ATOM    780  HN  LEU A  84      10.996  10.293   6.478  1.00 10.00      A   
ATOM    781  CA  LEU A  84      11.627  12.174   7.218  1.00 10.00      A   
ATOM    782  CB  LEU A  84      10.946  12.891   6.049  1.00 10.00      A   
ATOM    783  CG  LEU A  84      11.714  12.904   4.725  1.00 10.00      A   
ATOM    784  CD1 LEU A  84      10.898  13.583   3.636  1.00 10.00      A   
ATOM    785  CD2 LEU A  84      13.059  13.590   4.893  1.00 10.00      A   
ATOM    786  C   LEU A  84      10.854  12.431   8.505  1.00 10.00      A   
ATOM    787  O   LEU A  84      10.762  13.567   8.979  1.00 10.00      A   
ATOM    788  N   VAL A  85      10.295  11.367   9.061  1.00 10.00      A   
ATOM    789  HN  VAL A  85      10.420  10.490   8.642  1.00 10.00      A   
ATOM    790  CA  VAL A  85       9.525  11.457  10.288  1.00 10.00      A   
ATOM    791  CB  VAL A  85       8.133  10.812  10.116  1.00 10.00      A   
ATOM    792  CG1 VAL A  85       7.317  10.927  11.392  1.00 10.00      A   
ATOM    793  CG2 VAL A  85       7.393  11.454   8.953  1.00 10.00      A   
ATOM    794  C   VAL A  85      10.277  10.768  11.422  1.00 10.00      A   
ATOM    795  O   VAL A  85      10.627   9.591  11.314  1.00 10.00      A   
ATOM    796  N   PRO A  86      10.552  11.503  12.509  1.00 10.00      A   
ATOM    797  CA  PRO A  86      11.266  10.965  13.672  1.00 10.00      A   
ATOM    798  CB  PRO A  86      11.367  12.162  14.625  1.00 10.00      A   
ATOM    799  CG  PRO A  86      11.148  13.356  13.761  1.00 10.00      A   
ATOM    800  CD  PRO A  86      10.196  12.915  12.692  1.00 10.00      A   
ATOM    801  C   PRO A  86      10.492   9.831  14.335  1.00 10.00      A   
ATOM    802  O   PRO A  86       9.261   9.862  14.400  1.00 10.00      A   
ATOM    803  N   ASP A  87      11.222   8.837  14.827  1.00 10.00      A   
ATOM    804  HN  ASP A  87      12.200   8.878  14.747  1.00 10.00      A   
ATOM    805  CA  ASP A  87      10.615   7.683  15.481  1.00 10.00      A   
ATOM    806  CB  ASP A  87      11.670   6.615  15.783  1.00 10.00      A   
ATOM    807  CG  ASP A  87      12.211   5.956  14.532  1.00 10.00      A   
ATOM    808  OD1 ASP A  87      13.452   5.885  14.382  1.00 10.00      A   
ATOM    809  OD2 ASP A  87      11.402   5.516  13.687  1.00 10.00      A   
ATOM    810  C   ASP A  87       9.904   8.081  16.765  1.00 10.00      A   
ATOM    811  O   ASP A  87      10.401   8.903  17.533  1.00 10.00      A   
ATOM    812  N   GLY A  88       8.748   7.482  17.001  1.00 10.00      A   
ATOM    813  HN  GLY A  88       8.415   6.810  16.368  1.00 10.00      A   
ATOM    814  CA  GLY A  88       7.985   7.792  18.191  1.00 10.00      A   
ATOM    815  C   GLY A  88       7.003   8.921  17.963  1.00 10.00      A   
ATOM    816  O   GLY A  88       6.366   9.397  18.904  1.00 10.00      A   
ATOM    817  N   TRP A  89       6.884   9.355  16.710  1.00 10.00      A   
ATOM    818  HN  TRP A  89       7.435   8.945  16.012  1.00 10.00      A   
ATOM    819  CA  TRP A  89       5.973  10.431  16.352  1.00 10.00      A   
ATOM    820  CB  TRP A  89       6.088  10.762  14.860  1.00 10.00      A   
ATOM    821  CG  TRP A  89       4.954  11.593  14.335  1.00 10.00      A   
ATOM    822  CD1 TRP A  89       4.721  12.908  14.596  1.00 10.00      A   
ATOM    823  CD2 TRP A  89       3.897  11.161  13.466  1.00 10.00      A   
ATOM    824  NE1 TRP A  89       3.589  13.327  13.945  1.00 10.00      A   
ATOM    825  HE1 TRP A  89       3.213  14.236  13.979  1.00 10.00      A   
ATOM    826  CE2 TRP A  89       3.064  12.275  13.246  1.00 10.00      A   
ATOM    827  CE3 TRP A  89       3.575   9.947  12.853  1.00 10.00      A   
ATOM    828  CZ2 TRP A  89       1.931  12.211  12.441  1.00 10.00      A   
ATOM    829  CZ3 TRP A  89       2.448   9.887  12.054  1.00 10.00      A   
ATOM    830  CH2 TRP A  89       1.640  11.011  11.854  1.00 10.00      A   
ATOM    831  C   TRP A  89       4.534  10.074  16.706  1.00 10.00      A   
ATOM    832  O   TRP A  89       3.860  10.818  17.416  1.00 10.00      A   
ATOM    833  N   GLY A  90       4.070   8.934  16.218  1.00 10.00      A   
ATOM    834  HN  GLY A  90       4.654   8.370  15.665  1.00 10.00      A   
ATOM    835  CA  GLY A  90       2.714   8.513  16.494  1.00 10.00      A   
ATOM    836  C   GLY A  90       2.268   7.416  15.560  1.00 10.00      A   
ATOM    837  O   GLY A  90       3.093   6.823  14.864  1.00 10.00      A   
ATOM    838  N   GLY A  91       0.967   7.161  15.530  1.00 10.00      A   
ATOM    839  HN  GLY A  91       0.360   7.689  16.096  1.00 10.00      A   
ATOM    840  CA  GLY A  91       0.427   6.118  14.680  1.00 10.00      A   
ATOM    841  C   GLY A  91       0.193   4.842  15.460  1.00 10.00      A   
ATOM    842  O   GLY A  91       0.234   3.746  14.908  1.00 10.00      A   
ATOM    843  N   TYR A  92      -0.061   4.992  16.752  1.00 10.00      A   
ATOM    844  HN  TYR A  92      -0.109   5.896  17.122  1.00 10.00      A   
ATOM    845  CA  TYR A  92      -0.291   3.851  17.627  1.00 10.00      A   
ATOM    846  CB  TYR A  92      -0.005   4.222  19.088  1.00 10.00      A   
ATOM    847  CG  TYR A  92       1.434   4.601  19.363  1.00 10.00      A   
ATOM    848  CD1 TYR A  92       1.810   5.931  19.498  1.00 10.00      A   
ATOM    849  CD2 TYR A  92       2.415   3.628  19.483  1.00 10.00      A   
ATOM    850  CE1 TYR A  92       3.125   6.280  19.745  1.00 10.00      A   
ATOM    851  CE2 TYR A  92       3.733   3.964  19.730  1.00 10.00      A   
ATOM    852  CZ  TYR A  92       4.084   5.291  19.860  1.00 10.00      A   
ATOM    853  OH  TYR A  92       5.397   5.634  20.108  1.00 10.00      A   
ATOM    854  HH  TYR A  92       5.443   6.110  20.944  1.00 10.00      A   
ATOM    855  C   TYR A  92      -1.716   3.331  17.482  1.00 10.00      A   
ATOM    856  O   TYR A  92      -2.677   4.097  17.576  1.00 10.00      A   
ATOM    857  N   VAL A  93      -1.842   2.033  17.249  1.00 10.00      A   
ATOM    858  HN  VAL A  93      -1.031   1.482  17.181  1.00 10.00      A   
ATOM    859  CA  VAL A  93      -3.147   1.404  17.089  1.00 10.00      A   
ATOM    860  CB  VAL A  93      -3.139   0.363  15.946  1.00 10.00      A   
ATOM    861  CG1 VAL A  93      -2.431  -0.917  16.366  1.00 10.00      A   
ATOM    862  CG2 VAL A  93      -4.551   0.076  15.457  1.00 10.00      A   
ATOM    863  C   VAL A  93      -3.606   0.758  18.398  1.00 10.00      A   
ATOM    864  O   VAL A  93      -4.718   0.231  18.493  1.00 10.00      A   
ATOM    865  N   TYR A  94      -2.744   0.833  19.410  1.00 10.00      A   
ATOM    866  HN  TYR A  94      -1.882   1.277  19.260  1.00 10.00      A   
ATOM    867  CA  TYR A  94      -3.023   0.264  20.727  1.00 10.00      A   
ATOM    868  CB  TYR A  94      -1.913   0.610  21.731  1.00 10.00      A   
ATOM    869  CG  TYR A  94      -1.930  -0.224  22.995  1.00 10.00      A   
ATOM    870  CD1 TYR A  94      -1.224  -1.416  23.069  1.00 10.00      A   
ATOM    871  CD2 TYR A  94      -2.639   0.187  24.117  1.00 10.00      A   
ATOM    872  CE1 TYR A  94      -1.223  -2.179  24.221  1.00 10.00      A   
ATOM    873  CE2 TYR A  94      -2.647  -0.571  25.274  1.00 10.00      A   
ATOM    874  CZ  TYR A  94      -1.935  -1.751  25.322  1.00 10.00      A   
ATOM    875  OH  TYR A  94      -1.933  -2.507  26.477  1.00 10.00      A   
ATOM    876  HH  TYR A  94      -1.024  -2.727  26.718  1.00 10.00      A   
ATOM    877  C   TYR A  94      -4.413   0.642  21.267  1.00 10.00      A   
ATOM    878  O   TYR A  94      -5.216  -0.249  21.557  1.00 10.00      A   
ATOM    879  N   PRO A  95      -4.734   1.951  21.405  1.00 10.00      A   
ATOM    880  CA  PRO A  95      -6.042   2.391  21.917  1.00 10.00      A   
ATOM    881  CB  PRO A  95      -5.965   3.918  21.861  1.00 10.00      A   
ATOM    882  CG  PRO A  95      -4.511   4.225  21.854  1.00 10.00      A   
ATOM    883  CD  PRO A  95      -3.862   3.105  21.098  1.00 10.00      A   
ATOM    884  C   PRO A  95      -7.191   1.905  21.042  1.00 10.00      A   
ATOM    885  O   PRO A  95      -8.261   1.560  21.542  1.00 10.00      A   
ATOM    886  N   TRP A  96      -6.956   1.867  19.738  1.00 10.00      A   
ATOM    887  HN  TRP A  96      -6.070   2.131  19.408  1.00 10.00      A   
ATOM    888  CA  TRP A  96      -7.970   1.428  18.791  1.00 10.00      A   
ATOM    889  CB  TRP A  96      -7.511   1.655  17.349  1.00 10.00      A   
ATOM    890  CG  TRP A  96      -7.745   3.054  16.869  1.00 10.00      A   
ATOM    891  CD1 TRP A  96      -6.954   4.142  17.097  1.00 10.00      A   
ATOM    892  CD2 TRP A  96      -8.849   3.517  16.083  1.00 10.00      A   
ATOM    893  NE1 TRP A  96      -7.501   5.255  16.505  1.00 10.00      A   
ATOM    894  HE1 TRP A  96      -7.121   6.161  16.531  1.00 10.00      A   
ATOM    895  CE2 TRP A  96      -8.664   4.898  15.874  1.00 10.00      A   
ATOM    896  CE3 TRP A  96      -9.978   2.898  15.537  1.00 10.00      A   
ATOM    897  CZ2 TRP A  96      -9.563   5.671  15.142  1.00 10.00      A   
ATOM    898  CZ3 TRP A  96     -10.869   3.667  14.813  1.00 10.00      A   
ATOM    899  CH2 TRP A  96     -10.657   5.037  14.619  1.00 10.00      A   
ATOM    900  C   TRP A  96      -8.332  -0.033  19.009  1.00 10.00      A   
ATOM    901  O   TRP A  96      -9.501  -0.367  19.180  1.00 10.00      A   
ATOM    902  N   ILE A  97      -7.325  -0.898  19.030  1.00 10.00      A   
ATOM    903  HN  ILE A  97      -6.409  -0.568  18.911  1.00 10.00      A   
ATOM    904  CA  ILE A  97      -7.548  -2.326  19.230  1.00 10.00      A   
ATOM    905  CB  ILE A  97      -6.237  -3.137  19.107  1.00 10.00      A   
ATOM    906  CG1 ILE A  97      -5.595  -2.918  17.732  1.00 10.00      A   
ATOM    907  CG2 ILE A  97      -6.489  -4.621  19.349  1.00 10.00      A   
ATOM    908  CD1 ILE A  97      -6.476  -3.318  16.563  1.00 10.00      A   
ATOM    909  C   ILE A  97      -8.192  -2.583  20.592  1.00 10.00      A   
ATOM    910  O   ILE A  97      -9.083  -3.425  20.718  1.00 10.00      A   
ATOM    911  N   GLU A  98      -7.763  -1.829  21.598  1.00 10.00      A   
ATOM    912  HN  GLU A  98      -7.068  -1.159  21.430  1.00 10.00      A   
ATOM    913  CA  GLU A  98      -8.297  -1.970  22.948  1.00 10.00      A   
ATOM    914  CB  GLU A  98      -7.524  -1.085  23.924  1.00 10.00      A   
ATOM    915  CG  GLU A  98      -7.832  -1.364  25.384  1.00 10.00      A   
ATOM    916  CD  GLU A  98      -7.600  -0.153  26.260  1.00 10.00      A   
ATOM    917  OE1 GLU A  98      -6.493  -0.024  26.823  1.00 10.00      A   
ATOM    918  OE2 GLU A  98      -8.525   0.681  26.386  1.00 10.00      A   
ATOM    919  C   GLU A  98      -9.783  -1.626  22.989  1.00 10.00      A   
ATOM    920  O   GLU A  98     -10.602  -2.425  23.449  1.00 10.00      A   
ATOM    921  N   ALA A  99     -10.130  -0.451  22.474  1.00 10.00      A   
ATOM    922  HN  ALA A  99      -9.434   0.135  22.094  1.00 10.00      A   
ATOM    923  CA  ALA A  99     -11.519  -0.003  22.461  1.00 10.00      A   
ATOM    924  CB  ALA A  99     -11.601   1.468  22.080  1.00 10.00      A   
ATOM    925  C   ALA A  99     -12.380  -0.857  21.530  1.00 10.00      A   
ATOM    926  O   ALA A  99     -13.560  -1.088  21.800  1.00 10.00      A   
ATOM    927  N   MET A 100     -11.786  -1.332  20.440  1.00 10.00      A   
ATOM    928  HN  MET A 100     -10.841  -1.122  20.277  1.00 10.00      A   
ATOM    929  CA  MET A 100     -12.512  -2.152  19.476  1.00 10.00      A   
ATOM    930  CB  MET A 100     -11.810  -2.185  18.112  1.00 10.00      A   
ATOM    931  CG  MET A 100     -11.962  -0.903  17.304  1.00 10.00      A   
ATOM    932  SD  MET A 100     -11.639  -1.130  15.543  1.00 10.00      A   
ATOM    933  CE  MET A 100      -9.923  -1.642  15.569  1.00 10.00      A   
ATOM    934  C   MET A 100     -12.756  -3.565  19.996  1.00 10.00      A   
ATOM    935  O   MET A 100     -13.800  -4.152  19.729  1.00 10.00      A   
ATOM    936  N   SER A 101     -11.806  -4.095  20.757  1.00 10.00      A   
ATOM    937  HN  SER A 101     -10.999  -3.574  20.950  1.00 10.00      A   
ATOM    938  CA  SER A 101     -11.926  -5.447  21.299  1.00 10.00      A   
ATOM    939  CB  SER A 101     -10.616  -5.890  21.961  1.00 10.00      A   
ATOM    940  OG  SER A 101     -10.339  -5.143  23.133  1.00 10.00      A   
ATOM    941  HG  SER A 101     -10.220  -4.214  22.906  1.00 10.00      A   
ATOM    942  C   SER A 101     -13.101  -5.578  22.273  1.00 10.00      A   
ATOM    943  O   SER A 101     -13.668  -6.660  22.441  1.00 10.00      A   
ATOM    944  N   SER A 102     -13.467  -4.470  22.898  1.00 10.00      A   
ATOM    945  HN  SER A 102     -12.989  -3.634  22.714  1.00 10.00      A   
ATOM    946  CA  SER A 102     -14.560  -4.456  23.853  1.00 10.00      A   
ATOM    947  CB  SER A 102     -14.199  -3.530  25.015  1.00 10.00      A   
ATOM    948  OG  SER A 102     -13.426  -2.430  24.559  1.00 10.00      A   
ATOM    949  HG  SER A 102     -12.494  -2.605  24.725  1.00 10.00      A   
ATOM    950  C   SER A 102     -15.852  -3.986  23.196  1.00 10.00      A   
ATOM    951  O   SER A 102     -16.833  -3.693  23.879  1.00 10.00      A   
ATOM    952  N   SER A 103     -15.856  -3.924  21.871  1.00 10.00      A   
ATOM    953  HN  SER A 103     -15.054  -4.189  21.371  1.00 10.00      A   
ATOM    954  CA  SER A 103     -17.033  -3.471  21.146  1.00 10.00      A   
ATOM    955  CB  SER A 103     -16.839  -2.023  20.698  1.00 10.00      A   
ATOM    956  OG  SER A 103     -16.371  -1.216  21.770  1.00 10.00      A   
ATOM    957  HG  SER A 103     -15.408  -1.137  21.715  1.00 10.00      A   
ATOM    958  C   SER A 103     -17.359  -4.360  19.949  1.00 10.00      A   
ATOM    959  O   SER A 103     -18.443  -4.941  19.871  1.00 10.00      A   
ATOM    960  N   TYR A 104     -16.415  -4.475  19.028  1.00 10.00      A   
ATOM    961  HN  TYR A 104     -15.552  -4.024  19.162  1.00 10.00      A   
ATOM    962  CA  TYR A 104     -16.616  -5.276  17.831  1.00 10.00      A   
ATOM    963  CB  TYR A 104     -15.749  -4.770  16.682  1.00 10.00      A   
ATOM    964  CG  TYR A 104     -16.021  -3.340  16.280  1.00 10.00      A   
ATOM    965  CD1 TYR A 104     -15.169  -2.320  16.671  1.00 10.00      A   
ATOM    966  CD2 TYR A 104     -17.117  -3.014  15.496  1.00 10.00      A   
ATOM    967  CE1 TYR A 104     -15.398  -1.013  16.293  1.00 10.00      A   
ATOM    968  CE2 TYR A 104     -17.358  -1.708  15.116  1.00 10.00      A   
ATOM    969  CZ  TYR A 104     -16.493  -0.712  15.516  1.00 10.00      A   
ATOM    970  OH  TYR A 104     -16.712   0.590  15.127  1.00 10.00      A   
ATOM    971  HH  TYR A 104     -17.664   0.750  15.057  1.00 10.00      A   
ATOM    972  C   TYR A 104     -16.342  -6.746  18.095  1.00 10.00      A   
ATOM    973  O   TYR A 104     -15.244  -7.241  17.852  1.00 10.00      A   
ATOM    974  N   THR A 105     -17.351  -7.431  18.599  1.00 10.00      A   
ATOM    975  HN  THR A 105     -18.193  -6.962  18.788  1.00 10.00      A   
ATOM    976  CA  THR A 105     -17.252  -8.848  18.902  1.00 10.00      A   
ATOM    977  CB  THR A 105     -18.490  -9.304  19.695  1.00 10.00      A   
ATOM    978  OG1 THR A 105     -19.024  -8.186  20.421  1.00 10.00      A   
ATOM    979  HG1 THR A 105     -18.488  -8.037  21.215  1.00 10.00      A   
ATOM    980  CG2 THR A 105     -18.126 -10.415  20.671  1.00 10.00      A   
ATOM    981  C   THR A 105     -17.165  -9.669  17.621  1.00 10.00      A   
ATOM    982  O   THR A 105     -16.707 -10.815  17.633  1.00 10.00      A   
ATOM    983  N   TRP A 106     -17.597  -9.075  16.516  1.00 10.00      A   
ATOM    984  HN  TRP A 106     -17.933  -8.154  16.566  1.00 10.00      A   
ATOM    985  CA  TRP A 106     -17.583  -9.755  15.231  1.00 10.00      A   
ATOM    986  CB  TRP A 106     -18.999  -9.856  14.657  1.00 10.00      A   
ATOM    987  CG  TRP A 106     -19.837 -10.918  15.298  1.00 10.00      A   
ATOM    988  CD1 TRP A 106     -20.367 -10.901  16.555  1.00 10.00      A   
ATOM    989  CD2 TRP A 106     -20.244 -12.157  14.706  1.00 10.00      A   
ATOM    990  NE1 TRP A 106     -21.073 -12.055  16.784  1.00 10.00      A   
ATOM    991  HE1 TRP A 106     -21.548 -12.281  17.617  1.00 10.00      A   
ATOM    992  CE2 TRP A 106     -21.017 -12.841  15.663  1.00 10.00      A   
ATOM    993  CE3 TRP A 106     -20.031 -12.752  13.459  1.00 10.00      A   
ATOM    994  CZ2 TRP A 106     -21.576 -14.091  15.413  1.00 10.00      A   
ATOM    995  CZ3 TRP A 106     -20.587 -13.991  13.213  1.00 10.00      A   
ATOM    996  CH2 TRP A 106     -21.351 -14.648  14.185  1.00 10.00      A   
ATOM    997  C   TRP A 106     -16.645  -9.089  14.226  1.00 10.00      A   
ATOM    998  O   TRP A 106     -16.978  -8.962  13.046  1.00 10.00      A   
ATOM    999  N   LEU A 107     -15.487  -8.643  14.693  1.00 10.00      A   
ATOM   1000  HN  LEU A 107     -15.284  -8.730  15.648  1.00 10.00      A   
ATOM   1001  CA  LEU A 107     -14.510  -8.028  13.805  1.00 10.00      A   
ATOM   1002  CB  LEU A 107     -13.528  -7.154  14.588  1.00 10.00      A   
ATOM   1003  CG  LEU A 107     -12.876  -6.016  13.800  1.00 10.00      A   
ATOM   1004  CD1 LEU A 107     -13.936  -5.126  13.171  1.00 10.00      A   
ATOM   1005  CD2 LEU A 107     -11.960  -5.198  14.693  1.00 10.00      A   
ATOM   1006  C   LEU A 107     -13.777  -9.133  13.049  1.00 10.00      A   
ATOM   1007  O   LEU A 107     -13.234 -10.054  13.662  1.00 10.00      A   
ATOM   1008  N   GLU A 108     -13.762  -9.042  11.725  1.00 10.00      A   
ATOM   1009  HN  GLU A 108     -14.174  -8.264  11.288  1.00 10.00      A   
ATOM   1010  CA  GLU A 108     -13.139 -10.077  10.909  1.00 10.00      A   
ATOM   1011  CB  GLU A 108     -14.180 -10.702   9.973  1.00 10.00      A   
ATOM   1012  CG  GLU A 108     -15.465 -11.126  10.673  1.00 10.00      A   
ATOM   1013  CD  GLU A 108     -16.430 -11.847   9.757  1.00 10.00      A   
ATOM   1014  OE1 GLU A 108     -16.412 -13.094   9.733  1.00 10.00      A   
ATOM   1015  OE2 GLU A 108     -17.216 -11.173   9.059  1.00 10.00      A   
ATOM   1016  C   GLU A 108     -11.946  -9.576  10.106  1.00 10.00      A   
ATOM   1017  O   GLU A 108     -10.973 -10.307   9.919  1.00 10.00      A   
ATOM   1018  N   GLU A 109     -12.010  -8.339   9.630  1.00 10.00      A   
ATOM   1019  HN  GLU A 109     -12.800  -7.784   9.823  1.00 10.00      A   
ATOM   1020  CA  GLU A 109     -10.925  -7.794   8.821  1.00 10.00      A   
ATOM   1021  CB  GLU A 109     -11.419  -7.469   7.413  1.00 10.00      A   
ATOM   1022  CG  GLU A 109     -12.001  -8.647   6.653  1.00 10.00      A   
ATOM   1023  CD  GLU A 109     -12.602  -8.225   5.327  1.00 10.00      A   
ATOM   1024  OE1 GLU A 109     -12.025  -7.334   4.665  1.00 10.00      A   
ATOM   1025  OE2 GLU A 109     -13.657  -8.774   4.944  1.00 10.00      A   
ATOM   1026  C   GLU A 109     -10.287  -6.557   9.438  1.00 10.00      A   
ATOM   1027  O   GLU A 109     -10.972  -5.586   9.772  1.00 10.00      A   
ATOM   1028  N   ILE A 110      -8.966  -6.597   9.572  1.00 10.00      A   
ATOM   1029  HN  ILE A 110      -8.481  -7.405   9.284  1.00 10.00      A   
ATOM   1030  CA  ILE A 110      -8.206  -5.481  10.123  1.00 10.00      A   
ATOM   1031  CB  ILE A 110      -7.684  -5.773  11.552  1.00 10.00      A   
ATOM   1032  CG1 ILE A 110      -8.846  -5.882  12.544  1.00 10.00      A   
ATOM   1033  CG2 ILE A 110      -6.709  -4.692  12.003  1.00 10.00      A   
ATOM   1034  CD1 ILE A 110      -8.421  -6.213  13.960  1.00 10.00      A   
ATOM   1035  C   ILE A 110      -7.031  -5.140   9.203  1.00 10.00      A   
ATOM   1036  O   ILE A 110      -6.131  -5.958   8.994  1.00 10.00      A   
ATOM   1037  N   ARG A 111      -7.064  -3.943   8.630  1.00 10.00      A   
ATOM   1038  HN  ARG A 111      -7.827  -3.349   8.807  1.00 10.00      A   
ATOM   1039  CA  ARG A 111      -6.006  -3.483   7.734  1.00 10.00      A   
ATOM   1040  CB  ARG A 111      -6.545  -3.301   6.316  1.00 10.00      A   
ATOM   1041  CG  ARG A 111      -7.022  -4.590   5.669  1.00 10.00      A   
ATOM   1042  CD  ARG A 111      -7.845  -4.320   4.421  1.00 10.00      A   
ATOM   1043  NE  ARG A 111      -8.857  -5.354   4.219  1.00 10.00      A   
ATOM   1044  HE  ARG A 111      -9.628  -5.351   4.837  1.00 10.00      A   
ATOM   1045  CZ  ARG A 111      -8.801  -6.278   3.264  1.00 10.00      A   
ATOM   1046  NH1 ARG A 111      -7.784  -6.295   2.413  1.00 10.00      A   
ATOM   1047 HH11 ARG A 111      -7.029  -5.581   2.489  1.00 10.00      A   
ATOM   1048 HH12 ARG A 111      -7.735  -7.023   1.666  1.00 10.00      A   
ATOM   1049  NH2 ARG A 111      -9.765  -7.186   3.153  1.00 10.00      A   
ATOM   1050 HH21 ARG A 111     -10.583  -7.176   3.816  1.00 10.00      A   
ATOM   1051 HH22 ARG A 111      -9.720  -7.909   2.406  1.00 10.00      A   
ATOM   1052  C   ARG A 111      -5.412  -2.176   8.242  1.00 10.00      A   
ATOM   1053  O   ARG A 111      -6.143  -1.242   8.585  1.00 10.00      A   
ATOM   1054  N   LEU A 112      -4.091  -2.121   8.302  1.00 10.00      A   
ATOM   1055  HN  LEU A 112      -3.567  -2.899   8.011  1.00 10.00      A   
ATOM   1056  CA  LEU A 112      -3.394  -0.942   8.776  1.00 10.00      A   
ATOM   1057  CB  LEU A 112      -2.894  -1.168  10.208  1.00 10.00      A   
ATOM   1058  CG  LEU A 112      -3.976  -1.323  11.276  1.00 10.00      A   
ATOM   1059  CD1 LEU A 112      -3.380  -1.865  12.564  1.00 10.00      A   
ATOM   1060  CD2 LEU A 112      -4.670   0.006  11.523  1.00 10.00      A   
ATOM   1061  C   LEU A 112      -2.220  -0.615   7.873  1.00 10.00      A   
ATOM   1062  O   LEU A 112      -1.423  -1.492   7.540  1.00 10.00      A   
ATOM   1063  N   LYS A 113      -2.128   0.640   7.463  1.00 10.00      A   
ATOM   1064  HN  LYS A 113      -2.826   1.287   7.722  1.00 10.00      A   
ATOM   1065  CA  LYS A 113      -1.032   1.079   6.619  1.00 10.00      A   
ATOM   1066  CB  LYS A 113      -1.550   1.638   5.289  1.00 10.00      A   
ATOM   1067  CG  LYS A 113      -0.472   1.794   4.226  1.00 10.00      A   
ATOM   1068  CD  LYS A 113      -0.933   2.690   3.087  1.00 10.00      A   
ATOM   1069  CE  LYS A 113       0.152   2.834   2.029  1.00 10.00      A   
ATOM   1070  NZ  LYS A 113      -0.154   3.909   1.051  1.00 10.00      A   
ATOM   1071  HZ1 LYS A 113       0.579   3.946   0.311  1.00 10.00      A   
ATOM   1072  HZ2 LYS A 113      -0.187   4.832   1.530  1.00 10.00      A   
ATOM   1073  HZ3 LYS A 113      -1.074   3.736   0.605  1.00 10.00      A   
ATOM   1074  C   LYS A 113      -0.192   2.127   7.342  1.00 10.00      A   
ATOM   1075  O   LYS A 113      -0.710   3.165   7.764  1.00 10.00      A   
ATOM   1076  N   ARG A 114       1.099   1.832   7.495  1.00 10.00      A   
ATOM   1077  HN  ARG A 114       1.430   0.972   7.150  1.00 10.00      A   
ATOM   1078  CA  ARG A 114       2.044   2.724   8.163  1.00 10.00      A   
ATOM   1079  CB  ARG A 114       2.244   4.020   7.367  1.00 10.00      A   
ATOM   1080  CG  ARG A 114       2.795   3.821   5.967  1.00 10.00      A   
ATOM   1081  CD  ARG A 114       3.092   5.153   5.298  1.00 10.00      A   
ATOM   1082  NE  ARG A 114       3.513   4.985   3.909  1.00 10.00      A   
ATOM   1083  HE  ARG A 114       4.411   4.584   3.755  1.00 10.00      A   
ATOM   1084  CZ  ARG A 114       2.773   5.342   2.858  1.00 10.00      A   
ATOM   1085  NH1 ARG A 114       1.570   5.898   3.034  1.00 10.00      A   
ATOM   1086 HH11 ARG A 114       1.200   6.059   3.992  1.00 10.00      A   
ATOM   1087 HH12 ARG A 114       0.986   6.184   2.205  1.00 10.00      A   
ATOM   1088  NH2 ARG A 114       3.236   5.143   1.637  1.00 10.00      A   
ATOM   1089 HH21 ARG A 114       4.171   4.719   1.492  1.00 10.00      A   
ATOM   1090 HH22 ARG A 114       2.654   5.410   0.802  1.00 10.00      A   
ATOM   1091  C   ARG A 114       1.600   3.019   9.592  1.00 10.00      A   
ATOM   1092  O   ARG A 114       1.552   4.171  10.018  1.00 10.00      A   
ATOM   1093  N   MET A 115       1.269   1.967  10.327  1.00 10.00      A   
ATOM   1094  HN  MET A 115       1.343   1.067   9.940  1.00 10.00      A   
ATOM   1095  CA  MET A 115       0.814   2.116  11.704  1.00 10.00      A   
ATOM   1096  CB  MET A 115      -0.635   1.645  11.843  1.00 10.00      A   
ATOM   1097  CG  MET A 115      -1.663   2.607  11.270  1.00 10.00      A   
ATOM   1098  SD  MET A 115      -2.017   4.001  12.363  1.00 10.00      A   
ATOM   1099  CE  MET A 115      -2.912   3.185  13.682  1.00 10.00      A   
ATOM   1100  C   MET A 115       1.710   1.340  12.656  1.00 10.00      A   
ATOM   1101  O   MET A 115       2.283   0.313  12.288  1.00 10.00      A   
ATOM   1102  N   VAL A 116       1.841   1.840  13.873  1.00 10.00      A   
ATOM   1103  HN  VAL A 116       1.366   2.671  14.107  1.00 10.00      A   
ATOM   1104  CA  VAL A 116       2.661   1.188  14.877  1.00 10.00      A   
ATOM   1105  CB  VAL A 116       3.190   2.194  15.925  1.00 10.00      A   
ATOM   1106  CG1 VAL A 116       4.143   1.508  16.894  1.00 10.00      A   
ATOM   1107  CG2 VAL A 116       3.874   3.373  15.244  1.00 10.00      A   
ATOM   1108  C   VAL A 116       1.847   0.104  15.573  1.00 10.00      A   
ATOM   1109  O   VAL A 116       0.920   0.399  16.327  1.00 10.00      A   
ATOM   1110  N   VAL A 117       2.191  -1.146  15.309  1.00 10.00      A   
ATOM   1111  HN  VAL A 117       2.958  -1.319  14.718  1.00 10.00      A   
ATOM   1112  CA  VAL A 117       1.489  -2.277  15.897  1.00 10.00      A   
ATOM   1113  CB  VAL A 117       0.963  -3.232  14.806  1.00 10.00      A   
ATOM   1114  CG1 VAL A 117       0.187  -4.389  15.418  1.00 10.00      A   
ATOM   1115  CG2 VAL A 117       0.108  -2.483  13.797  1.00 10.00      A   
ATOM   1116  C   VAL A 117       2.439  -3.049  16.794  1.00 10.00      A   
ATOM   1117  O   VAL A 117       3.397  -3.646  16.314  1.00 10.00      A   
ATOM   1118  N   THR A 118       2.192  -3.011  18.088  1.00 10.00      A   
ATOM   1119  HN  THR A 118       1.428  -2.497  18.419  1.00 10.00      A   
ATOM   1120  CA  THR A 118       3.027  -3.719  19.036  1.00 10.00      A   
ATOM   1121  CB  THR A 118       3.095  -2.956  20.371  1.00 10.00      A   
ATOM   1122  OG1 THR A 118       1.861  -2.250  20.577  1.00 10.00      A   
ATOM   1123  HG1 THR A 118       1.894  -1.782  21.423  1.00 10.00      A   
ATOM   1124  CG2 THR A 118       4.237  -1.950  20.337  1.00 10.00      A   
ATOM   1125  C   THR A 118       2.493  -5.132  19.262  1.00 10.00      A   
ATOM   1126  O   THR A 118       1.345  -5.428  18.922  1.00 10.00      A   
ATOM   1127  N   ASP A 119       3.320  -5.999  19.839  1.00 10.00      A   
ATOM   1128  HN  ASP A 119       4.216  -5.704  20.098  1.00 10.00      A   
ATOM   1129  CA  ASP A 119       2.926  -7.384  20.099  1.00 10.00      A   
ATOM   1130  CB  ASP A 119       4.072  -8.180  20.734  1.00 10.00      A   
ATOM   1131  CG  ASP A 119       5.329  -8.195  19.884  1.00 10.00      A   
ATOM   1132  OD1 ASP A 119       5.447  -9.059  18.993  1.00 10.00      A   
ATOM   1133  OD2 ASP A 119       6.212  -7.341  20.105  1.00 10.00      A   
ATOM   1134  C   ASP A 119       1.685  -7.441  20.982  1.00 10.00      A   
ATOM   1135  O   ASP A 119       0.846  -8.330  20.833  1.00 10.00      A   
ATOM   1136  N   ASP A 120       1.565  -6.462  21.880  1.00 10.00      A   
ATOM   1137  HN  ASP A 120       2.271  -5.786  21.939  1.00 10.00      A   
ATOM   1138  CA  ASP A 120       0.423  -6.371  22.789  1.00 10.00      A   
ATOM   1139  CB  ASP A 120       0.582  -5.189  23.750  1.00 10.00      A   
ATOM   1140  CG  ASP A 120       1.672  -5.390  24.780  1.00 10.00      A   
ATOM   1141  OD1 ASP A 120       2.860  -5.280  24.422  1.00 10.00      A   
ATOM   1142  OD2 ASP A 120       1.347  -5.639  25.958  1.00 10.00      A   
ATOM   1143  C   ASP A 120      -0.884  -6.223  22.014  1.00 10.00      A   
ATOM   1144  O   ASP A 120      -1.923  -6.738  22.427  1.00 10.00      A   
ATOM   1145  N   CYS A 121      -0.823  -5.519  20.888  1.00 10.00      A   
ATOM   1146  HN  CYS A 121       0.036  -5.143  20.604  1.00 10.00      A   
ATOM   1147  CA  CYS A 121      -1.993  -5.301  20.055  1.00 10.00      A   
ATOM   1148  CB  CYS A 121      -1.700  -4.242  18.989  1.00 10.00      A   
ATOM   1149  SG  CYS A 121      -1.101  -2.669  19.650  1.00 10.00      A   
ATOM   1150  HG  CYS A 121      -1.917  -2.312  20.631  1.00 10.00      A   
ATOM   1151  C   CYS A 121      -2.429  -6.607  19.403  1.00 10.00      A   
ATOM   1152  O   CYS A 121      -3.621  -6.912  19.334  1.00 10.00      A   
ATOM   1153  N   LEU A 122      -1.452  -7.382  18.944  1.00 10.00      A   
ATOM   1154  HN  LEU A 122      -0.522  -7.084  19.037  1.00 10.00      A   
ATOM   1155  CA  LEU A 122      -1.727  -8.661  18.305  1.00 10.00      A   
ATOM   1156  CB  LEU A 122      -0.444  -9.277  17.739  1.00 10.00      A   
ATOM   1157  CG  LEU A 122       0.245  -8.479  16.630  1.00 10.00      A   
ATOM   1158  CD1 LEU A 122       1.551  -9.142  16.226  1.00 10.00      A   
ATOM   1159  CD2 LEU A 122      -0.673  -8.319  15.426  1.00 10.00      A   
ATOM   1160  C   LEU A 122      -2.397  -9.617  19.284  1.00 10.00      A   
ATOM   1161  O   LEU A 122      -3.315 -10.357  18.919  1.00 10.00      A   
ATOM   1162  N   GLU A 123      -1.942  -9.587  20.534  1.00 10.00      A   
ATOM   1163  HN  GLU A 123      -1.201  -8.980  20.759  1.00 10.00      A   
ATOM   1164  CA  GLU A 123      -2.509 -10.438  21.573  1.00 10.00      A   
ATOM   1165  CB  GLU A 123      -1.738 -10.271  22.882  1.00 10.00      A   
ATOM   1166  CG  GLU A 123      -0.263 -10.615  22.792  1.00 10.00      A   
ATOM   1167  CD  GLU A 123       0.322 -10.968  24.140  1.00 10.00      A   
ATOM   1168  OE1 GLU A 123       0.829 -10.061  24.835  1.00 10.00      A   
ATOM   1169  OE2 GLU A 123       0.269 -12.158  24.518  1.00 10.00      A   
ATOM   1170  C   GLU A 123      -3.975 -10.086  21.798  1.00 10.00      A   
ATOM   1171  O   GLU A 123      -4.830 -10.965  21.918  1.00 10.00      A   
ATOM   1172  N   LEU A 124      -4.255  -8.790  21.835  1.00 10.00      A   
ATOM   1173  HN  LEU A 124      -3.528  -8.144  21.716  1.00 10.00      A   
ATOM   1174  CA  LEU A 124      -5.610  -8.302  22.046  1.00 10.00      A   
ATOM   1175  CB  LEU A 124      -5.626  -6.781  22.189  1.00 10.00      A   
ATOM   1176  CG  LEU A 124      -5.116  -6.226  23.519  1.00 10.00      A   
ATOM   1177  CD1 LEU A 124      -5.070  -4.710  23.479  1.00 10.00      A   
ATOM   1178  CD2 LEU A 124      -5.993  -6.699  24.667  1.00 10.00      A   
ATOM   1179  C   LEU A 124      -6.542  -8.746  20.926  1.00 10.00      A   
ATOM   1180  O   LEU A 124      -7.717  -9.039  21.165  1.00 10.00      A   
ATOM   1181  N   ILE A 125      -6.011  -8.805  19.712  1.00 10.00      A   
ATOM   1182  HN  ILE A 125      -5.070  -8.555  19.591  1.00 10.00      A   
ATOM   1183  CA  ILE A 125      -6.788  -9.227  18.556  1.00 10.00      A   
ATOM   1184  CB  ILE A 125      -5.988  -9.057  17.245  1.00 10.00      A   
ATOM   1185  CG1 ILE A 125      -5.711  -7.577  16.971  1.00 10.00      A   
ATOM   1186  CG2 ILE A 125      -6.729  -9.685  16.074  1.00 10.00      A   
ATOM   1187  CD1 ILE A 125      -4.820  -7.335  15.768  1.00 10.00      A   
ATOM   1188  C   ILE A 125      -7.213 -10.688  18.697  1.00 10.00      A   
ATOM   1189  O   ILE A 125      -8.401 -11.007  18.655  1.00 10.00      A   
ATOM   1190  N   ALA A 126      -6.237 -11.556  18.907  1.00 10.00      A   
ATOM   1191  HN  ALA A 126      -5.317 -11.223  18.979  1.00 10.00      A   
ATOM   1192  CA  ALA A 126      -6.481 -12.988  19.034  1.00 10.00      A   
ATOM   1193  CB  ALA A 126      -5.158 -13.735  19.073  1.00 10.00      A   
ATOM   1194  C   ALA A 126      -7.327 -13.343  20.259  1.00 10.00      A   
ATOM   1195  O   ALA A 126      -8.116 -14.290  20.223  1.00 10.00      A   
ATOM   1196  N   LYS A 127      -7.171 -12.583  21.333  1.00 10.00      A   
ATOM   1197  HN  LYS A 127      -6.538 -11.832  21.306  1.00 10.00      A   
ATOM   1198  CA  LYS A 127      -7.911 -12.853  22.561  1.00 10.00      A   
ATOM   1199  CB  LYS A 127      -7.189 -12.275  23.787  1.00 10.00      A   
ATOM   1200  CG  LYS A 127      -7.417 -10.787  24.023  1.00 10.00      A   
ATOM   1201  CD  LYS A 127      -6.611 -10.278  25.211  1.00 10.00      A   
ATOM   1202  CE  LYS A 127      -7.170 -10.781  26.532  1.00 10.00      A   
ATOM   1203  NZ  LYS A 127      -8.376 -10.021  26.957  1.00 10.00      A   
ATOM   1204  HZ1 LYS A 127      -8.110  -9.057  27.242  1.00 10.00      A   
ATOM   1205  HZ2 LYS A 127      -8.834 -10.498  27.763  1.00 10.00      A   
ATOM   1206  HZ3 LYS A 127      -9.058  -9.961  26.176  1.00 10.00      A   
ATOM   1207  C   LYS A 127      -9.356 -12.362  22.511  1.00 10.00      A   
ATOM   1208  O   LYS A 127     -10.206 -12.852  23.256  1.00 10.00      A   
ATOM   1209  N   SER A 128      -9.654 -11.423  21.622  1.00 10.00      A   
ATOM   1210  HN  SER A 128      -8.963 -11.097  21.005  1.00 10.00      A   
ATOM   1211  CA  SER A 128     -11.003 -10.883  21.548  1.00 10.00      A   
ATOM   1212  CB  SER A 128     -10.980  -9.364  21.709  1.00 10.00      A   
ATOM   1213  OG  SER A 128      -9.976  -8.972  22.634  1.00 10.00      A   
ATOM   1214  HG  SER A 128      -9.116  -8.957  22.185  1.00 10.00      A   
ATOM   1215  C   SER A 128     -11.755 -11.280  20.280  1.00 10.00      A   
ATOM   1216  O   SER A 128     -12.890 -11.742  20.351  1.00 10.00      A   
ATOM   1217  N   PHE A 129     -11.122 -11.120  19.130  1.00 10.00      A   
ATOM   1218  HN  PHE A 129     -10.194 -10.796  19.128  1.00 10.00      A   
ATOM   1219  CA  PHE A 129     -11.768 -11.432  17.862  1.00 10.00      A   
ATOM   1220  CB  PHE A 129     -11.239 -10.523  16.746  1.00 10.00      A   
ATOM   1221  CG  PHE A 129     -11.102  -9.080  17.159  1.00 10.00      A   
ATOM   1222  CD1 PHE A 129      -9.897  -8.412  17.015  1.00 10.00      A   
ATOM   1223  CD2 PHE A 129     -12.177  -8.397  17.703  1.00 10.00      A   
ATOM   1224  CE1 PHE A 129      -9.767  -7.091  17.405  1.00 10.00      A   
ATOM   1225  CE2 PHE A 129     -12.054  -7.077  18.094  1.00 10.00      A   
ATOM   1226  CZ  PHE A 129     -10.848  -6.425  17.946  1.00 10.00      A   
ATOM   1227  C   PHE A 129     -11.617 -12.903  17.488  1.00 10.00      A   
ATOM   1228  O   PHE A 129     -10.527 -13.365  17.145  1.00 10.00      A   
ATOM   1229  N   LYS A 130     -12.718 -13.636  17.562  1.00 10.00      A   
ATOM   1230  HN  LYS A 130     -13.557 -13.213  17.847  1.00 10.00      A   
ATOM   1231  CA  LYS A 130     -12.719 -15.053  17.224  1.00 10.00      A   
ATOM   1232  CB  LYS A 130     -13.659 -15.849  18.139  1.00 10.00      A   
ATOM   1233  CG  LYS A 130     -13.109 -16.115  19.535  1.00 10.00      A   
ATOM   1234  CD  LYS A 130     -13.303 -14.917  20.450  1.00 10.00      A   
ATOM   1235  CE  LYS A 130     -12.538 -15.078  21.756  1.00 10.00      A   
ATOM   1236  NZ  LYS A 130     -12.724 -13.908  22.656  1.00 10.00      A   
ATOM   1237  HZ1 LYS A 130     -11.802 -13.576  23.014  1.00 10.00      A   
ATOM   1238  HZ2 LYS A 130     -13.317 -14.170  23.468  1.00 10.00      A   
ATOM   1239  HZ3 LYS A 130     -13.186 -13.128  22.142  1.00 10.00      A   
ATOM   1240  C   LYS A 130     -13.104 -15.246  15.762  1.00 10.00      A   
ATOM   1241  O   LYS A 130     -12.839 -16.289  15.166  1.00 10.00      A   
ATOM   1242  N   ASN A 131     -13.732 -14.226  15.189  1.00 10.00      A   
ATOM   1243  HN  ASN A 131     -13.933 -13.430  15.724  1.00 10.00      A   
ATOM   1244  CA  ASN A 131     -14.145 -14.263  13.792  1.00 10.00      A   
ATOM   1245  CB  ASN A 131     -15.511 -13.594  13.614  1.00 10.00      A   
ATOM   1246  CG  ASN A 131     -16.608 -14.586  13.273  1.00 10.00      A   
ATOM   1247  OD1 ASN A 131     -17.113 -15.297  14.142  1.00 10.00      A   
ATOM   1248  ND2 ASN A 131     -17.000 -14.634  12.010  1.00 10.00      A   
ATOM   1249 HD21 ASN A 131     -16.569 -14.025  11.359  1.00 10.00      A   
ATOM   1250 HD22 ASN A 131     -17.700 -15.277  11.768  1.00 10.00      A   
ATOM   1251  C   ASN A 131     -13.101 -13.585  12.910  1.00 10.00      A   
ATOM   1252  O   ASN A 131     -13.329 -13.364  11.723  1.00 10.00      A   
ATOM   1253  N   PHE A 132     -11.951 -13.279  13.505  1.00 10.00      A   
ATOM   1254  HN  PHE A 132     -11.835 -13.506  14.449  1.00 10.00      A   
ATOM   1255  CA  PHE A 132     -10.853 -12.627  12.799  1.00 10.00      A   
ATOM   1256  CB  PHE A 132      -9.724 -12.328  13.787  1.00 10.00      A   
ATOM   1257  CG  PHE A 132      -8.627 -11.474  13.228  1.00 10.00      A   
ATOM   1258  CD1 PHE A 132      -8.886 -10.178  12.819  1.00 10.00      A   
ATOM   1259  CD2 PHE A 132      -7.337 -11.965  13.116  1.00 10.00      A   
ATOM   1260  CE1 PHE A 132      -7.878  -9.387  12.309  1.00 10.00      A   
ATOM   1261  CE2 PHE A 132      -6.322 -11.178  12.608  1.00 10.00      A   
ATOM   1262  CZ  PHE A 132      -6.595  -9.887  12.205  1.00 10.00      A   
ATOM   1263  C   PHE A 132     -10.340 -13.513  11.664  1.00 10.00      A   
ATOM   1264  O   PHE A 132      -9.997 -14.672  11.886  1.00 10.00      A   
ATOM   1265  N   LYS A 133     -10.278 -12.962  10.454  1.00 10.00      A   
ATOM   1266  HN  LYS A 133     -10.534 -12.020  10.340  1.00 10.00      A   
ATOM   1267  CA  LYS A 133      -9.839 -13.732   9.295  1.00 10.00      A   
ATOM   1268  CB  LYS A 133     -11.045 -14.096   8.422  1.00 10.00      A   
ATOM   1269  CG  LYS A 133     -12.068 -14.986   9.107  1.00 10.00      A   
ATOM   1270  CD  LYS A 133     -13.423 -14.893   8.427  1.00 10.00      A   
ATOM   1271  CE  LYS A 133     -14.447 -15.767   9.127  1.00 10.00      A   
ATOM   1272  NZ  LYS A 133     -15.824 -15.475   8.669  1.00 10.00      A   
ATOM   1273  HZ1 LYS A 133     -16.491 -16.153   9.091  1.00 10.00      A   
ATOM   1274  HZ2 LYS A 133     -15.883 -15.544   7.632  1.00 10.00      A   
ATOM   1275  HZ3 LYS A 133     -16.098 -14.511   8.960  1.00 10.00      A   
ATOM   1276  C   LYS A 133      -8.802 -13.009   8.436  1.00 10.00      A   
ATOM   1277  O   LYS A 133      -7.930 -13.648   7.846  1.00 10.00      A   
ATOM   1278  N   VAL A 134      -8.888 -11.689   8.348  1.00 10.00      A   
ATOM   1279  HN  VAL A 134      -9.584 -11.209   8.848  1.00 10.00      A   
ATOM   1280  CA  VAL A 134      -7.956 -10.936   7.512  1.00 10.00      A   
ATOM   1281  CB  VAL A 134      -8.689 -10.200   6.366  1.00 10.00      A   
ATOM   1282  CG1 VAL A 134      -7.704  -9.470   5.465  1.00 10.00      A   
ATOM   1283  CG2 VAL A 134      -9.531 -11.173   5.552  1.00 10.00      A   
ATOM   1284  C   VAL A 134      -7.110  -9.940   8.300  1.00 10.00      A   
ATOM   1285  O   VAL A 134      -7.635  -9.058   8.984  1.00 10.00      A   
ATOM   1286  N   LEU A 135      -5.797 -10.090   8.192  1.00 10.00      A   
ATOM   1287  HN  LEU A 135      -5.443 -10.830   7.646  1.00 10.00      A   
ATOM   1288  CA  LEU A 135      -4.858  -9.205   8.856  1.00 10.00      A   
ATOM   1289  CB  LEU A 135      -4.143  -9.934   9.995  1.00 10.00      A   
ATOM   1290  CG  LEU A 135      -3.137  -9.106  10.800  1.00 10.00      A   
ATOM   1291  CD1 LEU A 135      -3.790  -7.853  11.365  1.00 10.00      A   
ATOM   1292  CD2 LEU A 135      -2.526  -9.943  11.913  1.00 10.00      A   
ATOM   1293  C   LEU A 135      -3.838  -8.699   7.847  1.00 10.00      A   
ATOM   1294  O   LEU A 135      -2.955  -9.444   7.415  1.00 10.00      A   
ATOM   1295  N   VAL A 136      -3.976  -7.441   7.457  1.00 10.00      A   
ATOM   1296  HN  VAL A 136      -4.704  -6.895   7.836  1.00 10.00      A   
ATOM   1297  CA  VAL A 136      -3.065  -6.847   6.491  1.00 10.00      A   
ATOM   1298  CB  VAL A 136      -3.785  -6.399   5.198  1.00 10.00      A   
ATOM   1299  CG1 VAL A 136      -2.783  -5.879   4.177  1.00 10.00      A   
ATOM   1300  CG2 VAL A 136      -4.598  -7.539   4.604  1.00 10.00      A   
ATOM   1301  C   VAL A 136      -2.327  -5.660   7.096  1.00 10.00      A   
ATOM   1302  O   VAL A 136      -2.918  -4.609   7.360  1.00 10.00      A   
ATOM   1303  N   LEU A 137      -1.041  -5.843   7.327  1.00 10.00      A   
ATOM   1304  HN  LEU A 137      -0.631  -6.712   7.108  1.00 10.00      A   
ATOM   1305  CA  LEU A 137      -0.211  -4.794   7.885  1.00 10.00      A   
ATOM   1306  CB  LEU A 137       0.552  -5.305   9.114  1.00 10.00      A   
ATOM   1307  CG  LEU A 137      -0.305  -5.731  10.309  1.00 10.00      A   
ATOM   1308  CD1 LEU A 137       0.567  -6.227  11.451  1.00 10.00      A   
ATOM   1309  CD2 LEU A 137      -1.195  -4.588  10.769  1.00 10.00      A   
ATOM   1310  C   LEU A 137       0.759  -4.309   6.825  1.00 10.00      A   
ATOM   1311  O   LEU A 137       1.672  -5.032   6.433  1.00 10.00      A   
ATOM   1312  N   SER A 138       0.556  -3.094   6.356  1.00 10.00      A   
ATOM   1313  HN  SER A 138      -0.183  -2.551   6.721  1.00 10.00      A   
ATOM   1314  CA  SER A 138       1.409  -2.534   5.329  1.00 10.00      A   
ATOM   1315  CB  SER A 138       0.551  -1.901   4.236  1.00 10.00      A   
ATOM   1316  OG  SER A 138      -0.567  -2.726   3.941  1.00 10.00      A   
ATOM   1317  HG  SER A 138      -0.901  -3.115   4.758  1.00 10.00      A   
ATOM   1318  C   SER A 138       2.376  -1.507   5.906  1.00 10.00      A   
ATOM   1319  O   SER A 138       1.957  -0.451   6.377  1.00 10.00      A   
ATOM   1320  N   SER A 139       3.667  -1.829   5.865  1.00 10.00      A   
ATOM   1321  HN  SER A 139       3.927  -2.702   5.483  1.00 10.00      A   
ATOM   1322  CA  SER A 139       4.717  -0.939   6.364  1.00 10.00      A   
ATOM   1323  CB  SER A 139       4.766   0.349   5.538  1.00 10.00      A   
ATOM   1324  OG  SER A 139       4.668   0.057   4.153  1.00 10.00      A   
ATOM   1325  HG  SER A 139       4.326  -0.832   4.041  1.00 10.00      A   
ATOM   1326  C   SER A 139       4.563  -0.637   7.857  1.00 10.00      A   
ATOM   1327  O   SER A 139       4.850   0.471   8.313  1.00 10.00      A   
ATOM   1328  N   CYS A 140       4.117  -1.631   8.612  1.00 10.00      A   
ATOM   1329  HN  CYS A 140       3.913  -2.498   8.195  1.00 10.00      A   
ATOM   1330  CA  CYS A 140       3.931  -1.478  10.045  1.00 10.00      A   
ATOM   1331  CB  CYS A 140       2.752  -2.322  10.527  1.00 10.00      A   
ATOM   1332  SG  CYS A 140       1.158  -1.813   9.840  1.00 10.00      A   
ATOM   1333  HG  CYS A 140       0.307  -1.668  10.846  1.00 10.00      A   
ATOM   1334  C   CYS A 140       5.203  -1.853  10.797  1.00 10.00      A   
ATOM   1335  O   CYS A 140       6.057  -2.570  10.274  1.00 10.00      A   
ATOM   1336  N   GLU A 141       5.330  -1.364  12.018  1.00 10.00      A   
ATOM   1337  HN  GLU A 141       4.619  -0.793  12.382  1.00 10.00      A   
ATOM   1338  CA  GLU A 141       6.499  -1.643  12.836  1.00 10.00      A   
ATOM   1339  CB  GLU A 141       7.520  -0.512  12.666  1.00 10.00      A   
ATOM   1340  CG  GLU A 141       6.962   0.865  13.000  1.00 10.00      A   
ATOM   1341  CD  GLU A 141       7.932   1.987  12.702  1.00 10.00      A   
ATOM   1342  OE1 GLU A 141       8.789   2.280  13.563  1.00 10.00      A   
ATOM   1343  OE2 GLU A 141       7.832   2.590  11.612  1.00 10.00      A   
ATOM   1344  C   GLU A 141       6.108  -1.761  14.305  1.00 10.00      A   
ATOM   1345  O   GLU A 141       5.008  -1.363  14.695  1.00 10.00      A   
ATOM   1346  N   GLY A 142       7.002  -2.334  15.106  1.00 10.00      A   
ATOM   1347  HN  GLY A 142       7.838  -2.677  14.725  1.00 10.00      A   
ATOM   1348  CA  GLY A 142       6.749  -2.463  16.532  1.00 10.00      A   
ATOM   1349  C   GLY A 142       6.543  -3.890  16.999  1.00 10.00      A   
ATOM   1350  O   GLY A 142       6.888  -4.231  18.130  1.00 10.00      A   
ATOM   1351  N   PHE A 143       5.982  -4.728  16.138  1.00 10.00      A   
ATOM   1352  HN  PHE A 143       5.733  -4.405  15.249  1.00 10.00      A   
ATOM   1353  CA  PHE A 143       5.720  -6.120  16.492  1.00 10.00      A   
ATOM   1354  CB  PHE A 143       4.411  -6.632  15.871  1.00 10.00      A   
ATOM   1355  CG  PHE A 143       4.369  -6.639  14.365  1.00 10.00      A   
ATOM   1356  CD1 PHE A 143       4.351  -7.836  13.667  1.00 10.00      A   
ATOM   1357  CD2 PHE A 143       4.330  -5.452  13.651  1.00 10.00      A   
ATOM   1358  CE1 PHE A 143       4.295  -7.849  12.287  1.00 10.00      A   
ATOM   1359  CE2 PHE A 143       4.277  -5.457  12.272  1.00 10.00      A   
ATOM   1360  CZ  PHE A 143       4.259  -6.658  11.589  1.00 10.00      A   
ATOM   1361  C   PHE A 143       6.890  -7.030  16.140  1.00 10.00      A   
ATOM   1362  O   PHE A 143       7.688  -6.722  15.252  1.00 10.00      A   
ATOM   1363  N   SER A 144       6.983  -8.150  16.842  1.00 10.00      A   
ATOM   1364  HN  SER A 144       6.303  -8.346  17.530  1.00 10.00      A   
ATOM   1365  CA  SER A 144       8.051  -9.107  16.622  1.00 10.00      A   
ATOM   1366  CB  SER A 144       8.859  -9.294  17.910  1.00 10.00      A   
ATOM   1367  OG  SER A 144       8.033  -9.733  18.979  1.00 10.00      A   
ATOM   1368  HG  SER A 144       7.174  -9.283  18.928  1.00 10.00      A   
ATOM   1369  C   SER A 144       7.484 -10.446  16.167  1.00 10.00      A   
ATOM   1370  O   SER A 144       6.278 -10.584  15.956  1.00 10.00      A   
ATOM   1371  N   THR A 145       8.358 -11.430  16.025  1.00 10.00      A   
ATOM   1372  HN  THR A 145       9.309 -11.255  16.193  1.00 10.00      A   
ATOM   1373  CA  THR A 145       7.955 -12.762  15.607  1.00 10.00      A   
ATOM   1374  CB  THR A 145       9.192 -13.621  15.265  1.00 10.00      A   
ATOM   1375  OG1 THR A 145      10.282 -13.258  16.132  1.00 10.00      A   
ATOM   1376  HG1 THR A 145      10.187 -13.722  16.974  1.00 10.00      A   
ATOM   1377  CG2 THR A 145       9.611 -13.411  13.816  1.00 10.00      A   
ATOM   1378  C   THR A 145       7.133 -13.450  16.700  1.00 10.00      A   
ATOM   1379  O   THR A 145       6.391 -14.397  16.436  1.00 10.00      A   
ATOM   1380  N   ASP A 146       7.260 -12.950  17.925  1.00 10.00      A   
ATOM   1381  HN  ASP A 146       7.849 -12.181  18.066  1.00 10.00      A   
ATOM   1382  CA  ASP A 146       6.544 -13.512  19.062  1.00 10.00      A   
ATOM   1383  CB  ASP A 146       7.118 -12.993  20.379  1.00 10.00      A   
ATOM   1384  CG  ASP A 146       6.641 -13.801  21.563  1.00 10.00      A   
ATOM   1385  OD1 ASP A 146       7.164 -14.919  21.769  1.00 10.00      A   
ATOM   1386  OD2 ASP A 146       5.747 -13.327  22.293  1.00 10.00      A   
ATOM   1387  C   ASP A 146       5.052 -13.216  18.979  1.00 10.00      A   
ATOM   1388  O   ASP A 146       4.226 -14.102  19.206  1.00 10.00      A   
ATOM   1389  N   GLY A 147       4.710 -11.974  18.640  1.00 10.00      A   
ATOM   1390  HN  GLY A 147       5.415 -11.308  18.469  1.00 10.00      A   
ATOM   1391  CA  GLY A 147       3.314 -11.588  18.525  1.00 10.00      A   
ATOM   1392  C   GLY A 147       2.604 -12.364  17.437  1.00 10.00      A   
ATOM   1393  O   GLY A 147       1.401 -12.607  17.516  1.00 10.00      A   
ATOM   1394  N   LEU A 148       3.358 -12.771  16.421  1.00 10.00      A   
ATOM   1395  HN  LEU A 148       4.313 -12.551  16.417  1.00 10.00      A   
ATOM   1396  CA  LEU A 148       2.802 -13.528  15.312  1.00 10.00      A   
ATOM   1397  CB  LEU A 148       3.842 -13.684  14.197  1.00 10.00      A   
ATOM   1398  CG  LEU A 148       4.446 -12.389  13.644  1.00 10.00      A   
ATOM   1399  CD1 LEU A 148       5.506 -12.692  12.593  1.00 10.00      A   
ATOM   1400  CD2 LEU A 148       3.360 -11.493  13.071  1.00 10.00      A   
ATOM   1401  C   LEU A 148       2.329 -14.896  15.789  1.00 10.00      A   
ATOM   1402  O   LEU A 148       1.365 -15.454  15.261  1.00 10.00      A   
ATOM   1403  N   ALA A 149       3.003 -15.420  16.806  1.00 10.00      A   
ATOM   1404  HN  ALA A 149       3.753 -14.913  17.190  1.00 10.00      A   
ATOM   1405  CA  ALA A 149       2.659 -16.720  17.370  1.00 10.00      A   
ATOM   1406  CB  ALA A 149       3.740 -17.176  18.338  1.00 10.00      A   
ATOM   1407  C   ALA A 149       1.307 -16.660  18.070  1.00 10.00      A   
ATOM   1408  O   ALA A 149       0.547 -17.628  18.064  1.00 10.00      A   
ATOM   1409  N   ALA A 150       1.010 -15.507  18.661  1.00 10.00      A   
ATOM   1410  HN  ALA A 150       1.661 -14.771  18.624  1.00 10.00      A   
ATOM   1411  CA  ALA A 150      -0.254 -15.304  19.357  1.00 10.00      A   
ATOM   1412  CB  ALA A 150      -0.278 -13.942  20.031  1.00 10.00      A   
ATOM   1413  C   ALA A 150      -1.411 -15.427  18.377  1.00 10.00      A   
ATOM   1414  O   ALA A 150      -2.403 -16.097  18.648  1.00 10.00      A   
ATOM   1415  N   ILE A 151      -1.270 -14.781  17.230  1.00 10.00      A   
ATOM   1416  HN  ILE A 151      -0.457 -14.253  17.074  1.00 10.00      A   
ATOM   1417  CA  ILE A 151      -2.297 -14.826  16.199  1.00 10.00      A   
ATOM   1418  CB  ILE A 151      -1.993 -13.808  15.075  1.00 10.00      A   
ATOM   1419  CG1 ILE A 151      -2.054 -12.372  15.611  1.00 10.00      A   
ATOM   1420  CG2 ILE A 151      -2.941 -13.988  13.892  1.00 10.00      A   
ATOM   1421  CD1 ILE A 151      -3.432 -11.941  16.069  1.00 10.00      A   
ATOM   1422  C   ILE A 151      -2.388 -16.228  15.600  1.00 10.00      A   
ATOM   1423  O   ILE A 151      -3.476 -16.773  15.425  1.00 10.00      A   
ATOM   1424  N   ALA A 152      -1.229 -16.816  15.334  1.00 10.00      A   
ATOM   1425  HN  ALA A 152      -0.398 -16.338  15.544  1.00 10.00      A   
ATOM   1426  CA  ALA A 152      -1.142 -18.143  14.733  1.00 10.00      A   
ATOM   1427  CB  ALA A 152       0.309 -18.476  14.416  1.00 10.00      A   
ATOM   1428  C   ALA A 152      -1.762 -19.250  15.589  1.00 10.00      A   
ATOM   1429  O   ALA A 152      -2.451 -20.122  15.071  1.00 10.00      A   
ATOM   1430  N   ALA A 153      -1.528 -19.209  16.894  1.00 10.00      A   
ATOM   1431  HN  ALA A 153      -0.999 -18.471  17.270  1.00 10.00      A   
ATOM   1432  CA  ALA A 153      -2.036 -20.246  17.784  1.00 10.00      A   
ATOM   1433  CB  ALA A 153      -1.052 -20.498  18.917  1.00 10.00      A   
ATOM   1434  C   ALA A 153      -3.431 -19.955  18.340  1.00 10.00      A   
ATOM   1435  O   ALA A 153      -3.982 -20.766  19.085  1.00 10.00      A   
ATOM   1436  N   THR A 154      -4.012 -18.816  17.988  1.00 10.00      A   
ATOM   1437  HN  THR A 154      -3.549 -18.203  17.380  1.00 10.00      A   
ATOM   1438  CA  THR A 154      -5.338 -18.478  18.498  1.00 10.00      A   
ATOM   1439  CB  THR A 154      -5.299 -17.277  19.460  1.00 10.00      A   
ATOM   1440  OG1 THR A 154      -4.081 -17.316  20.213  1.00 10.00      A   
ATOM   1441  HG1 THR A 154      -3.382 -16.881  19.699  1.00 10.00      A   
ATOM   1442  CG2 THR A 154      -6.474 -17.319  20.420  1.00 10.00      A   
ATOM   1443  C   THR A 154      -6.346 -18.225  17.380  1.00 10.00      A   
ATOM   1444  O   THR A 154      -7.459 -18.754  17.405  1.00 10.00      A   
ATOM   1445  N   CYS A 155      -5.955 -17.433  16.394  1.00 10.00      A   
ATOM   1446  HN  CYS A 155      -5.044 -17.059  16.402  1.00 10.00      A   
ATOM   1447  CA  CYS A 155      -6.842 -17.115  15.288  1.00 10.00      A   
ATOM   1448  CB  CYS A 155      -6.464 -15.780  14.651  1.00 10.00      A   
ATOM   1449  SG  CYS A 155      -6.580 -14.379  15.784  1.00 10.00      A   
ATOM   1450  HG  CYS A 155      -7.792 -13.853  15.656  1.00 10.00      A   
ATOM   1451  C   CYS A 155      -6.862 -18.228  14.253  1.00 10.00      A   
ATOM   1452  O   CYS A 155      -6.295 -18.097  13.171  1.00 10.00      A   
ATOM   1453  N   ARG A 156      -7.523 -19.330  14.589  1.00 10.00      A   
ATOM   1454  HN  ARG A 156      -7.937 -19.387  15.478  1.00 10.00      A   
ATOM   1455  CA  ARG A 156      -7.631 -20.463  13.677  1.00 10.00      A   
ATOM   1456  CB  ARG A 156      -8.056 -21.725  14.432  1.00 10.00      A   
ATOM   1457  CG  ARG A 156      -9.500 -21.702  14.906  1.00 10.00      A   
ATOM   1458  CD  ARG A 156      -9.868 -22.982  15.632  1.00 10.00      A   
ATOM   1459  NE  ARG A 156     -11.314 -23.208  15.650  1.00 10.00      A   
ATOM   1460  HE  ARG A 156     -11.745 -23.433  14.795  1.00 10.00      A   
ATOM   1461  CZ  ARG A 156     -12.069 -23.136  16.746  1.00 10.00      A   
ATOM   1462  NH1 ARG A 156     -11.521 -22.847  17.920  1.00 10.00      A   
ATOM   1463 HH11 ARG A 156     -10.494 -22.677  17.992  1.00 10.00      A   
ATOM   1464 HH12 ARG A 156     -12.112 -22.789  18.773  1.00 10.00      A   
ATOM   1465  NH2 ARG A 156     -13.379 -23.354  16.658  1.00 10.00      A   
ATOM   1466 HH21 ARG A 156     -13.812 -23.581  15.736  1.00 10.00      A   
ATOM   1467 HH22 ARG A 156     -13.980 -23.297  17.509  1.00 10.00      A   
ATOM   1468  C   ARG A 156      -8.632 -20.147  12.568  1.00 10.00      A   
ATOM   1469  O   ARG A 156      -8.845 -20.943  11.654  1.00 10.00      A   
ATOM   1470  N   ASN A 157      -9.235 -18.972  12.670  1.00 10.00      A   
ATOM   1471  HN  ASN A 157      -9.011 -18.396  13.427  1.00 10.00      A   
ATOM   1472  CA  ASN A 157     -10.210 -18.505  11.701  1.00 10.00      A   
ATOM   1473  CB  ASN A 157     -11.247 -17.637  12.422  1.00 10.00      A   
ATOM   1474  CG  ASN A 157     -12.655 -17.804  11.887  1.00 10.00      A   
ATOM   1475  OD1 ASN A 157     -12.859 -18.217  10.749  1.00 10.00      A   
ATOM   1476  ND2 ASN A 157     -13.640 -17.482  12.714  1.00 10.00      A   
ATOM   1477 HD21 ASN A 157     -13.402 -17.157  13.612  1.00 10.00      A   
ATOM   1478 HD22 ASN A 157     -14.563 -17.581  12.399  1.00 10.00      A   
ATOM   1479  C   ASN A 157      -9.513 -17.668  10.637  1.00 10.00      A   
ATOM   1480  O   ASN A 157     -10.101 -17.338   9.607  1.00 10.00      A   
ATOM   1481  N   LEU A 158      -8.245 -17.346  10.902  1.00 10.00      A   
ATOM   1482  HN  LEU A 158      -7.834 -17.679  11.729  1.00 10.00      A   
ATOM   1483  CA  LEU A 158      -7.437 -16.533  10.000  1.00 10.00      A   
ATOM   1484  CB  LEU A 158      -6.023 -16.374  10.560  1.00 10.00      A   
ATOM   1485  CG  LEU A 158      -5.107 -15.389   9.834  1.00 10.00      A   
ATOM   1486  CD1 LEU A 158      -5.498 -13.955  10.152  1.00 10.00      A   
ATOM   1487  CD2 LEU A 158      -3.658 -15.645  10.206  1.00 10.00      A   
ATOM   1488  C   LEU A 158      -7.381 -17.132   8.599  1.00 10.00      A   
ATOM   1489  O   LEU A 158      -7.318 -18.354   8.434  1.00 10.00      A   
ATOM   1490  N   LYS A 159      -7.414 -16.264   7.599  1.00 10.00      A   
ATOM   1491  HN  LYS A 159      -7.475 -15.303   7.802  1.00 10.00      A   
ATOM   1492  CA  LYS A 159      -7.368 -16.686   6.208  1.00 10.00      A   
ATOM   1493  CB  LYS A 159      -8.714 -16.421   5.526  1.00 10.00      A   
ATOM   1494  CG  LYS A 159      -9.896 -17.181   6.108  1.00 10.00      A   
ATOM   1495  CD  LYS A 159     -11.203 -16.703   5.493  1.00 10.00      A   
ATOM   1496  CE  LYS A 159     -11.254 -17.005   4.005  1.00 10.00      A   
ATOM   1497  NZ  LYS A 159     -12.304 -16.222   3.309  1.00 10.00      A   
ATOM   1498  HZ1 LYS A 159     -12.291 -16.437   2.290  1.00 10.00      A   
ATOM   1499  HZ2 LYS A 159     -12.137 -15.203   3.433  1.00 10.00      A   
ATOM   1500  HZ3 LYS A 159     -13.241 -16.459   3.688  1.00 10.00      A   
ATOM   1501  C   LYS A 159      -6.273 -15.939   5.454  1.00 10.00      A   
ATOM   1502  O   LYS A 159      -5.500 -16.538   4.705  1.00 10.00      A   
ATOM   1503  N   GLU A 160      -6.212 -14.625   5.652  1.00 10.00      A   
ATOM   1504  HN  GLU A 160      -6.846 -14.201   6.270  1.00 10.00      A   
ATOM   1505  CA  GLU A 160      -5.221 -13.797   4.982  1.00 10.00      A   
ATOM   1506  CB  GLU A 160      -5.907 -12.718   4.138  1.00 10.00      A   
ATOM   1507  CG  GLU A 160      -6.753 -13.266   3.002  1.00 10.00      A   
ATOM   1508  CD  GLU A 160      -7.415 -12.175   2.192  1.00 10.00      A   
ATOM   1509  OE1 GLU A 160      -8.661 -12.185   2.082  1.00 10.00      A   
ATOM   1510  OE2 GLU A 160      -6.695 -11.303   1.662  1.00 10.00      A   
ATOM   1511  C   GLU A 160      -4.262 -13.150   5.973  1.00 10.00      A   
ATOM   1512  O   GLU A 160      -4.675 -12.362   6.829  1.00 10.00      A   
ATOM   1513  N   LEU A 161      -2.985 -13.493   5.854  1.00 10.00      A   
ATOM   1514  HN  LEU A 161      -2.724 -14.144   5.159  1.00 10.00      A   
ATOM   1515  CA  LEU A 161      -1.951 -12.940   6.720  1.00 10.00      A   
ATOM   1516  CB  LEU A 161      -1.302 -14.057   7.543  1.00 10.00      A   
ATOM   1517  CG  LEU A 161      -0.338 -13.622   8.652  1.00 10.00      A   
ATOM   1518  CD1 LEU A 161      -1.037 -12.704   9.641  1.00 10.00      A   
ATOM   1519  CD2 LEU A 161       0.237 -14.838   9.366  1.00 10.00      A   
ATOM   1520  C   LEU A 161      -0.897 -12.225   5.874  1.00 10.00      A   
ATOM   1521  O   LEU A 161      -0.025 -12.864   5.273  1.00 10.00      A   
ATOM   1522  N   ASP A 162      -0.977 -10.903   5.828  1.00 10.00      A   
ATOM   1523  HN  ASP A 162      -1.676 -10.443   6.347  1.00 10.00      A   
ATOM   1524  CA  ASP A 162      -0.044 -10.109   5.034  1.00 10.00      A   
ATOM   1525  CB  ASP A 162      -0.788  -9.402   3.893  1.00 10.00      A   
ATOM   1526  CG  ASP A 162       0.132  -8.762   2.866  1.00 10.00      A   
ATOM   1527  OD1 ASP A 162       1.369  -8.846   3.019  1.00 10.00      A   
ATOM   1528  OD2 ASP A 162      -0.382  -8.179   1.891  1.00 10.00      A   
ATOM   1529  C   ASP A 162       0.690  -9.087   5.895  1.00 10.00      A   
ATOM   1530  O   ASP A 162       0.074  -8.345   6.659  1.00 10.00      A   
ATOM   1531  N   LEU A 163       2.010  -9.050   5.749  1.00 10.00      A   
ATOM   1532  HN  LEU A 163       2.430  -9.659   5.107  1.00 10.00      A   
ATOM   1533  CA  LEU A 163       2.851  -8.122   6.491  1.00 10.00      A   
ATOM   1534  CB  LEU A 163       3.736  -8.879   7.485  1.00 10.00      A   
ATOM   1535  CG  LEU A 163       3.033  -9.807   8.477  1.00 10.00      A   
ATOM   1536  CD1 LEU A 163       4.058 -10.506   9.359  1.00 10.00      A   
ATOM   1537  CD2 LEU A 163       2.038  -9.035   9.329  1.00 10.00      A   
ATOM   1538  C   LEU A 163       3.728  -7.336   5.521  1.00 10.00      A   
ATOM   1539  O   LEU A 163       4.874  -6.998   5.833  1.00 10.00      A   
ATOM   1540  N   ARG A 164       3.168  -7.060   4.348  1.00 10.00      A   
ATOM   1541  HN  ARG A 164       2.250  -7.374   4.183  1.00 10.00      A   
ATOM   1542  CA  ARG A 164       3.848  -6.334   3.282  1.00 10.00      A   
ATOM   1543  CB  ARG A 164       2.856  -5.972   2.169  1.00 10.00      A   
ATOM   1544  CG  ARG A 164       1.763  -5.006   2.601  1.00 10.00      A   
ATOM   1545  CD  ARG A 164       0.446  -5.287   1.900  1.00 10.00      A   
ATOM   1546  NE  ARG A 164       0.435  -4.828   0.516  1.00 10.00      A   
ATOM   1547  HE  ARG A 164       0.896  -3.982   0.318  1.00 10.00      A   
ATOM   1548  CZ  ARG A 164      -0.169  -5.474  -0.475  1.00 10.00      A   
ATOM   1549  NH1 ARG A 164      -0.804  -6.620  -0.239  1.00 10.00      A   
ATOM   1550 HH11 ARG A 164      -0.824  -7.029   0.733  1.00 10.00      A   
ATOM   1551 HH12 ARG A 164      -1.288  -7.123  -1.017  1.00 10.00      A   
ATOM   1552  NH2 ARG A 164      -0.135  -4.980  -1.707  1.00 10.00      A   
ATOM   1553 HH21 ARG A 164      -0.609  -5.479  -2.487  1.00 10.00      A   
ATOM   1554 HH22 ARG A 164       0.372  -4.085  -1.903  1.00 10.00      A   
ATOM   1555  C   ARG A 164       4.603  -5.092   3.753  1.00 10.00      A   
ATOM   1556  O   ARG A 164       4.037  -4.198   4.393  1.00 10.00      A   
ATOM   1557  N   GLU A 165       5.900  -5.075   3.447  1.00 10.00      A   
ATOM   1558  HN  GLU A 165       6.274  -5.853   2.980  1.00 10.00      A   
ATOM   1559  CA  GLU A 165       6.797  -3.962   3.771  1.00 10.00      A   
ATOM   1560  CB  GLU A 165       6.430  -2.716   2.959  1.00 10.00      A   
ATOM   1561  CG  GLU A 165       6.374  -2.941   1.456  1.00 10.00      A   
ATOM   1562  CD  GLU A 165       5.068  -2.471   0.852  1.00 10.00      A   
ATOM   1563  OE1 GLU A 165       4.690  -1.305   1.085  1.00 10.00      A   
ATOM   1564  OE2 GLU A 165       4.420  -3.264   0.139  1.00 10.00      A   
ATOM   1565  C   GLU A 165       6.858  -3.623   5.263  1.00 10.00      A   
ATOM   1566  O   GLU A 165       7.384  -2.577   5.639  1.00 10.00      A   
ATOM   1567  N   SER A 166       6.336  -4.499   6.109  1.00 10.00      A   
ATOM   1568  HN  SER A 166       5.936  -5.326   5.761  1.00 10.00      A   
ATOM   1569  CA  SER A 166       6.350  -4.269   7.546  1.00 10.00      A   
ATOM   1570  CB  SER A 166       5.165  -4.964   8.223  1.00 10.00      A   
ATOM   1571  OG  SER A 166       3.938  -4.363   7.836  1.00 10.00      A   
ATOM   1572  HG  SER A 166       3.473  -4.942   7.216  1.00 10.00      A   
ATOM   1573  C   SER A 166       7.670  -4.723   8.158  1.00 10.00      A   
ATOM   1574  O   SER A 166       8.089  -5.866   7.979  1.00 10.00      A   
ATOM   1575  N   ASP A 167       8.318  -3.823   8.880  1.00 10.00      A   
ATOM   1576  HN  ASP A 167       7.921  -2.935   9.010  1.00 10.00      A   
ATOM   1577  CA  ASP A 167       9.589  -4.134   9.513  1.00 10.00      A   
ATOM   1578  CB  ASP A 167      10.426  -2.870   9.711  1.00 10.00      A   
ATOM   1579  CG  ASP A 167      11.904  -3.174   9.860  1.00 10.00      A   
ATOM   1580  OD1 ASP A 167      12.475  -2.883  10.936  1.00 10.00      A   
ATOM   1581  OD2 ASP A 167      12.503  -3.700   8.899  1.00 10.00      A   
ATOM   1582  C   ASP A 167       9.359  -4.842  10.843  1.00 10.00      A   
ATOM   1583  O   ASP A 167       9.244  -4.209  11.894  1.00 10.00      A   
ATOM   1584  N   VAL A 168       9.270  -6.159  10.779  1.00 10.00      A   
ATOM   1585  HN  VAL A 168       9.364  -6.600   9.907  1.00 10.00      A   
ATOM   1586  CA  VAL A 168       9.046  -6.975  11.962  1.00 10.00      A   
ATOM   1587  CB  VAL A 168       8.462  -8.349  11.566  1.00 10.00      A   
ATOM   1588  CG1 VAL A 168       7.907  -9.079  12.779  1.00 10.00      A   
ATOM   1589  CG2 VAL A 168       7.396  -8.199  10.489  1.00 10.00      A   
ATOM   1590  C   VAL A 168      10.356  -7.197  12.709  1.00 10.00      A   
ATOM   1591  O   VAL A 168      11.421  -7.265  12.095  1.00 10.00      A   
ATOM   1592  N   ASP A 169      10.280  -7.279  14.029  1.00 10.00      A   
ATOM   1593  HN  ASP A 169       9.407  -7.165  14.469  1.00 10.00      A   
ATOM   1594  CA  ASP A 169      11.462  -7.523  14.844  1.00 10.00      A   
ATOM   1595  CB  ASP A 169      11.201  -7.130  16.297  1.00 10.00      A   
ATOM   1596  CG  ASP A 169      12.375  -6.406  16.922  1.00 10.00      A   
ATOM   1597  OD1 ASP A 169      13.104  -7.027  17.720  1.00 10.00      A   
ATOM   1598  OD2 ASP A 169      12.562  -5.206  16.622  1.00 10.00      A   
ATOM   1599  C   ASP A 169      11.844  -8.997  14.752  1.00 10.00      A   
ATOM   1600  O   ASP A 169      11.178  -9.859  15.329  1.00 10.00      A   
ATOM   1601  N   ASP A 170      12.901  -9.273  13.997  1.00 10.00      A   
ATOM   1602  HN  ASP A 170      13.381  -8.534  13.571  1.00 10.00      A   
ATOM   1603  CA  ASP A 170      13.375 -10.639  13.785  1.00 10.00      A   
ATOM   1604  CB  ASP A 170      14.310 -10.712  12.572  1.00 10.00      A   
ATOM   1605  CG  ASP A 170      13.584 -10.959  11.264  1.00 10.00      A   
ATOM   1606  OD1 ASP A 170      13.175 -12.113  11.014  1.00 10.00      A   
ATOM   1607  OD2 ASP A 170      13.438 -10.005  10.468  1.00 10.00      A   
ATOM   1608  C   ASP A 170      14.081 -11.206  15.010  1.00 10.00      A   
ATOM   1609  O   ASP A 170      15.223 -10.851  15.311  1.00 10.00      A   
ATOM   1610  N   VAL A 171      13.395 -12.087  15.715  1.00 10.00      A   
ATOM   1611  HN  VAL A 171      12.483 -12.312  15.439  1.00 10.00      A   
ATOM   1612  CA  VAL A 171      13.963 -12.724  16.892  1.00 10.00      A   
ATOM   1613  CB  VAL A 171      13.019 -12.625  18.111  1.00 10.00      A   
ATOM   1614  CG1 VAL A 171      13.706 -13.152  19.363  1.00 10.00      A   
ATOM   1615  CG2 VAL A 171      12.544 -11.193  18.321  1.00 10.00      A   
ATOM   1616  C   VAL A 171      14.237 -14.193  16.581  1.00 10.00      A   
ATOM   1617  O   VAL A 171      15.385 -14.637  16.534  1.00 10.00      A   
ATOM   1618  N   SER A 172      13.169 -14.933  16.340  1.00 10.00      A   
ATOM   1619  HN  SER A 172      12.285 -14.509  16.377  1.00 10.00      A   
ATOM   1620  CA  SER A 172      13.252 -16.352  16.013  1.00 10.00      A   
ATOM   1621  CB  SER A 172      13.482 -17.189  17.279  1.00 10.00      A   
ATOM   1622  OG  SER A 172      14.761 -16.935  17.853  1.00 10.00      A   
ATOM   1623  HG  SER A 172      15.158 -16.161  17.429  1.00 10.00      A   
ATOM   1624  C   SER A 172      11.974 -16.792  15.291  1.00 10.00      A   
ATOM   1625  O   SER A 172      10.867 -16.475  15.726  1.00 10.00      A   
ATOM   1626  N   GLY A 173      12.124 -17.528  14.198  1.00 10.00      A   
ATOM   1627  HN  GLY A 173      13.031 -17.784  13.911  1.00 10.00      A   
ATOM   1628  CA  GLY A 173      10.967 -17.965  13.425  1.00 10.00      A   
ATOM   1629  C   GLY A 173      10.294 -19.209  13.977  1.00 10.00      A   
ATOM   1630  O   GLY A 173       9.918 -20.105  13.222  1.00 10.00      A   
ATOM   1631  N   HIS A 174      10.118 -19.253  15.290  1.00 10.00      A   
ATOM   1632  HN  HIS A 174      10.415 -18.490  15.837  1.00 10.00      A   
ATOM   1633  CA  HIS A 174       9.490 -20.396  15.941  1.00 10.00      A   
ATOM   1634  CB  HIS A 174      10.043 -20.568  17.363  1.00 10.00      A   
ATOM   1635  CG  HIS A 174       9.466 -21.725  18.123  1.00 10.00      A   
ATOM   1636  ND1 HIS A 174       9.706 -23.027  17.747  1.00 10.00      A   
ATOM   1637  CD2 HIS A 174       8.668 -21.719  19.219  1.00 10.00      A   
ATOM   1638  CE1 HIS A 174       9.054 -23.780  18.616  1.00 10.00      A   
ATOM   1639  NE2 HIS A 174       8.416 -23.031  19.524  1.00 10.00      A   
ATOM   1640  HE2 HIS A 174       7.868 -23.359  20.273  1.00 10.00      A   
ATOM   1641  C   HIS A 174       7.969 -20.244  15.961  1.00 10.00      A   
ATOM   1642  O   HIS A 174       7.239 -21.201  16.222  1.00 10.00      A   
ATOM   1643  N   TRP A 175       7.496 -19.042  15.644  1.00 10.00      A   
ATOM   1644  HN  TRP A 175       8.131 -18.332  15.410  1.00 10.00      A   
ATOM   1645  CA  TRP A 175       6.062 -18.743  15.634  1.00 10.00      A   
ATOM   1646  CB  TRP A 175       5.823 -17.264  15.303  1.00 10.00      A   
ATOM   1647  CG  TRP A 175       6.285 -16.855  13.936  1.00 10.00      A   
ATOM   1648  CD1 TRP A 175       7.533 -16.435  13.582  1.00 10.00      A   
ATOM   1649  CD2 TRP A 175       5.497 -16.819  12.742  1.00 10.00      A   
ATOM   1650  NE1 TRP A 175       7.572 -16.148  12.239  1.00 10.00      A   
ATOM   1651  HE1 TRP A 175       8.360 -15.830  11.745  1.00 10.00      A   
ATOM   1652  CE2 TRP A 175       6.334 -16.375  11.702  1.00 10.00      A   
ATOM   1653  CE3 TRP A 175       4.165 -17.122  12.454  1.00 10.00      A   
ATOM   1654  CZ2 TRP A 175       5.881 -16.226  10.395  1.00 10.00      A   
ATOM   1655  CZ3 TRP A 175       3.717 -16.976  11.157  1.00 10.00      A   
ATOM   1656  CH2 TRP A 175       4.572 -16.532  10.144  1.00 10.00      A   
ATOM   1657  C   TRP A 175       5.284 -19.635  14.664  1.00 10.00      A   
ATOM   1658  O   TRP A 175       4.092 -19.873  14.852  1.00 10.00      A   
ATOM   1659  N   LEU A 176       5.959 -20.128  13.631  1.00 10.00      A   
ATOM   1660  HN  LEU A 176       6.909 -19.908  13.533  1.00 10.00      A   
ATOM   1661  CA  LEU A 176       5.323 -20.984  12.638  1.00 10.00      A   
ATOM   1662  CB  LEU A 176       6.267 -21.208  11.453  1.00 10.00      A   
ATOM   1663  CG  LEU A 176       5.677 -21.941  10.250  1.00 10.00      A   
ATOM   1664  CD1 LEU A 176       4.548 -21.135   9.644  1.00 10.00      A   
ATOM   1665  CD2 LEU A 176       6.752 -22.210   9.213  1.00 10.00      A   
ATOM   1666  C   LEU A 176       4.901 -22.323  13.241  1.00 10.00      A   
ATOM   1667  O   LEU A 176       3.943 -22.949  12.788  1.00 10.00      A   
ATOM   1668  N   SER A 177       5.606 -22.752  14.280  1.00 10.00      A   
ATOM   1669  HN  SER A 177       6.348 -22.207  14.618  1.00 10.00      A   
ATOM   1670  CA  SER A 177       5.307 -24.018  14.930  1.00 10.00      A   
ATOM   1671  CB  SER A 177       6.526 -24.477  15.729  1.00 10.00      A   
ATOM   1672  OG  SER A 177       7.708 -23.852  15.245  1.00 10.00      A   
ATOM   1673  HG  SER A 177       7.992 -23.174  15.874  1.00 10.00      A   
ATOM   1674  C   SER A 177       4.085 -23.903  15.844  1.00 10.00      A   
ATOM   1675  O   SER A 177       3.617 -24.901  16.397  1.00 10.00      A   
ATOM   1676  N   HIS A 178       3.563 -22.686  15.983  1.00 10.00      A   
ATOM   1677  HN  HIS A 178       3.964 -21.937  15.496  1.00 10.00      A   
ATOM   1678  CA  HIS A 178       2.405 -22.441  16.834  1.00 10.00      A   
ATOM   1679  CB  HIS A 178       2.425 -21.016  17.394  1.00 10.00      A   
ATOM   1680  CG  HIS A 178       3.369 -20.825  18.544  1.00 10.00      A   
ATOM   1681  ND1 HIS A 178       2.917 -20.796  19.841  1.00 10.00      A   
ATOM   1682  CD2 HIS A 178       4.718 -20.664  18.539  1.00 10.00      A   
ATOM   1683  CE1 HIS A 178       3.990 -20.622  20.594  1.00 10.00      A   
ATOM   1684  NE2 HIS A 178       5.099 -20.537  19.851  1.00 10.00      A   
ATOM   1685  HE2 HIS A 178       6.014 -20.415  20.184  1.00 10.00      A   
ATOM   1686  C   HIS A 178       1.097 -22.714  16.100  1.00 10.00      A   
ATOM   1687  O   HIS A 178       0.066 -22.958  16.731  1.00 10.00      A   
ATOM   1688  N   PHE A 179       1.145 -22.683  14.769  1.00 10.00      A   
ATOM   1689  HN  PHE A 179       1.999 -22.492  14.327  1.00 10.00      A   
ATOM   1690  CA  PHE A 179      -0.037 -22.934  13.949  1.00 10.00      A   
ATOM   1691  CB  PHE A 179       0.307 -22.823  12.462  1.00 10.00      A   
ATOM   1692  CG  PHE A 179       0.171 -21.443  11.885  1.00 10.00      A   
ATOM   1693  CD1 PHE A 179       1.294 -20.692  11.580  1.00 10.00      A   
ATOM   1694  CD2 PHE A 179      -1.078 -20.902  11.637  1.00 10.00      A   
ATOM   1695  CE1 PHE A 179       1.177 -19.428  11.038  1.00 10.00      A   
ATOM   1696  CE2 PHE A 179      -1.204 -19.637  11.096  1.00 10.00      A   
ATOM   1697  CZ  PHE A 179      -0.075 -18.899  10.795  1.00 10.00      A   
ATOM   1698  C   PHE A 179      -0.601 -24.321  14.237  1.00 10.00      A   
ATOM   1699  O   PHE A 179       0.093 -25.319  14.075  1.00 10.00      A   
ATOM   1700  N   PRO A 180      -1.864 -24.397  14.678  1.00 10.00      A   
ATOM   1701  CA  PRO A 180      -2.513 -25.671  14.991  1.00 10.00      A   
ATOM   1702  CB  PRO A 180      -3.884 -25.260  15.533  1.00 10.00      A   
ATOM   1703  CG  PRO A 180      -4.110 -23.881  15.012  1.00 10.00      A   
ATOM   1704  CD  PRO A 180      -2.754 -23.249  14.909  1.00 10.00      A   
ATOM   1705  C   PRO A 180      -2.673 -26.542  13.752  1.00 10.00      A   
ATOM   1706  O   PRO A 180      -2.840 -26.034  12.638  1.00 10.00      A   
ATOM   1707  N   ASP A 181      -2.627 -27.851  13.949  1.00 10.00      A   
ATOM   1708  HN  ASP A 181      -2.497 -28.194  14.860  1.00 10.00      A   
ATOM   1709  CA  ASP A 181      -2.769 -28.797  12.849  1.00 10.00      A   
ATOM   1710  CB  ASP A 181      -2.466 -30.214  13.333  1.00 10.00      A   
ATOM   1711  CG  ASP A 181      -2.236 -31.193  12.200  1.00 10.00      A   
ATOM   1712  OD1 ASP A 181      -1.082 -31.310  11.733  1.00 10.00      A   
ATOM   1713  OD2 ASP A 181      -3.200 -31.871  11.792  1.00 10.00      A   
ATOM   1714  C   ASP A 181      -4.176 -28.722  12.269  1.00 10.00      A   
ATOM   1715  O   ASP A 181      -4.408 -29.034  11.100  1.00 10.00      A   
ATOM   1716  N   THR A 182      -5.109 -28.271  13.098  1.00 10.00      A   
ATOM   1717  HN  THR A 182      -4.857 -28.035  14.013  1.00 10.00      A   
ATOM   1718  CA  THR A 182      -6.498 -28.129  12.697  1.00 10.00      A   
ATOM   1719  CB  THR A 182      -7.408 -28.058  13.934  1.00 10.00      A   
ATOM   1720  OG1 THR A 182      -6.618 -28.313  15.109  1.00 10.00      A   
ATOM   1721  HG1 THR A 182      -6.833 -29.188  15.461  1.00 10.00      A   
ATOM   1722  CG2 THR A 182      -8.523 -29.089  13.836  1.00 10.00      A   
ATOM   1723  C   THR A 182      -6.703 -26.867  11.857  1.00 10.00      A   
ATOM   1724  O   THR A 182      -7.813 -26.592  11.403  1.00 10.00      A   
ATOM   1725  N   TYR A 183      -5.636 -26.097  11.668  1.00 10.00      A   
ATOM   1726  HN  TYR A 183      -4.777 -26.365  12.061  1.00 10.00      A   
ATOM   1727  CA  TYR A 183      -5.707 -24.875  10.879  1.00 10.00      A   
ATOM   1728  CB  TYR A 183      -4.666 -23.856  11.364  1.00 10.00      A   
ATOM   1729  CG  TYR A 183      -4.645 -22.567  10.571  1.00 10.00      A   
ATOM   1730  CD1 TYR A 183      -5.556 -21.554  10.836  1.00 10.00      A   
ATOM   1731  CD2 TYR A 183      -3.722 -22.369   9.551  1.00 10.00      A   
ATOM   1732  CE1 TYR A 183      -5.549 -20.381  10.105  1.00 10.00      A   
ATOM   1733  CE2 TYR A 183      -3.706 -21.197   8.818  1.00 10.00      A   
ATOM   1734  CZ  TYR A 183      -4.624 -20.208   9.098  1.00 10.00      A   
ATOM   1735  OH  TYR A 183      -4.624 -19.044   8.367  1.00 10.00      A   
ATOM   1736  HH  TYR A 183      -5.503 -18.645   8.403  1.00 10.00      A   
ATOM   1737  C   TYR A 183      -5.490 -25.197   9.404  1.00 10.00      A   
ATOM   1738  O   TYR A 183      -4.412 -25.654   9.016  1.00 10.00      A   
ATOM   1739  N   THR A 184      -6.519 -24.972   8.592  1.00 10.00      A   
ATOM   1740  HN  THR A 184      -7.357 -24.632   8.971  1.00 10.00      A   
ATOM   1741  CA  THR A 184      -6.447 -25.251   7.161  1.00 10.00      A   
ATOM   1742  CB  THR A 184      -7.162 -26.578   6.847  1.00 10.00      A   
ATOM   1743  OG1 THR A 184      -8.382 -26.646   7.600  1.00 10.00      A   
ATOM   1744  HG1 THR A 184      -8.387 -27.452   8.130  1.00 10.00      A   
ATOM   1745  CG2 THR A 184      -6.283 -27.757   7.222  1.00 10.00      A   
ATOM   1746  C   THR A 184      -7.094 -24.135   6.334  1.00 10.00      A   
ATOM   1747  O   THR A 184      -7.414 -24.326   5.159  1.00 10.00      A   
ATOM   1748  N   SER A 185      -7.255 -22.964   6.935  1.00 10.00      A   
ATOM   1749  HN  SER A 185      -6.944 -22.848   7.856  1.00 10.00      A   
ATOM   1750  CA  SER A 185      -7.888 -21.844   6.248  1.00 10.00      A   
ATOM   1751  CB  SER A 185      -8.877 -21.154   7.187  1.00 10.00      A   
ATOM   1752  OG  SER A 185      -8.342 -21.060   8.501  1.00 10.00      A   
ATOM   1753  HG  SER A 185      -7.983 -20.167   8.634  1.00 10.00      A   
ATOM   1754  C   SER A 185      -6.877 -20.836   5.702  1.00 10.00      A   
ATOM   1755  O   SER A 185      -7.228 -19.693   5.414  1.00 10.00      A   
ATOM   1756  N   LEU A 186      -5.627 -21.256   5.565  1.00 10.00      A   
ATOM   1757  HN  LEU A 186      -5.401 -22.169   5.818  1.00 10.00      A   
ATOM   1758  CA  LEU A 186      -4.583 -20.377   5.046  1.00 10.00      A   
ATOM   1759  CB  LEU A 186      -3.186 -20.963   5.300  1.00 10.00      A   
ATOM   1760  CG  LEU A 186      -1.996 -20.034   5.017  1.00 10.00      A   
ATOM   1761  CD1 LEU A 186      -2.092 -18.756   5.841  1.00 10.00      A   
ATOM   1762  CD2 LEU A 186      -0.678 -20.747   5.276  1.00 10.00      A   
ATOM   1763  C   LEU A 186      -4.789 -20.104   3.555  1.00 10.00      A   
ATOM   1764  O   LEU A 186      -4.581 -20.982   2.716  1.00 10.00      A   
ATOM   1765  N   VAL A 187      -5.202 -18.883   3.239  1.00 10.00      A   
ATOM   1766  HN  VAL A 187      -5.353 -18.227   3.959  1.00 10.00      A   
ATOM   1767  CA  VAL A 187      -5.446 -18.485   1.860  1.00 10.00      A   
ATOM   1768  CB  VAL A 187      -6.789 -17.727   1.737  1.00 10.00      A   
ATOM   1769  CG1 VAL A 187      -7.036 -17.290   0.302  1.00 10.00      A   
ATOM   1770  CG2 VAL A 187      -7.944 -18.581   2.243  1.00 10.00      A   
ATOM   1771  C   VAL A 187      -4.314 -17.595   1.337  1.00 10.00      A   
ATOM   1772  O   VAL A 187      -3.825 -17.784   0.218  1.00 10.00      A   
ATOM   1773  N   SER A 188      -3.895 -16.633   2.149  1.00 10.00      A   
ATOM   1774  HN  SER A 188      -4.300 -16.543   3.040  1.00 10.00      A   
ATOM   1775  CA  SER A 188      -2.837 -15.717   1.755  1.00 10.00      A   
ATOM   1776  CB  SER A 188      -3.426 -14.329   1.478  1.00 10.00      A   
ATOM   1777  OG  SER A 188      -2.609 -13.575   0.600  1.00 10.00      A   
ATOM   1778  HG  SER A 188      -3.134 -12.863   0.210  1.00 10.00      A   
ATOM   1779  C   SER A 188      -1.763 -15.636   2.837  1.00 10.00      A   
ATOM   1780  O   SER A 188      -2.068 -15.457   4.019  1.00 10.00      A   
ATOM   1781  N   LEU A 189      -0.510 -15.776   2.431  1.00 10.00      A   
ATOM   1782  HN  LEU A 189      -0.326 -15.926   1.476  1.00 10.00      A   
ATOM   1783  CA  LEU A 189       0.601 -15.721   3.366  1.00 10.00      A   
ATOM   1784  CB  LEU A 189       0.979 -17.137   3.802  1.00 10.00      A   
ATOM   1785  CG  LEU A 189       2.128 -17.259   4.803  1.00 10.00      A   
ATOM   1786  CD1 LEU A 189       1.729 -16.699   6.160  1.00 10.00      A   
ATOM   1787  CD2 LEU A 189       2.573 -18.708   4.922  1.00 10.00      A   
ATOM   1788  C   LEU A 189       1.805 -15.020   2.750  1.00 10.00      A   
ATOM   1789  O   LEU A 189       2.379 -15.494   1.770  1.00 10.00      A   
ATOM   1790  N   ASN A 190       2.179 -13.887   3.330  1.00 10.00      A   
ATOM   1791  HN  ASN A 190       1.670 -13.561   4.102  1.00 10.00      A   
ATOM   1792  CA  ASN A 190       3.321 -13.112   2.852  1.00 10.00      A   
ATOM   1793  CB  ASN A 190       2.857 -11.779   2.251  1.00 10.00      A   
ATOM   1794  CG  ASN A 190       4.013 -10.857   1.886  1.00 10.00      A   
ATOM   1795  OD1 ASN A 190       5.112 -11.311   1.557  1.00 10.00      A   
ATOM   1796  ND2 ASN A 190       3.775  -9.556   1.950  1.00 10.00      A   
ATOM   1797 HD21 ASN A 190       2.870  -9.259   2.233  1.00 10.00      A   
ATOM   1798 HD22 ASN A 190       4.500  -8.938   1.709  1.00 10.00      A   
ATOM   1799  C   ASN A 190       4.308 -12.861   3.990  1.00 10.00      A   
ATOM   1800  O   ASN A 190       4.022 -12.093   4.908  1.00 10.00      A   
ATOM   1801  N   ILE A 191       5.467 -13.509   3.928  1.00 10.00      A   
ATOM   1802  HN  ILE A 191       5.646 -14.105   3.163  1.00 10.00      A   
ATOM   1803  CA  ILE A 191       6.490 -13.353   4.963  1.00 10.00      A   
ATOM   1804  CB  ILE A 191       6.672 -14.650   5.784  1.00 10.00      A   
ATOM   1805  CG1 ILE A 191       7.061 -15.818   4.873  1.00 10.00      A   
ATOM   1806  CG2 ILE A 191       5.406 -14.972   6.563  1.00 10.00      A   
ATOM   1807  CD1 ILE A 191       7.531 -17.049   5.617  1.00 10.00      A   
ATOM   1808  C   ILE A 191       7.832 -12.956   4.351  1.00 10.00      A   
ATOM   1809  O   ILE A 191       8.891 -13.238   4.910  1.00 10.00      A   
ATOM   1810  N   SER A 192       7.776 -12.265   3.221  1.00 10.00      A   
ATOM   1811  HN  SER A 192       6.897 -12.025   2.856  1.00 10.00      A   
ATOM   1812  CA  SER A 192       8.977 -11.837   2.505  1.00 10.00      A   
ATOM   1813  CB  SER A 192       8.581 -11.289   1.131  1.00 10.00      A   
ATOM   1814  OG  SER A 192       7.578 -10.288   1.250  1.00 10.00      A   
ATOM   1815  HG  SER A 192       6.704 -10.684   1.107  1.00 10.00      A   
ATOM   1816  C   SER A 192       9.783 -10.783   3.279  1.00 10.00      A   
ATOM   1817  O   SER A 192      10.960 -10.550   2.992  1.00 10.00      A   
ATOM   1818  N   CYS A 193       9.141 -10.151   4.256  1.00 10.00      A   
ATOM   1819  HN  CYS A 193       8.209 -10.383   4.439  1.00 10.00      A   
ATOM   1820  CA  CYS A 193       9.772  -9.112   5.060  1.00 10.00      A   
ATOM   1821  CB  CYS A 193       8.685  -8.199   5.623  1.00 10.00      A   
ATOM   1822  SG  CYS A 193       7.070  -9.005   5.757  1.00 10.00      A   
ATOM   1823  HG  CYS A 193       6.149  -8.057   5.896  1.00 10.00      A   
ATOM   1824  C   CYS A 193      10.603  -9.695   6.199  1.00 10.00      A   
ATOM   1825  O   CYS A 193      11.488  -9.028   6.735  1.00 10.00      A   
ATOM   1826  N   LEU A 194      10.327 -10.943   6.551  1.00 10.00      A   
ATOM   1827  HN  LEU A 194       9.644 -11.438   6.055  1.00 10.00      A   
ATOM   1828  CA  LEU A 194      11.038 -11.607   7.638  1.00 10.00      A   
ATOM   1829  CB  LEU A 194      10.255 -12.830   8.126  1.00 10.00      A   
ATOM   1830  CG  LEU A 194       8.876 -12.561   8.731  1.00 10.00      A   
ATOM   1831  CD1 LEU A 194       8.216 -13.867   9.146  1.00 10.00      A   
ATOM   1832  CD2 LEU A 194       8.984 -11.617   9.917  1.00 10.00      A   
ATOM   1833  C   LEU A 194      12.434 -12.031   7.199  1.00 10.00      A   
ATOM   1834  O   LEU A 194      12.634 -12.457   6.059  1.00 10.00      A   
ATOM   1835  N   ALA A 195      13.398 -11.912   8.099  1.00 10.00      A   
ATOM   1836  HN  ALA A 195      13.181 -11.558   8.994  1.00 10.00      A   
ATOM   1837  CA  ALA A 195      14.769 -12.295   7.804  1.00 10.00      A   
ATOM   1838  CB  ALA A 195      15.750 -11.295   8.396  1.00 10.00      A   
ATOM   1839  C   ALA A 195      15.047 -13.695   8.330  1.00 10.00      A   
ATOM   1840  O   ALA A 195      15.779 -14.466   7.711  1.00 10.00      A   
ATOM   1841  N   SER A 196      14.440 -14.022   9.467  1.00 10.00      A   
ATOM   1842  HN  SER A 196      13.854 -13.358   9.906  1.00 10.00      A   
ATOM   1843  CA  SER A 196      14.618 -15.330  10.084  1.00 10.00      A   
ATOM   1844  CB  SER A 196      14.060 -15.336  11.515  1.00 10.00      A   
ATOM   1845  OG  SER A 196      12.816 -14.658  11.590  1.00 10.00      A   
ATOM   1846  HG  SER A 196      12.949 -13.711  11.403  1.00 10.00      A   
ATOM   1847  C   SER A 196      13.971 -16.429   9.244  1.00 10.00      A   
ATOM   1848  O   SER A 196      12.812 -16.311   8.840  1.00 10.00      A   
ATOM   1849  N   GLU A 197      14.726 -17.483   8.963  1.00 10.00      A   
ATOM   1850  HN  GLU A 197      15.650 -17.515   9.295  1.00 10.00      A   
ATOM   1851  CA  GLU A 197      14.212 -18.595   8.177  1.00 10.00      A   
ATOM   1852  CB  GLU A 197      15.362 -19.409   7.574  1.00 10.00      A   
ATOM   1853  CG  GLU A 197      14.915 -20.434   6.542  1.00 10.00      A   
ATOM   1854  CD  GLU A 197      15.811 -21.651   6.501  1.00 10.00      A   
ATOM   1855  OE1 GLU A 197      16.068 -22.243   7.573  1.00 10.00      A   
ATOM   1856  OE2 GLU A 197      16.237 -22.043   5.397  1.00 10.00      A   
ATOM   1857  C   GLU A 197      13.336 -19.492   9.042  1.00 10.00      A   
ATOM   1858  O   GLU A 197      13.812 -20.083  10.014  1.00 10.00      A   
ATOM   1859  N   VAL A 198      12.060 -19.572   8.696  1.00 10.00      A   
ATOM   1860  HN  VAL A 198      11.738 -19.052   7.929  1.00 10.00      A   
ATOM   1861  CA  VAL A 198      11.121 -20.406   9.435  1.00 10.00      A   
ATOM   1862  CB  VAL A 198       9.652 -20.004   9.172  1.00 10.00      A   
ATOM   1863  CG1 VAL A 198       9.342 -18.662   9.815  1.00 10.00      A   
ATOM   1864  CG2 VAL A 198       9.356 -19.967   7.679  1.00 10.00      A   
ATOM   1865  C   VAL A 198      11.314 -21.885   9.100  1.00 10.00      A   
ATOM   1866  O   VAL A 198      11.899 -22.228   8.068  1.00 10.00      A   
ATOM   1867  N   SER A 199      10.841 -22.752   9.991  1.00 10.00      A   
ATOM   1868  HN  SER A 199      10.427 -22.406  10.810  1.00 10.00      A   
ATOM   1869  CA  SER A 199      10.947 -24.196   9.810  1.00 10.00      A   
ATOM   1870  CB  SER A 199      10.317 -24.926  11.003  1.00 10.00      A   
ATOM   1871  OG  SER A 199      10.415 -26.335  10.862  1.00 10.00      A   
ATOM   1872  HG  SER A 199      10.980 -26.690  11.563  1.00 10.00      A   
ATOM   1873  C   SER A 199      10.280 -24.643   8.512  1.00 10.00      A   
ATOM   1874  O   SER A 199       9.098 -24.380   8.286  1.00 10.00      A   
ATOM   1875  N   PHE A 200      11.047 -25.325   7.666  1.00 10.00      A   
ATOM   1876  HN  PHE A 200      11.977 -25.512   7.912  1.00 10.00      A   
ATOM   1877  CA  PHE A 200      10.544 -25.805   6.391  1.00 10.00      A   
ATOM   1878  CB  PHE A 200      11.691 -26.287   5.497  1.00 10.00      A   
ATOM   1879  CG  PHE A 200      11.245 -26.746   4.138  1.00 10.00      A   
ATOM   1880  CD1 PHE A 200      10.818 -25.829   3.192  1.00 10.00      A   
ATOM   1881  CD2 PHE A 200      11.248 -28.091   3.813  1.00 10.00      A   
ATOM   1882  CE1 PHE A 200      10.400 -26.246   1.944  1.00 10.00      A   
ATOM   1883  CE2 PHE A 200      10.833 -28.516   2.567  1.00 10.00      A   
ATOM   1884  CZ  PHE A 200      10.408 -27.592   1.632  1.00 10.00      A   
ATOM   1885  C   PHE A 200       9.528 -26.921   6.591  1.00 10.00      A   
ATOM   1886  O   PHE A 200       8.471 -26.924   5.964  1.00 10.00      A   
ATOM   1887  N   SER A 201       9.846 -27.849   7.486  1.00 10.00      A   
ATOM   1888  HN  SER A 201      10.698 -27.773   7.971  1.00 10.00      A   
ATOM   1889  CA  SER A 201       8.971 -28.977   7.772  1.00 10.00      A   
ATOM   1890  CB  SER A 201       9.634 -29.910   8.784  1.00 10.00      A   
ATOM   1891  OG  SER A 201      10.836 -30.445   8.259  1.00 10.00      A   
ATOM   1892  HG  SER A 201      10.674 -31.353   7.975  1.00 10.00      A   
ATOM   1893  C   SER A 201       7.599 -28.516   8.269  1.00 10.00      A   
ATOM   1894  O   SER A 201       6.573 -29.131   7.959  1.00 10.00      A   
ATOM   1895  N   ALA A 202       7.582 -27.420   9.021  1.00 10.00      A   
ATOM   1896  HN  ALA A 202       8.430 -26.967   9.232  1.00 10.00      A   
ATOM   1897  CA  ALA A 202       6.333 -26.880   9.546  1.00 10.00      A   
ATOM   1898  CB  ALA A 202       6.602 -25.889  10.668  1.00 10.00      A   
ATOM   1899  C   ALA A 202       5.520 -26.222   8.436  1.00 10.00      A   
ATOM   1900  O   ALA A 202       4.307 -26.416   8.343  1.00 10.00      A   
ATOM   1901  N   LEU A 203       6.200 -25.457   7.590  1.00 10.00      A   
ATOM   1902  HN  LEU A 203       7.165 -25.356   7.715  1.00 10.00      A   
ATOM   1903  CA  LEU A 203       5.553 -24.765   6.482  1.00 10.00      A   
ATOM   1904  CB  LEU A 203       6.503 -23.735   5.866  1.00 10.00      A   
ATOM   1905  CG  LEU A 203       5.887 -22.750   4.870  1.00 10.00      A   
ATOM   1906  CD1 LEU A 203       4.828 -21.897   5.548  1.00 10.00      A   
ATOM   1907  CD2 LEU A 203       6.963 -21.871   4.256  1.00 10.00      A   
ATOM   1908  C   LEU A 203       5.077 -25.752   5.419  1.00 10.00      A   
ATOM   1909  O   LEU A 203       3.994 -25.594   4.851  1.00 10.00      A   
ATOM   1910  N   GLU A 204       5.883 -26.779   5.173  1.00 10.00      A   
ATOM   1911  HN  GLU A 204       6.730 -26.849   5.671  1.00 10.00      A   
ATOM   1912  CA  GLU A 204       5.560 -27.806   4.182  1.00 10.00      A   
ATOM   1913  CB  GLU A 204       6.648 -28.885   4.168  1.00 10.00      A   
ATOM   1914  CG  GLU A 204       6.715 -29.703   2.884  1.00 10.00      A   
ATOM   1915  CD  GLU A 204       6.242 -31.134   3.067  1.00 10.00      A   
ATOM   1916  OE1 GLU A 204       6.615 -31.775   4.074  1.00 10.00      A   
ATOM   1917  OE2 GLU A 204       5.493 -31.631   2.200  1.00 10.00      A   
ATOM   1918  C   GLU A 204       4.196 -28.432   4.466  1.00 10.00      A   
ATOM   1919  O   GLU A 204       3.330 -28.486   3.586  1.00 10.00      A   
ATOM   1920  N   ARG A 205       4.001 -28.875   5.704  1.00 10.00      A   
ATOM   1921  HN  ARG A 205       4.724 -28.783   6.363  1.00 10.00      A   
ATOM   1922  CA  ARG A 205       2.746 -29.494   6.110  1.00 10.00      A   
ATOM   1923  CB  ARG A 205       2.878 -30.092   7.510  1.00 10.00      A   
ATOM   1924  CG  ARG A 205       3.803 -31.296   7.586  1.00 10.00      A   
ATOM   1925  CD  ARG A 205       3.944 -31.795   9.014  1.00 10.00      A   
ATOM   1926  NE  ARG A 205       4.729 -30.883   9.850  1.00 10.00      A   
ATOM   1927  HE  ARG A 205       5.644 -30.678   9.557  1.00 10.00      A   
ATOM   1928  CZ  ARG A 205       4.275 -30.339  10.978  1.00 10.00      A   
ATOM   1929  NH1 ARG A 205       3.047 -30.611  11.397  1.00 10.00      A   
ATOM   1930 HH11 ARG A 205       2.687 -30.188  12.278  1.00 10.00      A   
ATOM   1931 HH12 ARG A 205       2.432 -31.253  10.849  1.00 10.00      A   
ATOM   1932  NH2 ARG A 205       5.057 -29.535  11.697  1.00 10.00      A   
ATOM   1933 HH21 ARG A 205       4.697 -29.110  12.583  1.00 10.00      A   
ATOM   1934 HH22 ARG A 205       6.031 -29.326  11.385  1.00 10.00      A   
ATOM   1935  C   ARG A 205       1.596 -28.493   6.061  1.00 10.00      A   
ATOM   1936  O   ARG A 205       0.471 -28.841   5.710  1.00 10.00      A   
ATOM   1937  N   LEU A 206       1.893 -27.244   6.395  1.00 10.00      A   
ATOM   1938  HN  LEU A 206       2.815 -27.025   6.647  1.00 10.00      A   
ATOM   1939  CA  LEU A 206       0.886 -26.189   6.395  1.00 10.00      A   
ATOM   1940  CB  LEU A 206       1.464 -24.899   6.976  1.00 10.00      A   
ATOM   1941  CG  LEU A 206       0.813 -24.386   8.261  1.00 10.00      A   
ATOM   1942  CD1 LEU A 206       1.721 -23.381   8.946  1.00 10.00      A   
ATOM   1943  CD2 LEU A 206      -0.545 -23.767   7.967  1.00 10.00      A   
ATOM   1944  C   LEU A 206       0.349 -25.929   4.989  1.00 10.00      A   
ATOM   1945  O   LEU A 206      -0.863 -25.890   4.780  1.00 10.00      A   
ATOM   1946  N   VAL A 207       1.257 -25.768   4.032  1.00 10.00      A   
ATOM   1947  HN  VAL A 207       2.214 -25.826   4.264  1.00 10.00      A   
ATOM   1948  CA  VAL A 207       0.885 -25.500   2.643  1.00 10.00      A   
ATOM   1949  CB  VAL A 207       2.134 -25.174   1.792  1.00 10.00      A   
ATOM   1950  CG1 VAL A 207       1.782 -25.011   0.319  1.00 10.00      A   
ATOM   1951  CG2 VAL A 207       2.813 -23.918   2.314  1.00 10.00      A   
ATOM   1952  C   VAL A 207       0.133 -26.679   2.027  1.00 10.00      A   
ATOM   1953  O   VAL A 207      -0.754 -26.499   1.192  1.00 10.00      A   
ATOM   1954  N   THR A 208       0.472 -27.884   2.466  1.00 10.00      A   
ATOM   1955  HN  THR A 208       1.161 -27.965   3.157  1.00 10.00      A   
ATOM   1956  CA  THR A 208      -0.160 -29.088   1.946  1.00 10.00      A   
ATOM   1957  CB  THR A 208       0.679 -30.342   2.260  1.00 10.00      A   
ATOM   1958  OG1 THR A 208       2.053 -30.094   1.922  1.00 10.00      A   
ATOM   1959  HG1 THR A 208       2.424 -29.440   2.531  1.00 10.00      A   
ATOM   1960  CG2 THR A 208       0.178 -31.539   1.462  1.00 10.00      A   
ATOM   1961  C   THR A 208      -1.580 -29.280   2.489  1.00 10.00      A   
ATOM   1962  O   THR A 208      -2.501 -29.608   1.735  1.00 10.00      A   
ATOM   1963  N   ARG A 209      -1.763 -29.064   3.788  1.00 10.00      A   
ATOM   1964  HN  ARG A 209      -1.004 -28.774   4.344  1.00 10.00      A   
ATOM   1965  CA  ARG A 209      -3.073 -29.253   4.399  1.00 10.00      A   
ATOM   1966  CB  ARG A 209      -2.981 -29.531   5.906  1.00 10.00      A   
ATOM   1967  CG  ARG A 209      -2.566 -28.341   6.756  1.00 10.00      A   
ATOM   1968  CD  ARG A 209      -2.455 -28.732   8.222  1.00 10.00      A   
ATOM   1969  NE  ARG A 209      -2.100 -27.598   9.076  1.00 10.00      A   
ATOM   1970  HE  ARG A 209      -2.773 -26.881   9.178  1.00 10.00      A   
ATOM   1971  CZ  ARG A 209      -0.932 -27.489   9.717  1.00 10.00      A   
ATOM   1972  NH1 ARG A 209      -0.014 -28.443   9.596  1.00 10.00      A   
ATOM   1973 HH11 ARG A 209      -0.202 -29.284   9.010  1.00 10.00      A   
ATOM   1974 HH12 ARG A 209       0.902 -28.356  10.090  1.00 10.00      A   
ATOM   1975  NH2 ARG A 209      -0.694 -26.442  10.500  1.00 10.00      A   
ATOM   1976 HH21 ARG A 209      -1.418 -25.705  10.627  1.00 10.00      A   
ATOM   1977 HH22 ARG A 209       0.221 -26.355  10.998  1.00 10.00      A   
ATOM   1978  C   ARG A 209      -4.060 -28.128   4.079  1.00 10.00      A   
ATOM   1979  O   ARG A 209      -5.270 -28.306   4.211  1.00 10.00      A   
ATOM   1980  N   CYS A 210      -3.551 -26.979   3.647  1.00 10.00      A   
ATOM   1981  HN  CYS A 210      -2.579 -26.886   3.550  1.00 10.00      A   
ATOM   1982  CA  CYS A 210      -4.414 -25.851   3.310  1.00 10.00      A   
ATOM   1983  CB  CYS A 210      -3.905 -24.565   3.971  1.00 10.00      A   
ATOM   1984  SG  CYS A 210      -3.425 -24.757   5.705  1.00 10.00      A   
ATOM   1985  HG  CYS A 210      -2.212 -25.302   5.722  1.00 10.00      A   
ATOM   1986  C   CYS A 210      -4.499 -25.674   1.796  1.00 10.00      A   
ATOM   1987  O   CYS A 210      -3.634 -25.043   1.192  1.00 10.00      A   
ATOM   1988  N   PRO A 211      -5.557 -26.213   1.166  1.00 10.00      A   
ATOM   1989  CA  PRO A 211      -5.738 -26.128  -0.284  1.00 10.00      A   
ATOM   1990  CB  PRO A 211      -6.698 -27.284  -0.567  1.00 10.00      A   
ATOM   1991  CG  PRO A 211      -7.536 -27.379   0.661  1.00 10.00      A   
ATOM   1992  CD  PRO A 211      -6.663 -26.947   1.813  1.00 10.00      A   
ATOM   1993  C   PRO A 211      -6.366 -24.803  -0.704  1.00 10.00      A   
ATOM   1994  O   PRO A 211      -6.598 -24.559  -1.888  1.00 10.00      A   
ATOM   1995  N   ASN A 212      -6.635 -23.954   0.277  1.00 10.00      A   
ATOM   1996  HN  ASN A 212      -6.414 -24.210   1.197  1.00 10.00      A   
ATOM   1997  CA  ASN A 212      -7.245 -22.649   0.025  1.00 10.00      A   
ATOM   1998  CB  ASN A 212      -8.112 -22.210   1.212  1.00 10.00      A   
ATOM   1999  CG  ASN A 212      -9.412 -22.984   1.323  1.00 10.00      A   
ATOM   2000  OD1 ASN A 212     -10.389 -22.694   0.629  1.00 10.00      A   
ATOM   2001  ND2 ASN A 212      -9.444 -23.960   2.218  1.00 10.00      A   
ATOM   2002 HD21 ASN A 212      -8.638 -24.130   2.752  1.00 10.00      A   
ATOM   2003 HD22 ASN A 212     -10.277 -24.474   2.313  1.00 10.00      A   
ATOM   2004  C   ASN A 212      -6.179 -21.600  -0.255  1.00 10.00      A   
ATOM   2005  O   ASN A 212      -6.486 -20.436  -0.496  1.00 10.00      A   
ATOM   2006  N   LEU A 213      -4.924 -22.023  -0.225  1.00 10.00      A   
ATOM   2007  HN  LEU A 213      -4.745 -22.966  -0.037  1.00 10.00      A   
ATOM   2008  CA  LEU A 213      -3.807 -21.122  -0.470  1.00 10.00      A   
ATOM   2009  CB  LEU A 213      -2.484 -21.821  -0.154  1.00 10.00      A   
ATOM   2010  CG  LEU A 213      -1.225 -20.951  -0.202  1.00 10.00      A   
ATOM   2011  CD1 LEU A 213      -1.210 -19.947   0.942  1.00 10.00      A   
ATOM   2012  CD2 LEU A 213       0.024 -21.817  -0.179  1.00 10.00      A   
ATOM   2013  C   LEU A 213      -3.805 -20.631  -1.911  1.00 10.00      A   
ATOM   2014  O   LEU A 213      -3.723 -21.427  -2.845  1.00 10.00      A   
ATOM   2015  N   LYS A 214      -3.902 -19.320  -2.081  1.00 10.00      A   
ATOM   2016  HN  LYS A 214      -3.979 -18.742  -1.290  1.00 10.00      A   
ATOM   2017  CA  LYS A 214      -3.905 -18.719  -3.405  1.00 10.00      A   
ATOM   2018  CB  LYS A 214      -5.230 -18.001  -3.678  1.00 10.00      A   
ATOM   2019  CG  LYS A 214      -6.418 -18.936  -3.858  1.00 10.00      A   
ATOM   2020  CD  LYS A 214      -6.151 -19.958  -4.952  1.00 10.00      A   
ATOM   2021  CE  LYS A 214      -7.354 -20.853  -5.196  1.00 10.00      A   
ATOM   2022  NZ  LYS A 214      -8.473 -20.119  -5.844  1.00 10.00      A   
ATOM   2023  HZ1 LYS A 214      -9.016 -20.764  -6.455  1.00 10.00      A   
ATOM   2024  HZ2 LYS A 214      -8.102 -19.341  -6.425  1.00 10.00      A   
ATOM   2025  HZ3 LYS A 214      -9.112 -19.725  -5.119  1.00 10.00      A   
ATOM   2026  C   LYS A 214      -2.729 -17.766  -3.585  1.00 10.00      A   
ATOM   2027  O   LYS A 214      -2.257 -17.554  -4.702  1.00 10.00      A   
ATOM   2028  N   SER A 215      -2.252 -17.209  -2.483  1.00 10.00      A   
ATOM   2029  HN  SER A 215      -2.661 -17.427  -1.619  1.00 10.00      A   
ATOM   2030  CA  SER A 215      -1.131 -16.285  -2.515  1.00 10.00      A   
ATOM   2031  CB  SER A 215      -1.622 -14.853  -2.266  1.00 10.00      A   
ATOM   2032  OG  SER A 215      -0.737 -13.890  -2.817  1.00 10.00      A   
ATOM   2033  HG  SER A 215      -1.210 -13.359  -3.477  1.00 10.00      A   
ATOM   2034  C   SER A 215      -0.098 -16.688  -1.465  1.00 10.00      A   
ATOM   2035  O   SER A 215      -0.388 -16.691  -0.267  1.00 10.00      A   
ATOM   2036  N   LEU A 216       1.098 -17.043  -1.918  1.00 10.00      A   
ATOM   2037  HN  LEU A 216       1.277 -17.013  -2.884  1.00 10.00      A   
ATOM   2038  CA  LEU A 216       2.160 -17.458  -1.014  1.00 10.00      A   
ATOM   2039  CB  LEU A 216       2.340 -18.978  -1.060  1.00 10.00      A   
ATOM   2040  CG  LEU A 216       3.357 -19.566  -0.081  1.00 10.00      A   
ATOM   2041  CD1 LEU A 216       2.795 -19.583   1.330  1.00 10.00      A   
ATOM   2042  CD2 LEU A 216       3.776 -20.961  -0.516  1.00 10.00      A   
ATOM   2043  C   LEU A 216       3.470 -16.766  -1.362  1.00 10.00      A   
ATOM   2044  O   LEU A 216       4.030 -16.984  -2.438  1.00 10.00      A   
ATOM   2045  N   LYS A 217       3.945 -15.922  -0.458  1.00 10.00      A   
ATOM   2046  HN  LYS A 217       3.435 -15.777   0.374  1.00 10.00      A   
ATOM   2047  CA  LYS A 217       5.193 -15.198  -0.662  1.00 10.00      A   
ATOM   2048  CB  LYS A 217       4.942 -13.686  -0.680  1.00 10.00      A   
ATOM   2049  CG  LYS A 217       3.988 -13.231  -1.776  1.00 10.00      A   
ATOM   2050  CD  LYS A 217       3.763 -11.728  -1.718  1.00 10.00      A   
ATOM   2051  CE  LYS A 217       2.743 -11.275  -2.748  1.00 10.00      A   
ATOM   2052  NZ  LYS A 217       2.491  -9.813  -2.670  1.00 10.00      A   
ATOM   2053  HZ1 LYS A 217       1.764  -9.540  -3.360  1.00 10.00      A   
ATOM   2054  HZ2 LYS A 217       3.364  -9.283  -2.872  1.00 10.00      A   
ATOM   2055  HZ3 LYS A 217       2.162  -9.555  -1.720  1.00 10.00      A   
ATOM   2056  C   LYS A 217       6.216 -15.571   0.411  1.00 10.00      A   
ATOM   2057  O   LYS A 217       5.978 -15.376   1.606  1.00 10.00      A   
ATOM   2058  N   LEU A 218       7.349 -16.102  -0.024  1.00 10.00      A   
ATOM   2059  HN  LEU A 218       7.490 -16.203  -0.992  1.00 10.00      A   
ATOM   2060  CA  LEU A 218       8.405 -16.520   0.888  1.00 10.00      A   
ATOM   2061  CB  LEU A 218       9.107 -17.768   0.343  1.00 10.00      A   
ATOM   2062  CG  LEU A 218       8.198 -18.903  -0.143  1.00 10.00      A   
ATOM   2063  CD1 LEU A 218       9.008 -19.947  -0.896  1.00 10.00      A   
ATOM   2064  CD2 LEU A 218       7.453 -19.540   1.022  1.00 10.00      A   
ATOM   2065  C   LEU A 218       9.425 -15.403   1.091  1.00 10.00      A   
ATOM   2066  O   LEU A 218       9.320 -14.336   0.487  1.00 10.00      A   
ATOM   2067  N   ASN A 219      10.411 -15.654   1.938  1.00 10.00      A   
ATOM   2068  HN  ASN A 219      10.459 -16.531   2.376  1.00 10.00      A   
ATOM   2069  CA  ASN A 219      11.441 -14.658   2.218  1.00 10.00      A   
ATOM   2070  CB  ASN A 219      11.605 -14.410   3.720  1.00 10.00      A   
ATOM   2071  CG  ASN A 219      12.350 -15.506   4.454  1.00 10.00      A   
ATOM   2072  OD1 ASN A 219      12.341 -16.666   4.048  1.00 10.00      A   
ATOM   2073  ND2 ASN A 219      12.997 -15.141   5.549  1.00 10.00      A   
ATOM   2074 HD21 ASN A 219      12.954 -14.191   5.819  1.00 10.00      A   
ATOM   2075 HD22 ASN A 219      13.491 -15.823   6.052  1.00 10.00      A   
ATOM   2076  C   ASN A 219      12.771 -15.002   1.542  1.00 10.00      A   
ATOM   2077  O   ASN A 219      12.891 -16.028   0.876  1.00 10.00      A   
ATOM   2078  N   ARG A 220      13.767 -14.147   1.745  1.00 10.00      A   
ATOM   2079  HN  ARG A 220      13.614 -13.372   2.332  1.00 10.00      A   
ATOM   2080  CA  ARG A 220      15.090 -14.310   1.132  1.00 10.00      A   
ATOM   2081  CB  ARG A 220      15.797 -12.949   1.126  1.00 10.00      A   
ATOM   2082  CG  ARG A 220      17.011 -12.852   0.216  1.00 10.00      A   
ATOM   2083  CD  ARG A 220      17.707 -11.515   0.396  1.00 10.00      A   
ATOM   2084  NE  ARG A 220      18.684 -11.257  -0.657  1.00 10.00      A   
ATOM   2085  HE  ARG A 220      19.004 -12.037  -1.188  1.00 10.00      A   
ATOM   2086  CZ  ARG A 220      19.155 -10.051  -0.952  1.00 10.00      A   
ATOM   2087  NH1 ARG A 220      18.739  -8.982  -0.282  1.00 10.00      A   
ATOM   2088 HH11 ARG A 220      19.116  -8.041  -0.523  1.00 10.00      A   
ATOM   2089 HH12 ARG A 220      18.034  -9.075   0.486  1.00 10.00      A   
ATOM   2090  NH2 ARG A 220      20.058  -9.917  -1.910  1.00 10.00      A   
ATOM   2091 HH21 ARG A 220      20.408 -10.764  -2.433  1.00 10.00      A   
ATOM   2092 HH22 ARG A 220      20.425  -8.975  -2.153  1.00 10.00      A   
ATOM   2093  C   ARG A 220      15.963 -15.348   1.856  1.00 10.00      A   
ATOM   2094  O   ARG A 220      17.114 -15.572   1.486  1.00 10.00      A   
ATOM   2095  N   ALA A 221      15.422 -15.979   2.885  1.00 10.00      A   
ATOM   2096  HN  ALA A 221      14.501 -15.778   3.139  1.00 10.00      A   
ATOM   2097  CA  ALA A 221      16.181 -16.969   3.643  1.00 10.00      A   
ATOM   2098  CB  ALA A 221      15.780 -16.953   5.108  1.00 10.00      A   
ATOM   2099  C   ALA A 221      16.051 -18.373   3.056  1.00 10.00      A   
ATOM   2100  O   ALA A 221      17.041 -19.097   2.942  1.00 10.00      A   
ATOM   2101  N   VAL A 222      14.830 -18.739   2.670  1.00 10.00      A   
ATOM   2102  HN  VAL A 222      14.094 -18.101   2.762  1.00 10.00      A   
ATOM   2103  CA  VAL A 222      14.558 -20.062   2.109  1.00 10.00      A   
ATOM   2104  CB  VAL A 222      13.044 -20.301   1.900  1.00 10.00      A   
ATOM   2105  CG1 VAL A 222      12.769 -21.772   1.627  1.00 10.00      A   
ATOM   2106  CG2 VAL A 222      12.250 -19.828   3.108  1.00 10.00      A   
ATOM   2107  C   VAL A 222      15.304 -20.285   0.789  1.00 10.00      A   
ATOM   2108  O   VAL A 222      15.203 -19.476  -0.136  1.00 10.00      A   
ATOM   2109  N   PRO A 223      16.086 -21.377   0.707  1.00 10.00      A   
ATOM   2110  CA  PRO A 223      16.853 -21.725  -0.495  1.00 10.00      A   
ATOM   2111  CB  PRO A 223      17.682 -22.939  -0.060  1.00 10.00      A   
ATOM   2112  CG  PRO A 223      16.946 -23.510   1.098  1.00 10.00      A   
ATOM   2113  CD  PRO A 223      16.298 -22.348   1.794  1.00 10.00      A   
ATOM   2114  C   PRO A 223      15.953 -22.085  -1.679  1.00 10.00      A   
ATOM   2115  O   PRO A 223      14.901 -22.712  -1.511  1.00 10.00      A   
ATOM   2116  N   LEU A 224      16.383 -21.682  -2.871  1.00 10.00      A   
ATOM   2117  HN  LEU A 224      17.233 -21.185  -2.919  1.00 10.00      A   
ATOM   2118  CA  LEU A 224      15.639 -21.930  -4.114  1.00 10.00      A   
ATOM   2119  CB  LEU A 224      16.423 -21.387  -5.317  1.00 10.00      A   
ATOM   2120  CG  LEU A 224      15.898 -21.770  -6.708  1.00 10.00      A   
ATOM   2121  CD1 LEU A 224      15.750 -20.539  -7.586  1.00 10.00      A   
ATOM   2122  CD2 LEU A 224      16.817 -22.786  -7.372  1.00 10.00      A   
ATOM   2123  C   LEU A 224      15.328 -23.413  -4.333  1.00 10.00      A   
ATOM   2124  O   LEU A 224      14.279 -23.761  -4.882  1.00 10.00      A   
ATOM   2125  N   GLU A 225      16.240 -24.278  -3.903  1.00 10.00      A   
ATOM   2126  HN  GLU A 225      17.060 -23.934  -3.472  1.00 10.00      A   
ATOM   2127  CA  GLU A 225      16.087 -25.721  -4.065  1.00 10.00      A   
ATOM   2128  CB  GLU A 225      17.339 -26.448  -3.571  1.00 10.00      A   
ATOM   2129  CG  GLU A 225      18.637 -25.914  -4.153  1.00 10.00      A   
ATOM   2130  CD  GLU A 225      19.322 -24.914  -3.242  1.00 10.00      A   
ATOM   2131  OE1 GLU A 225      18.743 -23.838  -2.981  1.00 10.00      A   
ATOM   2132  OE2 GLU A 225      20.451 -25.197  -2.789  1.00 10.00      A   
ATOM   2133  C   GLU A 225      14.836 -26.281  -3.376  1.00 10.00      A   
ATOM   2134  O   GLU A 225      14.417 -27.403  -3.659  1.00 10.00      A   
ATOM   2135  N   LYS A 226      14.231 -25.498  -2.494  1.00 10.00      A   
ATOM   2136  HN  LYS A 226      14.589 -24.600  -2.324  1.00 10.00      A   
ATOM   2137  CA  LYS A 226      13.038 -25.941  -1.774  1.00 10.00      A   
ATOM   2138  CB  LYS A 226      13.077 -25.465  -0.321  1.00 10.00      A   
ATOM   2139  CG  LYS A 226      14.185 -26.084   0.510  1.00 10.00      A   
ATOM   2140  CD  LYS A 226      14.065 -27.598   0.552  1.00 10.00      A   
ATOM   2141  CE  LYS A 226      15.168 -28.205   1.396  1.00 10.00      A   
ATOM   2142  NZ  LYS A 226      15.201 -29.686   1.295  1.00 10.00      A   
ATOM   2143  HZ1 LYS A 226      16.179 -30.027   1.384  1.00 10.00      A   
ATOM   2144  HZ2 LYS A 226      14.822 -29.993   0.376  1.00 10.00      A   
ATOM   2145  HZ3 LYS A 226      14.630 -30.110   2.054  1.00 10.00      A   
ATOM   2146  C   LYS A 226      11.747 -25.470  -2.447  1.00 10.00      A   
ATOM   2147  O   LYS A 226      10.650 -25.727  -1.944  1.00 10.00      A   
ATOM   2148  N   LEU A 227      11.880 -24.781  -3.575  1.00 10.00      A   
ATOM   2149  HN  LEU A 227      12.781 -24.597  -3.923  1.00 10.00      A   
ATOM   2150  CA  LEU A 227      10.719 -24.275  -4.301  1.00 10.00      A   
ATOM   2151  CB  LEU A 227      11.149 -23.335  -5.425  1.00 10.00      A   
ATOM   2152  CG  LEU A 227      11.434 -21.890  -5.028  1.00 10.00      A   
ATOM   2153  CD1 LEU A 227      12.173 -21.179  -6.149  1.00 10.00      A   
ATOM   2154  CD2 LEU A 227      10.138 -21.166  -4.694  1.00 10.00      A   
ATOM   2155  C   LEU A 227       9.863 -25.398  -4.870  1.00 10.00      A   
ATOM   2156  O   LEU A 227       8.650 -25.421  -4.670  1.00 10.00      A   
ATOM   2157  N   ALA A 228      10.502 -26.335  -5.564  1.00 10.00      A   
ATOM   2158  HN  ALA A 228      11.477 -26.272  -5.661  1.00 10.00      A   
ATOM   2159  CA  ALA A 228       9.796 -27.457  -6.179  1.00 10.00      A   
ATOM   2160  CB  ALA A 228      10.778 -28.364  -6.906  1.00 10.00      A   
ATOM   2161  C   ALA A 228       8.988 -28.249  -5.151  1.00 10.00      A   
ATOM   2162  O   ALA A 228       7.907 -28.758  -5.451  1.00 10.00      A   
ATOM   2163  N   THR A 229       9.512 -28.328  -3.935  1.00 10.00      A   
ATOM   2164  HN  THR A 229      10.366 -27.884  -3.752  1.00 10.00      A   
ATOM   2165  CA  THR A 229       8.859 -29.053  -2.857  1.00 10.00      A   
ATOM   2166  CB  THR A 229       9.751 -29.047  -1.604  1.00 10.00      A   
ATOM   2167  OG1 THR A 229      11.111 -28.871  -2.016  1.00 10.00      A   
ATOM   2168  HG1 THR A 229      11.420 -29.681  -2.434  1.00 10.00      A   
ATOM   2169  CG2 THR A 229       9.631 -30.368  -0.857  1.00 10.00      A   
ATOM   2170  C   THR A 229       7.496 -28.443  -2.520  1.00 10.00      A   
ATOM   2171  O   THR A 229       6.519 -29.162  -2.304  1.00 10.00      A   
ATOM   2172  N   LEU A 230       7.425 -27.116  -2.506  1.00 10.00      A   
ATOM   2173  HN  LEU A 230       8.224 -26.589  -2.724  1.00 10.00      A   
ATOM   2174  CA  LEU A 230       6.180 -26.428  -2.185  1.00 10.00      A   
ATOM   2175  CB  LEU A 230       6.446 -25.085  -1.504  1.00 10.00      A   
ATOM   2176  CG  LEU A 230       6.894 -25.140  -0.041  1.00 10.00      A   
ATOM   2177  CD1 LEU A 230       6.876 -23.748   0.571  1.00 10.00      A   
ATOM   2178  CD2 LEU A 230       6.009 -26.085   0.758  1.00 10.00      A   
ATOM   2179  C   LEU A 230       5.299 -26.247  -3.414  1.00 10.00      A   
ATOM   2180  O   LEU A 230       4.071 -26.287  -3.318  1.00 10.00      A   
ATOM   2181  N   LEU A 231       5.926 -26.054  -4.569  1.00 10.00      A   
ATOM   2182  HN  LEU A 231       6.911 -26.001  -4.578  1.00 10.00      A   
ATOM   2183  CA  LEU A 231       5.189 -25.882  -5.821  1.00 10.00      A   
ATOM   2184  CB  LEU A 231       6.146 -25.584  -6.975  1.00 10.00      A   
ATOM   2185  CG  LEU A 231       6.686 -24.156  -7.044  1.00 10.00      A   
ATOM   2186  CD1 LEU A 231       7.862 -24.082  -8.002  1.00 10.00      A   
ATOM   2187  CD2 LEU A 231       5.587 -23.191  -7.469  1.00 10.00      A   
ATOM   2188  C   LEU A 231       4.359 -27.118  -6.140  1.00 10.00      A   
ATOM   2189  O   LEU A 231       3.275 -27.019  -6.715  1.00 10.00      A   
ATOM   2190  N   GLN A 232       4.874 -28.279  -5.750  1.00 10.00      A   
ATOM   2191  HN  GLN A 232       5.745 -28.286  -5.302  1.00 10.00      A   
ATOM   2192  CA  GLN A 232       4.187 -29.544  -5.978  1.00 10.00      A   
ATOM   2193  CB  GLN A 232       5.186 -30.708  -6.016  1.00 10.00      A   
ATOM   2194  CG  GLN A 232       5.903 -30.879  -7.350  1.00 10.00      A   
ATOM   2195  CD  GLN A 232       4.954 -31.181  -8.495  1.00 10.00      A   
ATOM   2196  OE1 GLN A 232       3.873 -31.736  -8.297  1.00 10.00      A   
ATOM   2197  NE2 GLN A 232       5.357 -30.831  -9.706  1.00 10.00      A   
ATOM   2198 HE21 GLN A 232       6.234 -30.400  -9.797  1.00 10.00      A   
ATOM   2199 HE22 GLN A 232       4.764 -31.020 -10.464  1.00 10.00      A   
ATOM   2200  C   GLN A 232       3.132 -29.794  -4.904  1.00 10.00      A   
ATOM   2201  O   GLN A 232       2.384 -30.771  -4.967  1.00 10.00      A   
ATOM   2202  N   ARG A 233       3.084 -28.919  -3.913  1.00 10.00      A   
ATOM   2203  HN  ARG A 233       3.715 -28.167  -3.912  1.00 10.00      A   
ATOM   2204  CA  ARG A 233       2.116 -29.046  -2.828  1.00 10.00      A   
ATOM   2205  CB  ARG A 233       2.739 -28.675  -1.479  1.00 10.00      A   
ATOM   2206  CG  ARG A 233       3.748 -29.682  -0.951  1.00 10.00      A   
ATOM   2207  CD  ARG A 233       3.168 -31.083  -0.928  1.00 10.00      A   
ATOM   2208  NE  ARG A 233       3.804 -31.916   0.084  1.00 10.00      A   
ATOM   2209  HE  ARG A 233       4.318 -31.453   0.794  1.00 10.00      A   
ATOM   2210  CZ  ARG A 233       3.733 -33.243   0.113  1.00 10.00      A   
ATOM   2211  NH1 ARG A 233       3.050 -33.892  -0.820  1.00 10.00      A   
ATOM   2212 HH11 ARG A 233       2.997 -34.934  -0.801  1.00 10.00      A   
ATOM   2213 HH12 ARG A 233       2.563 -33.364  -1.575  1.00 10.00      A   
ATOM   2214  NH2 ARG A 233       4.330 -33.914   1.085  1.00 10.00      A   
ATOM   2215 HH21 ARG A 233       4.279 -34.953   1.116  1.00 10.00      A   
ATOM   2216 HH22 ARG A 233       4.857 -33.395   1.829  1.00 10.00      A   
ATOM   2217  C   ARG A 233       0.887 -28.184  -3.079  1.00 10.00      A   
ATOM   2218  O   ARG A 233      -0.228 -28.551  -2.704  1.00 10.00      A   
ATOM   2219  N   ALA A 234       1.100 -27.039  -3.713  1.00 10.00      A   
ATOM   2220  HN  ALA A 234       2.016 -26.815  -3.999  1.00 10.00      A   
ATOM   2221  CA  ALA A 234       0.014 -26.110  -4.011  1.00 10.00      A   
ATOM   2222  CB  ALA A 234       0.084 -24.903  -3.090  1.00 10.00      A   
ATOM   2223  C   ALA A 234       0.056 -25.666  -5.469  1.00 10.00      A   
ATOM   2224  O   ALA A 234       0.637 -24.628  -5.793  1.00 10.00      A   
ATOM   2225  N   PRO A 235      -0.555 -26.452  -6.372  1.00 10.00      A   
ATOM   2226  CA  PRO A 235      -0.596 -26.150  -7.803  1.00 10.00      A   
ATOM   2227  CB  PRO A 235      -0.904 -27.512  -8.452  1.00 10.00      A   
ATOM   2228  CG  PRO A 235      -0.990 -28.502  -7.330  1.00 10.00      A   
ATOM   2229  CD  PRO A 235      -1.238 -27.716  -6.077  1.00 10.00      A   
ATOM   2230  C   PRO A 235      -1.692 -25.138  -8.162  1.00 10.00      A   
ATOM   2231  O   PRO A 235      -1.753 -24.642  -9.290  1.00 10.00      A   
ATOM   2232  N   GLN A 236      -2.558 -24.832  -7.201  1.00 10.00      A   
ATOM   2233  HN  GLN A 236      -2.463 -25.261  -6.322  1.00 10.00      A   
ATOM   2234  CA  GLN A 236      -3.650 -23.883  -7.419  1.00 10.00      A   
ATOM   2235  CB  GLN A 236      -4.906 -24.302  -6.638  1.00 10.00      A   
ATOM   2236  CG  GLN A 236      -4.898 -23.930  -5.158  1.00 10.00      A   
ATOM   2237  CD  GLN A 236      -3.914 -24.739  -4.337  1.00 10.00      A   
ATOM   2238  OE1 GLN A 236      -3.618 -25.889  -4.657  1.00 10.00      A   
ATOM   2239  NE2 GLN A 236      -3.390 -24.136  -3.283  1.00 10.00      A   
ATOM   2240 HE21 GLN A 236      -3.658 -23.205  -3.097  1.00 10.00      A   
ATOM   2241 HE22 GLN A 236      -2.772 -24.647  -2.713  1.00 10.00      A   
ATOM   2242  C   GLN A 236      -3.235 -22.463  -7.044  1.00 10.00      A   
ATOM   2243  O   GLN A 236      -4.059 -21.545  -7.021  1.00 10.00      A   
ATOM   2244  N   LEU A 237      -1.955 -22.294  -6.753  1.00 10.00      A   
ATOM   2245  HN  LEU A 237      -1.351 -23.062  -6.805  1.00 10.00      A   
ATOM   2246  CA  LEU A 237      -1.416 -20.998  -6.373  1.00 10.00      A   
ATOM   2247  CB  LEU A 237       0.046 -21.144  -5.936  1.00 10.00      A   
ATOM   2248  CG  LEU A 237       0.586 -20.062  -4.999  1.00 10.00      A   
ATOM   2249  CD1 LEU A 237      -0.111 -20.123  -3.653  1.00 10.00      A   
ATOM   2250  CD2 LEU A 237       2.090 -20.203  -4.833  1.00 10.00      A   
ATOM   2251  C   LEU A 237      -1.527 -19.996  -7.523  1.00 10.00      A   
ATOM   2252  O   LEU A 237      -1.189 -20.304  -8.665  1.00 10.00      A   
ATOM   2253  N   GLU A 238      -2.002 -18.798  -7.209  1.00 10.00      A   
ATOM   2254  HN  GLU A 238      -2.255 -18.614  -6.278  1.00 10.00      A   
ATOM   2255  CA  GLU A 238      -2.158 -17.742  -8.204  1.00 10.00      A   
ATOM   2256  CB  GLU A 238      -3.485 -17.011  -8.004  1.00 10.00      A   
ATOM   2257  CG  GLU A 238      -4.710 -17.860  -8.298  1.00 10.00      A   
ATOM   2258  CD  GLU A 238      -6.008 -17.120  -8.045  1.00 10.00      A   
ATOM   2259  OE1 GLU A 238      -6.172 -15.997  -8.573  1.00 10.00      A   
ATOM   2260  OE2 GLU A 238      -6.872 -17.663  -7.322  1.00 10.00      A   
ATOM   2261  C   GLU A 238      -1.001 -16.751  -8.115  1.00 10.00      A   
ATOM   2262  O   GLU A 238      -0.492 -16.275  -9.132  1.00 10.00      A   
ATOM   2263  N   GLU A 239      -0.597 -16.436  -6.897  1.00 10.00      A   
ATOM   2264  HN  GLU A 239      -1.054 -16.833  -6.123  1.00 10.00      A   
ATOM   2265  CA  GLU A 239       0.508 -15.514  -6.674  1.00 10.00      A   
ATOM   2266  CB  GLU A 239       0.067 -14.317  -5.830  1.00 10.00      A   
ATOM   2267  CG  GLU A 239      -0.798 -13.309  -6.564  1.00 10.00      A   
ATOM   2268  CD  GLU A 239      -1.098 -12.092  -5.711  1.00 10.00      A   
ATOM   2269  OE1 GLU A 239      -0.543 -11.008  -5.992  1.00 10.00      A   
ATOM   2270  OE2 GLU A 239      -1.885 -12.219  -4.744  1.00 10.00      A   
ATOM   2271  C   GLU A 239       1.661 -16.221  -5.983  1.00 10.00      A   
ATOM   2272  O   GLU A 239       1.522 -16.705  -4.857  1.00 10.00      A   
ATOM   2273  N   LEU A 240       2.796 -16.284  -6.656  1.00 10.00      A   
ATOM   2274  HN  LEU A 240       2.847 -15.884  -7.553  1.00 10.00      A   
ATOM   2275  CA  LEU A 240       3.967 -16.932  -6.093  1.00 10.00      A   
ATOM   2276  CB  LEU A 240       4.523 -17.997  -7.037  1.00 10.00      A   
ATOM   2277  CG  LEU A 240       5.844 -18.652  -6.617  1.00 10.00      A   
ATOM   2278  CD1 LEU A 240       5.661 -19.502  -5.367  1.00 10.00      A   
ATOM   2279  CD2 LEU A 240       6.415 -19.478  -7.758  1.00 10.00      A   
ATOM   2280  C   LEU A 240       5.050 -15.920  -5.738  1.00 10.00      A   
ATOM   2281  O   LEU A 240       5.595 -15.235  -6.607  1.00 10.00      A   
ATOM   2282  N   GLY A 241       5.337 -15.819  -4.454  1.00 10.00      A   
ATOM   2283  HN  GLY A 241       4.837 -16.366  -3.806  1.00 10.00      A   
ATOM   2284  CA  GLY A 241       6.361 -14.922  -3.987  1.00 10.00      A   
ATOM   2285  C   GLY A 241       7.662 -15.660  -3.783  1.00 10.00      A   
ATOM   2286  O   GLY A 241       7.986 -16.072  -2.671  1.00 10.00      A   
ATOM   2287  N   THR A 242       8.383 -15.852  -4.872  1.00 10.00      A   
ATOM   2288  HN  THR A 242       8.046 -15.517  -5.729  1.00 10.00      A   
ATOM   2289  CA  THR A 242       9.657 -16.550  -4.854  1.00 10.00      A   
ATOM   2290  CB  THR A 242      10.209 -16.644  -6.284  1.00 10.00      A   
ATOM   2291  OG1 THR A 242       9.138 -16.414  -7.212  1.00 10.00      A   
ATOM   2292  HG1 THR A 242       9.117 -15.482  -7.447  1.00 10.00      A   
ATOM   2293  CG2 THR A 242      10.793 -18.019  -6.537  1.00 10.00      A   
ATOM   2294  C   THR A 242      10.669 -15.827  -3.973  1.00 10.00      A   
ATOM   2295  O   THR A 242      10.880 -14.622  -4.118  1.00 10.00      A   
ATOM   2296  N   GLY A 243      11.271 -16.563  -3.047  1.00 10.00      A   
ATOM   2297  HN  GLY A 243      11.053 -17.519  -2.975  1.00 10.00      A   
ATOM   2298  CA  GLY A 243      12.254 -15.978  -2.163  1.00 10.00      A   
ATOM   2299  C   GLY A 243      13.615 -15.926  -2.821  1.00 10.00      A   
ATOM   2300  O   GLY A 243      13.880 -15.044  -3.643  1.00 10.00      A   
ATOM   2301  N   GLY A 244      14.472 -16.872  -2.467  1.00 10.00      A   
ATOM   2302  HN  GLY A 244      14.201 -17.546  -1.809  1.00 10.00      A   
ATOM   2303  CA  GLY A 244      15.792 -16.927  -3.050  1.00 10.00      A   
ATOM   2304  C   GLY A 244      15.729 -17.453  -4.467  1.00 10.00      A   
ATOM   2305  O   GLY A 244      15.237 -18.558  -4.697  1.00 10.00      A   
ATOM   2306  N   TYR A 245      16.189 -16.658  -5.419  1.00 10.00      A   
ATOM   2307  HN  TYR A 245      16.548 -15.770  -5.174  1.00 10.00      A   
ATOM   2308  CA  TYR A 245      16.174 -17.058  -6.821  1.00 10.00      A   
ATOM   2309  CB  TYR A 245      15.557 -15.963  -7.693  1.00 10.00      A   
ATOM   2310  CG  TYR A 245      14.678 -16.498  -8.802  1.00 10.00      A   
ATOM   2311  CD1 TYR A 245      13.704 -17.452  -8.541  1.00 10.00      A   
ATOM   2312  CD2 TYR A 245      14.816 -16.045 -10.108  1.00 10.00      A   
ATOM   2313  CE1 TYR A 245      12.890 -17.938  -9.548  1.00 10.00      A   
ATOM   2314  CE2 TYR A 245      14.007 -16.528 -11.123  1.00 10.00      A   
ATOM   2315  CZ  TYR A 245      13.046 -17.474 -10.837  1.00 10.00      A   
ATOM   2316  OH  TYR A 245      12.227 -17.950 -11.838  1.00 10.00      A   
ATOM   2317  HH  TYR A 245      11.327 -18.044 -11.494  1.00 10.00      A   
ATOM   2318  C   TYR A 245      17.578 -17.404  -7.302  1.00 10.00      A   
ATOM   2319  O   TYR A 245      17.945 -17.150  -8.454  1.00 10.00      A   
ATOM   2320  N   THR A 246      18.353 -18.004  -6.415  1.00 10.00      A   
ATOM   2321  HN  THR A 246      17.999 -18.197  -5.521  1.00 10.00      A   
ATOM   2322  CA  THR A 246      19.710 -18.381  -6.728  1.00 10.00      A   
ATOM   2323  CB  THR A 246      20.704 -17.292  -6.275  1.00 10.00      A   
ATOM   2324  OG1 THR A 246      22.048 -17.792  -6.303  1.00 10.00      A   
ATOM   2325  HG1 THR A 246      22.241 -18.231  -5.460  1.00 10.00      A   
ATOM   2326  CG2 THR A 246      20.367 -16.807  -4.880  1.00 10.00      A   
ATOM   2327  C   THR A 246      20.076 -19.715  -6.093  1.00 10.00      A   
ATOM   2328  O   THR A 246      19.553 -20.086  -5.036  1.00 10.00      A   
ATOM   2329  N   ALA A 247      20.975 -20.418  -6.762  1.00 10.00      A   
ATOM   2330  HN  ALA A 247      21.341 -20.042  -7.590  1.00 10.00      A   
ATOM   2331  CA  ALA A 247      21.461 -21.713  -6.325  1.00 10.00      A   
ATOM   2332  CB  ALA A 247      20.322 -22.722  -6.239  1.00 10.00      A   
ATOM   2333  C   ALA A 247      22.500 -22.188  -7.326  1.00 10.00      A   
ATOM   2334  O   ALA A 247      22.717 -21.537  -8.354  1.00 10.00      A   
ATOM   2335  N   GLU A 248      23.151 -23.298  -7.032  1.00 10.00      A   
ATOM   2336  HN  GLU A 248      22.958 -23.761  -6.183  1.00 10.00      A   
ATOM   2337  CA  GLU A 248      24.151 -23.842  -7.936  1.00 10.00      A   
ATOM   2338  CB  GLU A 248      24.865 -25.034  -7.295  1.00 10.00      A   
ATOM   2339  CG  GLU A 248      26.215 -25.352  -7.916  1.00 10.00      A   
ATOM   2340  CD  GLU A 248      26.986 -26.394  -7.133  1.00 10.00      A   
ATOM   2341  OE1 GLU A 248      27.816 -26.012  -6.280  1.00 10.00      A   
ATOM   2342  OE2 GLU A 248      26.770 -27.598  -7.366  1.00 10.00      A   
ATOM   2343  C   GLU A 248      23.484 -24.258  -9.245  1.00 10.00      A   
ATOM   2344  O   GLU A 248      22.482 -24.977  -9.231  1.00 10.00      A   
ATOM   2345  N   VAL A 249      24.013 -23.766 -10.364  1.00 10.00      A   
ATOM   2346  HN  VAL A 249      24.787 -23.166 -10.304  1.00 10.00      A   
ATOM   2347  CA  VAL A 249      23.465 -24.084 -11.680  1.00 10.00      A   
ATOM   2348  CB  VAL A 249      24.217 -23.350 -12.815  1.00 10.00      A   
ATOM   2349  CG1 VAL A 249      23.589 -23.661 -14.170  1.00 10.00      A   
ATOM   2350  CG2 VAL A 249      24.220 -21.850 -12.563  1.00 10.00      A   
ATOM   2351  C   VAL A 249      23.495 -25.588 -11.942  1.00 10.00      A   
ATOM   2352  O   VAL A 249      24.564 -26.185 -12.098  1.00 10.00      A   
ATOM   2353  N   ARG A 250      22.314 -26.192 -11.970  1.00 10.00      A   
ATOM   2354  HN  ARG A 250      21.500 -25.657 -11.822  1.00 10.00      A   
ATOM   2355  CA  ARG A 250      22.181 -27.621 -12.210  1.00 10.00      A   
ATOM   2356  CB  ARG A 250      22.084 -28.377 -10.888  1.00 10.00      A   
ATOM   2357  CG  ARG A 250      23.419 -28.658 -10.229  1.00 10.00      A   
ATOM   2358  CD  ARG A 250      23.232 -29.251  -8.846  1.00 10.00      A   
ATOM   2359  NE  ARG A 250      22.417 -30.467  -8.862  1.00 10.00      A   
ATOM   2360  HE  ARG A 250      21.712 -30.538  -9.562  1.00 10.00      A   
ATOM   2361  CZ  ARG A 250      22.575 -31.473  -8.003  1.00 10.00      A   
ATOM   2362  NH1 ARG A 250      23.510 -31.413  -7.064  1.00 10.00      A   
ATOM   2363 HH11 ARG A 250      24.130 -30.577  -6.993  1.00 10.00      A   
ATOM   2364 HH12 ARG A 250      23.631 -32.204  -6.393  1.00 10.00      A   
ATOM   2365  NH2 ARG A 250      21.785 -32.534  -8.076  1.00 10.00      A   
ATOM   2366 HH21 ARG A 250      21.033 -32.586  -8.813  1.00 10.00      A   
ATOM   2367 HH22 ARG A 250      21.904 -33.320  -7.402  1.00 10.00      A   
ATOM   2368  C   ARG A 250      20.948 -27.906 -13.055  1.00 10.00      A   
ATOM   2369  O   ARG A 250      19.849 -27.448 -12.732  1.00 10.00      A   
ATOM   2370  N   PRO A 251      21.117 -28.662 -14.151  1.00 10.00      A   
ATOM   2371  CA  PRO A 251      20.015 -29.016 -15.059  1.00 10.00      A   
ATOM   2372  CB  PRO A 251      20.681 -29.942 -16.083  1.00 10.00      A   
ATOM   2373  CG  PRO A 251      22.118 -29.558 -16.043  1.00 10.00      A   
ATOM   2374  CD  PRO A 251      22.401 -29.216 -14.610  1.00 10.00      A   
ATOM   2375  C   PRO A 251      18.886 -29.749 -14.343  1.00 10.00      A   
ATOM   2376  O   PRO A 251      17.707 -29.538 -14.643  1.00 10.00      A   
ATOM   2377  N   ASP A 252      19.252 -30.594 -13.385  1.00 10.00      A   
ATOM   2378  HN  ASP A 252      20.205 -30.700 -13.181  1.00 10.00      A   
ATOM   2379  CA  ASP A 252      18.269 -31.359 -12.626  1.00 10.00      A   
ATOM   2380  CB  ASP A 252      18.928 -32.455 -11.771  1.00 10.00      A   
ATOM   2381  CG  ASP A 252      19.695 -31.931 -10.571  1.00 10.00      A   
ATOM   2382  OD1 ASP A 252      19.566 -32.520  -9.476  1.00 10.00      A   
ATOM   2383  OD2 ASP A 252      20.437 -30.940 -10.712  1.00 10.00      A   
ATOM   2384  C   ASP A 252      17.383 -30.442 -11.788  1.00 10.00      A   
ATOM   2385  O   ASP A 252      16.159 -30.594 -11.771  1.00 10.00      A   
ATOM   2386  N   VAL A 253      18.005 -29.486 -11.106  1.00 10.00      A   
ATOM   2387  HN  VAL A 253      18.989 -29.441 -11.136  1.00 10.00      A   
ATOM   2388  CA  VAL A 253      17.276 -28.526 -10.291  1.00 10.00      A   
ATOM   2389  CB  VAL A 253      18.239 -27.619  -9.495  1.00 10.00      A   
ATOM   2390  CG1 VAL A 253      17.466 -26.637  -8.628  1.00 10.00      A   
ATOM   2391  CG2 VAL A 253      19.181 -28.456  -8.642  1.00 10.00      A   
ATOM   2392  C   VAL A 253      16.400 -27.661 -11.189  1.00 10.00      A   
ATOM   2393  O   VAL A 253      15.240 -27.389 -10.874  1.00 10.00      A   
ATOM   2394  N   TYR A 254      16.964 -27.257 -12.324  1.00 10.00      A   
ATOM   2395  HN  TYR A 254      17.895 -27.514 -12.511  1.00 10.00      A   
ATOM   2396  CA  TYR A 254      16.255 -26.439 -13.296  1.00 10.00      A   
ATOM   2397  CB  TYR A 254      17.173 -26.127 -14.484  1.00 10.00      A   
ATOM   2398  CG  TYR A 254      16.553 -25.274 -15.572  1.00 10.00      A   
ATOM   2399  CD1 TYR A 254      16.540 -23.886 -15.477  1.00 10.00      A   
ATOM   2400  CD2 TYR A 254      15.999 -25.856 -16.705  1.00 10.00      A   
ATOM   2401  CE1 TYR A 254      15.990 -23.108 -16.477  1.00 10.00      A   
ATOM   2402  CE2 TYR A 254      15.446 -25.085 -17.706  1.00 10.00      A   
ATOM   2403  CZ  TYR A 254      15.444 -23.713 -17.589  1.00 10.00      A   
ATOM   2404  OH  TYR A 254      14.898 -22.943 -18.590  1.00 10.00      A   
ATOM   2405  HH  TYR A 254      15.605 -22.465 -19.044  1.00 10.00      A   
ATOM   2406  C   TYR A 254      14.993 -27.160 -13.762  1.00 10.00      A   
ATOM   2407  O   TYR A 254      13.916 -26.567 -13.822  1.00 10.00      A   
ATOM   2408  N   SER A 255      15.134 -28.443 -14.078  1.00 10.00      A   
ATOM   2409  HN  SER A 255      16.025 -28.856 -14.021  1.00 10.00      A   
ATOM   2410  CA  SER A 255      14.011 -29.251 -14.522  1.00 10.00      A   
ATOM   2411  CB  SER A 255      14.490 -30.630 -14.975  1.00 10.00      A   
ATOM   2412  OG  SER A 255      15.176 -30.539 -16.212  1.00 10.00      A   
ATOM   2413  HG  SER A 255      14.756 -29.862 -16.763  1.00 10.00      A   
ATOM   2414  C   SER A 255      12.954 -29.377 -13.429  1.00 10.00      A   
ATOM   2415  O   SER A 255      11.777 -29.111 -13.672  1.00 10.00      A   
ATOM   2416  N   GLY A 256      13.380 -29.770 -12.227  1.00 10.00      A   
ATOM   2417  HN  GLY A 256      14.335 -29.966 -12.093  1.00 10.00      A   
ATOM   2418  CA  GLY A 256      12.456 -29.918 -11.117  1.00 10.00      A   
ATOM   2419  C   GLY A 256      11.653 -28.656 -10.868  1.00 10.00      A   
ATOM   2420  O   GLY A 256      10.459 -28.712 -10.567  1.00 10.00      A   
ATOM   2421  N   LEU A 257      12.315 -27.515 -11.006  1.00 10.00      A   
ATOM   2422  HN  LEU A 257      13.270 -27.543 -11.245  1.00 10.00      A   
ATOM   2423  CA  LEU A 257      11.672 -26.223 -10.811  1.00 10.00      A   
ATOM   2424  CB  LEU A 257      12.720 -25.106 -10.763  1.00 10.00      A   
ATOM   2425  CG  LEU A 257      12.957 -24.455  -9.396  1.00 10.00      A   
ATOM   2426  CD1 LEU A 257      11.679 -23.816  -8.876  1.00 10.00      A   
ATOM   2427  CD2 LEU A 257      13.503 -25.465  -8.398  1.00 10.00      A   
ATOM   2428  C   LEU A 257      10.669 -25.943 -11.928  1.00 10.00      A   
ATOM   2429  O   LEU A 257       9.520 -25.588 -11.668  1.00 10.00      A   
ATOM   2430  N   SER A 258      11.111 -26.129 -13.168  1.00 10.00      A   
ATOM   2431  HN  SER A 258      12.029 -26.443 -13.304  1.00 10.00      A   
ATOM   2432  CA  SER A 258      10.269 -25.882 -14.335  1.00 10.00      A   
ATOM   2433  CB  SER A 258      11.050 -26.144 -15.628  1.00 10.00      A   
ATOM   2434  OG  SER A 258      12.285 -25.443 -15.632  1.00 10.00      A   
ATOM   2435  HG  SER A 258      12.872 -25.822 -14.965  1.00 10.00      A   
ATOM   2436  C   SER A 258       8.987 -26.712 -14.312  1.00 10.00      A   
ATOM   2437  O   SER A 258       7.891 -26.165 -14.428  1.00 10.00      A   
ATOM   2438  N   VAL A 259       9.123 -28.025 -14.133  1.00 10.00      A   
ATOM   2439  HN  VAL A 259      10.021 -28.402 -14.002  1.00 10.00      A   
ATOM   2440  CA  VAL A 259       7.963 -28.917 -14.120  1.00 10.00      A   
ATOM   2441  CB  VAL A 259       8.361 -30.404 -13.991  1.00 10.00      A   
ATOM   2442  CG1 VAL A 259       7.163 -31.305 -14.249  1.00 10.00      A   
ATOM   2443  CG2 VAL A 259       9.491 -30.749 -14.949  1.00 10.00      A   
ATOM   2444  C   VAL A 259       6.980 -28.549 -13.008  1.00 10.00      A   
ATOM   2445  O   VAL A 259       5.760 -28.648 -13.181  1.00 10.00      A   
ATOM   2446  N   ALA A 260       7.513 -28.119 -11.872  1.00 10.00      A   
ATOM   2447  HN  ALA A 260       8.492 -28.056 -11.794  1.00 10.00      A   
ATOM   2448  CA  ALA A 260       6.681 -27.727 -10.742  1.00 10.00      A   
ATOM   2449  CB  ALA A 260       7.526 -27.563  -9.491  1.00 10.00      A   
ATOM   2450  C   ALA A 260       5.936 -26.436 -11.060  1.00 10.00      A   
ATOM   2451  O   ALA A 260       4.766 -26.277 -10.713  1.00 10.00      A   
ATOM   2452  N   LEU A 261       6.626 -25.522 -11.730  1.00 10.00      A   
ATOM   2453  HN  LEU A 261       7.562 -25.710 -11.964  1.00 10.00      A   
ATOM   2454  CA  LEU A 261       6.041 -24.243 -12.119  1.00 10.00      A   
ATOM   2455  CB  LEU A 261       7.115 -23.300 -12.656  1.00 10.00      A   
ATOM   2456  CG  LEU A 261       8.042 -22.669 -11.617  1.00 10.00      A   
ATOM   2457  CD1 LEU A 261       9.283 -22.105 -12.286  1.00 10.00      A   
ATOM   2458  CD2 LEU A 261       7.311 -21.584 -10.841  1.00 10.00      A   
ATOM   2459  C   LEU A 261       4.954 -24.445 -13.165  1.00 10.00      A   
ATOM   2460  O   LEU A 261       3.915 -23.785 -13.130  1.00 10.00      A   
ATOM   2461  N   SER A 262       5.195 -25.371 -14.087  1.00 10.00      A   
ATOM   2462  HN  SER A 262       6.057 -25.848 -14.073  1.00 10.00      A   
ATOM   2463  CA  SER A 262       4.234 -25.680 -15.137  1.00 10.00      A   
ATOM   2464  CB  SER A 262       4.865 -26.632 -16.151  1.00 10.00      A   
ATOM   2465  OG  SER A 262       6.112 -26.134 -16.603  1.00 10.00      A   
ATOM   2466  HG  SER A 262       6.338 -25.337 -16.103  1.00 10.00      A   
ATOM   2467  C   SER A 262       2.975 -26.314 -14.548  1.00 10.00      A   
ATOM   2468  O   SER A 262       1.911 -26.321 -15.172  1.00 10.00      A   
ATOM   2469  N   GLY A 263       3.109 -26.847 -13.341  1.00 10.00      A   
ATOM   2470  HN  GLY A 263       3.978 -26.804 -12.892  1.00 10.00      A   
ATOM   2471  CA  GLY A 263       1.993 -27.474 -12.676  1.00 10.00      A   
ATOM   2472  C   GLY A 263       1.004 -26.452 -12.162  1.00 10.00      A   
ATOM   2473  O   GLY A 263      -0.183 -26.743 -12.011  1.00 10.00      A   
ATOM   2474  N   CYS A 264       1.490 -25.250 -11.909  1.00 10.00      A   
ATOM   2475  HN  CYS A 264       2.439 -25.071 -12.077  1.00 10.00      A   
ATOM   2476  CA  CYS A 264       0.646 -24.181 -11.410  1.00 10.00      A   
ATOM   2477  CB  CYS A 264       1.422 -23.303 -10.431  1.00 10.00      A   
ATOM   2478  SG  CYS A 264       2.321 -24.227  -9.166  1.00 10.00      A   
ATOM   2479  HG  CYS A 264       3.619 -24.029  -9.359  1.00 10.00      A   
ATOM   2480  C   CYS A 264       0.098 -23.347 -12.560  1.00 10.00      A   
ATOM   2481  O   CYS A 264       0.652 -22.305 -12.921  1.00 10.00      A   
ATOM   2482  N   LYS A 265      -0.994 -23.817 -13.148  1.00 10.00      A   
ATOM   2483  HN  LYS A 265      -1.386 -24.658 -12.826  1.00 10.00      A   
ATOM   2484  CA  LYS A 265      -1.626 -23.119 -14.259  1.00 10.00      A   
ATOM   2485  CB  LYS A 265      -2.491 -24.075 -15.092  1.00 10.00      A   
ATOM   2486  CG  LYS A 265      -1.743 -25.257 -15.701  1.00 10.00      A   
ATOM   2487  CD  LYS A 265      -1.849 -26.495 -14.822  1.00 10.00      A   
ATOM   2488  CE  LYS A 265      -1.237 -27.716 -15.490  1.00 10.00      A   
ATOM   2489  NZ  LYS A 265      -1.327 -28.931 -14.634  1.00 10.00      A   
ATOM   2490  HZ1 LYS A 265      -0.876 -28.755 -13.713  1.00 10.00      A   
ATOM   2491  HZ2 LYS A 265      -0.839 -29.728 -15.095  1.00 10.00      A   
ATOM   2492  HZ3 LYS A 265      -2.323 -29.190 -14.477  1.00 10.00      A   
ATOM   2493  C   LYS A 265      -2.474 -21.961 -13.744  1.00 10.00      A   
ATOM   2494  O   LYS A 265      -2.903 -21.100 -14.508  1.00 10.00      A   
ATOM   2495  N   GLU A 266      -2.691 -21.941 -12.440  1.00 10.00      A   
ATOM   2496  HN  GLU A 266      -2.312 -22.651 -11.885  1.00 10.00      A   
ATOM   2497  CA  GLU A 266      -3.480 -20.902 -11.807  1.00 10.00      A   
ATOM   2498  CB  GLU A 266      -4.056 -21.417 -10.488  1.00 10.00      A   
ATOM   2499  CG  GLU A 266      -5.054 -22.552 -10.655  1.00 10.00      A   
ATOM   2500  CD  GLU A 266      -6.219 -22.172 -11.546  1.00 10.00      A   
ATOM   2501  OE1 GLU A 266      -6.389 -22.807 -12.610  1.00 10.00      A   
ATOM   2502  OE2 GLU A 266      -6.963 -21.232 -11.191  1.00 10.00      A   
ATOM   2503  C   GLU A 266      -2.651 -19.645 -11.564  1.00 10.00      A   
ATOM   2504  O   GLU A 266      -3.192 -18.601 -11.206  1.00 10.00      A   
ATOM   2505  N   LEU A 267      -1.337 -19.752 -11.762  1.00 10.00      A   
ATOM   2506  HN  LEU A 267      -0.961 -20.611 -12.040  1.00 10.00      A   
ATOM   2507  CA  LEU A 267      -0.443 -18.619 -11.557  1.00 10.00      A   
ATOM   2508  CB  LEU A 267       1.016 -19.014 -11.792  1.00 10.00      A   
ATOM   2509  CG  LEU A 267       1.720 -19.742 -10.644  1.00 10.00      A   
ATOM   2510  CD1 LEU A 267       3.115 -20.181 -11.065  1.00 10.00      A   
ATOM   2511  CD2 LEU A 267       1.792 -18.856  -9.411  1.00 10.00      A   
ATOM   2512  C   LEU A 267      -0.821 -17.441 -12.444  1.00 10.00      A   
ATOM   2513  O   LEU A 267      -1.057 -17.601 -13.644  1.00 10.00      A   
ATOM   2514  N   ARG A 268      -0.895 -16.267 -11.832  1.00 10.00      A   
ATOM   2515  HN  ARG A 268      -0.726 -16.226 -10.865  1.00 10.00      A   
ATOM   2516  CA  ARG A 268      -1.235 -15.041 -12.538  1.00 10.00      A   
ATOM   2517  CB  ARG A 268      -2.661 -14.603 -12.186  1.00 10.00      A   
ATOM   2518  CG  ARG A 268      -3.754 -15.525 -12.694  1.00 10.00      A   
ATOM   2519  CD  ARG A 268      -3.661 -15.707 -14.198  1.00 10.00      A   
ATOM   2520  NE  ARG A 268      -4.801 -16.447 -14.732  1.00 10.00      A   
ATOM   2521  HE  ARG A 268      -5.639 -15.944 -14.877  1.00 10.00      A   
ATOM   2522  CZ  ARG A 268      -4.778 -17.748 -15.018  1.00 10.00      A   
ATOM   2523  NH1 ARG A 268      -3.671 -18.457 -14.816  1.00 10.00      A   
ATOM   2524 HH11 ARG A 268      -3.651 -19.481 -15.039  1.00 10.00      A   
ATOM   2525 HH12 ARG A 268      -2.816 -17.996 -14.431  1.00 10.00      A   
ATOM   2526  NH2 ARG A 268      -5.862 -18.330 -15.516  1.00 10.00      A   
ATOM   2527 HH21 ARG A 268      -6.729 -17.768 -15.685  1.00 10.00      A   
ATOM   2528 HH22 ARG A 268      -5.857 -19.350 -15.741  1.00 10.00      A   
ATOM   2529  C   ARG A 268      -0.265 -13.923 -12.174  1.00 10.00      A   
ATOM   2530  O   ARG A 268      -0.126 -12.941 -12.908  1.00 10.00      A   
ATOM   2531  N   CYS A 269       0.406 -14.072 -11.039  1.00 10.00      A   
ATOM   2532  HN  CYS A 269       0.268 -14.879 -10.496  1.00 10.00      A   
ATOM   2533  CA  CYS A 269       1.348 -13.062 -10.580  1.00 10.00      A   
ATOM   2534  CB  CYS A 269       0.657 -12.107  -9.597  1.00 10.00      A   
ATOM   2535  SG  CYS A 269       1.744 -10.893  -8.807  1.00 10.00      A   
ATOM   2536  HG  CYS A 269       1.129 -10.446  -7.718  1.00 10.00      A   
ATOM   2537  C   CYS A 269       2.574 -13.696  -9.933  1.00 10.00      A   
ATOM   2538  O   CYS A 269       2.467 -14.682  -9.200  1.00 10.00      A   
ATOM   2539  N   LEU A 270       3.736 -13.130 -10.218  1.00 10.00      A   
ATOM   2540  HN  LEU A 270       3.753 -12.348 -10.808  1.00 10.00      A   
ATOM   2541  CA  LEU A 270       4.987 -13.620  -9.666  1.00 10.00      A   
ATOM   2542  CB  LEU A 270       5.855 -14.248 -10.760  1.00 10.00      A   
ATOM   2543  CG  LEU A 270       5.382 -15.586 -11.336  1.00 10.00      A   
ATOM   2544  CD1 LEU A 270       6.329 -16.056 -12.428  1.00 10.00      A   
ATOM   2545  CD2 LEU A 270       5.271 -16.635 -10.242  1.00 10.00      A   
ATOM   2546  C   LEU A 270       5.738 -12.473  -9.002  1.00 10.00      A   
ATOM   2547  O   LEU A 270       5.868 -11.388  -9.577  1.00 10.00      A   
ATOM   2548  N   SER A 271       6.210 -12.699  -7.788  1.00 10.00      A   
ATOM   2549  HN  SER A 271       6.068 -13.580  -7.371  1.00 10.00      A   
ATOM   2550  CA  SER A 271       6.938 -11.677  -7.054  1.00 10.00      A   
ATOM   2551  CB  SER A 271       6.038 -11.061  -5.981  1.00 10.00      A   
ATOM   2552  OG  SER A 271       4.782 -10.704  -6.525  1.00 10.00      A   
ATOM   2553  HG  SER A 271       4.755 -10.954  -7.455  1.00 10.00      A   
ATOM   2554  C   SER A 271       8.197 -12.256  -6.413  1.00 10.00      A   
ATOM   2555  O   SER A 271       8.443 -13.463  -6.494  1.00 10.00      A   
ATOM   2556  N   GLY A 272       8.986 -11.390  -5.784  1.00 10.00      A   
ATOM   2557  HN  GLY A 272       8.742 -10.440  -5.768  1.00 10.00      A   
ATOM   2558  CA  GLY A 272      10.205 -11.824  -5.135  1.00 10.00      A   
ATOM   2559  C   GLY A 272      11.379 -11.838  -6.090  1.00 10.00      A   
ATOM   2560  O   GLY A 272      11.668 -10.828  -6.731  1.00 10.00      A   
ATOM   2561  N   PHE A 273      12.042 -12.990  -6.183  1.00 10.00      A   
ATOM   2562  HN  PHE A 273      11.749 -13.745  -5.624  1.00 10.00      A   
ATOM   2563  CA  PHE A 273      13.197 -13.175  -7.068  1.00 10.00      A   
ATOM   2564  CB  PHE A 273      12.913 -12.724  -8.511  1.00 10.00      A   
ATOM   2565  CG  PHE A 273      11.652 -13.279  -9.114  1.00 10.00      A   
ATOM   2566  CD1 PHE A 273      10.607 -12.440  -9.463  1.00 10.00      A   
ATOM   2567  CD2 PHE A 273      11.515 -14.636  -9.334  1.00 10.00      A   
ATOM   2568  CE1 PHE A 273       9.449 -12.947 -10.022  1.00 10.00      A   
ATOM   2569  CE2 PHE A 273      10.362 -15.148  -9.892  1.00 10.00      A   
ATOM   2570  CZ  PHE A 273       9.327 -14.304 -10.236  1.00 10.00      A   
ATOM   2571  C   PHE A 273      14.448 -12.483  -6.527  1.00 10.00      A   
ATOM   2572  O   PHE A 273      15.120 -11.744  -7.246  1.00 10.00      A   
ATOM   2573  N   TRP A 274      14.763 -12.730  -5.260  1.00 10.00      A   
ATOM   2574  HN  TRP A 274      14.201 -13.340  -4.734  1.00 10.00      A   
ATOM   2575  CA  TRP A 274      15.941 -12.133  -4.637  1.00 10.00      A   
ATOM   2576  CB  TRP A 274      15.854 -12.225  -3.115  1.00 10.00      A   
ATOM   2577  CG  TRP A 274      14.972 -11.196  -2.483  1.00 10.00      A   
ATOM   2578  CD1 TRP A 274      15.313  -9.923  -2.140  1.00 10.00      A   
ATOM   2579  CD2 TRP A 274      13.602 -11.360  -2.107  1.00 10.00      A   
ATOM   2580  NE1 TRP A 274      14.240  -9.283  -1.570  1.00 10.00      A   
ATOM   2581  HE1 TRP A 274      14.234  -8.355  -1.237  1.00 10.00      A   
ATOM   2582  CE2 TRP A 274      13.178 -10.145  -1.539  1.00 10.00      A   
ATOM   2583  CE3 TRP A 274      12.695 -12.417  -2.194  1.00 10.00      A   
ATOM   2584  CZ2 TRP A 274      11.885  -9.959  -1.063  1.00 10.00      A   
ATOM   2585  CZ3 TRP A 274      11.413 -12.229  -1.720  1.00 10.00      A   
ATOM   2586  CH2 TRP A 274      11.021 -11.011  -1.162  1.00 10.00      A   
ATOM   2587  C   TRP A 274      17.195 -12.851  -5.102  1.00 10.00      A   
ATOM   2588  O   TRP A 274      17.216 -14.084  -5.162  1.00 10.00      A   
ATOM   2589  N   ASP A 275      18.229 -12.080  -5.434  1.00 10.00      A   
ATOM   2590  HN  ASP A 275      18.134 -11.104  -5.379  1.00 10.00      A   
ATOM   2591  CA  ASP A 275      19.498 -12.641  -5.896  1.00 10.00      A   
ATOM   2592  CB  ASP A 275      20.161 -13.471  -4.793  1.00 10.00      A   
ATOM   2593  CG  ASP A 275      20.270 -12.724  -3.475  1.00 10.00      A   
ATOM   2594  OD1 ASP A 275      21.219 -11.935  -3.315  1.00 10.00      A   
ATOM   2595  OD2 ASP A 275      19.416 -12.921  -2.590  1.00 10.00      A   
ATOM   2596  C   ASP A 275      19.251 -13.479  -7.140  1.00 10.00      A   
ATOM   2597  O   ASP A 275      19.771 -14.585  -7.287  1.00 10.00      A   
ATOM   2598  N   ALA A 276      18.469 -12.904  -8.042  1.00 10.00      A   
ATOM   2599  HN  ALA A 276      18.160 -11.985  -7.872  1.00 10.00      A   
ATOM   2600  CA  ALA A 276      18.071 -13.566  -9.278  1.00 10.00      A   
ATOM   2601  CB  ALA A 276      17.108 -12.694 -10.070  1.00 10.00      A   
ATOM   2602  C   ALA A 276      19.242 -14.001 -10.150  1.00 10.00      A   
ATOM   2603  O   ALA A 276      20.107 -13.200 -10.507  1.00 10.00      A   
ATOM   2604  N   VAL A 277      19.260 -15.286 -10.478  1.00 10.00      A   
ATOM   2605  HN  VAL A 277      18.566 -15.878 -10.116  1.00 10.00      A   
ATOM   2606  CA  VAL A 277      20.284 -15.852 -11.344  1.00 10.00      A   
ATOM   2607  CB  VAL A 277      20.790 -17.216 -10.821  1.00 10.00      A   
ATOM   2608  CG1 VAL A 277      21.650 -17.918 -11.865  1.00 10.00      A   
ATOM   2609  CG2 VAL A 277      21.585 -17.024  -9.541  1.00 10.00      A   
ATOM   2610  C   VAL A 277      19.711 -16.012 -12.752  1.00 10.00      A   
ATOM   2611  O   VAL A 277      18.705 -16.700 -12.948  1.00 10.00      A   
ATOM   2612  N   PRO A 278      20.345 -15.377 -13.748  1.00 10.00      A   
ATOM   2613  CA  PRO A 278      19.896 -15.420 -15.151  1.00 10.00      A   
ATOM   2614  CB  PRO A 278      21.010 -14.682 -15.900  1.00 10.00      A   
ATOM   2615  CG  PRO A 278      21.626 -13.789 -14.877  1.00 10.00      A   
ATOM   2616  CD  PRO A 278      21.553 -14.546 -13.582  1.00 10.00      A   
ATOM   2617  C   PRO A 278      19.729 -16.837 -15.712  1.00 10.00      A   
ATOM   2618  O   PRO A 278      18.966 -17.050 -16.657  1.00 10.00      A   
ATOM   2619  N   ALA A 279      20.426 -17.799 -15.121  1.00 10.00      A   
ATOM   2620  HN  ALA A 279      21.000 -17.572 -14.361  1.00 10.00      A   
ATOM   2621  CA  ALA A 279      20.365 -19.184 -15.575  1.00 10.00      A   
ATOM   2622  CB  ALA A 279      21.605 -19.946 -15.133  1.00 10.00      A   
ATOM   2623  C   ALA A 279      19.099 -19.906 -15.113  1.00 10.00      A   
ATOM   2624  O   ALA A 279      18.834 -21.032 -15.536  1.00 10.00      A   
ATOM   2625  N   TYR A 280      18.318 -19.269 -14.245  1.00 10.00      A   
ATOM   2626  HN  TYR A 280      18.576 -18.374 -13.928  1.00 10.00      A   
ATOM   2627  CA  TYR A 280      17.087 -19.882 -13.744  1.00 10.00      A   
ATOM   2628  CB  TYR A 280      17.174 -20.120 -12.233  1.00 10.00      A   
ATOM   2629  CG  TYR A 280      18.005 -21.328 -11.855  1.00 10.00      A   
ATOM   2630  CD1 TYR A 280      19.377 -21.223 -11.646  1.00 10.00      A   
ATOM   2631  CD2 TYR A 280      17.417 -22.578 -11.709  1.00 10.00      A   
ATOM   2632  CE1 TYR A 280      20.134 -22.330 -11.303  1.00 10.00      A   
ATOM   2633  CE2 TYR A 280      18.165 -23.687 -11.365  1.00 10.00      A   
ATOM   2634  CZ  TYR A 280      19.524 -23.558 -11.164  1.00 10.00      A   
ATOM   2635  OH  TYR A 280      20.269 -24.665 -10.822  1.00 10.00      A   
ATOM   2636  HH  TYR A 280      20.859 -24.444 -10.085  1.00 10.00      A   
ATOM   2637  C   TYR A 280      15.850 -19.058 -14.095  1.00 10.00      A   
ATOM   2638  O   TYR A 280      14.766 -19.273 -13.549  1.00 10.00      A   
ATOM   2639  N   LEU A 281      16.015 -18.140 -15.033  1.00 10.00      A   
ATOM   2640  HN  LEU A 281      16.892 -18.043 -15.456  1.00 10.00      A   
ATOM   2641  CA  LEU A 281      14.923 -17.269 -15.459  1.00 10.00      A   
ATOM   2642  CB  LEU A 281      15.454 -15.982 -16.099  1.00 10.00      A   
ATOM   2643  CG  LEU A 281      16.356 -15.104 -15.231  1.00 10.00      A   
ATOM   2644  CD1 LEU A 281      16.678 -13.811 -15.959  1.00 10.00      A   
ATOM   2645  CD2 LEU A 281      15.716 -14.820 -13.882  1.00 10.00      A   
ATOM   2646  C   LEU A 281      13.917 -17.953 -16.404  1.00 10.00      A   
ATOM   2647  O   LEU A 281      12.711 -17.862 -16.177  1.00 10.00      A   
ATOM   2648  N   PRO A 282      14.385 -18.641 -17.478  1.00 10.00      A   
ATOM   2649  CA  PRO A 282      13.492 -19.301 -18.458  1.00 10.00      A   
ATOM   2650  CB  PRO A 282      14.453 -19.897 -19.493  1.00 10.00      A   
ATOM   2651  CG  PRO A 282      15.721 -19.141 -19.316  1.00 10.00      A   
ATOM   2652  CD  PRO A 282      15.801 -18.816 -17.855  1.00 10.00      A   
ATOM   2653  C   PRO A 282      12.600 -20.403 -17.882  1.00 10.00      A   
ATOM   2654  O   PRO A 282      11.795 -20.985 -18.604  1.00 10.00      A   
ATOM   2655  N   ALA A 283      12.725 -20.675 -16.590  1.00 10.00      A   
ATOM   2656  HN  ALA A 283      13.370 -20.168 -16.054  1.00 10.00      A   
ATOM   2657  CA  ALA A 283      11.917 -21.708 -15.950  1.00 10.00      A   
ATOM   2658  CB  ALA A 283      12.461 -22.023 -14.566  1.00 10.00      A   
ATOM   2659  C   ALA A 283      10.446 -21.293 -15.872  1.00 10.00      A   
ATOM   2660  O   ALA A 283       9.556 -22.136 -15.757  1.00 10.00      A   
ATOM   2661  N   VAL A 284      10.194 -19.990 -15.949  1.00 10.00      A   
ATOM   2662  HN  VAL A 284      10.941 -19.358 -16.042  1.00 10.00      A   
ATOM   2663  CA  VAL A 284       8.828 -19.474 -15.881  1.00 10.00      A   
ATOM   2664  CB  VAL A 284       8.738 -18.175 -15.048  1.00 10.00      A   
ATOM   2665  CG1 VAL A 284       9.229 -18.417 -13.630  1.00 10.00      A   
ATOM   2666  CG2 VAL A 284       9.518 -17.042 -15.700  1.00 10.00      A   
ATOM   2667  C   VAL A 284       8.234 -19.228 -17.270  1.00 10.00      A   
ATOM   2668  O   VAL A 284       7.165 -18.627 -17.397  1.00 10.00      A   
ATOM   2669  N   TYR A 285       8.908 -19.717 -18.304  1.00 10.00      A   
ATOM   2670  HN  TYR A 285       9.741 -20.216 -18.141  1.00 10.00      A   
ATOM   2671  CA  TYR A 285       8.442 -19.537 -19.681  1.00 10.00      A   
ATOM   2672  CB  TYR A 285       9.467 -20.070 -20.685  1.00 10.00      A   
ATOM   2673  CG  TYR A 285      10.536 -19.072 -21.074  1.00 10.00      A   
ATOM   2674  CD1 TYR A 285      10.477 -17.750 -20.649  1.00 10.00      A   
ATOM   2675  CD2 TYR A 285      11.606 -19.454 -21.871  1.00 10.00      A   
ATOM   2676  CE1 TYR A 285      11.453 -16.839 -21.008  1.00 10.00      A   
ATOM   2677  CE2 TYR A 285      12.585 -18.552 -22.235  1.00 10.00      A   
ATOM   2678  CZ  TYR A 285      12.505 -17.245 -21.802  1.00 10.00      A   
ATOM   2679  OH  TYR A 285      13.484 -16.343 -22.159  1.00 10.00      A   
ATOM   2680  HH  TYR A 285      13.754 -16.511 -23.071  1.00 10.00      A   
ATOM   2681  C   TYR A 285       7.082 -20.191 -19.911  1.00 10.00      A   
ATOM   2682  O   TYR A 285       6.311 -19.763 -20.764  1.00 10.00      A   
ATOM   2683  N   SER A 286       6.790 -21.224 -19.135  1.00 10.00      A   
ATOM   2684  HN  SER A 286       7.443 -21.519 -18.469  1.00 10.00      A   
ATOM   2685  CA  SER A 286       5.526 -21.937 -19.251  1.00 10.00      A   
ATOM   2686  CB  SER A 286       5.738 -23.404 -18.878  1.00 10.00      A   
ATOM   2687  OG  SER A 286       7.088 -23.788 -19.106  1.00 10.00      A   
ATOM   2688  HG  SER A 286       7.305 -23.646 -20.036  1.00 10.00      A   
ATOM   2689  C   SER A 286       4.464 -21.314 -18.347  1.00 10.00      A   
ATOM   2690  O   SER A 286       3.398 -21.893 -18.136  1.00 10.00      A   
ATOM   2691  N   VAL A 287       4.758 -20.133 -17.812  1.00 10.00      A   
ATOM   2692  HN  VAL A 287       5.624 -19.719 -18.017  1.00 10.00      A   
ATOM   2693  CA  VAL A 287       3.833 -19.439 -16.921  1.00 10.00      A   
ATOM   2694  CB  VAL A 287       4.375 -19.398 -15.475  1.00 10.00      A   
ATOM   2695  CG1 VAL A 287       3.345 -18.814 -14.524  1.00 10.00      A   
ATOM   2696  CG2 VAL A 287       4.809 -20.780 -15.013  1.00 10.00      A   
ATOM   2697  C   VAL A 287       3.562 -18.005 -17.385  1.00 10.00      A   
ATOM   2698  O   VAL A 287       2.453 -17.492 -17.229  1.00 10.00      A   
ATOM   2699  N   CYS A 288       4.573 -17.369 -17.971  1.00 10.00      A   
ATOM   2700  HN  CYS A 288       5.424 -17.840 -18.097  1.00 10.00      A   
ATOM   2701  CA  CYS A 288       4.457 -15.985 -18.429  1.00 10.00      A   
ATOM   2702  CB  CYS A 288       5.806 -15.469 -18.934  1.00 10.00      A   
ATOM   2703  SG  CYS A 288       6.568 -16.500 -20.204  1.00 10.00      A   
ATOM   2704  HG  CYS A 288       6.199 -16.016 -21.383  1.00 10.00      A   
ATOM   2705  C   CYS A 288       3.364 -15.781 -19.479  1.00 10.00      A   
ATOM   2706  O   CYS A 288       2.900 -14.662 -19.695  1.00 10.00      A   
ATOM   2707  N   SER A 289       2.930 -16.865 -20.104  1.00 10.00      A   
ATOM   2708  HN  SER A 289       3.322 -17.734 -19.879  1.00 10.00      A   
ATOM   2709  CA  SER A 289       1.895 -16.804 -21.125  1.00 10.00      A   
ATOM   2710  CB  SER A 289       1.854 -18.124 -21.890  1.00 10.00      A   
ATOM   2711  OG  SER A 289       2.195 -19.213 -21.043  1.00 10.00      A   
ATOM   2712  HG  SER A 289       2.570 -19.926 -21.578  1.00 10.00      A   
ATOM   2713  C   SER A 289       0.514 -16.480 -20.541  1.00 10.00      A   
ATOM   2714  O   SER A 289      -0.463 -16.346 -21.280  1.00 10.00      A   
ATOM   2715  N   ARG A 290       0.439 -16.358 -19.220  1.00 10.00      A   
ATOM   2716  HN  ARG A 290       1.252 -16.485 -18.685  1.00 10.00      A   
ATOM   2717  CA  ARG A 290      -0.816 -16.049 -18.541  1.00 10.00      A   
ATOM   2718  CB  ARG A 290      -1.487 -17.338 -18.047  1.00 10.00      A   
ATOM   2719  CG  ARG A 290      -0.660 -18.136 -17.049  1.00 10.00      A   
ATOM   2720  CD  ARG A 290      -1.208 -19.542 -16.867  1.00 10.00      A   
ATOM   2721  NE  ARG A 290      -0.354 -20.344 -15.993  1.00 10.00      A   
ATOM   2722  HE  ARG A 290      -0.507 -20.271 -15.024  1.00 10.00      A   
ATOM   2723  CZ  ARG A 290       0.605 -21.154 -16.441  1.00 10.00      A   
ATOM   2724  NH1 ARG A 290       0.826 -21.271 -17.740  1.00 10.00      A   
ATOM   2725 HH11 ARG A 290       0.247 -20.735 -18.423  1.00 10.00      A   
ATOM   2726 HH12 ARG A 290       1.590 -21.898 -18.091  1.00 10.00      A   
ATOM   2727  NH2 ARG A 290       1.329 -21.868 -15.589  1.00 10.00      A   
ATOM   2728 HH21 ARG A 290       1.154 -21.807 -14.560  1.00 10.00      A   
ATOM   2729 HH22 ARG A 290       2.080 -22.497 -15.946  1.00 10.00      A   
ATOM   2730  C   ARG A 290      -0.593 -15.089 -17.374  1.00 10.00      A   
ATOM   2731  O   ARG A 290      -1.473 -14.905 -16.529  1.00 10.00      A   
ATOM   2732  N   LEU A 291       0.578 -14.461 -17.345  1.00 10.00      A   
ATOM   2733  HN  LEU A 291       1.220 -14.610 -18.074  1.00 10.00      A   
ATOM   2734  CA  LEU A 291       0.919 -13.528 -16.276  1.00 10.00      A   
ATOM   2735  CB  LEU A 291       2.431 -13.510 -16.032  1.00 10.00      A   
ATOM   2736  CG  LEU A 291       3.058 -14.785 -15.466  1.00 10.00      A   
ATOM   2737  CD1 LEU A 291       4.544 -14.581 -15.231  1.00 10.00      A   
ATOM   2738  CD2 LEU A 291       2.368 -15.204 -14.176  1.00 10.00      A   
ATOM   2739  C   LEU A 291       0.433 -12.117 -16.587  1.00 10.00      A   
ATOM   2740  O   LEU A 291       0.661 -11.601 -17.679  1.00 10.00      A   
ATOM   2741  N   THR A 292      -0.249 -11.508 -15.627  1.00 10.00      A   
ATOM   2742  HN  THR A 292      -0.433 -11.989 -14.793  1.00 10.00      A   
ATOM   2743  CA  THR A 292      -0.753 -10.151 -15.784  1.00 10.00      A   
ATOM   2744  CB  THR A 292      -2.241 -10.074 -15.388  1.00 10.00      A   
ATOM   2745  OG1 THR A 292      -2.515 -11.083 -14.405  1.00 10.00      A   
ATOM   2746  HG1 THR A 292      -3.357 -11.507 -14.610  1.00 10.00      A   
ATOM   2747  CG2 THR A 292      -3.134 -10.295 -16.602  1.00 10.00      A   
ATOM   2748  C   THR A 292       0.053  -9.191 -14.910  1.00 10.00      A   
ATOM   2749  O   THR A 292       0.282  -8.035 -15.272  1.00 10.00      A   
ATOM   2750  N   THR A 293       0.493  -9.688 -13.762  1.00 10.00      A   
ATOM   2751  HN  THR A 293       0.285 -10.621 -13.537  1.00 10.00      A   
ATOM   2752  CA  THR A 293       1.277  -8.897 -12.825  1.00 10.00      A   
ATOM   2753  CB  THR A 293       0.550  -8.797 -11.471  1.00 10.00      A   
ATOM   2754  OG1 THR A 293      -0.823  -8.441 -11.694  1.00 10.00      A   
ATOM   2755  HG1 THR A 293      -0.961  -8.274 -12.635  1.00 10.00      A   
ATOM   2756  CG2 THR A 293       1.201  -7.746 -10.586  1.00 10.00      A   
ATOM   2757  C   THR A 293       2.644  -9.537 -12.612  1.00 10.00      A   
ATOM   2758  O   THR A 293       2.732 -10.706 -12.240  1.00 10.00      A   
ATOM   2759  N   LEU A 294       3.708  -8.778 -12.857  1.00 10.00      A   
ATOM   2760  HN  LEU A 294       3.583  -7.853 -13.162  1.00 10.00      A   
ATOM   2761  CA  LEU A 294       5.057  -9.292 -12.685  1.00 10.00      A   
ATOM   2762  CB  LEU A 294       5.688  -9.606 -14.043  1.00 10.00      A   
ATOM   2763  CG  LEU A 294       6.940 -10.485 -14.028  1.00 10.00      A   
ATOM   2764  CD1 LEU A 294       6.662 -11.806 -13.332  1.00 10.00      A   
ATOM   2765  CD2 LEU A 294       7.432 -10.726 -15.445  1.00 10.00      A   
ATOM   2766  C   LEU A 294       5.930  -8.318 -11.899  1.00 10.00      A   
ATOM   2767  O   LEU A 294       6.149  -7.177 -12.315  1.00 10.00      A   
ATOM   2768  N   ASN A 295       6.407  -8.771 -10.749  1.00 10.00      A   
ATOM   2769  HN  ASN A 295       6.174  -9.683 -10.456  1.00 10.00      A   
ATOM   2770  CA  ASN A 295       7.266  -7.959  -9.901  1.00 10.00      A   
ATOM   2771  CB  ASN A 295       6.793  -8.017  -8.443  1.00 10.00      A   
ATOM   2772  CG  ASN A 295       7.533  -7.053  -7.525  1.00 10.00      A   
ATOM   2773  OD1 ASN A 295       8.689  -6.700  -7.759  1.00 10.00      A   
ATOM   2774  ND2 ASN A 295       6.870  -6.626  -6.463  1.00 10.00      A   
ATOM   2775 HD21 ASN A 295       5.948  -6.945  -6.324  1.00 10.00      A   
ATOM   2776 HD22 ASN A 295       7.324  -6.007  -5.854  1.00 10.00      A   
ATOM   2777  C   ASN A 295       8.702  -8.451 -10.009  1.00 10.00      A   
ATOM   2778  O   ASN A 295       9.052  -9.493  -9.463  1.00 10.00      A   
ATOM   2779  N   LEU A 296       9.523  -7.702 -10.725  1.00 10.00      A   
ATOM   2780  HN  LEU A 296       9.183  -6.875 -11.133  1.00 10.00      A   
ATOM   2781  CA  LEU A 296      10.920  -8.056 -10.917  1.00 10.00      A   
ATOM   2782  CB  LEU A 296      11.221  -8.218 -12.410  1.00 10.00      A   
ATOM   2783  CG  LEU A 296      10.420  -9.283 -13.159  1.00 10.00      A   
ATOM   2784  CD1 LEU A 296      10.676  -9.187 -14.653  1.00 10.00      A   
ATOM   2785  CD2 LEU A 296      10.761 -10.673 -12.646  1.00 10.00      A   
ATOM   2786  C   LEU A 296      11.815  -6.973 -10.334  1.00 10.00      A   
ATOM   2787  O   LEU A 296      12.955  -6.792 -10.765  1.00 10.00      A   
ATOM   2788  N   SER A 297      11.297  -6.263  -9.340  1.00 10.00      A   
ATOM   2789  HN  SER A 297      10.388  -6.469  -9.029  1.00 10.00      A   
ATOM   2790  CA  SER A 297      12.042  -5.186  -8.695  1.00 10.00      A   
ATOM   2791  CB  SER A 297      11.107  -4.348  -7.827  1.00 10.00      A   
ATOM   2792  OG  SER A 297       9.959  -3.963  -8.563  1.00 10.00      A   
ATOM   2793  HG  SER A 297       9.953  -4.418  -9.415  1.00 10.00      A   
ATOM   2794  C   SER A 297      13.206  -5.721  -7.864  1.00 10.00      A   
ATOM   2795  O   SER A 297      14.023  -4.956  -7.353  1.00 10.00      A   
ATOM   2796  N   TYR A 298      13.273  -7.037  -7.730  1.00 10.00      A   
ATOM   2797  HN  TYR A 298      12.587  -7.595  -8.147  1.00 10.00      A   
ATOM   2798  CA  TYR A 298      14.340  -7.670  -6.972  1.00 10.00      A   
ATOM   2799  CB  TYR A 298      13.770  -8.634  -5.927  1.00 10.00      A   
ATOM   2800  CG  TYR A 298      12.736  -8.017  -5.012  1.00 10.00      A   
ATOM   2801  CD1 TYR A 298      11.378  -8.172  -5.263  1.00 10.00      A   
ATOM   2802  CD2 TYR A 298      13.114  -7.281  -3.896  1.00 10.00      A   
ATOM   2803  CE1 TYR A 298      10.428  -7.618  -4.433  1.00 10.00      A   
ATOM   2804  CE2 TYR A 298      12.168  -6.721  -3.058  1.00 10.00      A   
ATOM   2805  CZ  TYR A 298      10.825  -6.892  -3.330  1.00 10.00      A   
ATOM   2806  OH  TYR A 298       9.873  -6.346  -2.495  1.00 10.00      A   
ATOM   2807  HH  TYR A 298      10.273  -5.640  -1.968  1.00 10.00      A   
ATOM   2808  C   TYR A 298      15.298  -8.411  -7.901  1.00 10.00      A   
ATOM   2809  O   TYR A 298      16.322  -8.928  -7.465  1.00 10.00      A   
ATOM   2810  N   ALA A 299      14.976  -8.434  -9.186  1.00 10.00      A   
ATOM   2811  HN  ALA A 299      14.172  -7.963  -9.488  1.00 10.00      A   
ATOM   2812  CA  ALA A 299      15.807  -9.127 -10.165  1.00 10.00      A   
ATOM   2813  CB  ALA A 299      14.952  -9.683 -11.293  1.00 10.00      A   
ATOM   2814  C   ALA A 299      16.897  -8.211 -10.718  1.00 10.00      A   
ATOM   2815  O   ALA A 299      16.618  -7.301 -11.501  1.00 10.00      A   
ATOM   2816  N   THR A 300      18.136  -8.460 -10.313  1.00 10.00      A   
ATOM   2817  HN  THR A 300      18.296  -9.197  -9.684  1.00 10.00      A   
ATOM   2818  CA  THR A 300      19.268  -7.656 -10.760  1.00 10.00      A   
ATOM   2819  CB  THR A 300      20.343  -7.571  -9.664  1.00 10.00      A   
ATOM   2820  OG1 THR A 300      20.611  -8.888  -9.158  1.00 10.00      A   
ATOM   2821  HG1 THR A 300      20.002  -9.093  -8.422  1.00 10.00      A   
ATOM   2822  CG2 THR A 300      19.878  -6.671  -8.531  1.00 10.00      A   
ATOM   2823  C   THR A 300      19.901  -8.207 -12.044  1.00 10.00      A   
ATOM   2824  O   THR A 300      21.126  -8.328 -12.149  1.00 10.00      A   
ATOM   2825  N   VAL A 301      19.068  -8.517 -13.026  1.00 10.00      A   
ATOM   2826  HN  VAL A 301      18.108  -8.361 -12.909  1.00 10.00      A   
ATOM   2827  CA  VAL A 301      19.551  -9.052 -14.292  1.00 10.00      A   
ATOM   2828  CB  VAL A 301      18.601 -10.124 -14.868  1.00 10.00      A   
ATOM   2829  CG1 VAL A 301      18.635 -11.375 -13.999  1.00 10.00      A   
ATOM   2830  CG2 VAL A 301      17.182  -9.589 -14.976  1.00 10.00      A   
ATOM   2831  C   VAL A 301      19.767  -7.932 -15.301  1.00 10.00      A   
ATOM   2832  O   VAL A 301      19.363  -6.796 -15.065  1.00 10.00      A   
ATOM   2833  N   GLN A 302      20.407  -8.247 -16.414  1.00 10.00      A   
ATOM   2834  HN  GLN A 302      20.694  -9.179 -16.559  1.00 10.00      A   
ATOM   2835  CA  GLN A 302      20.678  -7.244 -17.439  1.00 10.00      A   
ATOM   2836  CB  GLN A 302      21.877  -7.653 -18.294  1.00 10.00      A   
ATOM   2837  CG  GLN A 302      23.196  -7.661 -17.543  1.00 10.00      A   
ATOM   2838  CD  GLN A 302      23.613  -6.279 -17.084  1.00 10.00      A   
ATOM   2839  OE1 GLN A 302      23.319  -5.276 -17.736  1.00 10.00      A   
ATOM   2840  NE2 GLN A 302      24.301  -6.215 -15.952  1.00 10.00      A   
ATOM   2841 HE21 GLN A 302      24.499  -7.052 -15.482  1.00 10.00      A   
ATOM   2842 HE22 GLN A 302      24.587  -5.332 -15.632  1.00 10.00      A   
ATOM   2843  C   GLN A 302      19.457  -6.997 -18.319  1.00 10.00      A   
ATOM   2844  O   GLN A 302      18.471  -7.739 -18.258  1.00 10.00      A   
ATOM   2845  N   SER A 303      19.540  -5.959 -19.149  1.00 10.00      A   
ATOM   2846  HN  SER A 303      20.358  -5.420 -19.155  1.00 10.00      A   
ATOM   2847  CA  SER A 303      18.452  -5.593 -20.047  1.00 10.00      A   
ATOM   2848  CB  SER A 303      18.849  -4.384 -20.899  1.00 10.00      A   
ATOM   2849  OG  SER A 303      17.804  -3.996 -21.779  1.00 10.00      A   
ATOM   2850  HG  SER A 303      17.262  -3.314 -21.349  1.00 10.00      A   
ATOM   2851  C   SER A 303      18.045  -6.757 -20.941  1.00 10.00      A   
ATOM   2852  O   SER A 303      16.861  -7.070 -21.059  1.00 10.00      A   
ATOM   2853  N   TYR A 304      19.029  -7.411 -21.549  1.00 10.00      A   
ATOM   2854  HN  TYR A 304      19.959  -7.128 -21.398  1.00 10.00      A   
ATOM   2855  CA  TYR A 304      18.759  -8.533 -22.439  1.00 10.00      A   
ATOM   2856  CB  TYR A 304      20.041  -9.036 -23.110  1.00 10.00      A   
ATOM   2857  CG  TYR A 304      19.796  -9.694 -24.447  1.00 10.00      A   
ATOM   2858  CD1 TYR A 304      19.491  -8.933 -25.569  1.00 10.00      A   
ATOM   2859  CD2 TYR A 304      19.851 -11.074 -24.587  1.00 10.00      A   
ATOM   2860  CE1 TYR A 304      19.249  -9.528 -26.792  1.00 10.00      A   
ATOM   2861  CE2 TYR A 304      19.614 -11.678 -25.808  1.00 10.00      A   
ATOM   2862  CZ  TYR A 304      19.310 -10.900 -26.907  1.00 10.00      A   
ATOM   2863  OH  TYR A 304      19.062 -11.497 -28.122  1.00 10.00      A   
ATOM   2864  HH  TYR A 304      18.133 -11.759 -28.167  1.00 10.00      A   
ATOM   2865  C   TYR A 304      18.040  -9.664 -21.715  1.00 10.00      A   
ATOM   2866  O   TYR A 304      17.175 -10.326 -22.290  1.00 10.00      A   
ATOM   2867  N   ASP A 305      18.388  -9.879 -20.450  1.00 10.00      A   
ATOM   2868  HN  ASP A 305      19.079  -9.315 -20.040  1.00 10.00      A   
ATOM   2869  CA  ASP A 305      17.759 -10.930 -19.657  1.00 10.00      A   
ATOM   2870  CB  ASP A 305      18.457 -11.106 -18.308  1.00 10.00      A   
ATOM   2871  CG  ASP A 305      19.823 -11.751 -18.421  1.00 10.00      A   
ATOM   2872  OD1 ASP A 305      19.907 -12.892 -18.933  1.00 10.00      A   
ATOM   2873  OD2 ASP A 305      20.814 -11.124 -17.994  1.00 10.00      A   
ATOM   2874  C   ASP A 305      16.284 -10.620 -19.455  1.00 10.00      A   
ATOM   2875  O   ASP A 305      15.423 -11.493 -19.596  1.00 10.00      A   
ATOM   2876  N   LEU A 306      16.002  -9.360 -19.141  1.00 10.00      A   
ATOM   2877  HN  LEU A 306      16.737  -8.719 -19.037  1.00 10.00      A   
ATOM   2878  CA  LEU A 306      14.636  -8.907 -18.936  1.00 10.00      A   
ATOM   2879  CB  LEU A 306      14.624  -7.487 -18.370  1.00 10.00      A   
ATOM   2880  CG  LEU A 306      15.125  -7.332 -16.935  1.00 10.00      A   
ATOM   2881  CD1 LEU A 306      15.524  -5.892 -16.660  1.00 10.00      A   
ATOM   2882  CD2 LEU A 306      14.063  -7.789 -15.947  1.00 10.00      A   
ATOM   2883  C   LEU A 306      13.863  -8.953 -20.248  1.00 10.00      A   
ATOM   2884  O   LEU A 306      12.696  -9.343 -20.277  1.00 10.00      A   
ATOM   2885  N   VAL A 307      14.530  -8.557 -21.333  1.00 10.00      A   
ATOM   2886  HN  VAL A 307      15.459  -8.245 -21.232  1.00 10.00      A   
ATOM   2887  CA  VAL A 307      13.929  -8.555 -22.666  1.00 10.00      A   
ATOM   2888  CB  VAL A 307      14.918  -8.008 -23.729  1.00 10.00      A   
ATOM   2889  CG1 VAL A 307      14.452  -8.340 -25.143  1.00 10.00      A   
ATOM   2890  CG2 VAL A 307      15.074  -6.503 -23.571  1.00 10.00      A   
ATOM   2891  C   VAL A 307      13.463  -9.959 -23.054  1.00 10.00      A   
ATOM   2892  O   VAL A 307      12.346 -10.140 -23.533  1.00 10.00      A   
ATOM   2893  N   LYS A 308      14.314 -10.951 -22.806  1.00 10.00      A   
ATOM   2894  HN  LYS A 308      15.177 -10.740 -22.387  1.00 10.00      A   
ATOM   2895  CA  LYS A 308      13.997 -12.342 -23.135  1.00 10.00      A   
ATOM   2896  CB  LYS A 308      15.143 -13.272 -22.726  1.00 10.00      A   
ATOM   2897  CG  LYS A 308      16.346 -13.232 -23.659  1.00 10.00      A   
ATOM   2898  CD  LYS A 308      17.510 -14.040 -23.103  1.00 10.00      A   
ATOM   2899  CE  LYS A 308      18.043 -13.430 -21.815  1.00 10.00      A   
ATOM   2900  NZ  LYS A 308      19.267 -14.116 -21.335  1.00 10.00      A   
ATOM   2901  HZ1 LYS A 308      20.026 -14.034 -22.043  1.00 10.00      A   
ATOM   2902  HZ2 LYS A 308      19.070 -15.123 -21.169  1.00 10.00      A   
ATOM   2903  HZ3 LYS A 308      19.595 -13.685 -20.442  1.00 10.00      A   
ATOM   2904  C   LYS A 308      12.688 -12.789 -22.486  1.00 10.00      A   
ATOM   2905  O   LYS A 308      11.909 -13.540 -23.079  1.00 10.00      A   
ATOM   2906  N   LEU A 309      12.446 -12.304 -21.277  1.00 10.00      A   
ATOM   2907  HN  LEU A 309      13.103 -11.704 -20.865  1.00 10.00      A   
ATOM   2908  CA  LEU A 309      11.232 -12.640 -20.546  1.00 10.00      A   
ATOM   2909  CB  LEU A 309      11.417 -12.369 -19.048  1.00 10.00      A   
ATOM   2910  CG  LEU A 309      12.510 -13.169 -18.332  1.00 10.00      A   
ATOM   2911  CD1 LEU A 309      12.785 -12.574 -16.959  1.00 10.00      A   
ATOM   2912  CD2 LEU A 309      12.114 -14.631 -18.211  1.00 10.00      A   
ATOM   2913  C   LEU A 309      10.042 -11.837 -21.071  1.00 10.00      A   
ATOM   2914  O   LEU A 309       8.935 -12.361 -21.200  1.00 10.00      A   
ATOM   2915  N   LEU A 310      10.285 -10.566 -21.385  1.00 10.00      A   
ATOM   2916  HN  LEU A 310      11.191 -10.215 -21.262  1.00 10.00      A   
ATOM   2917  CA  LEU A 310       9.243  -9.676 -21.891  1.00 10.00      A   
ATOM   2918  CB  LEU A 310       9.787  -8.259 -22.077  1.00 10.00      A   
ATOM   2919  CG  LEU A 310      10.102  -7.494 -20.797  1.00 10.00      A   
ATOM   2920  CD1 LEU A 310      10.668  -6.123 -21.127  1.00 10.00      A   
ATOM   2921  CD2 LEU A 310       8.853  -7.370 -19.939  1.00 10.00      A   
ATOM   2922  C   LEU A 310       8.654 -10.169 -23.204  1.00 10.00      A   
ATOM   2923  O   LEU A 310       7.451 -10.041 -23.437  1.00 10.00      A   
ATOM   2924  N   CYS A 311       9.499 -10.739 -24.052  1.00 10.00      A   
ATOM   2925  HN  CYS A 311      10.449 -10.816 -23.802  1.00 10.00      A   
ATOM   2926  CA  CYS A 311       9.066 -11.243 -25.352  1.00 10.00      A   
ATOM   2927  CB  CYS A 311      10.267 -11.712 -26.167  1.00 10.00      A   
ATOM   2928  SG  CYS A 311      11.487 -10.417 -26.478  1.00 10.00      A   
ATOM   2929  HG  CYS A 311      12.039 -10.654 -27.657  1.00 10.00      A   
ATOM   2930  C   CYS A 311       8.034 -12.364 -25.232  1.00 10.00      A   
ATOM   2931  O   CYS A 311       7.363 -12.706 -26.205  1.00 10.00      A   
ATOM   2932  N   GLN A 312       7.907 -12.937 -24.045  1.00 10.00      A   
ATOM   2933  HN  GLN A 312       8.467 -12.630 -23.300  1.00 10.00      A   
ATOM   2934  CA  GLN A 312       6.949 -14.008 -23.824  1.00 10.00      A   
ATOM   2935  CB  GLN A 312       7.646 -15.279 -23.331  1.00 10.00      A   
ATOM   2936  CG  GLN A 312       8.555 -15.923 -24.367  1.00 10.00      A   
ATOM   2937  CD  GLN A 312       8.910 -17.361 -24.040  1.00 10.00      A   
ATOM   2938  OE1 GLN A 312       9.986 -17.839 -24.396  1.00 10.00      A   
ATOM   2939  NE2 GLN A 312       8.008 -18.068 -23.381  1.00 10.00      A   
ATOM   2940 HE21 GLN A 312       7.161 -17.634 -23.138  1.00 10.00      A   
ATOM   2941 HE22 GLN A 312       8.219 -18.999 -23.163  1.00 10.00      A   
ATOM   2942  C   GLN A 312       5.846 -13.577 -22.860  1.00 10.00      A   
ATOM   2943  O   GLN A 312       5.151 -14.413 -22.280  1.00 10.00      A   
ATOM   2944  N   CYS A 313       5.678 -12.267 -22.703  1.00 10.00      A   
ATOM   2945  HN  CYS A 313       6.254 -11.640 -23.200  1.00 10.00      A   
ATOM   2946  CA  CYS A 313       4.653 -11.737 -21.809  1.00 10.00      A   
ATOM   2947  CB  CYS A 313       5.293 -11.062 -20.592  1.00 10.00      A   
ATOM   2948  SG  CYS A 313       6.390 -12.126 -19.624  1.00 10.00      A   
ATOM   2949  HG  CYS A 313       7.511 -12.300 -20.318  1.00 10.00      A   
ATOM   2950  C   CYS A 313       3.739 -10.749 -22.542  1.00 10.00      A   
ATOM   2951  O   CYS A 313       3.843  -9.536 -22.353  1.00 10.00      A   
ATOM   2952  N   PRO A 314       2.834 -11.250 -23.402  1.00 10.00      A   
ATOM   2953  CA  PRO A 314       1.915 -10.400 -24.161  1.00 10.00      A   
ATOM   2954  CB  PRO A 314       1.581 -11.274 -25.368  1.00 10.00      A   
ATOM   2955  CG  PRO A 314       1.627 -12.668 -24.836  1.00 10.00      A   
ATOM   2956  CD  PRO A 314       2.645 -12.680 -23.721  1.00 10.00      A   
ATOM   2957  C   PRO A 314       0.643 -10.079 -23.378  1.00 10.00      A   
ATOM   2958  O   PRO A 314      -0.220  -9.331 -23.843  1.00 10.00      A   
ATOM   2959  N   LYS A 315       0.531 -10.645 -22.182  1.00 10.00      A   
ATOM   2960  HN  LYS A 315       1.251 -11.227 -21.859  1.00 10.00      A   
ATOM   2961  CA  LYS A 315      -0.636 -10.421 -21.340  1.00 10.00      A   
ATOM   2962  CB  LYS A 315      -1.271 -11.750 -20.929  1.00 10.00      A   
ATOM   2963  CG  LYS A 315      -1.926 -12.506 -22.069  1.00 10.00      A   
ATOM   2964  CD  LYS A 315      -2.720 -13.689 -21.548  1.00 10.00      A   
ATOM   2965  CE  LYS A 315      -3.323 -14.495 -22.683  1.00 10.00      A   
ATOM   2966  NZ  LYS A 315      -4.357 -13.725 -23.424  1.00 10.00      A   
ATOM   2967  HZ1 LYS A 315      -3.974 -12.810 -23.731  1.00 10.00      A   
ATOM   2968  HZ2 LYS A 315      -5.178 -13.554 -22.817  1.00 10.00      A   
ATOM   2969  HZ3 LYS A 315      -4.668 -14.258 -24.264  1.00 10.00      A   
ATOM   2970  C   LYS A 315      -0.276  -9.618 -20.100  1.00 10.00      A   
ATOM   2971  O   LYS A 315      -1.114  -9.406 -19.226  1.00 10.00      A   
ATOM   2972  N   LEU A 316       0.967  -9.167 -20.032  1.00 10.00      A   
ATOM   2973  HN  LEU A 316       1.583  -9.346 -20.769  1.00 10.00      A   
ATOM   2974  CA  LEU A 316       1.431  -8.396 -18.888  1.00 10.00      A   
ATOM   2975  CB  LEU A 316       2.953  -8.262 -18.917  1.00 10.00      A   
ATOM   2976  CG  LEU A 316       3.659  -8.282 -17.561  1.00 10.00      A   
ATOM   2977  CD1 LEU A 316       3.177  -9.457 -16.725  1.00 10.00      A   
ATOM   2978  CD2 LEU A 316       5.162  -8.358 -17.760  1.00 10.00      A   
ATOM   2979  C   LEU A 316       0.765  -7.023 -18.857  1.00 10.00      A   
ATOM   2980  O   LEU A 316       0.743  -6.313 -19.865  1.00 10.00      A   
ATOM   2981  N   GLN A 317       0.204  -6.670 -17.705  1.00 10.00      A   
ATOM   2982  HN  GLN A 317       0.246  -7.291 -16.944  1.00 10.00      A   
ATOM   2983  CA  GLN A 317      -0.479  -5.391 -17.538  1.00 10.00      A   
ATOM   2984  CB  GLN A 317      -1.926  -5.619 -17.106  1.00 10.00      A   
ATOM   2985  CG  GLN A 317      -2.771  -6.366 -18.125  1.00 10.00      A   
ATOM   2986  CD  GLN A 317      -4.145  -6.711 -17.590  1.00 10.00      A   
ATOM   2987  OE1 GLN A 317      -4.322  -6.923 -16.387  1.00 10.00      A   
ATOM   2988  NE2 GLN A 317      -5.129  -6.771 -18.475  1.00 10.00      A   
ATOM   2989 HE21 GLN A 317      -4.919  -6.585 -19.421  1.00 10.00      A   
ATOM   2990 HE22 GLN A 317      -6.026  -7.004 -18.157  1.00 10.00      A   
ATOM   2991  C   GLN A 317       0.239  -4.508 -16.522  1.00 10.00      A   
ATOM   2992  O   GLN A 317       0.251  -3.280 -16.646  1.00 10.00      A   
ATOM   2993  N   ARG A 318       0.837  -5.139 -15.525  1.00 10.00      A   
ATOM   2994  HN  ARG A 318       0.790  -6.120 -15.485  1.00 10.00      A   
ATOM   2995  CA  ARG A 318       1.573  -4.420 -14.490  1.00 10.00      A   
ATOM   2996  CB  ARG A 318       0.868  -4.528 -13.128  1.00 10.00      A   
ATOM   2997  CG  ARG A 318       1.742  -4.139 -11.940  1.00 10.00      A   
ATOM   2998  CD  ARG A 318       0.938  -4.071 -10.653  1.00 10.00      A   
ATOM   2999  NE  ARG A 318       0.245  -2.796 -10.511  1.00 10.00      A   
ATOM   3000  HE  ARG A 318       0.792  -1.970 -10.580  1.00 10.00      A   
ATOM   3001  CZ  ARG A 318      -1.054  -2.676 -10.286  1.00 10.00      A   
ATOM   3002  NH1 ARG A 318      -1.819  -3.760 -10.167  1.00 10.00      A   
ATOM   3003 HH11 ARG A 318      -2.841  -3.662  -9.990  1.00 10.00      A   
ATOM   3004 HH12 ARG A 318      -1.400  -4.710 -10.245  1.00 10.00      A   
ATOM   3005  NH2 ARG A 318      -1.596  -1.479 -10.166  1.00 10.00      A   
ATOM   3006 HH21 ARG A 318      -0.992  -0.619 -10.250  1.00 10.00      A   
ATOM   3007 HH22 ARG A 318      -2.617  -1.377  -9.991  1.00 10.00      A   
ATOM   3008  C   ARG A 318       2.993  -4.957 -14.391  1.00 10.00      A   
ATOM   3009  O   ARG A 318       3.200  -6.140 -14.097  1.00 10.00      A   
ATOM   3010  N   LEU A 319       3.970  -4.093 -14.636  1.00 10.00      A   
ATOM   3011  HN  LEU A 319       3.750  -3.160 -14.860  1.00 10.00      A   
ATOM   3012  CA  LEU A 319       5.362  -4.501 -14.578  1.00 10.00      A   
ATOM   3013  CB  LEU A 319       5.966  -4.527 -15.975  1.00 10.00      A   
ATOM   3014  CG  LEU A 319       7.396  -5.050 -16.075  1.00 10.00      A   
ATOM   3015  CD1 LEU A 319       7.466  -6.512 -15.657  1.00 10.00      A   
ATOM   3016  CD2 LEU A 319       7.920  -4.866 -17.488  1.00 10.00      A   
ATOM   3017  C   LEU A 319       6.184  -3.599 -13.666  1.00 10.00      A   
ATOM   3018  O   LEU A 319       6.297  -2.389 -13.891  1.00 10.00      A   
ATOM   3019  N   TRP A 320       6.747  -4.201 -12.629  1.00 10.00      A   
ATOM   3020  HN  TRP A 320       6.600  -5.167 -12.501  1.00 10.00      A   
ATOM   3021  CA  TRP A 320       7.584  -3.485 -11.679  1.00 10.00      A   
ATOM   3022  CB  TRP A 320       7.107  -3.746 -10.248  1.00 10.00      A   
ATOM   3023  CG  TRP A 320       5.781  -3.131  -9.906  1.00 10.00      A   
ATOM   3024  CD1 TRP A 320       4.954  -2.426 -10.733  1.00 10.00      A   
ATOM   3025  CD2 TRP A 320       5.130  -3.168  -8.631  1.00 10.00      A   
ATOM   3026  NE1 TRP A 320       3.833  -2.023 -10.051  1.00 10.00      A   
ATOM   3027  HE1 TRP A 320       3.085  -1.495 -10.432  1.00 10.00      A   
ATOM   3028  CE2 TRP A 320       3.915  -2.464  -8.760  1.00 10.00      A   
ATOM   3029  CE3 TRP A 320       5.456  -3.726  -7.391  1.00 10.00      A   
ATOM   3030  CZ2 TRP A 320       3.026  -2.305  -7.699  1.00 10.00      A   
ATOM   3031  CZ3 TRP A 320       4.573  -3.568  -6.340  1.00 10.00      A   
ATOM   3032  CH2 TRP A 320       3.373  -2.862  -6.501  1.00 10.00      A   
ATOM   3033  C   TRP A 320       9.014  -3.978 -11.832  1.00 10.00      A   
ATOM   3034  O   TRP A 320       9.367  -5.031 -11.305  1.00 10.00      A   
ATOM   3035  N   VAL A 321       9.827  -3.232 -12.563  1.00 10.00      A   
ATOM   3036  HN  VAL A 321       9.500  -2.378 -12.928  1.00 10.00      A   
ATOM   3037  CA  VAL A 321      11.212  -3.629 -12.805  1.00 10.00      A   
ATOM   3038  CB  VAL A 321      11.466  -3.963 -14.292  1.00 10.00      A   
ATOM   3039  CG1 VAL A 321      10.864  -5.313 -14.648  1.00 10.00      A   
ATOM   3040  CG2 VAL A 321      10.912  -2.871 -15.193  1.00 10.00      A   
ATOM   3041  C   VAL A 321      12.199  -2.561 -12.366  1.00 10.00      A   
ATOM   3042  O   VAL A 321      11.811  -1.508 -11.864  1.00 10.00      A   
ATOM   3043  N   LEU A 322      13.478  -2.843 -12.570  1.00 10.00      A   
ATOM   3044  HN  LEU A 322      13.719  -3.701 -12.986  1.00 10.00      A   
ATOM   3045  CA  LEU A 322      14.535  -1.919 -12.203  1.00 10.00      A   
ATOM   3046  CB  LEU A 322      15.692  -2.670 -11.533  1.00 10.00      A   
ATOM   3047  CG  LEU A 322      15.363  -3.369 -10.210  1.00 10.00      A   
ATOM   3048  CD1 LEU A 322      16.553  -4.176  -9.717  1.00 10.00      A   
ATOM   3049  CD2 LEU A 322      14.938  -2.356  -9.159  1.00 10.00      A   
ATOM   3050  C   LEU A 322      15.036  -1.153 -13.425  1.00 10.00      A   
ATOM   3051  O   LEU A 322      14.582  -1.389 -14.548  1.00 10.00      A   
ATOM   3052  N   ASP A 323      15.981  -0.252 -13.196  1.00 10.00      A   
ATOM   3053  HN  ASP A 323      16.301  -0.125 -12.273  1.00 10.00      A   
ATOM   3054  CA  ASP A 323      16.566   0.567 -14.257  1.00 10.00      A   
ATOM   3055  CB  ASP A 323      17.395   1.720 -13.669  1.00 10.00      A   
ATOM   3056  CG  ASP A 323      18.524   1.255 -12.767  1.00 10.00      A   
ATOM   3057  OD1 ASP A 323      18.275   0.413 -11.879  1.00 10.00      A   
ATOM   3058  OD2 ASP A 323      19.660   1.734 -12.930  1.00 10.00      A   
ATOM   3059  C   ASP A 323      17.409  -0.267 -15.218  1.00 10.00      A   
ATOM   3060  O   ASP A 323      17.768   0.194 -16.301  1.00 10.00      A   
ATOM   3061  N   TYR A 324      17.685  -1.512 -14.824  1.00 10.00      A   
ATOM   3062  HN  TYR A 324      17.341  -1.815 -13.960  1.00 10.00      A   
ATOM   3063  CA  TYR A 324      18.478  -2.438 -15.634  1.00 10.00      A   
ATOM   3064  CB  TYR A 324      18.633  -3.777 -14.914  1.00 10.00      A   
ATOM   3065  CG  TYR A 324      19.598  -3.767 -13.753  1.00 10.00      A   
ATOM   3066  CD1 TYR A 324      19.135  -3.842 -12.445  1.00 10.00      A   
ATOM   3067  CD2 TYR A 324      20.968  -3.697 -13.958  1.00 10.00      A   
ATOM   3068  CE1 TYR A 324      20.007  -3.849 -11.375  1.00 10.00      A   
ATOM   3069  CE2 TYR A 324      21.850  -3.700 -12.893  1.00 10.00      A   
ATOM   3070  CZ  TYR A 324      21.365  -3.777 -11.603  1.00 10.00      A   
ATOM   3071  OH  TYR A 324      22.246  -3.789 -10.541  1.00 10.00      A   
ATOM   3072  HH  TYR A 324      23.083  -3.389 -10.818  1.00 10.00      A   
ATOM   3073  C   TYR A 324      17.845  -2.683 -17.004  1.00 10.00      A   
ATOM   3074  O   TYR A 324      18.519  -3.114 -17.938  1.00 10.00      A   
ATOM   3075  N   ILE A 325      16.547  -2.406 -17.118  1.00 10.00      A   
ATOM   3076  HN  ILE A 325      16.066  -2.056 -16.339  1.00 10.00      A   
ATOM   3077  CA  ILE A 325      15.824  -2.604 -18.368  1.00 10.00      A   
ATOM   3078  CB  ILE A 325      14.303  -2.384 -18.190  1.00 10.00      A   
ATOM   3079  CG1 ILE A 325      13.540  -2.767 -19.460  1.00 10.00      A   
ATOM   3080  CG2 ILE A 325      13.990  -0.950 -17.785  1.00 10.00      A   
ATOM   3081  CD1 ILE A 325      13.654  -4.231 -19.824  1.00 10.00      A   
ATOM   3082  C   ILE A 325      16.367  -1.709 -19.486  1.00 10.00      A   
ATOM   3083  O   ILE A 325      16.365  -2.097 -20.659  1.00 10.00      A   
ATOM   3084  N   GLU A 326      16.847  -0.525 -19.110  1.00 10.00      A   
ATOM   3085  HN  GLU A 326      16.839  -0.294 -18.155  1.00 10.00      A   
ATOM   3086  CA  GLU A 326      17.403   0.441 -20.061  1.00 10.00      A   
ATOM   3087  CB  GLU A 326      18.679  -0.094 -20.721  1.00 10.00      A   
ATOM   3088  CG  GLU A 326      19.769  -0.477 -19.727  1.00 10.00      A   
ATOM   3089  CD  GLU A 326      21.072  -0.879 -20.393  1.00 10.00      A   
ATOM   3090  OE1 GLU A 326      21.054  -1.779 -21.259  1.00 10.00      A   
ATOM   3091  OE2 GLU A 326      22.125  -0.296 -20.054  1.00 10.00      A   
ATOM   3092  C   GLU A 326      16.373   0.913 -21.098  1.00 10.00      A   
ATOM   3093  O   GLU A 326      15.234   0.439 -21.127  1.00 10.00      A   
ATOM   3094  N   ASP A 327      16.770   1.862 -21.940  1.00 10.00      A   
ATOM   3095  HN  ASP A 327      17.687   2.209 -21.874  1.00 10.00      A   
ATOM   3096  CA  ASP A 327      15.878   2.402 -22.964  1.00 10.00      A   
ATOM   3097  CB  ASP A 327      16.501   3.615 -23.661  1.00 10.00      A   
ATOM   3098  CG  ASP A 327      16.600   4.842 -22.777  1.00 10.00      A   
ATOM   3099  OD1 ASP A 327      15.552   5.376 -22.366  1.00 10.00      A   
ATOM   3100  OD2 ASP A 327      17.733   5.287 -22.506  1.00 10.00      A   
ATOM   3101  C   ASP A 327      15.528   1.339 -23.999  1.00 10.00      A   
ATOM   3102  O   ASP A 327      14.370   1.202 -24.393  1.00 10.00      A   
ATOM   3103  N   ALA A 328      16.538   0.589 -24.434  1.00 10.00      A   
ATOM   3104  HN  ALA A 328      17.439   0.759 -24.083  1.00 10.00      A   
ATOM   3105  CA  ALA A 328      16.352  -0.465 -25.429  1.00 10.00      A   
ATOM   3106  CB  ALA A 328      17.683  -1.126 -25.761  1.00 10.00      A   
ATOM   3107  C   ALA A 328      15.347  -1.511 -24.957  1.00 10.00      A   
ATOM   3108  O   ALA A 328      14.474  -1.936 -25.714  1.00 10.00      A   
ATOM   3109  N   GLY A 329      15.469  -1.915 -23.697  1.00 10.00      A   
ATOM   3110  HN  GLY A 329      16.173  -1.530 -23.136  1.00 10.00      A   
ATOM   3111  CA  GLY A 329      14.570  -2.909 -23.146  1.00 10.00      A   
ATOM   3112  C   GLY A 329      13.132  -2.435 -23.115  1.00 10.00      A   
ATOM   3113  O   GLY A 329      12.203  -3.207 -23.369  1.00 10.00      A   
ATOM   3114  N   LEU A 330      12.947  -1.158 -22.807  1.00 10.00      A   
ATOM   3115  HN  LEU A 330      13.727  -0.592 -22.616  1.00 10.00      A   
ATOM   3116  CA  LEU A 330      11.615  -0.577 -22.743  1.00 10.00      A   
ATOM   3117  CB  LEU A 330      11.640   0.808 -22.093  1.00 10.00      A   
ATOM   3118  CG  LEU A 330      11.868   0.831 -20.577  1.00 10.00      A   
ATOM   3119  CD1 LEU A 330      11.922   2.261 -20.064  1.00 10.00      A   
ATOM   3120  CD2 LEU A 330      10.786   0.037 -19.853  1.00 10.00      A   
ATOM   3121  C   LEU A 330      10.966  -0.533 -24.122  1.00 10.00      A   
ATOM   3122  O   LEU A 330       9.743  -0.622 -24.246  1.00 10.00      A   
ATOM   3123  N   GLU A 331      11.792  -0.410 -25.157  1.00 10.00      A   
ATOM   3124  HN  GLU A 331      12.758  -0.330 -24.993  1.00 10.00      A   
ATOM   3125  CA  GLU A 331      11.297  -0.384 -26.525  1.00 10.00      A   
ATOM   3126  CB  GLU A 331      12.412  -0.029 -27.506  1.00 10.00      A   
ATOM   3127  CG  GLU A 331      11.935   0.162 -28.932  1.00 10.00      A   
ATOM   3128  CD  GLU A 331      13.073   0.110 -29.924  1.00 10.00      A   
ATOM   3129  OE1 GLU A 331      13.281  -0.952 -30.548  1.00 10.00      A   
ATOM   3130  OE2 GLU A 331      13.770   1.129 -30.081  1.00 10.00      A   
ATOM   3131  C   GLU A 331      10.695  -1.741 -26.881  1.00 10.00      A   
ATOM   3132  O   GLU A 331       9.619  -1.820 -27.475  1.00 10.00      A   
ATOM   3133  N   VAL A 332      11.399  -2.804 -26.502  1.00 10.00      A   
ATOM   3134  HN  VAL A 332      12.257  -2.666 -26.042  1.00 10.00      A   
ATOM   3135  CA  VAL A 332      10.936  -4.165 -26.758  1.00 10.00      A   
ATOM   3136  CB  VAL A 332      11.979  -5.209 -26.306  1.00 10.00      A   
ATOM   3137  CG1 VAL A 332      11.545  -6.613 -26.702  1.00 10.00      A   
ATOM   3138  CG2 VAL A 332      13.354  -4.885 -26.875  1.00 10.00      A   
ATOM   3139  C   VAL A 332       9.632  -4.401 -26.000  1.00 10.00      A   
ATOM   3140  O   VAL A 332       8.712  -5.053 -26.496  1.00 10.00      A   
ATOM   3141  N   LEU A 333       9.569  -3.844 -24.797  1.00 10.00      A   
ATOM   3142  HN  LEU A 333      10.346  -3.341 -24.469  1.00 10.00      A   
ATOM   3143  CA  LEU A 333       8.396  -3.957 -23.947  1.00 10.00      A   
ATOM   3144  CB  LEU A 333       8.648  -3.224 -22.624  1.00 10.00      A   
ATOM   3145  CG  LEU A 333       7.434  -3.019 -21.719  1.00 10.00      A   
ATOM   3146  CD1 LEU A 333       7.039  -4.326 -21.060  1.00 10.00      A   
ATOM   3147  CD2 LEU A 333       7.715  -1.952 -20.672  1.00 10.00      A   
ATOM   3148  C   LEU A 333       7.178  -3.354 -24.642  1.00 10.00      A   
ATOM   3149  O   LEU A 333       6.135  -3.998 -24.758  1.00 10.00      A   
ATOM   3150  N   ALA A 334       7.336  -2.123 -25.124  1.00 10.00      A   
ATOM   3151  HN  ALA A 334       8.203  -1.675 -25.005  1.00 10.00      A   
ATOM   3152  CA  ALA A 334       6.260  -1.408 -25.809  1.00 10.00      A   
ATOM   3153  CB  ALA A 334       6.664   0.033 -26.081  1.00 10.00      A   
ATOM   3154  C   ALA A 334       5.856  -2.099 -27.108  1.00 10.00      A   
ATOM   3155  O   ALA A 334       4.759  -1.879 -27.629  1.00 10.00      A   
ATOM   3156  N   SER A 335       6.746  -2.932 -27.630  1.00 10.00      A   
ATOM   3157  HN  SER A 335       7.607  -3.058 -27.178  1.00 10.00      A   
ATOM   3158  CA  SER A 335       6.483  -3.654 -28.858  1.00 10.00      A   
ATOM   3159  CB  SER A 335       7.774  -3.795 -29.670  1.00 10.00      A   
ATOM   3160  OG  SER A 335       8.414  -2.539 -29.849  1.00 10.00      A   
ATOM   3161  HG  SER A 335       8.699  -2.200 -28.991  1.00 10.00      A   
ATOM   3162  C   SER A 335       5.886  -5.034 -28.571  1.00 10.00      A   
ATOM   3163  O   SER A 335       5.612  -5.803 -29.492  1.00 10.00      A   
ATOM   3164  N   THR A 336       5.687  -5.350 -27.296  1.00 10.00      A   
ATOM   3165  HN  THR A 336       5.929  -4.707 -26.595  1.00 10.00      A   
ATOM   3166  CA  THR A 336       5.131  -6.640 -26.915  1.00 10.00      A   
ATOM   3167  CB  THR A 336       6.192  -7.493 -26.190  1.00 10.00      A   
ATOM   3168  OG1 THR A 336       7.417  -7.447 -26.938  1.00 10.00      A   
ATOM   3169  HG1 THR A 336       7.898  -6.638 -26.713  1.00 10.00      A   
ATOM   3170  CG2 THR A 336       5.738  -8.939 -26.068  1.00 10.00      A   
ATOM   3171  C   THR A 336       3.887  -6.489 -26.036  1.00 10.00      A   
ATOM   3172  O   THR A 336       2.823  -7.036 -26.343  1.00 10.00      A   
ATOM   3173  N   CYS A 337       4.014  -5.738 -24.956  1.00 10.00      A   
ATOM   3174  HN  CYS A 337       4.872  -5.295 -24.772  1.00 10.00      A   
ATOM   3175  CA  CYS A 337       2.902  -5.538 -24.044  1.00 10.00      A   
ATOM   3176  CB  CYS A 337       3.405  -5.346 -22.609  1.00 10.00      A   
ATOM   3177  SG  CYS A 337       4.603  -6.592 -22.063  1.00 10.00      A   
ATOM   3178  HG  CYS A 337       4.098  -7.797 -22.318  1.00 10.00      A   
ATOM   3179  C   CYS A 337       2.049  -4.356 -24.484  1.00 10.00      A   
ATOM   3180  O   CYS A 337       2.353  -3.204 -24.177  1.00 10.00      A   
ATOM   3181  N   LYS A 338       0.984  -4.649 -25.220  1.00 10.00      A   
ATOM   3182  HN  LYS A 338       0.800  -5.588 -25.436  1.00 10.00      A   
ATOM   3183  CA  LYS A 338       0.084  -3.617 -25.715  1.00 10.00      A   
ATOM   3184  CB  LYS A 338      -0.506  -4.018 -27.067  1.00 10.00      A   
ATOM   3185  CG  LYS A 338       0.494  -3.981 -28.212  1.00 10.00      A   
ATOM   3186  CD  LYS A 338       1.186  -2.628 -28.304  1.00 10.00      A   
ATOM   3187  CE  LYS A 338       2.164  -2.590 -29.466  1.00 10.00      A   
ATOM   3188  NZ  LYS A 338       2.883  -1.294 -29.541  1.00 10.00      A   
ATOM   3189  HZ1 LYS A 338       3.373  -1.210 -30.456  1.00 10.00      A   
ATOM   3190  HZ2 LYS A 338       3.588  -1.230 -28.775  1.00 10.00      A   
ATOM   3191  HZ3 LYS A 338       2.213  -0.507 -29.446  1.00 10.00      A   
ATOM   3192  C   LYS A 338      -1.028  -3.326 -24.718  1.00 10.00      A   
ATOM   3193  O   LYS A 338      -1.740  -2.330 -24.840  1.00 10.00      A   
ATOM   3194  N   ASP A 339      -1.170  -4.193 -23.725  1.00 10.00      A   
ATOM   3195  HN  ASP A 339      -0.569  -4.969 -23.675  1.00 10.00      A   
ATOM   3196  CA  ASP A 339      -2.199  -4.022 -22.709  1.00 10.00      A   
ATOM   3197  CB  ASP A 339      -3.011  -5.308 -22.529  1.00 10.00      A   
ATOM   3198  CG  ASP A 339      -4.436  -5.034 -22.085  1.00 10.00      A   
ATOM   3199  OD1 ASP A 339      -5.048  -4.066 -22.591  1.00 10.00      A   
ATOM   3200  OD2 ASP A 339      -4.957  -5.789 -21.237  1.00 10.00      A   
ATOM   3201  C   ASP A 339      -1.593  -3.574 -21.383  1.00 10.00      A   
ATOM   3202  O   ASP A 339      -2.227  -3.672 -20.331  1.00 10.00      A   
ATOM   3203  N   LEU A 340      -0.357  -3.085 -21.449  1.00 10.00      A   
ATOM   3204  HN  LEU A 340       0.090  -3.043 -22.322  1.00 10.00      A   
ATOM   3205  CA  LEU A 340       0.351  -2.601 -20.268  1.00 10.00      A   
ATOM   3206  CB  LEU A 340       1.793  -2.235 -20.636  1.00 10.00      A   
ATOM   3207  CG  LEU A 340       2.682  -1.722 -19.500  1.00 10.00      A   
ATOM   3208  CD1 LEU A 340       2.923  -2.816 -18.474  1.00 10.00      A   
ATOM   3209  CD2 LEU A 340       4.002  -1.209 -20.050  1.00 10.00      A   
ATOM   3210  C   LEU A 340      -0.372  -1.384 -19.699  1.00 10.00      A   
ATOM   3211  O   LEU A 340      -0.633  -0.421 -20.419  1.00 10.00      A   
ATOM   3212  N   ARG A 341      -0.704  -1.437 -18.419  1.00 10.00      A   
ATOM   3213  HN  ARG A 341      -0.454  -2.232 -17.894  1.00 10.00      A   
ATOM   3214  CA  ARG A 341      -1.428  -0.351 -17.771  1.00 10.00      A   
ATOM   3215  CB  ARG A 341      -2.622  -0.906 -16.991  1.00 10.00      A   
ATOM   3216  CG  ARG A 341      -3.303  -2.096 -17.641  1.00 10.00      A   
ATOM   3217  CD  ARG A 341      -4.304  -1.657 -18.691  1.00 10.00      A   
ATOM   3218  NE  ARG A 341      -4.924  -2.801 -19.350  1.00 10.00      A   
ATOM   3219  HE  ARG A 341      -4.381  -3.287 -20.007  1.00 10.00      A   
ATOM   3220  CZ  ARG A 341      -6.161  -3.223 -19.103  1.00 10.00      A   
ATOM   3221  NH1 ARG A 341      -6.916  -2.597 -18.211  1.00 10.00      A   
ATOM   3222 HH11 ARG A 341      -7.887  -2.931 -18.018  1.00 10.00      A   
ATOM   3223 HH12 ARG A 341      -6.546  -1.767 -17.696  1.00 10.00      A   
ATOM   3224  NH2 ARG A 341      -6.637  -4.284 -19.741  1.00 10.00      A   
ATOM   3225 HH21 ARG A 341      -6.041  -4.801 -20.439  1.00 10.00      A   
ATOM   3226 HH22 ARG A 341      -7.608  -4.617 -19.551  1.00 10.00      A   
ATOM   3227  C   ARG A 341      -0.542   0.422 -16.811  1.00 10.00      A   
ATOM   3228  O   ARG A 341      -0.601   1.652 -16.754  1.00 10.00      A   
ATOM   3229  N   GLU A 342       0.277  -0.295 -16.062  1.00 10.00      A   
ATOM   3230  HN  GLU A 342       0.310  -1.269 -16.176  1.00 10.00      A   
ATOM   3231  CA  GLU A 342       1.140   0.337 -15.082  1.00 10.00      A   
ATOM   3232  CB  GLU A 342       0.636   0.017 -13.676  1.00 10.00      A   
ATOM   3233  CG  GLU A 342       1.187   0.915 -12.584  1.00 10.00      A   
ATOM   3234  CD  GLU A 342       0.994   0.313 -11.215  1.00 10.00      A   
ATOM   3235  OE1 GLU A 342       0.013   0.661 -10.532  1.00 10.00      A   
ATOM   3236  OE2 GLU A 342       1.826  -0.520 -10.812  1.00 10.00      A   
ATOM   3237  C   GLU A 342       2.587  -0.101 -15.233  1.00 10.00      A   
ATOM   3238  O   GLU A 342       2.887  -1.295 -15.329  1.00 10.00      A   
ATOM   3239  N   LEU A 343       3.482   0.875 -15.237  1.00 10.00      A   
ATOM   3240  HN  LEU A 343       3.172   1.806 -15.140  1.00 10.00      A   
ATOM   3241  CA  LEU A 343       4.906   0.613 -15.371  1.00 10.00      A   
ATOM   3242  CB  LEU A 343       5.400   1.034 -16.760  1.00 10.00      A   
ATOM   3243  CG  LEU A 343       6.893   0.842 -17.039  1.00 10.00      A   
ATOM   3244  CD1 LEU A 343       7.252  -0.634 -17.059  1.00 10.00      A   
ATOM   3245  CD2 LEU A 343       7.286   1.507 -18.347  1.00 10.00      A   
ATOM   3246  C   LEU A 343       5.679   1.361 -14.295  1.00 10.00      A   
ATOM   3247  O   LEU A 343       5.662   2.590 -14.252  1.00 10.00      A   
ATOM   3248  N   ARG A 344       6.335   0.617 -13.416  1.00 10.00      A   
ATOM   3249  HN  ARG A 344       6.302  -0.366 -13.493  1.00 10.00      A   
ATOM   3250  CA  ARG A 344       7.120   1.221 -12.347  1.00 10.00      A   
ATOM   3251  CB  ARG A 344       6.549   0.868 -10.964  1.00 10.00      A   
ATOM   3252  CG  ARG A 344       5.107   1.316 -10.746  1.00 10.00      A   
ATOM   3253  CD  ARG A 344       4.680   1.202  -9.284  1.00 10.00      A   
ATOM   3254  NE  ARG A 344       3.221   1.198  -9.161  1.00 10.00      A   
ATOM   3255  HE  ARG A 344       2.717   0.709  -9.858  1.00 10.00      A   
ATOM   3256  CZ  ARG A 344       2.532   1.780  -8.171  1.00 10.00      A   
ATOM   3257  NH1 ARG A 344       3.155   2.408  -7.181  1.00 10.00      A   
ATOM   3258 HH11 ARG A 344       2.602   2.864  -6.413  1.00 10.00      A   
ATOM   3259 HH12 ARG A 344       4.193   2.442  -7.154  1.00 10.00      A   
ATOM   3260  NH2 ARG A 344       1.209   1.731  -8.185  1.00 10.00      A   
ATOM   3261 HH21 ARG A 344       0.706   1.243  -8.965  1.00 10.00      A   
ATOM   3262 HH22 ARG A 344       0.656   2.180  -7.417  1.00 10.00      A   
ATOM   3263  C   ARG A 344       8.575   0.788 -12.456  1.00 10.00      A   
ATOM   3264  O   ARG A 344       8.882  -0.399 -12.364  1.00 10.00      A   
ATOM   3265  N   VAL A 345       9.458   1.753 -12.678  1.00 10.00      A   
ATOM   3266  HN  VAL A 345       9.144   2.682 -12.748  1.00 10.00      A   
ATOM   3267  CA  VAL A 345      10.884   1.478 -12.808  1.00 10.00      A   
ATOM   3268  CB  VAL A 345      11.459   2.049 -14.127  1.00 10.00      A   
ATOM   3269  CG1 VAL A 345      12.961   1.819 -14.210  1.00 10.00      A   
ATOM   3270  CG2 VAL A 345      10.763   1.428 -15.330  1.00 10.00      A   
ATOM   3271  C   VAL A 345      11.652   2.050 -11.619  1.00 10.00      A   
ATOM   3272  O   VAL A 345      11.692   3.265 -11.418  1.00 10.00      A   
ATOM   3273  N   PHE A 346      12.252   1.164 -10.835  1.00 10.00      A   
ATOM   3274  HN  PHE A 346      12.181   0.207 -11.056  1.00 10.00      A   
ATOM   3275  CA  PHE A 346      13.015   1.563  -9.661  1.00 10.00      A   
ATOM   3276  CB  PHE A 346      12.707   0.628  -8.487  1.00 10.00      A   
ATOM   3277  CG  PHE A 346      11.242   0.497  -8.179  1.00 10.00      A   
ATOM   3278  CD1 PHE A 346      10.488  -0.509  -8.758  1.00 10.00      A   
ATOM   3279  CD2 PHE A 346      10.623   1.373  -7.306  1.00 10.00      A   
ATOM   3280  CE1 PHE A 346       9.143  -0.640  -8.477  1.00 10.00      A   
ATOM   3281  CE2 PHE A 346       9.277   1.249  -7.021  1.00 10.00      A   
ATOM   3282  CZ  PHE A 346       8.534   0.243  -7.607  1.00 10.00      A   
ATOM   3283  C   PHE A 346      14.512   1.546  -9.963  1.00 10.00      A   
ATOM   3284  O   PHE A 346      14.982   0.709 -10.728  1.00 10.00      A   
ATOM   3285  N   PRO A 347      15.280   2.466  -9.365  1.00 10.00      A   
ATOM   3286  CA  PRO A 347      16.720   2.547  -9.584  1.00 10.00      A   
ATOM   3287  CB  PRO A 347      17.023   4.006  -9.234  1.00 10.00      A   
ATOM   3288  CG  PRO A 347      16.012   4.370  -8.195  1.00 10.00      A   
ATOM   3289  CD  PRO A 347      14.802   3.502  -8.430  1.00 10.00      A   
ATOM   3290  C   PRO A 347      17.505   1.602  -8.669  1.00 10.00      A   
ATOM   3291  O   PRO A 347      17.264   1.546  -7.460  1.00 10.00      A   
ATOM   3292  N   SER A 348      18.426   0.848  -9.256  1.00 10.00      A   
ATOM   3293  HN  SER A 348      18.538   0.904 -10.238  1.00 10.00      A   
ATOM   3294  CA  SER A 348      19.260  -0.084  -8.506  1.00 10.00      A   
ATOM   3295  CB  SER A 348      20.075  -0.945  -9.470  1.00 10.00      A   
ATOM   3296  OG  SER A 348      20.522  -0.180 -10.578  1.00 10.00      A   
ATOM   3297  HG  SER A 348      19.770   0.008 -11.167  1.00 10.00      A   
ATOM   3298  C   SER A 348      20.180   0.666  -7.545  1.00 10.00      A   
ATOM   3299  O   SER A 348      20.073   0.525  -6.323  1.00 10.00      A   
ATOM   3300  N   GLU A 349      21.081   1.463  -8.108  1.00 10.00      A   
ATOM   3301  HN  GLU A 349      21.128   1.511  -9.089  1.00 10.00      A   
ATOM   3302  CA  GLU A 349      22.007   2.261  -7.316  1.00 10.00      A   
ATOM   3303  CB  GLU A 349      23.459   1.980  -7.721  1.00 10.00      A   
ATOM   3304  CG  GLU A 349      23.907   0.538  -7.530  1.00 10.00      A   
ATOM   3305  CD  GLU A 349      23.848   0.089  -6.082  1.00 10.00      A   
ATOM   3306  OE1 GLU A 349      24.511   0.717  -5.230  1.00 10.00      A   
ATOM   3307  OE2 GLU A 349      23.137  -0.901  -5.790  1.00 10.00      A   
ATOM   3308  C   GLU A 349      21.695   3.750  -7.496  1.00 10.00      A   
ATOM   3309  O   GLU A 349      22.285   4.423  -8.345  1.00 10.00      A   
ATOM   3310  N   PRO A 350      20.753   4.285  -6.700  1.00 10.00      A   
ATOM   3311  CA  PRO A 350      20.358   5.689  -6.782  1.00 10.00      A   
ATOM   3312  CB  PRO A 350      18.977   5.684  -6.132  1.00 10.00      A   
ATOM   3313  CG  PRO A 350      19.053   4.602  -5.111  1.00 10.00      A   
ATOM   3314  CD  PRO A 350      19.998   3.564  -5.656  1.00 10.00      A   
ATOM   3315  C   PRO A 350      21.305   6.595  -5.999  1.00 10.00      A   
ATOM   3316  O   PRO A 350      21.075   7.797  -5.881  1.00 10.00      A   
ATOM   3317  N   PHE A 351      22.365   6.008  -5.460  1.00 10.00      A   
ATOM   3318  HN  PHE A 351      22.490   5.044  -5.580  1.00 10.00      A   
ATOM   3319  CA  PHE A 351      23.342   6.757  -4.690  1.00 10.00      A   
ATOM   3320  CB  PHE A 351      23.888   5.903  -3.545  1.00 10.00      A   
ATOM   3321  CG  PHE A 351      22.824   5.097  -2.851  1.00 10.00      A   
ATOM   3322  CD1 PHE A 351      22.868   3.714  -2.862  1.00 10.00      A   
ATOM   3323  CD2 PHE A 351      21.771   5.724  -2.202  1.00 10.00      A   
ATOM   3324  CE1 PHE A 351      21.885   2.971  -2.238  1.00 10.00      A   
ATOM   3325  CE2 PHE A 351      20.786   4.987  -1.576  1.00 10.00      A   
ATOM   3326  CZ  PHE A 351      20.844   3.608  -1.594  1.00 10.00      A   
ATOM   3327  C   PHE A 351      24.468   7.250  -5.591  1.00 10.00      A   
ATOM   3328  O   PHE A 351      25.092   8.269  -5.316  1.00 10.00      A   
ATOM   3329  N   VAL A 352      24.714   6.527  -6.674  1.00 10.00      A   
ATOM   3330  HN  VAL A 352      24.183   5.723  -6.844  1.00 10.00      A   
ATOM   3331  CA  VAL A 352      25.753   6.906  -7.623  1.00 10.00      A   
ATOM   3332  CB  VAL A 352      26.243   5.687  -8.437  1.00 10.00      A   
ATOM   3333  CG1 VAL A 352      27.421   6.059  -9.323  1.00 10.00      A   
ATOM   3334  CG2 VAL A 352      26.603   4.524  -7.524  1.00 10.00      A   
ATOM   3335  C   VAL A 352      25.193   7.954  -8.578  1.00 10.00      A   
ATOM   3336  O   VAL A 352      24.117   7.765  -9.148  1.00 10.00      A   
ATOM   3337  N   MET A 353      25.911   9.058  -8.736  1.00 10.00      A   
ATOM   3338  HN  MET A 353      26.763   9.148  -8.255  1.00 10.00      A   
ATOM   3339  CA  MET A 353      25.473  10.141  -9.611  1.00 10.00      A   
ATOM   3340  CB  MET A 353      26.387  11.360  -9.455  1.00 10.00      A   
ATOM   3341  CG  MET A 353      26.138  12.457 -10.482  1.00 10.00      A   
ATOM   3342  SD  MET A 353      27.321  13.813 -10.359  1.00 10.00      A   
ATOM   3343  CE  MET A 353      26.992  14.680 -11.891  1.00 10.00      A   
ATOM   3344  C   MET A 353      25.434   9.710 -11.074  1.00 10.00      A   
ATOM   3345  O   MET A 353      24.417   9.874 -11.753  1.00 10.00      A   
ATOM   3346  N   GLU A 354      26.540   9.156 -11.552  1.00 10.00      A   
ATOM   3347  HN  GLU A 354      27.306   9.027 -10.952  1.00 10.00      A   
ATOM   3348  CA  GLU A 354      26.643   8.725 -12.942  1.00 10.00      A   
ATOM   3349  CB  GLU A 354      28.083   8.345 -13.287  1.00 10.00      A   
ATOM   3350  CG  GLU A 354      29.049   9.516 -13.216  1.00 10.00      A   
ATOM   3351  CD  GLU A 354      28.646  10.657 -14.131  1.00 10.00      A   
ATOM   3352  OE1 GLU A 354      29.244  10.783 -15.216  1.00 10.00      A   
ATOM   3353  OE2 GLU A 354      27.732  11.432 -13.773  1.00 10.00      A   
ATOM   3354  C   GLU A 354      25.677   7.592 -13.274  1.00 10.00      A   
ATOM   3355  O   GLU A 354      25.412   6.724 -12.442  1.00 10.00      A   
ATOM   3356  N   PRO A 355      25.125   7.602 -14.501  1.00 10.00      A   
ATOM   3357  CA  PRO A 355      24.174   6.585 -14.961  1.00 10.00      A   
ATOM   3358  CB  PRO A 355      23.760   7.073 -16.357  1.00 10.00      A   
ATOM   3359  CG  PRO A 355      24.170   8.505 -16.407  1.00 10.00      A   
ATOM   3360  CD  PRO A 355      25.387   8.610 -15.542  1.00 10.00      A   
ATOM   3361  C   PRO A 355      24.815   5.205 -15.057  1.00 10.00      A   
ATOM   3362  O   PRO A 355      25.681   4.963 -15.905  1.00 10.00      A   
ATOM   3363  N   ASN A 356      24.385   4.307 -14.177  1.00 10.00      A   
ATOM   3364  HN  ASN A 356      23.704   4.572 -13.518  1.00 10.00      A   
ATOM   3365  CA  ASN A 356      24.906   2.944 -14.146  1.00 10.00      A   
ATOM   3366  CB  ASN A 356      24.538   2.246 -12.829  1.00 10.00      A   
ATOM   3367  CG  ASN A 356      23.053   2.315 -12.522  1.00 10.00      A   
ATOM   3368  OD1 ASN A 356      22.571   3.300 -11.959  1.00 10.00      A   
ATOM   3369  ND2 ASN A 356      22.321   1.275 -12.881  1.00 10.00      A   
ATOM   3370 HD21 ASN A 356      22.765   0.520 -13.314  1.00 10.00      A   
ATOM   3371 HD22 ASN A 356      21.342   1.314 -12.717  1.00 10.00      A   
ATOM   3372  C   ASN A 356      24.413   2.125 -15.337  1.00 10.00      A   
ATOM   3373  O   ASN A 356      25.048   1.148 -15.732  1.00 10.00      A   
ATOM   3374  N   VAL A 357      23.281   2.530 -15.904  1.00 10.00      A   
ATOM   3375  HN  VAL A 357      22.821   3.317 -15.540  1.00 10.00      A   
ATOM   3376  CA  VAL A 357      22.702   1.841 -17.057  1.00 10.00      A   
ATOM   3377  CB  VAL A 357      21.418   1.068 -16.691  1.00 10.00      A   
ATOM   3378  CG1 VAL A 357      21.734  -0.144 -15.832  1.00 10.00      A   
ATOM   3379  CG2 VAL A 357      20.419   1.983 -16.002  1.00 10.00      A   
ATOM   3380  C   VAL A 357      22.356   2.835 -18.155  1.00 10.00      A   
ATOM   3381  O   VAL A 357      22.278   4.040 -17.906  1.00 10.00      A   
ATOM   3382  N   ALA A 358      22.125   2.325 -19.358  1.00 10.00      A   
ATOM   3383  HN  ALA A 358      22.177   1.346 -19.485  1.00 10.00      A   
ATOM   3384  CA  ALA A 358      21.783   3.166 -20.495  1.00 10.00      A   
ATOM   3385  CB  ALA A 358      22.331   2.588 -21.789  1.00 10.00      A   
ATOM   3386  C   ALA A 358      20.275   3.385 -20.579  1.00 10.00      A   
ATOM   3387  O   ALA A 358      19.611   2.935 -21.517  1.00 10.00      A   
ATOM   3388  N   LEU A 359      19.746   4.041 -19.563  1.00 10.00      A   
ATOM   3389  HN  LEU A 359      20.332   4.326 -18.829  1.00 10.00      A   
ATOM   3390  CA  LEU A 359      18.329   4.360 -19.486  1.00 10.00      A   
ATOM   3391  CB  LEU A 359      17.636   3.479 -18.437  1.00 10.00      A   
ATOM   3392  CG  LEU A 359      16.166   3.792 -18.128  1.00 10.00      A   
ATOM   3393  CD1 LEU A 359      15.325   3.796 -19.396  1.00 10.00      A   
ATOM   3394  CD2 LEU A 359      15.607   2.799 -17.122  1.00 10.00      A   
ATOM   3395  C   LEU A 359      18.193   5.831 -19.127  1.00 10.00      A   
ATOM   3396  O   LEU A 359      18.525   6.238 -18.008  1.00 10.00      A   
ATOM   3397  N   THR A 360      17.748   6.632 -20.078  1.00 10.00      A   
ATOM   3398  HN  THR A 360      17.515   6.256 -20.961  1.00 10.00      A   
ATOM   3399  CA  THR A 360      17.610   8.059 -19.848  1.00 10.00      A   
ATOM   3400  CB  THR A 360      18.507   8.888 -20.795  1.00 10.00      A   
ATOM   3401  OG1 THR A 360      18.433   8.367 -22.133  1.00 10.00      A   
ATOM   3402  HG1 THR A 360      17.909   8.975 -22.689  1.00 10.00      A   
ATOM   3403  CG2 THR A 360      19.952   8.851 -20.322  1.00 10.00      A   
ATOM   3404  C   THR A 360      16.162   8.551 -19.890  1.00 10.00      A   
ATOM   3405  O   THR A 360      15.508   8.666 -18.852  1.00 10.00      A   
ATOM   3406  N   GLU A 361      15.655   8.823 -21.080  1.00 10.00      A   
ATOM   3407  HN  GLU A 361      16.207   8.688 -21.881  1.00 10.00      A   
ATOM   3408  CA  GLU A 361      14.299   9.340 -21.227  1.00 10.00      A   
ATOM   3409  CB  GLU A 361      14.322  10.871 -21.385  1.00 10.00      A   
ATOM   3410  CG  GLU A 361      14.954  11.393 -22.676  1.00 10.00      A   
ATOM   3411  CD  GLU A 361      16.408  10.996 -22.836  1.00 10.00      A   
ATOM   3412  OE1 GLU A 361      16.672   9.930 -23.436  1.00 10.00      A   
ATOM   3413  OE2 GLU A 361      17.294  11.737 -22.359  1.00 10.00      A   
ATOM   3414  C   GLU A 361      13.542   8.694 -22.383  1.00 10.00      A   
ATOM   3415  O   GLU A 361      12.308   8.643 -22.368  1.00 10.00      A   
ATOM   3416  N   GLN A 362      14.277   8.195 -23.373  1.00 10.00      A   
ATOM   3417  HN  GLN A 362      15.257   8.261 -23.322  1.00 10.00      A   
ATOM   3418  CA  GLN A 362      13.673   7.564 -24.543  1.00 10.00      A   
ATOM   3419  CB  GLN A 362      14.751   7.049 -25.500  1.00 10.00      A   
ATOM   3420  CG  GLN A 362      14.210   6.449 -26.788  1.00 10.00      A   
ATOM   3421  CD  GLN A 362      13.365   7.425 -27.587  1.00 10.00      A   
ATOM   3422  OE1 GLN A 362      13.591   8.633 -27.570  1.00 10.00      A   
ATOM   3423  NE2 GLN A 362      12.377   6.907 -28.294  1.00 10.00      A   
ATOM   3424 HE21 GLN A 362      12.248   5.933 -28.267  1.00 10.00      A   
ATOM   3425 HE22 GLN A 362      11.812   7.516 -28.812  1.00 10.00      A   
ATOM   3426  C   GLN A 362      12.706   6.443 -24.154  1.00 10.00      A   
ATOM   3427  O   GLN A 362      11.652   6.283 -24.771  1.00 10.00      A   
ATOM   3428  N   GLY A 363      13.069   5.682 -23.130  1.00 10.00      A   
ATOM   3429  HN  GLY A 363      13.944   5.843 -22.693  1.00 10.00      A   
ATOM   3430  CA  GLY A 363      12.230   4.593 -22.667  1.00 10.00      A   
ATOM   3431  C   GLY A 363      10.800   5.014 -22.367  1.00 10.00      A   
ATOM   3432  O   GLY A 363       9.856   4.425 -22.897  1.00 10.00      A   
ATOM   3433  N   LEU A 364      10.639   6.043 -21.538  1.00 10.00      A   
ATOM   3434  HN  LEU A 364      11.431   6.489 -21.174  1.00 10.00      A   
ATOM   3435  CA  LEU A 364       9.309   6.534 -21.167  1.00 10.00      A   
ATOM   3436  CB  LEU A 364       9.416   7.700 -20.173  1.00 10.00      A   
ATOM   3437  CG  LEU A 364       8.506   7.649 -18.937  1.00 10.00      A   
ATOM   3438  CD1 LEU A 364       8.791   8.821 -18.011  1.00 10.00      A   
ATOM   3439  CD2 LEU A 364       7.037   7.633 -19.335  1.00 10.00      A   
ATOM   3440  C   LEU A 364       8.524   6.958 -22.408  1.00 10.00      A   
ATOM   3441  O   LEU A 364       7.343   6.641 -22.546  1.00 10.00      A   
ATOM   3442  N   VAL A 365       9.197   7.648 -23.322  1.00 10.00      A   
ATOM   3443  HN  VAL A 365      10.145   7.849 -23.164  1.00 10.00      A   
ATOM   3444  CA  VAL A 365       8.562   8.114 -24.554  1.00 10.00      A   
ATOM   3445  CB  VAL A 365       9.505   9.023 -25.372  1.00 10.00      A   
ATOM   3446  CG1 VAL A 365       8.809   9.555 -26.617  1.00 10.00      A   
ATOM   3447  CG2 VAL A 365      10.017  10.168 -24.516  1.00 10.00      A   
ATOM   3448  C   VAL A 365       8.120   6.935 -25.425  1.00 10.00      A   
ATOM   3449  O   VAL A 365       7.000   6.912 -25.942  1.00 10.00      A   
ATOM   3450  N   SER A 366       9.003   5.952 -25.559  1.00 10.00      A   
ATOM   3451  HN  SER A 366       9.867   6.024 -25.096  1.00 10.00      A   
ATOM   3452  CA  SER A 366       8.731   4.769 -26.369  1.00 10.00      A   
ATOM   3453  CB  SER A 366       9.983   3.895 -26.474  1.00 10.00      A   
ATOM   3454  OG  SER A 366      11.114   4.674 -26.830  1.00 10.00      A   
ATOM   3455  HG  SER A 366      11.389   5.204 -26.070  1.00 10.00      A   
ATOM   3456  C   SER A 366       7.556   3.962 -25.823  1.00 10.00      A   
ATOM   3457  O   SER A 366       6.698   3.520 -26.586  1.00 10.00      A   
ATOM   3458  N   VAL A 367       7.515   3.781 -24.508  1.00 10.00      A   
ATOM   3459  HN  VAL A 367       8.231   4.159 -23.946  1.00 10.00      A   
ATOM   3460  CA  VAL A 367       6.438   3.025 -23.880  1.00 10.00      A   
ATOM   3461  CB  VAL A 367       6.746   2.661 -22.410  1.00 10.00      A   
ATOM   3462  CG1 VAL A 367       5.655   1.778 -21.834  1.00 10.00      A   
ATOM   3463  CG2 VAL A 367       8.089   1.956 -22.307  1.00 10.00      A   
ATOM   3464  C   VAL A 367       5.104   3.772 -23.977  1.00 10.00      A   
ATOM   3465  O   VAL A 367       4.079   3.177 -24.296  1.00 10.00      A   
ATOM   3466  N   SER A 368       5.125   5.080 -23.730  1.00 10.00      A   
ATOM   3467  HN  SER A 368       5.975   5.510 -23.484  1.00 10.00      A   
ATOM   3468  CA  SER A 368       3.907   5.891 -23.798  1.00 10.00      A   
ATOM   3469  CB  SER A 368       4.188   7.309 -23.308  1.00 10.00      A   
ATOM   3470  OG  SER A 368       4.763   7.286 -22.015  1.00 10.00      A   
ATOM   3471  HG  SER A 368       5.722   7.210 -22.096  1.00 10.00      A   
ATOM   3472  C   SER A 368       3.330   5.926 -25.216  1.00 10.00      A   
ATOM   3473  O   SER A 368       2.119   6.082 -25.405  1.00 10.00      A   
ATOM   3474  N   MET A 369       4.202   5.778 -26.209  1.00 10.00      A   
ATOM   3475  HN  MET A 369       5.154   5.667 -25.996  1.00 10.00      A   
ATOM   3476  CA  MET A 369       3.786   5.789 -27.608  1.00 10.00      A   
ATOM   3477  CB  MET A 369       4.886   6.418 -28.475  1.00 10.00      A   
ATOM   3478  CG  MET A 369       4.466   6.744 -29.899  1.00 10.00      A   
ATOM   3479  SD  MET A 369       5.777   7.550 -30.834  1.00 10.00      A   
ATOM   3480  CE  MET A 369       4.971   7.759 -32.420  1.00 10.00      A   
ATOM   3481  C   MET A 369       3.477   4.372 -28.093  1.00 10.00      A   
ATOM   3482  O   MET A 369       2.870   4.177 -29.146  1.00 10.00      A   
ATOM   3483  N   GLY A 370       3.880   3.384 -27.304  1.00 10.00      A   
ATOM   3484  HN  GLY A 370       4.326   3.597 -26.459  1.00 10.00      A   
ATOM   3485  CA  GLY A 370       3.660   2.000 -27.673  1.00 10.00      A   
ATOM   3486  C   GLY A 370       2.454   1.389 -26.993  1.00 10.00      A   
ATOM   3487  O   GLY A 370       1.657   0.706 -27.638  1.00 10.00      A   
ATOM   3488  N   CYS A 371       2.320   1.632 -25.695  1.00 10.00      A   
ATOM   3489  HN  CYS A 371       2.991   2.191 -25.236  1.00 10.00      A   
ATOM   3490  CA  CYS A 371       1.207   1.097 -24.924  1.00 10.00      A   
ATOM   3491  CB  CYS A 371       1.710   0.555 -23.585  1.00 10.00      A   
ATOM   3492  SG  CYS A 371       3.258  -0.373 -23.703  1.00 10.00      A   
ATOM   3493  HG  CYS A 371       2.949  -1.654 -23.884  1.00 10.00      A   
ATOM   3494  C   CYS A 371       0.134   2.162 -24.700  1.00 10.00      A   
ATOM   3495  O   CYS A 371       0.339   3.120 -23.954  1.00 10.00      A   
ATOM   3496  N   PRO A 372      -1.033   1.997 -25.339  1.00 10.00      A   
ATOM   3497  CA  PRO A 372      -2.144   2.943 -25.228  1.00 10.00      A   
ATOM   3498  CB  PRO A 372      -2.897   2.705 -26.536  1.00 10.00      A   
ATOM   3499  CG  PRO A 372      -2.702   1.250 -26.814  1.00 10.00      A   
ATOM   3500  CD  PRO A 372      -1.363   0.871 -26.236  1.00 10.00      A   
ATOM   3501  C   PRO A 372      -3.052   2.637 -24.033  1.00 10.00      A   
ATOM   3502  O   PRO A 372      -4.199   3.084 -23.976  1.00 10.00      A   
ATOM   3503  N   LYS A 373      -2.536   1.872 -23.080  1.00 10.00      A   
ATOM   3504  HN  LYS A 373      -1.613   1.557 -23.170  1.00 10.00      A   
ATOM   3505  CA  LYS A 373      -3.302   1.509 -21.897  1.00 10.00      A   
ATOM   3506  CB  LYS A 373      -3.490  -0.013 -21.816  1.00 10.00      A   
ATOM   3507  CG  LYS A 373      -4.428  -0.605 -22.858  1.00 10.00      A   
ATOM   3508  CD  LYS A 373      -5.882  -0.274 -22.560  1.00 10.00      A   
ATOM   3509  CE  LYS A 373      -6.819  -0.957 -23.546  1.00 10.00      A   
ATOM   3510  NZ  LYS A 373      -7.052  -2.383 -23.199  1.00 10.00      A   
ATOM   3511  HZ1 LYS A 373      -6.139  -2.881 -23.077  1.00 10.00      A   
ATOM   3512  HZ2 LYS A 373      -7.590  -2.851 -23.955  1.00 10.00      A   
ATOM   3513  HZ3 LYS A 373      -7.591  -2.452 -22.313  1.00 10.00      A   
ATOM   3514  C   LYS A 373      -2.620   2.018 -20.630  1.00 10.00      A   
ATOM   3515  O   LYS A 373      -3.094   1.770 -19.523  1.00 10.00      A   
ATOM   3516  N   LEU A 374      -1.510   2.738 -20.797  1.00 10.00      A   
ATOM   3517  HN  LEU A 374      -1.186   2.916 -21.703  1.00 10.00      A   
ATOM   3518  CA  LEU A 374      -0.763   3.271 -19.662  1.00 10.00      A   
ATOM   3519  CB  LEU A 374       0.571   3.862 -20.122  1.00 10.00      A   
ATOM   3520  CG  LEU A 374       1.688   2.869 -20.437  1.00 10.00      A   
ATOM   3521  CD1 LEU A 374       2.922   3.615 -20.914  1.00 10.00      A   
ATOM   3522  CD2 LEU A 374       2.016   2.024 -19.217  1.00 10.00      A   
ATOM   3523  C   LEU A 374      -1.559   4.338 -18.924  1.00 10.00      A   
ATOM   3524  O   LEU A 374      -1.852   5.398 -19.475  1.00 10.00      A   
ATOM   3525  N   GLU A 375      -1.921   4.047 -17.684  1.00 10.00      A   
ATOM   3526  HN  GLU A 375      -1.678   3.171 -17.305  1.00 10.00      A   
ATOM   3527  CA  GLU A 375      -2.671   4.992 -16.872  1.00 10.00      A   
ATOM   3528  CB  GLU A 375      -4.060   4.455 -16.512  1.00 10.00      A   
ATOM   3529  CG  GLU A 375      -4.070   3.049 -15.931  1.00 10.00      A   
ATOM   3530  CD  GLU A 375      -5.477   2.528 -15.693  1.00 10.00      A   
ATOM   3531  OE1 GLU A 375      -6.203   3.114 -14.863  1.00 10.00      A   
ATOM   3532  OE2 GLU A 375      -5.862   1.525 -16.334  1.00 10.00      A   
ATOM   3533  C   GLU A 375      -1.882   5.388 -15.624  1.00 10.00      A   
ATOM   3534  O   GLU A 375      -2.168   6.412 -14.994  1.00 10.00      A   
ATOM   3535  N   SER A 376      -0.883   4.581 -15.282  1.00 10.00      A   
ATOM   3536  HN  SER A 376      -0.709   3.782 -15.821  1.00 10.00      A   
ATOM   3537  CA  SER A 376      -0.044   4.844 -14.119  1.00 10.00      A   
ATOM   3538  CB  SER A 376      -0.503   3.995 -12.932  1.00 10.00      A   
ATOM   3539  OG  SER A 376      -1.910   4.040 -12.786  1.00 10.00      A   
ATOM   3540  HG  SER A 376      -2.173   3.471 -12.052  1.00 10.00      A   
ATOM   3541  C   SER A 376       1.413   4.541 -14.440  1.00 10.00      A   
ATOM   3542  O   SER A 376       1.755   3.424 -14.827  1.00 10.00      A   
ATOM   3543  N   VAL A 377       2.270   5.537 -14.296  1.00 10.00      A   
ATOM   3544  HN  VAL A 377       1.942   6.412 -13.987  1.00 10.00      A   
ATOM   3545  CA  VAL A 377       3.686   5.366 -14.582  1.00 10.00      A   
ATOM   3546  CB  VAL A 377       4.076   6.001 -15.942  1.00 10.00      A   
ATOM   3547  CG1 VAL A 377       5.584   5.945 -16.159  1.00 10.00      A   
ATOM   3548  CG2 VAL A 377       3.355   5.308 -17.088  1.00 10.00      A   
ATOM   3549  C   VAL A 377       4.554   5.959 -13.474  1.00 10.00      A   
ATOM   3550  O   VAL A 377       4.314   7.075 -13.014  1.00 10.00      A   
ATOM   3551  N   LEU A 378       5.546   5.188 -13.041  1.00 10.00      A   
ATOM   3552  HN  LEU A 378       5.662   4.299 -13.444  1.00 10.00      A   
ATOM   3553  CA  LEU A 378       6.489   5.616 -12.014  1.00 10.00      A   
ATOM   3554  CB  LEU A 378       6.278   4.820 -10.717  1.00 10.00      A   
ATOM   3555  CG  LEU A 378       7.396   4.891  -9.669  1.00 10.00      A   
ATOM   3556  CD1 LEU A 378       7.583   6.310  -9.163  1.00 10.00      A   
ATOM   3557  CD2 LEU A 378       7.109   3.946  -8.512  1.00 10.00      A   
ATOM   3558  C   LEU A 378       7.895   5.396 -12.558  1.00 10.00      A   
ATOM   3559  O   LEU A 378       8.239   4.282 -12.962  1.00 10.00      A   
ATOM   3560  N   TYR A 379       8.702   6.444 -12.593  1.00 10.00      A   
ATOM   3561  HN  TYR A 379       8.394   7.311 -12.241  1.00 10.00      A   
ATOM   3562  CA  TYR A 379      10.044   6.327 -13.138  1.00 10.00      A   
ATOM   3563  CB  TYR A 379       9.995   6.567 -14.656  1.00 10.00      A   
ATOM   3564  CG  TYR A 379      11.335   6.551 -15.360  1.00 10.00      A   
ATOM   3565  CD1 TYR A 379      12.266   5.547 -15.118  1.00 10.00      A   
ATOM   3566  CD2 TYR A 379      11.668   7.545 -16.270  1.00 10.00      A   
ATOM   3567  CE1 TYR A 379      13.490   5.541 -15.760  1.00 10.00      A   
ATOM   3568  CE2 TYR A 379      12.887   7.544 -16.917  1.00 10.00      A   
ATOM   3569  CZ  TYR A 379      13.793   6.543 -16.657  1.00 10.00      A   
ATOM   3570  OH  TYR A 379      15.012   6.545 -17.295  1.00 10.00      A   
ATOM   3571  HH  TYR A 379      15.046   7.281 -17.925  1.00 10.00      A   
ATOM   3572  C   TYR A 379      11.040   7.275 -12.475  1.00 10.00      A   
ATOM   3573  O   TYR A 379      10.782   8.475 -12.329  1.00 10.00      A   
ATOM   3574  N   PHE A 380      12.162   6.707 -12.051  1.00 10.00      A   
ATOM   3575  HN  PHE A 380      12.263   5.734 -12.146  1.00 10.00      A   
ATOM   3576  CA  PHE A 380      13.250   7.464 -11.447  1.00 10.00      A   
ATOM   3577  CB  PHE A 380      13.810   6.725 -10.221  1.00 10.00      A   
ATOM   3578  CG  PHE A 380      12.834   6.579  -9.081  1.00 10.00      A   
ATOM   3579  CD1 PHE A 380      11.893   5.563  -9.079  1.00 10.00      A   
ATOM   3580  CD2 PHE A 380      12.861   7.459  -8.009  1.00 10.00      A   
ATOM   3581  CE1 PHE A 380      11.000   5.427  -8.034  1.00 10.00      A   
ATOM   3582  CE2 PHE A 380      11.969   7.328  -6.961  1.00 10.00      A   
ATOM   3583  CZ  PHE A 380      11.036   6.311  -6.972  1.00 10.00      A   
ATOM   3584  C   PHE A 380      14.342   7.618 -12.503  1.00 10.00      A   
ATOM   3585  O   PHE A 380      14.928   6.631 -12.943  1.00 10.00      A   
ATOM   3586  N   CYS A 381      14.606   8.844 -12.917  1.00 10.00      A   
ATOM   3587  HN  CYS A 381      14.134   9.605 -12.507  1.00 10.00      A   
ATOM   3588  CA  CYS A 381      15.597   9.090 -13.953  1.00 10.00      A   
ATOM   3589  CB  CYS A 381      14.917   9.714 -15.172  1.00 10.00      A   
ATOM   3590  SG  CYS A 381      13.826  11.100 -14.782  1.00 10.00      A   
ATOM   3591  HG  CYS A 381      13.399  10.940 -13.535  1.00 10.00      A   
ATOM   3592  C   CYS A 381      16.733   9.986 -13.479  1.00 10.00      A   
ATOM   3593  O   CYS A 381      16.739  10.467 -12.347  1.00 10.00      A   
ATOM   3594  N   ARG A 382      17.704  10.192 -14.356  1.00 10.00      A   
ATOM   3595  HN  ARG A 382      17.654   9.751 -15.232  1.00 10.00      A   
ATOM   3596  CA  ARG A 382      18.847  11.038 -14.057  1.00 10.00      A   
ATOM   3597  CB  ARG A 382      20.150  10.258 -14.218  1.00 10.00      A   
ATOM   3598  CG  ARG A 382      20.516   9.399 -13.023  1.00 10.00      A   
ATOM   3599  CD  ARG A 382      21.611   8.411 -13.379  1.00 10.00      A   
ATOM   3600  NE  ARG A 382      22.233   7.819 -12.196  1.00 10.00      A   
ATOM   3601  HE  ARG A 382      22.828   8.398 -11.666  1.00 10.00      A   
ATOM   3602  CZ  ARG A 382      22.054   6.558 -11.805  1.00 10.00      A   
ATOM   3603  NH1 ARG A 382      21.269   5.741 -12.499  1.00 10.00      A   
ATOM   3604 HH11 ARG A 382      20.783   6.080 -13.361  1.00 10.00      A   
ATOM   3605 HH12 ARG A 382      21.137   4.753 -12.186  1.00 10.00      A   
ATOM   3606  NH2 ARG A 382      22.671   6.106 -10.718  1.00 10.00      A   
ATOM   3607 HH21 ARG A 382      22.537   5.117 -10.408  1.00 10.00      A   
ATOM   3608 HH22 ARG A 382      23.302   6.737 -10.166  1.00 10.00      A   
ATOM   3609  C   ARG A 382      18.850  12.269 -14.958  1.00 10.00      A   
ATOM   3610  O   ARG A 382      19.717  13.140 -14.842  1.00 10.00      A   
ATOM   3611  N   GLN A 383      17.872  12.330 -15.855  1.00 10.00      A   
ATOM   3612  HN  GLN A 383      17.218  11.601 -15.893  1.00 10.00      A   
ATOM   3613  CA  GLN A 383      17.730  13.447 -16.784  1.00 10.00      A   
ATOM   3614  CB  GLN A 383      18.845  13.445 -17.840  1.00 10.00      A   
ATOM   3615  CG  GLN A 383      18.668  12.429 -18.960  1.00 10.00      A   
ATOM   3616  CD  GLN A 383      19.905  12.312 -19.832  1.00 10.00      A   
ATOM   3617  OE1 GLN A 383      21.031  12.449 -19.351  1.00 10.00      A   
ATOM   3618  NE2 GLN A 383      19.713  12.063 -21.119  1.00 10.00      A   
ATOM   3619 HE21 GLN A 383      18.781  11.974 -21.450  1.00 10.00      A   
ATOM   3620 HE22 GLN A 383      20.504  11.962 -21.694  1.00 10.00      A   
ATOM   3621  C   GLN A 383      16.361  13.405 -17.455  1.00 10.00      A   
ATOM   3622  O   GLN A 383      15.739  12.343 -17.543  1.00 10.00      A   
ATOM   3623  N   MET A 384      15.897  14.556 -17.923  1.00 10.00      A   
ATOM   3624  HN  MET A 384      16.440  15.369 -17.827  1.00 10.00      A   
ATOM   3625  CA  MET A 384      14.602  14.652 -18.583  1.00 10.00      A   
ATOM   3626  CB  MET A 384      13.476  14.718 -17.545  1.00 10.00      A   
ATOM   3627  CG  MET A 384      12.097  14.995 -18.125  1.00 10.00      A   
ATOM   3628  SD  MET A 384      11.590  13.773 -19.353  1.00 10.00      A   
ATOM   3629  CE  MET A 384      11.076  12.424 -18.295  1.00 10.00      A   
ATOM   3630  C   MET A 384      14.559  15.874 -19.496  1.00 10.00      A   
ATOM   3631  O   MET A 384      15.161  16.908 -19.193  1.00 10.00      A   
ATOM   3632  N   THR A 385      13.874  15.741 -20.621  1.00 10.00      A   
ATOM   3633  HN  THR A 385      13.439  14.883 -20.817  1.00 10.00      A   
ATOM   3634  CA  THR A 385      13.747  16.826 -21.577  1.00 10.00      A   
ATOM   3635  CB  THR A 385      14.100  16.332 -22.995  1.00 10.00      A   
ATOM   3636  OG1 THR A 385      14.549  14.969 -22.918  1.00 10.00      A   
ATOM   3637  HG1 THR A 385      14.300  14.497 -23.721  1.00 10.00      A   
ATOM   3638  CG2 THR A 385      15.194  17.194 -23.609  1.00 10.00      A   
ATOM   3639  C   THR A 385      12.311  17.346 -21.582  1.00 10.00      A   
ATOM   3640  O   THR A 385      11.363  16.564 -21.460  1.00 10.00      A   
ATOM   3641  N   ASN A 386      12.149  18.651 -21.722  1.00 10.00      A   
ATOM   3642  HN  ASN A 386      12.948  19.231 -21.807  1.00 10.00      A   
ATOM   3643  CA  ASN A 386      10.823  19.261 -21.749  1.00 10.00      A   
ATOM   3644  CB  ASN A 386      10.919  20.784 -21.871  1.00 10.00      A   
ATOM   3645  CG  ASN A 386      11.108  21.469 -20.533  1.00 10.00      A   
ATOM   3646  OD1 ASN A 386      10.145  21.710 -19.800  1.00 10.00      A   
ATOM   3647  ND2 ASN A 386      12.350  21.784 -20.204  1.00 10.00      A   
ATOM   3648 HD21 ASN A 386      13.066  21.550 -20.833  1.00 10.00      A   
ATOM   3649 HD22 ASN A 386      12.502  22.248 -19.352  1.00 10.00      A   
ATOM   3650  C   ASN A 386       9.994  18.707 -22.898  1.00 10.00      A   
ATOM   3651  O   ASN A 386       8.813  18.395 -22.733  1.00 10.00      A   
ATOM   3652  N   ALA A 387      10.625  18.580 -24.060  1.00 10.00      A   
ATOM   3653  HN  ALA A 387      11.563  18.854 -24.121  1.00 10.00      A   
ATOM   3654  CA  ALA A 387       9.956  18.058 -25.244  1.00 10.00      A   
ATOM   3655  CB  ALA A 387      10.880  18.124 -26.449  1.00 10.00      A   
ATOM   3656  C   ALA A 387       9.478  16.628 -25.010  1.00 10.00      A   
ATOM   3657  O   ALA A 387       8.401  16.239 -25.473  1.00 10.00      A   
ATOM   3658  N   ALA A 388      10.274  15.854 -24.270  1.00 10.00      A   
ATOM   3659  HN  ALA A 388      11.108  16.227 -23.922  1.00 10.00      A   
ATOM   3660  CA  ALA A 388       9.933  14.471 -23.964  1.00 10.00      A   
ATOM   3661  CB  ALA A 388      11.069  13.791 -23.214  1.00 10.00      A   
ATOM   3662  C   ALA A 388       8.647  14.424 -23.152  1.00 10.00      A   
ATOM   3663  O   ALA A 388       7.729  13.668 -23.472  1.00 10.00      A   
ATOM   3664  N   LEU A 389       8.586  15.262 -22.119  1.00 10.00      A   
ATOM   3665  HN  LEU A 389       9.362  15.832 -21.922  1.00 10.00      A   
ATOM   3666  CA  LEU A 389       7.411  15.347 -21.259  1.00 10.00      A   
ATOM   3667  CB  LEU A 389       7.638  16.364 -20.135  1.00 10.00      A   
ATOM   3668  CG  LEU A 389       8.593  15.942 -19.015  1.00 10.00      A   
ATOM   3669  CD1 LEU A 389       8.992  17.143 -18.168  1.00 10.00      A   
ATOM   3670  CD2 LEU A 389       7.956  14.866 -18.150  1.00 10.00      A   
ATOM   3671  C   LEU A 389       6.173  15.727 -22.072  1.00 10.00      A   
ATOM   3672  O   LEU A 389       5.097  15.159 -21.890  1.00 10.00      A   
ATOM   3673  N   ILE A 390       6.337  16.689 -22.974  1.00 10.00      A   
ATOM   3674  HN  ILE A 390       7.216  17.114 -23.064  1.00 10.00      A   
ATOM   3675  CA  ILE A 390       5.238  17.135 -23.825  1.00 10.00      A   
ATOM   3676  CB  ILE A 390       5.650  18.338 -24.702  1.00 10.00      A   
ATOM   3677  CG1 ILE A 390       6.075  19.512 -23.813  1.00 10.00      A   
ATOM   3678  CG2 ILE A 390       4.511  18.756 -25.623  1.00 10.00      A   
ATOM   3679  CD1 ILE A 390       6.744  20.642 -24.561  1.00 10.00      A   
ATOM   3680  C   ILE A 390       4.759  15.982 -24.703  1.00 10.00      A   
ATOM   3681  O   ILE A 390       3.558  15.792 -24.897  1.00 10.00      A   
ATOM   3682  N   THR A 391       5.705  15.190 -25.194  1.00 10.00      A   
ATOM   3683  HN  THR A 391       6.644  15.378 -24.982  1.00 10.00      A   
ATOM   3684  CA  THR A 391       5.385  14.045 -26.035  1.00 10.00      A   
ATOM   3685  CB  THR A 391       6.662  13.389 -26.602  1.00 10.00      A   
ATOM   3686  OG1 THR A 391       7.485  14.390 -27.229  1.00 10.00      A   
ATOM   3687  HG1 THR A 391       7.674  15.101 -26.601  1.00 10.00      A   
ATOM   3688  CG2 THR A 391       6.313  12.321 -27.630  1.00 10.00      A   
ATOM   3689  C   THR A 391       4.583  13.011 -25.241  1.00 10.00      A   
ATOM   3690  O   THR A 391       3.549  12.528 -25.701  1.00 10.00      A   
ATOM   3691  N   ILE A 392       5.054  12.708 -24.033  1.00 10.00      A   
ATOM   3692  HN  ILE A 392       5.876  13.146 -23.720  1.00 10.00      A   
ATOM   3693  CA  ILE A 392       4.393  11.739 -23.161  1.00 10.00      A   
ATOM   3694  CB  ILE A 392       5.183  11.551 -21.845  1.00 10.00      A   
ATOM   3695  CG1 ILE A 392       6.600  11.048 -22.135  1.00 10.00      A   
ATOM   3696  CG2 ILE A 392       4.463  10.593 -20.901  1.00 10.00      A   
ATOM   3697  CD1 ILE A 392       7.550  11.192 -20.965  1.00 10.00      A   
ATOM   3698  C   ILE A 392       2.968  12.182 -22.829  1.00 10.00      A   
ATOM   3699  O   ILE A 392       2.025  11.391 -22.898  1.00 10.00      A   
ATOM   3700  N   ALA A 393       2.819  13.453 -22.484  1.00 10.00      A   
ATOM   3701  HN  ALA A 393       3.606  14.036 -22.464  1.00 10.00      A   
ATOM   3702  CA  ALA A 393       1.520  14.009 -22.132  1.00 10.00      A   
ATOM   3703  CB  ALA A 393       1.676  15.432 -21.628  1.00 10.00      A   
ATOM   3704  C   ALA A 393       0.556  13.976 -23.312  1.00 10.00      A   
ATOM   3705  O   ALA A 393      -0.604  13.588 -23.166  1.00 10.00      A   
ATOM   3706  N   ARG A 394       1.044  14.377 -24.479  1.00 10.00      A   
ATOM   3707  HN  ARG A 394       1.982  14.668 -24.532  1.00 10.00      A   
ATOM   3708  CA  ARG A 394       0.220  14.404 -25.679  1.00 10.00      A   
ATOM   3709  CB  ARG A 394       0.876  15.248 -26.776  1.00 10.00      A   
ATOM   3710  CG  ARG A 394       0.989  16.727 -26.434  1.00 10.00      A   
ATOM   3711  CD  ARG A 394       1.704  17.509 -27.525  1.00 10.00      A   
ATOM   3712  NE  ARG A 394       0.866  17.718 -28.707  1.00 10.00      A   
ATOM   3713  HE  ARG A 394       0.804  16.975 -29.352  1.00 10.00      A   
ATOM   3714  CZ  ARG A 394       0.207  18.850 -28.959  1.00 10.00      A   
ATOM   3715  NH1 ARG A 394       0.280  19.869 -28.111  1.00 10.00      A   
ATOM   3716 HH11 ARG A 394       0.855  19.794 -27.241  1.00 10.00      A   
ATOM   3717 HH12 ARG A 394      -0.235  20.754 -28.309  1.00 10.00      A   
ATOM   3718  NH2 ARG A 394      -0.528  18.967 -30.061  1.00 10.00      A   
ATOM   3719 HH21 ARG A 394      -0.591  18.176 -30.739  1.00 10.00      A   
ATOM   3720 HH22 ARG A 394      -1.047  19.854 -30.255  1.00 10.00      A   
ATOM   3721  C   ARG A 394      -0.091  13.001 -26.192  1.00 10.00      A   
ATOM   3722  O   ARG A 394      -1.081  12.794 -26.888  1.00 10.00      A   
ATOM   3723  N   ASN A 395       0.756  12.039 -25.851  1.00 10.00      A   
ATOM   3724  HN  ASN A 395       1.542  12.262 -25.305  1.00 10.00      A   
ATOM   3725  CA  ASN A 395       0.552  10.664 -26.281  1.00 10.00      A   
ATOM   3726  CB  ASN A 395       1.879   9.910 -26.430  1.00 10.00      A   
ATOM   3727  CG  ASN A 395       2.551  10.146 -27.773  1.00 10.00      A   
ATOM   3728  OD1 ASN A 395       3.772  10.039 -27.898  1.00 10.00      A   
ATOM   3729  ND2 ASN A 395       1.759  10.463 -28.792  1.00 10.00      A   
ATOM   3730 HD21 ASN A 395       0.790  10.523 -28.627  1.00 10.00      A   
ATOM   3731 HD22 ASN A 395       2.175  10.639 -29.666  1.00 10.00      A   
ATOM   3732  C   ASN A 395      -0.384   9.921 -25.338  1.00 10.00      A   
ATOM   3733  O   ASN A 395      -1.270   9.197 -25.783  1.00 10.00      A   
ATOM   3734  N   ARG A 396      -0.188  10.114 -24.038  1.00 10.00      A   
ATOM   3735  HN  ARG A 396       0.532  10.719 -23.745  1.00 10.00      A   
ATOM   3736  CA  ARG A 396      -1.015   9.453 -23.034  1.00 10.00      A   
ATOM   3737  CB  ARG A 396      -0.162   8.576 -22.120  1.00 10.00      A   
ATOM   3738  CG  ARG A 396       0.506   7.405 -22.823  1.00 10.00      A   
ATOM   3739  CD  ARG A 396      -0.312   6.128 -22.693  1.00 10.00      A   
ATOM   3740  NE  ARG A 396      -1.698   6.299 -23.136  1.00 10.00      A   
ATOM   3741  HE  ARG A 396      -2.386   6.388 -22.435  1.00 10.00      A   
ATOM   3742  CZ  ARG A 396      -2.076   6.336 -24.413  1.00 10.00      A   
ATOM   3743  NH1 ARG A 396      -1.172   6.216 -25.376  1.00 10.00      A   
ATOM   3744 HH11 ARG A 396      -1.465   6.249 -26.375  1.00 10.00      A   
ATOM   3745 HH12 ARG A 396      -0.164   6.091 -25.137  1.00 10.00      A   
ATOM   3746  NH2 ARG A 396      -3.361   6.480 -24.727  1.00 10.00      A   
ATOM   3747 HH21 ARG A 396      -4.084   6.558 -23.974  1.00 10.00      A   
ATOM   3748 HH22 ARG A 396      -3.655   6.515 -25.730  1.00 10.00      A   
ATOM   3749  C   ARG A 396      -1.799  10.457 -22.200  1.00 10.00      A   
ATOM   3750  O   ARG A 396      -1.370  10.835 -21.109  1.00 10.00      A   
ATOM   3751  N   PRO A 397      -2.967  10.892 -22.697  1.00 10.00      A   
ATOM   3752  CA  PRO A 397      -3.822  11.848 -21.996  1.00 10.00      A   
ATOM   3753  CB  PRO A 397      -4.706  12.429 -23.111  1.00 10.00      A   
ATOM   3754  CG  PRO A 397      -4.287  11.753 -24.379  1.00 10.00      A   
ATOM   3755  CD  PRO A 397      -3.546  10.510 -23.987  1.00 10.00      A   
ATOM   3756  C   PRO A 397      -4.697  11.158 -20.953  1.00 10.00      A   
ATOM   3757  O   PRO A 397      -5.448  11.808 -20.225  1.00 10.00      A   
ATOM   3758  N   ASN A 398      -4.606   9.836 -20.898  1.00 10.00      A   
ATOM   3759  HN  ASN A 398      -4.000   9.375 -21.517  1.00 10.00      A   
ATOM   3760  CA  ASN A 398      -5.386   9.047 -19.946  1.00 10.00      A   
ATOM   3761  CB  ASN A 398      -5.844   7.724 -20.575  1.00 10.00      A   
ATOM   3762  CG  ASN A 398      -4.724   6.712 -20.734  1.00 10.00      A   
ATOM   3763  OD1 ASN A 398      -3.928   6.788 -21.671  1.00 10.00      A   
ATOM   3764  ND2 ASN A 398      -4.671   5.745 -19.835  1.00 10.00      A   
ATOM   3765 HD21 ASN A 398      -5.354   5.735 -19.127  1.00 10.00      A   
ATOM   3766 HD22 ASN A 398      -3.943   5.091 -19.899  1.00 10.00      A   
ATOM   3767  C   ASN A 398      -4.591   8.789 -18.669  1.00 10.00      A   
ATOM   3768  O   ASN A 398      -4.981   7.984 -17.825  1.00 10.00      A   
ATOM   3769  N   MET A 399      -3.469   9.476 -18.544  1.00 10.00      A   
ATOM   3770  HN  MET A 399      -3.207  10.089 -19.260  1.00 10.00      A   
ATOM   3771  CA  MET A 399      -2.611   9.344 -17.377  1.00 10.00      A   
ATOM   3772  CB  MET A 399      -1.347  10.182 -17.564  1.00 10.00      A   
ATOM   3773  CG  MET A 399      -0.355  10.103 -16.416  1.00 10.00      A   
ATOM   3774  SD  MET A 399       0.104   8.410 -15.996  1.00 10.00      A   
ATOM   3775  CE  MET A 399       0.757   7.842 -17.564  1.00 10.00      A   
ATOM   3776  C   MET A 399      -3.346   9.777 -16.113  1.00 10.00      A   
ATOM   3777  O   MET A 399      -3.830  10.907 -16.012  1.00 10.00      A   
ATOM   3778  N   THR A 400      -3.437   8.869 -15.159  1.00 10.00      A   
ATOM   3779  HN  THR A 400      -3.034   7.981 -15.302  1.00 10.00      A   
ATOM   3780  CA  THR A 400      -4.120   9.156 -13.910  1.00 10.00      A   
ATOM   3781  CB  THR A 400      -5.187   8.090 -13.596  1.00 10.00      A   
ATOM   3782  OG1 THR A 400      -4.621   6.782 -13.773  1.00 10.00      A   
ATOM   3783  HG1 THR A 400      -4.387   6.656 -14.701  1.00 10.00      A   
ATOM   3784  CG2 THR A 400      -6.373   8.244 -14.534  1.00 10.00      A   
ATOM   3785  C   THR A 400      -3.138   9.274 -12.747  1.00 10.00      A   
ATOM   3786  O   THR A 400      -3.395   9.982 -11.774  1.00 10.00      A   
ATOM   3787  N   ARG A 401      -2.010   8.585 -12.855  1.00 10.00      A   
ATOM   3788  HN  ARG A 401      -1.849   8.050 -13.665  1.00 10.00      A   
ATOM   3789  CA  ARG A 401      -0.991   8.611 -11.813  1.00 10.00      A   
ATOM   3790  CB  ARG A 401      -1.112   7.381 -10.904  1.00 10.00      A   
ATOM   3791  CG  ARG A 401      -2.280   7.439  -9.932  1.00 10.00      A   
ATOM   3792  CD  ARG A 401      -2.979   6.095  -9.818  1.00 10.00      A   
ATOM   3793  NE  ARG A 401      -3.694   5.743 -11.046  1.00 10.00      A   
ATOM   3794  HE  ARG A 401      -3.527   6.300 -11.837  1.00 10.00      A   
ATOM   3795  CZ  ARG A 401      -4.541   4.720 -11.154  1.00 10.00      A   
ATOM   3796  NH1 ARG A 401      -4.781   3.936 -10.116  1.00 10.00      A   
ATOM   3797 HH11 ARG A 401      -5.439   3.135 -10.204  1.00 10.00      A   
ATOM   3798 HH12 ARG A 401      -4.313   4.119  -9.191  1.00 10.00      A   
ATOM   3799  NH2 ARG A 401      -5.163   4.499 -12.307  1.00 10.00      A   
ATOM   3800 HH21 ARG A 401      -4.993   5.135 -13.121  1.00 10.00      A   
ATOM   3801 HH22 ARG A 401      -5.821   3.697 -12.409  1.00 10.00      A   
ATOM   3802  C   ARG A 401       0.398   8.669 -12.434  1.00 10.00      A   
ATOM   3803  O   ARG A 401       0.932   7.651 -12.870  1.00 10.00      A   
ATOM   3804  N   PHE A 402       0.979   9.859 -12.478  1.00 10.00      A   
ATOM   3805  HN  PHE A 402       0.515  10.641 -12.094  1.00 10.00      A   
ATOM   3806  CA  PHE A 402       2.307  10.033 -13.054  1.00 10.00      A   
ATOM   3807  CB  PHE A 402       2.287  11.094 -14.159  1.00 10.00      A   
ATOM   3808  CG  PHE A 402       3.455  11.016 -15.104  1.00 10.00      A   
ATOM   3809  CD1 PHE A 402       3.449  10.121 -16.163  1.00 10.00      A   
ATOM   3810  CD2 PHE A 402       4.552  11.843 -14.940  1.00 10.00      A   
ATOM   3811  CE1 PHE A 402       4.519  10.054 -17.035  1.00 10.00      A   
ATOM   3812  CE2 PHE A 402       5.625  11.780 -15.806  1.00 10.00      A   
ATOM   3813  CZ  PHE A 402       5.610  10.884 -16.856  1.00 10.00      A   
ATOM   3814  C   PHE A 402       3.316  10.402 -11.973  1.00 10.00      A   
ATOM   3815  O   PHE A 402       3.291  11.507 -11.432  1.00 10.00      A   
ATOM   3816  N   ARG A 403       4.193   9.470 -11.656  1.00 10.00      A   
ATOM   3817  HN  ARG A 403       4.172   8.606 -12.133  1.00 10.00      A   
ATOM   3818  CA  ARG A 403       5.202   9.692 -10.635  1.00 10.00      A   
ATOM   3819  CB  ARG A 403       5.130   8.603  -9.564  1.00 10.00      A   
ATOM   3820  CG  ARG A 403       3.750   8.398  -8.964  1.00 10.00      A   
ATOM   3821  CD  ARG A 403       3.703   7.138  -8.115  1.00 10.00      A   
ATOM   3822  NE  ARG A 403       4.255   7.347  -6.780  1.00 10.00      A   
ATOM   3823  HE  ARG A 403       5.024   7.970  -6.694  1.00 10.00      A   
ATOM   3824  CZ  ARG A 403       3.786   6.750  -5.683  1.00 10.00      A   
ATOM   3825  NH1 ARG A 403       2.760   5.910  -5.759  1.00 10.00      A   
ATOM   3826 HH11 ARG A 403       2.307   5.705  -6.675  1.00 10.00      A   
ATOM   3827 HH12 ARG A 403       2.394   5.448  -4.889  1.00 10.00      A   
ATOM   3828  NH2 ARG A 403       4.344   6.995  -4.510  1.00 10.00      A   
ATOM   3829 HH21 ARG A 403       5.156   7.654  -4.446  1.00 10.00      A   
ATOM   3830 HH22 ARG A 403       3.975   6.534  -3.646  1.00 10.00      A   
ATOM   3831  C   ARG A 403       6.589   9.723 -11.259  1.00 10.00      A   
ATOM   3832  O   ARG A 403       7.160   8.680 -11.585  1.00 10.00      A   
ATOM   3833  N   LEU A 404       7.120  10.918 -11.448  1.00 10.00      A   
ATOM   3834  HN  LEU A 404       6.614  11.716 -11.186  1.00 10.00      A   
ATOM   3835  CA  LEU A 404       8.439  11.075 -12.036  1.00 10.00      A   
ATOM   3836  CB  LEU A 404       8.369  11.986 -13.266  1.00 10.00      A   
ATOM   3837  CG  LEU A 404       9.658  12.124 -14.080  1.00 10.00      A   
ATOM   3838  CD1 LEU A 404       9.982  10.828 -14.807  1.00 10.00      A   
ATOM   3839  CD2 LEU A 404       9.553  13.282 -15.057  1.00 10.00      A   
ATOM   3840  C   LEU A 404       9.412  11.647 -11.015  1.00 10.00      A   
ATOM   3841  O   LEU A 404       9.069  12.564 -10.263  1.00 10.00      A   
ATOM   3842  N   CYS A 405      10.617  11.101 -10.984  1.00 10.00      A   
ATOM   3843  HN  CYS A 405      10.826  10.359 -11.597  1.00 10.00      A   
ATOM   3844  CA  CYS A 405      11.640  11.562 -10.062  1.00 10.00      A   
ATOM   3845  CB  CYS A 405      11.700  10.643  -8.836  1.00 10.00      A   
ATOM   3846  SG  CYS A 405      12.834  11.180  -7.528  1.00 10.00      A   
ATOM   3847  HG  CYS A 405      12.894  12.506  -7.550  1.00 10.00      A   
ATOM   3848  C   CYS A 405      12.994  11.602 -10.754  1.00 10.00      A   
ATOM   3849  O   CYS A 405      13.260  10.816 -11.663  1.00 10.00      A   
ATOM   3850  N   ILE A 406      13.828  12.546 -10.353  1.00 10.00      A   
ATOM   3851  HN  ILE A 406      13.540  13.173  -9.652  1.00 10.00      A   
ATOM   3852  CA  ILE A 406      15.163  12.682 -10.916  1.00 10.00      A   
ATOM   3853  CB  ILE A 406      15.327  14.009 -11.696  1.00 10.00      A   
ATOM   3854  CG1 ILE A 406      14.318  14.081 -12.851  1.00 10.00      A   
ATOM   3855  CG2 ILE A 406      16.755  14.152 -12.218  1.00 10.00      A   
ATOM   3856  CD1 ILE A 406      14.380  15.369 -13.642  1.00 10.00      A   
ATOM   3857  C   ILE A 406      16.187  12.615  -9.790  1.00 10.00      A   
ATOM   3858  O   ILE A 406      15.982  13.206  -8.734  1.00 10.00      A   
ATOM   3859  N   ILE A 407      17.264  11.869 -10.010  1.00 10.00      A   
ATOM   3860  HN  ILE A 407      17.346  11.396 -10.870  1.00 10.00      A   
ATOM   3861  CA  ILE A 407      18.319  11.710  -9.010  1.00 10.00      A   
ATOM   3862  CB  ILE A 407      19.441  10.766  -9.497  1.00 10.00      A   
ATOM   3863  CG1 ILE A 407      18.869   9.386  -9.855  1.00 10.00      A   
ATOM   3864  CG2 ILE A 407      20.546  10.645  -8.450  1.00 10.00      A   
ATOM   3865  CD1 ILE A 407      18.214   8.662  -8.696  1.00 10.00      A   
ATOM   3866  C   ILE A 407      18.910  13.054  -8.574  1.00 10.00      A   
ATOM   3867  O   ILE A 407      18.972  13.355  -7.378  1.00 10.00      A   
ATOM   3868  N   GLU A 408      19.335  13.853  -9.538  1.00 10.00      A   
ATOM   3869  HN  GLU A 408      19.263  13.559 -10.469  1.00 10.00      A   
ATOM   3870  CA  GLU A 408      19.915  15.154  -9.253  1.00 10.00      A   
ATOM   3871  CB  GLU A 408      20.668  15.669 -10.481  1.00 10.00      A   
ATOM   3872  CG  GLU A 408      21.701  16.740 -10.183  1.00 10.00      A   
ATOM   3873  CD  GLU A 408      22.730  16.282  -9.173  1.00 10.00      A   
ATOM   3874  OE1 GLU A 408      23.280  15.174  -9.335  1.00 10.00      A   
ATOM   3875  OE2 GLU A 408      22.988  17.030  -8.209  1.00 10.00      A   
ATOM   3876  C   GLU A 408      18.835  16.156  -8.839  1.00 10.00      A   
ATOM   3877  O   GLU A 408      17.857  16.362  -9.561  1.00 10.00      A   
ATOM   3878  N   PRO A 409      18.995  16.775  -7.660  1.00 10.00      A   
ATOM   3879  CA  PRO A 409      18.046  17.767  -7.147  1.00 10.00      A   
ATOM   3880  CB  PRO A 409      18.575  18.084  -5.738  1.00 10.00      A   
ATOM   3881  CG  PRO A 409      19.505  16.966  -5.416  1.00 10.00      A   
ATOM   3882  CD  PRO A 409      20.102  16.550  -6.724  1.00 10.00      A   
ATOM   3883  C   PRO A 409      18.055  19.032  -8.004  1.00 10.00      A   
ATOM   3884  O   PRO A 409      19.112  19.616  -8.254  1.00 10.00      A   
ATOM   3885  N   LYS A 410      16.875  19.432  -8.456  1.00 10.00      A   
ATOM   3886  HN  LYS A 410      16.079  18.906  -8.221  1.00 10.00      A   
ATOM   3887  CA  LYS A 410      16.712  20.625  -9.289  1.00 10.00      A   
ATOM   3888  CB  LYS A 410      17.118  21.898  -8.537  1.00 10.00      A   
ATOM   3889  CG  LYS A 410      16.202  22.244  -7.376  1.00 10.00      A   
ATOM   3890  CD  LYS A 410      16.617  23.544  -6.714  1.00 10.00      A   
ATOM   3891  CE  LYS A 410      15.625  23.949  -5.638  1.00 10.00      A   
ATOM   3892  NZ  LYS A 410      16.026  25.205  -4.965  1.00 10.00      A   
ATOM   3893  HZ1 LYS A 410      15.384  25.405  -4.171  1.00 10.00      A   
ATOM   3894  HZ2 LYS A 410      15.985  25.999  -5.634  1.00 10.00      A   
ATOM   3895  HZ3 LYS A 410      16.991  25.121  -4.603  1.00 10.00      A   
ATOM   3896  C   LYS A 410      17.467  20.515 -10.613  1.00 10.00      A   
ATOM   3897  O   LYS A 410      18.132  21.459 -11.039  1.00 10.00      A   
ATOM   3898  N   ALA A 411      17.372  19.354 -11.253  1.00 10.00      A   
ATOM   3899  HN  ALA A 411      16.860  18.626 -10.849  1.00 10.00      A   
ATOM   3900  CA  ALA A 411      18.029  19.133 -12.533  1.00 10.00      A   
ATOM   3901  CB  ALA A 411      18.282  17.648 -12.748  1.00 10.00      A   
ATOM   3902  C   ALA A 411      17.178  19.690 -13.671  1.00 10.00      A   
ATOM   3903  O   ALA A 411      16.049  19.250 -13.886  1.00 10.00      A   
ATOM   3904  N   PRO A 412      17.698  20.683 -14.399  1.00 10.00      A   
ATOM   3905  CA  PRO A 412      16.981  21.298 -15.515  1.00 10.00      A   
ATOM   3906  CB  PRO A 412      17.697  22.640 -15.677  1.00 10.00      A   
ATOM   3907  CG  PRO A 412      19.097  22.365 -15.247  1.00 10.00      A   
ATOM   3908  CD  PRO A 412      19.020  21.299 -14.184  1.00 10.00      A   
ATOM   3909  C   PRO A 412      17.107  20.490 -16.802  1.00 10.00      A   
ATOM   3910  O   PRO A 412      17.767  19.448 -16.835  1.00 10.00      A   
ATOM   3911  N   ASP A 413      16.467  20.978 -17.853  1.00 10.00      A   
ATOM   3912  HN  ASP A 413      15.949  21.807 -17.755  1.00 10.00      A   
ATOM   3913  CA  ASP A 413      16.509  20.328 -19.155  1.00 10.00      A   
ATOM   3914  CB  ASP A 413      15.685  21.144 -20.147  1.00 10.00      A   
ATOM   3915  CG  ASP A 413      15.507  20.466 -21.483  1.00 10.00      A   
ATOM   3916  OD1 ASP A 413      16.481  20.417 -22.262  1.00 10.00      A   
ATOM   3917  OD2 ASP A 413      14.384  20.020 -21.772  1.00 10.00      A   
ATOM   3918  C   ASP A 413      17.958  20.229 -19.622  1.00 10.00      A   
ATOM   3919  O   ASP A 413      18.665  21.232 -19.673  1.00 10.00      A   
ATOM   3920  N   TYR A 414      18.397  19.024 -19.956  1.00 10.00      A   
ATOM   3921  HN  TYR A 414      17.778  18.263 -19.923  1.00 10.00      A   
ATOM   3922  CA  TYR A 414      19.780  18.803 -20.371  1.00 10.00      A   
ATOM   3923  CB  TYR A 414      20.182  17.332 -20.179  1.00 10.00      A   
ATOM   3924  CG  TYR A 414      19.562  16.375 -21.175  1.00 10.00      A   
ATOM   3925  CD1 TYR A 414      20.301  15.882 -22.242  1.00 10.00      A   
ATOM   3926  CD2 TYR A 414      18.240  15.966 -21.050  1.00 10.00      A   
ATOM   3927  CE1 TYR A 414      19.742  15.008 -23.154  1.00 10.00      A   
ATOM   3928  CE2 TYR A 414      17.674  15.090 -21.956  1.00 10.00      A   
ATOM   3929  CZ  TYR A 414      18.429  14.618 -23.007  1.00 10.00      A   
ATOM   3930  OH  TYR A 414      17.869  13.744 -23.908  1.00 10.00      A   
ATOM   3931  HH  TYR A 414      17.597  12.933 -23.437  1.00 10.00      A   
ATOM   3932  C   TYR A 414      20.075  19.267 -21.796  1.00 10.00      A   
ATOM   3933  O   TYR A 414      21.224  19.228 -22.234  1.00 10.00      A   
ATOM   3934  N   LEU A 415      19.057  19.703 -22.523  1.00 10.00      A   
ATOM   3935  HN  LEU A 415      18.148  19.721 -22.139  1.00 10.00      A   
ATOM   3936  CA  LEU A 415      19.260  20.160 -23.889  1.00 10.00      A   
ATOM   3937  CB  LEU A 415      18.291  19.472 -24.849  1.00 10.00      A   
ATOM   3938  CG  LEU A 415      18.590  18.009 -25.188  1.00 10.00      A   
ATOM   3939  CD1 LEU A 415      17.698  17.535 -26.325  1.00 10.00      A   
ATOM   3940  CD2 LEU A 415      20.060  17.816 -25.537  1.00 10.00      A   
ATOM   3941  C   LEU A 415      19.130  21.674 -24.003  1.00 10.00      A   
ATOM   3942  O   LEU A 415      19.981  22.331 -24.606  1.00 10.00      A   
ATOM   3943  N   THR A 416      18.073  22.225 -23.427  1.00 10.00      A   
ATOM   3944  HN  THR A 416      17.429  21.648 -22.948  1.00 10.00      A   
ATOM   3945  CA  THR A 416      17.836  23.662 -23.483  1.00 10.00      A   
ATOM   3946  CB  THR A 416      16.329  23.978 -23.621  1.00 10.00      A   
ATOM   3947  OG1 THR A 416      15.588  23.221 -22.658  1.00 10.00      A   
ATOM   3948  HG1 THR A 416      15.579  22.291 -22.923  1.00 10.00      A   
ATOM   3949  CG2 THR A 416      15.828  23.624 -25.014  1.00 10.00      A   
ATOM   3950  C   THR A 416      18.400  24.366 -22.248  1.00 10.00      A   
ATOM   3951  O   THR A 416      18.556  25.589 -22.234  1.00 10.00      A   
ATOM   3952  N   LEU A 417      18.709  23.584 -21.213  1.00 10.00      A   
ATOM   3953  HN  LEU A 417      18.564  22.615 -21.290  1.00 10.00      A   
ATOM   3954  CA  LEU A 417      19.252  24.116 -19.962  1.00 10.00      A   
ATOM   3955  CB  LEU A 417      20.604  24.809 -20.179  1.00 10.00      A   
ATOM   3956  CG  LEU A 417      21.747  23.911 -20.661  1.00 10.00      A   
ATOM   3957  CD1 LEU A 417      22.999  24.731 -20.921  1.00 10.00      A   
ATOM   3958  CD2 LEU A 417      22.027  22.812 -19.646  1.00 10.00      A   
ATOM   3959  C   LEU A 417      18.257  25.050 -19.279  1.00 10.00      A   
ATOM   3960  O   LEU A 417      18.641  26.021 -18.625  1.00 10.00      A   
ATOM   3961  N   GLU A 418      16.977  24.745 -19.436  1.00 10.00      A   
ATOM   3962  HN  GLU A 418      16.737  23.955 -19.963  1.00 10.00      A   
ATOM   3963  CA  GLU A 418      15.919  25.539 -18.841  1.00 10.00      A   
ATOM   3964  CB  GLU A 418      15.083  26.206 -19.940  1.00 10.00      A   
ATOM   3965  CG  GLU A 418      15.822  27.316 -20.674  1.00 10.00      A   
ATOM   3966  CD  GLU A 418      14.957  28.027 -21.695  1.00 10.00      A   
ATOM   3967  OE1 GLU A 418      15.521  28.663 -22.615  1.00 10.00      A   
ATOM   3968  OE2 GLU A 418      13.716  27.961 -21.583  1.00 10.00      A   
ATOM   3969  C   GLU A 418      15.047  24.657 -17.944  1.00 10.00      A   
ATOM   3970  O   GLU A 418      15.110  23.431 -18.042  1.00 10.00      A   
ATOM   3971  N   PRO A 419      14.257  25.264 -17.038  1.00 10.00      A   
ATOM   3972  CA  PRO A 419      13.373  24.522 -16.125  1.00 10.00      A   
ATOM   3973  CB  PRO A 419      12.640  25.629 -15.362  1.00 10.00      A   
ATOM   3974  CG  PRO A 419      13.546  26.804 -15.458  1.00 10.00      A   
ATOM   3975  CD  PRO A 419      14.172  26.718 -16.814  1.00 10.00      A   
ATOM   3976  C   PRO A 419      12.372  23.641 -16.874  1.00 10.00      A   
ATOM   3977  O   PRO A 419      12.107  23.856 -18.057  1.00 10.00      A   
ATOM   3978  N   LEU A 420      11.807  22.665 -16.170  1.00 10.00      A   
ATOM   3979  HN  LEU A 420      12.040  22.569 -15.216  1.00 10.00      A   
ATOM   3980  CA  LEU A 420      10.845  21.737 -16.757  1.00 10.00      A   
ATOM   3981  CB  LEU A 420      11.061  20.334 -16.179  1.00 10.00      A   
ATOM   3982  CG  LEU A 420      12.471  19.745 -16.316  1.00 10.00      A   
ATOM   3983  CD1 LEU A 420      12.613  18.496 -15.462  1.00 10.00      A   
ATOM   3984  CD2 LEU A 420      12.790  19.430 -17.770  1.00 10.00      A   
ATOM   3985  C   LEU A 420       9.411  22.193 -16.485  1.00 10.00      A   
ATOM   3986  O   LEU A 420       8.475  21.390 -16.510  1.00 10.00      A   
ATOM   3987  N   ASP A 421       9.250  23.491 -16.239  1.00 10.00      A   
ATOM   3988  HN  ASP A 421      10.038  24.074 -16.254  1.00 10.00      A   
ATOM   3989  CA  ASP A 421       7.941  24.076 -15.946  1.00 10.00      A   
ATOM   3990  CB  ASP A 421       8.053  25.589 -15.730  1.00 10.00      A   
ATOM   3991  CG  ASP A 421       8.641  25.967 -14.382  1.00 10.00      A   
ATOM   3992  OD1 ASP A 421       7.925  25.888 -13.367  1.00 10.00      A   
ATOM   3993  OD2 ASP A 421       9.818  26.376 -14.334  1.00 10.00      A   
ATOM   3994  C   ASP A 421       6.931  23.788 -17.055  1.00 10.00      A   
ATOM   3995  O   ASP A 421       5.829  23.298 -16.792  1.00 10.00      A   
ATOM   3996  N   ILE A 422       7.316  24.078 -18.295  1.00 10.00      A   
ATOM   3997  HN  ILE A 422       8.212  24.452 -18.442  1.00 10.00      A   
ATOM   3998  CA  ILE A 422       6.438  23.853 -19.442  1.00 10.00      A   
ATOM   3999  CB  ILE A 422       6.926  24.565 -20.724  1.00 10.00      A   
ATOM   4000  CG1 ILE A 422       8.328  24.089 -21.114  1.00 10.00      A   
ATOM   4001  CG2 ILE A 422       6.903  26.077 -20.532  1.00 10.00      A   
ATOM   4002  CD1 ILE A 422       8.775  24.552 -22.483  1.00 10.00      A   
ATOM   4003  C   ILE A 422       6.240  22.365 -19.713  1.00 10.00      A   
ATOM   4004  O   ILE A 422       5.220  21.965 -20.275  1.00 10.00      A   
ATOM   4005  N   GLY A 423       7.210  21.552 -19.302  1.00 10.00      A   
ATOM   4006  HN  GLY A 423       8.001  21.929 -18.860  1.00 10.00      A   
ATOM   4007  CA  GLY A 423       7.111  20.121 -19.498  1.00 10.00      A   
ATOM   4008  C   GLY A 423       6.018  19.526 -18.641  1.00 10.00      A   
ATOM   4009  O   GLY A 423       5.110  18.864 -19.144  1.00 10.00      A   
ATOM   4010  N   PHE A 424       6.092  19.780 -17.339  1.00 10.00      A   
ATOM   4011  HN  PHE A 424       6.840  20.322 -16.996  1.00 10.00      A   
ATOM   4012  CA  PHE A 424       5.092  19.276 -16.411  1.00 10.00      A   
ATOM   4013  CB  PHE A 424       5.556  19.421 -14.962  1.00 10.00      A   
ATOM   4014  CG  PHE A 424       6.372  18.262 -14.468  1.00 10.00      A   
ATOM   4015  CD1 PHE A 424       7.751  18.346 -14.405  1.00 10.00      A   
ATOM   4016  CD2 PHE A 424       5.758  17.086 -14.067  1.00 10.00      A   
ATOM   4017  CE1 PHE A 424       8.506  17.282 -13.952  1.00 10.00      A   
ATOM   4018  CE2 PHE A 424       6.506  16.017 -13.610  1.00 10.00      A   
ATOM   4019  CZ  PHE A 424       7.881  16.116 -13.552  1.00 10.00      A   
ATOM   4020  C   PHE A 424       3.766  19.990 -16.624  1.00 10.00      A   
ATOM   4021  O   PHE A 424       2.698  19.426 -16.381  1.00 10.00      A   
ATOM   4022  N   GLY A 425       3.842  21.234 -17.088  1.00 10.00      A   
ATOM   4023  HN  GLY A 425       4.725  21.638 -17.238  1.00 10.00      A   
ATOM   4024  CA  GLY A 425       2.646  22.007 -17.349  1.00 10.00      A   
ATOM   4025  C   GLY A 425       1.831  21.416 -18.478  1.00 10.00      A   
ATOM   4026  O   GLY A 425       0.612  21.586 -18.532  1.00 10.00      A   
ATOM   4027  N   ALA A 426       2.509  20.722 -19.384  1.00 10.00      A   
ATOM   4028  HN  ALA A 426       3.484  20.645 -19.294  1.00 10.00      A   
ATOM   4029  CA  ALA A 426       1.846  20.086 -20.509  1.00 10.00      A   
ATOM   4030  CB  ALA A 426       2.826  19.843 -21.646  1.00 10.00      A   
ATOM   4031  C   ALA A 426       1.188  18.780 -20.070  1.00 10.00      A   
ATOM   4032  O   ALA A 426       0.216  18.330 -20.676  1.00 10.00      A   
ATOM   4033  N   ILE A 427       1.721  18.182 -19.004  1.00 10.00      A   
ATOM   4034  HN  ILE A 427       2.494  18.595 -18.562  1.00 10.00      A   
ATOM   4035  CA  ILE A 427       1.184  16.931 -18.479  1.00 10.00      A   
ATOM   4036  CB  ILE A 427       2.032  16.396 -17.301  1.00 10.00      A   
ATOM   4037  CG1 ILE A 427       3.501  16.232 -17.716  1.00 10.00      A   
ATOM   4038  CG2 ILE A 427       1.466  15.081 -16.776  1.00 10.00      A   
ATOM   4039  CD1 ILE A 427       3.750  15.117 -18.712  1.00 10.00      A   
ATOM   4040  C   ILE A 427      -0.253  17.129 -18.013  1.00 10.00      A   
ATOM   4041  O   ILE A 427      -1.171  16.466 -18.491  1.00 10.00      A   
ATOM   4042  N   VAL A 428      -0.442  18.078 -17.103  1.00 10.00      A   
ATOM   4043  HN  VAL A 428       0.330  18.594 -16.787  1.00 10.00      A   
ATOM   4044  CA  VAL A 428      -1.765  18.378 -16.561  1.00 10.00      A   
ATOM   4045  CB  VAL A 428      -1.676  19.289 -15.315  1.00 10.00      A   
ATOM   4046  CG1 VAL A 428      -0.923  18.588 -14.196  1.00 10.00      A   
ATOM   4047  CG2 VAL A 428      -1.011  20.617 -15.652  1.00 10.00      A   
ATOM   4048  C   VAL A 428      -2.661  19.029 -17.614  1.00 10.00      A   
ATOM   4049  O   VAL A 428      -3.878  19.090 -17.462  1.00 10.00      A   
ATOM   4050  N   GLU A 429      -2.041  19.515 -18.677  1.00 10.00      A   
ATOM   4051  HN  GLU A 429      -1.066  19.443 -18.728  1.00 10.00      A   
ATOM   4052  CA  GLU A 429      -2.761  20.160 -19.765  1.00 10.00      A   
ATOM   4053  CB  GLU A 429      -1.770  20.898 -20.662  1.00 10.00      A   
ATOM   4054  CG  GLU A 429      -2.406  21.734 -21.752  1.00 10.00      A   
ATOM   4055  CD  GLU A 429      -1.403  22.176 -22.789  1.00 10.00      A   
ATOM   4056  OE1 GLU A 429      -0.739  23.209 -22.579  1.00 10.00      A   
ATOM   4057  OE2 GLU A 429      -1.286  21.496 -23.827  1.00 10.00      A   
ATOM   4058  C   GLU A 429      -3.534  19.129 -20.581  1.00 10.00      A   
ATOM   4059  O   GLU A 429      -4.671  19.364 -20.988  1.00 10.00      A   
ATOM   4060  N   HIS A 430      -2.912  17.984 -20.816  1.00 10.00      A   
ATOM   4061  HN  HIS A 430      -2.001  17.855 -20.475  1.00 10.00      A   
ATOM   4062  CA  HIS A 430      -3.547  16.920 -21.587  1.00 10.00      A   
ATOM   4063  CB  HIS A 430      -2.545  16.257 -22.533  1.00 10.00      A   
ATOM   4064  CG  HIS A 430      -2.207  17.098 -23.725  1.00 10.00      A   
ATOM   4065  ND1 HIS A 430      -2.800  16.882 -24.947  1.00 10.00      A   
ATOM   4066  CD2 HIS A 430      -1.350  18.144 -23.824  1.00 10.00      A   
ATOM   4067  CE1 HIS A 430      -2.296  17.795 -25.758  1.00 10.00      A   
ATOM   4068  NE2 HIS A 430      -1.418  18.577 -25.122  1.00 10.00      A   
ATOM   4069  HE2 HIS A 430      -0.912  19.325 -25.509  1.00 10.00      A   
ATOM   4070  C   HIS A 430      -4.215  15.884 -20.689  1.00 10.00      A   
ATOM   4071  O   HIS A 430      -5.310  15.400 -20.988  1.00 10.00      A   
ATOM   4072  N   CYS A 431      -3.561  15.549 -19.589  1.00 10.00      A   
ATOM   4073  HN  CYS A 431      -2.692  15.969 -19.396  1.00 10.00      A   
ATOM   4074  CA  CYS A 431      -4.099  14.567 -18.657  1.00 10.00      A   
ATOM   4075  CB  CYS A 431      -2.966  13.863 -17.907  1.00 10.00      A   
ATOM   4076  SG  CYS A 431      -1.589  13.350 -18.961  1.00 10.00      A   
ATOM   4077  HG  CYS A 431      -1.059  14.442 -19.495  1.00 10.00      A   
ATOM   4078  C   CYS A 431      -5.066  15.223 -17.678  1.00 10.00      A   
ATOM   4079  O   CYS A 431      -4.688  15.594 -16.568  1.00 10.00      A   
ATOM   4080  N   LYS A 432      -6.314  15.370 -18.100  1.00 10.00      A   
ATOM   4081  HN  LYS A 432      -6.555  15.062 -19.000  1.00 10.00      A   
ATOM   4082  CA  LYS A 432      -7.334  15.988 -17.262  1.00 10.00      A   
ATOM   4083  CB  LYS A 432      -8.490  16.528 -18.110  1.00 10.00      A   
ATOM   4084  CG  LYS A 432      -8.109  17.689 -19.022  1.00 10.00      A   
ATOM   4085  CD  LYS A 432      -7.504  18.839 -18.230  1.00 10.00      A   
ATOM   4086  CE  LYS A 432      -7.235  20.053 -19.107  1.00 10.00      A   
ATOM   4087  NZ  LYS A 432      -8.450  20.895 -19.300  1.00 10.00      A   
ATOM   4088  HZ1 LYS A 432      -8.718  21.352 -18.404  1.00 10.00      A   
ATOM   4089  HZ2 LYS A 432      -9.246  20.313 -19.628  1.00 10.00      A   
ATOM   4090  HZ3 LYS A 432      -8.263  21.635 -20.010  1.00 10.00      A   
ATOM   4091  C   LYS A 432      -7.847  15.020 -16.200  1.00 10.00      A   
ATOM   4092  O   LYS A 432      -8.573  15.412 -15.289  1.00 10.00      A   
ATOM   4093  N   ASP A 433      -7.454  13.756 -16.316  1.00 10.00      A   
ATOM   4094  HN  ASP A 433      -6.869  13.503 -17.058  1.00 10.00      A   
ATOM   4095  CA  ASP A 433      -7.878  12.734 -15.364  1.00 10.00      A   
ATOM   4096  CB  ASP A 433      -8.341  11.474 -16.099  1.00 10.00      A   
ATOM   4097  CG  ASP A 433      -9.763  11.080 -15.747  1.00 10.00      A   
ATOM   4098  OD1 ASP A 433     -10.692  11.460 -16.494  1.00 10.00      A   
ATOM   4099  OD2 ASP A 433      -9.965  10.387 -14.727  1.00 10.00      A   
ATOM   4100  C   ASP A 433      -6.747  12.389 -14.400  1.00 10.00      A   
ATOM   4101  O   ASP A 433      -6.822  11.411 -13.655  1.00 10.00      A   
ATOM   4102  N   LEU A 434      -5.696  13.199 -14.423  1.00 10.00      A   
ATOM   4103  HN  LEU A 434      -5.698  13.962 -15.035  1.00 10.00      A   
ATOM   4104  CA  LEU A 434      -4.544  12.990 -13.559  1.00 10.00      A   
ATOM   4105  CB  LEU A 434      -3.387  13.889 -14.008  1.00 10.00      A   
ATOM   4106  CG  LEU A 434      -2.054  13.739 -13.267  1.00 10.00      A   
ATOM   4107  CD1 LEU A 434      -1.415  12.393 -13.564  1.00 10.00      A   
ATOM   4108  CD2 LEU A 434      -1.111  14.871 -13.639  1.00 10.00      A   
ATOM   4109  C   LEU A 434      -4.907  13.281 -12.108  1.00 10.00      A   
ATOM   4110  O   LEU A 434      -5.321  14.392 -11.774  1.00 10.00      A   
ATOM   4111  N   ARG A 435      -4.748  12.282 -11.250  1.00 10.00      A   
ATOM   4112  HN  ARG A 435      -4.396  11.422 -11.575  1.00 10.00      A   
ATOM   4113  CA  ARG A 435      -5.067  12.433  -9.836  1.00 10.00      A   
ATOM   4114  CB  ARG A 435      -5.784  11.193  -9.298  1.00 10.00      A   
ATOM   4115  CG  ARG A 435      -7.008  10.775 -10.086  1.00 10.00      A   
ATOM   4116  CD  ARG A 435      -7.776   9.681  -9.359  1.00 10.00      A   
ATOM   4117  NE  ARG A 435      -6.896   8.631  -8.834  1.00 10.00      A   
ATOM   4118  HE  ARG A 435      -6.257   8.886  -8.125  1.00 10.00      A   
ATOM   4119  CZ  ARG A 435      -6.927   7.361  -9.239  1.00 10.00      A   
ATOM   4120  NH1 ARG A 435      -7.783   6.985 -10.187  1.00 10.00      A   
ATOM   4121 HH11 ARG A 435      -8.433   7.680 -10.611  1.00 10.00      A   
ATOM   4122 HH12 ARG A 435      -7.810   5.991 -10.514  1.00 10.00      A   
ATOM   4123  NH2 ARG A 435      -6.102   6.470  -8.703  1.00 10.00      A   
ATOM   4124 HH21 ARG A 435      -6.125   5.474  -9.012  1.00 10.00      A   
ATOM   4125 HH22 ARG A 435      -5.424   6.755  -7.956  1.00 10.00      A   
ATOM   4126  C   ARG A 435      -3.811  12.661  -9.012  1.00 10.00      A   
ATOM   4127  O   ARG A 435      -3.766  13.545  -8.160  1.00 10.00      A   
ATOM   4128  N   ARG A 436      -2.792  11.860  -9.266  1.00 10.00      A   
ATOM   4129  HN  ARG A 436      -2.869  11.187  -9.978  1.00 10.00      A   
ATOM   4130  CA  ARG A 436      -1.550  11.966  -8.522  1.00 10.00      A   
ATOM   4131  CB  ARG A 436      -1.280  10.653  -7.787  1.00 10.00      A   
ATOM   4132  CG  ARG A 436      -0.203  10.738  -6.722  1.00 10.00      A   
ATOM   4133  CD  ARG A 436       0.111   9.358  -6.172  1.00 10.00      A   
ATOM   4134  NE  ARG A 436       0.889   9.407  -4.941  1.00 10.00      A   
ATOM   4135  HE  ARG A 436       1.266  10.271  -4.681  1.00 10.00      A   
ATOM   4136  CZ  ARG A 436       1.103   8.350  -4.152  1.00 10.00      A   
ATOM   4137  NH1 ARG A 436       0.590   7.164  -4.455  1.00 10.00      A   
ATOM   4138 HH11 ARG A 436       0.783   6.346  -3.827  1.00 10.00      A   
ATOM   4139 HH12 ARG A 436       0.002   7.032  -5.306  1.00 10.00      A   
ATOM   4140  NH2 ARG A 436       1.826   8.481  -3.050  1.00 10.00      A   
ATOM   4141 HH21 ARG A 436       2.231   9.396  -2.784  1.00 10.00      A   
ATOM   4142 HH22 ARG A 436       1.988   7.640  -2.439  1.00 10.00      A   
ATOM   4143  C   ARG A 436      -0.385  12.295  -9.445  1.00 10.00      A   
ATOM   4144  O   ARG A 436      -0.203  11.654 -10.486  1.00 10.00      A   
ATOM   4145  N   LEU A 437       0.390  13.301  -9.068  1.00 10.00      A   
ATOM   4146  HN  LEU A 437       0.172  13.795  -8.248  1.00 10.00      A   
ATOM   4147  CA  LEU A 437       1.544  13.711  -9.845  1.00 10.00      A   
ATOM   4148  CB  LEU A 437       1.216  14.946 -10.685  1.00 10.00      A   
ATOM   4149  CG  LEU A 437       2.361  15.507 -11.532  1.00 10.00      A   
ATOM   4150  CD1 LEU A 437       2.667  14.588 -12.706  1.00 10.00      A   
ATOM   4151  CD2 LEU A 437       2.040  16.912 -12.014  1.00 10.00      A   
ATOM   4152  C   LEU A 437       2.730  14.012  -8.935  1.00 10.00      A   
ATOM   4153  O   LEU A 437       2.581  14.638  -7.885  1.00 10.00      A   
ATOM   4154  N   SER A 438       3.901  13.557  -9.339  1.00 10.00      A   
ATOM   4155  HN  SER A 438       3.950  13.050 -10.175  1.00 10.00      A   
ATOM   4156  CA  SER A 438       5.119  13.781  -8.584  1.00 10.00      A   
ATOM   4157  CB  SER A 438       5.802  12.445  -8.296  1.00 10.00      A   
ATOM   4158  OG  SER A 438       4.876  11.493  -7.803  1.00 10.00      A   
ATOM   4159  HG  SER A 438       5.359  10.770  -7.371  1.00 10.00      A   
ATOM   4160  C   SER A 438       6.046  14.691  -9.382  1.00 10.00      A   
ATOM   4161  O   SER A 438       6.390  14.384 -10.523  1.00 10.00      A   
ATOM   4162  N   LEU A 439       6.425  15.815  -8.791  1.00 10.00      A   
ATOM   4163  HN  LEU A 439       6.123  15.999  -7.876  1.00 10.00      A   
ATOM   4164  CA  LEU A 439       7.289  16.783  -9.453  1.00 10.00      A   
ATOM   4165  CB  LEU A 439       7.000  18.198  -8.942  1.00 10.00      A   
ATOM   4166  CG  LEU A 439       5.613  18.772  -9.256  1.00 10.00      A   
ATOM   4167  CD1 LEU A 439       5.474  20.181  -8.699  1.00 10.00      A   
ATOM   4168  CD2 LEU A 439       5.345  18.759 -10.751  1.00 10.00      A   
ATOM   4169  C   LEU A 439       8.766  16.448  -9.273  1.00 10.00      A   
ATOM   4170  O   LEU A 439       9.169  15.881  -8.254  1.00 10.00      A   
ATOM   4171  N   SER A 440       9.565  16.802 -10.271  1.00 10.00      A   
ATOM   4172  HN  SER A 440       9.180  17.236 -11.055  1.00 10.00      A   
ATOM   4173  CA  SER A 440      10.999  16.552 -10.246  1.00 10.00      A   
ATOM   4174  CB  SER A 440      11.282  15.106 -10.659  1.00 10.00      A   
ATOM   4175  OG  SER A 440      10.302  14.630 -11.569  1.00 10.00      A   
ATOM   4176  HG  SER A 440       9.651  14.100 -11.087  1.00 10.00      A   
ATOM   4177  C   SER A 440      11.727  17.514 -11.179  1.00 10.00      A   
ATOM   4178  O   SER A 440      11.111  18.129 -12.050  1.00 10.00      A   
ATOM   4179  N   GLY A 441      13.033  17.644 -10.985  1.00 10.00      A   
ATOM   4180  HN  GLY A 441      13.466  17.137 -10.268  1.00 10.00      A   
ATOM   4181  CA  GLY A 441      13.825  18.526 -11.816  1.00 10.00      A   
ATOM   4182  C   GLY A 441      13.728  19.978 -11.394  1.00 10.00      A   
ATOM   4183  O   GLY A 441      13.227  20.292 -10.314  1.00 10.00      A   
ATOM   4184  N   LEU A 442      14.228  20.866 -12.238  1.00 10.00      A   
ATOM   4185  HN  LEU A 442      14.634  20.555 -13.078  1.00 10.00      A   
ATOM   4186  CA  LEU A 442      14.186  22.289 -11.947  1.00 10.00      A   
ATOM   4187  CB  LEU A 442      15.307  23.024 -12.684  1.00 10.00      A   
ATOM   4188  CG  LEU A 442      15.445  24.517 -12.382  1.00 10.00      A   
ATOM   4189  CD1 LEU A 442      15.821  24.740 -10.924  1.00 10.00      A   
ATOM   4190  CD2 LEU A 442      16.470  25.151 -13.306  1.00 10.00      A   
ATOM   4191  C   LEU A 442      12.831  22.865 -12.331  1.00 10.00      A   
ATOM   4192  O   LEU A 442      12.467  22.889 -13.506  1.00 10.00      A   
ATOM   4193  N   LEU A 443      12.085  23.305 -11.331  1.00 10.00      A   
ATOM   4194  HN  LEU A 443      12.429  23.247 -10.416  1.00 10.00      A   
ATOM   4195  CA  LEU A 443      10.767  23.874 -11.542  1.00 10.00      A   
ATOM   4196  CB  LEU A 443       9.696  22.882 -11.084  1.00 10.00      A   
ATOM   4197  CG  LEU A 443       9.730  21.498 -11.726  1.00 10.00      A   
ATOM   4198  CD1 LEU A 443       9.030  20.484 -10.839  1.00 10.00      A   
ATOM   4199  CD2 LEU A 443       9.087  21.541 -13.100  1.00 10.00      A   
ATOM   4200  C   LEU A 443      10.635  25.164 -10.751  1.00 10.00      A   
ATOM   4201  O   LEU A 443      11.154  25.271  -9.635  1.00 10.00      A   
ATOM   4202  N   THR A 444       9.937  26.131 -11.318  1.00 10.00      A   
ATOM   4203  HN  THR A 444       9.519  25.974 -12.198  1.00 10.00      A   
ATOM   4204  CA  THR A 444       9.742  27.411 -10.660  1.00 10.00      A   
ATOM   4205  CB  THR A 444      10.193  28.580 -11.561  1.00 10.00      A   
ATOM   4206  OG1 THR A 444       9.466  28.552 -12.799  1.00 10.00      A   
ATOM   4207  HG1 THR A 444       9.636  27.708 -13.256  1.00 10.00      A   
ATOM   4208  CG2 THR A 444      11.687  28.496 -11.845  1.00 10.00      A   
ATOM   4209  C   THR A 444       8.273  27.584 -10.290  1.00 10.00      A   
ATOM   4210  O   THR A 444       7.555  26.601 -10.095  1.00 10.00      A   
ATOM   4211  N   ASP A 445       7.822  28.830 -10.216  1.00 10.00      A   
ATOM   4212  HN  ASP A 445       8.434  29.573 -10.399  1.00 10.00      A   
ATOM   4213  CA  ASP A 445       6.433  29.122  -9.875  1.00 10.00      A   
ATOM   4214  CB  ASP A 445       6.310  30.490  -9.195  1.00 10.00      A   
ATOM   4215  CG  ASP A 445       6.532  30.437  -7.698  1.00 10.00      A   
ATOM   4216  OD1 ASP A 445       6.186  31.414  -7.005  1.00 10.00      A   
ATOM   4217  OD2 ASP A 445       7.060  29.422  -7.206  1.00 10.00      A   
ATOM   4218  C   ASP A 445       5.562  29.082 -11.125  1.00 10.00      A   
ATOM   4219  O   ASP A 445       4.350  29.302 -11.069  1.00 10.00      A   
ATOM   4220  N   LYS A 446       6.192  28.793 -12.256  1.00 10.00      A   
ATOM   4221  HN  LYS A 446       7.159  28.611 -12.229  1.00 10.00      A   
ATOM   4222  CA  LYS A 446       5.491  28.730 -13.529  1.00 10.00      A   
ATOM   4223  CB  LYS A 446       6.472  28.836 -14.697  1.00 10.00      A   
ATOM   4224  CG  LYS A 446       5.810  29.104 -16.040  1.00 10.00      A   
ATOM   4225  CD  LYS A 446       5.000  30.392 -16.017  1.00 10.00      A   
ATOM   4226  CE  LYS A 446       4.322  30.637 -17.353  1.00 10.00      A   
ATOM   4227  NZ  LYS A 446       3.404  31.806 -17.308  1.00 10.00      A   
ATOM   4228  HZ1 LYS A 446       2.697  31.685 -16.542  1.00 10.00      A   
ATOM   4229  HZ2 LYS A 446       2.905  31.897 -18.213  1.00 10.00      A   
ATOM   4230  HZ3 LYS A 446       3.939  32.679 -17.133  1.00 10.00      A   
ATOM   4231  C   LYS A 446       4.657  27.457 -13.636  1.00 10.00      A   
ATOM   4232  O   LYS A 446       3.477  27.511 -13.989  1.00 10.00      A   
ATOM   4233  N   VAL A 447       5.268  26.315 -13.322  1.00 10.00      A   
ATOM   4234  HN  VAL A 447       6.224  26.331 -13.071  1.00 10.00      A   
ATOM   4235  CA  VAL A 447       4.572  25.034 -13.374  1.00 10.00      A   
ATOM   4236  CB  VAL A 447       5.514  23.835 -13.105  1.00 10.00      A   
ATOM   4237  CG1 VAL A 447       6.023  23.831 -11.672  1.00 10.00      A   
ATOM   4238  CG2 VAL A 447       4.830  22.520 -13.439  1.00 10.00      A   
ATOM   4239  C   VAL A 447       3.396  25.017 -12.402  1.00 10.00      A   
ATOM   4240  O   VAL A 447       2.358  24.422 -12.681  1.00 10.00      A   
ATOM   4241  N   PHE A 448       3.556  25.701 -11.273  1.00 10.00      A   
ATOM   4242  HN  PHE A 448       4.407  26.157 -11.110  1.00 10.00      A   
ATOM   4243  CA  PHE A 448       2.499  25.776 -10.271  1.00 10.00      A   
ATOM   4244  CB  PHE A 448       2.984  26.513  -9.027  1.00 10.00      A   
ATOM   4245  CG  PHE A 448       3.965  25.731  -8.205  1.00 10.00      A   
ATOM   4246  CD1 PHE A 448       5.172  26.289  -7.833  1.00 10.00      A   
ATOM   4247  CD2 PHE A 448       3.680  24.436  -7.807  1.00 10.00      A   
ATOM   4248  CE1 PHE A 448       6.077  25.574  -7.080  1.00 10.00      A   
ATOM   4249  CE2 PHE A 448       4.582  23.713  -7.052  1.00 10.00      A   
ATOM   4250  CZ  PHE A 448       5.782  24.283  -6.688  1.00 10.00      A   
ATOM   4251  C   PHE A 448       1.278  26.473 -10.848  1.00 10.00      A   
ATOM   4252  O   PHE A 448       0.140  26.087 -10.578  1.00 10.00      A   
ATOM   4253  N   GLU A 449       1.526  27.491 -11.661  1.00 10.00      A   
ATOM   4254  HN  GLU A 449       2.456  27.746 -11.834  1.00 10.00      A   
ATOM   4255  CA  GLU A 449       0.459  28.234 -12.306  1.00 10.00      A   
ATOM   4256  CB  GLU A 449       1.038  29.425 -13.069  1.00 10.00      A   
ATOM   4257  CG  GLU A 449       0.058  30.097 -14.013  1.00 10.00      A   
ATOM   4258  CD  GLU A 449       0.608  31.361 -14.632  1.00 10.00      A   
ATOM   4259  OE1 GLU A 449       1.484  31.270 -15.518  1.00 10.00      A   
ATOM   4260  OE2 GLU A 449       0.142  32.455 -14.257  1.00 10.00      A   
ATOM   4261  C   GLU A 449      -0.310  27.311 -13.249  1.00 10.00      A   
ATOM   4262  O   GLU A 449      -1.543  27.341 -13.304  1.00 10.00      A   
ATOM   4263  N   TYR A 450       0.424  26.467 -13.972  1.00 10.00      A   
ATOM   4264  HN  TYR A 450       1.401  26.477 -13.874  1.00 10.00      A   
ATOM   4265  CA  TYR A 450      -0.190  25.523 -14.896  1.00 10.00      A   
ATOM   4266  CB  TYR A 450       0.876  24.804 -15.730  1.00 10.00      A   
ATOM   4267  CG  TYR A 450       1.581  25.679 -16.743  1.00 10.00      A   
ATOM   4268  CD1 TYR A 450       2.967  25.695 -16.821  1.00 10.00      A   
ATOM   4269  CD2 TYR A 450       0.866  26.480 -17.622  1.00 10.00      A   
ATOM   4270  CE1 TYR A 450       3.621  26.484 -17.748  1.00 10.00      A   
ATOM   4271  CE2 TYR A 450       1.511  27.275 -18.553  1.00 10.00      A   
ATOM   4272  CZ  TYR A 450       2.889  27.274 -18.610  1.00 10.00      A   
ATOM   4273  OH  TYR A 450       3.539  28.065 -19.536  1.00 10.00      A   
ATOM   4274  HH  TYR A 450       3.083  28.915 -19.603  1.00 10.00      A   
ATOM   4275  C   TYR A 450      -1.009  24.496 -14.123  1.00 10.00      A   
ATOM   4276  O   TYR A 450      -2.166  24.228 -14.455  1.00 10.00      A   
ATOM   4277  N   ILE A 451      -0.399  23.937 -13.083  1.00 10.00      A   
ATOM   4278  HN  ILE A 451       0.527  24.201 -12.876  1.00 10.00      A   
ATOM   4279  CA  ILE A 451      -1.051  22.936 -12.246  1.00 10.00      A   
ATOM   4280  CB  ILE A 451      -0.110  22.443 -11.121  1.00 10.00      A   
ATOM   4281  CG1 ILE A 451       1.059  21.652 -11.716  1.00 10.00      A   
ATOM   4282  CG2 ILE A 451      -0.865  21.599 -10.100  1.00 10.00      A   
ATOM   4283  CD1 ILE A 451       2.149  21.314 -10.722  1.00 10.00      A   
ATOM   4284  C   ILE A 451      -2.349  23.471 -11.640  1.00 10.00      A   
ATOM   4285  O   ILE A 451      -3.398  22.846 -11.753  1.00 10.00      A   
ATOM   4286  N   GLY A 452      -2.276  24.644 -11.030  1.00 10.00      A   
ATOM   4287  HN  GLY A 452      -1.413  25.116 -11.000  1.00 10.00      A   
ATOM   4288  CA  GLY A 452      -3.445  25.237 -10.403  1.00 10.00      A   
ATOM   4289  C   GLY A 452      -4.564  25.561 -11.378  1.00 10.00      A   
ATOM   4290  O   GLY A 452      -5.726  25.659 -10.985  1.00 10.00      A   
ATOM   4291  N   THR A 453      -4.232  25.704 -12.652  1.00 10.00      A   
ATOM   4292  HN  THR A 453      -3.300  25.575 -12.927  1.00 10.00      A   
ATOM   4293  CA  THR A 453      -5.237  26.036 -13.650  1.00 10.00      A   
ATOM   4294  CB  THR A 453      -4.688  27.026 -14.695  1.00 10.00      A   
ATOM   4295  OG1 THR A 453      -3.948  28.067 -14.039  1.00 10.00      A   
ATOM   4296  HG1 THR A 453      -3.020  27.792 -13.945  1.00 10.00      A   
ATOM   4297  CG2 THR A 453      -5.827  27.650 -15.485  1.00 10.00      A   
ATOM   4298  C   THR A 453      -5.795  24.801 -14.365  1.00 10.00      A   
ATOM   4299  O   THR A 453      -7.005  24.681 -14.550  1.00 10.00      A   
ATOM   4300  N   TYR A 454      -4.920  23.881 -14.748  1.00 10.00      A   
ATOM   4301  HN  TYR A 454      -3.966  24.006 -14.540  1.00 10.00      A   
ATOM   4302  CA  TYR A 454      -5.344  22.691 -15.481  1.00 10.00      A   
ATOM   4303  CB  TYR A 454      -4.331  22.339 -16.571  1.00 10.00      A   
ATOM   4304  CG  TYR A 454      -4.325  23.312 -17.728  1.00 10.00      A   
ATOM   4305  CD1 TYR A 454      -3.591  24.492 -17.669  1.00 10.00      A   
ATOM   4306  CD2 TYR A 454      -5.059  23.056 -18.877  1.00 10.00      A   
ATOM   4307  CE1 TYR A 454      -3.593  25.388 -18.720  1.00 10.00      A   
ATOM   4308  CE2 TYR A 454      -5.064  23.945 -19.933  1.00 10.00      A   
ATOM   4309  CZ  TYR A 454      -4.332  25.109 -19.850  1.00 10.00      A   
ATOM   4310  OH  TYR A 454      -4.339  25.995 -20.904  1.00 10.00      A   
ATOM   4311  HH  TYR A 454      -5.168  25.903 -21.393  1.00 10.00      A   
ATOM   4312  C   TYR A 454      -5.628  21.482 -14.591  1.00 10.00      A   
ATOM   4313  O   TYR A 454      -6.562  20.723 -14.857  1.00 10.00      A   
ATOM   4314  N   ALA A 455      -4.840  21.302 -13.541  1.00 10.00      A   
ATOM   4315  HN  ALA A 455      -4.131  21.952 -13.353  1.00 10.00      A   
ATOM   4316  CA  ALA A 455      -5.020  20.169 -12.643  1.00 10.00      A   
ATOM   4317  CB  ALA A 455      -3.711  19.800 -11.969  1.00 10.00      A   
ATOM   4318  C   ALA A 455      -6.100  20.447 -11.610  1.00 10.00      A   
ATOM   4319  O   ALA A 455      -5.820  20.916 -10.503  1.00 10.00      A   
ATOM   4320  N   LYS A 456      -7.339  20.157 -11.979  1.00 10.00      A   
ATOM   4321  HN  LYS A 456      -7.496  19.776 -12.874  1.00 10.00      A   
ATOM   4322  CA  LYS A 456      -8.470  20.379 -11.097  1.00 10.00      A   
ATOM   4323  CB  LYS A 456      -9.676  20.898 -11.880  1.00 10.00      A   
ATOM   4324  CG  LYS A 456      -9.474  22.278 -12.489  1.00 10.00      A   
ATOM   4325  CD  LYS A 456      -9.000  23.277 -11.444  1.00 10.00      A   
ATOM   4326  CE  LYS A 456      -9.032  24.701 -11.974  1.00 10.00      A   
ATOM   4327  NZ  LYS A 456      -8.488  25.665 -10.985  1.00 10.00      A   
ATOM   4328  HZ1 LYS A 456      -8.880  26.614 -11.149  1.00 10.00      A   
ATOM   4329  HZ2 LYS A 456      -7.450  25.715 -11.064  1.00 10.00      A   
ATOM   4330  HZ3 LYS A 456      -8.733  25.360 -10.019  1.00 10.00      A   
ATOM   4331  C   LYS A 456      -8.826  19.107 -10.343  1.00 10.00      A   
ATOM   4332  O   LYS A 456      -9.333  19.157  -9.222  1.00 10.00      A   
ATOM   4333  N   LYS A 457      -8.536  17.969 -10.956  1.00 10.00      A   
ATOM   4334  HN  LYS A 457      -8.120  18.000 -11.847  1.00 10.00      A   
ATOM   4335  CA  LYS A 457      -8.818  16.674 -10.347  1.00 10.00      A   
ATOM   4336  CB  LYS A 457      -9.329  15.679 -11.392  1.00 10.00      A   
ATOM   4337  CG  LYS A 457     -10.843  15.599 -11.481  1.00 10.00      A   
ATOM   4338  CD  LYS A 457     -11.291  14.534 -12.470  1.00 10.00      A   
ATOM   4339  CE  LYS A 457     -12.773  14.228 -12.314  1.00 10.00      A   
ATOM   4340  NZ  LYS A 457     -13.621  15.421 -12.585  1.00 10.00      A   
ATOM   4341  HZ1 LYS A 457     -13.361  15.844 -13.500  1.00 10.00      A   
ATOM   4342  HZ2 LYS A 457     -13.496  16.134 -11.835  1.00 10.00      A   
ATOM   4343  HZ3 LYS A 457     -14.623  15.146 -12.620  1.00 10.00      A   
ATOM   4344  C   LYS A 457      -7.590  16.111  -9.631  1.00 10.00      A   
ATOM   4345  O   LYS A 457      -7.553  14.930  -9.280  1.00 10.00      A   
ATOM   4346  N   MET A 458      -6.592  16.961  -9.419  1.00 10.00      A   
ATOM   4347  HN  MET A 458      -6.680  17.882  -9.732  1.00 10.00      A   
ATOM   4348  CA  MET A 458      -5.368  16.555  -8.736  1.00 10.00      A   
ATOM   4349  CB  MET A 458      -4.282  17.623  -8.880  1.00 10.00      A   
ATOM   4350  CG  MET A 458      -2.921  17.197  -8.354  1.00 10.00      A   
ATOM   4351  SD  MET A 458      -1.898  16.416  -9.615  1.00 10.00      A   
ATOM   4352  CE  MET A 458      -1.122  17.851 -10.351  1.00 10.00      A   
ATOM   4353  C   MET A 458      -5.645  16.288  -7.262  1.00 10.00      A   
ATOM   4354  O   MET A 458      -5.842  17.216  -6.480  1.00 10.00      A   
ATOM   4355  N   GLU A 459      -5.668  15.016  -6.901  1.00 10.00      A   
ATOM   4356  HN  GLU A 459      -5.501  14.329  -7.582  1.00 10.00      A   
ATOM   4357  CA  GLU A 459      -5.926  14.601  -5.529  1.00 10.00      A   
ATOM   4358  CB  GLU A 459      -6.417  13.152  -5.510  1.00 10.00      A   
ATOM   4359  CG  GLU A 459      -7.570  12.872  -6.459  1.00 10.00      A   
ATOM   4360  CD  GLU A 459      -8.904  12.766  -5.747  1.00 10.00      A   
ATOM   4361  OE1 GLU A 459      -9.153  11.727  -5.097  1.00 10.00      A   
ATOM   4362  OE2 GLU A 459      -9.709  13.716  -5.834  1.00 10.00      A   
ATOM   4363  C   GLU A 459      -4.669  14.726  -4.678  1.00 10.00      A   
ATOM   4364  O   GLU A 459      -4.737  15.081  -3.499  1.00 10.00      A   
ATOM   4365  N   MET A 460      -3.520  14.441  -5.277  1.00 10.00      A   
ATOM   4366  HN  MET A 460      -3.522  14.181  -6.224  1.00 10.00      A   
ATOM   4367  CA  MET A 460      -2.251  14.510  -4.557  1.00 10.00      A   
ATOM   4368  CB  MET A 460      -1.919  13.144  -3.948  1.00 10.00      A   
ATOM   4369  CG  MET A 460      -0.615  13.107  -3.166  1.00 10.00      A   
ATOM   4370  SD  MET A 460      -0.177  11.446  -2.626  1.00 10.00      A   
ATOM   4371  CE  MET A 460       1.259  11.798  -1.616  1.00 10.00      A   
ATOM   4372  C   MET A 460      -1.106  14.964  -5.455  1.00 10.00      A   
ATOM   4373  O   MET A 460      -0.942  14.466  -6.569  1.00 10.00      A   
ATOM   4374  N   LEU A 461      -0.309  15.899  -4.952  1.00 10.00      A   
ATOM   4375  HN  LEU A 461      -0.494  16.257  -4.057  1.00 10.00      A   
ATOM   4376  CA  LEU A 461       0.828  16.416  -5.691  1.00 10.00      A   
ATOM   4377  CB  LEU A 461       0.544  17.843  -6.170  1.00 10.00      A   
ATOM   4378  CG  LEU A 461       1.692  18.578  -6.863  1.00 10.00      A   
ATOM   4379  CD1 LEU A 461       2.065  17.893  -8.165  1.00 10.00      A   
ATOM   4380  CD2 LEU A 461       1.321  20.031  -7.104  1.00 10.00      A   
ATOM   4381  C   LEU A 461       2.079  16.380  -4.817  1.00 10.00      A   
ATOM   4382  O   LEU A 461       2.117  16.978  -3.741  1.00 10.00      A   
ATOM   4383  N   SER A 462       3.083  15.655  -5.271  1.00 10.00      A   
ATOM   4384  HN  SER A 462       2.979  15.178  -6.125  1.00 10.00      A   
ATOM   4385  CA  SER A 462       4.337  15.539  -4.544  1.00 10.00      A   
ATOM   4386  CB  SER A 462       4.923  14.141  -4.747  1.00 10.00      A   
ATOM   4387  OG  SER A 462       3.983  13.143  -4.385  1.00 10.00      A   
ATOM   4388  HG  SER A 462       4.396  12.537  -3.758  1.00 10.00      A   
ATOM   4389  C   SER A 462       5.327  16.594  -5.026  1.00 10.00      A   
ATOM   4390  O   SER A 462       5.754  16.570  -6.183  1.00 10.00      A   
ATOM   4391  N   VAL A 463       5.680  17.524  -4.147  1.00 10.00      A   
ATOM   4392  HN  VAL A 463       5.313  17.491  -3.234  1.00 10.00      A   
ATOM   4393  CA  VAL A 463       6.611  18.590  -4.498  1.00 10.00      A   
ATOM   4394  CB  VAL A 463       5.947  19.984  -4.396  1.00 10.00      A   
ATOM   4395  CG1 VAL A 463       6.841  21.060  -4.997  1.00 10.00      A   
ATOM   4396  CG2 VAL A 463       4.577  19.988  -5.059  1.00 10.00      A   
ATOM   4397  C   VAL A 463       7.840  18.559  -3.597  1.00 10.00      A   
ATOM   4398  O   VAL A 463       7.727  18.476  -2.374  1.00 10.00      A   
ATOM   4399  N   ALA A 464       9.012  18.610  -4.207  1.00 10.00      A   
ATOM   4400  HN  ALA A 464       9.039  18.652  -5.185  1.00 10.00      A   
ATOM   4401  CA  ALA A 464      10.265  18.604  -3.467  1.00 10.00      A   
ATOM   4402  CB  ALA A 464      10.679  17.186  -3.122  1.00 10.00      A   
ATOM   4403  C   ALA A 464      11.349  19.291  -4.281  1.00 10.00      A   
ATOM   4404  O   ALA A 464      11.461  19.053  -5.482  1.00 10.00      A   
ATOM   4405  N   PHE A 465      12.132  20.147  -3.625  1.00 10.00      A   
ATOM   4406  HN  PHE A 465      11.981  20.290  -2.666  1.00 10.00      A   
ATOM   4407  CA  PHE A 465      13.206  20.876  -4.292  1.00 10.00      A   
ATOM   4408  CB  PHE A 465      14.340  19.933  -4.708  1.00 10.00      A   
ATOM   4409  CG  PHE A 465      15.188  19.434  -3.574  1.00 10.00      A   
ATOM   4410  CD1 PHE A 465      14.916  18.218  -2.971  1.00 10.00      A   
ATOM   4411  CD2 PHE A 465      16.271  20.176  -3.122  1.00 10.00      A   
ATOM   4412  CE1 PHE A 465      15.702  17.749  -1.940  1.00 10.00      A   
ATOM   4413  CE2 PHE A 465      17.061  19.714  -2.089  1.00 10.00      A   
ATOM   4414  CZ  PHE A 465      16.778  18.498  -1.497  1.00 10.00      A   
ATOM   4415  C   PHE A 465      12.675  21.631  -5.506  1.00 10.00      A   
ATOM   4416  O   PHE A 465      13.218  21.526  -6.604  1.00 10.00      A   
ATOM   4417  N   ALA A 466      11.606  22.381  -5.302  1.00 10.00      A   
ATOM   4418  HN  ALA A 466      11.220  22.429  -4.402  1.00 10.00      A   
ATOM   4419  CA  ALA A 466      10.991  23.143  -6.377  1.00 10.00      A   
ATOM   4420  CB  ALA A 466       9.994  22.276  -7.130  1.00 10.00      A   
ATOM   4421  C   ALA A 466      10.305  24.382  -5.826  1.00 10.00      A   
ATOM   4422  O   ALA A 466      10.117  24.504  -4.615  1.00 10.00      A   
ATOM   4423  N   GLY A 467       9.948  25.297  -6.715  1.00 10.00      A   
ATOM   4424  HN  GLY A 467      10.143  25.146  -7.665  1.00 10.00      A   
ATOM   4425  CA  GLY A 467       9.285  26.516  -6.306  1.00 10.00      A   
ATOM   4426  C   GLY A 467      10.186  27.723  -6.438  1.00 10.00      A   
ATOM   4427  O   GLY A 467      11.399  27.616  -6.250  1.00 10.00      A   
ATOM   4428  N   ASP A 468       9.605  28.869  -6.758  1.00 10.00      A   
ATOM   4429  HN  ASP A 468       8.623  28.896  -6.889  1.00 10.00      A   
ATOM   4430  CA  ASP A 468      10.375  30.097  -6.919  1.00 10.00      A   
ATOM   4431  CB  ASP A 468      10.125  30.707  -8.303  1.00 10.00      A   
ATOM   4432  CG  ASP A 468      11.227  31.649  -8.753  1.00 10.00      A   
ATOM   4433  OD1 ASP A 468      12.391  31.210  -8.851  1.00 10.00      A   
ATOM   4434  OD2 ASP A 468      10.930  32.829  -9.032  1.00 10.00      A   
ATOM   4435  C   ASP A 468      10.033  31.094  -5.816  1.00 10.00      A   
ATOM   4436  O   ASP A 468      10.916  31.758  -5.270  1.00 10.00      A   
ATOM   4437  N   SER A 469       8.755  31.182  -5.481  1.00 10.00      A   
ATOM   4438  HN  SER A 469       8.092  30.620  -5.952  1.00 10.00      A   
ATOM   4439  CA  SER A 469       8.298  32.086  -4.434  1.00 10.00      A   
ATOM   4440  CB  SER A 469       7.989  33.469  -5.009  1.00 10.00      A   
ATOM   4441  OG  SER A 469       7.729  33.403  -6.402  1.00 10.00      A   
ATOM   4442  HG  SER A 469       7.186  32.612  -6.594  1.00 10.00      A   
ATOM   4443  C   SER A 469       7.083  31.513  -3.707  1.00 10.00      A   
ATOM   4444  O   SER A 469       6.775  30.332  -3.838  1.00 10.00      A   
ATOM   4445  N   ASP A 470       6.389  32.357  -2.953  1.00 10.00      A   
ATOM   4446  HN  ASP A 470       6.662  33.301  -2.909  1.00 10.00      A   
ATOM   4447  CA  ASP A 470       5.219  31.923  -2.199  1.00 10.00      A   
ATOM   4448  CB  ASP A 470       4.938  32.898  -1.058  1.00 10.00      A   
ATOM   4449  CG  ASP A 470       4.656  32.208   0.263  1.00 10.00      A   
ATOM   4450  OD1 ASP A 470       3.529  31.716   0.457  1.00 10.00      A   
ATOM   4451  OD2 ASP A 470       5.559  32.189   1.127  1.00 10.00      A   
ATOM   4452  C   ASP A 470       3.995  31.824  -3.095  1.00 10.00      A   
ATOM   4453  O   ASP A 470       3.041  31.115  -2.771  1.00 10.00      A   
ATOM   4454  N   LEU A 471       4.026  32.534  -4.224  1.00 10.00      A   
ATOM   4455  HN  LEU A 471       4.822  33.068  -4.430  1.00 10.00      A   
ATOM   4456  CA  LEU A 471       2.911  32.531  -5.167  1.00 10.00      A   
ATOM   4457  CB  LEU A 471       3.136  33.539  -6.298  1.00 10.00      A   
ATOM   4458  CG  LEU A 471       2.763  34.992  -5.989  1.00 10.00      A   
ATOM   4459  CD1 LEU A 471       2.891  35.861  -7.233  1.00 10.00      A   
ATOM   4460  CD2 LEU A 471       1.357  35.079  -5.412  1.00 10.00      A   
ATOM   4461  C   LEU A 471       2.659  31.138  -5.734  1.00 10.00      A   
ATOM   4462  O   LEU A 471       1.515  30.764  -5.990  1.00 10.00      A   
ATOM   4463  N   GLY A 472       3.731  30.378  -5.927  1.00 10.00      A   
ATOM   4464  HN  GLY A 472       4.622  30.747  -5.739  1.00 10.00      A   
ATOM   4465  CA  GLY A 472       3.608  29.028  -6.447  1.00 10.00      A   
ATOM   4466  C   GLY A 472       2.688  28.170  -5.603  1.00 10.00      A   
ATOM   4467  O   GLY A 472       1.832  27.460  -6.132  1.00 10.00      A   
ATOM   4468  N   MET A 473       2.850  28.255  -4.290  1.00 10.00      A   
ATOM   4469  HN  MET A 473       3.542  28.851  -3.933  1.00 10.00      A   
ATOM   4470  CA  MET A 473       2.021  27.490  -3.365  1.00 10.00      A   
ATOM   4471  CB  MET A 473       2.551  27.638  -1.932  1.00 10.00      A   
ATOM   4472  CG  MET A 473       1.731  26.911  -0.876  1.00 10.00      A   
ATOM   4473  SD  MET A 473       2.599  26.741   0.700  1.00 10.00      A   
ATOM   4474  CE  MET A 473       2.909  28.455   1.120  1.00 10.00      A   
ATOM   4475  C   MET A 473       0.574  27.963  -3.449  1.00 10.00      A   
ATOM   4476  O   MET A 473      -0.366  27.166  -3.384  1.00 10.00      A   
ATOM   4477  N   HIS A 474       0.408  29.269  -3.617  1.00 10.00      A   
ATOM   4478  HN  HIS A 474       1.201  29.843  -3.681  1.00 10.00      A   
ATOM   4479  CA  HIS A 474      -0.913  29.876  -3.719  1.00 10.00      A   
ATOM   4480  CB  HIS A 474      -0.784  31.403  -3.738  1.00 10.00      A   
ATOM   4481  CG  HIS A 474      -2.081  32.141  -3.611  1.00 10.00      A   
ATOM   4482  ND1 HIS A 474      -2.785  32.159  -2.430  1.00 10.00      A   
ATOM   4483  CD2 HIS A 474      -2.745  32.879  -4.536  1.00 10.00      A   
ATOM   4484  CE1 HIS A 474      -3.852  32.905  -2.657  1.00 10.00      A   
ATOM   4485  NE2 HIS A 474      -3.868  33.361  -3.915  1.00 10.00      A   
ATOM   4486  HE2 HIS A 474      -4.547  33.951  -4.314  1.00 10.00      A   
ATOM   4487  C   HIS A 474      -1.638  29.391  -4.974  1.00 10.00      A   
ATOM   4488  O   HIS A 474      -2.838  29.122  -4.941  1.00 10.00      A   
ATOM   4489  N   HIS A 475      -0.893  29.264  -6.068  1.00 10.00      A   
ATOM   4490  HN  HIS A 475       0.066  29.476  -6.018  1.00 10.00      A   
ATOM   4491  CA  HIS A 475      -1.451  28.821  -7.345  1.00 10.00      A   
ATOM   4492  CB  HIS A 475      -0.384  28.831  -8.441  1.00 10.00      A   
ATOM   4493  CG  HIS A 475       0.011  30.199  -8.908  1.00 10.00      A   
ATOM   4494  ND1 HIS A 475      -0.879  31.224  -9.146  1.00 10.00      A   
ATOM   4495  HD1 HIS A 475      -1.856  31.179  -9.037  1.00 10.00      A   
ATOM   4496  CD2 HIS A 475       1.241  30.706  -9.176  1.00 10.00      A   
ATOM   4497  CE1 HIS A 475      -0.178  32.298  -9.539  1.00 10.00      A   
ATOM   4498  NE2 HIS A 475       1.116  32.033  -9.575  1.00 10.00      A   
ATOM   4499  C   HIS A 475      -2.074  27.434  -7.250  1.00 10.00      A   
ATOM   4500  O   HIS A 475      -3.149  27.195  -7.792  1.00 10.00      A   
ATOM   4501  N   VAL A 476      -1.394  26.522  -6.568  1.00 10.00      A   
ATOM   4502  HN  VAL A 476      -0.534  26.766  -6.159  1.00 10.00      A   
ATOM   4503  CA  VAL A 476      -1.895  25.162  -6.418  1.00 10.00      A   
ATOM   4504  CB  VAL A 476      -0.774  24.182  -6.011  1.00 10.00      A   
ATOM   4505  CG1 VAL A 476      -1.326  22.779  -5.802  1.00 10.00      A   
ATOM   4506  CG2 VAL A 476       0.324  24.171  -7.061  1.00 10.00      A   
ATOM   4507  C   VAL A 476      -3.031  25.100  -5.401  1.00 10.00      A   
ATOM   4508  O   VAL A 476      -4.070  24.491  -5.660  1.00 10.00      A   
ATOM   4509  N   LEU A 477      -2.831  25.745  -4.252  1.00 10.00      A   
ATOM   4510  HN  LEU A 477      -1.984  26.222  -4.112  1.00 10.00      A   
ATOM   4511  CA  LEU A 477      -3.833  25.751  -3.190  1.00 10.00      A   
ATOM   4512  CB  LEU A 477      -3.306  26.460  -1.940  1.00 10.00      A   
ATOM   4513  CG  LEU A 477      -2.160  25.768  -1.194  1.00 10.00      A   
ATOM   4514  CD1 LEU A 477      -1.772  26.554   0.049  1.00 10.00      A   
ATOM   4515  CD2 LEU A 477      -2.529  24.338  -0.830  1.00 10.00      A   
ATOM   4516  C   LEU A 477      -5.149  26.372  -3.650  1.00 10.00      A   
ATOM   4517  O   LEU A 477      -6.217  25.837  -3.383  1.00 10.00      A   
ATOM   4518  N   SER A 478      -5.071  27.492  -4.354  1.00 10.00      A   
ATOM   4519  HN  SER A 478      -4.187  27.878  -4.551  1.00 10.00      A   
ATOM   4520  CA  SER A 478      -6.270  28.165  -4.847  1.00 10.00      A   
ATOM   4521  CB  SER A 478      -6.054  29.680  -4.897  1.00 10.00      A   
ATOM   4522  OG  SER A 478      -5.744  30.192  -3.615  1.00 10.00      A   
ATOM   4523  HG  SER A 478      -5.680  29.454  -2.984  1.00 10.00      A   
ATOM   4524  C   SER A 478      -6.655  27.653  -6.233  1.00 10.00      A   
ATOM   4525  O   SER A 478      -7.589  28.161  -6.854  1.00 10.00      A   
ATOM   4526  N   GLY A 479      -5.946  26.638  -6.705  1.00 10.00      A   
ATOM   4527  HN  GLY A 479      -5.231  26.250  -6.155  1.00 10.00      A   
ATOM   4528  CA  GLY A 479      -6.218  26.098  -8.023  1.00 10.00      A   
ATOM   4529  C   GLY A 479      -6.870  24.730  -7.993  1.00 10.00      A   
ATOM   4530  O   GLY A 479      -7.970  24.552  -8.518  1.00 10.00      A   
ATOM   4531  N   CYS A 480      -6.200  23.763  -7.386  1.00 10.00      A   
ATOM   4532  HN  CYS A 480      -5.330  23.966  -6.977  1.00 10.00      A   
ATOM   4533  CA  CYS A 480      -6.725  22.410  -7.307  1.00 10.00      A   
ATOM   4534  CB  CYS A 480      -5.644  21.445  -6.815  1.00 10.00      A   
ATOM   4535  SG  CYS A 480      -4.205  21.331  -7.906  1.00 10.00      A   
ATOM   4536  HG  CYS A 480      -4.650  21.190  -9.151  1.00 10.00      A   
ATOM   4537  C   CYS A 480      -7.964  22.332  -6.414  1.00 10.00      A   
ATOM   4538  O   CYS A 480      -7.911  22.651  -5.227  1.00 10.00      A   
ATOM   4539  N   ASP A 481      -9.083  21.914  -6.996  1.00 10.00      A   
ATOM   4540  HN  ASP A 481      -9.072  21.694  -7.950  1.00 10.00      A   
ATOM   4541  CA  ASP A 481     -10.330  21.788  -6.255  1.00 10.00      A   
ATOM   4542  CB  ASP A 481     -11.530  21.828  -7.201  1.00 10.00      A   
ATOM   4543  CG  ASP A 481     -11.659  23.141  -7.940  1.00 10.00      A   
ATOM   4544  OD1 ASP A 481     -12.187  24.113  -7.353  1.00 10.00      A   
ATOM   4545  OD2 ASP A 481     -11.244  23.200  -9.113  1.00 10.00      A   
ATOM   4546  C   ASP A 481     -10.348  20.488  -5.470  1.00 10.00      A   
ATOM   4547  O   ASP A 481     -10.616  20.481  -4.271  1.00 10.00      A   
ATOM   4548  N   SER A 482     -10.032  19.395  -6.155  1.00 10.00      A   
ATOM   4549  HN  SER A 482      -9.816  19.480  -7.106  1.00 10.00      A   
ATOM   4550  CA  SER A 482     -10.016  18.068  -5.549  1.00 10.00      A   
ATOM   4551  CB  SER A 482     -10.206  17.013  -6.639  1.00 10.00      A   
ATOM   4552  OG  SER A 482     -11.039  17.509  -7.684  1.00 10.00      A   
ATOM   4553  HG  SER A 482     -10.497  17.981  -8.329  1.00 10.00      A   
ATOM   4554  C   SER A 482      -8.716  17.813  -4.778  1.00 10.00      A   
ATOM   4555  O   SER A 482      -8.205  16.695  -4.744  1.00 10.00      A   
ATOM   4556  N   LEU A 483      -8.196  18.859  -4.152  1.00 10.00      A   
ATOM   4557  HN  LEU A 483      -8.661  19.718  -4.201  1.00 10.00      A   
ATOM   4558  CA  LEU A 483      -6.970  18.764  -3.384  1.00 10.00      A   
ATOM   4559  CB  LEU A 483      -6.455  20.165  -3.044  1.00 10.00      A   
ATOM   4560  CG  LEU A 483      -4.969  20.426  -3.311  1.00 10.00      A   
ATOM   4561  CD1 LEU A 483      -4.610  21.873  -3.008  1.00 10.00      A   
ATOM   4562  CD2 LEU A 483      -4.093  19.474  -2.509  1.00 10.00      A   
ATOM   4563  C   LEU A 483      -7.217  17.972  -2.108  1.00 10.00      A   
ATOM   4564  O   LEU A 483      -7.990  18.391  -1.243  1.00 10.00      A   
ATOM   4565  N   ARG A 484      -6.572  16.822  -2.006  1.00 10.00      A   
ATOM   4566  HN  ARG A 484      -5.978  16.539  -2.737  1.00 10.00      A   
ATOM   4567  CA  ARG A 484      -6.728  15.965  -0.844  1.00 10.00      A   
ATOM   4568  CB  ARG A 484      -7.056  14.538  -1.278  1.00 10.00      A   
ATOM   4569  CG  ARG A 484      -8.464  14.353  -1.831  1.00 10.00      A   
ATOM   4570  CD  ARG A 484      -8.719  12.903  -2.212  1.00 10.00      A   
ATOM   4571  NE  ARG A 484      -7.815  11.993  -1.509  1.00 10.00      A   
ATOM   4572  HE  ARG A 484      -7.643  12.179  -0.560  1.00 10.00      A   
ATOM   4573  CZ  ARG A 484      -7.239  10.931  -2.068  1.00 10.00      A   
ATOM   4574  NH1 ARG A 484      -7.475  10.620  -3.340  1.00 10.00      A   
ATOM   4575 HH11 ARG A 484      -7.016   9.784  -3.765  1.00 10.00      A   
ATOM   4576 HH12 ARG A 484      -8.125  11.209  -3.922  1.00 10.00      A   
ATOM   4577  NH2 ARG A 484      -6.406  10.191  -1.363  1.00 10.00      A   
ATOM   4578 HH21 ARG A 484      -5.953   9.352  -1.795  1.00 10.00      A   
ATOM   4579 HH22 ARG A 484      -6.194  10.424  -0.370  1.00 10.00      A   
ATOM   4580  C   ARG A 484      -5.483  15.985   0.042  1.00 10.00      A   
ATOM   4581  O   ARG A 484      -5.493  16.571   1.122  1.00 10.00      A   
ATOM   4582  N   LYS A 485      -4.408  15.357  -0.415  1.00 10.00      A   
ATOM   4583  HN  LYS A 485      -4.435  14.946  -1.304  1.00 10.00      A   
ATOM   4584  CA  LYS A 485      -3.170  15.313   0.359  1.00 10.00      A   
ATOM   4585  CB  LYS A 485      -2.828  13.899   0.861  1.00 10.00      A   
ATOM   4586  CG  LYS A 485      -2.922  12.783  -0.173  1.00 10.00      A   
ATOM   4587  CD  LYS A 485      -2.675  11.423   0.475  1.00 10.00      A   
ATOM   4588  CE  LYS A 485      -2.675  10.294  -0.546  1.00 10.00      A   
ATOM   4589  NZ  LYS A 485      -2.469   8.968   0.095  1.00 10.00      A   
ATOM   4590  HZ1 LYS A 485      -2.005   9.079   1.018  1.00 10.00      A   
ATOM   4591  HZ2 LYS A 485      -1.871   8.366  -0.505  1.00 10.00      A   
ATOM   4592  HZ3 LYS A 485      -3.387   8.490   0.241  1.00 10.00      A   
ATOM   4593  C   LYS A 485      -2.012  15.954  -0.397  1.00 10.00      A   
ATOM   4594  O   LYS A 485      -1.813  15.702  -1.584  1.00 10.00      A   
ATOM   4595  N   LEU A 486      -1.264  16.789   0.299  1.00 10.00      A   
ATOM   4596  HN  LEU A 486      -1.462  16.929   1.251  1.00 10.00      A   
ATOM   4597  CA  LEU A 486      -0.137  17.486  -0.297  1.00 10.00      A   
ATOM   4598  CB  LEU A 486      -0.513  18.950  -0.557  1.00 10.00      A   
ATOM   4599  CG  LEU A 486       0.358  19.718  -1.554  1.00 10.00      A   
ATOM   4600  CD1 LEU A 486       0.001  19.334  -2.981  1.00 10.00      A   
ATOM   4601  CD2 LEU A 486       0.207  21.218  -1.351  1.00 10.00      A   
ATOM   4602  C   LEU A 486       1.068  17.421   0.628  1.00 10.00      A   
ATOM   4603  O   LEU A 486       0.939  17.592   1.841  1.00 10.00      A   
ATOM   4604  N   GLU A 487       2.228  17.153   0.056  1.00 10.00      A   
ATOM   4605  HN  GLU A 487       2.260  17.001  -0.914  1.00 10.00      A   
ATOM   4606  CA  GLU A 487       3.463  17.073   0.824  1.00 10.00      A   
ATOM   4607  CB  GLU A 487       3.803  15.627   1.178  1.00 10.00      A   
ATOM   4608  CG  GLU A 487       3.619  14.632   0.043  1.00 10.00      A   
ATOM   4609  CD  GLU A 487       3.659  13.202   0.532  1.00 10.00      A   
ATOM   4610  OE1 GLU A 487       4.412  12.394  -0.049  1.00 10.00      A   
ATOM   4611  OE2 GLU A 487       2.935  12.883   1.497  1.00 10.00      A   
ATOM   4612  C   GLU A 487       4.609  17.742   0.076  1.00 10.00      A   
ATOM   4613  O   GLU A 487       4.833  17.480  -1.110  1.00 10.00      A   
ATOM   4614  N   ILE A 488       5.311  18.630   0.767  1.00 10.00      A   
ATOM   4615  HN  ILE A 488       5.073  18.807   1.707  1.00 10.00      A   
ATOM   4616  CA  ILE A 488       6.421  19.349   0.167  1.00 10.00      A   
ATOM   4617  CB  ILE A 488       6.034  20.803  -0.183  1.00 10.00      A   
ATOM   4618  CG1 ILE A 488       5.550  21.553   1.064  1.00 10.00      A   
ATOM   4619  CG2 ILE A 488       4.968  20.836  -1.269  1.00 10.00      A   
ATOM   4620  CD1 ILE A 488       5.423  23.049   0.865  1.00 10.00      A   
ATOM   4621  C   ILE A 488       7.642  19.374   1.078  1.00 10.00      A   
ATOM   4622  O   ILE A 488       7.521  19.469   2.304  1.00 10.00      A   
ATOM   4623  N   ARG A 489       8.819  19.277   0.473  1.00 10.00      A   
ATOM   4624  HN  ARG A 489       8.847  19.179  -0.505  1.00 10.00      A   
ATOM   4625  CA  ARG A 489      10.068  19.326   1.217  1.00 10.00      A   
ATOM   4626  CB  ARG A 489      10.620  17.924   1.547  1.00 10.00      A   
ATOM   4627  CG  ARG A 489      11.490  17.293   0.465  1.00 10.00      A   
ATOM   4628  CD  ARG A 489      12.497  16.310   1.053  1.00 10.00      A   
ATOM   4629  NE  ARG A 489      13.702  16.975   1.562  1.00 10.00      A   
ATOM   4630  HE  ARG A 489      13.771  17.955   1.433  1.00 10.00      A   
ATOM   4631  CZ  ARG A 489      14.707  16.352   2.181  1.00 10.00      A   
ATOM   4632  NH1 ARG A 489      14.669  15.037   2.381  1.00 10.00      A   
ATOM   4633 HH11 ARG A 489      13.851  14.484   2.057  1.00 10.00      A   
ATOM   4634 HH12 ARG A 489      15.463  14.553   2.865  1.00 10.00      A   
ATOM   4635  NH2 ARG A 489      15.757  17.056   2.589  1.00 10.00      A   
ATOM   4636 HH21 ARG A 489      16.553  16.588   3.078  1.00 10.00      A   
ATOM   4637 HH22 ARG A 489      15.790  18.092   2.418  1.00 10.00      A   
ATOM   4638  C   ARG A 489      11.086  20.158   0.455  1.00 10.00      A   
ATOM   4639  O   ARG A 489      11.140  20.101  -0.776  1.00 10.00      A   
ATOM   4640  N   ASP A 490      11.860  20.952   1.188  1.00 10.00      A   
ATOM   4641  HN  ASP A 490      11.734  20.969   2.161  1.00 10.00      A   
ATOM   4642  CA  ASP A 490      12.887  21.806   0.593  1.00 10.00      A   
ATOM   4643  CB  ASP A 490      13.992  20.967  -0.055  1.00 10.00      A   
ATOM   4644  CG  ASP A 490      15.016  20.471   0.943  1.00 10.00      A   
ATOM   4645  OD1 ASP A 490      16.101  21.079   1.033  1.00 10.00      A   
ATOM   4646  OD2 ASP A 490      14.741  19.471   1.642  1.00 10.00      A   
ATOM   4647  C   ASP A 490      12.281  22.767  -0.421  1.00 10.00      A   
ATOM   4648  O   ASP A 490      12.664  22.782  -1.593  1.00 10.00      A   
ATOM   4649  N   CYS A 491      11.327  23.559   0.035  1.00 10.00      A   
ATOM   4650  HN  CYS A 491      11.075  23.507   0.980  1.00 10.00      A   
ATOM   4651  CA  CYS A 491      10.655  24.517  -0.821  1.00 10.00      A   
ATOM   4652  CB  CYS A 491       9.196  24.100  -1.020  1.00 10.00      A   
ATOM   4653  SG  CYS A 491       8.975  22.405  -1.615  1.00 10.00      A   
ATOM   4654  HG  CYS A 491      10.091  21.731  -1.363  1.00 10.00      A   
ATOM   4655  C   CYS A 491      10.731  25.916  -0.211  1.00 10.00      A   
ATOM   4656  O   CYS A 491      10.672  26.070   1.009  1.00 10.00      A   
ATOM   4657  N   PRO A 492      10.855  26.951  -1.057  1.00 10.00      A   
ATOM   4658  CA  PRO A 492      10.949  28.348  -0.608  1.00 10.00      A   
ATOM   4659  CB  PRO A 492      11.462  29.072  -1.856  1.00 10.00      A   
ATOM   4660  CG  PRO A 492      10.935  28.269  -2.992  1.00 10.00      A   
ATOM   4661  CD  PRO A 492      10.926  26.839  -2.525  1.00 10.00      A   
ATOM   4662  C   PRO A 492       9.591  28.918  -0.182  1.00 10.00      A   
ATOM   4663  O   PRO A 492       9.415  30.137  -0.072  1.00 10.00      A   
ATOM   4664  N   PHE A 493       8.633  28.028   0.044  1.00 10.00      A   
ATOM   4665  HN  PHE A 493       8.835  27.077  -0.061  1.00 10.00      A   
ATOM   4666  CA  PHE A 493       7.302  28.425   0.464  1.00 10.00      A   
ATOM   4667  CB  PHE A 493       6.300  27.285   0.255  1.00 10.00      A   
ATOM   4668  CG  PHE A 493       6.156  26.832  -1.171  1.00 10.00      A   
ATOM   4669  CD1 PHE A 493       5.938  25.497  -1.465  1.00 10.00      A   
ATOM   4670  CD2 PHE A 493       6.236  27.736  -2.215  1.00 10.00      A   
ATOM   4671  CE1 PHE A 493       5.803  25.071  -2.771  1.00 10.00      A   
ATOM   4672  CE2 PHE A 493       6.102  27.318  -3.525  1.00 10.00      A   
ATOM   4673  CZ  PHE A 493       5.885  25.984  -3.801  1.00 10.00      A   
ATOM   4674  C   PHE A 493       7.328  28.807   1.932  1.00 10.00      A   
ATOM   4675  O   PHE A 493       7.861  28.068   2.769  1.00 10.00      A   
ATOM   4676  N   GLY A 494       6.775  29.962   2.234  1.00 10.00      A   
ATOM   4677  HN  GLY A 494       6.381  30.512   1.520  1.00 10.00      A   
ATOM   4678  CA  GLY A 494       6.736  30.424   3.596  1.00 10.00      A   
ATOM   4679  C   GLY A 494       5.387  30.191   4.231  1.00 10.00      A   
ATOM   4680  O   GLY A 494       4.868  29.079   4.220  1.00 10.00      A   
ATOM   4681  N   ASP A 495       4.815  31.249   4.773  1.00 10.00      A   
ATOM   4682  HN  ASP A 495       5.281  32.110   4.739  1.00 10.00      A   
ATOM   4683  CA  ASP A 495       3.523  31.170   5.437  1.00 10.00      A   
ATOM   4684  CB  ASP A 495       3.688  31.460   6.929  1.00 10.00      A   
ATOM   4685  CG  ASP A 495       4.735  32.524   7.221  1.00 10.00      A   
ATOM   4686  OD1 ASP A 495       5.720  32.216   7.930  1.00 10.00      A   
ATOM   4687  OD2 ASP A 495       4.590  33.670   6.734  1.00 10.00      A   
ATOM   4688  C   ASP A 495       2.517  32.143   4.828  1.00 10.00      A   
ATOM   4689  O   ASP A 495       1.387  32.261   5.303  1.00 10.00      A   
ATOM   4690  N   LYS A 496       2.914  32.805   3.749  1.00 10.00      A   
ATOM   4691  HN  LYS A 496       3.801  32.622   3.373  1.00 10.00      A   
ATOM   4692  CA  LYS A 496       2.050  33.780   3.095  1.00 10.00      A   
ATOM   4693  CB  LYS A 496       2.830  34.571   2.042  1.00 10.00      A   
ATOM   4694  CG  LYS A 496       4.186  35.063   2.519  1.00 10.00      A   
ATOM   4695  CD  LYS A 496       5.006  35.613   1.366  1.00 10.00      A   
ATOM   4696  CE  LYS A 496       6.491  35.603   1.693  1.00 10.00      A   
ATOM   4697  NZ  LYS A 496       6.992  34.235   1.998  1.00 10.00      A   
ATOM   4698  HZ1 LYS A 496       6.367  33.512   1.568  1.00 10.00      A   
ATOM   4699  HZ2 LYS A 496       7.018  34.085   3.022  1.00 10.00      A   
ATOM   4700  HZ3 LYS A 496       7.952  34.109   1.620  1.00 10.00      A   
ATOM   4701  C   LYS A 496       0.833  33.108   2.463  1.00 10.00      A   
ATOM   4702  O   LYS A 496      -0.309  33.402   2.825  1.00 10.00      A   
ATOM   4703  N   ALA A 497       1.085  32.196   1.533  1.00 10.00      A   
ATOM   4704  HN  ALA A 497       2.025  32.005   1.287  1.00 10.00      A   
ATOM   4705  CA  ALA A 497       0.010  31.485   0.849  1.00 10.00      A   
ATOM   4706  CB  ALA A 497       0.532  30.790  -0.396  1.00 10.00      A   
ATOM   4707  C   ALA A 497      -0.670  30.482   1.774  1.00 10.00      A   
ATOM   4708  O   ALA A 497      -1.827  30.121   1.567  1.00 10.00      A   
ATOM   4709  N   LEU A 498       0.053  30.049   2.799  1.00 10.00      A   
ATOM   4710  HN  LEU A 498       0.965  30.383   2.913  1.00 10.00      A   
ATOM   4711  CA  LEU A 498      -0.476  29.090   3.760  1.00 10.00      A   
ATOM   4712  CB  LEU A 498       0.626  28.620   4.712  1.00 10.00      A   
ATOM   4713  CG  LEU A 498       0.246  27.491   5.673  1.00 10.00      A   
ATOM   4714  CD1 LEU A 498      -0.193  26.251   4.906  1.00 10.00      A   
ATOM   4715  CD2 LEU A 498       1.404  27.167   6.604  1.00 10.00      A   
ATOM   4716  C   LEU A 498      -1.637  29.696   4.541  1.00 10.00      A   
ATOM   4717  O   LEU A 498      -2.700  29.089   4.664  1.00 10.00      A   
ATOM   4718  N   LEU A 499      -1.431  30.904   5.052  1.00 10.00      A   
ATOM   4719  HN  LEU A 499      -0.558  31.337   4.920  1.00 10.00      A   
ATOM   4720  CA  LEU A 499      -2.459  31.603   5.813  1.00 10.00      A   
ATOM   4721  CB  LEU A 499      -1.853  32.788   6.571  1.00 10.00      A   
ATOM   4722  CG  LEU A 499      -0.830  32.441   7.654  1.00 10.00      A   
ATOM   4723  CD1 LEU A 499      -0.132  33.698   8.148  1.00 10.00      A   
ATOM   4724  CD2 LEU A 499      -1.496  31.706   8.809  1.00 10.00      A   
ATOM   4725  C   LEU A 499      -3.581  32.078   4.898  1.00 10.00      A   
ATOM   4726  O   LEU A 499      -4.745  32.144   5.299  1.00 10.00      A   
ATOM   4727  N   ALA A 500      -3.223  32.396   3.662  1.00 10.00      A   
ATOM   4728  HN  ALA A 500      -2.281  32.318   3.405  1.00 10.00      A   
ATOM   4729  CA  ALA A 500      -4.183  32.870   2.676  1.00 10.00      A   
ATOM   4730  CB  ALA A 500      -3.454  33.432   1.466  1.00 10.00      A   
ATOM   4731  C   ALA A 500      -5.141  31.763   2.244  1.00 10.00      A   
ATOM   4732  O   ALA A 500      -6.240  32.037   1.768  1.00 10.00      A   
ATOM   4733  N   ASN A 501      -4.721  30.514   2.407  1.00 10.00      A   
ATOM   4734  HN  ASN A 501      -3.835  30.350   2.795  1.00 10.00      A   
ATOM   4735  CA  ASN A 501      -5.548  29.377   2.024  1.00 10.00      A   
ATOM   4736  CB  ASN A 501      -4.837  28.526   0.964  1.00 10.00      A   
ATOM   4737  CG  ASN A 501      -4.779  29.199  -0.393  1.00 10.00      A   
ATOM   4738  OD1 ASN A 501      -5.688  29.059  -1.210  1.00 10.00      A   
ATOM   4739  ND2 ASN A 501      -3.704  29.927  -0.646  1.00 10.00      A   
ATOM   4740 HD21 ASN A 501      -3.012  29.990   0.050  1.00 10.00      A   
ATOM   4741 HD22 ASN A 501      -3.640  30.376  -1.517  1.00 10.00      A   
ATOM   4742  C   ASN A 501      -5.887  28.525   3.235  1.00 10.00      A   
ATOM   4743  O   ASN A 501      -5.966  27.305   3.148  1.00 10.00      A   
ATOM   4744  N   ALA A 502      -6.101  29.179   4.366  1.00 10.00      A   
ATOM   4745  HN  ALA A 502      -6.022  30.157   4.370  1.00 10.00      A   
ATOM   4746  CA  ALA A 502      -6.430  28.485   5.610  1.00 10.00      A   
ATOM   4747  CB  ALA A 502      -6.552  29.479   6.754  1.00 10.00      A   
ATOM   4748  C   ALA A 502      -7.708  27.656   5.482  1.00 10.00      A   
ATOM   4749  O   ALA A 502      -7.810  26.564   6.039  1.00 10.00      A   
ATOM   4750  N   SER A 503      -8.679  28.175   4.741  1.00 10.00      A   
ATOM   4751  HN  SER A 503      -8.545  29.049   4.320  1.00 10.00      A   
ATOM   4752  CA  SER A 503      -9.950  27.490   4.545  1.00 10.00      A   
ATOM   4753  CB  SER A 503     -10.967  28.470   3.962  1.00 10.00      A   
ATOM   4754  OG  SER A 503     -10.473  29.805   4.009  1.00 10.00      A   
ATOM   4755  HG  SER A 503     -11.116  30.362   4.470  1.00 10.00      A   
ATOM   4756  C   SER A 503      -9.797  26.275   3.628  1.00 10.00      A   
ATOM   4757  O   SER A 503     -10.609  25.347   3.665  1.00 10.00      A   
ATOM   4758  N   LYS A 504      -8.739  26.273   2.823  1.00 10.00      A   
ATOM   4759  HN  LYS A 504      -8.102  27.020   2.865  1.00 10.00      A   
ATOM   4760  CA  LYS A 504      -8.488  25.178   1.896  1.00 10.00      A   
ATOM   4761  CB  LYS A 504      -7.433  25.579   0.863  1.00 10.00      A   
ATOM   4762  CG  LYS A 504      -7.420  24.704  -0.378  1.00 10.00      A   
ATOM   4763  CD  LYS A 504      -8.733  24.814  -1.134  1.00 10.00      A   
ATOM   4764  CE  LYS A 504      -8.664  24.117  -2.481  1.00 10.00      A   
ATOM   4765  NZ  LYS A 504      -9.868  24.401  -3.299  1.00 10.00      A   
ATOM   4766  HZ1 LYS A 504      -9.683  24.183  -4.300  1.00 10.00      A   
ATOM   4767  HZ2 LYS A 504     -10.131  25.406  -3.215  1.00 10.00      A   
ATOM   4768  HZ3 LYS A 504     -10.663  23.821  -2.973  1.00 10.00      A   
ATOM   4769  C   LYS A 504      -8.036  23.934   2.652  1.00 10.00      A   
ATOM   4770  O   LYS A 504      -8.250  22.802   2.203  1.00 10.00      A   
ATOM   4771  N   LEU A 505      -7.431  24.157   3.812  1.00 10.00      A   
ATOM   4772  HN  LEU A 505      -7.301  25.081   4.110  1.00 10.00      A   
ATOM   4773  CA  LEU A 505      -6.945  23.074   4.648  1.00 10.00      A   
ATOM   4774  CB  LEU A 505      -6.114  23.619   5.808  1.00 10.00      A   
ATOM   4775  CG  LEU A 505      -4.643  23.897   5.507  1.00 10.00      A   
ATOM   4776  CD1 LEU A 505      -4.063  24.872   6.518  1.00 10.00      A   
ATOM   4777  CD2 LEU A 505      -3.849  22.602   5.498  1.00 10.00      A   
ATOM   4778  C   LEU A 505      -8.086  22.208   5.169  1.00 10.00      A   
ATOM   4779  O   LEU A 505      -7.893  21.030   5.451  1.00 10.00      A   
ATOM   4780  N   GLU A 506      -9.276  22.787   5.287  1.00 10.00      A   
ATOM   4781  HN  GLU A 506      -9.374  23.734   5.057  1.00 10.00      A   
ATOM   4782  CA  GLU A 506     -10.436  22.040   5.766  1.00 10.00      A   
ATOM   4783  CB  GLU A 506     -11.597  22.978   6.113  1.00 10.00      A   
ATOM   4784  CG  GLU A 506     -11.387  23.794   7.379  1.00 10.00      A   
ATOM   4785  CD  GLU A 506     -12.630  24.555   7.791  1.00 10.00      A   
ATOM   4786  OE1 GLU A 506     -13.156  25.331   6.964  1.00 10.00      A   
ATOM   4787  OE2 GLU A 506     -13.083  24.389   8.942  1.00 10.00      A   
ATOM   4788  C   GLU A 506     -10.880  21.006   4.736  1.00 10.00      A   
ATOM   4789  O   GLU A 506     -11.367  19.934   5.087  1.00 10.00      A   
ATOM   4790  N   THR A 507     -10.705  21.336   3.462  1.00 10.00      A   
ATOM   4791  HN  THR A 507     -10.321  22.210   3.241  1.00 10.00      A   
ATOM   4792  CA  THR A 507     -11.081  20.436   2.379  1.00 10.00      A   
ATOM   4793  CB  THR A 507     -11.346  21.218   1.081  1.00 10.00      A   
ATOM   4794  OG1 THR A 507     -10.712  22.506   1.166  1.00 10.00      A   
ATOM   4795  HG1 THR A 507      -9.758  22.390   1.255  1.00 10.00      A   
ATOM   4796  CG2 THR A 507     -12.843  21.404   0.876  1.00 10.00      A   
ATOM   4797  C   THR A 507      -9.995  19.398   2.125  1.00 10.00      A   
ATOM   4798  O   THR A 507     -10.240  18.360   1.505  1.00 10.00      A   
ATOM   4799  N   MET A 508      -8.799  19.683   2.613  1.00 10.00      A   
ATOM   4800  HN  MET A 508      -8.674  20.512   3.116  1.00 10.00      A   
ATOM   4801  CA  MET A 508      -7.672  18.785   2.441  1.00 10.00      A   
ATOM   4802  CB  MET A 508      -6.364  19.575   2.380  1.00 10.00      A   
ATOM   4803  CG  MET A 508      -6.110  20.283   1.059  1.00 10.00      A   
ATOM   4804  SD  MET A 508      -4.513  21.124   1.029  1.00 10.00      A   
ATOM   4805  CE  MET A 508      -3.412  19.766   1.425  1.00 10.00      A   
ATOM   4806  C   MET A 508      -7.610  17.778   3.582  1.00 10.00      A   
ATOM   4807  O   MET A 508      -8.052  18.059   4.690  1.00 10.00      A   
ATOM   4808  N   ARG A 509      -7.044  16.615   3.306  1.00 10.00      A   
ATOM   4809  HN  ARG A 509      -6.680  16.468   2.407  1.00 10.00      A   
ATOM   4810  CA  ARG A 509      -6.922  15.563   4.303  1.00 10.00      A   
ATOM   4811  CB  ARG A 509      -6.795  14.185   3.641  1.00 10.00      A   
ATOM   4812  CG  ARG A 509      -6.625  13.042   4.634  1.00 10.00      A   
ATOM   4813  CD  ARG A 509      -5.885  11.861   4.022  1.00 10.00      A   
ATOM   4814  NE  ARG A 509      -6.673  11.191   2.989  1.00 10.00      A   
ATOM   4815  HE  ARG A 509      -7.587  11.529   2.830  1.00 10.00      A   
ATOM   4816  CZ  ARG A 509      -6.224  10.172   2.248  1.00 10.00      A   
ATOM   4817  NH1 ARG A 509      -4.996   9.697   2.405  1.00 10.00      A   
ATOM   4818 HH11 ARG A 509      -4.354  10.109   3.117  1.00 10.00      A   
ATOM   4819 HH12 ARG A 509      -4.665   8.896   1.802  1.00 10.00      A   
ATOM   4820  NH2 ARG A 509      -7.017   9.611   1.352  1.00 10.00      A   
ATOM   4821 HH21 ARG A 509      -7.994   9.950   1.217  1.00 10.00      A   
ATOM   4822 HH22 ARG A 509      -6.655   8.814   0.766  1.00 10.00      A   
ATOM   4823  C   ARG A 509      -5.718  15.807   5.195  1.00 10.00      A   
ATOM   4824  O   ARG A 509      -5.840  15.828   6.418  1.00 10.00      A   
ATOM   4825  N   SER A 510      -4.560  15.991   4.571  1.00 10.00      A   
ATOM   4826  HN  SER A 510      -4.534  15.974   3.594  1.00 10.00      A   
ATOM   4827  CA  SER A 510      -3.326  16.213   5.303  1.00 10.00      A   
ATOM   4828  CB  SER A 510      -2.733  14.865   5.722  1.00 10.00      A   
ATOM   4829  OG  SER A 510      -3.206  13.823   4.877  1.00 10.00      A   
ATOM   4830  HG  SER A 510      -2.571  13.099   4.871  1.00 10.00      A   
ATOM   4831  C   SER A 510      -2.310  17.006   4.476  1.00 10.00      A   
ATOM   4832  O   SER A 510      -2.156  16.783   3.269  1.00 10.00      A   
ATOM   4833  N   LEU A 511      -1.649  17.950   5.130  1.00 10.00      A   
ATOM   4834  HN  LEU A 511      -1.861  18.111   6.077  1.00 10.00      A   
ATOM   4835  CA  LEU A 511      -0.632  18.767   4.490  1.00 10.00      A   
ATOM   4836  CB  LEU A 511      -1.065  20.237   4.449  1.00 10.00      A   
ATOM   4837  CG  LEU A 511      -0.032  21.238   3.914  1.00 10.00      A   
ATOM   4838  CD1 LEU A 511       0.344  20.915   2.478  1.00 10.00      A   
ATOM   4839  CD2 LEU A 511      -0.556  22.662   4.019  1.00 10.00      A   
ATOM   4840  C   LEU A 511       0.678  18.639   5.252  1.00 10.00      A   
ATOM   4841  O   LEU A 511       0.742  18.954   6.440  1.00 10.00      A   
ATOM   4842  N   TRP A 512       1.711  18.167   4.571  1.00 10.00      A   
ATOM   4843  HN  TRP A 512       1.594  17.935   3.622  1.00 10.00      A   
ATOM   4844  CA  TRP A 512       3.017  17.992   5.186  1.00 10.00      A   
ATOM   4845  CB  TRP A 512       3.481  16.539   5.041  1.00 10.00      A   
ATOM   4846  CG  TRP A 512       4.683  16.207   5.871  1.00 10.00      A   
ATOM   4847  CD1 TRP A 512       5.984  16.482   5.579  1.00 10.00      A   
ATOM   4848  CD2 TRP A 512       4.692  15.532   7.135  1.00 10.00      A   
ATOM   4849  NE1 TRP A 512       6.802  16.029   6.581  1.00 10.00      A   
ATOM   4850  HE1 TRP A 512       7.782  16.116   6.602  1.00 10.00      A   
ATOM   4851  CE2 TRP A 512       6.035  15.442   7.548  1.00 10.00      A   
ATOM   4852  CE3 TRP A 512       3.697  15.001   7.958  1.00 10.00      A   
ATOM   4853  CZ2 TRP A 512       6.408  14.841   8.746  1.00 10.00      A   
ATOM   4854  CZ3 TRP A 512       4.069  14.405   9.148  1.00 10.00      A   
ATOM   4855  CH2 TRP A 512       5.412  14.330   9.530  1.00 10.00      A   
ATOM   4856  C   TRP A 512       4.037  18.935   4.558  1.00 10.00      A   
ATOM   4857  O   TRP A 512       4.241  18.926   3.342  1.00 10.00      A   
ATOM   4858  N   MET A 513       4.667  19.756   5.388  1.00 10.00      A   
ATOM   4859  HN  MET A 513       4.447  19.733   6.348  1.00 10.00      A   
ATOM   4860  CA  MET A 513       5.665  20.700   4.914  1.00 10.00      A   
ATOM   4861  CB  MET A 513       5.127  22.134   5.010  1.00 10.00      A   
ATOM   4862  CG  MET A 513       3.830  22.373   4.251  1.00 10.00      A   
ATOM   4863  SD  MET A 513       3.127  24.008   4.555  1.00 10.00      A   
ATOM   4864  CE  MET A 513       4.343  25.056   3.762  1.00 10.00      A   
ATOM   4865  C   MET A 513       6.956  20.571   5.725  1.00 10.00      A   
ATOM   4866  O   MET A 513       6.961  20.789   6.938  1.00 10.00      A   
ATOM   4867  N   SER A 514       8.039  20.191   5.062  1.00 10.00      A   
ATOM   4868  HN  SER A 514       7.970  20.003   4.097  1.00 10.00      A   
ATOM   4869  CA  SER A 514       9.333  20.047   5.724  1.00 10.00      A   
ATOM   4870  CB  SER A 514       9.737  18.577   5.815  1.00 10.00      A   
ATOM   4871  OG  SER A 514       8.786  17.847   6.562  1.00 10.00      A   
ATOM   4872  HG  SER A 514       8.012  18.400   6.720  1.00 10.00      A   
ATOM   4873  C   SER A 514      10.405  20.847   4.992  1.00 10.00      A   
ATOM   4874  O   SER A 514      10.338  21.010   3.771  1.00 10.00      A   
ATOM   4875  N   SER A 515      11.377  21.351   5.745  1.00 10.00      A   
ATOM   4876  HN  SER A 515      11.362  21.180   6.713  1.00 10.00      A   
ATOM   4877  CA  SER A 515      12.475  22.143   5.186  1.00 10.00      A   
ATOM   4878  CB  SER A 515      13.383  21.272   4.310  1.00 10.00      A   
ATOM   4879  OG  SER A 515      13.545  19.978   4.871  1.00 10.00      A   
ATOM   4880  HG  SER A 515      14.218  19.499   4.375  1.00 10.00      A   
ATOM   4881  C   SER A 515      11.948  23.340   4.396  1.00 10.00      A   
ATOM   4882  O   SER A 515      12.472  23.693   3.338  1.00 10.00      A   
ATOM   4883  N   CYS A 516      10.895  23.951   4.913  1.00 10.00      A   
ATOM   4884  HN  CYS A 516      10.516  23.620   5.755  1.00 10.00      A   
ATOM   4885  CA  CYS A 516      10.292  25.105   4.267  1.00 10.00      A   
ATOM   4886  CB  CYS A 516       8.775  24.927   4.182  1.00 10.00      A   
ATOM   4887  SG  CYS A 516       8.258  23.367   3.426  1.00 10.00      A   
ATOM   4888  HG  CYS A 516       9.269  22.509   3.525  1.00 10.00      A   
ATOM   4889  C   CYS A 516      10.656  26.385   5.010  1.00 10.00      A   
ATOM   4890  O   CYS A 516      11.570  26.390   5.833  1.00 10.00      A   
ATOM   4891  N   SER A 517       9.954  27.468   4.720  1.00 10.00      A   
ATOM   4892  HN  SER A 517       9.234  27.419   4.049  1.00 10.00      A   
ATOM   4893  CA  SER A 517      10.228  28.738   5.373  1.00 10.00      A   
ATOM   4894  CB  SER A 517      10.623  29.780   4.324  1.00 10.00      A   
ATOM   4895  OG  SER A 517      11.474  29.192   3.356  1.00 10.00      A   
ATOM   4896  HG  SER A 517      11.474  28.238   3.488  1.00 10.00      A   
ATOM   4897  C   SER A 517       9.032  29.212   6.196  1.00 10.00      A   
ATOM   4898  O   SER A 517       8.750  30.411   6.275  1.00 10.00      A   
ATOM   4899  N   VAL A 518       8.352  28.264   6.830  1.00 10.00      A   
ATOM   4900  HN  VAL A 518       8.659  27.332   6.772  1.00 10.00      A   
ATOM   4901  CA  VAL A 518       7.183  28.573   7.642  1.00 10.00      A   
ATOM   4902  CB  VAL A 518       6.224  27.364   7.743  1.00 10.00      A   
ATOM   4903  CG1 VAL A 518       4.875  27.788   8.309  1.00 10.00      A   
ATOM   4904  CG2 VAL A 518       6.051  26.697   6.386  1.00 10.00      A   
ATOM   4905  C   VAL A 518       7.616  28.983   9.043  1.00 10.00      A   
ATOM   4906  O   VAL A 518       8.233  28.196   9.762  1.00 10.00      A   
ATOM   4907  N   SER A 519       7.303  30.213   9.422  1.00 10.00      A   
ATOM   4908  HN  SER A 519       6.804  30.795   8.806  1.00 10.00      A   
ATOM   4909  CA  SER A 519       7.674  30.720  10.735  1.00 10.00      A   
ATOM   4910  CB  SER A 519       7.551  32.244  10.767  1.00 10.00      A   
ATOM   4911  OG  SER A 519       6.236  32.655  10.439  1.00 10.00      A   
ATOM   4912  HG  SER A 519       6.053  32.440   9.507  1.00 10.00      A   
ATOM   4913  C   SER A 519       6.836  30.081  11.845  1.00 10.00      A   
ATOM   4914  O   SER A 519       5.675  29.707  11.636  1.00 10.00      A   
ATOM   4915  N   PHE A 520       7.437  29.943  13.023  1.00 10.00      A   
ATOM   4916  HN  PHE A 520       8.371  30.234  13.119  1.00 10.00      A   
ATOM   4917  CA  PHE A 520       6.753  29.361  14.173  1.00 10.00      A   
ATOM   4918  CB  PHE A 520       7.712  29.243  15.363  1.00 10.00      A   
ATOM   4919  CG  PHE A 520       7.084  28.695  16.617  1.00 10.00      A   
ATOM   4920  CD1 PHE A 520       6.457  27.457  16.613  1.00 10.00      A   
ATOM   4921  CD2 PHE A 520       7.125  29.416  17.800  1.00 10.00      A   
ATOM   4922  CE1 PHE A 520       5.885  26.948  17.765  1.00 10.00      A   
ATOM   4923  CE2 PHE A 520       6.556  28.914  18.955  1.00 10.00      A   
ATOM   4924  CZ  PHE A 520       5.934  27.679  18.938  1.00 10.00      A   
ATOM   4925  C   PHE A 520       5.529  30.188  14.552  1.00 10.00      A   
ATOM   4926  O   PHE A 520       4.504  29.645  14.968  1.00 10.00      A   
ATOM   4927  N   GLY A 521       5.639  31.503  14.392  1.00 10.00      A   
ATOM   4928  HN  GLY A 521       6.483  31.880  14.050  1.00 10.00      A   
ATOM   4929  CA  GLY A 521       4.534  32.386  14.713  1.00 10.00      A   
ATOM   4930  C   GLY A 521       3.312  32.102  13.869  1.00 10.00      A   
ATOM   4931  O   GLY A 521       2.196  32.016  14.385  1.00 10.00      A   
ATOM   4932  N   ALA A 522       3.527  31.920  12.572  1.00 10.00      A   
ATOM   4933  HN  ALA A 522       4.443  31.976  12.226  1.00 10.00      A   
ATOM   4934  CA  ALA A 522       2.438  31.634  11.648  1.00 10.00      A   
ATOM   4935  CB  ALA A 522       2.941  31.631  10.219  1.00 10.00      A   
ATOM   4936  C   ALA A 522       1.789  30.300  11.988  1.00 10.00      A   
ATOM   4937  O   ALA A 522       0.570  30.144  11.878  1.00 10.00      A   
ATOM   4938  N   CYS A 523       2.608  29.344  12.413  1.00 10.00      A   
ATOM   4939  HN  CYS A 523       3.569  29.532  12.471  1.00 10.00      A   
ATOM   4940  CA  CYS A 523       2.116  28.024  12.786  1.00 10.00      A   
ATOM   4941  CB  CYS A 523       3.283  27.109  13.171  1.00 10.00      A   
ATOM   4942  SG  CYS A 523       4.539  26.905  11.883  1.00 10.00      A   
ATOM   4943  HG  CYS A 523       5.033  28.104  11.593  1.00 10.00      A   
ATOM   4944  C   CYS A 523       1.128  28.138  13.944  1.00 10.00      A   
ATOM   4945  O   CYS A 523       0.134  27.415  14.002  1.00 10.00      A   
ATOM   4946  N   LYS A 524       1.411  29.057  14.861  1.00 10.00      A   
ATOM   4947  HN  LYS A 524       2.224  29.596  14.761  1.00 10.00      A   
ATOM   4948  CA  LYS A 524       0.547  29.281  16.011  1.00 10.00      A   
ATOM   4949  CB  LYS A 524       1.272  30.093  17.087  1.00 10.00      A   
ATOM   4950  CG  LYS A 524       2.542  29.452  17.616  1.00 10.00      A   
ATOM   4951  CD  LYS A 524       3.005  30.125  18.898  1.00 10.00      A   
ATOM   4952  CE  LYS A 524       3.353  31.587  18.669  1.00 10.00      A   
ATOM   4953  NZ  LYS A 524       3.670  32.282  19.943  1.00 10.00      A   
ATOM   4954  HZ1 LYS A 524       2.810  32.383  20.519  1.00 10.00      A   
ATOM   4955  HZ2 LYS A 524       4.056  33.233  19.750  1.00 10.00      A   
ATOM   4956  HZ3 LYS A 524       4.374  31.741  20.484  1.00 10.00      A   
ATOM   4957  C   LYS A 524      -0.720  30.012  15.586  1.00 10.00      A   
ATOM   4958  O   LYS A 524      -1.824  29.639  15.986  1.00 10.00      A   
ATOM   4959  N   LEU A 525      -0.551  31.051  14.769  1.00 10.00      A   
ATOM   4960  HN  LEU A 525       0.361  31.301  14.492  1.00 10.00      A   
ATOM   4961  CA  LEU A 525      -1.674  31.840  14.285  1.00 10.00      A   
ATOM   4962  CB  LEU A 525      -1.185  32.979  13.387  1.00 10.00      A   
ATOM   4963  CG  LEU A 525      -2.271  33.864  12.771  1.00 10.00      A   
ATOM   4964  CD1 LEU A 525      -3.003  34.658  13.845  1.00 10.00      A   
ATOM   4965  CD2 LEU A 525      -1.685  34.784  11.711  1.00 10.00      A   
ATOM   4966  C   LEU A 525      -2.676  30.973  13.531  1.00 10.00      A   
ATOM   4967  O   LEU A 525      -3.885  31.114  13.708  1.00 10.00      A   
ATOM   4968  N   LEU A 526      -2.164  30.072  12.701  1.00 10.00      A   
ATOM   4969  HN  LEU A 526      -1.188  30.014  12.603  1.00 10.00      A   
ATOM   4970  CA  LEU A 526      -3.009  29.179  11.920  1.00 10.00      A   
ATOM   4971  CB  LEU A 526      -2.155  28.327  10.980  1.00 10.00      A   
ATOM   4972  CG  LEU A 526      -2.908  27.507   9.934  1.00 10.00      A   
ATOM   4973  CD1 LEU A 526      -3.680  28.417   8.992  1.00 10.00      A   
ATOM   4974  CD2 LEU A 526      -1.944  26.626   9.158  1.00 10.00      A   
ATOM   4975  C   LEU A 526      -3.860  28.290  12.827  1.00 10.00      A   
ATOM   4976  O   LEU A 526      -5.053  28.094  12.580  1.00 10.00      A   
ATOM   4977  N   GLY A 527      -3.244  27.784  13.892  1.00 10.00      A   
ATOM   4978  HN  GLY A 527      -2.301  28.001  14.045  1.00 10.00      A   
ATOM   4979  CA  GLY A 527      -3.948  26.925  14.829  1.00 10.00      A   
ATOM   4980  C   GLY A 527      -4.951  27.689  15.675  1.00 10.00      A   
ATOM   4981  O   GLY A 527      -5.929  27.123  16.163  1.00 10.00      A   
ATOM   4982  N   GLN A 528      -4.696  28.975  15.863  1.00 10.00      A   
ATOM   4983  HN  GLN A 528      -3.887  29.362  15.471  1.00 10.00      A   
ATOM   4984  CA  GLN A 528      -5.584  29.823  16.639  1.00 10.00      A   
ATOM   4985  CB  GLN A 528      -4.821  31.010  17.236  1.00 10.00      A   
ATOM   4986  CG  GLN A 528      -3.996  30.653  18.461  1.00 10.00      A   
ATOM   4987  CD  GLN A 528      -4.855  30.197  19.626  1.00 10.00      A   
ATOM   4988  OE1 GLN A 528      -5.979  30.661  19.801  1.00 10.00      A   
ATOM   4989  NE2 GLN A 528      -4.336  29.275  20.419  1.00 10.00      A   
ATOM   4990 HE21 GLN A 528      -3.437  28.939  20.213  1.00 10.00      A   
ATOM   4991 HE22 GLN A 528      -4.871  28.959  21.181  1.00 10.00      A   
ATOM   4992  C   GLN A 528      -6.744  30.307  15.778  1.00 10.00      A   
ATOM   4993  O   GLN A 528      -7.843  30.556  16.275  1.00 10.00      A   
ATOM   4994  N   LYS A 529      -6.493  30.429  14.482  1.00 10.00      A   
ATOM   4995  HN  LYS A 529      -5.594  30.219  14.148  1.00 10.00      A   
ATOM   4996  CA  LYS A 529      -7.510  30.872  13.543  1.00 10.00      A   
ATOM   4997  CB  LYS A 529      -6.853  31.424  12.274  1.00 10.00      A   
ATOM   4998  CG  LYS A 529      -7.831  31.984  11.256  1.00 10.00      A   
ATOM   4999  CD  LYS A 529      -7.103  32.624  10.088  1.00 10.00      A   
ATOM   5000  CE  LYS A 529      -8.058  33.410   9.205  1.00 10.00      A   
ATOM   5001  NZ  LYS A 529      -8.728  34.500   9.959  1.00 10.00      A   
ATOM   5002  HZ1 LYS A 529      -9.266  34.106  10.755  1.00 10.00      A   
ATOM   5003  HZ2 LYS A 529      -9.382  35.016   9.341  1.00 10.00      A   
ATOM   5004  HZ3 LYS A 529      -8.023  35.164  10.332  1.00 10.00      A   
ATOM   5005  C   LYS A 529      -8.449  29.724  13.190  1.00 10.00      A   
ATOM   5006  O   LYS A 529      -9.668  29.892  13.162  1.00 10.00      A   
ATOM   5007  N   MET A 530      -7.875  28.555  12.929  1.00 10.00      A   
ATOM   5008  HN  MET A 530      -6.896  28.475  12.985  1.00 10.00      A   
ATOM   5009  CA  MET A 530      -8.660  27.384  12.572  1.00 10.00      A   
ATOM   5010  CB  MET A 530      -8.318  26.915  11.156  1.00 10.00      A   
ATOM   5011  CG  MET A 530      -8.403  28.000  10.096  1.00 10.00      A   
ATOM   5012  SD  MET A 530     -10.060  28.688   9.920  1.00 10.00      A   
ATOM   5013  CE  MET A 530     -10.879  27.371   9.026  1.00 10.00      A   
ATOM   5014  C   MET A 530      -8.431  26.255  13.572  1.00 10.00      A   
ATOM   5015  O   MET A 530      -7.544  25.425  13.391  1.00 10.00      A   
ATOM   5016  N   PRO A 531      -9.249  26.203  14.637  1.00 10.00      A   
ATOM   5017  CA  PRO A 531      -9.134  25.181  15.690  1.00 10.00      A   
ATOM   5018  CB  PRO A 531     -10.039  25.719  16.800  1.00 10.00      A   
ATOM   5019  CG  PRO A 531     -11.055  26.539  16.084  1.00 10.00      A   
ATOM   5020  CD  PRO A 531     -10.351  27.144  14.902  1.00 10.00      A   
ATOM   5021  C   PRO A 531      -9.612  23.801  15.233  1.00 10.00      A   
ATOM   5022  O   PRO A 531      -9.635  22.847  16.013  1.00 10.00      A   
ATOM   5023  N   LYS A 532     -10.007  23.701  13.970  1.00 10.00      A   
ATOM   5024  HN  LYS A 532      -9.981  24.498  13.401  1.00 10.00      A   
ATOM   5025  CA  LYS A 532     -10.471  22.440  13.409  1.00 10.00      A   
ATOM   5026  CB  LYS A 532     -11.536  22.685  12.338  1.00 10.00      A   
ATOM   5027  CG  LYS A 532     -12.683  23.584  12.764  1.00 10.00      A   
ATOM   5028  CD  LYS A 532     -13.934  23.276  11.954  1.00 10.00      A   
ATOM   5029  CE  LYS A 532     -14.889  24.453  11.923  1.00 10.00      A   
ATOM   5030  NZ  LYS A 532     -14.461  25.496  10.954  1.00 10.00      A   
ATOM   5031  HZ1 LYS A 532     -13.995  25.050  10.127  1.00 10.00      A   
ATOM   5032  HZ2 LYS A 532     -13.796  26.156  11.401  1.00 10.00      A   
ATOM   5033  HZ3 LYS A 532     -15.288  26.034  10.620  1.00 10.00      A   
ATOM   5034  C   LYS A 532      -9.298  21.698  12.782  1.00 10.00      A   
ATOM   5035  O   LYS A 532      -9.407  20.533  12.399  1.00 10.00      A   
ATOM   5036  N   LEU A 533      -8.173  22.387  12.682  1.00 10.00      A   
ATOM   5037  HN  LEU A 533      -8.137  23.299  13.036  1.00 10.00      A   
ATOM   5038  CA  LEU A 533      -6.980  21.812  12.091  1.00 10.00      A   
ATOM   5039  CB  LEU A 533      -6.426  22.738  11.009  1.00 10.00      A   
ATOM   5040  CG  LEU A 533      -7.432  23.266   9.987  1.00 10.00      A   
ATOM   5041  CD1 LEU A 533      -6.818  24.389   9.168  1.00 10.00      A   
ATOM   5042  CD2 LEU A 533      -7.923  22.144   9.087  1.00 10.00      A   
ATOM   5043  C   LEU A 533      -5.925  21.582  13.158  1.00 10.00      A   
ATOM   5044  O   LEU A 533      -5.662  22.459  13.980  1.00 10.00      A   
ATOM   5045  N   ASN A 534      -5.323  20.404  13.141  1.00 10.00      A   
ATOM   5046  HN  ASN A 534      -5.569  19.746  12.449  1.00 10.00      A   
ATOM   5047  CA  ASN A 534      -4.296  20.061  14.106  1.00 10.00      A   
ATOM   5048  CB  ASN A 534      -4.366  18.574  14.452  1.00 10.00      A   
ATOM   5049  CG  ASN A 534      -5.184  18.287  15.692  1.00 10.00      A   
ATOM   5050  OD1 ASN A 534      -5.906  19.147  16.188  1.00 10.00      A   
ATOM   5051  ND2 ASN A 534      -5.088  17.067  16.195  1.00 10.00      A   
ATOM   5052 HD21 ASN A 534      -4.495  16.420  15.744  1.00 10.00      A   
ATOM   5053 HD22 ASN A 534      -5.628  16.850  16.986  1.00 10.00      A   
ATOM   5054  C   ASN A 534      -2.926  20.386  13.538  1.00 10.00      A   
ATOM   5055  O   ASN A 534      -2.380  19.620  12.745  1.00 10.00      A   
ATOM   5056  N   VAL A 535      -2.390  21.533  13.925  1.00 10.00      A   
ATOM   5057  HN  VAL A 535      -2.890  22.108  14.548  1.00 10.00      A   
ATOM   5058  CA  VAL A 535      -1.080  21.958  13.459  1.00 10.00      A   
ATOM   5059  CB  VAL A 535      -0.950  23.497  13.456  1.00 10.00      A   
ATOM   5060  CG1 VAL A 535       0.337  23.927  12.771  1.00 10.00      A   
ATOM   5061  CG2 VAL A 535      -2.155  24.132  12.775  1.00 10.00      A   
ATOM   5062  C   VAL A 535       0.002  21.348  14.345  1.00 10.00      A   
ATOM   5063  O   VAL A 535       0.320  21.882  15.408  1.00 10.00      A   
ATOM   5064  N   GLU A 536       0.531  20.213  13.914  1.00 10.00      A   
ATOM   5065  HN  GLU A 536       0.217  19.835  13.057  1.00 10.00      A   
ATOM   5066  CA  GLU A 536       1.568  19.513  14.657  1.00 10.00      A   
ATOM   5067  CB  GLU A 536       1.377  18.000  14.551  1.00 10.00      A   
ATOM   5068  CG  GLU A 536       0.222  17.452  15.373  1.00 10.00      A   
ATOM   5069  CD  GLU A 536       0.246  15.940  15.462  1.00 10.00      A   
ATOM   5070  OE1 GLU A 536       1.317  15.344  15.224  1.00 10.00      A   
ATOM   5071  OE2 GLU A 536      -0.803  15.339  15.780  1.00 10.00      A   
ATOM   5072  C   GLU A 536       2.956  19.907  14.170  1.00 10.00      A   
ATOM   5073  O   GLU A 536       3.375  19.540  13.068  1.00 10.00      A   
ATOM   5074  N   VAL A 537       3.658  20.671  14.987  1.00 10.00      A   
ATOM   5075  HN  VAL A 537       3.262  20.946  15.845  1.00 10.00      A   
ATOM   5076  CA  VAL A 537       5.002  21.112  14.653  1.00 10.00      A   
ATOM   5077  CB  VAL A 537       5.318  22.475  15.308  1.00 10.00      A   
ATOM   5078  CG1 VAL A 537       6.760  22.883  15.044  1.00 10.00      A   
ATOM   5079  CG2 VAL A 537       4.360  23.542  14.805  1.00 10.00      A   
ATOM   5080  C   VAL A 537       6.019  20.081  15.127  1.00 10.00      A   
ATOM   5081  O   VAL A 537       6.085  19.769  16.317  1.00 10.00      A   
ATOM   5082  N   ILE A 538       6.777  19.531  14.191  1.00 10.00      A   
ATOM   5083  HN  ILE A 538       6.660  19.809  13.254  1.00 10.00      A   
ATOM   5084  CA  ILE A 538       7.801  18.548  14.519  1.00 10.00      A   
ATOM   5085  CB  ILE A 538       7.701  17.275  13.647  1.00 10.00      A   
ATOM   5086  CG1 ILE A 538       6.318  16.633  13.775  1.00 10.00      A   
ATOM   5087  CG2 ILE A 538       8.782  16.275  14.036  1.00 10.00      A   
ATOM   5088  CD1 ILE A 538       6.084  15.492  12.808  1.00 10.00      A   
ATOM   5089  C   ILE A 538       9.171  19.183  14.333  1.00 10.00      A   
ATOM   5090  O   ILE A 538       9.640  19.358  13.204  1.00 10.00      A   
ATOM   5091  N   ASP A 539       9.799  19.532  15.442  1.00 10.00      A   
ATOM   5092  HN  ASP A 539       9.378  19.339  16.307  1.00 10.00      A   
ATOM   5093  CA  ASP A 539      11.108  20.169  15.421  1.00 10.00      A   
ATOM   5094  CB  ASP A 539      10.965  21.645  15.794  1.00 10.00      A   
ATOM   5095  CG  ASP A 539      12.205  22.445  15.479  1.00 10.00      A   
ATOM   5096  OD1 ASP A 539      12.262  23.058  14.387  1.00 10.00      A   
ATOM   5097  OD2 ASP A 539      13.124  22.467  16.318  1.00 10.00      A   
ATOM   5098  C   ASP A 539      12.052  19.474  16.390  1.00 10.00      A   
ATOM   5099  O   ASP A 539      11.715  19.268  17.555  1.00 10.00      A   
ATOM   5100  N   GLU A 540      13.233  19.106  15.906  1.00 10.00      A   
ATOM   5101  HN  GLU A 540      13.446  19.296  14.958  1.00 10.00      A   
ATOM   5102  CA  GLU A 540      14.218  18.411  16.729  1.00 10.00      A   
ATOM   5103  CB  GLU A 540      14.959  17.367  15.895  1.00 10.00      A   
ATOM   5104  CG  GLU A 540      14.059  16.365  15.195  1.00 10.00      A   
ATOM   5105  CD  GLU A 540      14.849  15.421  14.317  1.00 10.00      A   
ATOM   5106  OE1 GLU A 540      14.919  15.655  13.091  1.00 10.00      A   
ATOM   5107  OE2 GLU A 540      15.417  14.452  14.854  1.00 10.00      A   
ATOM   5108  C   GLU A 540      15.235  19.362  17.359  1.00 10.00      A   
ATOM   5109  O   GLU A 540      16.237  18.922  17.924  1.00 10.00      A   
ATOM   5110  N   ARG A 541      14.986  20.660  17.276  1.00 10.00      A   
ATOM   5111  HN  ARG A 541      14.163  20.972  16.834  1.00 10.00      A   
ATOM   5112  CA  ARG A 541      15.905  21.642  17.841  1.00 10.00      A   
ATOM   5113  CB  ARG A 541      16.084  22.830  16.891  1.00 10.00      A   
ATOM   5114  CG  ARG A 541      16.444  22.439  15.465  1.00 10.00      A   
ATOM   5115  CD  ARG A 541      15.551  23.140  14.457  1.00 10.00      A   
ATOM   5116  NE  ARG A 541      15.907  24.545  14.284  1.00 10.00      A   
ATOM   5117  HE  ARG A 541      16.855  24.785  14.411  1.00 10.00      A   
ATOM   5118  CZ  ARG A 541      15.038  25.504  13.966  1.00 10.00      A   
ATOM   5119  NH1 ARG A 541      13.752  25.216  13.794  1.00 10.00      A   
ATOM   5120 HH11 ARG A 541      13.410  24.227  13.915  1.00 10.00      A   
ATOM   5121 HH12 ARG A 541      13.076  25.967  13.537  1.00 10.00      A   
ATOM   5122  NH2 ARG A 541      15.458  26.751  13.809  1.00 10.00      A   
ATOM   5123 HH21 ARG A 541      14.780  27.506  13.562  1.00 10.00      A   
ATOM   5124 HH22 ARG A 541      16.468  26.982  13.927  1.00 10.00      A   
ATOM   5125  C   ARG A 541      15.418  22.119  19.208  1.00 10.00      A   
ATOM   5126  O   ARG A 541      15.889  23.128  19.737  1.00 10.00      A   
ATOM   5127  N   GLY A 542      14.455  21.401  19.765  1.00 10.00      A   
ATOM   5128  HN  GLY A 542      14.082  20.635  19.280  1.00 10.00      A   
ATOM   5129  CA  GLY A 542      13.927  21.756  21.064  1.00 10.00      A   
ATOM   5130  C   GLY A 542      12.689  22.611  20.949  1.00 10.00      A   
ATOM   5131  O   GLY A 542      12.196  22.846  19.844  1.00 10.00      A   
ATOM   5132  N   ALA A 543      12.195  23.083  22.086  1.00 10.00      A   
ATOM   5133  HN  ALA A 543      12.654  22.876  22.928  1.00 10.00      A   
ATOM   5134  CA  ALA A 543      11.000  23.914  22.120  1.00 10.00      A   
ATOM   5135  CB  ALA A 543      10.660  24.289  23.553  1.00 10.00      A   
ATOM   5136  C   ALA A 543      11.175  25.168  21.263  1.00 10.00      A   
ATOM   5137  O   ALA A 543      12.053  25.993  21.522  1.00 10.00      A   
ATOM   5138  N   PRO A 544      10.336  25.323  20.227  1.00 10.00      A   
ATOM   5139  CA  PRO A 544      10.394  26.472  19.318  1.00 10.00      A   
ATOM   5140  CB  PRO A 544       9.392  26.120  18.208  1.00 10.00      A   
ATOM   5141  CG  PRO A 544       9.110  24.664  18.378  1.00 10.00      A   
ATOM   5142  CD  PRO A 544       9.280  24.380  19.841  1.00 10.00      A   
ATOM   5143  C   PRO A 544       9.997  27.776  20.002  1.00 10.00      A   
ATOM   5144  O   PRO A 544      10.270  28.862  19.488  1.00 10.00      A   
ATOM   5145  N   ASP A 545       9.343  27.666  21.158  1.00 10.00      A   
ATOM   5146  HN  ASP A 545       9.124  26.774  21.503  1.00 10.00      A   
ATOM   5147  CA  ASP A 545       8.928  28.843  21.916  1.00 10.00      A   
ATOM   5148  CB  ASP A 545       8.080  28.447  23.126  1.00 10.00      A   
ATOM   5149  CG  ASP A 545       7.685  29.641  23.979  1.00 10.00      A   
ATOM   5150  OD1 ASP A 545       6.629  30.254  23.704  1.00 10.00      A   
ATOM   5151  OD2 ASP A 545       8.419  29.968  24.936  1.00 10.00      A   
ATOM   5152  C   ASP A 545      10.143  29.629  22.382  1.00 10.00      A   
ATOM   5153  O   ASP A 545      10.116  30.858  22.444  1.00 10.00      A   
ATOM   5154  N   SER A 546      11.216  28.904  22.680  1.00 10.00      A   
ATOM   5155  HN  SER A 546      11.169  27.930  22.597  1.00 10.00      A   
ATOM   5156  CA  SER A 546      12.462  29.504  23.138  1.00 10.00      A   
ATOM   5157  CB  SER A 546      13.323  28.430  23.802  1.00 10.00      A   
ATOM   5158  OG  SER A 546      12.627  27.192  23.839  1.00 10.00      A   
ATOM   5159  HG  SER A 546      12.720  26.750  22.982  1.00 10.00      A   
ATOM   5160  C   SER A 546      13.219  30.161  21.981  1.00 10.00      A   
ATOM   5161  O   SER A 546      14.380  30.547  22.120  1.00 10.00      A   
ATOM   5162  N   ARG A 547      12.555  30.270  20.842  1.00 10.00      A   
ATOM   5163  HN  ARG A 547      11.636  29.934  20.795  1.00 10.00      A   
ATOM   5164  CA  ARG A 547      13.124  30.884  19.660  1.00 10.00      A   
ATOM   5165  CB  ARG A 547      13.392  29.822  18.588  1.00 10.00      A   
ATOM   5166  CG  ARG A 547      14.634  28.981  18.834  1.00 10.00      A   
ATOM   5167  CD  ARG A 547      14.944  28.096  17.638  1.00 10.00      A
[truncated: 221,457 more chars]
