# Supplementary material for: Flexibility of intrinsically disordered degrons in AUX/IAA proteins reinforces auxin co-receptor assemblies
Source: Nat Commun. 2020 May 8;11:2277. doi: 10.1038/s41467-020-16147-2 (PMC7210949; doi:10.1038/s41467-020-16147-2)
Supplement: Supplementary file 11 — Supplementary Data 8 [file 41467_2020_16147_MOESM11_ESM.gz › disvis_haddock_files/IAA07/cluster1_2.pdb]

REMARK FILENAME="complex_133w.pdb0"
REMARK ===============================================================
REMARK HADDOCK run for complex
REMARK initial structure: complex_133.pdb
REMARK final NOE weights: unambig 50 amb: 50
REMARK ===============================================================
REMARK            total,bonds,angles,improper,dihe,vdw,elec,air,cdih,coup,rdcs,vean,dani,xpcs,rg
REMARK energies: 20.0667, 0, 0, 0, 0, -79.7205, -388.436, 488.223, 0, 0, 0, 0, 0, 0, 0
REMARK ===============================================================
REMARK            bonds,angles,impropers,dihe,air,cdih,coup,rdcs,vean,dani,xpcs
REMARK rms-dev.: 0,0,0,0,0.965187,0,0, 0, 0, 0, 0
REMARK ===============================================================
REMARK               air,cdih,coup,rdcs,vean,dani,xpcs
REMARK               >0.3,>5,>1,>0,>5,>0.2,>0.2
REMARK violations.: 14, 0, 0, 0, 0, 0, 0
REMARK ===============================================================
REMARK                        CVpartition#,violations,rms
REMARK AIRs cross-validation: 2, 22, 1.91027
REMARK ===============================================================
REMARK NCS energy: 0
REMARK ===============================================================
REMARK Symmetry energy: 0
REMARK ===============================================================
REMARK Desolvation energy: 28.4066
REMARK Internal energy free molecules: -22437.8
REMARK Internal energy complex: -33164.4
REMARK Binding energy: -11166.4
REMARK ===============================================================
REMARK buried surface area: 2500.44
REMARK ===============================================================
REMARK water - chain1: 0 0 0
REMARK water - chain2: 0 0 0
REMARK water - chain3: 0 0 0
REMARK water - chain4: 0 0 0
REMARK water - chain5: 0 0 0
REMARK water - chain6: 0 0 0
REMARK ===============================================================
REMARK water - water: 0 0 0
REMARK ===============================================================
REMARK DATE:10-Dec-2019  16:03:04       created by user: enmr049
REMARK VERSION:1.3U
ATOM      1  N   PHE A   9     -40.557   3.489   3.102  1.00 10.00      A   
ATOM      2  HN  PHE A   9     -40.584   3.985   3.952  1.00 10.00      A   
ATOM      3  CA  PHE A   9     -40.124   2.098   3.114  1.00 10.00      A   
ATOM      4  CB  PHE A   9     -38.785   1.952   2.392  1.00 10.00      A   
ATOM      5  CG  PHE A   9     -38.799   2.416   0.963  1.00 10.00      A   
ATOM      6  CD1 PHE A   9     -37.945   3.423   0.542  1.00 10.00      A   
ATOM      7  CD2 PHE A   9     -39.659   1.843   0.040  1.00 10.00      A   
ATOM      8  CE1 PHE A   9     -37.949   3.847  -0.772  1.00 10.00      A   
ATOM      9  CE2 PHE A   9     -39.668   2.264  -1.274  1.00 10.00      A   
ATOM     10  CZ  PHE A   9     -38.810   3.267  -1.680  1.00 10.00      A   
ATOM     11  C   PHE A   9     -39.994   1.584   4.546  1.00 10.00      A   
ATOM     12  O   PHE A   9     -39.603   2.331   5.446  1.00 10.00      A   
ATOM     13  N   PRO A  10     -40.350   0.312   4.778  1.00 10.00      A   
ATOM     14  CA  PRO A  10     -40.254  -0.310   6.103  1.00 10.00      A   
ATOM     15  CB  PRO A  10     -40.768  -1.735   5.874  1.00 10.00      A   
ATOM     16  CG  PRO A  10     -41.569  -1.654   4.623  1.00 10.00      A   
ATOM     17  CD  PRO A  10     -40.897  -0.615   3.778  1.00 10.00      A   
ATOM     18  C   PRO A  10     -38.810  -0.354   6.602  1.00 10.00      A   
ATOM     19  O   PRO A  10     -37.866  -0.412   5.802  1.00 10.00      A   
ATOM     20  N   GLU A  11     -38.651  -0.348   7.924  1.00 10.00      A   
ATOM     21  HN  GLU A  11     -39.450  -0.331   8.493  1.00 10.00      A   
ATOM     22  CA  GLU A  11     -37.332  -0.372   8.557  1.00 10.00      A   
ATOM     23  CB  GLU A  11     -37.452  -0.461  10.086  1.00 10.00      A   
ATOM     24  CG  GLU A  11     -38.780   0.018  10.662  1.00 10.00      A   
ATOM     25  CD  GLU A  11     -38.946   1.525  10.640  1.00 10.00      A   
ATOM     26  OE1 GLU A  11     -38.119   2.234  11.253  1.00 10.00      A   
ATOM     27  OE2 GLU A  11     -39.918   2.008  10.029  1.00 10.00      A   
ATOM     28  C   GLU A  11     -36.489  -1.537   8.044  1.00 10.00      A   
ATOM     29  O   GLU A  11     -35.300  -1.378   7.752  1.00 10.00      A   
ATOM     30  N   GLU A  12     -37.117  -2.702   7.925  1.00 10.00      A   
ATOM     31  HN  GLU A  12     -38.070  -2.759   8.169  1.00 10.00      A   
ATOM     32  CA  GLU A  12     -36.429  -3.899   7.455  1.00 10.00      A   
ATOM     33  CB  GLU A  12     -37.263  -5.158   7.710  1.00 10.00      A   
ATOM     34  CG  GLU A  12     -38.729  -5.048   7.311  1.00 10.00      A   
ATOM     35  CD  GLU A  12     -39.587  -6.114   7.969  1.00 10.00      A   
ATOM     36  OE1 GLU A  12     -39.304  -6.473   9.130  1.00 10.00      A   
ATOM     37  OE2 GLU A  12     -40.554  -6.589   7.333  1.00 10.00      A   
ATOM     38  C   GLU A  12     -36.016  -3.794   5.988  1.00 10.00      A   
ATOM     39  O   GLU A  12     -34.901  -4.172   5.621  1.00 10.00      A   
ATOM     40  N   VAL A  13     -36.904  -3.260   5.154  1.00 10.00      A   
ATOM     41  HN  VAL A  13     -37.765  -2.957   5.503  1.00 10.00      A   
ATOM     42  CA  VAL A  13     -36.613  -3.111   3.730  1.00 10.00      A   
ATOM     43  CB  VAL A  13     -37.832  -2.591   2.944  1.00 10.00      A   
ATOM     44  CG1 VAL A  13     -37.465  -2.322   1.491  1.00 10.00      A   
ATOM     45  CG2 VAL A  13     -38.972  -3.588   3.026  1.00 10.00      A   
ATOM     46  C   VAL A  13     -35.434  -2.162   3.523  1.00 10.00      A   
ATOM     47  O   VAL A  13     -34.576  -2.398   2.672  1.00 10.00      A   
ATOM     48  N   LEU A  14     -35.389  -1.099   4.319  1.00 10.00      A   
ATOM     49  HN  LEU A  14     -36.099  -0.970   4.984  1.00 10.00      A   
ATOM     50  CA  LEU A  14     -34.318  -0.109   4.229  1.00 10.00      A   
ATOM     51  CB  LEU A  14     -34.573   1.035   5.209  1.00 10.00      A   
ATOM     52  CG  LEU A  14     -35.769   1.928   4.874  1.00 10.00      A   
ATOM     53  CD1 LEU A  14     -36.172   2.764   6.075  1.00 10.00      A   
ATOM     54  CD2 LEU A  14     -35.447   2.818   3.687  1.00 10.00      A   
ATOM     55  C   LEU A  14     -32.948  -0.744   4.459  1.00 10.00      A   
ATOM     56  O   LEU A  14     -31.976  -0.407   3.779  1.00 10.00      A   
ATOM     57  N   GLU A  15     -32.881  -1.676   5.404  1.00 10.00      A   
ATOM     58  HN  GLU A  15     -33.689  -1.900   5.914  1.00 10.00      A   
ATOM     59  CA  GLU A  15     -31.634  -2.375   5.697  1.00 10.00      A   
ATOM     60  CB  GLU A  15     -31.795  -3.310   6.898  1.00 10.00      A   
ATOM     61  CG  GLU A  15     -31.320  -2.715   8.213  1.00 10.00      A   
ATOM     62  CD  GLU A  15     -31.031  -3.773   9.258  1.00 10.00      A   
ATOM     63  OE1 GLU A  15     -31.816  -3.897  10.225  1.00 10.00      A   
ATOM     64  OE2 GLU A  15     -30.019  -4.492   9.116  1.00 10.00      A   
ATOM     65  C   GLU A  15     -31.181  -3.173   4.479  1.00 10.00      A   
ATOM     66  O   GLU A  15     -29.995  -3.225   4.159  1.00 10.00      A   
ATOM     67  N   HIS A  16     -32.139  -3.777   3.789  1.00 10.00      A   
ATOM     68  HN  HIS A  16     -33.071  -3.692   4.086  1.00 10.00      A   
ATOM     69  CA  HIS A  16     -31.841  -4.569   2.605  1.00 10.00      A   
ATOM     70  CB  HIS A  16     -33.058  -5.406   2.203  1.00 10.00      A   
ATOM     71  CG  HIS A  16     -32.718  -6.644   1.428  1.00 10.00      A   
ATOM     72  ND1 HIS A  16     -32.649  -7.876   2.037  1.00 10.00      A   
ATOM     73  CD2 HIS A  16     -32.444  -6.782   0.107  1.00 10.00      A   
ATOM     74  CE1 HIS A  16     -32.337  -8.731   1.080  1.00 10.00      A   
ATOM     75  NE2 HIS A  16     -32.203  -8.116  -0.099  1.00 10.00      A   
ATOM     76  HE2 HIS A  16     -31.960  -8.540  -0.960  1.00 10.00      A   
ATOM     77  C   HIS A  16     -31.401  -3.673   1.449  1.00 10.00      A   
ATOM     78  O   HIS A  16     -30.572  -4.063   0.631  1.00 10.00      A   
ATOM     79  N   VAL A  17     -31.951  -2.466   1.392  1.00 10.00      A   
ATOM     80  HN  VAL A  17     -32.611  -2.207   2.073  1.00 10.00      A   
ATOM     81  CA  VAL A  17     -31.602  -1.521   0.337  1.00 10.00      A   
ATOM     82  CB  VAL A  17     -32.555  -0.301   0.320  1.00 10.00      A   
ATOM     83  CG1 VAL A  17     -32.083   0.742  -0.683  1.00 10.00      A   
ATOM     84  CG2 VAL A  17     -33.978  -0.736  -0.002  1.00 10.00      A   
ATOM     85  C   VAL A  17     -30.157  -1.049   0.503  1.00 10.00      A   
ATOM     86  O   VAL A  17     -29.391  -0.990  -0.461  1.00 10.00      A   
ATOM     87  N   PHE A  18     -29.779  -0.763   1.743  1.00 10.00      A   
ATOM     88  HN  PHE A  18     -30.422  -0.874   2.477  1.00 10.00      A   
ATOM     89  CA  PHE A  18     -28.434  -0.286   2.045  1.00 10.00      A   
ATOM     90  CB  PHE A  18     -28.383   0.359   3.434  1.00 10.00      A   
ATOM     91  CG  PHE A  18     -29.319   1.526   3.612  1.00 10.00      A   
ATOM     92  CD1 PHE A  18     -29.868   1.808   4.853  1.00 10.00      A   
ATOM     93  CD2 PHE A  18     -29.657   2.337   2.539  1.00 10.00      A   
ATOM     94  CE1 PHE A  18     -30.733   2.873   5.023  1.00 10.00      A   
ATOM     95  CE2 PHE A  18     -30.522   3.404   2.702  1.00 10.00      A   
ATOM     96  CZ  PHE A  18     -31.062   3.672   3.945  1.00 10.00      A   
ATOM     97  C   PHE A  18     -27.384  -1.392   1.936  1.00 10.00      A   
ATOM     98  O   PHE A  18     -26.185  -1.121   1.984  1.00 10.00      A   
ATOM     99  N   SER A  19     -27.831  -2.633   1.781  1.00 10.00      A   
ATOM    100  HN  SER A  19     -28.797  -2.795   1.750  1.00 10.00      A   
ATOM    101  CA  SER A  19     -26.913  -3.757   1.668  1.00 10.00      A   
ATOM    102  CB  SER A  19     -27.639  -5.087   1.904  1.00 10.00      A   
ATOM    103  OG  SER A  19     -28.379  -5.489   0.763  1.00 10.00      A   
ATOM    104  HG  SER A  19     -29.221  -5.006   0.728  1.00 10.00      A   
ATOM    105  C   SER A  19     -26.198  -3.753   0.315  1.00 10.00      A   
ATOM    106  O   SER A  19     -25.147  -4.373   0.152  1.00 10.00      A   
ATOM    107  N   PHE A  20     -26.769  -3.036  -0.651  1.00 10.00      A   
ATOM    108  HN  PHE A  20     -27.604  -2.558  -0.460  1.00 10.00      A   
ATOM    109  CA  PHE A  20     -26.188  -2.940  -1.987  1.00 10.00      A   
ATOM    110  CB  PHE A  20     -27.290  -2.900  -3.057  1.00 10.00      A   
ATOM    111  CG  PHE A  20     -28.053  -4.189  -3.199  1.00 10.00      A   
ATOM    112  CD1 PHE A  20     -29.329  -4.327  -2.674  1.00 10.00      A   
ATOM    113  CD2 PHE A  20     -27.488  -5.267  -3.858  1.00 10.00      A   
ATOM    114  CE1 PHE A  20     -30.022  -5.519  -2.806  1.00 10.00      A   
ATOM    115  CE2 PHE A  20     -28.173  -6.458  -3.993  1.00 10.00      A   
ATOM    116  CZ  PHE A  20     -29.442  -6.584  -3.466  1.00 10.00      A   
ATOM    117  C   PHE A  20     -25.302  -1.701  -2.098  1.00 10.00      A   
ATOM    118  O   PHE A  20     -24.805  -1.366  -3.173  1.00 10.00      A   
ATOM    119  N   ILE A  21     -25.117  -1.019  -0.976  1.00 10.00      A   
ATOM    120  HN  ILE A  21     -25.538  -1.338  -0.150  1.00 10.00      A   
ATOM    121  CA  ILE A  21     -24.301   0.185  -0.935  1.00 10.00      A   
ATOM    122  CB  ILE A  21     -25.145   1.439  -0.613  1.00 10.00      A   
ATOM    123  CG1 ILE A  21     -26.456   1.438  -1.413  1.00 10.00      A   
ATOM    124  CG2 ILE A  21     -24.346   2.702  -0.898  1.00 10.00      A   
ATOM    125  CD1 ILE A  21     -27.474   2.452  -0.937  1.00 10.00      A   
ATOM    126  C   ILE A  21     -23.209   0.045   0.116  1.00 10.00      A   
ATOM    127  O   ILE A  21     -23.381   0.456   1.266  1.00 10.00      A   
ATOM    128  N   GLN A  22     -22.097  -0.553  -0.272  1.00 10.00      A   
ATOM    129  HN  GLN A  22     -22.024  -0.877  -1.194  1.00 10.00      A   
ATOM    130  CA  GLN A  22     -20.985  -0.744   0.642  1.00 10.00      A   
ATOM    131  CB  GLN A  22     -20.466  -2.182   0.591  1.00 10.00      A   
ATOM    132  CG  GLN A  22     -21.504  -3.232   0.959  1.00 10.00      A   
ATOM    133  CD  GLN A  22     -22.011  -3.093   2.382  1.00 10.00      A   
ATOM    134  OE1 GLN A  22     -22.996  -2.400   2.642  1.00 10.00      A   
ATOM    135  NE2 GLN A  22     -21.341  -3.752   3.318  1.00 10.00      A   
ATOM    136 HE21 GLN A  22     -20.559  -4.287   3.043  1.00 10.00      A   
ATOM    137 HE22 GLN A  22     -21.653  -3.686   4.240  1.00 10.00      A   
ATOM    138  C   GLN A  22     -19.862   0.243   0.355  1.00 10.00      A   
ATOM    139  O   GLN A  22     -18.835   0.241   1.036  1.00 10.00      A   
ATOM    140  N   LEU A  23     -20.064   1.088  -0.654  1.00 10.00      A   
ATOM    141  HN  LEU A  23     -20.902   1.033  -1.161  1.00 10.00      A   
ATOM    142  CA  LEU A  23     -19.072   2.091  -1.027  1.00 10.00      A   
ATOM    143  CB  LEU A  23     -19.338   2.616  -2.441  1.00 10.00      A   
ATOM    144  CG  LEU A  23     -18.263   3.529  -3.035  1.00 10.00      A   
ATOM    145  CD1 LEU A  23     -16.993   2.744  -3.332  1.00 10.00      A   
ATOM    146  CD2 LEU A  23     -18.773   4.217  -4.290  1.00 10.00      A   
ATOM    147  C   LEU A  23     -19.083   3.243  -0.029  1.00 10.00      A   
ATOM    148  O   LEU A  23     -20.134   3.824   0.238  1.00 10.00      A   
ATOM    149  N   ASP A  24     -17.908   3.569   0.499  1.00 10.00      A   
ATOM    150  HN  ASP A  24     -17.112   3.077   0.209  1.00 10.00      A   
ATOM    151  CA  ASP A  24     -17.751   4.634   1.492  1.00 10.00      A   
ATOM    152  CB  ASP A  24     -16.276   4.811   1.869  1.00 10.00      A   
ATOM    153  CG  ASP A  24     -15.742   3.665   2.707  1.00 10.00      A   
ATOM    154  OD1 ASP A  24     -16.066   3.598   3.915  1.00 10.00      A   
ATOM    155  OD2 ASP A  24     -15.018   2.809   2.160  1.00 10.00      A   
ATOM    156  C   ASP A  24     -18.343   5.967   1.037  1.00 10.00      A   
ATOM    157  O   ASP A  24     -19.114   6.591   1.768  1.00 10.00      A   
ATOM    158  N   LYS A  25     -17.991   6.388  -0.175  1.00 10.00      A   
ATOM    159  HN  LYS A  25     -17.384   5.833  -0.713  1.00 10.00      A   
ATOM    160  CA  LYS A  25     -18.472   7.657  -0.725  1.00 10.00      A   
ATOM    161  CB  LYS A  25     -17.944   7.876  -2.145  1.00 10.00      A   
ATOM    162  CG  LYS A  25     -16.431   8.008  -2.235  1.00 10.00      A   
ATOM    163  CD  LYS A  25     -15.971   8.088  -3.682  1.00 10.00      A   
ATOM    164  CE  LYS A  25     -14.485   7.790  -3.820  1.00 10.00      A   
ATOM    165  NZ  LYS A  25     -13.636   8.955  -3.451  1.00 10.00      A   
ATOM    166  HZ1 LYS A  25     -13.993   9.401  -2.582  1.00 10.00      A   
ATOM    167  HZ2 LYS A  25     -13.643   9.658  -4.218  1.00 10.00      A   
ATOM    168  HZ3 LYS A  25     -12.653   8.645  -3.292  1.00 10.00      A   
ATOM    169  C   LYS A  25     -19.998   7.776  -0.698  1.00 10.00      A   
ATOM    170  O   LYS A  25     -20.540   8.808  -0.292  1.00 10.00      A   
ATOM    171  N   ASP A  26     -20.694   6.724  -1.112  1.00 10.00      A   
ATOM    172  HN  ASP A  26     -20.221   5.917  -1.404  1.00 10.00      A   
ATOM    173  CA  ASP A  26     -22.155   6.750  -1.128  1.00 10.00      A   
ATOM    174  CB  ASP A  26     -22.731   5.725  -2.103  1.00 10.00      A   
ATOM    175  CG  ASP A  26     -22.686   6.207  -3.533  1.00 10.00      A   
ATOM    176  OD1 ASP A  26     -23.197   7.308  -3.813  1.00 10.00      A   
ATOM    177  OD2 ASP A  26     -22.135   5.487  -4.388  1.00 10.00      A   
ATOM    178  C   ASP A  26     -22.726   6.548   0.265  1.00 10.00      A   
ATOM    179  O   ASP A  26     -23.721   7.175   0.634  1.00 10.00      A   
ATOM    180  N   ARG A  27     -22.075   5.687   1.039  1.00 10.00      A   
ATOM    181  HN  ARG A  27     -21.284   5.227   0.678  1.00 10.00      A   
ATOM    182  CA  ARG A  27     -22.497   5.402   2.407  1.00 10.00      A   
ATOM    183  CB  ARG A  27     -21.525   4.421   3.069  1.00 10.00      A   
ATOM    184  CG  ARG A  27     -21.962   2.965   2.999  1.00 10.00      A   
ATOM    185  CD  ARG A  27     -23.094   2.687   3.973  1.00 10.00      A   
ATOM    186  NE  ARG A  27     -23.696   1.366   3.772  1.00 10.00      A   
ATOM    187  HE  ARG A  27     -23.566   0.937   2.889  1.00 10.00      A   
ATOM    188  CZ  ARG A  27     -24.403   0.721   4.701  1.00 10.00      A   
ATOM    189  NH1 ARG A  27     -24.589   1.276   5.892  1.00 10.00      A   
ATOM    190 HH11 ARG A  27     -24.181   2.222   6.115  1.00 10.00      A   
ATOM    191 HH12 ARG A  27     -25.150   0.779   6.614  1.00 10.00      A   
ATOM    192  NH2 ARG A  27     -24.932  -0.466   4.440  1.00 10.00      A   
ATOM    193 HH21 ARG A  27     -24.800  -0.909   3.499  1.00 10.00      A   
ATOM    194 HH22 ARG A  27     -25.480  -0.967   5.171  1.00 10.00      A   
ATOM    195  C   ARG A  27     -22.569   6.689   3.221  1.00 10.00      A   
ATOM    196  O   ARG A  27     -23.500   6.895   4.001  1.00 10.00      A   
ATOM    197  N   ASN A  28     -21.585   7.556   3.022  1.00 10.00      A   
ATOM    198  HN  ASN A  28     -20.867   7.327   2.389  1.00 10.00      A   
ATOM    199  CA  ASN A  28     -21.532   8.830   3.729  1.00 10.00      A   
ATOM    200  CB  ASN A  28     -20.209   9.545   3.463  1.00 10.00      A   
ATOM    201  CG  ASN A  28     -19.067   8.971   4.271  1.00 10.00      A   
ATOM    202  OD1 ASN A  28     -19.287   8.307   5.287  1.00 10.00      A   
ATOM    203  ND2 ASN A  28     -17.847   9.228   3.832  1.00 10.00      A   
ATOM    204 HD21 ASN A  28     -17.749   9.774   3.019  1.00 10.00      A   
ATOM    205 HD22 ASN A  28     -17.080   8.867   4.336  1.00 10.00      A   
ATOM    206  C   ASN A  28     -22.700   9.728   3.342  1.00 10.00      A   
ATOM    207  O   ASN A  28     -23.293  10.392   4.194  1.00 10.00      A   
ATOM    208  N   SER A  29     -23.040   9.732   2.062  1.00 10.00      A   
ATOM    209  HN  SER A  29     -22.535   9.177   1.430  1.00 10.00      A   
ATOM    210  CA  SER A  29     -24.143  10.545   1.571  1.00 10.00      A   
ATOM    211  CB  SER A  29     -24.163  10.539   0.042  1.00 10.00      A   
ATOM    212  OG  SER A  29     -22.874  10.850  -0.471  1.00 10.00      A   
ATOM    213  HG  SER A  29     -22.475  10.050  -0.839  1.00 10.00      A   
ATOM    214  C   SER A  29     -25.480  10.071   2.143  1.00 10.00      A   
ATOM    215  O   SER A  29     -26.355  10.880   2.452  1.00 10.00      A   
ATOM    216  N   VAL A  30     -25.618   8.759   2.309  1.00 10.00      A   
ATOM    217  HN  VAL A  30     -24.878   8.164   2.049  1.00 10.00      A   
ATOM    218  CA  VAL A  30     -26.844   8.171   2.848  1.00 10.00      A   
ATOM    219  CB  VAL A  30     -26.823   6.629   2.740  1.00 10.00      A   
ATOM    220  CG1 VAL A  30     -28.074   6.017   3.355  1.00 10.00      A   
ATOM    221  CG2 VAL A  30     -26.673   6.188   1.293  1.00 10.00      A   
ATOM    222  C   VAL A  30     -27.057   8.580   4.307  1.00 10.00      A   
ATOM    223  O   VAL A  30     -28.177   8.858   4.730  1.00 10.00      A   
ATOM    224  N   SER A  31     -25.969   8.654   5.062  1.00 10.00      A   
ATOM    225  HN  SER A  31     -25.098   8.439   4.668  1.00 10.00      A   
ATOM    226  CA  SER A  31     -26.038   9.027   6.471  1.00 10.00      A   
ATOM    227  CB  SER A  31     -24.741   8.630   7.192  1.00 10.00      A   
ATOM    228  OG  SER A  31     -23.596   9.232   6.593  1.00 10.00      A   
ATOM    229  HG  SER A  31     -23.849   9.648   5.758  1.00 10.00      A   
ATOM    230  C   SER A  31     -26.316  10.523   6.669  1.00 10.00      A   
ATOM    231  O   SER A  31     -26.365  11.007   7.798  1.00 10.00      A   
ATOM    232  N   LEU A  32     -26.515  11.247   5.574  1.00 10.00      A   
ATOM    233  HN  LEU A  32     -26.493  10.810   4.698  1.00 10.00      A   
ATOM    234  CA  LEU A  32     -26.766  12.680   5.654  1.00 10.00      A   
ATOM    235  CB  LEU A  32     -25.617  13.459   5.007  1.00 10.00      A   
ATOM    236  CG  LEU A  32     -24.367  13.644   5.865  1.00 10.00      A   
ATOM    237  CD1 LEU A  32     -23.159  13.953   4.994  1.00 10.00      A   
ATOM    238  CD2 LEU A  32     -24.589  14.743   6.890  1.00 10.00      A   
ATOM    239  C   LEU A  32     -28.094  13.075   5.017  1.00 10.00      A   
ATOM    240  O   LEU A  32     -28.300  14.243   4.688  1.00 10.00      A   
ATOM    241  N   VAL A  33     -28.992  12.114   4.833  1.00 10.00      A   
ATOM    242  HN  VAL A  33     -28.777  11.194   5.100  1.00 10.00      A   
ATOM    243  CA  VAL A  33     -30.292  12.412   4.235  1.00 10.00      A   
ATOM    244  CB  VAL A  33     -30.812  11.287   3.310  1.00 10.00      A   
ATOM    245  CG1 VAL A  33     -29.853  11.067   2.153  1.00 10.00      A   
ATOM    246  CG2 VAL A  33     -31.044   9.995   4.074  1.00 10.00      A   
ATOM    247  C   VAL A  33     -31.336  12.777   5.293  1.00 10.00      A   
ATOM    248  O   VAL A  33     -32.113  13.720   5.108  1.00 10.00      A   
ATOM    249  N   CYS A  34     -31.334  12.039   6.400  1.00 10.00      A   
ATOM    250  HN  CYS A  34     -30.684  11.313   6.482  1.00 10.00      A   
ATOM    251  CA  CYS A  34     -32.267  12.268   7.498  1.00 10.00      A   
ATOM    252  CB  CYS A  34     -33.699  11.929   7.077  1.00 10.00      A   
ATOM    253  SG  CYS A  34     -33.950  10.214   6.556  1.00 10.00      A   
ATOM    254  HG  CYS A  34     -35.259  10.013   6.456  1.00 10.00      A   
ATOM    255  C   CYS A  34     -31.859  11.424   8.701  1.00 10.00      A   
ATOM    256  O   CYS A  34     -31.096  10.468   8.559  1.00 10.00      A   
ATOM    257  N   LYS A  35     -32.363  11.776   9.877  1.00 10.00      A   
ATOM    258  HN  LYS A  35     -32.966  12.563   9.923  1.00 10.00      A   
ATOM    259  CA  LYS A  35     -32.044  11.051  11.107  1.00 10.00      A   
ATOM    260  CB  LYS A  35     -32.711  11.725  12.305  1.00 10.00      A   
ATOM    261  CG  LYS A  35     -32.403  11.089  13.650  1.00 10.00      A   
ATOM    262  CD  LYS A  35     -31.003  11.432  14.122  1.00 10.00      A   
ATOM    263  CE  LYS A  35     -30.956  11.550  15.635  1.00 10.00      A   
ATOM    264  NZ  LYS A  35     -29.667  12.107  16.115  1.00 10.00      A   
ATOM    265  HZ1 LYS A  35     -28.882  11.479  15.846  1.00 10.00      A   
ATOM    266  HZ2 LYS A  35     -29.679  12.200  17.148  1.00 10.00      A   
ATOM    267  HZ3 LYS A  35     -29.503  13.047  15.696  1.00 10.00      A   
ATOM    268  C   LYS A  35     -32.475   9.592  11.036  1.00 10.00      A   
ATOM    269  O   LYS A  35     -31.753   8.701  11.486  1.00 10.00      A   
ATOM    270  N   SER A  36     -33.649   9.363  10.460  1.00 10.00      A   
ATOM    271  HN  SER A  36     -34.159  10.120  10.110  1.00 10.00      A   
ATOM    272  CA  SER A  36     -34.206   8.028  10.325  1.00 10.00      A   
ATOM    273  CB  SER A  36     -35.532   8.106   9.565  1.00 10.00      A   
ATOM    274  OG  SER A  36     -36.035   9.433   9.585  1.00 10.00      A   
ATOM    275  HG  SER A  36     -36.413   9.620  10.456  1.00 10.00      A   
ATOM    276  C   SER A  36     -33.237   7.097   9.602  1.00 10.00      A   
ATOM    277  O   SER A  36     -32.839   6.062  10.141  1.00 10.00      A   
ATOM    278  N   TRP A  37     -32.840   7.484   8.391  1.00 10.00      A   
ATOM    279  HN  TRP A  37     -33.169   8.333   8.024  1.00 10.00      A   
ATOM    280  CA  TRP A  37     -31.928   6.673   7.595  1.00 10.00      A   
ATOM    281  CB  TRP A  37     -31.922   7.110   6.125  1.00 10.00      A   
ATOM    282  CG  TRP A  37     -33.210   6.829   5.396  1.00 10.00      A   
ATOM    283  CD1 TRP A  37     -34.436   6.592   5.949  1.00 10.00      A   
ATOM    284  CD2 TRP A  37     -33.397   6.759   3.976  1.00 10.00      A   
ATOM    285  NE1 TRP A  37     -35.370   6.381   4.967  1.00 10.00      A   
ATOM    286  HE1 TRP A  37     -36.322   6.191   5.119  1.00 10.00      A   
ATOM    287  CE2 TRP A  37     -34.759   6.477   3.746  1.00 10.00      A   
ATOM    288  CE3 TRP A  37     -32.545   6.905   2.877  1.00 10.00      A   
ATOM    289  CZ2 TRP A  37     -35.286   6.342   2.463  1.00 10.00      A   
ATOM    290  CZ3 TRP A  37     -33.068   6.771   1.606  1.00 10.00      A   
ATOM    291  CH2 TRP A  37     -34.426   6.491   1.408  1.00 10.00      A   
ATOM    292  C   TRP A  37     -30.519   6.681   8.181  1.00 10.00      A   
ATOM    293  O   TRP A  37     -29.786   5.702   8.052  1.00 10.00      A   
ATOM    294  N   TYR A  38     -30.156   7.781   8.842  1.00 10.00      A   
ATOM    295  HN  TYR A  38     -30.790   8.532   8.906  1.00 10.00      A   
ATOM    296  CA  TYR A  38     -28.840   7.908   9.466  1.00 10.00      A   
ATOM    297  CB  TYR A  38     -28.693   9.297  10.102  1.00 10.00      A   
ATOM    298  CG  TYR A  38     -27.624   9.420  11.167  1.00 10.00      A   
ATOM    299  CD1 TYR A  38     -27.955   9.380  12.518  1.00 10.00      A   
ATOM    300  CD2 TYR A  38     -26.290   9.587  10.825  1.00 10.00      A   
ATOM    301  CE1 TYR A  38     -26.986   9.503  13.494  1.00 10.00      A   
ATOM    302  CE2 TYR A  38     -25.315   9.709  11.795  1.00 10.00      A   
ATOM    303  CZ  TYR A  38     -25.668   9.669  13.128  1.00 10.00      A   
ATOM    304  OH  TYR A  38     -24.697   9.801  14.096  1.00 10.00      A   
ATOM    305  HH  TYR A  38     -24.761   9.065  14.717  1.00 10.00      A   
ATOM    306  C   TYR A  38     -28.626   6.814  10.511  1.00 10.00      A   
ATOM    307  O   TYR A  38     -27.557   6.205  10.577  1.00 10.00      A   
ATOM    308  N   GLU A  39     -29.654   6.558  11.311  1.00 10.00      A   
ATOM    309  HN  GLU A  39     -30.482   7.078  11.210  1.00 10.00      A   
ATOM    310  CA  GLU A  39     -29.576   5.537  12.345  1.00 10.00      A   
ATOM    311  CB  GLU A  39     -30.752   5.652  13.311  1.00 10.00      A   
ATOM    312  CG  GLU A  39     -30.782   6.958  14.084  1.00 10.00      A   
ATOM    313  CD  GLU A  39     -29.726   7.029  15.166  1.00 10.00      A   
ATOM    314  OE1 GLU A  39     -30.090   7.313  16.327  1.00 10.00      A   
ATOM    315  OE2 GLU A  39     -28.534   6.818  14.870  1.00 10.00      A   
ATOM    316  C   GLU A  39     -29.511   4.140  11.743  1.00 10.00      A   
ATOM    317  O   GLU A  39     -28.859   3.252  12.282  1.00 10.00      A   
ATOM    318  N   ILE A  40     -30.184   3.951  10.618  1.00 10.00      A   
ATOM    319  HN  ILE A  40     -30.694   4.695  10.234  1.00 10.00      A   
ATOM    320  CA  ILE A  40     -30.185   2.657   9.944  1.00 10.00      A   
ATOM    321  CB  ILE A  40     -31.280   2.577   8.859  1.00 10.00      A   
ATOM    322  CG1 ILE A  40     -32.634   2.993   9.438  1.00 10.00      A   
ATOM    323  CG2 ILE A  40     -31.367   1.166   8.282  1.00 10.00      A   
ATOM    324  CD1 ILE A  40     -33.666   3.339   8.387  1.00 10.00      A   
ATOM    325  C   ILE A  40     -28.828   2.405   9.295  1.00 10.00      A   
ATOM    326  O   ILE A  40     -28.279   1.306   9.375  1.00 10.00      A   
ATOM    327  N   GLU A  41     -28.291   3.445   8.668  1.00 10.00      A   
ATOM    328  HN  GLU A  41     -28.785   4.295   8.655  1.00 10.00      A   
ATOM    329  CA  GLU A  41     -27.001   3.372   7.990  1.00 10.00      A   
ATOM    330  CB  GLU A  41     -26.643   4.748   7.413  1.00 10.00      A   
ATOM    331  CG  GLU A  41     -25.566   4.735   6.339  1.00 10.00      A   
ATOM    332  CD  GLU A  41     -24.165   4.645   6.912  1.00 10.00      A   
ATOM    333  OE1 GLU A  41     -23.676   5.650   7.460  1.00 10.00      A   
ATOM    334  OE2 GLU A  41     -23.542   3.566   6.809  1.00 10.00      A   
ATOM    335  C   GLU A  41     -25.903   2.891   8.937  1.00 10.00      A   
ATOM    336  O   GLU A  41     -25.224   1.899   8.663  1.00 10.00      A   
ATOM    337  N   ARG A  42     -25.760   3.582  10.061  1.00 10.00      A   
ATOM    338  HN  ARG A  42     -26.348   4.354  10.221  1.00 10.00      A   
ATOM    339  CA  ARG A  42     -24.746   3.244  11.056  1.00 10.00      A   
ATOM    340  CB  ARG A  42     -24.704   4.298  12.168  1.00 10.00      A   
ATOM    341  CG  ARG A  42     -26.044   4.556  12.836  1.00 10.00      A   
ATOM    342  CD  ARG A  42     -25.912   5.506  14.014  1.00 10.00      A   
ATOM    343  NE  ARG A  42     -25.323   4.855  15.183  1.00 10.00      A   
ATOM    344  HE  ARG A  42     -24.448   4.420  15.063  1.00 10.00      A   
ATOM    345  CZ  ARG A  42     -25.903   4.814  16.384  1.00 10.00      A   
ATOM    346  NH1 ARG A  42     -27.085   5.378  16.577  1.00 10.00      A   
ATOM    347 HH11 ARG A  42     -27.580   5.867  15.783  1.00 10.00      A   
ATOM    348 HH12 ARG A  42     -27.535   5.342  17.517  1.00 10.00      A   
ATOM    349  NH2 ARG A  42     -25.292   4.215  17.400  1.00 10.00      A   
ATOM    350 HH21 ARG A  42     -24.356   3.777  17.268  1.00 10.00      A   
ATOM    351 HH22 ARG A  42     -25.749   4.185  18.342  1.00 10.00      A   
ATOM    352  C   ARG A  42     -24.936   1.844  11.643  1.00 10.00      A   
ATOM    353  O   ARG A  42     -23.989   1.240  12.147  1.00 10.00      A   
ATOM    354  N   TRP A  43     -26.147   1.322  11.559  1.00 10.00      A   
ATOM    355  HN  TRP A  43     -26.861   1.832  11.118  1.00 10.00      A   
ATOM    356  CA  TRP A  43     -26.444   0.006  12.099  1.00 10.00      A   
ATOM    357  CB  TRP A  43     -27.832  -0.010  12.748  1.00 10.00      A   
ATOM    358  CG  TRP A  43     -27.841   0.470  14.168  1.00 10.00      A   
ATOM    359  CD1 TRP A  43     -27.608   1.740  14.611  1.00 10.00      A   
ATOM    360  CD2 TRP A  43     -28.099  -0.317  15.338  1.00 10.00      A   
ATOM    361  NE1 TRP A  43     -27.708   1.793  15.979  1.00 10.00      A   
ATOM    362  HE1 TRP A  43     -27.584   2.596  16.531  1.00 10.00      A   
ATOM    363  CE2 TRP A  43     -28.009   0.542  16.449  1.00 10.00      A   
ATOM    364  CE3 TRP A  43     -28.402  -1.665  15.553  1.00 10.00      A   
ATOM    365  CZ2 TRP A  43     -28.210   0.098  17.754  1.00 10.00      A   
ATOM    366  CZ3 TRP A  43     -28.599  -2.104  16.848  1.00 10.00      A   
ATOM    367  CH2 TRP A  43     -28.501  -1.225  17.932  1.00 10.00      A   
ATOM    368  C   TRP A  43     -26.330  -1.090  11.037  1.00 10.00      A   
ATOM    369  O   TRP A  43     -26.704  -2.236  11.282  1.00 10.00      A   
ATOM    370  N   CYS A  44     -25.821  -0.744   9.859  1.00 10.00      A   
ATOM    371  HN  CYS A  44     -25.563   0.190   9.699  1.00 10.00      A   
ATOM    372  CA  CYS A  44     -25.665  -1.729   8.795  1.00 10.00      A   
ATOM    373  CB  CYS A  44     -26.865  -1.723   7.839  1.00 10.00      A   
ATOM    374  SG  CYS A  44     -27.190  -0.135   7.041  1.00 10.00      A   
ATOM    375  HG  CYS A  44     -27.820   0.633   7.922  1.00 10.00      A   
ATOM    376  C   CYS A  44     -24.351  -1.577   8.026  1.00 10.00      A   
ATOM    377  O   CYS A  44     -24.130  -2.262   7.026  1.00 10.00      A   
ATOM    378  N   ARG A  45     -23.476  -0.686   8.488  1.00 10.00      A   
ATOM    379  HN  ARG A  45     -23.693  -0.168   9.291  1.00 10.00      A   
ATOM    380  CA  ARG A  45     -22.189  -0.479   7.825  1.00 10.00      A   
ATOM    381  CB  ARG A  45     -21.636   0.922   8.102  1.00 10.00      A   
ATOM    382  CG  ARG A  45     -20.579   1.373   7.105  1.00 10.00      A   
ATOM    383  CD  ARG A  45     -19.977   2.721   7.479  1.00 10.00      A   
ATOM    384  NE  ARG A  45     -20.843   3.853   7.134  1.00 10.00      A   
ATOM    385  HE  ARG A  45     -21.824   3.726   7.237  1.00 10.00      A   
ATOM    386  CZ  ARG A  45     -20.391   5.028   6.684  1.00 10.00      A   
ATOM    387  NH1 ARG A  45     -19.093   5.223   6.511  1.00 10.00      A   
ATOM    388 HH11 ARG A  45     -18.739   6.139   6.151  1.00 10.00      A   
ATOM    389 HH12 ARG A  45     -18.412   4.466   6.733  1.00 10.00      A   
ATOM    390  NH2 ARG A  45     -21.239   6.026   6.458  1.00 10.00      A   
ATOM    391 HH21 ARG A  45     -22.270   5.896   6.645  1.00 10.00      A   
ATOM    392 HH22 ARG A  45     -20.890   6.939   6.105  1.00 10.00      A   
ATOM    393  C   ARG A  45     -21.201  -1.561   8.259  1.00 10.00      A   
ATOM    394  O   ARG A  45     -20.770  -1.600   9.411  1.00 10.00      A   
ATOM    395  N   ARG A  46     -20.863  -2.446   7.328  1.00 10.00      A   
ATOM    396  HN  ARG A  46     -21.246  -2.357   6.430  1.00 10.00      A   
ATOM    397  CA  ARG A  46     -19.960  -3.560   7.610  1.00 10.00      A   
ATOM    398  CB  ARG A  46     -20.299  -4.764   6.727  1.00 10.00      A   
ATOM    399  CG  ARG A  46     -21.523  -5.545   7.172  1.00 10.00      A   
ATOM    400  CD  ARG A  46     -21.825  -6.683   6.210  1.00 10.00      A   
ATOM    401  NE  ARG A  46     -23.144  -6.542   5.590  1.00 10.00      A   
ATOM    402  HE  ARG A  46     -23.885  -6.250   6.173  1.00 10.00      A   
ATOM    403  CZ  ARG A  46     -23.392  -6.777   4.305  1.00 10.00      A   
ATOM    404  NH1 ARG A  46     -22.420  -7.160   3.490  1.00 10.00      A   
ATOM    405 HH11 ARG A  46     -21.447  -7.280   3.850  1.00 10.00      A   
ATOM    406 HH12 ARG A  46     -22.621  -7.345   2.485  1.00 10.00      A   
ATOM    407  NH2 ARG A  46     -24.624  -6.626   3.830  1.00 10.00      A   
ATOM    408 HH21 ARG A  46     -25.398  -6.320   4.462  1.00 10.00      A   
ATOM    409 HH22 ARG A  46     -24.821  -6.811   2.821  1.00 10.00      A   
ATOM    410  C   ARG A  46     -18.477  -3.215   7.465  1.00 10.00      A   
ATOM    411  O   ARG A  46     -17.620  -3.979   7.904  1.00 10.00      A   
ATOM    412  N   LYS A  47     -18.160  -2.083   6.865  1.00 10.00      A   
ATOM    413  HN  LYS A  47     -18.865  -1.479   6.555  1.00 10.00      A   
ATOM    414  CA  LYS A  47     -16.760  -1.716   6.683  1.00 10.00      A   
ATOM    415  CB  LYS A  47     -16.270  -2.100   5.280  1.00 10.00      A   
ATOM    416  CG  LYS A  47     -17.224  -1.726   4.152  1.00 10.00      A   
ATOM    417  CD  LYS A  47     -16.565  -1.897   2.791  1.00 10.00      A   
ATOM    418  CE  LYS A  47     -15.633  -0.737   2.473  1.00 10.00      A   
ATOM    419  NZ  LYS A  47     -16.380   0.537   2.291  1.00 10.00      A   
ATOM    420  HZ1 LYS A  47     -16.951   0.497   1.419  1.00 10.00      A   
ATOM    421  HZ2 LYS A  47     -15.715   1.340   2.219  1.00 10.00      A   
ATOM    422  HZ3 LYS A  47     -17.014   0.703   3.096  1.00 10.00      A   
ATOM    423  C   LYS A  47     -16.507  -0.240   6.941  1.00 10.00      A   
ATOM    424  O   LYS A  47     -17.329   0.611   6.603  1.00 10.00      A   
ATOM    425  N   VAL A  48     -15.366   0.052   7.549  1.00 10.00      A   
ATOM    426  HN  VAL A  48     -14.765  -0.682   7.819  1.00 10.00      A   
ATOM    427  CA  VAL A  48     -14.976   1.428   7.836  1.00 10.00      A   
ATOM    428  CB  VAL A  48     -15.018   1.772   9.342  1.00 10.00      A   
ATOM    429  CG1 VAL A  48     -16.449   2.000   9.797  1.00 10.00      A   
ATOM    430  CG2 VAL A  48     -14.343   0.693  10.181  1.00 10.00      A   
ATOM    431  C   VAL A  48     -13.592   1.736   7.280  1.00 10.00      A   
ATOM    432  O   VAL A  48     -12.607   1.077   7.625  1.00 10.00      A   
ATOM    433  N   PHE A  49     -13.530   2.721   6.403  1.00 10.00      A   
ATOM    434  HN  PHE A  49     -14.353   3.192   6.152  1.00 10.00      A   
ATOM    435  CA  PHE A  49     -12.272   3.131   5.807  1.00 10.00      A   
ATOM    436  CB  PHE A  49     -12.408   3.231   4.284  1.00 10.00      A   
ATOM    437  CG  PHE A  49     -11.135   3.595   3.576  1.00 10.00      A   
ATOM    438  CD1 PHE A  49     -10.024   2.772   3.650  1.00 10.00      A   
ATOM    439  CD2 PHE A  49     -11.048   4.764   2.836  1.00 10.00      A   
ATOM    440  CE1 PHE A  49      -8.850   3.106   3.004  1.00 10.00      A   
ATOM    441  CE2 PHE A  49      -9.877   5.105   2.187  1.00 10.00      A   
ATOM    442  CZ  PHE A  49      -8.777   4.274   2.272  1.00 10.00      A   
ATOM    443  C   PHE A  49     -11.832   4.462   6.407  1.00 10.00      A   
ATOM    444  O   PHE A  49     -12.311   5.524   6.010  1.00 10.00      A   
ATOM    445  N   ILE A  50     -10.940   4.398   7.382  1.00 10.00      A   
ATOM    446  HN  ILE A  50     -10.585   3.522   7.660  1.00 10.00      A   
ATOM    447  CA  ILE A  50     -10.455   5.598   8.046  1.00 10.00      A   
ATOM    448  CB  ILE A  50     -10.321   5.385   9.574  1.00 10.00      A   
ATOM    449  CG1 ILE A  50     -11.612   4.818  10.172  1.00 10.00      A   
ATOM    450  CG2 ILE A  50      -9.919   6.678  10.273  1.00 10.00      A   
ATOM    451  CD1 ILE A  50     -12.802   5.746  10.074  1.00 10.00      A   
ATOM    452  C   ILE A  50      -9.100   6.007   7.491  1.00 10.00      A   
ATOM    453  O   ILE A  50      -8.166   5.207   7.474  1.00 10.00      A   
ATOM    454  N   GLY A  51      -9.002   7.246   7.024  1.00 10.00      A   
ATOM    455  HN  GLY A  51      -9.794   7.825   7.034  1.00 10.00      A   
ATOM    456  CA  GLY A  51      -7.745   7.746   6.498  1.00 10.00      A   
ATOM    457  C   GLY A  51      -6.722   7.940   7.602  1.00 10.00      A   
ATOM    458  O   GLY A  51      -5.926   7.046   7.881  1.00 10.00      A   
ATOM    459  N   ASN A  52      -6.739   9.105   8.234  1.00 10.00      A   
ATOM    460  HN  ASN A  52      -7.387   9.793   7.963  1.00 10.00      A   
ATOM    461  CA  ASN A  52      -5.813   9.383   9.330  1.00 10.00      A   
ATOM    462  CB  ASN A  52      -5.543  10.885   9.456  1.00 10.00      A   
ATOM    463  CG  ASN A  52      -4.525  11.213  10.533  1.00 10.00      A   
ATOM    464  OD1 ASN A  52      -4.880  11.447  11.683  1.00 10.00      A   
ATOM    465  ND2 ASN A  52      -3.254  11.236  10.166  1.00 10.00      A   
ATOM    466 HD21 ASN A  52      -3.037  11.040   9.226  1.00 10.00      A   
ATOM    467 HD22 ASN A  52      -2.576  11.446  10.847  1.00 10.00      A   
ATOM    468  C   ASN A  52      -6.387   8.827  10.627  1.00 10.00      A   
ATOM    469  O   ASN A  52      -7.489   9.197  11.039  1.00 10.00      A   
ATOM    470  N   CYS A  53      -5.644   7.927  11.255  1.00 10.00      A   
ATOM    471  HN  CYS A  53      -4.773   7.678  10.876  1.00 10.00      A   
ATOM    472  CA  CYS A  53      -6.086   7.289  12.493  1.00 10.00      A   
ATOM    473  CB  CYS A  53      -5.120   6.176  12.897  1.00 10.00      A   
ATOM    474  SG  CYS A  53      -3.381   6.578  12.626  1.00 10.00      A   
ATOM    475  HG  CYS A  53      -3.022   6.022  11.473  1.00 10.00      A   
ATOM    476  C   CYS A  53      -6.272   8.276  13.644  1.00 10.00      A   
ATOM    477  O   CYS A  53      -7.030   8.020  14.574  1.00 10.00      A   
ATOM    478  N   TYR A  54      -5.601   9.410  13.582  1.00 10.00      A   
ATOM    479  HN  TYR A  54      -5.034   9.597  12.804  1.00 10.00      A   
ATOM    480  CA  TYR A  54      -5.701  10.393  14.646  1.00 10.00      A   
ATOM    481  CB  TYR A  54      -4.319  10.908  15.038  1.00 10.00      A   
ATOM    482  CG  TYR A  54      -3.472   9.852  15.709  1.00 10.00      A   
ATOM    483  CD1 TYR A  54      -2.230   9.493  15.201  1.00 10.00      A   
ATOM    484  CD2 TYR A  54      -3.926   9.205  16.851  1.00 10.00      A   
ATOM    485  CE1 TYR A  54      -1.464   8.522  15.817  1.00 10.00      A   
ATOM    486  CE2 TYR A  54      -3.169   8.235  17.470  1.00 10.00      A   
ATOM    487  CZ  TYR A  54      -1.938   7.897  16.952  1.00 10.00      A   
ATOM    488  OH  TYR A  54      -1.179   6.932  17.576  1.00 10.00      A   
ATOM    489  HH  TYR A  54      -0.579   7.367  18.215  1.00 10.00      A   
ATOM    490  C   TYR A  54      -6.654  11.527  14.293  1.00 10.00      A   
ATOM    491  O   TYR A  54      -6.664  12.574  14.938  1.00 10.00      A   
ATOM    492  N   ALA A  55      -7.470  11.306  13.276  1.00 10.00      A   
ATOM    493  HN  ALA A  55      -7.416  10.454  12.789  1.00 10.00      A   
ATOM    494  CA  ALA A  55      -8.434  12.307  12.852  1.00 10.00      A   
ATOM    495  CB  ALA A  55      -8.661  12.229  11.354  1.00 10.00      A   
ATOM    496  C   ALA A  55      -9.748  12.134  13.601  1.00 10.00      A   
ATOM    497  O   ALA A  55     -10.617  13.005  13.561  1.00 10.00      A   
ATOM    498  N   VAL A  56      -9.877  11.011  14.294  1.00 10.00      A   
ATOM    499  HN  VAL A  56      -9.135  10.369  14.305  1.00 10.00      A   
ATOM    500  CA  VAL A  56     -11.083  10.707  15.048  1.00 10.00      A   
ATOM    501  CB  VAL A  56     -12.142  10.037  14.138  1.00 10.00      A   
ATOM    502  CG1 VAL A  56     -11.694   8.651  13.694  1.00 10.00      A   
ATOM    503  CG2 VAL A  56     -13.505   9.983  14.808  1.00 10.00      A   
ATOM    504  C   VAL A  56     -10.758   9.791  16.230  1.00 10.00      A   
ATOM    505  O   VAL A  56      -9.754   9.079  16.217  1.00 10.00      A   
ATOM    506  N   SER A  57     -11.588   9.836  17.263  1.00 10.00      A   
ATOM    507  HN  SER A  57     -12.351  10.454  17.241  1.00 10.00      A   
ATOM    508  CA  SER A  57     -11.390   8.997  18.431  1.00 10.00      A   
ATOM    509  CB  SER A  57     -12.064   9.640  19.641  1.00 10.00      A   
ATOM    510  OG  SER A  57     -11.879  11.047  19.633  1.00 10.00      A   
ATOM    511  HG  SER A  57     -11.034  11.261  20.050  1.00 10.00      A   
ATOM    512  C   SER A  57     -11.973   7.607  18.177  1.00 10.00      A   
ATOM    513  O   SER A  57     -13.090   7.484  17.674  1.00 10.00      A   
ATOM    514  N   PRO A  58     -11.217   6.549  18.518  1.00 10.00      A   
ATOM    515  CA  PRO A  58     -11.649   5.155  18.317  1.00 10.00      A   
ATOM    516  CB  PRO A  58     -10.593   4.354  19.083  1.00 10.00      A   
ATOM    517  CG  PRO A  58      -9.378   5.214  19.049  1.00 10.00      A   
ATOM    518  CD  PRO A  58      -9.872   6.630  19.119  1.00 10.00      A   
ATOM    519  C   PRO A  58     -13.033   4.888  18.901  1.00 10.00      A   
ATOM    520  O   PRO A  58     -13.879   4.264  18.261  1.00 10.00      A   
ATOM    521  N   ALA A  59     -13.259   5.390  20.106  1.00 10.00      A   
ATOM    522  HN  ALA A  59     -12.544   5.885  20.555  1.00 10.00      A   
ATOM    523  CA  ALA A  59     -14.534   5.212  20.788  1.00 10.00      A   
ATOM    524  CB  ALA A  59     -14.500   5.870  22.156  1.00 10.00      A   
ATOM    525  C   ALA A  59     -15.708   5.743  19.962  1.00 10.00      A   
ATOM    526  O   ALA A  59     -16.752   5.100  19.878  1.00 10.00      A   
ATOM    527  N   THR A  60     -15.521   6.904  19.338  1.00 10.00      A   
ATOM    528  HN  THR A  60     -14.656   7.357  19.416  1.00 10.00      A   
ATOM    529  CA  THR A  60     -16.567   7.516  18.529  1.00 10.00      A   
ATOM    530  CB  THR A  60     -16.148   8.928  18.080  1.00 10.00      A   
ATOM    531  OG1 THR A  60     -15.413   9.559  19.141  1.00 10.00      A   
ATOM    532  HG1 THR A  60     -14.940  10.324  18.786  1.00 10.00      A   
ATOM    533  CG2 THR A  60     -17.372   9.768  17.749  1.00 10.00      A   
ATOM    534  C   THR A  60     -16.887   6.662  17.302  1.00 10.00      A   
ATOM    535  O   THR A  60     -18.043   6.558  16.888  1.00 10.00      A   
ATOM    536  N   VAL A  61     -15.862   6.029  16.742  1.00 10.00      A   
ATOM    537  HN  VAL A  61     -14.968   6.133  17.133  1.00 10.00      A   
ATOM    538  CA  VAL A  61     -16.032   5.179  15.566  1.00 10.00      A   
ATOM    539  CB  VAL A  61     -14.676   4.671  15.026  1.00 10.00      A   
ATOM    540  CG1 VAL A  61     -14.843   4.039  13.654  1.00 10.00      A   
ATOM    541  CG2 VAL A  61     -13.664   5.801  14.970  1.00 10.00      A   
ATOM    542  C   VAL A  61     -16.925   3.981  15.899  1.00 10.00      A   
ATOM    543  O   VAL A  61     -17.840   3.641  15.146  1.00 10.00      A   
ATOM    544  N   ILE A  62     -16.664   3.366  17.045  1.00 10.00      A   
ATOM    545  HN  ILE A  62     -15.925   3.696  17.605  1.00 10.00      A   
ATOM    546  CA  ILE A  62     -17.436   2.210  17.495  1.00 10.00      A   
ATOM    547  CB  ILE A  62     -16.697   1.451  18.613  1.00 10.00      A   
ATOM    548  CG1 ILE A  62     -15.263   1.133  18.188  1.00 10.00      A   
ATOM    549  CG2 ILE A  62     -17.439   0.175  18.976  1.00 10.00      A   
ATOM    550  CD1 ILE A  62     -14.429   0.510  19.285  1.00 10.00      A   
ATOM    551  C   ILE A  62     -18.811   2.639  17.999  1.00 10.00      A   
ATOM    552  O   ILE A  62     -19.788   1.893  17.900  1.00 10.00      A   
ATOM    553  N   ARG A  63     -18.878   3.847  18.544  1.00 10.00      A   
ATOM    554  HN  ARG A  63     -18.057   4.380  18.616  1.00 10.00      A   
ATOM    555  CA  ARG A  63     -20.126   4.399  19.057  1.00 10.00      A   
ATOM    556  CB  ARG A  63     -19.862   5.731  19.766  1.00 10.00      A   
ATOM    557  CG  ARG A  63     -20.870   6.075  20.849  1.00 10.00      A   
ATOM    558  CD  ARG A  63     -20.238   5.980  22.229  1.00 10.00      A   
ATOM    559  NE  ARG A  63     -19.219   7.011  22.441  1.00 10.00      A   
ATOM    560  HE  ARG A  63     -19.317   7.853  21.938  1.00 10.00      A   
ATOM    561  CZ  ARG A  63     -18.181   6.870  23.262  1.00 10.00      A   
ATOM    562  NH1 ARG A  63     -18.008   5.745  23.953  1.00 10.00      A   
ATOM    563 HH11 ARG A  63     -17.197   5.644  24.601  1.00 10.00      A   
ATOM    564 HH12 ARG A  63     -18.684   4.952  23.848  1.00 10.00      A   
ATOM    565  NH2 ARG A  63     -17.309   7.865  23.391  1.00 10.00      A   
ATOM    566 HH21 ARG A  63     -17.439   8.748  22.853  1.00 10.00      A   
ATOM    567 HH22 ARG A  63     -16.488   7.766  24.028  1.00 10.00      A   
ATOM    568  C   ARG A  63     -21.113   4.617  17.922  1.00 10.00      A   
ATOM    569  O   ARG A  63     -22.329   4.528  18.115  1.00 10.00      A   
ATOM    570  N   ARG A  64     -20.583   4.918  16.741  1.00 10.00      A   
ATOM    571  HN  ARG A  64     -19.608   4.995  16.663  1.00 10.00      A   
ATOM    572  CA  ARG A  64     -21.410   5.145  15.569  1.00 10.00      A   
ATOM    573  CB  ARG A  64     -20.726   6.098  14.584  1.00 10.00      A   
ATOM    574  CG  ARG A  64     -21.613   6.517  13.423  1.00 10.00      A   
ATOM    575  CD  ARG A  64     -21.060   7.737  12.704  1.00 10.00      A   
ATOM    576  NE  ARG A  64     -21.593   7.848  11.346  1.00 10.00      A   
ATOM    577  HE  ARG A  64     -22.219   7.152  11.055  1.00 10.00      A   
ATOM    578  CZ  ARG A  64     -21.279   8.825  10.493  1.00 10.00      A   
ATOM    579  NH1 ARG A  64     -20.438   9.792  10.842  1.00 10.00      A   
ATOM    580 HH11 ARG A  64     -20.203  10.550  10.159  1.00 10.00      A   
ATOM    581 HH12 ARG A  64     -20.004   9.807  11.801  1.00 10.00      A   
ATOM    582  NH2 ARG A  64     -21.803   8.827   9.274  1.00 10.00      A   
ATOM    583 HH21 ARG A  64     -22.458   8.072   8.974  1.00 10.00      A   
ATOM    584 HH22 ARG A  64     -21.553   9.592   8.606  1.00 10.00      A   
ATOM    585  C   ARG A  64     -21.769   3.830  14.882  1.00 10.00      A   
ATOM    586  O   ARG A  64     -22.949   3.538  14.683  1.00 10.00      A   
ATOM    587  N   PHE A  65     -20.761   3.031  14.539  1.00 10.00      A   
ATOM    588  HN  PHE A  65     -19.841   3.292  14.761  1.00 10.00      A   
ATOM    589  CA  PHE A  65     -20.994   1.759  13.861  1.00 10.00      A   
ATOM    590  CB  PHE A  65     -20.207   1.687  12.546  1.00 10.00      A   
ATOM    591  CG  PHE A  65     -20.253   2.936  11.713  1.00 10.00      A   
ATOM    592  CD1 PHE A  65     -19.128   3.726  11.568  1.00 10.00      A   
ATOM    593  CD2 PHE A  65     -21.422   3.311  11.074  1.00 10.00      A   
ATOM    594  CE1 PHE A  65     -19.172   4.871  10.797  1.00 10.00      A   
ATOM    595  CE2 PHE A  65     -21.474   4.455  10.304  1.00 10.00      A   
ATOM    596  CZ  PHE A  65     -20.346   5.237  10.164  1.00 10.00      A   
ATOM    597  C   PHE A  65     -20.609   0.578  14.748  1.00 10.00      A   
ATOM    598  O   PHE A  65     -19.430   0.273  14.919  1.00 10.00      A   
ATOM    599  N   PRO A  66     -21.602  -0.104  15.331  1.00 10.00      A   
ATOM    600  CA  PRO A  66     -21.372  -1.252  16.197  1.00 10.00      A   
ATOM    601  CB  PRO A  66     -22.515  -1.110  17.198  1.00 10.00      A   
ATOM    602  CG  PRO A  66     -23.641  -0.509  16.412  1.00 10.00      A   
ATOM    603  CD  PRO A  66     -23.034   0.216  15.233  1.00 10.00      A   
ATOM    604  C   PRO A  66     -21.483  -2.591  15.460  1.00 10.00      A   
ATOM    605  O   PRO A  66     -21.503  -3.651  16.085  1.00 10.00      A   
ATOM    606  N   LYS A  67     -21.545  -2.546  14.132  1.00 10.00      A   
ATOM    607  HN  LYS A  67     -21.504  -1.679  13.682  1.00 10.00      A   
ATOM    608  CA  LYS A  67     -21.671  -3.764  13.337  1.00 10.00      A   
ATOM    609  CB  LYS A  67     -23.061  -3.853  12.703  1.00 10.00      A   
ATOM    610  CG  LYS A  67     -24.194  -4.066  13.693  1.00 10.00      A   
ATOM    611  CD  LYS A  67     -25.472  -4.462  12.973  1.00 10.00      A   
ATOM    612  CE  LYS A  67     -26.682  -4.383  13.886  1.00 10.00      A   
ATOM    613  NZ  LYS A  67     -27.947  -4.576  13.134  1.00 10.00      A   
ATOM    614  HZ1 LYS A  67     -28.762  -4.543  13.779  1.00 10.00      A   
ATOM    615  HZ2 LYS A  67     -27.940  -5.497  12.657  1.00 10.00      A   
ATOM    616  HZ3 LYS A  67     -28.058  -3.828  12.419  1.00 10.00      A   
ATOM    617  C   LYS A  67     -20.597  -3.866  12.252  1.00 10.00      A   
ATOM    618  O   LYS A  67     -20.805  -4.511  11.225  1.00 10.00      A   
ATOM    619  N   VAL A  68     -19.444  -3.264  12.488  1.00 10.00      A   
ATOM    620  HN  VAL A  68     -19.315  -2.794  13.336  1.00 10.00      A   
ATOM    621  CA  VAL A  68     -18.358  -3.288  11.515  1.00 10.00      A   
ATOM    622  CB  VAL A  68     -17.345  -2.164  11.784  1.00 10.00      A   
ATOM    623  CG1 VAL A  68     -16.152  -2.277  10.852  1.00 10.00      A   
ATOM    624  CG2 VAL A  68     -18.020  -0.813  11.619  1.00 10.00      A   
ATOM    625  C   VAL A  68     -17.645  -4.639  11.501  1.00 10.00      A   
ATOM    626  O   VAL A  68     -17.328  -5.192  12.551  1.00 10.00      A   
ATOM    627  N   ARG A  69     -17.410  -5.163  10.302  1.00 10.00      A   
ATOM    628  HN  ARG A  69     -17.697  -4.665   9.501  1.00 10.00      A   
ATOM    629  CA  ARG A  69     -16.739  -6.445  10.130  1.00 10.00      A   
ATOM    630  CB  ARG A  69     -17.559  -7.339   9.197  1.00 10.00      A   
ATOM    631  CG  ARG A  69     -18.888  -7.797   9.778  1.00 10.00      A   
ATOM    632  CD  ARG A  69     -18.699  -8.945  10.758  1.00 10.00      A   
ATOM    633  NE  ARG A  69     -19.960  -9.358  11.373  1.00 10.00      A   
ATOM    634  HE  ARG A  69     -20.366  -8.743  12.023  1.00 10.00      A   
ATOM    635  CZ  ARG A  69     -20.582 -10.506  11.105  1.00 10.00      A   
ATOM    636  NH1 ARG A  69     -20.060 -11.365  10.239  1.00 10.00      A   
ATOM    637 HH11 ARG A  69     -20.553 -12.261  10.030  1.00 10.00      A   
ATOM    638 HH12 ARG A  69     -19.149 -11.151   9.757  1.00 10.00      A   
ATOM    639  NH2 ARG A  69     -21.726 -10.798  11.722  1.00 10.00      A   
ATOM    640 HH21 ARG A  69     -22.221 -11.697  11.515  1.00 10.00      A   
ATOM    641 HH22 ARG A  69     -22.137 -10.135  12.417  1.00 10.00      A   
ATOM    642  C   ARG A  69     -15.336  -6.258   9.552  1.00 10.00      A   
ATOM    643  O   ARG A  69     -14.437  -7.059   9.815  1.00 10.00      A   
ATOM    644  N   SER A  70     -15.158  -5.200   8.768  1.00 10.00      A   
ATOM    645  HN  SER A  70     -15.915  -4.597   8.600  1.00 10.00      A   
ATOM    646  CA  SER A  70     -13.870  -4.911   8.146  1.00 10.00      A   
ATOM    647  CB  SER A  70     -13.990  -5.003   6.625  1.00 10.00      A   
ATOM    648  OG  SER A  70     -12.716  -5.088   6.006  1.00 10.00      A   
ATOM    649  HG  SER A  70     -12.696  -5.870   5.425  1.00 10.00      A   
ATOM    650  C   SER A  70     -13.365  -3.524   8.549  1.00 10.00      A   
ATOM    651  O   SER A  70     -13.987  -2.507   8.230  1.00 10.00      A   
ATOM    652  N   VAL A  71     -12.239  -3.492   9.253  1.00 10.00      A   
ATOM    653  HN  VAL A  71     -11.795  -4.339   9.477  1.00 10.00      A   
ATOM    654  CA  VAL A  71     -11.644  -2.236   9.703  1.00 10.00      A   
ATOM    655  CB  VAL A  71     -11.384  -2.247  11.227  1.00 10.00      A   
ATOM    656  CG1 VAL A  71     -10.965  -0.868  11.715  1.00 10.00      A   
ATOM    657  CG2 VAL A  71     -12.607  -2.740  11.987  1.00 10.00      A   
ATOM    658  C   VAL A  71     -10.322  -1.966   8.981  1.00 10.00      A   
ATOM    659  O   VAL A  71      -9.410  -2.797   9.009  1.00 10.00      A   
ATOM    660  N   GLU A  72     -10.220  -0.807   8.341  1.00 10.00      A   
ATOM    661  HN  GLU A  72     -10.978  -0.178   8.358  1.00 10.00      A   
ATOM    662  CA  GLU A  72      -9.007  -0.431   7.628  1.00 10.00      A   
ATOM    663  CB  GLU A  72      -9.292  -0.331   6.126  1.00 10.00      A   
ATOM    664  CG  GLU A  72      -8.051  -0.143   5.271  1.00 10.00      A   
ATOM    665  CD  GLU A  72      -8.176  -0.792   3.905  1.00 10.00      A   
ATOM    666  OE1 GLU A  72      -9.310  -0.906   3.394  1.00 10.00      A   
ATOM    667  OE2 GLU A  72      -7.136  -1.200   3.342  1.00 10.00      A   
ATOM    668  C   GLU A  72      -8.482   0.894   8.166  1.00 10.00      A   
ATOM    669  O   GLU A  72      -9.221   1.876   8.226  1.00 10.00      A   
ATOM    670  N   LEU A  73      -7.213   0.919   8.569  1.00 10.00      A   
ATOM    671  HN  LEU A  73      -6.667   0.106   8.491  1.00 10.00      A   
ATOM    672  CA  LEU A  73      -6.613   2.126   9.119  1.00 10.00      A   
ATOM    673  CB  LEU A  73      -6.538   2.030  10.646  1.00 10.00      A   
ATOM    674  CG  LEU A  73      -7.846   1.737  11.382  1.00 10.00      A   
ATOM    675  CD1 LEU A  73      -7.559   1.087  12.726  1.00 10.00      A   
ATOM    676  CD2 LEU A  73      -8.646   3.012  11.572  1.00 10.00      A   
ATOM    677  C   LEU A  73      -5.211   2.369   8.568  1.00 10.00      A   
ATOM    678  O   LEU A  73      -4.486   1.428   8.236  1.00 10.00      A   
ATOM    679  N   LYS A  74      -4.839   3.641   8.485  1.00 10.00      A   
ATOM    680  HN  LYS A  74      -5.471   4.338   8.764  1.00 10.00      A   
ATOM    681  CA  LYS A  74      -3.523   4.051   8.013  1.00 10.00      A   
ATOM    682  CB  LYS A  74      -3.657   4.910   6.753  1.00 10.00      A   
ATOM    683  CG  LYS A  74      -4.272   4.186   5.568  1.00 10.00      A   
ATOM    684  CD  LYS A  74      -4.462   5.130   4.392  1.00 10.00      A   
ATOM    685  CE  LYS A  74      -4.954   4.389   3.163  1.00 10.00      A   
ATOM    686  NZ  LYS A  74      -4.999   5.273   1.975  1.00 10.00      A   
ATOM    687  HZ1 LYS A  74      -5.935   5.712   1.882  1.00 10.00      A   
ATOM    688  HZ2 LYS A  74      -4.800   4.727   1.114  1.00 10.00      A   
ATOM    689  HZ3 LYS A  74      -4.283   6.023   2.060  1.00 10.00      A   
ATOM    690  C   LYS A  74      -2.841   4.849   9.119  1.00 10.00      A   
ATOM    691  O   LYS A  74      -3.510   5.548   9.880  1.00 10.00      A   
ATOM    692  N   GLY A  75      -1.524   4.741   9.226  1.00 10.00      A   
ATOM    693  HN  GLY A  75      -1.030   4.170   8.597  1.00 10.00      A   
ATOM    694  CA  GLY A  75      -0.818   5.457  10.275  1.00 10.00      A   
ATOM    695  C   GLY A  75       0.179   6.481   9.768  1.00 10.00      A   
ATOM    696  O   GLY A  75      -0.195   7.602   9.421  1.00 10.00      A   
ATOM    697  N   LYS A  76       1.447   6.086   9.737  1.00 10.00      A   
ATOM    698  HN  LYS A  76       1.661   5.165  10.012  1.00 10.00      A   
ATOM    699  CA  LYS A  76       2.534   6.953   9.299  1.00 10.00      A   
ATOM    700  CB  LYS A  76       3.857   6.180   9.320  1.00 10.00      A   
ATOM    701  CG  LYS A  76       4.202   5.519  10.647  1.00 10.00      A   
ATOM    702  CD  LYS A  76       5.492   4.719  10.521  1.00 10.00      A   
ATOM    703  CE  LYS A  76       5.777   3.881  11.757  1.00 10.00      A   
ATOM    704  NZ  LYS A  76       6.969   3.011  11.562  1.00 10.00      A   
ATOM    705  HZ1 LYS A  76       6.855   2.437  10.700  1.00 10.00      A   
ATOM    706  HZ2 LYS A  76       7.094   2.371  12.381  1.00 10.00      A   
ATOM    707  HZ3 LYS A  76       7.827   3.594  11.464  1.00 10.00      A   
ATOM    708  C   LYS A  76       2.289   7.502   7.893  1.00 10.00      A   
ATOM    709  O   LYS A  76       1.735   6.813   7.038  1.00 10.00      A   
ATOM    710  N   PRO A  77       2.691   8.762   7.645  1.00 10.00      A   
ATOM    711  CA  PRO A  77       2.532   9.400   6.331  1.00 10.00      A   
ATOM    712  CB  PRO A  77       2.963  10.849   6.587  1.00 10.00      A   
ATOM    713  CG  PRO A  77       3.858  10.774   7.776  1.00 10.00      A   
ATOM    714  CD  PRO A  77       3.311   9.667   8.630  1.00 10.00      A   
ATOM    715  C   PRO A  77       3.434   8.760   5.271  1.00 10.00      A   
ATOM    716  O   PRO A  77       4.312   7.960   5.592  1.00 10.00      A   
ATOM    717  N   HIS A  78       3.219   9.135   4.014  1.00 10.00      A   
ATOM    718  HN  HIS A  78       2.516   9.791   3.830  1.00 10.00      A   
ATOM    719  CA  HIS A  78       3.989   8.606   2.890  1.00 10.00      A   
ATOM    720  CB  HIS A  78       3.506   9.262   1.588  1.00 10.00      A   
ATOM    721  CG  HIS A  78       4.268   8.873   0.357  1.00 10.00      A   
ATOM    722  ND1 HIS A  78       4.819   9.779  -0.518  1.00 10.00      A   
ATOM    723  HD1 HIS A  78       4.770  10.765  -0.443  1.00 10.00      A   
ATOM    724  CD2 HIS A  78       4.566   7.647  -0.140  1.00 10.00      A   
ATOM    725  CE1 HIS A  78       5.419   9.095  -1.500  1.00 10.00      A   
ATOM    726  NE2 HIS A  78       5.296   7.795  -1.317  1.00 10.00      A   
ATOM    727  C   HIS A  78       5.497   8.808   3.070  1.00 10.00      A   
ATOM    728  O   HIS A  78       6.281   7.881   2.875  1.00 10.00      A   
ATOM    729  N   PHE A  79       5.896  10.010   3.474  1.00 10.00      A   
ATOM    730  HN  PHE A  79       5.226  10.704   3.646  1.00 10.00      A   
ATOM    731  CA  PHE A  79       7.312  10.326   3.660  1.00 10.00      A   
ATOM    732  CB  PHE A  79       7.528  11.837   3.814  1.00 10.00      A   
ATOM    733  CG  PHE A  79       7.764  12.555   2.512  1.00 10.00      A   
ATOM    734  CD1 PHE A  79       8.119  11.854   1.368  1.00 10.00      A   
ATOM    735  CD2 PHE A  79       7.633  13.932   2.430  1.00 10.00      A   
ATOM    736  CE1 PHE A  79       8.335  12.511   0.172  1.00 10.00      A   
ATOM    737  CE2 PHE A  79       7.848  14.598   1.238  1.00 10.00      A   
ATOM    738  CZ  PHE A  79       8.200  13.885   0.109  1.00 10.00      A   
ATOM    739  C   PHE A  79       7.950   9.561   4.818  1.00 10.00      A   
ATOM    740  O   PHE A  79       9.174   9.560   4.967  1.00 10.00      A   
ATOM    741  N   ALA A  80       7.129   8.901   5.630  1.00 10.00      A   
ATOM    742  HN  ALA A  80       6.160   8.924   5.462  1.00 10.00      A   
ATOM    743  CA  ALA A  80       7.636   8.139   6.766  1.00 10.00      A   
ATOM    744  CB  ALA A  80       6.522   7.830   7.750  1.00 10.00      A   
ATOM    745  C   ALA A  80       8.319   6.856   6.308  1.00 10.00      A   
ATOM    746  O   ALA A  80       9.093   6.257   7.054  1.00 10.00      A   
ATOM    747  N   ASP A  81       8.041   6.454   5.072  1.00 10.00      A   
ATOM    748  HN  ASP A  81       7.421   6.984   4.523  1.00 10.00      A   
ATOM    749  CA  ASP A  81       8.629   5.245   4.506  1.00 10.00      A   
ATOM    750  CB  ASP A  81       7.757   4.706   3.369  1.00 10.00      A   
ATOM    751  CG  ASP A  81       7.107   3.371   3.684  1.00 10.00      A   
ATOM    752  OD1 ASP A  81       7.809   2.450   4.152  1.00 10.00      A   
ATOM    753  OD2 ASP A  81       5.890   3.223   3.422  1.00 10.00      A   
ATOM    754  C   ASP A  81      10.029   5.538   3.983  1.00 10.00      A   
ATOM    755  O   ASP A  81      10.741   4.639   3.532  1.00 10.00      A   
ATOM    756  N   PHE A  82      10.423   6.805   4.046  1.00 10.00      A   
ATOM    757  HN  PHE A  82       9.815   7.480   4.420  1.00 10.00      A   
ATOM    758  CA  PHE A  82      11.734   7.215   3.570  1.00 10.00      A   
ATOM    759  CB  PHE A  82      11.604   8.312   2.510  1.00 10.00      A   
ATOM    760  CG  PHE A  82      10.691   7.952   1.371  1.00 10.00      A   
ATOM    761  CD1 PHE A  82      11.040   6.964   0.463  1.00 10.00      A   
ATOM    762  CD2 PHE A  82       9.479   8.601   1.210  1.00 10.00      A   
ATOM    763  CE1 PHE A  82      10.197   6.634  -0.580  1.00 10.00      A   
ATOM    764  CE2 PHE A  82       8.633   8.278   0.171  1.00 10.00      A   
ATOM    765  CZ  PHE A  82       8.991   7.292  -0.726  1.00 10.00      A   
ATOM    766  C   PHE A  82      12.628   7.677   4.719  1.00 10.00      A   
ATOM    767  O   PHE A  82      13.596   8.405   4.506  1.00 10.00      A   
ATOM    768  N   ASN A  83      12.294   7.242   5.934  1.00 10.00      A   
ATOM    769  HN  ASN A  83      11.517   6.650   6.030  1.00 10.00      A   
ATOM    770  CA  ASN A  83      13.064   7.589   7.134  1.00 10.00      A   
ATOM    771  CB  ASN A  83      14.485   7.015   7.061  1.00 10.00      A   
ATOM    772  CG  ASN A  83      15.052   6.668   8.427  1.00 10.00      A   
ATOM    773  OD1 ASN A  83      15.781   7.457   9.031  1.00 10.00      A   
ATOM    774  ND2 ASN A  83      14.723   5.485   8.929  1.00 10.00      A   
ATOM    775 HD21 ASN A  83      14.135   4.899   8.402  1.00 10.00      A   
ATOM    776 HD22 ASN A  83      15.078   5.241   9.809  1.00 10.00      A   
ATOM    777  C   ASN A  83      13.081   9.095   7.418  1.00 10.00      A   
ATOM    778  O   ASN A  83      14.007   9.611   8.044  1.00 10.00      A   
ATOM    779  N   LEU A  84      12.038   9.794   6.979  1.00 10.00      A   
ATOM    780  HN  LEU A  84      11.326   9.333   6.487  1.00 10.00      A   
ATOM    781  CA  LEU A  84      11.937  11.236   7.195  1.00 10.00      A   
ATOM    782  CB  LEU A  84      11.310  11.920   5.982  1.00 10.00      A   
ATOM    783  CG  LEU A  84      12.176  11.978   4.726  1.00 10.00      A   
ATOM    784  CD1 LEU A  84      11.370  12.513   3.555  1.00 10.00      A   
ATOM    785  CD2 LEU A  84      13.406  12.839   4.967  1.00 10.00      A   
ATOM    786  C   LEU A  84      11.129  11.550   8.448  1.00 10.00      A   
ATOM    787  O   LEU A  84      10.874  12.714   8.763  1.00 10.00      A   
ATOM    788  N   VAL A  85      10.723  10.503   9.152  1.00 10.00      A   
ATOM    789  HN  VAL A  85      10.959   9.605   8.847  1.00 10.00      A   
ATOM    790  CA  VAL A  85       9.945  10.651  10.374  1.00 10.00      A   
ATOM    791  CB  VAL A  85       8.493  10.145  10.199  1.00 10.00      A   
ATOM    792  CG1 VAL A  85       7.726  10.235  11.513  1.00 10.00      A   
ATOM    793  CG2 VAL A  85       7.776  10.937   9.114  1.00 10.00      A   
ATOM    794  C   VAL A  85      10.608   9.900  11.524  1.00 10.00      A   
ATOM    795  O   VAL A  85      10.714   8.671  11.489  1.00 10.00      A   
ATOM    796  N   PRO A  86      11.092  10.643  12.540  1.00 10.00      A   
ATOM    797  CA  PRO A  86      11.743  10.065  13.723  1.00 10.00      A   
ATOM    798  CB  PRO A  86      11.880  11.260  14.670  1.00 10.00      A   
ATOM    799  CG  PRO A  86      11.958  12.434  13.764  1.00 10.00      A   
ATOM    800  CD  PRO A  86      11.060  12.114  12.600  1.00 10.00      A   
ATOM    801  C   PRO A  86      10.894   8.980  14.375  1.00 10.00      A   
ATOM    802  O   PRO A  86       9.677   9.136  14.542  1.00 10.00      A   
ATOM    803  N   ASP A  87      11.552   7.892  14.744  1.00 10.00      A   
ATOM    804  HN  ASP A  87      12.524   7.859  14.607  1.00 10.00      A   
ATOM    805  CA  ASP A  87      10.889   6.752  15.367  1.00 10.00      A   
ATOM    806  CB  ASP A  87      11.864   5.578  15.515  1.00 10.00      A   
ATOM    807  CG  ASP A  87      12.308   5.001  14.186  1.00 10.00      A   
ATOM    808  OD1 ASP A  87      13.378   5.402  13.682  1.00 10.00      A   
ATOM    809  OD2 ASP A  87      11.593   4.142  13.631  1.00 10.00      A   
ATOM    810  C   ASP A  87      10.339   7.135  16.730  1.00 10.00      A   
ATOM    811  O   ASP A  87      11.046   7.724  17.548  1.00 10.00      A   
ATOM    812  N   GLY A  88       9.079   6.798  16.972  1.00 10.00      A   
ATOM    813  HN  GLY A  88       8.568   6.317  16.288  1.00 10.00      A   
ATOM    814  CA  GLY A  88       8.459   7.124  18.238  1.00 10.00      A   
ATOM    815  C   GLY A  88       7.457   8.254  18.111  1.00 10.00      A   
ATOM    816  O   GLY A  88       6.968   8.771  19.115  1.00 10.00      A   
ATOM    817  N   TRP A  89       7.156   8.647  16.875  1.00 10.00      A   
ATOM    818  HN  TRP A  89       7.595   8.211  16.114  1.00 10.00      A   
ATOM    819  CA  TRP A  89       6.197   9.718  16.627  1.00 10.00      A   
ATOM    820  CB  TRP A  89       6.172  10.088  15.138  1.00 10.00      A   
ATOM    821  CG  TRP A  89       5.057  11.023  14.762  1.00 10.00      A   
ATOM    822  CD1 TRP A  89       4.956  12.352  15.062  1.00 10.00      A   
ATOM    823  CD2 TRP A  89       3.878  10.691  14.016  1.00 10.00      A   
ATOM    824  NE1 TRP A  89       3.785  12.865  14.555  1.00 10.00      A   
ATOM    825  HE1 TRP A  89       3.479  13.800  14.645  1.00 10.00      A   
ATOM    826  CE2 TRP A  89       3.108  11.866  13.909  1.00 10.00      A   
ATOM    827  CE3 TRP A  89       3.399   9.513  13.432  1.00 10.00      A   
ATOM    828  CZ2 TRP A  89       1.887  11.896  13.242  1.00 10.00      A   
ATOM    829  CZ3 TRP A  89       2.186   9.547  12.771  1.00 10.00      A   
ATOM    830  CH2 TRP A  89       1.444  10.730  12.679  1.00 10.00      A   
ATOM    831  C   TRP A  89       4.802   9.310  17.088  1.00 10.00      A   
ATOM    832  O   TRP A  89       4.058  10.119  17.645  1.00 10.00      A   
ATOM    833  N   GLY A  90       4.463   8.052  16.856  1.00 10.00      A   
ATOM    834  HN  GLY A  90       5.106   7.456  16.414  1.00 10.00      A   
ATOM    835  CA  GLY A  90       3.167   7.543  17.240  1.00 10.00      A   
ATOM    836  C   GLY A  90       2.679   6.494  16.266  1.00 10.00      A   
ATOM    837  O   GLY A  90       3.485   5.776  15.668  1.00 10.00      A   
ATOM    838  N   GLY A  91       1.369   6.414  16.094  1.00 10.00      A   
ATOM    839  HN  GLY A  91       0.777   7.019  16.596  1.00 10.00      A   
ATOM    840  CA  GLY A  91       0.801   5.440  15.182  1.00 10.00      A   
ATOM    841  C   GLY A  91       0.584   4.108  15.861  1.00 10.00      A   
ATOM    842  O   GLY A  91       0.875   3.053  15.297  1.00 10.00      A   
ATOM    843  N   TYR A  92       0.070   4.158  17.080  1.00 10.00      A   
ATOM    844  HN  TYR A  92      -0.163   5.029  17.463  1.00 10.00      A   
ATOM    845  CA  TYR A  92      -0.175   2.953  17.854  1.00 10.00      A   
ATOM    846  CB  TYR A  92       0.002   3.225  19.349  1.00 10.00      A   
ATOM    847  CG  TYR A  92       1.423   3.541  19.751  1.00 10.00      A   
ATOM    848  CD1 TYR A  92       1.813   4.844  20.024  1.00 10.00      A   
ATOM    849  CD2 TYR A  92       2.375   2.535  19.858  1.00 10.00      A   
ATOM    850  CE1 TYR A  92       3.111   5.136  20.393  1.00 10.00      A   
ATOM    851  CE2 TYR A  92       3.675   2.817  20.227  1.00 10.00      A   
ATOM    852  CZ  TYR A  92       4.038   4.118  20.493  1.00 10.00      A   
ATOM    853  OH  TYR A  92       5.333   4.402  20.868  1.00 10.00      A   
ATOM    854  HH  TYR A  92       5.934   3.774  20.449  1.00 10.00      A   
ATOM    855  C   TYR A  92      -1.563   2.398  17.582  1.00 10.00      A   
ATOM    856  O   TYR A  92      -2.550   3.134  17.582  1.00 10.00      A   
ATOM    857  N   VAL A  93      -1.634   1.097  17.350  1.00 10.00      A   
ATOM    858  HN  VAL A  93      -0.810   0.563  17.365  1.00 10.00      A   
ATOM    859  CA  VAL A  93      -2.899   0.438  17.076  1.00 10.00      A   
ATOM    860  CB  VAL A  93      -2.755  -0.625  15.965  1.00 10.00      A   
ATOM    861  CG1 VAL A  93      -2.019  -1.851  16.478  1.00 10.00      A   
ATOM    862  CG2 VAL A  93      -4.111  -0.998  15.386  1.00 10.00      A   
ATOM    863  C   VAL A  93      -3.468  -0.191  18.349  1.00 10.00      A   
ATOM    864  O   VAL A  93      -4.618  -0.631  18.381  1.00 10.00      A   
ATOM    865  N   TYR A  94      -2.652  -0.206  19.400  1.00 10.00      A   
ATOM    866  HN  TYR A  94      -1.749   0.169  19.302  1.00 10.00      A   
ATOM    867  CA  TYR A  94      -3.046  -0.768  20.690  1.00 10.00      A   
ATOM    868  CB  TYR A  94      -1.947  -0.558  21.739  1.00 10.00      A   
ATOM    869  CG  TYR A  94      -2.131  -1.367  23.002  1.00 10.00      A   
ATOM    870  CD1 TYR A  94      -1.641  -2.664  23.098  1.00 10.00      A   
ATOM    871  CD2 TYR A  94      -2.791  -0.834  24.103  1.00 10.00      A   
ATOM    872  CE1 TYR A  94      -1.804  -3.407  24.252  1.00 10.00      A   
ATOM    873  CE2 TYR A  94      -2.959  -1.570  25.259  1.00 10.00      A   
ATOM    874  CZ  TYR A  94      -2.464  -2.854  25.330  1.00 10.00      A   
ATOM    875  OH  TYR A  94      -2.629  -3.587  26.485  1.00 10.00      A   
ATOM    876  HH  TYR A  94      -1.855  -4.152  26.617  1.00 10.00      A   
ATOM    877  C   TYR A  94      -4.399  -0.230  21.182  1.00 10.00      A   
ATOM    878  O   TYR A  94      -5.298  -1.021  21.473  1.00 10.00      A   
ATOM    879  N   PRO A  95      -4.581   1.112  21.278  1.00 10.00      A   
ATOM    880  CA  PRO A  95      -5.851   1.699  21.737  1.00 10.00      A   
ATOM    881  CB  PRO A  95      -5.621   3.208  21.609  1.00 10.00      A   
ATOM    882  CG  PRO A  95      -4.142   3.368  21.663  1.00 10.00      A   
ATOM    883  CD  PRO A  95      -3.581   2.160  20.975  1.00 10.00      A   
ATOM    884  C   PRO A  95      -7.032   1.272  20.866  1.00 10.00      A   
ATOM    885  O   PRO A  95      -8.157   1.123  21.353  1.00 10.00      A   
ATOM    886  N   TRP A  96      -6.769   1.073  19.579  1.00 10.00      A   
ATOM    887  HN  TRP A  96      -5.851   1.192  19.257  1.00 10.00      A   
ATOM    888  CA  TRP A  96      -7.800   0.663  18.643  1.00 10.00      A   
ATOM    889  CB  TRP A  96      -7.301   0.789  17.202  1.00 10.00      A   
ATOM    890  CG  TRP A  96      -7.130   2.209  16.752  1.00 10.00      A   
ATOM    891  CD1 TRP A  96      -6.019   2.992  16.894  1.00 10.00      A   
ATOM    892  CD2 TRP A  96      -8.108   3.017  16.086  1.00 10.00      A   
ATOM    893  NE1 TRP A  96      -6.244   4.233  16.355  1.00 10.00      A   
ATOM    894  HE1 TRP A  96      -5.600   4.971  16.336  1.00 10.00      A   
ATOM    895  CE2 TRP A  96      -7.520   4.275  15.853  1.00 10.00      A   
ATOM    896  CE3 TRP A  96      -9.426   2.796  15.662  1.00 10.00      A   
ATOM    897  CZ2 TRP A  96      -8.203   5.306  15.215  1.00 10.00      A   
ATOM    898  CZ3 TRP A  96     -10.102   3.824  15.032  1.00 10.00      A   
ATOM    899  CH2 TRP A  96      -9.490   5.063  14.814  1.00 10.00      A   
ATOM    900  C   TRP A  96      -8.228  -0.767  18.930  1.00 10.00      A   
ATOM    901  O   TRP A  96      -9.421  -1.067  19.010  1.00 10.00      A   
ATOM    902  N   ILE A  97      -7.244  -1.643  19.097  1.00 10.00      A   
ATOM    903  HN  ILE A  97      -6.311  -1.334  19.013  1.00 10.00      A   
ATOM    904  CA  ILE A  97      -7.509  -3.048  19.389  1.00 10.00      A   
ATOM    905  CB  ILE A  97      -6.208  -3.880  19.391  1.00 10.00      A   
ATOM    906  CG1 ILE A  97      -5.487  -3.751  18.047  1.00 10.00      A   
ATOM    907  CG2 ILE A  97      -6.486  -5.340  19.720  1.00 10.00      A   
ATOM    908  CD1 ILE A  97      -6.306  -4.194  16.855  1.00 10.00      A   
ATOM    909  C   ILE A  97      -8.193  -3.182  20.745  1.00 10.00      A   
ATOM    910  O   ILE A  97      -9.129  -3.967  20.911  1.00 10.00      A   
ATOM    911  N   GLU A  98      -7.723  -2.387  21.698  1.00 10.00      A   
ATOM    912  HN  GLU A  98      -6.978  -1.781  21.483  1.00 10.00      A   
ATOM    913  CA  GLU A  98      -8.257  -2.381  23.052  1.00 10.00      A   
ATOM    914  CB  GLU A  98      -7.480  -1.374  23.905  1.00 10.00      A   
ATOM    915  CG  GLU A  98      -8.101  -1.096  25.262  1.00 10.00      A   
ATOM    916  CD  GLU A  98      -7.444   0.067  25.972  1.00 10.00      A   
ATOM    917  OE1 GLU A  98      -6.834  -0.153  27.037  1.00 10.00      A   
ATOM    918  OE2 GLU A  98      -7.522   1.208  25.461  1.00 10.00      A   
ATOM    919  C   GLU A  98      -9.750  -2.044  23.070  1.00 10.00      A   
ATOM    920  O   GLU A  98     -10.532  -2.681  23.774  1.00 10.00      A   
ATOM    921  N   ALA A  99     -10.137  -1.050  22.284  1.00 10.00      A   
ATOM    922  HN  ALA A  99      -9.468  -0.582  21.741  1.00 10.00      A   
ATOM    923  CA  ALA A  99     -11.530  -0.629  22.220  1.00 10.00      A   
ATOM    924  CB  ALA A  99     -11.639   0.777  21.653  1.00 10.00      A   
ATOM    925  C   ALA A  99     -12.384  -1.604  21.415  1.00 10.00      A   
ATOM    926  O   ALA A  99     -13.545  -1.846  21.743  1.00 10.00      A   
ATOM    927  N   MET A 100     -11.801  -2.173  20.366  1.00 10.00      A   
ATOM    928  HN  MET A 100     -10.868  -1.950  20.159  1.00 10.00      A   
ATOM    929  CA  MET A 100     -12.522  -3.108  19.508  1.00 10.00      A   
ATOM    930  CB  MET A 100     -11.782  -3.330  18.185  1.00 10.00      A   
ATOM    931  CG  MET A 100     -11.847  -2.147  17.234  1.00 10.00      A   
ATOM    932  SD  MET A 100     -11.363  -2.569  15.550  1.00 10.00      A   
ATOM    933  CE  MET A 100      -9.639  -2.998  15.773  1.00 10.00      A   
ATOM    934  C   MET A 100     -12.790  -4.444  20.193  1.00 10.00      A   
ATOM    935  O   MET A 100     -13.848  -5.046  19.996  1.00 10.00      A   
ATOM    936  N   SER A 101     -11.843  -4.896  21.008  1.00 10.00      A   
ATOM    937  HN  SER A 101     -11.037  -4.355  21.149  1.00 10.00      A   
ATOM    938  CA  SER A 101     -11.964  -6.178  21.699  1.00 10.00      A   
ATOM    939  CB  SER A 101     -10.640  -6.579  22.352  1.00 10.00      A   
ATOM    940  OG  SER A 101      -9.991  -5.460  22.928  1.00 10.00      A   
ATOM    941  HG  SER A 101      -9.558  -4.950  22.231  1.00 10.00      A   
ATOM    942  C   SER A 101     -13.100  -6.212  22.718  1.00 10.00      A   
ATOM    943  O   SER A 101     -13.573  -7.286  23.089  1.00 10.00      A   
ATOM    944  N   SER A 102     -13.541  -5.048  23.165  1.00 10.00      A   
ATOM    945  HN  SER A 102     -13.125  -4.218  22.848  1.00 10.00      A   
ATOM    946  CA  SER A 102     -14.616  -4.974  24.140  1.00 10.00      A   
ATOM    947  CB  SER A 102     -14.212  -4.041  25.277  1.00 10.00      A   
ATOM    948  OG  SER A 102     -13.460  -2.953  24.774  1.00 10.00      A   
ATOM    949  HG  SER A 102     -13.578  -2.188  25.348  1.00 10.00      A   
ATOM    950  C   SER A 102     -15.930  -4.514  23.511  1.00 10.00      A   
ATOM    951  O   SER A 102     -16.864  -4.124  24.215  1.00 10.00      A   
ATOM    952  N   SER A 103     -16.008  -4.557  22.186  1.00 10.00      A   
ATOM    953  HN  SER A 103     -15.238  -4.876  21.664  1.00 10.00      A   
ATOM    954  CA  SER A 103     -17.215  -4.143  21.493  1.00 10.00      A   
ATOM    955  CB  SER A 103     -17.093  -2.685  21.046  1.00 10.00      A   
ATOM    956  OG  SER A 103     -16.805  -1.836  22.148  1.00 10.00      A   
ATOM    957  HG  SER A 103     -16.705  -2.371  22.946  1.00 10.00      A   
ATOM    958  C   SER A 103     -17.517  -5.054  20.307  1.00 10.00      A   
ATOM    959  O   SER A 103     -18.553  -5.727  20.269  1.00 10.00      A   
ATOM    960  N   TYR A 104     -16.595  -5.104  19.357  1.00 10.00      A   
ATOM    961  HN  TYR A 104     -15.762  -4.596  19.466  1.00 10.00      A   
ATOM    962  CA  TYR A 104     -16.772  -5.924  18.170  1.00 10.00      A   
ATOM    963  CB  TYR A 104     -15.826  -5.490  17.048  1.00 10.00      A   
ATOM    964  CG  TYR A 104     -16.097  -4.100  16.519  1.00 10.00      A   
ATOM    965  CD1 TYR A 104     -15.136  -3.107  16.609  1.00 10.00      A   
ATOM    966  CD2 TYR A 104     -17.315  -3.780  15.931  1.00 10.00      A   
ATOM    967  CE1 TYR A 104     -15.376  -1.835  16.131  1.00 10.00      A   
ATOM    968  CE2 TYR A 104     -17.565  -2.510  15.448  1.00 10.00      A   
ATOM    969  CZ  TYR A 104     -16.590  -1.540  15.551  1.00 10.00      A   
ATOM    970  OH  TYR A 104     -16.829  -0.273  15.072  1.00 10.00      A   
ATOM    971  HH  TYR A 104     -17.777  -0.078  15.131  1.00 10.00      A   
ATOM    972  C   TYR A 104     -16.582  -7.396  18.492  1.00 10.00      A   
ATOM    973  O   TYR A 104     -15.462  -7.903  18.533  1.00 10.00      A   
ATOM    974  N   THR A 105     -17.688  -8.070  18.746  1.00 10.00      A   
ATOM    975  HN  THR A 105     -18.551  -7.602  18.712  1.00 10.00      A   
ATOM    976  CA  THR A 105     -17.661  -9.484  19.056  1.00 10.00      A   
ATOM    977  CB  THR A 105     -18.876  -9.874  19.916  1.00 10.00      A   
ATOM    978  OG1 THR A 105     -19.189  -8.770  20.782  1.00 10.00      A   
ATOM    979  HG1 THR A 105     -18.538  -8.067  20.647  1.00 10.00      A   
ATOM    980  CG2 THR A 105     -18.562 -11.097  20.767  1.00 10.00      A   
ATOM    981  C   THR A 105     -17.639 -10.287  17.761  1.00 10.00      A   
ATOM    982  O   THR A 105     -17.321 -11.478  17.750  1.00 10.00      A   
ATOM    983  N   TRP A 106     -17.972  -9.611  16.669  1.00 10.00      A   
ATOM    984  HN  TRP A 106     -18.219  -8.665  16.755  1.00 10.00      A   
ATOM    985  CA  TRP A 106     -17.979 -10.219  15.352  1.00 10.00      A   
ATOM    986  CB  TRP A 106     -19.408 -10.306  14.803  1.00 10.00      A   
ATOM    987  CG  TRP A 106     -20.189 -11.484  15.299  1.00 10.00      A   
ATOM    988  CD1 TRP A 106     -20.833 -11.596  16.496  1.00 10.00      A   
ATOM    989  CD2 TRP A 106     -20.421 -12.712  14.601  1.00 10.00      A   
ATOM    990  NE1 TRP A 106     -21.444 -12.822  16.589  1.00 10.00      A   
ATOM    991  HE1 TRP A 106     -21.969 -13.141  17.355  1.00 10.00      A   
ATOM    992  CE2 TRP A 106     -21.209 -13.524  15.438  1.00 10.00      A   
ATOM    993  CE3 TRP A 106     -20.038 -13.206  13.350  1.00 10.00      A   
ATOM    994  CZ2 TRP A 106     -21.622 -14.800  15.066  1.00 10.00      A   
ATOM    995  CZ3 TRP A 106     -20.451 -14.472  12.981  1.00 10.00      A   
ATOM    996  CH2 TRP A 106     -21.234 -15.255  13.836  1.00 10.00      A   
ATOM    997  C   TRP A 106     -17.116  -9.403  14.401  1.00 10.00      A   
ATOM    998  O   TRP A 106     -17.601  -8.470  13.762  1.00 10.00      A   
ATOM    999  N   LEU A 107     -15.834  -9.733  14.342  1.00 10.00      A   
ATOM   1000  HN  LEU A 107     -15.507 -10.474  14.894  1.00 10.00      A   
ATOM   1001  CA  LEU A 107     -14.895  -9.047  13.464  1.00 10.00      A   
ATOM   1002  CB  LEU A 107     -13.798  -8.352  14.276  1.00 10.00      A   
ATOM   1003  CG  LEU A 107     -13.113  -7.164  13.597  1.00 10.00      A   
ATOM   1004  CD1 LEU A 107     -14.141  -6.115  13.205  1.00 10.00      A   
ATOM   1005  CD2 LEU A 107     -12.061  -6.562  14.511  1.00 10.00      A   
ATOM   1006  C   LEU A 107     -14.282 -10.075  12.533  1.00 10.00      A   
ATOM   1007  O   LEU A 107     -13.964 -11.180  12.964  1.00 10.00      A   
ATOM   1008  N   GLU A 108     -14.109  -9.722  11.267  1.00 10.00      A   
ATOM   1009  HN  GLU A 108     -14.338  -8.812  10.981  1.00 10.00      A   
ATOM   1010  CA  GLU A 108     -13.567 -10.668  10.302  1.00 10.00      A   
ATOM   1011  CB  GLU A 108     -14.644 -11.094   9.296  1.00 10.00      A   
ATOM   1012  CG  GLU A 108     -15.837 -11.816   9.914  1.00 10.00      A   
ATOM   1013  CD  GLU A 108     -16.946 -12.077   8.913  1.00 10.00      A   
ATOM   1014  OE1 GLU A 108     -16.983 -13.181   8.330  1.00 10.00      A   
ATOM   1015  OE2 GLU A 108     -17.793 -11.184   8.712  1.00 10.00      A   
ATOM   1016  C   GLU A 108     -12.328 -10.153   9.570  1.00 10.00      A   
ATOM   1017  O   GLU A 108     -11.418 -10.932   9.282  1.00 10.00      A   
ATOM   1018  N   GLU A 109     -12.274  -8.859   9.268  1.00 10.00      A   
ATOM   1019  HN  GLU A 109     -13.008  -8.262   9.535  1.00 10.00      A   
ATOM   1020  CA  GLU A 109     -11.132  -8.313   8.539  1.00 10.00      A   
ATOM   1021  CB  GLU A 109     -11.545  -7.900   7.129  1.00 10.00      A   
ATOM   1022  CG  GLU A 109     -12.205  -9.003   6.320  1.00 10.00      A   
ATOM   1023  CD  GLU A 109     -12.559  -8.564   4.916  1.00 10.00      A   
ATOM   1024  OE1 GLU A 109     -12.502  -7.347   4.635  1.00 10.00      A   
ATOM   1025  OE2 GLU A 109     -12.896  -9.434   4.088  1.00 10.00      A   
ATOM   1026  C   GLU A 109     -10.474  -7.132   9.249  1.00 10.00      A   
ATOM   1027  O   GLU A 109     -11.150  -6.203   9.695  1.00 10.00      A   
ATOM   1028  N   ILE A 110      -9.149  -7.183   9.341  1.00 10.00      A   
ATOM   1029  HN  ILE A 110      -8.679  -7.969   8.976  1.00 10.00      A   
ATOM   1030  CA  ILE A 110      -8.362  -6.121   9.958  1.00 10.00      A   
ATOM   1031  CB  ILE A 110      -7.784  -6.550  11.331  1.00 10.00      A   
ATOM   1032  CG1 ILE A 110      -8.914  -6.714  12.358  1.00 10.00      A   
ATOM   1033  CG2 ILE A 110      -6.746  -5.546  11.822  1.00 10.00      A   
ATOM   1034  CD1 ILE A 110      -8.454  -7.156  13.732  1.00 10.00      A   
ATOM   1035  C   ILE A 110      -7.234  -5.722   9.006  1.00 10.00      A   
ATOM   1036  O   ILE A 110      -6.324  -6.508   8.735  1.00 10.00      A   
ATOM   1037  N   ARG A 111      -7.323  -4.516   8.469  1.00 10.00      A   
ATOM   1038  HN  ARG A 111      -8.089  -3.940   8.708  1.00 10.00      A   
ATOM   1039  CA  ARG A 111      -6.326  -4.017   7.530  1.00 10.00      A   
ATOM   1040  CB  ARG A 111      -7.005  -3.687   6.197  1.00 10.00      A   
ATOM   1041  CG  ARG A 111      -7.954  -4.773   5.707  1.00 10.00      A   
ATOM   1042  CD  ARG A 111      -8.869  -4.265   4.602  1.00 10.00      A   
ATOM   1043  NE  ARG A 111      -9.847  -5.275   4.183  1.00 10.00      A   
ATOM   1044  HE  ARG A 111     -10.590  -5.460   4.796  1.00 10.00      A   
ATOM   1045  CZ  ARG A 111      -9.798  -5.937   3.028  1.00 10.00      A   
ATOM   1046  NH1 ARG A 111      -8.819  -5.706   2.159  1.00 10.00      A   
ATOM   1047 HH11 ARG A 111      -8.083  -4.996   2.370  1.00 10.00      A   
ATOM   1048 HH12 ARG A 111      -8.780  -6.231   1.259  1.00 10.00      A   
ATOM   1049  NH2 ARG A 111     -10.736  -6.828   2.734  1.00 10.00      A   
ATOM   1050 HH21 ARG A 111     -11.520  -7.014   3.413  1.00 10.00      A   
ATOM   1051 HH22 ARG A 111     -10.703  -7.352   1.832  1.00 10.00      A   
ATOM   1052  C   ARG A 111      -5.622  -2.786   8.095  1.00 10.00      A   
ATOM   1053  O   ARG A 111      -6.270  -1.875   8.616  1.00 10.00      A   
ATOM   1054  N   LEU A 112      -4.301  -2.764   8.002  1.00 10.00      A   
ATOM   1055  HN  LEU A 112      -3.837  -3.521   7.572  1.00 10.00      A   
ATOM   1056  CA  LEU A 112      -3.513  -1.649   8.515  1.00 10.00      A   
ATOM   1057  CB  LEU A 112      -2.976  -1.978   9.913  1.00 10.00      A   
ATOM   1058  CG  LEU A 112      -4.003  -2.048  11.043  1.00 10.00      A   
ATOM   1059  CD1 LEU A 112      -3.463  -2.867  12.203  1.00 10.00      A   
ATOM   1060  CD2 LEU A 112      -4.382  -0.654  11.509  1.00 10.00      A   
ATOM   1061  C   LEU A 112      -2.340  -1.333   7.594  1.00 10.00      A   
ATOM   1062  O   LEU A 112      -1.713  -2.243   7.044  1.00 10.00      A   
ATOM   1063  N   LYS A 113      -2.055  -0.045   7.424  1.00 10.00      A   
ATOM   1064  HN  LYS A 113      -2.621   0.635   7.858  1.00 10.00      A   
ATOM   1065  CA  LYS A 113      -0.939   0.390   6.590  1.00 10.00      A   
ATOM   1066  CB  LYS A 113      -1.434   1.026   5.284  1.00 10.00      A   
ATOM   1067  CG  LYS A 113      -0.323   1.313   4.277  1.00 10.00      A   
ATOM   1068  CD  LYS A 113      -0.754   2.337   3.242  1.00 10.00      A   
ATOM   1069  CE  LYS A 113       0.331   2.564   2.198  1.00 10.00      A   
ATOM   1070  NZ  LYS A 113      -0.011   3.683   1.277  1.00 10.00      A   
ATOM   1071  HZ1 LYS A 113      -0.124   4.569   1.813  1.00 10.00      A   
ATOM   1072  HZ2 LYS A 113      -0.902   3.484   0.782  1.00 10.00      A   
ATOM   1073  HZ3 LYS A 113       0.742   3.818   0.571  1.00 10.00      A   
ATOM   1074  C   LYS A 113      -0.066   1.390   7.343  1.00 10.00      A   
ATOM   1075  O   LYS A 113      -0.560   2.407   7.825  1.00 10.00      A   
ATOM   1076  N   ARG A 114       1.226   1.088   7.444  1.00 10.00      A   
ATOM   1077  HN  ARG A 114       1.544   0.243   7.052  1.00 10.00      A   
ATOM   1078  CA  ARG A 114       2.190   1.962   8.129  1.00 10.00      A   
ATOM   1079  CB  ARG A 114       2.364   3.295   7.384  1.00 10.00      A   
ATOM   1080  CG  ARG A 114       2.959   3.186   5.986  1.00 10.00      A   
ATOM   1081  CD  ARG A 114       3.177   4.567   5.377  1.00 10.00      A   
ATOM   1082  NE  ARG A 114       3.497   4.513   3.949  1.00 10.00      A   
ATOM   1083  HE  ARG A 114       4.345   4.068   3.692  1.00 10.00      A   
ATOM   1084  CZ  ARG A 114       2.720   5.024   2.990  1.00 10.00      A   
ATOM   1085  NH1 ARG A 114       1.577   5.628   3.302  1.00 10.00      A   
ATOM   1086 HH11 ARG A 114       1.278   5.708   4.298  1.00 10.00      A   
ATOM   1087 HH12 ARG A 114       0.960   6.028   2.547  1.00 10.00      A   
ATOM   1088  NH2 ARG A 114       3.087   4.928   1.717  1.00 10.00      A   
ATOM   1089 HH21 ARG A 114       3.979   4.457   1.460  1.00 10.00      A   
ATOM   1090 HH22 ARG A 114       2.474   5.326   0.959  1.00 10.00      A   
ATOM   1091  C   ARG A 114       1.796   2.224   9.583  1.00 10.00      A   
ATOM   1092  O   ARG A 114       1.750   3.373  10.023  1.00 10.00      A   
ATOM   1093  N   MET A 115       1.522   1.161  10.332  1.00 10.00      A   
ATOM   1094  HN  MET A 115       1.589   0.260   9.942  1.00 10.00      A   
ATOM   1095  CA  MET A 115       1.131   1.301  11.731  1.00 10.00      A   
ATOM   1096  CB  MET A 115      -0.316   0.839  11.930  1.00 10.00      A   
ATOM   1097  CG  MET A 115      -1.361   1.858  11.497  1.00 10.00      A   
ATOM   1098  SD  MET A 115      -1.514   3.238  12.648  1.00 10.00      A   
ATOM   1099  CE  MET A 115      -2.650   2.557  13.850  1.00 10.00      A   
ATOM   1100  C   MET A 115       2.061   0.510  12.638  1.00 10.00      A   
ATOM   1101  O   MET A 115       2.714  -0.441  12.196  1.00 10.00      A   
ATOM   1102  N   VAL A 116       2.122   0.908  13.902  1.00 10.00      A   
ATOM   1103  HN  VAL A 116       1.578   1.675  14.192  1.00 10.00      A   
ATOM   1104  CA  VAL A 116       2.957   0.226  14.877  1.00 10.00      A   
ATOM   1105  CB  VAL A 116       3.581   1.202  15.897  1.00 10.00      A   
ATOM   1106  CG1 VAL A 116       4.551   0.465  16.809  1.00 10.00      A   
ATOM   1107  CG2 VAL A 116       4.287   2.342  15.179  1.00 10.00      A   
ATOM   1108  C   VAL A 116       2.123  -0.810  15.613  1.00 10.00      A   
ATOM   1109  O   VAL A 116       1.341  -0.480  16.509  1.00 10.00      A   
ATOM   1110  N   VAL A 117       2.279  -2.059  15.213  1.00 10.00      A   
ATOM   1111  HN  VAL A 117       2.929  -2.251  14.507  1.00 10.00      A   
ATOM   1112  CA  VAL A 117       1.536  -3.160  15.807  1.00 10.00      A   
ATOM   1113  CB  VAL A 117       0.857  -4.031  14.724  1.00 10.00      A   
ATOM   1114  CG1 VAL A 117      -0.057  -5.070  15.359  1.00 10.00      A   
ATOM   1115  CG2 VAL A 117       0.088  -3.169  13.734  1.00 10.00      A   
ATOM   1116  C   VAL A 117       2.465  -4.037  16.634  1.00 10.00      A   
ATOM   1117  O   VAL A 117       3.373  -4.668  16.103  1.00 10.00      A   
ATOM   1118  N   THR A 118       2.250  -4.058  17.930  1.00 10.00      A   
ATOM   1119  HN  THR A 118       1.523  -3.523  18.310  1.00 10.00      A   
ATOM   1120  CA  THR A 118       3.065  -4.862  18.814  1.00 10.00      A   
ATOM   1121  CB  THR A 118       3.170  -4.188  20.191  1.00 10.00      A   
ATOM   1122  OG1 THR A 118       2.055  -3.304  20.364  1.00 10.00      A   
ATOM   1123  HG1 THR A 118       2.332  -2.537  20.877  1.00 10.00      A   
ATOM   1124  CG2 THR A 118       4.458  -3.389  20.296  1.00 10.00      A   
ATOM   1125  C   THR A 118       2.459  -6.255  18.968  1.00 10.00      A   
ATOM   1126  O   THR A 118       1.292  -6.475  18.624  1.00 10.00      A   
ATOM   1127  N   ASP A 119       3.250  -7.190  19.488  1.00 10.00      A   
ATOM   1128  HN  ASP A 119       4.169  -6.953  19.743  1.00 10.00      A   
ATOM   1129  CA  ASP A 119       2.789  -8.564  19.686  1.00 10.00      A   
ATOM   1130  CB  ASP A 119       3.883  -9.435  20.316  1.00 10.00      A   
ATOM   1131  CG  ASP A 119       5.170  -9.470  19.516  1.00 10.00      A   
ATOM   1132  OD1 ASP A 119       5.365 -10.415  18.723  1.00 10.00      A   
ATOM   1133  OD2 ASP A 119       6.002  -8.555  19.687  1.00 10.00      A   
ATOM   1134  C   ASP A 119       1.551  -8.589  20.569  1.00 10.00      A   
ATOM   1135  O   ASP A 119       0.662  -9.415  20.377  1.00 10.00      A   
ATOM   1136  N   ASP A 120       1.494  -7.650  21.515  1.00 10.00      A   
ATOM   1137  HN  ASP A 120       2.230  -7.007  21.586  1.00 10.00      A   
ATOM   1138  CA  ASP A 120       0.372  -7.545  22.447  1.00 10.00      A   
ATOM   1139  CB  ASP A 120       0.551  -6.341  23.374  1.00 10.00      A   
ATOM   1140  CG  ASP A 120       1.047  -6.720  24.750  1.00 10.00      A   
ATOM   1141  OD1 ASP A 120       2.265  -6.606  24.998  1.00 10.00      A   
ATOM   1142  OD2 ASP A 120       0.225  -7.125  25.595  1.00 10.00      A   
ATOM   1143  C   ASP A 120      -0.955  -7.418  21.713  1.00 10.00      A   
ATOM   1144  O   ASP A 120      -1.935  -8.070  22.073  1.00 10.00      A   
ATOM   1145  N   CYS A 121      -0.977  -6.580  20.682  1.00 10.00      A   
ATOM   1146  HN  CYS A 121      -0.157  -6.099  20.441  1.00 10.00      A   
ATOM   1147  CA  CYS A 121      -2.182  -6.361  19.893  1.00 10.00      A   
ATOM   1148  CB  CYS A 121      -1.949  -5.264  18.855  1.00 10.00      A   
ATOM   1149  SG  CYS A 121      -1.090  -3.810  19.499  1.00 10.00      A   
ATOM   1150  HG  CYS A 121      -1.400  -2.780  18.727  1.00 10.00      A   
ATOM   1151  C   CYS A 121      -2.620  -7.653  19.214  1.00 10.00      A   
ATOM   1152  O   CYS A 121      -3.800  -7.995  19.225  1.00 10.00      A   
ATOM   1153  N   LEU A 122      -1.658  -8.384  18.658  1.00 10.00      A   
ATOM   1154  HN  LEU A 122      -0.727  -8.072  18.714  1.00 10.00      A   
ATOM   1155  CA  LEU A 122      -1.942  -9.641  17.979  1.00 10.00      A   
ATOM   1156  CB  LEU A 122      -0.659 -10.217  17.371  1.00 10.00      A   
ATOM   1157  CG  LEU A 122       0.093  -9.312  16.391  1.00 10.00      A   
ATOM   1158  CD1 LEU A 122       1.394  -9.963  15.944  1.00 10.00      A   
ATOM   1159  CD2 LEU A 122      -0.782  -8.982  15.192  1.00 10.00      A   
ATOM   1160  C   LEU A 122      -2.549 -10.650  18.947  1.00 10.00      A   
ATOM   1161  O   LEU A 122      -3.552 -11.300  18.640  1.00 10.00      A   
ATOM   1162  N   GLU A 123      -1.939 -10.759  20.123  1.00 10.00      A   
ATOM   1163  HN  GLU A 123      -1.145 -10.207  20.302  1.00 10.00      A   
ATOM   1164  CA  GLU A 123      -2.404 -11.683  21.151  1.00 10.00      A   
ATOM   1165  CB  GLU A 123      -1.449 -11.674  22.348  1.00 10.00      A   
ATOM   1166  CG  GLU A 123      -0.004 -12.008  21.992  1.00 10.00      A   
ATOM   1167  CD  GLU A 123       0.921 -12.004  23.194  1.00 10.00      A   
ATOM   1168  OE1 GLU A 123       1.617 -10.990  23.423  1.00 10.00      A   
ATOM   1169  OE2 GLU A 123       0.964 -13.021  23.918  1.00 10.00      A   
ATOM   1170  C   GLU A 123      -3.832 -11.353  21.587  1.00 10.00      A   
ATOM   1171  O   GLU A 123      -4.627 -12.249  21.881  1.00 10.00      A   
ATOM   1172  N   LEU A 124      -4.158 -10.063  21.611  1.00 10.00      A   
ATOM   1173  HN  LEU A 124      -3.477  -9.393  21.380  1.00 10.00      A   
ATOM   1174  CA  LEU A 124      -5.494  -9.618  21.991  1.00 10.00      A   
ATOM   1175  CB  LEU A 124      -5.501  -8.115  22.284  1.00 10.00      A   
ATOM   1176  CG  LEU A 124      -4.757  -7.666  23.541  1.00 10.00      A   
ATOM   1177  CD1 LEU A 124      -4.761  -6.147  23.643  1.00 10.00      A   
ATOM   1178  CD2 LEU A 124      -5.376  -8.288  24.782  1.00 10.00      A   
ATOM   1179  C   LEU A 124      -6.504  -9.936  20.892  1.00 10.00      A   
ATOM   1180  O   LEU A 124      -7.619 -10.377  21.171  1.00 10.00      A   
ATOM   1181  N   ILE A 125      -6.100  -9.716  19.646  1.00 10.00      A   
ATOM   1182  HN  ILE A 125      -5.193  -9.363  19.497  1.00 10.00      A   
ATOM   1183  CA  ILE A 125      -6.961  -9.970  18.490  1.00 10.00      A   
ATOM   1184  CB  ILE A 125      -6.256  -9.597  17.162  1.00 10.00      A   
ATOM   1185  CG1 ILE A 125      -6.024  -8.086  17.072  1.00 10.00      A   
ATOM   1186  CG2 ILE A 125      -7.061 -10.084  15.963  1.00 10.00      A   
ATOM   1187  CD1 ILE A 125      -5.135  -7.666  15.918  1.00 10.00      A   
ATOM   1188  C   ILE A 125      -7.391 -11.436  18.424  1.00 10.00      A   
ATOM   1189  O   ILE A 125      -8.581 -11.738  18.318  1.00 10.00      A   
ATOM   1190  N   ALA A 126      -6.415 -12.329  18.517  1.00 10.00      A   
ATOM   1191  HN  ALA A 126      -5.496 -12.011  18.644  1.00 10.00      A   
ATOM   1192  CA  ALA A 126      -6.654 -13.765  18.436  1.00 10.00      A   
ATOM   1193  CB  ALA A 126      -5.339 -14.523  18.537  1.00 10.00      A   
ATOM   1194  C   ALA A 126      -7.642 -14.278  19.483  1.00 10.00      A   
ATOM   1195  O   ALA A 126      -8.463 -15.146  19.187  1.00 10.00      A   
ATOM   1196  N   LYS A 127      -7.569 -13.748  20.694  1.00 10.00      A   
ATOM   1197  HN  LYS A 127      -6.906 -13.047  20.875  1.00 10.00      A   
ATOM   1198  CA  LYS A 127      -8.451 -14.200  21.766  1.00 10.00      A   
ATOM   1199  CB  LYS A 127      -7.775 -14.052  23.134  1.00 10.00      A   
ATOM   1200  CG  LYS A 127      -7.480 -12.617  23.538  1.00 10.00      A   
ATOM   1201  CD  LYS A 127      -6.768 -12.557  24.880  1.00 10.00      A   
ATOM   1202  CE  LYS A 127      -7.726 -12.810  26.033  1.00 10.00      A   
ATOM   1203  NZ  LYS A 127      -8.494 -11.591  26.392  1.00 10.00      A   
ATOM   1204  HZ1 LYS A 127      -7.847 -10.786  26.517  1.00 10.00      A   
ATOM   1205  HZ2 LYS A 127      -9.013 -11.741  27.278  1.00 10.00      A   
ATOM   1206  HZ3 LYS A 127      -9.175 -11.357  25.642  1.00 10.00      A   
ATOM   1207  C   LYS A 127      -9.814 -13.513  21.764  1.00 10.00      A   
ATOM   1208  O   LYS A 127     -10.808 -14.094  22.191  1.00 10.00      A   
ATOM   1209  N   SER A 128      -9.868 -12.290  21.272  1.00 10.00      A   
ATOM   1210  HN  SER A 128      -9.055 -11.882  20.907  1.00 10.00      A   
ATOM   1211  CA  SER A 128     -11.118 -11.542  21.261  1.00 10.00      A   
ATOM   1212  CB  SER A 128     -10.841 -10.047  21.391  1.00 10.00      A   
ATOM   1213  OG  SER A 128      -9.882  -9.803  22.407  1.00 10.00      A   
ATOM   1214  HG  SER A 128      -8.995  -9.967  22.053  1.00 10.00      A   
ATOM   1215  C   SER A 128     -11.961 -11.822  20.025  1.00 10.00      A   
ATOM   1216  O   SER A 128     -13.163 -12.081  20.128  1.00 10.00      A   
ATOM   1217  N   PHE A 129     -11.328 -11.782  18.859  1.00 10.00      A   
ATOM   1218  HN  PHE A 129     -10.358 -11.615  18.840  1.00 10.00      A   
ATOM   1219  CA  PHE A 129     -12.032 -12.005  17.603  1.00 10.00      A   
ATOM   1220  CB  PHE A 129     -11.599 -10.978  16.549  1.00 10.00      A   
ATOM   1221  CG  PHE A 129     -11.413  -9.587  17.096  1.00 10.00      A   
ATOM   1222  CD1 PHE A 129     -10.175  -8.973  17.040  1.00 10.00      A   
ATOM   1223  CD2 PHE A 129     -12.470  -8.900  17.670  1.00 10.00      A   
ATOM   1224  CE1 PHE A 129      -9.988  -7.702  17.543  1.00 10.00      A   
ATOM   1225  CE2 PHE A 129     -12.290  -7.626  18.175  1.00 10.00      A   
ATOM   1226  CZ  PHE A 129     -11.047  -7.028  18.110  1.00 10.00      A   
ATOM   1227  C   PHE A 129     -11.813 -13.424  17.095  1.00 10.00      A   
ATOM   1228  O   PHE A 129     -10.773 -13.739  16.511  1.00 10.00      A   
ATOM   1229  N   LYS A 130     -12.800 -14.283  17.322  1.00 10.00      A   
ATOM   1230  HN  LYS A 130     -13.609 -13.972  17.785  1.00 10.00      A   
ATOM   1231  CA  LYS A 130     -12.715 -15.674  16.895  1.00 10.00      A   
ATOM   1232  CB  LYS A 130     -13.581 -16.579  17.774  1.00 10.00      A   
ATOM   1233  CG  LYS A 130     -13.156 -16.637  19.234  1.00 10.00      A   
ATOM   1234  CD  LYS A 130     -13.945 -15.651  20.075  1.00 10.00      A   
ATOM   1235  CE  LYS A 130     -13.586 -15.754  21.548  1.00 10.00      A   
ATOM   1236  NZ  LYS A 130     -14.449 -14.884  22.385  1.00 10.00      A   
ATOM   1237  HZ1 LYS A 130     -14.482 -13.926  21.989  1.00 10.00      A   
ATOM   1238  HZ2 LYS A 130     -14.075 -14.834  23.353  1.00 10.00      A   
ATOM   1239  HZ3 LYS A 130     -15.416 -15.266  22.421  1.00 10.00      A   
ATOM   1240  C   LYS A 130     -13.122 -15.821  15.439  1.00 10.00      A   
ATOM   1241  O   LYS A 130     -12.793 -16.812  14.789  1.00 10.00      A   
ATOM   1242  N   ASN A 131     -13.830 -14.820  14.929  1.00 10.00      A   
ATOM   1243  HN  ASN A 131     -14.054 -14.053  15.500  1.00 10.00      A   
ATOM   1244  CA  ASN A 131     -14.288 -14.834  13.542  1.00 10.00      A   
ATOM   1245  CB  ASN A 131     -15.656 -14.151  13.406  1.00 10.00      A   
ATOM   1246  CG  ASN A 131     -16.722 -14.778  14.285  1.00 10.00      A   
ATOM   1247  OD1 ASN A 131     -16.939 -14.348  15.421  1.00 10.00      A   
ATOM   1248  ND2 ASN A 131     -17.387 -15.801  13.776  1.00 10.00      A   
ATOM   1249 HD21 ASN A 131     -17.164 -16.097  12.867  1.00 10.00      A   
ATOM   1250 HD22 ASN A 131     -18.081 -16.222  14.328  1.00 10.00      A   
ATOM   1251  C   ASN A 131     -13.267 -14.172  12.624  1.00 10.00      A   
ATOM   1252  O   ASN A 131     -13.553 -13.896  11.461  1.00 10.00      A   
ATOM   1253  N   PHE A 132     -12.082 -13.918  13.171  1.00 10.00      A   
ATOM   1254  HN  PHE A 132     -11.938 -14.159  14.106  1.00 10.00      A   
ATOM   1255  CA  PHE A 132     -10.987 -13.295  12.435  1.00 10.00      A   
ATOM   1256  CB  PHE A 132      -9.790 -13.149  13.378  1.00 10.00      A   
ATOM   1257  CG  PHE A 132      -8.716 -12.222  12.900  1.00 10.00      A   
ATOM   1258  CD1 PHE A 132      -9.039 -11.048  12.244  1.00 10.00      A   
ATOM   1259  CD2 PHE A 132      -7.384 -12.524  13.120  1.00 10.00      A   
ATOM   1260  CE1 PHE A 132      -8.050 -10.190  11.811  1.00 10.00      A   
ATOM   1261  CE2 PHE A 132      -6.389 -11.670  12.690  1.00 10.00      A   
ATOM   1262  CZ  PHE A 132      -6.725 -10.501  12.035  1.00 10.00      A   
ATOM   1263  C   PHE A 132     -10.605 -14.162  11.237  1.00 10.00      A   
ATOM   1264  O   PHE A 132     -10.311 -15.350  11.395  1.00 10.00      A   
ATOM   1265  N   LYS A 133     -10.613 -13.572  10.045  1.00 10.00      A   
ATOM   1266  HN  LYS A 133     -10.839 -12.619   9.980  1.00 10.00      A   
ATOM   1267  CA  LYS A 133     -10.296 -14.317   8.833  1.00 10.00      A   
ATOM   1268  CB  LYS A 133     -11.566 -14.570   8.016  1.00 10.00      A   
ATOM   1269  CG  LYS A 133     -12.587 -15.448   8.718  1.00 10.00      A   
ATOM   1270  CD  LYS A 133     -13.954 -15.329   8.072  1.00 10.00      A   
ATOM   1271  CE  LYS A 133     -15.025 -15.931   8.962  1.00 10.00      A   
ATOM   1272  NZ  LYS A 133     -16.385 -15.744   8.400  1.00 10.00      A   
ATOM   1273  HZ1 LYS A 133     -17.095 -16.157   9.035  1.00 10.00      A   
ATOM   1274  HZ2 LYS A 133     -16.460 -16.208   7.475  1.00 10.00      A   
ATOM   1275  HZ3 LYS A 133     -16.588 -14.724   8.287  1.00 10.00      A   
ATOM   1276  C   LYS A 133      -9.246 -13.634   7.960  1.00 10.00      A   
ATOM   1277  O   LYS A 133      -8.348 -14.298   7.438  1.00 10.00      A   
ATOM   1278  N   VAL A 134      -9.352 -12.322   7.788  1.00 10.00      A   
ATOM   1279  HN  VAL A 134     -10.070 -11.829   8.240  1.00 10.00      A   
ATOM   1280  CA  VAL A 134      -8.412 -11.599   6.936  1.00 10.00      A   
ATOM   1281  CB  VAL A 134      -9.134 -10.897   5.769  1.00 10.00      A   
ATOM   1282  CG1 VAL A 134      -8.136 -10.210   4.846  1.00 10.00      A   
ATOM   1283  CG2 VAL A 134      -9.990 -11.887   4.993  1.00 10.00      A   
ATOM   1284  C   VAL A 134      -7.590 -10.571   7.706  1.00 10.00      A   
ATOM   1285  O   VAL A 134      -8.134  -9.624   8.280  1.00 10.00      A   
ATOM   1286  N   LEU A 135      -6.276 -10.757   7.704  1.00 10.00      A   
ATOM   1287  HN  LEU A 135      -5.902 -11.535   7.230  1.00 10.00      A   
ATOM   1288  CA  LEU A 135      -5.366  -9.843   8.378  1.00 10.00      A   
ATOM   1289  CB  LEU A 135      -4.607 -10.561   9.500  1.00 10.00      A   
ATOM   1290  CG  LEU A 135      -3.554  -9.738  10.253  1.00 10.00      A   
ATOM   1291  CD1 LEU A 135      -4.154  -8.465  10.830  1.00 10.00      A   
ATOM   1292  CD2 LEU A 135      -2.908 -10.567  11.351  1.00 10.00      A   
ATOM   1293  C   LEU A 135      -4.379  -9.270   7.372  1.00 10.00      A   
ATOM   1294  O   LEU A 135      -3.677 -10.016   6.688  1.00 10.00      A   
ATOM   1295  N   VAL A 136      -4.346  -7.951   7.266  1.00 10.00      A   
ATOM   1296  HN  VAL A 136      -4.944  -7.408   7.832  1.00 10.00      A   
ATOM   1297  CA  VAL A 136      -3.442  -7.282   6.341  1.00 10.00      A   
ATOM   1298  CB  VAL A 136      -4.207  -6.546   5.217  1.00 10.00      A   
ATOM   1299  CG1 VAL A 136      -3.233  -5.895   4.246  1.00 10.00      A   
ATOM   1300  CG2 VAL A 136      -5.143  -7.498   4.481  1.00 10.00      A   
ATOM   1301  C   VAL A 136      -2.572  -6.280   7.089  1.00 10.00      A   
ATOM   1302  O   VAL A 136      -3.047  -5.231   7.519  1.00 10.00      A   
ATOM   1303  N   LEU A 137      -1.303  -6.611   7.248  1.00 10.00      A   
ATOM   1304  HN  LEU A 137      -0.980  -7.463   6.877  1.00 10.00      A   
ATOM   1305  CA  LEU A 137      -0.371  -5.739   7.946  1.00 10.00      A   
ATOM   1306  CB  LEU A 137       0.295  -6.466   9.118  1.00 10.00      A   
ATOM   1307  CG  LEU A 137      -0.620  -6.851  10.286  1.00 10.00      A   
ATOM   1308  CD1 LEU A 137       0.151  -7.635  11.337  1.00 10.00      A   
ATOM   1309  CD2 LEU A 137      -1.262  -5.619  10.903  1.00 10.00      A   
ATOM   1310  C   LEU A 137       0.676  -5.200   6.982  1.00 10.00      A   
ATOM   1311  O   LEU A 137       1.784  -5.730   6.882  1.00 10.00      A   
ATOM   1312  N   SER A 138       0.317  -4.142   6.280  1.00 10.00      A   
ATOM   1313  HN  SER A 138      -0.570  -3.738   6.436  1.00 10.00      A   
ATOM   1314  CA  SER A 138       1.201  -3.535   5.307  1.00 10.00      A   
ATOM   1315  CB  SER A 138       0.384  -2.902   4.180  1.00 10.00      A   
ATOM   1316  OG  SER A 138       1.223  -2.334   3.192  1.00 10.00      A   
ATOM   1317  HG  SER A 138       0.677  -1.935   2.501  1.00 10.00      A   
ATOM   1318  C   SER A 138       2.096  -2.492   5.963  1.00 10.00      A   
ATOM   1319  O   SER A 138       1.614  -1.582   6.642  1.00 10.00      A   
ATOM   1320  N   SER A 139       3.404  -2.655   5.778  1.00 10.00      A   
ATOM   1321  HN  SER A 139       3.712  -3.439   5.266  1.00 10.00      A   
ATOM   1322  CA  SER A 139       4.402  -1.729   6.317  1.00 10.00      A   
ATOM   1323  CB  SER A 139       4.334  -0.392   5.575  1.00 10.00      A   
ATOM   1324  OG  SER A 139       3.974  -0.590   4.217  1.00 10.00      A   
ATOM   1325  HG  SER A 139       3.543  -1.449   4.123  1.00 10.00      A   
ATOM   1326  C   SER A 139       4.239  -1.520   7.821  1.00 10.00      A   
ATOM   1327  O   SER A 139       4.386  -0.406   8.324  1.00 10.00      A   
ATOM   1328  N   CYS A 140       3.938  -2.593   8.535  1.00 10.00      A   
ATOM   1329  HN  CYS A 140       3.841  -3.460   8.084  1.00 10.00      A   
ATOM   1330  CA  CYS A 140       3.759  -2.515   9.978  1.00 10.00      A   
ATOM   1331  CB  CYS A 140       2.477  -3.238  10.392  1.00 10.00      A   
ATOM   1332  SG  CYS A 140       0.971  -2.570   9.639  1.00 10.00      A   
ATOM   1333  HG  CYS A 140       1.220  -2.323   8.359  1.00 10.00      A   
ATOM   1334  C   CYS A 140       4.973  -3.087  10.708  1.00 10.00      A   
ATOM   1335  O   CYS A 140       5.595  -4.041  10.239  1.00 10.00      A   
ATOM   1336  N   GLU A 141       5.309  -2.496  11.845  1.00 10.00      A   
ATOM   1337  HN  GLU A 141       4.768  -1.743  12.173  1.00 10.00      A   
ATOM   1338  CA  GLU A 141       6.451  -2.941  12.633  1.00 10.00      A   
ATOM   1339  CB  GLU A 141       7.667  -2.037  12.383  1.00 10.00      A   
ATOM   1340  CG  GLU A 141       7.335  -0.554  12.266  1.00 10.00      A   
ATOM   1341  CD  GLU A 141       8.108   0.317  13.237  1.00 10.00      A   
ATOM   1342  OE1 GLU A 141       9.217  -0.079  13.652  1.00 10.00      A   
ATOM   1343  OE2 GLU A 141       7.616   1.415  13.570  1.00 10.00      A   
ATOM   1344  C   GLU A 141       6.099  -2.947  14.112  1.00 10.00      A   
ATOM   1345  O   GLU A 141       5.088  -2.371  14.514  1.00 10.00      A   
ATOM   1346  N   GLY A 142       6.934  -3.597  14.912  1.00 10.00      A   
ATOM   1347  HN  GLY A 142       7.725  -4.031  14.530  1.00 10.00      A   
ATOM   1348  CA  GLY A 142       6.698  -3.653  16.342  1.00 10.00      A   
ATOM   1349  C   GLY A 142       6.373  -5.045  16.843  1.00 10.00      A   
ATOM   1350  O   GLY A 142       6.388  -5.289  18.047  1.00 10.00      A   
ATOM   1351  N   PHE A 143       6.085  -5.960  15.928  1.00 10.00      A   
ATOM   1352  HN  PHE A 143       6.108  -5.715  14.984  1.00 10.00      A   
ATOM   1353  CA  PHE A 143       5.744  -7.329  16.302  1.00 10.00      A   
ATOM   1354  CB  PHE A 143       4.377  -7.753  15.740  1.00 10.00      A   
ATOM   1355  CG  PHE A 143       4.210  -7.604  14.248  1.00 10.00      A   
ATOM   1356  CD1 PHE A 143       4.156  -8.720  13.430  1.00 10.00      A   
ATOM   1357  CD2 PHE A 143       4.088  -6.352  13.668  1.00 10.00      A   
ATOM   1358  CE1 PHE A 143       3.984  -8.590  12.065  1.00 10.00      A   
ATOM   1359  CE2 PHE A 143       3.921  -6.214  12.305  1.00 10.00      A   
ATOM   1360  CZ  PHE A 143       3.867  -7.334  11.501  1.00 10.00      A   
ATOM   1361  C   PHE A 143       6.840  -8.311  15.910  1.00 10.00      A   
ATOM   1362  O   PHE A 143       7.599  -8.071  14.964  1.00 10.00      A   
ATOM   1363  N   SER A 144       6.926  -9.405  16.652  1.00 10.00      A   
ATOM   1364  HN  SER A 144       6.285  -9.537  17.394  1.00 10.00      A   
ATOM   1365  CA  SER A 144       7.933 -10.419  16.404  1.00 10.00      A   
ATOM   1366  CB  SER A 144       8.809 -10.586  17.648  1.00 10.00      A   
ATOM   1367  OG  SER A 144       8.027 -10.907  18.790  1.00 10.00      A   
ATOM   1368  HG  SER A 144       7.147 -10.497  18.712  1.00 10.00      A   
ATOM   1369  C   SER A 144       7.285 -11.752  16.031  1.00 10.00      A   
ATOM   1370  O   SER A 144       6.072 -11.831  15.830  1.00 10.00      A   
ATOM   1371  N   THR A 145       8.093 -12.801  15.959  1.00 10.00      A   
ATOM   1372  HN  THR A 145       9.051 -12.684  16.141  1.00 10.00      A   
ATOM   1373  CA  THR A 145       7.601 -14.126  15.613  1.00 10.00      A   
ATOM   1374  CB  THR A 145       8.764 -15.080  15.291  1.00 10.00      A   
ATOM   1375  OG1 THR A 145       9.871 -14.792  16.158  1.00 10.00      A   
ATOM   1376  HG1 THR A 145       9.755 -15.270  16.989  1.00 10.00      A   
ATOM   1377  CG2 THR A 145       9.200 -14.916  13.845  1.00 10.00      A   
ATOM   1378  C   THR A 145       6.752 -14.719  16.735  1.00 10.00      A   
ATOM   1379  O   THR A 145       6.004 -15.672  16.519  1.00 10.00      A   
ATOM   1380  N   ASP A 146       6.858 -14.136  17.927  1.00 10.00      A   
ATOM   1381  HN  ASP A 146       7.446 -13.358  18.029  1.00 10.00      A   
ATOM   1382  CA  ASP A 146       6.107 -14.616  19.083  1.00 10.00      A   
ATOM   1383  CB  ASP A 146       6.622 -13.984  20.381  1.00 10.00      A   
ATOM   1384  CG  ASP A 146       7.737 -14.789  21.019  1.00 10.00      A   
ATOM   1385  OD1 ASP A 146       8.023 -15.908  20.545  1.00 10.00      A   
ATOM   1386  OD2 ASP A 146       8.336 -14.303  22.002  1.00 10.00      A   
ATOM   1387  C   ASP A 146       4.616 -14.354  18.923  1.00 10.00      A   
ATOM   1388  O   ASP A 146       3.789 -15.224  19.205  1.00 10.00      A   
ATOM   1389  N   GLY A 147       4.278 -13.152  18.478  1.00 10.00      A   
ATOM   1390  HN  GLY A 147       4.981 -12.486  18.302  1.00 10.00      A   
ATOM   1391  CA  GLY A 147       2.888 -12.802  18.267  1.00 10.00      A   
ATOM   1392  C   GLY A 147       2.282 -13.625  17.150  1.00 10.00      A   
ATOM   1393  O   GLY A 147       1.107 -13.997  17.201  1.00 10.00      A   
ATOM   1394  N   LEU A 148       3.102 -13.929  16.146  1.00 10.00      A   
ATOM   1395  HN  LEU A 148       4.029 -13.610  16.176  1.00 10.00      A   
ATOM   1396  CA  LEU A 148       2.663 -14.726  15.005  1.00 10.00      A   
ATOM   1397  CB  LEU A 148       3.783 -14.825  13.962  1.00 10.00      A   
ATOM   1398  CG  LEU A 148       4.506 -13.519  13.608  1.00 10.00      A   
ATOM   1399  CD1 LEU A 148       5.566 -13.755  12.541  1.00 10.00      A   
ATOM   1400  CD2 LEU A 148       3.519 -12.450  13.165  1.00 10.00      A   
ATOM   1401  C   LEU A 148       2.259 -16.127  15.465  1.00 10.00      A   
ATOM   1402  O   LEU A 148       1.347 -16.742  14.908  1.00 10.00      A   
ATOM   1403  N   ALA A 149       2.952 -16.626  16.485  1.00 10.00      A   
ATOM   1404  HN  ALA A 149       3.678 -16.091  16.868  1.00 10.00      A   
ATOM   1405  CA  ALA A 149       2.681 -17.944  17.045  1.00 10.00      A   
ATOM   1406  CB  ALA A 149       3.783 -18.333  18.022  1.00 10.00      A   
ATOM   1407  C   ALA A 149       1.321 -17.965  17.730  1.00 10.00      A   
ATOM   1408  O   ALA A 149       0.560 -18.920  17.589  1.00 10.00      A   
ATOM   1409  N   ALA A 150       1.019 -16.896  18.457  1.00 10.00      A   
ATOM   1410  HN  ALA A 150       1.674 -16.169  18.524  1.00 10.00      A   
ATOM   1411  CA  ALA A 150      -0.253 -16.775  19.163  1.00 10.00      A   
ATOM   1412  CB  ALA A 150      -0.290 -15.485  19.966  1.00 10.00      A   
ATOM   1413  C   ALA A 150      -1.412 -16.810  18.175  1.00 10.00      A   
ATOM   1414  O   ALA A 150      -2.431 -17.465  18.408  1.00 10.00      A   
ATOM   1415  N   ILE A 151      -1.233 -16.111  17.065  1.00 10.00      A   
ATOM   1416  HN  ILE A 151      -0.390 -15.620  16.945  1.00 10.00      A   
ATOM   1417  CA  ILE A 151      -2.244 -16.049  16.022  1.00 10.00      A   
ATOM   1418  CB  ILE A 151      -1.828 -15.048  14.920  1.00 10.00      A   
ATOM   1419  CG1 ILE A 151      -1.714 -13.628  15.480  1.00 10.00      A   
ATOM   1420  CG2 ILE A 151      -2.787 -15.086  13.739  1.00 10.00      A   
ATOM   1421  CD1 ILE A 151      -3.036 -13.022  15.896  1.00 10.00      A   
ATOM   1422  C   ILE A 151      -2.443 -17.428  15.396  1.00 10.00      A   
ATOM   1423  O   ILE A 151      -3.572 -17.876  15.196  1.00 10.00      A   
ATOM   1424  N   ALA A 152      -1.335 -18.106  15.119  1.00 10.00      A   
ATOM   1425  HN  ALA A 152      -0.465 -17.703  15.332  1.00 10.00      A   
ATOM   1426  CA  ALA A 152      -1.364 -19.427  14.503  1.00 10.00      A   
ATOM   1427  CB  ALA A 152       0.048 -19.861  14.148  1.00 10.00      A   
ATOM   1428  C   ALA A 152      -2.022 -20.481  15.388  1.00 10.00      A   
ATOM   1429  O   ALA A 152      -2.747 -21.346  14.900  1.00 10.00      A   
ATOM   1430  N   ALA A 153      -1.766 -20.405  16.684  1.00 10.00      A   
ATOM   1431  HN  ALA A 153      -1.183 -19.689  17.015  1.00 10.00      A   
ATOM   1432  CA  ALA A 153      -2.310 -21.373  17.628  1.00 10.00      A   
ATOM   1433  CB  ALA A 153      -1.438 -21.447  18.874  1.00 10.00      A   
ATOM   1434  C   ALA A 153      -3.768 -21.106  18.009  1.00 10.00      A   
ATOM   1435  O   ALA A 153      -4.532 -22.045  18.233  1.00 10.00      A   
ATOM   1436  N   THR A 154      -4.157 -19.839  18.081  1.00 10.00      A   
ATOM   1437  HN  THR A 154      -3.519 -19.127  17.867  1.00 10.00      A   
ATOM   1438  CA  THR A 154      -5.520 -19.490  18.477  1.00 10.00      A   
ATOM   1439  CB  THR A 154      -5.549 -18.206  19.327  1.00 10.00      A   
ATOM   1440  OG1 THR A 154      -4.459 -18.230  20.263  1.00 10.00      A   
ATOM   1441  HG1 THR A 154      -3.634 -18.008  19.805  1.00 10.00      A   
ATOM   1442  CG2 THR A 154      -6.860 -18.103  20.097  1.00 10.00      A   
ATOM   1443  C   THR A 154      -6.494 -19.363  17.297  1.00 10.00      A   
ATOM   1444  O   THR A 154      -7.548 -20.008  17.287  1.00 10.00      A   
ATOM   1445  N   CYS A 155      -6.141 -18.552  16.308  1.00 10.00      A   
ATOM   1446  HN  CYS A 155      -5.267 -18.102  16.342  1.00 10.00      A   
ATOM   1447  CA  CYS A 155      -7.007 -18.328  15.152  1.00 10.00      A   
ATOM   1448  CB  CYS A 155      -6.521 -17.127  14.338  1.00 10.00      A   
ATOM   1449  SG  CYS A 155      -6.387 -15.595  15.288  1.00 10.00      A   
ATOM   1450  HG  CYS A 155      -7.383 -15.568  16.161  1.00 10.00      A   
ATOM   1451  C   CYS A 155      -7.141 -19.568  14.269  1.00 10.00      A   
ATOM   1452  O   CYS A 155      -6.255 -19.889  13.478  1.00 10.00      A   
ATOM   1453  N   ARG A 156      -8.268 -20.260  14.399  1.00 10.00      A   
ATOM   1454  HN  ARG A 156      -8.949 -19.953  15.040  1.00 10.00      A   
ATOM   1455  CA  ARG A 156      -8.518 -21.458  13.613  1.00 10.00      A   
ATOM   1456  CB  ARG A 156      -9.213 -22.524  14.471  1.00 10.00      A   
ATOM   1457  CG  ARG A 156     -10.719 -22.343  14.590  1.00 10.00      A   
ATOM   1458  CD  ARG A 156     -11.249 -22.859  15.916  1.00 10.00      A   
ATOM   1459  NE  ARG A 156     -11.014 -24.292  16.099  1.00 10.00      A   
ATOM   1460  HE  ARG A 156     -10.442 -24.744  15.443  1.00 10.00      A   
ATOM   1461  CZ  ARG A 156     -11.536 -25.003  17.098  1.00 10.00      A   
ATOM   1462  NH1 ARG A 156     -12.316 -24.412  17.996  1.00 10.00      A   
ATOM   1463 HH11 ARG A 156     -12.528 -23.392  17.918  1.00 10.00      A   
ATOM   1464 HH12 ARG A 156     -12.727 -24.964  18.781  1.00 10.00      A   
ATOM   1465  NH2 ARG A 156     -11.258 -26.297  17.221  1.00 10.00      A   
ATOM   1466 HH21 ARG A 156     -10.627 -26.764  16.533  1.00 10.00      A   
ATOM   1467 HH22 ARG A 156     -11.667 -26.851  18.007  1.00 10.00      A   
ATOM   1468  C   ARG A 156      -9.375 -21.125  12.398  1.00 10.00      A   
ATOM   1469  O   ARG A 156      -9.530 -21.943  11.490  1.00 10.00      A   
ATOM   1470  N   ASN A 157      -9.917 -19.915  12.383  1.00 10.00      A   
ATOM   1471  HN  ASN A 157      -9.734 -19.298  13.124  1.00 10.00      A   
ATOM   1472  CA  ASN A 157     -10.773 -19.473  11.291  1.00 10.00      A   
ATOM   1473  CB  ASN A 157     -12.026 -18.784  11.839  1.00 10.00      A   
ATOM   1474  CG  ASN A 157     -12.911 -19.732  12.630  1.00 10.00      A   
ATOM   1475  OD1 ASN A 157     -13.117 -20.884  12.244  1.00 10.00      A   
ATOM   1476  ND2 ASN A 157     -13.432 -19.258  13.752  1.00 10.00      A   
ATOM   1477 HD21 ASN A 157     -13.221 -18.330  14.007  1.00 10.00      A   
ATOM   1478 HD22 ASN A 157     -13.990 -19.857  14.297  1.00 10.00      A   
ATOM   1479  C   ASN A 157     -10.023 -18.543  10.349  1.00 10.00      A   
ATOM   1480  O   ASN A 157     -10.574 -18.079   9.350  1.00 10.00      A   
ATOM   1481  N   LEU A 158      -8.765 -18.282  10.679  1.00 10.00      A   
ATOM   1482  HN  LEU A 158      -8.397 -18.687  11.489  1.00 10.00      A   
ATOM   1483  CA  LEU A 158      -7.913 -17.416   9.873  1.00 10.00      A   
ATOM   1484  CB  LEU A 158      -6.543 -17.262  10.543  1.00 10.00      A   
ATOM   1485  CG  LEU A 158      -5.545 -16.324   9.861  1.00 10.00      A   
ATOM   1486  CD1 LEU A 158      -4.840 -15.467  10.895  1.00 10.00      A   
ATOM   1487  CD2 LEU A 158      -4.530 -17.113   9.049  1.00 10.00      A   
ATOM   1488  C   LEU A 158      -7.756 -17.992   8.469  1.00 10.00      A   
ATOM   1489  O   LEU A 158      -7.443 -19.169   8.311  1.00 10.00      A   
ATOM   1490  N   LYS A 159      -7.972 -17.167   7.455  1.00 10.00      A   
ATOM   1491  HN  LYS A 159      -8.212 -16.234   7.639  1.00 10.00      A   
ATOM   1492  CA  LYS A 159      -7.868 -17.616   6.074  1.00 10.00      A   
ATOM   1493  CB  LYS A 159      -9.213 -17.424   5.366  1.00 10.00      A   
ATOM   1494  CG  LYS A 159     -10.352 -18.230   5.965  1.00 10.00      A   
ATOM   1495  CD  LYS A 159     -11.688 -17.838   5.358  1.00 10.00      A   
ATOM   1496  CE  LYS A 159     -11.822 -18.316   3.920  1.00 10.00      A   
ATOM   1497  NZ  LYS A 159     -13.215 -18.167   3.413  1.00 10.00      A   
ATOM   1498  HZ1 LYS A 159     -13.881 -18.663   4.040  1.00 10.00      A   
ATOM   1499  HZ2 LYS A 159     -13.295 -18.570   2.458  1.00 10.00      A   
ATOM   1500  HZ3 LYS A 159     -13.479 -17.163   3.373  1.00 10.00      A   
ATOM   1501  C   LYS A 159      -6.790 -16.854   5.317  1.00 10.00      A   
ATOM   1502  O   LYS A 159      -6.046 -17.429   4.518  1.00 10.00      A   
ATOM   1503  N   GLU A 160      -6.702 -15.559   5.579  1.00 10.00      A   
ATOM   1504  HN  GLU A 160      -7.293 -15.165   6.255  1.00 10.00      A   
ATOM   1505  CA  GLU A 160      -5.738 -14.712   4.900  1.00 10.00      A   
ATOM   1506  CB  GLU A 160      -6.443 -13.703   3.992  1.00 10.00      A   
ATOM   1507  CG  GLU A 160      -7.209 -14.327   2.839  1.00 10.00      A   
ATOM   1508  CD  GLU A 160      -7.552 -13.321   1.765  1.00 10.00      A   
ATOM   1509  OE1 GLU A 160      -8.748 -13.192   1.424  1.00 10.00      A   
ATOM   1510  OE2 GLU A 160      -6.626 -12.656   1.256  1.00 10.00      A   
ATOM   1511  C   GLU A 160      -4.811 -13.988   5.866  1.00 10.00      A   
ATOM   1512  O   GLU A 160      -5.254 -13.295   6.787  1.00 10.00      A   
ATOM   1513  N   LEU A 161      -3.524 -14.166   5.634  1.00 10.00      A   
ATOM   1514  HN  LEU A 161      -3.257 -14.746   4.885  1.00 10.00      A   
ATOM   1515  CA  LEU A 161      -2.484 -13.536   6.433  1.00 10.00      A   
ATOM   1516  CB  LEU A 161      -1.774 -14.583   7.300  1.00 10.00      A   
ATOM   1517  CG  LEU A 161      -0.758 -14.056   8.319  1.00 10.00      A   
ATOM   1518  CD1 LEU A 161      -1.460 -13.391   9.489  1.00 10.00      A   
ATOM   1519  CD2 LEU A 161       0.146 -15.177   8.799  1.00 10.00      A   
ATOM   1520  C   LEU A 161      -1.492 -12.861   5.491  1.00 10.00      A   
ATOM   1521  O   LEU A 161      -0.510 -13.470   5.055  1.00 10.00      A   
ATOM   1522  N   ASP A 162      -1.761 -11.608   5.162  1.00 10.00      A   
ATOM   1523  HN  ASP A 162      -2.541 -11.159   5.562  1.00 10.00      A   
ATOM   1524  CA  ASP A 162      -0.905 -10.869   4.241  1.00 10.00      A   
ATOM   1525  CB  ASP A 162      -1.736 -10.104   3.204  1.00 10.00      A   
ATOM   1526  CG  ASP A 162      -0.902  -9.582   2.043  1.00 10.00      A   
ATOM   1527  OD1 ASP A 162      -0.289 -10.401   1.326  1.00 10.00      A   
ATOM   1528  OD2 ASP A 162      -0.880  -8.355   1.820  1.00 10.00      A   
ATOM   1529  C   ASP A 162       0.030  -9.919   4.970  1.00 10.00      A   
ATOM   1530  O   ASP A 162      -0.360  -8.812   5.347  1.00 10.00      A   
ATOM   1531  N   LEU A 163       1.259 -10.363   5.179  1.00 10.00      A   
ATOM   1532  HN  LEU A 163       1.502 -11.266   4.873  1.00 10.00      A   
ATOM   1533  CA  LEU A 163       2.264  -9.553   5.846  1.00 10.00      A   
ATOM   1534  CB  LEU A 163       2.985 -10.369   6.926  1.00 10.00      A   
ATOM   1535  CG  LEU A 163       2.092 -11.094   7.937  1.00 10.00      A   
ATOM   1536  CD1 LEU A 163       2.921 -11.906   8.922  1.00 10.00      A   
ATOM   1537  CD2 LEU A 163       1.194 -10.112   8.669  1.00 10.00      A   
ATOM   1538  C   LEU A 163       3.261  -9.050   4.811  1.00 10.00      A   
ATOM   1539  O   LEU A 163       4.220  -9.744   4.463  1.00 10.00      A   
ATOM   1540  N   ARG A 164       3.012  -7.857   4.298  1.00 10.00      A   
ATOM   1541  HN  ARG A 164       2.228  -7.354   4.607  1.00 10.00      A   
ATOM   1542  CA  ARG A 164       3.873  -7.268   3.292  1.00 10.00      A   
ATOM   1543  CB  ARG A 164       3.089  -7.026   2.001  1.00 10.00      A   
ATOM   1544  CG  ARG A 164       1.992  -5.980   2.119  1.00 10.00      A   
ATOM   1545  CD  ARG A 164       1.084  -5.996   0.904  1.00 10.00      A   
ATOM   1546  NE  ARG A 164       0.264  -4.791   0.812  1.00 10.00      A   
ATOM   1547  HE  ARG A 164       0.733  -3.944   0.631  1.00 10.00      A   
ATOM   1548  CZ  ARG A 164      -1.064  -4.779   0.947  1.00 10.00      A   
ATOM   1549  NH1 ARG A 164      -1.727  -5.905   1.188  1.00 10.00      A   
ATOM   1550 HH11 ARG A 164      -1.210  -6.821   1.280  1.00 10.00      A   
ATOM   1551 HH12 ARG A 164      -2.763  -5.888   1.286  1.00 10.00      A   
ATOM   1552  NH2 ARG A 164      -1.730  -3.634   0.844  1.00 10.00      A   
ATOM   1553 HH21 ARG A 164      -2.769  -3.621   0.943  1.00 10.00      A   
ATOM   1554 HH22 ARG A 164      -1.220  -2.742   0.661  1.00 10.00      A   
ATOM   1555  C   ARG A 164       4.512  -5.977   3.798  1.00 10.00      A   
ATOM   1556  O   ARG A 164       3.855  -5.147   4.439  1.00 10.00      A   
ATOM   1557  N   GLU A 165       5.811  -5.841   3.534  1.00 10.00      A   
ATOM   1558  HN  GLU A 165       6.264  -6.556   3.040  1.00 10.00      A   
ATOM   1559  CA  GLU A 165       6.591  -4.671   3.940  1.00 10.00      A   
ATOM   1560  CB  GLU A 165       6.069  -3.385   3.279  1.00 10.00      A   
ATOM   1561  CG  GLU A 165       6.356  -3.268   1.788  1.00 10.00      A   
ATOM   1562  CD  GLU A 165       5.490  -4.178   0.940  1.00 10.00      A   
ATOM   1563  OE1 GLU A 165       4.308  -3.853   0.728  1.00 10.00      A   
ATOM   1564  OE2 GLU A 165       5.996  -5.221   0.476  1.00 10.00      A   
ATOM   1565  C   GLU A 165       6.629  -4.512   5.460  1.00 10.00      A   
ATOM   1566  O   GLU A 165       7.005  -3.459   5.973  1.00 10.00      A   
ATOM   1567  N   SER A 166       6.240  -5.557   6.173  1.00 10.00      A   
ATOM   1568  HN  SER A 166       5.961  -6.376   5.713  1.00 10.00      A   
ATOM   1569  CA  SER A 166       6.212  -5.529   7.620  1.00 10.00      A   
ATOM   1570  CB  SER A 166       5.203  -6.564   8.119  1.00 10.00      A   
ATOM   1571  OG  SER A 166       4.310  -6.933   7.075  1.00 10.00      A   
ATOM   1572  HG  SER A 166       3.465  -6.477   7.193  1.00 10.00      A   
ATOM   1573  C   SER A 166       7.595  -5.813   8.202  1.00 10.00      A   
ATOM   1574  O   SER A 166       8.168  -6.875   7.965  1.00 10.00      A   
ATOM   1575  N   ASP A 167       8.131  -4.852   8.946  1.00 10.00      A   
ATOM   1576  HN  ASP A 167       7.630  -4.023   9.088  1.00 10.00      A   
ATOM   1577  CA  ASP A 167       9.443  -5.009   9.570  1.00 10.00      A   
ATOM   1578  CB  ASP A 167      10.076  -3.649   9.898  1.00 10.00      A   
ATOM   1579  CG  ASP A 167      10.816  -3.018   8.730  1.00 10.00      A   
ATOM   1580  OD1 ASP A 167      10.766  -1.775   8.597  1.00 10.00      A   
ATOM   1581  OD2 ASP A 167      11.451  -3.753   7.943  1.00 10.00      A   
ATOM   1582  C   ASP A 167       9.306  -5.836  10.838  1.00 10.00      A   
ATOM   1583  O   ASP A 167       9.158  -5.294  11.935  1.00 10.00      A   
ATOM   1584  N   VAL A 168       9.327  -7.148  10.672  1.00 10.00      A   
ATOM   1585  HN  VAL A 168       9.439  -7.507   9.765  1.00 10.00      A   
ATOM   1586  CA  VAL A 168       9.192  -8.073  11.786  1.00 10.00      A   
ATOM   1587  CB  VAL A 168       8.604  -9.426  11.326  1.00 10.00      A   
ATOM   1588  CG1 VAL A 168       7.155  -9.257  10.905  1.00 10.00      A   
ATOM   1589  CG2 VAL A 168       9.423 -10.015  10.183  1.00 10.00      A   
ATOM   1590  C   VAL A 168      10.529  -8.328  12.468  1.00 10.00      A   
ATOM   1591  O   VAL A 168      11.572  -8.378  11.813  1.00 10.00      A   
ATOM   1592  N   ASP A 169      10.494  -8.475  13.785  1.00 10.00      A   
ATOM   1593  HN  ASP A 169       9.638  -8.392  14.257  1.00 10.00      A   
ATOM   1594  CA  ASP A 169      11.700  -8.753  14.546  1.00 10.00      A   
ATOM   1595  CB  ASP A 169      11.584  -8.235  15.984  1.00 10.00      A   
ATOM   1596  CG  ASP A 169      11.960  -6.772  16.130  1.00 10.00      A   
ATOM   1597  OD1 ASP A 169      13.012  -6.479  16.727  1.00 10.00      A   
ATOM   1598  OD2 ASP A 169      11.195  -5.902  15.660  1.00 10.00      A   
ATOM   1599  C   ASP A 169      11.949 -10.253  14.543  1.00 10.00      A   
ATOM   1600  O   ASP A 169      11.341 -10.999  15.318  1.00 10.00      A   
ATOM   1601  N   ASP A 170      12.808 -10.689  13.635  1.00 10.00      A   
ATOM   1602  HN  ASP A 170      13.218 -10.040  13.026  1.00 10.00      A   
ATOM   1603  CA  ASP A 170      13.146 -12.100  13.494  1.00 10.00      A   
ATOM   1604  CB  ASP A 170      14.108 -12.319  12.321  1.00 10.00      A   
ATOM   1605  CG  ASP A 170      13.447 -12.181  10.964  1.00 10.00      A   
ATOM   1606  OD1 ASP A 170      12.856 -13.172  10.479  1.00 10.00      A   
ATOM   1607  OD2 ASP A 170      13.539 -11.089  10.368  1.00 10.00      A   
ATOM   1608  C   ASP A 170      13.757 -12.681  14.761  1.00 10.00      A   
ATOM   1609  O   ASP A 170      14.830 -12.264  15.199  1.00 10.00      A   
ATOM   1610  N   VAL A 171      13.067 -13.645  15.349  1.00 10.00      A   
ATOM   1611  HN  VAL A 171      12.204 -13.913  14.970  1.00 10.00      A   
ATOM   1612  CA  VAL A 171      13.555 -14.306  16.551  1.00 10.00      A   
ATOM   1613  CB  VAL A 171      12.538 -14.243  17.714  1.00 10.00      A   
ATOM   1614  CG1 VAL A 171      13.141 -14.829  18.983  1.00 10.00      A   
ATOM   1615  CG2 VAL A 171      12.070 -12.816  17.960  1.00 10.00      A   
ATOM   1616  C   VAL A 171      13.857 -15.764  16.233  1.00 10.00      A   
ATOM   1617  O   VAL A 171      15.006 -16.205  16.294  1.00 10.00      A   
ATOM   1618  N   SER A 172      12.816 -16.505  15.882  1.00 10.00      A   
ATOM   1619  HN  SER A 172      11.930 -16.090  15.853  1.00 10.00      A   
ATOM   1620  CA  SER A 172      12.942 -17.916  15.540  1.00 10.00      A   
ATOM   1621  CB  SER A 172      13.038 -18.771  16.809  1.00 10.00      A   
ATOM   1622  OG  SER A 172      14.145 -18.379  17.606  1.00 10.00      A   
ATOM   1623  HG  SER A 172      14.544 -17.579  17.228  1.00 10.00      A   
ATOM   1624  C   SER A 172      11.745 -18.360  14.706  1.00 10.00      A   
ATOM   1625  O   SER A 172      10.607 -17.998  15.005  1.00 10.00      A   
ATOM   1626  N   GLY A 173      11.999 -19.142  13.667  1.00 10.00      A   
ATOM   1627  HN  GLY A 173      12.927 -19.404  13.472  1.00 10.00      A   
ATOM   1628  CA  GLY A 173      10.922 -19.611  12.811  1.00 10.00      A   
ATOM   1629  C   GLY A 173      10.257 -20.864  13.344  1.00 10.00      A   
ATOM   1630  O   GLY A 173      10.254 -21.901  12.685  1.00 10.00      A   
ATOM   1631  N   HIS A 174       9.690 -20.768  14.537  1.00 10.00      A   
ATOM   1632  HN  HIS A 174       9.734 -19.913  15.018  1.00 10.00      A   
ATOM   1633  CA  HIS A 174       9.021 -21.906  15.160  1.00 10.00      A   
ATOM   1634  CB  HIS A 174       9.645 -22.195  16.533  1.00 10.00      A   
ATOM   1635  CG  HIS A 174       9.417 -23.591  17.038  1.00 10.00      A   
ATOM   1636  ND1 HIS A 174      10.192 -24.644  16.615  1.00 10.00      A   
ATOM   1637  CD2 HIS A 174       8.509 -24.041  17.941  1.00 10.00      A   
ATOM   1638  CE1 HIS A 174       9.745 -25.707  17.263  1.00 10.00      A   
ATOM   1639  NE2 HIS A 174       8.730 -25.390  18.075  1.00 10.00      A   
ATOM   1640  HE2 HIS A 174       8.233 -26.001  18.662  1.00 10.00      A   
ATOM   1641  C   HIS A 174       7.520 -21.647  15.294  1.00 10.00      A   
ATOM   1642  O   HIS A 174       6.757 -22.522  15.699  1.00 10.00      A   
ATOM   1643  N   TRP A 175       7.100 -20.446  14.919  1.00 10.00      A   
ATOM   1644  HN  TRP A 175       7.750 -19.801  14.574  1.00 10.00      A   
ATOM   1645  CA  TRP A 175       5.695 -20.055  15.005  1.00 10.00      A   
ATOM   1646  CB  TRP A 175       5.547 -18.555  14.729  1.00 10.00      A   
ATOM   1647  CG  TRP A 175       5.953 -18.158  13.341  1.00 10.00      A   
ATOM   1648  CD1 TRP A 175       7.209 -17.839  12.913  1.00 10.00      A   
ATOM   1649  CD2 TRP A 175       5.099 -18.047  12.198  1.00 10.00      A   
ATOM   1650  NE1 TRP A 175       7.190 -17.534  11.575  1.00 10.00      A   
ATOM   1651  HE1 TRP A 175       7.975 -17.270  11.038  1.00 10.00      A   
ATOM   1652  CE2 TRP A 175       5.905 -17.655  11.112  1.00 10.00      A   
ATOM   1653  CE3 TRP A 175       3.729 -18.240  11.988  1.00 10.00      A   
ATOM   1654  CZ2 TRP A 175       5.387 -17.455   9.836  1.00 10.00      A   
ATOM   1655  CZ3 TRP A 175       3.218 -18.041  10.721  1.00 10.00      A   
ATOM   1656  CH2 TRP A 175       4.044 -17.654   9.660  1.00 10.00      A   
ATOM   1657  C   TRP A 175       4.819 -20.851  14.040  1.00 10.00      A   
ATOM   1658  O   TRP A 175       3.628 -21.045  14.286  1.00 10.00      A   
ATOM   1659  N   LEU A 176       5.416 -21.321  12.949  1.00 10.00      A   
ATOM   1660  HN  LEU A 176       6.374 -21.157  12.823  1.00 10.00      A   
ATOM   1661  CA  LEU A 176       4.688 -22.082  11.939  1.00 10.00      A   
ATOM   1662  CB  LEU A 176       5.548 -22.223  10.681  1.00 10.00      A   
ATOM   1663  CG  LEU A 176       4.843 -22.734   9.425  1.00 10.00      A   
ATOM   1664  CD1 LEU A 176       3.981 -21.638   8.817  1.00 10.00      A   
ATOM   1665  CD2 LEU A 176       5.863 -23.237   8.418  1.00 10.00      A   
ATOM   1666  C   LEU A 176       4.308 -23.457  12.474  1.00 10.00      A   
ATOM   1667  O   LEU A 176       3.366 -24.093  11.995  1.00 10.00      A   
ATOM   1668  N   SER A 177       5.040 -23.900  13.485  1.00 10.00      A   
ATOM   1669  HN  SER A 177       5.771 -23.343  13.827  1.00 10.00      A   
ATOM   1670  CA  SER A 177       4.795 -25.192  14.100  1.00 10.00      A   
ATOM   1671  CB  SER A 177       6.065 -25.662  14.810  1.00 10.00      A   
ATOM   1672  OG  SER A 177       7.222 -25.292  14.067  1.00 10.00      A   
ATOM   1673  HG  SER A 177       7.926 -25.931  14.231  1.00 10.00      A   
ATOM   1674  C   SER A 177       3.623 -25.118  15.079  1.00 10.00      A   
ATOM   1675  O   SER A 177       3.176 -26.137  15.606  1.00 10.00      A   
ATOM   1676  N   HIS A 178       3.120 -23.905  15.306  1.00 10.00      A   
ATOM   1677  HN  HIS A 178       3.515 -23.133  14.848  1.00 10.00      A   
ATOM   1678  CA  HIS A 178       1.999 -23.692  16.219  1.00 10.00      A   
ATOM   1679  CB  HIS A 178       1.988 -22.257  16.743  1.00 10.00      A   
ATOM   1680  CG  HIS A 178       2.928 -22.013  17.880  1.00 10.00      A   
ATOM   1681  ND1 HIS A 178       2.463 -21.756  19.147  1.00 10.00      A   
ATOM   1682  CD2 HIS A 178       4.284 -21.986  17.887  1.00 10.00      A   
ATOM   1683  CE1 HIS A 178       3.534 -21.579  19.898  1.00 10.00      A   
ATOM   1684  NE2 HIS A 178       4.656 -21.708  19.178  1.00 10.00      A   
ATOM   1685  HE2 HIS A 178       5.575 -21.611  19.509  1.00 10.00      A   
ATOM   1686  C   HIS A 178       0.673 -24.006  15.546  1.00 10.00      A   
ATOM   1687  O   HIS A 178      -0.349 -24.175  16.213  1.00 10.00      A   
ATOM   1688  N   PHE A 179       0.695 -24.074  14.224  1.00 10.00      A   
ATOM   1689  HN  PHE A 179       1.540 -23.917  13.754  1.00 10.00      A   
ATOM   1690  CA  PHE A 179      -0.501 -24.381  13.456  1.00 10.00      A   
ATOM   1691  CB  PHE A 179      -0.242 -24.189  11.961  1.00 10.00      A   
ATOM   1692  CG  PHE A 179      -0.274 -22.763  11.492  1.00 10.00      A   
ATOM   1693  CD1 PHE A 179       0.900 -22.086  11.203  1.00 10.00      A   
ATOM   1694  CD2 PHE A 179      -1.479 -22.103  11.324  1.00 10.00      A   
ATOM   1695  CE1 PHE A 179       0.871 -20.779  10.755  1.00 10.00      A   
ATOM   1696  CE2 PHE A 179      -1.518 -20.795  10.880  1.00 10.00      A   
ATOM   1697  CZ  PHE A 179      -0.340 -20.132  10.594  1.00 10.00      A   
ATOM   1698  C   PHE A 179      -0.939 -25.819  13.716  1.00 10.00      A   
ATOM   1699  O   PHE A 179      -0.187 -26.762  13.456  1.00 10.00      A   
ATOM   1700  N   PRO A 180      -2.154 -26.007  14.239  1.00 10.00      A   
ATOM   1701  CA  PRO A 180      -2.684 -27.338  14.534  1.00 10.00      A   
ATOM   1702  CB  PRO A 180      -3.922 -27.045  15.381  1.00 10.00      A   
ATOM   1703  CG  PRO A 180      -4.356 -25.681  14.966  1.00 10.00      A   
ATOM   1704  CD  PRO A 180      -3.107 -24.936  14.582  1.00 10.00      A   
ATOM   1705  C   PRO A 180      -3.080 -28.074  13.260  1.00 10.00      A   
ATOM   1706  O   PRO A 180      -3.367 -27.448  12.234  1.00 10.00      A   
ATOM   1707  N   ASP A 181      -3.099 -29.401  13.326  1.00 10.00      A   
ATOM   1708  HN  ASP A 181      -2.857 -29.843  14.171  1.00 10.00      A   
ATOM   1709  CA  ASP A 181      -3.465 -30.225  12.174  1.00 10.00      A   
ATOM   1710  CB  ASP A 181      -3.130 -31.699  12.417  1.00 10.00      A   
ATOM   1711  CG  ASP A 181      -1.727 -32.067  11.976  1.00 10.00      A   
ATOM   1712  OD1 ASP A 181      -0.755 -31.555  12.576  1.00 10.00      A   
ATOM   1713  OD2 ASP A 181      -1.588 -32.878  11.040  1.00 10.00      A   
ATOM   1714  C   ASP A 181      -4.940 -30.067  11.834  1.00 10.00      A   
ATOM   1715  O   ASP A 181      -5.385 -30.447  10.752  1.00 10.00      A   
ATOM   1716  N   THR A 182      -5.695 -29.504  12.771  1.00 10.00      A   
ATOM   1717  HN  THR A 182      -5.285 -29.256  13.625  1.00 10.00      A   
ATOM   1718  CA  THR A 182      -7.119 -29.272  12.584  1.00 10.00      A   
ATOM   1719  CB  THR A 182      -7.812 -29.101  13.948  1.00 10.00      A   
ATOM   1720  OG1 THR A 182      -6.999 -29.693  14.979  1.00 10.00      A   
ATOM   1721  HG1 THR A 182      -7.488 -29.688  15.815  1.00 10.00      A   
ATOM   1722  CG2 THR A 182      -9.183 -29.767  13.938  1.00 10.00      A   
ATOM   1723  C   THR A 182      -7.356 -28.008  11.755  1.00 10.00      A   
ATOM   1724  O   THR A 182      -8.474 -27.743  11.308  1.00 10.00      A   
ATOM   1725  N   TYR A 183      -6.296 -27.235  11.549  1.00 10.00      A   
ATOM   1726  HN  TYR A 183      -5.426 -27.512  11.907  1.00 10.00      A   
ATOM   1727  CA  TYR A 183      -6.384 -25.997  10.789  1.00 10.00      A   
ATOM   1728  CB  TYR A 183      -5.359 -24.979  11.303  1.00 10.00      A   
ATOM   1729  CG  TYR A 183      -5.225 -23.742  10.441  1.00 10.00      A   
ATOM   1730  CD1 TYR A 183      -6.158 -22.718  10.515  1.00 10.00      A   
ATOM   1731  CD2 TYR A 183      -4.169 -23.606   9.551  1.00 10.00      A   
ATOM   1732  CE1 TYR A 183      -6.042 -21.591   9.726  1.00 10.00      A   
ATOM   1733  CE2 TYR A 183      -4.044 -22.484   8.759  1.00 10.00      A   
ATOM   1734  CZ  TYR A 183      -4.983 -21.480   8.851  1.00 10.00      A   
ATOM   1735  OH  TYR A 183      -4.865 -20.363   8.060  1.00 10.00      A   
ATOM   1736  HH  TYR A 183      -5.474 -19.685   8.371  1.00 10.00      A   
ATOM   1737  C   TYR A 183      -6.180 -26.253   9.298  1.00 10.00      A   
ATOM   1738  O   TYR A 183      -5.105 -26.686   8.873  1.00 10.00      A   
ATOM   1739  N   THR A 184      -7.220 -25.997   8.515  1.00 10.00      A   
ATOM   1740  HN  THR A 184      -8.059 -25.685   8.917  1.00 10.00      A   
ATOM   1741  CA  THR A 184      -7.159 -26.193   7.073  1.00 10.00      A   
ATOM   1742  CB  THR A 184      -7.878 -27.501   6.669  1.00 10.00      A   
ATOM   1743  OG1 THR A 184      -9.178 -27.537   7.273  1.00 10.00      A   
ATOM   1744  HG1 THR A 184      -9.812 -27.902   6.644  1.00 10.00      A   
ATOM   1745  CG2 THR A 184      -7.089 -28.721   7.123  1.00 10.00      A   
ATOM   1746  C   THR A 184      -7.826 -25.017   6.353  1.00 10.00      A   
ATOM   1747  O   THR A 184      -8.183 -25.104   5.176  1.00 10.00      A   
ATOM   1748  N   SER A 185      -7.972 -23.909   7.070  1.00 10.00      A   
ATOM   1749  HN  SER A 185      -7.643 -23.892   7.991  1.00 10.00      A   
ATOM   1750  CA  SER A 185      -8.612 -22.715   6.531  1.00 10.00      A   
ATOM   1751  CB  SER A 185      -9.321 -21.971   7.664  1.00 10.00      A   
ATOM   1752  OG  SER A 185      -9.390 -22.780   8.834  1.00 10.00      A   
ATOM   1753  HG  SER A 185      -9.281 -22.220   9.618  1.00 10.00      A   
ATOM   1754  C   SER A 185      -7.610 -21.790   5.839  1.00 10.00      A   
ATOM   1755  O   SER A 185      -7.921 -20.638   5.537  1.00 10.00      A   
ATOM   1756  N   LEU A 186      -6.414 -22.303   5.583  1.00 10.00      A   
ATOM   1757  HN  LEU A 186      -6.232 -23.230   5.830  1.00 10.00      A   
ATOM   1758  CA  LEU A 186      -5.370 -21.519   4.935  1.00 10.00      A   
ATOM   1759  CB  LEU A 186      -4.020 -22.228   5.049  1.00 10.00      A   
ATOM   1760  CG  LEU A 186      -2.806 -21.466   4.516  1.00 10.00      A   
ATOM   1761  CD1 LEU A 186      -2.596 -20.181   5.299  1.00 10.00      A   
ATOM   1762  CD2 LEU A 186      -1.561 -22.336   4.571  1.00 10.00      A   
ATOM   1763  C   LEU A 186      -5.704 -21.255   3.468  1.00 10.00      A   
ATOM   1764  O   LEU A 186      -5.781 -22.183   2.664  1.00 10.00      A   
ATOM   1765  N   VAL A 187      -5.917 -19.989   3.134  1.00 10.00      A   
ATOM   1766  HN  VAL A 187      -5.869 -19.297   3.828  1.00 10.00      A   
ATOM   1767  CA  VAL A 187      -6.238 -19.600   1.771  1.00 10.00      A   
ATOM   1768  CB  VAL A 187      -7.606 -18.884   1.695  1.00 10.00      A   
ATOM   1769  CG1 VAL A 187      -7.909 -18.444   0.269  1.00 10.00      A   
ATOM   1770  CG2 VAL A 187      -8.713 -19.789   2.217  1.00 10.00      A   
ATOM   1771  C   VAL A 187      -5.146 -18.693   1.205  1.00 10.00      A   
ATOM   1772  O   VAL A 187      -4.712 -18.857   0.064  1.00 10.00      A   
ATOM   1773  N   SER A 188      -4.691 -17.745   2.008  1.00 10.00      A   
ATOM   1774  HN  SER A 188      -5.060 -17.658   2.919  1.00 10.00      A   
ATOM   1775  CA  SER A 188      -3.659 -16.826   1.572  1.00 10.00      A   
ATOM   1776  CB  SER A 188      -4.282 -15.483   1.186  1.00 10.00      A   
ATOM   1777  OG  SER A 188      -3.323 -14.612   0.609  1.00 10.00      A   
ATOM   1778  HG  SER A 188      -3.075 -13.935   1.256  1.00 10.00      A   
ATOM   1779  C   SER A 188      -2.610 -16.631   2.658  1.00 10.00      A   
ATOM   1780  O   SER A 188      -2.920 -16.174   3.761  1.00 10.00      A   
ATOM   1781  N   LEU A 189      -1.372 -16.980   2.343  1.00 10.00      A   
ATOM   1782  HN  LEU A 189      -1.189 -17.334   1.445  1.00 10.00      A   
ATOM   1783  CA  LEU A 189      -0.277 -16.848   3.288  1.00 10.00      A   
ATOM   1784  CB  LEU A 189       0.210 -18.227   3.738  1.00 10.00      A   
ATOM   1785  CG  LEU A 189       1.246 -18.238   4.863  1.00 10.00      A   
ATOM   1786  CD1 LEU A 189       0.593 -17.926   6.201  1.00 10.00      A   
ATOM   1787  CD2 LEU A 189       1.977 -19.571   4.909  1.00 10.00      A   
ATOM   1788  C   LEU A 189       0.874 -16.062   2.670  1.00 10.00      A   
ATOM   1789  O   LEU A 189       1.475 -16.487   1.681  1.00 10.00      A   
ATOM   1790  N   ASN A 190       1.159 -14.906   3.240  1.00 10.00      A   
ATOM   1791  HN  ASN A 190       0.623 -14.599   4.007  1.00 10.00      A   
ATOM   1792  CA  ASN A 190       2.240 -14.072   2.754  1.00 10.00      A   
ATOM   1793  CB  ASN A 190       1.698 -12.821   2.057  1.00 10.00      A   
ATOM   1794  CG  ASN A 190       2.788 -11.853   1.631  1.00 10.00      A   
ATOM   1795  OD1 ASN A 190       3.943 -12.236   1.438  1.00 10.00      A   
ATOM   1796  ND2 ASN A 190       2.424 -10.596   1.466  1.00 10.00      A   
ATOM   1797 HD21 ASN A 190       1.475 -10.358   1.627  1.00 10.00      A   
ATOM   1798 HD22 ASN A 190       3.105  -9.946   1.191  1.00 10.00      A   
ATOM   1799  C   ASN A 190       3.169 -13.690   3.895  1.00 10.00      A   
ATOM   1800  O   ASN A 190       2.820 -12.874   4.748  1.00 10.00      A   
ATOM   1801  N   ILE A 191       4.345 -14.302   3.909  1.00 10.00      A   
ATOM   1802  HN  ILE A 191       4.553 -14.951   3.199  1.00 10.00      A   
ATOM   1803  CA  ILE A 191       5.343 -14.043   4.940  1.00 10.00      A   
ATOM   1804  CB  ILE A 191       5.445 -15.224   5.928  1.00 10.00      A   
ATOM   1805  CG1 ILE A 191       5.476 -16.558   5.170  1.00 10.00      A   
ATOM   1806  CG2 ILE A 191       4.290 -15.186   6.921  1.00 10.00      A   
ATOM   1807  CD1 ILE A 191       5.740 -17.760   6.051  1.00 10.00      A   
ATOM   1808  C   ILE A 191       6.705 -13.806   4.301  1.00 10.00      A   
ATOM   1809  O   ILE A 191       7.739 -14.226   4.820  1.00 10.00      A   
ATOM   1810  N   SER A 192       6.694 -13.109   3.176  1.00 10.00      A   
ATOM   1811  HN  SER A 192       5.836 -12.777   2.828  1.00 10.00      A   
ATOM   1812  CA  SER A 192       7.913 -12.820   2.432  1.00 10.00      A   
ATOM   1813  CB  SER A 192       7.546 -12.345   1.027  1.00 10.00      A   
ATOM   1814  OG  SER A 192       6.438 -11.461   1.070  1.00 10.00      A   
ATOM   1815  HG  SER A 192       5.616 -11.972   1.046  1.00 10.00      A   
ATOM   1816  C   SER A 192       8.808 -11.794   3.133  1.00 10.00      A   
ATOM   1817  O   SER A 192       9.984 -11.650   2.795  1.00 10.00      A   
ATOM   1818  N   CYS A 193       8.257 -11.097   4.117  1.00 10.00      A   
ATOM   1819  HN  CYS A 193       7.324 -11.270   4.365  1.00 10.00      A   
ATOM   1820  CA  CYS A 193       9.009 -10.084   4.846  1.00 10.00      A   
ATOM   1821  CB  CYS A 193       8.056  -9.051   5.444  1.00 10.00      A   
ATOM   1822  SG  CYS A 193       6.571  -9.760   6.193  1.00 10.00      A   
ATOM   1823  HG  CYS A 193       5.568  -9.616   5.333  1.00 10.00      A   
ATOM   1824  C   CYS A 193       9.881 -10.705   5.935  1.00 10.00      A   
ATOM   1825  O   CYS A 193      10.720 -10.031   6.530  1.00 10.00      A   
ATOM   1826  N   LEU A 194       9.676 -11.990   6.197  1.00 10.00      A   
ATOM   1827  HN  LEU A 194       8.994 -12.480   5.692  1.00 10.00      A   
ATOM   1828  CA  LEU A 194      10.449 -12.693   7.212  1.00 10.00      A   
ATOM   1829  CB  LEU A 194       9.747 -13.989   7.619  1.00 10.00      A   
ATOM   1830  CG  LEU A 194       8.673 -13.879   8.701  1.00 10.00      A   
ATOM   1831  CD1 LEU A 194       7.861 -15.162   8.757  1.00 10.00      A   
ATOM   1832  CD2 LEU A 194       9.307 -13.597  10.053  1.00 10.00      A   
ATOM   1833  C   LEU A 194      11.840 -13.020   6.695  1.00 10.00      A   
ATOM   1834  O   LEU A 194      12.038 -13.220   5.494  1.00 10.00      A   
ATOM   1835  N   ALA A 195      12.802 -13.067   7.596  1.00 10.00      A   
ATOM   1836  HN  ALA A 195      12.592 -12.870   8.538  1.00 10.00      A   
ATOM   1837  CA  ALA A 195      14.168 -13.389   7.229  1.00 10.00      A   
ATOM   1838  CB  ALA A 195      15.126 -12.337   7.765  1.00 10.00      A   
ATOM   1839  C   ALA A 195      14.532 -14.772   7.749  1.00 10.00      A   
ATOM   1840  O   ALA A 195      15.241 -15.529   7.086  1.00 10.00      A   
ATOM   1841  N   SER A 196      14.018 -15.096   8.927  1.00 10.00      A   
ATOM   1842  HN  SER A 196      13.440 -14.444   9.388  1.00 10.00      A   
ATOM   1843  CA  SER A 196      14.273 -16.381   9.563  1.00 10.00      A   
ATOM   1844  CB  SER A 196      13.723 -16.385  10.995  1.00 10.00      A   
ATOM   1845  OG  SER A 196      12.478 -15.703  11.077  1.00 10.00      A   
ATOM   1846  HG  SER A 196      12.619 -14.751  10.929  1.00 10.00      A   
ATOM   1847  C   SER A 196      13.675 -17.533   8.761  1.00 10.00      A   
ATOM   1848  O   SER A 196      12.631 -17.385   8.116  1.00 10.00      A   
ATOM   1849  N   GLU A 197      14.346 -18.676   8.798  1.00 10.00      A   
ATOM   1850  HN  GLU A 197      15.173 -18.726   9.323  1.00 10.00      A   
ATOM   1851  CA  GLU A 197      13.888 -19.854   8.083  1.00 10.00      A   
ATOM   1852  CB  GLU A 197      15.072 -20.751   7.734  1.00 10.00      A   
ATOM   1853  CG  GLU A 197      14.696 -22.021   6.987  1.00 10.00      A   
ATOM   1854  CD  GLU A 197      15.731 -23.121   7.153  1.00 10.00      A   
ATOM   1855  OE1 GLU A 197      15.993 -23.522   8.309  1.00 10.00      A   
ATOM   1856  OE2 GLU A 197      16.284 -23.592   6.135  1.00 10.00      A   
ATOM   1857  C   GLU A 197      12.880 -20.632   8.920  1.00 10.00      A   
ATOM   1858  O   GLU A 197      13.164 -21.013  10.059  1.00 10.00      A   
ATOM   1859  N   VAL A 198      11.705 -20.859   8.357  1.00 10.00      A   
ATOM   1860  HN  VAL A 198      11.539 -20.532   7.450  1.00 10.00      A   
ATOM   1861  CA  VAL A 198      10.661 -21.599   9.045  1.00 10.00      A   
ATOM   1862  CB  VAL A 198       9.255 -21.220   8.523  1.00 10.00      A   
ATOM   1863  CG1 VAL A 198       8.889 -19.802   8.936  1.00 10.00      A   
ATOM   1864  CG2 VAL A 198       9.179 -21.367   7.010  1.00 10.00      A   
ATOM   1865  C   VAL A 198      10.879 -23.096   8.866  1.00 10.00      A   
ATOM   1866  O   VAL A 198      11.759 -23.513   8.114  1.00 10.00      A   
ATOM   1867  N   SER A 199      10.091 -23.898   9.568  1.00 10.00      A   
ATOM   1868  HN  SER A 199       9.423 -23.508  10.171  1.00 10.00      A   
ATOM   1869  CA  SER A 199      10.199 -25.346   9.474  1.00 10.00      A   
ATOM   1870  CB  SER A 199       9.396 -26.015  10.597  1.00 10.00      A   
ATOM   1871  OG  SER A 199       9.396 -27.430  10.468  1.00 10.00      A   
ATOM   1872  HG  SER A 199       9.161 -27.826  11.317  1.00 10.00      A   
ATOM   1873  C   SER A 199       9.708 -25.836   8.116  1.00 10.00      A   
ATOM   1874  O   SER A 199       8.520 -25.730   7.806  1.00 10.00      A   
ATOM   1875  N   PHE A 200      10.627 -26.361   7.311  1.00 10.00      A   
ATOM   1876  HN  PHE A 200      11.562 -26.394   7.612  1.00 10.00      A   
ATOM   1877  CA  PHE A 200      10.293 -26.883   5.993  1.00 10.00      A   
ATOM   1878  CB  PHE A 200      11.570 -27.373   5.295  1.00 10.00      A   
ATOM   1879  CG  PHE A 200      11.344 -28.272   4.108  1.00 10.00      A   
ATOM   1880  CD1 PHE A 200      10.965 -27.748   2.880  1.00 10.00      A   
ATOM   1881  CD2 PHE A 200      11.524 -29.639   4.218  1.00 10.00      A   
ATOM   1882  CE1 PHE A 200      10.769 -28.573   1.788  1.00 10.00      A   
ATOM   1883  CE2 PHE A 200      11.328 -30.470   3.132  1.00 10.00      A   
ATOM   1884  CZ  PHE A 200      10.951 -29.937   1.914  1.00 10.00      A   
ATOM   1885  C   PHE A 200       9.280 -28.016   6.116  1.00 10.00      A   
ATOM   1886  O   PHE A 200       8.334 -28.108   5.332  1.00 10.00      A   
ATOM   1887  N   SER A 201       9.478 -28.854   7.124  1.00 10.00      A   
ATOM   1888  HN  SER A 201      10.248 -28.714   7.716  1.00 10.00      A   
ATOM   1889  CA  SER A 201       8.603 -29.988   7.377  1.00 10.00      A   
ATOM   1890  CB  SER A 201       9.164 -30.791   8.549  1.00 10.00      A   
ATOM   1891  OG  SER A 201      10.559 -30.558   8.680  1.00 10.00      A   
ATOM   1892  HG  SER A 201      11.019 -31.400   8.794  1.00 10.00      A   
ATOM   1893  C   SER A 201       7.170 -29.540   7.671  1.00 10.00      A   
ATOM   1894  O   SER A 201       6.212 -30.103   7.136  1.00 10.00      A   
ATOM   1895  N   ALA A 202       7.027 -28.514   8.504  1.00 10.00      A   
ATOM   1896  HN  ALA A 202       7.828 -28.090   8.887  1.00 10.00      A   
ATOM   1897  CA  ALA A 202       5.705 -28.003   8.856  1.00 10.00      A   
ATOM   1898  CB  ALA A 202       5.777 -27.132  10.103  1.00 10.00      A   
ATOM   1899  C   ALA A 202       5.095 -27.225   7.697  1.00 10.00      A   
ATOM   1900  O   ALA A 202       3.887 -27.294   7.455  1.00 10.00      A   
ATOM   1901  N   LEU A 203       5.948 -26.503   6.978  1.00 10.00      A   
ATOM   1902  HN  LEU A 203       6.898 -26.512   7.225  1.00 10.00      A   
ATOM   1903  CA  LEU A 203       5.525 -25.691   5.841  1.00 10.00      A   
ATOM   1904  CB  LEU A 203       6.731 -24.990   5.205  1.00 10.00      A   
ATOM   1905  CG  LEU A 203       6.432 -23.970   4.103  1.00 10.00      A   
ATOM   1906  CD1 LEU A 203       5.635 -22.796   4.648  1.00 10.00      A   
ATOM   1907  CD2 LEU A 203       7.723 -23.485   3.462  1.00 10.00      A   
ATOM   1908  C   LEU A 203       4.796 -26.529   4.799  1.00 10.00      A   
ATOM   1909  O   LEU A 203       3.680 -26.193   4.389  1.00 10.00      A   
ATOM   1910  N   GLU A 204       5.425 -27.618   4.378  1.00 10.00      A   
ATOM   1911  HN  GLU A 204       6.310 -27.832   4.744  1.00 10.00      A   
ATOM   1912  CA  GLU A 204       4.836 -28.500   3.383  1.00 10.00      A   
ATOM   1913  CB  GLU A 204       5.846 -29.548   2.916  1.00 10.00      A   
ATOM   1914  CG  GLU A 204       5.345 -30.395   1.758  1.00 10.00      A   
ATOM   1915  CD  GLU A 204       6.132 -31.673   1.569  1.00 10.00      A   
ATOM   1916  OE1 GLU A 204       6.664 -32.206   2.561  1.00 10.00      A   
ATOM   1917  OE2 GLU A 204       6.202 -32.164   0.421  1.00 10.00      A   
ATOM   1918  C   GLU A 204       3.586 -29.185   3.923  1.00 10.00      A   
ATOM   1919  O   GLU A 204       2.569 -29.268   3.234  1.00 10.00      A   
ATOM   1920  N   ARG A 205       3.666 -29.663   5.159  1.00 10.00      A   
ATOM   1921  HN  ARG A 205       4.506 -29.554   5.661  1.00 10.00      A   
ATOM   1922  CA  ARG A 205       2.548 -30.350   5.795  1.00 10.00      A   
ATOM   1923  CB  ARG A 205       2.920 -30.730   7.228  1.00 10.00      A   
ATOM   1924  CG  ARG A 205       2.105 -31.875   7.800  1.00 10.00      A   
ATOM   1925  CD  ARG A 205       2.472 -32.144   9.250  1.00 10.00      A   
ATOM   1926  NE  ARG A 205       3.916 -32.278   9.436  1.00 10.00      A   
ATOM   1927  HE  ARG A 205       4.415 -32.771   8.743  1.00 10.00      A   
ATOM   1928  CZ  ARG A 205       4.582 -31.783  10.479  1.00 10.00      A   
ATOM   1929  NH1 ARG A 205       3.941 -31.125  11.434  1.00 10.00      A   
ATOM   1930 HH11 ARG A 205       4.465 -30.739  12.248  1.00 10.00      A   
ATOM   1931 HH12 ARG A 205       2.910 -30.994  11.377  1.00 10.00      A   
ATOM   1932  NH2 ARG A 205       5.893 -31.950  10.561  1.00 10.00      A   
ATOM   1933 HH21 ARG A 205       6.418 -31.562  11.375  1.00 10.00      A   
ATOM   1934 HH22 ARG A 205       6.401 -32.468   9.812  1.00 10.00      A   
ATOM   1935  C   ARG A 205       1.293 -29.481   5.796  1.00 10.00      A   
ATOM   1936  O   ARG A 205       0.198 -29.953   5.482  1.00 10.00      A   
ATOM   1937  N   LEU A 206       1.468 -28.208   6.135  1.00 10.00      A   
ATOM   1938  HN  LEU A 206       2.374 -27.893   6.357  1.00 10.00      A   
ATOM   1939  CA  LEU A 206       0.360 -27.265   6.188  1.00 10.00      A   
ATOM   1940  CB  LEU A 206       0.831 -25.926   6.750  1.00 10.00      A   
ATOM   1941  CG  LEU A 206       0.647 -25.727   8.251  1.00 10.00      A   
ATOM   1942  CD1 LEU A 206       1.708 -24.783   8.790  1.00 10.00      A   
ATOM   1943  CD2 LEU A 206      -0.743 -25.181   8.536  1.00 10.00      A   
ATOM   1944  C   LEU A 206      -0.275 -27.065   4.817  1.00 10.00      A   
ATOM   1945  O   LEU A 206      -1.494 -27.143   4.674  1.00 10.00      A   
ATOM   1946  N   VAL A 207       0.557 -26.823   3.812  1.00 10.00      A   
ATOM   1947  HN  VAL A 207       1.524 -26.783   3.991  1.00 10.00      A   
ATOM   1948  CA  VAL A 207       0.079 -26.606   2.446  1.00 10.00      A   
ATOM   1949  CB  VAL A 207       1.254 -26.268   1.496  1.00 10.00      A   
ATOM   1950  CG1 VAL A 207       0.799 -26.197   0.044  1.00 10.00      A   
ATOM   1951  CG2 VAL A 207       1.915 -24.961   1.912  1.00 10.00      A   
ATOM   1952  C   VAL A 207      -0.670 -27.831   1.910  1.00 10.00      A   
ATOM   1953  O   VAL A 207      -1.733 -27.709   1.294  1.00 10.00      A   
ATOM   1954  N   THR A 208      -0.122 -29.007   2.175  1.00 10.00      A   
ATOM   1955  HN  THR A 208       0.706 -29.037   2.702  1.00 10.00      A   
ATOM   1956  CA  THR A 208      -0.706 -30.259   1.710  1.00 10.00      A   
ATOM   1957  CB  THR A 208       0.213 -31.448   2.045  1.00 10.00      A   
ATOM   1958  OG1 THR A 208       1.558 -31.134   1.659  1.00 10.00      A   
ATOM   1959  HG1 THR A 208       1.960 -30.556   2.321  1.00 10.00      A   
ATOM   1960  CG2 THR A 208      -0.239 -32.697   1.303  1.00 10.00      A   
ATOM   1961  C   THR A 208      -2.104 -30.514   2.281  1.00 10.00      A   
ATOM   1962  O   THR A 208      -2.979 -31.040   1.587  1.00 10.00      A   
ATOM   1963  N   ARG A 209      -2.322 -30.133   3.533  1.00 10.00      A   
ATOM   1964  HN  ARG A 209      -1.605 -29.690   4.036  1.00 10.00      A   
ATOM   1965  CA  ARG A 209      -3.617 -30.359   4.168  1.00 10.00      A   
ATOM   1966  CB  ARG A 209      -3.482 -30.691   5.657  1.00 10.00      A   
ATOM   1967  CG  ARG A 209      -3.100 -29.518   6.546  1.00 10.00      A   
ATOM   1968  CD  ARG A 209      -3.262 -29.881   8.013  1.00 10.00      A   
ATOM   1969  NE  ARG A 209      -2.725 -28.855   8.902  1.00 10.00      A   
ATOM   1970  HE  ARG A 209      -3.267 -28.042   9.030  1.00 10.00      A   
ATOM   1971  CZ  ARG A 209      -1.565 -28.972   9.546  1.00 10.00      A   
ATOM   1972  NH1 ARG A 209      -0.834 -30.069   9.397  1.00 10.00      A   
ATOM   1973 HH11 ARG A 209      -1.168 -30.839   8.785  1.00 10.00      A   
ATOM   1974 HH12 ARG A 209       0.074 -30.164   9.901  1.00 10.00      A   
ATOM   1975  NH2 ARG A 209      -1.141 -28.008  10.358  1.00 10.00      A   
ATOM   1976 HH21 ARG A 209      -1.716 -27.149  10.504  1.00 10.00      A   
ATOM   1977 HH22 ARG A 209      -0.230 -28.107  10.859  1.00 10.00      A   
ATOM   1978  C   ARG A 209      -4.588 -29.206   3.947  1.00 10.00      A   
ATOM   1979  O   ARG A 209      -5.752 -29.291   4.336  1.00 10.00      A   
ATOM   1980  N   CYS A 210      -4.124 -28.139   3.314  1.00 10.00      A   
ATOM   1981  HN  CYS A 210      -3.191 -28.123   3.015  1.00 10.00      A   
ATOM   1982  CA  CYS A 210      -4.977 -26.986   3.050  1.00 10.00      A   
ATOM   1983  CB  CYS A 210      -4.444 -25.738   3.759  1.00 10.00      A   
ATOM   1984  SG  CYS A 210      -4.130 -25.961   5.525  1.00 10.00      A   
ATOM   1985  HG  CYS A 210      -2.891 -26.416   5.657  1.00 10.00      A   
ATOM   1986  C   CYS A 210      -5.125 -26.735   1.550  1.00 10.00      A   
ATOM   1987  O   CYS A 210      -4.427 -25.896   0.978  1.00 10.00      A   
ATOM   1988  N   PRO A 211      -6.044 -27.463   0.888  1.00 10.00      A   
ATOM   1989  CA  PRO A 211      -6.295 -27.327  -0.554  1.00 10.00      A   
ATOM   1990  CB  PRO A 211      -7.170 -28.547  -0.887  1.00 10.00      A   
ATOM   1991  CG  PRO A 211      -7.114 -29.420   0.322  1.00 10.00      A   
ATOM   1992  CD  PRO A 211      -6.900 -28.495   1.480  1.00 10.00      A   
ATOM   1993  C   PRO A 211      -7.043 -26.039  -0.893  1.00 10.00      A   
ATOM   1994  O   PRO A 211      -7.431 -25.814  -2.040  1.00 10.00      A   
ATOM   1995  N   ASN A 212      -7.242 -25.199   0.114  1.00 10.00      A   
ATOM   1996  HN  ASN A 212      -6.903 -25.438   1.002  1.00 10.00      A   
ATOM   1997  CA  ASN A 212      -7.936 -23.931  -0.059  1.00 10.00      A   
ATOM   1998  CB  ASN A 212      -8.693 -23.562   1.222  1.00 10.00      A   
ATOM   1999  CG  ASN A 212      -9.867 -24.479   1.514  1.00 10.00      A   
ATOM   2000  OD1 ASN A 212     -10.646 -24.821   0.626  1.00 10.00      A   
ATOM   2001  ND2 ASN A 212      -9.993 -24.896   2.766  1.00 10.00      A   
ATOM   2002 HD21 ASN A 212      -9.329 -24.595   3.426  1.00 10.00      A   
ATOM   2003 HD22 ASN A 212     -10.745 -25.486   2.983  1.00 10.00      A   
ATOM   2004  C   ASN A 212      -6.934 -22.831  -0.387  1.00 10.00      A   
ATOM   2005  O   ASN A 212      -7.311 -21.705  -0.707  1.00 10.00      A   
ATOM   2006  N   LEU A 213      -5.654 -23.179  -0.307  1.00 10.00      A   
ATOM   2007  HN  LEU A 213      -5.429 -24.098  -0.052  1.00 10.00      A   
ATOM   2008  CA  LEU A 213      -4.573 -22.243  -0.575  1.00 10.00      A   
ATOM   2009  CB  LEU A 213      -3.229 -22.901  -0.258  1.00 10.00      A   
ATOM   2010  CG  LEU A 213      -1.993 -22.003  -0.345  1.00 10.00      A   
ATOM   2011  CD1 LEU A 213      -1.991 -20.976   0.777  1.00 10.00      A   
ATOM   2012  CD2 LEU A 213      -0.725 -22.841  -0.309  1.00 10.00      A   
ATOM   2013  C   LEU A 213      -4.585 -21.744  -2.020  1.00 10.00      A   
ATOM   2014  O   LEU A 213      -4.515 -22.532  -2.967  1.00 10.00      A   
ATOM   2015  N   LYS A 214      -4.674 -20.431  -2.175  1.00 10.00      A   
ATOM   2016  HN  LYS A 214      -4.741 -19.862  -1.372  1.00 10.00      A   
ATOM   2017  CA  LYS A 214      -4.691 -19.800  -3.488  1.00 10.00      A   
ATOM   2018  CB  LYS A 214      -6.013 -19.070  -3.716  1.00 10.00      A   
ATOM   2019  CG  LYS A 214      -7.160 -19.978  -4.129  1.00 10.00      A   
ATOM   2020  CD  LYS A 214      -6.858 -20.647  -5.458  1.00 10.00      A   
ATOM   2021  CE  LYS A 214      -8.030 -21.468  -5.969  1.00 10.00      A   
ATOM   2022  NZ  LYS A 214      -7.746 -22.042  -7.312  1.00 10.00      A   
ATOM   2023  HZ1 LYS A 214      -7.826 -21.305  -8.042  1.00 10.00      A   
ATOM   2024  HZ2 LYS A 214      -8.420 -22.801  -7.529  1.00 10.00      A   
ATOM   2025  HZ3 LYS A 214      -6.781 -22.436  -7.337  1.00 10.00      A   
ATOM   2026  C   LYS A 214      -3.522 -18.830  -3.641  1.00 10.00      A   
ATOM   2027  O   LYS A 214      -3.005 -18.629  -4.743  1.00 10.00      A   
ATOM   2028  N   SER A 215      -3.107 -18.234  -2.533  1.00 10.00      A   
ATOM   2029  HN  SER A 215      -3.558 -18.432  -1.682  1.00 10.00      A   
ATOM   2030  CA  SER A 215      -1.998 -17.292  -2.542  1.00 10.00      A   
ATOM   2031  CB  SER A 215      -2.506 -15.885  -2.215  1.00 10.00      A   
ATOM   2032  OG  SER A 215      -1.443 -14.951  -2.110  1.00 10.00      A   
ATOM   2033  HG  SER A 215      -1.537 -14.457  -1.282  1.00 10.00      A   
ATOM   2034  C   SER A 215      -0.928 -17.731  -1.549  1.00 10.00      A   
ATOM   2035  O   SER A 215      -1.198 -17.876  -0.355  1.00 10.00      A   
ATOM   2036  N   LEU A 216       0.276 -17.974  -2.051  1.00 10.00      A   
ATOM   2037  HN  LEU A 216       0.426 -17.861  -3.018  1.00 10.00      A   
ATOM   2038  CA  LEU A 216       1.383 -18.397  -1.205  1.00 10.00      A   
ATOM   2039  CB  LEU A 216       1.608 -19.908  -1.328  1.00 10.00      A   
ATOM   2040  CG  LEU A 216       2.710 -20.504  -0.447  1.00 10.00      A   
ATOM   2041  CD1 LEU A 216       2.340 -20.401   1.024  1.00 10.00      A   
ATOM   2042  CD2 LEU A 216       2.978 -21.950  -0.833  1.00 10.00      A   
ATOM   2043  C   LEU A 216       2.661 -17.646  -1.564  1.00 10.00      A   
ATOM   2044  O   LEU A 216       3.242 -17.857  -2.628  1.00 10.00      A   
ATOM   2045  N   LYS A 217       3.089 -16.765  -0.674  1.00 10.00      A   
ATOM   2046  HN  LYS A 217       2.585 -16.644   0.160  1.00 10.00      A   
ATOM   2047  CA  LYS A 217       4.297 -15.987  -0.889  1.00 10.00      A   
ATOM   2048  CB  LYS A 217       4.000 -14.487  -0.841  1.00 10.00      A   
ATOM   2049  CG  LYS A 217       3.412 -13.932  -2.129  1.00 10.00      A   
ATOM   2050  CD  LYS A 217       1.962 -13.516  -1.944  1.00 10.00      A   
ATOM   2051  CE  LYS A 217       1.356 -13.042  -3.254  1.00 10.00      A   
ATOM   2052  NZ  LYS A 217       0.011 -12.438  -3.069  1.00 10.00      A   
ATOM   2053  HZ1 LYS A 217      -0.418 -12.232  -4.000  1.00 10.00      A   
ATOM   2054  HZ2 LYS A 217       0.086 -11.550  -2.530  1.00 10.00      A   
ATOM   2055  HZ3 LYS A 217      -0.612 -13.090  -2.551  1.00 10.00      A   
ATOM   2056  C   LYS A 217       5.361 -16.367   0.132  1.00 10.00      A   
ATOM   2057  O   LYS A 217       5.186 -16.161   1.338  1.00 10.00      A   
ATOM   2058  N   LEU A 218       6.456 -16.925  -0.365  1.00 10.00      A   
ATOM   2059  HN  LEU A 218       6.537 -17.034  -1.340  1.00 10.00      A   
ATOM   2060  CA  LEU A 218       7.556 -17.362   0.482  1.00 10.00      A   
ATOM   2061  CB  LEU A 218       8.199 -18.622  -0.105  1.00 10.00      A   
ATOM   2062  CG  LEU A 218       7.234 -19.725  -0.554  1.00 10.00      A   
ATOM   2063  CD1 LEU A 218       7.976 -20.804  -1.323  1.00 10.00      A   
ATOM   2064  CD2 LEU A 218       6.497 -20.325   0.634  1.00 10.00      A   
ATOM   2065  C   LEU A 218       8.603 -16.263   0.620  1.00 10.00      A   
ATOM   2066  O   LEU A 218       8.516 -15.224  -0.039  1.00 10.00      A   
ATOM   2067  N   ASN A 219       9.592 -16.499   1.469  1.00 10.00      A   
ATOM   2068  HN  ASN A 219       9.618 -17.356   1.948  1.00 10.00      A   
ATOM   2069  CA  ASN A 219      10.655 -15.534   1.699  1.00 10.00      A   
ATOM   2070  CB  ASN A 219      10.783 -15.204   3.194  1.00 10.00      A   
ATOM   2071  CG  ASN A 219      11.348 -16.338   4.036  1.00 10.00      A   
ATOM   2072  OD1 ASN A 219      11.206 -17.513   3.706  1.00 10.00      A   
ATOM   2073  ND2 ASN A 219      11.988 -15.983   5.139  1.00 10.00      A   
ATOM   2074 HD21 ASN A 219      12.058 -15.023   5.344  1.00 10.00      A   
ATOM   2075 HD22 ASN A 219      12.358 -16.691   5.713  1.00 10.00      A   
ATOM   2076  C   ASN A 219      11.976 -16.044   1.125  1.00 10.00      A   
ATOM   2077  O   ASN A 219      12.048 -17.167   0.622  1.00 10.00      A   
ATOM   2078  N   ARG A 220      13.018 -15.224   1.215  1.00 10.00      A   
ATOM   2079  HN  ARG A 220      12.900 -14.350   1.646  1.00 10.00      A   
ATOM   2080  CA  ARG A 220      14.332 -15.581   0.689  1.00 10.00      A   
ATOM   2081  CB  ARG A 220      15.273 -14.374   0.717  1.00 10.00      A   
ATOM   2082  CG  ARG A 220      16.640 -14.625   0.090  1.00 10.00      A   
ATOM   2083  CD  ARG A 220      17.625 -13.519   0.428  1.00 10.00      A   
ATOM   2084  NE  ARG A 220      17.285 -12.261  -0.230  1.00 10.00      A   
ATOM   2085  HE  ARG A 220      17.502 -12.188  -1.193  1.00 10.00      A   
ATOM   2086  CZ  ARG A 220      16.717 -11.227   0.393  1.00 10.00      A   
ATOM   2087  NH1 ARG A 220      16.430 -11.311   1.686  1.00 10.00      A   
ATOM   2088 HH11 ARG A 220      15.984 -10.506   2.180  1.00 10.00      A   
ATOM   2089 HH12 ARG A 220      16.649 -12.180   2.213  1.00 10.00      A   
ATOM   2090  NH2 ARG A 220      16.438 -10.116  -0.272  1.00 10.00      A   
ATOM   2091 HH21 ARG A 220      16.663 -10.045  -1.285  1.00 10.00      A   
ATOM   2092 HH22 ARG A 220      15.994  -9.311   0.219  1.00 10.00      A   
ATOM   2093  C   ARG A 220      14.956 -16.761   1.435  1.00 10.00      A   
ATOM   2094  O   ARG A 220      15.856 -17.419   0.917  1.00 10.00      A   
ATOM   2095  N   ALA A 221      14.483 -17.024   2.647  1.00 10.00      A   
ATOM   2096  HN  ALA A 221      13.773 -16.464   3.016  1.00 10.00      A   
ATOM   2097  CA  ALA A 221      15.001 -18.132   3.441  1.00 10.00      A   
ATOM   2098  CB  ALA A 221      14.423 -18.110   4.844  1.00 10.00      A   
ATOM   2099  C   ALA A 221      14.711 -19.467   2.766  1.00 10.00      A   
ATOM   2100  O   ALA A 221      15.437 -20.442   2.962  1.00 10.00      A   
ATOM   2101  N   VAL A 222      13.644 -19.499   1.972  1.00 10.00      A   
ATOM   2102  HN  VAL A 222      13.108 -18.684   1.859  1.00 10.00      A   
ATOM   2103  CA  VAL A 222      13.265 -20.706   1.249  1.00 10.00      A   
ATOM   2104  CB  VAL A 222      11.759 -20.719   0.901  1.00 10.00      A   
ATOM   2105  CG1 VAL A 222      11.373 -22.036   0.244  1.00 10.00      A   
ATOM   2106  CG2 VAL A 222      10.919 -20.481   2.150  1.00 10.00      A   
ATOM   2107  C   VAL A 222      14.087 -20.800  -0.037  1.00 10.00      A   
ATOM   2108  O   VAL A 222      13.947 -19.965  -0.937  1.00 10.00      A   
ATOM   2109  N   PRO A 223      14.972 -21.805  -0.123  1.00 10.00      A   
ATOM   2110  CA  PRO A 223      15.838 -22.011  -1.289  1.00 10.00      A   
ATOM   2111  CB  PRO A 223      16.706 -23.212  -0.893  1.00 10.00      A   
ATOM   2112  CG  PRO A 223      15.940 -23.900   0.181  1.00 10.00      A   
ATOM   2113  CD  PRO A 223      15.203 -22.820   0.916  1.00 10.00      A   
ATOM   2114  C   PRO A 223      15.053 -22.317  -2.562  1.00 10.00      A   
ATOM   2115  O   PRO A 223      13.899 -22.752  -2.510  1.00 10.00      A   
ATOM   2116  N   LEU A 224      15.705 -22.106  -3.701  1.00 10.00      A   
ATOM   2117  HN  LEU A 224      16.632 -21.790  -3.662  1.00 10.00      A   
ATOM   2118  CA  LEU A 224      15.102 -22.338  -5.009  1.00 10.00      A   
ATOM   2119  CB  LEU A 224      16.010 -21.758  -6.101  1.00 10.00      A   
ATOM   2120  CG  LEU A 224      15.589 -22.009  -7.550  1.00 10.00      A   
ATOM   2121  CD1 LEU A 224      14.506 -21.031  -7.974  1.00 10.00      A   
ATOM   2122  CD2 LEU A 224      16.790 -21.923  -8.477  1.00 10.00      A   
ATOM   2123  C   LEU A 224      14.885 -23.829  -5.252  1.00 10.00      A   
ATOM   2124  O   LEU A 224      13.891 -24.238  -5.857  1.00 10.00      A   
ATOM   2125  N   GLU A 225      15.810 -24.635  -4.740  1.00 10.00      A   
ATOM   2126  HN  GLU A 225      16.560 -24.236  -4.237  1.00 10.00      A   
ATOM   2127  CA  GLU A 225      15.761 -26.088  -4.906  1.00 10.00      A   
ATOM   2128  CB  GLU A 225      17.088 -26.730  -4.485  1.00 10.00      A   
ATOM   2129  CG  GLU A 225      18.312 -25.837  -4.643  1.00 10.00      A   
ATOM   2130  CD  GLU A 225      18.548 -24.953  -3.433  1.00 10.00      A   
ATOM   2131  OE1 GLU A 225      18.250 -23.742  -3.507  1.00 10.00      A   
ATOM   2132  OE2 GLU A 225      19.031 -25.469  -2.405  1.00 10.00      A   
ATOM   2133  C   GLU A 225      14.610 -26.736  -4.127  1.00 10.00      A   
ATOM   2134  O   GLU A 225      14.392 -27.944  -4.223  1.00 10.00      A   
ATOM   2135  N   LYS A 226      13.879 -25.945  -3.353  1.00 10.00      A   
ATOM   2136  HN  LYS A 226      14.094 -24.986  -3.306  1.00 10.00      A   
ATOM   2137  CA  LYS A 226      12.767 -26.475  -2.566  1.00 10.00      A   
ATOM   2138  CB  LYS A 226      13.022 -26.284  -1.066  1.00 10.00      A   
ATOM   2139  CG  LYS A 226      14.203 -27.089  -0.540  1.00 10.00      A   
ATOM   2140  CD  LYS A 226      13.952 -28.587  -0.653  1.00 10.00      A   
ATOM   2141  CE  LYS A 226      15.251 -29.361  -0.831  1.00 10.00      A   
ATOM   2142  NZ  LYS A 226      16.202 -29.146   0.296  1.00 10.00      A   
ATOM   2143  HZ1 LYS A 226      16.471 -28.144   0.347  1.00 10.00      A   
ATOM   2144  HZ2 LYS A 226      17.063 -29.710   0.153  1.00 10.00      A   
ATOM   2145  HZ3 LYS A 226      15.764 -29.423   1.199  1.00 10.00      A   
ATOM   2146  C   LYS A 226      11.440 -25.851  -2.978  1.00 10.00      A   
ATOM   2147  O   LYS A 226      10.457 -25.915  -2.243  1.00 10.00      A   
ATOM   2148  N   LEU A 227      11.408 -25.259  -4.159  1.00 10.00      A   
ATOM   2149  HN  LEU A 227      12.221 -25.237  -4.712  1.00 10.00      A   
ATOM   2150  CA  LEU A 227      10.194 -24.630  -4.652  1.00 10.00      A   
ATOM   2151  CB  LEU A 227      10.528 -23.525  -5.645  1.00 10.00      A   
ATOM   2152  CG  LEU A 227      10.752 -22.140  -5.045  1.00 10.00      A   
ATOM   2153  CD1 LEU A 227      11.512 -21.254  -6.017  1.00 10.00      A   
ATOM   2154  CD2 LEU A 227       9.420 -21.506  -4.669  1.00 10.00      A   
ATOM   2155  C   LEU A 227       9.240 -25.640  -5.276  1.00 10.00      A   
ATOM   2156  O   LEU A 227       8.023 -25.556  -5.084  1.00 10.00      A   
ATOM   2157  N   ALA A 228       9.794 -26.610  -6.004  1.00 10.00      A   
ATOM   2158  HN  ALA A 228      10.769 -26.644  -6.099  1.00 10.00      A   
ATOM   2159  CA  ALA A 228       8.984 -27.632  -6.656  1.00 10.00      A   
ATOM   2160  CB  ALA A 228       9.852 -28.540  -7.511  1.00 10.00      A   
ATOM   2161  C   ALA A 228       8.210 -28.446  -5.631  1.00 10.00      A   
ATOM   2162  O   ALA A 228       7.091 -28.887  -5.891  1.00 10.00      A   
ATOM   2163  N   THR A 229       8.812 -28.621  -4.462  1.00 10.00      A   
ATOM   2164  HN  THR A 229       9.707 -28.242  -4.330  1.00 10.00      A   
ATOM   2165  CA  THR A 229       8.202 -29.369  -3.371  1.00 10.00      A   
ATOM   2166  CB  THR A 229       9.124 -29.352  -2.136  1.00 10.00      A   
ATOM   2167  OG1 THR A 229      10.435 -29.776  -2.527  1.00 10.00      A   
ATOM   2168  HG1 THR A 229      10.442 -30.737  -2.612  1.00 10.00      A   
ATOM   2169  CG2 THR A 229       8.608 -30.278  -1.046  1.00 10.00      A   
ATOM   2170  C   THR A 229       6.825 -28.809  -2.999  1.00 10.00      A   
ATOM   2171  O   THR A 229       5.866 -29.567  -2.827  1.00 10.00      A   
ATOM   2172  N   LEU A 230       6.721 -27.486  -2.899  1.00 10.00      A   
ATOM   2173  HN  LEU A 230       7.513 -26.925  -3.069  1.00 10.00      A   
ATOM   2174  CA  LEU A 230       5.456 -26.848  -2.540  1.00 10.00      A   
ATOM   2175  CB  LEU A 230       5.689 -25.468  -1.926  1.00 10.00      A   
ATOM   2176  CG  LEU A 230       6.349 -25.450  -0.544  1.00 10.00      A   
ATOM   2177  CD1 LEU A 230       6.583 -24.022  -0.084  1.00 10.00      A   
ATOM   2178  CD2 LEU A 230       5.501 -26.203   0.471  1.00 10.00      A   
ATOM   2179  C   LEU A 230       4.521 -26.742  -3.737  1.00 10.00      A   
ATOM   2180  O   LEU A 230       3.304 -26.899  -3.600  1.00 10.00      A   
ATOM   2181  N   LEU A 231       5.096 -26.497  -4.911  1.00 10.00      A   
ATOM   2182  HN  LEU A 231       6.072 -26.392  -4.953  1.00 10.00      A   
ATOM   2183  CA  LEU A 231       4.316 -26.373  -6.139  1.00 10.00      A   
ATOM   2184  CB  LEU A 231       5.204 -25.917  -7.298  1.00 10.00      A   
ATOM   2185  CG  LEU A 231       5.549 -24.427  -7.331  1.00 10.00      A   
ATOM   2186  CD1 LEU A 231       6.696 -24.169  -8.295  1.00 10.00      A   
ATOM   2187  CD2 LEU A 231       4.324 -23.612  -7.728  1.00 10.00      A   
ATOM   2188  C   LEU A 231       3.609 -27.679  -6.486  1.00 10.00      A   
ATOM   2189  O   LEU A 231       2.545 -27.672  -7.102  1.00 10.00      A   
ATOM   2190  N   GLN A 232       4.208 -28.797  -6.093  1.00 10.00      A   
ATOM   2191  HN  GLN A 232       5.074 -28.741  -5.631  1.00 10.00      A   
ATOM   2192  CA  GLN A 232       3.626 -30.105  -6.359  1.00 10.00      A   
ATOM   2193  CB  GLN A 232       4.693 -31.195  -6.288  1.00 10.00      A   
ATOM   2194  CG  GLN A 232       5.483 -31.372  -7.570  1.00 10.00      A   
ATOM   2195  CD  GLN A 232       4.623 -31.878  -8.710  1.00 10.00      A   
ATOM   2196  OE1 GLN A 232       3.626 -32.569  -8.495  1.00 10.00      A   
ATOM   2197  NE2 GLN A 232       5.011 -31.555  -9.930  1.00 10.00      A   
ATOM   2198 HE21 GLN A 232       5.831 -31.020 -10.029  1.00 10.00      A   
ATOM   2199 HE22 GLN A 232       4.465 -31.851 -10.686  1.00 10.00      A   
ATOM   2200  C   GLN A 232       2.490 -30.425  -5.392  1.00 10.00      A   
ATOM   2201  O   GLN A 232       1.630 -31.262  -5.682  1.00 10.00      A   
ATOM   2202  N   ARG A 233       2.489 -29.761  -4.245  1.00 10.00      A   
ATOM   2203  HN  ARG A 233       3.193 -29.097  -4.076  1.00 10.00      A   
ATOM   2204  CA  ARG A 233       1.458 -29.989  -3.238  1.00 10.00      A   
ATOM   2205  CB  ARG A 233       1.988 -29.706  -1.831  1.00 10.00      A   
ATOM   2206  CG  ARG A 233       3.139 -30.601  -1.390  1.00 10.00      A   
ATOM   2207  CD  ARG A 233       2.695 -32.040  -1.147  1.00 10.00      A   
ATOM   2208  NE  ARG A 233       3.714 -32.807  -0.423  1.00 10.00      A   
ATOM   2209  HE  ARG A 233       4.601 -32.378  -0.305  1.00 10.00      A   
ATOM   2210  CZ  ARG A 233       3.531 -34.030   0.083  1.00 10.00      A   
ATOM   2211  NH1 ARG A 233       2.369 -34.656  -0.050  1.00 10.00      A   
ATOM   2212 HH11 ARG A 233       2.239 -35.611   0.355  1.00 10.00      A   
ATOM   2213 HH12 ARG A 233       1.580 -34.201  -0.554  1.00 10.00      A   
ATOM   2214  NH2 ARG A 233       4.522 -34.617   0.741  1.00 10.00      A   
ATOM   2215 HH21 ARG A 233       4.400 -35.574   1.140  1.00 10.00      A   
ATOM   2216 HH22 ARG A 233       5.433 -34.122   0.861  1.00 10.00      A   
ATOM   2217  C   ARG A 233       0.221 -29.145  -3.508  1.00 10.00      A   
ATOM   2218  O   ARG A 233      -0.903 -29.581  -3.265  1.00 10.00      A   
ATOM   2219  N   ALA A 234       0.432 -27.937  -4.012  1.00 10.00      A   
ATOM   2220  HN  ALA A 234       1.350 -27.644  -4.184  1.00 10.00      A   
ATOM   2221  CA  ALA A 234      -0.671 -27.040  -4.315  1.00 10.00      A   
ATOM   2222  CB  ALA A 234      -0.686 -25.866  -3.349  1.00 10.00      A   
ATOM   2223  C   ALA A 234      -0.617 -26.553  -5.759  1.00 10.00      A   
ATOM   2224  O   ALA A 234      -0.047 -25.499  -6.047  1.00 10.00      A   
ATOM   2225  N   PRO A 235      -1.219 -27.309  -6.691  1.00 10.00      A   
ATOM   2226  CA  PRO A 235      -1.237 -26.955  -8.109  1.00 10.00      A   
ATOM   2227  CB  PRO A 235      -1.411 -28.312  -8.780  1.00 10.00      A   
ATOM   2228  CG  PRO A 235      -2.247 -29.092  -7.822  1.00 10.00      A   
ATOM   2229  CD  PRO A 235      -1.920 -28.584  -6.439  1.00 10.00      A   
ATOM   2230  C   PRO A 235      -2.406 -26.040  -8.470  1.00 10.00      A   
ATOM   2231  O   PRO A 235      -2.577 -25.671  -9.633  1.00 10.00      A   
ATOM   2232  N   GLN A 236      -3.203 -25.673  -7.474  1.00 10.00      A   
ATOM   2233  HN  GLN A 236      -3.013 -26.000  -6.567  1.00 10.00      A   
ATOM   2234  CA  GLN A 236      -4.356 -24.805  -7.700  1.00 10.00      A   
ATOM   2235  CB  GLN A 236      -5.591 -25.324  -6.949  1.00 10.00      A   
ATOM   2236  CG  GLN A 236      -5.630 -25.003  -5.457  1.00 10.00      A   
ATOM   2237  CD  GLN A 236      -4.686 -25.854  -4.631  1.00 10.00      A   
ATOM   2238  OE1 GLN A 236      -4.387 -26.994  -4.979  1.00 10.00      A   
ATOM   2239  NE2 GLN A 236      -4.199 -25.294  -3.534  1.00 10.00      A   
ATOM   2240 HE21 GLN A 236      -4.469 -24.370  -3.325  1.00 10.00      A   
ATOM   2241 HE22 GLN A 236      -3.604 -25.830  -2.966  1.00 10.00      A   
ATOM   2242  C   GLN A 236      -4.054 -23.358  -7.313  1.00 10.00      A   
ATOM   2243  O   GLN A 236      -4.961 -22.527  -7.216  1.00 10.00      A   
ATOM   2244  N   LEU A 237      -2.773 -23.065  -7.118  1.00 10.00      A   
ATOM   2245  HN  LEU A 237      -2.103 -23.768  -7.251  1.00 10.00      A   
ATOM   2246  CA  LEU A 237      -2.329 -21.732  -6.726  1.00 10.00      A   
ATOM   2247  CB  LEU A 237      -0.832 -21.760  -6.416  1.00 10.00      A   
ATOM   2248  CG  LEU A 237      -0.351 -20.813  -5.319  1.00 10.00      A   
ATOM   2249  CD1 LEU A 237      -0.842 -21.281  -3.957  1.00 10.00      A   
ATOM   2250  CD2 LEU A 237       1.166 -20.716  -5.336  1.00 10.00      A   
ATOM   2251  C   LEU A 237      -2.616 -20.688  -7.809  1.00 10.00      A   
ATOM   2252  O   LEU A 237      -2.495 -20.967  -9.002  1.00 10.00      A   
ATOM   2253  N   GLU A 238      -3.003 -19.485  -7.380  1.00 10.00      A   
ATOM   2254  HN  GLU A 238      -3.083 -19.326  -6.413  1.00 10.00      A   
ATOM   2255  CA  GLU A 238      -3.302 -18.393  -8.305  1.00 10.00      A   
ATOM   2256  CB  GLU A 238      -4.692 -17.811  -8.035  1.00 10.00      A   
ATOM   2257  CG  GLU A 238      -5.818 -18.815  -8.206  1.00 10.00      A   
ATOM   2258  CD  GLU A 238      -7.172 -18.164  -8.417  1.00 10.00      A   
ATOM   2259  OE1 GLU A 238      -7.812 -17.759  -7.425  1.00 10.00      A   
ATOM   2260  OE2 GLU A 238      -7.614 -18.072  -9.583  1.00 10.00      A   
ATOM   2261  C   GLU A 238      -2.246 -17.295  -8.203  1.00 10.00      A   
ATOM   2262  O   GLU A 238      -1.953 -16.595  -9.179  1.00 10.00      A   
ATOM   2263  N   GLU A 239      -1.679 -17.148  -7.015  1.00 10.00      A   
ATOM   2264  HN  GLU A 239      -1.959 -17.734  -6.275  1.00 10.00      A   
ATOM   2265  CA  GLU A 239      -0.649 -16.147  -6.774  1.00 10.00      A   
ATOM   2266  CB  GLU A 239      -1.136 -15.099  -5.771  1.00 10.00      A   
ATOM   2267  CG  GLU A 239      -2.116 -14.083  -6.340  1.00 10.00      A   
ATOM   2268  CD  GLU A 239      -2.262 -12.875  -5.441  1.00 10.00      A   
ATOM   2269  OE1 GLU A 239      -1.306 -12.078  -5.345  1.00 10.00      A   
ATOM   2270  OE2 GLU A 239      -3.324 -12.722  -4.812  1.00 10.00      A   
ATOM   2271  C   GLU A 239       0.625 -16.813  -6.263  1.00 10.00      A   
ATOM   2272  O   GLU A 239       0.618 -17.454  -5.210  1.00 10.00      A   
ATOM   2273  N   LEU A 240       1.714 -16.655  -7.006  1.00 10.00      A   
ATOM   2274  HN  LEU A 240       1.670 -16.100  -7.813  1.00 10.00      A   
ATOM   2275  CA  LEU A 240       2.982 -17.262  -6.635  1.00 10.00      A   
ATOM   2276  CB  LEU A 240       3.633 -17.910  -7.858  1.00 10.00      A   
ATOM   2277  CG  LEU A 240       4.955 -18.640  -7.616  1.00 10.00      A   
ATOM   2278  CD1 LEU A 240       4.713 -20.011  -7.006  1.00 10.00      A   
ATOM   2279  CD2 LEU A 240       5.744 -18.757  -8.908  1.00 10.00      A   
ATOM   2280  C   LEU A 240       3.932 -16.241  -6.029  1.00 10.00      A   
ATOM   2281  O   LEU A 240       4.059 -15.117  -6.523  1.00 10.00      A   
ATOM   2282  N   GLY A 241       4.598 -16.644  -4.963  1.00 10.00      A   
ATOM   2283  HN  GLY A 241       4.447 -17.553  -4.621  1.00 10.00      A   
ATOM   2284  CA  GLY A 241       5.545 -15.781  -4.293  1.00 10.00      A   
ATOM   2285  C   GLY A 241       6.886 -16.463  -4.139  1.00 10.00      A   
ATOM   2286  O   GLY A 241       7.286 -16.823  -3.031  1.00 10.00      A   
ATOM   2287  N   THR A 242       7.569 -16.654  -5.257  1.00 10.00      A   
ATOM   2288  HN  THR A 242       7.184 -16.350  -6.107  1.00 10.00      A   
ATOM   2289  CA  THR A 242       8.873 -17.302  -5.270  1.00 10.00      A   
ATOM   2290  CB  THR A 242       9.399 -17.391  -6.712  1.00 10.00      A   
ATOM   2291  OG1 THR A 242       8.656 -16.479  -7.541  1.00 10.00      A   
ATOM   2292  HG1 THR A 242       8.619 -15.610  -7.117  1.00 10.00      A   
ATOM   2293  CG2 THR A 242       9.233 -18.800  -7.255  1.00 10.00      A   
ATOM   2294  C   THR A 242       9.886 -16.545  -4.413  1.00 10.00      A   
ATOM   2295  O   THR A 242      10.011 -15.323  -4.524  1.00 10.00      A   
ATOM   2296  N   GLY A 243      10.598 -17.270  -3.559  1.00 10.00      A   
ATOM   2297  HN  GLY A 243      10.454 -18.243  -3.510  1.00 10.00      A   
ATOM   2298  CA  GLY A 243      11.587 -16.646  -2.702  1.00 10.00      A   
ATOM   2299  C   GLY A 243      12.930 -16.516  -3.388  1.00 10.00      A   
ATOM   2300  O   GLY A 243      13.131 -15.611  -4.196  1.00 10.00      A   
ATOM   2301  N   GLY A 244      13.849 -17.424  -3.074  1.00 10.00      A   
ATOM   2302  HN  GLY A 244      13.628 -18.130  -2.429  1.00 10.00      A   
ATOM   2303  CA  GLY A 244      15.167 -17.390  -3.682  1.00 10.00      A   
ATOM   2304  C   GLY A 244      15.143 -17.886  -5.114  1.00 10.00      A   
ATOM   2305  O   GLY A 244      14.570 -18.938  -5.405  1.00 10.00      A   
ATOM   2306  N   TYR A 245      15.765 -17.131  -6.009  1.00 10.00      A   
ATOM   2307  HN  TYR A 245      16.206 -16.301  -5.714  1.00 10.00      A   
ATOM   2308  CA  TYR A 245      15.802 -17.496  -7.418  1.00 10.00      A   
ATOM   2309  CB  TYR A 245      15.176 -16.389  -8.274  1.00 10.00      A   
ATOM   2310  CG  TYR A 245      14.128 -16.887  -9.246  1.00 10.00      A   
ATOM   2311  CD1 TYR A 245      12.934 -17.430  -8.788  1.00 10.00      A   
ATOM   2312  CD2 TYR A 245      14.332 -16.818 -10.619  1.00 10.00      A   
ATOM   2313  CE1 TYR A 245      11.973 -17.888  -9.666  1.00 10.00      A   
ATOM   2314  CE2 TYR A 245      13.373 -17.275 -11.506  1.00 10.00      A   
ATOM   2315  CZ  TYR A 245      12.196 -17.808 -11.024  1.00 10.00      A   
ATOM   2316  OH  TYR A 245      11.239 -18.265 -11.902  1.00 10.00      A   
ATOM   2317  HH  TYR A 245      10.379 -17.895 -11.662  1.00 10.00      A   
ATOM   2318  C   TYR A 245      17.226 -17.792  -7.880  1.00 10.00      A   
ATOM   2319  O   TYR A 245      17.577 -17.556  -9.038  1.00 10.00      A   
ATOM   2320  N   THR A 246      18.039 -18.319  -6.976  1.00 10.00      A   
ATOM   2321  HN  THR A 246      17.704 -18.497  -6.070  1.00 10.00      A   
ATOM   2322  CA  THR A 246      19.419 -18.649  -7.293  1.00 10.00      A   
ATOM   2323  CB  THR A 246      20.391 -17.521  -6.878  1.00 10.00      A   
ATOM   2324  OG1 THR A 246      21.753 -17.908  -7.120  1.00 10.00      A   
ATOM   2325  HG1 THR A 246      22.108 -18.339  -6.329  1.00 10.00      A   
ATOM   2326  CG2 THR A 246      20.214 -17.165  -5.413  1.00 10.00      A   
ATOM   2327  C   THR A 246      19.824 -19.956  -6.626  1.00 10.00      A   
ATOM   2328  O   THR A 246      19.315 -20.299  -5.558  1.00 10.00      A   
ATOM   2329  N   ALA A 247      20.727 -20.671  -7.281  1.00 10.00      A   
ATOM   2330  HN  ALA A 247      21.086 -20.314  -8.120  1.00 10.00      A   
ATOM   2331  CA  ALA A 247      21.234 -21.951  -6.808  1.00 10.00      A   
ATOM   2332  CB  ALA A 247      20.098 -22.959  -6.647  1.00 10.00      A   
ATOM   2333  C   ALA A 247      22.228 -22.469  -7.834  1.00 10.00      A   
ATOM   2334  O   ALA A 247      22.598 -21.742  -8.760  1.00 10.00      A   
ATOM   2335  N   GLU A 248      22.645 -23.717  -7.684  1.00 10.00      A   
ATOM   2336  HN  GLU A 248      22.311 -24.243  -6.931  1.00 10.00      A   
ATOM   2337  CA  GLU A 248      23.581 -24.321  -8.618  1.00 10.00      A   
ATOM   2338  CB  GLU A 248      24.109 -25.646  -8.060  1.00 10.00      A   
ATOM   2339  CG  GLU A 248      25.263 -26.241  -8.849  1.00 10.00      A   
ATOM   2340  CD  GLU A 248      25.697 -27.597  -8.331  1.00 10.00      A   
ATOM   2341  OE1 GLU A 248      26.356 -27.654  -7.272  1.00 10.00      A   
ATOM   2342  OE2 GLU A 248      25.400 -28.614  -8.994  1.00 10.00      A   
ATOM   2343  C   GLU A 248      22.884 -24.553  -9.952  1.00 10.00      A   
ATOM   2344  O   GLU A 248      21.739 -25.009  -9.986  1.00 10.00      A   
ATOM   2345  N   VAL A 249      23.562 -24.216 -11.040  1.00 10.00      A   
ATOM   2346  HN  VAL A 249      24.467 -23.853 -10.943  1.00 10.00      A   
ATOM   2347  CA  VAL A 249      23.002 -24.393 -12.377  1.00 10.00      A   
ATOM   2348  CB  VAL A 249      23.875 -23.725 -13.461  1.00 10.00      A   
ATOM   2349  CG1 VAL A 249      23.122 -23.642 -14.783  1.00 10.00      A   
ATOM   2350  CG2 VAL A 249      24.329 -22.343 -13.015  1.00 10.00      A   
ATOM   2351  C   VAL A 249      22.868 -25.883 -12.678  1.00 10.00      A   
ATOM   2352  O   VAL A 249      23.842 -26.547 -13.046  1.00 10.00      A   
ATOM   2353  N   ARG A 250      21.661 -26.412 -12.502  1.00 10.00      A   
ATOM   2354  HN  ARG A 250      20.918 -25.832 -12.222  1.00 10.00      A   
ATOM   2355  CA  ARG A 250      21.414 -27.825 -12.722  1.00 10.00      A   
ATOM   2356  CB  ARG A 250      21.272 -28.558 -11.384  1.00 10.00      A   
ATOM   2357  CG  ARG A 250      22.471 -28.442 -10.460  1.00 10.00      A   
ATOM   2358  CD  ARG A 250      22.405 -29.469  -9.342  1.00 10.00      A   
ATOM   2359  NE  ARG A 250      22.387 -30.834  -9.864  1.00 10.00      A   
ATOM   2360  HE  ARG A 250      21.502 -31.219 -10.078  1.00 10.00      A   
ATOM   2361  CZ  ARG A 250      23.480 -31.570 -10.076  1.00 10.00      A   
ATOM   2362  NH1 ARG A 250      24.686 -31.078  -9.814  1.00 10.00      A   
ATOM   2363 HH11 ARG A 250      24.794 -30.101  -9.434  1.00 10.00      A   
ATOM   2364 HH12 ARG A 250      25.537 -31.658  -9.982  1.00 10.00      A   
ATOM   2365  NH2 ARG A 250      23.366 -32.803 -10.547  1.00 10.00      A   
ATOM   2366 HH21 ARG A 250      22.425 -33.197 -10.749  1.00 10.00      A   
ATOM   2367 HH22 ARG A 250      24.218 -33.382 -10.717  1.00 10.00      A   
ATOM   2368  C   ARG A 250      20.155 -28.053 -13.551  1.00 10.00      A   
ATOM   2369  O   ARG A 250      19.085 -27.534 -13.228  1.00 10.00      A   
ATOM   2370  N   PRO A 251      20.272 -28.828 -14.642  1.00 10.00      A   
ATOM   2371  CA  PRO A 251      19.136 -29.149 -15.508  1.00 10.00      A   
ATOM   2372  CB  PRO A 251      19.735 -30.083 -16.563  1.00 10.00      A   
ATOM   2373  CG  PRO A 251      21.188 -29.764 -16.560  1.00 10.00      A   
ATOM   2374  CD  PRO A 251      21.524 -29.427 -15.136  1.00 10.00      A   
ATOM   2375  C   PRO A 251      18.044 -29.869 -14.722  1.00 10.00      A   
ATOM   2376  O   PRO A 251      16.860 -29.707 -15.004  1.00 10.00      A   
ATOM   2377  N   ASP A 252      18.453 -30.645 -13.722  1.00 10.00      A   
ATOM   2378  HN  ASP A 252      19.417 -30.728 -13.544  1.00 10.00      A   
ATOM   2379  CA  ASP A 252      17.512 -31.380 -12.876  1.00 10.00      A   
ATOM   2380  CB  ASP A 252      18.228 -32.348 -11.918  1.00 10.00      A   
ATOM   2381  CG  ASP A 252      19.496 -31.782 -11.300  1.00 10.00      A   
ATOM   2382  OD1 ASP A 252      19.561 -31.651 -10.059  1.00 10.00      A   
ATOM   2383  OD2 ASP A 252      20.446 -31.485 -12.056  1.00 10.00      A   
ATOM   2384  C   ASP A 252      16.608 -30.422 -12.114  1.00 10.00      A   
ATOM   2385  O   ASP A 252      15.403 -30.651 -12.001  1.00 10.00      A   
ATOM   2386  N   VAL A 253      17.189 -29.330 -11.633  1.00 10.00      A   
ATOM   2387  HN  VAL A 253      18.152 -29.200 -11.774  1.00 10.00      A   
ATOM   2388  CA  VAL A 253      16.434 -28.323 -10.900  1.00 10.00      A   
ATOM   2389  CB  VAL A 253      17.369 -27.350 -10.146  1.00 10.00      A   
ATOM   2390  CG1 VAL A 253      16.568 -26.329  -9.350  1.00 10.00      A   
ATOM   2391  CG2 VAL A 253      18.307 -28.117  -9.228  1.00 10.00      A   
ATOM   2392  C   VAL A 253      15.553 -27.536 -11.866  1.00 10.00      A   
ATOM   2393  O   VAL A 253      14.365 -27.331 -11.615  1.00 10.00      A   
ATOM   2394  N   TYR A 254      16.143 -27.123 -12.982  1.00 10.00      A   
ATOM   2395  HN  TYR A 254      17.095 -27.328 -13.118  1.00 10.00      A   
ATOM   2396  CA  TYR A 254      15.428 -26.364 -14.001  1.00 10.00      A   
ATOM   2397  CB  TYR A 254      16.371 -25.981 -15.147  1.00 10.00      A   
ATOM   2398  CG  TYR A 254      15.686 -25.259 -16.288  1.00 10.00      A   
ATOM   2399  CD1 TYR A 254      15.366 -23.911 -16.190  1.00 10.00      A   
ATOM   2400  CD2 TYR A 254      15.357 -25.929 -17.461  1.00 10.00      A   
ATOM   2401  CE1 TYR A 254      14.736 -23.249 -17.229  1.00 10.00      A   
ATOM   2402  CE2 TYR A 254      14.728 -25.276 -18.500  1.00 10.00      A   
ATOM   2403  CZ  TYR A 254      14.420 -23.938 -18.382  1.00 10.00      A   
ATOM   2404  OH  TYR A 254      13.791 -23.286 -19.419  1.00 10.00      A   
ATOM   2405  HH  TYR A 254      14.452 -22.832 -19.955  1.00 10.00      A   
ATOM   2406  C   TYR A 254      14.224 -27.138 -14.535  1.00 10.00      A   
ATOM   2407  O   TYR A 254      13.135 -26.582 -14.688  1.00 10.00      A   
ATOM   2408  N   SER A 255      14.424 -28.423 -14.810  1.00 10.00      A   
ATOM   2409  HN  SER A 255      15.312 -28.813 -14.658  1.00 10.00      A   
ATOM   2410  CA  SER A 255      13.357 -29.267 -15.331  1.00 10.00      A   
ATOM   2411  CB  SER A 255      13.896 -30.647 -15.716  1.00 10.00      A   
ATOM   2412  OG  SER A 255      14.971 -30.529 -16.633  1.00 10.00      A   
ATOM   2413  HG  SER A 255      15.742 -30.179 -16.169  1.00 10.00      A   
ATOM   2414  C   SER A 255      12.215 -29.393 -14.328  1.00 10.00      A   
ATOM   2415  O   SER A 255      11.053 -29.167 -14.671  1.00 10.00      A   
ATOM   2416  N   GLY A 256      12.556 -29.719 -13.083  1.00 10.00      A   
ATOM   2417  HN  GLY A 256      13.503 -29.857 -12.863  1.00 10.00      A   
ATOM   2418  CA  GLY A 256      11.546 -29.862 -12.052  1.00 10.00      A   
ATOM   2419  C   GLY A 256      10.760 -28.582 -11.849  1.00 10.00      A   
ATOM   2420  O   GLY A 256       9.541 -28.615 -11.657  1.00 10.00      A   
ATOM   2421  N   LEU A 257      11.465 -27.455 -11.903  1.00 10.00      A   
ATOM   2422  HN  LEU A 257      12.438 -27.508 -12.045  1.00 10.00      A   
ATOM   2423  CA  LEU A 257      10.845 -26.146 -11.738  1.00 10.00      A   
ATOM   2424  CB  LEU A 257      11.915 -25.053 -11.723  1.00 10.00      A   
ATOM   2425  CG  LEU A 257      12.136 -24.322 -10.397  1.00 10.00      A   
ATOM   2426  CD1 LEU A 257      12.641 -25.283  -9.329  1.00 10.00      A   
ATOM   2427  CD2 LEU A 257      13.116 -23.174 -10.590  1.00 10.00      A   
ATOM   2428  C   LEU A 257       9.858 -25.863 -12.867  1.00 10.00      A   
ATOM   2429  O   LEU A 257       8.719 -25.469 -12.622  1.00 10.00      A   
ATOM   2430  N   SER A 258      10.300 -26.089 -14.097  1.00 10.00      A   
ATOM   2431  HN  SER A 258      11.213 -26.427 -14.221  1.00 10.00      A   
ATOM   2432  CA  SER A 258       9.474 -25.847 -15.272  1.00 10.00      A   
ATOM   2433  CB  SER A 258      10.273 -26.119 -16.546  1.00 10.00      A   
ATOM   2434  OG  SER A 258      11.509 -25.424 -16.514  1.00 10.00      A   
ATOM   2435  HG  SER A 258      12.123 -25.892 -15.936  1.00 10.00      A   
ATOM   2436  C   SER A 258       8.187 -26.670 -15.248  1.00 10.00      A   
ATOM   2437  O   SER A 258       7.108 -26.154 -15.551  1.00 10.00      A   
ATOM   2438  N   VAL A 259       8.299 -27.942 -14.871  1.00 10.00      A   
ATOM   2439  HN  VAL A 259       9.186 -28.295 -14.633  1.00 10.00      A   
ATOM   2440  CA  VAL A 259       7.139 -28.824 -14.807  1.00 10.00      A   
ATOM   2441  CB  VAL A 259       7.543 -30.280 -14.468  1.00 10.00      A   
ATOM   2442  CG1 VAL A 259       6.319 -31.182 -14.397  1.00 10.00      A   
ATOM   2443  CG2 VAL A 259       8.540 -30.814 -15.483  1.00 10.00      A   
ATOM   2444  C   VAL A 259       6.138 -28.323 -13.766  1.00 10.00      A   
ATOM   2445  O   VAL A 259       4.946 -28.194 -14.048  1.00 10.00      A   
ATOM   2446  N   ALA A 260       6.638 -28.019 -12.574  1.00 10.00      A   
ATOM   2447  HN  ALA A 260       7.604 -28.126 -12.421  1.00 10.00      A   
ATOM   2448  CA  ALA A 260       5.793 -27.540 -11.484  1.00 10.00      A   
ATOM   2449  CB  ALA A 260       6.588 -27.466 -10.190  1.00 10.00      A   
ATOM   2450  C   ALA A 260       5.147 -26.190 -11.805  1.00 10.00      A   
ATOM   2451  O   ALA A 260       3.984 -25.951 -11.474  1.00 10.00      A   
ATOM   2452  N   LEU A 261       5.896 -25.318 -12.467  1.00 10.00      A   
ATOM   2453  HN  LEU A 261       6.818 -25.563 -12.713  1.00 10.00      A   
ATOM   2454  CA  LEU A 261       5.386 -24.000 -12.827  1.00 10.00      A   
ATOM   2455  CB  LEU A 261       6.528 -23.056 -13.204  1.00 10.00      A   
ATOM   2456  CG  LEU A 261       7.344 -22.512 -12.028  1.00 10.00      A   
ATOM   2457  CD1 LEU A 261       8.604 -21.822 -12.519  1.00 10.00      A   
ATOM   2458  CD2 LEU A 261       6.508 -21.558 -11.189  1.00 10.00      A   
ATOM   2459  C   LEU A 261       4.343 -24.073 -13.939  1.00 10.00      A   
ATOM   2460  O   LEU A 261       3.513 -23.174 -14.083  1.00 10.00      A   
ATOM   2461  N   SER A 262       4.386 -25.142 -14.723  1.00 10.00      A   
ATOM   2462  HN  SER A 262       5.075 -25.822 -14.573  1.00 10.00      A   
ATOM   2463  CA  SER A 262       3.436 -25.325 -15.811  1.00 10.00      A   
ATOM   2464  CB  SER A 262       4.078 -26.105 -16.959  1.00 10.00      A   
ATOM   2465  OG  SER A 262       5.264 -25.465 -17.399  1.00 10.00      A   
ATOM   2466  HG  SER A 262       5.966 -25.619 -16.753  1.00 10.00      A   
ATOM   2467  C   SER A 262       2.177 -26.031 -15.313  1.00 10.00      A   
ATOM   2468  O   SER A 262       1.181 -26.150 -16.037  1.00 10.00      A   
ATOM   2469  N   GLY A 263       2.232 -26.494 -14.071  1.00 10.00      A   
ATOM   2470  HN  GLY A 263       3.054 -26.372 -13.553  1.00 10.00      A   
ATOM   2471  CA  GLY A 263       1.102 -27.174 -13.474  1.00 10.00      A   
ATOM   2472  C   GLY A 263       0.043 -26.198 -13.005  1.00 10.00      A   
ATOM   2473  O   GLY A 263      -1.128 -26.318 -13.373  1.00 10.00      A   
ATOM   2474  N   CYS A 264       0.455 -25.221 -12.204  1.00 10.00      A   
ATOM   2475  HN  CYS A 264       1.400 -25.177 -11.949  1.00 10.00      A   
ATOM   2476  CA  CYS A 264      -0.459 -24.212 -11.691  1.00 10.00      A   
ATOM   2477  CB  CYS A 264       0.121 -23.571 -10.428  1.00 10.00      A   
ATOM   2478  SG  CYS A 264       1.036 -24.722  -9.374  1.00 10.00      A   
ATOM   2479  HG  CYS A 264       0.861 -25.949  -9.851  1.00 10.00      A   
ATOM   2480  C   CYS A 264      -0.701 -23.148 -12.755  1.00 10.00      A   
ATOM   2481  O   CYS A 264      -0.018 -22.127 -12.790  1.00 10.00      A   
ATOM   2482  N   LYS A 265      -1.674 -23.391 -13.622  1.00 10.00      A   
ATOM   2483  HN  LYS A 265      -2.205 -24.217 -13.530  1.00 10.00      A   
ATOM   2484  CA  LYS A 265      -1.982 -22.465 -14.700  1.00 10.00      A   
ATOM   2485  CB  LYS A 265      -2.602 -23.205 -15.886  1.00 10.00      A   
ATOM   2486  CG  LYS A 265      -1.679 -24.243 -16.511  1.00 10.00      A   
ATOM   2487  CD  LYS A 265      -2.326 -24.895 -17.721  1.00 10.00      A   
ATOM   2488  CE  LYS A 265      -1.380 -25.866 -18.414  1.00 10.00      A   
ATOM   2489  NZ  LYS A 265      -1.189 -27.122 -17.641  1.00 10.00      A   
ATOM   2490  HZ1 LYS A 265      -0.807 -26.909 -16.696  1.00 10.00      A   
ATOM   2491  HZ2 LYS A 265      -0.525 -27.747 -18.137  1.00 10.00      A   
ATOM   2492  HZ3 LYS A 265      -2.095 -27.620 -17.538  1.00 10.00      A   
ATOM   2493  C   LYS A 265      -2.886 -21.326 -14.239  1.00 10.00      A   
ATOM   2494  O   LYS A 265      -3.231 -20.442 -15.022  1.00 10.00      A   
ATOM   2495  N   GLU A 266      -3.237 -21.337 -12.960  1.00 10.00      A   
ATOM   2496  HN  GLU A 266      -2.908 -22.058 -12.384  1.00 10.00      A   
ATOM   2497  CA  GLU A 266      -4.100 -20.310 -12.387  1.00 10.00      A   
ATOM   2498  CB  GLU A 266      -4.831 -20.852 -11.150  1.00 10.00      A   
ATOM   2499  CG  GLU A 266      -5.565 -22.167 -11.370  1.00 10.00      A   
ATOM   2500  CD  GLU A 266      -6.568 -22.095 -12.502  1.00 10.00      A   
ATOM   2501  OE1 GLU A 266      -6.427 -22.868 -13.470  1.00 10.00      A   
ATOM   2502  OE2 GLU A 266      -7.495 -21.259 -12.431  1.00 10.00      A   
ATOM   2503  C   GLU A 266      -3.299 -19.057 -12.015  1.00 10.00      A   
ATOM   2504  O   GLU A 266      -3.865 -18.050 -11.590  1.00 10.00      A   
ATOM   2505  N   LEU A 267      -1.981 -19.129 -12.184  1.00 10.00      A   
ATOM   2506  HN  LEU A 267      -1.592 -19.959 -12.529  1.00 10.00      A   
ATOM   2507  CA  LEU A 267      -1.098 -18.016 -11.862  1.00 10.00      A   
ATOM   2508  CB  LEU A 267       0.368 -18.447 -11.977  1.00 10.00      A   
ATOM   2509  CG  LEU A 267       0.813 -19.587 -11.055  1.00 10.00      A   
ATOM   2510  CD1 LEU A 267       2.255 -19.981 -11.344  1.00 10.00      A   
ATOM   2511  CD2 LEU A 267       0.642 -19.197  -9.594  1.00 10.00      A   
ATOM   2512  C   LEU A 267      -1.358 -16.808 -12.757  1.00 10.00      A   
ATOM   2513  O   LEU A 267      -1.371 -16.920 -13.984  1.00 10.00      A   
ATOM   2514  N   ARG A 268      -1.588 -15.660 -12.134  1.00 10.00      A   
ATOM   2515  HN  ARG A 268      -1.607 -15.647 -11.150  1.00 10.00      A   
ATOM   2516  CA  ARG A 268      -1.833 -14.421 -12.872  1.00 10.00      A   
ATOM   2517  CB  ARG A 268      -3.266 -13.929 -12.664  1.00 10.00      A   
ATOM   2518  CG  ARG A 268      -4.334 -14.821 -13.273  1.00 10.00      A   
ATOM   2519  CD  ARG A 268      -4.114 -15.018 -14.764  1.00 10.00      A   
ATOM   2520  NE  ARG A 268      -5.111 -15.913 -15.344  1.00 10.00      A   
ATOM   2521  HE  ARG A 268      -5.965 -15.510 -15.628  1.00 10.00      A   
ATOM   2522  CZ  ARG A 268      -4.937 -17.226 -15.502  1.00 10.00      A   
ATOM   2523  NH1 ARG A 268      -3.806 -17.799 -15.115  1.00 10.00      A   
ATOM   2524 HH11 ARG A 268      -3.667 -18.830 -15.239  1.00 10.00      A   
ATOM   2525 HH12 ARG A 268      -3.046 -17.225 -14.680  1.00 10.00      A   
ATOM   2526  NH2 ARG A 268      -5.901 -17.957 -16.047  1.00 10.00      A   
ATOM   2527 HH21 ARG A 268      -6.791 -17.504 -16.348  1.00 10.00      A   
ATOM   2528 HH22 ARG A 268      -5.775 -18.985 -16.178  1.00 10.00      A   
ATOM   2529  C   ARG A 268      -0.849 -13.335 -12.457  1.00 10.00      A   
ATOM   2530  O   ARG A 268      -0.694 -12.322 -13.140  1.00 10.00      A   
ATOM   2531  N   CYS A 269      -0.194 -13.548 -11.330  1.00 10.00      A   
ATOM   2532  HN  CYS A 269      -0.362 -14.367 -10.826  1.00 10.00      A   
ATOM   2533  CA  CYS A 269       0.773 -12.596 -10.816  1.00 10.00      A   
ATOM   2534  CB  CYS A 269       0.103 -11.636  -9.826  1.00 10.00      A   
ATOM   2535  SG  CYS A 269       1.198 -10.364  -9.150  1.00 10.00      A   
ATOM   2536  HG  CYS A 269       0.649  -9.896  -8.033  1.00 10.00      A   
ATOM   2537  C   CYS A 269       1.921 -13.331 -10.145  1.00 10.00      A   
ATOM   2538  O   CYS A 269       1.697 -14.286  -9.402  1.00 10.00      A   
ATOM   2539  N   LEU A 270       3.141 -12.892 -10.414  1.00 10.00      A   
ATOM   2540  HN  LEU A 270       3.252 -12.117 -11.010  1.00 10.00      A   
ATOM   2541  CA  LEU A 270       4.322 -13.512  -9.838  1.00 10.00      A   
ATOM   2542  CB  LEU A 270       5.231 -14.076 -10.942  1.00 10.00      A   
ATOM   2543  CG  LEU A 270       4.601 -15.090 -11.908  1.00 10.00      A   
ATOM   2544  CD1 LEU A 270       5.614 -15.545 -12.949  1.00 10.00      A   
ATOM   2545  CD2 LEU A 270       4.042 -16.285 -11.153  1.00 10.00      A   
ATOM   2546  C   LEU A 270       5.088 -12.501  -8.990  1.00 10.00      A   
ATOM   2547  O   LEU A 270       5.297 -11.359  -9.409  1.00 10.00      A   
ATOM   2548  N   SER A 271       5.491 -12.923  -7.797  1.00 10.00      A   
ATOM   2549  HN  SER A 271       5.285 -13.843  -7.521  1.00 10.00      A   
ATOM   2550  CA  SER A 271       6.226 -12.056  -6.887  1.00 10.00      A   
ATOM   2551  CB  SER A 271       5.343 -11.687  -5.693  1.00 10.00      A   
ATOM   2552  OG  SER A 271       4.109 -11.135  -6.126  1.00 10.00      A   
ATOM   2553  HG  SER A 271       3.436 -11.829  -6.153  1.00 10.00      A   
ATOM   2554  C   SER A 271       7.513 -12.716  -6.395  1.00 10.00      A   
ATOM   2555  O   SER A 271       7.734 -13.915  -6.606  1.00 10.00      A   
ATOM   2556  N   GLY A 272       8.358 -11.921  -5.743  1.00 10.00      A   
ATOM   2557  HN  GLY A 272       8.132 -10.977  -5.626  1.00 10.00      A   
ATOM   2558  CA  GLY A 272       9.607 -12.422  -5.214  1.00 10.00      A   
ATOM   2559  C   GLY A 272      10.765 -12.179  -6.151  1.00 10.00      A   
ATOM   2560  O   GLY A 272      11.084 -11.030  -6.462  1.00 10.00      A   
ATOM   2561  N   PHE A 273      11.388 -13.269  -6.597  1.00 10.00      A   
ATOM   2562  HN  PHE A 273      11.071 -14.144  -6.290  1.00 10.00      A   
ATOM   2563  CA  PHE A 273      12.528 -13.212  -7.515  1.00 10.00      A   
ATOM   2564  CB  PHE A 273      12.171 -12.471  -8.812  1.00 10.00      A   
ATOM   2565  CG  PHE A 273      10.983 -13.038  -9.538  1.00 10.00      A   
ATOM   2566  CD1 PHE A 273       9.749 -12.410  -9.476  1.00 10.00      A   
ATOM   2567  CD2 PHE A 273      11.103 -14.200 -10.278  1.00 10.00      A   
ATOM   2568  CE1 PHE A 273       8.654 -12.934 -10.141  1.00 10.00      A   
ATOM   2569  CE2 PHE A 273      10.015 -14.729 -10.945  1.00 10.00      A   
ATOM   2570  CZ  PHE A 273       8.789 -14.095 -10.876  1.00 10.00      A   
ATOM   2571  C   PHE A 273      13.747 -12.577  -6.854  1.00 10.00      A   
ATOM   2572  O   PHE A 273      14.433 -11.753  -7.459  1.00 10.00      A   
ATOM   2573  N   TRP A 274      14.016 -12.967  -5.615  1.00 10.00      A   
ATOM   2574  HN  TRP A 274      13.449 -13.645  -5.189  1.00 10.00      A   
ATOM   2575  CA  TRP A 274      15.154 -12.431  -4.886  1.00 10.00      A   
ATOM   2576  CB  TRP A 274      14.950 -12.573  -3.379  1.00 10.00      A   
ATOM   2577  CG  TRP A 274      14.069 -11.524  -2.786  1.00 10.00      A   
ATOM   2578  CD1 TRP A 274      14.223 -10.171  -2.877  1.00 10.00      A   
ATOM   2579  CD2 TRP A 274      12.901 -11.743  -1.991  1.00 10.00      A   
ATOM   2580  NE1 TRP A 274      13.216  -9.536  -2.190  1.00 10.00      A   
ATOM   2581  HE1 TRP A 274      13.106  -8.565  -2.106  1.00 10.00      A   
ATOM   2582  CE2 TRP A 274      12.390 -10.480  -1.639  1.00 10.00      A   
ATOM   2583  CE3 TRP A 274      12.234 -12.888  -1.549  1.00 10.00      A   
ATOM   2584  CZ2 TRP A 274      11.244 -10.329  -0.863  1.00 10.00      A   
ATOM   2585  CZ3 TRP A 274      11.099 -12.738  -0.778  1.00 10.00      A   
ATOM   2586  CH2 TRP A 274      10.615 -11.469  -0.444  1.00 10.00      A   
ATOM   2587  C   TRP A 274      16.419 -13.156  -5.287  1.00 10.00      A   
ATOM   2588  O   TRP A 274      16.426 -14.390  -5.376  1.00 10.00      A   
ATOM   2589  N   ASP A 275      17.473 -12.391  -5.552  1.00 10.00      A   
ATOM   2590  HN  ASP A 275      17.383 -11.411  -5.499  1.00 10.00      A   
ATOM   2591  CA  ASP A 275      18.755 -12.959  -5.944  1.00 10.00      A   
ATOM   2592  CB  ASP A 275      19.335 -13.807  -4.807  1.00 10.00      A   
ATOM   2593  CG  ASP A 275      19.576 -12.995  -3.549  1.00 10.00      A   
ATOM   2594  OD1 ASP A 275      20.717 -12.528  -3.353  1.00 10.00      A   
ATOM   2595  OD2 ASP A 275      18.623 -12.800  -2.762  1.00 10.00      A   
ATOM   2596  C   ASP A 275      18.572 -13.762  -7.225  1.00 10.00      A   
ATOM   2597  O   ASP A 275      19.123 -14.849  -7.392  1.00 10.00      A   
ATOM   2598  N   ALA A 276      17.801 -13.177  -8.134  1.00 10.00      A   
ATOM   2599  HN  ALA A 276      17.462 -12.273  -7.945  1.00 10.00      A   
ATOM   2600  CA  ALA A 276      17.464 -13.803  -9.403  1.00 10.00      A   
ATOM   2601  CB  ALA A 276      16.380 -13.004 -10.116  1.00 10.00      A   
ATOM   2602  C   ALA A 276      18.670 -14.008 -10.315  1.00 10.00      A   
ATOM   2603  O   ALA A 276      19.514 -13.124 -10.471  1.00 10.00      A   
ATOM   2604  N   VAL A 277      18.736 -15.193 -10.906  1.00 10.00      A   
ATOM   2605  HN  VAL A 277      18.040 -15.857 -10.710  1.00 10.00      A   
ATOM   2606  CA  VAL A 277      19.802 -15.551 -11.828  1.00 10.00      A   
ATOM   2607  CB  VAL A 277      20.618 -16.755 -11.295  1.00 10.00      A   
ATOM   2608  CG1 VAL A 277      21.606 -17.264 -12.335  1.00 10.00      A   
ATOM   2609  CG2 VAL A 277      21.348 -16.367 -10.015  1.00 10.00      A   
ATOM   2610  C   VAL A 277      19.187 -15.880 -13.193  1.00 10.00      A   
ATOM   2611  O   VAL A 277      18.220 -16.643 -13.275  1.00 10.00      A   
ATOM   2612  N   PRO A 278      19.734 -15.294 -14.275  1.00 10.00      A   
ATOM   2613  CA  PRO A 278      19.236 -15.483 -15.653  1.00 10.00      A   
ATOM   2614  CB  PRO A 278      20.274 -14.759 -16.512  1.00 10.00      A   
ATOM   2615  CG  PRO A 278      20.870 -13.744 -15.602  1.00 10.00      A   
ATOM   2616  CD  PRO A 278      20.888 -14.375 -14.238  1.00 10.00      A   
ATOM   2617  C   PRO A 278      19.115 -16.947 -16.096  1.00 10.00      A   
ATOM   2618  O   PRO A 278      18.369 -17.260 -17.027  1.00 10.00      A   
ATOM   2619  N   ALA A 279      19.831 -17.837 -15.426  1.00 10.00      A   
ATOM   2620  HN  ALA A 279      20.389 -17.534 -14.681  1.00 10.00      A   
ATOM   2621  CA  ALA A 279      19.806 -19.255 -15.769  1.00 10.00      A   
ATOM   2622  CB  ALA A 279      20.982 -19.977 -15.131  1.00 10.00      A   
ATOM   2623  C   ALA A 279      18.489 -19.930 -15.385  1.00 10.00      A   
ATOM   2624  O   ALA A 279      18.231 -21.066 -15.781  1.00 10.00      A   
ATOM   2625  N   TYR A 280      17.656 -19.247 -14.616  1.00 10.00      A   
ATOM   2626  HN  TYR A 280      17.897 -18.340 -14.319  1.00 10.00      A   
ATOM   2627  CA  TYR A 280      16.388 -19.826 -14.197  1.00 10.00      A   
ATOM   2628  CB  TYR A 280      16.410 -20.138 -12.701  1.00 10.00      A   
ATOM   2629  CG  TYR A 280      17.242 -21.356 -12.365  1.00 10.00      A   
ATOM   2630  CD1 TYR A 280      18.557 -21.229 -11.929  1.00 10.00      A   
ATOM   2631  CD2 TYR A 280      16.720 -22.635 -12.505  1.00 10.00      A   
ATOM   2632  CE1 TYR A 280      19.323 -22.342 -11.641  1.00 10.00      A   
ATOM   2633  CE2 TYR A 280      17.478 -23.753 -12.216  1.00 10.00      A   
ATOM   2634  CZ  TYR A 280      18.778 -23.601 -11.784  1.00 10.00      A   
ATOM   2635  OH  TYR A 280      19.542 -24.712 -11.507  1.00 10.00      A   
ATOM   2636  HH  TYR A 280      20.013 -24.580 -10.671  1.00 10.00      A   
ATOM   2637  C   TYR A 280      15.198 -18.946 -14.566  1.00 10.00      A   
ATOM   2638  O   TYR A 280      14.085 -19.168 -14.104  1.00 10.00      A   
ATOM   2639  N   LEU A 281      15.437 -17.973 -15.427  1.00 10.00      A   
ATOM   2640  HN  LEU A 281      16.345 -17.860 -15.782  1.00 10.00      A   
ATOM   2641  CA  LEU A 281      14.380 -17.054 -15.863  1.00 10.00      A   
ATOM   2642  CB  LEU A 281      14.960 -15.797 -16.517  1.00 10.00      A   
ATOM   2643  CG  LEU A 281      15.864 -14.925 -15.639  1.00 10.00      A   
ATOM   2644  CD1 LEU A 281      16.230 -13.634 -16.361  1.00 10.00      A   
ATOM   2645  CD2 LEU A 281      15.197 -14.623 -14.304  1.00 10.00      A   
ATOM   2646  C   LEU A 281      13.325 -17.710 -16.779  1.00 10.00      A   
ATOM   2647  O   LEU A 281      12.127 -17.525 -16.562  1.00 10.00      A   
ATOM   2648  N   PRO A 282      13.739 -18.486 -17.815  1.00 10.00      A   
ATOM   2649  CA  PRO A 282      12.794 -19.136 -18.744  1.00 10.00      A   
ATOM   2650  CB  PRO A 282      13.700 -19.802 -19.792  1.00 10.00      A   
ATOM   2651  CG  PRO A 282      15.022 -19.133 -19.646  1.00 10.00      A   
ATOM   2652  CD  PRO A 282      15.135 -18.766 -18.196  1.00 10.00      A   
ATOM   2653  C   PRO A 282      11.883 -20.186 -18.092  1.00 10.00      A   
ATOM   2654  O   PRO A 282      11.113 -20.856 -18.780  1.00 10.00      A   
ATOM   2655  N   ALA A 283      11.954 -20.317 -16.778  1.00 10.00      A   
ATOM   2656  HN  ALA A 283      12.567 -19.743 -16.270  1.00 10.00      A   
ATOM   2657  CA  ALA A 283      11.131 -21.288 -16.069  1.00 10.00      A   
ATOM   2658  CB  ALA A 283      11.625 -21.467 -14.645  1.00 10.00      A   
ATOM   2659  C   ALA A 283       9.658 -20.888 -16.082  1.00 10.00      A   
ATOM   2660  O   ALA A 283       8.773 -21.732 -15.936  1.00 10.00      A   
ATOM   2661  N   VAL A 284       9.400 -19.598 -16.271  1.00 10.00      A   
ATOM   2662  HN  VAL A 284      10.149 -18.972 -16.388  1.00 10.00      A   
ATOM   2663  CA  VAL A 284       8.031 -19.087 -16.303  1.00 10.00      A   
ATOM   2664  CB  VAL A 284       7.850 -17.885 -15.354  1.00 10.00      A   
ATOM   2665  CG1 VAL A 284       7.951 -18.328 -13.901  1.00 10.00      A   
ATOM   2666  CG2 VAL A 284       8.870 -16.797 -15.662  1.00 10.00      A   
ATOM   2667  C   VAL A 284       7.617 -18.683 -17.719  1.00 10.00      A   
ATOM   2668  O   VAL A 284       6.653 -17.937 -17.909  1.00 10.00      A   
ATOM   2669  N   TYR A 285       8.337 -19.199 -18.712  1.00 10.00      A   
ATOM   2670  HN  TYR A 285       9.077 -19.804 -18.496  1.00 10.00      A   
ATOM   2671  CA  TYR A 285       8.063 -18.888 -20.117  1.00 10.00      A   
ATOM   2672  CB  TYR A 285       9.162 -19.443 -21.025  1.00 10.00      A   
ATOM   2673  CG  TYR A 285      10.221 -18.430 -21.401  1.00 10.00      A   
ATOM   2674  CD1 TYR A 285      10.362 -17.242 -20.692  1.00 10.00      A   
ATOM   2675  CD2 TYR A 285      11.083 -18.662 -22.467  1.00 10.00      A   
ATOM   2676  CE1 TYR A 285      11.330 -16.316 -21.032  1.00 10.00      A   
ATOM   2677  CE2 TYR A 285      12.054 -17.739 -22.813  1.00 10.00      A   
ATOM   2678  CZ  TYR A 285      12.171 -16.568 -22.092  1.00 10.00      A   
ATOM   2679  OH  TYR A 285      13.139 -15.650 -22.428  1.00 10.00      A   
ATOM   2680  HH  TYR A 285      13.089 -15.469 -23.376  1.00 10.00      A   
ATOM   2681  C   TYR A 285       6.695 -19.383 -20.581  1.00 10.00      A   
ATOM   2682  O   TYR A 285       6.141 -18.876 -21.556  1.00 10.00      A   
ATOM   2683  N   SER A 286       6.154 -20.374 -19.895  1.00 10.00      A   
ATOM   2684  HN  SER A 286       6.641 -20.760 -19.135  1.00 10.00      A   
ATOM   2685  CA  SER A 286       4.852 -20.916 -20.247  1.00 10.00      A   
ATOM   2686  CB  SER A 286       4.907 -22.446 -20.237  1.00 10.00      A   
ATOM   2687  OG  SER A 286       6.023 -22.915 -20.988  1.00 10.00      A   
ATOM   2688  HG  SER A 286       6.127 -22.372 -21.781  1.00 10.00      A   
ATOM   2689  C   SER A 286       3.775 -20.397 -19.295  1.00 10.00      A   
ATOM   2690  O   SER A 286       2.665 -20.923 -19.247  1.00 10.00      A   
ATOM   2691  N   VAL A 287       4.120 -19.358 -18.535  1.00 10.00      A   
ATOM   2692  HN  VAL A 287       5.030 -18.998 -18.605  1.00 10.00      A   
ATOM   2693  CA  VAL A 287       3.192 -18.760 -17.579  1.00 10.00      A   
ATOM   2694  CB  VAL A 287       3.761 -18.838 -16.144  1.00 10.00      A   
ATOM   2695  CG1 VAL A 287       2.737 -18.373 -15.119  1.00 10.00      A   
ATOM   2696  CG2 VAL A 287       4.241 -20.244 -15.823  1.00 10.00      A   
ATOM   2697  C   VAL A 287       2.929 -17.292 -17.919  1.00 10.00      A   
ATOM   2698  O   VAL A 287       1.826 -16.778 -17.710  1.00 10.00      A   
ATOM   2699  N   CYS A 288       3.944 -16.638 -18.475  1.00 10.00      A   
ATOM   2700  HN  CYS A 288       4.776 -17.122 -18.651  1.00 10.00      A   
ATOM   2701  CA  CYS A 288       3.875 -15.221 -18.831  1.00 10.00      A   
ATOM   2702  CB  CYS A 288       5.248 -14.731 -19.295  1.00 10.00      A   
ATOM   2703  SG  CYS A 288       5.804 -15.462 -20.849  1.00 10.00      A   
ATOM   2704  HG  CYS A 288       5.271 -14.745 -21.836  1.00 10.00      A   
ATOM   2705  C   CYS A 288       2.815 -14.910 -19.888  1.00 10.00      A   
ATOM   2706  O   CYS A 288       2.484 -13.745 -20.115  1.00 10.00      A   
ATOM   2707  N   SER A 289       2.265 -15.949 -20.508  1.00 10.00      A   
ATOM   2708  HN  SER A 289       2.541 -16.857 -20.260  1.00 10.00      A   
ATOM   2709  CA  SER A 289       1.252 -15.790 -21.539  1.00 10.00      A   
ATOM   2710  CB  SER A 289       0.941 -17.158 -22.134  1.00 10.00      A   
ATOM   2711  OG  SER A 289       1.403 -18.185 -21.268  1.00 10.00      A   
ATOM   2712  HG  SER A 289       1.353 -19.033 -21.726  1.00 10.00      A   
ATOM   2713  C   SER A 289      -0.021 -15.156 -20.987  1.00 10.00      A   
ATOM   2714  O   SER A 289      -0.810 -14.570 -21.728  1.00 10.00      A   
ATOM   2715  N   ARG A 290      -0.213 -15.273 -19.681  1.00 10.00      A   
ATOM   2716  HN  ARG A 290       0.456 -15.746 -19.139  1.00 10.00      A   
ATOM   2717  CA  ARG A 290      -1.387 -14.716 -19.029  1.00 10.00      A   
ATOM   2718  CB  ARG A 290      -2.397 -15.819 -18.682  1.00 10.00      A   
ATOM   2719  CG  ARG A 290      -1.833 -16.953 -17.840  1.00 10.00      A   
ATOM   2720  CD  ARG A 290      -1.318 -18.090 -18.708  1.00 10.00      A   
ATOM   2721  NE  ARG A 290      -0.634 -19.111 -17.911  1.00 10.00      A   
ATOM   2722  HE  ARG A 290      -0.355 -18.857 -17.007  1.00 10.00      A   
ATOM   2723  CZ  ARG A 290      -0.357 -20.337 -18.349  1.00 10.00      A   
ATOM   2724  NH1 ARG A 290      -0.703 -20.701 -19.575  1.00 10.00      A   
ATOM   2725 HH11 ARG A 290      -1.194 -20.031 -20.206  1.00 10.00      A   
ATOM   2726 HH12 ARG A 290      -0.480 -21.660 -19.917  1.00 10.00      A   
ATOM   2727  NH2 ARG A 290       0.267 -21.204 -17.558  1.00 10.00      A   
ATOM   2728 HH21 ARG A 290       0.551 -20.933 -16.590  1.00 10.00      A   
ATOM   2729 HH22 ARG A 290       0.484 -22.163 -17.906  1.00 10.00      A   
ATOM   2730  C   ARG A 290      -0.995 -13.926 -17.784  1.00 10.00      A   
ATOM   2731  O   ARG A 290      -1.749 -13.852 -16.813  1.00 10.00      A   
ATOM   2732  N   LEU A 291       0.190 -13.337 -17.817  1.00 10.00      A   
ATOM   2733  HN  LEU A 291       0.748 -13.422 -18.622  1.00 10.00      A   
ATOM   2734  CA  LEU A 291       0.673 -12.552 -16.692  1.00 10.00      A   
ATOM   2735  CB  LEU A 291       2.202 -12.547 -16.652  1.00 10.00      A   
ATOM   2736  CG  LEU A 291       2.864 -13.664 -15.846  1.00 10.00      A   
ATOM   2737  CD1 LEU A 291       4.371 -13.462 -15.808  1.00 10.00      A   
ATOM   2738  CD2 LEU A 291       2.294 -13.724 -14.437  1.00 10.00      A   
ATOM   2739  C   LEU A 291       0.160 -11.121 -16.763  1.00 10.00      A   
ATOM   2740  O   LEU A 291       0.618 -10.336 -17.596  1.00 10.00      A   
ATOM   2741  N   THR A 292      -0.790 -10.790 -15.897  1.00 10.00      A   
ATOM   2742  HN  THR A 292      -1.137 -11.469 -15.276  1.00 10.00      A   
ATOM   2743  CA  THR A 292      -1.349  -9.450 -15.855  1.00 10.00      A   
ATOM   2744  CB  THR A 292      -2.756  -9.460 -15.227  1.00 10.00      A   
ATOM   2745  OG1 THR A 292      -3.034 -10.765 -14.688  1.00 10.00      A   
ATOM   2746  HG1 THR A 292      -3.250 -10.686 -13.750  1.00 10.00      A   
ATOM   2747  CG2 THR A 292      -3.804  -9.111 -16.269  1.00 10.00      A   
ATOM   2748  C   THR A 292      -0.448  -8.512 -15.054  1.00 10.00      A   
ATOM   2749  O   THR A 292      -0.396  -7.306 -15.311  1.00 10.00      A   
ATOM   2750  N   THR A 293       0.261  -9.070 -14.081  1.00 10.00      A   
ATOM   2751  HN  THR A 293       0.187 -10.036 -13.924  1.00 10.00      A   
ATOM   2752  CA  THR A 293       1.155  -8.288 -13.246  1.00 10.00      A   
ATOM   2753  CB  THR A 293       0.501  -7.954 -11.891  1.00 10.00      A   
ATOM   2754  OG1 THR A 293      -0.733  -7.254 -12.113  1.00 10.00      A   
ATOM   2755  HG1 THR A 293      -0.883  -7.167 -13.063  1.00 10.00      A   
ATOM   2756  CG2 THR A 293       1.427  -7.088 -11.048  1.00 10.00      A   
ATOM   2757  C   THR A 293       2.456  -9.038 -13.002  1.00 10.00      A   
ATOM   2758  O   THR A 293       2.443 -10.220 -12.648  1.00 10.00      A   
ATOM   2759  N   LEU A 294       3.575  -8.349 -13.202  1.00 10.00      A   
ATOM   2760  HN  LEU A 294       3.515  -7.415 -13.503  1.00 10.00      A   
ATOM   2761  CA  LEU A 294       4.887  -8.941 -12.994  1.00 10.00      A   
ATOM   2762  CB  LEU A 294       5.488  -9.390 -14.331  1.00 10.00      A   
ATOM   2763  CG  LEU A 294       6.829 -10.122 -14.268  1.00 10.00      A   
ATOM   2764  CD1 LEU A 294       6.717 -11.375 -13.413  1.00 10.00      A   
ATOM   2765  CD2 LEU A 294       7.310 -10.466 -15.670  1.00 10.00      A   
ATOM   2766  C   LEU A 294       5.818  -7.955 -12.296  1.00 10.00      A   
ATOM   2767  O   LEU A 294       6.139  -6.896 -12.841  1.00 10.00      A   
ATOM   2768  N   ASN A 295       6.239  -8.298 -11.086  1.00 10.00      A   
ATOM   2769  HN  ASN A 295       5.943  -9.146 -10.695  1.00 10.00      A   
ATOM   2770  CA  ASN A 295       7.138  -7.443 -10.326  1.00 10.00      A   
ATOM   2771  CB  ASN A 295       6.705  -7.354  -8.858  1.00 10.00      A   
ATOM   2772  CG  ASN A 295       7.463  -6.297  -8.066  1.00 10.00      A   
ATOM   2773  OD1 ASN A 295       8.602  -5.948  -8.383  1.00 10.00      A   
ATOM   2774  ND2 ASN A 295       6.834  -5.780  -7.029  1.00 10.00      A   
ATOM   2775 HD21 ASN A 295       5.927  -6.102  -6.830  1.00 10.00      A   
ATOM   2776 HD22 ASN A 295       7.294  -5.095  -6.500  1.00 10.00      A   
ATOM   2777  C   ASN A 295       8.565  -7.962 -10.422  1.00 10.00      A   
ATOM   2778  O   ASN A 295       8.903  -9.001  -9.848  1.00 10.00      A   
ATOM   2779  N   LEU A 296       9.393  -7.236 -11.152  1.00 10.00      A   
ATOM   2780  HN  LEU A 296       9.059  -6.417 -11.586  1.00 10.00      A   
ATOM   2781  CA  LEU A 296      10.784  -7.601 -11.330  1.00 10.00      A   
ATOM   2782  CB  LEU A 296      11.070  -7.917 -12.799  1.00 10.00      A   
ATOM   2783  CG  LEU A 296      10.367  -9.148 -13.372  1.00 10.00      A   
ATOM   2784  CD1 LEU A 296      10.774  -9.374 -14.820  1.00 10.00      A   
ATOM   2785  CD2 LEU A 296      10.664 -10.378 -12.529  1.00 10.00      A   
ATOM   2786  C   LEU A 296      11.687  -6.474 -10.853  1.00 10.00      A   
ATOM   2787  O   LEU A 296      12.785  -6.277 -11.378  1.00 10.00      A   
ATOM   2788  N   SER A 297      11.223  -5.746  -9.843  1.00 10.00      A   
ATOM   2789  HN  SER A 297      10.340  -5.958  -9.466  1.00 10.00      A   
ATOM   2790  CA  SER A 297      11.983  -4.637  -9.280  1.00 10.00      A   
ATOM   2791  CB  SER A 297      11.091  -3.808  -8.356  1.00 10.00      A   
ATOM   2792  OG  SER A 297       9.842  -3.538  -8.964  1.00 10.00      A   
ATOM   2793  HG  SER A 297       9.211  -4.224  -8.711  1.00 10.00      A   
ATOM   2794  C   SER A 297      13.211  -5.139  -8.517  1.00 10.00      A   
ATOM   2795  O   SER A 297      14.102  -4.360  -8.167  1.00 10.00      A   
ATOM   2796  N   TYR A 298      13.245  -6.440  -8.246  1.00 10.00      A   
ATOM   2797  HN  TYR A 298      12.499  -7.010  -8.531  1.00 10.00      A   
ATOM   2798  CA  TYR A 298      14.366  -7.042  -7.537  1.00 10.00      A   
ATOM   2799  CB  TYR A 298      13.884  -8.104  -6.542  1.00 10.00      A   
ATOM   2800  CG  TYR A 298      13.011  -7.563  -5.430  1.00 10.00      A   
ATOM   2801  CD1 TYR A 298      11.728  -8.058  -5.218  1.00 10.00      A   
ATOM   2802  CD2 TYR A 298      13.467  -6.553  -4.594  1.00 10.00      A   
ATOM   2803  CE1 TYR A 298      10.929  -7.563  -4.205  1.00 10.00      A   
ATOM   2804  CE2 TYR A 298      12.675  -6.052  -3.582  1.00 10.00      A   
ATOM   2805  CZ  TYR A 298      11.409  -6.560  -3.390  1.00 10.00      A   
ATOM   2806  OH  TYR A 298      10.621  -6.064  -2.380  1.00 10.00      A   
ATOM   2807  HH  TYR A 298      10.575  -5.103  -2.447  1.00 10.00      A   
ATOM   2808  C   TYR A 298      15.351  -7.662  -8.520  1.00 10.00      A   
ATOM   2809  O   TYR A 298      16.561  -7.649  -8.288  1.00 10.00      A   
ATOM   2810  N   ALA A 299      14.818  -8.187  -9.621  1.00 10.00      A   
ATOM   2811  HN  ALA A 299      13.849  -8.137  -9.745  1.00 10.00      A   
ATOM   2812  CA  ALA A 299      15.631  -8.827 -10.650  1.00 10.00      A   
ATOM   2813  CB  ALA A 299      14.749  -9.439 -11.733  1.00 10.00      A   
ATOM   2814  C   ALA A 299      16.634  -7.850 -11.258  1.00 10.00      A   
ATOM   2815  O   ALA A 299      16.289  -7.041 -12.122  1.00 10.00      A   
ATOM   2816  N   THR A 300      17.881  -7.944 -10.816  1.00 10.00      A   
ATOM   2817  HN  THR A 300      18.104  -8.629 -10.147  1.00 10.00      A   
ATOM   2818  CA  THR A 300      18.932  -7.071 -11.304  1.00 10.00      A   
ATOM   2819  CB  THR A 300      19.931  -6.738 -10.176  1.00 10.00      A   
ATOM   2820  OG1 THR A 300      19.220  -6.621  -8.932  1.00 10.00      A   
ATOM   2821  HG1 THR A 300      18.328  -6.976  -9.036  1.00 10.00      A   
ATOM   2822  CG2 THR A 300      20.637  -5.418 -10.462  1.00 10.00      A   
ATOM   2823  C   THR A 300      19.662  -7.709 -12.489  1.00 10.00      A   
ATOM   2824  O   THR A 300      20.891  -7.833 -12.498  1.00 10.00      A   
ATOM   2825  N   VAL A 301      18.891  -8.123 -13.486  1.00 10.00      A   
ATOM   2826  HN  VAL A 301      17.920  -7.995 -13.423  1.00 10.00      A   
ATOM   2827  CA  VAL A 301      19.449  -8.744 -14.678  1.00 10.00      A   
ATOM   2828  CB  VAL A 301      18.562  -9.890 -15.210  1.00 10.00      A   
ATOM   2829  CG1 VAL A 301      18.576 -11.067 -14.245  1.00 10.00      A   
ATOM   2830  CG2 VAL A 301      17.141  -9.408 -15.441  1.00 10.00      A   
ATOM   2831  C   VAL A 301      19.688  -7.697 -15.764  1.00 10.00      A   
ATOM   2832  O   VAL A 301      19.340  -6.529 -15.591  1.00 10.00      A   
ATOM   2833  N   GLN A 302      20.282  -8.116 -16.872  1.00 10.00      A   
ATOM   2834  HN  GLN A 302      20.516  -9.064 -16.960  1.00 10.00      A   
ATOM   2835  CA  GLN A 302      20.586  -7.205 -17.967  1.00 10.00      A   
ATOM   2836  CB  GLN A 302      21.743  -7.732 -18.820  1.00 10.00      A   
ATOM   2837  CG  GLN A 302      23.040  -7.995 -18.064  1.00 10.00      A   
ATOM   2838  CD  GLN A 302      23.353  -6.938 -17.023  1.00 10.00      A   
ATOM   2839  OE1 GLN A 302      23.874  -5.867 -17.342  1.00 10.00      A   
ATOM   2840  NE2 GLN A 302      23.075  -7.246 -15.763  1.00 10.00      A   
ATOM   2841 HE21 GLN A 302      22.686  -8.129 -15.577  1.00 10.00      A   
ATOM   2842 HE22 GLN A 302      23.267  -6.581 -15.067  1.00 10.00      A   
ATOM   2843  C   GLN A 302      19.370  -6.956 -18.847  1.00 10.00      A   
ATOM   2844  O   GLN A 302      18.426  -7.746 -18.862  1.00 10.00      A   
ATOM   2845  N   SER A 303      19.413  -5.855 -19.586  1.00 10.00      A   
ATOM   2846  HN  SER A 303      20.204  -5.278 -19.526  1.00 10.00      A   
ATOM   2847  CA  SER A 303      18.331  -5.469 -20.482  1.00 10.00      A   
ATOM   2848  CB  SER A 303      18.719  -4.179 -21.215  1.00 10.00      A   
ATOM   2849  OG  SER A 303      17.729  -3.772 -22.144  1.00 10.00      A   
ATOM   2850  HG  SER A 303      17.191  -3.068 -21.753  1.00 10.00      A   
ATOM   2851  C   SER A 303      18.012  -6.582 -21.481  1.00 10.00      A   
ATOM   2852  O   SER A 303      16.846  -6.861 -21.763  1.00 10.00      A   
ATOM   2853  N   TYR A 304      19.059  -7.227 -21.989  1.00 10.00      A   
ATOM   2854  HN  TYR A 304      19.960  -6.960 -21.705  1.00 10.00      A   
ATOM   2855  CA  TYR A 304      18.919  -8.314 -22.957  1.00 10.00      A   
ATOM   2856  CB  TYR A 304      20.305  -8.871 -23.308  1.00 10.00      A   
ATOM   2857  CG  TYR A 304      20.303 -10.039 -24.272  1.00 10.00      A   
ATOM   2858  CD1 TYR A 304      19.731  -9.925 -25.532  1.00 10.00      A   
ATOM   2859  CD2 TYR A 304      20.881 -11.251 -23.920  1.00 10.00      A   
ATOM   2860  CE1 TYR A 304      19.736 -10.989 -26.415  1.00 10.00      A   
ATOM   2861  CE2 TYR A 304      20.889 -12.320 -24.795  1.00 10.00      A   
ATOM   2862  CZ  TYR A 304      20.315 -12.184 -26.040  1.00 10.00      A   
ATOM   2863  OH  TYR A 304      20.327 -13.248 -26.919  1.00 10.00      A   
ATOM   2864  HH  TYR A 304      20.229 -14.076 -26.426  1.00 10.00      A   
ATOM   2865  C   TYR A 304      18.012  -9.425 -22.425  1.00 10.00      A   
ATOM   2866  O   TYR A 304      17.129  -9.917 -23.132  1.00 10.00      A   
ATOM   2867  N   ASP A 305      18.223  -9.805 -21.171  1.00 10.00      A   
ATOM   2868  HN  ASP A 305      18.928  -9.361 -20.647  1.00 10.00      A   
ATOM   2869  CA  ASP A 305      17.430 -10.863 -20.550  1.00 10.00      A   
ATOM   2870  CB  ASP A 305      18.061 -11.342 -19.239  1.00 10.00      A   
ATOM   2871  CG  ASP A 305      19.282 -12.211 -19.458  1.00 10.00      A   
ATOM   2872  OD1 ASP A 305      19.121 -13.389 -19.847  1.00 10.00      A   
ATOM   2873  OD2 ASP A 305      20.409 -11.718 -19.249  1.00 10.00      A   
ATOM   2874  C   ASP A 305      16.000 -10.412 -20.308  1.00 10.00      A   
ATOM   2875  O   ASP A 305      15.064 -11.210 -20.389  1.00 10.00      A   
ATOM   2876  N   LEU A 306      15.834  -9.128 -20.020  1.00 10.00      A   
ATOM   2877  HN  LEU A 306      16.623  -8.541 -19.980  1.00 10.00      A   
ATOM   2878  CA  LEU A 306      14.518  -8.562 -19.759  1.00 10.00      A   
ATOM   2879  CB  LEU A 306      14.653  -7.154 -19.175  1.00 10.00      A   
ATOM   2880  CG  LEU A 306      15.269  -7.063 -17.775  1.00 10.00      A   
ATOM   2881  CD1 LEU A 306      15.659  -5.630 -17.454  1.00 10.00      A   
ATOM   2882  CD2 LEU A 306      14.299  -7.597 -16.729  1.00 10.00      A   
ATOM   2883  C   LEU A 306      13.659  -8.546 -21.023  1.00 10.00      A   
ATOM   2884  O   LEU A 306      12.497  -8.949 -20.999  1.00 10.00      A   
ATOM   2885  N   VAL A 307      14.247  -8.098 -22.129  1.00 10.00      A   
ATOM   2886  HN  VAL A 307      15.182  -7.805 -22.080  1.00 10.00      A   
ATOM   2887  CA  VAL A 307      13.546  -8.022 -23.412  1.00 10.00      A   
ATOM   2888  CB  VAL A 307      14.458  -7.452 -24.526  1.00 10.00      A   
ATOM   2889  CG1 VAL A 307      13.736  -7.454 -25.864  1.00 10.00      A   
ATOM   2890  CG2 VAL A 307      14.917  -6.042 -24.179  1.00 10.00      A   
ATOM   2891  C   VAL A 307      12.994  -9.390 -23.838  1.00 10.00      A   
ATOM   2892  O   VAL A 307      11.880  -9.488 -24.367  1.00 10.00      A   
ATOM   2893  N   LYS A 308      13.763 -10.443 -23.573  1.00 10.00      A   
ATOM   2894  HN  LYS A 308      14.619 -10.302 -23.122  1.00 10.00      A   
ATOM   2895  CA  LYS A 308      13.370 -11.802 -23.926  1.00 10.00      A   
ATOM   2896  CB  LYS A 308      14.453 -12.795 -23.507  1.00 10.00      A   
ATOM   2897  CG  LYS A 308      15.646 -12.858 -24.445  1.00 10.00      A   
ATOM   2898  CD  LYS A 308      16.658 -13.885 -23.967  1.00 10.00      A   
ATOM   2899  CE  LYS A 308      17.354 -13.415 -22.701  1.00 10.00      A   
ATOM   2900  NZ  LYS A 308      17.932 -14.536 -21.913  1.00 10.00      A   
ATOM   2901  HZ1 LYS A 308      18.579 -15.094 -22.499  1.00 10.00      A   
ATOM   2902  HZ2 LYS A 308      17.181 -15.159 -21.558  1.00 10.00      A   
ATOM   2903  HZ3 LYS A 308      18.469 -14.152 -21.097  1.00 10.00      A   
ATOM   2904  C   LYS A 308      12.034 -12.190 -23.296  1.00 10.00      A   
ATOM   2905  O   LYS A 308      11.218 -12.871 -23.919  1.00 10.00      A   
ATOM   2906  N   LEU A 309      11.805 -11.742 -22.069  1.00 10.00      A   
ATOM   2907  HN  LEU A 309      12.479 -11.189 -21.625  1.00 10.00      A   
ATOM   2908  CA  LEU A 309      10.567 -12.053 -21.367  1.00 10.00      A   
ATOM   2909  CB  LEU A 309      10.796 -12.057 -19.852  1.00 10.00      A   
ATOM   2910  CG  LEU A 309      10.563 -13.390 -19.137  1.00 10.00      A   
ATOM   2911  CD1 LEU A 309      11.065 -13.322 -17.703  1.00 10.00      A   
ATOM   2912  CD2 LEU A 309       9.088 -13.767 -19.171  1.00 10.00      A   
ATOM   2913  C   LEU A 309       9.451 -11.076 -21.735  1.00 10.00      A   
ATOM   2914  O   LEU A 309       8.271 -11.436 -21.735  1.00 10.00      A   
ATOM   2915  N   LEU A 310       9.831  -9.843 -22.054  1.00 10.00      A   
ATOM   2916  HN  LEU A 310      10.787  -9.622 -22.041  1.00 10.00      A   
ATOM   2917  CA  LEU A 310       8.867  -8.805 -22.415  1.00 10.00      A   
ATOM   2918  CB  LEU A 310       9.548  -7.444 -22.547  1.00 10.00      A   
ATOM   2919  CG  LEU A 310      10.110  -6.846 -21.258  1.00 10.00      A   
ATOM   2920  CD1 LEU A 310      10.665  -5.456 -21.522  1.00 10.00      A   
ATOM   2921  CD2 LEU A 310       9.050  -6.814 -20.165  1.00 10.00      A   
ATOM   2922  C   LEU A 310       8.113  -9.148 -23.695  1.00 10.00      A   
ATOM   2923  O   LEU A 310       6.901  -8.950 -23.784  1.00 10.00      A   
ATOM   2924  N   CYS A 311       8.827  -9.686 -24.675  1.00 10.00      A   
ATOM   2925  HN  CYS A 311       9.792  -9.825 -24.544  1.00 10.00      A   
ATOM   2926  CA  CYS A 311       8.217 -10.059 -25.951  1.00 10.00      A   
ATOM   2927  CB  CYS A 311       9.291 -10.338 -27.004  1.00 10.00      A   
ATOM   2928  SG  CYS A 311      10.273  -8.893 -27.456  1.00 10.00      A   
ATOM   2929  HG  CYS A 311       9.436  -7.892 -27.687  1.00 10.00      A   
ATOM   2930  C   CYS A 311       7.284 -11.263 -25.810  1.00 10.00      A   
ATOM   2931  O   CYS A 311       6.645 -11.686 -26.777  1.00 10.00      A   
ATOM   2932  N   GLN A 312       7.210 -11.814 -24.607  1.00 10.00      A   
ATOM   2933  HN  GLN A 312       7.736 -11.434 -23.873  1.00 10.00      A   
ATOM   2934  CA  GLN A 312       6.361 -12.961 -24.339  1.00 10.00      A   
ATOM   2935  CB  GLN A 312       7.182 -14.112 -23.757  1.00 10.00      A   
ATOM   2936  CG  GLN A 312       8.032 -14.843 -24.779  1.00 10.00      A   
ATOM   2937  CD  GLN A 312       8.539 -16.179 -24.276  1.00 10.00      A   
ATOM   2938  OE1 GLN A 312       9.586 -16.661 -24.708  1.00 10.00      A   
ATOM   2939  NE2 GLN A 312       7.804 -16.792 -23.356  1.00 10.00      A   
ATOM   2940 HE21 GLN A 312       6.977 -16.357 -23.053  1.00 10.00      A   
ATOM   2941 HE22 GLN A 312       8.111 -17.660 -23.021  1.00 10.00      A   
ATOM   2942  C   GLN A 312       5.232 -12.585 -23.384  1.00 10.00      A   
ATOM   2943  O   GLN A 312       4.552 -13.457 -22.843  1.00 10.00      A   
ATOM   2944  N   CYS A 313       5.034 -11.286 -23.180  1.00 10.00      A   
ATOM   2945  HN  CYS A 313       5.599 -10.634 -23.645  1.00 10.00      A   
ATOM   2946  CA  CYS A 313       3.986 -10.809 -22.286  1.00 10.00      A   
ATOM   2947  CB  CYS A 313       4.587 -10.116 -21.059  1.00 10.00      A   
ATOM   2948  SG  CYS A 313       5.700 -11.154 -20.079  1.00 10.00      A   
ATOM   2949  HG  CYS A 313       6.821 -11.326 -20.774  1.00 10.00      A   
ATOM   2950  C   CYS A 313       3.023  -9.874 -23.023  1.00 10.00      A   
ATOM   2951  O   CYS A 313       3.172  -8.649 -22.985  1.00 10.00      A   
ATOM   2952  N   PRO A 314       2.022 -10.442 -23.717  1.00 10.00      A   
ATOM   2953  CA  PRO A 314       1.039  -9.661 -24.462  1.00 10.00      A   
ATOM   2954  CB  PRO A 314       0.559 -10.656 -25.518  1.00 10.00      A   
ATOM   2955  CG  PRO A 314       0.656 -11.988 -24.850  1.00 10.00      A   
ATOM   2956  CD  PRO A 314       1.778 -11.893 -23.844  1.00 10.00      A   
ATOM   2957  C   PRO A 314      -0.133  -9.204 -23.590  1.00 10.00      A   
ATOM   2958  O   PRO A 314      -0.932  -8.363 -24.002  1.00 10.00      A   
ATOM   2959  N   LYS A 315      -0.226  -9.746 -22.382  1.00 10.00      A   
ATOM   2960  HN  LYS A 315       0.449 -10.403 -22.096  1.00 10.00      A   
ATOM   2961  CA  LYS A 315      -1.302  -9.392 -21.466  1.00 10.00      A   
ATOM   2962  CB  LYS A 315      -2.056 -10.644 -21.024  1.00 10.00      A   
ATOM   2963  CG  LYS A 315      -3.369 -10.871 -21.749  1.00 10.00      A   
ATOM   2964  CD  LYS A 315      -4.183 -11.958 -21.071  1.00 10.00      A   
ATOM   2965  CE  LYS A 315      -5.518 -12.166 -21.770  1.00 10.00      A   
ATOM   2966  NZ  LYS A 315      -5.350 -12.568 -23.192  1.00 10.00      A   
ATOM   2967  HZ1 LYS A 315      -4.629 -13.318 -23.273  1.00 10.00      A   
ATOM   2968  HZ2 LYS A 315      -5.048 -11.754 -23.763  1.00 10.00      A   
ATOM   2969  HZ3 LYS A 315      -6.249 -12.924 -23.571  1.00 10.00      A   
ATOM   2970  C   LYS A 315      -0.771  -8.654 -20.246  1.00 10.00      A   
ATOM   2971  O   LYS A 315      -1.466  -8.516 -19.237  1.00 10.00      A   
ATOM   2972  N   LEU A 316       0.462  -8.181 -20.345  1.00 10.00      A   
ATOM   2973  HN  LEU A 316       0.960  -8.321 -21.178  1.00 10.00      A   
ATOM   2974  CA  LEU A 316       1.093  -7.458 -19.252  1.00 10.00      A   
ATOM   2975  CB  LEU A 316       2.596  -7.333 -19.509  1.00 10.00      A   
ATOM   2976  CG  LEU A 316       3.467  -6.984 -18.302  1.00 10.00      A   
ATOM   2977  CD1 LEU A 316       3.341  -8.050 -17.225  1.00 10.00      A   
ATOM   2978  CD2 LEU A 316       4.917  -6.825 -18.728  1.00 10.00      A   
ATOM   2979  C   LEU A 316       0.463  -6.076 -19.077  1.00 10.00      A   
ATOM   2980  O   LEU A 316       0.695  -5.167 -19.877  1.00 10.00      A   
ATOM   2981  N   GLN A 317      -0.355  -5.931 -18.042  1.00 10.00      A   
ATOM   2982  HN  GLN A 317      -0.530  -6.700 -17.461  1.00 10.00      A   
ATOM   2983  CA  GLN A 317      -1.017  -4.664 -17.763  1.00 10.00      A   
ATOM   2984  CB  GLN A 317      -2.436  -4.898 -17.243  1.00 10.00      A   
ATOM   2985  CG  GLN A 317      -3.420  -5.414 -18.278  1.00 10.00      A   
ATOM   2986  CD  GLN A 317      -4.834  -5.493 -17.736  1.00 10.00      A   
ATOM   2987  OE1 GLN A 317      -5.041  -5.687 -16.535  1.00 10.00      A   
ATOM   2988  NE2 GLN A 317      -5.816  -5.325 -18.607  1.00 10.00      A   
ATOM   2989 HE21 GLN A 317      -5.578  -5.160 -19.557  1.00 10.00      A   
ATOM   2990 HE22 GLN A 317      -6.741  -5.385 -18.283  1.00 10.00      A   
ATOM   2991  C   GLN A 317      -0.231  -3.853 -16.743  1.00 10.00      A   
ATOM   2992  O   GLN A 317      -0.300  -2.623 -16.727  1.00 10.00      A   
ATOM   2993  N   ARG A 318       0.512  -4.539 -15.891  1.00 10.00      A   
ATOM   2994  HN  ARG A 318       0.535  -5.520 -15.949  1.00 10.00      A   
ATOM   2995  CA  ARG A 318       1.298  -3.868 -14.867  1.00 10.00      A   
ATOM   2996  CB  ARG A 318       0.612  -4.000 -13.506  1.00 10.00      A   
ATOM   2997  CG  ARG A 318       1.271  -3.194 -12.404  1.00 10.00      A   
ATOM   2998  CD  ARG A 318       0.522  -3.334 -11.091  1.00 10.00      A   
ATOM   2999  NE  ARG A 318       0.659  -2.136 -10.279  1.00 10.00      A   
ATOM   3000  HE  ARG A 318       1.138  -1.366 -10.688  1.00 10.00      A   
ATOM   3001  CZ  ARG A 318       0.192  -1.999  -9.045  1.00 10.00      A   
ATOM   3002  NH1 ARG A 318      -0.456  -2.997  -8.458  1.00 10.00      A   
ATOM   3003 HH11 ARG A 318      -0.817  -2.885  -7.487  1.00 10.00      A   
ATOM   3004 HH12 ARG A 318      -0.609  -3.894  -8.965  1.00 10.00      A   
ATOM   3005  NH2 ARG A 318       0.359  -0.852  -8.409  1.00 10.00      A   
ATOM   3006 HH21 ARG A 318       0.850  -0.060  -8.881  1.00 10.00      A   
ATOM   3007 HH22 ARG A 318      -0.001  -0.728  -7.436  1.00 10.00      A   
ATOM   3008  C   ARG A 318       2.702  -4.444 -14.802  1.00 10.00      A   
ATOM   3009  O   ARG A 318       2.880  -5.648 -14.603  1.00 10.00      A   
ATOM   3010  N   LEU A 319       3.697  -3.587 -14.967  1.00 10.00      A   
ATOM   3011  HN  LEU A 319       3.497  -2.635 -15.110  1.00 10.00      A   
ATOM   3012  CA  LEU A 319       5.080  -4.026 -14.933  1.00 10.00      A   
ATOM   3013  CB  LEU A 319       5.667  -4.099 -16.343  1.00 10.00      A   
ATOM   3014  CG  LEU A 319       7.135  -4.529 -16.432  1.00 10.00      A   
ATOM   3015  CD1 LEU A 319       7.294  -5.999 -16.075  1.00 10.00      A   
ATOM   3016  CD2 LEU A 319       7.704  -4.239 -17.809  1.00 10.00      A   
ATOM   3017  C   LEU A 319       5.946  -3.137 -14.051  1.00 10.00      A   
ATOM   3018  O   LEU A 319       5.959  -1.910 -14.189  1.00 10.00      A   
ATOM   3019  N   TRP A 320       6.645  -3.776 -13.131  1.00 10.00      A   
ATOM   3020  HN  TRP A 320       6.548  -4.752 -13.056  1.00 10.00      A   
ATOM   3021  CA  TRP A 320       7.555  -3.091 -12.225  1.00 10.00      A   
ATOM   3022  CB  TRP A 320       7.162  -3.362 -10.770  1.00 10.00      A   
ATOM   3023  CG  TRP A 320       6.011  -2.543 -10.263  1.00 10.00      A   
ATOM   3024  CD1 TRP A 320       4.966  -2.043 -10.987  1.00 10.00      A   
ATOM   3025  CD2 TRP A 320       5.786  -2.141  -8.908  1.00 10.00      A   
ATOM   3026  NE1 TRP A 320       4.112  -1.350 -10.169  1.00 10.00      A   
ATOM   3027  HE1 TRP A 320       3.282  -0.892 -10.460  1.00 10.00      A   
ATOM   3028  CE2 TRP A 320       4.593  -1.396  -8.885  1.00 10.00      A   
ATOM   3029  CE3 TRP A 320       6.480  -2.335  -7.710  1.00 10.00      A   
ATOM   3030  CZ2 TRP A 320       4.077  -0.850  -7.711  1.00 10.00      A   
ATOM   3031  CZ3 TRP A 320       5.967  -1.791  -6.548  1.00 10.00      A   
ATOM   3032  CH2 TRP A 320       4.777  -1.058  -6.556  1.00 10.00      A   
ATOM   3033  C   TRP A 320       8.956  -3.629 -12.476  1.00 10.00      A   
ATOM   3034  O   TRP A 320       9.203  -4.820 -12.288  1.00 10.00      A   
ATOM   3035  N   VAL A 321       9.861  -2.774 -12.925  1.00 10.00      A   
ATOM   3036  HN  VAL A 321       9.614  -1.832 -13.054  1.00 10.00      A   
ATOM   3037  CA  VAL A 321      11.227  -3.202 -13.216  1.00 10.00      A   
ATOM   3038  CB  VAL A 321      11.428  -3.511 -14.716  1.00 10.00      A   
ATOM   3039  CG1 VAL A 321      10.822  -4.857 -15.082  1.00 10.00      A   
ATOM   3040  CG2 VAL A 321      10.844  -2.401 -15.578  1.00 10.00      A   
ATOM   3041  C   VAL A 321      12.256  -2.160 -12.799  1.00 10.00      A   
ATOM   3042  O   VAL A 321      11.914  -1.087 -12.306  1.00 10.00      A   
ATOM   3043  N   LEU A 322      13.519  -2.493 -13.009  1.00 10.00      A   
ATOM   3044  HN  LEU A 322      13.718  -3.366 -13.410  1.00 10.00      A   
ATOM   3045  CA  LEU A 322      14.620  -1.603 -12.679  1.00 10.00      A   
ATOM   3046  CB  LEU A 322      15.829  -2.404 -12.170  1.00 10.00      A   
ATOM   3047  CG  LEU A 322      15.712  -2.997 -10.760  1.00 10.00      A   
ATOM   3048  CD1 LEU A 322      16.853  -3.966 -10.485  1.00 10.00      A   
ATOM   3049  CD2 LEU A 322      15.688  -1.893  -9.711  1.00 10.00      A   
ATOM   3050  C   LEU A 322      15.017  -0.783 -13.902  1.00 10.00      A   
ATOM   3051  O   LEU A 322      14.546  -1.037 -15.014  1.00 10.00      A   
ATOM   3052  N   ASP A 323      15.895   0.192 -13.694  1.00 10.00      A   
ATOM   3053  HN  ASP A 323      16.225   0.351 -12.782  1.00 10.00      A   
ATOM   3054  CA  ASP A 323      16.370   1.050 -14.777  1.00 10.00      A   
ATOM   3055  CB  ASP A 323      16.953   2.375 -14.251  1.00 10.00      A   
ATOM   3056  CG  ASP A 323      18.152   2.212 -13.329  1.00 10.00      A   
ATOM   3057  OD1 ASP A 323      18.362   1.099 -12.800  1.00 10.00      A   
ATOM   3058  OD2 ASP A 323      18.875   3.209 -13.106  1.00 10.00      A   
ATOM   3059  C   ASP A 323      17.356   0.316 -15.682  1.00 10.00      A   
ATOM   3060  O   ASP A 323      17.817   0.855 -16.688  1.00 10.00      A   
ATOM   3061  N   TYR A 324      17.647  -0.933 -15.328  1.00 10.00      A   
ATOM   3062  HN  TYR A 324      17.243  -1.295 -14.514  1.00 10.00      A   
ATOM   3063  CA  TYR A 324      18.549  -1.775 -16.109  1.00 10.00      A   
ATOM   3064  CB  TYR A 324      18.888  -3.050 -15.332  1.00 10.00      A   
ATOM   3065  CG  TYR A 324      20.319  -3.123 -14.845  1.00 10.00      A   
ATOM   3066  CD1 TYR A 324      20.647  -2.784 -13.539  1.00 10.00      A   
ATOM   3067  CD2 TYR A 324      21.343  -3.542 -15.688  1.00 10.00      A   
ATOM   3068  CE1 TYR A 324      21.953  -2.857 -13.085  1.00 10.00      A   
ATOM   3069  CE2 TYR A 324      22.652  -3.616 -15.242  1.00 10.00      A   
ATOM   3070  CZ  TYR A 324      22.951  -3.273 -13.940  1.00 10.00      A   
ATOM   3071  OH  TYR A 324      24.252  -3.350 -13.493  1.00 10.00      A   
ATOM   3072  HH  TYR A 324      24.254  -3.553 -12.551  1.00 10.00      A   
ATOM   3073  C   TYR A 324      17.899  -2.154 -17.439  1.00 10.00      A   
ATOM   3074  O   TYR A 324      18.550  -2.698 -18.330  1.00 10.00      A   
ATOM   3075  N   ILE A 325      16.607  -1.866 -17.553  1.00 10.00      A   
ATOM   3076  HN  ILE A 325      16.150  -1.441 -16.795  1.00 10.00      A   
ATOM   3077  CA  ILE A 325      15.849  -2.159 -18.763  1.00 10.00      A   
ATOM   3078  CB  ILE A 325      14.329  -1.941 -18.538  1.00 10.00      A   
ATOM   3079  CG1 ILE A 325      13.517  -2.381 -19.759  1.00 10.00      A   
ATOM   3080  CG2 ILE A 325      14.023  -0.494 -18.180  1.00 10.00      A   
ATOM   3081  CD1 ILE A 325      13.566  -3.870 -20.027  1.00 10.00      A   
ATOM   3082  C   ILE A 325      16.342  -1.302 -19.935  1.00 10.00      A   
ATOM   3083  O   ILE A 325      16.292  -1.726 -21.094  1.00 10.00      A   
ATOM   3084  N   GLU A 326      16.834  -0.102 -19.610  1.00 10.00      A   
ATOM   3085  HN  GLU A 326      16.863   0.154 -18.662  1.00 10.00      A   
ATOM   3086  CA  GLU A 326      17.348   0.844 -20.605  1.00 10.00      A   
ATOM   3087  CB  GLU A 326      18.560   0.274 -21.346  1.00 10.00      A   
ATOM   3088  CG  GLU A 326      19.756  -0.004 -20.448  1.00 10.00      A   
ATOM   3089  CD  GLU A 326      21.030  -0.250 -21.224  1.00 10.00      A   
ATOM   3090  OE1 GLU A 326      20.952  -0.568 -22.431  1.00 10.00      A   
ATOM   3091  OE2 GLU A 326      22.121  -0.130 -20.629  1.00 10.00      A   
ATOM   3092  C   GLU A 326      16.271   1.326 -21.578  1.00 10.00      A   
ATOM   3093  O   GLU A 326      15.126   0.868 -21.535  1.00 10.00      A   
ATOM   3094  N   ASP A 327      16.647   2.260 -22.453  1.00 10.00      A   
ATOM   3095  HN  ASP A 327      17.572   2.592 -22.431  1.00 10.00      A   
ATOM   3096  CA  ASP A 327      15.715   2.812 -23.437  1.00 10.00      A   
ATOM   3097  CB  ASP A 327      16.340   3.970 -24.231  1.00 10.00      A   
ATOM   3098  CG  ASP A 327      16.946   5.077 -23.388  1.00 10.00      A   
ATOM   3099  OD1 ASP A 327      16.209   5.744 -22.630  1.00 10.00      A   
ATOM   3100  OD2 ASP A 327      18.169   5.304 -23.511  1.00 10.00      A   
ATOM   3101  C   ASP A 327      15.269   1.736 -24.417  1.00 10.00      A   
ATOM   3102  O   ASP A 327      14.095   1.664 -24.783  1.00 10.00      A   
ATOM   3103  N   ALA A 328      16.217   0.902 -24.831  1.00 10.00      A   
ATOM   3104  HN  ALA A 328      17.132   1.019 -24.495  1.00 10.00      A   
ATOM   3105  CA  ALA A 328      15.945  -0.174 -25.776  1.00 10.00      A   
ATOM   3106  CB  ALA A 328      17.223  -0.938 -26.089  1.00 10.00      A   
ATOM   3107  C   ALA A 328      14.881  -1.126 -25.251  1.00 10.00      A   
ATOM   3108  O   ALA A 328      13.952  -1.488 -25.973  1.00 10.00      A   
ATOM   3109  N   GLY A 329      15.016  -1.517 -23.989  1.00 10.00      A   
ATOM   3110  HN  GLY A 329      15.766  -1.176 -23.460  1.00 10.00      A   
ATOM   3111  CA  GLY A 329      14.065  -2.426 -23.387  1.00 10.00      A   
ATOM   3112  C   GLY A 329      12.669  -1.843 -23.355  1.00 10.00      A   
ATOM   3113  O   GLY A 329      11.695  -2.523 -23.692  1.00 10.00      A   
ATOM   3114  N   LEU A 330      12.574  -0.577 -22.963  1.00 10.00      A   
ATOM   3115  HN  LEU A 330      13.392  -0.087 -22.717  1.00 10.00      A   
ATOM   3116  CA  LEU A 330      11.288   0.102 -22.887  1.00 10.00      A   
ATOM   3117  CB  LEU A 330      11.427   1.452 -22.184  1.00 10.00      A   
ATOM   3118  CG  LEU A 330      11.724   1.397 -20.682  1.00 10.00      A   
ATOM   3119  CD1 LEU A 330      11.760   2.799 -20.094  1.00 10.00      A   
ATOM   3120  CD2 LEU A 330      10.701   0.536 -19.956  1.00 10.00      A   
ATOM   3121  C   LEU A 330      10.664   0.265 -24.271  1.00 10.00      A   
ATOM   3122  O   LEU A 330       9.449   0.166 -24.430  1.00 10.00      A   
ATOM   3123  N   GLU A 331      11.508   0.483 -25.270  1.00 10.00      A   
ATOM   3124  HN  GLU A 331      12.471   0.543 -25.078  1.00 10.00      A   
ATOM   3125  CA  GLU A 331      11.046   0.643 -26.641  1.00 10.00      A   
ATOM   3126  CB  GLU A 331      12.216   1.007 -27.559  1.00 10.00      A   
ATOM   3127  CG  GLU A 331      11.860   1.059 -29.032  1.00 10.00      A   
ATOM   3128  CD  GLU A 331      12.919   1.756 -29.853  1.00 10.00      A   
ATOM   3129  OE1 GLU A 331      13.960   1.132 -30.139  1.00 10.00      A   
ATOM   3130  OE2 GLU A 331      12.714   2.933 -30.210  1.00 10.00      A   
ATOM   3131  C   GLU A 331      10.362  -0.631 -27.128  1.00 10.00      A   
ATOM   3132  O   GLU A 331       9.295  -0.580 -27.747  1.00 10.00      A   
ATOM   3133  N   VAL A 332      10.987  -1.768 -26.842  1.00 10.00      A   
ATOM   3134  HN  VAL A 332      11.840  -1.733 -26.357  1.00 10.00      A   
ATOM   3135  CA  VAL A 332      10.443  -3.060 -27.230  1.00 10.00      A   
ATOM   3136  CB  VAL A 332      11.453  -4.197 -26.981  1.00 10.00      A   
ATOM   3137  CG1 VAL A 332      10.870  -5.539 -27.395  1.00 10.00      A   
ATOM   3138  CG2 VAL A 332      12.754  -3.933 -27.719  1.00 10.00      A   
ATOM   3139  C   VAL A 332       9.163  -3.340 -26.446  1.00 10.00      A   
ATOM   3140  O   VAL A 332       8.180  -3.850 -26.990  1.00 10.00      A   
ATOM   3141  N   LEU A 333       9.174  -2.975 -25.169  1.00 10.00      A   
ATOM   3142  HN  LEU A 333       9.985  -2.568 -24.798  1.00 10.00      A   
ATOM   3143  CA  LEU A 333       8.022  -3.165 -24.296  1.00 10.00      A   
ATOM   3144  CB  LEU A 333       8.347  -2.639 -22.898  1.00 10.00      A   
ATOM   3145  CG  LEU A 333       7.227  -2.711 -21.858  1.00 10.00      A   
ATOM   3146  CD1 LEU A 333       6.918  -4.156 -21.495  1.00 10.00      A   
ATOM   3147  CD2 LEU A 333       7.597  -1.903 -20.622  1.00 10.00      A   
ATOM   3148  C   LEU A 333       6.794  -2.445 -24.853  1.00 10.00      A   
ATOM   3149  O   LEU A 333       5.681  -2.976 -24.826  1.00 10.00      A   
ATOM   3150  N   ALA A 334       7.011  -1.245 -25.385  1.00 10.00      A   
ATOM   3151  HN  ALA A 334       7.927  -0.878 -25.377  1.00 10.00      A   
ATOM   3152  CA  ALA A 334       5.930  -0.441 -25.951  1.00 10.00      A   
ATOM   3153  CB  ALA A 334       6.390   0.996 -26.134  1.00 10.00      A   
ATOM   3154  C   ALA A 334       5.416  -1.011 -27.268  1.00 10.00      A   
ATOM   3155  O   ALA A 334       4.398  -0.564 -27.795  1.00 10.00      A   
ATOM   3156  N   SER A 335       6.119  -1.999 -27.795  1.00 10.00      A   
ATOM   3157  HN  SER A 335       6.921  -2.316 -27.328  1.00 10.00      A   
ATOM   3158  CA  SER A 335       5.731  -2.630 -29.042  1.00 10.00      A   
ATOM   3159  CB  SER A 335       6.972  -3.018 -29.857  1.00 10.00      A   
ATOM   3160  OG  SER A 335       6.624  -3.377 -31.183  1.00 10.00      A   
ATOM   3161  HG  SER A 335       7.131  -4.154 -31.450  1.00 10.00      A   
ATOM   3162  C   SER A 335       4.861  -3.857 -28.775  1.00 10.00      A   
ATOM   3163  O   SER A 335       3.846  -4.068 -29.444  1.00 10.00      A   
ATOM   3164  N   THR A 336       5.251  -4.654 -27.788  1.00 10.00      A   
ATOM   3165  HN  THR A 336       6.060  -4.428 -27.279  1.00 10.00      A   
ATOM   3166  CA  THR A 336       4.517  -5.863 -27.446  1.00 10.00      A   
ATOM   3167  CB  THR A 336       5.438  -6.892 -26.765  1.00 10.00      A   
ATOM   3168  OG1 THR A 336       6.678  -6.952 -27.480  1.00 10.00      A   
ATOM   3169  HG1 THR A 336       6.509  -6.819 -28.419  1.00 10.00      A   
ATOM   3170  CG2 THR A 336       4.793  -8.269 -26.765  1.00 10.00      A   
ATOM   3171  C   THR A 336       3.324  -5.573 -26.535  1.00 10.00      A   
ATOM   3172  O   THR A 336       2.196  -5.977 -26.825  1.00 10.00      A   
ATOM   3173  N   CYS A 337       3.569  -4.866 -25.444  1.00 10.00      A   
ATOM   3174  HN  CYS A 337       4.478  -4.534 -25.280  1.00 10.00      A   
ATOM   3175  CA  CYS A 337       2.517  -4.546 -24.495  1.00 10.00      A   
ATOM   3176  CB  CYS A 337       3.093  -4.415 -23.084  1.00 10.00      A   
ATOM   3177  SG  CYS A 337       4.145  -5.798 -22.585  1.00 10.00      A   
ATOM   3178  HG  CYS A 337       3.540  -6.927 -22.937  1.00 10.00      A   
ATOM   3179  C   CYS A 337       1.776  -3.277 -24.895  1.00 10.00      A   
ATOM   3180  O   CYS A 337       2.320  -2.175 -24.825  1.00 10.00      A   
ATOM   3181  N   LYS A 338       0.533  -3.441 -25.325  1.00 10.00      A   
ATOM   3182  HN  LYS A 338       0.158  -4.348 -25.370  1.00 10.00      A   
ATOM   3183  CA  LYS A 338      -0.292  -2.313 -25.738  1.00 10.00      A   
ATOM   3184  CB  LYS A 338      -0.967  -2.603 -27.082  1.00 10.00      A   
ATOM   3185  CG  LYS A 338      -0.010  -2.663 -28.264  1.00 10.00      A   
ATOM   3186  CD  LYS A 338       0.740  -1.351 -28.430  1.00 10.00      A   
ATOM   3187  CE  LYS A 338       1.661  -1.376 -29.640  1.00 10.00      A   
ATOM   3188  NZ  LYS A 338       2.467  -0.134 -29.740  1.00 10.00      A   
ATOM   3189  HZ1 LYS A 338       2.989  -0.113 -30.641  1.00 10.00      A   
ATOM   3190  HZ2 LYS A 338       3.147  -0.082 -28.954  1.00 10.00      A   
ATOM   3191  HZ3 LYS A 338       1.845   0.697 -29.698  1.00 10.00      A   
ATOM   3192  C   LYS A 338      -1.345  -1.990 -24.685  1.00 10.00      A   
ATOM   3193  O   LYS A 338      -1.761  -0.842 -24.544  1.00 10.00      A   
ATOM   3194  N   ASP A 339      -1.754  -3.006 -23.934  1.00 10.00      A   
ATOM   3195  HN  ASP A 339      -1.368  -3.894 -24.084  1.00 10.00      A   
ATOM   3196  CA  ASP A 339      -2.767  -2.839 -22.893  1.00 10.00      A   
ATOM   3197  CB  ASP A 339      -3.631  -4.098 -22.771  1.00 10.00      A   
ATOM   3198  CG  ASP A 339      -4.981  -3.824 -22.136  1.00 10.00      A   
ATOM   3199  OD1 ASP A 339      -5.665  -2.869 -22.562  1.00 10.00      A   
ATOM   3200  OD2 ASP A 339      -5.378  -4.569 -21.218  1.00 10.00      A   
ATOM   3201  C   ASP A 339      -2.130  -2.501 -21.547  1.00 10.00      A   
ATOM   3202  O   ASP A 339      -2.774  -2.589 -20.501  1.00 10.00      A   
ATOM   3203  N   LEU A 340      -0.859  -2.107 -21.586  1.00 10.00      A   
ATOM   3204  HN  LEU A 340      -0.406  -2.053 -22.453  1.00 10.00      A   
ATOM   3205  CA  LEU A 340      -0.123  -1.744 -20.377  1.00 10.00      A   
ATOM   3206  CB  LEU A 340       1.334  -1.442 -20.731  1.00 10.00      A   
ATOM   3207  CG  LEU A 340       2.309  -1.270 -19.560  1.00 10.00      A   
ATOM   3208  CD1 LEU A 340       2.563  -2.597 -18.861  1.00 10.00      A   
ATOM   3209  CD2 LEU A 340       3.620  -0.664 -20.037  1.00 10.00      A   
ATOM   3210  C   LEU A 340      -0.768  -0.525 -19.717  1.00 10.00      A   
ATOM   3211  O   LEU A 340      -0.966   0.504 -20.360  1.00 10.00      A   
ATOM   3212  N   ARG A 341      -1.096  -0.648 -18.440  1.00 10.00      A   
ATOM   3213  HN  ARG A 341      -0.894  -1.489 -17.972  1.00 10.00      A   
ATOM   3214  CA  ARG A 341      -1.743   0.432 -17.708  1.00 10.00      A   
ATOM   3215  CB  ARG A 341      -2.889  -0.127 -16.856  1.00 10.00      A   
ATOM   3216  CG  ARG A 341      -3.733  -1.192 -17.541  1.00 10.00      A   
ATOM   3217  CD  ARG A 341      -4.679  -0.584 -18.561  1.00 10.00      A   
ATOM   3218  NE  ARG A 341      -5.370  -1.607 -19.344  1.00 10.00      A   
ATOM   3219  HE  ARG A 341      -4.817  -2.173 -19.934  1.00 10.00      A   
ATOM   3220  CZ  ARG A 341      -6.684  -1.811 -19.305  1.00 10.00      A   
ATOM   3221  NH1 ARG A 341      -7.456  -1.066 -18.519  1.00 10.00      A   
ATOM   3222 HH11 ARG A 341      -8.486  -1.229 -18.492  1.00 10.00      A   
ATOM   3223 HH12 ARG A 341      -7.039  -0.315 -17.925  1.00 10.00      A   
ATOM   3224  NH2 ARG A 341      -7.230  -2.763 -20.054  1.00 10.00      A   
ATOM   3225 HH21 ARG A 341      -6.627  -3.359 -20.682  1.00 10.00      A   
ATOM   3226 HH22 ARG A 341      -8.260  -2.924 -20.025  1.00 10.00      A   
ATOM   3227  C   ARG A 341      -0.758   1.174 -16.805  1.00 10.00      A   
ATOM   3228  O   ARG A 341      -0.714   2.410 -16.795  1.00 10.00      A   
ATOM   3229  N   GLU A 342       0.028   0.421 -16.043  1.00 10.00      A   
ATOM   3230  HN  GLU A 342      -0.024  -0.560 -16.112  1.00 10.00      A   
ATOM   3231  CA  GLU A 342       0.987   1.023 -15.126  1.00 10.00      A   
ATOM   3232  CB  GLU A 342       0.550   0.810 -13.676  1.00 10.00      A   
ATOM   3233  CG  GLU A 342       1.341   1.634 -12.675  1.00 10.00      A   
ATOM   3234  CD  GLU A 342       1.420   0.987 -11.314  1.00 10.00      A   
ATOM   3235  OE1 GLU A 342       0.882   1.553 -10.342  1.00 10.00      A   
ATOM   3236  OE2 GLU A 342       2.038  -0.086 -11.205  1.00 10.00      A   
ATOM   3237  C   GLU A 342       2.393   0.471 -15.332  1.00 10.00      A   
ATOM   3238  O   GLU A 342       2.583  -0.741 -15.470  1.00 10.00      A   
ATOM   3239  N   LEU A 343       3.369   1.370 -15.352  1.00 10.00      A   
ATOM   3240  HN  LEU A 343       3.144   2.321 -15.237  1.00 10.00      A   
ATOM   3241  CA  LEU A 343       4.763   0.993 -15.522  1.00 10.00      A   
ATOM   3242  CB  LEU A 343       5.231   1.272 -16.952  1.00 10.00      A   
ATOM   3243  CG  LEU A 343       6.711   1.011 -17.229  1.00 10.00      A   
ATOM   3244  CD1 LEU A 343       7.017  -0.478 -17.156  1.00 10.00      A   
ATOM   3245  CD2 LEU A 343       7.109   1.582 -18.578  1.00 10.00      A   
ATOM   3246  C   LEU A 343       5.628   1.764 -14.540  1.00 10.00      A   
ATOM   3247  O   LEU A 343       5.658   2.994 -14.562  1.00 10.00      A   
ATOM   3248  N   ARG A 344       6.317   1.046 -13.668  1.00 10.00      A   
ATOM   3249  HN  ARG A 344       6.252   0.065 -13.692  1.00 10.00      A   
ATOM   3250  CA  ARG A 344       7.178   1.684 -12.684  1.00 10.00      A   
ATOM   3251  CB  ARG A 344       6.689   1.410 -11.262  1.00 10.00      A   
ATOM   3252  CG  ARG A 344       5.266   1.875 -11.014  1.00 10.00      A   
ATOM   3253  CD  ARG A 344       4.988   2.100  -9.537  1.00 10.00      A   
ATOM   3254  NE  ARG A 344       3.556   2.254  -9.293  1.00 10.00      A   
ATOM   3255  HE  ARG A 344       2.948   1.944 -10.003  1.00 10.00      A   
ATOM   3256  CZ  ARG A 344       3.018   2.771  -8.187  1.00 10.00      A   
ATOM   3257  NH1 ARG A 344       3.788   3.190  -7.182  1.00 10.00      A   
ATOM   3258 HH11 ARG A 344       3.354   3.589  -6.319  1.00 10.00      A   
ATOM   3259 HH12 ARG A 344       4.828   3.126  -7.248  1.00 10.00      A   
ATOM   3260  NH2 ARG A 344       1.700   2.863  -8.099  1.00 10.00      A   
ATOM   3261 HH21 ARG A 344       1.096   2.535  -8.896  1.00 10.00      A   
ATOM   3262 HH22 ARG A 344       1.247   3.269  -7.241  1.00 10.00      A   
ATOM   3263  C   ARG A 344       8.624   1.245 -12.858  1.00 10.00      A   
ATOM   3264  O   ARG A 344       8.927   0.050 -12.837  1.00 10.00      A   
ATOM   3265  N   VAL A 345       9.505   2.218 -13.045  1.00 10.00      A   
ATOM   3266  HN  VAL A 345       9.194   3.152 -13.051  1.00 10.00      A   
ATOM   3267  CA  VAL A 345      10.924   1.948 -13.230  1.00 10.00      A   
ATOM   3268  CB  VAL A 345      11.477   2.650 -14.491  1.00 10.00      A   
ATOM   3269  CG1 VAL A 345      12.933   2.279 -14.726  1.00 10.00      A   
ATOM   3270  CG2 VAL A 345      10.633   2.308 -15.712  1.00 10.00      A   
ATOM   3271  C   VAL A 345      11.712   2.408 -12.006  1.00 10.00      A   
ATOM   3272  O   VAL A 345      11.790   3.603 -11.719  1.00 10.00      A   
ATOM   3273  N   PHE A 346      12.277   1.456 -11.279  1.00 10.00      A   
ATOM   3274  HN  PHE A 346      12.175   0.514 -11.559  1.00 10.00      A   
ATOM   3275  CA  PHE A 346      13.054   1.761 -10.085  1.00 10.00      A   
ATOM   3276  CB  PHE A 346      12.781   0.723  -8.991  1.00 10.00      A   
ATOM   3277  CG  PHE A 346      11.390   0.781  -8.424  1.00 10.00      A   
ATOM   3278  CD1 PHE A 346      10.353   0.076  -9.016  1.00 10.00      A   
ATOM   3279  CD2 PHE A 346      11.121   1.534  -7.292  1.00 10.00      A   
ATOM   3280  CE1 PHE A 346       9.075   0.122  -8.492  1.00 10.00      A   
ATOM   3281  CE2 PHE A 346       9.845   1.586  -6.762  1.00 10.00      A   
ATOM   3282  CZ  PHE A 346       8.821   0.877  -7.363  1.00 10.00      A   
ATOM   3283  C   PHE A 346      14.543   1.791 -10.421  1.00 10.00      A   
ATOM   3284  O   PHE A 346      15.022   0.958 -11.181  1.00 10.00      A   
ATOM   3285  N   PRO A 347      15.291   2.758  -9.871  1.00 10.00      A   
ATOM   3286  CA  PRO A 347      16.728   2.876 -10.130  1.00 10.00      A   
ATOM   3287  CB  PRO A 347      17.065   4.273  -9.597  1.00 10.00      A   
ATOM   3288  CG  PRO A 347      16.049   4.528  -8.536  1.00 10.00      A   
ATOM   3289  CD  PRO A 347      14.799   3.804  -8.958  1.00 10.00      A   
ATOM   3290  C   PRO A 347      17.532   1.808  -9.383  1.00 10.00      A   
ATOM   3291  O   PRO A 347      17.382   1.640  -8.170  1.00 10.00      A   
ATOM   3292  N   SER A 348      18.369   1.078 -10.114  1.00 10.00      A   
ATOM   3293  HN  SER A 348      18.424   1.236 -11.089  1.00 10.00      A   
ATOM   3294  CA  SER A 348      19.198   0.036  -9.520  1.00 10.00      A   
ATOM   3295  CB  SER A 348      19.853  -0.810 -10.616  1.00 10.00      A   
ATOM   3296  OG  SER A 348      20.406   0.007 -11.639  1.00 10.00      A   
ATOM   3297  HG  SER A 348      19.686   0.376 -12.186  1.00 10.00      A   
ATOM   3298  C   SER A 348      20.255   0.657  -8.610  1.00 10.00      A   
ATOM   3299  O   SER A 348      20.543   0.146  -7.527  1.00 10.00      A   
ATOM   3300  N   GLU A 349      20.817   1.767  -9.062  1.00 10.00      A   
ATOM   3301  HN  GLU A 349      20.543   2.118  -9.937  1.00 10.00      A   
ATOM   3302  CA  GLU A 349      21.826   2.481  -8.302  1.00 10.00      A   
ATOM   3303  CB  GLU A 349      23.204   2.337  -8.959  1.00 10.00      A   
ATOM   3304  CG  GLU A 349      24.290   1.830  -8.021  1.00 10.00      A   
ATOM   3305  CD  GLU A 349      24.279   2.533  -6.678  1.00 10.00      A   
ATOM   3306  OE1 GLU A 349      24.060   3.763  -6.652  1.00 10.00      A   
ATOM   3307  OE2 GLU A 349      24.482   1.855  -5.647  1.00 10.00      A   
ATOM   3308  C   GLU A 349      21.446   3.954  -8.198  1.00 10.00      A   
ATOM   3309  O   GLU A 349      21.746   4.743  -9.091  1.00 10.00      A   
ATOM   3310  N   PRO A 350      20.747   4.333  -7.120  1.00 10.00      A   
ATOM   3311  CA  PRO A 350      20.327   5.707  -6.904  1.00 10.00      A   
ATOM   3312  CB  PRO A 350      19.008   5.514  -6.157  1.00 10.00      A   
ATOM   3313  CG  PRO A 350      19.205   4.265  -5.353  1.00 10.00      A   
ATOM   3314  CD  PRO A 350      20.276   3.450  -6.041  1.00 10.00      A   
ATOM   3315  C   PRO A 350      21.312   6.484  -6.035  1.00 10.00      A   
ATOM   3316  O   PRO A 350      21.043   7.627  -5.666  1.00 10.00      A   
ATOM   3317  N   PHE A 351      22.444   5.872  -5.711  1.00 10.00      A   
ATOM   3318  HN  PHE A 351      22.625   4.964  -6.052  1.00 10.00      A   
ATOM   3319  CA  PHE A 351      23.440   6.527  -4.881  1.00 10.00      A   
ATOM   3320  CB  PHE A 351      24.083   5.531  -3.918  1.00 10.00      A   
ATOM   3321  CG  PHE A 351      23.100   4.730  -3.113  1.00 10.00      A   
ATOM   3322  CD1 PHE A 351      23.186   3.351  -3.074  1.00 10.00      A   
ATOM   3323  CD2 PHE A 351      22.094   5.358  -2.392  1.00 10.00      A   
ATOM   3324  CE1 PHE A 351      22.291   2.607  -2.333  1.00 10.00      A   
ATOM   3325  CE2 PHE A 351      21.194   4.620  -1.648  1.00 10.00      A   
ATOM   3326  CZ  PHE A 351      21.292   3.242  -1.618  1.00 10.00      A   
ATOM   3327  C   PHE A 351      24.500   7.174  -5.755  1.00 10.00      A   
ATOM   3328  O   PHE A 351      24.985   8.268  -5.463  1.00 10.00      A   
ATOM   3329  N   VAL A 352      24.849   6.490  -6.830  1.00 10.00      A   
ATOM   3330  HN  VAL A 352      24.436   5.608  -6.993  1.00 10.00      A   
ATOM   3331  CA  VAL A 352      25.842   6.990  -7.770  1.00 10.00      A   
ATOM   3332  CB  VAL A 352      26.477   5.839  -8.573  1.00 10.00      A   
ATOM   3333  CG1 VAL A 352      27.500   6.371  -9.566  1.00 10.00      A   
ATOM   3334  CG2 VAL A 352      27.116   4.830  -7.630  1.00 10.00      A   
ATOM   3335  C   VAL A 352      25.209   7.995  -8.731  1.00 10.00      A   
ATOM   3336  O   VAL A 352      24.258   7.670  -9.451  1.00 10.00      A   
ATOM   3337  N   MET A 353      25.741   9.215  -8.739  1.00 10.00      A   
ATOM   3338  HN  MET A 353      26.514   9.402  -8.163  1.00 10.00      A   
ATOM   3339  CA  MET A 353      25.225  10.276  -9.597  1.00 10.00      A   
ATOM   3340  CB  MET A 353      25.929  11.606  -9.295  1.00 10.00      A   
ATOM   3341  CG  MET A 353      25.550  12.740 -10.237  1.00 10.00      A   
ATOM   3342  SD  MET A 353      26.516  14.239  -9.973  1.00 10.00      A   
ATOM   3343  CE  MET A 353      25.930  15.254 -11.329  1.00 10.00      A   
ATOM   3344  C   MET A 353      25.390   9.917 -11.070  1.00 10.00      A   
ATOM   3345  O   MET A 353      24.492  10.153 -11.882  1.00 10.00      A   
ATOM   3346  N   GLU A 354      26.538   9.340 -11.400  1.00 10.00      A   
ATOM   3347  HN  GLU A 354      27.204   9.169 -10.701  1.00 10.00      A   
ATOM   3348  CA  GLU A 354      26.833   8.941 -12.766  1.00 10.00      A   
ATOM   3349  CB  GLU A 354      28.279   8.452 -12.875  1.00 10.00      A   
ATOM   3350  CG  GLU A 354      29.308   9.569 -12.832  1.00 10.00      A   
ATOM   3351  CD  GLU A 354      29.225  10.481 -14.037  1.00 10.00      A   
ATOM   3352  OE1 GLU A 354      29.918  10.203 -15.041  1.00 10.00      A   
ATOM   3353  OE2 GLU A 354      28.471  11.480 -13.988  1.00 10.00      A   
ATOM   3354  C   GLU A 354      25.862   7.863 -13.240  1.00 10.00      A   
ATOM   3355  O   GLU A 354      25.530   6.941 -12.494  1.00 10.00      A   
ATOM   3356  N   PRO A 355      25.378   7.985 -14.483  1.00 10.00      A   
ATOM   3357  CA  PRO A 355      24.437   7.033 -15.068  1.00 10.00      A   
ATOM   3358  CB  PRO A 355      23.918   7.750 -16.327  1.00 10.00      A   
ATOM   3359  CG  PRO A 355      24.482   9.133 -16.277  1.00 10.00      A   
ATOM   3360  CD  PRO A 355      25.706   9.066 -15.417  1.00 10.00      A   
ATOM   3361  C   PRO A 355      25.122   5.724 -15.456  1.00 10.00      A   
ATOM   3362  O   PRO A 355      25.749   5.630 -16.513  1.00 10.00      A   
ATOM   3363  N   ASN A 356      25.013   4.722 -14.587  1.00 10.00      A   
ATOM   3364  HN  ASN A 356      24.537   4.873 -13.741  1.00 10.00      A   
ATOM   3365  CA  ASN A 356      25.607   3.410 -14.848  1.00 10.00      A   
ATOM   3366  CB  ASN A 356      25.568   2.512 -13.596  1.00 10.00      A   
ATOM   3367  CG  ASN A 356      25.291   3.257 -12.302  1.00 10.00      A   
ATOM   3368  OD1 ASN A 356      24.138   3.552 -11.982  1.00 10.00      A   
ATOM   3369  ND2 ASN A 356      26.337   3.542 -11.539  1.00 10.00      A   
ATOM   3370 HD21 ASN A 356      27.229   3.256 -11.843  1.00 10.00      A   
ATOM   3371 HD22 ASN A 356      26.185   4.021 -10.697  1.00 10.00      A   
ATOM   3372  C   ASN A 356      24.861   2.720 -15.986  1.00 10.00      A   
ATOM   3373  O   ASN A 356      25.450   2.005 -16.801  1.00 10.00      A   
ATOM   3374  N   VAL A 357      23.556   2.941 -16.028  1.00 10.00      A   
ATOM   3375  HN  VAL A 357      23.154   3.525 -15.353  1.00 10.00      A   
ATOM   3376  CA  VAL A 357      22.705   2.356 -17.056  1.00 10.00      A   
ATOM   3377  CB  VAL A 357      21.379   1.824 -16.469  1.00 10.00      A   
ATOM   3378  CG1 VAL A 357      21.640   0.746 -15.428  1.00 10.00      A   
ATOM   3379  CG2 VAL A 357      20.551   2.955 -15.876  1.00 10.00      A   
ATOM   3380  C   VAL A 357      22.397   3.390 -18.133  1.00 10.00      A   
ATOM   3381  O   VAL A 357      22.528   4.597 -17.905  1.00 10.00      A   
ATOM   3382  N   ALA A 358      21.989   2.921 -19.300  1.00 10.00      A   
ATOM   3383  HN  ALA A 358      21.903   1.949 -19.426  1.00 10.00      A   
ATOM   3384  CA  ALA A 358      21.663   3.814 -20.402  1.00 10.00      A   
ATOM   3385  CB  ALA A 358      22.279   3.308 -21.697  1.00 10.00      A   
ATOM   3386  C   ALA A 358      20.150   3.978 -20.541  1.00 10.00      A   
ATOM   3387  O   ALA A 358      19.508   3.317 -21.359  1.00 10.00      A   
ATOM   3388  N   LEU A 359      19.585   4.844 -19.713  1.00 10.00      A   
ATOM   3389  HN  LEU A 359      20.148   5.325 -19.072  1.00 10.00      A   
ATOM   3390  CA  LEU A 359      18.153   5.106 -19.736  1.00 10.00      A   
ATOM   3391  CB  LEU A 359      17.418   4.197 -18.745  1.00 10.00      A   
ATOM   3392  CG  LEU A 359      15.919   4.460 -18.556  1.00 10.00      A   
ATOM   3393  CD1 LEU A 359      15.160   4.258 -19.857  1.00 10.00      A   
ATOM   3394  CD2 LEU A 359      15.354   3.564 -17.467  1.00 10.00      A   
ATOM   3395  C   LEU A 359      17.874   6.570 -19.415  1.00 10.00      A   
ATOM   3396  O   LEU A 359      18.239   7.064 -18.342  1.00 10.00      A   
ATOM   3397  N   THR A 360      17.246   7.267 -20.352  1.00 10.00      A   
ATOM   3398  HN  THR A 360      16.981   6.823 -21.194  1.00 10.00      A   
ATOM   3399  CA  THR A 360      16.917   8.669 -20.159  1.00 10.00      A   
ATOM   3400  CB  THR A 360      17.665   9.583 -21.157  1.00 10.00      A   
ATOM   3401  OG1 THR A 360      17.210   9.341 -22.494  1.00 10.00      A   
ATOM   3402  HG1 THR A 360      16.869  10.177 -22.865  1.00 10.00      A   
ATOM   3403  CG2 THR A 360      19.169   9.353 -21.088  1.00 10.00      A   
ATOM   3404  C   THR A 360      15.406   8.860 -20.276  1.00 10.00      A   
ATOM   3405  O   THR A 360      14.634   8.001 -19.850  1.00 10.00      A   
ATOM   3406  N   GLU A 361      14.980   9.972 -20.859  1.00 10.00      A   
ATOM   3407  HN  GLU A 361      15.637  10.617 -21.203  1.00 10.00      A   
ATOM   3408  CA  GLU A 361      13.558  10.249 -21.029  1.00 10.00      A   
ATOM   3409  CB  GLU A 361      13.301  11.756 -21.104  1.00 10.00      A   
ATOM   3410  CG  GLU A 361      13.738  12.412 -22.406  1.00 10.00      A   
ATOM   3411  CD  GLU A 361      15.233  12.621 -22.494  1.00 10.00      A   
ATOM   3412  OE1 GLU A 361      15.960  11.643 -22.760  1.00 10.00      A   
ATOM   3413  OE2 GLU A 361      15.686  13.765 -22.301  1.00 10.00      A   
ATOM   3414  C   GLU A 361      13.036   9.565 -22.288  1.00 10.00      A   
ATOM   3415  O   GLU A 361      11.826   9.410 -22.471  1.00 10.00      A   
ATOM   3416  N   GLN A 362      13.971   9.153 -23.142  1.00 10.00      A   
ATOM   3417  HN  GLN A 362      14.911   9.317 -22.917  1.00 10.00      A   
ATOM   3418  CA  GLN A 362      13.657   8.481 -24.399  1.00 10.00      A   
ATOM   3419  CB  GLN A 362      14.950   8.044 -25.100  1.00 10.00      A   
ATOM   3420  CG  GLN A 362      14.762   7.517 -26.519  1.00 10.00      A   
ATOM   3421  CD  GLN A 362      14.136   8.535 -27.455  1.00 10.00      A   
ATOM   3422  OE1 GLN A 362      14.338   9.741 -27.312  1.00 10.00      A   
ATOM   3423  NE2 GLN A 362      13.365   8.054 -28.418  1.00 10.00      A   
ATOM   3424 HE21 GLN A 362      13.246   7.083 -28.472  1.00 10.00      A   
ATOM   3425 HE22 GLN A 362      12.946   8.687 -29.035  1.00 10.00      A   
ATOM   3426  C   GLN A 362      12.744   7.284 -24.162  1.00 10.00      A   
ATOM   3427  O   GLN A 362      11.783   7.068 -24.908  1.00 10.00      A   
ATOM   3428  N   GLY A 363      13.041   6.522 -23.111  1.00 10.00      A   
ATOM   3429  HN  GLY A 363      13.824   6.744 -22.561  1.00 10.00      A   
ATOM   3430  CA  GLY A 363      12.236   5.367 -22.777  1.00 10.00      A   
ATOM   3431  C   GLY A 363      10.798   5.745 -22.489  1.00 10.00      A   
ATOM   3432  O   GLY A 363       9.880   5.179 -23.077  1.00 10.00      A   
ATOM   3433  N   LEU A 364      10.608   6.722 -21.605  1.00 10.00      A   
ATOM   3434  HN  LEU A 364      11.390   7.141 -21.186  1.00 10.00      A   
ATOM   3435  CA  LEU A 364       9.273   7.182 -21.238  1.00 10.00      A   
ATOM   3436  CB  LEU A 364       9.357   8.339 -20.235  1.00 10.00      A   
ATOM   3437  CG  LEU A 364       8.400   8.289 -19.037  1.00 10.00      A   
ATOM   3438  CD1 LEU A 364       8.516   9.562 -18.213  1.00 10.00      A   
ATOM   3439  CD2 LEU A 364       6.959   8.070 -19.479  1.00 10.00      A   
ATOM   3440  C   LEU A 364       8.488   7.631 -22.465  1.00 10.00      A   
ATOM   3441  O   LEU A 364       7.323   7.274 -22.627  1.00 10.00      A   
ATOM   3442  N   VAL A 365       9.131   8.418 -23.321  1.00 10.00      A   
ATOM   3443  HN  VAL A 365      10.061   8.679 -23.126  1.00 10.00      A   
ATOM   3444  CA  VAL A 365       8.489   8.912 -24.539  1.00 10.00      A   
ATOM   3445  CB  VAL A 365       9.419   9.857 -25.335  1.00 10.00      A   
ATOM   3446  CG1 VAL A 365       8.725  10.373 -26.584  1.00 10.00      A   
ATOM   3447  CG2 VAL A 365       9.874  11.019 -24.465  1.00 10.00      A   
ATOM   3448  C   VAL A 365       8.056   7.746 -25.427  1.00 10.00      A   
ATOM   3449  O   VAL A 365       6.918   7.688 -25.884  1.00 10.00      A   
ATOM   3450  N   SER A 366       8.961   6.803 -25.634  1.00 10.00      A   
ATOM   3451  HN  SER A 366       9.850   6.891 -25.222  1.00 10.00      A   
ATOM   3452  CA  SER A 366       8.671   5.639 -26.460  1.00 10.00      A   
ATOM   3453  CB  SER A 366       9.924   4.776 -26.609  1.00 10.00      A   
ATOM   3454  OG  SER A 366      11.029   5.565 -27.024  1.00 10.00      A   
ATOM   3455  HG  SER A 366      11.301   6.147 -26.299  1.00 10.00      A   
ATOM   3456  C   SER A 366       7.524   4.815 -25.876  1.00 10.00      A   
ATOM   3457  O   SER A 366       6.654   4.335 -26.603  1.00 10.00      A   
ATOM   3458  N   VAL A 367       7.522   4.672 -24.557  1.00 10.00      A   
ATOM   3459  HN  VAL A 367       8.237   5.095 -24.031  1.00 10.00      A   
ATOM   3460  CA  VAL A 367       6.495   3.899 -23.868  1.00 10.00      A   
ATOM   3461  CB  VAL A 367       6.890   3.603 -22.403  1.00 10.00      A   
ATOM   3462  CG1 VAL A 367       5.758   2.919 -21.666  1.00 10.00      A   
ATOM   3463  CG2 VAL A 367       8.136   2.736 -22.354  1.00 10.00      A   
ATOM   3464  C   VAL A 367       5.127   4.590 -23.916  1.00 10.00      A   
ATOM   3465  O   VAL A 367       4.115   3.961 -24.235  1.00 10.00      A   
ATOM   3466  N   SER A 368       5.099   5.886 -23.621  1.00 10.00      A   
ATOM   3467  HN  SER A 368       5.940   6.347 -23.401  1.00 10.00      A   
ATOM   3468  CA  SER A 368       3.848   6.642 -23.623  1.00 10.00      A   
ATOM   3469  CB  SER A 368       4.062   8.052 -23.071  1.00 10.00      A   
ATOM   3470  OG  SER A 368       5.190   8.669 -23.666  1.00 10.00      A   
ATOM   3471  HG  SER A 368       5.995   8.358 -23.232  1.00 10.00      A   
ATOM   3472  C   SER A 368       3.222   6.692 -25.014  1.00 10.00      A   
ATOM   3473  O   SER A 368       1.998   6.707 -25.154  1.00 10.00      A   
ATOM   3474  N   MET A 369       4.070   6.716 -26.034  1.00 10.00      A   
ATOM   3475  HN  MET A 369       5.036   6.721 -25.851  1.00 10.00      A   
ATOM   3476  CA  MET A 369       3.606   6.751 -27.412  1.00 10.00      A   
ATOM   3477  CB  MET A 369       4.705   7.290 -28.333  1.00 10.00      A   
ATOM   3478  CG  MET A 369       5.045   8.757 -28.139  1.00 10.00      A   
ATOM   3479  SD  MET A 369       6.342   9.314 -29.266  1.00 10.00      A   
ATOM   3480  CE  MET A 369       5.556   9.029 -30.851  1.00 10.00      A   
ATOM   3481  C   MET A 369       3.206   5.351 -27.872  1.00 10.00      A   
ATOM   3482  O   MET A 369       2.382   5.191 -28.775  1.00 10.00      A   
ATOM   3483  N   GLY A 370       3.796   4.340 -27.245  1.00 10.00      A   
ATOM   3484  HN  GLY A 370       4.445   4.528 -26.532  1.00 10.00      A   
ATOM   3485  CA  GLY A 370       3.504   2.968 -27.606  1.00 10.00      A   
ATOM   3486  C   GLY A 370       2.255   2.426 -26.940  1.00 10.00      A   
ATOM   3487  O   GLY A 370       1.388   1.860 -27.610  1.00 10.00      A   
ATOM   3488  N   CYS A 371       2.155   2.596 -25.632  1.00 10.00      A   
ATOM   3489  HN  CYS A 371       2.872   3.068 -25.150  1.00 10.00      A   
ATOM   3490  CA  CYS A 371       1.005   2.106 -24.888  1.00 10.00      A   
ATOM   3491  CB  CYS A 371       1.444   1.529 -23.546  1.00 10.00      A   
ATOM   3492  SG  CYS A 371       2.945   0.528 -23.637  1.00 10.00      A   
ATOM   3493  HG  CYS A 371       2.653  -0.595 -24.286  1.00 10.00      A   
ATOM   3494  C   CYS A 371      -0.035   3.200 -24.682  1.00 10.00      A   
ATOM   3495  O   CYS A 371       0.199   4.175 -23.968  1.00 10.00      A   
ATOM   3496  N   PRO A 372      -1.210   3.045 -25.306  1.00 10.00      A   
ATOM   3497  CA  PRO A 372      -2.297   4.018 -25.201  1.00 10.00      A   
ATOM   3498  CB  PRO A 372      -3.070   3.777 -26.497  1.00 10.00      A   
ATOM   3499  CG  PRO A 372      -2.909   2.314 -26.753  1.00 10.00      A   
ATOM   3500  CD  PRO A 372      -1.569   1.917 -26.187  1.00 10.00      A   
ATOM   3501  C   PRO A 372      -3.201   3.761 -23.994  1.00 10.00      A   
ATOM   3502  O   PRO A 372      -4.213   4.436 -23.803  1.00 10.00      A   
ATOM   3503  N   LYS A 373      -2.826   2.786 -23.177  1.00 10.00      A   
ATOM   3504  HN  LYS A 373      -2.003   2.293 -23.370  1.00 10.00      A   
ATOM   3505  CA  LYS A 373      -3.608   2.435 -21.999  1.00 10.00      A   
ATOM   3506  CB  LYS A 373      -3.865   0.929 -21.960  1.00 10.00      A   
ATOM   3507  CG  LYS A 373      -4.534   0.366 -23.206  1.00 10.00      A   
ATOM   3508  CD  LYS A 373      -5.856   1.060 -23.493  1.00 10.00      A   
ATOM   3509  CE  LYS A 373      -6.926   0.070 -23.925  1.00 10.00      A   
ATOM   3510  NZ  LYS A 373      -7.325  -0.829 -22.812  1.00 10.00      A   
ATOM   3511  HZ1 LYS A 373      -6.568  -1.524 -22.625  1.00 10.00      A   
ATOM   3512  HZ2 LYS A 373      -8.195  -1.341 -23.056  1.00 10.00      A   
ATOM   3513  HZ3 LYS A 373      -7.494  -0.277 -21.945  1.00 10.00      A   
ATOM   3514  C   LYS A 373      -2.908   2.871 -20.718  1.00 10.00      A   
ATOM   3515  O   LYS A 373      -3.408   2.645 -19.616  1.00 10.00      A   
ATOM   3516  N   LEU A 374      -1.750   3.499 -20.870  1.00 10.00      A   
ATOM   3517  HN  LEU A 374      -1.411   3.662 -21.773  1.00 10.00      A   
ATOM   3518  CA  LEU A 374      -0.974   3.957 -19.727  1.00 10.00      A   
ATOM   3519  CB  LEU A 374       0.414   4.397 -20.175  1.00 10.00      A   
ATOM   3520  CG  LEU A 374       1.434   3.302 -20.453  1.00 10.00      A   
ATOM   3521  CD1 LEU A 374       2.669   3.921 -21.074  1.00 10.00      A   
ATOM   3522  CD2 LEU A 374       1.798   2.572 -19.168  1.00 10.00      A   
ATOM   3523  C   LEU A 374      -1.648   5.129 -19.035  1.00 10.00      A   
ATOM   3524  O   LEU A 374      -2.152   6.039 -19.691  1.00 10.00      A   
ATOM   3525  N   GLU A 375      -1.663   5.092 -17.711  1.00 10.00      A   
ATOM   3526  HN  GLU A 375      -1.293   4.306 -17.256  1.00 10.00      A   
ATOM   3527  CA  GLU A 375      -2.241   6.166 -16.914  1.00 10.00      A   
ATOM   3528  CB  GLU A 375      -3.730   5.944 -16.659  1.00 10.00      A   
ATOM   3529  CG  GLU A 375      -4.091   4.565 -16.142  1.00 10.00      A   
ATOM   3530  CD  GLU A 375      -5.577   4.426 -15.890  1.00 10.00      A   
ATOM   3531  OE1 GLU A 375      -5.984   4.431 -14.709  1.00 10.00      A   
ATOM   3532  OE2 GLU A 375      -6.347   4.307 -16.868  1.00 10.00      A   
ATOM   3533  C   GLU A 375      -1.486   6.343 -15.600  1.00 10.00      A   
ATOM   3534  O   GLU A 375      -1.810   7.209 -14.787  1.00 10.00      A   
ATOM   3535  N   SER A 376      -0.479   5.516 -15.387  1.00 10.00      A   
ATOM   3536  HN  SER A 376      -0.258   4.845 -16.062  1.00 10.00      A   
ATOM   3537  CA  SER A 376       0.321   5.586 -14.176  1.00 10.00      A   
ATOM   3538  CB  SER A 376      -0.292   4.716 -13.075  1.00 10.00      A   
ATOM   3539  OG  SER A 376      -1.641   5.093 -12.827  1.00 10.00      A   
ATOM   3540  HG  SER A 376      -1.910   5.760 -13.475  1.00 10.00      A   
ATOM   3541  C   SER A 376       1.752   5.160 -14.473  1.00 10.00      A   
ATOM   3542  O   SER A 376       2.009   4.012 -14.848  1.00 10.00      A   
ATOM   3543  N   VAL A 377       2.679   6.097 -14.342  1.00 10.00      A   
ATOM   3544  HN  VAL A 377       2.419   6.995 -14.048  1.00 10.00      A   
ATOM   3545  CA  VAL A 377       4.079   5.819 -14.617  1.00 10.00      A   
ATOM   3546  CB  VAL A 377       4.510   6.386 -15.994  1.00 10.00      A   
ATOM   3547  CG1 VAL A 377       5.975   6.082 -16.281  1.00 10.00      A   
ATOM   3548  CG2 VAL A 377       3.630   5.849 -17.110  1.00 10.00      A   
ATOM   3549  C   VAL A 377       4.984   6.406 -13.541  1.00 10.00      A   
ATOM   3550  O   VAL A 377       4.827   7.563 -13.144  1.00 10.00      A   
ATOM   3551  N   LEU A 378       5.902   5.583 -13.058  1.00 10.00      A   
ATOM   3552  HN  LEU A 378       5.931   4.661 -13.396  1.00 10.00      A   
ATOM   3553  CA  LEU A 378       6.878   5.995 -12.061  1.00 10.00      A   
ATOM   3554  CB  LEU A 378       6.913   5.013 -10.889  1.00 10.00      A   
ATOM   3555  CG  LEU A 378       8.000   5.258  -9.840  1.00 10.00      A   
ATOM   3556  CD1 LEU A 378       7.502   6.185  -8.748  1.00 10.00      A   
ATOM   3557  CD2 LEU A 378       8.502   3.948  -9.258  1.00 10.00      A   
ATOM   3558  C   LEU A 378       8.237   6.035 -12.739  1.00 10.00      A   
ATOM   3559  O   LEU A 378       8.738   5.003 -13.198  1.00 10.00      A   
ATOM   3560  N   TYR A 379       8.825   7.217 -12.815  1.00 10.00      A   
ATOM   3561  HN  TYR A 379       8.391   8.001 -12.400  1.00 10.00      A   
ATOM   3562  CA  TYR A 379      10.102   7.378 -13.484  1.00 10.00      A   
ATOM   3563  CB  TYR A 379       9.922   8.255 -14.719  1.00 10.00      A   
ATOM   3564  CG  TYR A 379      10.636   7.751 -15.949  1.00 10.00      A   
ATOM   3565  CD1 TYR A 379      10.343   6.501 -16.482  1.00 10.00      A   
ATOM   3566  CD2 TYR A 379      11.588   8.531 -16.588  1.00 10.00      A   
ATOM   3567  CE1 TYR A 379      10.977   6.044 -17.620  1.00 10.00      A   
ATOM   3568  CE2 TYR A 379      12.231   8.079 -17.724  1.00 10.00      A   
ATOM   3569  CZ  TYR A 379      11.922   6.836 -18.236  1.00 10.00      A   
ATOM   3570  OH  TYR A 379      12.548   6.392 -19.378  1.00 10.00      A   
ATOM   3571  HH  TYR A 379      13.429   6.791 -19.437  1.00 10.00      A   
ATOM   3572  C   TYR A 379      11.169   7.969 -12.575  1.00 10.00      A   
ATOM   3573  O   TYR A 379      10.973   9.014 -11.951  1.00 10.00      A   
ATOM   3574  N   PHE A 380      12.294   7.277 -12.505  1.00 10.00      A   
ATOM   3575  HN  PHE A 380      12.362   6.438 -13.008  1.00 10.00      A   
ATOM   3576  CA  PHE A 380      13.432   7.711 -11.712  1.00 10.00      A   
ATOM   3577  CB  PHE A 380      13.667   6.760 -10.537  1.00 10.00      A   
ATOM   3578  CG  PHE A 380      12.914   7.121  -9.290  1.00 10.00      A   
ATOM   3579  CD1 PHE A 380      11.563   6.833  -9.169  1.00 10.00      A   
ATOM   3580  CD2 PHE A 380      13.561   7.743  -8.234  1.00 10.00      A   
ATOM   3581  CE1 PHE A 380      10.870   7.155  -8.021  1.00 10.00      A   
ATOM   3582  CE2 PHE A 380      12.873   8.070  -7.082  1.00 10.00      A   
ATOM   3583  CZ  PHE A 380      11.526   7.775  -6.974  1.00 10.00      A   
ATOM   3584  C   PHE A 380      14.669   7.758 -12.598  1.00 10.00      A   
ATOM   3585  O   PHE A 380      15.250   6.721 -12.928  1.00 10.00      A   
ATOM   3586  N   CYS A 381      15.059   8.953 -13.005  1.00 10.00      A   
ATOM   3587  HN  CYS A 381      14.559   9.749 -12.719  1.00 10.00      A   
ATOM   3588  CA  CYS A 381      16.214   9.108 -13.874  1.00 10.00      A   
ATOM   3589  CB  CYS A 381      15.757   9.405 -15.305  1.00 10.00      A   
ATOM   3590  SG  CYS A 381      14.543  10.741 -15.445  1.00 10.00      A   
ATOM   3591  HG  CYS A 381      15.034  11.652 -16.280  1.00 10.00      A   
ATOM   3592  C   CYS A 381      17.145  10.207 -13.372  1.00 10.00      A   
ATOM   3593  O   CYS A 381      16.879  10.841 -12.350  1.00 10.00      A   
ATOM   3594  N   ARG A 382      18.244  10.419 -14.083  1.00 10.00      A   
ATOM   3595  HN  ARG A 382      18.425   9.853 -14.868  1.00 10.00      A   
ATOM   3596  CA  ARG A 382      19.206  11.449 -13.710  1.00 10.00      A   
ATOM   3597  CB  ARG A 382      20.633  10.918 -13.833  1.00 10.00      A   
ATOM   3598  CG  ARG A 382      21.104  10.091 -12.653  1.00 10.00      A   
ATOM   3599  CD  ARG A 382      20.981   8.605 -12.932  1.00 10.00      A   
ATOM   3600  NE  ARG A 382      21.981   7.845 -12.191  1.00 10.00      A   
ATOM   3601  HE  ARG A 382      22.720   8.356 -11.784  1.00 10.00      A   
ATOM   3602  CZ  ARG A 382      21.953   6.523 -12.034  1.00 10.00      A   
ATOM   3603  NH1 ARG A 382      20.967   5.794 -12.567  1.00 10.00      A   
ATOM   3604 HH11 ARG A 382      20.206   6.255 -13.118  1.00 10.00      A   
ATOM   3605 HH12 ARG A 382      20.941   4.759 -12.434  1.00 10.00      A   
ATOM   3606  NH2 ARG A 382      22.919   5.935 -11.342  1.00 10.00      A   
ATOM   3607 HH21 ARG A 382      22.919   4.898 -11.208  1.00 10.00      A   
ATOM   3608 HH22 ARG A 382      23.685   6.510 -10.919  1.00 10.00      A   
ATOM   3609  C   ARG A 382      19.066  12.690 -14.580  1.00 10.00      A   
ATOM   3610  O   ARG A 382      19.630  13.741 -14.274  1.00 10.00      A   
ATOM   3611  N   GLN A 383      18.306  12.571 -15.658  1.00 10.00      A   
ATOM   3612  HN  GLN A 383      17.847  11.727 -15.832  1.00 10.00      A   
ATOM   3613  CA  GLN A 383      18.121  13.679 -16.579  1.00 10.00      A   
ATOM   3614  CB  GLN A 383      19.159  13.611 -17.704  1.00 10.00      A   
ATOM   3615  CG  GLN A 383      19.350  12.231 -18.311  1.00 10.00      A   
ATOM   3616  CD  GLN A 383      20.703  12.071 -18.969  1.00 10.00      A   
ATOM   3617  OE1 GLN A 383      21.673  11.661 -18.330  1.00 10.00      A   
ATOM   3618  NE2 GLN A 383      20.779  12.404 -20.247  1.00 10.00      A   
ATOM   3619 HE21 GLN A 383      19.965  12.722 -20.694  1.00 10.00      A   
ATOM   3620 HE22 GLN A 383      21.647  12.321 -20.696  1.00 10.00      A   
ATOM   3621  C   GLN A 383      16.712  13.688 -17.145  1.00 10.00      A   
ATOM   3622  O   GLN A 383      16.055  12.650 -17.194  1.00 10.00      A   
ATOM   3623  N   MET A 384      16.262  14.865 -17.564  1.00 10.00      A   
ATOM   3624  HN  MET A 384      16.850  15.649 -17.496  1.00 10.00      A   
ATOM   3625  CA  MET A 384      14.928  15.039 -18.127  1.00 10.00      A   
ATOM   3626  CB  MET A 384      13.891  15.137 -17.004  1.00 10.00      A   
ATOM   3627  CG  MET A 384      12.455  15.296 -17.480  1.00 10.00      A   
ATOM   3628  SD  MET A 384      11.926  13.957 -18.571  1.00 10.00      A   
ATOM   3629  CE  MET A 384      12.095  12.539 -17.486  1.00 10.00      A   
ATOM   3630  C   MET A 384      14.888  16.299 -18.988  1.00 10.00      A   
ATOM   3631  O   MET A 384      15.549  17.289 -18.671  1.00 10.00      A   
ATOM   3632  N   THR A 385      14.134  16.253 -20.081  1.00 10.00      A   
ATOM   3633  HN  THR A 385      13.637  15.433 -20.289  1.00 10.00      A   
ATOM   3634  CA  THR A 385      14.019  17.396 -20.977  1.00 10.00      A   
ATOM   3635  CB  THR A 385      14.496  17.058 -22.400  1.00 10.00      A   
ATOM   3636  OG1 THR A 385      14.031  15.753 -22.764  1.00 10.00      A   
ATOM   3637  HG1 THR A 385      14.703  15.090 -22.525  1.00 10.00      A   
ATOM   3638  CG2 THR A 385      16.013  17.108 -22.487  1.00 10.00      A   
ATOM   3639  C   THR A 385      12.586  17.914 -21.035  1.00 10.00      A   
ATOM   3640  O   THR A 385      11.628  17.151 -20.878  1.00 10.00      A   
ATOM   3641  N   ASN A 386      12.453  19.208 -21.274  1.00 10.00      A   
ATOM   3642  HN  ASN A 386      13.271  19.753 -21.407  1.00 10.00      A   
ATOM   3643  CA  ASN A 386      11.150  19.857 -21.347  1.00 10.00      A   
ATOM   3644  CB  ASN A 386      11.313  21.376 -21.446  1.00 10.00      A   
ATOM   3645  CG  ASN A 386      11.429  22.048 -20.092  1.00 10.00      A   
ATOM   3646  OD1 ASN A 386      10.694  21.731 -19.157  1.00 10.00      A   
ATOM   3647  ND2 ASN A 386      12.360  22.985 -19.977  1.00 10.00      A   
ATOM   3648 HD21 ASN A 386      12.912  23.186 -20.759  1.00 10.00      A   
ATOM   3649 HD22 ASN A 386      12.456  23.435 -19.106  1.00 10.00      A   
ATOM   3650  C   ASN A 386      10.330  19.343 -22.522  1.00 10.00      A   
ATOM   3651  O   ASN A 386       9.125  19.124 -22.395  1.00 10.00      A   
ATOM   3652  N   ALA A 387      10.989  19.149 -23.660  1.00 10.00      A   
ATOM   3653  HN  ALA A 387      11.952  19.350 -23.693  1.00 10.00      A   
ATOM   3654  CA  ALA A 387      10.324  18.659 -24.866  1.00 10.00      A   
ATOM   3655  CB  ALA A 387      11.300  18.606 -26.030  1.00 10.00      A   
ATOM   3656  C   ALA A 387       9.698  17.288 -24.627  1.00 10.00      A   
ATOM   3657  O   ALA A 387       8.613  16.988 -25.133  1.00 10.00      A   
ATOM   3658  N   ALA A 388      10.382  16.463 -23.846  1.00 10.00      A   
ATOM   3659  HN  ALA A 388      11.245  16.756 -23.476  1.00 10.00      A   
ATOM   3660  CA  ALA A 388       9.887  15.132 -23.527  1.00 10.00      A   
ATOM   3661  CB  ALA A 388      10.936  14.355 -22.754  1.00 10.00      A   
ATOM   3662  C   ALA A 388       8.604  15.226 -22.715  1.00 10.00      A   
ATOM   3663  O   ALA A 388       7.608  14.575 -23.033  1.00 10.00      A   
ATOM   3664  N   LEU A 389       8.638  16.055 -21.673  1.00 10.00      A   
ATOM   3665  HN  LEU A 389       9.466  16.544 -21.484  1.00 10.00      A   
ATOM   3666  CA  LEU A 389       7.486  16.262 -20.802  1.00 10.00      A   
ATOM   3667  CB  LEU A 389       7.799  17.324 -19.745  1.00 10.00      A   
ATOM   3668  CG  LEU A 389       8.767  16.914 -18.631  1.00 10.00      A   
ATOM   3669  CD1 LEU A 389       9.587  18.109 -18.166  1.00 10.00      A   
ATOM   3670  CD2 LEU A 389       8.008  16.304 -17.462  1.00 10.00      A   
ATOM   3671  C   LEU A 389       6.264  16.683 -21.612  1.00 10.00      A   
ATOM   3672  O   LEU A 389       5.174  16.141 -21.435  1.00 10.00      A   
ATOM   3673  N   ILE A 390       6.456  17.642 -22.512  1.00 10.00      A   
ATOM   3674  HN  ILE A 390       7.355  18.030 -22.617  1.00 10.00      A   
ATOM   3675  CA  ILE A 390       5.366  18.133 -23.347  1.00 10.00      A   
ATOM   3676  CB  ILE A 390       5.809  19.334 -24.213  1.00 10.00      A   
ATOM   3677  CG1 ILE A 390       6.301  20.481 -23.323  1.00 10.00      A   
ATOM   3678  CG2 ILE A 390       4.674  19.803 -25.118  1.00 10.00      A   
ATOM   3679  CD1 ILE A 390       6.966  21.609 -24.085  1.00 10.00      A   
ATOM   3680  C   ILE A 390       4.832  17.020 -24.247  1.00 10.00      A   
ATOM   3681  O   ILE A 390       3.619  16.857 -24.398  1.00 10.00      A   
ATOM   3682  N   THR A 391       5.747  16.252 -24.829  1.00 10.00      A   
ATOM   3683  HN  THR A 391       6.700  16.431 -24.662  1.00 10.00      A   
ATOM   3684  CA  THR A 391       5.378  15.155 -25.714  1.00 10.00      A   
ATOM   3685  CB  THR A 391       6.620  14.520 -26.369  1.00 10.00      A   
ATOM   3686  OG1 THR A 391       7.327  15.527 -27.112  1.00 10.00      A   
ATOM   3687  HG1 THR A 391       7.897  16.031 -26.510  1.00 10.00      A   
ATOM   3688  CG2 THR A 391       6.220  13.383 -27.305  1.00 10.00      A   
ATOM   3689  C   THR A 391       4.572  14.086 -24.979  1.00 10.00      A   
ATOM   3690  O   THR A 391       3.492  13.699 -25.426  1.00 10.00      A   
ATOM   3691  N   ILE A 392       5.084  13.637 -23.841  1.00 10.00      A   
ATOM   3692  HN  ILE A 392       5.940  14.009 -23.520  1.00 10.00      A   
ATOM   3693  CA  ILE A 392       4.417  12.611 -23.048  1.00 10.00      A   
ATOM   3694  CB  ILE A 392       5.272  12.212 -21.827  1.00 10.00      A   
ATOM   3695  CG1 ILE A 392       6.603  11.615 -22.294  1.00 10.00      A   
ATOM   3696  CG2 ILE A 392       4.530  11.232 -20.926  1.00 10.00      A   
ATOM   3697  CD1 ILE A 392       7.658  11.538 -21.214  1.00 10.00      A   
ATOM   3698  C   ILE A 392       3.029  13.069 -22.592  1.00 10.00      A   
ATOM   3699  O   ILE A 392       2.070  12.298 -22.621  1.00 10.00      A   
ATOM   3700  N   ALA A 393       2.927  14.329 -22.187  1.00 10.00      A   
ATOM   3701  HN  ALA A 393       3.727  14.898 -22.183  1.00 10.00      A   
ATOM   3702  CA  ALA A 393       1.657  14.886 -21.734  1.00 10.00      A   
ATOM   3703  CB  ALA A 393       1.864  16.275 -21.159  1.00 10.00      A   
ATOM   3704  C   ALA A 393       0.633  14.934 -22.862  1.00 10.00      A   
ATOM   3705  O   ALA A 393      -0.540  14.634 -22.658  1.00 10.00      A   
ATOM   3706  N   ARG A 394       1.082  15.311 -24.049  1.00 10.00      A   
ATOM   3707  HN  ARG A 394       2.033  15.534 -24.152  1.00 10.00      A   
ATOM   3708  CA  ARG A 394       0.198  15.406 -25.203  1.00 10.00      A   
ATOM   3709  CB  ARG A 394       0.836  16.262 -26.297  1.00 10.00      A   
ATOM   3710  CG  ARG A 394       0.850  17.749 -25.982  1.00 10.00      A   
ATOM   3711  CD  ARG A 394       1.681  18.529 -26.990  1.00 10.00      A   
ATOM   3712  NE  ARG A 394       1.187  18.380 -28.360  1.00 10.00      A   
ATOM   3713  HE  ARG A 394       1.306  17.503 -28.789  1.00 10.00      A   
ATOM   3714  CZ  ARG A 394       0.595  19.354 -29.054  1.00 10.00      A   
ATOM   3715  NH1 ARG A 394       0.407  20.551 -28.510  1.00 10.00      A   
ATOM   3716 HH11 ARG A 394       0.722  20.747 -27.535  1.00 10.00      A   
ATOM   3717 HH12 ARG A 394      -0.060  21.305 -29.061  1.00 10.00      A   
ATOM   3718  NH2 ARG A 394       0.204  19.131 -30.299  1.00 10.00      A   
ATOM   3719 HH21 ARG A 394       0.360  18.198 -30.739  1.00 10.00      A   
ATOM   3720 HH22 ARG A 394      -0.257  19.891 -30.849  1.00 10.00      A   
ATOM   3721  C   ARG A 394      -0.171  14.031 -25.748  1.00 10.00      A   
ATOM   3722  O   ARG A 394      -1.286  13.825 -26.234  1.00 10.00      A   
ATOM   3723  N   ASN A 395       0.763  13.094 -25.667  1.00 10.00      A   
ATOM   3724  HN  ASN A 395       1.640  13.320 -25.274  1.00 10.00      A   
ATOM   3725  CA  ASN A 395       0.530  11.737 -26.159  1.00 10.00      A   
ATOM   3726  CB  ASN A 395       1.850  11.000 -26.383  1.00 10.00      A   
ATOM   3727  CG  ASN A 395       2.325  11.079 -27.817  1.00 10.00      A   
ATOM   3728  OD1 ASN A 395       3.049  11.997 -28.189  1.00 10.00      A   
ATOM   3729  ND2 ASN A 395       1.922  10.114 -28.636  1.00 10.00      A   
ATOM   3730 HD21 ASN A 395       1.343   9.409 -28.275  1.00 10.00      A   
ATOM   3731 HD22 ASN A 395       2.217  10.151 -29.571  1.00 10.00      A   
ATOM   3732  C   ASN A 395      -0.350  10.939 -25.205  1.00 10.00      A   
ATOM   3733  O   ASN A 395      -1.116  10.075 -25.628  1.00 10.00      A   
ATOM   3734  N   ARG A 396      -0.239  11.234 -23.919  1.00 10.00      A   
ATOM   3735  HN  ARG A 396       0.378  11.946 -23.641  1.00 10.00      A   
ATOM   3736  CA  ARG A 396      -1.013  10.541 -22.903  1.00 10.00      A   
ATOM   3737  CB  ARG A 396      -0.085   9.702 -22.015  1.00 10.00      A   
ATOM   3738  CG  ARG A 396       0.536   8.499 -22.712  1.00 10.00      A   
ATOM   3739  CD  ARG A 396      -0.311   7.244 -22.541  1.00 10.00      A   
ATOM   3740  NE  ARG A 396      -1.684   7.429 -23.004  1.00 10.00      A   
ATOM   3741  HE  ARG A 396      -2.366   7.654 -22.325  1.00 10.00      A   
ATOM   3742  CZ  ARG A 396      -2.065   7.315 -24.275  1.00 10.00      A   
ATOM   3743  NH1 ARG A 396      -1.174   7.021 -25.219  1.00 10.00      A   
ATOM   3744 HH11 ARG A 396      -1.473   6.942 -26.214  1.00 10.00      A   
ATOM   3745 HH12 ARG A 396      -0.170   6.869 -24.970  1.00 10.00      A   
ATOM   3746  NH2 ARG A 396      -3.342   7.467 -24.595  1.00 10.00      A   
ATOM   3747 HH21 ARG A 396      -4.052   7.670 -23.855  1.00 10.00      A   
ATOM   3748 HH22 ARG A 396      -3.652   7.378 -25.591  1.00 10.00      A   
ATOM   3749  C   ARG A 396      -1.804  11.533 -22.054  1.00 10.00      A   
ATOM   3750  O   ARG A 396      -1.357  11.938 -20.982  1.00 10.00      A   
ATOM   3751  N   PRO A 397      -2.993  11.935 -22.524  1.00 10.00      A   
ATOM   3752  CA  PRO A 397      -3.844  12.887 -21.812  1.00 10.00      A   
ATOM   3753  CB  PRO A 397      -4.640  13.516 -22.954  1.00 10.00      A   
ATOM   3754  CG  PRO A 397      -4.807  12.411 -23.946  1.00 10.00      A   
ATOM   3755  CD  PRO A 397      -3.609  11.506 -23.797  1.00 10.00      A   
ATOM   3756  C   PRO A 397      -4.787  12.193 -20.832  1.00 10.00      A   
ATOM   3757  O   PRO A 397      -5.733  12.798 -20.328  1.00 10.00      A   
ATOM   3758  N   ASN A 398      -4.520  10.925 -20.562  1.00 10.00      A   
ATOM   3759  HN  ASN A 398      -3.742  10.501 -20.981  1.00 10.00      A   
ATOM   3760  CA  ASN A 398      -5.350  10.149 -19.651  1.00 10.00      A   
ATOM   3761  CB  ASN A 398      -5.944   8.923 -20.367  1.00 10.00      A   
ATOM   3762  CG  ASN A 398      -4.909   7.874 -20.736  1.00 10.00      A   
ATOM   3763  OD1 ASN A 398      -4.173   8.021 -21.716  1.00 10.00      A   
ATOM   3764  ND2 ASN A 398      -4.858   6.801 -19.971  1.00 10.00      A   
ATOM   3765 HD21 ASN A 398      -5.483   6.737 -19.214  1.00 10.00      A   
ATOM   3766 HD22 ASN A 398      -4.190   6.115 -20.182  1.00 10.00      A   
ATOM   3767  C   ASN A 398      -4.555   9.730 -18.420  1.00 10.00      A   
ATOM   3768  O   ASN A 398      -4.947   8.813 -17.694  1.00 10.00      A   
ATOM   3769  N   MET A 399      -3.439  10.418 -18.182  1.00 10.00      A   
ATOM   3770  HN  MET A 399      -3.189  11.150 -18.786  1.00 10.00      A   
ATOM   3771  CA  MET A 399      -2.580  10.119 -17.042  1.00 10.00      A   
ATOM   3772  CB  MET A 399      -1.240  10.851 -17.168  1.00 10.00      A   
ATOM   3773  CG  MET A 399      -0.109  10.219 -16.370  1.00 10.00      A   
ATOM   3774  SD  MET A 399       0.483   8.679 -17.104  1.00 10.00      A   
ATOM   3775  CE  MET A 399       1.513   9.308 -18.427  1.00 10.00      A   
ATOM   3776  C   MET A 399      -3.265  10.501 -15.735  1.00 10.00      A   
ATOM   3777  O   MET A 399      -3.643  11.653 -15.536  1.00 10.00      A   
ATOM   3778  N   THR A 400      -3.420   9.528 -14.848  1.00 10.00      A   
ATOM   3779  HN  THR A 400      -3.100   8.626 -15.062  1.00 10.00      A   
ATOM   3780  CA  THR A 400      -4.061   9.757 -13.569  1.00 10.00      A   
ATOM   3781  CB  THR A 400      -5.037   8.610 -13.234  1.00 10.00      A   
ATOM   3782  OG1 THR A 400      -4.393   7.346 -13.469  1.00 10.00      A   
ATOM   3783  HG1 THR A 400      -5.062   6.663 -13.610  1.00 10.00      A   
ATOM   3784  CG2 THR A 400      -6.279   8.700 -14.107  1.00 10.00      A   
ATOM   3785  C   THR A 400      -3.031   9.897 -12.449  1.00 10.00      A   
ATOM   3786  O   THR A 400      -3.181  10.729 -11.552  1.00 10.00      A   
ATOM   3787  N   ARG A 401      -1.978   9.087 -12.505  1.00 10.00      A   
ATOM   3788  HN  ARG A 401      -1.902   8.448 -13.251  1.00 10.00      A   
ATOM   3789  CA  ARG A 401      -0.937   9.121 -11.484  1.00 10.00      A   
ATOM   3790  CB  ARG A 401      -1.089   7.928 -10.533  1.00 10.00      A   
ATOM   3791  CG  ARG A 401      -2.418   7.880  -9.789  1.00 10.00      A   
ATOM   3792  CD  ARG A 401      -2.689   6.494  -9.220  1.00 10.00      A   
ATOM   3793  NE  ARG A 401      -2.694   5.469 -10.264  1.00 10.00      A   
ATOM   3794  HE  ARG A 401      -2.105   5.613 -11.042  1.00 10.00      A   
ATOM   3795  CZ  ARG A 401      -3.431   4.358 -10.226  1.00 10.00      A   
ATOM   3796  NH1 ARG A 401      -4.230   4.110  -9.195  1.00 10.00      A   
ATOM   3797 HH11 ARG A 401      -4.804   3.238  -9.170  1.00 10.00      A   
ATOM   3798 HH12 ARG A 401      -4.293   4.785  -8.390  1.00 10.00      A   
ATOM   3799  NH2 ARG A 401      -3.364   3.502 -11.234  1.00 10.00      A   
ATOM   3800 HH21 ARG A 401      -2.733   3.699 -12.044  1.00 10.00      A   
ATOM   3801 HH22 ARG A 401      -3.941   2.633 -11.227  1.00 10.00      A   
ATOM   3802  C   ARG A 401       0.449   9.109 -12.116  1.00 10.00      A   
ATOM   3803  O   ARG A 401       0.897   8.083 -12.620  1.00 10.00      A   
ATOM   3804  N   PHE A 402       1.123  10.249 -12.091  1.00 10.00      A   
ATOM   3805  HN  PHE A 402       0.717  11.041 -11.668  1.00 10.00      A   
ATOM   3806  CA  PHE A 402       2.457  10.363 -12.666  1.00 10.00      A   
ATOM   3807  CB  PHE A 402       2.474  11.425 -13.771  1.00 10.00      A   
ATOM   3808  CG  PHE A 402       3.706  11.399 -14.632  1.00 10.00      A   
ATOM   3809  CD1 PHE A 402       3.905  10.377 -15.548  1.00 10.00      A   
ATOM   3810  CD2 PHE A 402       4.665  12.393 -14.527  1.00 10.00      A   
ATOM   3811  CE1 PHE A 402       5.036  10.347 -16.343  1.00 10.00      A   
ATOM   3812  CE2 PHE A 402       5.797  12.371 -15.320  1.00 10.00      A   
ATOM   3813  CZ  PHE A 402       5.982  11.346 -16.229  1.00 10.00      A   
ATOM   3814  C   PHE A 402       3.478  10.701 -11.585  1.00 10.00      A   
ATOM   3815  O   PHE A 402       3.492  11.811 -11.049  1.00 10.00      A   
ATOM   3816  N   ARG A 403       4.331   9.738 -11.270  1.00 10.00      A   
ATOM   3817  HN  ARG A 403       4.287   8.882 -11.755  1.00 10.00      A   
ATOM   3818  CA  ARG A 403       5.348   9.920 -10.245  1.00 10.00      A   
ATOM   3819  CB  ARG A 403       5.287   8.777  -9.219  1.00 10.00      A   
ATOM   3820  CG  ARG A 403       3.904   8.547  -8.617  1.00 10.00      A   
ATOM   3821  CD  ARG A 403       3.823   7.226  -7.859  1.00 10.00      A   
ATOM   3822  NE  ARG A 403       4.238   7.356  -6.462  1.00 10.00      A   
ATOM   3823  HE  ARG A 403       5.082   7.840  -6.283  1.00 10.00      A   
ATOM   3824  CZ  ARG A 403       3.559   6.849  -5.422  1.00 10.00      A   
ATOM   3825  NH1 ARG A 403       2.437   6.165  -5.614  1.00 10.00      A   
ATOM   3826 HH11 ARG A 403       2.069   6.014  -6.575  1.00 10.00      A   
ATOM   3827 HH12 ARG A 403       1.914   5.764  -4.790  1.00 10.00      A   
ATOM   3828  NH2 ARG A 403       4.011   7.030  -4.187  1.00 10.00      A   
ATOM   3829 HH21 ARG A 403       4.899   7.557  -4.025  1.00 10.00      A   
ATOM   3830 HH22 ARG A 403       3.467   6.652  -3.368  1.00 10.00      A   
ATOM   3831  C   ARG A 403       6.735  10.009 -10.877  1.00 10.00      A   
ATOM   3832  O   ARG A 403       7.349   8.995 -11.211  1.00 10.00      A   
ATOM   3833  N   LEU A 404       7.215  11.229 -11.056  1.00 10.00      A   
ATOM   3834  HN  LEU A 404       6.679  12.000 -10.773  1.00 10.00      A   
ATOM   3835  CA  LEU A 404       8.525  11.452 -11.653  1.00 10.00      A   
ATOM   3836  CB  LEU A 404       8.406  12.374 -12.874  1.00 10.00      A   
ATOM   3837  CG  LEU A 404       9.712  12.862 -13.512  1.00 10.00      A   
ATOM   3838  CD1 LEU A 404      10.539  11.697 -14.028  1.00 10.00      A   
ATOM   3839  CD2 LEU A 404       9.419  13.839 -14.637  1.00 10.00      A   
ATOM   3840  C   LEU A 404       9.485  12.042 -10.629  1.00 10.00      A   
ATOM   3841  O   LEU A 404       9.135  12.980  -9.911  1.00 10.00      A   
ATOM   3842  N   CYS A 405      10.683  11.477 -10.548  1.00 10.00      A   
ATOM   3843  HN  CYS A 405      10.894  10.700 -11.119  1.00 10.00      A   
ATOM   3844  CA  CYS A 405      11.686  11.962  -9.617  1.00 10.00      A   
ATOM   3845  CB  CYS A 405      11.582  11.229  -8.278  1.00 10.00      A   
ATOM   3846  SG  CYS A 405      12.631  11.917  -6.975  1.00 10.00      A   
ATOM   3847  HG  CYS A 405      13.808  12.214  -7.514  1.00 10.00      A   
ATOM   3848  C   CYS A 405      13.095  11.815 -10.187  1.00 10.00      A   
ATOM   3849  O   CYS A 405      13.540  10.714 -10.512  1.00 10.00      A   
ATOM   3850  N   ILE A 406      13.778  12.936 -10.326  1.00 10.00      A   
ATOM   3851  HN  ILE A 406      13.350  13.784 -10.089  1.00 10.00      A   
ATOM   3852  CA  ILE A 406      15.140  12.949 -10.828  1.00 10.00      A   
ATOM   3853  CB  ILE A 406      15.436  14.269 -11.578  1.00 10.00      A   
ATOM   3854  CG1 ILE A 406      14.386  14.505 -12.668  1.00 10.00      A   
ATOM   3855  CG2 ILE A 406      16.836  14.256 -12.180  1.00 10.00      A   
ATOM   3856  CD1 ILE A 406      14.397  15.904 -13.243  1.00 10.00      A   
ATOM   3857  C   ILE A 406      16.102  12.812  -9.651  1.00 10.00      A   
ATOM   3858  O   ILE A 406      15.879  13.403  -8.590  1.00 10.00      A   
ATOM   3859  N   ILE A 407      17.146  12.017  -9.830  1.00 10.00      A   
ATOM   3860  HN  ILE A 407      17.246  11.548 -10.688  1.00 10.00      A   
ATOM   3861  CA  ILE A 407      18.140  11.805  -8.781  1.00 10.00      A   
ATOM   3862  CB  ILE A 407      19.217  10.779  -9.212  1.00 10.00      A   
ATOM   3863  CG1 ILE A 407      18.563   9.474  -9.686  1.00 10.00      A   
ATOM   3864  CG2 ILE A 407      20.205  10.503  -8.085  1.00 10.00      A   
ATOM   3865  CD1 ILE A 407      17.656   8.817  -8.663  1.00 10.00      A   
ATOM   3866  C   ILE A 407      18.808  13.124  -8.382  1.00 10.00      A   
ATOM   3867  O   ILE A 407      18.920  13.440  -7.197  1.00 10.00      A   
ATOM   3868  N   GLU A 408      19.231  13.890  -9.376  1.00 10.00      A   
ATOM   3869  HN  GLU A 408      19.090  13.597 -10.298  1.00 10.00      A   
ATOM   3870  CA  GLU A 408      19.879  15.170  -9.131  1.00 10.00      A   
ATOM   3871  CB  GLU A 408      20.651  15.613 -10.378  1.00 10.00      A   
ATOM   3872  CG  GLU A 408      21.370  16.945 -10.242  1.00 10.00      A   
ATOM   3873  CD  GLU A 408      22.503  16.912  -9.239  1.00 10.00      A   
ATOM   3874  OE1 GLU A 408      23.265  15.929  -9.222  1.00 10.00      A   
ATOM   3875  OE2 GLU A 408      22.648  17.886  -8.467  1.00 10.00      A   
ATOM   3876  C   GLU A 408      18.836  16.219  -8.741  1.00 10.00      A   
ATOM   3877  O   GLU A 408      17.909  16.501  -9.506  1.00 10.00      A   
ATOM   3878  N   PRO A 409      18.958  16.787  -7.530  1.00 10.00      A   
ATOM   3879  CA  PRO A 409      18.027  17.804  -7.035  1.00 10.00      A   
ATOM   3880  CB  PRO A 409      18.445  18.016  -5.573  1.00 10.00      A   
ATOM   3881  CG  PRO A 409      19.365  16.888  -5.255  1.00 10.00      A   
ATOM   3882  CD  PRO A 409      20.009  16.490  -6.550  1.00 10.00      A   
ATOM   3883  C   PRO A 409      18.161  19.114  -7.807  1.00 10.00      A   
ATOM   3884  O   PRO A 409      19.269  19.591  -8.055  1.00 10.00      A   
ATOM   3885  N   LYS A 410      17.019  19.678  -8.191  1.00 10.00      A   
ATOM   3886  HN  LYS A 410      16.176  19.232  -7.965  1.00 10.00      A   
ATOM   3887  CA  LYS A 410      16.969  20.939  -8.934  1.00 10.00      A   
ATOM   3888  CB  LYS A 410      17.451  22.125  -8.089  1.00 10.00      A   
ATOM   3889  CG  LYS A 410      16.630  22.365  -6.838  1.00 10.00      A   
ATOM   3890  CD  LYS A 410      16.866  23.754  -6.270  1.00 10.00      A   
ATOM   3891  CE  LYS A 410      16.183  23.909  -4.924  1.00 10.00      A   
ATOM   3892  NZ  LYS A 410      16.299  25.291  -4.392  1.00 10.00      A   
ATOM   3893  HZ1 LYS A 410      15.757  25.946  -4.988  1.00 10.00      A   
ATOM   3894  HZ2 LYS A 410      17.296  25.592  -4.380  1.00 10.00      A   
ATOM   3895  HZ3 LYS A 410      15.924  25.334  -3.424  1.00 10.00      A   
ATOM   3896  C   LYS A 410      17.723  20.869 -10.261  1.00 10.00      A   
ATOM   3897  O   LYS A 410      18.384  21.828 -10.662  1.00 10.00      A   
ATOM   3898  N   ALA A 411      17.615  19.735 -10.939  1.00 10.00      A   
ATOM   3899  HN  ALA A 411      17.090  18.999 -10.562  1.00 10.00      A   
ATOM   3900  CA  ALA A 411      18.271  19.556 -12.229  1.00 10.00      A   
ATOM   3901  CB  ALA A 411      18.534  18.080 -12.489  1.00 10.00      A   
ATOM   3902  C   ALA A 411      17.408  20.143 -13.343  1.00 10.00      A   
ATOM   3903  O   ALA A 411      16.260  19.735 -13.526  1.00 10.00      A   
ATOM   3904  N   PRO A 412      17.935  21.125 -14.088  1.00 10.00      A   
ATOM   3905  CA  PRO A 412      17.199  21.758 -15.181  1.00 10.00      A   
ATOM   3906  CB  PRO A 412      17.907  23.104 -15.307  1.00 10.00      A   
ATOM   3907  CG  PRO A 412      19.323  22.816 -14.935  1.00 10.00      A   
ATOM   3908  CD  PRO A 412      19.283  21.705 -13.918  1.00 10.00      A   
ATOM   3909  C   PRO A 412      17.327  20.978 -16.490  1.00 10.00      A   
ATOM   3910  O   PRO A 412      18.007  19.947 -16.550  1.00 10.00      A   
ATOM   3911  N   ASP A 413      16.656  21.466 -17.527  1.00 10.00      A   
ATOM   3912  HN  ASP A 413      16.116  22.280 -17.409  1.00 10.00      A   
ATOM   3913  CA  ASP A 413      16.710  20.832 -18.843  1.00 10.00      A   
ATOM   3914  CB  ASP A 413      15.817  21.599 -19.830  1.00 10.00      A   
ATOM   3915  CG  ASP A 413      15.800  21.006 -21.226  1.00 10.00      A   
ATOM   3916  OD1 ASP A 413      16.789  21.187 -21.960  1.00 10.00      A   
ATOM   3917  OD2 ASP A 413      14.792  20.383 -21.600  1.00 10.00      A   
ATOM   3918  C   ASP A 413      18.161  20.822 -19.317  1.00 10.00      A   
ATOM   3919  O   ASP A 413      18.788  21.870 -19.424  1.00 10.00      A   
ATOM   3920  N   TYR A 414      18.697  19.642 -19.586  1.00 10.00      A   
ATOM   3921  HN  TYR A 414      18.145  18.834 -19.511  1.00 10.00      A   
ATOM   3922  CA  TYR A 414      20.096  19.522 -19.990  1.00 10.00      A   
ATOM   3923  CB  TYR A 414      20.682  18.157 -19.617  1.00 10.00      A   
ATOM   3924  CG  TYR A 414      20.029  16.972 -20.295  1.00 10.00      A   
ATOM   3925  CD1 TYR A 414      20.625  16.363 -21.390  1.00 10.00      A   
ATOM   3926  CD2 TYR A 414      18.831  16.449 -19.828  1.00 10.00      A   
ATOM   3927  CE1 TYR A 414      20.049  15.267 -21.997  1.00 10.00      A   
ATOM   3928  CE2 TYR A 414      18.244  15.355 -20.433  1.00 10.00      A   
ATOM   3929  CZ  TYR A 414      18.860  14.768 -21.516  1.00 10.00      A   
ATOM   3930  OH  TYR A 414      18.297  13.665 -22.110  1.00 10.00      A   
ATOM   3931  HH  TYR A 414      17.328  13.776 -22.160  1.00 10.00      A   
ATOM   3932  C   TYR A 414      20.370  19.864 -21.452  1.00 10.00      A   
ATOM   3933  O   TYR A 414      21.497  19.718 -21.921  1.00 10.00      A   
ATOM   3934  N   LEU A 415      19.361  20.318 -22.173  1.00 10.00      A   
ATOM   3935  HN  LEU A 415      18.469  20.413 -21.761  1.00 10.00      A   
ATOM   3936  CA  LEU A 415      19.549  20.679 -23.573  1.00 10.00      A   
ATOM   3937  CB  LEU A 415      18.534  19.966 -24.473  1.00 10.00      A   
ATOM   3938  CG  LEU A 415      18.737  18.459 -24.652  1.00 10.00      A   
ATOM   3939  CD1 LEU A 415      17.733  17.897 -25.641  1.00 10.00      A   
ATOM   3940  CD2 LEU A 415      20.152  18.153 -25.108  1.00 10.00      A   
ATOM   3941  C   LEU A 415      19.468  22.190 -23.760  1.00 10.00      A   
ATOM   3942  O   LEU A 415      20.253  22.784 -24.498  1.00 10.00      A   
ATOM   3943  N   THR A 416      18.523  22.806 -23.075  1.00 10.00      A   
ATOM   3944  HN  THR A 416      17.924  22.273 -22.500  1.00 10.00      A   
ATOM   3945  CA  THR A 416      18.326  24.242 -23.169  1.00 10.00      A   
ATOM   3946  CB  THR A 416      16.839  24.576 -23.379  1.00 10.00      A   
ATOM   3947  OG1 THR A 416      16.040  23.810 -22.462  1.00 10.00      A   
ATOM   3948  HG1 THR A 416      16.159  22.866 -22.634  1.00 10.00      A   
ATOM   3949  CG2 THR A 416      16.423  24.244 -24.805  1.00 10.00      A   
ATOM   3950  C   THR A 416      18.844  24.971 -21.930  1.00 10.00      A   
ATOM   3951  O   THR A 416      19.070  26.183 -21.964  1.00 10.00      A   
ATOM   3952  N   LEU A 417      19.056  24.214 -20.853  1.00 10.00      A   
ATOM   3953  HN  LEU A 417      18.892  23.250 -20.915  1.00 10.00      A   
ATOM   3954  CA  LEU A 417      19.533  24.764 -19.582  1.00 10.00      A   
ATOM   3955  CB  LEU A 417      20.895  25.452 -19.726  1.00 10.00      A   
ATOM   3956  CG  LEU A 417      22.088  24.533 -20.008  1.00 10.00      A   
ATOM   3957  CD1 LEU A 417      23.378  25.338 -20.077  1.00 10.00      A   
ATOM   3958  CD2 LEU A 417      22.189  23.445 -18.948  1.00 10.00      A   
ATOM   3959  C   LEU A 417      18.493  25.702 -18.976  1.00 10.00      A   
ATOM   3960  O   LEU A 417      18.822  26.768 -18.445  1.00 10.00      A   
ATOM   3961  N   GLU A 418      17.238  25.287 -19.064  1.00 10.00      A   
ATOM   3962  HN  GLU A 418      17.052  24.425 -19.490  1.00 10.00      A   
ATOM   3963  CA  GLU A 418      16.128  26.063 -18.544  1.00 10.00      A   
ATOM   3964  CB  GLU A 418      15.232  26.524 -19.699  1.00 10.00      A   
ATOM   3965  CG  GLU A 418      15.912  27.488 -20.660  1.00 10.00      A   
ATOM   3966  CD  GLU A 418      14.994  27.957 -21.768  1.00 10.00      A   
ATOM   3967  OE1 GLU A 418      15.286  27.683 -22.952  1.00 10.00      A   
ATOM   3968  OE2 GLU A 418      13.972  28.604 -21.462  1.00 10.00      A   
ATOM   3969  C   GLU A 418      15.327  25.231 -17.545  1.00 10.00      A   
ATOM   3970  O   GLU A 418      15.477  24.006 -17.495  1.00 10.00      A   
ATOM   3971  N   PRO A 419      14.487  25.881 -16.720  1.00 10.00      A   
ATOM   3972  CA  PRO A 419      13.658  25.189 -15.727  1.00 10.00      A   
ATOM   3973  CB  PRO A 419      12.901  26.325 -15.031  1.00 10.00      A   
ATOM   3974  CG  PRO A 419      13.702  27.545 -15.315  1.00 10.00      A   
ATOM   3975  CD  PRO A 419      14.287  27.337 -16.677  1.00 10.00      A   
ATOM   3976  C   PRO A 419      12.667  24.235 -16.387  1.00 10.00      A   
ATOM   3977  O   PRO A 419      12.370  24.354 -17.575  1.00 10.00      A   
ATOM   3978  N   LEU A 420      12.144  23.304 -15.606  1.00 10.00      A   
ATOM   3979  HN  LEU A 420      12.400  23.279 -14.654  1.00 10.00      A   
ATOM   3980  CA  LEU A 420      11.195  22.316 -16.112  1.00 10.00      A   
ATOM   3981  CB  LEU A 420      11.473  20.952 -15.475  1.00 10.00      A   
ATOM   3982  CG  LEU A 420      12.889  20.404 -15.670  1.00 10.00      A   
ATOM   3983  CD1 LEU A 420      13.131  19.208 -14.770  1.00 10.00      A   
ATOM   3984  CD2 LEU A 420      13.126  20.036 -17.126  1.00 10.00      A   
ATOM   3985  C   LEU A 420       9.758  22.745 -15.845  1.00 10.00      A   
ATOM   3986  O   LEU A 420       8.818  21.957 -16.000  1.00 10.00      A   
ATOM   3987  N   ASP A 421       9.606  24.000 -15.434  1.00 10.00      A   
ATOM   3988  HN  ASP A 421      10.407  24.553 -15.300  1.00 10.00      A   
ATOM   3989  CA  ASP A 421       8.302  24.582 -15.132  1.00 10.00      A   
ATOM   3990  CB  ASP A 421       8.447  26.076 -14.820  1.00 10.00      A   
ATOM   3991  CG  ASP A 421       9.161  26.354 -13.511  1.00 10.00      A   
ATOM   3992  OD1 ASP A 421       8.579  27.037 -12.640  1.00 10.00      A   
ATOM   3993  OD2 ASP A 421      10.308  25.908 -13.346  1.00 10.00      A   
ATOM   3994  C   ASP A 421       7.328  24.401 -16.292  1.00 10.00      A   
ATOM   3995  O   ASP A 421       6.185  23.978 -16.106  1.00 10.00      A   
ATOM   3996  N   ILE A 422       7.796  24.711 -17.492  1.00 10.00      A   
ATOM   3997  HN  ILE A 422       8.720  25.022 -17.576  1.00 10.00      A   
ATOM   3998  CA  ILE A 422       6.970  24.597 -18.687  1.00 10.00      A   
ATOM   3999  CB  ILE A 422       7.625  25.275 -19.910  1.00 10.00      A   
ATOM   4000  CG1 ILE A 422       9.065  24.781 -20.100  1.00 10.00      A   
ATOM   4001  CG2 ILE A 422       7.593  26.787 -19.755  1.00 10.00      A   
ATOM   4002  CD1 ILE A 422       9.725  25.271 -21.372  1.00 10.00      A   
ATOM   4003  C   ILE A 422       6.643  23.143 -19.009  1.00 10.00      A   
ATOM   4004  O   ILE A 422       5.574  22.841 -19.539  1.00 10.00      A   
ATOM   4005  N   GLY A 423       7.564  22.243 -18.680  1.00 10.00      A   
ATOM   4006  HN  GLY A 423       8.396  22.539 -18.255  1.00 10.00      A   
ATOM   4007  CA  GLY A 423       7.351  20.836 -18.941  1.00 10.00      A   
ATOM   4008  C   GLY A 423       6.248  20.258 -18.078  1.00 10.00      A   
ATOM   4009  O   GLY A 423       5.330  19.611 -18.581  1.00 10.00      A   
ATOM   4010  N   PHE A 424       6.327  20.506 -16.776  1.00 10.00      A   
ATOM   4011  HN  PHE A 424       7.082  21.036 -16.434  1.00 10.00      A   
ATOM   4012  CA  PHE A 424       5.322  20.012 -15.847  1.00 10.00      A   
ATOM   4013  CB  PHE A 424       5.788  20.147 -14.397  1.00 10.00      A   
ATOM   4014  CG  PHE A 424       6.550  18.955 -13.895  1.00 10.00      A   
ATOM   4015  CD1 PHE A 424       7.868  19.079 -13.491  1.00 10.00      A   
ATOM   4016  CD2 PHE A 424       5.947  17.711 -13.824  1.00 10.00      A   
ATOM   4017  CE1 PHE A 424       8.572  17.987 -13.024  1.00 10.00      A   
ATOM   4018  CE2 PHE A 424       6.645  16.615 -13.358  1.00 10.00      A   
ATOM   4019  CZ  PHE A 424       7.961  16.752 -12.955  1.00 10.00      A   
ATOM   4020  C   PHE A 424       3.995  20.722 -16.056  1.00 10.00      A   
ATOM   4021  O   PHE A 424       2.930  20.157 -15.799  1.00 10.00      A   
ATOM   4022  N   GLY A 425       4.068  21.964 -16.520  1.00 10.00      A   
ATOM   4023  HN  GLY A 425       4.950  22.374 -16.658  1.00 10.00      A   
ATOM   4024  CA  GLY A 425       2.868  22.729 -16.789  1.00 10.00      A   
ATOM   4025  C   GLY A 425       2.054  22.095 -17.893  1.00 10.00      A   
ATOM   4026  O   GLY A 425       0.826  22.088 -17.852  1.00 10.00      A   
ATOM   4027  N   ALA A 426       2.752  21.544 -18.879  1.00 10.00      A   
ATOM   4028  HN  ALA A 426       3.731  21.585 -18.847  1.00 10.00      A   
ATOM   4029  CA  ALA A 426       2.115  20.885 -20.004  1.00 10.00      A   
ATOM   4030  CB  ALA A 426       3.154  20.582 -21.075  1.00 10.00      A   
ATOM   4031  C   ALA A 426       1.431  19.598 -19.549  1.00 10.00      A   
ATOM   4032  O   ALA A 426       0.421  19.178 -20.126  1.00 10.00      A   
ATOM   4033  N   ILE A 427       1.986  18.986 -18.503  1.00 10.00      A   
ATOM   4034  HN  ILE A 427       2.781  19.384 -18.089  1.00 10.00      A   
ATOM   4035  CA  ILE A 427       1.451  17.748 -17.955  1.00 10.00      A   
ATOM   4036  CB  ILE A 427       2.347  17.195 -16.821  1.00 10.00      A   
ATOM   4037  CG1 ILE A 427       3.792  17.002 -17.303  1.00 10.00      A   
ATOM   4038  CG2 ILE A 427       1.785  15.896 -16.260  1.00 10.00      A   
ATOM   4039  CD1 ILE A 427       3.989  15.840 -18.257  1.00 10.00      A   
ATOM   4040  C   ILE A 427       0.039  17.958 -17.423  1.00 10.00      A   
ATOM   4041  O   ILE A 427      -0.903  17.313 -17.873  1.00 10.00      A   
ATOM   4042  N   VAL A 428      -0.103  18.894 -16.491  1.00 10.00      A   
ATOM   4043  HN  VAL A 428       0.686  19.408 -16.211  1.00 10.00      A   
ATOM   4044  CA  VAL A 428      -1.401  19.185 -15.885  1.00 10.00      A   
ATOM   4045  CB  VAL A 428      -1.268  20.052 -14.613  1.00 10.00      A   
ATOM   4046  CG1 VAL A 428      -0.506  19.307 -13.531  1.00 10.00      A   
ATOM   4047  CG2 VAL A 428      -0.594  21.381 -14.924  1.00 10.00      A   
ATOM   4048  C   VAL A 428      -2.354  19.859 -16.875  1.00 10.00      A   
ATOM   4049  O   VAL A 428      -3.569  19.839 -16.692  1.00 10.00      A   
ATOM   4050  N   GLU A 429      -1.795  20.452 -17.924  1.00 10.00      A   
ATOM   4051  HN  GLU A 429      -0.819  20.446 -18.013  1.00 10.00      A   
ATOM   4052  CA  GLU A 429      -2.592  21.124 -18.937  1.00 10.00      A   
ATOM   4053  CB  GLU A 429      -1.696  21.943 -19.867  1.00 10.00      A   
ATOM   4054  CG  GLU A 429      -2.454  22.722 -20.926  1.00 10.00      A   
ATOM   4055  CD  GLU A 429      -1.545  23.562 -21.796  1.00 10.00      A   
ATOM   4056  OE1 GLU A 429      -0.688  22.990 -22.494  1.00 10.00      A   
ATOM   4057  OE2 GLU A 429      -1.690  24.806 -21.793  1.00 10.00      A   
ATOM   4058  C   GLU A 429      -3.416  20.124 -19.746  1.00 10.00      A   
ATOM   4059  O   GLU A 429      -4.578  20.383 -20.077  1.00 10.00      A   
ATOM   4060  N   HIS A 430      -2.814  18.985 -20.068  1.00 10.00      A   
ATOM   4061  HN  HIS A 430      -1.889  18.829 -19.777  1.00 10.00      A   
ATOM   4062  CA  HIS A 430      -3.497  17.962 -20.845  1.00 10.00      A   
ATOM   4063  CB  HIS A 430      -2.582  17.370 -21.919  1.00 10.00      A   
ATOM   4064  CG  HIS A 430      -2.563  18.169 -23.184  1.00 10.00      A   
ATOM   4065  ND1 HIS A 430      -3.029  17.648 -24.369  1.00 10.00      A   
ATOM   4066  CD2 HIS A 430      -2.138  19.439 -23.395  1.00 10.00      A   
ATOM   4067  CE1 HIS A 430      -2.879  18.604 -25.269  1.00 10.00      A   
ATOM   4068  NE2 HIS A 430      -2.343  19.702 -24.722  1.00 10.00      A   
ATOM   4069  HE2 HIS A 430      -2.141  20.545 -25.188  1.00 10.00      A   
ATOM   4070  C   HIS A 430      -4.084  16.868 -19.963  1.00 10.00      A   
ATOM   4071  O   HIS A 430      -5.173  16.364 -20.238  1.00 10.00      A   
ATOM   4072  N   CYS A 431      -3.373  16.502 -18.905  1.00 10.00      A   
ATOM   4073  HN  CYS A 431      -2.511  16.934 -18.730  1.00 10.00      A   
ATOM   4074  CA  CYS A 431      -3.845  15.470 -17.992  1.00 10.00      A   
ATOM   4075  CB  CYS A 431      -2.670  14.738 -17.339  1.00 10.00      A   
ATOM   4076  SG  CYS A 431      -1.415  14.163 -18.505  1.00 10.00      A   
ATOM   4077  HG  CYS A 431      -0.467  15.087 -18.575  1.00 10.00      A   
ATOM   4078  C   CYS A 431      -4.763  16.068 -16.932  1.00 10.00      A   
ATOM   4079  O   CYS A 431      -4.331  16.409 -15.830  1.00 10.00      A   
ATOM   4080  N   LYS A 432      -6.033  16.202 -17.278  1.00 10.00      A   
ATOM   4081  HN  LYS A 432      -6.319  15.910 -18.173  1.00 10.00      A   
ATOM   4082  CA  LYS A 432      -7.016  16.761 -16.365  1.00 10.00      A   
ATOM   4083  CB  LYS A 432      -8.213  17.321 -17.137  1.00 10.00      A   
ATOM   4084  CG  LYS A 432      -7.896  18.554 -17.968  1.00 10.00      A   
ATOM   4085  CD  LYS A 432      -7.538  19.741 -17.087  1.00 10.00      A   
ATOM   4086  CE  LYS A 432      -7.338  20.999 -17.912  1.00 10.00      A   
ATOM   4087  NZ  LYS A 432      -8.559  21.347 -18.688  1.00 10.00      A   
ATOM   4088  HZ1 LYS A 432      -8.433  22.261 -19.165  1.00 10.00      A   
ATOM   4089  HZ2 LYS A 432      -9.382  21.411 -18.053  1.00 10.00      A   
ATOM   4090  HZ3 LYS A 432      -8.748  20.619 -19.406  1.00 10.00      A   
ATOM   4091  C   LYS A 432      -7.472  15.706 -15.364  1.00 10.00      A   
ATOM   4092  O   LYS A 432      -7.983  16.027 -14.291  1.00 10.00      A   
ATOM   4093  N   ASP A 433      -7.265  14.445 -15.720  1.00 10.00      A   
ATOM   4094  HN  ASP A 433      -6.857  14.262 -16.592  1.00 10.00      A   
ATOM   4095  CA  ASP A 433      -7.636  13.325 -14.861  1.00 10.00      A   
ATOM   4096  CB  ASP A 433      -7.953  12.084 -15.702  1.00 10.00      A   
ATOM   4097  CG  ASP A 433      -9.296  12.175 -16.393  1.00 10.00      A   
ATOM   4098  OD1 ASP A 433      -9.346  12.678 -17.537  1.00 10.00      A   
ATOM   4099  OD2 ASP A 433     -10.310  11.743 -15.801  1.00 10.00      A   
ATOM   4100  C   ASP A 433      -6.514  13.013 -13.877  1.00 10.00      A   
ATOM   4101  O   ASP A 433      -6.591  12.055 -13.103  1.00 10.00      A   
ATOM   4102  N   LEU A 434      -5.478  13.838 -13.914  1.00 10.00      A   
ATOM   4103  HN  LEU A 434      -5.491  14.588 -14.546  1.00 10.00      A   
ATOM   4104  CA  LEU A 434      -4.325  13.674 -13.044  1.00 10.00      A   
ATOM   4105  CB  LEU A 434      -3.192  14.584 -13.516  1.00 10.00      A   
ATOM   4106  CG  LEU A 434      -1.846  14.428 -12.812  1.00 10.00      A   
ATOM   4107  CD1 LEU A 434      -1.164  13.136 -13.237  1.00 10.00      A   
ATOM   4108  CD2 LEU A 434      -0.959  15.623 -13.114  1.00 10.00      A   
ATOM   4109  C   LEU A 434      -4.684  13.987 -11.594  1.00 10.00      A   
ATOM   4110  O   LEU A 434      -5.086  15.103 -11.270  1.00 10.00      A   
ATOM   4111  N   ARG A 435      -4.551  12.992 -10.729  1.00 10.00      A   
ATOM   4112  HN  ARG A 435      -4.234  12.117 -11.049  1.00 10.00      A   
ATOM   4113  CA  ARG A 435      -4.857  13.167  -9.318  1.00 10.00      A   
ATOM   4114  CB  ARG A 435      -5.718  12.016  -8.798  1.00 10.00      A   
ATOM   4115  CG  ARG A 435      -7.011  11.775  -9.554  1.00 10.00      A   
ATOM   4116  CD  ARG A 435      -7.815  10.650  -8.913  1.00 10.00      A   
ATOM   4117  NE  ARG A 435      -6.956   9.547  -8.473  1.00 10.00      A   
ATOM   4118  HE  ARG A 435      -6.441   9.681  -7.640  1.00 10.00      A   
ATOM   4119  CZ  ARG A 435      -6.854   8.377  -9.106  1.00 10.00      A   
ATOM   4120  NH1 ARG A 435      -7.555   8.146 -10.213  1.00 10.00      A   
ATOM   4121 HH11 ARG A 435      -8.198   8.878 -10.591  1.00 10.00      A   
ATOM   4122 HH12 ARG A 435      -7.473   7.227 -10.706  1.00 10.00      A   
ATOM   4123  NH2 ARG A 435      -6.032   7.442  -8.645  1.00 10.00      A   
ATOM   4124 HH21 ARG A 435      -5.947   6.526  -9.134  1.00 10.00      A   
ATOM   4125 HH22 ARG A 435      -5.470   7.613  -7.777  1.00 10.00      A   
ATOM   4126  C   ARG A 435      -3.584  13.211  -8.498  1.00 10.00      A   
ATOM   4127  O   ARG A 435      -3.534  13.849  -7.448  1.00 10.00      A   
ATOM   4128  N   ARG A 436      -2.560  12.517  -8.967  1.00 10.00      A   
ATOM   4129  HN  ARG A 436      -2.649  12.038  -9.822  1.00 10.00      A   
ATOM   4130  CA  ARG A 436      -1.298  12.466  -8.251  1.00 10.00      A   
ATOM   4131  CB  ARG A 436      -1.113  11.096  -7.605  1.00 10.00      A   
ATOM   4132  CG  ARG A 436      -0.002  11.042  -6.572  1.00 10.00      A   
ATOM   4133  CD  ARG A 436       0.015   9.703  -5.857  1.00 10.00      A   
ATOM   4134  NE  ARG A 436       1.036   9.648  -4.823  1.00 10.00      A   
ATOM   4135  HE  ARG A 436       1.840  10.198  -4.952  1.00 10.00      A   
ATOM   4136  CZ  ARG A 436       0.935   8.908  -3.725  1.00 10.00      A   
ATOM   4137  NH1 ARG A 436      -0.144   8.164  -3.516  1.00 10.00      A   
ATOM   4138 HH11 ARG A 436      -0.211   7.586  -2.646  1.00 10.00      A   
ATOM   4139 HH12 ARG A 436      -0.925   8.151  -4.210  1.00 10.00      A   
ATOM   4140  NH2 ARG A 436       1.910   8.914  -2.822  1.00 10.00      A   
ATOM   4141 HH21 ARG A 436       2.758   9.501  -2.968  1.00 10.00      A   
ATOM   4142 HH22 ARG A 436       1.829   8.321  -1.962  1.00 10.00      A   
ATOM   4143  C   ARG A 436      -0.128  12.774  -9.170  1.00 10.00      A   
ATOM   4144  O   ARG A 436       0.043  12.133 -10.211  1.00 10.00      A   
ATOM   4145  N   LEU A 437       0.669  13.756  -8.777  1.00 10.00      A   
ATOM   4146  HN  LEU A 437       0.473  14.225  -7.935  1.00 10.00      A   
ATOM   4147  CA  LEU A 437       1.828  14.158  -9.554  1.00 10.00      A   
ATOM   4148  CB  LEU A 437       1.495  15.381 -10.412  1.00 10.00      A   
ATOM   4149  CG  LEU A 437       2.616  15.906 -11.315  1.00 10.00      A   
ATOM   4150  CD1 LEU A 437       2.913  14.917 -12.434  1.00 10.00      A   
ATOM   4151  CD2 LEU A 437       2.245  17.264 -11.886  1.00 10.00      A   
ATOM   4152  C   LEU A 437       3.015  14.465  -8.649  1.00 10.00      A   
ATOM   4153  O   LEU A 437       2.858  15.026  -7.567  1.00 10.00      A   
ATOM   4154  N   SER A 438       4.195  14.079  -9.095  1.00 10.00      A   
ATOM   4155  HN  SER A 438       4.250  13.613  -9.956  1.00 10.00      A   
ATOM   4156  CA  SER A 438       5.414  14.328  -8.349  1.00 10.00      A   
ATOM   4157  CB  SER A 438       6.154  13.015  -8.100  1.00 10.00      A   
ATOM   4158  OG  SER A 438       5.288  12.065  -7.507  1.00 10.00      A   
ATOM   4159  HG  SER A 438       4.765  12.501  -6.820  1.00 10.00      A   
ATOM   4160  C   SER A 438       6.296  15.302  -9.120  1.00 10.00      A   
ATOM   4161  O   SER A 438       6.477  15.159 -10.330  1.00 10.00      A   
ATOM   4162  N   LEU A 439       6.826  16.293  -8.424  1.00 10.00      A   
ATOM   4163  HN  LEU A 439       6.640  16.361  -7.456  1.00 10.00      A   
ATOM   4164  CA  LEU A 439       7.676  17.291  -9.057  1.00 10.00      A   
ATOM   4165  CB  LEU A 439       7.284  18.691  -8.584  1.00 10.00      A   
ATOM   4166  CG  LEU A 439       5.817  19.090  -8.777  1.00 10.00      A   
ATOM   4167  CD1 LEU A 439       5.545  20.434  -8.119  1.00 10.00      A   
ATOM   4168  CD2 LEU A 439       5.458  19.133 -10.254  1.00 10.00      A   
ATOM   4169  C   LEU A 439       9.147  17.035  -8.758  1.00 10.00      A   
ATOM   4170  O   LEU A 439       9.500  16.634  -7.648  1.00 10.00      A   
ATOM   4171  N   SER A 440       9.992  17.272  -9.750  1.00 10.00      A   
ATOM   4172  HN  SER A 440       9.645  17.595 -10.606  1.00 10.00      A   
ATOM   4173  CA  SER A 440      11.421  17.077  -9.607  1.00 10.00      A   
ATOM   4174  CB  SER A 440      11.769  15.595  -9.732  1.00 10.00      A   
ATOM   4175  OG  SER A 440      10.983  14.964 -10.730  1.00 10.00      A   
ATOM   4176  HG  SER A 440      10.218  14.543 -10.317  1.00 10.00      A   
ATOM   4177  C   SER A 440      12.182  17.895 -10.647  1.00 10.00      A   
ATOM   4178  O   SER A 440      11.689  18.122 -11.754  1.00 10.00      A   
ATOM   4179  N   GLY A 441      13.375  18.334 -10.290  1.00 10.00      A   
ATOM   4180  HN  GLY A 441      13.715  18.126  -9.393  1.00 10.00      A   
ATOM   4181  CA  GLY A 441      14.178  19.124 -11.197  1.00 10.00      A   
ATOM   4182  C   GLY A 441      14.134  20.594 -10.840  1.00 10.00      A   
ATOM   4183  O   GLY A 441      13.625  20.964  -9.780  1.00 10.00      A   
ATOM   4184  N   LEU A 442      14.687  21.435 -11.706  1.00 10.00      A   
ATOM   4185  HN  LEU A 442      15.108  21.080 -12.521  1.00 10.00      A   
ATOM   4186  CA  LEU A 442      14.687  22.872 -11.465  1.00 10.00      A   
ATOM   4187  CB  LEU A 442      15.746  23.579 -12.312  1.00 10.00      A   
ATOM   4188  CG  LEU A 442      15.987  25.057 -11.994  1.00 10.00      A   
ATOM   4189  CD1 LEU A 442      16.687  25.209 -10.652  1.00 10.00      A   
ATOM   4190  CD2 LEU A 442      16.803  25.709 -13.095  1.00 10.00      A   
ATOM   4191  C   LEU A 442      13.311  23.445 -11.759  1.00 10.00      A   
ATOM   4192  O   LEU A 442      12.924  23.592 -12.919  1.00 10.00      A   
ATOM   4193  N   LEU A 443      12.575  23.733 -10.701  1.00 10.00      A   
ATOM   4194  HN  LEU A 443      12.943  23.569  -9.809  1.00 10.00      A   
ATOM   4195  CA  LEU A 443      11.237  24.281 -10.820  1.00 10.00      A   
ATOM   4196  CB  LEU A 443      10.208  23.245 -10.366  1.00 10.00      A   
ATOM   4197  CG  LEU A 443      10.190  21.927 -11.136  1.00 10.00      A   
ATOM   4198  CD1 LEU A 443       9.505  20.851 -10.316  1.00 10.00      A   
ATOM   4199  CD2 LEU A 443       9.486  22.105 -12.468  1.00 10.00      A   
ATOM   4200  C   LEU A 443      11.100  25.542  -9.981  1.00 10.00      A   
ATOM   4201  O   LEU A 443      11.557  25.591  -8.836  1.00 10.00      A   
ATOM   4202  N   THR A 444      10.492  26.561 -10.561  1.00 10.00      A   
ATOM   4203  HN  THR A 444      10.178  26.462 -11.494  1.00 10.00      A   
ATOM   4204  CA  THR A 444      10.281  27.821  -9.873  1.00 10.00      A   
ATOM   4205  CB  THR A 444      10.812  29.015 -10.700  1.00 10.00      A   
ATOM   4206  OG1 THR A 444      10.417  28.896 -12.077  1.00 10.00      A   
ATOM   4207  HG1 THR A 444       9.852  28.112 -12.191  1.00 10.00      A   
ATOM   4208  CG2 THR A 444      12.329  29.092 -10.613  1.00 10.00      A   
ATOM   4209  C   THR A 444       8.800  28.011  -9.554  1.00 10.00      A   
ATOM   4210  O   THR A 444       8.048  27.041  -9.470  1.00 10.00      A   
ATOM   4211  N   ASP A 445       8.381  29.255  -9.387  1.00 10.00      A   
ATOM   4212  HN  ASP A 445       9.020  29.990  -9.475  1.00 10.00      A   
ATOM   4213  CA  ASP A 445       6.988  29.555  -9.072  1.00 10.00      A   
ATOM   4214  CB  ASP A 445       6.864  30.919  -8.384  1.00 10.00      A   
ATOM   4215  CG  ASP A 445       7.260  30.898  -6.920  1.00 10.00      A   
ATOM   4216  OD1 ASP A 445       7.111  31.940  -6.248  1.00 10.00      A   
ATOM   4217  OD2 ASP A 445       7.721  29.847  -6.434  1.00 10.00      A   
ATOM   4218  C   ASP A 445       6.122  29.525 -10.327  1.00 10.00      A   
ATOM   4219  O   ASP A 445       4.898  29.651 -10.258  1.00 10.00      A   
ATOM   4220  N   LYS A 446       6.760  29.342 -11.480  1.00 10.00      A   
ATOM   4221  HN  LYS A 446       7.734  29.213 -11.477  1.00 10.00      A   
ATOM   4222  CA  LYS A 446       6.043  29.310 -12.746  1.00 10.00      A   
ATOM   4223  CB  LYS A 446       6.997  29.511 -13.926  1.00 10.00      A   
ATOM   4224  CG  LYS A 446       6.295  29.910 -15.216  1.00 10.00      A   
ATOM   4225  CD  LYS A 446       5.454  31.161 -15.011  1.00 10.00      A   
ATOM   4226  CE  LYS A 446       4.660  31.507 -16.260  1.00 10.00      A   
ATOM   4227  NZ  LYS A 446       3.876  32.758 -16.094  1.00 10.00      A   
ATOM   4228  HZ1 LYS A 446       3.067  32.594 -15.455  1.00 10.00      A   
ATOM   4229  HZ2 LYS A 446       3.516  33.077 -17.016  1.00 10.00      A   
ATOM   4230  HZ3 LYS A 446       4.476  33.505 -15.695  1.00 10.00      A   
ATOM   4231  C   LYS A 446       5.262  28.012 -12.898  1.00 10.00      A   
ATOM   4232  O   LYS A 446       4.105  28.020 -13.317  1.00 10.00      A   
ATOM   4233  N   VAL A 447       5.898  26.901 -12.548  1.00 10.00      A   
ATOM   4234  HN  VAL A 447       6.837  26.960 -12.241  1.00 10.00      A   
ATOM   4235  CA  VAL A 447       5.259  25.593 -12.632  1.00 10.00      A   
ATOM   4236  CB  VAL A 447       6.237  24.435 -12.310  1.00 10.00      A   
ATOM   4237  CG1 VAL A 447       6.760  24.521 -10.886  1.00 10.00      A   
ATOM   4238  CG2 VAL A 447       5.582  23.086 -12.560  1.00 10.00      A   
ATOM   4239  C   VAL A 447       4.041  25.533 -11.711  1.00 10.00      A   
ATOM   4240  O   VAL A 447       3.017  24.944 -12.055  1.00 10.00      A   
ATOM   4241  N   PHE A 448       4.145  26.180 -10.555  1.00 10.00      A   
ATOM   4242  HN  PHE A 448       4.980  26.645 -10.342  1.00 10.00      A   
ATOM   4243  CA  PHE A 448       3.050  26.208  -9.595  1.00 10.00      A   
ATOM   4244  CB  PHE A 448       3.527  26.712  -8.236  1.00 10.00      A   
ATOM   4245  CG  PHE A 448       4.564  25.827  -7.604  1.00 10.00      A   
ATOM   4246  CD1 PHE A 448       5.858  26.280  -7.421  1.00 10.00      A   
ATOM   4247  CD2 PHE A 448       4.245  24.540  -7.203  1.00 10.00      A   
ATOM   4248  CE1 PHE A 448       6.813  25.464  -6.850  1.00 10.00      A   
ATOM   4249  CE2 PHE A 448       5.195  23.720  -6.629  1.00 10.00      A   
ATOM   4250  CZ  PHE A 448       6.483  24.183  -6.452  1.00 10.00      A   
ATOM   4251  C   PHE A 448       1.907  27.063 -10.120  1.00 10.00      A   
ATOM   4252  O   PHE A 448       0.740  26.830  -9.796  1.00 10.00      A   
ATOM   4253  N   GLU A 449       2.255  28.048 -10.946  1.00 10.00      A   
ATOM   4254  HN  GLU A 449       3.204  28.186 -11.148  1.00 10.00      A   
ATOM   4255  CA  GLU A 449       1.271  28.929 -11.554  1.00 10.00      A   
ATOM   4256  CB  GLU A 449       1.978  30.041 -12.339  1.00 10.00      A   
ATOM   4257  CG  GLU A 449       1.072  31.174 -12.798  1.00 10.00      A   
ATOM   4258  CD  GLU A 449       1.767  32.121 -13.754  1.00 10.00      A   
ATOM   4259  OE1 GLU A 449       2.720  32.806 -13.331  1.00 10.00      A   
ATOM   4260  OE2 GLU A 449       1.374  32.178 -14.935  1.00 10.00      A   
ATOM   4261  C   GLU A 449       0.372  28.113 -12.481  1.00 10.00      A   
ATOM   4262  O   GLU A 449      -0.831  28.350 -12.569  1.00 10.00      A   
ATOM   4263  N   TYR A 450       0.969  27.139 -13.162  1.00 10.00      A   
ATOM   4264  HN  TYR A 450       1.934  27.008 -13.060  1.00 10.00      A   
ATOM   4265  CA  TYR A 450       0.225  26.270 -14.063  1.00 10.00      A   
ATOM   4266  CB  TYR A 450       1.169  25.566 -15.048  1.00 10.00      A   
ATOM   4267  CG  TYR A 450       1.944  26.491 -15.967  1.00 10.00      A   
ATOM   4268  CD1 TYR A 450       3.311  26.326 -16.154  1.00 10.00      A   
ATOM   4269  CD2 TYR A 450       1.309  27.520 -16.652  1.00 10.00      A   
ATOM   4270  CE1 TYR A 450       4.022  27.158 -16.998  1.00 10.00      A   
ATOM   4271  CE2 TYR A 450       2.012  28.357 -17.494  1.00 10.00      A   
ATOM   4272  CZ  TYR A 450       3.368  28.171 -17.666  1.00 10.00      A   
ATOM   4273  OH  TYR A 450       4.069  29.003 -18.512  1.00 10.00      A   
ATOM   4274  HH  TYR A 450       4.502  28.474 -19.196  1.00 10.00      A   
ATOM   4275  C   TYR A 450      -0.554  25.234 -13.257  1.00 10.00      A   
ATOM   4276  O   TYR A 450      -1.684  24.881 -13.600  1.00 10.00      A   
ATOM   4277  N   ILE A 451       0.057  24.764 -12.171  1.00 10.00      A   
ATOM   4278  HN  ILE A 451       0.962  25.083 -11.961  1.00 10.00      A   
ATOM   4279  CA  ILE A 451      -0.565  23.770 -11.297  1.00 10.00      A   
ATOM   4280  CB  ILE A 451       0.371  23.356 -10.135  1.00 10.00      A   
ATOM   4281  CG1 ILE A 451       1.538  22.518 -10.657  1.00 10.00      A   
ATOM   4282  CG2 ILE A 451      -0.385  22.586  -9.059  1.00 10.00      A   
ATOM   4283  CD1 ILE A 451       2.591  22.215  -9.612  1.00 10.00      A   
ATOM   4284  C   ILE A 451      -1.889  24.278 -10.728  1.00 10.00      A   
ATOM   4285  O   ILE A 451      -2.921  23.621 -10.855  1.00 10.00      A   
ATOM   4286  N   GLY A 452      -1.860  25.461 -10.123  1.00 10.00      A   
ATOM   4287  HN  GLY A 452      -1.010  25.953 -10.069  1.00 10.00      A   
ATOM   4288  CA  GLY A 452      -3.061  26.027  -9.527  1.00 10.00      A   
ATOM   4289  C   GLY A 452      -4.121  26.418 -10.542  1.00 10.00      A   
ATOM   4290  O   GLY A 452      -5.269  26.692 -10.185  1.00 10.00      A   
ATOM   4291  N   THR A 453      -3.754  26.427 -11.806  1.00 10.00      A   
ATOM   4292  HN  THR A 453      -2.839  26.166 -12.044  1.00 10.00      A   
ATOM   4293  CA  THR A 453      -4.688  26.805 -12.847  1.00 10.00      A   
ATOM   4294  CB  THR A 453      -4.035  27.768 -13.854  1.00 10.00      A   
ATOM   4295  OG1 THR A 453      -3.365  28.812 -13.131  1.00 10.00      A   
ATOM   4296  HG1 THR A 453      -2.409  28.652 -13.144  1.00 10.00      A   
ATOM   4297  CG2 THR A 453      -5.086  28.390 -14.756  1.00 10.00      A   
ATOM   4298  C   THR A 453      -5.264  25.592 -13.578  1.00 10.00      A   
ATOM   4299  O   THR A 453      -6.456  25.559 -13.896  1.00 10.00      A   
ATOM   4300  N   TYR A 454      -4.431  24.587 -13.825  1.00 10.00      A   
ATOM   4301  HN  TYR A 454      -3.496  24.645 -13.521  1.00 10.00      A   
ATOM   4302  CA  TYR A 454      -4.873  23.400 -14.553  1.00 10.00      A   
ATOM   4303  CB  TYR A 454      -3.871  23.037 -15.647  1.00 10.00      A   
ATOM   4304  CG  TYR A 454      -3.866  24.010 -16.805  1.00 10.00      A   
ATOM   4305  CD1 TYR A 454      -2.749  24.784 -17.096  1.00 10.00      A   
ATOM   4306  CD2 TYR A 454      -4.991  24.157 -17.604  1.00 10.00      A   
ATOM   4307  CE1 TYR A 454      -2.757  25.677 -18.154  1.00 10.00      A   
ATOM   4308  CE2 TYR A 454      -5.007  25.044 -18.661  1.00 10.00      A   
ATOM   4309  CZ  TYR A 454      -3.889  25.800 -18.931  1.00 10.00      A   
ATOM   4310  OH  TYR A 454      -3.905  26.687 -19.983  1.00 10.00      A   
ATOM   4311  HH  TYR A 454      -4.637  27.305 -19.865  1.00 10.00      A   
ATOM   4312  C   TYR A 454      -5.166  22.198 -13.659  1.00 10.00      A   
ATOM   4313  O   TYR A 454      -6.166  21.511 -13.857  1.00 10.00      A   
ATOM   4314  N   ALA A 455      -4.307  21.951 -12.677  1.00 10.00      A   
ATOM   4315  HN  ALA A 455      -3.542  22.548 -12.545  1.00 10.00      A   
ATOM   4316  CA  ALA A 455      -4.488  20.818 -11.773  1.00 10.00      A   
ATOM   4317  CB  ALA A 455      -3.181  20.457 -11.083  1.00 10.00      A   
ATOM   4318  C   ALA A 455      -5.591  21.094 -10.759  1.00 10.00      A   
ATOM   4319  O   ALA A 455      -5.333  21.532  -9.636  1.00 10.00      A   
ATOM   4320  N   LYS A 456      -6.822  20.853 -11.175  1.00 10.00      A   
ATOM   4321  HN  LYS A 456      -6.955  20.526 -12.093  1.00 10.00      A   
ATOM   4322  CA  LYS A 456      -7.979  21.067 -10.321  1.00 10.00      A   
ATOM   4323  CB  LYS A 456      -9.137  21.650 -11.135  1.00 10.00      A   
ATOM   4324  CG  LYS A 456      -8.906  23.069 -11.627  1.00 10.00      A   
ATOM   4325  CD  LYS A 456      -8.922  24.053 -10.473  1.00 10.00      A   
ATOM   4326  CE  LYS A 456      -8.469  25.433 -10.915  1.00 10.00      A   
ATOM   4327  NZ  LYS A 456      -8.621  26.441  -9.835  1.00 10.00      A   
ATOM   4328  HZ1 LYS A 456      -9.625  26.691  -9.716  1.00 10.00      A   
ATOM   4329  HZ2 LYS A 456      -8.089  27.298 -10.070  1.00 10.00      A   
ATOM   4330  HZ3 LYS A 456      -8.261  26.061  -8.933  1.00 10.00      A   
ATOM   4331  C   LYS A 456      -8.411  19.768  -9.658  1.00 10.00      A   
ATOM   4332  O   LYS A 456      -8.823  19.762  -8.497  1.00 10.00      A   
ATOM   4333  N   LYS A 457      -8.286  18.668 -10.393  1.00 10.00      A   
ATOM   4334  HN  LYS A 457      -7.910  18.739 -11.298  1.00 10.00      A   
ATOM   4335  CA  LYS A 457      -8.677  17.354  -9.891  1.00 10.00      A   
ATOM   4336  CB  LYS A 457      -9.202  16.477 -11.033  1.00 10.00      A   
ATOM   4337  CG  LYS A 457     -10.366  17.085 -11.804  1.00 10.00      A   
ATOM   4338  CD  LYS A 457     -11.598  17.245 -10.927  1.00 10.00      A   
ATOM   4339  CE  LYS A 457     -12.768  17.822 -11.710  1.00 10.00      A   
ATOM   4340  NZ  LYS A 457     -12.531  19.232 -12.131  1.00 10.00      A   
ATOM   4341  HZ1 LYS A 457     -11.616  19.314 -12.615  1.00 10.00      A   
ATOM   4342  HZ2 LYS A 457     -12.530  19.861 -11.305  1.00 10.00      A   
ATOM   4343  HZ3 LYS A 457     -13.282  19.542 -12.782  1.00 10.00      A   
ATOM   4344  C   LYS A 457      -7.519  16.661  -9.186  1.00 10.00      A   
ATOM   4345  O   LYS A 457      -7.640  15.512  -8.762  1.00 10.00      A   
ATOM   4346  N   MET A 458      -6.399  17.361  -9.073  1.00 10.00      A   
ATOM   4347  HN  MET A 458      -6.364  18.268  -9.437  1.00 10.00      A   
ATOM   4348  CA  MET A 458      -5.225  16.815  -8.412  1.00 10.00      A   
ATOM   4349  CB  MET A 458      -3.993  17.673  -8.701  1.00 10.00      A   
ATOM   4350  CG  MET A 458      -2.675  16.970  -8.410  1.00 10.00      A   
ATOM   4351  SD  MET A 458      -1.234  17.986  -8.789  1.00 10.00      A   
ATOM   4352  CE  MET A 458      -1.471  19.337  -7.640  1.00 10.00      A   
ATOM   4353  C   MET A 458      -5.472  16.732  -6.913  1.00 10.00      A   
ATOM   4354  O   MET A 458      -5.871  17.715  -6.291  1.00 10.00      A   
ATOM   4355  N   GLU A 459      -5.242  15.561  -6.338  1.00 10.00      A   
ATOM   4356  HN  GLU A 459      -4.913  14.812  -6.884  1.00 10.00      A   
ATOM   4357  CA  GLU A 459      -5.467  15.357  -4.916  1.00 10.00      A   
ATOM   4358  CB  GLU A 459      -6.296  14.092  -4.689  1.00 10.00      A   
ATOM   4359  CG  GLU A 459      -7.414  13.897  -5.701  1.00 10.00      A   
ATOM   4360  CD  GLU A 459      -8.593  13.143  -5.127  1.00 10.00      A   
ATOM   4361  OE1 GLU A 459      -8.382  12.068  -4.527  1.00 10.00      A   
ATOM   4362  OE2 GLU A 459      -9.740  13.623  -5.276  1.00 10.00      A   
ATOM   4363  C   GLU A 459      -4.165  15.275  -4.130  1.00 10.00      A   
ATOM   4364  O   GLU A 459      -4.107  15.653  -2.959  1.00 10.00      A   
ATOM   4365  N   MET A 460      -3.119  14.778  -4.768  1.00 10.00      A   
ATOM   4366  HN  MET A 460      -3.209  14.501  -5.708  1.00 10.00      A   
ATOM   4367  CA  MET A 460      -1.833  14.640  -4.100  1.00 10.00      A   
ATOM   4368  CB  MET A 460      -1.590  13.183  -3.699  1.00 10.00      A   
ATOM   4369  CG  MET A 460      -0.385  12.980  -2.799  1.00 10.00      A   
ATOM   4370  SD  MET A 460      -0.455  11.425  -1.892  1.00 10.00      A   
ATOM   4371  CE  MET A 460       0.953  11.604  -0.795  1.00 10.00      A   
ATOM   4372  C   MET A 460      -0.686  15.169  -4.956  1.00 10.00      A   
ATOM   4373  O   MET A 460      -0.596  14.871  -6.151  1.00 10.00      A   
ATOM   4374  N   LEU A 461       0.192  15.943  -4.328  1.00 10.00      A   
ATOM   4375  HN  LEU A 461       0.074  16.121  -3.368  1.00 10.00      A   
ATOM   4376  CA  LEU A 461       1.332  16.532  -5.013  1.00 10.00      A   
ATOM   4377  CB  LEU A 461       1.035  17.998  -5.350  1.00 10.00      A   
ATOM   4378  CG  LEU A 461       2.150  18.778  -6.057  1.00 10.00      A   
ATOM   4379  CD1 LEU A 461       2.317  18.301  -7.491  1.00 10.00      A   
ATOM   4380  CD2 LEU A 461       1.864  20.273  -6.019  1.00 10.00      A   
ATOM   4381  C   LEU A 461       2.585  16.448  -4.148  1.00 10.00      A   
ATOM   4382  O   LEU A 461       2.562  16.799  -2.965  1.00 10.00      A   
ATOM   4383  N   SER A 462       3.667  15.967  -4.739  1.00 10.00      A   
ATOM   4384  HN  SER A 462       3.610  15.661  -5.672  1.00 10.00      A   
ATOM   4385  CA  SER A 462       4.933  15.852  -4.038  1.00 10.00      A   
ATOM   4386  CB  SER A 462       5.563  14.490  -4.329  1.00 10.00      A   
ATOM   4387  OG  SER A 462       4.600  13.585  -4.849  1.00 10.00      A   
ATOM   4388  HG  SER A 462       4.822  12.688  -4.569  1.00 10.00      A   
ATOM   4389  C   SER A 462       5.876  16.970  -4.478  1.00 10.00      A   
ATOM   4390  O   SER A 462       6.337  16.991  -5.622  1.00 10.00      A   
ATOM   4391  N   VAL A 463       6.149  17.905  -3.577  1.00 10.00      A   
ATOM   4392  HN  VAL A 463       5.757  17.839  -2.677  1.00 10.00      A   
ATOM   4393  CA  VAL A 463       7.032  19.020  -3.887  1.00 10.00      A   
ATOM   4394  CB  VAL A 463       6.435  20.372  -3.433  1.00 10.00      A   
ATOM   4395  CG1 VAL A 463       7.264  21.528  -3.975  1.00 10.00      A   
ATOM   4396  CG2 VAL A 463       4.986  20.501  -3.884  1.00 10.00      A   
ATOM   4397  C   VAL A 463       8.392  18.821  -3.226  1.00 10.00      A   
ATOM   4398  O   VAL A 463       8.521  18.921  -2.003  1.00 10.00      A   
ATOM   4399  N   ALA A 464       9.402  18.529  -4.036  1.00 10.00      A   
ATOM   4400  HN  ALA A 464       9.242  18.470  -5.002  1.00 10.00      A   
ATOM   4401  CA  ALA A 464      10.748  18.306  -3.528  1.00 10.00      A   
ATOM   4402  CB  ALA A 464      11.120  16.834  -3.627  1.00 10.00      A   
ATOM   4403  C   ALA A 464      11.764  19.159  -4.275  1.00 10.00      A   
ATOM   4404  O   ALA A 464      11.953  18.998  -5.486  1.00 10.00      A   
ATOM   4405  N   PHE A 465      12.403  20.067  -3.540  1.00 10.00      A   
ATOM   4406  HN  PHE A 465      12.183  20.138  -2.585  1.00 10.00      A   
ATOM   4407  CA  PHE A 465      13.419  20.960  -4.097  1.00 10.00      A   
ATOM   4408  CB  PHE A 465      14.663  20.171  -4.541  1.00 10.00      A   
ATOM   4409  CG  PHE A 465      15.372  19.427  -3.444  1.00 10.00      A   
ATOM   4410  CD1 PHE A 465      14.926  18.179  -3.029  1.00 10.00      A   
ATOM   4411  CD2 PHE A 465      16.493  19.966  -2.838  1.00 10.00      A   
ATOM   4412  CE1 PHE A 465      15.583  17.489  -2.029  1.00 10.00      A   
ATOM   4413  CE2 PHE A 465      17.156  19.283  -1.836  1.00 10.00      A   
ATOM   4414  CZ  PHE A 465      16.701  18.040  -1.431  1.00 10.00      A   
ATOM   4415  C   PHE A 465      12.870  21.782  -5.264  1.00 10.00      A   
ATOM   4416  O   PHE A 465      13.431  21.770  -6.359  1.00 10.00      A   
ATOM   4417  N   ALA A 466      11.772  22.491  -5.029  1.00 10.00      A   
ATOM   4418  HN  ALA A 466      11.363  22.467  -4.135  1.00 10.00      A   
ATOM   4419  CA  ALA A 466      11.162  23.310  -6.072  1.00 10.00      A   
ATOM   4420  CB  ALA A 466      10.109  22.509  -6.824  1.00 10.00      A   
ATOM   4421  C   ALA A 466      10.543  24.576  -5.488  1.00 10.00      A   
ATOM   4422  O   ALA A 466      10.281  24.645  -4.287  1.00 10.00      A   
ATOM   4423  N   GLY A 467      10.341  25.583  -6.335  1.00 10.00      A   
ATOM   4424  HN  GLY A 467      10.628  25.493  -7.272  1.00 10.00      A   
ATOM   4425  CA  GLY A 467       9.736  26.821  -5.888  1.00 10.00      A   
ATOM   4426  C   GLY A 467      10.728  27.961  -5.826  1.00 10.00      A   
ATOM   4427  O   GLY A 467      11.927  27.739  -5.655  1.00 10.00      A   
ATOM   4428  N   ASP A 468      10.237  29.179  -5.978  1.00 10.00      A   
ATOM   4429  HN  ASP A 468       9.265  29.293  -6.128  1.00 10.00      A   
ATOM   4430  CA  ASP A 468      11.088  30.360  -5.924  1.00 10.00      A   
ATOM   4431  CB  ASP A 468      10.937  31.200  -7.199  1.00 10.00      A   
ATOM   4432  CG  ASP A 468      11.994  32.284  -7.335  1.00 10.00      A   
ATOM   4433  OD1 ASP A 468      11.628  33.479  -7.391  1.00 10.00      A   
ATOM   4434  OD2 ASP A 468      13.196  31.946  -7.402  1.00 10.00      A   
ATOM   4435  C   ASP A 468      10.736  31.189  -4.697  1.00 10.00      A   
ATOM   4436  O   ASP A 468      11.620  31.688  -3.999  1.00 10.00      A   
ATOM   4437  N   SER A 469       9.442  31.300  -4.418  1.00 10.00      A   
ATOM   4438  HN  SER A 469       8.786  30.845  -4.995  1.00 10.00      A   
ATOM   4439  CA  SER A 469       8.965  32.063  -3.273  1.00 10.00      A   
ATOM   4440  CB  SER A 469       8.821  33.543  -3.633  1.00 10.00      A   
ATOM   4441  OG  SER A 469       8.518  33.715  -5.008  1.00 10.00      A   
ATOM   4442  HG  SER A 469       8.032  32.937  -5.336  1.00 10.00      A   
ATOM   4443  C   SER A 469       7.643  31.503  -2.747  1.00 10.00      A   
ATOM   4444  O   SER A 469       7.220  30.418  -3.146  1.00 10.00      A   
ATOM   4445  N   ASP A 470       6.988  32.260  -1.865  1.00 10.00      A   
ATOM   4446  HN  ASP A 470       7.368  33.128  -1.609  1.00 10.00      A   
ATOM   4447  CA  ASP A 470       5.717  31.843  -1.268  1.00 10.00      A   
ATOM   4448  CB  ASP A 470       5.308  32.805  -0.148  1.00 10.00      A   
ATOM   4449  CG  ASP A 470       6.092  32.598   1.130  1.00 10.00      A   
ATOM   4450  OD1 ASP A 470       5.602  31.875   2.022  1.00 10.00      A   
ATOM   4451  OD2 ASP A 470       7.201  33.169   1.253  1.00 10.00      A   
ATOM   4452  C   ASP A 470       4.604  31.775  -2.303  1.00 10.00      A   
ATOM   4453  O   ASP A 470       3.625  31.046  -2.130  1.00 10.00      A   
ATOM   4454  N   LEU A 471       4.769  32.534  -3.382  1.00 10.00      A   
ATOM   4455  HN  LEU A 471       5.579  33.072  -3.459  1.00 10.00      A   
ATOM   4456  CA  LEU A 471       3.783  32.579  -4.456  1.00 10.00      A   
ATOM   4457  CB  LEU A 471       4.235  33.525  -5.572  1.00 10.00      A   
ATOM   4458  CG  LEU A 471       4.077  35.025  -5.307  1.00 10.00      A   
ATOM   4459  CD1 LEU A 471       4.444  35.819  -6.550  1.00 10.00      A   
ATOM   4460  CD2 LEU A 471       2.656  35.348  -4.864  1.00 10.00      A   
ATOM   4461  C   LEU A 471       3.500  31.192  -5.028  1.00 10.00      A   
ATOM   4462  O   LEU A 471       2.356  30.876  -5.355  1.00 10.00      A   
ATOM   4463  N   GLY A 472       4.542  30.376  -5.139  1.00 10.00      A   
ATOM   4464  HN  GLY A 472       5.430  30.692  -4.866  1.00 10.00      A   
ATOM   4465  CA  GLY A 472       4.389  29.034  -5.666  1.00 10.00      A   
ATOM   4466  C   GLY A 472       3.413  28.207  -4.855  1.00 10.00      A   
ATOM   4467  O   GLY A 472       2.474  27.630  -5.400  1.00 10.00      A   
ATOM   4468  N   MET A 473       3.620  28.171  -3.548  1.00 10.00      A   
ATOM   4469  HN  MET A 473       4.374  28.670  -3.169  1.00 10.00      A   
ATOM   4470  CA  MET A 473       2.749  27.408  -2.663  1.00 10.00      A   
ATOM   4471  CB  MET A 473       3.327  27.353  -1.248  1.00 10.00      A   
ATOM   4472  CG  MET A 473       2.621  26.361  -0.342  1.00 10.00      A   
ATOM   4473  SD  MET A 473       3.505  26.072   1.201  1.00 10.00      A   
ATOM   4474  CE  MET A 473       3.403  27.686   1.968  1.00 10.00      A   
ATOM   4475  C   MET A 473       1.342  27.998  -2.647  1.00 10.00      A   
ATOM   4476  O   MET A 473       0.349  27.264  -2.627  1.00 10.00      A   
ATOM   4477  N   HIS A 474       1.266  29.326  -2.674  1.00 10.00      A   
ATOM   4478  HN  HIS A 474       2.098  29.854  -2.695  1.00 10.00      A   
ATOM   4479  CA  HIS A 474      -0.013  30.027  -2.669  1.00 10.00      A   
ATOM   4480  CB  HIS A 474       0.201  31.543  -2.585  1.00 10.00      A   
ATOM   4481  CG  HIS A 474      -1.044  32.326  -2.289  1.00 10.00      A   
ATOM   4482  ND1 HIS A 474      -1.444  32.585  -0.996  1.00 10.00      A   
ATOM   4483  CD2 HIS A 474      -1.927  32.890  -3.147  1.00 10.00      A   
ATOM   4484  CE1 HIS A 474      -2.554  33.296  -1.098  1.00 10.00      A   
ATOM   4485  NE2 HIS A 474      -2.880  33.505  -2.379  1.00 10.00      A   
ATOM   4486  HE2 HIS A 474      -3.654  34.011  -2.709  1.00 10.00      A   
ATOM   4487  C   HIS A 474      -0.834  29.669  -3.904  1.00 10.00      A   
ATOM   4488  O   HIS A 474      -2.032  29.411  -3.808  1.00 10.00      A   
ATOM   4489  N   HIS A 475      -0.173  29.639  -5.059  1.00 10.00      A   
ATOM   4490  HN  HIS A 475       0.789  29.846  -5.064  1.00 10.00      A   
ATOM   4491  CA  HIS A 475      -0.836  29.316  -6.322  1.00 10.00      A   
ATOM   4492  CB  HIS A 475       0.144  29.398  -7.494  1.00 10.00      A   
ATOM   4493  CG  HIS A 475       0.057  30.676  -8.267  1.00 10.00      A   
ATOM   4494  ND1 HIS A 475      -0.885  30.924  -9.241  1.00 10.00      A   
ATOM   4495  HD1 HIS A 475      -1.602  30.312  -9.528  1.00 10.00      A   
ATOM   4496  CD2 HIS A 475       0.834  31.786  -8.208  1.00 10.00      A   
ATOM   4497  CE1 HIS A 475      -0.669  32.151  -9.721  1.00 10.00      A   
ATOM   4498  NE2 HIS A 475       0.367  32.717  -9.129  1.00 10.00      A   
ATOM   4499  C   HIS A 475      -1.484  27.939  -6.282  1.00 10.00      A   
ATOM   4500  O   HIS A 475      -2.578  27.747  -6.813  1.00 10.00      A   
ATOM   4501  N   VAL A 476      -0.810  26.992  -5.642  1.00 10.00      A   
ATOM   4502  HN  VAL A 476       0.050  27.218  -5.227  1.00 10.00      A   
ATOM   4503  CA  VAL A 476      -1.319  25.634  -5.528  1.00 10.00      A   
ATOM   4504  CB  VAL A 476      -0.219  24.663  -5.051  1.00 10.00      A   
ATOM   4505  CG1 VAL A 476      -0.765  23.250  -4.923  1.00 10.00      A   
ATOM   4506  CG2 VAL A 476       0.967  24.693  -5.998  1.00 10.00      A   
ATOM   4507  C   VAL A 476      -2.491  25.579  -4.555  1.00 10.00      A   
ATOM   4508  O   VAL A 476      -3.560  25.063  -4.885  1.00 10.00      A   
ATOM   4509  N   LEU A 477      -2.287  26.139  -3.365  1.00 10.00      A   
ATOM   4510  HN  LEU A 477      -1.419  26.561  -3.181  1.00 10.00      A   
ATOM   4511  CA  LEU A 477      -3.308  26.143  -2.320  1.00 10.00      A   
ATOM   4512  CB  LEU A 477      -2.763  26.777  -1.040  1.00 10.00      A   
ATOM   4513  CG  LEU A 477      -1.569  26.071  -0.388  1.00 10.00      A   
ATOM   4514  CD1 LEU A 477      -1.023  26.887   0.776  1.00 10.00      A   
ATOM   4515  CD2 LEU A 477      -1.956  24.675   0.070  1.00 10.00      A   
ATOM   4516  C   LEU A 477      -4.589  26.855  -2.761  1.00 10.00      A   
ATOM   4517  O   LEU A 477      -5.696  26.418  -2.442  1.00 10.00      A   
ATOM   4518  N   SER A 478      -4.445  27.948  -3.486  1.00 10.00      A   
ATOM   4519  HN  SER A 478      -3.538  28.270  -3.708  1.00 10.00      A   
ATOM   4520  CA  SER A 478      -5.599  28.697  -3.960  1.00 10.00      A   
ATOM   4521  CB  SER A 478      -5.291  30.193  -3.943  1.00 10.00      A   
ATOM   4522  OG  SER A 478      -4.746  30.585  -2.695  1.00 10.00      A   
ATOM   4523  HG  SER A 478      -4.937  29.904  -2.032  1.00 10.00      A   
ATOM   4524  C   SER A 478      -6.004  28.263  -5.366  1.00 10.00      A   
ATOM   4525  O   SER A 478      -6.825  28.914  -6.011  1.00 10.00      A   
ATOM   4526  N   GLY A 479      -5.442  27.152  -5.831  1.00 10.00      A   
ATOM   4527  HN  GLY A 479      -4.815  26.649  -5.264  1.00 10.00      A   
ATOM   4528  CA  GLY A 479      -5.752  26.677  -7.160  1.00 10.00      A   
ATOM   4529  C   GLY A 479      -6.399  25.310  -7.169  1.00 10.00      A   
ATOM   4530  O   GLY A 479      -7.539  25.163  -7.612  1.00 10.00      A   
ATOM   4531  N   CYS A 480      -5.678  24.312  -6.683  1.00 10.00      A   
ATOM   4532  HN  CYS A 480      -4.777  24.498  -6.329  1.00 10.00      A   
ATOM   4533  CA  CYS A 480      -6.186  22.946  -6.651  1.00 10.00      A   
ATOM   4534  CB  CYS A 480      -5.091  21.988  -6.198  1.00 10.00      A   
ATOM   4535  SG  CYS A 480      -3.573  22.114  -7.168  1.00 10.00      A   
ATOM   4536  HG  CYS A 480      -3.912  22.030  -8.450  1.00 10.00      A   
ATOM   4537  C   CYS A 480      -7.409  22.829  -5.749  1.00 10.00      A   
ATOM   4538  O   CYS A 480      -7.391  23.259  -4.596  1.00 10.00      A   
ATOM   4539  N   ASP A 481      -8.474  22.244  -6.282  1.00 10.00      A   
ATOM   4540  HN  ASP A 481      -8.429  21.907  -7.200  1.00 10.00      A   
ATOM   4541  CA  ASP A 481      -9.709  22.091  -5.528  1.00 10.00      A   
ATOM   4542  CB  ASP A 481     -10.927  22.302  -6.427  1.00 10.00      A   
ATOM   4543  CG  ASP A 481     -11.839  23.400  -5.923  1.00 10.00      A   
ATOM   4544  OD1 ASP A 481     -12.504  23.201  -4.891  1.00 10.00      A   
ATOM   4545  OD2 ASP A 481     -11.886  24.477  -6.556  1.00 10.00      A   
ATOM   4546  C   ASP A 481      -9.793  20.733  -4.845  1.00 10.00      A   
ATOM   4547  O   ASP A 481     -10.189  20.636  -3.686  1.00 10.00      A   
ATOM   4548  N   SER A 482      -9.396  19.685  -5.560  1.00 10.00      A   
ATOM   4549  HN  SER A 482      -9.078  19.822  -6.480  1.00 10.00      A   
ATOM   4550  CA  SER A 482      -9.440  18.328  -5.025  1.00 10.00      A   
ATOM   4551  CB  SER A 482      -9.534  17.317  -6.171  1.00 10.00      A   
ATOM   4552  OG  SER A 482     -10.616  17.618  -7.039  1.00 10.00      A   
ATOM   4553  HG  SER A 482     -11.124  16.816  -7.196  1.00 10.00      A   
ATOM   4554  C   SER A 482      -8.235  18.007  -4.132  1.00 10.00      A   
ATOM   4555  O   SER A 482      -7.871  16.845  -3.971  1.00 10.00      A   
ATOM   4556  N   LEU A 483      -7.636  19.032  -3.538  1.00 10.00      A   
ATOM   4557  HN  LEU A 483      -7.981  19.935  -3.686  1.00 10.00      A   
ATOM   4558  CA  LEU A 483      -6.485  18.845  -2.663  1.00 10.00      A   
ATOM   4559  CB  LEU A 483      -5.986  20.188  -2.129  1.00 10.00      A   
ATOM   4560  CG  LEU A 483      -4.895  20.875  -2.952  1.00 10.00      A   
ATOM   4561  CD1 LEU A 483      -4.532  22.223  -2.351  1.00 10.00      A   
ATOM   4562  CD2 LEU A 483      -3.664  19.986  -3.059  1.00 10.00      A   
ATOM   4563  C   LEU A 483      -6.810  17.904  -1.510  1.00 10.00      A   
ATOM   4564  O   LEU A 483      -7.830  18.054  -0.831  1.00 10.00      A   
ATOM   4565  N   ARG A 484      -5.942  16.933  -1.293  1.00 10.00      A   
ATOM   4566  HN  ARG A 484      -5.145  16.864  -1.864  1.00 10.00      A   
ATOM   4567  CA  ARG A 484      -6.140  15.959  -0.233  1.00 10.00      A   
ATOM   4568  CB  ARG A 484      -6.614  14.622  -0.815  1.00 10.00      A   
ATOM   4569  CG  ARG A 484      -8.090  14.581  -1.188  1.00 10.00      A   
ATOM   4570  CD  ARG A 484      -8.519  13.180  -1.581  1.00 10.00      A   
ATOM   4571  NE  ARG A 484      -7.924  12.171  -0.714  1.00 10.00      A   
ATOM   4572  HE  ARG A 484      -8.060  12.274   0.256  1.00 10.00      A   
ATOM   4573  CZ  ARG A 484      -7.230  11.123  -1.161  1.00 10.00      A   
ATOM   4574  NH1 ARG A 484      -7.050  10.935  -2.465  1.00 10.00      A   
ATOM   4575 HH11 ARG A 484      -6.503  10.111  -2.803  1.00 10.00      A   
ATOM   4576 HH12 ARG A 484      -7.463  11.605  -3.164  1.00 10.00      A   
ATOM   4577  NH2 ARG A 484      -6.711  10.263  -0.304  1.00 10.00      A   
ATOM   4578 HH21 ARG A 484      -6.164   9.431  -0.649  1.00 10.00      A   
ATOM   4579 HH22 ARG A 484      -6.838  10.396   0.718  1.00 10.00      A   
ATOM   4580  C   ARG A 484      -4.872  15.760   0.589  1.00 10.00      A   
ATOM   4581  O   ARG A 484      -4.878  15.932   1.810  1.00 10.00      A   
ATOM   4582  N   LYS A 485      -3.791  15.398  -0.085  1.00 10.00      A   
ATOM   4583  HN  LYS A 485      -3.844  15.308  -1.064  1.00 10.00      A   
ATOM   4584  CA  LYS A 485      -2.516  15.168   0.580  1.00 10.00      A   
ATOM   4585  CB  LYS A 485      -2.155  13.674   0.580  1.00 10.00      A   
ATOM   4586  CG  LYS A 485      -3.076  12.798   1.422  1.00 10.00      A   
ATOM   4587  CD  LYS A 485      -2.557  11.365   1.531  1.00 10.00      A   
ATOM   4588  CE  LYS A 485      -2.771  10.580   0.244  1.00 10.00      A   
ATOM   4589  NZ  LYS A 485      -2.405   9.144   0.399  1.00 10.00      A   
ATOM   4590  HZ1 LYS A 485      -1.605   9.042   1.049  1.00 10.00      A   
ATOM   4591  HZ2 LYS A 485      -2.144   8.735  -0.517  1.00 10.00      A   
ATOM   4592  HZ3 LYS A 485      -3.218   8.605   0.782  1.00 10.00      A   
ATOM   4593  C   LYS A 485      -1.410  15.980  -0.086  1.00 10.00      A   
ATOM   4594  O   LYS A 485      -1.159  15.841  -1.285  1.00 10.00      A   
ATOM   4595  N   LEU A 486      -0.754  16.831   0.689  1.00 10.00      A   
ATOM   4596  HN  LEU A 486      -0.993  16.901   1.641  1.00 10.00      A   
ATOM   4597  CA  LEU A 486       0.315  17.661   0.164  1.00 10.00      A   
ATOM   4598  CB  LEU A 486      -0.123  19.129   0.111  1.00 10.00      A   
ATOM   4599  CG  LEU A 486       0.853  20.109  -0.554  1.00 10.00      A   
ATOM   4600  CD1 LEU A 486       1.029  19.775  -2.029  1.00 10.00      A   
ATOM   4601  CD2 LEU A 486       0.371  21.543  -0.386  1.00 10.00      A   
ATOM   4602  C   LEU A 486       1.578  17.513   1.009  1.00 10.00      A   
ATOM   4603  O   LEU A 486       1.559  17.737   2.219  1.00 10.00      A   
ATOM   4604  N   GLU A 487       2.668  17.117   0.368  1.00 10.00      A   
ATOM   4605  HN  GLU A 487       2.616  16.934  -0.597  1.00 10.00      A   
ATOM   4606  CA  GLU A 487       3.942  16.948   1.054  1.00 10.00      A   
ATOM   4607  CB  GLU A 487       4.355  15.475   1.116  1.00 10.00      A   
ATOM   4608  CG  GLU A 487       4.024  14.666  -0.130  1.00 10.00      A   
ATOM   4609  CD  GLU A 487       4.055  13.176   0.132  1.00 10.00      A   
ATOM   4610  OE1 GLU A 487       4.492  12.422  -0.759  1.00 10.00      A   
ATOM   4611  OE2 GLU A 487       3.629  12.754   1.230  1.00 10.00      A   
ATOM   4612  C   GLU A 487       5.022  17.797   0.397  1.00 10.00      A   
ATOM   4613  O   GLU A 487       5.300  17.660  -0.798  1.00 10.00      A   
ATOM   4614  N   ILE A 488       5.615  18.678   1.179  1.00 10.00      A   
ATOM   4615  HN  ILE A 488       5.359  18.726   2.131  1.00 10.00      A   
ATOM   4616  CA  ILE A 488       6.647  19.567   0.684  1.00 10.00      A   
ATOM   4617  CB  ILE A 488       6.199  21.043   0.794  1.00 10.00      A   
ATOM   4618  CG1 ILE A 488       4.847  21.253   0.102  1.00 10.00      A   
ATOM   4619  CG2 ILE A 488       7.248  21.970   0.203  1.00 10.00      A   
ATOM   4620  CD1 ILE A 488       4.170  22.558   0.464  1.00 10.00      A   
ATOM   4621  C   ILE A 488       7.931  19.381   1.481  1.00 10.00      A   
ATOM   4622  O   ILE A 488       7.917  19.406   2.715  1.00 10.00      A   
ATOM   4623  N   ARG A 489       9.032  19.173   0.776  1.00 10.00      A   
ATOM   4624  HN  ARG A 489       8.975  19.131  -0.207  1.00 10.00      A   
ATOM   4625  CA  ARG A 489      10.322  19.001   1.423  1.00 10.00      A   
ATOM   4626  CB  ARG A 489      10.735  17.524   1.472  1.00 10.00      A   
ATOM   4627  CG  ARG A 489      11.145  16.933   0.132  1.00 10.00      A   
ATOM   4628  CD  ARG A 489      11.991  15.681   0.310  1.00 10.00      A   
ATOM   4629  NE  ARG A 489      13.277  15.964   0.956  1.00 10.00      A   
ATOM   4630  HE  ARG A 489      13.534  16.915   1.062  1.00 10.00      A   
ATOM   4631  CZ  ARG A 489      14.113  15.029   1.402  1.00 10.00      A   
ATOM   4632  NH1 ARG A 489      13.806  13.743   1.279  1.00 10.00      A   
ATOM   4633 HH11 ARG A 489      12.911  13.459   0.830  1.00 10.00      A   
ATOM   4634 HH12 ARG A 489      14.459  13.012   1.629  1.00 10.00      A   
ATOM   4635  NH2 ARG A 489      15.255  15.381   1.972  1.00 10.00      A   
ATOM   4636 HH21 ARG A 489      15.913  14.653   2.326  1.00 10.00      A   
ATOM   4637 HH22 ARG A 489      15.502  16.391   2.071  1.00 10.00      A   
ATOM   4638  C   ARG A 489      11.394  19.830   0.725  1.00 10.00      A   
ATOM   4639  O   ARG A 489      11.442  19.890  -0.509  1.00 10.00      A   
ATOM   4640  N   ASP A 490      12.219  20.494   1.529  1.00 10.00      A   
ATOM   4641  HN  ASP A 490      12.074  20.437   2.501  1.00 10.00      A   
ATOM   4642  CA  ASP A 490      13.326  21.313   1.028  1.00 10.00      A   
ATOM   4643  CB  ASP A 490      14.440  20.432   0.444  1.00 10.00      A   
ATOM   4644  CG  ASP A 490      15.052  19.481   1.455  1.00 10.00      A   
ATOM   4645  OD1 ASP A 490      16.063  19.852   2.090  1.00 10.00      A   
ATOM   4646  OD2 ASP A 490      14.528  18.354   1.619  1.00 10.00      A   
ATOM   4647  C   ASP A 490      12.865  22.342  -0.004  1.00 10.00      A   
ATOM   4648  O   ASP A 490      13.210  22.253  -1.190  1.00 10.00      A   
ATOM   4649  N   CYS A 491      12.084  23.313   0.445  1.00 10.00      A   
ATOM   4650  HN  CYS A 491      11.854  23.342   1.399  1.00 10.00      A   
ATOM   4651  CA  CYS A 491      11.573  24.351  -0.438  1.00 10.00      A   
ATOM   4652  CB  CYS A 491      10.180  23.974  -0.952  1.00 10.00      A   
ATOM   4653  SG  CYS A 491      10.117  22.432  -1.902  1.00 10.00      A   
ATOM   4654  HG  CYS A 491      10.626  21.460  -1.152  1.00 10.00      A   
ATOM   4655  C   CYS A 491      11.538  25.704   0.275  1.00 10.00      A   
ATOM   4656  O   CYS A 491      11.337  25.763   1.491  1.00 10.00      A   
ATOM   4657  N   PRO A 492      11.716  26.809  -0.479  1.00 10.00      A   
ATOM   4658  CA  PRO A 492      11.723  28.169   0.078  1.00 10.00      A   
ATOM   4659  CB  PRO A 492      12.355  28.997  -1.041  1.00 10.00      A   
ATOM   4660  CG  PRO A 492      11.978  28.282  -2.290  1.00 10.00      A   
ATOM   4661  CD  PRO A 492      11.926  26.819  -1.941  1.00 10.00      A   
ATOM   4662  C   PRO A 492      10.320  28.689   0.399  1.00 10.00      A   
ATOM   4663  O   PRO A 492      10.049  29.887   0.281  1.00 10.00      A   
ATOM   4664  N   PHE A 493       9.438  27.791   0.811  1.00 10.00      A   
ATOM   4665  HN  PHE A 493       9.715  26.856   0.901  1.00 10.00      A   
ATOM   4666  CA  PHE A 493       8.078  28.167   1.163  1.00 10.00      A   
ATOM   4667  CB  PHE A 493       7.102  27.016   0.906  1.00 10.00      A   
ATOM   4668  CG  PHE A 493       6.989  26.623  -0.540  1.00 10.00      A   
ATOM   4669  CD1 PHE A 493       6.750  25.308  -0.892  1.00 10.00      A   
ATOM   4670  CD2 PHE A 493       7.122  27.567  -1.545  1.00 10.00      A   
ATOM   4671  CE1 PHE A 493       6.646  24.937  -2.217  1.00 10.00      A   
ATOM   4672  CE2 PHE A 493       7.019  27.203  -2.873  1.00 10.00      A   
ATOM   4673  CZ  PHE A 493       6.781  25.885  -3.212  1.00 10.00      A   
ATOM   4674  C   PHE A 493       8.027  28.587   2.625  1.00 10.00      A   
ATOM   4675  O   PHE A 493       8.693  27.987   3.472  1.00 10.00      A   
ATOM   4676  N   GLY A 494       7.254  29.615   2.923  1.00 10.00      A   
ATOM   4677  HN  GLY A 494       6.734  30.059   2.219  1.00 10.00      A   
ATOM   4678  CA  GLY A 494       7.165  30.085   4.284  1.00 10.00      A   
ATOM   4679  C   GLY A 494       5.755  30.101   4.820  1.00 10.00      A   
ATOM   4680  O   GLY A 494       4.841  29.518   4.234  1.00 10.00      A   
ATOM   4681  N   ASP A 495       5.585  30.792   5.933  1.00 10.00      A   
ATOM   4682  HN  ASP A 495       6.362  31.248   6.329  1.00 10.00      A   
ATOM   4683  CA  ASP A 495       4.292  30.902   6.598  1.00 10.00      A   
ATOM   4684  CB  ASP A 495       4.485  31.270   8.069  1.00 10.00      A   
ATOM   4685  CG  ASP A 495       5.479  32.401   8.273  1.00 10.00      A   
ATOM   4686  OD1 ASP A 495       6.682  32.111   8.461  1.00 10.00      A   
ATOM   4687  OD2 ASP A 495       5.072  33.584   8.250  1.00 10.00      A   
ATOM   4688  C   ASP A 495       3.388  31.933   5.937  1.00 10.00      A   
ATOM   4689  O   ASP A 495       2.206  32.030   6.263  1.00 10.00      A   
ATOM   4690  N   LYS A 496       3.937  32.683   4.995  1.00 10.00      A   
ATOM   4691  HN  LYS A 496       4.870  32.526   4.744  1.00 10.00      A   
ATOM   4692  CA  LYS A 496       3.181  33.719   4.310  1.00 10.00      A   
ATOM   4693  CB  LYS A 496       4.100  34.555   3.424  1.00 10.00      A   
ATOM   4694  CG  LYS A 496       5.357  35.033   4.133  1.00 10.00      A   
ATOM   4695  CD  LYS A 496       6.294  35.749   3.179  1.00 10.00      A   
ATOM   4696  CE  LYS A 496       7.742  35.601   3.618  1.00 10.00      A   
ATOM   4697  NZ  LYS A 496       8.175  34.179   3.597  1.00 10.00      A   
ATOM   4698  HZ1 LYS A 496       7.843  33.714   2.720  1.00 10.00      A   
ATOM   4699  HZ2 LYS A 496       7.784  33.670   4.413  1.00 10.00      A   
ATOM   4700  HZ3 LYS A 496       9.212  34.124   3.632  1.00 10.00      A   
ATOM   4701  C   LYS A 496       2.040  33.125   3.496  1.00 10.00      A   
ATOM   4702  O   LYS A 496       0.889  33.536   3.638  1.00 10.00      A   
ATOM   4703  N   ALA A 497       2.356  32.149   2.657  1.00 10.00      A   
ATOM   4704  HN  ALA A 497       3.295  31.862   2.584  1.00 10.00      A   
ATOM   4705  CA  ALA A 497       1.339  31.503   1.835  1.00 10.00      A   
ATOM   4706  CB  ALA A 497       1.985  30.754   0.680  1.00 10.00      A   
ATOM   4707  C   ALA A 497       0.492  30.554   2.678  1.00 10.00      A   
ATOM   4708  O   ALA A 497      -0.690  30.332   2.395  1.00 10.00      A   
ATOM   4709  N   LEU A 498       1.109  30.015   3.726  1.00 10.00      A   
ATOM   4710  HN  LEU A 498       2.044  30.254   3.898  1.00 10.00      A   
ATOM   4711  CA  LEU A 498       0.448  29.082   4.631  1.00 10.00      A   
ATOM   4712  CB  LEU A 498       1.471  28.495   5.612  1.00 10.00      A   
ATOM   4713  CG  LEU A 498       0.932  27.546   6.683  1.00 10.00      A   
ATOM   4714  CD1 LEU A 498       0.389  26.277   6.052  1.00 10.00      A   
ATOM   4715  CD2 LEU A 498       2.010  27.219   7.705  1.00 10.00      A   
ATOM   4716  C   LEU A 498      -0.680  29.769   5.397  1.00 10.00      A   
ATOM   4717  O   LEU A 498      -1.826  29.316   5.381  1.00 10.00      A   
ATOM   4718  N   LEU A 499      -0.357  30.886   6.040  1.00 10.00      A   
ATOM   4719  HN  LEU A 499       0.569  31.221   5.987  1.00 10.00      A   
ATOM   4720  CA  LEU A 499      -1.338  31.634   6.823  1.00 10.00      A   
ATOM   4721  CB  LEU A 499      -0.648  32.614   7.775  1.00 10.00      A   
ATOM   4722  CG  LEU A 499       0.248  31.995   8.851  1.00 10.00      A   
ATOM   4723  CD1 LEU A 499       1.042  33.072   9.574  1.00 10.00      A   
ATOM   4724  CD2 LEU A 499      -0.574  31.179   9.834  1.00 10.00      A   
ATOM   4725  C   LEU A 499      -2.339  32.370   5.936  1.00 10.00      A   
ATOM   4726  O   LEU A 499      -3.307  32.949   6.424  1.00 10.00      A   
ATOM   4727  N   ALA A 500      -2.103  32.346   4.632  1.00 10.00      A   
ATOM   4728  HN  ALA A 500      -1.310  31.880   4.300  1.00 10.00      A   
ATOM   4729  CA  ALA A 500      -2.994  32.999   3.686  1.00 10.00      A   
ATOM   4730  CB  ALA A 500      -2.199  33.669   2.578  1.00 10.00      A   
ATOM   4731  C   ALA A 500      -3.990  32.000   3.105  1.00 10.00      A   
ATOM   4732  O   ALA A 500      -4.882  32.367   2.338  1.00 10.00      A   
ATOM   4733  N   ASN A 501      -3.824  30.731   3.467  1.00 10.00      A   
ATOM   4734  HN  ASN A 501      -3.084  30.497   4.066  1.00 10.00      A   
ATOM   4735  CA  ASN A 501      -4.708  29.674   2.988  1.00 10.00      A   
ATOM   4736  CB  ASN A 501      -4.056  28.885   1.847  1.00 10.00      A   
ATOM   4737  CG  ASN A 501      -4.059  29.637   0.534  1.00 10.00      A   
ATOM   4738  OD1 ASN A 501      -5.057  29.653  -0.185  1.00 10.00      A   
ATOM   4739  ND2 ASN A 501      -2.936  30.253   0.204  1.00 10.00      A   
ATOM   4740 HD21 ASN A 501      -2.170  30.191   0.820  1.00 10.00      A   
ATOM   4741 HD22 ASN A 501      -2.911  30.747  -0.644  1.00 10.00      A   
ATOM   4742  C   ASN A 501      -5.068  28.726   4.117  1.00 10.00      A   
ATOM   4743  O   ASN A 501      -5.221  27.526   3.903  1.00 10.00      A   
ATOM   4744  N   ALA A 502      -5.233  29.274   5.314  1.00 10.00      A   
ATOM   4745  HN  ALA A 502      -5.125  30.244   5.413  1.00 10.00      A   
ATOM   4746  CA  ALA A 502      -5.567  28.469   6.487  1.00 10.00      A   
ATOM   4747  CB  ALA A 502      -5.595  29.333   7.739  1.00 10.00      A   
ATOM   4748  C   ALA A 502      -6.883  27.710   6.312  1.00 10.00      A   
ATOM   4749  O   ALA A 502      -7.004  26.559   6.725  1.00 10.00      A   
ATOM   4750  N   SER A 503      -7.855  28.355   5.683  1.00 10.00      A   
ATOM   4751  HN  SER A 503      -7.699  29.273   5.373  1.00 10.00      A   
ATOM   4752  CA  SER A 503      -9.161  27.745   5.456  1.00 10.00      A   
ATOM   4753  CB  SER A 503     -10.127  28.797   4.914  1.00 10.00      A   
ATOM   4754  OG  SER A 503      -9.820  30.076   5.452  1.00 10.00      A   
ATOM   4755  HG  SER A 503     -10.133  30.121   6.368  1.00 10.00      A   
ATOM   4756  C   SER A 503      -9.074  26.555   4.498  1.00 10.00      A   
ATOM   4757  O   SER A 503      -9.849  25.604   4.599  1.00 10.00      A   
ATOM   4758  N   LYS A 504      -8.110  26.597   3.588  1.00 10.00      A   
ATOM   4759  HN  LYS A 504      -7.497  27.363   3.575  1.00 10.00      A   
ATOM   4760  CA  LYS A 504      -7.935  25.528   2.614  1.00 10.00      A   
ATOM   4761  CB  LYS A 504      -7.041  25.996   1.469  1.00 10.00      A   
ATOM   4762  CG  LYS A 504      -7.105  25.117   0.230  1.00 10.00      A   
ATOM   4763  CD  LYS A 504      -8.462  25.209  -0.448  1.00 10.00      A   
ATOM   4764  CE  LYS A 504      -8.437  24.545  -1.816  1.00 10.00      A   
ATOM   4765  NZ  LYS A 504      -9.695  24.769  -2.572  1.00 10.00      A   
ATOM   4766  HZ1 LYS A 504      -9.949  25.778  -2.550  1.00 10.00      A   
ATOM   4767  HZ2 LYS A 504     -10.470  24.219  -2.154  1.00 10.00      A   
ATOM   4768  HZ3 LYS A 504      -9.572  24.476  -3.561  1.00 10.00      A   
ATOM   4769  C   LYS A 504      -7.347  24.281   3.269  1.00 10.00      A   
ATOM   4770  O   LYS A 504      -7.502  23.166   2.766  1.00 10.00      A   
ATOM   4771  N   LEU A 505      -6.695  24.472   4.404  1.00 10.00      A   
ATOM   4772  HN  LEU A 505      -6.617  25.383   4.761  1.00 10.00      A   
ATOM   4773  CA  LEU A 505      -6.087  23.367   5.132  1.00 10.00      A   
ATOM   4774  CB  LEU A 505      -5.102  23.888   6.179  1.00 10.00      A   
ATOM   4775  CG  LEU A 505      -4.022  24.848   5.678  1.00 10.00      A   
ATOM   4776  CD1 LEU A 505      -3.172  25.333   6.840  1.00 10.00      A   
ATOM   4777  CD2 LEU A 505      -3.154  24.184   4.620  1.00 10.00      A   
ATOM   4778  C   LEU A 505      -7.148  22.495   5.790  1.00 10.00      A   
ATOM   4779  O   LEU A 505      -6.900  21.329   6.097  1.00 10.00      A   
ATOM   4780  N   GLU A 506      -8.337  23.056   5.982  1.00 10.00      A   
ATOM   4781  HN  GLU A 506      -8.481  23.987   5.699  1.00 10.00      A   
ATOM   4782  CA  GLU A 506      -9.435  22.325   6.602  1.00 10.00      A   
ATOM   4783  CB  GLU A 506     -10.520  23.300   7.070  1.00 10.00      A   
ATOM   4784  CG  GLU A 506     -11.267  22.851   8.316  1.00 10.00      A   
ATOM   4785  CD  GLU A 506     -12.591  23.568   8.498  1.00 10.00      A   
ATOM   4786  OE1 GLU A 506     -13.636  23.008   8.090  1.00 10.00      A   
ATOM   4787  OE2 GLU A 506     -12.593  24.694   9.039  1.00 10.00      A   
ATOM   4788  C   GLU A 506     -10.029  21.307   5.624  1.00 10.00      A   
ATOM   4789  O   GLU A 506     -10.627  20.310   6.032  1.00 10.00      A   
ATOM   4790  N   THR A 507      -9.845  21.559   4.331  1.00 10.00      A   
ATOM   4791  HN  THR A 507      -9.359  22.365   4.064  1.00 10.00      A   
ATOM   4792  CA  THR A 507     -10.360  20.676   3.299  1.00 10.00      A   
ATOM   4793  CB  THR A 507     -10.749  21.473   2.039  1.00 10.00      A   
ATOM   4794  OG1 THR A 507     -10.094  22.749   2.061  1.00 10.00      A   
ATOM   4795  HG1 THR A 507      -9.146  22.619   1.980  1.00 10.00      A   
ATOM   4796  CG2 THR A 507     -12.251  21.686   1.988  1.00 10.00      A   
ATOM   4797  C   THR A 507      -9.356  19.584   2.925  1.00 10.00      A   
ATOM   4798  O   THR A 507      -9.673  18.693   2.145  1.00 10.00      A   
ATOM   4799  N   MET A 508      -8.154  19.642   3.488  1.00 10.00      A   
ATOM   4800  HN  MET A 508      -7.956  20.356   4.133  1.00 10.00      A   
ATOM   4801  CA  MET A 508      -7.131  18.639   3.190  1.00 10.00      A   
ATOM   4802  CB  MET A 508      -5.778  19.286   2.896  1.00 10.00      A   
ATOM   4803  CG  MET A 508      -5.661  19.875   1.503  1.00 10.00      A   
ATOM   4804  SD  MET A 508      -3.948  20.064   0.976  1.00 10.00      A   
ATOM   4805  CE  MET A 508      -3.375  21.294   2.146  1.00 10.00      A   
ATOM   4806  C   MET A 508      -6.997  17.651   4.336  1.00 10.00      A   
ATOM   4807  O   MET A 508      -7.282  17.990   5.482  1.00 10.00      A   
ATOM   4808  N   ARG A 509      -6.559  16.436   4.026  1.00 10.00      A   
ATOM   4809  HN  ARG A 509      -6.327  16.233   3.093  1.00 10.00      A   
ATOM   4810  CA  ARG A 509      -6.394  15.405   5.045  1.00 10.00      A   
ATOM   4811  CB  ARG A 509      -6.210  14.020   4.408  1.00 10.00      A   
ATOM   4812  CG  ARG A 509      -6.020  12.888   5.414  1.00 10.00      A   
ATOM   4813  CD  ARG A 509      -5.537  11.612   4.741  1.00 10.00      A   
ATOM   4814  NE  ARG A 509      -6.588  10.955   3.960  1.00 10.00      A   
ATOM   4815  HE  ARG A 509      -7.516  11.248   4.117  1.00 10.00      A   
ATOM   4816  CZ  ARG A 509      -6.358   9.994   3.060  1.00 10.00      A   
ATOM   4817  NH1 ARG A 509      -5.122   9.580   2.826  1.00 10.00      A   
ATOM   4818 HH11 ARG A 509      -4.323   9.996   3.340  1.00 10.00      A   
ATOM   4819 HH12 ARG A 509      -4.940   8.828   2.108  1.00 10.00      A   
ATOM   4820  NH2 ARG A 509      -7.364   9.457   2.383  1.00 10.00      A   
ATOM   4821 HH21 ARG A 509      -8.343   9.784   2.545  1.00 10.00      A   
ATOM   4822 HH22 ARG A 509      -7.180   8.696   1.681  1.00 10.00      A   
ATOM   4823  C   ARG A 509      -5.210  15.731   5.944  1.00 10.00      A   
ATOM   4824  O   ARG A 509      -5.346  15.809   7.170  1.00 10.00      A   
ATOM   4825  N   SER A 510      -4.052  15.937   5.328  1.00 10.00      A   
ATOM   4826  HN  SER A 510      -4.009  15.881   4.350  1.00 10.00      A   
ATOM   4827  CA  SER A 510      -2.842  16.242   6.074  1.00 10.00      A   
ATOM   4828  CB  SER A 510      -2.237  14.950   6.634  1.00 10.00      A   
ATOM   4829  OG  SER A 510      -2.496  13.850   5.773  1.00 10.00      A   
ATOM   4830  HG  SER A 510      -1.773  13.766   5.140  1.00 10.00      A   
ATOM   4831  C   SER A 510      -1.819  16.985   5.216  1.00 10.00      A   
ATOM   4832  O   SER A 510      -1.695  16.733   4.014  1.00 10.00      A   
ATOM   4833  N   LEU A 511      -1.106  17.910   5.841  1.00 10.00      A   
ATOM   4834  HN  LEU A 511      -1.273  18.077   6.798  1.00 10.00      A   
ATOM   4835  CA  LEU A 511      -0.087  18.694   5.166  1.00 10.00      A   
ATOM   4836  CB  LEU A 511      -0.444  20.182   5.234  1.00 10.00      A   
ATOM   4837  CG  LEU A 511       0.655  21.156   4.802  1.00 10.00      A   
ATOM   4838  CD1 LEU A 511       0.907  21.059   3.304  1.00 10.00      A   
ATOM   4839  CD2 LEU A 511       0.296  22.575   5.201  1.00 10.00      A   
ATOM   4840  C   LEU A 511       1.263  18.461   5.829  1.00 10.00      A   
ATOM   4841  O   LEU A 511       1.397  18.623   7.043  1.00 10.00      A   
ATOM   4842  N   TRP A 512       2.250  18.068   5.039  1.00 10.00      A   
ATOM   4843  HN  TRP A 512       2.076  17.943   4.079  1.00 10.00      A   
ATOM   4844  CA  TRP A 512       3.587  17.814   5.556  1.00 10.00      A   
ATOM   4845  CB  TRP A 512       4.023  16.376   5.236  1.00 10.00      A   
ATOM   4846  CG  TRP A 512       5.454  16.081   5.581  1.00 10.00      A   
ATOM   4847  CD1 TRP A 512       6.542  16.242   4.772  1.00 10.00      A   
ATOM   4848  CD2 TRP A 512       5.951  15.577   6.825  1.00 10.00      A   
ATOM   4849  NE1 TRP A 512       7.684  15.871   5.436  1.00 10.00      A   
ATOM   4850  HE1 TRP A 512       8.595  15.901   5.066  1.00 10.00      A   
ATOM   4851  CE2 TRP A 512       7.348  15.458   6.699  1.00 10.00      A   
ATOM   4852  CE3 TRP A 512       5.351  15.215   8.035  1.00 10.00      A   
ATOM   4853  CZ2 TRP A 512       8.156  14.996   7.735  1.00 10.00      A   
ATOM   4854  CZ3 TRP A 512       6.153  14.754   9.061  1.00 10.00      A   
ATOM   4855  CH2 TRP A 512       7.539  14.650   8.905  1.00 10.00      A   
ATOM   4856  C   TRP A 512       4.589  18.805   4.976  1.00 10.00      A   
ATOM   4857  O   TRP A 512       4.762  18.883   3.761  1.00 10.00      A   
ATOM   4858  N   MET A 513       5.243  19.560   5.845  1.00 10.00      A   
ATOM   4859  HN  MET A 513       5.048  19.469   6.803  1.00 10.00      A   
ATOM   4860  CA  MET A 513       6.241  20.529   5.412  1.00 10.00      A   
ATOM   4861  CB  MET A 513       5.725  21.964   5.578  1.00 10.00      A   
ATOM   4862  CG  MET A 513       4.526  22.306   4.706  1.00 10.00      A   
ATOM   4863  SD  MET A 513       4.045  24.043   4.816  1.00 10.00      A   
ATOM   4864  CE  MET A 513       5.421  24.830   3.983  1.00 10.00      A   
ATOM   4865  C   MET A 513       7.530  20.337   6.200  1.00 10.00      A   
ATOM   4866  O   MET A 513       7.584  20.624   7.395  1.00 10.00      A   
ATOM   4867  N   SER A 514       8.559  19.828   5.536  1.00 10.00      A   
ATOM   4868  HN  SER A 514       8.451  19.596   4.585  1.00 10.00      A   
ATOM   4869  CA  SER A 514       9.845  19.599   6.181  1.00 10.00      A   
ATOM   4870  CB  SER A 514      10.217  18.114   6.130  1.00 10.00      A   
ATOM   4871  OG  SER A 514       9.981  17.567   4.843  1.00 10.00      A   
ATOM   4872  HG  SER A 514      10.704  17.818   4.256  1.00 10.00      A   
ATOM   4873  C   SER A 514      10.939  20.453   5.544  1.00 10.00      A   
ATOM   4874  O   SER A 514      11.018  20.559   4.314  1.00 10.00      A   
ATOM   4875  N   SER A 515      11.763  21.066   6.389  1.00 10.00      A   
ATOM   4876  HN  SER A 515      11.624  20.947   7.359  1.00 10.00      A   
ATOM   4877  CA  SER A 515      12.859  21.920   5.942  1.00 10.00      A   
ATOM   4878  CB  SER A 515      13.938  21.107   5.224  1.00 10.00      A   
ATOM   4879  OG  SER A 515      14.450  20.085   6.070  1.00 10.00      A   
ATOM   4880  HG  SER A 515      15.229  19.696   5.655  1.00 10.00      A   
ATOM   4881  C   SER A 515      12.355  23.076   5.076  1.00 10.00      A   
ATOM   4882  O   SER A 515      12.669  23.170   3.887  1.00 10.00      A   
ATOM   4883  N   CYS A 516      11.554  23.938   5.683  1.00 10.00      A   
ATOM   4884  HN  CYS A 516      11.335  23.801   6.629  1.00 10.00      A   
ATOM   4885  CA  CYS A 516      11.000  25.093   4.995  1.00 10.00      A   
ATOM   4886  CB  CYS A 516       9.534  24.844   4.631  1.00 10.00      A   
ATOM   4887  SG  CYS A 516       9.242  23.354   3.646  1.00 10.00      A   
ATOM   4888  HG  CYS A 516      10.208  22.486   3.914  1.00 10.00      A   
ATOM   4889  C   CYS A 516      11.130  26.334   5.876  1.00 10.00      A   
ATOM   4890  O   CYS A 516      11.496  26.231   7.049  1.00 10.00      A   
ATOM   4891  N   SER A 517      10.802  27.494   5.325  1.00 10.00      A   
ATOM   4892  HN  SER A 517      10.471  27.511   4.399  1.00 10.00      A   
ATOM   4893  CA  SER A 517      10.900  28.747   6.061  1.00 10.00      A   
ATOM   4894  CB  SER A 517      11.191  29.895   5.093  1.00 10.00      A   
ATOM   4895  OG  SER A 517      12.336  29.611   4.302  1.00 10.00      A   
ATOM   4896  HG  SER A 517      12.531  28.666   4.339  1.00 10.00      A   
ATOM   4897  C   SER A 517       9.635  29.033   6.871  1.00 10.00      A   
ATOM   4898  O   SER A 517       9.063  30.122   6.789  1.00 10.00      A   
ATOM   4899  N   VAL A 518       9.197  28.047   7.642  1.00 10.00      A   
ATOM   4900  HN  VAL A 518       9.694  27.199   7.661  1.00 10.00      A   
ATOM   4901  CA  VAL A 518       8.010  28.194   8.474  1.00 10.00      A   
ATOM   4902  CB  VAL A 518       7.188  26.887   8.538  1.00 10.00      A   
ATOM   4903  CG1 VAL A 518       5.869  27.117   9.264  1.00 10.00      A   
ATOM   4904  CG2 VAL A 518       6.944  26.333   7.143  1.00 10.00      A   
ATOM   4905  C   VAL A 518       8.426  28.595   9.885  1.00 10.00      A   
ATOM   4906  O   VAL A 518       8.979  27.784  10.631  1.00 10.00      A   
ATOM   4907  N   SER A 519       8.171  29.844  10.241  1.00 10.00      A   
ATOM   4908  HN  SER A 519       7.725  30.444   9.605  1.00 10.00      A   
ATOM   4909  CA  SER A 519       8.535  30.353  11.553  1.00 10.00      A   
ATOM   4910  CB  SER A 519       8.382  31.877  11.588  1.00 10.00      A   
ATOM   4911  OG  SER A 519       7.128  32.282  11.062  1.00 10.00      A   
ATOM   4912  HG  SER A 519       7.140  32.205  10.091  1.00 10.00      A   
ATOM   4913  C   SER A 519       7.726  29.703  12.674  1.00 10.00      A   
ATOM   4914  O   SER A 519       6.543  29.382  12.505  1.00 10.00      A   
ATOM   4915  N   PHE A 520       8.378  29.515  13.820  1.00 10.00      A   
ATOM   4916  HN  PHE A 520       9.327  29.775  13.876  1.00 10.00      A   
ATOM   4917  CA  PHE A 520       7.744  28.924  14.992  1.00 10.00      A   
ATOM   4918  CB  PHE A 520       8.770  28.790  16.128  1.00 10.00      A   
ATOM   4919  CG  PHE A 520       8.178  28.659  17.504  1.00 10.00      A   
ATOM   4920  CD1 PHE A 520       7.410  27.558  17.848  1.00 10.00      A   
ATOM   4921  CD2 PHE A 520       8.393  29.646  18.454  1.00 10.00      A   
ATOM   4922  CE1 PHE A 520       6.868  27.450  19.114  1.00 10.00      A   
ATOM   4923  CE2 PHE A 520       7.856  29.543  19.720  1.00 10.00      A   
ATOM   4924  CZ  PHE A 520       7.092  28.443  20.050  1.00 10.00      A   
ATOM   4925  C   PHE A 520       6.545  29.761  15.438  1.00 10.00      A   
ATOM   4926  O   PHE A 520       5.505  29.222  15.827  1.00 10.00      A   
ATOM   4927  N   GLY A 521       6.686  31.079  15.353  1.00 10.00      A   
ATOM   4928  HN  GLY A 521       7.531  31.451  15.012  1.00 10.00      A   
ATOM   4929  CA  GLY A 521       5.616  31.971  15.752  1.00 10.00      A   
ATOM   4930  C   GLY A 521       4.369  31.789  14.911  1.00 10.00      A   
ATOM   4931  O   GLY A 521       3.250  31.919  15.407  1.00 10.00      A   
ATOM   4932  N   ALA A 522       4.556  31.451  13.643  1.00 10.00      A   
ATOM   4933  HN  ALA A 522       5.470  31.321  13.310  1.00 10.00      A   
ATOM   4934  CA  ALA A 522       3.435  31.255  12.737  1.00 10.00      A   
ATOM   4935  CB  ALA A 522       3.908  31.286  11.300  1.00 10.00      A   
ATOM   4936  C   ALA A 522       2.721  29.944  13.033  1.00 10.00      A   
ATOM   4937  O   ALA A 522       1.506  29.836  12.864  1.00 10.00      A   
ATOM   4938  N   CYS A 523       3.481  28.950  13.482  1.00 10.00      A   
ATOM   4939  HN  CYS A 523       4.445  29.097  13.589  1.00 10.00      A   
ATOM   4940  CA  CYS A 523       2.916  27.648  13.814  1.00 10.00      A   
ATOM   4941  CB  CYS A 523       4.024  26.675  14.222  1.00 10.00      A   
ATOM   4942  SG  CYS A 523       5.366  26.520  13.020  1.00 10.00      A   
ATOM   4943  HG  CYS A 523       5.803  27.740  12.727  1.00 10.00      A   
ATOM   4944  C   CYS A 523       1.890  27.788  14.935  1.00 10.00      A   
ATOM   4945  O   CYS A 523       0.840  27.143  14.920  1.00 10.00      A   
ATOM   4946  N   LYS A 524       2.198  28.654  15.901  1.00 10.00      A   
ATOM   4947  HN  LYS A 524       3.055  29.128  15.860  1.00 10.00      A   
ATOM   4948  CA  LYS A 524       1.299  28.905  17.019  1.00 10.00      A   
ATOM   4949  CB  LYS A 524       1.998  29.731  18.101  1.00 10.00      A   
ATOM   4950  CG  LYS A 524       3.244  29.081  18.682  1.00 10.00      A   
ATOM   4951  CD  LYS A 524       3.693  29.780  19.960  1.00 10.00      A   
ATOM   4952  CE  LYS A 524       4.096  31.221  19.697  1.00 10.00      A   
ATOM   4953  NZ  LYS A 524       4.299  31.988  20.953  1.00 10.00      A   
ATOM   4954  HZ1 LYS A 524       3.380  32.232  21.376  1.00 10.00      A   
ATOM   4955  HZ2 LYS A 524       4.823  32.869  20.753  1.00 10.00      A   
ATOM   4956  HZ3 LYS A 524       4.841  31.427  21.638  1.00 10.00      A   
ATOM   4957  C   LYS A 524       0.050  29.639  16.542  1.00 10.00      A   
ATOM   4958  O   LYS A 524      -1.067  29.305  16.940  1.00 10.00      A   
ATOM   4959  N   LEU A 525       0.254  30.627  15.674  1.00 10.00      A   
ATOM   4960  HN  LEU A 525       1.168  30.826  15.392  1.00 10.00      A   
ATOM   4961  CA  LEU A 525      -0.840  31.424  15.135  1.00 10.00      A   
ATOM   4962  CB  LEU A 525      -0.302  32.545  14.240  1.00 10.00      A   
ATOM   4963  CG  LEU A 525      -1.325  33.578  13.759  1.00 10.00      A   
ATOM   4964  CD1 LEU A 525      -1.902  34.358  14.931  1.00 10.00      A   
ATOM   4965  CD2 LEU A 525      -0.692  34.520  12.745  1.00 10.00      A   
ATOM   4966  C   LEU A 525      -1.827  30.553  14.366  1.00 10.00      A   
ATOM   4967  O   LEU A 525      -3.041  30.750  14.451  1.00 10.00      A   
ATOM   4968  N   LEU A 526      -1.304  29.582  13.624  1.00 10.00      A   
ATOM   4969  HN  LEU A 526      -0.328  29.480  13.584  1.00 10.00      A   
ATOM   4970  CA  LEU A 526      -2.143  28.678  12.854  1.00 10.00      A   
ATOM   4971  CB  LEU A 526      -1.290  27.752  11.986  1.00 10.00      A   
ATOM   4972  CG  LEU A 526      -2.046  26.895  10.967  1.00 10.00      A   
ATOM   4973  CD1 LEU A 526      -2.737  27.768   9.932  1.00 10.00      A   
ATOM   4974  CD2 LEU A 526      -1.110  25.904  10.295  1.00 10.00      A   
ATOM   4975  C   LEU A 526      -3.034  27.859  13.780  1.00 10.00      A   
ATOM   4976  O   LEU A 526      -4.227  27.690  13.520  1.00 10.00      A   
ATOM   4977  N   GLY A 527      -2.448  27.372  14.870  1.00 10.00      A   
ATOM   4978  HN  GLY A 527      -1.494  27.552  15.021  1.00 10.00      A   
ATOM   4979  CA  GLY A 527      -3.197  26.587  15.834  1.00 10.00      A   
ATOM   4980  C   GLY A 527      -4.219  27.431  16.575  1.00 10.00      A   
ATOM   4981  O   GLY A 527      -5.215  26.915  17.089  1.00 10.00      A   
ATOM   4982  N   GLN A 528      -3.952  28.730  16.640  1.00 10.00      A   
ATOM   4983  HN  GLN A 528      -3.120  29.062  16.239  1.00 10.00      A   
ATOM   4984  CA  GLN A 528      -4.847  29.675  17.300  1.00 10.00      A   
ATOM   4985  CB  GLN A 528      -4.123  30.999  17.554  1.00 10.00      A   
ATOM   4986  CG  GLN A 528      -3.567  31.153  18.958  1.00 10.00      A   
ATOM   4987  CD  GLN A 528      -4.661  31.342  19.991  1.00 10.00      A   
ATOM   4988  OE1 GLN A 528      -5.737  31.864  19.689  1.00 10.00      A   
ATOM   4989  NE2 GLN A 528      -4.388  30.939  21.225  1.00 10.00      A   
ATOM   4990 HE21 GLN A 528      -3.508  30.546  21.398  1.00 10.00      A   
ATOM   4991 HE22 GLN A 528      -5.080  31.048  21.909  1.00 10.00      A   
ATOM   4992  C   GLN A 528      -6.079  29.930  16.439  1.00 10.00      A   
ATOM   4993  O   GLN A 528      -7.199  30.007  16.943  1.00 10.00      A   
ATOM   4994  N   LYS A 529      -5.862  30.053  15.134  1.00 10.00      A   
ATOM   4995  HN  LYS A 529      -4.941  29.988  14.794  1.00 10.00      A   
ATOM   4996  CA  LYS A 529      -6.948  30.301  14.199  1.00 10.00      A   
ATOM   4997  CB  LYS A 529      -6.424  30.954  12.916  1.00 10.00      A   
ATOM   4998  CG  LYS A 529      -7.493  31.215  11.864  1.00 10.00      A   
ATOM   4999  CD  LYS A 529      -6.890  31.747  10.572  1.00 10.00      A   
ATOM   5000  CE  LYS A 529      -7.908  31.732   9.439  1.00 10.00      A   
ATOM   5001  NZ  LYS A 529      -9.056  32.639   9.701  1.00 10.00      A   
ATOM   5002  HZ1 LYS A 529      -9.722  32.198  10.365  1.00 10.00      A   
ATOM   5003  HZ2 LYS A 529      -9.559  32.847   8.817  1.00 10.00      A   
ATOM   5004  HZ3 LYS A 529      -8.718  33.534  10.108  1.00 10.00      A   
ATOM   5005  C   LYS A 529      -7.708  29.024  13.861  1.00 10.00      A   
ATOM   5006  O   LYS A 529      -8.929  29.049  13.714  1.00 10.00      A   
ATOM   5007  N   MET A 530      -6.992  27.913  13.732  1.00 10.00      A   
ATOM   5008  HN  MET A 530      -6.018  27.943  13.869  1.00 10.00      A   
ATOM   5009  CA  MET A 530      -7.624  26.641  13.392  1.00 10.00      A   
ATOM   5010  CB  MET A 530      -7.065  26.090  12.077  1.00 10.00      A   
ATOM   5011  CG  MET A 530      -7.121  27.062  10.911  1.00 10.00      A   
ATOM   5012  SD  MET A 530      -8.806  27.482  10.427  1.00 10.00      A   
ATOM   5013  CE  MET A 530      -9.333  25.953   9.655  1.00 10.00      A   
ATOM   5014  C   MET A 530      -7.448  25.605  14.495  1.00 10.00      A   
ATOM   5015  O   MET A 530      -6.494  24.830  14.477  1.00 10.00      A   
ATOM   5016  N   PRO A 531      -8.365  25.582  15.478  1.00 10.00      A   
ATOM   5017  CA  PRO A 531      -8.306  24.620  16.584  1.00 10.00      A   
ATOM   5018  CB  PRO A 531      -9.329  25.168  17.581  1.00 10.00      A   
ATOM   5019  CG  PRO A 531     -10.301  25.923  16.744  1.00 10.00      A   
ATOM   5020  CD  PRO A 531      -9.510  26.503  15.608  1.00 10.00      A   
ATOM   5021  C   PRO A 531      -8.708  23.219  16.131  1.00 10.00      A   
ATOM   5022  O   PRO A 531      -8.380  22.226  16.775  1.00 10.00      A   
ATOM   5023  N   LYS A 532      -9.411  23.150  15.011  1.00 10.00      A   
ATOM   5024  HN  LYS A 532      -9.634  23.979  14.541  1.00 10.00      A   
ATOM   5025  CA  LYS A 532      -9.860  21.874  14.461  1.00 10.00      A   
ATOM   5026  CB  LYS A 532     -11.025  22.089  13.495  1.00 10.00      A   
ATOM   5027  CG  LYS A 532     -12.369  22.330  14.162  1.00 10.00      A   
ATOM   5028  CD  LYS A 532     -13.482  22.441  13.127  1.00 10.00      A   
ATOM   5029  CE  LYS A 532     -14.851  22.521  13.783  1.00 10.00      A   
ATOM   5030  NZ  LYS A 532     -15.070  23.826  14.456  1.00 10.00      A   
ATOM   5031  HZ1 LYS A 532     -15.123  24.584  13.746  1.00 10.00      A   
ATOM   5032  HZ2 LYS A 532     -14.285  24.034  15.109  1.00 10.00      A   
ATOM   5033  HZ3 LYS A 532     -15.959  23.806  14.994  1.00 10.00      A   
ATOM   5034  C   LYS A 532      -8.722  21.151  13.740  1.00 10.00      A   
ATOM   5035  O   LYS A 532      -8.906  20.058  13.200  1.00 10.00      A   
ATOM   5036  N   LEU A 533      -7.551  21.769  13.723  1.00 10.00      A   
ATOM   5037  HN  LEU A 533      -7.458  22.633  14.175  1.00 10.00      A   
ATOM   5038  CA  LEU A 533      -6.389  21.189  13.073  1.00 10.00      A   
ATOM   5039  CB  LEU A 533      -5.911  22.062  11.909  1.00 10.00      A   
ATOM   5040  CG  LEU A 533      -6.600  21.835  10.561  1.00 10.00      A   
ATOM   5041  CD1 LEU A 533      -7.963  22.511  10.527  1.00 10.00      A   
ATOM   5042  CD2 LEU A 533      -5.726  22.340   9.427  1.00 10.00      A   
ATOM   5043  C   LEU A 533      -5.269  20.987  14.077  1.00 10.00      A   
ATOM   5044  O   LEU A 533      -5.072  21.808  14.973  1.00 10.00      A   
ATOM   5045  N   ASN A 534      -4.550  19.885  13.939  1.00 10.00      A   
ATOM   5046  HN  ASN A 534      -4.763  19.260  13.211  1.00 10.00      A   
ATOM   5047  CA  ASN A 534      -3.450  19.577  14.836  1.00 10.00      A   
ATOM   5048  CB  ASN A 534      -3.415  18.084  15.188  1.00 10.00      A   
ATOM   5049  CG  ASN A 534      -4.247  17.744  16.407  1.00 10.00      A   
ATOM   5050  OD1 ASN A 534      -4.557  18.614  17.222  1.00 10.00      A   
ATOM   5051  ND2 ASN A 534      -4.597  16.477  16.552  1.00 10.00      A   
ATOM   5052 HD21 ASN A 534      -4.300  15.831  15.875  1.00 10.00      A   
ATOM   5053 HD22 ASN A 534      -5.153  16.233  17.328  1.00 10.00      A   
ATOM   5054  C   ASN A 534      -2.124  19.986  14.225  1.00 10.00      A   
ATOM   5055  O   ASN A 534      -1.611  19.316  13.328  1.00 10.00      A   
ATOM   5056  N   VAL A 535      -1.596  21.112  14.678  1.00 10.00      A   
ATOM   5057  HN  VAL A 535      -2.087  21.641  15.343  1.00 10.00      A   
ATOM   5058  CA  VAL A 535      -0.316  21.596  14.197  1.00 10.00      A   
ATOM   5059  CB  VAL A 535      -0.210  23.130  14.319  1.00 10.00      A   
ATOM   5060  CG1 VAL A 535       1.028  23.652  13.604  1.00 10.00      A   
ATOM   5061  CG2 VAL A 535      -1.469  23.797  13.783  1.00 10.00      A   
ATOM   5062  C   VAL A 535       0.797  20.943  15.009  1.00 10.00      A   
ATOM   5063  O   VAL A 535       1.223  21.471  16.035  1.00 10.00      A   
ATOM   5064  N   GLU A 536       1.240  19.784  14.554  1.00 10.00      A   
ATOM   5065  HN  GLU A 536       0.859  19.417  13.725  1.00 10.00      A   
ATOM   5066  CA  GLU A 536       2.289  19.047  15.235  1.00 10.00      A   
ATOM   5067  CB  GLU A 536       2.087  17.535  15.094  1.00 10.00      A   
ATOM   5068  CG  GLU A 536       0.777  17.026  15.681  1.00 10.00      A   
ATOM   5069  CD  GLU A 536       0.790  15.536  15.978  1.00 10.00      A   
ATOM   5070  OE1 GLU A 536       1.824  14.877  15.740  1.00 10.00      A   
ATOM   5071  OE2 GLU A 536      -0.241  15.019  16.468  1.00 10.00      A   
ATOM   5072  C   GLU A 536       3.663  19.451  14.721  1.00 10.00      A   
ATOM   5073  O   GLU A 536       4.018  19.197  13.565  1.00 10.00      A   
ATOM   5074  N   VAL A 537       4.417  20.106  15.581  1.00 10.00      A   
ATOM   5075  HN  VAL A 537       4.053  20.312  16.472  1.00 10.00      A   
ATOM   5076  CA  VAL A 537       5.757  20.547  15.245  1.00 10.00      A   
ATOM   5077  CB  VAL A 537       6.096  21.889  15.935  1.00 10.00      A   
ATOM   5078  CG1 VAL A 537       7.536  22.299  15.647  1.00 10.00      A   
ATOM   5079  CG2 VAL A 537       5.128  22.974  15.486  1.00 10.00      A   
ATOM   5080  C   VAL A 537       6.778  19.490  15.652  1.00 10.00      A   
ATOM   5081  O   VAL A 537       6.907  19.162  16.832  1.00 10.00      A   
ATOM   5082  N   ILE A 538       7.481  18.955  14.665  1.00 10.00      A   
ATOM   5083  HN  ILE A 538       7.318  19.259  13.743  1.00 10.00      A   
ATOM   5084  CA  ILE A 538       8.496  17.938  14.904  1.00 10.00      A   
ATOM   5085  CB  ILE A 538       8.371  16.765  13.917  1.00 10.00      A   
ATOM   5086  CG1 ILE A 538       6.913  16.301  13.838  1.00 10.00      A   
ATOM   5087  CG2 ILE A 538       9.283  15.615  14.331  1.00 10.00      A   
ATOM   5088  CD1 ILE A 538       6.665  15.226  12.803  1.00 10.00      A   
ATOM   5089  C   ILE A 538       9.880  18.553  14.763  1.00 10.00      A   
ATOM   5090  O   ILE A 538      10.357  18.788  13.646  1.00 10.00      A   
ATOM   5091  N   ASP A 539      10.518  18.810  15.893  1.00 10.00      A   
ATOM   5092  HN  ASP A 539      10.090  18.579  16.747  1.00 10.00      A   
ATOM   5093  CA  ASP A 539      11.837  19.418  15.903  1.00 10.00      A   
ATOM   5094  CB  ASP A 539      11.716  20.883  16.320  1.00 10.00      A   
ATOM   5095  CG  ASP A 539      12.907  21.714  15.915  1.00 10.00      A   
ATOM   5096  OD1 ASP A 539      12.799  22.482  14.932  1.00 10.00      A   
ATOM   5097  OD2 ASP A 539      13.947  21.625  16.591  1.00 10.00      A   
ATOM   5098  C   ASP A 539      12.777  18.671  16.851  1.00 10.00      A   
ATOM   5099  O   ASP A 539      12.429  18.393  17.998  1.00 10.00      A   
ATOM   5100  N   GLU A 540      13.972  18.356  16.368  1.00 10.00      A   
ATOM   5101  HN  GLU A 540      14.195  18.614  15.438  1.00 10.00      A   
ATOM   5102  CA  GLU A 540      14.957  17.626  17.160  1.00 10.00      A   
ATOM   5103  CB  GLU A 540      15.687  16.599  16.295  1.00 10.00      A   
ATOM   5104  CG  GLU A 540      14.778  15.626  15.566  1.00 10.00      A   
ATOM   5105  CD  GLU A 540      15.559  14.675  14.685  1.00 10.00      A   
ATOM   5106  OE1 GLU A 540      16.034  15.108  13.612  1.00 10.00      A   
ATOM   5107  OE2 GLU A 540      15.713  13.492  15.062  1.00 10.00      A   
ATOM   5108  C   GLU A 540      15.983  18.550  17.812  1.00 10.00      A   
ATOM   5109  O   GLU A 540      16.942  18.079  18.431  1.00 10.00      A   
ATOM   5110  N   ARG A 541      15.791  19.853  17.682  1.00 10.00      A   
ATOM   5111  HN  ARG A 541      15.005  20.180  17.184  1.00 10.00      A   
ATOM   5112  CA  ARG A 541      16.720  20.816  18.266  1.00 10.00      A   
ATOM   5113  CB  ARG A 541      16.822  22.083  17.405  1.00 10.00      A   
ATOM   5114  CG  ARG A 541      17.310  21.836  15.986  1.00 10.00      A   
ATOM   5115  CD  ARG A 541      16.435  22.542  14.963  1.00 10.00      A   
ATOM   5116  NE  ARG A 541      16.685  23.985  14.908  1.00 10.00      A   
ATOM   5117  HE  ARG A 541      17.606  24.285  15.072  1.00 10.00      A   
ATOM   5118  CZ  ARG A 541      15.749  24.897  14.651  1.00 10.00      A   
ATOM   5119  NH1 ARG A 541      14.493  24.531  14.427  1.00 10.00      A   
ATOM   5120 HH11 ARG A 541      14.218  23.518  14.459  1.00 10.00      A   
ATOM   5121 HH12 ARG A 541      13.769  25.253  14.220  1.00 10.00      A   
ATOM   5122  NH2 ARG A 541      16.061  26.188  14.620  1.00 10.00      A   
ATOM   5123 HH21 ARG A 541      15.321  26.896  14.424  1.00 10.00      A   
ATOM   5124 HH22 ARG A 541      17.042  26.501  14.793  1.00 10.00      A   
ATOM   5125  C   ARG A 541      16.312  21.165  19.696  1.00 10.00      A   
ATOM   5126  O   ARG A 541      16.982  21.944  20.377  1.00 10.00      A   
ATOM   5127  N   GLY A 542      15.207  20.584  20.147  1.00 10.00      A   
ATOM   5128  HN  GLY A 542      14.705  19.980  19.560  1.00 10.00      A   
ATOM   5129  CA  GLY A 542      14.730  20.844  21.489  1.00 10.00      A   
ATOM   5130  C   GLY A 542      13.488  21.710  21.485  1.00 10.00      A   
ATOM   5131  O   GLY A 542      12.904  21.951  20.426  1.00 10.00      A   
ATOM   5132  N   ALA A 543      13.096  22.187  22.660  1.00 10.00      A   
ATOM   5133  HN  ALA A 543      13.626  21.977  23.459  1.00 10.00      A   
ATOM   5134  CA  ALA A 543      11.914  23.027  22.798  1.00 10.00      A   
ATOM   5135  CB  ALA A 543      11.678  23.371  24.261  1.00 10.00      A   
ATOM   5136  C   ALA A 543      12.052  24.300  21.969  1.00 10.00      A   
ATOM   5137  O   ALA A 543      12.980  25.085  22.170  1.00 10.00      A   
ATOM   5138  N   PRO A 544      11.124  24.518  21.028  1.00 10.00      A   
ATOM   5139  CA  PRO A 544      11.140  25.695  20.149  1.00 10.00      A   
ATOM   5140  CB  PRO A 544       9.929  25.483  19.235  1.00 10.00      A   
ATOM   5141  CG  PRO A 544       9.055  24.524  19.969  1.00 10.00      A   
ATOM   5142  CD  PRO A 544       9.983  23.635  20.741  1.00 10.00      A   
ATOM   5143  C   PRO A 544      11.001  27.000  20.930  1.00 10.00      A   
ATOM   5144  O   PRO A 544      11.339  28.070  20.432  1.00 10.00      A   
ATOM   5145  N   ASP A 545      10.510  26.892  22.158  1.00 10.00      A   
ATOM   5146  HN  ASP A 545      10.242  26.009  22.485  1.00 10.00      A   
ATOM   5147  CA  ASP A 545      10.338  28.050  23.029  1.00 10.00      A   
ATOM   5148  CB  ASP A 545       9.653  27.625  24.329  1.00 10.00      A   
ATOM   5149  CG  ASP A 545       8.314  28.295  24.536  1.00 10.00      A   
ATOM   5150  OD1 ASP A 545       8.281  29.438  25.036  1.00 10.00      A   
ATOM   5151  OD2 ASP A 545       7.281  27.676  24.209  1.00 10.00      A   
ATOM   5152  C   ASP A 545      11.685  28.683  23.359  1.00 10.00      A   
ATOM   5153  O   ASP A 545      11.769  29.881  23.627  1.00 10.00      A   
ATOM   5154  N   SER A 546      12.735  27.867  23.337  1.00 10.00      A   
ATOM   5155  HN  SER A 546      12.598  26.920  23.118  1.00 10.00      A   
ATOM   5156  CA  SER A 546      14.082  28.329  23.643  1.00 10.00      A   
ATOM   5157  CB  SER A 546      15.011  27.132  23.842  1.00 10.00      A   
ATOM   5158  OG  SER A 546      14.407  26.150  24.674  1.00 10.00      A   
ATOM   5159  HG  SER A 546      14.224  25.358  24.152  1.00 10.00      A   
ATOM   5160  C   SER A 546      14.634  29.239  22.551  1.00 10.00      A   
ATOM   5161  O   SER A 546      15.564  30.005  22.784  1.00 10.00      A   
ATOM   5162  N   ARG A 547      14.049  29.169  21.369  1.00 10.00      A   
ATOM   5163  HN  ARG A 547      13.278  28.571  21.250  1.00 10.00      A   
ATOM   5164  CA  ARG A 547      14.496  29.978  20.248  1.00 10.00      A   
ATOM   5165  CB  ARG A 547      14.799  29.084  19.045  1.00 10.00      A   
ATOM   5166  CG  ARG A 547      16.274  28.772  18.869  1.00 10.00      A   
ATOM   5167  CD  ARG A 547      16.483  27.571  17.962  1.00 10.00      A
[truncated: 221,457 more chars]
