# Supplementary material for: Flexibility of intrinsically disordered degrons in AUX/IAA proteins reinforces auxin co-receptor assemblies
Source: Nat Commun. 2020 May 8;11:2277. doi: 10.1038/s41467-020-16147-2 (PMC7210949; doi:10.1038/s41467-020-16147-2)
Supplement: Supplementary file 11 — Supplementary Data 8 [file 41467_2020_16147_MOESM11_ESM.gz › disvis_haddock_files/IAA07/cluster1_3.pdb]

REMARK FILENAME="complex_198w.pdb0"
REMARK ===============================================================
REMARK HADDOCK run for complex
REMARK initial structure: complex_198.pdb
REMARK final NOE weights: unambig 50 amb: 50
REMARK ===============================================================
REMARK            total,bonds,angles,improper,dihe,vdw,elec,air,cdih,coup,rdcs,vean,dani,xpcs,rg
REMARK energies: -41.8211, 0, 0, 0, 0, -81.3951, -447.892, 487.466, 0, 0, 0, 0, 0, 0, 0
REMARK ===============================================================
REMARK            bonds,angles,impropers,dihe,air,cdih,coup,rdcs,vean,dani,xpcs
REMARK rms-dev.: 0,0,0,0,0.873368,0,0, 0, 0, 0, 0
REMARK ===============================================================
REMARK               air,cdih,coup,rdcs,vean,dani,xpcs
REMARK               >0.3,>5,>1,>0,>5,>0.2,>0.2
REMARK violations.: 14, 0, 0, 0, 0, 0, 0
REMARK ===============================================================
REMARK                        CVpartition#,violations,rms
REMARK AIRs cross-validation: 1, 19, 1.93801
REMARK ===============================================================
REMARK NCS energy: 0
REMARK ===============================================================
REMARK Symmetry energy: 0
REMARK ===============================================================
REMARK Desolvation energy: 43.5944
REMARK Internal energy free molecules: -22791.6
REMARK Internal energy complex: -33529.1
REMARK Binding energy: -11223.2
REMARK ===============================================================
REMARK buried surface area: 2530.42
REMARK ===============================================================
REMARK water - chain1: 0 0 0
REMARK water - chain2: 0 0 0
REMARK water - chain3: 0 0 0
REMARK water - chain4: 0 0 0
REMARK water - chain5: 0 0 0
REMARK water - chain6: 0 0 0
REMARK ===============================================================
REMARK water - water: 0 0 0
REMARK ===============================================================
REMARK DATE:10-Dec-2019  16:11:14       created by user: enm009
REMARK VERSION:1.3U
ATOM      1  N   PHE A   9     -41.752   3.403   4.536  1.00 10.00      A   
ATOM      2  HN  PHE A   9     -42.082   3.491   5.460  1.00 10.00      A   
ATOM      3  CA  PHE A   9     -40.812   2.335   4.222  1.00 10.00      A   
ATOM      4  CB  PHE A   9     -39.730   2.822   3.254  1.00 10.00      A   
ATOM      5  CG  PHE A   9     -39.925   2.338   1.846  1.00 10.00      A   
ATOM      6  CD1 PHE A   9     -40.604   3.112   0.921  1.00 10.00      A   
ATOM      7  CD2 PHE A   9     -39.433   1.104   1.451  1.00 10.00      A   
ATOM      8  CE1 PHE A   9     -40.791   2.669  -0.373  1.00 10.00      A   
ATOM      9  CE2 PHE A   9     -39.614   0.654   0.157  1.00 10.00      A   
ATOM     10  CZ  PHE A   9     -40.294   1.439  -0.755  1.00 10.00      A   
ATOM     11  C   PHE A   9     -40.181   1.787   5.497  1.00 10.00      A   
ATOM     12  O   PHE A   9     -39.489   2.507   6.212  1.00 10.00      A   
ATOM     13  N   PRO A  10     -40.440   0.511   5.810  1.00 10.00      A   
ATOM     14  CA  PRO A  10     -39.894  -0.132   7.010  1.00 10.00      A   
ATOM     15  CB  PRO A  10     -40.408  -1.573   6.915  1.00 10.00      A   
ATOM     16  CG  PRO A  10     -41.596  -1.493   6.021  1.00 10.00      A   
ATOM     17  CD  PRO A  10     -41.292  -0.403   5.034  1.00 10.00      A   
ATOM     18  C   PRO A  10     -38.367  -0.121   7.030  1.00 10.00      A   
ATOM     19  O   PRO A  10     -37.719  -0.231   5.983  1.00 10.00      A   
ATOM     20  N   GLU A  11     -37.802   0.000   8.228  1.00 10.00      A   
ATOM     21  HN  GLU A  11     -38.375   0.069   9.021  1.00 10.00      A   
ATOM     22  CA  GLU A  11     -36.353   0.021   8.405  1.00 10.00      A   
ATOM     23  CB  GLU A  11     -35.986   0.252   9.873  1.00 10.00      A   
ATOM     24  CG  GLU A  11     -36.294   1.656  10.368  1.00 10.00      A   
ATOM     25  CD  GLU A  11     -35.938   1.869  11.827  1.00 10.00      A   
ATOM     26  OE1 GLU A  11     -34.733   1.968  12.147  1.00 10.00      A   
ATOM     27  OE2 GLU A  11     -36.865   1.964  12.661  1.00 10.00      A   
ATOM     28  C   GLU A  11     -35.725  -1.268   7.886  1.00 10.00      A   
ATOM     29  O   GLU A  11     -34.625  -1.253   7.334  1.00 10.00      A   
ATOM     30  N   GLU A  12     -36.445  -2.376   8.045  1.00 10.00      A   
ATOM     31  HN  GLU A  12     -37.316  -2.320   8.495  1.00 10.00      A   
ATOM     32  CA  GLU A  12     -35.970  -3.676   7.580  1.00 10.00      A   
ATOM     33  CB  GLU A  12     -36.945  -4.789   7.975  1.00 10.00      A   
ATOM     34  CG  GLU A  12     -38.401  -4.512   7.630  1.00 10.00      A   
ATOM     35  CD  GLU A  12     -39.321  -5.674   7.952  1.00 10.00      A   
ATOM     36  OE1 GLU A  12     -38.843  -6.688   8.511  1.00 10.00      A   
ATOM     37  OE2 GLU A  12     -40.526  -5.584   7.641  1.00 10.00      A   
ATOM     38  C   GLU A  12     -35.747  -3.667   6.070  1.00 10.00      A   
ATOM     39  O   GLU A  12     -34.827  -4.307   5.565  1.00 10.00      A   
ATOM     40  N   VAL A  13     -36.586  -2.920   5.360  1.00 10.00      A   
ATOM     41  HN  VAL A  13     -37.287  -2.416   5.827  1.00 10.00      A   
ATOM     42  CA  VAL A  13     -36.479  -2.813   3.910  1.00 10.00      A   
ATOM     43  CB  VAL A  13     -37.776  -2.253   3.292  1.00 10.00      A   
ATOM     44  CG1 VAL A  13     -37.666  -2.186   1.779  1.00 10.00      A   
ATOM     45  CG2 VAL A  13     -38.974  -3.087   3.706  1.00 10.00      A   
ATOM     46  C   VAL A  13     -35.323  -1.876   3.552  1.00 10.00      A   
ATOM     47  O   VAL A  13     -34.528  -2.164   2.659  1.00 10.00      A   
ATOM     48  N   LEU A  14     -35.235  -0.756   4.273  1.00 10.00      A   
ATOM     49  HN  LEU A  14     -35.897  -0.590   4.978  1.00 10.00      A   
ATOM     50  CA  LEU A  14     -34.188   0.237   4.040  1.00 10.00      A   
ATOM     51  CB  LEU A  14     -34.440   1.491   4.879  1.00 10.00      A   
ATOM     52  CG  LEU A  14     -35.732   2.249   4.561  1.00 10.00      A   
ATOM     53  CD1 LEU A  14     -35.964   3.368   5.560  1.00 10.00      A   
ATOM     54  CD2 LEU A  14     -35.701   2.792   3.140  1.00 10.00      A   
ATOM     55  C   LEU A  14     -32.805  -0.337   4.308  1.00 10.00      A   
ATOM     56  O   LEU A  14     -31.865  -0.075   3.561  1.00 10.00      A   
ATOM     57  N   GLU A  15     -32.686  -1.135   5.365  1.00 10.00      A   
ATOM     58  HN  GLU A  15     -33.471  -1.298   5.938  1.00 10.00      A   
ATOM     59  CA  GLU A  15     -31.414  -1.757   5.702  1.00 10.00      A   
ATOM     60  CB  GLU A  15     -31.494  -2.492   7.041  1.00 10.00      A   
ATOM     61  CG  GLU A  15     -30.348  -2.166   7.988  1.00 10.00      A   
ATOM     62  CD  GLU A  15     -30.340  -3.035   9.227  1.00 10.00      A   
ATOM     63  OE1 GLU A  15     -31.381  -3.115   9.911  1.00 10.00      A   
ATOM     64  OE2 GLU A  15     -29.288  -3.635   9.529  1.00 10.00      A   
ATOM     65  C   GLU A  15     -30.985  -2.706   4.587  1.00 10.00      A   
ATOM     66  O   GLU A  15     -29.793  -2.863   4.314  1.00 10.00      A   
ATOM     67  N   HIS A  16     -31.971  -3.327   3.942  1.00 10.00      A   
ATOM     68  HN  HIS A  16     -32.897  -3.170   4.227  1.00 10.00      A   
ATOM     69  CA  HIS A  16     -31.713  -4.239   2.835  1.00 10.00      A   
ATOM     70  CB  HIS A  16     -32.985  -5.001   2.449  1.00 10.00      A   
ATOM     71  CG  HIS A  16     -32.730  -6.303   1.748  1.00 10.00      A   
ATOM     72  ND1 HIS A  16     -32.792  -7.499   2.424  1.00 10.00      A   
ATOM     73  CD2 HIS A  16     -32.432  -6.542   0.445  1.00 10.00      A   
ATOM     74  CE1 HIS A  16     -32.534  -8.435   1.529  1.00 10.00      A   
ATOM     75  NE2 HIS A  16     -32.309  -7.904   0.322  1.00 10.00      A   
ATOM     76  HE2 HIS A  16     -32.087  -8.400  -0.501  1.00 10.00      A   
ATOM     77  C   HIS A  16     -31.182  -3.445   1.645  1.00 10.00      A   
ATOM     78  O   HIS A  16     -30.265  -3.884   0.953  1.00 10.00      A   
ATOM     79  N   VAL A  17     -31.752  -2.263   1.433  1.00 10.00      A   
ATOM     80  HN  VAL A  17     -32.483  -1.974   2.023  1.00 10.00      A   
ATOM     81  CA  VAL A  17     -31.324  -1.384   0.345  1.00 10.00      A   
ATOM     82  CB  VAL A  17     -32.266  -0.163   0.199  1.00 10.00      A   
ATOM     83  CG1 VAL A  17     -31.800   0.764  -0.914  1.00 10.00      A   
ATOM     84  CG2 VAL A  17     -33.698  -0.605  -0.045  1.00 10.00      A   
ATOM     85  C   VAL A  17     -29.898  -0.894   0.600  1.00 10.00      A   
ATOM     86  O   VAL A  17     -29.050  -0.908  -0.294  1.00 10.00      A   
ATOM     87  N   PHE A  18     -29.632  -0.495   1.839  1.00 10.00      A   
ATOM     88  HN  PHE A  18     -30.346  -0.527   2.515  1.00 10.00      A   
ATOM     89  CA  PHE A  18     -28.314   0.008   2.224  1.00 10.00      A   
ATOM     90  CB  PHE A  18     -28.350   0.609   3.632  1.00 10.00      A   
ATOM     91  CG  PHE A  18     -29.264   1.795   3.783  1.00 10.00      A   
ATOM     92  CD1 PHE A  18     -29.703   2.186   5.036  1.00 10.00      A   
ATOM     93  CD2 PHE A  18     -29.682   2.518   2.678  1.00 10.00      A   
ATOM     94  CE1 PHE A  18     -30.541   3.273   5.187  1.00 10.00      A   
ATOM     95  CE2 PHE A  18     -30.521   3.606   2.823  1.00 10.00      A   
ATOM     96  CZ  PHE A  18     -30.952   3.985   4.079  1.00 10.00      A   
ATOM     97  C   PHE A  18     -27.244  -1.082   2.146  1.00 10.00      A   
ATOM     98  O   PHE A  18     -26.053  -0.789   2.015  1.00 10.00      A   
ATOM     99  N   SER A  19     -27.666  -2.340   2.212  1.00 10.00      A   
ATOM    100  HN  SER A  19     -28.625  -2.518   2.307  1.00 10.00      A   
ATOM    101  CA  SER A  19     -26.733  -3.459   2.156  1.00 10.00      A   
ATOM    102  CB  SER A  19     -27.405  -4.762   2.612  1.00 10.00      A   
ATOM    103  OG  SER A  19     -28.183  -5.342   1.577  1.00 10.00      A   
ATOM    104  HG  SER A  19     -28.950  -4.778   1.390  1.00 10.00      A   
ATOM    105  C   SER A  19     -26.120  -3.606   0.759  1.00 10.00      A   
ATOM    106  O   SER A  19     -25.096  -4.266   0.579  1.00 10.00      A   
ATOM    107  N   PHE A  20     -26.749  -2.975  -0.226  1.00 10.00      A   
ATOM    108  HN  PHE A  20     -27.565  -2.470  -0.027  1.00 10.00      A   
ATOM    109  CA  PHE A  20     -26.259  -3.025  -1.596  1.00 10.00      A   
ATOM    110  CB  PHE A  20     -27.424  -3.007  -2.587  1.00 10.00      A   
ATOM    111  CG  PHE A  20     -28.296  -4.229  -2.535  1.00 10.00      A   
ATOM    112  CD1 PHE A  20     -29.637  -4.126  -2.213  1.00 10.00      A   
ATOM    113  CD2 PHE A  20     -27.775  -5.479  -2.815  1.00 10.00      A   
ATOM    114  CE1 PHE A  20     -30.445  -5.246  -2.170  1.00 10.00      A   
ATOM    115  CE2 PHE A  20     -28.577  -6.604  -2.773  1.00 10.00      A   
ATOM    116  CZ  PHE A  20     -29.914  -6.487  -2.451  1.00 10.00      A   
ATOM    117  C   PHE A  20     -25.318  -1.857  -1.865  1.00 10.00      A   
ATOM    118  O   PHE A  20     -24.710  -1.764  -2.934  1.00 10.00      A   
ATOM    119  N   ILE A  21     -25.207  -0.968  -0.889  1.00 10.00      A   
ATOM    120  HN  ILE A  21     -25.720  -1.101  -0.062  1.00 10.00      A   
ATOM    121  CA  ILE A  21     -24.341   0.196  -0.998  1.00 10.00      A   
ATOM    122  CB  ILE A  21     -25.112   1.506  -0.717  1.00 10.00      A   
ATOM    123  CG1 ILE A  21     -26.403   1.559  -1.544  1.00 10.00      A   
ATOM    124  CG2 ILE A  21     -24.237   2.713  -1.021  1.00 10.00      A   
ATOM    125  CD1 ILE A  21     -27.337   2.690  -1.159  1.00 10.00      A   
ATOM    126  C   ILE A  21     -23.174   0.073  -0.017  1.00 10.00      A   
ATOM    127  O   ILE A  21     -23.269   0.486   1.142  1.00 10.00      A   
ATOM    128  N   GLN A  22     -22.080  -0.520  -0.481  1.00 10.00      A   
ATOM    129  HN  GLN A  22     -22.073  -0.865  -1.400  1.00 10.00      A   
ATOM    130  CA  GLN A  22     -20.897  -0.699   0.351  1.00 10.00      A   
ATOM    131  CB  GLN A  22     -20.295  -2.093   0.142  1.00 10.00      A   
ATOM    132  CG  GLN A  22     -21.098  -3.221   0.776  1.00 10.00      A   
ATOM    133  CD  GLN A  22     -21.036  -3.193   2.293  1.00 10.00      A   
ATOM    134  OE1 GLN A  22     -21.858  -2.556   2.953  1.00 10.00      A   
ATOM    135  NE2 GLN A  22     -20.055  -3.881   2.858  1.00 10.00      A   
ATOM    136 HE21 GLN A  22     -19.431  -4.367   2.273  1.00 10.00      A   
ATOM    137 HE22 GLN A  22     -19.998  -3.885   3.833  1.00 10.00      A   
ATOM    138  C   GLN A  22     -19.853   0.377   0.067  1.00 10.00      A   
ATOM    139  O   GLN A  22     -18.828   0.445   0.742  1.00 10.00      A   
ATOM    140  N   LEU A  23     -20.120   1.217  -0.931  1.00 10.00      A   
ATOM    141  HN  LEU A  23     -20.953   1.117  -1.429  1.00 10.00      A   
ATOM    142  CA  LEU A  23     -19.198   2.286  -1.294  1.00 10.00      A   
ATOM    143  CB  LEU A  23     -19.550   2.877  -2.659  1.00 10.00      A   
ATOM    144  CG  LEU A  23     -18.386   3.500  -3.433  1.00 10.00      A   
ATOM    145  CD1 LEU A  23     -17.518   2.418  -4.056  1.00 10.00      A   
ATOM    146  CD2 LEU A  23     -18.894   4.466  -4.492  1.00 10.00      A   
ATOM    147  C   LEU A  23     -19.200   3.377  -0.230  1.00 10.00      A   
ATOM    148  O   LEU A  23     -20.238   3.977   0.054  1.00 10.00      A   
ATOM    149  N   ASP A  24     -18.027   3.631   0.340  1.00 10.00      A   
ATOM    150  HN  ASP A  24     -17.243   3.120   0.046  1.00 10.00      A   
ATOM    151  CA  ASP A  24     -17.856   4.636   1.392  1.00 10.00      A   
ATOM    152  CB  ASP A  24     -16.378   4.745   1.791  1.00 10.00      A   
ATOM    153  CG  ASP A  24     -15.797   3.440   2.294  1.00 10.00      A   
ATOM    154  OD1 ASP A  24     -15.692   3.266   3.525  1.00 10.00      A   
ATOM    155  OD2 ASP A  24     -15.438   2.582   1.461  1.00 10.00      A   
ATOM    156  C   ASP A  24     -18.364   6.002   0.950  1.00 10.00      A   
ATOM    157  O   ASP A  24     -19.083   6.678   1.685  1.00 10.00      A   
ATOM    158  N   LYS A  25     -17.993   6.394  -0.259  1.00 10.00      A   
ATOM    159  HN  LYS A  25     -17.422   5.805  -0.798  1.00 10.00      A   
ATOM    160  CA  LYS A  25     -18.399   7.681  -0.804  1.00 10.00      A   
ATOM    161  CB  LYS A  25     -17.749   7.922  -2.166  1.00 10.00      A   
ATOM    162  CG  LYS A  25     -16.232   7.981  -2.108  1.00 10.00      A   
ATOM    163  CD  LYS A  25     -15.618   7.980  -3.494  1.00 10.00      A   
ATOM    164  CE  LYS A  25     -14.099   7.997  -3.417  1.00 10.00      A   
ATOM    165  NZ  LYS A  25     -13.568   9.319  -2.990  1.00 10.00      A   
ATOM    166  HZ1 LYS A  25     -12.528   9.290  -2.949  1.00 10.00      A   
ATOM    167  HZ2 LYS A  25     -13.934   9.569  -2.042  1.00 10.00      A   
ATOM    168  HZ3 LYS A  25     -13.856  10.056  -3.666  1.00 10.00      A   
ATOM    169  C   LYS A  25     -19.918   7.812  -0.884  1.00 10.00      A   
ATOM    170  O   LYS A  25     -20.474   8.853  -0.537  1.00 10.00      A   
ATOM    171  N   ASP A  26     -20.585   6.750  -1.326  1.00 10.00      A   
ATOM    172  HN  ASP A  26     -20.088   5.946  -1.578  1.00 10.00      A   
ATOM    173  CA  ASP A  26     -22.043   6.756  -1.437  1.00 10.00      A   
ATOM    174  CB  ASP A  26     -22.545   5.576  -2.271  1.00 10.00      A   
ATOM    175  CG  ASP A  26     -22.395   5.785  -3.765  1.00 10.00      A   
ATOM    176  OD1 ASP A  26     -22.485   6.945  -4.227  1.00 10.00      A   
ATOM    177  OD2 ASP A  26     -22.182   4.793  -4.487  1.00 10.00      A   
ATOM    178  C   ASP A  26     -22.676   6.715  -0.057  1.00 10.00      A   
ATOM    179  O   ASP A  26     -23.661   7.402   0.209  1.00 10.00      A   
ATOM    180  N   ARG A  27     -22.094   5.903   0.818  1.00 10.00      A   
ATOM    181  HN  ARG A  27     -21.321   5.367   0.530  1.00 10.00      A   
ATOM    182  CA  ARG A  27     -22.574   5.761   2.186  1.00 10.00      A   
ATOM    183  CB  ARG A  27     -21.650   4.830   2.971  1.00 10.00      A   
ATOM    184  CG  ARG A  27     -22.037   3.365   2.897  1.00 10.00      A   
ATOM    185  CD  ARG A  27     -23.315   3.117   3.668  1.00 10.00      A   
ATOM    186  NE  ARG A  27     -23.752   1.727   3.607  1.00 10.00      A   
ATOM    187  HE  ARG A  27     -23.625   1.254   2.750  1.00 10.00      A   
ATOM    188  CZ  ARG A  27     -24.291   1.079   4.633  1.00 10.00      A   
ATOM    189  NH1 ARG A  27     -24.455   1.695   5.798  1.00 10.00      A   
ATOM    190 HH11 ARG A  27     -24.146   2.696   5.916  1.00 10.00      A   
ATOM    191 HH12 ARG A  27     -24.888   1.198   6.606  1.00 10.00      A   
ATOM    192  NH2 ARG A  27     -24.682  -0.181   4.487  1.00 10.00      A   
ATOM    193 HH21 ARG A  27     -24.563  -0.659   3.567  1.00 10.00      A   
ATOM    194 HH22 ARG A  27     -25.108  -0.697   5.287  1.00 10.00      A   
ATOM    195  C   ARG A  27     -22.654   7.116   2.880  1.00 10.00      A   
ATOM    196  O   ARG A  27     -23.631   7.416   3.570  1.00 10.00      A   
ATOM    197  N   ASN A  28     -21.627   7.934   2.675  1.00 10.00      A   
ATOM    198  HN  ASN A  28     -20.885   7.635   2.104  1.00 10.00      A   
ATOM    199  CA  ASN A  28     -21.568   9.259   3.272  1.00 10.00      A   
ATOM    200  CB  ASN A  28     -20.226   9.937   2.984  1.00 10.00      A   
ATOM    201  CG  ASN A  28     -19.081   9.329   3.773  1.00 10.00      A   
ATOM    202  OD1 ASN A  28     -19.296   8.666   4.790  1.00 10.00      A   
ATOM    203  ND2 ASN A  28     -17.857   9.554   3.313  1.00 10.00      A   
ATOM    204 HD21 ASN A  28     -17.757  10.095   2.501  1.00 10.00      A   
ATOM    205 HD22 ASN A  28     -17.094   9.171   3.808  1.00 10.00      A   
ATOM    206  C   ASN A  28     -22.728  10.136   2.810  1.00 10.00      A   
ATOM    207  O   ASN A  28     -23.296  10.895   3.598  1.00 10.00      A   
ATOM    208  N   SER A  29     -23.098  10.014   1.544  1.00 10.00      A   
ATOM    209  HN  SER A  29     -22.624   9.382   0.959  1.00 10.00      A   
ATOM    210  CA  SER A  29     -24.198  10.795   1.001  1.00 10.00      A   
ATOM    211  CB  SER A  29     -24.250  10.645  -0.519  1.00 10.00      A   
ATOM    212  OG  SER A  29     -23.004  10.991  -1.101  1.00 10.00      A   
ATOM    213  HG  SER A  29     -22.718  10.282  -1.692  1.00 10.00      A   
ATOM    214  C   SER A  29     -25.524  10.371   1.629  1.00 10.00      A   
ATOM    215  O   SER A  29     -26.378  11.208   1.925  1.00 10.00      A   
ATOM    216  N   VAL A  30     -25.670   9.066   1.855  1.00 10.00      A   
ATOM    217  HN  VAL A  30     -24.940   8.458   1.613  1.00 10.00      A   
ATOM    218  CA  VAL A  30     -26.887   8.514   2.446  1.00 10.00      A   
ATOM    219  CB  VAL A  30     -26.889   6.966   2.423  1.00 10.00      A   
ATOM    220  CG1 VAL A  30     -28.185   6.414   3.007  1.00 10.00      A   
ATOM    221  CG2 VAL A  30     -26.692   6.457   1.003  1.00 10.00      A   
ATOM    222  C   VAL A  30     -27.084   9.008   3.879  1.00 10.00      A   
ATOM    223  O   VAL A  30     -28.200   9.322   4.289  1.00 10.00      A   
ATOM    224  N   SER A  31     -25.997   9.103   4.630  1.00 10.00      A   
ATOM    225  HN  SER A  31     -25.127   8.846   4.251  1.00 10.00      A   
ATOM    226  CA  SER A  31     -26.064   9.554   6.019  1.00 10.00      A   
ATOM    227  CB  SER A  31     -24.768   9.201   6.754  1.00 10.00      A   
ATOM    228  OG  SER A  31     -23.625   9.665   6.045  1.00 10.00      A   
ATOM    229  HG  SER A  31     -23.909  10.131   5.246  1.00 10.00      A   
ATOM    230  C   SER A  31     -26.350  11.054   6.143  1.00 10.00      A   
ATOM    231  O   SER A  31     -26.381  11.596   7.248  1.00 10.00      A   
ATOM    232  N   LEU A  32     -26.569  11.719   5.016  1.00 10.00      A   
ATOM    233  HN  LEU A  32     -26.552  11.237   4.163  1.00 10.00      A   
ATOM    234  CA  LEU A  32     -26.831  13.151   5.024  1.00 10.00      A   
ATOM    235  CB  LEU A  32     -25.673  13.906   4.368  1.00 10.00      A   
ATOM    236  CG  LEU A  32     -24.443  14.134   5.246  1.00 10.00      A   
ATOM    237  CD1 LEU A  32     -23.228  14.462   4.395  1.00 10.00      A   
ATOM    238  CD2 LEU A  32     -24.711  15.243   6.250  1.00 10.00      A   
ATOM    239  C   LEU A  32     -28.145  13.510   4.343  1.00 10.00      A   
ATOM    240  O   LEU A  32     -28.420  14.684   4.092  1.00 10.00      A   
ATOM    241  N   VAL A  33     -28.962  12.509   4.041  1.00 10.00      A   
ATOM    242  HN  VAL A  33     -28.701  11.587   4.257  1.00 10.00      A   
ATOM    243  CA  VAL A  33     -30.242  12.771   3.388  1.00 10.00      A   
ATOM    244  CB  VAL A  33     -30.759  11.585   2.537  1.00 10.00      A   
ATOM    245  CG1 VAL A  33     -29.791  11.274   1.405  1.00 10.00      A   
ATOM    246  CG2 VAL A  33     -31.016  10.347   3.383  1.00 10.00      A   
ATOM    247  C   VAL A  33     -31.305  13.227   4.389  1.00 10.00      A   
ATOM    248  O   VAL A  33     -32.078  14.149   4.112  1.00 10.00      A   
ATOM    249  N   CYS A  34     -31.321  12.590   5.553  1.00 10.00      A   
ATOM    250  HN  CYS A  34     -30.663  11.879   5.714  1.00 10.00      A   
ATOM    251  CA  CYS A  34     -32.274  12.909   6.609  1.00 10.00      A   
ATOM    252  CB  CYS A  34     -33.693  12.484   6.212  1.00 10.00      A   
ATOM    253  SG  CYS A  34     -33.890  10.715   5.888  1.00 10.00      A   
ATOM    254  HG  CYS A  34     -34.614  10.586   4.784  1.00 10.00      A   
ATOM    255  C   CYS A  34     -31.858  12.203   7.892  1.00 10.00      A   
ATOM    256  O   CYS A  34     -31.057  11.265   7.850  1.00 10.00      A   
ATOM    257  N   LYS A  35     -32.401  12.642   9.021  1.00 10.00      A   
ATOM    258  HN  LYS A  35     -33.042  13.394   8.987  1.00 10.00      A   
ATOM    259  CA  LYS A  35     -32.071  12.044  10.312  1.00 10.00      A   
ATOM    260  CB  LYS A  35     -32.689  12.859  11.448  1.00 10.00      A   
ATOM    261  CG  LYS A  35     -31.813  13.001  12.681  1.00 10.00      A   
ATOM    262  CD  LYS A  35     -30.457  13.590  12.329  1.00 10.00      A   
ATOM    263  CE  LYS A  35     -29.804  14.253  13.531  1.00 10.00      A   
ATOM    264  NZ  LYS A  35     -29.652  13.323  14.675  1.00 10.00      A   
ATOM    265  HZ1 LYS A  35     -29.350  13.843  15.520  1.00 10.00      A   
ATOM    266  HZ2 LYS A  35     -28.939  12.599  14.458  1.00 10.00      A   
ATOM    267  HZ3 LYS A  35     -30.557  12.855  14.878  1.00 10.00      A   
ATOM    268  C   LYS A  35     -32.553  10.600  10.388  1.00 10.00      A   
ATOM    269  O   LYS A  35     -31.915   9.756  11.016  1.00 10.00      A   
ATOM    270  N   SER A  36     -33.677  10.330   9.735  1.00 10.00      A   
ATOM    271  HN  SER A  36     -34.132  11.059   9.255  1.00 10.00      A   
ATOM    272  CA  SER A  36     -34.266   8.997   9.714  1.00 10.00      A   
ATOM    273  CB  SER A  36     -35.582   9.025   8.932  1.00 10.00      A   
ATOM    274  OG  SER A  36     -36.289   7.804   9.052  1.00 10.00      A   
ATOM    275  HG  SER A  36     -36.196   7.463   9.952  1.00 10.00      A   
ATOM    276  C   SER A  36     -33.308   7.980   9.098  1.00 10.00      A   
ATOM    277  O   SER A  36     -32.915   7.009   9.749  1.00 10.00      A   
ATOM    278  N   TRP A  37     -32.915   8.221   7.850  1.00 10.00      A   
ATOM    279  HN  TRP A  37     -33.248   9.021   7.392  1.00 10.00      A   
ATOM    280  CA  TRP A  37     -32.008   7.327   7.142  1.00 10.00      A   
ATOM    281  CB  TRP A  37     -31.930   7.686   5.652  1.00 10.00      A   
ATOM    282  CG  TRP A  37     -33.135   7.263   4.858  1.00 10.00      A   
ATOM    283  CD1 TRP A  37     -34.414   7.115   5.316  1.00 10.00      A   
ATOM    284  CD2 TRP A  37     -33.174   6.940   3.462  1.00 10.00      A   
ATOM    285  NE1 TRP A  37     -35.242   6.718   4.293  1.00 10.00      A   
ATOM    286  HE1 TRP A  37     -36.209   6.545   4.372  1.00 10.00      A   
ATOM    287  CE2 TRP A  37     -34.505   6.603   3.146  1.00 10.00      A   
ATOM    288  CE3 TRP A  37     -32.212   6.901   2.450  1.00 10.00      A   
ATOM    289  CZ2 TRP A  37     -34.897   6.234   1.861  1.00 10.00      A   
ATOM    290  CZ3 TRP A  37     -32.602   6.535   1.176  1.00 10.00      A   
ATOM    291  CH2 TRP A  37     -33.933   6.207   0.893  1.00 10.00      A   
ATOM    292  C   TRP A  37     -30.616   7.324   7.772  1.00 10.00      A   
ATOM    293  O   TRP A  37     -29.917   6.313   7.738  1.00 10.00      A   
ATOM    294  N   TYR A  38     -30.230   8.455   8.356  1.00 10.00      A   
ATOM    295  HN  TYR A  38     -30.837   9.228   8.346  1.00 10.00      A   
ATOM    296  CA  TYR A  38     -28.928   8.586   9.007  1.00 10.00      A   
ATOM    297  CB  TYR A  38     -28.742  10.016   9.535  1.00 10.00      A   
ATOM    298  CG  TYR A  38     -27.624  10.188  10.542  1.00 10.00      A   
ATOM    299  CD1 TYR A  38     -27.904  10.532  11.857  1.00 10.00      A   
ATOM    300  CD2 TYR A  38     -26.293  10.011  10.181  1.00 10.00      A   
ATOM    301  CE1 TYR A  38     -26.895  10.695  12.785  1.00 10.00      A   
ATOM    302  CE2 TYR A  38     -25.275  10.171  11.105  1.00 10.00      A   
ATOM    303  CZ  TYR A  38     -25.582  10.513  12.406  1.00 10.00      A   
ATOM    304  OH  TYR A  38     -24.577  10.670  13.335  1.00 10.00      A   
ATOM    305  HH  TYR A  38     -24.906  10.415  14.206  1.00 10.00      A   
ATOM    306  C   TYR A  38     -28.782   7.571  10.140  1.00 10.00      A   
ATOM    307  O   TYR A  38     -27.738   6.926  10.286  1.00 10.00      A   
ATOM    308  N   GLU A  39     -29.841   7.416  10.926  1.00 10.00      A   
ATOM    309  HN  GLU A  39     -30.649   7.955  10.756  1.00 10.00      A   
ATOM    310  CA  GLU A  39     -29.832   6.478  12.041  1.00 10.00      A   
ATOM    311  CB  GLU A  39     -31.058   6.678  12.929  1.00 10.00      A   
ATOM    312  CG  GLU A  39     -30.987   7.904  13.823  1.00 10.00      A   
ATOM    313  CD  GLU A  39     -29.883   7.826  14.862  1.00 10.00      A   
ATOM    314  OE1 GLU A  39     -29.585   8.865  15.493  1.00 10.00      A   
ATOM    315  OE2 GLU A  39     -29.314   6.732  15.061  1.00 10.00      A   
ATOM    316  C   GLU A  39     -29.767   5.033  11.557  1.00 10.00      A   
ATOM    317  O   GLU A  39     -29.247   4.157  12.251  1.00 10.00      A   
ATOM    318  N   ILE A  40     -30.294   4.781  10.370  1.00 10.00      A   
ATOM    319  HN  ILE A  40     -30.705   5.515   9.863  1.00 10.00      A   
ATOM    320  CA  ILE A  40     -30.284   3.438   9.803  1.00 10.00      A   
ATOM    321  CB  ILE A  40     -31.410   3.250   8.763  1.00 10.00      A   
ATOM    322  CG1 ILE A  40     -32.740   3.760   9.329  1.00 10.00      A   
ATOM    323  CG2 ILE A  40     -31.537   1.781   8.373  1.00 10.00      A   
ATOM    324  CD1 ILE A  40     -33.828   3.931   8.292  1.00 10.00      A   
ATOM    325  C   ILE A  40     -28.931   3.145   9.156  1.00 10.00      A   
ATOM    326  O   ILE A  40     -28.402   2.042   9.273  1.00 10.00      A   
ATOM    327  N   GLU A  41     -28.377   4.152   8.492  1.00 10.00      A   
ATOM    328  HN  GLU A  41     -28.858   5.007   8.442  1.00 10.00      A   
ATOM    329  CA  GLU A  41     -27.083   4.034   7.822  1.00 10.00      A   
ATOM    330  CB  GLU A  41     -26.733   5.355   7.124  1.00 10.00      A   
ATOM    331  CG  GLU A  41     -25.662   5.247   6.049  1.00 10.00      A   
ATOM    332  CD  GLU A  41     -24.258   5.194   6.614  1.00 10.00      A   
ATOM    333  OE1 GLU A  41     -23.783   6.219   7.142  1.00 10.00      A   
ATOM    334  OE2 GLU A  41     -23.621   4.127   6.524  1.00 10.00      A   
ATOM    335  C   GLU A  41     -25.992   3.655   8.821  1.00 10.00      A   
ATOM    336  O   GLU A  41     -25.254   2.689   8.613  1.00 10.00      A   
ATOM    337  N   ARG A  42     -25.920   4.400   9.918  1.00 10.00      A   
ATOM    338  HN  ARG A  42     -26.554   5.144  10.032  1.00 10.00      A   
ATOM    339  CA  ARG A  42     -24.918   4.155  10.954  1.00 10.00      A   
ATOM    340  CB  ARG A  42     -24.988   5.240  12.029  1.00 10.00      A   
ATOM    341  CG  ARG A  42     -26.322   5.308  12.751  1.00 10.00      A   
ATOM    342  CD  ARG A  42     -26.290   6.292  13.907  1.00 10.00      A   
ATOM    343  NE  ARG A  42     -25.496   5.798  15.031  1.00 10.00      A   
ATOM    344  HE  ARG A  42     -24.561   5.547  14.846  1.00 10.00      A   
ATOM    345  CZ  ARG A  42     -25.961   5.657  16.272  1.00 10.00      A   
ATOM    346  NH1 ARG A  42     -27.221   5.961  16.567  1.00 10.00      A   
ATOM    347 HH11 ARG A  42     -27.876   6.315  15.821  1.00 10.00      A   
ATOM    348 HH12 ARG A  42     -27.570   5.851  17.544  1.00 10.00      A   
ATOM    349  NH2 ARG A  42     -25.153   5.214  17.225  1.00 10.00      A   
ATOM    350 HH21 ARG A  42     -24.159   4.973  17.007  1.00 10.00      A   
ATOM    351 HH22 ARG A  42     -25.507   5.110  18.200  1.00 10.00      A   
ATOM    352  C   ARG A  42     -25.090   2.778  11.594  1.00 10.00      A   
ATOM    353  O   ARG A  42     -24.145   2.216  12.153  1.00 10.00      A   
ATOM    354  N   TRP A  43     -26.289   2.227  11.487  1.00 10.00      A   
ATOM    355  HN  TRP A  43     -26.990   2.699  10.991  1.00 10.00      A   
ATOM    356  CA  TRP A  43     -26.586   0.933  12.069  1.00 10.00      A   
ATOM    357  CB  TRP A  43     -27.952   0.950  12.757  1.00 10.00      A   
ATOM    358  CG  TRP A  43     -27.872   1.184  14.236  1.00 10.00      A   
ATOM    359  CD1 TRP A  43     -27.978   2.378  14.889  1.00 10.00      A   
ATOM    360  CD2 TRP A  43     -27.660   0.192  15.246  1.00 10.00      A   
ATOM    361  NE1 TRP A  43     -27.859   2.188  16.244  1.00 10.00      A   
ATOM    362  HE1 TRP A  43     -27.909   2.893  16.927  1.00 10.00      A   
ATOM    363  CE2 TRP A  43     -27.661   0.854  16.488  1.00 10.00      A   
ATOM    364  CE3 TRP A  43     -27.479  -1.194  15.220  1.00 10.00      A   
ATOM    365  CZ2 TRP A  43     -27.481   0.179  17.694  1.00 10.00      A   
ATOM    366  CZ3 TRP A  43     -27.300  -1.863  16.418  1.00 10.00      A   
ATOM    367  CH2 TRP A  43     -27.304  -1.178  17.638  1.00 10.00      A   
ATOM    368  C   TRP A  43     -26.520  -0.194  11.043  1.00 10.00      A   
ATOM    369  O   TRP A  43     -27.113  -1.254  11.248  1.00 10.00      A   
ATOM    370  N   CYS A  44     -25.809   0.028   9.938  1.00 10.00      A   
ATOM    371  HN  CYS A  44     -25.395   0.906   9.798  1.00 10.00      A   
ATOM    372  CA  CYS A  44     -25.673  -1.008   8.917  1.00 10.00      A   
ATOM    373  CB  CYS A  44     -26.848  -0.998   7.937  1.00 10.00      A   
ATOM    374  SG  CYS A  44     -27.097   0.568   7.076  1.00 10.00      A   
ATOM    375  HG  CYS A  44     -27.828   1.341   7.872  1.00 10.00      A   
ATOM    376  C   CYS A  44     -24.343  -0.940   8.165  1.00 10.00      A   
ATOM    377  O   CYS A  44     -24.093  -1.759   7.277  1.00 10.00      A   
ATOM    378  N   ARG A  45     -23.498   0.031   8.504  1.00 10.00      A   
ATOM    379  HN  ARG A  45     -23.748   0.668   9.207  1.00 10.00      A   
ATOM    380  CA  ARG A  45     -22.198   0.163   7.846  1.00 10.00      A   
ATOM    381  CB  ARG A  45     -21.637   1.585   7.982  1.00 10.00      A   
ATOM    382  CG  ARG A  45     -20.678   1.980   6.863  1.00 10.00      A   
ATOM    383  CD  ARG A  45     -20.012   3.326   7.123  1.00 10.00      A   
ATOM    384  NE  ARG A  45     -20.898   4.458   6.842  1.00 10.00      A   
ATOM    385  HE  ARG A  45     -21.863   4.337   7.023  1.00 10.00      A   
ATOM    386  CZ  ARG A  45     -20.486   5.622   6.333  1.00 10.00      A   
ATOM    387  NH1 ARG A  45     -19.206   5.813   6.035  1.00 10.00      A   
ATOM    388 HH11 ARG A  45     -18.893   6.725   5.637  1.00 10.00      A   
ATOM    389 HH12 ARG A  45     -18.509   5.051   6.193  1.00 10.00      A   
ATOM    390  NH2 ARG A  45     -21.352   6.610   6.147  1.00 10.00      A   
ATOM    391 HH21 ARG A  45     -22.368   6.476   6.403  1.00 10.00      A   
ATOM    392 HH22 ARG A  45     -21.036   7.522   5.752  1.00 10.00      A   
ATOM    393  C   ARG A  45     -21.217  -0.871   8.398  1.00 10.00      A   
ATOM    394  O   ARG A  45     -20.852  -0.830   9.572  1.00 10.00      A   
ATOM    395  N   ARG A  46     -20.801  -1.795   7.542  1.00 10.00      A   
ATOM    396  HN  ARG A  46     -21.112  -1.750   6.612  1.00 10.00      A   
ATOM    397  CA  ARG A  46     -19.892  -2.864   7.935  1.00 10.00      A   
ATOM    398  CB  ARG A  46     -20.146  -4.132   7.109  1.00 10.00      A   
ATOM    399  CG  ARG A  46     -21.590  -4.596   7.074  1.00 10.00      A   
ATOM    400  CD  ARG A  46     -21.751  -5.835   6.206  1.00 10.00      A   
ATOM    401  NE  ARG A  46     -23.149  -6.068   5.838  1.00 10.00      A   
ATOM    402  HE  ARG A  46     -23.821  -5.962   6.548  1.00 10.00      A   
ATOM    403  CZ  ARG A  46     -23.557  -6.387   4.612  1.00 10.00      A   
ATOM    404  NH1 ARG A  46     -22.682  -6.511   3.621  1.00 10.00      A   
ATOM    405 HH11 ARG A  46     -21.663  -6.362   3.797  1.00 10.00      A   
ATOM    406 HH12 ARG A  46     -23.008  -6.759   2.660  1.00 10.00      A   
ATOM    407  NH2 ARG A  46     -24.840  -6.607   4.379  1.00 10.00      A   
ATOM    408 HH21 ARG A  46     -25.534  -6.536   5.157  1.00 10.00      A   
ATOM    409 HH22 ARG A  46     -25.160  -6.854   3.418  1.00 10.00      A   
ATOM    410  C   ARG A  46     -18.432  -2.466   7.775  1.00 10.00      A   
ATOM    411  O   ARG A  46     -17.568  -2.999   8.468  1.00 10.00      A   
ATOM    412  N   LYS A  47     -18.143  -1.555   6.860  1.00 10.00      A   
ATOM    413  HN  LYS A  47     -18.862  -1.135   6.343  1.00 10.00      A   
ATOM    414  CA  LYS A  47     -16.768  -1.152   6.629  1.00 10.00      A   
ATOM    415  CB  LYS A  47     -16.305  -1.556   5.225  1.00 10.00      A   
ATOM    416  CG  LYS A  47     -16.950  -0.771   4.091  1.00 10.00      A   
ATOM    417  CD  LYS A  47     -16.290  -1.073   2.754  1.00 10.00      A   
ATOM    418  CE  LYS A  47     -14.804  -0.735   2.770  1.00 10.00      A   
ATOM    419  NZ  LYS A  47     -14.557   0.707   3.048  1.00 10.00      A   
ATOM    420  HZ1 LYS A  47     -14.955   1.301   2.281  1.00 10.00      A   
ATOM    421  HZ2 LYS A  47     -13.536   0.893   3.110  1.00 10.00      A   
ATOM    422  HZ3 LYS A  47     -15.002   0.986   3.943  1.00 10.00      A   
ATOM    423  C   LYS A  47     -16.555   0.334   6.854  1.00 10.00      A   
ATOM    424  O   LYS A  47     -17.406   1.152   6.507  1.00 10.00      A   
ATOM    425  N   VAL A  48     -15.412   0.664   7.445  1.00 10.00      A   
ATOM    426  HN  VAL A  48     -14.792  -0.050   7.721  1.00 10.00      A   
ATOM    427  CA  VAL A  48     -15.048   2.045   7.713  1.00 10.00      A   
ATOM    428  CB  VAL A  48     -15.092   2.382   9.224  1.00 10.00      A   
ATOM    429  CG1 VAL A  48     -16.525   2.431   9.731  1.00 10.00      A   
ATOM    430  CG2 VAL A  48     -14.268   1.396  10.039  1.00 10.00      A   
ATOM    431  C   VAL A  48     -13.652   2.335   7.162  1.00 10.00      A   
ATOM    432  O   VAL A  48     -12.728   1.546   7.352  1.00 10.00      A   
ATOM    433  N   PHE A  49     -13.516   3.443   6.453  1.00 10.00      A   
ATOM    434  HN  PHE A  49     -14.292   4.025   6.313  1.00 10.00      A   
ATOM    435  CA  PHE A  49     -12.240   3.827   5.880  1.00 10.00      A   
ATOM    436  CB  PHE A  49     -12.339   3.917   4.355  1.00 10.00      A   
ATOM    437  CG  PHE A  49     -11.073   4.392   3.705  1.00 10.00      A   
ATOM    438  CD1 PHE A  49      -9.978   3.550   3.592  1.00 10.00      A   
ATOM    439  CD2 PHE A  49     -10.977   5.682   3.209  1.00 10.00      A   
ATOM    440  CE1 PHE A  49      -8.811   3.987   2.999  1.00 10.00      A   
ATOM    441  CE2 PHE A  49      -9.813   6.126   2.616  1.00 10.00      A   
ATOM    442  CZ  PHE A  49      -8.727   5.277   2.512  1.00 10.00      A   
ATOM    443  C   PHE A  49     -11.773   5.155   6.462  1.00 10.00      A   
ATOM    444  O   PHE A  49     -12.425   6.188   6.288  1.00 10.00      A   
ATOM    445  N   ILE A  50     -10.657   5.117   7.168  1.00 10.00      A   
ATOM    446  HN  ILE A  50     -10.194   4.255   7.283  1.00 10.00      A   
ATOM    447  CA  ILE A  50     -10.094   6.311   7.777  1.00 10.00      A   
ATOM    448  CB  ILE A  50      -9.874   6.116   9.294  1.00 10.00      A   
ATOM    449  CG1 ILE A  50     -11.153   5.609   9.981  1.00 10.00      A   
ATOM    450  CG2 ILE A  50      -9.388   7.404   9.941  1.00 10.00      A   
ATOM    451  CD1 ILE A  50     -12.311   6.583   9.942  1.00 10.00      A   
ATOM    452  C   ILE A  50      -8.761   6.659   7.119  1.00 10.00      A   
ATOM    453  O   ILE A  50      -7.799   5.890   7.199  1.00 10.00      A   
ATOM    454  N   GLY A  51      -8.717   7.809   6.458  1.00 10.00      A   
ATOM    455  HN  GLY A  51      -9.518   8.373   6.426  1.00 10.00      A   
ATOM    456  CA  GLY A  51      -7.500   8.244   5.797  1.00 10.00      A   
ATOM    457  C   GLY A  51      -6.406   8.539   6.800  1.00 10.00      A   
ATOM    458  O   GLY A  51      -5.321   7.962   6.736  1.00 10.00      A   
ATOM    459  N   ASN A  52      -6.699   9.438   7.729  1.00 10.00      A   
ATOM    460  HN  ASN A  52      -7.578   9.872   7.711  1.00 10.00      A   
ATOM    461  CA  ASN A  52      -5.755   9.802   8.775  1.00 10.00      A   
ATOM    462  CB  ASN A  52      -5.526  11.318   8.785  1.00 10.00      A   
ATOM    463  CG  ASN A  52      -4.364  11.743   9.670  1.00 10.00      A   
ATOM    464  OD1 ASN A  52      -4.134  11.180  10.740  1.00 10.00      A   
ATOM    465  ND2 ASN A  52      -3.625  12.745   9.226  1.00 10.00      A   
ATOM    466 HD21 ASN A  52      -3.866  13.149   8.364  1.00 10.00      A   
ATOM    467 HD22 ASN A  52      -2.866  13.037   9.770  1.00 10.00      A   
ATOM    468  C   ASN A  52      -6.306   9.340  10.119  1.00 10.00      A   
ATOM    469  O   ASN A  52      -7.359   9.804  10.554  1.00 10.00      A   
ATOM    470  N   CYS A  53      -5.589   8.434  10.775  1.00 10.00      A   
ATOM    471  HN  CYS A  53      -4.743   8.119  10.381  1.00 10.00      A   
ATOM    472  CA  CYS A  53      -6.015   7.880  12.063  1.00 10.00      A   
ATOM    473  CB  CYS A  53      -5.053   6.782  12.513  1.00 10.00      A   
ATOM    474  SG  CYS A  53      -3.319   7.296  12.586  1.00 10.00      A   
ATOM    475  HG  CYS A  53      -2.564   6.240  12.297  1.00 10.00      A   
ATOM    476  C   CYS A  53      -6.166   8.934  13.163  1.00 10.00      A   
ATOM    477  O   CYS A  53      -6.782   8.675  14.199  1.00 10.00      A   
ATOM    478  N   TYR A  54      -5.613  10.118  12.943  1.00 10.00      A   
ATOM    479  HN  TYR A  54      -5.142  10.281  12.092  1.00 10.00      A   
ATOM    480  CA  TYR A  54      -5.695  11.185  13.933  1.00 10.00      A   
ATOM    481  CB  TYR A  54      -4.317  11.789  14.216  1.00 10.00      A   
ATOM    482  CG  TYR A  54      -3.424  10.864  15.009  1.00 10.00      A   
ATOM    483  CD1 TYR A  54      -2.196  10.448  14.508  1.00 10.00      A   
ATOM    484  CD2 TYR A  54      -3.814  10.399  16.259  1.00 10.00      A   
ATOM    485  CE1 TYR A  54      -1.385   9.592  15.230  1.00 10.00      A   
ATOM    486  CE2 TYR A  54      -3.010   9.544  16.985  1.00 10.00      A   
ATOM    487  CZ  TYR A  54      -1.797   9.145  16.469  1.00 10.00      A   
ATOM    488  OH  TYR A  54      -0.992   8.295  17.198  1.00 10.00      A   
ATOM    489  HH  TYR A  54      -0.589   8.796  17.933  1.00 10.00      A   
ATOM    490  C   TYR A  54      -6.700  12.262  13.533  1.00 10.00      A   
ATOM    491  O   TYR A  54      -6.810  13.299  14.190  1.00 10.00      A   
ATOM    492  N   ALA A  55      -7.442  12.013  12.461  1.00 10.00      A   
ATOM    493  HN  ALA A  55      -7.312  11.173  11.966  1.00 10.00      A   
ATOM    494  CA  ALA A  55      -8.443  12.965  12.001  1.00 10.00      A   
ATOM    495  CB  ALA A  55      -8.693  12.801  10.509  1.00 10.00      A   
ATOM    496  C   ALA A  55      -9.740  12.780  12.781  1.00 10.00      A   
ATOM    497  O   ALA A  55     -10.567  13.690  12.861  1.00 10.00      A   
ATOM    498  N   VAL A  56      -9.899  11.606  13.376  1.00 10.00      A   
ATOM    499  HN  VAL A  56      -9.184  10.938  13.316  1.00 10.00      A   
ATOM    500  CA  VAL A  56     -11.094  11.292  14.143  1.00 10.00      A   
ATOM    501  CB  VAL A  56     -12.098  10.460  13.303  1.00 10.00      A   
ATOM    502  CG1 VAL A  56     -11.570   9.057  13.027  1.00 10.00      A   
ATOM    503  CG2 VAL A  56     -13.475  10.413  13.955  1.00 10.00      A   
ATOM    504  C   VAL A  56     -10.722  10.537  15.419  1.00 10.00      A   
ATOM    505  O   VAL A  56      -9.664   9.908  15.494  1.00 10.00      A   
ATOM    506  N   SER A  57     -11.573  10.629  16.429  1.00 10.00      A   
ATOM    507  HN  SER A  57     -12.378  11.180  16.333  1.00 10.00      A   
ATOM    508  CA  SER A  57     -11.342   9.941  17.690  1.00 10.00      A   
ATOM    509  CB  SER A  57     -11.950  10.760  18.823  1.00 10.00      A   
ATOM    510  OG  SER A  57     -12.846  11.727  18.300  1.00 10.00      A   
ATOM    511  HG  SER A  57     -12.950  12.445  18.937  1.00 10.00      A   
ATOM    512  C   SER A  57     -11.967   8.549  17.656  1.00 10.00      A   
ATOM    513  O   SER A  57     -13.062   8.374  17.114  1.00 10.00      A   
ATOM    514  N   PRO A  58     -11.287   7.546  18.243  1.00 10.00      A   
ATOM    515  CA  PRO A  58     -11.764   6.157  18.266  1.00 10.00      A   
ATOM    516  CB  PRO A  58     -10.798   5.464  19.232  1.00 10.00      A   
ATOM    517  CG  PRO A  58      -9.552   6.275  19.168  1.00 10.00      A   
ATOM    518  CD  PRO A  58      -9.988   7.694  18.931  1.00 10.00      A   
ATOM    519  C   PRO A  58     -13.194   6.034  18.783  1.00 10.00      A   
ATOM    520  O   PRO A  58     -14.040   5.390  18.157  1.00 10.00      A   
ATOM    521  N   ALA A  59     -13.462   6.677  19.917  1.00 10.00      A   
ATOM    522  HN  ALA A  59     -12.744   7.188  20.351  1.00 10.00      A   
ATOM    523  CA  ALA A  59     -14.782   6.639  20.539  1.00 10.00      A   
ATOM    524  CB  ALA A  59     -14.784   7.446  21.825  1.00 10.00      A   
ATOM    525  C   ALA A  59     -15.881   7.130  19.597  1.00 10.00      A   
ATOM    526  O   ALA A  59     -16.959   6.542  19.535  1.00 10.00      A   
ATOM    527  N   THR A  60     -15.596   8.197  18.860  1.00 10.00      A   
ATOM    528  HN  THR A  60     -14.717   8.614  18.945  1.00 10.00      A   
ATOM    529  CA  THR A  60     -16.559   8.771  17.929  1.00 10.00      A   
ATOM    530  CB  THR A  60     -15.965  10.019  17.249  1.00 10.00      A   
ATOM    531  OG1 THR A  60     -15.344  10.840  18.247  1.00 10.00      A   
ATOM    532  HG1 THR A  60     -14.450  11.082  17.959  1.00 10.00      A   
ATOM    533  CG2 THR A  60     -17.048  10.818  16.538  1.00 10.00      A   
ATOM    534  C   THR A  60     -16.975   7.756  16.865  1.00 10.00      A   
ATOM    535  O   THR A  60     -18.163   7.592  16.576  1.00 10.00      A   
ATOM    536  N   VAL A  61     -15.993   7.050  16.317  1.00 10.00      A   
ATOM    537  HN  VAL A  61     -15.070   7.200  16.622  1.00 10.00      A   
ATOM    538  CA  VAL A  61     -16.250   6.053  15.281  1.00 10.00      A   
ATOM    539  CB  VAL A  61     -14.932   5.461  14.726  1.00 10.00      A   
ATOM    540  CG1 VAL A  61     -15.201   4.596  13.502  1.00 10.00      A   
ATOM    541  CG2 VAL A  61     -13.933   6.559  14.394  1.00 10.00      A   
ATOM    542  C   VAL A  61     -17.110   4.912  15.819  1.00 10.00      A   
ATOM    543  O   VAL A  61     -18.114   4.541  15.217  1.00 10.00      A   
ATOM    544  N   ILE A  62     -16.720   4.388  16.971  1.00 10.00      A   
ATOM    545  HN  ILE A  62     -15.934   4.763  17.418  1.00 10.00      A   
ATOM    546  CA  ILE A  62     -17.427   3.279  17.602  1.00 10.00      A   
ATOM    547  CB  ILE A  62     -16.640   2.732  18.811  1.00 10.00      A   
ATOM    548  CG1 ILE A  62     -15.200   2.394  18.402  1.00 10.00      A   
ATOM    549  CG2 ILE A  62     -17.336   1.506  19.384  1.00 10.00      A   
ATOM    550  CD1 ILE A  62     -14.294   2.068  19.568  1.00 10.00      A   
ATOM    551  C   ILE A  62     -18.831   3.692  18.052  1.00 10.00      A   
ATOM    552  O   ILE A  62     -19.771   2.894  18.008  1.00 10.00      A   
ATOM    553  N   ARG A  63     -18.967   4.942  18.481  1.00 10.00      A   
ATOM    554  HN  ARG A  63     -18.181   5.530  18.495  1.00 10.00      A   
ATOM    555  CA  ARG A  63     -20.250   5.458  18.940  1.00 10.00      A   
ATOM    556  CB  ARG A  63     -20.079   6.811  19.634  1.00 10.00      A   
ATOM    557  CG  ARG A  63     -21.350   7.354  20.264  1.00 10.00      A   
ATOM    558  CD  ARG A  63     -21.104   7.826  21.685  1.00 10.00      A   
ATOM    559  NE  ARG A  63     -20.150   8.932  21.745  1.00 10.00      A   
ATOM    560  HE  ARG A  63     -20.356   9.735  21.209  1.00 10.00      A   
ATOM    561  CZ  ARG A  63     -19.038   8.916  22.482  1.00 10.00      A   
ATOM    562  NH1 ARG A  63     -18.739   7.853  23.215  1.00 10.00      A   
ATOM    563 HH11 ARG A  63     -17.868   7.837  23.793  1.00 10.00      A   
ATOM    564 HH12 ARG A  63     -19.370   7.025  23.216  1.00 10.00      A   
ATOM    565  NH2 ARG A  63     -18.231   9.968  22.484  1.00 10.00      A   
ATOM    566 HH21 ARG A  63     -18.465  10.808  21.911  1.00 10.00      A   
ATOM    567 HH22 ARG A  63     -17.356   9.963  23.061  1.00 10.00      A   
ATOM    568  C   ARG A  63     -21.241   5.572  17.791  1.00 10.00      A   
ATOM    569  O   ARG A  63     -22.416   5.225  17.932  1.00 10.00      A   
ATOM    570  N   ARG A  64     -20.763   6.044  16.654  1.00 10.00      A   
ATOM    571  HN  ARG A  64     -19.814   6.288  16.597  1.00 10.00      A   
ATOM    572  CA  ARG A  64     -21.616   6.207  15.490  1.00 10.00      A   
ATOM    573  CB  ARG A  64     -21.049   7.242  14.520  1.00 10.00      A   
ATOM    574  CG  ARG A  64     -22.009   7.620  13.403  1.00 10.00      A   
ATOM    575  CD  ARG A  64     -21.479   8.779  12.576  1.00 10.00      A   
ATOM    576  NE  ARG A  64     -21.968   8.727  11.200  1.00 10.00      A   
ATOM    577  HE  ARG A  64     -22.698   8.103  11.008  1.00 10.00      A   
ATOM    578  CZ  ARG A  64     -21.486   9.472  10.209  1.00 10.00      A   
ATOM    579  NH1 ARG A  64     -20.502  10.345  10.431  1.00 10.00      A   
ATOM    580 HH11 ARG A  64     -20.128  10.924   9.643  1.00 10.00      A   
ATOM    581 HH12 ARG A  64     -20.092  10.460  11.398  1.00 10.00      A   
ATOM    582  NH2 ARG A  64     -21.977   9.342   8.981  1.00 10.00      A   
ATOM    583 HH21 ARG A  64     -22.736   8.656   8.786  1.00 10.00      A   
ATOM    584 HH22 ARG A  64     -21.596   9.931   8.204  1.00 10.00      A   
ATOM    585  C   ARG A  64     -21.871   4.882  14.775  1.00 10.00      A   
ATOM    586  O   ARG A  64     -23.016   4.566  14.447  1.00 10.00      A   
ATOM    587  N   PHE A  65     -20.818   4.108  14.547  1.00 10.00      A   
ATOM    588  HN  PHE A  65     -19.929   4.393  14.862  1.00 10.00      A   
ATOM    589  CA  PHE A  65     -20.949   2.830  13.853  1.00 10.00      A   
ATOM    590  CB  PHE A  65     -20.006   2.767  12.642  1.00 10.00      A   
ATOM    591  CG  PHE A  65     -20.114   3.941  11.714  1.00 10.00      A   
ATOM    592  CD1 PHE A  65     -19.081   4.858  11.617  1.00 10.00      A   
ATOM    593  CD2 PHE A  65     -21.249   4.128  10.943  1.00 10.00      A   
ATOM    594  CE1 PHE A  65     -19.178   5.942  10.769  1.00 10.00      A   
ATOM    595  CE2 PHE A  65     -21.354   5.210  10.093  1.00 10.00      A   
ATOM    596  CZ  PHE A  65     -20.316   6.118  10.006  1.00 10.00      A   
ATOM    597  C   PHE A  65     -20.659   1.658  14.786  1.00 10.00      A   
ATOM    598  O   PHE A  65     -19.501   1.302  15.004  1.00 10.00      A   
ATOM    599  N   PRO A  66     -21.706   1.042  15.355  1.00 10.00      A   
ATOM    600  CA  PRO A  66     -21.561  -0.091  16.255  1.00 10.00      A   
ATOM    601  CB  PRO A  66     -22.714   0.139  17.232  1.00 10.00      A   
ATOM    602  CG  PRO A  66     -23.776   0.824  16.426  1.00 10.00      A   
ATOM    603  CD  PRO A  66     -23.116   1.420  15.205  1.00 10.00      A   
ATOM    604  C   PRO A  66     -21.741  -1.426  15.532  1.00 10.00      A   
ATOM    605  O   PRO A  66     -21.972  -2.458  16.165  1.00 10.00      A   
ATOM    606  N   LYS A  67     -21.628  -1.404  14.209  1.00 10.00      A   
ATOM    607  HN  LYS A  67     -21.427  -0.555  13.763  1.00 10.00      A   
ATOM    608  CA  LYS A  67     -21.796  -2.612  13.405  1.00 10.00      A   
ATOM    609  CB  LYS A  67     -23.128  -2.571  12.653  1.00 10.00      A   
ATOM    610  CG  LYS A  67     -24.302  -3.211  13.379  1.00 10.00      A   
ATOM    611  CD  LYS A  67     -25.423  -3.522  12.399  1.00 10.00      A   
ATOM    612  CE  LYS A  67     -26.714  -3.890  13.104  1.00 10.00      A   
ATOM    613  NZ  LYS A  67     -27.845  -3.970  12.146  1.00 10.00      A   
ATOM    614  HZ1 LYS A  67     -28.716  -4.249  12.641  1.00 10.00      A   
ATOM    615  HZ2 LYS A  67     -27.640  -4.671  11.407  1.00 10.00      A   
ATOM    616  HZ3 LYS A  67     -27.998  -3.044  11.695  1.00 10.00      A   
ATOM    617  C   LYS A  67     -20.657  -2.799  12.407  1.00 10.00      A   
ATOM    618  O   LYS A  67     -20.856  -3.359  11.326  1.00 10.00      A   
ATOM    619  N   VAL A  68     -19.470  -2.355  12.776  1.00 10.00      A   
ATOM    620  HN  VAL A  68     -19.364  -1.945  13.659  1.00 10.00      A   
ATOM    621  CA  VAL A  68     -18.316  -2.472  11.898  1.00 10.00      A   
ATOM    622  CB  VAL A  68     -17.234  -1.431  12.244  1.00 10.00      A   
ATOM    623  CG1 VAL A  68     -16.049  -1.536  11.297  1.00 10.00      A   
ATOM    624  CG2 VAL A  68     -17.821  -0.030  12.201  1.00 10.00      A   
ATOM    625  C   VAL A  68     -17.720  -3.879  11.934  1.00 10.00      A   
ATOM    626  O   VAL A  68     -17.653  -4.512  12.990  1.00 10.00      A   
ATOM    627  N   ARG A  69     -17.330  -4.369  10.767  1.00 10.00      A   
ATOM    628  HN  ARG A  69     -17.471  -3.826   9.958  1.00 10.00      A   
ATOM    629  CA  ARG A  69     -16.719  -5.686  10.638  1.00 10.00      A   
ATOM    630  CB  ARG A  69     -17.600  -6.593   9.776  1.00 10.00      A   
ATOM    631  CG  ARG A  69     -19.010  -6.780  10.304  1.00 10.00      A   
ATOM    632  CD  ARG A  69     -19.030  -7.697  11.513  1.00 10.00      A   
ATOM    633  NE  ARG A  69     -20.389  -7.958  11.973  1.00 10.00      A   
ATOM    634  HE  ARG A  69     -20.881  -7.203  12.372  1.00 10.00      A   
ATOM    635  CZ  ARG A  69     -21.001  -9.136  11.864  1.00 10.00      A   
ATOM    636  NH1 ARG A  69     -20.378 -10.172  11.301  1.00 10.00      A   
ATOM    637 HH11 ARG A  69     -20.860 -11.094  11.216  1.00 10.00      A   
ATOM    638 HH12 ARG A  69     -19.396 -10.066  10.933  1.00 10.00      A   
ATOM    639  NH2 ARG A  69     -22.241  -9.281  12.316  1.00 10.00      A   
ATOM    640 HH21 ARG A  69     -22.728 -10.197  12.237  1.00 10.00      A   
ATOM    641 HH22 ARG A  69     -22.735  -8.471  12.752  1.00 10.00      A   
ATOM    642  C   ARG A  69     -15.340  -5.565   9.994  1.00 10.00      A   
ATOM    643  O   ARG A  69     -14.431  -6.343  10.288  1.00 10.00      A   
ATOM    644  N   SER A  70     -15.191  -4.571   9.126  1.00 10.00      A   
ATOM    645  HN  SER A  70     -15.945  -3.966   8.958  1.00 10.00      A   
ATOM    646  CA  SER A  70     -13.939  -4.340   8.425  1.00 10.00      A   
ATOM    647  CB  SER A  70     -14.147  -4.539   6.918  1.00 10.00      A   
ATOM    648  OG  SER A  70     -12.916  -4.538   6.217  1.00 10.00      A   
ATOM    649  HG  SER A  70     -12.761  -5.411   5.837  1.00 10.00      A   
ATOM    650  C   SER A  70     -13.410  -2.932   8.711  1.00 10.00      A   
ATOM    651  O   SER A  70     -14.017  -1.928   8.313  1.00 10.00      A   
ATOM    652  N   VAL A  71     -12.289  -2.869   9.418  1.00 10.00      A   
ATOM    653  HN  VAL A  71     -11.869  -3.706   9.720  1.00 10.00      A   
ATOM    654  CA  VAL A  71     -11.662  -1.602   9.765  1.00 10.00      A   
ATOM    655  CB  VAL A  71     -11.276  -1.560  11.257  1.00 10.00      A   
ATOM    656  CG1 VAL A  71     -10.740  -0.187  11.633  1.00 10.00      A   
ATOM    657  CG2 VAL A  71     -12.466  -1.928  12.129  1.00 10.00      A   
ATOM    658  C   VAL A  71     -10.408  -1.384   8.924  1.00 10.00      A   
ATOM    659  O   VAL A  71      -9.570  -2.278   8.806  1.00 10.00      A   
ATOM    660  N   GLU A  72     -10.284  -0.199   8.346  1.00 10.00      A   
ATOM    661  HN  GLU A  72     -10.982   0.475   8.480  1.00 10.00      A   
ATOM    662  CA  GLU A  72      -9.135   0.132   7.520  1.00 10.00      A   
ATOM    663  CB  GLU A  72      -9.462  -0.130   6.048  1.00 10.00      A   
ATOM    664  CG  GLU A  72      -8.245  -0.273   5.153  1.00 10.00      A   
ATOM    665  CD  GLU A  72      -8.567  -0.931   3.826  1.00 10.00      A   
ATOM    666  OE1 GLU A  72      -9.740  -1.313   3.607  1.00 10.00      A   
ATOM    667  OE2 GLU A  72      -7.648  -1.074   2.993  1.00 10.00      A   
ATOM    668  C   GLU A  72      -8.742   1.592   7.726  1.00 10.00      A   
ATOM    669  O   GLU A  72      -9.555   2.498   7.521  1.00 10.00      A   
ATOM    670  N   LEU A  73      -7.500   1.818   8.143  1.00 10.00      A   
ATOM    671  HN  LEU A  73      -6.893   1.056   8.286  1.00 10.00      A   
ATOM    672  CA  LEU A  73      -7.011   3.171   8.375  1.00 10.00      A   
ATOM    673  CB  LEU A  73      -7.442   3.702   9.748  1.00 10.00      A   
ATOM    674  CG  LEU A  73      -7.101   2.838  10.964  1.00 10.00      A   
ATOM    675  CD1 LEU A  73      -5.758   3.240  11.556  1.00 10.00      A   
ATOM    676  CD2 LEU A  73      -8.201   2.935  12.011  1.00 10.00      A   
ATOM    677  C   LEU A  73      -5.499   3.273   8.204  1.00 10.00      A   
ATOM    678  O   LEU A  73      -4.772   2.283   8.337  1.00 10.00      A   
ATOM    679  N   LYS A  74      -5.038   4.481   7.903  1.00 10.00      A   
ATOM    680  HN  LYS A  74      -5.675   5.226   7.811  1.00 10.00      A   
ATOM    681  CA  LYS A  74      -3.617   4.744   7.710  1.00 10.00      A   
ATOM    682  CB  LYS A  74      -3.387   5.308   6.306  1.00 10.00      A   
ATOM    683  CG  LYS A  74      -4.141   4.547   5.222  1.00 10.00      A   
ATOM    684  CD  LYS A  74      -4.095   5.266   3.882  1.00 10.00      A   
ATOM    685  CE  LYS A  74      -5.140   4.709   2.923  1.00 10.00      A   
ATOM    686  NZ  LYS A  74      -4.904   5.137   1.522  1.00 10.00      A   
ATOM    687  HZ1 LYS A  74      -5.756   4.987   0.944  1.00 10.00      A   
ATOM    688  HZ2 LYS A  74      -4.128   4.582   1.105  1.00 10.00      A   
ATOM    689  HZ3 LYS A  74      -4.643   6.144   1.487  1.00 10.00      A   
ATOM    690  C   LYS A  74      -3.126   5.722   8.778  1.00 10.00      A   
ATOM    691  O   LYS A  74      -3.929   6.443   9.377  1.00 10.00      A   
ATOM    692  N   GLY A  75      -1.819   5.745   9.026  1.00 10.00      A   
ATOM    693  HN  GLY A  75      -1.219   5.157   8.520  1.00 10.00      A   
ATOM    694  CA  GLY A  75      -1.284   6.633  10.040  1.00 10.00      A   
ATOM    695  C   GLY A  75      -0.206   7.568   9.532  1.00 10.00      A   
ATOM    696  O   GLY A  75      -0.480   8.728   9.227  1.00 10.00      A   
ATOM    697  N   LYS A  76       1.021   7.066   9.451  1.00 10.00      A   
ATOM    698  HN  LYS A  76       1.168   6.129   9.706  1.00 10.00      A   
ATOM    699  CA  LYS A  76       2.156   7.868   8.990  1.00 10.00      A   
ATOM    700  CB  LYS A  76       3.467   7.092   9.150  1.00 10.00      A   
ATOM    701  CG  LYS A  76       3.974   6.988  10.578  1.00 10.00      A   
ATOM    702  CD  LYS A  76       5.313   6.267  10.637  1.00 10.00      A   
ATOM    703  CE  LYS A  76       5.806   6.125  12.071  1.00 10.00      A   
ATOM    704  NZ  LYS A  76       7.137   5.461  12.147  1.00 10.00      A   
ATOM    705  HZ1 LYS A  76       7.050   4.442  11.925  1.00 10.00      A   
ATOM    706  HZ2 LYS A  76       7.530   5.558  13.103  1.00 10.00      A   
ATOM    707  HZ3 LYS A  76       7.795   5.894  11.470  1.00 10.00      A   
ATOM    708  C   LYS A  76       1.991   8.305   7.534  1.00 10.00      A   
ATOM    709  O   LYS A  76       1.412   7.580   6.722  1.00 10.00      A   
ATOM    710  N   PRO A  77       2.487   9.509   7.190  1.00 10.00      A   
ATOM    711  CA  PRO A  77       2.415  10.030   5.821  1.00 10.00      A   
ATOM    712  CB  PRO A  77       2.906  11.476   5.962  1.00 10.00      A   
ATOM    713  CG  PRO A  77       3.765  11.461   7.178  1.00 10.00      A   
ATOM    714  CD  PRO A  77       3.130  10.467   8.111  1.00 10.00      A   
ATOM    715  C   PRO A  77       3.329   9.249   4.875  1.00 10.00      A   
ATOM    716  O   PRO A  77       4.103   8.390   5.309  1.00 10.00      A   
ATOM    717  N   HIS A  78       3.256   9.568   3.592  1.00 10.00      A   
ATOM    718  HN  HIS A  78       2.650  10.287   3.311  1.00 10.00      A   
ATOM    719  CA  HIS A  78       4.061   8.890   2.583  1.00 10.00      A   
ATOM    720  CB  HIS A  78       3.634   9.334   1.178  1.00 10.00      A   
ATOM    721  CG  HIS A  78       4.326   8.622   0.056  1.00 10.00      A   
ATOM    722  ND1 HIS A  78       5.014   9.260  -0.953  1.00 10.00      A   
ATOM    723  HD1 HIS A  78       5.139  10.230  -1.043  1.00 10.00      A   
ATOM    724  CD2 HIS A  78       4.421   7.296  -0.210  1.00 10.00      A   
ATOM    725  CE1 HIS A  78       5.490   8.324  -1.783  1.00 10.00      A   
ATOM    726  NE2 HIS A  78       5.160   7.112  -1.373  1.00 10.00      A   
ATOM    727  C   HIS A  78       5.552   9.132   2.807  1.00 10.00      A   
ATOM    728  O   HIS A  78       6.354   8.195   2.796  1.00 10.00      A   
ATOM    729  N   PHE A  79       5.916  10.388   3.041  1.00 10.00      A   
ATOM    730  HN  PHE A  79       5.227  11.096   3.033  1.00 10.00      A   
ATOM    731  CA  PHE A  79       7.310  10.753   3.269  1.00 10.00      A   
ATOM    732  CB  PHE A  79       7.489  12.271   3.283  1.00 10.00      A   
ATOM    733  CG  PHE A  79       7.919  12.843   1.959  1.00 10.00      A   
ATOM    734  CD1 PHE A  79       7.514  14.108   1.569  1.00 10.00      A   
ATOM    735  CD2 PHE A  79       8.732  12.117   1.108  1.00 10.00      A   
ATOM    736  CE1 PHE A  79       7.909  14.640   0.358  1.00 10.00      A   
ATOM    737  CE2 PHE A  79       9.130  12.642  -0.105  1.00 10.00      A   
ATOM    738  CZ  PHE A  79       8.719  13.906  -0.482  1.00 10.00      A   
ATOM    739  C   PHE A  79       7.893  10.121   4.537  1.00 10.00      A   
ATOM    740  O   PHE A  79       9.111  10.122   4.734  1.00 10.00      A   
ATOM    741  N   ALA A  80       7.035   9.563   5.385  1.00 10.00      A   
ATOM    742  HN  ALA A  80       6.078   9.563   5.168  1.00 10.00      A   
ATOM    743  CA  ALA A  80       7.491   8.932   6.619  1.00 10.00      A   
ATOM    744  CB  ALA A  80       6.331   8.692   7.573  1.00 10.00      A   
ATOM    745  C   ALA A  80       8.219   7.628   6.322  1.00 10.00      A   
ATOM    746  O   ALA A  80       9.172   7.270   7.011  1.00 10.00      A   
ATOM    747  N   ASP A  81       7.792   6.947   5.262  1.00 10.00      A   
ATOM    748  HN  ASP A  81       7.053   7.308   4.727  1.00 10.00      A   
ATOM    749  CA  ASP A  81       8.399   5.677   4.867  1.00 10.00      A   
ATOM    750  CB  ASP A  81       7.524   4.950   3.838  1.00 10.00      A   
ATOM    751  CG  ASP A  81       6.549   3.969   4.467  1.00 10.00      A   
ATOM    752  OD1 ASP A  81       6.887   3.371   5.514  1.00 10.00      A   
ATOM    753  OD2 ASP A  81       5.443   3.784   3.910  1.00 10.00      A   
ATOM    754  C   ASP A  81       9.800   5.893   4.303  1.00 10.00      A   
ATOM    755  O   ASP A  81      10.546   4.939   4.072  1.00 10.00      A   
ATOM    756  N   PHE A  82      10.150   7.155   4.084  1.00 10.00      A   
ATOM    757  HN  PHE A  82       9.508   7.867   4.289  1.00 10.00      A   
ATOM    758  CA  PHE A  82      11.459   7.513   3.549  1.00 10.00      A   
ATOM    759  CB  PHE A  82      11.329   8.564   2.444  1.00 10.00      A   
ATOM    760  CG  PHE A  82      10.509   8.100   1.276  1.00 10.00      A   
ATOM    761  CD1 PHE A  82      10.897   6.993   0.540  1.00 10.00      A   
ATOM    762  CD2 PHE A  82       9.346   8.762   0.918  1.00 10.00      A   
ATOM    763  CE1 PHE A  82      10.141   6.555  -0.529  1.00 10.00      A   
ATOM    764  CE2 PHE A  82       8.586   8.332  -0.151  1.00 10.00      A   
ATOM    765  CZ  PHE A  82       8.984   7.226  -0.875  1.00 10.00      A   
ATOM    766  C   PHE A  82      12.384   8.009   4.655  1.00 10.00      A   
ATOM    767  O   PHE A  82      13.448   8.562   4.383  1.00 10.00      A   
ATOM    768  N   ASN A  83      11.953   7.814   5.901  1.00 10.00      A   
ATOM    769  HN  ASN A  83      11.078   7.388   6.032  1.00 10.00      A   
ATOM    770  CA  ASN A  83      12.724   8.210   7.085  1.00 10.00      A   
ATOM    771  CB  ASN A  83      14.120   7.571   7.111  1.00 10.00      A   
ATOM    772  CG  ASN A  83      14.078   6.064   7.282  1.00 10.00      A   
ATOM    773  OD1 ASN A  83      13.984   5.557   8.398  1.00 10.00      A   
ATOM    774  ND2 ASN A  83      14.162   5.338   6.174  1.00 10.00      A   
ATOM    775 HD21 ASN A  83      14.246   5.809   5.317  1.00 10.00      A   
ATOM    776 HD22 ASN A  83      14.129   4.358   6.256  1.00 10.00      A   
ATOM    777  C   ASN A  83      12.821   9.723   7.265  1.00 10.00      A   
ATOM    778  O   ASN A  83      13.749  10.217   7.905  1.00 10.00      A   
ATOM    779  N   LEU A  84      11.859  10.461   6.720  1.00 10.00      A   
ATOM    780  HN  LEU A  84      11.146  10.027   6.208  1.00 10.00      A   
ATOM    781  CA  LEU A  84      11.858  11.915   6.861  1.00 10.00      A   
ATOM    782  CB  LEU A  84      11.202  12.592   5.659  1.00 10.00      A   
ATOM    783  CG  LEU A  84      12.053  12.677   4.390  1.00 10.00      A   
ATOM    784  CD1 LEU A  84      11.341  13.497   3.327  1.00 10.00      A   
ATOM    785  CD2 LEU A  84      13.424  13.266   4.694  1.00 10.00      A   
ATOM    786  C   LEU A  84      11.166  12.332   8.153  1.00 10.00      A   
ATOM    787  O   LEU A  84      11.189  13.499   8.538  1.00 10.00      A   
ATOM    788  N   VAL A  85      10.552  11.362   8.817  1.00 10.00      A   
ATOM    789  HN  VAL A  85      10.575  10.454   8.461  1.00 10.00      A   
ATOM    790  CA  VAL A  85       9.854  11.606  10.069  1.00 10.00      A   
ATOM    791  CB  VAL A  85       8.370  11.174   9.983  1.00 10.00      A   
ATOM    792  CG1 VAL A  85       7.648  11.434  11.300  1.00 10.00      A   
ATOM    793  CG2 VAL A  85       7.667  11.896   8.841  1.00 10.00      A   
ATOM    794  C   VAL A  85      10.542  10.840  11.198  1.00 10.00      A   
ATOM    795  O   VAL A  85      10.708   9.621  11.116  1.00 10.00      A   
ATOM    796  N   PRO A  86      10.980  11.554  12.247  1.00 10.00      A   
ATOM    797  CA  PRO A  86      11.651  10.943  13.402  1.00 10.00      A   
ATOM    798  CB  PRO A  86      11.858  12.119  14.360  1.00 10.00      A   
ATOM    799  CG  PRO A  86      11.846  13.322  13.481  1.00 10.00      A   
ATOM    800  CD  PRO A  86      10.872  13.014  12.383  1.00 10.00      A   
ATOM    801  C   PRO A  86      10.800   9.856  14.063  1.00 10.00      A   
ATOM    802  O   PRO A  86       9.581  10.003  14.215  1.00 10.00      A   
ATOM    803  N   ASP A  87      11.457   8.764  14.441  1.00 10.00      A   
ATOM    804  HN  ASP A  87      12.424   8.719  14.288  1.00 10.00      A   
ATOM    805  CA  ASP A  87      10.792   7.630  15.075  1.00 10.00      A   
ATOM    806  CB  ASP A  87      11.776   6.472  15.271  1.00 10.00      A   
ATOM    807  CG  ASP A  87      12.125   5.776  13.973  1.00 10.00      A   
ATOM    808  OD1 ASP A  87      13.083   6.207  13.296  1.00 10.00      A   
ATOM    809  OD2 ASP A  87      11.438   4.795  13.619  1.00 10.00      A   
ATOM    810  C   ASP A  87      10.171   8.016  16.412  1.00 10.00      A   
ATOM    811  O   ASP A  87      10.794   8.702  17.223  1.00 10.00      A   
ATOM    812  N   GLY A  88       8.944   7.567  16.638  1.00 10.00      A   
ATOM    813  HN  GLY A  88       8.501   7.011  15.961  1.00 10.00      A   
ATOM    814  CA  GLY A  88       8.258   7.879  17.876  1.00 10.00      A   
ATOM    815  C   GLY A  88       7.295   9.040  17.722  1.00 10.00      A   
ATOM    816  O   GLY A  88       6.855   9.629  18.708  1.00 10.00      A   
ATOM    817  N   TRP A  89       6.969   9.367  16.475  1.00 10.00      A   
ATOM    818  HN  TRP A  89       7.359   8.858  15.735  1.00 10.00      A   
ATOM    819  CA  TRP A  89       6.050  10.460  16.176  1.00 10.00      A   
ATOM    820  CB  TRP A  89       6.051  10.758  14.670  1.00 10.00      A   
ATOM    821  CG  TRP A  89       4.932  11.651  14.224  1.00 10.00      A   
ATOM    822  CD1 TRP A  89       4.799  12.985  14.471  1.00 10.00      A   
ATOM    823  CD2 TRP A  89       3.784  11.266  13.460  1.00 10.00      A   
ATOM    824  NE1 TRP A  89       3.637  13.453  13.911  1.00 10.00      A   
ATOM    825  HE1 TRP A  89       3.313  14.383  13.957  1.00 10.00      A   
ATOM    826  CE2 TRP A  89       2.996  12.418  13.284  1.00 10.00      A   
ATOM    827  CE3 TRP A  89       3.347  10.058  12.909  1.00 10.00      A   
ATOM    828  CZ2 TRP A  89       1.795  12.399  12.579  1.00 10.00      A   
ATOM    829  CZ3 TRP A  89       2.156  10.039  12.211  1.00 10.00      A   
ATOM    830  CH2 TRP A  89       1.394  11.202  12.052  1.00 10.00      A   
ATOM    831  C   TRP A  89       4.635  10.137  16.653  1.00 10.00      A   
ATOM    832  O   TRP A  89       4.008  10.925  17.366  1.00 10.00      A   
ATOM    833  N   GLY A  90       4.150   8.968  16.267  1.00 10.00      A   
ATOM    834  HN  GLY A  90       4.710   8.373  15.726  1.00 10.00      A   
ATOM    835  CA  GLY A  90       2.819   8.548  16.642  1.00 10.00      A   
ATOM    836  C   GLY A  90       2.379   7.333  15.853  1.00 10.00      A   
ATOM    837  O   GLY A  90       3.209   6.509  15.466  1.00 10.00      A   
ATOM    838  N   GLY A  91       1.081   7.228  15.609  1.00 10.00      A   
ATOM    839  HN  GLY A  91       0.469   7.916  15.950  1.00 10.00      A   
ATOM    840  CA  GLY A  91       0.554   6.106  14.861  1.00 10.00      A   
ATOM    841  C   GLY A  91       0.307   4.911  15.755  1.00 10.00      A   
ATOM    842  O   GLY A  91       0.440   3.767  15.327  1.00 10.00      A   
ATOM    843  N   TYR A  92      -0.050   5.182  17.003  1.00 10.00      A   
ATOM    844  HN  TYR A  92      -0.147   6.118  17.278  1.00 10.00      A   
ATOM    845  CA  TYR A  92      -0.313   4.127  17.968  1.00 10.00      A   
ATOM    846  CB  TYR A  92      -0.172   4.662  19.397  1.00 10.00      A   
ATOM    847  CG  TYR A  92       1.146   5.359  19.656  1.00 10.00      A   
ATOM    848  CD1 TYR A  92       1.210   6.738  19.803  1.00 10.00      A   
ATOM    849  CD2 TYR A  92       2.329   4.636  19.751  1.00 10.00      A   
ATOM    850  CE1 TYR A  92       2.412   7.377  20.038  1.00 10.00      A   
ATOM    851  CE2 TYR A  92       3.537   5.266  19.986  1.00 10.00      A   
ATOM    852  CZ  TYR A  92       3.573   6.638  20.128  1.00 10.00      A   
ATOM    853  OH  TYR A  92       4.771   7.273  20.369  1.00 10.00      A   
ATOM    854  HH  TYR A  92       5.486   6.768  19.965  1.00 10.00      A   
ATOM    855  C   TYR A  92      -1.701   3.535  17.750  1.00 10.00      A   
ATOM    856  O   TYR A  92      -2.692   4.262  17.663  1.00 10.00      A   
ATOM    857  N   VAL A  93      -1.768   2.214  17.652  1.00 10.00      A   
ATOM    858  HN  VAL A  93      -0.942   1.686  17.727  1.00 10.00      A   
ATOM    859  CA  VAL A  93      -3.031   1.526  17.436  1.00 10.00      A   
ATOM    860  CB  VAL A  93      -2.901   0.430  16.355  1.00 10.00      A   
ATOM    861  CG1 VAL A  93      -2.146  -0.779  16.887  1.00 10.00      A   
ATOM    862  CG2 VAL A  93      -4.263   0.034  15.807  1.00 10.00      A   
ATOM    863  C   VAL A  93      -3.562   0.931  18.742  1.00 10.00      A   
ATOM    864  O   VAL A  93      -4.698   0.459  18.805  1.00 10.00      A   
ATOM    865  N   TYR A  94      -2.733   0.975  19.784  1.00 10.00      A   
ATOM    866  HN  TYR A  94      -1.837   1.358  19.661  1.00 10.00      A   
ATOM    867  CA  TYR A  94      -3.104   0.449  21.100  1.00 10.00      A   
ATOM    868  CB  TYR A  94      -2.018   0.736  22.146  1.00 10.00      A   
ATOM    869  CG  TYR A  94      -2.014  -0.236  23.306  1.00 10.00      A   
ATOM    870  CD1 TYR A  94      -2.257  -1.588  23.102  1.00 10.00      A   
ATOM    871  CD2 TYR A  94      -1.766   0.195  24.605  1.00 10.00      A   
ATOM    872  CE1 TYR A  94      -2.253  -2.485  24.153  1.00 10.00      A   
ATOM    873  CE2 TYR A  94      -1.759  -0.697  25.662  1.00 10.00      A   
ATOM    874  CZ  TYR A  94      -2.002  -2.035  25.431  1.00 10.00      A   
ATOM    875  OH  TYR A  94      -2.001  -2.925  26.484  1.00 10.00      A   
ATOM    876  HH  TYR A  94      -1.559  -3.751  26.208  1.00 10.00      A   
ATOM    877  C   TYR A  94      -4.481   0.946  21.574  1.00 10.00      A   
ATOM    878  O   TYR A  94      -5.341   0.129  21.914  1.00 10.00      A   
ATOM    879  N   PRO A  95      -4.723   2.283  21.604  1.00 10.00      A   
ATOM    880  CA  PRO A  95      -6.019   2.835  22.032  1.00 10.00      A   
ATOM    881  CB  PRO A  95      -5.866   4.342  21.791  1.00 10.00      A   
ATOM    882  CG  PRO A  95      -4.398   4.580  21.854  1.00 10.00      A   
ATOM    883  CD  PRO A  95      -3.766   3.356  21.258  1.00 10.00      A   
ATOM    884  C   PRO A  95      -7.180   2.287  21.201  1.00 10.00      A   
ATOM    885  O   PRO A  95      -8.253   1.989  21.733  1.00 10.00      A   
ATOM    886  N   TRP A  96      -6.960   2.153  19.894  1.00 10.00      A   
ATOM    887  HN  TRP A  96      -6.085   2.402  19.529  1.00 10.00      A   
ATOM    888  CA  TRP A  96      -7.991   1.636  18.995  1.00 10.00      A   
ATOM    889  CB  TRP A  96      -7.558   1.729  17.528  1.00 10.00      A   
ATOM    890  CG  TRP A  96      -7.411   3.131  17.029  1.00 10.00      A   
ATOM    891  CD1 TRP A  96      -6.317   3.933  17.162  1.00 10.00      A   
ATOM    892  CD2 TRP A  96      -8.387   3.900  16.314  1.00 10.00      A   
ATOM    893  NE1 TRP A  96      -6.552   5.154  16.584  1.00 10.00      A   
ATOM    894  HE1 TRP A  96      -5.917   5.902  16.555  1.00 10.00      A   
ATOM    895  CE2 TRP A  96      -7.814   5.159  16.054  1.00 10.00      A   
ATOM    896  CE3 TRP A  96      -9.690   3.648  15.870  1.00 10.00      A   
ATOM    897  CZ2 TRP A  96      -8.494   6.164  15.372  1.00 10.00      A   
ATOM    898  CZ3 TRP A  96     -10.363   4.648  15.193  1.00 10.00      A   
ATOM    899  CH2 TRP A  96      -9.763   5.891  14.950  1.00 10.00      A   
ATOM    900  C   TRP A  96      -8.324   0.193  19.335  1.00 10.00      A   
ATOM    901  O   TRP A  96      -9.485  -0.144  19.556  1.00 10.00      A   
ATOM    902  N   ILE A  97      -7.290  -0.645  19.395  1.00 10.00      A   
ATOM    903  HN  ILE A  97      -6.383  -0.294  19.235  1.00 10.00      A   
ATOM    904  CA  ILE A  97      -7.456  -2.064  19.698  1.00 10.00      A   
ATOM    905  CB  ILE A  97      -6.099  -2.805  19.735  1.00 10.00      A   
ATOM    906  CG1 ILE A  97      -5.383  -2.692  18.385  1.00 10.00      A   
ATOM    907  CG2 ILE A  97      -6.283  -4.267  20.122  1.00 10.00      A   
ATOM    908  CD1 ILE A  97      -6.176  -3.243  17.216  1.00 10.00      A   
ATOM    909  C   ILE A  97      -8.181  -2.259  21.027  1.00 10.00      A   
ATOM    910  O   ILE A  97      -9.118  -3.054  21.123  1.00 10.00      A   
ATOM    911  N   GLU A  98      -7.754  -1.510  22.034  1.00 10.00      A   
ATOM    912  HN  GLU A  98      -7.010  -0.884  21.881  1.00 10.00      A   
ATOM    913  CA  GLU A  98      -8.348  -1.589  23.361  1.00 10.00      A   
ATOM    914  CB  GLU A  98      -7.631  -0.651  24.329  1.00 10.00      A   
ATOM    915  CG  GLU A  98      -8.129  -0.756  25.760  1.00 10.00      A   
ATOM    916  CD  GLU A  98      -7.775   0.457  26.595  1.00 10.00      A   
ATOM    917  OE1 GLU A  98      -6.609   0.564  27.026  1.00 10.00      A   
ATOM    918  OE2 GLU A  98      -8.665   1.299  26.840  1.00 10.00      A   
ATOM    919  C   GLU A  98      -9.840  -1.265  23.334  1.00 10.00      A   
ATOM    920  O   GLU A  98     -10.664  -2.076  23.758  1.00 10.00      A   
ATOM    921  N   ALA A  99     -10.180  -0.089  22.820  1.00 10.00      A   
ATOM    922  HN  ALA A  99      -9.476   0.506  22.483  1.00 10.00      A   
ATOM    923  CA  ALA A  99     -11.570   0.349  22.749  1.00 10.00      A   
ATOM    924  CB  ALA A  99     -11.652   1.770  22.215  1.00 10.00      A   
ATOM    925  C   ALA A  99     -12.425  -0.593  21.902  1.00 10.00      A   
ATOM    926  O   ALA A  99     -13.603  -0.806  22.189  1.00 10.00      A   
ATOM    927  N   MET A 100     -11.826  -1.169  20.868  1.00 10.00      A   
ATOM    928  HN  MET A 100     -10.878  -0.969  20.691  1.00 10.00      A   
ATOM    929  CA  MET A 100     -12.544  -2.079  19.982  1.00 10.00      A   
ATOM    930  CB  MET A 100     -11.800  -2.266  18.660  1.00 10.00      A   
ATOM    931  CG  MET A 100     -11.830  -1.043  17.758  1.00 10.00      A   
ATOM    932  SD  MET A 100     -11.034  -1.324  16.164  1.00 10.00      A   
ATOM    933  CE  MET A 100     -11.325   0.255  15.364  1.00 10.00      A   
ATOM    934  C   MET A 100     -12.798  -3.431  20.635  1.00 10.00      A   
ATOM    935  O   MET A 100     -13.745  -4.128  20.273  1.00 10.00      A   
ATOM    936  N   SER A 101     -11.970  -3.783  21.610  1.00 10.00      A   
ATOM    937  HN  SER A 101     -11.247  -3.167  21.870  1.00 10.00      A   
ATOM    938  CA  SER A 101     -12.102  -5.061  22.306  1.00 10.00      A   
ATOM    939  CB  SER A 101     -10.933  -5.268  23.273  1.00 10.00      A   
ATOM    940  OG  SER A 101      -9.689  -5.187  22.594  1.00 10.00      A   
ATOM    941  HG  SER A 101      -9.595  -4.311  22.196  1.00 10.00      A   
ATOM    942  C   SER A 101     -13.435  -5.177  23.050  1.00 10.00      A   
ATOM    943  O   SER A 101     -14.033  -6.250  23.111  1.00 10.00      A   
ATOM    944  N   SER A 102     -13.908  -4.072  23.600  1.00 10.00      A   
ATOM    945  HN  SER A 102     -13.402  -3.235  23.513  1.00 10.00      A   
ATOM    946  CA  SER A 102     -15.161  -4.074  24.338  1.00 10.00      A   
ATOM    947  CB  SER A 102     -14.985  -3.297  25.642  1.00 10.00      A   
ATOM    948  OG  SER A 102     -13.708  -3.549  26.205  1.00 10.00      A   
ATOM    949  HG  SER A 102     -13.591  -4.501  26.320  1.00 10.00      A   
ATOM    950  C   SER A 102     -16.294  -3.466  23.514  1.00 10.00      A   
ATOM    951  O   SER A 102     -17.294  -3.000  24.060  1.00 10.00      A   
ATOM    952  N   SER A 103     -16.151  -3.481  22.195  1.00 10.00      A   
ATOM    953  HN  SER A 103     -15.353  -3.894  21.801  1.00 10.00      A   
ATOM    954  CA  SER A 103     -17.175  -2.903  21.332  1.00 10.00      A   
ATOM    955  CB  SER A 103     -16.838  -1.447  21.006  1.00 10.00      A   
ATOM    956  OG  SER A 103     -16.618  -0.702  22.192  1.00 10.00      A   
ATOM    957  HG  SER A 103     -16.791  -1.264  22.955  1.00 10.00      A   
ATOM    958  C   SER A 103     -17.388  -3.702  20.050  1.00 10.00      A   
ATOM    959  O   SER A 103     -18.526  -3.975  19.663  1.00 10.00      A   
ATOM    960  N   TYR A 104     -16.301  -4.077  19.393  1.00 10.00      A   
ATOM    961  HN  TYR A 104     -15.415  -3.851  19.756  1.00 10.00      A   
ATOM    962  CA  TYR A 104     -16.384  -4.831  18.153  1.00 10.00      A   
ATOM    963  CB  TYR A 104     -15.479  -4.218  17.084  1.00 10.00      A   
ATOM    964  CG  TYR A 104     -15.861  -2.825  16.645  1.00 10.00      A   
ATOM    965  CD1 TYR A 104     -14.953  -1.783  16.744  1.00 10.00      A   
ATOM    966  CD2 TYR A 104     -17.117  -2.550  16.120  1.00 10.00      A   
ATOM    967  CE1 TYR A 104     -15.278  -0.509  16.334  1.00 10.00      A   
ATOM    968  CE2 TYR A 104     -17.454  -1.273  15.708  1.00 10.00      A   
ATOM    969  CZ  TYR A 104     -16.529  -0.257  15.818  1.00 10.00      A   
ATOM    970  OH  TYR A 104     -16.849   1.016  15.401  1.00 10.00      A   
ATOM    971  HH  TYR A 104     -17.812   1.137  15.429  1.00 10.00      A   
ATOM    972  C   TYR A 104     -15.992  -6.281  18.376  1.00 10.00      A   
ATOM    973  O   TYR A 104     -15.045  -6.777  17.775  1.00 10.00      A   
ATOM    974  N   THR A 105     -16.731  -6.962  19.234  1.00 10.00      A   
ATOM    975  HN  THR A 105     -17.478  -6.514  19.686  1.00 10.00      A   
ATOM    976  CA  THR A 105     -16.465  -8.359  19.543  1.00 10.00      A   
ATOM    977  CB  THR A 105     -17.437  -8.846  20.631  1.00 10.00      A   
ATOM    978  OG1 THR A 105     -17.947  -7.702  21.337  1.00 10.00      A   
ATOM    979  HG1 THR A 105     -18.414  -7.992  22.130  1.00 10.00      A   
ATOM    980  CG2 THR A 105     -16.725  -9.768  21.611  1.00 10.00      A   
ATOM    981  C   THR A 105     -16.607  -9.243  18.303  1.00 10.00      A   
ATOM    982  O   THR A 105     -16.057 -10.344  18.243  1.00 10.00      A   
ATOM    983  N   TRP A 106     -17.336  -8.749  17.310  1.00 10.00      A   
ATOM    984  HN  TRP A 106     -17.732  -7.855  17.404  1.00 10.00      A   
ATOM    985  CA  TRP A 106     -17.555  -9.496  16.085  1.00 10.00      A   
ATOM    986  CB  TRP A 106     -19.045  -9.508  15.729  1.00 10.00      A   
ATOM    987  CG  TRP A 106     -19.855 -10.455  16.564  1.00 10.00      A   
ATOM    988  CD1 TRP A 106     -19.888 -10.530  17.926  1.00 10.00      A   
ATOM    989  CD2 TRP A 106     -20.751 -11.466  16.086  1.00 10.00      A   
ATOM    990  NE1 TRP A 106     -20.744 -11.525  18.327  1.00 10.00      A   
ATOM    991  HE1 TRP A 106     -20.936 -11.775  19.260  1.00 10.00      A   
ATOM    992  CE2 TRP A 106     -21.289 -12.113  17.216  1.00 10.00      A   
ATOM    993  CE3 TRP A 106     -21.151 -11.886  14.811  1.00 10.00      A   
ATOM    994  CZ2 TRP A 106     -22.202 -13.157  17.110  1.00 10.00      A   
ATOM    995  CZ3 TRP A 106     -22.058 -12.921  14.708  1.00 10.00      A   
ATOM    996  CH2 TRP A 106     -22.574 -13.545  15.851  1.00 10.00      A   
ATOM    997  C   TRP A 106     -16.735  -8.934  14.923  1.00 10.00      A   
ATOM    998  O   TRP A 106     -17.127  -9.066  13.766  1.00 10.00      A   
ATOM    999  N   LEU A 107     -15.600  -8.313  15.234  1.00 10.00      A   
ATOM   1000  HN  LEU A 107     -15.337  -8.233  16.176  1.00 10.00      A   
ATOM   1001  CA  LEU A 107     -14.732  -7.750  14.203  1.00 10.00      A   
ATOM   1002  CB  LEU A 107     -13.645  -6.879  14.833  1.00 10.00      A   
ATOM   1003  CG  LEU A 107     -13.173  -5.683  14.003  1.00 10.00      A   
ATOM   1004  CD1 LEU A 107     -14.360  -4.879  13.498  1.00 10.00      A   
ATOM   1005  CD2 LEU A 107     -12.243  -4.801  14.819  1.00 10.00      A   
ATOM   1006  C   LEU A 107     -14.107  -8.872  13.378  1.00 10.00      A   
ATOM   1007  O   LEU A 107     -13.709  -9.900  13.928  1.00 10.00      A   
ATOM   1008  N   GLU A 108     -14.017  -8.674  12.064  1.00 10.00      A   
ATOM   1009  HN  GLU A 108     -14.319  -7.822  11.682  1.00 10.00      A   
ATOM   1010  CA  GLU A 108     -13.476  -9.699  11.182  1.00 10.00      A   
ATOM   1011  CB  GLU A 108     -14.535 -10.115  10.152  1.00 10.00      A   
ATOM   1012  CG  GLU A 108     -15.880 -10.521  10.748  1.00 10.00      A   
ATOM   1013  CD  GLU A 108     -16.960 -10.688   9.695  1.00 10.00      A   
ATOM   1014  OE1 GLU A 108     -16.688 -11.320   8.652  1.00 10.00      A   
ATOM   1015  OE2 GLU A 108     -18.084 -10.187   9.900  1.00 10.00      A   
ATOM   1016  C   GLU A 108     -12.198  -9.262  10.457  1.00 10.00      A   
ATOM   1017  O   GLU A 108     -11.215 -10.008  10.416  1.00 10.00      A   
ATOM   1018  N   GLU A 109     -12.208  -8.066   9.881  1.00 10.00      A   
ATOM   1019  HN  GLU A 109     -13.004  -7.494   9.964  1.00 10.00      A   
ATOM   1020  CA  GLU A 109     -11.054  -7.580   9.130  1.00 10.00      A   
ATOM   1021  CB  GLU A 109     -11.431  -7.341   7.666  1.00 10.00      A   
ATOM   1022  CG  GLU A 109     -11.413  -8.583   6.798  1.00 10.00      A   
ATOM   1023  CD  GLU A 109     -11.679  -8.266   5.343  1.00 10.00      A   
ATOM   1024  OE1 GLU A 109     -10.758  -7.767   4.662  1.00 10.00      A   
ATOM   1025  OE2 GLU A 109     -12.810  -8.505   4.878  1.00 10.00      A   
ATOM   1026  C   GLU A 109     -10.461  -6.301   9.698  1.00 10.00      A   
ATOM   1027  O   GLU A 109     -11.184  -5.372  10.058  1.00 10.00      A   
ATOM   1028  N   ILE A 110      -9.134  -6.264   9.760  1.00 10.00      A   
ATOM   1029  HN  ILE A 110      -8.625  -7.054   9.473  1.00 10.00      A   
ATOM   1030  CA  ILE A 110      -8.400  -5.100  10.235  1.00 10.00      A   
ATOM   1031  CB  ILE A 110      -7.947  -5.241  11.706  1.00 10.00      A   
ATOM   1032  CG1 ILE A 110      -9.152  -5.430  12.632  1.00 10.00      A   
ATOM   1033  CG2 ILE A 110      -7.142  -4.018  12.131  1.00 10.00      A   
ATOM   1034  CD1 ILE A 110      -8.781  -5.681  14.077  1.00 10.00      A   
ATOM   1035  C   ILE A 110      -7.170  -4.895   9.351  1.00 10.00      A   
ATOM   1036  O   ILE A 110      -6.244  -5.713   9.356  1.00 10.00      A   
ATOM   1037  N   ARG A 111      -7.178  -3.822   8.573  1.00 10.00      A   
ATOM   1038  HN  ARG A 111      -7.952  -3.210   8.602  1.00 10.00      A   
ATOM   1039  CA  ARG A 111      -6.066  -3.515   7.683  1.00 10.00      A   
ATOM   1040  CB  ARG A 111      -6.516  -3.584   6.220  1.00 10.00      A   
ATOM   1041  CG  ARG A 111      -7.170  -4.910   5.853  1.00 10.00      A   
ATOM   1042  CD  ARG A 111      -7.576  -4.972   4.387  1.00 10.00      A   
ATOM   1043  NE  ARG A 111      -8.280  -6.222   4.082  1.00 10.00      A   
ATOM   1044  HE  ARG A 111      -9.205  -6.314   4.420  1.00 10.00      A   
ATOM   1045  CZ  ARG A 111      -7.758  -7.239   3.394  1.00 10.00      A   
ATOM   1046  NH1 ARG A 111      -6.520  -7.170   2.917  1.00 10.00      A   
ATOM   1047 HH11 ARG A 111      -5.938  -6.322   3.077  1.00 10.00      A   
ATOM   1048 HH12 ARG A 111      -6.113  -7.982   2.377  1.00 10.00      A   
ATOM   1049  NH2 ARG A 111      -8.482  -8.326   3.189  1.00 10.00      A   
ATOM   1050 HH21 ARG A 111      -9.460  -8.383   3.571  1.00 10.00      A   
ATOM   1051 HH22 ARG A 111      -8.080  -9.138   2.656  1.00 10.00      A   
ATOM   1052  C   ARG A 111      -5.489  -2.144   8.018  1.00 10.00      A   
ATOM   1053  O   ARG A 111      -6.181  -1.130   7.921  1.00 10.00      A   
ATOM   1054  N   LEU A 112      -4.226  -2.119   8.424  1.00 10.00      A   
ATOM   1055  HN  LEU A 112      -3.713  -2.959   8.457  1.00 10.00      A   
ATOM   1056  CA  LEU A 112      -3.575  -0.872   8.804  1.00 10.00      A   
ATOM   1057  CB  LEU A 112      -3.159  -0.922  10.275  1.00 10.00      A   
ATOM   1058  CG  LEU A 112      -4.212  -1.432  11.261  1.00 10.00      A   
ATOM   1059  CD1 LEU A 112      -3.600  -1.611  12.641  1.00 10.00      A   
ATOM   1060  CD2 LEU A 112      -5.397  -0.480  11.321  1.00 10.00      A   
ATOM   1061  C   LEU A 112      -2.349  -0.594   7.945  1.00 10.00      A   
ATOM   1062  O   LEU A 112      -1.623  -1.514   7.560  1.00 10.00      A   
ATOM   1063  N   LYS A 113      -2.123   0.681   7.653  1.00 10.00      A   
ATOM   1064  HN  LYS A 113      -2.749   1.363   7.981  1.00 10.00      A   
ATOM   1065  CA  LYS A 113      -0.978   1.095   6.853  1.00 10.00      A   
ATOM   1066  CB  LYS A 113      -1.427   1.650   5.499  1.00 10.00      A   
ATOM   1067  CG  LYS A 113      -0.294   1.802   4.498  1.00 10.00      A   
ATOM   1068  CD  LYS A 113      -0.716   2.644   3.306  1.00 10.00      A   
ATOM   1069  CE  LYS A 113       0.411   2.776   2.297  1.00 10.00      A   
ATOM   1070  NZ  LYS A 113       0.109   3.798   1.266  1.00 10.00      A   
ATOM   1071  HZ1 LYS A 113       0.846   3.792   0.529  1.00 10.00      A   
ATOM   1072  HZ2 LYS A 113       0.073   4.746   1.700  1.00 10.00      A   
ATOM   1073  HZ3 LYS A 113      -0.813   3.602   0.826  1.00 10.00      A   
ATOM   1074  C   LYS A 113      -0.158   2.143   7.598  1.00 10.00      A   
ATOM   1075  O   LYS A 113      -0.698   3.161   8.033  1.00 10.00      A   
ATOM   1076  N   ARG A 114       1.141   1.877   7.741  1.00 10.00      A   
ATOM   1077  HN  ARG A 114       1.495   1.039   7.364  1.00 10.00      A   
ATOM   1078  CA  ARG A 114       2.061   2.783   8.430  1.00 10.00      A   
ATOM   1079  CB  ARG A 114       2.237   4.097   7.656  1.00 10.00      A   
ATOM   1080  CG  ARG A 114       2.792   3.943   6.248  1.00 10.00      A   
ATOM   1081  CD  ARG A 114       3.020   5.300   5.604  1.00 10.00      A   
ATOM   1082  NE  ARG A 114       3.166   5.219   4.151  1.00 10.00      A   
ATOM   1083  HE  ARG A 114       3.967   4.745   3.805  1.00 10.00      A   
ATOM   1084  CZ  ARG A 114       2.290   5.734   3.282  1.00 10.00      A   
ATOM   1085  NH1 ARG A 114       1.210   6.365   3.725  1.00 10.00      A   
ATOM   1086 HH11 ARG A 114       1.045   6.463   4.750  1.00 10.00      A   
ATOM   1087 HH12 ARG A 114       0.516   6.760   3.045  1.00 10.00      A   
ATOM   1088  NH2 ARG A 114       2.498   5.636   1.975  1.00 10.00      A   
ATOM   1089 HH21 ARG A 114       3.350   5.148   1.615  1.00 10.00      A   
ATOM   1090 HH22 ARG A 114       1.813   6.043   1.294  1.00 10.00      A   
ATOM   1091  C   ARG A 114       1.605   3.063   9.863  1.00 10.00      A   
ATOM   1092  O   ARG A 114       1.430   4.219  10.260  1.00 10.00      A   
ATOM   1093  N   MET A 115       1.427   2.002  10.637  1.00 10.00      A   
ATOM   1094  HN  MET A 115       1.604   1.108  10.274  1.00 10.00      A   
ATOM   1095  CA  MET A 115       0.987   2.131  12.020  1.00 10.00      A   
ATOM   1096  CB  MET A 115      -0.465   1.662  12.171  1.00 10.00      A   
ATOM   1097  CG  MET A 115      -1.494   2.600  11.561  1.00 10.00      A   
ATOM   1098  SD  MET A 115      -1.743   4.100  12.530  1.00 10.00      A   
ATOM   1099  CE  MET A 115      -2.652   3.450  13.927  1.00 10.00      A   
ATOM   1100  C   MET A 115       1.892   1.340  12.957  1.00 10.00      A   
ATOM   1101  O   MET A 115       2.543   0.376  12.541  1.00 10.00      A   
ATOM   1102  N   VAL A 116       1.941   1.757  14.212  1.00 10.00      A   
ATOM   1103  HN  VAL A 116       1.417   2.550  14.478  1.00 10.00      A   
ATOM   1104  CA  VAL A 116       2.757   1.084  15.211  1.00 10.00      A   
ATOM   1105  CB  VAL A 116       3.363   2.081  16.223  1.00 10.00      A   
ATOM   1106  CG1 VAL A 116       4.261   1.363  17.226  1.00 10.00      A   
ATOM   1107  CG2 VAL A 116       4.137   3.173  15.501  1.00 10.00      A   
ATOM   1108  C   VAL A 116       1.927   0.040  15.953  1.00 10.00      A   
ATOM   1109  O   VAL A 116       1.135   0.365  16.842  1.00 10.00      A   
ATOM   1110  N   VAL A 117       2.107  -1.212  15.573  1.00 10.00      A   
ATOM   1111  HN  VAL A 117       2.761  -1.407  14.866  1.00 10.00      A   
ATOM   1112  CA  VAL A 117       1.383  -2.312  16.186  1.00 10.00      A   
ATOM   1113  CB  VAL A 117       0.727  -3.207  15.113  1.00 10.00      A   
ATOM   1114  CG1 VAL A 117      -0.198  -4.228  15.755  1.00 10.00      A   
ATOM   1115  CG2 VAL A 117      -0.028  -2.364  14.097  1.00 10.00      A   
ATOM   1116  C   VAL A 117       2.343  -3.152  17.015  1.00 10.00      A   
ATOM   1117  O   VAL A 117       3.304  -3.694  16.487  1.00 10.00      A   
ATOM   1118  N   THR A 118       2.099  -3.236  18.310  1.00 10.00      A   
ATOM   1119  HN  THR A 118       1.327  -2.766  18.687  1.00 10.00      A   
ATOM   1120  CA  THR A 118       2.955  -4.007  19.192  1.00 10.00      A   
ATOM   1121  CB  THR A 118       3.078  -3.309  20.555  1.00 10.00      A   
ATOM   1122  OG1 THR A 118       1.830  -2.671  20.874  1.00 10.00      A   
ATOM   1123  HG1 THR A 118       1.958  -2.081  21.627  1.00 10.00      A   
ATOM   1124  CG2 THR A 118       4.184  -2.266  20.514  1.00 10.00      A   
ATOM   1125  C   THR A 118       2.415  -5.419  19.389  1.00 10.00      A   
ATOM   1126  O   THR A 118       1.250  -5.694  19.084  1.00 10.00      A   
ATOM   1127  N   ASP A 119       3.262  -6.308  19.903  1.00 10.00      A   
ATOM   1128  HN  ASP A 119       4.180  -6.023  20.118  1.00 10.00      A   
ATOM   1129  CA  ASP A 119       2.870  -7.695  20.153  1.00 10.00      A   
ATOM   1130  CB  ASP A 119       4.057  -8.520  20.677  1.00 10.00      A   
ATOM   1131  CG  ASP A 119       5.254  -8.535  19.739  1.00 10.00      A   
ATOM   1132  OD1 ASP A 119       5.134  -9.037  18.603  1.00 10.00      A   
ATOM   1133  OD2 ASP A 119       6.335  -8.055  20.143  1.00 10.00      A   
ATOM   1134  C   ASP A 119       1.720  -7.735  21.159  1.00 10.00      A   
ATOM   1135  O   ASP A 119       0.866  -8.620  21.113  1.00 10.00      A   
ATOM   1136  N   ASP A 120       1.704  -6.746  22.054  1.00 10.00      A   
ATOM   1137  HN  ASP A 120       2.419  -6.077  22.029  1.00 10.00      A   
ATOM   1138  CA  ASP A 120       0.665  -6.628  23.077  1.00 10.00      A   
ATOM   1139  CB  ASP A 120       0.949  -5.423  23.982  1.00 10.00      A   
ATOM   1140  CG  ASP A 120       0.386  -5.593  25.379  1.00 10.00      A   
ATOM   1141  OD1 ASP A 120       1.075  -6.199  26.228  1.00 10.00      A   
ATOM   1142  OD2 ASP A 120      -0.739  -5.119  25.637  1.00 10.00      A   
ATOM   1143  C   ASP A 120      -0.697  -6.462  22.418  1.00 10.00      A   
ATOM   1144  O   ASP A 120      -1.682  -7.077  22.829  1.00 10.00      A   
ATOM   1145  N   CYS A 121      -0.730  -5.644  21.366  1.00 10.00      A   
ATOM   1146  HN  CYS A 121       0.098  -5.202  21.083  1.00 10.00      A   
ATOM   1147  CA  CYS A 121      -1.957  -5.390  20.622  1.00 10.00      A   
ATOM   1148  CB  CYS A 121      -1.734  -4.309  19.562  1.00 10.00      A   
ATOM   1149  SG  CYS A 121      -1.097  -2.741  20.200  1.00 10.00      A   
ATOM   1150  HG  CYS A 121       0.158  -2.934  20.601  1.00 10.00      A   
ATOM   1151  C   CYS A 121      -2.446  -6.666  19.950  1.00 10.00      A   
ATOM   1152  O   CYS A 121      -3.629  -6.998  20.012  1.00 10.00      A   
ATOM   1153  N   LEU A 122      -1.518  -7.390  19.331  1.00 10.00      A   
ATOM   1154  HN  LEU A 122      -0.588  -7.081  19.340  1.00 10.00      A   
ATOM   1155  CA  LEU A 122      -1.841  -8.634  18.646  1.00 10.00      A   
ATOM   1156  CB  LEU A 122      -0.596  -9.229  17.983  1.00 10.00      A   
ATOM   1157  CG  LEU A 122       0.037  -8.385  16.872  1.00 10.00      A   
ATOM   1158  CD1 LEU A 122       1.310  -9.038  16.355  1.00 10.00      A   
ATOM   1159  CD2 LEU A 122      -0.951  -8.157  15.736  1.00 10.00      A   
ATOM   1160  C   LEU A 122      -2.481  -9.636  19.600  1.00 10.00      A   
ATOM   1161  O   LEU A 122      -3.432 -10.330  19.237  1.00 10.00      A   
ATOM   1162  N   GLU A 123      -1.962  -9.702  20.820  1.00 10.00      A   
ATOM   1163  HN  GLU A 123      -1.188  -9.136  21.046  1.00 10.00      A   
ATOM   1164  CA  GLU A 123      -2.504 -10.603  21.827  1.00 10.00      A   
ATOM   1165  CB  GLU A 123      -1.679 -10.540  23.106  1.00 10.00      A   
ATOM   1166  CG  GLU A 123      -0.580 -11.579  23.187  1.00 10.00      A   
ATOM   1167  CD  GLU A 123      -0.081 -11.753  24.600  1.00 10.00      A   
ATOM   1168  OE1 GLU A 123       0.986 -11.197  24.934  1.00 10.00      A   
ATOM   1169  OE2 GLU A 123      -0.761 -12.435  25.396  1.00 10.00      A   
ATOM   1170  C   GLU A 123      -3.950 -10.247  22.137  1.00 10.00      A   
ATOM   1171  O   GLU A 123      -4.810 -11.124  22.231  1.00 10.00      A   
ATOM   1172  N   LEU A 124      -4.208  -8.950  22.296  1.00 10.00      A   
ATOM   1173  HN  LEU A 124      -3.472  -8.305  22.219  1.00 10.00      A   
ATOM   1174  CA  LEU A 124      -5.549  -8.467  22.586  1.00 10.00      A   
ATOM   1175  CB  LEU A 124      -5.545  -6.952  22.812  1.00 10.00      A   
ATOM   1176  CG  LEU A 124      -4.906  -6.463  24.111  1.00 10.00      A   
ATOM   1177  CD1 LEU A 124      -4.811  -4.945  24.122  1.00 10.00      A   
ATOM   1178  CD2 LEU A 124      -5.696  -6.959  25.312  1.00 10.00      A   
ATOM   1179  C   LEU A 124      -6.494  -8.813  21.446  1.00 10.00      A   
ATOM   1180  O   LEU A 124      -7.614  -9.262  21.675  1.00 10.00      A   
ATOM   1181  N   ILE A 125      -6.029  -8.614  20.222  1.00 10.00      A   
ATOM   1182  HN  ILE A 125      -5.120  -8.254  20.111  1.00 10.00      A   
ATOM   1183  CA  ILE A 125      -6.828  -8.904  19.038  1.00 10.00      A   
ATOM   1184  CB  ILE A 125      -6.040  -8.581  17.746  1.00 10.00      A   
ATOM   1185  CG1 ILE A 125      -5.741  -7.084  17.661  1.00 10.00      A   
ATOM   1186  CG2 ILE A 125      -6.775  -9.064  16.502  1.00 10.00      A   
ATOM   1187  CD1 ILE A 125      -4.568  -6.746  16.769  1.00 10.00      A   
ATOM   1188  C   ILE A 125      -7.250 -10.372  19.014  1.00 10.00      A   
ATOM   1189  O   ILE A 125      -8.427 -10.691  18.817  1.00 10.00      A   
ATOM   1190  N   ALA A 126      -6.287 -11.259  19.234  1.00 10.00      A   
ATOM   1191  HN  ALA A 126      -5.373 -10.936  19.399  1.00 10.00      A   
ATOM   1192  CA  ALA A 126      -6.538 -12.695  19.221  1.00 10.00      A   
ATOM   1193  CB  ALA A 126      -5.227 -13.464  19.270  1.00 10.00      A   
ATOM   1194  C   ALA A 126      -7.470 -13.149  20.342  1.00 10.00      A   
ATOM   1195  O   ALA A 126      -8.259 -14.076  20.160  1.00 10.00      A   
ATOM   1196  N   LYS A 127      -7.395 -12.489  21.489  1.00 10.00      A   
ATOM   1197  HN  LYS A 127      -6.768 -11.738  21.573  1.00 10.00      A   
ATOM   1198  CA  LYS A 127      -8.215 -12.865  22.634  1.00 10.00      A   
ATOM   1199  CB  LYS A 127      -7.476 -12.593  23.949  1.00 10.00      A   
ATOM   1200  CG  LYS A 127      -7.408 -11.122  24.340  1.00 10.00      A   
ATOM   1201  CD  LYS A 127      -6.553 -10.901  25.581  1.00 10.00      A   
ATOM   1202  CE  LYS A 127      -7.093 -11.655  26.787  1.00 10.00      A   
ATOM   1203  NZ  LYS A 127      -8.503 -11.295  27.094  1.00 10.00      A   
ATOM   1204  HZ1 LYS A 127      -8.657 -10.277  26.946  1.00 10.00      A   
ATOM   1205  HZ2 LYS A 127      -8.721 -11.521  28.085  1.00 10.00      A   
ATOM   1206  HZ3 LYS A 127      -9.151 -11.828  26.478  1.00 10.00      A   
ATOM   1207  C   LYS A 127      -9.589 -12.190  22.636  1.00 10.00      A   
ATOM   1208  O   LYS A 127     -10.489 -12.621  23.356  1.00 10.00      A   
ATOM   1209  N   SER A 128      -9.763 -11.149  21.835  1.00 10.00      A   
ATOM   1210  HN  SER A 128      -9.024 -10.845  21.266  1.00 10.00      A   
ATOM   1211  CA  SER A 128     -11.035 -10.440  21.800  1.00 10.00      A   
ATOM   1212  CB  SER A 128     -10.819  -8.926  21.872  1.00 10.00      A   
ATOM   1213  OG  SER A 128      -9.882  -8.603  22.889  1.00 10.00      A   
ATOM   1214  HG  SER A 128      -8.995  -8.557  22.500  1.00 10.00      A   
ATOM   1215  C   SER A 128     -11.893 -10.817  20.596  1.00 10.00      A   
ATOM   1216  O   SER A 128     -13.073 -11.143  20.744  1.00 10.00      A   
ATOM   1217  N   PHE A 129     -11.305 -10.788  19.408  1.00 10.00      A   
ATOM   1218  HN  PHE A 129     -10.354 -10.553  19.342  1.00 10.00      A   
ATOM   1219  CA  PHE A 129     -12.045 -11.106  18.197  1.00 10.00      A   
ATOM   1220  CB  PHE A 129     -11.539 -10.268  17.015  1.00 10.00      A   
ATOM   1221  CG  PHE A 129     -11.283  -8.822  17.348  1.00 10.00      A   
ATOM   1222  CD1 PHE A 129     -10.103  -8.205  16.964  1.00 10.00      A   
ATOM   1223  CD2 PHE A 129     -12.220  -8.079  18.049  1.00 10.00      A   
ATOM   1224  CE1 PHE A 129      -9.861  -6.877  17.271  1.00 10.00      A   
ATOM   1225  CE2 PHE A 129     -11.987  -6.751  18.359  1.00 10.00      A   
ATOM   1226  CZ  PHE A 129     -10.806  -6.149  17.970  1.00 10.00      A   
ATOM   1227  C   PHE A 129     -11.969 -12.592  17.874  1.00 10.00      A   
ATOM   1228  O   PHE A 129     -10.936 -13.093  17.427  1.00 10.00      A   
ATOM   1229  N   LYS A 130     -13.063 -13.302  18.111  1.00 10.00      A   
ATOM   1230  HN  LYS A 130     -13.856 -12.855  18.482  1.00 10.00      A   
ATOM   1231  CA  LYS A 130     -13.117 -14.732  17.833  1.00 10.00      A   
ATOM   1232  CB  LYS A 130     -13.995 -15.464  18.850  1.00 10.00      A   
ATOM   1233  CG  LYS A 130     -13.233 -16.006  20.051  1.00 10.00      A   
ATOM   1234  CD  LYS A 130     -12.975 -14.928  21.091  1.00 10.00      A   
ATOM   1235  CE  LYS A 130     -12.207 -15.485  22.279  1.00 10.00      A   
ATOM   1236  NZ  LYS A 130     -12.299 -14.598  23.467  1.00 10.00      A   
ATOM   1237  HZ1 LYS A 130     -12.006 -15.111  24.323  1.00 10.00      A   
ATOM   1238  HZ2 LYS A 130     -13.274 -14.267  23.594  1.00 10.00      A   
ATOM   1239  HZ3 LYS A 130     -11.677 -13.768  23.345  1.00 10.00      A   
ATOM   1240  C   LYS A 130     -13.610 -14.977  16.412  1.00 10.00      A   
ATOM   1241  O   LYS A 130     -13.603 -16.107  15.918  1.00 10.00      A   
ATOM   1242  N   ASN A 131     -14.033 -13.899  15.761  1.00 10.00      A   
ATOM   1243  HN  ASN A 131     -14.014 -13.033  16.217  1.00 10.00      A   
ATOM   1244  CA  ASN A 131     -14.526 -13.963  14.391  1.00 10.00      A   
ATOM   1245  CB  ASN A 131     -15.888 -13.269  14.285  1.00 10.00      A   
ATOM   1246  CG  ASN A 131     -16.836 -13.963  13.324  1.00 10.00      A   
ATOM   1247  OD1 ASN A 131     -16.416 -14.618  12.367  1.00 10.00      A   
ATOM   1248  ND2 ASN A 131     -18.129 -13.834  13.576  1.00 10.00      A   
ATOM   1249 HD21 ASN A 131     -18.398 -13.313  14.362  1.00 10.00      A   
ATOM   1250 HD22 ASN A 131     -18.766 -14.254  12.958  1.00 10.00      A   
ATOM   1251  C   ASN A 131     -13.526 -13.286  13.461  1.00 10.00      A   
ATOM   1252  O   ASN A 131     -13.837 -12.953  12.317  1.00 10.00      A   
ATOM   1253  N   PHE A 132     -12.316 -13.097  13.975  1.00 10.00      A   
ATOM   1254  HN  PHE A 132     -12.138 -13.402  14.886  1.00 10.00      A   
ATOM   1255  CA  PHE A 132     -11.244 -12.461  13.224  1.00 10.00      A   
ATOM   1256  CB  PHE A 132     -10.043 -12.233  14.137  1.00 10.00      A   
ATOM   1257  CG  PHE A 132      -9.036 -11.261  13.600  1.00 10.00      A   
ATOM   1258  CD1 PHE A 132      -9.397  -9.956  13.315  1.00 10.00      A   
ATOM   1259  CD2 PHE A 132      -7.724 -11.652  13.388  1.00 10.00      A   
ATOM   1260  CE1 PHE A 132      -8.471  -9.059  12.827  1.00 10.00      A   
ATOM   1261  CE2 PHE A 132      -6.792 -10.759  12.901  1.00 10.00      A   
ATOM   1262  CZ  PHE A 132      -7.167  -9.461  12.621  1.00 10.00      A   
ATOM   1263  C   PHE A 132     -10.840 -13.326  12.038  1.00 10.00      A   
ATOM   1264  O   PHE A 132     -10.698 -14.544  12.171  1.00 10.00      A   
ATOM   1265  N   LYS A 133     -10.653 -12.698  10.884  1.00 10.00      A   
ATOM   1266  HN  LYS A 133     -10.770 -11.720  10.841  1.00 10.00      A   
ATOM   1267  CA  LYS A 133     -10.296 -13.433   9.680  1.00 10.00      A   
ATOM   1268  CB  LYS A 133     -11.497 -13.498   8.732  1.00 10.00      A   
ATOM   1269  CG  LYS A 133     -12.732 -14.150   9.331  1.00 10.00      A   
ATOM   1270  CD  LYS A 133     -13.962 -13.877   8.487  1.00 10.00      A   
ATOM   1271  CE  LYS A 133     -15.212 -14.414   9.155  1.00 10.00      A   
ATOM   1272  NZ  LYS A 133     -16.448 -13.963   8.464  1.00 10.00      A   
ATOM   1273  HZ1 LYS A 133     -17.283 -14.348   8.944  1.00 10.00      A   
ATOM   1274  HZ2 LYS A 133     -16.451 -14.288   7.476  1.00 10.00      A   
ATOM   1275  HZ3 LYS A 133     -16.505 -12.918   8.473  1.00 10.00      A   
ATOM   1276  C   LYS A 133      -9.106 -12.836   8.937  1.00 10.00      A   
ATOM   1277  O   LYS A 133      -8.239 -13.567   8.459  1.00 10.00      A   
ATOM   1278  N   VAL A 134      -9.061 -11.518   8.815  1.00 10.00      A   
ATOM   1279  HN  VAL A 134      -9.759 -10.962   9.227  1.00 10.00      A   
ATOM   1280  CA  VAL A 134      -7.980 -10.888   8.073  1.00 10.00      A   
ATOM   1281  CB  VAL A 134      -8.485 -10.258   6.759  1.00 10.00      A   
ATOM   1282  CG1 VAL A 134      -7.353  -9.558   6.025  1.00 10.00      A   
ATOM   1283  CG2 VAL A 134      -9.129 -11.311   5.869  1.00 10.00      A   
ATOM   1284  C   VAL A 134      -7.209  -9.843   8.869  1.00 10.00      A   
ATOM   1285  O   VAL A 134      -7.788  -8.930   9.464  1.00 10.00      A   
ATOM   1286  N   LEU A 135      -5.895  -9.994   8.853  1.00 10.00      A   
ATOM   1287  HN  LEU A 135      -5.518 -10.768   8.380  1.00 10.00      A   
ATOM   1288  CA  LEU A 135      -4.983  -9.072   9.514  1.00 10.00      A   
ATOM   1289  CB  LEU A 135      -4.303  -9.748  10.713  1.00 10.00      A   
ATOM   1290  CG  LEU A 135      -3.065  -9.049  11.293  1.00 10.00      A   
ATOM   1291  CD1 LEU A 135      -3.411  -7.672  11.837  1.00 10.00      A   
ATOM   1292  CD2 LEU A 135      -2.425  -9.907  12.372  1.00 10.00      A   
ATOM   1293  C   LEU A 135      -3.937  -8.615   8.505  1.00 10.00      A   
ATOM   1294  O   LEU A 135      -3.071  -9.392   8.101  1.00 10.00      A   
ATOM   1295  N   VAL A 136      -4.034  -7.367   8.079  1.00 10.00      A   
ATOM   1296  HN  VAL A 136      -4.753  -6.792   8.425  1.00 10.00      A   
ATOM   1297  CA  VAL A 136      -3.091  -6.828   7.111  1.00 10.00      A   
ATOM   1298  CB  VAL A 136      -3.773  -6.482   5.771  1.00 10.00      A   
ATOM   1299  CG1 VAL A 136      -2.814  -5.754   4.838  1.00 10.00      A   
ATOM   1300  CG2 VAL A 136      -4.283  -7.753   5.113  1.00 10.00      A   
ATOM   1301  C   VAL A 136      -2.360  -5.615   7.666  1.00 10.00      A   
ATOM   1302  O   VAL A 136      -2.977  -4.623   8.057  1.00 10.00      A   
ATOM   1303  N   LEU A 137      -1.042  -5.707   7.700  1.00 10.00      A   
ATOM   1304  HN  LEU A 137      -0.613  -6.529   7.363  1.00 10.00      A   
ATOM   1305  CA  LEU A 137      -0.211  -4.634   8.202  1.00 10.00      A   
ATOM   1306  CB  LEU A 137       0.512  -5.078   9.480  1.00 10.00      A   
ATOM   1307  CG  LEU A 137      -0.385  -5.555  10.629  1.00 10.00      A   
ATOM   1308  CD1 LEU A 137       0.443  -6.173  11.746  1.00 10.00      A   
ATOM   1309  CD2 LEU A 137      -1.228  -4.408  11.163  1.00 10.00      A   
ATOM   1310  C   LEU A 137       0.796  -4.226   7.136  1.00 10.00      A   
ATOM   1311  O   LEU A 137       1.730  -4.966   6.837  1.00 10.00      A   
ATOM   1312  N   SER A 138       0.585  -3.068   6.533  1.00 10.00      A   
ATOM   1313  HN  SER A 138      -0.200  -2.527   6.788  1.00 10.00      A   
ATOM   1314  CA  SER A 138       1.484  -2.580   5.501  1.00 10.00      A   
ATOM   1315  CB  SER A 138       0.677  -2.077   4.304  1.00 10.00      A   
ATOM   1316  OG  SER A 138      -0.384  -2.968   4.015  1.00 10.00      A   
ATOM   1317  HG  SER A 138      -0.373  -3.688   4.652  1.00 10.00      A   
ATOM   1318  C   SER A 138       2.377  -1.472   6.051  1.00 10.00      A   
ATOM   1319  O   SER A 138       1.883  -0.481   6.592  1.00 10.00      A   
ATOM   1320  N   SER A 139       3.689  -1.666   5.934  1.00 10.00      A   
ATOM   1321  HN  SER A 139       4.008  -2.493   5.515  1.00 10.00      A   
ATOM   1322  CA  SER A 139       4.675  -0.697   6.412  1.00 10.00      A   
ATOM   1323  CB  SER A 139       4.669   0.570   5.549  1.00 10.00      A   
ATOM   1324  OG  SER A 139       4.993   0.249   4.201  1.00 10.00      A   
ATOM   1325  HG  SER A 139       5.570  -0.525   4.189  1.00 10.00      A   
ATOM   1326  C   SER A 139       4.483  -0.375   7.892  1.00 10.00      A   
ATOM   1327  O   SER A 139       4.621   0.773   8.321  1.00 10.00      A   
ATOM   1328  N   CYS A 140       4.167  -1.405   8.666  1.00 10.00      A   
ATOM   1329  HN  CYS A 140       4.085  -2.299   8.264  1.00 10.00      A   
ATOM   1330  CA  CYS A 140       3.956  -1.251  10.092  1.00 10.00      A   
ATOM   1331  CB  CYS A 140       2.708  -2.023  10.530  1.00 10.00      A   
ATOM   1332  SG  CYS A 140       1.188  -1.497   9.697  1.00 10.00      A   
ATOM   1333  HG  CYS A 140       1.448  -1.397   8.399  1.00 10.00      A   
ATOM   1334  C   CYS A 140       5.187  -1.706  10.869  1.00 10.00      A   
ATOM   1335  O   CYS A 140       6.007  -2.471  10.357  1.00 10.00      A   
ATOM   1336  N   GLU A 141       5.315  -1.235  12.100  1.00 10.00      A   
ATOM   1337  HN  GLU A 141       4.620  -0.643  12.461  1.00 10.00      A   
ATOM   1338  CA  GLU A 141       6.462  -1.575  12.933  1.00 10.00      A   
ATOM   1339  CB  GLU A 141       7.495  -0.444  12.853  1.00 10.00      A   
ATOM   1340  CG  GLU A 141       6.956   0.904  13.307  1.00 10.00      A   
ATOM   1341  CD  GLU A 141       7.755   2.075  12.780  1.00 10.00      A   
ATOM   1342  OE1 GLU A 141       8.890   2.288  13.250  1.00 10.00      A   
ATOM   1343  OE2 GLU A 141       7.242   2.800  11.901  1.00 10.00      A   
ATOM   1344  C   GLU A 141       6.035  -1.784  14.385  1.00 10.00      A   
ATOM   1345  O   GLU A 141       4.886  -1.523  14.745  1.00 10.00      A   
ATOM   1346  N   GLY A 142       6.961  -2.257  15.214  1.00 10.00      A   
ATOM   1347  HN  GLY A 142       7.861  -2.448  14.869  1.00 10.00      A   
ATOM   1348  CA  GLY A 142       6.667  -2.475  16.620  1.00 10.00      A   
ATOM   1349  C   GLY A 142       6.514  -3.936  17.005  1.00 10.00      A   
ATOM   1350  O   GLY A 142       6.986  -4.360  18.064  1.00 10.00      A   
ATOM   1351  N   PHE A 143       5.856  -4.707  16.153  1.00 10.00      A   
ATOM   1352  HN  PHE A 143       5.515  -4.315  15.324  1.00 10.00      A   
ATOM   1353  CA  PHE A 143       5.616  -6.123  16.423  1.00 10.00      A   
ATOM   1354  CB  PHE A 143       4.311  -6.604  15.772  1.00 10.00      A   
ATOM   1355  CG  PHE A 143       4.241  -6.413  14.278  1.00 10.00      A   
ATOM   1356  CD1 PHE A 143       4.392  -7.490  13.420  1.00 10.00      A   
ATOM   1357  CD2 PHE A 143       4.012  -5.158  13.731  1.00 10.00      A   
ATOM   1358  CE1 PHE A 143       4.318  -7.319  12.050  1.00 10.00      A   
ATOM   1359  CE2 PHE A 143       3.940  -4.983  12.363  1.00 10.00      A   
ATOM   1360  CZ  PHE A 143       4.093  -6.064  11.521  1.00 10.00      A   
ATOM   1361  C   PHE A 143       6.788  -7.008  16.014  1.00 10.00      A   
ATOM   1362  O   PHE A 143       7.584  -6.652  15.142  1.00 10.00      A   
ATOM   1363  N   SER A 144       6.880  -8.164  16.651  1.00 10.00      A   
ATOM   1364  HN  SER A 144       6.198  -8.401  17.327  1.00 10.00      A   
ATOM   1365  CA  SER A 144       7.938  -9.108  16.367  1.00 10.00      A   
ATOM   1366  CB  SER A 144       8.846  -9.270  17.596  1.00 10.00      A   
ATOM   1367  OG  SER A 144       8.121  -9.707  18.737  1.00 10.00      A   
ATOM   1368  HG  SER A 144       7.408  -9.076  18.931  1.00 10.00      A   
ATOM   1369  C   SER A 144       7.335 -10.446  15.948  1.00 10.00      A   
ATOM   1370  O   SER A 144       6.122 -10.554  15.760  1.00 10.00      A   
ATOM   1371  N   THR A 145       8.172 -11.461  15.801  1.00 10.00      A   
ATOM   1372  HN  THR A 145       9.132 -11.318  15.936  1.00 10.00      A   
ATOM   1373  CA  THR A 145       7.703 -12.784  15.421  1.00 10.00      A   
ATOM   1374  CB  THR A 145       8.886 -13.691  15.027  1.00 10.00      A   
ATOM   1375  OG1 THR A 145      10.003 -13.410  15.876  1.00 10.00      A   
ATOM   1376  HG1 THR A 145       9.986 -14.013  16.628  1.00 10.00      A   
ATOM   1377  CG2 THR A 145       9.292 -13.435  13.587  1.00 10.00      A   
ATOM   1378  C   THR A 145       6.918 -13.431  16.564  1.00 10.00      A   
ATOM   1379  O   THR A 145       6.253 -14.453  16.383  1.00 10.00      A   
ATOM   1380  N   ASP A 146       6.987 -12.810  17.737  1.00 10.00      A   
ATOM   1381  HN  ASP A 146       7.513 -11.986  17.807  1.00 10.00      A   
ATOM   1382  CA  ASP A 146       6.299 -13.312  18.919  1.00 10.00      A   
ATOM   1383  CB  ASP A 146       6.816 -12.617  20.176  1.00 10.00      A   
ATOM   1384  CG  ASP A 146       6.546 -13.416  21.435  1.00 10.00      A   
ATOM   1385  OD1 ASP A 146       7.420 -14.225  21.828  1.00 10.00      A   
ATOM   1386  OD2 ASP A 146       5.472 -13.239  22.042  1.00 10.00      A   
ATOM   1387  C   ASP A 146       4.797 -13.105  18.801  1.00 10.00      A   
ATOM   1388  O   ASP A 146       4.019 -14.045  18.967  1.00 10.00      A   
ATOM   1389  N   GLY A 147       4.395 -11.873  18.498  1.00 10.00      A   
ATOM   1390  HN  GLY A 147       5.066 -11.160  18.375  1.00 10.00      A   
ATOM   1391  CA  GLY A 147       2.983 -11.562  18.356  1.00 10.00      A   
ATOM   1392  C   GLY A 147       2.332 -12.366  17.249  1.00 10.00      A   
ATOM   1393  O   GLY A 147       1.156 -12.727  17.332  1.00 10.00      A   
ATOM   1394  N   LEU A 148       3.110 -12.661  16.217  1.00 10.00      A   
ATOM   1395  HN  LEU A 148       4.043 -12.353  16.220  1.00 10.00      A   
ATOM   1396  CA  LEU A 148       2.622 -13.434  15.086  1.00 10.00      A   
ATOM   1397  CB  LEU A 148       3.668 -13.463  13.973  1.00 10.00      A   
ATOM   1398  CG  LEU A 148       4.042 -12.112  13.360  1.00 10.00      A   
ATOM   1399  CD1 LEU A 148       5.122 -12.289  12.304  1.00 10.00      A   
ATOM   1400  CD2 LEU A 148       2.819 -11.439  12.762  1.00 10.00      A   
ATOM   1401  C   LEU A 148       2.261 -14.850  15.526  1.00 10.00      A   
ATOM   1402  O   LEU A 148       1.322 -15.456  15.010  1.00 10.00      A   
ATOM   1403  N   ALA A 149       2.996 -15.362  16.507  1.00 10.00      A   
ATOM   1404  HN  ALA A 149       3.726 -14.826  16.889  1.00 10.00      A   
ATOM   1405  CA  ALA A 149       2.747 -16.698  17.034  1.00 10.00      A   
ATOM   1406  CB  ALA A 149       3.902 -17.144  17.918  1.00 10.00      A   
ATOM   1407  C   ALA A 149       1.440 -16.721  17.820  1.00 10.00      A   
ATOM   1408  O   ALA A 149       0.706 -17.709  17.792  1.00 10.00      A   
ATOM   1409  N   ALA A 150       1.156 -15.620  18.510  1.00 10.00      A   
ATOM   1410  HN  ALA A 150       1.790 -14.869  18.486  1.00 10.00      A   
ATOM   1411  CA  ALA A 150      -0.061 -15.493  19.306  1.00 10.00      A   
ATOM   1412  CB  ALA A 150      -0.049 -14.187  20.084  1.00 10.00      A   
ATOM   1413  C   ALA A 150      -1.293 -15.568  18.412  1.00 10.00      A   
ATOM   1414  O   ALA A 150      -2.272 -16.241  18.739  1.00 10.00      A   
ATOM   1415  N   ILE A 151      -1.224 -14.883  17.276  1.00 10.00      A   
ATOM   1416  HN  ILE A 151      -0.409 -14.370  17.081  1.00 10.00      A   
ATOM   1417  CA  ILE A 151      -2.317 -14.871  16.314  1.00 10.00      A   
ATOM   1418  CB  ILE A 151      -2.042 -13.846  15.182  1.00 10.00      A   
ATOM   1419  CG1 ILE A 151      -1.889 -12.431  15.752  1.00 10.00      A   
ATOM   1420  CG2 ILE A 151      -3.130 -13.884  14.113  1.00 10.00      A   
ATOM   1421  CD1 ILE A 151      -3.154 -11.866  16.365  1.00 10.00      A   
ATOM   1422  C   ILE A 151      -2.484 -16.266  15.707  1.00 10.00      A   
ATOM   1423  O   ILE A 151      -3.596 -16.790  15.606  1.00 10.00      A   
ATOM   1424  N   ALA A 152      -1.356 -16.869  15.348  1.00 10.00      A   
ATOM   1425  HN  ALA A 152      -0.507 -16.408  15.505  1.00 10.00      A   
ATOM   1426  CA  ALA A 152      -1.332 -18.189  14.738  1.00 10.00      A   
ATOM   1427  CB  ALA A 152       0.101 -18.575  14.411  1.00 10.00      A   
ATOM   1428  C   ALA A 152      -1.962 -19.253  15.627  1.00 10.00      A   
ATOM   1429  O   ALA A 152      -2.761 -20.066  15.162  1.00 10.00      A   
ATOM   1430  N   ALA A 153      -1.628 -19.228  16.908  1.00 10.00      A   
ATOM   1431  HN  ALA A 153      -1.027 -18.523  17.238  1.00 10.00      A   
ATOM   1432  CA  ALA A 153      -2.133 -20.224  17.845  1.00 10.00      A   
ATOM   1433  CB  ALA A 153      -1.169 -20.382  19.010  1.00 10.00      A   
ATOM   1434  C   ALA A 153      -3.544 -19.927  18.353  1.00 10.00      A   
ATOM   1435  O   ALA A 153      -4.078 -20.680  19.167  1.00 10.00      A   
ATOM   1436  N   THR A 154      -4.160 -18.854  17.879  1.00 10.00      A   
ATOM   1437  HN  THR A 154      -3.713 -18.290  17.213  1.00 10.00      A   
ATOM   1438  CA  THR A 154      -5.500 -18.511  18.342  1.00 10.00      A   
ATOM   1439  CB  THR A 154      -5.498 -17.223  19.190  1.00 10.00      A   
ATOM   1440  OG1 THR A 154      -4.397 -17.258  20.109  1.00 10.00      A   
ATOM   1441  HG1 THR A 154      -3.593 -16.979  19.651  1.00 10.00      A   
ATOM   1442  CG2 THR A 154      -6.793 -17.102  19.978  1.00 10.00      A   
ATOM   1443  C   THR A 154      -6.526 -18.387  17.211  1.00 10.00      A   
ATOM   1444  O   THR A 154      -7.552 -19.073  17.219  1.00 10.00      A   
ATOM   1445  N   CYS A 155      -6.252 -17.519  16.246  1.00 10.00      A   
ATOM   1446  HN  CYS A 155      -5.403 -17.021  16.270  1.00 10.00      A   
ATOM   1447  CA  CYS A 155      -7.171 -17.288  15.142  1.00 10.00      A   
ATOM   1448  CB  CYS A 155      -6.822 -15.982  14.434  1.00 10.00      A   
ATOM   1449  SG  CYS A 155      -6.306 -14.663  15.554  1.00 10.00      A   
ATOM   1450  HG  CYS A 155      -7.303 -13.792  15.646  1.00 10.00      A   
ATOM   1451  C   CYS A 155      -7.214 -18.449  14.153  1.00 10.00      A   
ATOM   1452  O   CYS A 155      -6.387 -18.542  13.245  1.00 10.00      A   
ATOM   1453  N   ARG A 156      -8.188 -19.334  14.334  1.00 10.00      A   
ATOM   1454  HN  ARG A 156      -8.798 -19.224  15.094  1.00 10.00      A   
ATOM   1455  CA  ARG A 156      -8.357 -20.477  13.444  1.00 10.00      A   
ATOM   1456  CB  ARG A 156      -9.013 -21.653  14.179  1.00 10.00      A   
ATOM   1457  CG  ARG A 156     -10.515 -21.506  14.385  1.00 10.00      A   
ATOM   1458  CD  ARG A 156     -11.139 -22.780  14.931  1.00 10.00      A   
ATOM   1459  NE  ARG A 156     -12.599 -22.770  14.817  1.00 10.00      A   
ATOM   1460  HE  ARG A 156     -12.981 -22.902  13.916  1.00 10.00      A   
ATOM   1461  CZ  ARG A 156     -13.429 -22.592  15.844  1.00 10.00      A   
ATOM   1462  NH1 ARG A 156     -12.951 -22.408  17.071  1.00 10.00      A   
ATOM   1463 HH11 ARG A 156     -11.917 -22.396  17.238  1.00 10.00      A   
ATOM   1464 HH12 ARG A 156     -13.601 -22.267  17.875  1.00 10.00      A   
ATOM   1465  NH2 ARG A 156     -14.739 -22.598  15.640  1.00 10.00      A   
ATOM   1466 HH21 ARG A 156     -15.116 -22.737  14.677  1.00 10.00      A   
ATOM   1467 HH22 ARG A 156     -15.399 -22.462  16.437  1.00 10.00      A   
ATOM   1468  C   ARG A 156      -9.200 -20.074  12.237  1.00 10.00      A   
ATOM   1469  O   ARG A 156      -9.273 -20.793  11.242  1.00 10.00      A   
ATOM   1470  N   ASN A 157      -9.828 -18.908  12.341  1.00 10.00      A   
ATOM   1471  HN  ASN A 157      -9.721 -18.385  13.160  1.00 10.00      A   
ATOM   1472  CA  ASN A 157     -10.674 -18.383  11.276  1.00 10.00      A   
ATOM   1473  CB  ASN A 157     -11.883 -17.651  11.868  1.00 10.00      A   
ATOM   1474  CG  ASN A 157     -12.879 -18.583  12.536  1.00 10.00      A   
ATOM   1475  OD1 ASN A 157     -13.027 -19.739  12.147  1.00 10.00      A   
ATOM   1476  ND2 ASN A 157     -13.565 -18.088  13.556  1.00 10.00      A   
ATOM   1477 HD21 ASN A 157     -13.392 -17.159  13.823  1.00 10.00      A   
ATOM   1478 HD22 ASN A 157     -14.229 -18.664  13.993  1.00 10.00      A   
ATOM   1479  C   ASN A 157      -9.880 -17.438  10.386  1.00 10.00      A   
ATOM   1480  O   ASN A 157     -10.434 -16.777   9.508  1.00 10.00      A   
ATOM   1481  N   LEU A 158      -8.576 -17.387  10.627  1.00 10.00      A   
ATOM   1482  HN  LEU A 158      -8.206 -17.951  11.334  1.00 10.00      A   
ATOM   1483  CA  LEU A 158      -7.680 -16.534   9.863  1.00 10.00      A   
ATOM   1484  CB  LEU A 158      -6.270 -16.605  10.444  1.00 10.00      A   
ATOM   1485  CG  LEU A 158      -5.417 -15.346  10.309  1.00 10.00      A   
ATOM   1486  CD1 LEU A 158      -5.962 -14.235  11.195  1.00 10.00      A   
ATOM   1487  CD2 LEU A 158      -3.968 -15.651  10.660  1.00 10.00      A   
ATOM   1488  C   LEU A 158      -7.663 -16.955   8.398  1.00 10.00      A   
ATOM   1489  O   LEU A 158      -7.679 -18.145   8.085  1.00 10.00      A   
ATOM   1490  N   LYS A 159      -7.641 -15.977   7.509  1.00 10.00      A   
ATOM   1491  HN  LYS A 159      -7.629 -15.045   7.825  1.00 10.00      A   
ATOM   1492  CA  LYS A 159      -7.643 -16.250   6.080  1.00 10.00      A   
ATOM   1493  CB  LYS A 159      -9.004 -15.891   5.473  1.00 10.00      A   
ATOM   1494  CG  LYS A 159     -10.187 -16.629   6.089  1.00 10.00      A   
ATOM   1495  CD  LYS A 159     -11.496 -16.247   5.418  1.00 10.00      A   
ATOM   1496  CE  LYS A 159     -11.593 -16.827   4.017  1.00 10.00      A   
ATOM   1497  NZ  LYS A 159     -12.871 -16.464   3.354  1.00 10.00      A   
ATOM   1498  HZ1 LYS A 159     -12.895 -16.845   2.388  1.00 10.00      A   
ATOM   1499  HZ2 LYS A 159     -12.970 -15.433   3.307  1.00 10.00      A   
ATOM   1500  HZ3 LYS A 159     -13.675 -16.854   3.887  1.00 10.00      A   
ATOM   1501  C   LYS A 159      -6.534 -15.502   5.343  1.00 10.00      A   
ATOM   1502  O   LYS A 159      -5.782 -16.099   4.573  1.00 10.00      A   
ATOM   1503  N   GLU A 160      -6.424 -14.199   5.579  1.00 10.00      A   
ATOM   1504  HN  GLU A 160      -7.015 -13.773   6.240  1.00 10.00      A   
ATOM   1505  CA  GLU A 160      -5.422 -13.391   4.890  1.00 10.00      A   
ATOM   1506  CB  GLU A 160      -6.114 -12.340   4.011  1.00 10.00      A   
ATOM   1507  CG  GLU A 160      -5.170 -11.537   3.130  1.00 10.00      A   
ATOM   1508  CD  GLU A 160      -5.868 -10.407   2.398  1.00 10.00      A   
ATOM   1509  OE1 GLU A 160      -7.085 -10.522   2.136  1.00 10.00      A   
ATOM   1510  OE2 GLU A 160      -5.205  -9.398   2.084  1.00 10.00      A   
ATOM   1511  C   GLU A 160      -4.453 -12.725   5.864  1.00 10.00      A   
ATOM   1512  O   GLU A 160      -4.857 -11.930   6.716  1.00 10.00      A   
ATOM   1513  N   LEU A 161      -3.177 -13.068   5.736  1.00 10.00      A   
ATOM   1514  HN  LEU A 161      -2.927 -13.720   5.038  1.00 10.00      A   
ATOM   1515  CA  LEU A 161      -2.126 -12.506   6.577  1.00 10.00      A   
ATOM   1516  CB  LEU A 161      -1.471 -13.595   7.443  1.00 10.00      A   
ATOM   1517  CG  LEU A 161      -0.336 -13.140   8.375  1.00 10.00      A   
ATOM   1518  CD1 LEU A 161      -0.829 -12.099   9.369  1.00 10.00      A   
ATOM   1519  CD2 LEU A 161       0.267 -14.330   9.103  1.00 10.00      A   
ATOM   1520  C   LEU A 161      -1.087 -11.824   5.695  1.00 10.00      A   
ATOM   1521  O   LEU A 161      -0.189 -12.476   5.151  1.00 10.00      A   
ATOM   1522  N   ASP A 162      -1.235 -10.516   5.537  1.00 10.00      A   
ATOM   1523  HN  ASP A 162      -1.968 -10.062   6.002  1.00 10.00      A   
ATOM   1524  CA  ASP A 162      -0.327  -9.732   4.710  1.00 10.00      A   
ATOM   1525  CB  ASP A 162      -1.100  -8.998   3.607  1.00 10.00      A   
ATOM   1526  CG  ASP A 162      -0.205  -8.511   2.482  1.00 10.00      A   
ATOM   1527  OD1 ASP A 162       0.958  -8.156   2.753  1.00 10.00      A   
ATOM   1528  OD2 ASP A 162      -0.662  -8.483   1.318  1.00 10.00      A   
ATOM   1529  C   ASP A 162       0.445  -8.735   5.562  1.00 10.00      A   
ATOM   1530  O   ASP A 162      -0.149  -7.925   6.276  1.00 10.00      A   
ATOM   1531  N   LEU A 163       1.768  -8.799   5.483  1.00 10.00      A   
ATOM   1532  HN  LEU A 163       2.176  -9.466   4.888  1.00 10.00      A   
ATOM   1533  CA  LEU A 163       2.631  -7.903   6.248  1.00 10.00      A   
ATOM   1534  CB  LEU A 163       3.446  -8.706   7.270  1.00 10.00      A   
ATOM   1535  CG  LEU A 163       2.668  -9.695   8.140  1.00 10.00      A   
ATOM   1536  CD1 LEU A 163       3.609 -10.701   8.786  1.00 10.00      A   
ATOM   1537  CD2 LEU A 163       1.859  -8.960   9.201  1.00 10.00      A   
ATOM   1538  C   LEU A 163       3.580  -7.156   5.313  1.00 10.00      A   
ATOM   1539  O   LEU A 163       4.698  -6.809   5.695  1.00 10.00      A   
ATOM   1540  N   ARG A 164       3.122  -6.917   4.092  1.00 10.00      A   
ATOM   1541  HN  ARG A 164       2.213  -7.221   3.862  1.00 10.00      A   
ATOM   1542  CA  ARG A 164       3.913  -6.236   3.069  1.00 10.00      A   
ATOM   1543  CB  ARG A 164       3.089  -5.984   1.800  1.00 10.00      A   
ATOM   1544  CG  ARG A 164       1.846  -5.137   2.015  1.00 10.00      A   
ATOM   1545  CD  ARG A 164       0.973  -5.110   0.774  1.00 10.00      A   
ATOM   1546  NE  ARG A 164      -0.140  -4.171   0.904  1.00 10.00      A   
ATOM   1547  HE  ARG A 164       0.080  -3.210   0.891  1.00 10.00      A   
ATOM   1548  CZ  ARG A 164      -1.414  -4.540   1.055  1.00 10.00      A   
ATOM   1549  NH1 ARG A 164      -1.744  -5.831   1.082  1.00 10.00      A   
ATOM   1550 HH11 ARG A 164      -1.005  -6.570   0.999  1.00 10.00      A   
ATOM   1551 HH12 ARG A 164      -2.742  -6.118   1.194  1.00 10.00      A   
ATOM   1552  NH2 ARG A 164      -2.360  -3.617   1.175  1.00 10.00      A   
ATOM   1553 HH21 ARG A 164      -3.357  -3.901   1.294  1.00 10.00      A   
ATOM   1554 HH22 ARG A 164      -2.113  -2.603   1.156  1.00 10.00      A   
ATOM   1555  C   ARG A 164       4.596  -4.949   3.542  1.00 10.00      A   
ATOM   1556  O   ARG A 164       3.965  -4.051   4.112  1.00 10.00      A   
ATOM   1557  N   GLU A 165       5.905  -4.904   3.313  1.00 10.00      A   
ATOM   1558  HN  GLU A 165       6.331  -5.687   2.905  1.00 10.00      A   
ATOM   1559  CA  GLU A 165       6.747  -3.752   3.640  1.00 10.00      A   
ATOM   1560  CB  GLU A 165       6.394  -2.532   2.780  1.00 10.00      A   
ATOM   1561  CG  GLU A 165       6.933  -2.589   1.356  1.00 10.00      A   
ATOM   1562  CD  GLU A 165       6.347  -3.731   0.550  1.00 10.00      A   
ATOM   1563  OE1 GLU A 165       5.222  -3.584   0.037  1.00 10.00      A   
ATOM   1564  OE2 GLU A 165       7.011  -4.783   0.428  1.00 10.00      A   
ATOM   1565  C   GLU A 165       6.776  -3.395   5.124  1.00 10.00      A   
ATOM   1566  O   GLU A 165       7.087  -2.262   5.484  1.00 10.00      A   
ATOM   1567  N   SER A 166       6.460  -4.348   5.981  1.00 10.00      A   
ATOM   1568  HN  SER A 166       6.199  -5.231   5.649  1.00 10.00      A   
ATOM   1569  CA  SER A 166       6.486  -4.105   7.413  1.00 10.00      A   
ATOM   1570  CB  SER A 166       5.276  -4.742   8.097  1.00 10.00      A   
ATOM   1571  OG  SER A 166       4.083  -4.060   7.743  1.00 10.00      A   
ATOM   1572  HG  SER A 166       3.438  -4.695   7.395  1.00 10.00      A   
ATOM   1573  C   SER A 166       7.790  -4.614   8.017  1.00 10.00      A   
ATOM   1574  O   SER A 166       8.155  -5.777   7.836  1.00 10.00      A   
ATOM   1575  N   ASP A 167       8.496  -3.732   8.715  1.00 10.00      A   
ATOM   1576  HN  ASP A 167       8.153  -2.820   8.820  1.00 10.00      A   
ATOM   1577  CA  ASP A 167       9.763  -4.089   9.344  1.00 10.00      A   
ATOM   1578  CB  ASP A 167      10.621  -2.841   9.577  1.00 10.00      A   
ATOM   1579  CG  ASP A 167      12.102  -3.156   9.690  1.00 10.00      A   
ATOM   1580  OD1 ASP A 167      12.750  -3.399   8.646  1.00 10.00      A   
ATOM   1581  OD2 ASP A 167      12.628  -3.153  10.820  1.00 10.00      A   
ATOM   1582  C   ASP A 167       9.510  -4.817  10.657  1.00 10.00      A   
ATOM   1583  O   ASP A 167       9.412  -4.201  11.716  1.00 10.00      A   
ATOM   1584  N   VAL A 168       9.380  -6.129  10.568  1.00 10.00      A   
ATOM   1585  HN  VAL A 168       9.459  -6.554   9.688  1.00 10.00      A   
ATOM   1586  CA  VAL A 168       9.121  -6.963  11.734  1.00 10.00      A   
ATOM   1587  CB  VAL A 168       8.384  -8.256  11.320  1.00 10.00      A   
ATOM   1588  CG1 VAL A 168       7.819  -8.981  12.531  1.00 10.00      A   
ATOM   1589  CG2 VAL A 168       7.287  -7.953  10.311  1.00 10.00      A   
ATOM   1590  C   VAL A 168      10.423  -7.346  12.423  1.00 10.00      A   
ATOM   1591  O   VAL A 168      11.450  -7.527  11.765  1.00 10.00      A   
ATOM   1592  N   ASP A 169      10.383  -7.448  13.745  1.00 10.00      A   
ATOM   1593  HN  ASP A 169       9.543  -7.252  14.214  1.00 10.00      A   
ATOM   1594  CA  ASP A 169      11.558  -7.839  14.515  1.00 10.00      A   
ATOM   1595  CB  ASP A 169      11.406  -7.438  15.985  1.00 10.00      A   
ATOM   1596  CG  ASP A 169      12.193  -6.193  16.351  1.00 10.00      A   
ATOM   1597  OD1 ASP A 169      13.177  -6.308  17.111  1.00 10.00      A   
ATOM   1598  OD2 ASP A 169      11.816  -5.091  15.898  1.00 10.00      A   
ATOM   1599  C   ASP A 169      11.766  -9.342  14.396  1.00 10.00      A   
ATOM   1600  O   ASP A 169      11.062 -10.131  15.035  1.00 10.00      A   
ATOM   1601  N   ASP A 170      12.711  -9.727  13.548  1.00 10.00      A   
ATOM   1602  HN  ASP A 170      13.218  -9.043  13.067  1.00 10.00      A   
ATOM   1603  CA  ASP A 170      13.021 -11.134  13.307  1.00 10.00      A   
ATOM   1604  CB  ASP A 170      13.869 -11.304  12.041  1.00 10.00      A   
ATOM   1605  CG  ASP A 170      13.077 -11.218  10.758  1.00 10.00      A   
ATOM   1606  OD1 ASP A 170      12.357 -12.184  10.436  1.00 10.00      A   
ATOM   1607  OD2 ASP A 170      13.197 -10.199  10.047  1.00 10.00      A   
ATOM   1608  C   ASP A 170      13.746 -11.775  14.484  1.00 10.00      A   
ATOM   1609  O   ASP A 170      14.970 -11.696  14.593  1.00 10.00      A   
ATOM   1610  N   VAL A 171      12.993 -12.410  15.365  1.00 10.00      A   
ATOM   1611  HN  VAL A 171      12.018 -12.422  15.245  1.00 10.00      A   
ATOM   1612  CA  VAL A 171      13.586 -13.083  16.512  1.00 10.00      A   
ATOM   1613  CB  VAL A 171      12.609 -13.154  17.706  1.00 10.00      A   
ATOM   1614  CG1 VAL A 171      13.316 -13.664  18.953  1.00 10.00      A   
ATOM   1615  CG2 VAL A 171      11.973 -11.795  17.962  1.00 10.00      A   
ATOM   1616  C   VAL A 171      13.977 -14.497  16.104  1.00 10.00      A   
ATOM   1617  O   VAL A 171      15.143 -14.884  16.185  1.00 10.00      A   
ATOM   1618  N   SER A 172      12.983 -15.247  15.642  1.00 10.00      A   
ATOM   1619  HN  SER A 172      12.086 -14.856  15.596  1.00 10.00      A   
ATOM   1620  CA  SER A 172      13.167 -16.622  15.193  1.00 10.00      A   
ATOM   1621  CB  SER A 172      13.395 -17.565  16.381  1.00 10.00      A   
ATOM   1622  OG  SER A 172      14.655 -17.329  17.004  1.00 10.00      A   
ATOM   1623  HG  SER A 172      15.108 -16.594  16.554  1.00 10.00      A   
ATOM   1624  C   SER A 172      11.942 -17.069  14.399  1.00 10.00      A   
ATOM   1625  O   SER A 172      10.810 -16.753  14.769  1.00 10.00      A   
ATOM   1626  N   GLY A 173      12.163 -17.816  13.320  1.00 10.00      A   
ATOM   1627  HN  GLY A 173      13.085 -18.062  13.079  1.00 10.00      A   
ATOM   1628  CA  GLY A 173      11.059 -18.273  12.492  1.00 10.00      A   
ATOM   1629  C   GLY A 173      10.382 -19.523  13.026  1.00 10.00      A   
ATOM   1630  O   GLY A 173      10.033 -20.423  12.265  1.00 10.00      A   
ATOM   1631  N   HIS A 174      10.171 -19.572  14.334  1.00 10.00      A   
ATOM   1632  HN  HIS A 174      10.449 -18.813  14.893  1.00 10.00      A   
ATOM   1633  CA  HIS A 174       9.533 -20.726  14.960  1.00 10.00      A   
ATOM   1634  CB  HIS A 174      10.216 -21.049  16.293  1.00 10.00      A   
ATOM   1635  CG  HIS A 174       9.824 -22.366  16.900  1.00 10.00      A   
ATOM   1636  ND1 HIS A 174       9.685 -23.502  16.136  1.00 10.00      A   
ATOM   1637  CD2 HIS A 174       9.559 -22.668  18.195  1.00 10.00      A   
ATOM   1638  CE1 HIS A 174       9.340 -24.463  16.976  1.00 10.00      A   
ATOM   1639  NE2 HIS A 174       9.250 -24.003  18.229  1.00 10.00      A   
ATOM   1640  HE2 HIS A 174       9.003 -24.521  19.025  1.00 10.00      A   
ATOM   1641  C   HIS A 174       8.038 -20.480  15.157  1.00 10.00      A   
ATOM   1642  O   HIS A 174       7.288 -21.384  15.524  1.00 10.00      A   
ATOM   1643  N   TRP A 175       7.602 -19.256  14.884  1.00 10.00      A   
ATOM   1644  HN  TRP A 175       8.237 -18.581  14.570  1.00 10.00      A   
ATOM   1645  CA  TRP A 175       6.199 -18.893  15.038  1.00 10.00      A   
ATOM   1646  CB  TRP A 175       6.009 -17.379  14.896  1.00 10.00      A   
ATOM   1647  CG  TRP A 175       6.288 -16.857  13.519  1.00 10.00      A   
ATOM   1648  CD1 TRP A 175       7.508 -16.559  12.985  1.00 10.00      A   
ATOM   1649  CD2 TRP A 175       5.321 -16.563  12.501  1.00 10.00      A   
ATOM   1650  NE1 TRP A 175       7.364 -16.107  11.698  1.00 10.00      A   
ATOM   1651  HE1 TRP A 175       8.095 -15.834  11.105  1.00 10.00      A   
ATOM   1652  CE2 TRP A 175       6.031 -16.099  11.377  1.00 10.00      A   
ATOM   1653  CE3 TRP A 175       3.926 -16.648  12.430  1.00 10.00      A   
ATOM   1654  CZ2 TRP A 175       5.393 -15.721  10.197  1.00 10.00      A   
ATOM   1655  CZ3 TRP A 175       3.297 -16.274  11.258  1.00 10.00      A   
ATOM   1656  CH2 TRP A 175       4.029 -15.816  10.157  1.00 10.00      A   
ATOM   1657  C   TRP A 175       5.309 -19.645  14.047  1.00 10.00      A   
ATOM   1658  O   TRP A 175       4.105 -19.773  14.255  1.00 10.00      A   
ATOM   1659  N   LEU A 176       5.915 -20.157  12.978  1.00 10.00      A   
ATOM   1660  HN  LEU A 176       6.881 -20.036  12.874  1.00 10.00      A   
ATOM   1661  CA  LEU A 176       5.182 -20.896  11.957  1.00 10.00      A   
ATOM   1662  CB  LEU A 176       6.051 -21.066  10.711  1.00 10.00      A   
ATOM   1663  CG  LEU A 176       5.311 -21.394   9.414  1.00 10.00      A   
ATOM   1664  CD1 LEU A 176       4.448 -20.219   8.976  1.00 10.00      A   
ATOM   1665  CD2 LEU A 176       6.293 -21.776   8.323  1.00 10.00      A   
ATOM   1666  C   LEU A 176       4.750 -22.264  12.483  1.00 10.00      A   
ATOM   1667  O   LEU A 176       3.823 -22.882  11.959  1.00 10.00      A   
ATOM   1668  N   SER A 177       5.422 -22.723  13.533  1.00 10.00      A   
ATOM   1669  HN  SER A 177       6.153 -22.184  13.912  1.00 10.00      A   
ATOM   1670  CA  SER A 177       5.110 -24.012  14.135  1.00 10.00      A   
ATOM   1671  CB  SER A 177       6.366 -24.594  14.788  1.00 10.00      A   
ATOM   1672  OG  SER A 177       7.539 -24.126  14.134  1.00 10.00      A   
ATOM   1673  HG  SER A 177       8.187 -23.837  14.796  1.00 10.00      A   
ATOM   1674  C   SER A 177       4.006 -23.862  15.177  1.00 10.00      A   
ATOM   1675  O   SER A 177       3.604 -24.832  15.819  1.00 10.00      A   
ATOM   1676  N   HIS A 178       3.504 -22.643  15.320  1.00 10.00      A   
ATOM   1677  HN  HIS A 178       3.846 -21.918  14.754  1.00 10.00      A   
ATOM   1678  CA  HIS A 178       2.456 -22.356  16.289  1.00 10.00      A   
ATOM   1679  CB  HIS A 178       2.636 -20.965  16.901  1.00 10.00      A   
ATOM   1680  CG  HIS A 178       3.643 -20.930  18.006  1.00 10.00      A   
ATOM   1681  ND1 HIS A 178       3.261 -21.038  19.323  1.00 10.00      A   
ATOM   1682  CD2 HIS A 178       4.992 -20.811  17.940  1.00 10.00      A   
ATOM   1683  CE1 HIS A 178       4.376 -20.986  20.027  1.00 10.00      A   
ATOM   1684  NE2 HIS A 178       5.446 -20.849  19.236  1.00 10.00      A   
ATOM   1685  HE2 HIS A 178       6.382 -20.799  19.527  1.00 10.00      A   
ATOM   1686  C   HIS A 178       1.064 -22.503  15.693  1.00 10.00      A   
ATOM   1687  O   HIS A 178       0.064 -22.323  16.391  1.00 10.00      A   
ATOM   1688  N   PHE A 179       1.000 -22.826  14.409  1.00 10.00      A   
ATOM   1689  HN  PHE A 179       1.832 -22.959  13.906  1.00 10.00      A   
ATOM   1690  CA  PHE A 179      -0.277 -23.003  13.734  1.00 10.00      A   
ATOM   1691  CB  PHE A 179      -0.127 -22.814  12.223  1.00 10.00      A   
ATOM   1692  CG  PHE A 179       0.091 -21.389  11.785  1.00 10.00      A   
ATOM   1693  CD1 PHE A 179       1.368 -20.854  11.729  1.00 10.00      A   
ATOM   1694  CD2 PHE A 179      -0.981 -20.593  11.414  1.00 10.00      A   
ATOM   1695  CE1 PHE A 179       1.576 -19.554  11.314  1.00 10.00      A   
ATOM   1696  CE2 PHE A 179      -0.780 -19.289  11.000  1.00 10.00      A   
ATOM   1697  CZ  PHE A 179       0.500 -18.768  10.949  1.00 10.00      A   
ATOM   1698  C   PHE A 179      -0.842 -24.390  14.029  1.00 10.00      A   
ATOM   1699  O   PHE A 179      -0.257 -25.402  13.634  1.00 10.00      A   
ATOM   1700  N   PRO A 180      -1.974 -24.454  14.746  1.00 10.00      A   
ATOM   1701  CA  PRO A 180      -2.621 -25.720  15.096  1.00 10.00      A   
ATOM   1702  CB  PRO A 180      -3.806 -25.299  15.975  1.00 10.00      A   
ATOM   1703  CG  PRO A 180      -3.499 -23.905  16.398  1.00 10.00      A   
ATOM   1704  CD  PRO A 180      -2.707 -23.299  15.278  1.00 10.00      A   
ATOM   1705  C   PRO A 180      -3.123 -26.457  13.859  1.00 10.00      A   
ATOM   1706  O   PRO A 180      -3.412 -25.842  12.827  1.00 10.00      A   
ATOM   1707  N   ASP A 181      -3.247 -27.770  13.974  1.00 10.00      A   
ATOM   1708  HN  ASP A 181      -3.027 -28.196  14.831  1.00 10.00      A   
ATOM   1709  CA  ASP A 181      -3.704 -28.601  12.865  1.00 10.00      A   
ATOM   1710  CB  ASP A 181      -3.542 -30.086  13.188  1.00 10.00      A   
ATOM   1711  CG  ASP A 181      -2.349 -30.714  12.494  1.00 10.00      A   
ATOM   1712  OD1 ASP A 181      -2.506 -31.189  11.353  1.00 10.00      A   
ATOM   1713  OD2 ASP A 181      -1.250 -30.746  13.094  1.00 10.00      A   
ATOM   1714  C   ASP A 181      -5.146 -28.294  12.482  1.00 10.00      A   
ATOM   1715  O   ASP A 181      -5.575 -28.571  11.363  1.00 10.00      A   
ATOM   1716  N   THR A 182      -5.889 -27.713  13.414  1.00 10.00      A   
ATOM   1717  HN  THR A 182      -5.496 -27.525  14.290  1.00 10.00      A   
ATOM   1718  CA  THR A 182      -7.277 -27.353  13.177  1.00 10.00      A   
ATOM   1719  CB  THR A 182      -7.960 -26.984  14.506  1.00 10.00      A   
ATOM   1720  OG1 THR A 182      -6.966 -26.908  15.542  1.00 10.00      A   
ATOM   1721  HG1 THR A 182      -7.168 -27.551  16.235  1.00 10.00      A   
ATOM   1722  CG2 THR A 182      -9.012 -28.013  14.884  1.00 10.00      A   
ATOM   1723  C   THR A 182      -7.370 -26.156  12.229  1.00 10.00      A   
ATOM   1724  O   THR A 182      -8.437 -25.853  11.692  1.00 10.00      A   
ATOM   1725  N   TYR A 183      -6.248 -25.474  12.034  1.00 10.00      A   
ATOM   1726  HN  TYR A 183      -5.423 -25.773  12.473  1.00 10.00      A   
ATOM   1727  CA  TYR A 183      -6.209 -24.314  11.166  1.00 10.00      A   
ATOM   1728  CB  TYR A 183      -5.091 -23.363  11.589  1.00 10.00      A   
ATOM   1729  CG  TYR A 183      -4.969 -22.145  10.708  1.00 10.00      A   
ATOM   1730  CD1 TYR A 183      -5.969 -21.187  10.677  1.00 10.00      A   
ATOM   1731  CD2 TYR A 183      -3.849 -21.955   9.908  1.00 10.00      A   
ATOM   1732  CE1 TYR A 183      -5.859 -20.073   9.873  1.00 10.00      A   
ATOM   1733  CE2 TYR A 183      -3.731 -20.842   9.101  1.00 10.00      A   
ATOM   1734  CZ  TYR A 183      -4.739 -19.904   9.090  1.00 10.00      A   
ATOM   1735  OH  TYR A 183      -4.631 -18.792   8.295  1.00 10.00      A   
ATOM   1736  HH  TYR A 183      -4.984 -18.030   8.765  1.00 10.00      A   
ATOM   1737  C   TYR A 183      -6.039 -24.735   9.713  1.00 10.00      A   
ATOM   1738  O   TYR A 183      -4.966 -25.182   9.308  1.00 10.00      A   
ATOM   1739  N   THR A 184      -7.114 -24.608   8.947  1.00 10.00      A   
ATOM   1740  HN  THR A 184      -7.945 -24.275   9.347  1.00 10.00      A   
ATOM   1741  CA  THR A 184      -7.114 -24.969   7.538  1.00 10.00      A   
ATOM   1742  CB  THR A 184      -7.800 -26.341   7.344  1.00 10.00      A   
ATOM   1743  OG1 THR A 184      -9.031 -26.364   8.086  1.00 10.00      A   
ATOM   1744  HG1 THR A 184      -9.560 -25.591   7.852  1.00 10.00      A   
ATOM   1745  CG2 THR A 184      -6.906 -27.467   7.843  1.00 10.00      A   
ATOM   1746  C   THR A 184      -7.882 -23.914   6.743  1.00 10.00      A   
ATOM   1747  O   THR A 184      -8.519 -24.217   5.735  1.00 10.00      A   
ATOM   1748  N   SER A 185      -7.815 -22.670   7.203  1.00 10.00      A   
ATOM   1749  HN  SER A 185      -7.282 -22.481   8.001  1.00 10.00      A   
ATOM   1750  CA  SER A 185      -8.537 -21.582   6.554  1.00 10.00      A   
ATOM   1751  CB  SER A 185      -9.425 -20.886   7.582  1.00 10.00      A   
ATOM   1752  OG  SER A 185      -9.639 -21.730   8.704  1.00 10.00      A   
ATOM   1753  HG  SER A 185      -9.573 -21.206   9.516  1.00 10.00      A   
ATOM   1754  C   SER A 185      -7.613 -20.563   5.889  1.00 10.00      A   
ATOM   1755  O   SER A 185      -8.067 -19.502   5.462  1.00 10.00      A   
ATOM   1756  N   LEU A 186      -6.331 -20.888   5.778  1.00 10.00      A   
ATOM   1757  HN  LEU A 186      -6.026 -21.759   6.099  1.00 10.00      A   
ATOM   1758  CA  LEU A 186      -5.372 -19.975   5.171  1.00 10.00      A   
ATOM   1759  CB  LEU A 186      -3.936 -20.446   5.400  1.00 10.00      A   
ATOM   1760  CG  LEU A 186      -2.833 -19.514   4.894  1.00 10.00      A   
ATOM   1761  CD1 LEU A 186      -2.952 -18.135   5.531  1.00 10.00      A   
ATOM   1762  CD2 LEU A 186      -1.464 -20.110   5.171  1.00 10.00      A   
ATOM   1763  C   LEU A 186      -5.648 -19.789   3.682  1.00 10.00      A   
ATOM   1764  O   LEU A 186      -5.751 -20.762   2.933  1.00 10.00      A   
ATOM   1765  N   VAL A 187      -5.772 -18.531   3.275  1.00 10.00      A   
ATOM   1766  HN  VAL A 187      -5.667 -17.810   3.932  1.00 10.00      A   
ATOM   1767  CA  VAL A 187      -6.047 -18.183   1.888  1.00 10.00      A   
ATOM   1768  CB  VAL A 187      -7.351 -17.357   1.766  1.00 10.00      A   
ATOM   1769  CG1 VAL A 187      -7.611 -16.960   0.320  1.00 10.00      A   
ATOM   1770  CG2 VAL A 187      -8.534 -18.135   2.321  1.00 10.00      A   
ATOM   1771  C   VAL A 187      -4.885 -17.387   1.289  1.00 10.00      A   
ATOM   1772  O   VAL A 187      -4.426 -17.670   0.181  1.00 10.00      A   
ATOM   1773  N   SER A 188      -4.403 -16.398   2.028  1.00 10.00      A   
ATOM   1774  HN  SER A 188      -4.792 -16.222   2.914  1.00 10.00      A   
ATOM   1775  CA  SER A 188      -3.298 -15.573   1.562  1.00 10.00      A   
ATOM   1776  CB  SER A 188      -3.819 -14.215   1.074  1.00 10.00      A   
ATOM   1777  OG  SER A 188      -2.783 -13.439   0.496  1.00 10.00      A   
ATOM   1778  HG  SER A 188      -2.957 -12.499   0.657  1.00 10.00      A   
ATOM   1779  C   SER A 188      -2.258 -15.383   2.662  1.00 10.00      A   
ATOM   1780  O   SER A 188      -2.584 -14.946   3.764  1.00 10.00      A   
ATOM   1781  N   LEU A 189      -1.012 -15.715   2.358  1.00 10.00      A   
ATOM   1782  HN  LEU A 189      -0.817 -16.070   1.460  1.00 10.00      A   
ATOM   1783  CA  LEU A 189       0.075 -15.574   3.315  1.00 10.00      A   
ATOM   1784  CB  LEU A 189       0.506 -16.945   3.842  1.00 10.00      A   
ATOM   1785  CG  LEU A 189       1.644 -16.953   4.868  1.00 10.00      A   
ATOM   1786  CD1 LEU A 189       1.236 -16.219   6.136  1.00 10.00      A   
ATOM   1787  CD2 LEU A 189       2.066 -18.377   5.188  1.00 10.00      A   
ATOM   1788  C   LEU A 189       1.261 -14.845   2.684  1.00 10.00      A   
ATOM   1789  O   LEU A 189       1.862 -15.327   1.721  1.00 10.00      A   
ATOM   1790  N   ASN A 190       1.575 -13.671   3.218  1.00 10.00      A   
ATOM   1791  HN  ASN A 190       1.036 -13.323   3.968  1.00 10.00      A   
ATOM   1792  CA  ASN A 190       2.693 -12.878   2.723  1.00 10.00      A   
ATOM   1793  CB  ASN A 190       2.199 -11.554   2.130  1.00 10.00      A   
ATOM   1794  CG  ASN A 190       3.335 -10.652   1.676  1.00 10.00      A   
ATOM   1795  OD1 ASN A 190       4.411 -11.120   1.306  1.00 10.00      A   
ATOM   1796  ND2 ASN A 190       3.104  -9.349   1.702  1.00 10.00      A   
ATOM   1797 HD21 ASN A 190       2.214  -9.036   2.012  1.00 10.00      A   
ATOM   1798 HD22 ASN A 190       3.815  -8.749   1.406  1.00 10.00      A   
ATOM   1799  C   ASN A 190       3.690 -12.607   3.841  1.00 10.00      A   
ATOM   1800  O   ASN A 190       3.461 -11.748   4.695  1.00 10.00      A   
ATOM   1801  N   ILE A 191       4.790 -13.348   3.838  1.00 10.00      A   
ATOM   1802  HN  ILE A 191       4.916 -14.023   3.132  1.00 10.00      A   
ATOM   1803  CA  ILE A 191       5.821 -13.189   4.858  1.00 10.00      A   
ATOM   1804  CB  ILE A 191       5.904 -14.416   5.787  1.00 10.00      A   
ATOM   1805  CG1 ILE A 191       5.925 -15.713   4.971  1.00 10.00      A   
ATOM   1806  CG2 ILE A 191       4.745 -14.416   6.776  1.00 10.00      A   
ATOM   1807  CD1 ILE A 191       6.195 -16.953   5.797  1.00 10.00      A   
ATOM   1808  C   ILE A 191       7.186 -12.919   4.238  1.00 10.00      A   
ATOM   1809  O   ILE A 191       8.221 -13.201   4.841  1.00 10.00      A   
ATOM   1810  N   SER A 192       7.176 -12.350   3.039  1.00 10.00      A   
ATOM   1811  HN  SER A 192       6.317 -12.150   2.612  1.00 10.00      A   
ATOM   1812  CA  SER A 192       8.402 -12.033   2.319  1.00 10.00      A   
ATOM   1813  CB  SER A 192       8.050 -11.579   0.905  1.00 10.00      A   
ATOM   1814  OG  SER A 192       7.072 -12.430   0.342  1.00 10.00      A   
ATOM   1815  HG  SER A 192       7.499 -13.243   0.036  1.00 10.00      A   
ATOM   1816  C   SER A 192       9.211 -10.944   3.016  1.00 10.00      A   
ATOM   1817  O   SER A 192      10.405 -10.789   2.765  1.00 10.00      A   
ATOM   1818  N   CYS A 193       8.560 -10.200   3.893  1.00 10.00      A   
ATOM   1819  HN  CYS A 193       7.618 -10.393   4.076  1.00 10.00      A   
ATOM   1820  CA  CYS A 193       9.211  -9.112   4.605  1.00 10.00      A   
ATOM   1821  CB  CYS A 193       8.149  -8.163   5.146  1.00 10.00      A   
ATOM   1822  SG  CYS A 193       6.631  -9.006   5.649  1.00 10.00      A   
ATOM   1823  HG  CYS A 193       5.728  -8.078   5.948  1.00 10.00      A   
ATOM   1824  C   CYS A 193      10.086  -9.624   5.745  1.00 10.00      A   
ATOM   1825  O   CYS A 193      11.018  -8.945   6.171  1.00 10.00      A   
ATOM   1826  N   LEU A 194       9.784 -10.819   6.235  1.00 10.00      A   
ATOM   1827  HN  LEU A 194       9.045 -11.323   5.842  1.00 10.00      A   
ATOM   1828  CA  LEU A 194      10.544 -11.407   7.330  1.00 10.00      A   
ATOM   1829  CB  LEU A 194       9.721 -12.478   8.057  1.00 10.00      A   
ATOM   1830  CG  LEU A 194       8.665 -11.969   9.044  1.00 10.00      A   
ATOM   1831  CD1 LEU A 194       7.427 -11.476   8.313  1.00 10.00      A   
ATOM   1832  CD2 LEU A 194       8.305 -13.042  10.061  1.00 10.00      A   
ATOM   1833  C   LEU A 194      11.841 -12.007   6.815  1.00 10.00      A   
ATOM   1834  O   LEU A 194      11.956 -12.341   5.636  1.00 10.00      A   
ATOM   1835  N   ALA A 195      12.814 -12.149   7.694  1.00 10.00      A   
ATOM   1836  HN  ALA A 195      12.669 -11.861   8.628  1.00 10.00      A   
ATOM   1837  CA  ALA A 195      14.100 -12.708   7.313  1.00 10.00      A   
ATOM   1838  CB  ALA A 195      15.209 -11.700   7.570  1.00 10.00      A   
ATOM   1839  C   ALA A 195      14.375 -14.014   8.045  1.00 10.00      A   
ATOM   1840  O   ALA A 195      15.098 -14.874   7.543  1.00 10.00      A   
ATOM   1841  N   SER A 196      13.790 -14.157   9.224  1.00 10.00      A   
ATOM   1842  HN  SER A 196      13.215 -13.433   9.564  1.00 10.00      A   
ATOM   1843  CA  SER A 196      13.973 -15.357  10.032  1.00 10.00      A   
ATOM   1844  CB  SER A 196      13.230 -15.227  11.364  1.00 10.00      A   
ATOM   1845  OG  SER A 196      11.931 -14.682  11.179  1.00 10.00      A   
ATOM   1846  HG  SER A 196      12.005 -13.746  10.918  1.00 10.00      A   
ATOM   1847  C   SER A 196      13.534 -16.614   9.280  1.00 10.00      A   
ATOM   1848  O   SER A 196      12.471 -16.641   8.651  1.00 10.00      A   
ATOM   1849  N   GLU A 197      14.378 -17.637   9.318  1.00 10.00      A   
ATOM   1850  HN  GLU A 197      15.225 -17.538   9.805  1.00 10.00      A   
ATOM   1851  CA  GLU A 197      14.084 -18.891   8.645  1.00 10.00      A   
ATOM   1852  CB  GLU A 197      15.327 -19.782   8.571  1.00 10.00      A   
ATOM   1853  CG  GLU A 197      15.276 -20.806   7.447  1.00 10.00      A   
ATOM   1854  CD  GLU A 197      15.770 -22.178   7.862  1.00 10.00      A   
ATOM   1855  OE1 GLU A 197      16.569 -22.271   8.816  1.00 10.00      A   
ATOM   1856  OE2 GLU A 197      15.364 -23.175   7.230  1.00 10.00      A   
ATOM   1857  C   GLU A 197      12.955 -19.624   9.354  1.00 10.00      A   
ATOM   1858  O   GLU A 197      13.098 -20.038  10.504  1.00 10.00      A   
ATOM   1859  N   VAL A 198      11.834 -19.765   8.670  1.00 10.00      A   
ATOM   1860  HN  VAL A 198      11.779 -19.396   7.766  1.00 10.00      A   
ATOM   1861  CA  VAL A 198      10.679 -20.448   9.229  1.00 10.00      A   
ATOM   1862  CB  VAL A 198       9.364 -19.983   8.574  1.00 10.00      A   
ATOM   1863  CG1 VAL A 198       9.007 -18.587   9.056  1.00 10.00      A   
ATOM   1864  CG2 VAL A 198       9.466 -20.020   7.054  1.00 10.00      A   
ATOM   1865  C   VAL A 198      10.819 -21.958   9.092  1.00 10.00      A   
ATOM   1866  O   VAL A 198      11.549 -22.441   8.230  1.00 10.00      A   
ATOM   1867  N   SER A 199      10.129 -22.692   9.954  1.00 10.00      A   
ATOM   1868  HN  SER A 199       9.577 -22.243  10.630  1.00 10.00      A   
ATOM   1869  CA  SER A 199      10.165 -24.145   9.946  1.00 10.00      A   
ATOM   1870  CB  SER A 199       9.449 -24.664  11.194  1.00 10.00      A   
ATOM   1871  OG  SER A 199       8.564 -23.673  11.701  1.00 10.00      A   
ATOM   1872  HG  SER A 199       8.193 -23.974  12.547  1.00 10.00      A   
ATOM   1873  C   SER A 199       9.527 -24.726   8.681  1.00 10.00      A   
ATOM   1874  O   SER A 199       8.308 -24.679   8.510  1.00 10.00      A   
ATOM   1875  N   PHE A 200      10.360 -25.282   7.805  1.00 10.00      A   
ATOM   1876  HN  PHE A 200      11.324 -25.295   8.006  1.00 10.00      A   
ATOM   1877  CA  PHE A 200       9.891 -25.876   6.555  1.00 10.00      A   
ATOM   1878  CB  PHE A 200      11.082 -26.313   5.685  1.00 10.00      A   
ATOM   1879  CG  PHE A 200      10.698 -27.073   4.446  1.00 10.00      A   
ATOM   1880  CD1 PHE A 200      10.004 -26.453   3.417  1.00 10.00      A   
ATOM   1881  CD2 PHE A 200      11.032 -28.409   4.311  1.00 10.00      A   
ATOM   1882  CE1 PHE A 200       9.653 -27.155   2.278  1.00 10.00      A   
ATOM   1883  CE2 PHE A 200      10.682 -29.114   3.176  1.00 10.00      A   
ATOM   1884  CZ  PHE A 200       9.993 -28.487   2.159  1.00 10.00      A   
ATOM   1885  C   PHE A 200       8.959 -27.055   6.834  1.00 10.00      A   
ATOM   1886  O   PHE A 200       7.961 -27.251   6.139  1.00 10.00      A   
ATOM   1887  N   SER A 201       9.279 -27.811   7.881  1.00 10.00      A   
ATOM   1888  HN  SER A 201      10.078 -27.584   8.405  1.00 10.00      A   
ATOM   1889  CA  SER A 201       8.487 -28.963   8.276  1.00 10.00      A   
ATOM   1890  CB  SER A 201       9.131 -29.631   9.491  1.00 10.00      A   
ATOM   1891  OG  SER A 201       9.653 -28.653  10.375  1.00 10.00      A   
ATOM   1892  HG  SER A 201      10.547 -28.910  10.637  1.00 10.00      A   
ATOM   1893  C   SER A 201       7.053 -28.547   8.596  1.00 10.00      A   
ATOM   1894  O   SER A 201       6.094 -29.235   8.237  1.00 10.00      A   
ATOM   1895  N   ALA A 202       6.911 -27.414   9.273  1.00 10.00      A   
ATOM   1896  HN  ALA A 202       7.712 -26.909   9.536  1.00 10.00      A   
ATOM   1897  CA  ALA A 202       5.596 -26.904   9.630  1.00 10.00      A   
ATOM   1898  CB  ALA A 202       5.702 -25.886  10.759  1.00 10.00      A   
ATOM   1899  C   ALA A 202       4.916 -26.289   8.411  1.00 10.00      A   
ATOM   1900  O   ALA A 202       3.721 -26.478   8.194  1.00 10.00      A   
ATOM   1901  N   LEU A 203       5.701 -25.582   7.609  1.00 10.00      A   
ATOM   1902  HN  LEU A 203       6.654 -25.493   7.837  1.00 10.00      A   
ATOM   1903  CA  LEU A 203       5.203 -24.919   6.409  1.00 10.00      A   
ATOM   1904  CB  LEU A 203       6.329 -24.123   5.744  1.00 10.00      A   
ATOM   1905  CG  LEU A 203       5.939 -23.234   4.558  1.00 10.00      A   
ATOM   1906  CD1 LEU A 203       4.832 -22.260   4.944  1.00 10.00      A   
ATOM   1907  CD2 LEU A 203       7.158 -22.481   4.046  1.00 10.00      A   
ATOM   1908  C   LEU A 203       4.592 -25.902   5.414  1.00 10.00      A   
ATOM   1909  O   LEU A 203       3.472 -25.700   4.951  1.00 10.00      A   
ATOM   1910  N   GLU A 204       5.324 -26.965   5.093  1.00 10.00      A   
ATOM   1911  HN  GLU A 204       6.216 -27.076   5.500  1.00 10.00      A   
ATOM   1912  CA  GLU A 204       4.840 -27.964   4.143  1.00 10.00      A   
ATOM   1913  CB  GLU A 204       5.863 -29.085   3.936  1.00 10.00      A   
ATOM   1914  CG  GLU A 204       5.626 -29.885   2.664  1.00 10.00      A   
ATOM   1915  CD  GLU A 204       6.162 -31.302   2.724  1.00 10.00      A   
ATOM   1916  OE1 GLU A 204       6.791 -31.670   3.737  1.00 10.00      A   
ATOM   1917  OE2 GLU A 204       5.952 -32.058   1.749  1.00 10.00      A   
ATOM   1918  C   GLU A 204       3.498 -28.546   4.579  1.00 10.00      A   
ATOM   1919  O   GLU A 204       2.550 -28.607   3.792  1.00 10.00      A   
ATOM   1920  N   ARG A 205       3.419 -28.962   5.837  1.00 10.00      A   
ATOM   1921  HN  ARG A 205       4.206 -28.881   6.417  1.00 10.00      A   
ATOM   1922  CA  ARG A 205       2.193 -29.541   6.376  1.00 10.00      A   
ATOM   1923  CB  ARG A 205       2.432 -30.123   7.767  1.00 10.00      A   
ATOM   1924  CG  ARG A 205       3.160 -31.457   7.746  1.00 10.00      A   
ATOM   1925  CD  ARG A 205       3.567 -31.893   9.144  1.00 10.00      A   
ATOM   1926  NE  ARG A 205       4.612 -31.035   9.709  1.00 10.00      A   
ATOM   1927  HE  ARG A 205       5.093 -30.439   9.085  1.00 10.00      A   
ATOM   1928  CZ  ARG A 205       4.953 -31.028  10.999  1.00 10.00      A   
ATOM   1929  NH1 ARG A 205       4.346 -31.842  11.858  1.00 10.00      A   
ATOM   1930 HH11 ARG A 205       4.615 -31.840  12.869  1.00 10.00      A   
ATOM   1931 HH12 ARG A 205       3.598 -32.488  11.527  1.00 10.00      A   
ATOM   1932  NH2 ARG A 205       5.910 -30.216  11.429  1.00 10.00      A   
ATOM   1933 HH21 ARG A 205       6.182 -30.212  12.438  1.00 10.00      A   
ATOM   1934 HH22 ARG A 205       6.393 -29.580  10.765  1.00 10.00      A   
ATOM   1935  C   ARG A 205       1.064 -28.517   6.405  1.00 10.00      A   
ATOM   1936  O   ARG A 205      -0.099 -28.856   6.185  1.00 10.00      A   
ATOM   1937  N   LEU A 206       1.421 -27.263   6.657  1.00 10.00      A   
ATOM   1938  HN  LEU A 206       2.370 -27.060   6.817  1.00 10.00      A   
ATOM   1939  CA  LEU A 206       0.453 -26.178   6.703  1.00 10.00      A   
ATOM   1940  CB  LEU A 206       1.135 -24.892   7.168  1.00 10.00      A   
ATOM   1941  CG  LEU A 206       0.748 -24.386   8.556  1.00 10.00      A   
ATOM   1942  CD1 LEU A 206       1.783 -23.399   9.073  1.00 10.00      A   
ATOM   1943  CD2 LEU A 206      -0.635 -23.750   8.524  1.00 10.00      A   
ATOM   1944  C   LEU A 206      -0.179 -25.954   5.336  1.00 10.00      A   
ATOM   1945  O   LEU A 206      -1.394 -25.804   5.223  1.00 10.00      A   
ATOM   1946  N   VAL A 207       0.655 -25.936   4.304  1.00 10.00      A   
ATOM   1947  HN  VAL A 207       1.618 -26.057   4.467  1.00 10.00      A   
ATOM   1948  CA  VAL A 207       0.189 -25.728   2.939  1.00 10.00      A   
ATOM   1949  CB  VAL A 207       1.372 -25.534   1.959  1.00 10.00      A   
ATOM   1950  CG1 VAL A 207       0.879 -25.414   0.525  1.00 10.00      A   
ATOM   1951  CG2 VAL A 207       2.196 -24.315   2.339  1.00 10.00      A   
ATOM   1952  C   VAL A 207      -0.673 -26.893   2.463  1.00 10.00      A   
ATOM   1953  O   VAL A 207      -1.731 -26.692   1.871  1.00 10.00      A   
ATOM   1954  N   THR A 208      -0.223 -28.104   2.750  1.00 10.00      A   
ATOM   1955  HN  THR A 208       0.615 -28.192   3.251  1.00 10.00      A   
ATOM   1956  CA  THR A 208      -0.928 -29.314   2.336  1.00 10.00      A   
ATOM   1957  CB  THR A 208      -0.124 -30.574   2.717  1.00 10.00      A   
ATOM   1958  OG1 THR A 208       1.246 -30.386   2.347  1.00 10.00      A   
ATOM   1959  HG1 THR A 208       1.693 -29.852   3.014  1.00 10.00      A   
ATOM   1960  CG2 THR A 208      -0.660 -31.801   1.996  1.00 10.00      A   
ATOM   1961  C   THR A 208      -2.345 -29.409   2.914  1.00 10.00      A   
ATOM   1962  O   THR A 208      -3.226 -30.028   2.311  1.00 10.00      A   
ATOM   1963  N   ARG A 209      -2.575 -28.787   4.066  1.00 10.00      A   
ATOM   1964  HN  ARG A 209      -1.851 -28.285   4.497  1.00 10.00      A   
ATOM   1965  CA  ARG A 209      -3.888 -28.839   4.697  1.00 10.00      A   
ATOM   1966  CB  ARG A 209      -3.782 -29.102   6.209  1.00 10.00      A   
ATOM   1967  CG  ARG A 209      -3.233 -27.950   7.039  1.00 10.00      A   
ATOM   1968  CD  ARG A 209      -3.168 -28.335   8.511  1.00 10.00      A   
ATOM   1969  NE  ARG A 209      -2.678 -27.246   9.355  1.00 10.00      A   
ATOM   1970  HE  ARG A 209      -3.232 -26.431   9.406  1.00 10.00      A   
ATOM   1971  CZ  ARG A 209      -1.542 -27.312  10.058  1.00 10.00      A   
ATOM   1972  NH1 ARG A 209      -0.792 -28.409  10.010  1.00 10.00      A   
ATOM   1973 HH11 ARG A 209      -1.087 -29.219   9.427  1.00 10.00      A   
ATOM   1974 HH12 ARG A 209       0.096 -28.466  10.559  1.00 10.00      A   
ATOM   1975  NH2 ARG A 209      -1.176 -26.295  10.828  1.00 10.00      A   
ATOM   1976 HH21 ARG A 209      -1.773 -25.447  10.891  1.00 10.00      A   
ATOM   1977 HH22 ARG A 209      -0.284 -26.341  11.379  1.00 10.00      A   
ATOM   1978  C   ARG A 209      -4.732 -27.602   4.404  1.00 10.00      A   
ATOM   1979  O   ARG A 209      -5.861 -27.485   4.882  1.00 10.00      A   
ATOM   1980  N   CYS A 210      -4.205 -26.688   3.598  1.00 10.00      A   
ATOM   1981  HN  CYS A 210      -3.317 -26.838   3.209  1.00 10.00      A   
ATOM   1982  CA  CYS A 210      -4.931 -25.472   3.260  1.00 10.00      A   
ATOM   1983  CB  CYS A 210      -4.185 -24.230   3.755  1.00 10.00      A   
ATOM   1984  SG  CYS A 210      -3.897 -24.201   5.539  1.00 10.00      A   
ATOM   1985  HG  CYS A 210      -2.816 -24.935   5.783  1.00 10.00      A   
ATOM   1986  C   CYS A 210      -5.205 -25.375   1.762  1.00 10.00      A   
ATOM   1987  O   CYS A 210      -4.394 -24.843   1.006  1.00 10.00      A   
ATOM   1988  N   PRO A 211      -6.360 -25.890   1.312  1.00 10.00      A   
ATOM   1989  CA  PRO A 211      -6.750 -25.857  -0.104  1.00 10.00      A   
ATOM   1990  CB  PRO A 211      -7.882 -26.883  -0.167  1.00 10.00      A   
ATOM   1991  CG  PRO A 211      -8.495 -26.844   1.190  1.00 10.00      A   
ATOM   1992  CD  PRO A 211      -7.376 -26.556   2.150  1.00 10.00      A   
ATOM   1993  C   PRO A 211      -7.275 -24.483  -0.504  1.00 10.00      A   
ATOM   1994  O   PRO A 211      -7.532 -24.214  -1.679  1.00 10.00      A   
ATOM   1995  N   ASN A 212      -7.429 -23.614   0.488  1.00 10.00      A   
ATOM   1996  HN  ASN A 212      -7.202 -23.892   1.398  1.00 10.00      A   
ATOM   1997  CA  ASN A 212      -7.925 -22.264   0.266  1.00 10.00      A   
ATOM   1998  CB  ASN A 212      -8.689 -21.757   1.495  1.00 10.00      A   
ATOM   1999  CG  ASN A 212      -9.943 -22.557   1.799  1.00 10.00      A   
ATOM   2000  OD1 ASN A 212     -10.576 -23.117   0.905  1.00 10.00      A   
ATOM   2001  ND2 ASN A 212     -10.320 -22.604   3.066  1.00 10.00      A   
ATOM   2002 HD21 ASN A 212      -9.780 -22.128   3.731  1.00 10.00      A   
ATOM   2003 HD22 ASN A 212     -11.123 -23.125   3.290  1.00 10.00      A   
ATOM   2004  C   ASN A 212      -6.774 -21.317  -0.038  1.00 10.00      A   
ATOM   2005  O   ASN A 212      -6.985 -20.149  -0.363  1.00 10.00      A   
ATOM   2006  N   LEU A 213      -5.558 -21.829   0.067  1.00 10.00      A   
ATOM   2007  HN  LEU A 213      -5.459 -22.772   0.313  1.00 10.00      A   
ATOM   2008  CA  LEU A 213      -4.367 -21.032  -0.178  1.00 10.00      A   
ATOM   2009  CB  LEU A 213      -3.117 -21.789   0.278  1.00 10.00      A   
ATOM   2010  CG  LEU A 213      -1.794 -21.023   0.197  1.00 10.00      A   
ATOM   2011  CD1 LEU A 213      -1.771 -19.886   1.211  1.00 10.00      A   
ATOM   2012  CD2 LEU A 213      -0.624 -21.967   0.421  1.00 10.00      A   
ATOM   2013  C   LEU A 213      -4.247 -20.660  -1.649  1.00 10.00      A   
ATOM   2014  O   LEU A 213      -3.936 -21.504  -2.485  1.00 10.00      A   
ATOM   2015  N   LYS A 214      -4.509 -19.397  -1.960  1.00 10.00      A   
ATOM   2016  HN  LYS A 214      -4.770 -18.776  -1.246  1.00 10.00      A   
ATOM   2017  CA  LYS A 214      -4.428 -18.910  -3.332  1.00 10.00      A   
ATOM   2018  CB  LYS A 214      -5.735 -18.227  -3.750  1.00 10.00      A   
ATOM   2019  CG  LYS A 214      -6.982 -19.084  -3.585  1.00 10.00      A   
ATOM   2020  CD  LYS A 214      -6.873 -20.386  -4.362  1.00 10.00      A   
ATOM   2021  CE  LYS A 214      -7.784 -20.392  -5.579  1.00 10.00      A   
ATOM   2022  NZ  LYS A 214      -9.222 -20.381  -5.201  1.00 10.00      A   
ATOM   2023  HZ1 LYS A 214      -9.567 -19.403  -5.121  1.00 10.00      A   
ATOM   2024  HZ2 LYS A 214      -9.354 -20.857  -4.285  1.00 10.00      A   
ATOM   2025  HZ3 LYS A 214      -9.786 -20.878  -5.920  1.00 10.00      A   
ATOM   2026  C   LYS A 214      -3.262 -17.942  -3.488  1.00 10.00      A   
ATOM   2027  O   LYS A 214      -2.864 -17.607  -4.603  1.00 10.00      A   
ATOM   2028  N   SER A 215      -2.712 -17.498  -2.369  1.00 10.00      A   
ATOM   2029  HN  SER A 215      -3.065 -17.806  -1.505  1.00 10.00      A   
ATOM   2030  CA  SER A 215      -1.595 -16.567  -2.391  1.00 10.00      A   
ATOM   2031  CB  SER A 215      -2.106 -15.130  -2.197  1.00 10.00      A   
ATOM   2032  OG  SER A 215      -1.181 -14.324  -1.487  1.00 10.00      A   
ATOM   2033  HG  SER A 215      -1.607 -14.009  -0.671  1.00 10.00      A   
ATOM   2034  C   SER A 215      -0.547 -16.939  -1.342  1.00 10.00      A   
ATOM   2035  O   SER A 215      -0.813 -16.894  -0.142  1.00 10.00      A   
ATOM   2036  N   LEU A 216       0.641 -17.315  -1.800  1.00 10.00      A   
ATOM   2037  HN  LEU A 216       0.799 -17.336  -2.771  1.00 10.00      A   
ATOM   2038  CA  LEU A 216       1.723 -17.688  -0.899  1.00 10.00      A   
ATOM   2039  CB  LEU A 216       1.902 -19.211  -0.855  1.00 10.00      A   
ATOM   2040  CG  LEU A 216       3.112 -19.733  -0.072  1.00 10.00      A   
ATOM   2041  CD1 LEU A 216       3.121 -19.185   1.348  1.00 10.00      A   
ATOM   2042  CD2 LEU A 216       3.126 -21.253  -0.060  1.00 10.00      A   
ATOM   2043  C   LEU A 216       3.027 -17.006  -1.298  1.00 10.00      A   
ATOM   2044  O   LEU A 216       3.557 -17.246  -2.386  1.00 10.00      A   
ATOM   2045  N   LYS A 217       3.530 -16.147  -0.419  1.00 10.00      A   
ATOM   2046  HN  LYS A 217       3.051 -15.992   0.427  1.00 10.00      A   
ATOM   2047  CA  LYS A 217       4.773 -15.430  -0.666  1.00 10.00      A   
ATOM   2048  CB  LYS A 217       4.533 -13.918  -0.662  1.00 10.00      A   
ATOM   2049  CG  LYS A 217       3.749 -13.407  -1.862  1.00 10.00      A   
ATOM   2050  CD  LYS A 217       2.314 -13.057  -1.496  1.00 10.00      A   
ATOM   2051  CE  LYS A 217       1.573 -12.478  -2.692  1.00 10.00      A   
ATOM   2052  NZ  LYS A 217       0.163 -12.136  -2.365  1.00 10.00      A   
ATOM   2053  HZ1 LYS A 217      -0.353 -11.866  -3.232  1.00 10.00      A   
ATOM   2054  HZ2 LYS A 217       0.133 -11.338  -1.695  1.00 10.00      A   
ATOM   2055  HZ3 LYS A 217      -0.315 -12.959  -1.935  1.00 10.00      A   
ATOM   2056  C   LYS A 217       5.822 -15.807   0.376  1.00 10.00      A   
ATOM   2057  O   LYS A 217       5.581 -15.681   1.581  1.00 10.00      A   
ATOM   2058  N   LEU A 218       6.975 -16.277  -0.096  1.00 10.00      A   
ATOM   2059  HN  LEU A 218       7.101 -16.341  -1.073  1.00 10.00      A   
ATOM   2060  CA  LEU A 218       8.068 -16.684   0.783  1.00 10.00      A   
ATOM   2061  CB  LEU A 218       8.720 -17.972   0.273  1.00 10.00      A   
ATOM   2062  CG  LEU A 218       7.794 -19.183   0.150  1.00 10.00      A   
ATOM   2063  CD1 LEU A 218       8.531 -20.364  -0.459  1.00 10.00      A   
ATOM   2064  CD2 LEU A 218       7.198 -19.553   1.502  1.00 10.00      A   
ATOM   2065  C   LEU A 218       9.111 -15.580   0.908  1.00 10.00      A   
ATOM   2066  O   LEU A 218       8.996 -14.534   0.267  1.00 10.00      A   
ATOM   2067  N   ASN A 219      10.125 -15.820   1.732  1.00 10.00      A   
ATOM   2068  HN  ASN A 219      10.165 -16.678   2.207  1.00 10.00      A   
ATOM   2069  CA  ASN A 219      11.185 -14.845   1.958  1.00 10.00      A   
ATOM   2070  CB  ASN A 219      11.237 -14.431   3.437  1.00 10.00      A   
ATOM   2071  CG  ASN A 219      11.575 -15.568   4.388  1.00 10.00      A   
ATOM   2072  OD1 ASN A 219      11.524 -16.743   4.026  1.00 10.00      A   
ATOM   2073  ND2 ASN A 219      11.902 -15.217   5.624  1.00 10.00      A   
ATOM   2074 HD21 ASN A 219      11.910 -14.259   5.841  1.00 10.00      A   
ATOM   2075 HD22 ASN A 219      12.120 -15.923   6.268  1.00 10.00      A   
ATOM   2076  C   ASN A 219      12.543 -15.351   1.470  1.00 10.00      A   
ATOM   2077  O   ASN A 219      12.652 -16.474   0.978  1.00 10.00      A   
ATOM   2078  N   ARG A 220      13.576 -14.523   1.626  1.00 10.00      A   
ATOM   2079  HN  ARG A 220      13.422 -13.652   2.056  1.00 10.00      A   
ATOM   2080  CA  ARG A 220      14.935 -14.857   1.178  1.00 10.00      A   
ATOM   2081  CB  ARG A 220      15.809 -13.596   1.146  1.00 10.00      A   
ATOM   2082  CG  ARG A 220      16.840 -13.569   0.026  1.00 10.00      A   
ATOM   2083  CD  ARG A 220      17.594 -12.248   0.002  1.00 10.00      A   
ATOM   2084  NE  ARG A 220      18.354 -12.059  -1.236  1.00 10.00      A   
ATOM   2085  HE  ARG A 220      18.839 -12.837  -1.594  1.00 10.00      A   
ATOM   2086  CZ  ARG A 220      18.406 -10.902  -1.902  1.00 10.00      A   
ATOM   2087  NH1 ARG A 220      17.753  -9.841  -1.441  1.00 10.00      A   
ATOM   2088 HH11 ARG A 220      17.794  -8.937  -1.958  1.00 10.00      A   
ATOM   2089 HH12 ARG A 220      17.190  -9.906  -0.564  1.00 10.00      A   
ATOM   2090  NH2 ARG A 220      19.134 -10.796  -3.009  1.00 10.00      A   
ATOM   2091 HH21 ARG A 220      19.677 -11.625  -3.374  1.00 10.00      A   
ATOM   2092 HH22 ARG A 220      19.173  -9.888  -3.536  1.00 10.00      A   
ATOM   2093  C   ARG A 220      15.598 -15.933   2.043  1.00 10.00      A   
ATOM   2094  O   ARG A 220      16.722 -16.363   1.768  1.00 10.00      A   
ATOM   2095  N   ALA A 221      14.914 -16.358   3.092  1.00 10.00      A   
ATOM   2096  HN  ALA A 221      14.037 -15.968   3.281  1.00 10.00      A   
ATOM   2097  CA  ALA A 221      15.445 -17.391   3.972  1.00 10.00      A   
ATOM   2098  CB  ALA A 221      14.786 -17.311   5.339  1.00 10.00      A   
ATOM   2099  C   ALA A 221      15.220 -18.766   3.354  1.00 10.00      A   
ATOM   2100  O   ALA A 221      15.915 -19.732   3.673  1.00 10.00      A   
ATOM   2101  N   VAL A 222      14.235 -18.839   2.472  1.00 10.00      A   
ATOM   2102  HN  VAL A 222      13.723 -18.029   2.266  1.00 10.00      A   
ATOM   2103  CA  VAL A 222      13.896 -20.078   1.790  1.00 10.00      A   
ATOM   2104  CB  VAL A 222      12.405 -20.094   1.382  1.00 10.00      A   
ATOM   2105  CG1 VAL A 222      12.055 -21.382   0.651  1.00 10.00      A   
ATOM   2106  CG2 VAL A 222      11.511 -19.907   2.600  1.00 10.00      A   
ATOM   2107  C   VAL A 222      14.761 -20.248   0.544  1.00 10.00      A   
ATOM   2108  O   VAL A 222      14.858 -19.332  -0.280  1.00 10.00      A   
ATOM   2109  N   PRO A 223      15.409 -21.416   0.400  1.00 10.00      A   
ATOM   2110  CA  PRO A 223      16.270 -21.713  -0.749  1.00 10.00      A   
ATOM   2111  CB  PRO A 223      16.980 -23.002  -0.333  1.00 10.00      A   
ATOM   2112  CG  PRO A 223      16.050 -23.651   0.630  1.00 10.00      A   
ATOM   2113  CD  PRO A 223      15.359 -22.535   1.358  1.00 10.00      A   
ATOM   2114  C   PRO A 223      15.479 -21.928  -2.046  1.00 10.00      A   
ATOM   2115  O   PRO A 223      14.317 -21.534  -2.161  1.00 10.00      A   
ATOM   2116  N   LEU A 224      16.107 -22.572  -3.016  1.00 10.00      A   
ATOM   2117  HN  LEU A 224      17.021 -22.901  -2.859  1.00 10.00      A   
ATOM   2118  CA  LEU A 224      15.476 -22.811  -4.308  1.00 10.00      A   
ATOM   2119  CB  LEU A 224      16.468 -22.465  -5.422  1.00 10.00      A   
ATOM   2120  CG  LEU A 224      15.985 -22.655  -6.860  1.00 10.00      A   
ATOM   2121  CD1 LEU A 224      15.033 -21.540  -7.258  1.00 10.00      A   
ATOM   2122  CD2 LEU A 224      17.168 -22.721  -7.814  1.00 10.00      A   
ATOM   2123  C   LEU A 224      15.016 -24.261  -4.450  1.00 10.00      A   
ATOM   2124  O   LEU A 224      13.966 -24.543  -5.027  1.00 10.00      A   
ATOM   2125  N   GLU A 225      15.799 -25.172  -3.899  1.00 10.00      A   
ATOM   2126  HN  GLU A 225      16.616 -24.875  -3.427  1.00 10.00      A   
ATOM   2127  CA  GLU A 225      15.510 -26.599  -3.977  1.00 10.00      A   
ATOM   2128  CB  GLU A 225      16.718 -27.421  -3.515  1.00 10.00      A   
ATOM   2129  CG  GLU A 225      18.068 -26.778  -3.803  1.00 10.00      A   
ATOM   2130  CD  GLU A 225      18.488 -25.801  -2.724  1.00 10.00      A   
ATOM   2131  OE1 GLU A 225      18.200 -24.594  -2.869  1.00 10.00      A   
ATOM   2132  OE2 GLU A 225      19.097 -26.237  -1.722  1.00 10.00      A   
ATOM   2133  C   GLU A 225      14.270 -26.996  -3.178  1.00 10.00      A   
ATOM   2134  O   GLU A 225      13.640 -28.012  -3.468  1.00 10.00      A   
ATOM   2135  N   LYS A 226      13.910 -26.191  -2.189  1.00 10.00      A   
ATOM   2136  HN  LYS A 226      14.429 -25.379  -2.018  1.00 10.00      A   
ATOM   2137  CA  LYS A 226      12.751 -26.488  -1.353  1.00 10.00      A   
ATOM   2138  CB  LYS A 226      12.998 -26.046   0.094  1.00 10.00      A   
ATOM   2139  CG  LYS A 226      14.131 -26.782   0.792  1.00 10.00      A   
ATOM   2140  CD  LYS A 226      13.851 -28.271   0.892  1.00 10.00      A   
ATOM   2141  CE  LYS A 226      15.022 -29.016   1.512  1.00 10.00      A   
ATOM   2142  NZ  LYS A 226      15.111 -28.802   2.980  1.00 10.00      A   
ATOM   2143  HZ1 LYS A 226      15.051 -27.789   3.200  1.00 10.00      A   
ATOM   2144  HZ2 LYS A 226      16.015 -29.166   3.339  1.00 10.00      A   
ATOM   2145  HZ3 LYS A 226      14.337 -29.300   3.462  1.00 10.00      A   
ATOM   2146  C   LYS A 226      11.472 -25.843  -1.889  1.00 10.00      A   
ATOM   2147  O   LYS A 226      10.458 -25.776  -1.191  1.00 10.00      A   
ATOM   2148  N   LEU A 227      11.519 -25.359  -3.125  1.00 10.00      A   
ATOM   2149  HN  LEU A 227      12.356 -25.424  -3.635  1.00 10.00      A   
ATOM   2150  CA  LEU A 227      10.357 -24.720  -3.735  1.00 10.00      A   
ATOM   2151  CB  LEU A 227      10.786 -23.756  -4.837  1.00 10.00      A   
ATOM   2152  CG  LEU A 227      11.305 -22.398  -4.376  1.00 10.00      A   
ATOM   2153  CD1 LEU A 227      11.941 -21.652  -5.535  1.00 10.00      A   
ATOM   2154  CD2 LEU A 227      10.178 -21.583  -3.761  1.00 10.00      A   
ATOM   2155  C   LEU A 227       9.390 -25.751  -4.298  1.00 10.00      A   
ATOM   2156  O   LEU A 227       8.181 -25.673  -4.072  1.00 10.00      A   
ATOM   2157  N   ALA A 228       9.933 -26.724  -5.020  1.00 10.00      A   
ATOM   2158  HN  ALA A 228      10.903 -26.740  -5.143  1.00 10.00      A   
ATOM   2159  CA  ALA A 228       9.124 -27.772  -5.631  1.00 10.00      A   
ATOM   2160  CB  ALA A 228      10.004 -28.728  -6.424  1.00 10.00      A   
ATOM   2161  C   ALA A 228       8.320 -28.524  -4.577  1.00 10.00      A   
ATOM   2162  O   ALA A 228       7.185 -28.938  -4.822  1.00 10.00      A   
ATOM   2163  N   THR A 229       8.908 -28.664  -3.396  1.00 10.00      A   
ATOM   2164  HN  THR A 229       9.802 -28.289  -3.262  1.00 10.00      A   
ATOM   2165  CA  THR A 229       8.275 -29.358  -2.291  1.00 10.00      A   
ATOM   2166  CB  THR A 229       9.237 -29.411  -1.089  1.00 10.00      A   
ATOM   2167  OG1 THR A 229      10.548 -29.022  -1.538  1.00 10.00      A   
ATOM   2168  HG1 THR A 229      11.168 -29.751  -1.395  1.00 10.00      A   
ATOM   2169  CG2 THR A 229       9.302 -30.824  -0.525  1.00 10.00      A   
ATOM   2170  C   THR A 229       6.964 -28.679  -1.880  1.00 10.00      A   
ATOM   2171  O   THR A 229       6.013 -29.344  -1.459  1.00 10.00      A   
ATOM   2172  N   LEU A 230       6.917 -27.356  -2.015  1.00 10.00      A   
ATOM   2173  HN  LEU A 230       7.701 -26.885  -2.363  1.00 10.00      A   
ATOM   2174  CA  LEU A 230       5.725 -26.590  -1.664  1.00 10.00      A   
ATOM   2175  CB  LEU A 230       6.098 -25.208  -1.118  1.00 10.00      A   
ATOM   2176  CG  LEU A 230       6.712 -25.172   0.282  1.00 10.00      A   
ATOM   2177  CD1 LEU A 230       7.036 -23.743   0.677  1.00 10.00      A   
ATOM   2178  CD2 LEU A 230       5.777 -25.808   1.300  1.00 10.00      A   
ATOM   2179  C   LEU A 230       4.804 -26.432  -2.867  1.00 10.00      A   
ATOM   2180  O   LEU A 230       3.579 -26.461  -2.732  1.00 10.00      A   
ATOM   2181  N   LEU A 231       5.398 -26.256  -4.042  1.00 10.00      A   
ATOM   2182  HN  LEU A 231       6.380 -26.230  -4.084  1.00 10.00      A   
ATOM   2183  CA  LEU A 231       4.631 -26.090  -5.275  1.00 10.00      A   
ATOM   2184  CB  LEU A 231       5.565 -25.825  -6.455  1.00 10.00      A   
ATOM   2185  CG  LEU A 231       6.447 -24.578  -6.355  1.00 10.00      A   
ATOM   2186  CD1 LEU A 231       7.385 -24.481  -7.548  1.00 10.00      A   
ATOM   2187  CD2 LEU A 231       5.599 -23.321  -6.233  1.00 10.00      A   
ATOM   2188  C   LEU A 231       3.771 -27.321  -5.548  1.00 10.00      A   
ATOM   2189  O   LEU A 231       2.665 -27.219  -6.075  1.00 10.00      A   
ATOM   2190  N   GLN A 232       4.275 -28.484  -5.155  1.00 10.00      A   
ATOM   2191  HN  GLN A 232       5.159 -28.503  -4.728  1.00 10.00      A   
ATOM   2192  CA  GLN A 232       3.551 -29.738  -5.350  1.00 10.00      A   
ATOM   2193  CB  GLN A 232       4.508 -30.932  -5.278  1.00 10.00      A   
ATOM   2194  CG  GLN A 232       5.305 -31.192  -6.548  1.00 10.00      A   
ATOM   2195  CD  GLN A 232       4.432 -31.565  -7.733  1.00 10.00      A   
ATOM   2196  OE1 GLN A 232       3.315 -32.062  -7.571  1.00 10.00      A   
ATOM   2197  NE2 GLN A 232       4.950 -31.364  -8.933  1.00 10.00      A   
ATOM   2198 HE21 GLN A 232       5.858 -30.994  -8.991  1.00 10.00      A   
ATOM   2199 HE22 GLN A 232       4.404 -31.592  -9.719  1.00 10.00      A   
ATOM   2200  C   GLN A 232       2.446 -29.911  -4.309  1.00 10.00      A   
ATOM   2201  O   GLN A 232       1.702 -30.890  -4.342  1.00 10.00      A   
ATOM   2202  N   ARG A 233       2.342 -28.967  -3.383  1.00 10.00      A   
ATOM   2203  HN  ARG A 233       2.952 -28.194  -3.409  1.00 10.00      A   
ATOM   2204  CA  ARG A 233       1.332 -29.045  -2.339  1.00 10.00      A   
ATOM   2205  CB  ARG A 233       1.931 -28.728  -0.967  1.00 10.00      A   
ATOM   2206  CG  ARG A 233       3.003 -29.701  -0.511  1.00 10.00      A   
ATOM   2207  CD  ARG A 233       2.481 -31.128  -0.447  1.00 10.00      A   
ATOM   2208  NE  ARG A 233       3.379 -31.990   0.314  1.00 10.00      A   
ATOM   2209  HE  ARG A 233       4.147 -31.558   0.755  1.00 10.00      A   
ATOM   2210  CZ  ARG A 233       3.230 -33.306   0.448  1.00 10.00      A   
ATOM   2211  NH1 ARG A 233       2.206 -33.929  -0.126  1.00 10.00      A   
ATOM   2212 HH11 ARG A 233       2.095 -34.964  -0.019  1.00 10.00      A   
ATOM   2213 HH12 ARG A 233       1.512 -33.387  -0.692  1.00 10.00      A   
ATOM   2214  NH2 ARG A 233       4.111 -33.991   1.168  1.00 10.00      A   
ATOM   2215 HH21 ARG A 233       4.008 -35.025   1.285  1.00 10.00      A   
ATOM   2216 HH22 ARG A 233       4.921 -33.494   1.618  1.00 10.00      A   
ATOM   2217  C   ARG A 233       0.163 -28.113  -2.623  1.00 10.00      A   
ATOM   2218  O   ARG A 233      -0.967 -28.406  -2.244  1.00 10.00      A   
ATOM   2219  N   ALA A 234       0.432 -27.002  -3.300  1.00 10.00      A   
ATOM   2220  HN  ALA A 234       1.352 -26.827  -3.596  1.00 10.00      A   
ATOM   2221  CA  ALA A 234      -0.616 -26.039  -3.616  1.00 10.00      A   
ATOM   2222  CB  ALA A 234      -0.368 -24.728  -2.889  1.00 10.00      A   
ATOM   2223  C   ALA A 234      -0.745 -25.798  -5.121  1.00 10.00      A   
ATOM   2224  O   ALA A 234      -0.202 -24.830  -5.656  1.00 10.00      A   
ATOM   2225  N   PRO A 235      -1.470 -26.683  -5.828  1.00 10.00      A   
ATOM   2226  CA  PRO A 235      -1.684 -26.565  -7.274  1.00 10.00      A   
ATOM   2227  CB  PRO A 235      -2.154 -27.971  -7.687  1.00 10.00      A   
ATOM   2228  CG  PRO A 235      -2.038 -28.821  -6.461  1.00 10.00      A   
ATOM   2229  CD  PRO A 235      -2.115 -27.884  -5.294  1.00 10.00      A   
ATOM   2230  C   PRO A 235      -2.770 -25.537  -7.603  1.00 10.00      A   
ATOM   2231  O   PRO A 235      -2.973 -25.175  -8.761  1.00 10.00      A   
ATOM   2232  N   GLN A 236      -3.468 -25.072  -6.578  1.00 10.00      A   
ATOM   2233  HN  GLN A 236      -3.271 -25.401  -5.675  1.00 10.00      A   
ATOM   2234  CA  GLN A 236      -4.532 -24.091  -6.765  1.00 10.00      A   
ATOM   2235  CB  GLN A 236      -5.734 -24.414  -5.866  1.00 10.00      A   
ATOM   2236  CG  GLN A 236      -5.575 -24.007  -4.404  1.00 10.00      A   
ATOM   2237  CD  GLN A 236      -4.586 -24.869  -3.643  1.00 10.00      A   
ATOM   2238  OE1 GLN A 236      -4.417 -26.052  -3.939  1.00 10.00      A   
ATOM   2239  NE2 GLN A 236      -3.925 -24.280  -2.660  1.00 10.00      A   
ATOM   2240 HE21 GLN A 236      -4.106 -23.326  -2.482  1.00 10.00      A   
ATOM   2241 HE22 GLN A 236      -3.282 -24.812  -2.146  1.00 10.00      A   
ATOM   2242  C   GLN A 236      -4.027 -22.676  -6.498  1.00 10.00      A   
ATOM   2243  O   GLN A 236      -4.804 -21.723  -6.461  1.00 10.00      A   
ATOM   2244  N   LEU A 237      -2.720 -22.555  -6.321  1.00 10.00      A   
ATOM   2245  HN  LEU A 237      -2.156 -23.355  -6.381  1.00 10.00      A   
ATOM   2246  CA  LEU A 237      -2.094 -21.270  -6.048  1.00 10.00      A   
ATOM   2247  CB  LEU A 237      -0.614 -21.472  -5.724  1.00 10.00      A   
ATOM   2248  CG  LEU A 237       0.054 -20.357  -4.925  1.00 10.00      A   
ATOM   2249  CD1 LEU A 237      -0.533 -20.291  -3.525  1.00 10.00      A   
ATOM   2250  CD2 LEU A 237       1.556 -20.573  -4.862  1.00 10.00      A   
ATOM   2251  C   LEU A 237      -2.232 -20.318  -7.236  1.00 10.00      A   
ATOM   2252  O   LEU A 237      -1.996 -20.707  -8.381  1.00 10.00      A   
ATOM   2253  N   GLU A 238      -2.622 -19.076  -6.952  1.00 10.00      A   
ATOM   2254  HN  GLU A 238      -2.803 -18.833  -6.018  1.00 10.00      A   
ATOM   2255  CA  GLU A 238      -2.778 -18.060  -7.985  1.00 10.00      A   
ATOM   2256  CB  GLU A 238      -4.100 -17.307  -7.821  1.00 10.00      A   
ATOM   2257  CG  GLU A 238      -5.339 -18.146  -8.086  1.00 10.00      A   
ATOM   2258  CD  GLU A 238      -6.610 -17.319  -8.125  1.00 10.00      A   
ATOM   2259  OE1 GLU A 238      -6.525 -16.075  -8.018  1.00 10.00      A   
ATOM   2260  OE2 GLU A 238      -7.702 -17.908  -8.264  1.00 10.00      A   
ATOM   2261  C   GLU A 238      -1.619 -17.073  -7.915  1.00 10.00      A   
ATOM   2262  O   GLU A 238      -1.007 -16.737  -8.929  1.00 10.00      A   
ATOM   2263  N   GLU A 239      -1.332 -16.605  -6.711  1.00 10.00      A   
ATOM   2264  HN  GLU A 239      -1.868 -16.903  -5.944  1.00 10.00      A   
ATOM   2265  CA  GLU A 239      -0.242 -15.667  -6.489  1.00 10.00      A   
ATOM   2266  CB  GLU A 239      -0.696 -14.522  -5.582  1.00 10.00      A   
ATOM   2267  CG  GLU A 239      -1.674 -13.559  -6.231  1.00 10.00      A   
ATOM   2268  CD  GLU A 239      -1.902 -12.317  -5.394  1.00 10.00      A   
ATOM   2269  OE1 GLU A 239      -0.936 -11.839  -4.758  1.00 10.00      A   
ATOM   2270  OE2 GLU A 239      -3.038 -11.805  -5.379  1.00 10.00      A   
ATOM   2271  C   GLU A 239       0.948 -16.386  -5.862  1.00 10.00      A   
ATOM   2272  O   GLU A 239       0.866 -16.873  -4.733  1.00 10.00      A   
ATOM   2273  N   LEU A 240       2.048 -16.454  -6.592  1.00 10.00      A   
ATOM   2274  HN  LEU A 240       2.065 -16.034  -7.478  1.00 10.00      A   
ATOM   2275  CA  LEU A 240       3.239 -17.125  -6.111  1.00 10.00      A   
ATOM   2276  CB  LEU A 240       3.704 -18.174  -7.126  1.00 10.00      A   
ATOM   2277  CG  LEU A 240       5.045 -18.861  -6.843  1.00 10.00      A   
ATOM   2278  CD1 LEU A 240       5.010 -19.587  -5.509  1.00 10.00      A   
ATOM   2279  CD2 LEU A 240       5.404 -19.820  -7.966  1.00 10.00      A   
ATOM   2280  C   LEU A 240       4.360 -16.134  -5.823  1.00 10.00      A   
ATOM   2281  O   LEU A 240       4.768 -15.363  -6.694  1.00 10.00      A   
ATOM   2282  N   GLY A 241       4.826 -16.151  -4.586  1.00 10.00      A   
ATOM   2283  HN  GLY A 241       4.420 -16.762  -3.931  1.00 10.00      A   
ATOM   2284  CA  GLY A 241       5.913 -15.292  -4.175  1.00 10.00      A   
ATOM   2285  C   GLY A 241       7.143 -16.118  -3.871  1.00 10.00      A   
ATOM   2286  O   GLY A 241       7.276 -16.669  -2.778  1.00 10.00      A   
ATOM   2287  N   THR A 242       8.028 -16.226  -4.847  1.00 10.00      A   
ATOM   2288  HN  THR A 242       7.862 -15.755  -5.693  1.00 10.00      A   
ATOM   2289  CA  THR A 242       9.243 -17.005  -4.711  1.00 10.00      A   
ATOM   2290  CB  THR A 242       9.820 -17.316  -6.104  1.00 10.00      A   
ATOM   2291  OG1 THR A 242       8.741 -17.582  -7.016  1.00 10.00      A   
ATOM   2292  HG1 THR A 242       8.749 -18.517  -7.259  1.00 10.00      A   
ATOM   2293  CG2 THR A 242      10.735 -18.527  -6.041  1.00 10.00      A   
ATOM   2294  C   THR A 242      10.293 -16.252  -3.902  1.00 10.00      A   
ATOM   2295  O   THR A 242      10.492 -15.054  -4.092  1.00 10.00      A   
ATOM   2296  N   GLY A 243      10.959 -16.958  -3.003  1.00 10.00      A   
ATOM   2297  HN  GLY A 243      10.759 -17.911  -2.897  1.00 10.00      A   
ATOM   2298  CA  GLY A 243      11.991 -16.344  -2.196  1.00 10.00      A   
ATOM   2299  C   GLY A 243      13.322 -16.354  -2.919  1.00 10.00      A   
ATOM   2300  O   GLY A 243      13.508 -15.619  -3.892  1.00 10.00      A   
ATOM   2301  N   GLY A 244      14.240 -17.194  -2.451  1.00 10.00      A   
ATOM   2302  HN  GLY A 244      14.029 -17.754  -1.671  1.00 10.00      A   
ATOM   2303  CA  GLY A 244      15.539 -17.298  -3.084  1.00 10.00      A   
ATOM   2304  C   GLY A 244      15.431 -17.917  -4.465  1.00 10.00      A   
ATOM   2305  O   GLY A 244      14.471 -18.637  -4.749  1.00 10.00      A   
ATOM   2306  N   TYR A 245      16.404 -17.655  -5.328  1.00 10.00      A   
ATOM   2307  HN  TYR A 245      17.156 -17.086  -5.052  1.00 10.00      A   
ATOM   2308  CA  TYR A 245      16.360 -18.190  -6.682  1.00 10.00      A   
ATOM   2309  CB  TYR A 245      15.620 -17.223  -7.607  1.00 10.00      A   
ATOM   2310  CG  TYR A 245      14.680 -17.895  -8.585  1.00 10.00      A   
ATOM   2311  CD1 TYR A 245      13.336 -18.064  -8.280  1.00 10.00      A   
ATOM   2312  CD2 TYR A 245      15.133 -18.360  -9.811  1.00 10.00      A   
ATOM   2313  CE1 TYR A 245      12.471 -18.675  -9.170  1.00 10.00      A   
ATOM   2314  CE2 TYR A 245      14.278 -18.972 -10.706  1.00 10.00      A   
ATOM   2315  CZ  TYR A 245      12.948 -19.127 -10.381  1.00 10.00      A   
ATOM   2316  OH  TYR A 245      12.090 -19.738 -11.266  1.00 10.00      A   
ATOM   2317  HH  TYR A 245      11.455 -19.093 -11.590  1.00 10.00      A   
ATOM   2318  C   TYR A 245      17.751 -18.494  -7.233  1.00 10.00      A   
ATOM   2319  O   TYR A 245      17.959 -18.528  -8.449  1.00 10.00      A   
ATOM   2320  N   THR A 246      18.699 -18.727  -6.345  1.00 10.00      A   
ATOM   2321  HN  THR A 246      18.481 -18.698  -5.387  1.00 10.00      A   
ATOM   2322  CA  THR A 246      20.056 -19.046  -6.757  1.00 10.00      A   
ATOM   2323  CB  THR A 246      21.028 -17.837  -6.682  1.00 10.00      A   
ATOM   2324  OG1 THR A 246      22.397 -18.277  -6.648  1.00 10.00      A   
ATOM   2325  HG1 THR A 246      22.673 -18.394  -5.724  1.00 10.00      A   
ATOM   2326  CG2 THR A 246      20.735 -16.948  -5.492  1.00 10.00      A   
ATOM   2327  C   THR A 246      20.592 -20.255  -5.998  1.00 10.00      A   
ATOM   2328  O   THR A 246      20.483 -20.340  -4.775  1.00 10.00      A   
ATOM   2329  N   ALA A 247      21.137 -21.204  -6.744  1.00 10.00      A   
ATOM   2330  HN  ALA A 247      21.180 -21.082  -7.715  1.00 10.00      A   
ATOM   2331  CA  ALA A 247      21.688 -22.416  -6.169  1.00 10.00      A   
ATOM   2332  CB  ALA A 247      20.567 -23.354  -5.740  1.00 10.00      A   
ATOM   2333  C   ALA A 247      22.580 -23.102  -7.189  1.00 10.00      A   
ATOM   2334  O   ALA A 247      22.894 -22.525  -8.235  1.00 10.00      A   
ATOM   2335  N   GLU A 248      22.987 -24.320  -6.879  1.00 10.00      A   
ATOM   2336  HN  GLU A 248      22.709 -24.713  -6.024  1.00 10.00      A   
ATOM   2337  CA  GLU A 248      23.834 -25.095  -7.765  1.00 10.00      A   
ATOM   2338  CB  GLU A 248      24.371 -26.320  -7.033  1.00 10.00      A   
ATOM   2339  CG  GLU A 248      25.525 -27.007  -7.734  1.00 10.00      A   
ATOM   2340  CD  GLU A 248      25.856 -28.347  -7.125  1.00 10.00      A   
ATOM   2341  OE1 GLU A 248      26.414 -28.378  -6.011  1.00 10.00      A   
ATOM   2342  OE2 GLU A 248      25.573 -29.379  -7.766  1.00 10.00      A   
ATOM   2343  C   GLU A 248      23.042 -25.528  -8.990  1.00 10.00      A   
ATOM   2344  O   GLU A 248      21.961 -26.108  -8.867  1.00 10.00      A   
ATOM   2345  N   VAL A 249      23.582 -25.230 -10.163  1.00 10.00      A   
ATOM   2346  HN  VAL A 249      24.446 -24.766 -10.186  1.00 10.00      A   
ATOM   2347  CA  VAL A 249      22.928 -25.578 -11.418  1.00 10.00      A   
ATOM   2348  CB  VAL A 249      23.634 -24.931 -12.625  1.00 10.00      A   
ATOM   2349  CG1 VAL A 249      22.869 -25.218 -13.909  1.00 10.00      A   
ATOM   2350  CG2 VAL A 249      23.775 -23.432 -12.416  1.00 10.00      A   
ATOM   2351  C   VAL A 249      22.871 -27.089 -11.604  1.00 10.00      A   
ATOM   2352  O   VAL A 249      23.890 -27.738 -11.853  1.00 10.00      A   
ATOM   2353  N   ARG A 250      21.678 -27.642 -11.454  1.00 10.00      A   
ATOM   2354  HN  ARG A 250      20.912 -27.063 -11.232  1.00 10.00      A   
ATOM   2355  CA  ARG A 250      21.461 -29.073 -11.597  1.00 10.00      A   
ATOM   2356  CB  ARG A 250      21.346 -29.732 -10.221  1.00 10.00      A   
ATOM   2357  CG  ARG A 250      22.575 -29.555  -9.345  1.00 10.00      A   
ATOM   2358  CD  ARG A 250      22.331 -30.060  -7.934  1.00 10.00      A   
ATOM   2359  NE  ARG A 250      22.267 -31.517  -7.882  1.00 10.00      A   
ATOM   2360  HE  ARG A 250      21.405 -31.939  -8.102  1.00 10.00      A   
ATOM   2361  CZ  ARG A 250      23.305 -32.296  -7.569  1.00 10.00      A   
ATOM   2362  NH1 ARG A 250      24.481 -31.760  -7.284  1.00 10.00      A   
ATOM   2363 HH11 ARG A 250      24.614 -30.720  -7.302  1.00 10.00      A   
ATOM   2364 HH12 ARG A 250      25.287 -32.374  -7.041  1.00 10.00      A   
ATOM   2365  NH2 ARG A 250      23.162 -33.612  -7.545  1.00 10.00      A   
ATOM   2366 HH21 ARG A 250      22.240 -34.042  -7.769  1.00 10.00      A   
ATOM   2367 HH22 ARG A 250      23.974 -34.223  -7.301  1.00 10.00      A   
ATOM   2368  C   ARG A 250      20.191 -29.336 -12.398  1.00 10.00      A   
ATOM   2369  O   ARG A 250      19.125 -28.805 -12.073  1.00 10.00      A   
ATOM   2370  N   PRO A 251      20.292 -30.149 -13.463  1.00 10.00      A   
ATOM   2371  CA  PRO A 251      19.151 -30.491 -14.325  1.00 10.00      A   
ATOM   2372  CB  PRO A 251      19.724 -31.534 -15.290  1.00 10.00      A   
ATOM   2373  CG  PRO A 251      21.184 -31.243 -15.315  1.00 10.00      A   
ATOM   2374  CD  PRO A 251      21.535 -30.791 -13.925  1.00 10.00      A   
ATOM   2375  C   PRO A 251      17.983 -31.078 -13.540  1.00 10.00      A   
ATOM   2376  O   PRO A 251      16.821 -30.825 -13.863  1.00 10.00      A   
ATOM   2377  N   ASP A 252      18.295 -31.846 -12.499  1.00 10.00      A   
ATOM   2378  HN  ASP A 252      19.241 -31.999 -12.287  1.00 10.00      A   
ATOM   2379  CA  ASP A 252      17.270 -32.465 -11.666  1.00 10.00      A   
ATOM   2380  CB  ASP A 252      17.859 -33.496 -10.688  1.00 10.00      A   
ATOM   2381  CG  ASP A 252      18.911 -32.927  -9.757  1.00 10.00      A   
ATOM   2382  OD1 ASP A 252      18.564 -32.562  -8.617  1.00 10.00      A   
ATOM   2383  OD2 ASP A 252      20.094 -32.865 -10.155  1.00 10.00      A   
ATOM   2384  C   ASP A 252      16.438 -31.415 -10.941  1.00 10.00      A   
ATOM   2385  O   ASP A 252      15.215 -31.545 -10.841  1.00 10.00      A   
ATOM   2386  N   VAL A 253      17.101 -30.365 -10.465  1.00 10.00      A   
ATOM   2387  HN  VAL A 253      18.075 -30.320 -10.580  1.00 10.00      A   
ATOM   2388  CA  VAL A 253      16.417 -29.282  -9.775  1.00 10.00      A   
ATOM   2389  CB  VAL A 253      17.408 -28.367  -9.024  1.00 10.00      A   
ATOM   2390  CG1 VAL A 253      16.669 -27.298  -8.234  1.00 10.00      A   
ATOM   2391  CG2 VAL A 253      18.297 -29.186  -8.105  1.00 10.00      A   
ATOM   2392  C   VAL A 253      15.632 -28.460 -10.788  1.00 10.00      A   
ATOM   2393  O   VAL A 253      14.508 -28.033 -10.522  1.00 10.00      A   
ATOM   2394  N   TYR A 254      16.231 -28.268 -11.962  1.00 10.00      A   
ATOM   2395  HN  TYR A 254      17.127 -28.644 -12.107  1.00 10.00      A   
ATOM   2396  CA  TYR A 254      15.601 -27.512 -13.037  1.00 10.00      A   
ATOM   2397  CB  TYR A 254      16.543 -27.421 -14.242  1.00 10.00      A   
ATOM   2398  CG  TYR A 254      15.990 -26.649 -15.424  1.00 10.00      A   
ATOM   2399  CD1 TYR A 254      15.944 -25.259 -15.416  1.00 10.00      A   
ATOM   2400  CD2 TYR A 254      15.523 -27.312 -16.551  1.00 10.00      A   
ATOM   2401  CE1 TYR A 254      15.447 -24.555 -16.500  1.00 10.00      A   
ATOM   2402  CE2 TYR A 254      15.024 -26.618 -17.635  1.00 10.00      A   
ATOM   2403  CZ  TYR A 254      14.989 -25.241 -17.605  1.00 10.00      A   
ATOM   2404  OH  TYR A 254      14.501 -24.543 -18.689  1.00 10.00      A   
ATOM   2405  HH  TYR A 254      15.172 -23.920 -18.993  1.00 10.00      A   
ATOM   2406  C   TYR A 254      14.279 -28.161 -13.433  1.00 10.00      A   
ATOM   2407  O   TYR A 254      13.233 -27.511 -13.439  1.00 10.00      A   
ATOM   2408  N   SER A 255      14.326 -29.453 -13.743  1.00 10.00      A   
ATOM   2409  HN  SER A 255      15.190 -29.923 -13.721  1.00 10.00      A   
ATOM   2410  CA  SER A 255      13.128 -30.185 -14.121  1.00 10.00      A   
ATOM   2411  CB  SER A 255      13.477 -31.580 -14.651  1.00 10.00      A   
ATOM   2412  OG  SER A 255      13.506 -31.596 -16.068  1.00 10.00      A   
ATOM   2413  HG  SER A 255      14.333 -31.212 -16.377  1.00 10.00      A   
ATOM   2414  C   SER A 255      12.160 -30.280 -12.948  1.00 10.00      A   
ATOM   2415  O   SER A 255      10.950 -30.184 -13.130  1.00 10.00      A   
ATOM   2416  N   GLY A 256      12.703 -30.452 -11.743  1.00 10.00      A   
ATOM   2417  HN  GLY A 256      13.677 -30.520 -11.658  1.00 10.00      A   
ATOM   2418  CA  GLY A 256      11.876 -30.546 -10.556  1.00 10.00      A   
ATOM   2419  C   GLY A 256      11.001 -29.321 -10.381  1.00 10.00      A   
ATOM   2420  O   GLY A 256       9.799 -29.434 -10.110  1.00 10.00      A   
ATOM   2421  N   LEU A 257      11.605 -28.150 -10.542  1.00 10.00      A   
ATOM   2422  HN  LEU A 257      12.569 -28.131 -10.737  1.00 10.00      A   
ATOM   2423  CA  LEU A 257      10.883 -26.895 -10.420  1.00 10.00      A   
ATOM   2424  CB  LEU A 257      11.857 -25.715 -10.369  1.00 10.00      A   
ATOM   2425  CG  LEU A 257      12.775 -25.648  -9.147  1.00 10.00      A   
ATOM   2426  CD1 LEU A 257      13.761 -24.500  -9.286  1.00 10.00      A   
ATOM   2427  CD2 LEU A 257      11.959 -25.505  -7.870  1.00 10.00      A   
ATOM   2428  C   LEU A 257       9.911 -26.722 -11.579  1.00 10.00      A   
ATOM   2429  O   LEU A 257       8.762 -26.332 -11.381  1.00 10.00      A   
ATOM   2430  N   SER A 258      10.376 -27.034 -12.782  1.00 10.00      A   
ATOM   2431  HN  SER A 258      11.299 -27.351 -12.865  1.00 10.00      A   
ATOM   2432  CA  SER A 258       9.563 -26.909 -13.983  1.00 10.00      A   
ATOM   2433  CB  SER A 258      10.378 -27.286 -15.221  1.00 10.00      A   
ATOM   2434  OG  SER A 258      11.567 -26.511 -15.300  1.00 10.00      A   
ATOM   2435  HG  SER A 258      12.227 -26.863 -14.688  1.00 10.00      A   
ATOM   2436  C   SER A 258       8.276 -27.736 -13.904  1.00 10.00      A   
ATOM   2437  O   SER A 258       7.191 -27.219 -14.171  1.00 10.00      A   
ATOM   2438  N   VAL A 259       8.395 -29.005 -13.514  1.00 10.00      A   
ATOM   2439  HN  VAL A 259       9.286 -29.360 -13.300  1.00 10.00      A   
ATOM   2440  CA  VAL A 259       7.233 -29.890 -13.405  1.00 10.00      A   
ATOM   2441  CB  VAL A 259       7.647 -31.343 -13.075  1.00 10.00      A   
ATOM   2442  CG1 VAL A 259       6.427 -32.243 -12.926  1.00 10.00      A   
ATOM   2443  CG2 VAL A 259       8.572 -31.890 -14.150  1.00 10.00      A   
ATOM   2444  C   VAL A 259       6.242 -29.379 -12.358  1.00 10.00      A   
ATOM   2445  O   VAL A 259       5.027 -29.524 -12.508  1.00 10.00      A   
ATOM   2446  N   ALA A 260       6.767 -28.765 -11.310  1.00 10.00      A   
ATOM   2447  HN  ALA A 260       7.740 -28.660 -11.256  1.00 10.00      A   
ATOM   2448  CA  ALA A 260       5.931 -28.234 -10.242  1.00 10.00      A   
ATOM   2449  CB  ALA A 260       6.764 -27.966  -8.997  1.00 10.00      A   
ATOM   2450  C   ALA A 260       5.214 -26.968 -10.697  1.00 10.00      A   
ATOM   2451  O   ALA A 260       4.045 -26.749 -10.371  1.00 10.00      A   
ATOM   2452  N   LEU A 261       5.914 -26.147 -11.468  1.00 10.00      A   
ATOM   2453  HN  LEU A 261       6.845 -26.377 -11.692  1.00 10.00      A   
ATOM   2454  CA  LEU A 261       5.352 -24.900 -11.971  1.00 10.00      A   
ATOM   2455  CB  LEU A 261       6.456 -23.993 -12.512  1.00 10.00      A   
ATOM   2456  CG  LEU A 261       7.368 -23.372 -11.450  1.00 10.00      A   
ATOM   2457  CD1 LEU A 261       8.733 -23.043 -12.028  1.00 10.00      A   
ATOM   2458  CD2 LEU A 261       6.723 -22.131 -10.853  1.00 10.00      A   
ATOM   2459  C   LEU A 261       4.274 -25.148 -13.021  1.00 10.00      A   
ATOM   2460  O   LEU A 261       3.365 -24.336 -13.200  1.00 10.00      A   
ATOM   2461  N   SER A 262       4.371 -26.275 -13.713  1.00 10.00      A   
ATOM   2462  HN  SER A 262       5.132 -26.875 -13.552  1.00 10.00      A   
ATOM   2463  CA  SER A 262       3.387 -26.629 -14.722  1.00 10.00      A   
ATOM   2464  CB  SER A 262       3.996 -27.578 -15.753  1.00 10.00      A   
ATOM   2465  OG  SER A 262       4.880 -28.498 -15.137  1.00 10.00      A   
ATOM   2466  HG  SER A 262       4.411 -28.987 -14.452  1.00 10.00      A   
ATOM   2467  C   SER A 262       2.158 -27.260 -14.070  1.00 10.00      A   
ATOM   2468  O   SER A 262       1.142 -27.496 -14.724  1.00 10.00      A   
ATOM   2469  N   GLY A 263       2.257 -27.511 -12.772  1.00 10.00      A   
ATOM   2470  HN  GLY A 263       3.088 -27.279 -12.302  1.00 10.00      A   
ATOM   2471  CA  GLY A 263       1.156 -28.111 -12.041  1.00 10.00      A   
ATOM   2472  C   GLY A 263       0.075 -27.104 -11.701  1.00 10.00      A   
ATOM   2473  O   GLY A 263      -1.108 -27.331 -11.969  1.00 10.00      A   
ATOM   2474  N   CYS A 264       0.479 -25.983 -11.122  1.00 10.00      A   
ATOM   2475  HN  CYS A 264       1.435 -25.856 -10.940  1.00 10.00      A   
ATOM   2476  CA  CYS A 264      -0.458 -24.937 -10.743  1.00 10.00      A   
ATOM   2477  CB  CYS A 264       0.184 -23.990  -9.725  1.00 10.00      A   
ATOM   2478  SG  CYS A 264       1.186 -24.815  -8.464  1.00 10.00      A   
ATOM   2479  HG  CYS A 264       0.572 -24.680  -7.293  1.00 10.00      A   
ATOM   2480  C   CYS A 264      -0.941 -24.166 -11.974  1.00 10.00      A   
ATOM   2481  O   CYS A 264      -0.246 -23.285 -12.489  1.00 10.00      A   
ATOM   2482  N   LYS A 265      -2.129 -24.512 -12.451  1.00 10.00      A   
ATOM   2483  HN  LYS A 265      -2.630 -25.233 -12.008  1.00 10.00      A   
ATOM   2484  CA  LYS A 265      -2.705 -23.860 -13.620  1.00 10.00      A   
ATOM   2485  CB  LYS A 265      -3.684 -24.794 -14.339  1.00 10.00      A   
ATOM   2486  CG  LYS A 265      -3.092 -25.546 -15.519  1.00 10.00      A   
ATOM   2487  CD  LYS A 265      -2.210 -26.697 -15.064  1.00 10.00      A   
ATOM   2488  CE  LYS A 265      -1.802 -27.576 -16.235  1.00 10.00      A   
ATOM   2489  NZ  LYS A 265      -1.023 -28.761 -15.790  1.00 10.00      A   
ATOM   2490  HZ1 LYS A 265      -0.168 -28.456 -15.279  1.00 10.00      A   
ATOM   2491  HZ2 LYS A 265      -0.736 -29.328 -16.610  1.00 10.00      A   
ATOM   2492  HZ3 LYS A 265      -1.601 -29.355 -15.157  1.00 10.00      A   
ATOM   2493  C   LYS A 265      -3.418 -22.566 -13.242  1.00 10.00      A   
ATOM   2494  O   LYS A 265      -3.764 -21.763 -14.108  1.00 10.00      A   
ATOM   2495  N   GLU A 266      -3.632 -22.365 -11.949  1.00 10.00      A   
ATOM   2496  HN  GLU A 266      -3.326 -23.034 -11.303  1.00 10.00      A   
ATOM   2497  CA  GLU A 266      -4.320 -21.174 -11.468  1.00 10.00      A   
ATOM   2498  CB  GLU A 266      -5.107 -21.470 -10.193  1.00 10.00      A   
ATOM   2499  CG  GLU A 266      -6.349 -22.315 -10.427  1.00 10.00      A   
ATOM   2500  CD  GLU A 266      -7.191 -21.804 -11.581  1.00 10.00      A   
ATOM   2501  OE1 GLU A 266      -7.239 -22.478 -12.635  1.00 10.00      A   
ATOM   2502  OE2 GLU A 266      -7.803 -20.724 -11.441  1.00 10.00      A   
ATOM   2503  C   GLU A 266      -3.374 -19.997 -11.263  1.00 10.00      A   
ATOM   2504  O   GLU A 266      -3.817 -18.888 -10.973  1.00 10.00      A   
ATOM   2505  N   LEU A 267      -2.079 -20.240 -11.432  1.00 10.00      A   
ATOM   2506  HN  LEU A 267      -1.793 -21.143 -11.662  1.00 10.00      A   
ATOM   2507  CA  LEU A 267      -1.072 -19.197 -11.273  1.00 10.00      A   
ATOM   2508  CB  LEU A 267       0.327 -19.755 -11.553  1.00 10.00      A   
ATOM   2509  CG  LEU A 267       0.960 -20.606 -10.450  1.00 10.00      A   
ATOM   2510  CD1 LEU A 267       2.311 -21.142 -10.896  1.00 10.00      A   
ATOM   2511  CD2 LEU A 267       1.102 -19.805  -9.166  1.00 10.00      A   
ATOM   2512  C   LEU A 267      -1.358 -18.015 -12.197  1.00 10.00      A   
ATOM   2513  O   LEU A 267      -1.611 -18.197 -13.390  1.00 10.00      A   
ATOM   2514  N   ARG A 268      -1.342 -16.813 -11.634  1.00 10.00      A   
ATOM   2515  HN  ARG A 268      -1.151 -16.744 -10.670  1.00 10.00      A   
ATOM   2516  CA  ARG A 268      -1.602 -15.595 -12.399  1.00 10.00      A   
ATOM   2517  CB  ARG A 268      -3.015 -15.067 -12.110  1.00 10.00      A   
ATOM   2518  CG  ARG A 268      -4.146 -15.979 -12.560  1.00 10.00      A   
ATOM   2519  CD  ARG A 268      -4.101 -16.228 -14.059  1.00 10.00      A   
ATOM   2520  NE  ARG A 268      -5.221 -17.046 -14.518  1.00 10.00      A   
ATOM   2521  HE  ARG A 268      -6.040 -16.572 -14.794  1.00 10.00      A   
ATOM   2522  CZ  ARG A 268      -5.204 -18.378 -14.584  1.00 10.00      A   
ATOM   2523  NH1 ARG A 268      -4.122 -19.053 -14.220  1.00 10.00      A   
ATOM   2524 HH11 ARG A 268      -4.108 -20.097 -14.275  1.00 10.00      A   
ATOM   2525 HH12 ARG A 268      -3.276 -18.540 -13.872  1.00 10.00      A   
ATOM   2526  NH2 ARG A 268      -6.271 -19.030 -15.016  1.00 10.00      A   
ATOM   2527 HH21 ARG A 268      -7.127 -18.502 -15.307  1.00 10.00      A   
ATOM   2528 HH22 ARG A 268      -6.270 -20.068 -15.067  1.00 10.00      A   
ATOM   2529  C   ARG A 268      -0.587 -14.505 -12.062  1.00 10.00      A   
ATOM   2530  O   ARG A 268      -0.332 -13.605 -12.867  1.00 10.00      A   
ATOM   2531  N   CYS A 269      -0.005 -14.592 -10.875  1.00 10.00      A   
ATOM   2532  HN  CYS A 269      -0.212 -15.350 -10.290  1.00 10.00      A   
ATOM   2533  CA  CYS A 269       0.952 -13.596 -10.429  1.00 10.00      A   
ATOM   2534  CB  CYS A 269       0.335 -12.747  -9.315  1.00 10.00      A   
ATOM   2535  SG  CYS A 269       1.453 -11.534  -8.578  1.00 10.00      A   
ATOM   2536  HG  CYS A 269       0.765 -10.842  -7.682  1.00 10.00      A   
ATOM   2537  C   CYS A 269       2.240 -14.243  -9.940  1.00 10.00      A   
ATOM   2538  O   CYS A 269       2.218 -15.207  -9.167  1.00 10.00      A   
ATOM   2539  N   LEU A 270       3.357 -13.719 -10.416  1.00 10.00      A   
ATOM   2540  HN  LEU A 270       3.296 -12.970 -11.052  1.00 10.00      A   
ATOM   2541  CA  LEU A 270       4.672 -14.206 -10.029  1.00 10.00      A   
ATOM   2542  CB  LEU A 270       5.408 -14.819 -11.226  1.00 10.00      A   
ATOM   2543  CG  LEU A 270       5.020 -16.248 -11.613  1.00 10.00      A   
ATOM   2544  CD1 LEU A 270       5.765 -16.686 -12.866  1.00 10.00      A   
ATOM   2545  CD2 LEU A 270       5.289 -17.210 -10.467  1.00 10.00      A   
ATOM   2546  C   LEU A 270       5.488 -13.062  -9.447  1.00 10.00      A   
ATOM   2547  O   LEU A 270       5.777 -12.079 -10.133  1.00 10.00      A   
ATOM   2548  N   SER A 271       5.830 -13.177  -8.174  1.00 10.00      A   
ATOM   2549  HN  SER A 271       5.559 -13.982  -7.673  1.00 10.00      A   
ATOM   2550  CA  SER A 271       6.605 -12.153  -7.495  1.00 10.00      A   
ATOM   2551  CB  SER A 271       5.710 -11.367  -6.535  1.00 10.00      A   
ATOM   2552  OG  SER A 271       4.545 -10.901  -7.202  1.00 10.00      A   
ATOM   2553  HG  SER A 271       4.330 -11.506  -7.924  1.00 10.00      A   
ATOM   2554  C   SER A 271       7.778 -12.774  -6.744  1.00 10.00      A   
ATOM   2555  O   SER A 271       7.827 -13.990  -6.549  1.00 10.00      A   
ATOM   2556  N   GLY A 272       8.720 -11.939  -6.340  1.00 10.00      A   
ATOM   2557  HN  GLY A 272       8.642 -10.985  -6.552  1.00 10.00      A   
ATOM   2558  CA  GLY A 272       9.874 -12.422  -5.614  1.00 10.00      A   
ATOM   2559  C   GLY A 272      11.081 -12.571  -6.514  1.00 10.00      A   
ATOM   2560  O   GLY A 272      11.549 -11.589  -7.090  1.00 10.00      A   
ATOM   2561  N   PHE A 273      11.575 -13.801  -6.637  1.00 10.00      A   
ATOM   2562  HN  PHE A 273      11.149 -14.530  -6.138  1.00 10.00      A   
ATOM   2563  CA  PHE A 273      12.733 -14.100  -7.481  1.00 10.00      A   
ATOM   2564  CB  PHE A 273      12.471 -13.707  -8.947  1.00 10.00      A   
ATOM   2565  CG  PHE A 273      11.456 -14.560  -9.663  1.00 10.00      A   
ATOM   2566  CD1 PHE A 273      10.106 -14.478  -9.349  1.00 10.00      A   
ATOM   2567  CD2 PHE A 273      11.853 -15.440 -10.657  1.00 10.00      A   
ATOM   2568  CE1 PHE A 273       9.177 -15.259 -10.008  1.00 10.00      A   
ATOM   2569  CE2 PHE A 273      10.929 -16.225 -11.319  1.00 10.00      A   
ATOM   2570  CZ  PHE A 273       9.588 -16.136 -10.993  1.00 10.00      A   
ATOM   2571  C   PHE A 273      13.991 -13.404  -6.959  1.00 10.00      A   
ATOM   2572  O   PHE A 273      14.760 -12.822  -7.729  1.00 10.00      A   
ATOM   2573  N   TRP A 274      14.192 -13.469  -5.646  1.00 10.00      A   
ATOM   2574  HN  TRP A 274      13.552 -13.963  -5.090  1.00 10.00      A   
ATOM   2575  CA  TRP A 274      15.349 -12.850  -5.012  1.00 10.00      A   
ATOM   2576  CB  TRP A 274      15.258 -12.964  -3.488  1.00 10.00      A   
ATOM   2577  CG  TRP A 274      14.483 -11.866  -2.832  1.00 10.00      A   
ATOM   2578  CD1 TRP A 274      14.921 -10.601  -2.564  1.00 10.00      A   
ATOM   2579  CD2 TRP A 274      13.140 -11.934  -2.348  1.00 10.00      A   
ATOM   2580  NE1 TRP A 274      13.935  -9.882  -1.935  1.00 10.00      A   
ATOM   2581  HE1 TRP A 274      14.010  -8.947  -1.636  1.00 10.00      A   
ATOM   2582  CE2 TRP A 274      12.829 -10.676  -1.796  1.00 10.00      A   
ATOM   2583  CE3 TRP A 274      12.168 -12.935  -2.328  1.00 10.00      A   
ATOM   2584  CZ2 TRP A 274      11.588 -10.394  -1.231  1.00 10.00      A   
ATOM   2585  CZ3 TRP A 274      10.939 -12.655  -1.768  1.00 10.00      A   
ATOM   2586  CH2 TRP A 274      10.660 -11.394  -1.228  1.00 10.00      A   
ATOM   2587  C   TRP A 274      16.638 -13.502  -5.489  1.00 10.00      A   
ATOM   2588  O   TRP A 274      16.837 -14.703  -5.302  1.00 10.00      A   
ATOM   2589  N   ASP A 275      17.489 -12.702  -6.131  1.00 10.00      A   
ATOM   2590  HN  ASP A 275      17.232 -11.766  -6.277  1.00 10.00      A   
ATOM   2591  CA  ASP A 275      18.785 -13.168  -6.642  1.00 10.00      A   
ATOM   2592  CB  ASP A 275      19.649 -13.737  -5.514  1.00 10.00      A   
ATOM   2593  CG  ASP A 275      20.834 -12.867  -5.168  1.00 10.00      A   
ATOM   2594  OD1 ASP A 275      21.683 -12.623  -6.050  1.00 10.00      A   
ATOM   2595  OD2 ASP A 275      20.933 -12.437  -3.999  1.00 10.00      A   
ATOM   2596  C   ASP A 275      18.615 -14.209  -7.744  1.00 10.00      A   
ATOM   2597  O   ASP A 275      19.485 -15.057  -7.944  1.00 10.00      A   
ATOM   2598  N   ALA A 276      17.499 -14.116  -8.464  1.00 10.00      A   
ATOM   2599  HN  ALA A 276      16.864 -13.399  -8.254  1.00 10.00      A   
ATOM   2600  CA  ALA A 276      17.179 -15.041  -9.547  1.00 10.00      A   
ATOM   2601  CB  ALA A 276      15.922 -14.595 -10.280  1.00 10.00      A   
ATOM   2602  C   ALA A 276      18.326 -15.220 -10.538  1.00 10.00      A   
ATOM   2603  O   ALA A 276      18.827 -14.253 -11.122  1.00 10.00      A   
ATOM   2604  N   VAL A 277      18.745 -16.464 -10.712  1.00 10.00      A   
ATOM   2605  HN  VAL A 277      18.331 -17.184 -10.185  1.00 10.00      A   
ATOM   2606  CA  VAL A 277      19.810 -16.791 -11.646  1.00 10.00      A   
ATOM   2607  CB  VAL A 277      20.733 -17.897 -11.088  1.00 10.00      A   
ATOM   2608  CG1 VAL A 277      21.647 -18.457 -12.168  1.00 10.00      A   
ATOM   2609  CG2 VAL A 277      21.561 -17.349  -9.938  1.00 10.00      A   
ATOM   2610  C   VAL A 277      19.214 -17.222 -12.989  1.00 10.00      A   
ATOM   2611  O   VAL A 277      18.320 -18.073 -13.030  1.00 10.00      A   
ATOM   2612  N   PRO A 278      19.709 -16.632 -14.097  1.00 10.00      A   
ATOM   2613  CA  PRO A 278      19.239 -16.921 -15.466  1.00 10.00      A   
ATOM   2614  CB  PRO A 278      20.324 -16.299 -16.342  1.00 10.00      A   
ATOM   2615  CG  PRO A 278      20.848 -15.167 -15.531  1.00 10.00      A   
ATOM   2616  CD  PRO A 278      20.774 -15.609 -14.096  1.00 10.00      A   
ATOM   2617  C   PRO A 278      19.105 -18.410 -15.779  1.00 10.00      A   
ATOM   2618  O   PRO A 278      18.235 -18.812 -16.548  1.00 10.00      A   
ATOM   2619  N   ALA A 279      19.958 -19.226 -15.169  1.00 10.00      A   
ATOM   2620  HN  ALA A 279      20.618 -18.847 -14.552  1.00 10.00      A   
ATOM   2621  CA  ALA A 279      19.941 -20.671 -15.393  1.00 10.00      A   
ATOM   2622  CB  ALA A 279      21.126 -21.326 -14.703  1.00 10.00      A   
ATOM   2623  C   ALA A 279      18.630 -21.326 -14.945  1.00 10.00      A   
ATOM   2624  O   ALA A 279      18.285 -22.417 -15.403  1.00 10.00      A   
ATOM   2625  N   TYR A 280      17.900 -20.667 -14.054  1.00 10.00      A   
ATOM   2626  HN  TYR A 280      18.210 -19.794 -13.725  1.00 10.00      A   
ATOM   2627  CA  TYR A 280      16.643 -21.213 -13.561  1.00 10.00      A   
ATOM   2628  CB  TYR A 280      16.705 -21.471 -12.056  1.00 10.00      A   
ATOM   2629  CG  TYR A 280      17.437 -22.745 -11.705  1.00 10.00      A   
ATOM   2630  CD1 TYR A 280      18.812 -22.750 -11.502  1.00 10.00      A   
ATOM   2631  CD2 TYR A 280      16.754 -23.944 -11.591  1.00 10.00      A   
ATOM   2632  CE1 TYR A 280      19.483 -23.918 -11.194  1.00 10.00      A   
ATOM   2633  CE2 TYR A 280      17.414 -25.113 -11.280  1.00 10.00      A   
ATOM   2634  CZ  TYR A 280      18.775 -25.096 -11.083  1.00 10.00      A   
ATOM   2635  OH  TYR A 280      19.429 -26.265 -10.783  1.00 10.00      A   
ATOM   2636  HH  TYR A 280      19.069 -26.979 -11.327  1.00 10.00      A   
ATOM   2637  C   TYR A 280      15.453 -20.336 -13.927  1.00 10.00      A   
ATOM   2638  O   TYR A 280      14.323 -20.607 -13.526  1.00 10.00      A   
ATOM   2639  N   LEU A 281      15.709 -19.298 -14.713  1.00 10.00      A   
ATOM   2640  HN  LEU A 281      16.629 -19.144 -15.023  1.00 10.00      A   
ATOM   2641  CA  LEU A 281      14.656 -18.384 -15.145  1.00 10.00      A   
ATOM   2642  CB  LEU A 281      15.238 -17.121 -15.787  1.00 10.00      A   
ATOM   2643  CG  LEU A 281      15.825 -16.080 -14.829  1.00 10.00      A   
ATOM   2644  CD1 LEU A 281      16.285 -14.848 -15.594  1.00 10.00      A   
ATOM   2645  CD2 LEU A 281      14.810 -15.701 -13.761  1.00 10.00      A   
ATOM   2646  C   LEU A 281      13.626 -19.055 -16.074  1.00 10.00      A   
ATOM   2647  O   LEU A 281      12.423 -18.876 -15.887  1.00 10.00      A   
ATOM   2648  N   PRO A 282      14.068 -19.843 -17.088  1.00 10.00      A   
ATOM   2649  CA  PRO A 282      13.149 -20.518 -18.025  1.00 10.00      A   
ATOM   2650  CB  PRO A 282      14.084 -21.186 -19.047  1.00 10.00      A   
ATOM   2651  CG  PRO A 282      15.388 -20.482 -18.891  1.00 10.00      A   
ATOM   2652  CD  PRO A 282      15.474 -20.111 -17.441  1.00 10.00      A   
ATOM   2653  C   PRO A 282      12.246 -21.575 -17.374  1.00 10.00      A   
ATOM   2654  O   PRO A 282      11.429 -22.193 -18.054  1.00 10.00      A   
ATOM   2655  N   ALA A 283      12.385 -21.779 -16.068  1.00 10.00      A   
ATOM   2656  HN  ALA A 283      13.047 -21.255 -15.567  1.00 10.00      A   
ATOM   2657  CA  ALA A 283      11.570 -22.764 -15.361  1.00 10.00      A   
ATOM   2658  CB  ALA A 283      12.129 -23.019 -13.968  1.00 10.00      A   
ATOM   2659  C   ALA A 283      10.113 -22.308 -15.281  1.00 10.00      A   
ATOM   2660  O   ALA A 283       9.189 -23.121 -15.327  1.00 10.00      A   
ATOM   2661  N   VAL A 284       9.918 -20.997 -15.187  1.00 10.00      A   
ATOM   2662  HN  VAL A 284      10.695 -20.399 -15.180  1.00 10.00      A   
ATOM   2663  CA  VAL A 284       8.578 -20.425 -15.089  1.00 10.00      A   
ATOM   2664  CB  VAL A 284       8.544 -19.178 -14.173  1.00 10.00      A   
ATOM   2665  CG1 VAL A 284       8.945 -19.544 -12.751  1.00 10.00      A   
ATOM   2666  CG2 VAL A 284       9.436 -18.068 -14.716  1.00 10.00      A   
ATOM   2667  C   VAL A 284       8.018 -20.057 -16.462  1.00 10.00      A   
ATOM   2668  O   VAL A 284       6.940 -19.464 -16.560  1.00 10.00      A   
ATOM   2669  N   TYR A 285       8.731 -20.443 -17.514  1.00 10.00      A   
ATOM   2670  HN  TYR A 285       9.554 -20.963 -17.370  1.00 10.00      A   
ATOM   2671  CA  TYR A 285       8.322 -20.127 -18.882  1.00 10.00      A   
ATOM   2672  CB  TYR A 285       9.402 -20.541 -19.883  1.00 10.00      A   
ATOM   2673  CG  TYR A 285      10.506 -19.524 -20.074  1.00 10.00      A   
ATOM   2674  CD1 TYR A 285      10.645 -18.438 -19.218  1.00 10.00      A   
ATOM   2675  CD2 TYR A 285      11.410 -19.650 -21.119  1.00 10.00      A   
ATOM   2676  CE1 TYR A 285      11.653 -17.511 -19.399  1.00 10.00      A   
ATOM   2677  CE2 TYR A 285      12.420 -18.729 -21.306  1.00 10.00      A   
ATOM   2678  CZ  TYR A 285      12.536 -17.663 -20.444  1.00 10.00      A   
ATOM   2679  OH  TYR A 285      13.539 -16.744 -20.635  1.00 10.00      A   
ATOM   2680  HH  TYR A 285      13.670 -16.613 -21.582  1.00 10.00      A   
ATOM   2681  C   TYR A 285       6.985 -20.757 -19.265  1.00 10.00      A   
ATOM   2682  O   TYR A 285       6.312 -20.282 -20.176  1.00 10.00      A   
ATOM   2683  N   SER A 286       6.590 -21.805 -18.563  1.00 10.00      A   
ATOM   2684  HN  SER A 286       7.153 -22.138 -17.834  1.00 10.00      A   
ATOM   2685  CA  SER A 286       5.337 -22.487 -18.860  1.00 10.00      A   
ATOM   2686  CB  SER A 286       5.439 -23.961 -18.468  1.00 10.00      A   
ATOM   2687  OG  SER A 286       6.731 -24.477 -18.764  1.00 10.00      A   
ATOM   2688  HG  SER A 286       7.040 -25.003 -18.014  1.00 10.00      A   
ATOM   2689  C   SER A 286       4.149 -21.821 -18.163  1.00 10.00      A   
ATOM   2690  O   SER A 286       3.019 -22.309 -18.240  1.00 10.00      A   
ATOM   2691  N   VAL A 287       4.405 -20.697 -17.493  1.00 10.00      A   
ATOM   2692  HN  VAL A 287       5.323 -20.344 -17.483  1.00 10.00      A   
ATOM   2693  CA  VAL A 287       3.351 -19.978 -16.776  1.00 10.00      A   
ATOM   2694  CB  VAL A 287       3.664 -19.862 -15.260  1.00 10.00      A   
ATOM   2695  CG1 VAL A 287       2.418 -19.481 -14.470  1.00 10.00      A   
ATOM   2696  CG2 VAL A 287       4.266 -21.151 -14.717  1.00 10.00      A   
ATOM   2697  C   VAL A 287       3.141 -18.572 -17.356  1.00 10.00      A   
ATOM   2698  O   VAL A 287       2.239 -17.844 -16.941  1.00 10.00      A   
ATOM   2699  N   CYS A 288       3.951 -18.208 -18.341  1.00 10.00      A   
ATOM   2700  HN  CYS A 288       4.620 -18.842 -18.668  1.00 10.00      A   
ATOM   2701  CA  CYS A 288       3.865 -16.882 -18.959  1.00 10.00      A   
ATOM   2702  CB  CYS A 288       5.033 -16.667 -19.926  1.00 10.00      A   
ATOM   2703  SG  CYS A 288       5.124 -17.870 -21.277  1.00 10.00      A   
ATOM   2704  HG  CYS A 288       5.719 -18.965 -20.814  1.00 10.00      A   
ATOM   2705  C   CYS A 288       2.532 -16.653 -19.681  1.00 10.00      A   
ATOM   2706  O   CYS A 288       2.083 -15.513 -19.826  1.00 10.00      A   
ATOM   2707  N   SER A 289       1.901 -17.738 -20.120  1.00 10.00      A   
ATOM   2708  HN  SER A 289       2.307 -18.618 -19.975  1.00 10.00      A   
ATOM   2709  CA  SER A 289       0.635 -17.669 -20.835  1.00 10.00      A   
ATOM   2710  CB  SER A 289       0.336 -19.039 -21.423  1.00 10.00      A   
ATOM   2711  OG  SER A 289       1.472 -19.881 -21.289  1.00 10.00      A   
ATOM   2712  HG  SER A 289       1.688 -20.255 -22.149  1.00 10.00      A   
ATOM   2713  C   SER A 289      -0.518 -17.212 -19.940  1.00 10.00      A   
ATOM   2714  O   SER A 289      -1.580 -16.826 -20.434  1.00 10.00      A   
ATOM   2715  N   ARG A 290      -0.311 -17.247 -18.632  1.00 10.00      A   
ATOM   2716  HN  ARG A 290       0.556 -17.552 -18.290  1.00 10.00      A   
ATOM   2717  CA  ARG A 290      -1.339 -16.836 -17.691  1.00 10.00      A   
ATOM   2718  CB  ARG A 290      -1.897 -18.043 -16.929  1.00 10.00      A   
ATOM   2719  CG  ARG A 290      -0.842 -18.994 -16.384  1.00 10.00      A   
ATOM   2720  CD  ARG A 290      -1.476 -20.274 -15.864  1.00 10.00      A   
ATOM   2721  NE  ARG A 290      -0.485 -21.222 -15.352  1.00 10.00      A   
ATOM   2722  HE  ARG A 290      -0.091 -21.029 -14.474  1.00 10.00      A   
ATOM   2723  CZ  ARG A 290      -0.097 -22.319 -16.007  1.00 10.00      A   
ATOM   2724  NH1 ARG A 290      -0.613 -22.595 -17.193  1.00 10.00      A   
ATOM   2725 HH11 ARG A 290      -1.319 -21.957 -17.616  1.00 10.00      A   
ATOM   2726 HH12 ARG A 290      -0.316 -23.453 -17.713  1.00 10.00      A   
ATOM   2727  NH2 ARG A 290       0.801 -23.140 -15.471  1.00 10.00      A   
ATOM   2728 HH21 ARG A 290       1.211 -22.938 -14.533  1.00 10.00      A   
ATOM   2729 HH22 ARG A 290       1.104 -23.992 -15.993  1.00 10.00      A   
ATOM   2730  C   ARG A 290      -0.811 -15.770 -16.736  1.00 10.00      A   
ATOM   2731  O   ARG A 290      -1.441 -15.455 -15.726  1.00 10.00      A   
ATOM   2732  N   LEU A 291       0.338 -15.203 -17.076  1.00 10.00      A   
ATOM   2733  HN  LEU A 291       0.782 -15.479 -17.906  1.00 10.00      A   
ATOM   2734  CA  LEU A 291       0.950 -14.172 -16.257  1.00 10.00      A   
ATOM   2735  CB  LEU A 291       2.458 -14.103 -16.498  1.00 10.00      A   
ATOM   2736  CG  LEU A 291       3.338 -14.770 -15.442  1.00 10.00      A   
ATOM   2737  CD1 LEU A 291       4.800 -14.434 -15.686  1.00 10.00      A   
ATOM   2738  CD2 LEU A 291       2.919 -14.331 -14.049  1.00 10.00      A   
ATOM   2739  C   LEU A 291       0.330 -12.813 -16.525  1.00 10.00      A   
ATOM   2740  O   LEU A 291       0.366 -12.309 -17.647  1.00 10.00      A   
ATOM   2741  N   THR A 292      -0.251 -12.236 -15.490  1.00 10.00      A   
ATOM   2742  HN  THR A 292      -0.272 -12.709 -14.628  1.00 10.00      A   
ATOM   2743  CA  THR A 292      -0.865 -10.927 -15.593  1.00 10.00      A   
ATOM   2744  CB  THR A 292      -2.334 -10.970 -15.133  1.00 10.00      A   
ATOM   2745  OG1 THR A 292      -2.927 -12.195 -15.596  1.00 10.00      A   
ATOM   2746  HG1 THR A 292      -2.267 -12.895 -15.572  1.00 10.00      A   
ATOM   2747  CG2 THR A 292      -3.106  -9.793 -15.708  1.00 10.00      A   
ATOM   2748  C   THR A 292      -0.084  -9.920 -14.754  1.00 10.00      A   
ATOM   2749  O   THR A 292       0.040  -8.746 -15.114  1.00 10.00      A   
ATOM   2750  N   THR A 293       0.468 -10.399 -13.646  1.00 10.00      A   
ATOM   2751  HN  THR A 293       0.352 -11.347 -13.423  1.00 10.00      A   
ATOM   2752  CA  THR A 293       1.246  -9.562 -12.751  1.00 10.00      A   
ATOM   2753  CB  THR A 293       0.549  -9.429 -11.384  1.00 10.00      A   
ATOM   2754  OG1 THR A 293      -0.871  -9.332 -11.573  1.00 10.00      A   
ATOM   2755  HG1 THR A 293      -1.301 -10.072 -11.124  1.00 10.00      A   
ATOM   2756  CG2 THR A 293       1.042  -8.194 -10.649  1.00 10.00      A   
ATOM   2757  C   THR A 293       2.627 -10.182 -12.552  1.00 10.00      A   
ATOM   2758  O   THR A 293       2.741 -11.346 -12.161  1.00 10.00      A   
ATOM   2759  N   LEU A 294       3.672  -9.420 -12.841  1.00 10.00      A   
ATOM   2760  HN  LEU A 294       3.531  -8.498 -13.165  1.00 10.00      A   
ATOM   2761  CA  LEU A 294       5.026  -9.925 -12.689  1.00 10.00      A   
ATOM   2762  CB  LEU A 294       5.626 -10.245 -14.063  1.00 10.00      A   
ATOM   2763  CG  LEU A 294       7.005 -10.910 -14.075  1.00 10.00      A   
ATOM   2764  CD1 LEU A 294       6.983 -12.220 -13.305  1.00 10.00      A   
ATOM   2765  CD2 LEU A 294       7.461 -11.140 -15.507  1.00 10.00      A   
ATOM   2766  C   LEU A 294       5.906  -8.940 -11.934  1.00 10.00      A   
ATOM   2767  O   LEU A 294       6.070  -7.793 -12.351  1.00 10.00      A   
ATOM   2768  N   ASN A 295       6.455  -9.391 -10.814  1.00 10.00      A   
ATOM   2769  HN  ASN A 295       6.279 -10.319 -10.531  1.00 10.00      A   
ATOM   2770  CA  ASN A 295       7.329  -8.562  -9.996  1.00 10.00      A   
ATOM   2771  CB  ASN A 295       6.820  -8.495  -8.548  1.00 10.00      A   
ATOM   2772  CG  ASN A 295       7.602  -7.518  -7.677  1.00 10.00      A   
ATOM   2773  OD1 ASN A 295       8.790  -7.276  -7.890  1.00 10.00      A   
ATOM   2774  ND2 ASN A 295       6.936  -6.956  -6.676  1.00 10.00      A   
ATOM   2775 HD21 ASN A 295       5.996  -7.196  -6.555  1.00 10.00      A   
ATOM   2776 HD22 ASN A 295       7.414  -6.322  -6.102  1.00 10.00      A   
ATOM   2777  C   ASN A 295       8.738  -9.132 -10.029  1.00 10.00      A   
ATOM   2778  O   ASN A 295       9.027 -10.137  -9.382  1.00 10.00      A   
ATOM   2779  N   LEU A 296       9.602  -8.496 -10.803  1.00 10.00      A   
ATOM   2780  HN  LEU A 296       9.308  -7.694 -11.296  1.00 10.00      A   
ATOM   2781  CA  LEU A 296      10.982  -8.937 -10.934  1.00 10.00      A   
ATOM   2782  CB  LEU A 296      11.324  -9.209 -12.403  1.00 10.00      A   
ATOM   2783  CG  LEU A 296      10.600 -10.385 -13.069  1.00 10.00      A   
ATOM   2784  CD1 LEU A 296      10.983 -10.481 -14.538  1.00 10.00      A   
ATOM   2785  CD2 LEU A 296      10.913 -11.691 -12.350  1.00 10.00      A   
ATOM   2786  C   LEU A 296      11.931  -7.888 -10.373  1.00 10.00      A   
ATOM   2787  O   LEU A 296      13.100  -7.829 -10.752  1.00 10.00      A   
ATOM   2788  N   SER A 297      11.431  -7.067  -9.457  1.00 10.00      A   
ATOM   2789  HN  SER A 297      10.493  -7.167  -9.181  1.00 10.00      A   
ATOM   2790  CA  SER A 297      12.236  -6.015  -8.852  1.00 10.00      A   
ATOM   2791  CB  SER A 297      11.342  -5.031  -8.094  1.00 10.00      A   
ATOM   2792  OG  SER A 297      10.311  -4.540  -8.934  1.00 10.00      A   
ATOM   2793  HG  SER A 297      10.700  -4.095  -9.692  1.00 10.00      A   
ATOM   2794  C   SER A 297      13.317  -6.588  -7.930  1.00 10.00      A   
ATOM   2795  O   SER A 297      14.243  -5.883  -7.525  1.00 10.00      A   
ATOM   2796  N   TYR A 298      13.199  -7.870  -7.611  1.00 10.00      A   
ATOM   2797  HN  TYR A 298      12.445  -8.382  -7.972  1.00 10.00      A   
ATOM   2798  CA  TYR A 298      14.166  -8.537  -6.749  1.00 10.00      A   
ATOM   2799  CB  TYR A 298      13.461  -9.383  -5.688  1.00 10.00      A   
ATOM   2800  CG  TYR A 298      12.321  -8.669  -4.996  1.00 10.00      A   
ATOM   2801  CD1 TYR A 298      11.001  -8.953  -5.321  1.00 10.00      A   
ATOM   2802  CD2 TYR A 298      12.563  -7.708  -4.023  1.00 10.00      A   
ATOM   2803  CE1 TYR A 298       9.957  -8.303  -4.697  1.00 10.00      A   
ATOM   2804  CE2 TYR A 298      11.521  -7.054  -3.392  1.00 10.00      A   
ATOM   2805  CZ  TYR A 298      10.221  -7.357  -3.734  1.00 10.00      A   
ATOM   2806  OH  TYR A 298       9.179  -6.710  -3.110  1.00 10.00      A   
ATOM   2807  HH  TYR A 298       8.674  -7.351  -2.591  1.00 10.00      A   
ATOM   2808  C   TYR A 298      15.096  -9.408  -7.585  1.00 10.00      A   
ATOM   2809  O   TYR A 298      15.981 -10.085  -7.056  1.00 10.00      A   
ATOM   2810  N   ALA A 299      14.890  -9.379  -8.899  1.00 10.00      A   
ATOM   2811  HN  ALA A 299      14.181  -8.807  -9.258  1.00 10.00      A   
ATOM   2812  CA  ALA A 299      15.697 -10.158  -9.821  1.00 10.00      A   
ATOM   2813  CB  ALA A 299      14.818 -10.989 -10.743  1.00 10.00      A   
ATOM   2814  C   ALA A 299      16.627  -9.259 -10.627  1.00 10.00      A   
ATOM   2815  O   ALA A 299      16.259  -8.752 -11.689  1.00 10.00      A   
ATOM   2816  N   THR A 300      17.823  -9.049 -10.099  1.00 10.00      A   
ATOM   2817  HN  THR A 300      18.033  -9.439  -9.228  1.00 10.00      A   
ATOM   2818  CA  THR A 300      18.825  -8.222 -10.743  1.00 10.00      A   
ATOM   2819  CB  THR A 300      19.823  -7.705  -9.696  1.00 10.00      A   
ATOM   2820  OG1 THR A 300      19.113  -7.433  -8.481  1.00 10.00      A   
ATOM   2821  HG1 THR A 300      19.744  -7.382  -7.745  1.00 10.00      A   
ATOM   2822  CG2 THR A 300      20.482  -6.426 -10.177  1.00 10.00      A   
ATOM   2823  C   THR A 300      19.565  -8.995 -11.838  1.00 10.00      A   
ATOM   2824  O   THR A 300      20.754  -9.291 -11.714  1.00 10.00      A   
ATOM   2825  N   VAL A 301      18.846  -9.323 -12.904  1.00 10.00      A   
ATOM   2826  HN  VAL A 301      17.902  -9.061 -12.937  1.00 10.00      A   
ATOM   2827  CA  VAL A 301      19.418 -10.063 -14.023  1.00 10.00      A   
ATOM   2828  CB  VAL A 301      18.433 -11.112 -14.576  1.00 10.00      A   
ATOM   2829  CG1 VAL A 301      18.220 -12.220 -13.560  1.00 10.00      A   
ATOM   2830  CG2 VAL A 301      17.106 -10.462 -14.948  1.00 10.00      A   
ATOM   2831  C   VAL A 301      19.845  -9.132 -15.150  1.00 10.00      A   
ATOM   2832  O   VAL A 301      19.635  -7.923 -15.077  1.00 10.00      A   
ATOM   2833  N   GLN A 302      20.451  -9.704 -16.185  1.00 10.00      A   
ATOM   2834  HN  GLN A 302      20.580 -10.676 -16.183  1.00 10.00      A   
ATOM   2835  CA  GLN A 302      20.916  -8.930 -17.331  1.00 10.00      A   
ATOM   2836  CB  GLN A 302      21.888  -9.756 -18.180  1.00 10.00      A   
ATOM   2837  CG  GLN A 302      23.050 -10.359 -17.408  1.00 10.00      A   
ATOM   2838  CD  GLN A 302      23.830  -9.334 -16.609  1.00 10.00      A   
ATOM   2839  OE1 GLN A 302      24.734  -8.683 -17.131  1.00 10.00      A   
ATOM   2840  NE2 GLN A 302      23.503  -9.199 -15.333  1.00 10.00      A   
ATOM   2841 HE21 GLN A 302      22.785  -9.764 -14.975  1.00 10.00      A   
ATOM   2842 HE22 GLN A 302      23.999  -8.542 -14.795  1.00 10.00      A   
ATOM   2843  C   GLN A 302      19.736  -8.489 -18.192  1.00 10.00      A   
ATOM   2844  O   GLN A 302      18.662  -9.094 -18.142  1.00 10.00      A   
ATOM   2845  N   SER A 303      19.940  -7.436 -18.975  1.00 10.00      A   
ATOM   2846  HN  SER A 303      20.812  -6.984 -18.946  1.00 10.00      A   
ATOM   2847  CA  SER A 303      18.900  -6.912 -19.861  1.00 10.00      A   
ATOM   2848  CB  SER A 303      19.411  -5.681 -20.623  1.00 10.00      A   
ATOM   2849  OG  SER A 303      18.418  -5.150 -21.489  1.00 10.00      A   
ATOM   2850  HG  SER A 303      17.864  -4.524 -21.001  1.00 10.00      A   
ATOM   2851  C   SER A 303      18.418  -7.979 -20.843  1.00 10.00      A   
ATOM   2852  O   SER A 303      17.213  -8.203 -20.990  1.00 10.00      A   
ATOM   2853  N   TYR A 304      19.366  -8.658 -21.483  1.00 10.00      A   
ATOM   2854  HN  TYR A 304      20.307  -8.451 -21.298  1.00 10.00      A   
ATOM   2855  CA  TYR A 304      19.051  -9.696 -22.456  1.00 10.00      A   
ATOM   2856  CB  TYR A 304      20.337 -10.259 -23.065  1.00 10.00      A   
ATOM   2857  CG  TYR A 304      20.147 -10.946 -24.400  1.00 10.00      A   
ATOM   2858  CD1 TYR A 304      19.229 -10.469 -25.329  1.00 10.00      A   
ATOM   2859  CD2 TYR A 304      20.893 -12.067 -24.733  1.00 10.00      A   
ATOM   2860  CE1 TYR A 304      19.061 -11.095 -26.551  1.00 10.00      A   
ATOM   2861  CE2 TYR A 304      20.731 -12.698 -25.951  1.00 10.00      A   
ATOM   2862  CZ  TYR A 304      19.813 -12.206 -26.857  1.00 10.00      A   
ATOM   2863  OH  TYR A 304      19.643 -12.829 -28.074  1.00 10.00      A   
ATOM   2864  HH  TYR A 304      19.524 -13.777 -27.933  1.00 10.00      A   
ATOM   2865  C   TYR A 304      18.230 -10.814 -21.819  1.00 10.00      A   
ATOM   2866  O   TYR A 304      17.375 -11.412 -22.467  1.00 10.00      A   
ATOM   2867  N   ASP A 305      18.478 -11.073 -20.539  1.00 10.00      A   
ATOM   2868  HN  ASP A 305      19.155 -10.542 -20.068  1.00 10.00      A   
ATOM   2869  CA  ASP A 305      17.761 -12.120 -19.816  1.00 10.00      A   
ATOM   2870  CB  ASP A 305      18.445 -12.455 -18.491  1.00 10.00      A   
ATOM   2871  CG  ASP A 305      19.439 -13.588 -18.627  1.00 10.00      A   
ATOM   2872  OD1 ASP A 305      19.003 -14.746 -18.797  1.00 10.00      A   
ATOM   2873  OD2 ASP A 305      20.656 -13.324 -18.586  1.00 10.00      A   
ATOM   2874  C   ASP A 305      16.312 -11.727 -19.579  1.00 10.00      A   
ATOM   2875  O   ASP A 305      15.416 -12.570 -19.610  1.00 10.00      A   
ATOM   2876  N   LEU A 306      16.087 -10.440 -19.349  1.00 10.00      A   
ATOM   2877  HN  LEU A 306      16.847  -9.817 -19.324  1.00 10.00      A   
ATOM   2878  CA  LEU A 306      14.742  -9.931 -19.124  1.00 10.00      A   
ATOM   2879  CB  LEU A 306      14.789  -8.495 -18.594  1.00 10.00      A   
ATOM   2880  CG  LEU A 306      15.075  -8.342 -17.097  1.00 10.00      A   
ATOM   2881  CD1 LEU A 306      15.498  -6.920 -16.776  1.00 10.00      A   
ATOM   2882  CD2 LEU A 306      13.853  -8.727 -16.276  1.00 10.00      A   
ATOM   2883  C   LEU A 306      13.931 -10.003 -20.410  1.00 10.00      A   
ATOM   2884  O   LEU A 306      12.752 -10.362 -20.399  1.00 10.00      A   
ATOM   2885  N   VAL A 307      14.583  -9.689 -21.525  1.00 10.00      A   
ATOM   2886  HN  VAL A 307      15.528  -9.424 -21.466  1.00 10.00      A   
ATOM   2887  CA  VAL A 307      13.937  -9.721 -22.831  1.00 10.00      A   
ATOM   2888  CB  VAL A 307      14.879  -9.195 -23.937  1.00 10.00      A   
ATOM   2889  CG1 VAL A 307      14.167  -9.151 -25.280  1.00 10.00      A   
ATOM   2890  CG2 VAL A 307      15.395  -7.810 -23.572  1.00 10.00      A   
ATOM   2891  C   VAL A 307      13.469 -11.138 -23.172  1.00 10.00      A   
ATOM   2892  O   VAL A 307      12.466 -11.324 -23.863  1.00 10.00      A   
ATOM   2893  N   LYS A 308      14.186 -12.130 -22.651  1.00 10.00      A   
ATOM   2894  HN  LYS A 308      14.963 -11.912 -22.098  1.00 10.00      A   
ATOM   2895  CA  LYS A 308      13.856 -13.533 -22.886  1.00 10.00      A   
ATOM   2896  CB  LYS A 308      14.859 -14.456 -22.189  1.00 10.00      A   
ATOM   2897  CG  LYS A 308      16.291 -14.334 -22.685  1.00 10.00      A   
ATOM   2898  CD  LYS A 308      17.218 -15.232 -21.880  1.00 10.00      A   
ATOM   2899  CE  LYS A 308      18.682 -14.905 -22.128  1.00 10.00      A   
ATOM   2900  NZ  LYS A 308      19.574 -15.663 -21.211  1.00 10.00      A   
ATOM   2901  HZ1 LYS A 308      19.437 -16.687 -21.347  1.00 10.00      A   
ATOM   2902  HZ2 LYS A 308      19.359 -15.422 -20.214  1.00 10.00      A   
ATOM   2903  HZ3 LYS A 308      20.567 -15.426 -21.401  1.00 10.00      A   
ATOM   2904  C   LYS A 308      12.438 -13.858 -22.421  1.00 10.00      A   
ATOM   2905  O   LYS A 308      11.750 -14.670 -23.033  1.00 10.00      A   
ATOM   2906  N   LEU A 309      12.000 -13.215 -21.345  1.00 10.00      A   
ATOM   2907  HN  LEU A 309      12.590 -12.572 -20.897  1.00 10.00      A   
ATOM   2908  CA  LEU A 309      10.658 -13.446 -20.821  1.00 10.00      A   
ATOM   2909  CB  LEU A 309      10.647 -13.427 -19.290  1.00 10.00      A   
ATOM   2910  CG  LEU A 309      10.019 -14.641 -18.593  1.00 10.00      A   
ATOM   2911  CD1 LEU A 309       9.687 -14.323 -17.144  1.00 10.00      A   
ATOM   2912  CD2 LEU A 309       8.782 -15.122 -19.331  1.00 10.00      A   
ATOM   2913  C   LEU A 309       9.678 -12.409 -21.358  1.00 10.00      A   
ATOM   2914  O   LEU A 309       8.482 -12.679 -21.478  1.00 10.00      A   
ATOM   2915  N   LEU A 310      10.198 -11.227 -21.683  1.00 10.00      A   
ATOM   2916  HN  LEU A 310      11.157 -11.082 -21.560  1.00 10.00      A   
ATOM   2917  CA  LEU A 310       9.382 -10.137 -22.208  1.00 10.00      A   
ATOM   2918  CB  LEU A 310      10.238  -8.897 -22.497  1.00 10.00      A   
ATOM   2919  CG  LEU A 310      10.757  -8.118 -21.281  1.00 10.00      A   
ATOM   2920  CD1 LEU A 310      11.721  -7.027 -21.723  1.00 10.00      A   
ATOM   2921  CD2 LEU A 310       9.606  -7.512 -20.491  1.00 10.00      A   
ATOM   2922  C   LEU A 310       8.657 -10.564 -23.472  1.00 10.00      A   
ATOM   2923  O   LEU A 310       7.464 -10.313 -23.625  1.00 10.00      A   
ATOM   2924  N   CYS A 311       9.372 -11.240 -24.363  1.00 10.00      A   
ATOM   2925  HN  CYS A 311      10.319 -11.430 -24.177  1.00 10.00      A   
ATOM   2926  CA  CYS A 311       8.793 -11.695 -25.617  1.00 10.00      A   
ATOM   2927  CB  CYS A 311       9.903 -11.982 -26.625  1.00 10.00      A   
ATOM   2928  SG  CYS A 311      11.172 -10.700 -26.705  1.00 10.00      A   
ATOM   2929  HG  CYS A 311      10.697  -9.708 -27.447  1.00 10.00      A   
ATOM   2930  C   CYS A 311       7.924 -12.937 -25.432  1.00 10.00      A   
ATOM   2931  O   CYS A 311       7.496 -13.553 -26.407  1.00 10.00      A   
ATOM   2932  N   GLN A 312       7.663 -13.309 -24.187  1.00 10.00      A   
ATOM   2933  HN  GLN A 312       8.034 -12.789 -23.440  1.00 10.00      A   
ATOM   2934  CA  GLN A 312       6.847 -14.483 -23.908  1.00 10.00      A   
ATOM   2935  CB  GLN A 312       7.658 -15.554 -23.179  1.00 10.00      A   
ATOM   2936  CG  GLN A 312       8.777 -16.155 -24.012  1.00 10.00      A   
ATOM   2937  CD  GLN A 312       9.308 -17.452 -23.435  1.00 10.00      A   
ATOM   2938  OE1 GLN A 312      10.486 -17.770 -23.582  1.00 10.00      A   
ATOM   2939  NE2 GLN A 312       8.441 -18.226 -22.784  1.00 10.00      A   
ATOM   2940 HE21 GLN A 312       7.513 -17.923 -22.710  1.00 10.00      A   
ATOM   2941 HE22 GLN A 312       8.769 -19.070 -22.411  1.00 10.00      A   
ATOM   2942  C   GLN A 312       5.586 -14.138 -23.122  1.00 10.00      A   
ATOM   2943  O   GLN A 312       4.725 -14.992 -22.918  1.00 10.00      A   
ATOM   2944  N   CYS A 313       5.469 -12.895 -22.680  1.00 10.00      A   
ATOM   2945  HN  CYS A 313       6.181 -12.247 -22.863  1.00 10.00      A   
ATOM   2946  CA  CYS A 313       4.299 -12.474 -21.921  1.00 10.00      A   
ATOM   2947  CB  CYS A 313       4.698 -11.995 -20.523  1.00 10.00      A   
ATOM   2948  SG  CYS A 313       5.794 -13.125 -19.636  1.00 10.00      A   
ATOM   2949  HG  CYS A 313       7.008 -13.009 -20.160  1.00 10.00      A   
ATOM   2950  C   CYS A 313       3.515 -11.391 -22.662  1.00 10.00      A   
ATOM   2951  O   CYS A 313       3.703 -10.199 -22.426  1.00 10.00      A   
ATOM   2952  N   PRO A 314       2.625 -11.793 -23.584  1.00 10.00      A   
ATOM   2953  CA  PRO A 314       1.804 -10.866 -24.352  1.00 10.00      A   
ATOM   2954  CB  PRO A 314       1.520 -11.639 -25.651  1.00 10.00      A   
ATOM   2955  CG  PRO A 314       2.028 -13.037 -25.436  1.00 10.00      A   
ATOM   2956  CD  PRO A 314       2.351 -13.178 -23.974  1.00 10.00      A   
ATOM   2957  C   PRO A 314       0.493 -10.555 -23.631  1.00 10.00      A   
ATOM   2958  O   PRO A 314      -0.365  -9.847 -24.156  1.00 10.00      A   
ATOM   2959  N   LYS A 315       0.348 -11.081 -22.419  1.00 10.00      A   
ATOM   2960  HN  LYS A 315       1.073 -11.623 -22.042  1.00 10.00      A   
ATOM   2961  CA  LYS A 315      -0.858 -10.874 -21.634  1.00 10.00      A   
ATOM   2962  CB  LYS A 315      -1.580 -12.206 -21.407  1.00 10.00      A   
ATOM   2963  CG  LYS A 315      -1.922 -12.955 -22.685  1.00 10.00      A   
ATOM   2964  CD  LYS A 315      -2.895 -14.093 -22.427  1.00 10.00      A   
ATOM   2965  CE  LYS A 315      -4.289 -13.578 -22.100  1.00 10.00      A   
ATOM   2966  NZ  LYS A 315      -4.840 -12.714 -23.179  1.00 10.00      A   
ATOM   2967  HZ1 LYS A 315      -4.767 -13.194 -24.100  1.00 10.00      A   
ATOM   2968  HZ2 LYS A 315      -4.315 -11.817 -23.225  1.00 10.00      A   
ATOM   2969  HZ3 LYS A 315      -5.841 -12.507 -22.989  1.00 10.00      A   
ATOM   2970  C   LYS A 315      -0.529 -10.226 -20.297  1.00 10.00      A   
ATOM   2971  O   LYS A 315      -1.342 -10.248 -19.373  1.00 10.00      A   
ATOM   2972  N   LEU A 316       0.664  -9.655 -20.202  1.00 10.00      A   
ATOM   2973  HN  LEU A 316       1.262  -9.666 -20.978  1.00 10.00      A   
ATOM   2974  CA  LEU A 316       1.105  -9.002 -18.978  1.00 10.00      A   
ATOM   2975  CB  LEU A 316       2.633  -8.913 -18.961  1.00 10.00      A   
ATOM   2976  CG  LEU A 316       3.283  -8.568 -17.622  1.00 10.00      A   
ATOM   2977  CD1 LEU A 316       3.034  -9.670 -16.606  1.00 10.00      A   
ATOM   2978  CD2 LEU A 316       4.772  -8.339 -17.808  1.00 10.00      A   
ATOM   2979  C   LEU A 316       0.493  -7.609 -18.871  1.00 10.00      A   
ATOM   2980  O   LEU A 316       0.482  -6.854 -19.844  1.00 10.00      A   
ATOM   2981  N   GLN A 317      -0.027  -7.279 -17.692  1.00 10.00      A   
ATOM   2982  HN  GLN A 317       0.007  -7.926 -16.952  1.00 10.00      A   
ATOM   2983  CA  GLN A 317      -0.648  -5.978 -17.472  1.00 10.00      A   
ATOM   2984  CB  GLN A 317      -2.077  -6.145 -16.968  1.00 10.00      A   
ATOM   2985  CG  GLN A 317      -3.026  -6.763 -17.981  1.00 10.00      A   
ATOM   2986  CD  GLN A 317      -4.456  -6.786 -17.484  1.00 10.00      A   
ATOM   2987  OE1 GLN A 317      -4.710  -6.855 -16.282  1.00 10.00      A   
ATOM   2988  NE2 GLN A 317      -5.400  -6.726 -18.403  1.00 10.00      A   
ATOM   2989 HE21 GLN A 317      -5.126  -6.665 -19.350  1.00 10.00      A   
ATOM   2990 HE22 GLN A 317      -6.335  -6.748 -18.110  1.00 10.00      A   
ATOM   2991  C   GLN A 317       0.153  -5.132 -16.489  1.00 10.00      A   
ATOM   2992  O   GLN A 317       0.346  -3.933 -16.701  1.00 10.00      A   
ATOM   2993  N   ARG A 318       0.607  -5.749 -15.409  1.00 10.00      A   
ATOM   2994  HN  ARG A 318       0.416  -6.703 -15.283  1.00 10.00      A   
ATOM   2995  CA  ARG A 318       1.383  -5.039 -14.402  1.00 10.00      A   
ATOM   2996  CB  ARG A 318       0.684  -5.119 -13.044  1.00 10.00      A   
ATOM   2997  CG  ARG A 318       1.222  -4.147 -12.007  1.00 10.00      A   
ATOM   2998  CD  ARG A 318       0.438  -4.240 -10.708  1.00 10.00      A   
ATOM   2999  NE  ARG A 318      -0.973  -3.925 -10.898  1.00 10.00      A   
ATOM   3000  HE  ARG A 318      -1.186  -3.078 -11.354  1.00 10.00      A   
ATOM   3001  CZ  ARG A 318      -1.979  -4.696 -10.490  1.00 10.00      A   
ATOM   3002  NH1 ARG A 318      -1.733  -5.838  -9.857  1.00 10.00      A   
ATOM   3003 HH11 ARG A 318      -2.521  -6.438  -9.543  1.00 10.00      A   
ATOM   3004 HH12 ARG A 318      -0.751  -6.138  -9.670  1.00 10.00      A   
ATOM   3005  NH2 ARG A 318      -3.231  -4.328 -10.728  1.00 10.00      A   
ATOM   3006 HH21 ARG A 318      -3.431  -3.436 -11.239  1.00 10.00      A   
ATOM   3007 HH22 ARG A 318      -4.027  -4.929 -10.412  1.00 10.00      A   
ATOM   3008  C   ARG A 318       2.789  -5.629 -14.315  1.00 10.00      A   
ATOM   3009  O   ARG A 318       2.959  -6.821 -14.031  1.00 10.00      A   
ATOM   3010  N   LEU A 319       3.793  -4.801 -14.553  1.00 10.00      A   
ATOM   3011  HN  LEU A 319       3.605  -3.856 -14.751  1.00 10.00      A   
ATOM   3012  CA  LEU A 319       5.170  -5.263 -14.519  1.00 10.00      A   
ATOM   3013  CB  LEU A 319       5.757  -5.330 -15.934  1.00 10.00      A   
ATOM   3014  CG  LEU A 319       7.225  -5.752 -16.041  1.00 10.00      A   
ATOM   3015  CD1 LEU A 319       7.425  -7.175 -15.542  1.00 10.00      A   
ATOM   3016  CD2 LEU A 319       7.717  -5.605 -17.469  1.00 10.00      A   
ATOM   3017  C   LEU A 319       6.059  -4.419 -13.611  1.00 10.00      A   
ATOM   3018  O   LEU A 319       6.225  -3.212 -13.812  1.00 10.00      A   
ATOM   3019  N   TRP A 320       6.617  -5.073 -12.604  1.00 10.00      A   
ATOM   3020  HN  TRP A 320       6.416  -6.032 -12.486  1.00 10.00      A   
ATOM   3021  CA  TRP A 320       7.527  -4.428 -11.672  1.00 10.00      A   
ATOM   3022  CB  TRP A 320       7.231  -4.877 -10.234  1.00 10.00      A   
ATOM   3023  CG  TRP A 320       5.814  -4.703  -9.768  1.00 10.00      A   
ATOM   3024  CD1 TRP A 320       4.717  -5.393 -10.195  1.00 10.00      A   
ATOM   3025  CD2 TRP A 320       5.351  -3.799  -8.759  1.00 10.00      A   
ATOM   3026  NE1 TRP A 320       3.599  -4.966  -9.520  1.00 10.00      A   
ATOM   3027  HE1 TRP A 320       2.691  -5.309  -9.651  1.00 10.00      A   
ATOM   3028  CE2 TRP A 320       3.960  -3.990  -8.632  1.00 10.00      A   
ATOM   3029  CE3 TRP A 320       5.977  -2.843  -7.954  1.00 10.00      A   
ATOM   3030  CZ2 TRP A 320       3.184  -3.261  -7.732  1.00 10.00      A   
ATOM   3031  CZ3 TRP A 320       5.210  -2.124  -7.059  1.00 10.00      A   
ATOM   3032  CH2 TRP A 320       3.827  -2.337  -6.955  1.00 10.00      A   
ATOM   3033  C   TRP A 320       8.933  -4.887 -12.036  1.00 10.00      A   
ATOM   3034  O   TRP A 320       9.249  -6.067 -11.899  1.00 10.00      A   
ATOM   3035  N   VAL A 321       9.776  -3.984 -12.514  1.00 10.00      A   
ATOM   3036  HN  VAL A 321       9.491  -3.044 -12.597  1.00 10.00      A   
ATOM   3037  CA  VAL A 321      11.131  -4.370 -12.905  1.00 10.00      A   
ATOM   3038  CB  VAL A 321      11.266  -4.573 -14.432  1.00 10.00      A   
ATOM   3039  CG1 VAL A 321      10.829  -5.974 -14.832  1.00 10.00      A   
ATOM   3040  CG2 VAL A 321      10.476  -3.517 -15.195  1.00 10.00      A   
ATOM   3041  C   VAL A 321      12.184  -3.375 -12.451  1.00 10.00      A   
ATOM   3042  O   VAL A 321      11.871  -2.318 -11.907  1.00 10.00      A   
ATOM   3043  N   LEU A 322      13.439  -3.737 -12.670  1.00 10.00      A   
ATOM   3044  HN  LEU A 322      13.619  -4.607 -13.092  1.00 10.00      A   
ATOM   3045  CA  LEU A 322      14.553  -2.885 -12.315  1.00 10.00      A   
ATOM   3046  CB  LEU A 322      15.700  -3.720 -11.737  1.00 10.00      A   
ATOM   3047  CG  LEU A 322      15.466  -4.332 -10.357  1.00 10.00      A   
ATOM   3048  CD1 LEU A 322      16.572  -5.322 -10.031  1.00 10.00      A   
ATOM   3049  CD2 LEU A 322      15.393  -3.242  -9.296  1.00 10.00      A   
ATOM   3050  C   LEU A 322      15.034  -2.128 -13.543  1.00 10.00      A   
ATOM   3051  O   LEU A 322      14.563  -2.371 -14.655  1.00 10.00      A   
ATOM   3052  N   ASP A 323      15.981  -1.223 -13.334  1.00 10.00      A   
ATOM   3053  HN  ASP A 323      16.309  -1.084 -12.421  1.00 10.00      A   
ATOM   3054  CA  ASP A 323      16.546  -0.416 -14.411  1.00 10.00      A   
ATOM   3055  CB  ASP A 323      17.355   0.767 -13.860  1.00 10.00      A   
ATOM   3056  CG  ASP A 323      18.417   0.400 -12.833  1.00 10.00      A   
ATOM   3057  OD1 ASP A 323      18.527  -0.784 -12.454  1.00 10.00      A   
ATOM   3058  OD2 ASP A 323      19.145   1.313 -12.383  1.00 10.00      A   
ATOM   3059  C   ASP A 323      17.391  -1.252 -15.360  1.00 10.00      A   
ATOM   3060  O   ASP A 323      17.711  -0.813 -16.463  1.00 10.00      A   
ATOM   3061  N   TYR A 324      17.721  -2.465 -14.933  1.00 10.00      A   
ATOM   3062  HN  TYR A 324      17.420  -2.748 -14.045  1.00 10.00      A   
ATOM   3063  CA  TYR A 324      18.526  -3.381 -15.735  1.00 10.00      A   
ATOM   3064  CB  TYR A 324      18.859  -4.645 -14.941  1.00 10.00      A   
ATOM   3065  CG  TYR A 324      20.204  -4.604 -14.254  1.00 10.00      A   
ATOM   3066  CD1 TYR A 324      20.386  -3.875 -13.090  1.00 10.00      A   
ATOM   3067  CD2 TYR A 324      21.295  -5.294 -14.772  1.00 10.00      A   
ATOM   3068  CE1 TYR A 324      21.614  -3.835 -12.459  1.00 10.00      A   
ATOM   3069  CE2 TYR A 324      22.526  -5.259 -14.149  1.00 10.00      A   
ATOM   3070  CZ  TYR A 324      22.679  -4.526 -12.992  1.00 10.00      A   
ATOM   3071  OH  TYR A 324      23.901  -4.483 -12.361  1.00 10.00      A   
ATOM   3072  HH  TYR A 324      23.760  -4.437 -11.406  1.00 10.00      A   
ATOM   3073  C   TYR A 324      17.839  -3.758 -17.047  1.00 10.00      A   
ATOM   3074  O   TYR A 324      18.467  -4.328 -17.935  1.00 10.00      A   
ATOM   3075  N   ILE A 325      16.549  -3.452 -17.160  1.00 10.00      A   
ATOM   3076  HN  ILE A 325      16.093  -3.011 -16.413  1.00 10.00      A   
ATOM   3077  CA  ILE A 325      15.799  -3.755 -18.374  1.00 10.00      A   
ATOM   3078  CB  ILE A 325      14.276  -3.545 -18.183  1.00 10.00      A   
ATOM   3079  CG1 ILE A 325      13.499  -4.026 -19.413  1.00 10.00      A   
ATOM   3080  CG2 ILE A 325      13.951  -2.090 -17.871  1.00 10.00      A   
ATOM   3081  CD1 ILE A 325      12.006  -4.145 -19.190  1.00 10.00      A   
ATOM   3082  C   ILE A 325      16.321  -2.919 -19.546  1.00 10.00      A   
ATOM   3083  O   ILE A 325      16.324  -3.369 -20.693  1.00 10.00      A   
ATOM   3084  N   GLU A 326      16.801  -1.712 -19.230  1.00 10.00      A   
ATOM   3085  HN  GLU A 326      16.800  -1.444 -18.286  1.00 10.00      A   
ATOM   3086  CA  GLU A 326      17.346  -0.780 -20.225  1.00 10.00      A   
ATOM   3087  CB  GLU A 326      18.603  -1.345 -20.903  1.00 10.00      A   
ATOM   3088  CG  GLU A 326      19.674  -1.788 -19.914  1.00 10.00      A   
ATOM   3089  CD  GLU A 326      21.027  -2.031 -20.553  1.00 10.00      A   
ATOM   3090  OE1 GLU A 326      21.089  -2.662 -21.628  1.00 10.00      A   
ATOM   3091  OE2 GLU A 326      22.046  -1.597 -19.969  1.00 10.00      A   
ATOM   3092  C   GLU A 326      16.308  -0.316 -21.255  1.00 10.00      A   
ATOM   3093  O   GLU A 326      15.224  -0.894 -21.375  1.00 10.00      A   
ATOM   3094  N   ASP A 327      16.645   0.743 -21.990  1.00 10.00      A   
ATOM   3095  HN  ASP A 327      17.516   1.173 -21.841  1.00 10.00      A   
ATOM   3096  CA  ASP A 327      15.750   1.291 -23.011  1.00 10.00      A   
ATOM   3097  CB  ASP A 327      16.362   2.521 -23.693  1.00 10.00      A   
ATOM   3098  CG  ASP A 327      16.599   3.687 -22.755  1.00 10.00      A   
ATOM   3099  OD1 ASP A 327      15.619   4.341 -22.345  1.00 10.00      A   
ATOM   3100  OD2 ASP A 327      17.774   3.962 -22.435  1.00 10.00      A   
ATOM   3101  C   ASP A 327      15.439   0.240 -24.066  1.00 10.00      A   
ATOM   3102  O   ASP A 327      14.303   0.126 -24.528  1.00 10.00      A   
ATOM   3103  N   ALA A 328      16.459  -0.534 -24.425  1.00 10.00      A   
ATOM   3104  HN  ALA A 328      17.333  -0.388 -24.005  1.00 10.00      A   
ATOM   3105  CA  ALA A 328      16.325  -1.586 -25.426  1.00 10.00      A   
ATOM   3106  CB  ALA A 328      17.666  -2.266 -25.655  1.00 10.00      A   
ATOM   3107  C   ALA A 328      15.276  -2.611 -25.012  1.00 10.00      A   
ATOM   3108  O   ALA A 328      14.493  -3.079 -25.841  1.00 10.00      A   
ATOM   3109  N   GLY A 329      15.258  -2.947 -23.727  1.00 10.00      A   
ATOM   3110  HN  GLY A 329      15.893  -2.528 -23.109  1.00 10.00      A   
ATOM   3111  CA  GLY A 329      14.302  -3.909 -23.228  1.00 10.00      A   
ATOM   3112  C   GLY A 329      12.898  -3.346 -23.230  1.00 10.00      A   
ATOM   3113  O   GLY A 329      11.941  -4.032 -23.594  1.00 10.00      A   
ATOM   3114  N   LEU A 330      12.783  -2.081 -22.840  1.00 10.00      A   
ATOM   3115  HN  LEU A 330      13.593  -1.589 -22.573  1.00 10.00      A   
ATOM   3116  CA  LEU A 330      11.495  -1.402 -22.793  1.00 10.00      A   
ATOM   3117  CB  LEU A 330      11.634  -0.040 -22.113  1.00 10.00      A   
ATOM   3118  CG  LEU A 330      11.951  -0.072 -20.615  1.00 10.00      A   
ATOM   3119  CD1 LEU A 330      12.294   1.318 -20.112  1.00 10.00      A   
ATOM   3120  CD2 LEU A 330      10.781  -0.646 -19.829  1.00 10.00      A   
ATOM   3121  C   LEU A 330      10.889  -1.266 -24.187  1.00 10.00      A   
ATOM   3122  O   LEU A 330       9.665  -1.286 -24.345  1.00 10.00      A   
ATOM   3123  N   GLU A 331      11.750  -1.131 -25.194  1.00 10.00      A   
ATOM   3124  HN  GLU A 331      12.714  -1.078 -25.000  1.00 10.00      A   
ATOM   3125  CA  GLU A 331      11.295  -1.028 -26.576  1.00 10.00      A   
ATOM   3126  CB  GLU A 331      12.467  -0.774 -27.521  1.00 10.00      A   
ATOM   3127  CG  GLU A 331      12.849   0.684 -27.667  1.00 10.00      A   
ATOM   3128  CD  GLU A 331      13.740   0.917 -28.866  1.00 10.00      A   
ATOM   3129  OE1 GLU A 331      14.940   1.196 -28.675  1.00 10.00      A   
ATOM   3130  OE2 GLU A 331      13.245   0.814 -30.011  1.00 10.00      A   
ATOM   3131  C   GLU A 331      10.575  -2.305 -26.993  1.00 10.00      A   
ATOM   3132  O   GLU A 331       9.515  -2.255 -27.619  1.00 10.00      A   
ATOM   3133  N   VAL A 332      11.163  -3.442 -26.632  1.00 10.00      A   
ATOM   3134  HN  VAL A 332      12.010  -3.400 -26.140  1.00 10.00      A   
ATOM   3135  CA  VAL A 332      10.596  -4.749 -26.948  1.00 10.00      A   
ATOM   3136  CB  VAL A 332      11.583  -5.884 -26.608  1.00 10.00      A   
ATOM   3137  CG1 VAL A 332      11.025  -7.232 -27.040  1.00 10.00      A   
ATOM   3138  CG2 VAL A 332      12.936  -5.634 -27.257  1.00 10.00      A   
ATOM   3139  C   VAL A 332       9.303  -4.967 -26.169  1.00 10.00      A   
ATOM   3140  O   VAL A 332       8.346  -5.554 -26.679  1.00 10.00      A   
ATOM   3141  N   LEU A 333       9.286  -4.485 -24.931  1.00 10.00      A   
ATOM   3142  HN  LEU A 333      10.089  -4.041 -24.582  1.00 10.00      A   
ATOM   3143  CA  LEU A 333       8.119  -4.604 -24.069  1.00 10.00      A   
ATOM   3144  CB  LEU A 333       8.419  -3.948 -22.718  1.00 10.00      A   
ATOM   3145  CG  LEU A 333       7.237  -3.767 -21.766  1.00 10.00      A   
ATOM   3146  CD1 LEU A 333       6.847  -5.091 -21.130  1.00 10.00      A   
ATOM   3147  CD2 LEU A 333       7.570  -2.736 -20.703  1.00 10.00      A   
ATOM   3148  C   LEU A 333       6.905  -3.946 -24.715  1.00 10.00      A   
ATOM   3149  O   LEU A 333       5.812  -4.510 -24.730  1.00 10.00      A   
ATOM   3150  N   ALA A 334       7.115  -2.761 -25.274  1.00 10.00      A   
ATOM   3151  HN  ALA A 334       8.016  -2.371 -25.238  1.00 10.00      A   
ATOM   3152  CA  ALA A 334       6.046  -2.013 -25.923  1.00 10.00      A   
ATOM   3153  CB  ALA A 334       6.512  -0.602 -26.227  1.00 10.00      A   
ATOM   3154  C   ALA A 334       5.547  -2.711 -27.191  1.00 10.00      A   
ATOM   3155  O   ALA A 334       4.437  -2.456 -27.662  1.00 10.00      A   
ATOM   3156  N   SER A 335       6.371  -3.595 -27.735  1.00 10.00      A   
ATOM   3157  HN  SER A 335       7.247  -3.750 -27.321  1.00 10.00      A   
ATOM   3158  CA  SER A 335       6.016  -4.333 -28.934  1.00 10.00      A   
ATOM   3159  CB  SER A 335       7.238  -4.479 -29.845  1.00 10.00      A   
ATOM   3160  OG  SER A 335       7.706  -3.204 -30.270  1.00 10.00      A   
ATOM   3161  HG  SER A 335       6.997  -2.555 -30.173  1.00 10.00      A   
ATOM   3162  C   SER A 335       5.429  -5.704 -28.586  1.00 10.00      A   
ATOM   3163  O   SER A 335       5.112  -6.497 -29.474  1.00 10.00      A   
ATOM   3164  N   THR A 336       5.275  -5.972 -27.293  1.00 10.00      A   
ATOM   3165  HN  THR A 336       5.537  -5.297 -26.625  1.00 10.00      A   
ATOM   3166  CA  THR A 336       4.729  -7.247 -26.850  1.00 10.00      A   
ATOM   3167  CB  THR A 336       5.807  -8.134 -26.197  1.00 10.00      A   
ATOM   3168  OG1 THR A 336       7.003  -8.081 -26.991  1.00 10.00      A   
ATOM   3169  HG1 THR A 336       7.509  -7.291 -26.752  1.00 10.00      A   
ATOM   3170  CG2 THR A 336       5.324  -9.575 -26.108  1.00 10.00      A   
ATOM   3171  C   THR A 336       3.553  -7.058 -25.893  1.00 10.00      A   
ATOM   3172  O   THR A 336       2.451  -7.550 -26.142  1.00 10.00      A   
ATOM   3173  N   CYS A 337       3.787  -6.345 -24.807  1.00 10.00      A   
ATOM   3174  HN  CYS A 337       4.685  -5.972 -24.661  1.00 10.00      A   
ATOM   3175  CA  CYS A 337       2.750  -6.088 -23.822  1.00 10.00      A   
ATOM   3176  CB  CYS A 337       3.359  -5.890 -22.433  1.00 10.00      A   
ATOM   3177  SG  CYS A 337       4.228  -7.333 -21.775  1.00 10.00      A   
ATOM   3178  HG  CYS A 337       3.970  -8.373 -22.559  1.00 10.00      A   
ATOM   3179  C   CYS A 337       1.924  -4.869 -24.218  1.00 10.00      A   
ATOM   3180  O   CYS A 337       2.177  -3.754 -23.766  1.00 10.00      A   
ATOM   3181  N   LYS A 338       0.952  -5.086 -25.087  1.00 10.00      A   
ATOM   3182  HN  LYS A 338       0.812  -5.998 -25.426  1.00 10.00      A   
ATOM   3183  CA  LYS A 338       0.079  -4.013 -25.547  1.00 10.00      A   
ATOM   3184  CB  LYS A 338      -0.578  -4.391 -26.875  1.00 10.00      A   
ATOM   3185  CG  LYS A 338       0.398  -4.561 -28.025  1.00 10.00      A   
ATOM   3186  CD  LYS A 338       1.037  -3.238 -28.414  1.00 10.00      A   
ATOM   3187  CE  LYS A 338       1.940  -3.403 -29.625  1.00 10.00      A   
ATOM   3188  NZ  LYS A 338       2.560  -2.118 -30.027  1.00 10.00      A   
ATOM   3189  HZ1 LYS A 338       3.074  -2.232 -30.923  1.00 10.00      A   
ATOM   3190  HZ2 LYS A 338       3.230  -1.804 -29.298  1.00 10.00      A   
ATOM   3191  HZ3 LYS A 338       1.826  -1.386 -30.154  1.00 10.00      A   
ATOM   3192  C   LYS A 338      -0.995  -3.734 -24.507  1.00 10.00      A   
ATOM   3193  O   LYS A 338      -1.494  -2.616 -24.390  1.00 10.00      A   
ATOM   3194  N   ASP A 339      -1.329  -4.764 -23.741  1.00 10.00      A   
ATOM   3195  HN  ASP A 339      -0.882  -5.626 -23.880  1.00 10.00      A   
ATOM   3196  CA  ASP A 339      -2.347  -4.655 -22.708  1.00 10.00      A   
ATOM   3197  CB  ASP A 339      -3.072  -5.994 -22.535  1.00 10.00      A   
ATOM   3198  CG  ASP A 339      -4.512  -5.830 -22.101  1.00 10.00      A   
ATOM   3199  OD1 ASP A 339      -5.307  -5.251 -22.869  1.00 10.00      A   
ATOM   3200  OD2 ASP A 339      -4.867  -6.291 -20.999  1.00 10.00      A   
ATOM   3201  C   ASP A 339      -1.745  -4.208 -21.379  1.00 10.00      A   
ATOM   3202  O   ASP A 339      -2.385  -4.313 -20.334  1.00 10.00      A   
ATOM   3203  N   LEU A 340      -0.511  -3.711 -21.428  1.00 10.00      A   
ATOM   3204  HN  LEU A 340      -0.056  -3.654 -22.293  1.00 10.00      A   
ATOM   3205  CA  LEU A 340       0.184  -3.247 -20.233  1.00 10.00      A   
ATOM   3206  CB  LEU A 340       1.634  -2.888 -20.564  1.00 10.00      A   
ATOM   3207  CG  LEU A 340       2.582  -2.736 -19.374  1.00 10.00      A   
ATOM   3208  CD1 LEU A 340       2.937  -4.098 -18.796  1.00 10.00      A   
ATOM   3209  CD2 LEU A 340       3.833  -1.980 -19.784  1.00 10.00      A   
ATOM   3210  C   LEU A 340      -0.530  -2.043 -19.636  1.00 10.00      A   
ATOM   3211  O   LEU A 340      -0.837  -1.086 -20.340  1.00 10.00      A   
ATOM   3212  N   ARG A 341      -0.785  -2.102 -18.337  1.00 10.00      A   
ATOM   3213  HN  ARG A 341      -0.481  -2.887 -17.831  1.00 10.00      A   
ATOM   3214  CA  ARG A 341      -1.485  -1.032 -17.635  1.00 10.00      A   
ATOM   3215  CB  ARG A 341      -2.645  -1.609 -16.814  1.00 10.00      A   
ATOM   3216  CG  ARG A 341      -3.413  -2.725 -17.497  1.00 10.00      A   
ATOM   3217  CD  ARG A 341      -4.276  -2.194 -18.624  1.00 10.00      A   
ATOM   3218  NE  ARG A 341      -4.895  -3.274 -19.385  1.00 10.00      A   
ATOM   3219  HE  ARG A 341      -4.290  -3.933 -19.803  1.00 10.00      A   
ATOM   3220  CZ  ARG A 341      -6.209  -3.425 -19.529  1.00 10.00      A   
ATOM   3221  NH1 ARG A 341      -7.044  -2.565 -18.959  1.00 10.00      A   
ATOM   3222 HH11 ARG A 341      -8.072  -2.683 -19.070  1.00 10.00      A   
ATOM   3223 HH12 ARG A 341      -6.675  -1.766 -18.392  1.00 10.00      A   
ATOM   3224  NH2 ARG A 341      -6.693  -4.433 -20.249  1.00 10.00      A   
ATOM   3225 HH21 ARG A 341      -6.039  -5.120 -20.710  1.00 10.00      A   
ATOM   3226 HH22 ARG A 341      -7.726  -4.551 -20.362  1.00 10.00      A   
ATOM   3227  C   ARG A 341      -0.557  -0.280 -16.696  1.00 10.00      A   
ATOM   3228  O   ARG A 341      -0.640   0.945 -16.571  1.00 10.00      A   
ATOM   3229  N   GLU A 342       0.325  -1.008 -16.033  1.00 10.00      A   
ATOM   3230  HN  GLU A 342       0.372  -1.975 -16.192  1.00 10.00      A   
ATOM   3231  CA  GLU A 342       1.231  -0.401 -15.079  1.00 10.00      A   
ATOM   3232  CB  GLU A 342       0.749  -0.702 -13.661  1.00 10.00      A   
ATOM   3233  CG  GLU A 342       1.442   0.103 -12.583  1.00 10.00      A   
ATOM   3234  CD  GLU A 342       1.043  -0.345 -11.199  1.00 10.00      A   
ATOM   3235  OE1 GLU A 342      -0.028   0.077 -10.714  1.00 10.00      A   
ATOM   3236  OE2 GLU A 342       1.801  -1.121 -10.588  1.00 10.00      A   
ATOM   3237  C   GLU A 342       2.657  -0.895 -15.252  1.00 10.00      A   
ATOM   3238  O   GLU A 342       2.898  -2.083 -15.490  1.00 10.00      A   
ATOM   3239  N   LEU A 343       3.594   0.032 -15.121  1.00 10.00      A   
ATOM   3240  HN  LEU A 343       3.325   0.956 -14.936  1.00 10.00      A   
ATOM   3241  CA  LEU A 343       5.007  -0.272 -15.238  1.00 10.00      A   
ATOM   3242  CB  LEU A 343       5.513   0.042 -16.649  1.00 10.00      A   
ATOM   3243  CG  LEU A 343       6.984  -0.286 -16.930  1.00 10.00      A   
ATOM   3244  CD1 LEU A 343       7.231  -1.783 -16.842  1.00 10.00      A   
ATOM   3245  CD2 LEU A 343       7.411   0.248 -18.287  1.00 10.00      A   
ATOM   3246  C   LEU A 343       5.800   0.526 -14.209  1.00 10.00      A   
ATOM   3247  O   LEU A 343       5.905   1.753 -14.303  1.00 10.00      A   
ATOM   3248  N   ARG A 344       6.323  -0.170 -13.213  1.00 10.00      A   
ATOM   3249  HN  ARG A 344       6.175  -1.142 -13.181  1.00 10.00      A   
ATOM   3250  CA  ARG A 344       7.113   0.465 -12.165  1.00 10.00      A   
ATOM   3251  CB  ARG A 344       6.528   0.175 -10.778  1.00 10.00      A   
ATOM   3252  CG  ARG A 344       5.110   0.700 -10.587  1.00 10.00      A   
ATOM   3253  CD  ARG A 344       4.637   0.571  -9.145  1.00 10.00      A   
ATOM   3254  NE  ARG A 344       3.175   0.526  -9.064  1.00 10.00      A   
ATOM   3255  HE  ARG A 344       2.709  -0.054  -9.724  1.00 10.00      A   
ATOM   3256  CZ  ARG A 344       2.439   1.173  -8.158  1.00 10.00      A   
ATOM   3257  NH1 ARG A 344       3.012   1.907  -7.212  1.00 10.00      A   
ATOM   3258 HH11 ARG A 344       2.423   2.410  -6.508  1.00 10.00      A   
ATOM   3259 HH12 ARG A 344       4.048   1.983  -7.160  1.00 10.00      A   
ATOM   3260  NH2 ARG A 344       1.113   1.092  -8.217  1.00 10.00      A   
ATOM   3261 HH21 ARG A 344       0.651   0.524  -8.973  1.00 10.00      A   
ATOM   3262 HH22 ARG A 344       0.521   1.600  -7.514  1.00 10.00      A   
ATOM   3263  C   ARG A 344       8.575   0.029 -12.258  1.00 10.00      A   
ATOM   3264  O   ARG A 344       8.920  -1.114 -11.948  1.00 10.00      A   
ATOM   3265  N   VAL A 345       9.423   0.943 -12.711  1.00 10.00      A   
ATOM   3266  HN  VAL A 345       9.086   1.840 -12.935  1.00 10.00      A   
ATOM   3267  CA  VAL A 345      10.844   0.665 -12.871  1.00 10.00      A   
ATOM   3268  CB  VAL A 345      11.389   1.267 -14.187  1.00 10.00      A   
ATOM   3269  CG1 VAL A 345      12.854   0.908 -14.385  1.00 10.00      A   
ATOM   3270  CG2 VAL A 345      10.561   0.798 -15.373  1.00 10.00      A   
ATOM   3271  C   VAL A 345      11.638   1.215 -11.693  1.00 10.00      A   
ATOM   3272  O   VAL A 345      11.640   2.421 -11.440  1.00 10.00      A   
ATOM   3273  N   PHE A 346      12.301   0.322 -10.973  1.00 10.00      A   
ATOM   3274  HN  PHE A 346      12.257  -0.630 -11.232  1.00 10.00      A   
ATOM   3275  CA  PHE A 346      13.101   0.705  -9.814  1.00 10.00      A   
ATOM   3276  CB  PHE A 346      12.768  -0.190  -8.616  1.00 10.00      A   
ATOM   3277  CG  PHE A 346      11.340  -0.109  -8.156  1.00 10.00      A   
ATOM   3278  CD1 PHE A 346      10.409  -1.040  -8.585  1.00 10.00      A   
ATOM   3279  CD2 PHE A 346      10.932   0.899  -7.296  1.00 10.00      A   
ATOM   3280  CE1 PHE A 346       9.097  -0.967  -8.165  1.00 10.00      A   
ATOM   3281  CE2 PHE A 346       9.621   0.977  -6.871  1.00 10.00      A   
ATOM   3282  CZ  PHE A 346       8.702   0.043  -7.307  1.00 10.00      A   
ATOM   3283  C   PHE A 346      14.587   0.584 -10.129  1.00 10.00      A   
ATOM   3284  O   PHE A 346      15.002  -0.338 -10.823  1.00 10.00      A   
ATOM   3285  N   PRO A 347      15.409   1.512  -9.636  1.00 10.00      A   
ATOM   3286  CA  PRO A 347      16.852   1.478  -9.871  1.00 10.00      A   
ATOM   3287  CB  PRO A 347      17.295   2.892  -9.499  1.00 10.00      A   
ATOM   3288  CG  PRO A 347      16.308   3.340  -8.477  1.00 10.00      A   
ATOM   3289  CD  PRO A 347      15.003   2.677  -8.827  1.00 10.00      A   
ATOM   3290  C   PRO A 347      17.554   0.449  -8.984  1.00 10.00      A   
ATOM   3291  O   PRO A 347      17.157   0.220  -7.838  1.00 10.00      A   
ATOM   3292  N   SER A 348      18.587  -0.182  -9.521  1.00 10.00      A   
ATOM   3293  HN  SER A 348      18.843   0.014 -10.452  1.00 10.00      A   
ATOM   3294  CA  SER A 348      19.344  -1.172  -8.772  1.00 10.00      A   
ATOM   3295  CB  SER A 348      20.162  -2.032  -9.730  1.00 10.00      A   
ATOM   3296  OG  SER A 348      20.575  -1.268 -10.852  1.00 10.00      A   
ATOM   3297  HG  SER A 348      19.835  -1.192 -11.484  1.00 10.00      A   
ATOM   3298  C   SER A 348      20.250  -0.488  -7.753  1.00 10.00      A   
ATOM   3299  O   SER A 348      20.219  -0.802  -6.565  1.00 10.00      A   
ATOM   3300  N   GLU A 349      21.053   0.450  -8.231  1.00 10.00      A   
ATOM   3301  HN  GLU A 349      21.041   0.644  -9.195  1.00 10.00      A   
ATOM   3302  CA  GLU A 349      21.949   1.200  -7.369  1.00 10.00      A   
ATOM   3303  CB  GLU A 349      23.412   0.915  -7.723  1.00 10.00      A   
ATOM   3304  CG  GLU A 349      24.235   0.380  -6.562  1.00 10.00      A   
ATOM   3305  CD  GLU A 349      24.484   1.420  -5.487  1.00 10.00      A   
ATOM   3306  OE1 GLU A 349      25.265   1.136  -4.554  1.00 10.00      A   
ATOM   3307  OE2 GLU A 349      23.903   2.524  -5.573  1.00 10.00      A   
ATOM   3308  C   GLU A 349      21.634   2.684  -7.512  1.00 10.00      A   
ATOM   3309  O   GLU A 349      22.118   3.339  -8.431  1.00 10.00      A   
ATOM   3310  N   PRO A 350      20.784   3.220  -6.623  1.00 10.00      A   
ATOM   3311  CA  PRO A 350      20.377   4.624  -6.661  1.00 10.00      A   
ATOM   3312  CB  PRO A 350      19.048   4.600  -5.904  1.00 10.00      A   
ATOM   3313  CG  PRO A 350      19.212   3.511  -4.897  1.00 10.00      A   
ATOM   3314  CD  PRO A 350      20.138   2.490  -5.513  1.00 10.00      A   
ATOM   3315  C   PRO A 350      21.361   5.563  -5.966  1.00 10.00      A   
ATOM   3316  O   PRO A 350      21.155   6.778  -5.946  1.00 10.00      A   
ATOM   3317  N   PHE A 351      22.428   5.012  -5.410  1.00 10.00      A   
ATOM   3318  HN  PHE A 351      22.566   4.038  -5.479  1.00 10.00      A   
ATOM   3319  CA  PHE A 351      23.414   5.823  -4.712  1.00 10.00      A   
ATOM   3320  CB  PHE A 351      24.073   5.030  -3.576  1.00 10.00      A   
ATOM   3321  CG  PHE A 351      23.084   4.308  -2.700  1.00 10.00      A   
ATOM   3322  CD1 PHE A 351      23.184   2.940  -2.492  1.00 10.00      A   
ATOM   3323  CD2 PHE A 351      22.040   4.995  -2.103  1.00 10.00      A   
ATOM   3324  CE1 PHE A 351      22.263   2.276  -1.706  1.00 10.00      A   
ATOM   3325  CE2 PHE A 351      21.119   4.337  -1.315  1.00 10.00      A   
ATOM   3326  CZ  PHE A 351      21.229   2.975  -1.117  1.00 10.00      A   
ATOM   3327  C   PHE A 351      24.456   6.348  -5.687  1.00 10.00      A   
ATOM   3328  O   PHE A 351      24.951   7.468  -5.541  1.00 10.00      A   
ATOM   3329  N   VAL A 352      24.772   5.536  -6.688  1.00 10.00      A   
ATOM   3330  HN  VAL A 352      24.345   4.653  -6.737  1.00 10.00      A   
ATOM   3331  CA  VAL A 352      25.749   5.905  -7.704  1.00 10.00      A   
ATOM   3332  CB  VAL A 352      26.059   4.716  -8.636  1.00 10.00      A   
ATOM   3333  CG1 VAL A 352      27.249   5.025  -9.533  1.00 10.00      A   
ATOM   3334  CG2 VAL A 352      26.314   3.455  -7.827  1.00 10.00      A   
ATOM   3335  C   VAL A 352      25.249   7.079  -8.543  1.00 10.00      A   
ATOM   3336  O   VAL A 352      24.112   7.073  -9.027  1.00 10.00      A   
ATOM   3337  N   MET A 353      26.096   8.085  -8.700  1.00 10.00      A   
ATOM   3338  HN  MET A 353      26.980   8.034  -8.275  1.00 10.00      A   
ATOM   3339  CA  MET A 353      25.755   9.270  -9.477  1.00 10.00      A   
ATOM   3340  CB  MET A 353      26.747  10.398  -9.177  1.00 10.00      A   
ATOM   3341  CG  MET A 353      26.552  11.648 -10.018  1.00 10.00      A   
ATOM   3342  SD  MET A 353      27.973  12.756  -9.942  1.00 10.00      A   
ATOM   3343  CE  MET A 353      27.433  14.068 -11.033  1.00 10.00      A   
ATOM   3344  C   MET A 353      25.778   8.953 -10.967  1.00 10.00      A   
ATOM   3345  O   MET A 353      24.890   9.363 -11.718  1.00 10.00      A   
ATOM   3346  N   GLU A 354      26.805   8.224 -11.383  1.00 10.00      A   
ATOM   3347  HN  GLU A 354      27.480   7.936 -10.730  1.00 10.00      A   
ATOM   3348  CA  GLU A 354      26.962   7.838 -12.779  1.00 10.00      A   
ATOM   3349  CB  GLU A 354      28.382   7.330 -13.025  1.00 10.00      A   
ATOM   3350  CG  GLU A 354      29.411   8.436 -13.175  1.00 10.00      A   
ATOM   3351  CD  GLU A 354      29.081   9.371 -14.319  1.00 10.00      A   
ATOM   3352  OE1 GLU A 354      29.174   8.941 -15.489  1.00 10.00      A   
ATOM   3353  OE2 GLU A 354      28.728  10.538 -14.058  1.00 10.00      A   
ATOM   3354  C   GLU A 354      25.951   6.768 -13.183  1.00 10.00      A   
ATOM   3355  O   GLU A 354      25.503   5.982 -12.348  1.00 10.00      A   
ATOM   3356  N   PRO A 355      25.572   6.737 -14.474  1.00 10.00      A   
ATOM   3357  CA  PRO A 355      24.617   5.756 -15.002  1.00 10.00      A   
ATOM   3358  CB  PRO A 355      24.437   6.172 -16.469  1.00 10.00      A   
ATOM   3359  CG  PRO A 355      24.916   7.583 -16.523  1.00 10.00      A   
ATOM   3360  CD  PRO A 355      26.026   7.665 -15.519  1.00 10.00      A   
ATOM   3361  C   PRO A 355      25.164   4.334 -14.917  1.00 10.00      A   
ATOM   3362  O   PRO A 355      26.309   4.071 -15.289  1.00 10.00      A   
ATOM   3363  N   ASN A 356      24.338   3.431 -14.419  1.00 10.00      A   
ATOM   3364  HN  ASN A 356      23.437   3.709 -14.143  1.00 10.00      A   
ATOM   3365  CA  ASN A 356      24.717   2.033 -14.263  1.00 10.00      A   
ATOM   3366  CB  ASN A 356      24.018   1.425 -13.037  1.00 10.00      A   
ATOM   3367  CG  ASN A 356      22.509   1.621 -13.041  1.00 10.00      A   
ATOM   3368  OD1 ASN A 356      21.985   2.563 -13.638  1.00 10.00      A   
ATOM   3369  ND2 ASN A 356      21.795   0.742 -12.362  1.00 10.00      A   
ATOM   3370 HD21 ASN A 356      22.266   0.021 -11.895  1.00 10.00      A   
ATOM   3371 HD22 ASN A 356      20.811   0.847 -12.361  1.00 10.00      A   
ATOM   3372  C   ASN A 356      24.381   1.217 -15.503  1.00 10.00      A   
ATOM   3373  O   ASN A 356      25.169   0.378 -15.937  1.00 10.00      A   
ATOM   3374  N   VAL A 357      23.211   1.470 -16.071  1.00 10.00      A   
ATOM   3375  HN  VAL A 357      22.632   2.164 -15.688  1.00 10.00      A   
ATOM   3376  CA  VAL A 357      22.760   0.746 -17.251  1.00 10.00      A   
ATOM   3377  CB  VAL A 357      21.599  -0.215 -16.911  1.00 10.00      A   
ATOM   3378  CG1 VAL A 357      22.103  -1.409 -16.113  1.00 10.00      A   
ATOM   3379  CG2 VAL A 357      20.510   0.518 -16.143  1.00 10.00      A   
ATOM   3380  C   VAL A 357      22.301   1.711 -18.336  1.00 10.00      A   
ATOM   3381  O   VAL A 357      22.179   2.914 -18.097  1.00 10.00      A   
ATOM   3382  N   ALA A 358      22.032   1.176 -19.518  1.00 10.00      A   
ATOM   3383  HN  ALA A 358      22.129   0.203 -19.639  1.00 10.00      A   
ATOM   3384  CA  ALA A 358      21.585   1.987 -20.640  1.00 10.00      A   
ATOM   3385  CB  ALA A 358      21.929   1.314 -21.961  1.00 10.00      A   
ATOM   3386  C   ALA A 358      20.090   2.257 -20.545  1.00 10.00      A   
ATOM   3387  O   ALA A 358      19.305   1.760 -21.354  1.00 10.00      A   
ATOM   3388  N   LEU A 359      19.707   3.019 -19.533  1.00 10.00      A   
ATOM   3389  HN  LEU A 359      20.387   3.363 -18.911  1.00 10.00      A   
ATOM   3390  CA  LEU A 359      18.315   3.370 -19.315  1.00 10.00      A   
ATOM   3391  CB  LEU A 359      17.770   2.667 -18.069  1.00 10.00      A   
ATOM   3392  CG  LEU A 359      16.289   2.896 -17.759  1.00 10.00      A   
ATOM   3393  CD1 LEU A 359      15.463   1.677 -18.134  1.00 10.00      A   
ATOM   3394  CD2 LEU A 359      16.089   3.250 -16.295  1.00 10.00      A   
ATOM   3395  C   LEU A 359      18.185   4.877 -19.157  1.00 10.00      A   
ATOM   3396  O   LEU A 359      18.578   5.443 -18.131  1.00 10.00      A   
ATOM   3397  N   THR A 360      17.679   5.528 -20.188  1.00 10.00      A   
ATOM   3398  HN  THR A 360      17.433   5.028 -21.008  1.00 10.00      A   
ATOM   3399  CA  THR A 360      17.499   6.963 -20.152  1.00 10.00      A   
ATOM   3400  CB  THR A 360      18.216   7.663 -21.329  1.00 10.00      A   
ATOM   3401  OG1 THR A 360      17.696   7.207 -22.587  1.00 10.00      A   
ATOM   3402  HG1 THR A 360      17.345   7.967 -23.080  1.00 10.00      A   
ATOM   3403  CG2 THR A 360      19.710   7.379 -21.280  1.00 10.00      A   
ATOM   3404  C   THR A 360      16.015   7.336 -20.095  1.00 10.00      A   
ATOM   3405  O   THR A 360      15.289   6.867 -19.219  1.00 10.00      A   
ATOM   3406  N   GLU A 361      15.573   8.172 -21.026  1.00 10.00      A   
ATOM   3407  HN  GLU A 361      16.199   8.501 -21.706  1.00 10.00      A   
ATOM   3408  CA  GLU A 361      14.187   8.610 -21.078  1.00 10.00      A   
ATOM   3409  CB  GLU A 361      14.114  10.138 -21.219  1.00 10.00      A   
ATOM   3410  CG  GLU A 361      14.508  10.675 -22.591  1.00 10.00      A   
ATOM   3411  CD  GLU A 361      15.999  10.591 -22.846  1.00 10.00      A   
ATOM   3412  OE1 GLU A 361      16.486   9.507 -23.234  1.00 10.00      A   
ATOM   3413  OE2 GLU A 361      16.695  11.603 -22.653  1.00 10.00      A   
ATOM   3414  C   GLU A 361      13.456   7.949 -22.243  1.00 10.00      A   
ATOM   3415  O   GLU A 361      12.223   7.956 -22.300  1.00 10.00      A   
ATOM   3416  N   GLN A 362      14.226   7.373 -23.160  1.00 10.00      A   
ATOM   3417  HN  GLN A 362      15.199   7.384 -23.040  1.00 10.00      A   
ATOM   3418  CA  GLN A 362      13.668   6.718 -24.335  1.00 10.00      A   
ATOM   3419  CB  GLN A 362      14.783   6.159 -25.225  1.00 10.00      A   
ATOM   3420  CG  GLN A 362      14.283   5.387 -26.435  1.00 10.00      A   
ATOM   3421  CD  GLN A 362      13.502   6.252 -27.407  1.00 10.00      A   
ATOM   3422  OE1 GLN A 362      13.795   7.435 -27.582  1.00 10.00      A   
ATOM   3423  NE2 GLN A 362      12.496   5.672 -28.035  1.00 10.00      A   
ATOM   3424 HE21 GLN A 362      12.305   4.726 -27.839  1.00 10.00      A   
ATOM   3425 HE22 GLN A 362      11.980   6.205 -28.673  1.00 10.00      A   
ATOM   3426  C   GLN A 362      12.685   5.617 -23.947  1.00 10.00      A   
ATOM   3427  O   GLN A 362      11.633   5.467 -24.576  1.00 10.00      A   
ATOM   3428  N   GLY A 363      13.034   4.855 -22.916  1.00 10.00      A   
ATOM   3429  HN  GLY A 363      13.909   5.010 -22.478  1.00 10.00      A   
ATOM   3430  CA  GLY A 363      12.181   3.778 -22.451  1.00 10.00      A   
ATOM   3431  C   GLY A 363      10.759   4.225 -22.156  1.00 10.00      A   
ATOM   3432  O   GLY A 363       9.800   3.583 -22.590  1.00 10.00      A   
ATOM   3433  N   LEU A 364      10.624   5.334 -21.436  1.00 10.00      A   
ATOM   3434  HN  LEU A 364      11.428   5.804 -21.137  1.00 10.00      A   
ATOM   3435  CA  LEU A 364       9.313   5.871 -21.081  1.00 10.00      A   
ATOM   3436  CB  LEU A 364       9.459   7.116 -20.193  1.00 10.00      A   
ATOM   3437  CG  LEU A 364       8.506   7.227 -18.994  1.00 10.00      A   
ATOM   3438  CD1 LEU A 364       8.791   8.494 -18.202  1.00 10.00      A   
ATOM   3439  CD2 LEU A 364       7.053   7.199 -19.441  1.00 10.00      A   
ATOM   3440  C   LEU A 364       8.512   6.203 -22.338  1.00 10.00      A   
ATOM   3441  O   LEU A 364       7.337   5.848 -22.448  1.00 10.00      A   
ATOM   3442  N   VAL A 365       9.165   6.861 -23.289  1.00 10.00      A   
ATOM   3443  HN  VAL A 365      10.107   7.094 -23.145  1.00 10.00      A   
ATOM   3444  CA  VAL A 365       8.520   7.240 -24.542  1.00 10.00      A   
ATOM   3445  CB  VAL A 365       9.443   8.132 -25.401  1.00 10.00      A   
ATOM   3446  CG1 VAL A 365       8.721   8.616 -26.650  1.00 10.00      A   
ATOM   3447  CG2 VAL A 365       9.957   9.308 -24.585  1.00 10.00      A   
ATOM   3448  C   VAL A 365       8.113   6.003 -25.344  1.00 10.00      A   
ATOM   3449  O   VAL A 365       7.002   5.925 -25.874  1.00 10.00      A   
ATOM   3450  N   SER A 366       9.010   5.031 -25.403  1.00 10.00      A   
ATOM   3451  HN  SER A 366       9.863   5.143 -24.934  1.00 10.00      A   
ATOM   3452  CA  SER A 366       8.758   3.802 -26.142  1.00 10.00      A   
ATOM   3453  CB  SER A 366      10.008   2.914 -26.145  1.00 10.00      A   
ATOM   3454  OG  SER A 366      11.166   3.659 -26.488  1.00 10.00      A   
ATOM   3455  HG  SER A 366      11.329   4.330 -25.811  1.00 10.00      A   
ATOM   3456  C   SER A 366       7.564   3.041 -25.568  1.00 10.00      A   
ATOM   3457  O   SER A 366       6.700   2.574 -26.315  1.00 10.00      A   
ATOM   3458  N   VAL A 367       7.508   2.933 -24.244  1.00 10.00      A   
ATOM   3459  HN  VAL A 367       8.216   3.341 -23.696  1.00 10.00      A   
ATOM   3460  CA  VAL A 367       6.421   2.216 -23.583  1.00 10.00      A   
ATOM   3461  CB  VAL A 367       6.715   1.950 -22.087  1.00 10.00      A   
ATOM   3462  CG1 VAL A 367       5.562   1.201 -21.434  1.00 10.00      A   
ATOM   3463  CG2 VAL A 367       8.004   1.153 -21.939  1.00 10.00      A   
ATOM   3464  C   VAL A 367       5.081   2.935 -23.744  1.00 10.00      A   
ATOM   3465  O   VAL A 367       4.071   2.308 -24.053  1.00 10.00      A   
ATOM   3466  N   SER A 368       5.080   4.254 -23.567  1.00 10.00      A   
ATOM   3467  HN  SER A 368       5.922   4.714 -23.352  1.00 10.00      A   
ATOM   3468  CA  SER A 368       3.853   5.032 -23.692  1.00 10.00      A   
ATOM   3469  CB  SER A 368       4.064   6.475 -23.220  1.00 10.00      A   
ATOM   3470  OG  SER A 368       5.269   7.014 -23.735  1.00 10.00      A   
ATOM   3471  HG  SER A 368       6.003   6.789 -23.146  1.00 10.00      A   
ATOM   3472  C   SER A 368       3.310   4.988 -25.120  1.00 10.00      A   
ATOM   3473  O   SER A 368       2.096   5.033 -25.339  1.00 10.00      A   
ATOM   3474  N   MET A 369       4.217   4.890 -26.084  1.00 10.00      A   
ATOM   3475  HN  MET A 369       5.168   4.872 -25.842  1.00 10.00      A   
ATOM   3476  CA  MET A 369       3.840   4.825 -27.488  1.00 10.00      A   
ATOM   3477  CB  MET A 369       5.025   5.189 -28.383  1.00 10.00      A   
ATOM   3478  CG  MET A 369       5.159   6.669 -28.684  1.00 10.00      A   
ATOM   3479  SD  MET A 369       6.174   6.969 -30.144  1.00 10.00      A   
ATOM   3480  CE  MET A 369       5.991   8.740 -30.323  1.00 10.00      A   
ATOM   3481  C   MET A 369       3.353   3.428 -27.856  1.00 10.00      A   
ATOM   3482  O   MET A 369       2.439   3.273 -28.665  1.00 10.00      A   
ATOM   3483  N   GLY A 370       3.960   2.415 -27.249  1.00 10.00      A   
ATOM   3484  HN  GLY A 370       4.663   2.600 -26.588  1.00 10.00      A   
ATOM   3485  CA  GLY A 370       3.592   1.046 -27.550  1.00 10.00      A   
ATOM   3486  C   GLY A 370       2.360   0.564 -26.814  1.00 10.00      A   
ATOM   3487  O   GLY A 370       1.469  -0.031 -27.421  1.00 10.00      A   
ATOM   3488  N   CYS A 371       2.304   0.818 -25.515  1.00 10.00      A   
ATOM   3489  HN  CYS A 371       3.039   1.316 -25.085  1.00 10.00      A   
ATOM   3490  CA  CYS A 371       1.182   0.385 -24.699  1.00 10.00      A   
ATOM   3491  CB  CYS A 371       1.688  -0.083 -23.336  1.00 10.00      A   
ATOM   3492  SG  CYS A 371       3.241  -1.007 -23.411  1.00 10.00      A   
ATOM   3493  HG  CYS A 371       2.937  -2.296 -23.522  1.00 10.00      A   
ATOM   3494  C   CYS A 371       0.150   1.494 -24.532  1.00 10.00      A   
ATOM   3495  O   CYS A 371       0.405   2.505 -23.874  1.00 10.00      A   
ATOM   3496  N   PRO A 372      -1.038   1.320 -25.133  1.00 10.00      A   
ATOM   3497  CA  PRO A 372      -2.116   2.297 -25.058  1.00 10.00      A   
ATOM   3498  CB  PRO A 372      -2.853   2.066 -26.375  1.00 10.00      A   
ATOM   3499  CG  PRO A 372      -2.678   0.607 -26.657  1.00 10.00      A   
ATOM   3500  CD  PRO A 372      -1.417   0.158 -25.958  1.00 10.00      A   
ATOM   3501  C   PRO A 372      -3.052   2.049 -23.873  1.00 10.00      A   
ATOM   3502  O   PRO A 372      -4.079   2.714 -23.731  1.00 10.00      A   
ATOM   3503  N   LYS A 373      -2.689   1.103 -23.019  1.00 10.00      A   
ATOM   3504  HN  LYS A 373      -1.854   0.617 -23.177  1.00 10.00      A   
ATOM   3505  CA  LYS A 373      -3.497   0.766 -21.853  1.00 10.00      A   
ATOM   3506  CB  LYS A 373      -3.691  -0.755 -21.767  1.00 10.00      A   
ATOM   3507  CG  LYS A 373      -4.374  -1.392 -22.967  1.00 10.00      A   
ATOM   3508  CD  LYS A 373      -5.868  -1.123 -22.961  1.00 10.00      A   
ATOM   3509  CE  LYS A 373      -6.599  -2.036 -23.928  1.00 10.00      A   
ATOM   3510  NZ  LYS A 373      -7.036  -3.301 -23.281  1.00 10.00      A   
ATOM   3511  HZ1 LYS A 373      -6.213  -3.918 -23.088  1.00 10.00      A   
ATOM   3512  HZ2 LYS A 373      -7.693  -3.814 -23.901  1.00 10.00      A   
ATOM   3513  HZ3 LYS A 373      -7.518  -3.096 -22.383  1.00 10.00      A   
ATOM   3514  C   LYS A 373      -2.836   1.261 -20.570  1.00 10.00      A   
ATOM   3515  O   LYS A 373      -3.288   0.950 -19.467  1.00 10.00      A   
ATOM   3516  N   LEU A 374      -1.765   2.024 -20.723  1.00 10.00      A   
ATOM   3517  HN  LEU A 374      -1.468   2.246 -21.627  1.00 10.00      A   
ATOM   3518  CA  LEU A 374      -1.022   2.549 -19.583  1.00 10.00      A   
ATOM   3519  CB  LEU A 374       0.249   3.260 -20.049  1.00 10.00      A   
ATOM   3520  CG  LEU A 374       1.354   2.379 -20.632  1.00 10.00      A   
ATOM   3521  CD1 LEU A 374       2.586   3.216 -20.931  1.00 10.00      A   
ATOM   3522  CD2 LEU A 374       1.695   1.245 -19.678  1.00 10.00      A   
ATOM   3523  C   LEU A 374      -1.864   3.503 -18.745  1.00 10.00      A   
ATOM   3524  O   LEU A 374      -2.461   4.442 -19.272  1.00 10.00      A   
ATOM   3525  N   GLU A 375      -1.904   3.251 -17.438  1.00 10.00      A   
ATOM   3526  HN  GLU A 375      -1.423   2.467 -17.091  1.00 10.00      A   
ATOM   3527  CA  GLU A 375      -2.661   4.090 -16.516  1.00 10.00      A   
ATOM   3528  CB  GLU A 375      -3.949   3.387 -16.067  1.00 10.00      A   
ATOM   3529  CG  GLU A 375      -3.737   2.081 -15.320  1.00 10.00      A   
ATOM   3530  CD  GLU A 375      -5.026   1.525 -14.754  1.00 10.00      A   
ATOM   3531  OE1 GLU A 375      -5.283   1.716 -13.545  1.00 10.00      A   
ATOM   3532  OE2 GLU A 375      -5.792   0.901 -15.513  1.00 10.00      A   
ATOM   3533  C   GLU A 375      -1.819   4.503 -15.303  1.00 10.00      A   
ATOM   3534  O   GLU A 375      -2.120   5.495 -14.635  1.00 10.00      A   
ATOM   3535  N   SER A 376      -0.769   3.745 -15.023  1.00 10.00      A   
ATOM   3536  HN  SER A 376      -0.571   2.972 -15.592  1.00 10.00      A   
ATOM   3537  CA  SER A 376       0.108   4.036 -13.898  1.00 10.00      A   
ATOM   3538  CB  SER A 376      -0.224   3.133 -12.711  1.00 10.00      A   
ATOM   3539  OG  SER A 376      -0.460   3.891 -11.538  1.00 10.00      A   
ATOM   3540  HG  SER A 376      -1.165   3.472 -11.025  1.00 10.00      A   
ATOM   3541  C   SER A 376       1.562   3.852 -14.317  1.00 10.00      A   
ATOM   3542  O   SER A 376       1.946   2.784 -14.805  1.00 10.00      A   
ATOM   3543  N   VAL A 377       2.369   4.889 -14.143  1.00 10.00      A   
ATOM   3544  HN  VAL A 377       2.017   5.718 -13.744  1.00 10.00      A   
ATOM   3545  CA  VAL A 377       3.768   4.819 -14.531  1.00 10.00      A   
ATOM   3546  CB  VAL A 377       4.034   5.618 -15.832  1.00 10.00      A   
ATOM   3547  CG1 VAL A 377       3.664   7.085 -15.670  1.00 10.00      A   
ATOM   3548  CG2 VAL A 377       5.477   5.473 -16.284  1.00 10.00      A   
ATOM   3549  C   VAL A 377       4.707   5.298 -13.424  1.00 10.00      A   
ATOM   3550  O   VAL A 377       4.448   6.298 -12.762  1.00 10.00      A   
ATOM   3551  N   LEU A 378       5.777   4.549 -13.216  1.00 10.00      A   
ATOM   3552  HN  LEU A 378       5.893   3.729 -13.746  1.00 10.00      A   
ATOM   3553  CA  LEU A 378       6.794   4.891 -12.232  1.00 10.00      A   
ATOM   3554  CB  LEU A 378       6.695   3.998 -10.989  1.00 10.00      A   
ATOM   3555  CG  LEU A 378       7.732   4.251  -9.887  1.00 10.00      A   
ATOM   3556  CD1 LEU A 378       7.611   5.666  -9.339  1.00 10.00      A   
ATOM   3557  CD2 LEU A 378       7.582   3.234  -8.771  1.00 10.00      A   
ATOM   3558  C   LEU A 378       8.158   4.740 -12.894  1.00 10.00      A   
ATOM   3559  O   LEU A 378       8.537   3.639 -13.300  1.00 10.00      A   
ATOM   3560  N   TYR A 379       8.883   5.841 -13.019  1.00 10.00      A   
ATOM   3561  HN  TYR A 379       8.538   6.691 -12.663  1.00 10.00      A   
ATOM   3562  CA  TYR A 379      10.178   5.815 -13.681  1.00 10.00      A   
ATOM   3563  CB  TYR A 379      10.040   6.456 -15.063  1.00 10.00      A   
ATOM   3564  CG  TYR A 379      11.023   5.965 -16.100  1.00 10.00      A   
ATOM   3565  CD1 TYR A 379      11.265   4.607 -16.275  1.00 10.00      A   
ATOM   3566  CD2 TYR A 379      11.695   6.860 -16.919  1.00 10.00      A   
ATOM   3567  CE1 TYR A 379      12.152   4.160 -17.236  1.00 10.00      A   
ATOM   3568  CE2 TYR A 379      12.585   6.421 -17.880  1.00 10.00      A   
ATOM   3569  CZ  TYR A 379      12.810   5.070 -18.034  1.00 10.00      A   
ATOM   3570  OH  TYR A 379      13.688   4.622 -18.997  1.00 10.00      A   
ATOM   3571  HH  TYR A 379      14.419   5.250 -19.088  1.00 10.00      A   
ATOM   3572  C   TYR A 379      11.270   6.524 -12.879  1.00 10.00      A   
ATOM   3573  O   TYR A 379      11.069   7.626 -12.364  1.00 10.00      A   
ATOM   3574  N   PHE A 380      12.421   5.870 -12.780  1.00 10.00      A   
ATOM   3575  HN  PHE A 380      12.499   4.985 -13.191  1.00 10.00      A   
ATOM   3576  CA  PHE A 380      13.577   6.412 -12.080  1.00 10.00      A   
ATOM   3577  CB  PHE A 380      13.926   5.540 -10.868  1.00 10.00      A   
ATOM   3578  CG  PHE A 380      13.054   5.755  -9.664  1.00 10.00      A   
ATOM   3579  CD1 PHE A 380      11.886   5.033  -9.495  1.00 10.00      A   
ATOM   3580  CD2 PHE A 380      13.414   6.672  -8.692  1.00 10.00      A   
ATOM   3581  CE1 PHE A 380      11.092   5.222  -8.381  1.00 10.00      A   
ATOM   3582  CE2 PHE A 380      12.625   6.868  -7.576  1.00 10.00      A   
ATOM   3583  CZ  PHE A 380      11.464   6.141  -7.420  1.00 10.00      A   
ATOM   3584  C   PHE A 380      14.762   6.431 -13.036  1.00 10.00      A   
ATOM   3585  O   PHE A 380      15.346   5.386 -13.322  1.00 10.00      A   
ATOM   3586  N   CYS A 381      15.106   7.605 -13.543  1.00 10.00      A   
ATOM   3587  HN  CYS A 381      14.605   8.410 -13.287  1.00 10.00      A   
ATOM   3588  CA  CYS A 381      16.216   7.720 -14.479  1.00 10.00      A   
ATOM   3589  CB  CYS A 381      15.691   8.015 -15.883  1.00 10.00      A   
ATOM   3590  SG  CYS A 381      14.565   9.429 -15.974  1.00 10.00      A   
ATOM   3591  HG  CYS A 381      15.112  10.335 -16.782  1.00 10.00      A   
ATOM   3592  C   CYS A 381      17.236   8.776 -14.055  1.00 10.00      A   
ATOM   3593  O   CYS A 381      17.065   9.460 -13.044  1.00 10.00      A   
ATOM   3594  N   ARG A 382      18.311   8.883 -14.826  1.00 10.00      A   
ATOM   3595  HN  ARG A 382      18.402   8.286 -15.602  1.00 10.00      A   
ATOM   3596  CA  ARG A 382      19.366   9.849 -14.549  1.00 10.00      A   
ATOM   3597  CB  ARG A 382      20.736   9.256 -14.891  1.00 10.00      A   
ATOM   3598  CG  ARG A 382      21.555   8.829 -13.686  1.00 10.00      A   
ATOM   3599  CD  ARG A 382      20.962   7.601 -13.020  1.00 10.00      A   
ATOM   3600  NE  ARG A 382      21.842   7.072 -11.979  1.00 10.00      A   
ATOM   3601  HE  ARG A 382      22.417   7.714 -11.504  1.00 10.00      A   
ATOM   3602  CZ  ARG A 382      21.915   5.785 -11.654  1.00 10.00      A   
ATOM   3603  NH1 ARG A 382      21.165   4.892 -12.290  1.00 10.00      A   
ATOM   3604 HH11 ARG A 382      20.514   5.191 -13.048  1.00 10.00      A   
ATOM   3605 HH12 ARG A 382      21.228   3.881 -12.039  1.00 10.00      A   
ATOM   3606  NH2 ARG A 382      22.734   5.392 -10.683  1.00 10.00      A   
ATOM   3607 HH21 ARG A 382      22.799   4.383 -10.423  1.00 10.00      A   
ATOM   3608 HH22 ARG A 382      23.324   6.093 -10.171  1.00 10.00      A   
ATOM   3609  C   ARG A 382      19.156  11.129 -15.349  1.00 10.00      A   
ATOM   3610  O   ARG A 382      19.495  12.222 -14.894  1.00 10.00      A   
ATOM   3611  N   GLN A 383      18.593  10.991 -16.540  1.00 10.00      A   
ATOM   3612  HN  GLN A 383      18.322  10.097 -16.842  1.00 10.00      A   
ATOM   3613  CA  GLN A 383      18.361  12.138 -17.407  1.00 10.00      A   
ATOM   3614  CB  GLN A 383      19.293  12.083 -18.621  1.00 10.00      A   
ATOM   3615  CG  GLN A 383      18.887  11.058 -19.669  1.00 10.00      A   
ATOM   3616  CD  GLN A 383      19.901  10.913 -20.784  1.00 10.00      A   
ATOM   3617  OE1 GLN A 383      21.108  11.002 -20.559  1.00 10.00      A   
ATOM   3618  NE2 GLN A 383      19.418  10.707 -21.996  1.00 10.00      A   
ATOM   3619 HE21 GLN A 383      18.440  10.658 -22.108  1.00 10.00      A   
ATOM   3620 HE22 GLN A 383      20.051  10.618 -22.740  1.00 10.00      A   
ATOM   3621  C   GLN A 383      16.909  12.208 -17.861  1.00 10.00      A   
ATOM   3622  O   GLN A 383      16.182  11.215 -17.811  1.00 10.00      A   
ATOM   3623  N   MET A 384      16.497  13.390 -18.297  1.00 10.00      A   
ATOM   3624  HN  MET A 384      17.124  14.145 -18.292  1.00 10.00      A   
ATOM   3625  CA  MET A 384      15.145  13.614 -18.775  1.00 10.00      A   
ATOM   3626  CB  MET A 384      14.193  13.879 -17.601  1.00 10.00      A   
ATOM   3627  CG  MET A 384      12.733  14.041 -18.003  1.00 10.00      A   
ATOM   3628  SD  MET A 384      12.182  12.765 -19.152  1.00 10.00      A   
ATOM   3629  CE  MET A 384      12.236  11.317 -18.099  1.00 10.00      A   
ATOM   3630  C   MET A 384      15.138  14.788 -19.745  1.00 10.00      A   
ATOM   3631  O   MET A 384      15.976  15.684 -19.643  1.00 10.00      A   
ATOM   3632  N   THR A 385      14.215  14.767 -20.694  1.00 10.00      A   
ATOM   3633  HN  THR A 385      13.579  14.022 -20.731  1.00 10.00      A   
ATOM   3634  CA  THR A 385      14.112  15.830 -21.679  1.00 10.00      A   
ATOM   3635  CB  THR A 385      14.533  15.331 -23.073  1.00 10.00      A   
ATOM   3636  OG1 THR A 385      14.518  13.896 -23.095  1.00 10.00      A   
ATOM   3637  HG1 THR A 385      15.311  13.560 -22.664  1.00 10.00      A   
ATOM   3638  CG2 THR A 385      15.927  15.822 -23.425  1.00 10.00      A   
ATOM   3639  C   THR A 385      12.688  16.378 -21.747  1.00 10.00      A   
ATOM   3640  O   THR A 385      11.715  15.637 -21.574  1.00 10.00      A   
ATOM   3641  N   ASN A 386      12.577  17.679 -21.993  1.00 10.00      A   
ATOM   3642  HN  ASN A 386      13.402  18.214 -22.109  1.00 10.00      A   
ATOM   3643  CA  ASN A 386      11.282  18.346 -22.092  1.00 10.00      A   
ATOM   3644  CB  ASN A 386      11.474  19.850 -22.309  1.00 10.00      A   
ATOM   3645  CG  ASN A 386      11.402  20.647 -21.022  1.00 10.00      A   
ATOM   3646  OD1 ASN A 386      10.577  20.373 -20.155  1.00 10.00      A   
ATOM   3647  ND2 ASN A 386      12.257  21.653 -20.892  1.00 10.00      A   
ATOM   3648 HD21 ASN A 386      12.882  21.830 -21.630  1.00 10.00      A   
ATOM   3649 HD22 ASN A 386      12.235  22.175 -20.062  1.00 10.00      A   
ATOM   3650  C   ASN A 386      10.459  17.772 -23.236  1.00 10.00      A   
ATOM   3651  O   ASN A 386       9.274  17.476 -23.075  1.00 10.00      A   
ATOM   3652  N   ALA A 387      11.106  17.605 -24.386  1.00 10.00      A   
ATOM   3653  HN  ALA A 387      12.057  17.846 -24.433  1.00 10.00      A   
ATOM   3654  CA  ALA A 387      10.451  17.076 -25.579  1.00 10.00      A   
ATOM   3655  CB  ALA A 387      11.407  17.072 -26.761  1.00 10.00      A   
ATOM   3656  C   ALA A 387       9.886  15.680 -25.336  1.00 10.00      A   
ATOM   3657  O   ALA A 387       8.787  15.358 -25.794  1.00 10.00      A   
ATOM   3658  N   ALA A 388      10.632  14.864 -24.598  1.00 10.00      A   
ATOM   3659  HN  ALA A 388      11.486  15.186 -24.247  1.00 10.00      A   
ATOM   3660  CA  ALA A 388      10.209  13.507 -24.289  1.00 10.00      A   
ATOM   3661  CB  ALA A 388      11.295  12.774 -23.523  1.00 10.00      A   
ATOM   3662  C   ALA A 388       8.908  13.519 -23.495  1.00 10.00      A   
ATOM   3663  O   ALA A 388       7.945  12.842 -23.854  1.00 10.00      A   
ATOM   3664  N   LEU A 389       8.879  14.313 -22.431  1.00 10.00      A   
ATOM   3665  HN  LEU A 389       9.679  14.838 -22.206  1.00 10.00      A   
ATOM   3666  CA  LEU A 389       7.694  14.423 -21.585  1.00 10.00      A   
ATOM   3667  CB  LEU A 389       7.949  15.379 -20.419  1.00 10.00      A   
ATOM   3668  CG  LEU A 389       8.940  14.901 -19.355  1.00 10.00      A   
ATOM   3669  CD1 LEU A 389       9.169  15.984 -18.314  1.00 10.00      A   
ATOM   3670  CD2 LEU A 389       8.456  13.615 -18.699  1.00 10.00      A   
ATOM   3671  C   LEU A 389       6.478  14.885 -22.388  1.00 10.00      A   
ATOM   3672  O   LEU A 389       5.374  14.366 -22.218  1.00 10.00      A   
ATOM   3673  N   ILE A 390       6.687  15.857 -23.267  1.00 10.00      A   
ATOM   3674  HN  ILE A 390       7.585  16.242 -23.354  1.00 10.00      A   
ATOM   3675  CA  ILE A 390       5.606  16.373 -24.098  1.00 10.00      A   
ATOM   3676  CB  ILE A 390       6.078  17.546 -24.985  1.00 10.00      A   
ATOM   3677  CG1 ILE A 390       6.540  18.717 -24.109  1.00 10.00      A   
ATOM   3678  CG2 ILE A 390       4.971  17.996 -25.932  1.00 10.00      A   
ATOM   3679  CD1 ILE A 390       7.187  19.849 -24.878  1.00 10.00      A   
ATOM   3680  C   ILE A 390       5.027  15.261 -24.968  1.00 10.00      A   
ATOM   3681  O   ILE A 390       3.806  15.115 -25.074  1.00 10.00      A   
ATOM   3682  N   THR A 391       5.910  14.462 -25.557  1.00 10.00      A   
ATOM   3683  HN  THR A 391       6.869  14.613 -25.401  1.00 10.00      A   
ATOM   3684  CA  THR A 391       5.496  13.359 -26.414  1.00 10.00      A   
ATOM   3685  CB  THR A 391       6.710  12.687 -27.090  1.00 10.00      A   
ATOM   3686  OG1 THR A 391       7.522  13.688 -27.714  1.00 10.00      A   
ATOM   3687  HG1 THR A 391       7.225  14.561 -27.429  1.00 10.00      A   
ATOM   3688  CG2 THR A 391       6.254  11.696 -28.150  1.00 10.00      A   
ATOM   3689  C   THR A 391       4.702  12.319 -25.622  1.00 10.00      A   
ATOM   3690  O   THR A 391       3.678  11.821 -26.091  1.00 10.00      A   
ATOM   3691  N   ILE A 392       5.170  12.015 -24.410  1.00 10.00      A   
ATOM   3692  HN  ILE A 392       5.989  12.458 -24.086  1.00 10.00      A   
ATOM   3693  CA  ILE A 392       4.505  11.039 -23.548  1.00 10.00      A   
ATOM   3694  CB  ILE A 392       5.287  10.806 -22.237  1.00 10.00      A   
ATOM   3695  CG1 ILE A 392       6.700  10.299 -22.533  1.00 10.00      A   
ATOM   3696  CG2 ILE A 392       4.548   9.829 -21.329  1.00 10.00      A   
ATOM   3697  CD1 ILE A 392       7.650  10.439 -21.364  1.00 10.00      A   
ATOM   3698  C   ILE A 392       3.091  11.493 -23.200  1.00 10.00      A   
ATOM   3699  O   ILE A 392       2.131  10.731 -23.341  1.00 10.00      A   
ATOM   3700  N   ALA A 393       2.974  12.740 -22.756  1.00 10.00      A   
ATOM   3701  HN  ALA A 393       3.780  13.294 -22.682  1.00 10.00      A   
ATOM   3702  CA  ALA A 393       1.691  13.311 -22.372  1.00 10.00      A   
ATOM   3703  CB  ALA A 393       1.886  14.720 -21.844  1.00 10.00      A   
ATOM   3704  C   ALA A 393       0.710  13.325 -23.535  1.00 10.00      A   
ATOM   3705  O   ALA A 393      -0.471  13.022 -23.368  1.00 10.00      A   
ATOM   3706  N   ARG A 394       1.204  13.674 -24.714  1.00 10.00      A   
ATOM   3707  HN  ARG A 394       2.159  13.892 -24.790  1.00 10.00      A   
ATOM   3708  CA  ARG A 394       0.359  13.732 -25.895  1.00 10.00      A   
ATOM   3709  CB  ARG A 394       1.020  14.531 -27.017  1.00 10.00      A   
ATOM   3710  CG  ARG A 394       1.154  16.015 -26.728  1.00 10.00      A   
ATOM   3711  CD  ARG A 394       1.350  16.809 -28.010  1.00 10.00      A   
ATOM   3712  NE  ARG A 394       0.179  16.746 -28.888  1.00 10.00      A   
ATOM   3713  HE  ARG A 394      -0.174  15.856 -29.110  1.00 10.00      A   
ATOM   3714  CZ  ARG A 394      -0.421  17.817 -29.411  1.00 10.00      A   
ATOM   3715  NH1 ARG A 394       0.037  19.038 -29.152  1.00 10.00      A   
ATOM   3716 HH11 ARG A 394       0.871  19.167 -28.536  1.00 10.00      A   
ATOM   3717 HH12 ARG A 394      -0.433  19.876 -29.564  1.00 10.00      A   
ATOM   3718  NH2 ARG A 394      -1.485  17.656 -30.189  1.00 10.00      A   
ATOM   3719 HH21 ARG A 394      -1.848  16.699 -30.391  1.00 10.00      A   
ATOM   3720 HH22 ARG A 394      -1.965  18.489 -30.604  1.00 10.00      A   
ATOM   3721  C   ARG A 394      -0.023  12.341 -26.382  1.00 10.00      A   
ATOM   3722  O   ARG A 394      -1.118  12.143 -26.912  1.00 10.00      A   
ATOM   3723  N   ASN A 395       0.879  11.384 -26.205  1.00 10.00      A   
ATOM   3724  HN  ASN A 395       1.739  11.610 -25.786  1.00 10.00      A   
ATOM   3725  CA  ASN A 395       0.631  10.012 -26.627  1.00 10.00      A   
ATOM   3726  CB  ASN A 395       1.935   9.217 -26.731  1.00 10.00      A   
ATOM   3727  CG  ASN A 395       2.219   8.760 -28.148  1.00 10.00      A   
ATOM   3728  OD1 ASN A 395       2.872   9.460 -28.918  1.00 10.00      A   
ATOM   3729  ND2 ASN A 395       1.734   7.580 -28.504  1.00 10.00      A   
ATOM   3730 HD21 ASN A 395       1.223   7.069 -27.842  1.00 10.00      A   
ATOM   3731 HD22 ASN A 395       1.893   7.274 -29.424  1.00 10.00      A   
ATOM   3732  C   ASN A 395      -0.328   9.309 -25.682  1.00 10.00      A   
ATOM   3733  O   ASN A 395      -1.232   8.596 -26.120  1.00 10.00      A   
ATOM   3734  N   ARG A 396      -0.131   9.513 -24.385  1.00 10.00      A   
ATOM   3735  HN  ARG A 396       0.610  10.095 -24.094  1.00 10.00      A   
ATOM   3736  CA  ARG A 396      -0.984   8.899 -23.375  1.00 10.00      A   
ATOM   3737  CB  ARG A 396      -0.179   7.928 -22.509  1.00 10.00      A   
ATOM   3738  CG  ARG A 396       0.419   6.760 -23.268  1.00 10.00      A   
ATOM   3739  CD  ARG A 396      -0.496   5.547 -23.250  1.00 10.00      A   
ATOM   3740  NE  ARG A 396      -1.685   5.730 -24.086  1.00 10.00      A   
ATOM   3741  HE  ARG A 396      -2.518   6.003 -23.631  1.00 10.00      A   
ATOM   3742  CZ  ARG A 396      -1.708   5.539 -25.405  1.00 10.00      A   
ATOM   3743  NH1 ARG A 396      -0.605   5.160 -26.050  1.00 10.00      A   
ATOM   3744 HH11 ARG A 396      -0.627   5.008 -27.082  1.00 10.00      A   
ATOM   3745 HH12 ARG A 396       0.291   5.007 -25.526  1.00 10.00      A   
ATOM   3746  NH2 ARG A 396      -2.840   5.712 -26.075  1.00 10.00      A   
ATOM   3747 HH21 ARG A 396      -3.710   5.994 -25.570  1.00 10.00      A   
ATOM   3748 HH22 ARG A 396      -2.871   5.566 -27.109  1.00 10.00      A   
ATOM   3749  C   ARG A 396      -1.634   9.953 -22.483  1.00 10.00      A   
ATOM   3750  O   ARG A 396      -1.199  10.168 -21.350  1.00 10.00      A   
ATOM   3751  N   PRO A 397      -2.689  10.620 -22.974  1.00 10.00      A   
ATOM   3752  CA  PRO A 397      -3.401  11.641 -22.206  1.00 10.00      A   
ATOM   3753  CB  PRO A 397      -4.177  12.398 -23.284  1.00 10.00      A   
ATOM   3754  CG  PRO A 397      -4.446  11.374 -24.332  1.00 10.00      A   
ATOM   3755  CD  PRO A 397      -3.262  10.446 -24.323  1.00 10.00      A   
ATOM   3756  C   PRO A 397      -4.365  10.996 -21.219  1.00 10.00      A   
ATOM   3757  O   PRO A 397      -5.011  11.672 -20.419  1.00 10.00      A   
ATOM   3758  N   ASN A 398      -4.440   9.672 -21.278  1.00 10.00      A   
ATOM   3759  HN  ASN A 398      -3.883   9.199 -21.934  1.00 10.00      A   
ATOM   3760  CA  ASN A 398      -5.316   8.897 -20.409  1.00 10.00      A   
ATOM   3761  CB  ASN A 398      -5.807   7.636 -21.135  1.00 10.00      A   
ATOM   3762  CG  ASN A 398      -4.753   6.546 -21.209  1.00 10.00      A   
ATOM   3763  OD1 ASN A 398      -3.853   6.583 -22.057  1.00 10.00      A   
ATOM   3764  ND2 ASN A 398      -4.868   5.561 -20.335  1.00 10.00      A   
ATOM   3765 HD21 ASN A 398      -5.623   5.589 -19.705  1.00 10.00      A   
ATOM   3766 HD22 ASN A 398      -4.183   4.854 -20.335  1.00 10.00      A   
ATOM   3767  C   ASN A 398      -4.596   8.505 -19.120  1.00 10.00      A   
ATOM   3768  O   ASN A 398      -5.143   7.777 -18.288  1.00 10.00      A   
ATOM   3769  N   MET A 399      -3.366   8.992 -18.964  1.00 10.00      A   
ATOM   3770  HN  MET A 399      -2.992   9.573 -19.661  1.00 10.00      A   
ATOM   3771  CA  MET A 399      -2.558   8.692 -17.785  1.00 10.00      A   
ATOM   3772  CB  MET A 399      -1.179   9.345 -17.902  1.00 10.00      A   
ATOM   3773  CG  MET A 399      -0.228   9.008 -16.764  1.00 10.00      A   
ATOM   3774  SD  MET A 399      -0.033   7.230 -16.533  1.00 10.00      A   
ATOM   3775  CE  MET A 399       0.680   6.751 -18.106  1.00 10.00      A   
ATOM   3776  C   MET A 399      -3.255   9.155 -16.508  1.00 10.00      A   
ATOM   3777  O   MET A 399      -3.742  10.285 -16.426  1.00 10.00      A   
ATOM   3778  N   THR A 400      -3.311   8.272 -15.522  1.00 10.00      A   
ATOM   3779  HN  THR A 400      -2.913   7.383 -15.649  1.00 10.00      A   
ATOM   3780  CA  THR A 400      -3.955   8.585 -14.258  1.00 10.00      A   
ATOM   3781  CB  THR A 400      -4.878   7.435 -13.813  1.00 10.00      A   
ATOM   3782  OG1 THR A 400      -4.859   6.402 -14.808  1.00 10.00      A   
ATOM   3783  HG1 THR A 400      -5.125   6.774 -15.661  1.00 10.00      A   
ATOM   3784  CG2 THR A 400      -6.305   7.930 -13.641  1.00 10.00      A   
ATOM   3785  C   THR A 400      -2.928   8.877 -13.166  1.00 10.00      A   
ATOM   3786  O   THR A 400      -3.173   9.692 -12.278  1.00 10.00      A   
ATOM   3787  N   ARG A 401      -1.773   8.219 -13.240  1.00 10.00      A   
ATOM   3788  HN  ARG A 401      -1.619   7.594 -13.983  1.00 10.00      A   
ATOM   3789  CA  ARG A 401      -0.719   8.415 -12.253  1.00 10.00      A   
ATOM   3790  CB  ARG A 401      -0.720   7.276 -11.234  1.00 10.00      A   
ATOM   3791  CG  ARG A 401      -1.870   7.322 -10.242  1.00 10.00      A   
ATOM   3792  CD  ARG A 401      -2.545   5.967 -10.118  1.00 10.00      A   
ATOM   3793  NE  ARG A 401      -3.158   5.541 -11.376  1.00 10.00      A   
ATOM   3794  HE  ARG A 401      -2.918   6.046 -12.182  1.00 10.00      A   
ATOM   3795  CZ  ARG A 401      -3.995   4.510 -11.489  1.00 10.00      A   
ATOM   3796  NH1 ARG A 401      -4.325   3.788 -10.424  1.00 10.00      A   
ATOM   3797 HH11 ARG A 401      -4.978   2.982 -10.514  1.00 10.00      A   
ATOM   3798 HH12 ARG A 401      -3.930   4.022  -9.478  1.00 10.00      A   
ATOM   3799  NH2 ARG A 401      -4.517   4.214 -12.670  1.00 10.00      A   
ATOM   3800 HH21 ARG A 401      -4.280   4.789 -13.508  1.00 10.00      A   
ATOM   3801 HH22 ARG A 401      -5.167   3.396 -12.769  1.00 10.00      A   
ATOM   3802  C   ARG A 401       0.647   8.514 -12.920  1.00 10.00      A   
ATOM   3803  O   ARG A 401       1.191   7.517 -13.395  1.00 10.00      A   
ATOM   3804  N   PHE A 402       1.198   9.716 -12.948  1.00 10.00      A   
ATOM   3805  HN  PHE A 402       0.725  10.469 -12.525  1.00 10.00      A   
ATOM   3806  CA  PHE A 402       2.499   9.951 -13.555  1.00 10.00      A   
ATOM   3807  CB  PHE A 402       2.444  11.168 -14.487  1.00 10.00      A   
ATOM   3808  CG  PHE A 402       3.613  11.277 -15.427  1.00 10.00      A   
ATOM   3809  CD1 PHE A 402       3.567  10.689 -16.679  1.00 10.00      A   
ATOM   3810  CD2 PHE A 402       4.755  11.969 -15.060  1.00 10.00      A   
ATOM   3811  CE1 PHE A 402       4.637  10.788 -17.548  1.00 10.00      A   
ATOM   3812  CE2 PHE A 402       5.828  12.072 -15.923  1.00 10.00      A   
ATOM   3813  CZ  PHE A 402       5.769  11.480 -17.171  1.00 10.00      A   
ATOM   3814  C   PHE A 402       3.545  10.158 -12.468  1.00 10.00      A   
ATOM   3815  O   PHE A 402       3.614  11.223 -11.852  1.00 10.00      A   
ATOM   3816  N   ARG A 403       4.342   9.133 -12.226  1.00 10.00      A   
ATOM   3817  HN  ARG A 403       4.239   8.307 -12.749  1.00 10.00      A   
ATOM   3818  CA  ARG A 403       5.373   9.194 -11.204  1.00 10.00      A   
ATOM   3819  CB  ARG A 403       5.196   8.042 -10.215  1.00 10.00      A   
ATOM   3820  CG  ARG A 403       3.766   7.850  -9.733  1.00 10.00      A   
ATOM   3821  CD  ARG A 403       3.610   6.553  -8.955  1.00 10.00      A   
ATOM   3822  NE  ARG A 403       4.254   6.609  -7.645  1.00 10.00      A   
ATOM   3823  HE  ARG A 403       5.024   7.227  -7.539  1.00 10.00      A   
ATOM   3824  CZ  ARG A 403       3.872   5.875  -6.599  1.00 10.00      A   
ATOM   3825  NH1 ARG A 403       2.850   5.029  -6.714  1.00 10.00      A   
ATOM   3826 HH11 ARG A 403       2.346   4.933  -7.621  1.00 10.00      A   
ATOM   3827 HH12 ARG A 403       2.544   4.457  -5.893  1.00 10.00      A   
ATOM   3828  NH2 ARG A 403       4.492   6.010  -5.435  1.00 10.00      A   
ATOM   3829 HH21 ARG A 403       5.277   6.697  -5.331  1.00 10.00      A   
ATOM   3830 HH22 ARG A 403       4.192   5.440  -4.609  1.00 10.00      A   
ATOM   3831  C   ARG A 403       6.765   9.147 -11.826  1.00 10.00      A   
ATOM   3832  O   ARG A 403       7.205   8.109 -12.325  1.00 10.00      A   
ATOM   3833  N   LEU A 404       7.444  10.282 -11.816  1.00 10.00      A   
ATOM   3834  HN  LEU A 404       7.036  11.082 -11.423  1.00 10.00      A   
ATOM   3835  CA  LEU A 404       8.785  10.374 -12.371  1.00 10.00      A   
ATOM   3836  CB  LEU A 404       8.778  11.274 -13.607  1.00 10.00      A   
ATOM   3837  CG  LEU A 404      10.131  11.507 -14.286  1.00 10.00      A   
ATOM   3838  CD1 LEU A 404      10.663  10.216 -14.892  1.00 10.00      A   
ATOM   3839  CD2 LEU A 404      10.012  12.590 -15.347  1.00 10.00      A   
ATOM   3840  C   LEU A 404       9.753  10.923 -11.329  1.00 10.00      A   
ATOM   3841  O   LEU A 404       9.402  11.820 -10.559  1.00 10.00      A   
ATOM   3842  N   CYS A 405      10.960  10.372 -11.289  1.00 10.00      A   
ATOM   3843  HN  CYS A 405      11.179   9.640 -11.910  1.00 10.00      A   
ATOM   3844  CA  CYS A 405      11.966  10.822 -10.339  1.00 10.00      A   
ATOM   3845  CB  CYS A 405      11.883  10.017  -9.041  1.00 10.00      A   
ATOM   3846  SG  CYS A 405      12.727  10.776  -7.632  1.00 10.00      A   
ATOM   3847  HG  CYS A 405      13.967  11.061  -8.004  1.00 10.00      A   
ATOM   3848  C   CYS A 405      13.368  10.719 -10.931  1.00 10.00      A   
ATOM   3849  O   CYS A 405      13.706   9.742 -11.607  1.00 10.00      A   
ATOM   3850  N   ILE A 406      14.178  11.738 -10.672  1.00 10.00      A   
ATOM   3851  HN  ILE A 406      13.846  12.484 -10.129  1.00 10.00      A   
ATOM   3852  CA  ILE A 406      15.550  11.784 -11.162  1.00 10.00      A   
ATOM   3853  CB  ILE A 406      15.810  13.079 -11.963  1.00 10.00      A   
ATOM   3854  CG1 ILE A 406      14.779  13.225 -13.087  1.00 10.00      A   
ATOM   3855  CG2 ILE A 406      17.222  13.093 -12.538  1.00 10.00      A   
ATOM   3856  CD1 ILE A 406      14.850  14.550 -13.821  1.00 10.00      A   
ATOM   3857  C   ILE A 406      16.523  11.697  -9.984  1.00 10.00      A   
ATOM   3858  O   ILE A 406      16.235  12.203  -8.894  1.00 10.00      A   
ATOM   3859  N   ILE A 407      17.658  11.035 -10.203  1.00 10.00      A   
ATOM   3860  HN  ILE A 407      17.815  10.647 -11.091  1.00 10.00      A   
ATOM   3861  CA  ILE A 407      18.673  10.863  -9.167  1.00 10.00      A   
ATOM   3862  CB  ILE A 407      19.791   9.905  -9.632  1.00 10.00      A   
ATOM   3863  CG1 ILE A 407      19.214   8.528  -9.999  1.00 10.00      A   
ATOM   3864  CG2 ILE A 407      20.878   9.776  -8.574  1.00 10.00      A   
ATOM   3865  CD1 ILE A 407      18.496   7.819  -8.867  1.00 10.00      A   
ATOM   3866  C   ILE A 407      19.282  12.201  -8.739  1.00 10.00      A   
ATOM   3867  O   ILE A 407      19.308  12.531  -7.552  1.00 10.00      A   
ATOM   3868  N   GLU A 408      19.780  12.958  -9.708  1.00 10.00      A   
ATOM   3869  HN  GLU A 408      19.745  12.635 -10.633  1.00 10.00      A   
ATOM   3870  CA  GLU A 408      20.381  14.260  -9.429  1.00 10.00      A   
ATOM   3871  CB  GLU A 408      21.301  14.697 -10.581  1.00 10.00      A   
ATOM   3872  CG  GLU A 408      22.060  15.996 -10.334  1.00 10.00      A   
ATOM   3873  CD  GLU A 408      23.305  15.808  -9.492  1.00 10.00      A   
ATOM   3874  OE1 GLU A 408      24.420  15.940 -10.041  1.00 10.00      A   
ATOM   3875  OE2 GLU A 408      23.177  15.530  -8.281  1.00 10.00      A   
ATOM   3876  C   GLU A 408      19.291  15.306  -9.187  1.00 10.00      A   
ATOM   3877  O   GLU A 408      18.446  15.544 -10.051  1.00 10.00      A   
ATOM   3878  N   PRO A 409      19.278  15.918  -7.993  1.00 10.00      A   
ATOM   3879  CA  PRO A 409      18.291  16.945  -7.644  1.00 10.00      A   
ATOM   3880  CB  PRO A 409      18.568  17.228  -6.166  1.00 10.00      A   
ATOM   3881  CG  PRO A 409      19.983  16.809  -5.960  1.00 10.00      A   
ATOM   3882  CD  PRO A 409      20.212  15.649  -6.885  1.00 10.00      A   
ATOM   3883  C   PRO A 409      18.470  18.216  -8.471  1.00 10.00      A   
ATOM   3884  O   PRO A 409      19.592  18.665  -8.712  1.00 10.00      A   
ATOM   3885  N   LYS A 410      17.348  18.771  -8.919  1.00 10.00      A   
ATOM   3886  HN  LYS A 410      16.492  18.340  -8.703  1.00 10.00      A   
ATOM   3887  CA  LYS A 410      17.333  19.992  -9.722  1.00 10.00      A   
ATOM   3888  CB  LYS A 410      17.946  21.176  -8.961  1.00 10.00      A   
ATOM   3889  CG  LYS A 410      17.212  21.540  -7.679  1.00 10.00      A   
ATOM   3890  CD  LYS A 410      17.947  22.626  -6.910  1.00 10.00      A   
ATOM   3891  CE  LYS A 410      17.284  22.900  -5.567  1.00 10.00      A   
ATOM   3892  NZ  LYS A 410      18.042  23.892  -4.759  1.00 10.00      A   
ATOM   3893  HZ1 LYS A 410      18.022  24.823  -5.220  1.00 10.00      A   
ATOM   3894  HZ2 LYS A 410      19.032  23.590  -4.659  1.00 10.00      A   
ATOM   3895  HZ3 LYS A 410      17.623  23.978  -3.809  1.00 10.00      A   
ATOM   3896  C   LYS A 410      18.014  19.801 -11.075  1.00 10.00      A   
ATOM   3897  O   LYS A 410      18.487  20.763 -11.676  1.00 10.00      A   
ATOM   3898  N   ALA A 411      18.050  18.561 -11.555  1.00 10.00      A   
ATOM   3899  HN  ALA A 411      17.652  17.834 -11.033  1.00 10.00      A   
ATOM   3900  CA  ALA A 411      18.668  18.255 -12.843  1.00 10.00      A   
ATOM   3901  CB  ALA A 411      18.863  16.755 -13.010  1.00 10.00      A   
ATOM   3902  C   ALA A 411      17.832  18.812 -13.989  1.00 10.00      A   
ATOM   3903  O   ALA A 411      16.662  18.462 -14.144  1.00 10.00      A   
ATOM   3904  N   PRO A 412      18.417  19.699 -14.802  1.00 10.00      A   
ATOM   3905  CA  PRO A 412      17.726  20.305 -15.932  1.00 10.00      A   
ATOM   3906  CB  PRO A 412      18.455  21.638 -16.078  1.00 10.00      A   
ATOM   3907  CG  PRO A 412      19.858  21.342 -15.658  1.00 10.00      A   
ATOM   3908  CD  PRO A 412      19.797  20.195 -14.676  1.00 10.00      A   
ATOM   3909  C   PRO A 412      17.870  19.489 -17.213  1.00 10.00      A   
ATOM   3910  O   PRO A 412      18.624  18.512 -17.263  1.00 10.00      A   
ATOM   3911  N   ASP A 413      17.128  19.897 -18.239  1.00 10.00      A   
ATOM   3912  HN  ASP A 413      16.532  20.669 -18.113  1.00 10.00      A   
ATOM   3913  CA  ASP A 413      17.163  19.242 -19.544  1.00 10.00      A   
ATOM   3914  CB  ASP A 413      16.259  20.013 -20.513  1.00 10.00      A   
ATOM   3915  CG  ASP A 413      16.115  19.363 -21.873  1.00 10.00      A   
ATOM   3916  OD1 ASP A 413      17.077  19.428 -22.659  1.00 10.00      A   
ATOM   3917  OD2 ASP A 413      15.027  18.833 -22.181  1.00 10.00      A   
ATOM   3918  C   ASP A 413      18.604  19.221 -20.053  1.00 10.00      A   
ATOM   3919  O   ASP A 413      19.239  20.261 -20.172  1.00 10.00      A   
ATOM   3920  N   TYR A 414      19.120  18.037 -20.344  1.00 10.00      A   
ATOM   3921  HN  TYR A 414      18.563  17.238 -20.245  1.00 10.00      A   
ATOM   3922  CA  TYR A 414      20.508  17.893 -20.791  1.00 10.00      A   
ATOM   3923  CB  TYR A 414      21.008  16.460 -20.591  1.00 10.00      A   
ATOM   3924  CG  TYR A 414      20.366  15.452 -21.513  1.00 10.00      A   
ATOM   3925  CD1 TYR A 414      21.015  15.024 -22.664  1.00 10.00      A   
ATOM   3926  CD2 TYR A 414      19.111  14.931 -21.234  1.00 10.00      A   
ATOM   3927  CE1 TYR A 414      20.429  14.105 -23.510  1.00 10.00      A   
ATOM   3928  CE2 TYR A 414      18.521  14.012 -22.074  1.00 10.00      A   
ATOM   3929  CZ  TYR A 414      19.184  13.602 -23.213  1.00 10.00      A   
ATOM   3930  OH  TYR A 414      18.601  12.682 -24.052  1.00 10.00      A   
ATOM   3931  HH  TYR A 414      17.770  12.366 -23.652  1.00 10.00      A   
ATOM   3932  C   TYR A 414      20.751  18.343 -22.229  1.00 10.00      A   
ATOM   3933  O   TYR A 414      21.899  18.400 -22.672  1.00 10.00      A   
ATOM   3934  N   LEU A 415      19.699  18.659 -22.962  1.00 10.00      A   
ATOM   3935  HN  LEU A 415      18.797  18.622 -22.567  1.00 10.00      A   
ATOM   3936  CA  LEU A 415      19.862  19.078 -24.345  1.00 10.00      A   
ATOM   3937  CB  LEU A 415      18.927  18.291 -25.268  1.00 10.00      A   
ATOM   3938  CG  LEU A 415      19.331  16.841 -25.551  1.00 10.00      A   
ATOM   3939  CD1 LEU A 415      18.230  16.102 -26.298  1.00 10.00      A   
ATOM   3940  CD2 LEU A 415      20.637  16.790 -26.333  1.00 10.00      A   
ATOM   3941  C   LEU A 415      19.650  20.577 -24.515  1.00 10.00      A   
ATOM   3942  O   LEU A 415      20.333  21.223 -25.311  1.00 10.00      A   
ATOM   3943  N   THR A 416      18.704  21.123 -23.767  1.00 10.00      A   
ATOM   3944  HN  THR A 416      18.179  20.544 -23.164  1.00 10.00      A   
ATOM   3945  CA  THR A 416      18.392  22.545 -23.842  1.00 10.00      A   
ATOM   3946  CB  THR A 416      16.874  22.761 -24.012  1.00 10.00      A   
ATOM   3947  OG1 THR A 416      16.260  21.536 -24.452  1.00 10.00      A   
ATOM   3948  HG1 THR A 416      16.545  20.805 -23.883  1.00 10.00      A   
ATOM   3949  CG2 THR A 416      16.608  23.845 -25.043  1.00 10.00      A   
ATOM   3950  C   THR A 416      18.876  23.305 -22.604  1.00 10.00      A   
ATOM   3951  O   THR A 416      18.912  24.536 -22.600  1.00 10.00      A   
ATOM   3952  N   LEU A 417      19.241  22.560 -21.562  1.00 10.00      A   
ATOM   3953  HN  LEU A 417      19.196  21.582 -21.641  1.00 10.00      A   
ATOM   3954  CA  LEU A 417      19.715  23.140 -20.302  1.00 10.00      A   
ATOM   3955  CB  LEU A 417      21.037  23.892 -20.484  1.00 10.00      A   
ATOM   3956  CG  LEU A 417      22.259  23.039 -20.822  1.00 10.00      A   
ATOM   3957  CD1 LEU A 417      23.505  23.902 -20.885  1.00 10.00      A   
ATOM   3958  CD2 LEU A 417      22.434  21.917 -19.809  1.00 10.00      A   
ATOM   3959  C   LEU A 417      18.656  24.034 -19.670  1.00 10.00      A   
ATOM   3960  O   LEU A 417      18.966  25.077 -19.097  1.00 10.00      A   
ATOM   3961  N   GLU A 418      17.405  23.604 -19.768  1.00 10.00      A   
ATOM   3962  HN  GLU A 418      17.230  22.744 -20.203  1.00 10.00      A   
ATOM   3963  CA  GLU A 418      16.286  24.360 -19.227  1.00 10.00      A   
ATOM   3964  CB  GLU A 418      15.405  24.890 -20.367  1.00 10.00      A   
ATOM   3965  CG  GLU A 418      16.116  25.800 -21.350  1.00 10.00      A   
ATOM   3966  CD  GLU A 418      15.153  26.586 -22.211  1.00 10.00      A   
ATOM   3967  OE1 GLU A 418      14.495  25.984 -23.085  1.00 10.00      A   
ATOM   3968  OE2 GLU A 418      15.053  27.815 -22.017  1.00 10.00      A   
ATOM   3969  C   GLU A 418      15.450  23.487 -18.293  1.00 10.00      A   
ATOM   3970  O   GLU A 418      15.548  22.259 -18.330  1.00 10.00      A   
ATOM   3971  N   PRO A 419      14.643  24.113 -17.418  1.00 10.00      A   
ATOM   3972  CA  PRO A 419      13.775  23.391 -16.483  1.00 10.00      A   
ATOM   3973  CB  PRO A 419      13.143  24.504 -15.635  1.00 10.00      A   
ATOM   3974  CG  PRO A 419      13.996  25.702 -15.857  1.00 10.00      A   
ATOM   3975  CD  PRO A 419      14.539  25.572 -17.247  1.00 10.00      A   
ATOM   3976  C   PRO A 419      12.680  22.614 -17.210  1.00 10.00      A   
ATOM   3977  O   PRO A 419      12.342  22.916 -18.361  1.00 10.00      A   
ATOM   3978  N   LEU A 420      12.103  21.637 -16.527  1.00 10.00      A   
ATOM   3979  HN  LEU A 420      12.387  21.471 -15.593  1.00 10.00      A   
ATOM   3980  CA  LEU A 420      11.051  20.812 -17.108  1.00 10.00      A   
ATOM   3981  CB  LEU A 420      11.053  19.415 -16.479  1.00 10.00      A   
ATOM   3982  CG  LEU A 420      12.277  18.536 -16.749  1.00 10.00      A   
ATOM   3983  CD1 LEU A 420      12.232  17.277 -15.895  1.00 10.00      A   
ATOM   3984  CD2 LEU A 420      12.381  18.182 -18.226  1.00 10.00      A   
ATOM   3985  C   LEU A 420       9.676  21.453 -16.936  1.00 10.00      A   
ATOM   3986  O   LEU A 420       8.663  20.752 -16.910  1.00 10.00      A   
ATOM   3987  N   ASP A 421       9.646  22.783 -16.848  1.00 10.00      A   
ATOM   3988  HN  ASP A 421      10.486  23.278 -16.910  1.00 10.00      A   
ATOM   3989  CA  ASP A 421       8.396  23.527 -16.667  1.00 10.00      A   
ATOM   3990  CB  ASP A 421       8.646  25.039 -16.682  1.00 10.00      A   
ATOM   3991  CG  ASP A 421       9.465  25.543 -15.511  1.00 10.00      A   
ATOM   3992  OD1 ASP A 421       9.159  25.193 -14.352  1.00 10.00      A   
ATOM   3993  OD2 ASP A 421      10.410  26.320 -15.745  1.00 10.00      A   
ATOM   3994  C   ASP A 421       7.372  23.174 -17.743  1.00 10.00      A   
ATOM   3995  O   ASP A 421       6.236  22.802 -17.440  1.00 10.00      A   
ATOM   3996  N   ILE A 422       7.786  23.268 -19.002  1.00 10.00      A   
ATOM   3997  HN  ILE A 422       8.710  23.537 -19.184  1.00 10.00      A   
ATOM   3998  CA  ILE A 422       6.897  22.972 -20.117  1.00 10.00      A   
ATOM   3999  CB  ILE A 422       7.383  23.584 -21.447  1.00 10.00      A   
ATOM   4000  CG1 ILE A 422       8.842  23.211 -21.726  1.00 10.00      A   
ATOM   4001  CG2 ILE A 422       7.199  25.096 -21.437  1.00 10.00      A   
ATOM   4002  CD1 ILE A 422       9.284  23.480 -23.149  1.00 10.00      A   
ATOM   4003  C   ILE A 422       6.672  21.472 -20.282  1.00 10.00      A   
ATOM   4004  O   ILE A 422       5.610  21.047 -20.738  1.00 10.00      A   
ATOM   4005  N   GLY A 423       7.664  20.675 -19.902  1.00 10.00      A   
ATOM   4006  HN  GLY A 423       8.489  21.068 -19.545  1.00 10.00      A   
ATOM   4007  CA  GLY A 423       7.545  19.233 -20.013  1.00 10.00      A   
ATOM   4008  C   GLY A 423       6.503  18.681 -19.062  1.00 10.00      A   
ATOM   4009  O   GLY A 423       5.547  18.028 -19.481  1.00 10.00      A   
ATOM   4010  N   PHE A 424       6.670  18.967 -17.777  1.00 10.00      A   
ATOM   4011  HN  PHE A 424       7.442  19.509 -17.504  1.00 10.00      A   
ATOM   4012  CA  PHE A 424       5.730  18.505 -16.769  1.00 10.00      A   
ATOM   4013  CB  PHE A 424       6.286  18.718 -15.361  1.00 10.00      A   
ATOM   4014  CG  PHE A 424       6.955  17.506 -14.784  1.00 10.00      A   
ATOM   4015  CD1 PHE A 424       8.334  17.425 -14.720  1.00 10.00      A   
ATOM   4016  CD2 PHE A 424       6.201  16.448 -14.301  1.00 10.00      A   
ATOM   4017  CE1 PHE A 424       8.950  16.311 -14.183  1.00 10.00      A   
ATOM   4018  CE2 PHE A 424       6.810  15.330 -13.764  1.00 10.00      A   
ATOM   4019  CZ  PHE A 424       8.186  15.264 -13.705  1.00 10.00      A   
ATOM   4020  C   PHE A 424       4.398  19.224 -16.929  1.00 10.00      A   
ATOM   4021  O   PHE A 424       3.338  18.668 -16.636  1.00 10.00      A   
ATOM   4022  N   GLY A 425       4.464  20.460 -17.416  1.00 10.00      A   
ATOM   4023  HN  GLY A 425       5.343  20.849 -17.615  1.00 10.00      A   
ATOM   4024  CA  GLY A 425       3.267  21.244 -17.633  1.00 10.00      A   
ATOM   4025  C   GLY A 425       2.414  20.670 -18.745  1.00 10.00      A   
ATOM   4026  O   GLY A 425       1.200  20.873 -18.776  1.00 10.00      A   
ATOM   4027  N   ALA A 426       3.049  19.957 -19.668  1.00 10.00      A   
ATOM   4028  HN  ALA A 426       4.022  19.851 -19.606  1.00 10.00      A   
ATOM   4029  CA  ALA A 426       2.339  19.341 -20.777  1.00 10.00      A   
ATOM   4030  CB  ALA A 426       3.304  18.971 -21.892  1.00 10.00      A   
ATOM   4031  C   ALA A 426       1.586  18.108 -20.293  1.00 10.00      A   
ATOM   4032  O   ALA A 426       0.523  17.771 -20.817  1.00 10.00      A   
ATOM   4033  N   ILE A 427       2.147  17.445 -19.280  1.00 10.00      A   
ATOM   4034  HN  ILE A 427       2.997  17.769 -18.912  1.00 10.00      A   
ATOM   4035  CA  ILE A 427       1.543  16.250 -18.707  1.00 10.00      A   
ATOM   4036  CB  ILE A 427       2.414  15.655 -17.574  1.00 10.00      A   
ATOM   4037  CG1 ILE A 427       3.877  15.527 -18.012  1.00 10.00      A   
ATOM   4038  CG2 ILE A 427       1.869  14.308 -17.116  1.00 10.00      A   
ATOM   4039  CD1 ILE A 427       4.123  14.455 -19.055  1.00 10.00      A   
ATOM   4040  C   ILE A 427       0.167  16.580 -18.142  1.00 10.00      A   
ATOM   4041  O   ILE A 427      -0.828  15.965 -18.514  1.00 10.00      A   
ATOM   4042  N   VAL A 428       0.116  17.587 -17.281  1.00 10.00      A   
ATOM   4043  HN  VAL A 428       0.945  18.065 -17.055  1.00 10.00      A   
ATOM   4044  CA  VAL A 428      -1.134  18.007 -16.656  1.00 10.00      A   
ATOM   4045  CB  VAL A 428      -0.885  19.004 -15.500  1.00 10.00      A   
ATOM   4046  CG1 VAL A 428       0.085  18.422 -14.485  1.00 10.00      A   
ATOM   4047  CG2 VAL A 428      -0.368  20.335 -16.023  1.00 10.00      A   
ATOM   4048  C   VAL A 428      -2.098  18.626 -17.668  1.00 10.00      A   
ATOM   4049  O   VAL A 428      -3.310  18.638 -17.460  1.00 10.00      A   
ATOM   4050  N   GLU A 429      -1.556  19.120 -18.774  1.00 10.00      A   
ATOM   4051  HN  GLU A 429      -0.587  19.064 -18.896  1.00 10.00      A   
ATOM   4052  CA  GLU A 429      -2.363  19.746 -19.807  1.00 10.00      A   
ATOM   4053  CB  GLU A 429      -1.484  20.596 -20.721  1.00 10.00      A   
ATOM   4054  CG  GLU A 429      -2.250  21.624 -21.533  1.00 10.00      A   
ATOM   4055  CD  GLU A 429      -1.395  22.285 -22.589  1.00 10.00      A   
ATOM   4056  OE1 GLU A 429      -0.394  22.943 -22.228  1.00 10.00      A   
ATOM   4057  OE2 GLU A 429      -1.719  22.157 -23.785  1.00 10.00      A   
ATOM   4058  C   GLU A 429      -3.113  18.708 -20.632  1.00 10.00      A   
ATOM   4059  O   GLU A 429      -4.250  18.932 -21.046  1.00 10.00      A   
ATOM   4060  N   HIS A 430      -2.481  17.569 -20.866  1.00 10.00      A   
ATOM   4061  HN  HIS A 430      -1.575  17.436 -20.506  1.00 10.00      A   
ATOM   4062  CA  HIS A 430      -3.105  16.518 -21.658  1.00 10.00      A   
ATOM   4063  CB  HIS A 430      -2.131  15.895 -22.660  1.00 10.00      A   
ATOM   4064  CG  HIS A 430      -2.051  16.665 -23.943  1.00 10.00      A   
ATOM   4065  ND1 HIS A 430      -2.674  16.222 -25.091  1.00 10.00      A   
ATOM   4066  CD2 HIS A 430      -1.444  17.851 -24.195  1.00 10.00      A   
ATOM   4067  CE1 HIS A 430      -2.437  17.145 -26.007  1.00 10.00      A   
ATOM   4068  NE2 HIS A 430      -1.701  18.146 -25.508  1.00 10.00      A   
ATOM   4069  HE2 HIS A 430      -1.409  18.952 -25.990  1.00 10.00      A   
ATOM   4070  C   HIS A 430      -3.809  15.468 -20.807  1.00 10.00      A   
ATOM   4071  O   HIS A 430      -4.835  14.923 -21.213  1.00 10.00      A   
ATOM   4072  N   CYS A 431      -3.266  15.183 -19.633  1.00 10.00      A   
ATOM   4073  HN  CYS A 431      -2.449  15.647 -19.353  1.00 10.00      A   
ATOM   4074  CA  CYS A 431      -3.868  14.203 -18.743  1.00 10.00      A   
ATOM   4075  CB  CYS A 431      -2.820  13.584 -17.813  1.00 10.00      A   
ATOM   4076  SG  CYS A 431      -1.367  12.933 -18.674  1.00 10.00      A   
ATOM   4077  HG  CYS A 431      -0.706  13.968 -19.182  1.00 10.00      A   
ATOM   4078  C   CYS A 431      -4.992  14.848 -17.947  1.00 10.00      A   
ATOM   4079  O   CYS A 431      -4.754  15.582 -16.989  1.00 10.00      A   
ATOM   4080  N   LYS A 432      -6.219  14.582 -18.364  1.00 10.00      A   
ATOM   4081  HN  LYS A 432      -6.340  13.990 -19.136  1.00 10.00      A   
ATOM   4082  CA  LYS A 432      -7.391  15.150 -17.713  1.00 10.00      A   
ATOM   4083  CB  LYS A 432      -8.623  15.015 -18.614  1.00 10.00      A   
ATOM   4084  CG  LYS A 432      -8.424  15.563 -20.023  1.00 10.00      A   
ATOM   4085  CD  LYS A 432      -8.191  17.066 -20.009  1.00 10.00      A   
ATOM   4086  CE  LYS A 432      -7.166  17.479 -21.053  1.00 10.00      A   
ATOM   4087  NZ  LYS A 432      -7.687  17.353 -22.437  1.00 10.00      A   
ATOM   4088  HZ1 LYS A 432      -8.576  17.883 -22.535  1.00 10.00      A   
ATOM   4089  HZ2 LYS A 432      -7.866  16.352 -22.667  1.00 10.00      A   
ATOM   4090  HZ3 LYS A 432      -6.994  17.733 -23.115  1.00 10.00      A   
ATOM   4091  C   LYS A 432      -7.648  14.518 -16.351  1.00 10.00      A   
ATOM   4092  O   LYS A 432      -8.085  15.196 -15.424  1.00 10.00      A   
ATOM   4093  N   ASP A 433      -7.343  13.231 -16.222  1.00 10.00      A   
ATOM   4094  HN  ASP A 433      -6.954  12.752 -16.983  1.00 10.00      A   
ATOM   4095  CA  ASP A 433      -7.568  12.513 -14.969  1.00 10.00      A   
ATOM   4096  CB  ASP A 433      -8.352  11.223 -15.210  1.00 10.00      A   
ATOM   4097  CG  ASP A 433      -9.816  11.472 -15.483  1.00 10.00      A   
ATOM   4098  OD1 ASP A 433     -10.465  12.176 -14.683  1.00 10.00      A   
ATOM   4099  OD2 ASP A 433     -10.329  10.964 -16.502  1.00 10.00      A   
ATOM   4100  C   ASP A 433      -6.268  12.202 -14.241  1.00 10.00      A   
ATOM   4101  O   ASP A 433      -6.119  11.134 -13.644  1.00 10.00      A   
ATOM   4102  N   LEU A 434      -5.331  13.136 -14.292  1.00 10.00      A   
ATOM   4103  HN  LEU A 434      -5.507  13.958 -14.794  1.00 10.00      A   
ATOM   4104  CA  LEU A 434      -4.046  12.972 -13.620  1.00 10.00      A   
ATOM   4105  CB  LEU A 434      -3.010  13.944 -14.199  1.00 10.00      A   
ATOM   4106  CG  LEU A 434      -1.547  13.678 -13.827  1.00 10.00      A   
ATOM   4107  CD1 LEU A 434      -1.119  12.294 -14.289  1.00 10.00      A   
ATOM   4108  CD2 LEU A 434      -0.642  14.744 -14.425  1.00 10.00      A   
ATOM   4109  C   LEU A 434      -4.212  13.210 -12.123  1.00 10.00      A   
ATOM   4110  O   LEU A 434      -4.206  14.351 -11.662  1.00 10.00      A   
ATOM   4111  N   ARG A 435      -4.356  12.127 -11.372  1.00 10.00      A   
ATOM   4112  HN  ARG A 435      -4.329  11.241 -11.803  1.00 10.00      A   
ATOM   4113  CA  ARG A 435      -4.556  12.215  -9.929  1.00 10.00      A   
ATOM   4114  CB  ARG A 435      -5.313  10.993  -9.407  1.00 10.00      A   
ATOM   4115  CG  ARG A 435      -6.496  10.568 -10.260  1.00 10.00      A   
ATOM   4116  CD  ARG A 435      -7.229   9.402  -9.623  1.00 10.00      A   
ATOM   4117  NE  ARG A 435      -6.309   8.427  -9.034  1.00 10.00      A   
ATOM   4118  HE  ARG A 435      -5.679   8.759  -8.350  1.00 10.00      A   
ATOM   4119  CZ  ARG A 435      -6.283   7.136  -9.352  1.00 10.00      A   
ATOM   4120  NH1 ARG A 435      -7.128   6.647 -10.246  1.00 10.00      A   
ATOM   4121 HH11 ARG A 435      -7.822   7.271 -10.710  1.00 10.00      A   
ATOM   4122 HH12 ARG A 435      -7.103   5.630 -10.488  1.00 10.00      A   
ATOM   4123  NH2 ARG A 435      -5.418   6.333  -8.761  1.00 10.00      A   
ATOM   4124 HH21 ARG A 435      -5.388   5.316  -8.994  1.00 10.00      A   
ATOM   4125 HH22 ARG A 435      -4.754   6.711  -8.044  1.00 10.00      A   
ATOM   4126  C   ARG A 435      -3.242  12.370  -9.175  1.00 10.00      A   
ATOM   4127  O   ARG A 435      -3.036  13.354  -8.466  1.00 10.00      A   
ATOM   4128  N   ARG A 436      -2.352  11.407  -9.334  1.00 10.00      A   
ATOM   4129  HN  ARG A 436      -2.553  10.663  -9.936  1.00 10.00      A   
ATOM   4130  CA  ARG A 436      -1.069  11.436  -8.645  1.00 10.00      A   
ATOM   4131  CB  ARG A 436      -0.775  10.068  -8.027  1.00 10.00      A   
ATOM   4132  CG  ARG A 436       0.437  10.031  -7.111  1.00 10.00      A   
ATOM   4133  CD  ARG A 436       0.576   8.661  -6.473  1.00 10.00      A   
ATOM   4134  NE  ARG A 436       1.617   8.623  -5.453  1.00 10.00      A   
ATOM   4135  HE  ARG A 436       2.267   9.364  -5.437  1.00 10.00      A   
ATOM   4136  CZ  ARG A 436       1.747   7.648  -4.554  1.00 10.00      A   
ATOM   4137  NH1 ARG A 436       0.904   6.621  -4.542  1.00 10.00      A   
ATOM   4138 HH11 ARG A 436       1.029   5.865  -3.827  1.00 10.00      A   
ATOM   4139 HH12 ARG A 436       0.125   6.557  -5.236  1.00 10.00      A   
ATOM   4140  NH2 ARG A 436       2.732   7.687  -3.667  1.00 10.00      A   
ATOM   4141 HH21 ARG A 436       3.415   8.477  -3.668  1.00 10.00      A   
ATOM   4142 HH22 ARG A 436       2.830   6.913  -2.959  1.00 10.00      A   
ATOM   4143  C   ARG A 436       0.053  11.842  -9.588  1.00 10.00      A   
ATOM   4144  O   ARG A 436       0.226  11.243 -10.650  1.00 10.00      A   
ATOM   4145  N   LEU A 437       0.807  12.861  -9.198  1.00 10.00      A   
ATOM   4146  HN  LEU A 437       0.608  13.310  -8.345  1.00 10.00      A   
ATOM   4147  CA  LEU A 437       1.918  13.340 -10.004  1.00 10.00      A   
ATOM   4148  CB  LEU A 437       1.543  14.635 -10.721  1.00 10.00      A   
ATOM   4149  CG  LEU A 437       2.655  15.300 -11.537  1.00 10.00      A   
ATOM   4150  CD1 LEU A 437       2.912  14.538 -12.828  1.00 10.00      A   
ATOM   4151  CD2 LEU A 437       2.322  16.754 -11.824  1.00 10.00      A   
ATOM   4152  C   LEU A 437       3.154  13.566  -9.142  1.00 10.00      A   
ATOM   4153  O   LEU A 437       3.103  14.275  -8.133  1.00 10.00      A   
ATOM   4154  N   SER A 438       4.256  12.957  -9.538  1.00 10.00      A   
ATOM   4155  HN  SER A 438       4.228  12.397 -10.346  1.00 10.00      A   
ATOM   4156  CA  SER A 438       5.505  13.099  -8.816  1.00 10.00      A   
ATOM   4157  CB  SER A 438       6.125  11.727  -8.570  1.00 10.00      A   
ATOM   4158  OG  SER A 438       5.166  10.825  -8.036  1.00 10.00      A   
ATOM   4159  HG  SER A 438       5.585   9.958  -7.901  1.00 10.00      A   
ATOM   4160  C   SER A 438       6.460  13.995  -9.605  1.00 10.00      A   
ATOM   4161  O   SER A 438       6.830  13.677 -10.737  1.00 10.00      A   
ATOM   4162  N   LEU A 439       6.851  15.114  -9.002  1.00 10.00      A   
ATOM   4163  HN  LEU A 439       6.536  15.301  -8.089  1.00 10.00      A   
ATOM   4164  CA  LEU A 439       7.742  16.067  -9.648  1.00 10.00      A   
ATOM   4165  CB  LEU A 439       7.488  17.480  -9.116  1.00 10.00      A   
ATOM   4166  CG  LEU A 439       6.126  18.093  -9.447  1.00 10.00      A   
ATOM   4167  CD1 LEU A 439       5.997  19.464  -8.809  1.00 10.00      A   
ATOM   4168  CD2 LEU A 439       5.929  18.186 -10.953  1.00 10.00      A   
ATOM   4169  C   LEU A 439       9.206  15.691  -9.456  1.00 10.00      A   
ATOM   4170  O   LEU A 439       9.571  15.042  -8.471  1.00 10.00      A   
ATOM   4171  N   SER A 440      10.034  16.101 -10.409  1.00 10.00      A   
ATOM   4172  HN  SER A 440       9.671  16.603 -11.169  1.00 10.00      A   
ATOM   4173  CA  SER A 440      11.462  15.830 -10.375  1.00 10.00      A   
ATOM   4174  CB  SER A 440      11.724  14.370 -10.751  1.00 10.00      A   
ATOM   4175  OG  SER A 440      10.788  13.923 -11.716  1.00 10.00      A   
ATOM   4176  HG  SER A 440      10.050  13.488 -11.268  1.00 10.00      A   
ATOM   4177  C   SER A 440      12.198  16.760 -11.339  1.00 10.00      A   
ATOM   4178  O   SER A 440      11.572  17.404 -12.185  1.00 10.00      A   
ATOM   4179  N   GLY A 441      13.517  16.842 -11.198  1.00 10.00      A   
ATOM   4180  HN  GLY A 441      13.959  16.323 -10.491  1.00 10.00      A   
ATOM   4181  CA  GLY A 441      14.305  17.691 -12.069  1.00 10.00      A   
ATOM   4182  C   GLY A 441      14.179  19.163 -11.731  1.00 10.00      A   
ATOM   4183  O   GLY A 441      13.608  19.528 -10.701  1.00 10.00      A   
ATOM   4184  N   LEU A 442      14.714  20.012 -12.596  1.00 10.00      A   
ATOM   4185  HN  LEU A 442      15.142  19.659 -13.408  1.00 10.00      A   
ATOM   4186  CA  LEU A 442      14.668  21.451 -12.385  1.00 10.00      A   
ATOM   4187  CB  LEU A 442      15.739  22.151 -13.231  1.00 10.00      A   
ATOM   4188  CG  LEU A 442      15.976  23.636 -12.935  1.00 10.00      A   
ATOM   4189  CD1 LEU A 442      16.501  23.828 -11.520  1.00 10.00      A   
ATOM   4190  CD2 LEU A 442      16.936  24.243 -13.947  1.00 10.00      A   
ATOM   4191  C   LEU A 442      13.281  21.988 -12.723  1.00 10.00      A   
ATOM   4192  O   LEU A 442      12.830  21.888 -13.862  1.00 10.00      A   
ATOM   4193  N   LEU A 443      12.603  22.533 -11.725  1.00 10.00      A   
ATOM   4194  HN  LEU A 443      13.010  22.565 -10.833  1.00 10.00      A   
ATOM   4195  CA  LEU A 443      11.265  23.089 -11.913  1.00 10.00      A   
ATOM   4196  CB  LEU A 443      10.210  22.137 -11.343  1.00 10.00      A   
ATOM   4197  CG  LEU A 443      10.135  20.749 -11.977  1.00 10.00      A   
ATOM   4198  CD1 LEU A 443       9.386  19.791 -11.071  1.00 10.00      A   
ATOM   4199  CD2 LEU A 443       9.476  20.817 -13.344  1.00 10.00      A   
ATOM   4200  C   LEU A 443      11.165  24.438 -11.218  1.00 10.00      A   
ATOM   4201  O   LEU A 443      11.658  24.601 -10.098  1.00 10.00      A   
ATOM   4202  N   THR A 444      10.540  25.399 -11.874  1.00 10.00      A   
ATOM   4203  HN  THR A 444      10.146  25.206 -12.759  1.00 10.00      A   
ATOM   4204  CA  THR A 444      10.396  26.730 -11.306  1.00 10.00      A   
ATOM   4205  CB  THR A 444      10.797  27.816 -12.323  1.00 10.00      A   
ATOM   4206  OG1 THR A 444       9.890  27.798 -13.433  1.00 10.00      A   
ATOM   4207  HG1 THR A 444       9.964  26.949 -13.902  1.00 10.00      A   
ATOM   4208  CG2 THR A 444      12.216  27.590 -12.819  1.00 10.00      A   
ATOM   4209  C   THR A 444       8.960  26.967 -10.858  1.00 10.00      A   
ATOM   4210  O   THR A 444       8.189  26.023 -10.698  1.00 10.00      A   
ATOM   4211  N   ASP A 445       8.606  28.226 -10.663  1.00 10.00      A   
ATOM   4212  HN  ASP A 445       9.265  28.934 -10.808  1.00 10.00      A   
ATOM   4213  CA  ASP A 445       7.257  28.585 -10.241  1.00 10.00      A   
ATOM   4214  CB  ASP A 445       7.236  30.012  -9.702  1.00 10.00      A   
ATOM   4215  CG  ASP A 445       7.362  30.084  -8.196  1.00 10.00      A   
ATOM   4216  OD1 ASP A 445       6.926  31.100  -7.613  1.00 10.00      A   
ATOM   4217  OD2 ASP A 445       7.909  29.141  -7.591  1.00 10.00      A   
ATOM   4218  C   ASP A 445       6.288  28.487 -11.406  1.00 10.00      A   
ATOM   4219  O   ASP A 445       5.083  28.316 -11.217  1.00 10.00      A   
ATOM   4220  N   LYS A 446       6.827  28.585 -12.614  1.00 10.00      A   
ATOM   4221  HN  LYS A 446       7.798  28.706 -12.694  1.00 10.00      A   
ATOM   4222  CA  LYS A 446       6.017  28.526 -13.824  1.00 10.00      A   
ATOM   4223  CB  LYS A 446       6.848  28.852 -15.061  1.00 10.00      A   
ATOM   4224  CG  LYS A 446       6.036  29.393 -16.227  1.00 10.00      A   
ATOM   4225  CD  LYS A 446       5.263  30.640 -15.830  1.00 10.00      A   
ATOM   4226  CE  LYS A 446       4.646  31.319 -17.041  1.00 10.00      A   
ATOM   4227  NZ  LYS A 446       3.811  32.490 -16.658  1.00 10.00      A   
ATOM   4228  HZ1 LYS A 446       4.375  33.170 -16.110  1.00 10.00      A   
ATOM   4229  HZ2 LYS A 446       3.001  32.180 -16.076  1.00 10.00      A   
ATOM   4230  HZ3 LYS A 446       3.446  32.966 -17.511  1.00 10.00      A   
ATOM   4231  C   LYS A 446       5.318  27.182 -13.980  1.00 10.00      A   
ATOM   4232  O   LYS A 446       4.143  27.134 -14.346  1.00 10.00      A   
ATOM   4233  N   VAL A 447       6.033  26.096 -13.697  1.00 10.00      A   
ATOM   4234  HN  VAL A 447       6.968  26.194 -13.417  1.00 10.00      A   
ATOM   4235  CA  VAL A 447       5.453  24.761 -13.802  1.00 10.00      A   
ATOM   4236  CB  VAL A 447       6.489  23.634 -13.571  1.00 10.00      A   
ATOM   4237  CG1 VAL A 447       6.925  23.550 -12.116  1.00 10.00      A   
ATOM   4238  CG2 VAL A 447       5.951  22.297 -14.053  1.00 10.00      A   
ATOM   4239  C   VAL A 447       4.271  24.614 -12.847  1.00 10.00      A   
ATOM   4240  O   VAL A 447       3.273  23.977 -13.173  1.00 10.00      A   
ATOM   4241  N   PHE A 448       4.377  25.241 -11.680  1.00 10.00      A   
ATOM   4242  HN  PHE A 448       5.187  25.754 -11.486  1.00 10.00      A   
ATOM   4243  CA  PHE A 448       3.315  25.185 -10.689  1.00 10.00      A   
ATOM   4244  CB  PHE A 448       3.775  25.774  -9.357  1.00 10.00      A   
ATOM   4245  CG  PHE A 448       4.790  24.928  -8.645  1.00 10.00      A   
ATOM   4246  CD1 PHE A 448       6.090  25.369  -8.488  1.00 10.00      A   
ATOM   4247  CD2 PHE A 448       4.444  23.686  -8.138  1.00 10.00      A   
ATOM   4248  CE1 PHE A 448       7.029  24.592  -7.840  1.00 10.00      A   
ATOM   4249  CE2 PHE A 448       5.377  22.904  -7.488  1.00 10.00      A   
ATOM   4250  CZ  PHE A 448       6.673  23.356  -7.339  1.00 10.00      A   
ATOM   4251  C   PHE A 448       2.073  25.899 -11.203  1.00 10.00      A   
ATOM   4252  O   PHE A 448       0.947  25.470 -10.941  1.00 10.00      A   
ATOM   4253  N   GLU A 449       2.284  26.985 -11.944  1.00 10.00      A   
ATOM   4254  HN  GLU A 449       3.205  27.287 -12.100  1.00 10.00      A   
ATOM   4255  CA  GLU A 449       1.178  27.738 -12.525  1.00 10.00      A   
ATOM   4256  CB  GLU A 449       1.683  29.020 -13.192  1.00 10.00      A   
ATOM   4257  CG  GLU A 449       0.606  29.807 -13.921  1.00 10.00      A   
ATOM   4258  CD  GLU A 449       1.081  31.171 -14.371  1.00 10.00      A   
ATOM   4259  OE1 GLU A 449       0.810  32.158 -13.663  1.00 10.00      A   
ATOM   4260  OE2 GLU A 449       1.716  31.272 -15.441  1.00 10.00      A   
ATOM   4261  C   GLU A 449       0.448  26.865 -13.543  1.00 10.00      A   
ATOM   4262  O   GLU A 449      -0.783  26.793 -13.551  1.00 10.00      A   
ATOM   4263  N   TYR A 450       1.223  26.188 -14.389  1.00 10.00      A   
ATOM   4264  HN  TYR A 450       2.198  26.289 -14.327  1.00 10.00      A   
ATOM   4265  CA  TYR A 450       0.662  25.298 -15.401  1.00 10.00      A   
ATOM   4266  CB  TYR A 450       1.770  24.689 -16.270  1.00 10.00      A   
ATOM   4267  CG  TYR A 450       2.489  25.666 -17.172  1.00 10.00      A   
ATOM   4268  CD1 TYR A 450       3.876  25.744 -17.172  1.00 10.00      A   
ATOM   4269  CD2 TYR A 450       1.785  26.505 -18.028  1.00 10.00      A   
ATOM   4270  CE1 TYR A 450       4.543  26.628 -17.996  1.00 10.00      A   
ATOM   4271  CE2 TYR A 450       2.445  27.391 -18.855  1.00 10.00      A   
ATOM   4272  CZ  TYR A 450       3.822  27.449 -18.836  1.00 10.00      A   
ATOM   4273  OH  TYR A 450       4.481  28.327 -19.664  1.00 10.00      A   
ATOM   4274  HH  TYR A 450       3.866  29.011 -19.960  1.00 10.00      A   
ATOM   4275  C   TYR A 450      -0.110  24.173 -14.724  1.00 10.00      A   
ATOM   4276  O   TYR A 450      -1.260  23.896 -15.065  1.00 10.00      A   
ATOM   4277  N   ILE A 451       0.535  23.541 -13.748  1.00 10.00      A   
ATOM   4278  HN  ILE A 451       1.450  23.822 -13.522  1.00 10.00      A   
ATOM   4279  CA  ILE A 451      -0.070  22.441 -13.004  1.00 10.00      A   
ATOM   4280  CB  ILE A 451       0.893  21.869 -11.932  1.00 10.00      A   
ATOM   4281  CG1 ILE A 451       2.104  21.210 -12.604  1.00 10.00      A   
ATOM   4282  CG2 ILE A 451       0.181  20.862 -11.038  1.00 10.00      A   
ATOM   4283  CD1 ILE A 451       3.189  20.770 -11.639  1.00 10.00      A   
ATOM   4284  C   ILE A 451      -1.382  22.864 -12.349  1.00 10.00      A   
ATOM   4285  O   ILE A 451      -2.406  22.216 -12.529  1.00 10.00      A   
ATOM   4286  N   GLY A 452      -1.350  23.969 -11.616  1.00 10.00      A   
ATOM   4287  HN  GLY A 452      -0.506  24.468 -11.532  1.00 10.00      A   
ATOM   4288  CA  GLY A 452      -2.543  24.443 -10.934  1.00 10.00      A   
ATOM   4289  C   GLY A 452      -3.671  24.835 -11.873  1.00 10.00      A   
ATOM   4290  O   GLY A 452      -4.844  24.759 -11.509  1.00 10.00      A   
ATOM   4291  N   THR A 453      -3.328  25.238 -13.084  1.00 10.00      A   
ATOM   4292  HN  THR A 453      -2.377  25.265 -13.331  1.00 10.00      A   
ATOM   4293  CA  THR A 453      -4.327  25.654 -14.057  1.00 10.00      A   
ATOM   4294  CB  THR A 453      -3.746  26.710 -15.024  1.00 10.00      A   
ATOM   4295  OG1 THR A 453      -3.158  27.774 -14.258  1.00 10.00      A   
ATOM   4296  HG1 THR A 453      -2.247  27.532 -14.026  1.00 10.00      A   
ATOM   4297  CG2 THR A 453      -4.825  27.282 -15.932  1.00 10.00      A   
ATOM   4298  C   THR A 453      -4.908  24.473 -14.847  1.00 10.00      A   
ATOM   4299  O   THR A 453      -6.083  24.492 -15.226  1.00 10.00      A   
ATOM   4300  N   TYR A 454      -4.110  23.433 -15.063  1.00 10.00      A   
ATOM   4301  HN  TYR A 454      -3.200  23.436 -14.691  1.00 10.00      A   
ATOM   4302  CA  TYR A 454      -4.565  22.287 -15.846  1.00 10.00      A   
ATOM   4303  CB  TYR A 454      -3.544  21.921 -16.927  1.00 10.00      A   
ATOM   4304  CG  TYR A 454      -3.263  23.034 -17.910  1.00 10.00      A   
ATOM   4305  CD1 TYR A 454      -1.988  23.572 -18.032  1.00 10.00      A   
ATOM   4306  CD2 TYR A 454      -4.269  23.546 -18.718  1.00 10.00      A   
ATOM   4307  CE1 TYR A 454      -1.724  24.591 -18.927  1.00 10.00      A   
ATOM   4308  CE2 TYR A 454      -4.014  24.563 -19.616  1.00 10.00      A   
ATOM   4309  CZ  TYR A 454      -2.741  25.081 -19.716  1.00 10.00      A   
ATOM   4310  OH  TYR A 454      -2.486  26.097 -20.609  1.00 10.00      A   
ATOM   4311  HH  TYR A 454      -1.682  25.893 -21.103  1.00 10.00      A   
ATOM   4312  C   TYR A 454      -4.930  21.056 -15.014  1.00 10.00      A   
ATOM   4313  O   TYR A 454      -5.874  20.343 -15.348  1.00 10.00      A   
ATOM   4314  N   ALA A 455      -4.196  20.800 -13.944  1.00 10.00      A   
ATOM   4315  HN  ALA A 455      -3.467  21.413 -13.699  1.00 10.00      A   
ATOM   4316  CA  ALA A 455      -4.454  19.629 -13.110  1.00 10.00      A   
ATOM   4317  CB  ALA A 455      -3.192  19.194 -12.388  1.00 10.00      A   
ATOM   4318  C   ALA A 455      -5.594  19.856 -12.125  1.00 10.00      A   
ATOM   4319  O   ALA A 455      -5.389  20.360 -11.018  1.00 10.00      A   
ATOM   4320  N   LYS A 456      -6.794  19.472 -12.530  1.00 10.00      A   
ATOM   4321  HN  LYS A 456      -6.891  19.067 -13.424  1.00 10.00      A   
ATOM   4322  CA  LYS A 456      -7.970  19.634 -11.690  1.00 10.00      A   
ATOM   4323  CB  LYS A 456      -9.154  20.151 -12.510  1.00 10.00      A   
ATOM   4324  CG  LYS A 456      -8.956  21.555 -13.063  1.00 10.00      A   
ATOM   4325  CD  LYS A 456      -8.690  22.560 -11.951  1.00 10.00      A   
ATOM   4326  CE  LYS A 456      -8.391  23.943 -12.514  1.00 10.00      A   
ATOM   4327  NZ  LYS A 456      -8.092  24.933 -11.443  1.00 10.00      A   
ATOM   4328  HZ1 LYS A 456      -7.846  25.852 -11.859  1.00 10.00      A   
ATOM   4329  HZ2 LYS A 456      -7.290  24.606 -10.862  1.00 10.00      A   
ATOM   4330  HZ3 LYS A 456      -8.920  25.058 -10.827  1.00 10.00      A   
ATOM   4331  C   LYS A 456      -8.328  18.322 -11.005  1.00 10.00      A   
ATOM   4332  O   LYS A 456      -8.994  18.310  -9.972  1.00 10.00      A   
ATOM   4333  N   LYS A 457      -7.874  17.217 -11.580  1.00 10.00      A   
ATOM   4334  HN  LYS A 457      -7.344  17.290 -12.405  1.00 10.00      A   
ATOM   4335  CA  LYS A 457      -8.140  15.898 -11.019  1.00 10.00      A   
ATOM   4336  CB  LYS A 457      -8.396  14.869 -12.125  1.00 10.00      A   
ATOM   4337  CG  LYS A 457      -9.804  14.900 -12.697  1.00 10.00      A   
ATOM   4338  CD  LYS A 457     -10.813  14.319 -11.720  1.00 10.00      A   
ATOM   4339  CE  LYS A 457     -12.204  14.232 -12.333  1.00 10.00      A   
ATOM   4340  NZ  LYS A 457     -12.691  15.556 -12.806  1.00 10.00      A   
ATOM   4341  HZ1 LYS A 457     -12.325  15.757 -13.758  1.00 10.00      A   
ATOM   4342  HZ2 LYS A 457     -12.375  16.308 -12.160  1.00 10.00      A   
ATOM   4343  HZ3 LYS A 457     -13.730  15.564 -12.840  1.00 10.00      A   
ATOM   4344  C   LYS A 457      -6.990  15.440 -10.139  1.00 10.00      A   
ATOM   4345  O   LYS A 457      -6.979  14.313  -9.650  1.00 10.00      A   
ATOM   4346  N   MET A 458      -6.019  16.320  -9.944  1.00 10.00      A   
ATOM   4347  HN  MET A 458      -6.082  17.199 -10.368  1.00 10.00      A   
ATOM   4348  CA  MET A 458      -4.862  16.002  -9.120  1.00 10.00      A   
ATOM   4349  CB  MET A 458      -3.745  17.024  -9.315  1.00 10.00      A   
ATOM   4350  CG  MET A 458      -2.519  16.758  -8.451  1.00 10.00      A   
ATOM   4351  SD  MET A 458      -1.102  17.769  -8.912  1.00 10.00      A   
ATOM   4352  CE  MET A 458      -1.705  19.398  -8.487  1.00 10.00      A   
ATOM   4353  C   MET A 458      -5.242  15.901  -7.649  1.00 10.00      A   
ATOM   4354  O   MET A 458      -5.712  16.870  -7.051  1.00 10.00      A   
ATOM   4355  N   GLU A 459      -5.025  14.727  -7.074  1.00 10.00      A   
ATOM   4356  HN  GLU A 459      -4.632  14.001  -7.605  1.00 10.00      A   
ATOM   4357  CA  GLU A 459      -5.348  14.482  -5.676  1.00 10.00      A   
ATOM   4358  CB  GLU A 459      -6.177  13.202  -5.539  1.00 10.00      A   
ATOM   4359  CG  GLU A 459      -7.405  13.164  -6.434  1.00 10.00      A   
ATOM   4360  CD  GLU A 459      -8.259  11.942  -6.195  1.00 10.00      A   
ATOM   4361  OE1 GLU A 459      -9.002  11.918  -5.190  1.00 10.00      A   
ATOM   4362  OE2 GLU A 459      -8.197  11.000  -7.005  1.00 10.00      A   
ATOM   4363  C   GLU A 459      -4.084  14.386  -4.824  1.00 10.00      A   
ATOM   4364  O   GLU A 459      -4.119  14.617  -3.614  1.00 10.00      A   
ATOM   4365  N   MET A 460      -2.968  14.056  -5.461  1.00 10.00      A   
ATOM   4366  HN  MET A 460      -2.993  13.908  -6.432  1.00 10.00      A   
ATOM   4367  CA  MET A 460      -1.699  13.926  -4.756  1.00 10.00      A   
ATOM   4368  CB  MET A 460      -1.435  12.460  -4.397  1.00 10.00      A   
ATOM   4369  CG  MET A 460      -0.210  12.234  -3.531  1.00 10.00      A   
ATOM   4370  SD  MET A 460      -0.107  10.548  -2.902  1.00 10.00      A   
ATOM   4371  CE  MET A 460       1.440  10.623  -1.997  1.00 10.00      A   
ATOM   4372  C   MET A 460      -0.549  14.481  -5.591  1.00 10.00      A   
ATOM   4373  O   MET A 460      -0.400  14.140  -6.771  1.00 10.00      A   
ATOM   4374  N   LEU A 461       0.251  15.342  -4.979  1.00 10.00      A   
ATOM   4375  HN  LEU A 461       0.067  15.584  -4.042  1.00 10.00      A   
ATOM   4376  CA  LEU A 461       1.395  15.943  -5.652  1.00 10.00      A   
ATOM   4377  CB  LEU A 461       1.103  17.407  -5.994  1.00 10.00      A   
ATOM   4378  CG  LEU A 461       2.226  18.185  -6.691  1.00 10.00      A   
ATOM   4379  CD1 LEU A 461       2.494  17.619  -8.075  1.00 10.00      A   
ATOM   4380  CD2 LEU A 461       1.884  19.665  -6.773  1.00 10.00      A   
ATOM   4381  C   LEU A 461       2.644  15.849  -4.777  1.00 10.00      A   
ATOM   4382  O   LEU A 461       2.637  16.269  -3.616  1.00 10.00      A   
ATOM   4383  N   SER A 462       3.703  15.286  -5.334  1.00 10.00      A   
ATOM   4384  HN  SER A 462       3.635  14.943  -6.252  1.00 10.00      A   
ATOM   4385  CA  SER A 462       4.963  15.138  -4.625  1.00 10.00      A   
ATOM   4386  CB  SER A 462       5.485  13.713  -4.816  1.00 10.00      A   
ATOM   4387  OG  SER A 462       4.406  12.827  -5.073  1.00 10.00      A   
ATOM   4388  HG  SER A 462       4.585  11.971  -4.668  1.00 10.00      A   
ATOM   4389  C   SER A 462       5.980  16.147  -5.154  1.00 10.00      A   
ATOM   4390  O   SER A 462       6.370  16.093  -6.323  1.00 10.00      A   
ATOM   4391  N   VAL A 463       6.388  17.078  -4.300  1.00 10.00      A   
ATOM   4392  HN  VAL A 463       6.038  17.072  -3.378  1.00 10.00      A   
ATOM   4393  CA  VAL A 463       7.348  18.103  -4.691  1.00 10.00      A   
ATOM   4394  CB  VAL A 463       6.793  19.530  -4.465  1.00 10.00      A   
ATOM   4395  CG1 VAL A 463       7.672  20.566  -5.152  1.00 10.00      A   
ATOM   4396  CG2 VAL A 463       5.354  19.643  -4.952  1.00 10.00      A   
ATOM   4397  C   VAL A 463       8.649  17.947  -3.912  1.00 10.00      A   
ATOM   4398  O   VAL A 463       8.632  17.775  -2.692  1.00 10.00      A   
ATOM   4399  N   ALA A 464       9.773  18.005  -4.616  1.00 10.00      A   
ATOM   4400  HN  ALA A 464       9.727  18.146  -5.585  1.00 10.00      A   
ATOM   4401  CA  ALA A 464      11.076  17.870  -3.984  1.00 10.00      A   
ATOM   4402  CB  ALA A 464      11.462  16.400  -3.864  1.00 10.00      A   
ATOM   4403  C   ALA A 464      12.139  18.641  -4.761  1.00 10.00      A   
ATOM   4404  O   ALA A 464      12.315  18.416  -5.960  1.00 10.00      A   
ATOM   4405  N   PHE A 465      12.831  19.552  -4.070  1.00 10.00      A   
ATOM   4406  HN  PHE A 465      12.620  19.686  -3.120  1.00 10.00      A   
ATOM   4407  CA  PHE A 465      13.895  20.363  -4.672  1.00 10.00      A   
ATOM   4408  CB  PHE A 465      15.102  19.493  -5.064  1.00 10.00      A   
ATOM   4409  CG  PHE A 465      15.821  18.855  -3.909  1.00 10.00      A   
ATOM   4410  CD1 PHE A 465      15.491  17.576  -3.489  1.00 10.00      A   
ATOM   4411  CD2 PHE A 465      16.832  19.534  -3.246  1.00 10.00      A   
ATOM   4412  CE1 PHE A 465      16.153  16.988  -2.430  1.00 10.00      A   
ATOM   4413  CE2 PHE A 465      17.498  18.953  -2.187  1.00 10.00      A   
ATOM   4414  CZ  PHE A 465      17.158  17.678  -1.779  1.00 10.00      A   
ATOM   4415  C   PHE A 465      13.399  21.152  -5.885  1.00 10.00      A   
ATOM   4416  O   PHE A 465      14.056  21.184  -6.923  1.00 10.00      A   
ATOM   4417  N   ALA A 466      12.251  21.802  -5.748  1.00 10.00      A   
ATOM   4418  HN  ALA A 466      11.789  21.783  -4.885  1.00 10.00      A   
ATOM   4419  CA  ALA A 466      11.674  22.566  -6.847  1.00 10.00      A   
ATOM   4420  CB  ALA A 466      10.609  21.743  -7.559  1.00 10.00      A   
ATOM   4421  C   ALA A 466      11.086  23.879  -6.349  1.00 10.00      A   
ATOM   4422  O   ALA A 466      11.085  24.146  -5.147  1.00 10.00      A   
ATOM   4423  N   GLY A 467      10.599  24.691  -7.280  1.00 10.00      A   
ATOM   4424  HN  GLY A 467      10.651  24.426  -8.223  1.00 10.00      A   
ATOM   4425  CA  GLY A 467      10.012  25.966  -6.925  1.00 10.00      A   
ATOM   4426  C   GLY A 467      10.986  27.108  -7.095  1.00 10.00      A   
ATOM   4427  O   GLY A 467      12.201  26.903  -7.079  1.00 10.00      A   
ATOM   4428  N   ASP A 468      10.460  28.307  -7.274  1.00 10.00      A   
ATOM   4429  HN  ASP A 468       9.476  28.407  -7.294  1.00 10.00      A   
ATOM   4430  CA  ASP A 468      11.294  29.488  -7.440  1.00 10.00      A   
ATOM   4431  CB  ASP A 468      11.106  30.089  -8.838  1.00 10.00      A   
ATOM   4432  CG  ASP A 468      12.162  31.121  -9.199  1.00 10.00      A   
ATOM   4433  OD1 ASP A 468      11.912  31.939 -10.107  1.00 10.00      A   
ATOM   4434  OD2 ASP A 468      13.252  31.109  -8.592  1.00 10.00      A   
ATOM   4435  C   ASP A 468      10.963  30.516  -6.364  1.00 10.00      A   
ATOM   4436  O   ASP A 468      11.847  31.178  -5.824  1.00 10.00      A   
ATOM   4437  N   SER A 469       9.682  30.629  -6.044  1.00 10.00      A   
ATOM   4438  HN  SER A 469       9.014  30.065  -6.507  1.00 10.00      A   
ATOM   4439  CA  SER A 469       9.226  31.567  -5.027  1.00 10.00      A   
ATOM   4440  CB  SER A 469       8.955  32.939  -5.649  1.00 10.00      A   
ATOM   4441  OG  SER A 469       8.758  32.842  -7.052  1.00 10.00      A   
ATOM   4442  HG  SER A 469       8.139  32.113  -7.237  1.00 10.00      A   
ATOM   4443  C   SER A 469       7.981  31.029  -4.315  1.00 10.00      A   
ATOM   4444  O   SER A 469       7.643  29.854  -4.452  1.00 10.00      A   
ATOM   4445  N   ASP A 470       7.300  31.886  -3.562  1.00 10.00      A   
ATOM   4446  HN  ASP A 470       7.618  32.813  -3.479  1.00 10.00      A   
ATOM   4447  CA  ASP A 470       6.098  31.478  -2.835  1.00 10.00      A   
ATOM   4448  CB  ASP A 470       5.812  32.421  -1.666  1.00 10.00      A   
ATOM   4449  CG  ASP A 470       6.502  32.000  -0.387  1.00 10.00      A   
ATOM   4450  OD1 ASP A 470       5.918  31.206   0.378  1.00 10.00      A   
ATOM   4451  OD2 ASP A 470       7.634  32.475  -0.138  1.00 10.00      A   
ATOM   4452  C   ASP A 470       4.880  31.400  -3.745  1.00 10.00      A   
ATOM   4453  O   ASP A 470       3.881  30.762  -3.409  1.00 10.00      A   
ATOM   4454  N   LEU A 471       4.967  32.042  -4.902  1.00 10.00      A   
ATOM   4455  HN  LEU A 471       5.795  32.512  -5.126  1.00 10.00      A   
ATOM   4456  CA  LEU A 471       3.865  32.048  -5.852  1.00 10.00      A   
ATOM   4457  CB  LEU A 471       4.121  33.022  -7.000  1.00 10.00      A   
ATOM   4458  CG  LEU A 471       3.638  34.457  -6.773  1.00 10.00      A   
ATOM   4459  CD1 LEU A 471       3.852  35.296  -8.021  1.00 10.00      A   
ATOM   4460  CD2 LEU A 471       2.173  34.474  -6.361  1.00 10.00      A   
ATOM   4461  C   LEU A 471       3.557  30.650  -6.369  1.00 10.00      A   
ATOM   4462  O   LEU A 471       2.404  30.333  -6.657  1.00 10.00      A   
ATOM   4463  N   GLY A 472       4.586  29.817  -6.473  1.00 10.00      A   
ATOM   4464  HN  GLY A 472       5.490  30.138  -6.253  1.00 10.00      A   
ATOM   4465  CA  GLY A 472       4.396  28.452  -6.929  1.00 10.00      A   
ATOM   4466  C   GLY A 472       3.458  27.694  -6.008  1.00 10.00      A   
ATOM   4467  O   GLY A 472       2.573  26.968  -6.461  1.00 10.00      A   
ATOM   4468  N   MET A 473       3.644  27.896  -4.707  1.00 10.00      A   
ATOM   4469  HN  MET A 473       4.368  28.492  -4.421  1.00 10.00      A   
ATOM   4470  CA  MET A 473       2.813  27.258  -3.695  1.00 10.00      A   
ATOM   4471  CB  MET A 473       3.420  27.496  -2.309  1.00 10.00      A   
ATOM   4472  CG  MET A 473       2.720  26.769  -1.176  1.00 10.00      A   
ATOM   4473  SD  MET A 473       3.359  27.249   0.439  1.00 10.00      A   
ATOM   4474  CE  MET A 473       2.376  26.210   1.515  1.00 10.00      A   
ATOM   4475  C   MET A 473       1.400  27.832  -3.751  1.00 10.00      A   
ATOM   4476  O   MET A 473       0.412  27.128  -3.520  1.00 10.00      A   
ATOM   4477  N   HIS A 474       1.317  29.121  -4.066  1.00 10.00      A   
ATOM   4478  HN  HIS A 474       2.143  29.624  -4.228  1.00 10.00      A   
ATOM   4479  CA  HIS A 474       0.040  29.809  -4.177  1.00 10.00      A   
ATOM   4480  CB  HIS A 474       0.275  31.313  -4.365  1.00 10.00      A   
ATOM   4481  CG  HIS A 474      -0.905  32.176  -4.031  1.00 10.00      A   
ATOM   4482  ND1 HIS A 474      -0.849  33.113  -3.021  1.00 10.00      A   
ATOM   4483  CD2 HIS A 474      -2.131  32.215  -4.609  1.00 10.00      A   
ATOM   4484  CE1 HIS A 474      -2.034  33.697  -3.008  1.00 10.00      A   
ATOM   4485  NE2 HIS A 474      -2.836  33.186  -3.952  1.00 10.00      A   
ATOM   4486  HE2 HIS A 474      -3.758  33.463  -4.146  1.00 10.00      A   
ATOM   4487  C   HIS A 474      -0.754  29.250  -5.357  1.00 10.00      A   
ATOM   4488  O   HIS A 474      -1.951  28.980  -5.242  1.00 10.00      A   
ATOM   4489  N   HIS A 475      -0.069  29.061  -6.481  1.00 10.00      A   
ATOM   4490  HN  HIS A 475       0.887  29.291  -6.502  1.00 10.00      A   
ATOM   4491  CA  HIS A 475      -0.694  28.533  -7.691  1.00 10.00      A   
ATOM   4492  CB  HIS A 475       0.304  28.492  -8.855  1.00 10.00      A   
ATOM   4493  CG  HIS A 475       0.585  29.828  -9.470  1.00 10.00      A   
ATOM   4494  ND1 HIS A 475      -0.393  30.679  -9.931  1.00 10.00      A   
ATOM   4495  HD1 HIS A 475      -1.361  30.518  -9.901  1.00 10.00      A   
ATOM   4496  CD2 HIS A 475       1.765  30.455  -9.703  1.00 10.00      A   
ATOM   4497  CE1 HIS A 475       0.208  31.770 -10.420  1.00 10.00      A   
ATOM   4498  NE2 HIS A 475       1.521  31.685 -10.306  1.00 10.00      A   
ATOM   4499  C   HIS A 475      -1.276  27.147  -7.454  1.00 10.00      A   
ATOM   4500  O   HIS A 475      -2.322  26.805  -7.995  1.00 10.00      A   
ATOM   4501  N   VAL A 476      -0.582  26.351  -6.651  1.00 10.00      A   
ATOM   4502  HN  VAL A 476       0.266  26.677  -6.272  1.00 10.00      A   
ATOM   4503  CA  VAL A 476      -1.034  25.004  -6.334  1.00 10.00      A   
ATOM   4504  CB  VAL A 476       0.072  24.181  -5.631  1.00 10.00      A   
ATOM   4505  CG1 VAL A 476      -0.461  22.837  -5.160  1.00 10.00      A   
ATOM   4506  CG2 VAL A 476       1.259  23.976  -6.560  1.00 10.00      A   
ATOM   4507  C   VAL A 476      -2.284  25.051  -5.457  1.00 10.00      A   
ATOM   4508  O   VAL A 476      -3.305  24.441  -5.777  1.00 10.00      A   
ATOM   4509  N   LEU A 477      -2.205  25.813  -4.375  1.00 10.00      A   
ATOM   4510  HN  LEU A 477      -1.376  26.311  -4.205  1.00 10.00      A   
ATOM   4511  CA  LEU A 477      -3.310  25.938  -3.434  1.00 10.00      A   
ATOM   4512  CB  LEU A 477      -2.894  26.758  -2.213  1.00 10.00      A   
ATOM   4513  CG  LEU A 477      -2.047  26.016  -1.179  1.00 10.00      A   
ATOM   4514  CD1 LEU A 477      -1.523  26.975  -0.122  1.00 10.00      A   
ATOM   4515  CD2 LEU A 477      -2.855  24.897  -0.540  1.00 10.00      A   
ATOM   4516  C   LEU A 477      -4.568  26.516  -4.075  1.00 10.00      A   
ATOM   4517  O   LEU A 477      -5.661  25.992  -3.878  1.00 10.00      A   
ATOM   4518  N   SER A 478      -4.415  27.585  -4.848  1.00 10.00      A   
ATOM   4519  HN  SER A 478      -3.514  27.959  -4.986  1.00 10.00      A   
ATOM   4520  CA  SER A 478      -5.556  28.214  -5.505  1.00 10.00      A   
ATOM   4521  CB  SER A 478      -5.378  29.731  -5.562  1.00 10.00      A   
ATOM   4522  OG  SER A 478      -5.415  30.298  -4.263  1.00 10.00      A   
ATOM   4523  HG  SER A 478      -5.604  29.605  -3.616  1.00 10.00      A   
ATOM   4524  C   SER A 478      -5.772  27.652  -6.909  1.00 10.00      A   
ATOM   4525  O   SER A 478      -6.478  28.248  -7.724  1.00 10.00      A   
ATOM   4526  N   GLY A 479      -5.168  26.503  -7.187  1.00 10.00      A   
ATOM   4527  HN  GLY A 479      -4.612  26.075  -6.505  1.00 10.00      A   
ATOM   4528  CA  GLY A 479      -5.313  25.891  -8.491  1.00 10.00      A   
ATOM   4529  C   GLY A 479      -5.899  24.494  -8.431  1.00 10.00      A   
ATOM   4530  O   GLY A 479      -6.685  24.110  -9.297  1.00 10.00      A   
ATOM   4531  N   CYS A 480      -5.528  23.733  -7.412  1.00 10.00      A   
ATOM   4532  HN  CYS A 480      -4.912  24.094  -6.737  1.00 10.00      A   
ATOM   4533  CA  CYS A 480      -6.018  22.373  -7.269  1.00 10.00      A   
ATOM   4534  CB  CYS A 480      -5.131  21.586  -6.310  1.00 10.00      A   
ATOM   4535  SG  CYS A 480      -3.378  21.599  -6.740  1.00 10.00      A   
ATOM   4536  HG  CYS A 480      -3.004  22.865  -6.880  1.00 10.00      A   
ATOM   4537  C   CYS A 480      -7.456  22.343  -6.777  1.00 10.00      A   
ATOM   4538  O   CYS A 480      -7.868  23.166  -5.957  1.00 10.00      A   
ATOM   4539  N   ASP A 481      -8.212  21.382  -7.278  1.00 10.00      A   
ATOM   4540  HN  ASP A 481      -7.821  20.754  -7.927  1.00 10.00      A   
ATOM   4541  CA  ASP A 481      -9.602  21.226  -6.883  1.00 10.00      A   
ATOM   4542  CB  ASP A 481     -10.513  21.085  -8.105  1.00 10.00      A   
ATOM   4543  CG  ASP A 481     -11.987  21.103  -7.738  1.00 10.00      A   
ATOM   4544  OD1 ASP A 481     -12.450  22.113  -7.165  1.00 10.00      A   
ATOM   4545  OD2 ASP A 481     -12.694  20.114  -8.030  1.00 10.00      A   
ATOM   4546  C   ASP A 481      -9.751  20.021  -5.968  1.00 10.00      A   
ATOM   4547  O   ASP A 481     -10.223  20.146  -4.840  1.00 10.00      A   
ATOM   4548  N   SER A 482      -9.308  18.867  -6.449  1.00 10.00      A   
ATOM   4549  HN  SER A 482      -8.938  18.838  -7.356  1.00 10.00      A   
ATOM   4550  CA  SER A 482      -9.383  17.630  -5.683  1.00 10.00      A   
ATOM   4551  CB  SER A 482      -9.592  16.454  -6.640  1.00 10.00      A   
ATOM   4552  OG  SER A 482     -10.612  16.741  -7.583  1.00 10.00      A   
ATOM   4553  HG  SER A 482     -11.185  15.971  -7.675  1.00 10.00      A   
ATOM   4554  C   SER A 482      -8.115  17.407  -4.854  1.00 10.00      A   
ATOM   4555  O   SER A 482      -7.666  16.274  -4.687  1.00 10.00      A   
ATOM   4556  N   LEU A 483      -7.552  18.490  -4.318  1.00 10.00      A   
ATOM   4557  HN  LEU A 483      -7.981  19.363  -4.451  1.00 10.00      A   
ATOM   4558  CA  LEU A 483      -6.333  18.406  -3.511  1.00 10.00      A   
ATOM   4559  CB  LEU A 483      -5.842  19.811  -3.136  1.00 10.00      A   
ATOM   4560  CG  LEU A 483      -4.323  20.039  -3.122  1.00 10.00      A   
ATOM   4561  CD1 LEU A 483      -4.005  21.497  -2.821  1.00 10.00      A   
ATOM   4562  CD2 LEU A 483      -3.632  19.124  -2.119  1.00 10.00      A   
ATOM   4563  C   LEU A 483      -6.589  17.582  -2.251  1.00 10.00      A   
ATOM   4564  O   LEU A 483      -7.471  17.907  -1.454  1.00 10.00      A   
ATOM   4565  N   ARG A 484      -5.823  16.513  -2.081  1.00 10.00      A   
ATOM   4566  HN  ARG A 484      -5.139  16.303  -2.752  1.00 10.00      A   
ATOM   4567  CA  ARG A 484      -5.978  15.641  -0.931  1.00 10.00      A   
ATOM   4568  CB  ARG A 484      -6.476  14.263  -1.370  1.00 10.00      A   
ATOM   4569  CG  ARG A 484      -7.935  14.243  -1.807  1.00 10.00      A   
ATOM   4570  CD  ARG A 484      -8.358  12.864  -2.285  1.00 10.00      A   
ATOM   4571  NE  ARG A 484      -7.619  11.805  -1.603  1.00 10.00      A   
ATOM   4572  HE  ARG A 484      -7.407  11.946  -0.651  1.00 10.00      A   
ATOM   4573  CZ  ARG A 484      -7.212  10.682  -2.205  1.00 10.00      A   
ATOM   4574  NH1 ARG A 484      -7.479  10.465  -3.485  1.00 10.00      A   
ATOM   4575 HH11 ARG A 484      -7.161   9.582  -3.945  1.00 10.00      A   
ATOM   4576 HH12 ARG A 484      -8.002  11.178  -4.045  1.00 10.00      A   
ATOM   4577  NH2 ARG A 484      -6.503   9.795  -1.536  1.00 10.00      A   
ATOM   4578 HH21 ARG A 484      -6.184   8.913  -2.003  1.00 10.00      A   
ATOM   4579 HH22 ARG A 484      -6.244   9.959  -0.550  1.00 10.00      A   
ATOM   4580  C   ARG A 484      -4.683  15.517  -0.137  1.00 10.00      A   
ATOM   4581  O   ARG A 484      -4.619  15.933   1.020  1.00 10.00      A   
ATOM   4582  N   LYS A 485      -3.653  14.955  -0.755  1.00 10.00      A   
ATOM   4583  HN  LYS A 485      -3.749  14.662  -1.691  1.00 10.00      A   
ATOM   4584  CA  LYS A 485      -2.373  14.779  -0.082  1.00 10.00      A   
ATOM   4585  CB  LYS A 485      -2.003  13.296   0.027  1.00 10.00      A   
ATOM   4586  CG  LYS A 485      -2.936  12.479   0.911  1.00 10.00      A   
ATOM   4587  CD  LYS A 485      -2.421  11.058   1.116  1.00 10.00      A   
ATOM   4588  CE  LYS A 485      -2.402  10.278  -0.190  1.00 10.00      A   
ATOM   4589  NZ  LYS A 485      -2.257   8.812   0.018  1.00 10.00      A   
ATOM   4590  HZ1 LYS A 485      -1.548   8.616   0.751  1.00 10.00      A   
ATOM   4591  HZ2 LYS A 485      -1.957   8.355  -0.865  1.00 10.00      A   
ATOM   4592  HZ3 LYS A 485      -3.170   8.395   0.314  1.00 10.00      A   
ATOM   4593  C   LYS A 485      -1.272  15.548  -0.795  1.00 10.00      A   
ATOM   4594  O   LYS A 485      -0.982  15.298  -1.966  1.00 10.00      A   
ATOM   4595  N   LEU A 486      -0.666  16.490  -0.090  1.00 10.00      A   
ATOM   4596  HN  LEU A 486      -0.944  16.650   0.842  1.00 10.00      A   
ATOM   4597  CA  LEU A 486       0.398  17.296  -0.657  1.00 10.00      A   
ATOM   4598  CB  LEU A 486      -0.060  18.751  -0.773  1.00 10.00      A   
ATOM   4599  CG  LEU A 486       0.908  19.726  -1.448  1.00 10.00      A   
ATOM   4600  CD1 LEU A 486       1.257  19.254  -2.849  1.00 10.00      A   
ATOM   4601  CD2 LEU A 486       0.298  21.117  -1.496  1.00 10.00      A   
ATOM   4602  C   LEU A 486       1.654  17.204   0.202  1.00 10.00      A   
ATOM   4603  O   LEU A 486       1.642  17.581   1.377  1.00 10.00      A   
ATOM   4604  N   GLU A 487       2.728  16.698  -0.390  1.00 10.00      A   
ATOM   4605  HN  GLU A 487       2.673  16.429  -1.335  1.00 10.00      A   
ATOM   4606  CA  GLU A 487       3.996  16.550   0.307  1.00 10.00      A   
ATOM   4607  CB  GLU A 487       4.378  15.076   0.426  1.00 10.00      A   
ATOM   4608  CG  GLU A 487       3.402  14.256   1.257  1.00 10.00      A   
ATOM   4609  CD  GLU A 487       3.913  12.866   1.574  1.00 10.00      A   
ATOM   4610  OE1 GLU A 487       4.576  12.263   0.707  1.00 10.00      A   
ATOM   4611  OE2 GLU A 487       3.644  12.371   2.693  1.00 10.00      A   
ATOM   4612  C   GLU A 487       5.085  17.327  -0.421  1.00 10.00      A   
ATOM   4613  O   GLU A 487       5.319  17.120  -1.614  1.00 10.00      A   
ATOM   4614  N   ILE A 488       5.729  18.232   0.296  1.00 10.00      A   
ATOM   4615  HN  ILE A 488       5.486  18.347   1.243  1.00 10.00      A   
ATOM   4616  CA  ILE A 488       6.778  19.065  -0.273  1.00 10.00      A   
ATOM   4617  CB  ILE A 488       6.307  20.535  -0.374  1.00 10.00      A   
ATOM   4618  CG1 ILE A 488       4.903  20.625  -0.984  1.00 10.00      A   
ATOM   4619  CG2 ILE A 488       7.293  21.359  -1.182  1.00 10.00      A   
ATOM   4620  CD1 ILE A 488       4.240  21.976  -0.810  1.00 10.00      A   
ATOM   4621  C   ILE A 488       8.046  19.022   0.585  1.00 10.00      A   
ATOM   4622  O   ILE A 488       7.998  19.255   1.792  1.00 10.00      A   
ATOM   4623  N   ARG A 489       9.178  18.721  -0.036  1.00 10.00      A   
ATOM   4624  HN  ARG A 489       9.163  18.521  -0.999  1.00 10.00      A   
ATOM   4625  CA  ARG A 489      10.441  18.681   0.687  1.00 10.00      A   
ATOM   4626  CB  ARG A 489      10.923  17.240   0.931  1.00 10.00      A   
ATOM   4627  CG  ARG A 489      11.660  16.593  -0.236  1.00 10.00      A   
ATOM   4628  CD  ARG A 489      12.590  15.478   0.234  1.00 10.00      A   
ATOM   4629  NE  ARG A 489      13.798  15.999   0.879  1.00 10.00      A   
ATOM   4630  HE  ARG A 489      13.910  16.985   0.902  1.00 10.00      A   
ATOM   4631  CZ  ARG A 489      14.751  15.247   1.429  1.00 10.00      A   
ATOM   4632  NH1 ARG A 489      14.664  13.923   1.422  1.00 10.00      A   
ATOM   4633 HH11 ARG A 489      13.845  13.454   0.985  1.00 10.00      A   
ATOM   4634 HH12 ARG A 489      15.420  13.345   1.858  1.00 10.00      A   
ATOM   4635  NH2 ARG A 489      15.800  15.833   1.990  1.00 10.00      A   
ATOM   4636 HH21 ARG A 489      16.552  15.263   2.425  1.00 10.00      A   
ATOM   4637 HH22 ARG A 489      15.875  16.878   1.998  1.00 10.00      A   
ATOM   4638  C   ARG A 489      11.508  19.504  -0.026  1.00 10.00      A   
ATOM   4639  O   ARG A 489      11.598  19.483  -1.259  1.00 10.00      A   
ATOM   4640  N   ASP A 490      12.286  20.248   0.759  1.00 10.00      A   
ATOM   4641  HN  ASP A 490      12.124  20.239   1.730  1.00 10.00      A   
ATOM   4642  CA  ASP A 490      13.376  21.078   0.238  1.00 10.00      A   
ATOM   4643  CB  ASP A 490      14.519  20.204  -0.294  1.00 10.00      A   
ATOM   4644  CG  ASP A 490      15.238  19.440   0.798  1.00 10.00      A   
ATOM   4645  OD1 ASP A 490      16.379  19.816   1.140  1.00 10.00      A   
ATOM   4646  OD2 ASP A 490      14.667  18.461   1.321  1.00 10.00      A   
ATOM   4647  C   ASP A 490      12.911  22.054  -0.840  1.00 10.00      A   
ATOM   4648  O   ASP A 490      13.277  21.922  -2.010  1.00 10.00      A   
ATOM   4649  N   CYS A 491      12.100  23.028  -0.447  1.00 10.00      A   
ATOM   4650  HN  CYS A 491      11.839  23.085   0.494  1.00 10.00      A   
ATOM   4651  CA  CYS A 491      11.590  24.025  -1.378  1.00 10.00      A   
ATOM   4652  CB  CYS A 491      10.191  23.631  -1.855  1.00 10.00      A   
ATOM   4653  SG  CYS A 491      10.143  22.067  -2.765  1.00 10.00      A   
ATOM   4654  HG  CYS A 491      10.947  21.210  -2.147  1.00 10.00      A   
ATOM   4655  C   CYS A 491      11.583  25.410  -0.725  1.00 10.00      A   
ATOM   4656  O   CYS A 491      11.515  25.519   0.504  1.00 10.00      A   
ATOM   4657  N   PRO A 492      11.646  26.486  -1.535  1.00 10.00      A   
ATOM   4658  CA  PRO A 492      11.672  27.871  -1.033  1.00 10.00      A   
ATOM   4659  CB  PRO A 492      12.145  28.664  -2.252  1.00 10.00      A   
ATOM   4660  CG  PRO A 492      11.617  27.892  -3.409  1.00 10.00      A   
ATOM   4661  CD  PRO A 492      11.704  26.445  -3.011  1.00 10.00      A   
ATOM   4662  C   PRO A 492      10.304  28.381  -0.585  1.00 10.00      A   
ATOM   4663  O   PRO A 492      10.129  29.580  -0.360  1.00 10.00      A   
ATOM   4664  N   PHE A 493       9.341  27.478  -0.464  1.00 10.00      A   
ATOM   4665  HN  PHE A 493       9.539  26.539  -0.654  1.00 10.00      A   
ATOM   4666  CA  PHE A 493       7.999  27.855  -0.034  1.00 10.00      A   
ATOM   4667  CB  PHE A 493       7.019  26.702  -0.254  1.00 10.00      A   
ATOM   4668  CG  PHE A 493       6.892  26.259  -1.682  1.00 10.00      A   
ATOM   4669  CD1 PHE A 493       6.650  24.930  -1.984  1.00 10.00      A   
ATOM   4670  CD2 PHE A 493       7.012  27.166  -2.721  1.00 10.00      A   
ATOM   4671  CE1 PHE A 493       6.530  24.511  -3.295  1.00 10.00      A   
ATOM   4672  CE2 PHE A 493       6.894  26.754  -4.035  1.00 10.00      A   
ATOM   4673  CZ  PHE A 493       6.652  25.424  -4.323  1.00 10.00      A   
ATOM   4674  C   PHE A 493       8.026  28.238   1.439  1.00 10.00      A   
ATOM   4675  O   PHE A 493       8.713  27.594   2.237  1.00 10.00      A   
ATOM   4676  N   GLY A 494       7.300  29.284   1.797  1.00 10.00      A   
ATOM   4677  HN  GLY A 494       6.760  29.762   1.122  1.00 10.00      A   
ATOM   4678  CA  GLY A 494       7.287  29.724   3.173  1.00 10.00      A   
ATOM   4679  C   GLY A 494       5.896  29.959   3.713  1.00 10.00      A   
ATOM   4680  O   GLY A 494       4.981  29.178   3.464  1.00 10.00      A   
ATOM   4681  N   ASP A 495       5.740  31.051   4.441  1.00 10.00      A   
ATOM   4682  HN  ASP A 495       6.507  31.650   4.568  1.00 10.00      A   
ATOM   4683  CA  ASP A 495       4.463  31.394   5.054  1.00 10.00      A   
ATOM   4684  CB  ASP A 495       4.686  32.060   6.412  1.00 10.00      A   
ATOM   4685  CG  ASP A 495       5.151  33.499   6.303  1.00 10.00      A   
ATOM   4686  OD1 ASP A 495       6.143  33.756   5.593  1.00 10.00      A   
ATOM   4687  OD2 ASP A 495       4.531  34.379   6.934  1.00 10.00      A   
ATOM   4688  C   ASP A 495       3.624  32.307   4.168  1.00 10.00      A   
ATOM   4689  O   ASP A 495       2.416  32.438   4.379  1.00 10.00      A   
ATOM   4690  N   LYS A 496       4.260  32.925   3.177  1.00 10.00      A   
ATOM   4691  HN  LYS A 496       5.217  32.756   3.049  1.00 10.00      A   
ATOM   4692  CA  LYS A 496       3.567  33.842   2.273  1.00 10.00      A   
ATOM   4693  CB  LYS A 496       4.501  34.365   1.181  1.00 10.00      A   
ATOM   4694  CG  LYS A 496       5.763  35.046   1.684  1.00 10.00      A   
ATOM   4695  CD  LYS A 496       6.530  35.672   0.529  1.00 10.00      A   
ATOM   4696  CE  LYS A 496       7.990  35.896   0.884  1.00 10.00      A   
ATOM   4697  NZ  LYS A 496       8.718  34.617   1.083  1.00 10.00      A   
ATOM   4698  HZ1 LYS A 496       8.300  33.868   0.490  1.00 10.00      A   
ATOM   4699  HZ2 LYS A 496       8.659  34.325   2.078  1.00 10.00      A   
ATOM   4700  HZ3 LYS A 496       9.719  34.731   0.824  1.00 10.00      A   
ATOM   4701  C   LYS A 496       2.353  33.183   1.633  1.00 10.00      A   
ATOM   4702  O   LYS A 496       1.263  33.754   1.612  1.00 10.00      A   
ATOM   4703  N   ALA A 497       2.540  31.980   1.110  1.00 10.00      A   
ATOM   4704  HN  ALA A 497       3.435  31.571   1.141  1.00 10.00      A   
ATOM   4705  CA  ALA A 497       1.447  31.259   0.474  1.00 10.00      A   
ATOM   4706  CB  ALA A 497       1.966  30.393  -0.661  1.00 10.00      A   
ATOM   4707  C   ALA A 497       0.673  30.420   1.485  1.00 10.00      A   
ATOM   4708  O   ALA A 497      -0.531  30.209   1.339  1.00 10.00      A   
ATOM   4709  N   LEU A 498       1.372  29.962   2.513  1.00 10.00      A   
ATOM   4710  HN  LEU A 498       2.324  30.178   2.573  1.00 10.00      A   
ATOM   4711  CA  LEU A 498       0.767  29.140   3.554  1.00 10.00      A   
ATOM   4712  CB  LEU A 498       1.829  28.668   4.551  1.00 10.00      A   
ATOM   4713  CG  LEU A 498       1.326  27.826   5.726  1.00 10.00      A   
ATOM   4714  CD1 LEU A 498       0.800  26.482   5.240  1.00 10.00      A   
ATOM   4715  CD2 LEU A 498       2.428  27.631   6.754  1.00 10.00      A   
ATOM   4716  C   LEU A 498      -0.345  29.883   4.286  1.00 10.00      A   
ATOM   4717  O   LEU A 498      -1.442  29.357   4.453  1.00 10.00      A   
ATOM   4718  N   LEU A 499      -0.063  31.107   4.711  1.00 10.00      A   
ATOM   4719  HN  LEU A 499       0.830  31.489   4.536  1.00 10.00      A   
ATOM   4720  CA  LEU A 499      -1.052  31.902   5.436  1.00 10.00      A   
ATOM   4721  CB  LEU A 499      -0.389  33.070   6.170  1.00 10.00      A   
ATOM   4722  CG  LEU A 499       0.721  32.708   7.161  1.00 10.00      A   
ATOM   4723  CD1 LEU A 499       1.376  33.963   7.708  1.00 10.00      A   
ATOM   4724  CD2 LEU A 499       0.180  31.853   8.296  1.00 10.00      A   
ATOM   4725  C   LEU A 499      -2.145  32.411   4.502  1.00 10.00      A   
ATOM   4726  O   LEU A 499      -3.294  32.581   4.908  1.00 10.00      A   
ATOM   4727  N   ALA A 500      -1.777  32.627   3.243  1.00 10.00      A   
ATOM   4728  HN  ALA A 500      -0.853  32.444   2.983  1.00 10.00      A   
ATOM   4729  CA  ALA A 500      -2.707  33.126   2.240  1.00 10.00      A   
ATOM   4730  CB  ALA A 500      -1.977  33.427   0.941  1.00 10.00      A   
ATOM   4731  C   ALA A 500      -3.872  32.166   1.999  1.00 10.00      A   
ATOM   4732  O   ALA A 500      -5.035  32.552   2.117  1.00 10.00      A   
ATOM   4733  N   ASN A 501      -3.564  30.915   1.682  1.00 10.00      A   
ATOM   4734  HN  ASN A 501      -2.621  30.644   1.647  1.00 10.00      A   
ATOM   4735  CA  ASN A 501      -4.603  29.930   1.409  1.00 10.00      A   
ATOM   4736  CB  ASN A 501      -4.354  29.213   0.083  1.00 10.00      A   
ATOM   4737  CG  ASN A 501      -5.025  29.901  -1.086  1.00 10.00      A   
ATOM   4738  OD1 ASN A 501      -6.185  29.634  -1.398  1.00 10.00      A   
ATOM   4739  ND2 ASN A 501      -4.298  30.785  -1.747  1.00 10.00      A   
ATOM   4740 HD21 ASN A 501      -3.377  30.950  -1.443  1.00 10.00      A   
ATOM   4741 HD22 ASN A 501      -4.705  31.240  -2.510  1.00 10.00      A   
ATOM   4742  C   ASN A 501      -4.754  28.923   2.539  1.00 10.00      A   
ATOM   4743  O   ASN A 501      -4.445  27.745   2.383  1.00 10.00      A   
ATOM   4744  N   ALA A 502      -5.248  29.397   3.672  1.00 10.00      A   
ATOM   4745  HN  ALA A 502      -5.467  30.350   3.734  1.00 10.00      A   
ATOM   4746  CA  ALA A 502      -5.461  28.540   4.831  1.00 10.00      A   
ATOM   4747  CB  ALA A 502      -5.364  29.357   6.107  1.00 10.00      A   
ATOM   4748  C   ALA A 502      -6.821  27.857   4.751  1.00 10.00      A   
ATOM   4749  O   ALA A 502      -7.084  26.888   5.460  1.00 10.00      A   
ATOM   4750  N   SER A 503      -7.673  28.367   3.873  1.00 10.00      A   
ATOM   4751  HN  SER A 503      -7.396  29.137   3.335  1.00 10.00      A   
ATOM   4752  CA  SER A 503      -9.012  27.830   3.690  1.00 10.00      A   
ATOM   4753  CB  SER A 503      -9.860  28.858   2.947  1.00 10.00      A   
ATOM   4754  OG  SER A 503      -9.026  29.857   2.372  1.00 10.00      A   
ATOM   4755  HG  SER A 503      -9.327  30.730   2.658  1.00 10.00      A   
ATOM   4756  C   SER A 503      -9.000  26.505   2.933  1.00 10.00      A   
ATOM   4757  O   SER A 503      -9.797  25.613   3.225  1.00 10.00      A   
ATOM   4758  N   LYS A 504      -8.093  26.376   1.969  1.00 10.00      A   
ATOM   4759  HN  LYS A 504      -7.484  27.123   1.785  1.00 10.00      A   
ATOM   4760  CA  LYS A 504      -7.991  25.158   1.167  1.00 10.00      A   
ATOM   4761  CB  LYS A 504      -7.129  25.401  -0.078  1.00 10.00      A   
ATOM   4762  CG  LYS A 504      -7.208  24.297  -1.125  1.00 10.00      A   
ATOM   4763  CD  LYS A 504      -8.613  24.176  -1.703  1.00 10.00      A   
ATOM   4764  CE  LYS A 504      -8.702  23.057  -2.734  1.00 10.00      A   
ATOM   4765  NZ  LYS A 504     -10.069  22.942  -3.307  1.00 10.00      A   
ATOM   4766  HZ1 LYS A 504     -10.140  22.096  -3.911  1.00 10.00      A   
ATOM   4767  HZ2 LYS A 504     -10.290  23.783  -3.880  1.00 10.00      A   
ATOM   4768  HZ3 LYS A 504     -10.769  22.865  -2.543  1.00 10.00      A   
ATOM   4769  C   LYS A 504      -7.434  23.995   1.985  1.00 10.00      A   
ATOM   4770  O   LYS A 504      -7.633  22.829   1.641  1.00 10.00      A   
ATOM   4771  N   LEU A 505      -6.774  24.318   3.092  1.00 10.00      A   
ATOM   4772  HN  LEU A 505      -6.690  25.261   3.338  1.00 10.00      A   
ATOM   4773  CA  LEU A 505      -6.184  23.306   3.959  1.00 10.00      A   
ATOM   4774  CB  LEU A 505      -5.313  23.961   5.033  1.00 10.00      A   
ATOM   4775  CG  LEU A 505      -4.226  24.915   4.532  1.00 10.00      A   
ATOM   4776  CD1 LEU A 505      -3.442  25.491   5.698  1.00 10.00      A   
ATOM   4777  CD2 LEU A 505      -3.298  24.209   3.560  1.00 10.00      A   
ATOM   4778  C   LEU A 505      -7.258  22.438   4.611  1.00 10.00      A   
ATOM   4779  O   LEU A 505      -6.994  21.303   5.006  1.00 10.00      A   
ATOM   4780  N   GLU A 506      -8.473  22.975   4.713  1.00 10.00      A   
ATOM   4781  HN  GLU A 506      -8.622  23.886   4.380  1.00 10.00      A   
ATOM   4782  CA  GLU A 506      -9.587  22.246   5.319  1.00 10.00      A   
ATOM   4783  CB  GLU A 506     -10.721  23.199   5.695  1.00 10.00      A   
ATOM   4784  CG  GLU A 506     -10.304  24.347   6.598  1.00 10.00      A   
ATOM   4785  CD  GLU A 506     -11.489  25.055   7.218  1.00 10.00      A   
ATOM   4786  OE1 GLU A 506     -12.375  25.521   6.465  1.00 10.00      A   
ATOM   4787  OE2 GLU A 506     -11.547  25.143   8.462  1.00 10.00      A   
ATOM   4788  C   GLU A 506     -10.114  21.164   4.384  1.00 10.00      A   
ATOM   4789  O   GLU A 506     -10.721  20.186   4.823  1.00 10.00      A   
ATOM   4790  N   THR A 507      -9.882  21.345   3.093  1.00 10.00      A   
ATOM   4791  HN  THR A 507      -9.405  22.149   2.802  1.00 10.00      A   
ATOM   4792  CA  THR A 507     -10.334  20.388   2.092  1.00 10.00      A   
ATOM   4793  CB  THR A 507     -10.741  21.102   0.788  1.00 10.00      A   
ATOM   4794  OG1 THR A 507     -10.129  22.397   0.743  1.00 10.00      A   
ATOM   4795  HG1 THR A 507      -9.168  22.303   0.802  1.00 10.00      A   
ATOM   4796  CG2 THR A 507     -12.249  21.269   0.721  1.00 10.00      A   
ATOM   4797  C   THR A 507      -9.255  19.348   1.794  1.00 10.00      A   
ATOM   4798  O   THR A 507      -9.484  18.380   1.065  1.00 10.00      A   
ATOM   4799  N   MET A 508      -8.083  19.554   2.369  1.00 10.00      A   
ATOM   4800  HN  MET A 508      -7.971  20.333   2.959  1.00 10.00      A   
ATOM   4801  CA  MET A 508      -6.964  18.647   2.166  1.00 10.00      A   
ATOM   4802  CB  MET A 508      -5.659  19.438   2.076  1.00 10.00      A   
ATOM   4803  CG  MET A 508      -5.551  20.326   0.848  1.00 10.00      A   
ATOM   4804  SD  MET A 508      -4.317  21.628   1.042  1.00 10.00      A   
ATOM   4805  CE  MET A 508      -2.839  20.656   1.319  1.00 10.00      A   
ATOM   4806  C   MET A 508      -6.886  17.642   3.305  1.00 10.00      A   
ATOM   4807  O   MET A 508      -7.185  17.975   4.450  1.00 10.00      A   
ATOM   4808  N   ARG A 509      -6.484  16.419   2.989  1.00 10.00      A   
ATOM   4809  HN  ARG A 509      -6.247  16.220   2.058  1.00 10.00      A   
ATOM   4810  CA  ARG A 509      -6.369  15.366   3.993  1.00 10.00      A   
ATOM   4811  CB  ARG A 509      -6.280  13.982   3.326  1.00 10.00      A   
ATOM   4812  CG  ARG A 509      -6.351  12.809   4.299  1.00 10.00      A   
ATOM   4813  CD  ARG A 509      -5.803  11.529   3.687  1.00 10.00      A   
ATOM   4814  NE  ARG A 509      -6.747  10.887   2.767  1.00 10.00      A   
ATOM   4815  HE  ARG A 509      -7.650  11.268   2.712  1.00 10.00      A   
ATOM   4816  CZ  ARG A 509      -6.445   9.832   2.005  1.00 10.00      A   
ATOM   4817  NH1 ARG A 509      -5.227   9.308   2.037  1.00 10.00      A   
ATOM   4818 HH11 ARG A 509      -4.496   9.703   2.670  1.00 10.00      A   
ATOM   4819 HH12 ARG A 509      -4.989   8.492   1.416  1.00 10.00      A   
ATOM   4820  NH2 ARG A 509      -7.366   9.293   1.212  1.00 10.00      A   
ATOM   4821 HH21 ARG A 509      -8.335   9.685   1.183  1.00 10.00      A   
ATOM   4822 HH22 ARG A 509      -7.124   8.461   0.619  1.00 10.00      A   
ATOM   4823  C   ARG A 509      -5.144  15.604   4.866  1.00 10.00      A   
ATOM   4824  O   ARG A 509      -5.227  15.573   6.095  1.00 10.00      A   
ATOM   4825  N   SER A 510      -4.010  15.855   4.222  1.00 10.00      A   
ATOM   4826  HN  SER A 510      -4.011  15.893   3.241  1.00 10.00      A   
ATOM   4827  CA  SER A 510      -2.767  16.085   4.934  1.00 10.00      A   
ATOM   4828  CB  SER A 510      -2.114  14.746   5.299  1.00 10.00      A   
ATOM   4829  OG  SER A 510      -2.087  13.866   4.183  1.00 10.00      A   
ATOM   4830  HG  SER A 510      -1.183  13.551   4.043  1.00 10.00      A   
ATOM   4831  C   SER A 510      -1.800  16.936   4.113  1.00 10.00      A   
ATOM   4832  O   SER A 510      -1.735  16.826   2.885  1.00 10.00      A   
ATOM   4833  N   LEU A 511      -1.069  17.799   4.803  1.00 10.00      A   
ATOM   4834  HN  LEU A 511      -1.204  17.867   5.776  1.00 10.00      A   
ATOM   4835  CA  LEU A 511      -0.084  18.664   4.172  1.00 10.00      A   
ATOM   4836  CB  LEU A 511      -0.528  20.126   4.261  1.00 10.00      A   
ATOM   4837  CG  LEU A 511       0.511  21.176   3.856  1.00 10.00      A   
ATOM   4838  CD1 LEU A 511       0.856  21.068   2.377  1.00 10.00      A   
ATOM   4839  CD2 LEU A 511       0.019  22.572   4.201  1.00 10.00      A   
ATOM   4840  C   LEU A 511       1.265  18.482   4.857  1.00 10.00      A   
ATOM   4841  O   LEU A 511       1.394  18.701   6.065  1.00 10.00      A   
ATOM   4842  N   TRP A 512       2.261  18.077   4.091  1.00 10.00      A   
ATOM   4843  HN  TRP A 512       2.102  17.928   3.130  1.00 10.00      A   
ATOM   4844  CA  TRP A 512       3.592  17.860   4.630  1.00 10.00      A   
ATOM   4845  CB  TRP A 512       4.009  16.395   4.459  1.00 10.00      A   
ATOM   4846  CG  TRP A 512       5.439  16.146   4.829  1.00 10.00      A   
ATOM   4847  CD1 TRP A 512       6.511  16.122   3.986  1.00 10.00      A   
ATOM   4848  CD2 TRP A 512       5.955  15.902   6.141  1.00 10.00      A   
ATOM   4849  NE1 TRP A 512       7.663  15.886   4.692  1.00 10.00      A   
ATOM   4850  HE1 TRP A 512       8.564  15.832   4.308  1.00 10.00      A   
ATOM   4851  CE2 TRP A 512       7.350  15.743   6.017  1.00 10.00      A   
ATOM   4852  CE3 TRP A 512       5.374  15.804   7.407  1.00 10.00      A   
ATOM   4853  CZ2 TRP A 512       8.172  15.493   7.113  1.00 10.00      A   
ATOM   4854  CZ3 TRP A 512       6.190  15.555   8.491  1.00 10.00      A   
ATOM   4855  CH2 TRP A 512       7.574  15.402   8.339  1.00 10.00      A   
ATOM   4856  C   TRP A 512       4.615  18.778   3.971  1.00 10.00      A   
ATOM   4857  O   TRP A 512       4.667  18.890   2.748  1.00 10.00      A   
ATOM   4858  N   MET A 513       5.424  19.431   4.791  1.00 10.00      A   
ATOM   4859  HN  MET A 513       5.324  19.306   5.760  1.00 10.00      A   
ATOM   4860  CA  MET A 513       6.466  20.324   4.298  1.00 10.00      A   
ATOM   4861  CB  MET A 513       5.987  21.781   4.283  1.00 10.00      A   
ATOM   4862  CG  MET A 513       4.953  22.097   3.209  1.00 10.00      A   
ATOM   4863  SD  MET A 513       4.361  23.799   3.278  1.00 10.00      A   
ATOM   4864  CE  MET A 513       5.841  24.704   2.827  1.00 10.00      A   
ATOM   4865  C   MET A 513       7.713  20.182   5.165  1.00 10.00      A   
ATOM   4866  O   MET A 513       7.681  20.464   6.363  1.00 10.00      A   
ATOM   4867  N   SER A 514       8.798  19.705   4.577  1.00 10.00      A   
ATOM   4868  HN  SER A 514       8.762  19.452   3.628  1.00 10.00      A   
ATOM   4869  CA  SER A 514      10.040  19.532   5.314  1.00 10.00      A   
ATOM   4870  CB  SER A 514      10.420  18.051   5.399  1.00 10.00      A   
ATOM   4871  OG  SER A 514      10.236  17.400   4.151  1.00 10.00      A   
ATOM   4872  HG  SER A 514      11.051  17.467   3.637  1.00 10.00      A   
ATOM   4873  C   SER A 514      11.171  20.347   4.698  1.00 10.00      A   
ATOM   4874  O   SER A 514      11.238  20.508   3.475  1.00 10.00      A   
ATOM   4875  N   SER A 515      12.035  20.879   5.559  1.00 10.00      A   
ATOM   4876  HN  SER A 515      11.895  20.734   6.522  1.00 10.00      A   
ATOM   4877  CA  SER A 515      13.179  21.679   5.131  1.00 10.00      A   
ATOM   4878  CB  SER A 515      14.221  20.802   4.435  1.00 10.00      A   
ATOM   4879  OG  SER A 515      14.446  19.605   5.170  1.00 10.00      A   
ATOM   4880  HG  SER A 515      14.458  19.808   6.112  1.00 10.00      A   
ATOM   4881  C   SER A 515      12.754  22.851   4.244  1.00 10.00      A   
ATOM   4882  O   SER A 515      13.288  23.056   3.150  1.00 10.00      A   
ATOM   4883  N   CYS A 516      11.787  23.616   4.726  1.00 10.00      A   
ATOM   4884  HN  CYS A 516      11.412  23.413   5.606  1.00 10.00      A   
ATOM   4885  CA  CYS A 516      11.282  24.759   3.989  1.00 10.00      A   
ATOM   4886  CB  CYS A 516       9.840  24.512   3.547  1.00 10.00      A   
ATOM   4887  SG  CYS A 516       9.639  23.078   2.462  1.00 10.00      A   
ATOM   4888  HG  CYS A 516      10.382  22.093   2.947  1.00 10.00      A   
ATOM   4889  C   CYS A 516      11.393  26.024   4.830  1.00 10.00      A   
ATOM   4890  O   CYS A 516      11.754  25.965   6.004  1.00 10.00      A   
ATOM   4891  N   SER A 517      11.073  27.162   4.234  1.00 10.00      A   
ATOM   4892  HN  SER A 517      10.761  27.147   3.302  1.00 10.00      A   
ATOM   4893  CA  SER A 517      11.162  28.439   4.920  1.00 10.00      A   
ATOM   4894  CB  SER A 517      11.433  29.539   3.894  1.00 10.00      A   
ATOM   4895  OG  SER A 517      12.421  29.117   2.965  1.00 10.00      A   
ATOM   4896  HG  SER A 517      13.112  28.634   3.435  1.00 10.00      A   
ATOM   4897  C   SER A 517       9.894  28.743   5.720  1.00 10.00      A   
ATOM   4898  O   SER A 517       9.321  29.825   5.612  1.00 10.00      A   
ATOM   4899  N   VAL A 518       9.465  27.779   6.522  1.00 10.00      A   
ATOM   4900  HN  VAL A 518       9.971  26.939   6.568  1.00 10.00      A   
ATOM   4901  CA  VAL A 518       8.270  27.940   7.342  1.00 10.00      A   
ATOM   4902  CB  VAL A 518       7.486  26.616   7.475  1.00 10.00      A   
ATOM   4903  CG1 VAL A 518       6.154  26.840   8.178  1.00 10.00      A   
ATOM   4904  CG2 VAL A 518       7.273  25.977   6.110  1.00 10.00      A   
ATOM   4905  C   VAL A 518       8.648  28.441   8.732  1.00 10.00      A   
ATOM   4906  O   VAL A 518       9.116  27.672   9.571  1.00 10.00      A   
ATOM   4907  N   SER A 519       8.478  29.735   8.955  1.00 10.00      A   
ATOM   4908  HN  SER A 519       8.133  30.304   8.234  1.00 10.00      A   
ATOM   4909  CA  SER A 519       8.800  30.346  10.234  1.00 10.00      A   
ATOM   4910  CB  SER A 519       8.703  31.868  10.111  1.00 10.00      A   
ATOM   4911  OG  SER A 519       8.526  32.260   8.757  1.00 10.00      A   
ATOM   4912  HG  SER A 519       7.826  32.928   8.709  1.00 10.00      A   
ATOM   4913  C   SER A 519       7.867  29.847  11.339  1.00 10.00      A   
ATOM   4914  O   SER A 519       6.710  29.501  11.081  1.00 10.00      A   
ATOM   4915  N   PHE A 520       8.374  29.815  12.568  1.00 10.00      A   
ATOM   4916  HN  PHE A 520       9.303  30.097  12.705  1.00 10.00      A   
ATOM   4917  CA  PHE A 520       7.592  29.366  13.717  1.00 10.00      A   
ATOM   4918  CB  PHE A 520       8.449  29.408  14.986  1.00 10.00      A   
ATOM   4919  CG  PHE A 520       7.738  28.950  16.229  1.00 10.00      A   
ATOM   4920  CD1 PHE A 520       7.182  27.685  16.302  1.00 10.00      A   
ATOM   4921  CD2 PHE A 520       7.627  29.786  17.327  1.00 10.00      A   
ATOM   4922  CE1 PHE A 520       6.528  27.266  17.446  1.00 10.00      A   
ATOM   4923  CE2 PHE A 520       6.975  29.375  18.475  1.00 10.00      A   
ATOM   4924  CZ  PHE A 520       6.425  28.112  18.534  1.00 10.00      A   
ATOM   4925  C   PHE A 520       6.338  30.222  13.890  1.00 10.00      A   
ATOM   4926  O   PHE A 520       5.279  29.727  14.284  1.00 10.00      A   
ATOM   4927  N   GLY A 521       6.464  31.507  13.579  1.00 10.00      A   
ATOM   4928  HN  GLY A 521       7.336  31.844  13.277  1.00 10.00      A   
ATOM   4929  CA  GLY A 521       5.341  32.418  13.694  1.00 10.00      A   
ATOM   4930  C   GLY A 521       4.199  32.051  12.770  1.00 10.00      A   
ATOM   4931  O   GLY A 521       3.034  32.312  13.078  1.00 10.00      A   
ATOM   4932  N   ALA A 522       4.531  31.437  11.641  1.00 10.00      A   
ATOM   4933  HN  ALA A 522       5.479  31.249  11.459  1.00 10.00      A   
ATOM   4934  CA  ALA A 522       3.527  31.029  10.667  1.00 10.00      A   
ATOM   4935  CB  ALA A 522       4.201  30.575   9.386  1.00 10.00      A   
ATOM   4936  C   ALA A 522       2.664  29.910  11.225  1.00 10.00      A   
ATOM   4937  O   ALA A 522       1.440  29.910  11.064  1.00 10.00      A   
ATOM   4938  N   CYS A 523       3.314  28.967  11.895  1.00 10.00      A   
ATOM   4939  HN  CYS A 523       4.289  29.036  11.987  1.00 10.00      A   
ATOM   4940  CA  CYS A 523       2.627  27.833  12.492  1.00 10.00      A   
ATOM   4941  CB  CYS A 523       3.647  26.858  13.077  1.00 10.00      A   
ATOM   4942  SG  CYS A 523       5.021  26.476  11.964  1.00 10.00      A   
ATOM   4943  HG  CYS A 523       4.567  26.531  10.718  1.00 10.00      A   
ATOM   4944  C   CYS A 523       1.645  28.298  13.564  1.00 10.00      A   
ATOM   4945  O   CYS A 523       0.526  27.791  13.653  1.00 10.00      A   
ATOM   4946  N   LYS A 524       2.067  29.274  14.362  1.00 10.00      A   
ATOM   4947  HN  LYS A 524       2.972  29.632  14.241  1.00 10.00      A   
ATOM   4948  CA  LYS A 524       1.223  29.818  15.419  1.00 10.00      A   
ATOM   4949  CB  LYS A 524       2.005  30.815  16.283  1.00 10.00      A   
ATOM   4950  CG  LYS A 524       3.153  30.223  17.084  1.00 10.00      A   
ATOM   4951  CD  LYS A 524       3.687  31.224  18.102  1.00 10.00      A   
ATOM   4952  CE  LYS A 524       4.187  32.496  17.428  1.00 10.00      A   
ATOM   4953  NZ  LYS A 524       4.626  33.521  18.410  1.00 10.00      A   
ATOM   4954  HZ1 LYS A 524       3.815  33.852  18.974  1.00 10.00      A   
ATOM   4955  HZ2 LYS A 524       5.044  34.340  17.909  1.00 10.00      A   
ATOM   4956  HZ3 LYS A 524       5.339  33.122  19.051  1.00 10.00      A   
ATOM   4957  C   LYS A 524       0.006  30.526  14.834  1.00 10.00      A   
ATOM   4958  O   LYS A 524      -1.121  30.318  15.282  1.00 10.00      A   
ATOM   4959  N   LEU A 525       0.246  31.358  13.826  1.00 10.00      A   
ATOM   4960  HN  LEU A 525       1.170  31.469  13.511  1.00 10.00      A   
ATOM   4961  CA  LEU A 525      -0.817  32.120  13.182  1.00 10.00      A   
ATOM   4962  CB  LEU A 525      -0.239  33.045  12.107  1.00 10.00      A   
ATOM   4963  CG  LEU A 525      -1.102  34.250  11.726  1.00 10.00      A   
ATOM   4964  CD1 LEU A 525      -1.299  35.164  12.927  1.00 10.00      A   
ATOM   4965  CD2 LEU A 525      -0.477  35.015  10.569  1.00 10.00      A   
ATOM   4966  C   LEU A 525      -1.886  31.211  12.590  1.00 10.00      A   
ATOM   4967  O   LEU A 525      -3.082  31.442  12.777  1.00 10.00      A   
ATOM   4968  N   LEU A 526      -1.454  30.172  11.889  1.00 10.00      A   
ATOM   4969  HN  LEU A 526      -0.486  30.035  11.781  1.00 10.00      A   
ATOM   4970  CA  LEU A 526      -2.382  29.234  11.275  1.00 10.00      A   
ATOM   4971  CB  LEU A 526      -1.644  28.247  10.367  1.00 10.00      A   
ATOM   4972  CG  LEU A 526      -2.459  27.057   9.848  1.00 10.00      A   
ATOM   4973  CD1 LEU A 526      -3.679  27.526   9.072  1.00 10.00      A   
ATOM   4974  CD2 LEU A 526      -1.597  26.160   8.982  1.00 10.00      A   
ATOM   4975  C   LEU A 526      -3.195  28.485  12.327  1.00 10.00      A   
ATOM   4976  O   LEU A 526      -4.411  28.345  12.193  1.00 10.00      A   
ATOM   4977  N   GLY A 527      -2.524  28.031  13.381  1.00 10.00      A   
ATOM   4978  HN  GLY A 527      -1.559  28.200  13.446  1.00 10.00      A   
ATOM   4979  CA  GLY A 527      -3.196  27.295  14.438  1.00 10.00      A   
ATOM   4980  C   GLY A 527      -4.276  28.108  15.123  1.00 10.00      A   
ATOM   4981  O   GLY A 527      -5.271  27.559  15.596  1.00 10.00      A   
ATOM   4982  N   GLN A 528      -4.082  29.419  15.178  1.00 10.00      A   
ATOM   4983  HN  GLN A 528      -3.259  29.798  14.798  1.00 10.00      A   
ATOM   4984  CA  GLN A 528      -5.055  30.302  15.805  1.00 10.00      A   
ATOM   4985  CB  GLN A 528      -4.390  31.590  16.288  1.00 10.00      A   
ATOM   4986  CG  GLN A 528      -3.314  31.373  17.340  1.00 10.00      A   
ATOM   4987  CD  GLN A 528      -3.453  32.316  18.518  1.00 10.00      A   
ATOM   4988  OE1 GLN A 528      -3.965  33.427  18.386  1.00 10.00      A   
ATOM   4989  NE2 GLN A 528      -2.995  31.883  19.680  1.00 10.00      A   
ATOM   4990 HE21 GLN A 528      -2.600  30.985  19.717  1.00 10.00      A   
ATOM   4991 HE22 GLN A 528      -3.079  32.474  20.460  1.00 10.00      A   
ATOM   4992  C   GLN A 528      -6.205  30.618  14.852  1.00 10.00      A   
ATOM   4993  O   GLN A 528      -7.341  30.815  15.280  1.00 10.00      A   
ATOM   4994  N   LYS A 529      -5.899  30.669  13.563  1.00 10.00      A   
ATOM   4995  HN  LYS A 529      -4.970  30.518  13.290  1.00 10.00      A   
ATOM   4996  CA  LYS A 529      -6.901  30.954  12.546  1.00 10.00      A   
ATOM   4997  CB  LYS A 529      -6.236  31.437  11.252  1.00 10.00      A   
ATOM   4998  CG  LYS A 529      -7.216  31.798  10.146  1.00 10.00      A   
ATOM   4999  CD  LYS A 529      -6.504  32.340   8.916  1.00 10.00      A   
ATOM   5000  CE  LYS A 529      -7.459  32.509   7.743  1.00 10.00      A   
ATOM   5001  NZ  LYS A 529      -8.491  33.548   7.993  1.00 10.00      A   
ATOM   5002  HZ1 LYS A 529      -9.004  33.346   8.875  1.00 10.00      A   
ATOM   5003  HZ2 LYS A 529      -9.174  33.569   7.209  1.00 10.00      A   
ATOM   5004  HZ3 LYS A 529      -8.043  34.481   8.070  1.00 10.00      A   
ATOM   5005  C   LYS A 529      -7.770  29.728  12.271  1.00 10.00      A   
ATOM   5006  O   LYS A 529      -8.984  29.843  12.109  1.00 10.00      A   
ATOM   5007  N   MET A 530      -7.148  28.557  12.224  1.00 10.00      A   
ATOM   5008  HN  MET A 530      -6.174  28.521  12.373  1.00 10.00      A   
ATOM   5009  CA  MET A 530      -7.869  27.318  11.967  1.00 10.00      A   
ATOM   5010  CB  MET A 530      -7.356  26.646  10.690  1.00 10.00      A   
ATOM   5011  CG  MET A 530      -7.561  27.470   9.430  1.00 10.00      A   
ATOM   5012  SD  MET A 530      -9.281  27.965   9.201  1.00 10.00      A   
ATOM   5013  CE  MET A 530      -9.165  28.885   7.671  1.00 10.00      A   
ATOM   5014  C   MET A 530      -7.748  26.368  13.153  1.00 10.00      A   
ATOM   5015  O   MET A 530      -6.776  25.623  13.267  1.00 10.00      A   
ATOM   5016  N   PRO A 531      -8.740  26.381  14.056  1.00 10.00      A   
ATOM   5017  CA  PRO A 531      -8.735  25.531  15.249  1.00 10.00      A   
ATOM   5018  CB  PRO A 531      -9.779  26.196  16.147  1.00 10.00      A   
ATOM   5019  CG  PRO A 531     -10.743  26.818  15.199  1.00 10.00      A   
ATOM   5020  CD  PRO A 531      -9.945  27.234  13.991  1.00 10.00      A   
ATOM   5021  C   PRO A 531      -9.135  24.085  14.958  1.00 10.00      A   
ATOM   5022  O   PRO A 531      -9.126  23.242  15.856  1.00 10.00      A   
ATOM   5023  N   LYS A 532      -9.477  23.793  13.708  1.00 10.00      A   
ATOM   5024  HN  LYS A 532      -9.457  24.500  13.025  1.00 10.00      A   
ATOM   5025  CA  LYS A 532      -9.883  22.446  13.328  1.00 10.00      A   
ATOM   5026  CB  LYS A 532     -11.132  22.472  12.447  1.00 10.00      A   
ATOM   5027  CG  LYS A 532     -12.332  23.148  13.090  1.00 10.00      A   
ATOM   5028  CD  LYS A 532     -13.593  22.930  12.268  1.00 10.00      A   
ATOM   5029  CE  LYS A 532     -14.768  23.722  12.818  1.00 10.00      A   
ATOM   5030  NZ  LYS A 532     -14.659  25.176  12.526  1.00 10.00      A   
ATOM   5031  HZ1 LYS A 532     -14.423  25.323  11.524  1.00 10.00      A   
ATOM   5032  HZ2 LYS A 532     -13.919  25.609  13.113  1.00 10.00      A   
ATOM   5033  HZ3 LYS A 532     -15.560  25.652  12.732  1.00 10.00      A   
ATOM   5034  C   LYS A 532      -8.754  21.697  12.630  1.00 10.00      A   
ATOM   5035  O   LYS A 532      -8.947  20.594  12.119  1.00 10.00      A   
ATOM   5036  N   LEU A 533      -7.575  22.293  12.612  1.00 10.00      A   
ATOM   5037  HN  LEU A 533      -7.472  23.171  13.038  1.00 10.00      A   
ATOM   5038  CA  LEU A 533      -6.424  21.670  11.984  1.00 10.00      A   
ATOM   5039  CB  LEU A 533      -6.024  22.423  10.713  1.00 10.00      A   
ATOM   5040  CG  LEU A 533      -6.893  22.176   9.477  1.00 10.00      A   
ATOM   5041  CD1 LEU A 533      -8.060  23.152   9.418  1.00 10.00      A   
ATOM   5042  CD2 LEU A 533      -6.053  22.259   8.215  1.00 10.00      A   
ATOM   5043  C   LEU A 533      -5.254  21.608  12.952  1.00 10.00      A   
ATOM   5044  O   LEU A 533      -4.932  22.598  13.614  1.00 10.00      A   
ATOM   5045  N   ASN A 534      -4.617  20.447  13.031  1.00 10.00      A   
ATOM   5046  HN  ASN A 534      -4.907  19.697  12.463  1.00 10.00      A   
ATOM   5047  CA  ASN A 534      -3.483  20.264  13.921  1.00 10.00      A   
ATOM   5048  CB  ASN A 534      -3.403  18.829  14.448  1.00 10.00      A   
ATOM   5049  CG  ASN A 534      -4.305  18.573  15.636  1.00 10.00      A   
ATOM   5050  OD1 ASN A 534      -4.748  19.502  16.310  1.00 10.00      A   
ATOM   5051  ND2 ASN A 534      -4.556  17.301  15.919  1.00 10.00      A   
ATOM   5052 HD21 ASN A 534      -4.142  16.609  15.356  1.00 10.00      A   
ATOM   5053 HD22 ASN A 534      -5.155  17.100  16.677  1.00 10.00      A   
ATOM   5054  C   ASN A 534      -2.185  20.615  13.221  1.00 10.00      A   
ATOM   5055  O   ASN A 534      -1.770  19.933  12.281  1.00 10.00      A   
ATOM   5056  N   VAL A 535      -1.563  21.694  13.664  1.00 10.00      A   
ATOM   5057  HN  VAL A 535      -1.967  22.218  14.389  1.00 10.00      A   
ATOM   5058  CA  VAL A 535      -0.295  22.121  13.104  1.00 10.00      A   
ATOM   5059  CB  VAL A 535      -0.168  23.664  13.069  1.00 10.00      A   
ATOM   5060  CG1 VAL A 535       1.041  24.078  12.242  1.00 10.00      A   
ATOM   5061  CG2 VAL A 535      -1.434  24.295  12.510  1.00 10.00      A   
ATOM   5062  C   VAL A 535       0.827  21.538  13.952  1.00 10.00      A   
ATOM   5063  O   VAL A 535       1.274  22.162  14.917  1.00 10.00      A   
ATOM   5064  N   GLU A 536       1.255  20.330  13.607  1.00 10.00      A   
ATOM   5065  HN  GLU A 536       0.860  19.884  12.822  1.00 10.00      A   
ATOM   5066  CA  GLU A 536       2.303  19.650  14.349  1.00 10.00      A   
ATOM   5067  CB  GLU A 536       2.158  18.130  14.233  1.00 10.00      A   
ATOM   5068  CG  GLU A 536       0.822  17.604  14.730  1.00 10.00      A   
ATOM   5069  CD  GLU A 536       0.877  16.158  15.188  1.00 10.00      A   
ATOM   5070  OE1 GLU A 536       1.922  15.496  15.004  1.00 10.00      A   
ATOM   5071  OE2 GLU A 536      -0.133  15.678  15.746  1.00 10.00      A   
ATOM   5072  C   GLU A 536       3.690  20.092  13.909  1.00 10.00      A   
ATOM   5073  O   GLU A 536       4.069  19.935  12.745  1.00 10.00      A   
ATOM   5074  N   VAL A 537       4.432  20.664  14.843  1.00 10.00      A   
ATOM   5075  HN  VAL A 537       4.055  20.780  15.747  1.00 10.00      A   
ATOM   5076  CA  VAL A 537       5.782  21.118  14.578  1.00 10.00      A   
ATOM   5077  CB  VAL A 537       6.135  22.366  15.414  1.00 10.00      A   
ATOM   5078  CG1 VAL A 537       7.537  22.857  15.084  1.00 10.00      A   
ATOM   5079  CG2 VAL A 537       5.116  23.470  15.182  1.00 10.00      A   
ATOM   5080  C   VAL A 537       6.764  20.000  14.900  1.00 10.00      A   
ATOM   5081  O   VAL A 537       6.985  19.673  16.067  1.00 10.00      A   
ATOM   5082  N   ILE A 538       7.325  19.406  13.858  1.00 10.00      A   
ATOM   5083  HN  ILE A 538       7.102  19.717  12.953  1.00 10.00      A   
ATOM   5084  CA  ILE A 538       8.279  18.326  14.013  1.00 10.00      A   
ATOM   5085  CB  ILE A 538       8.045  17.216  12.968  1.00 10.00      A   
ATOM   5086  CG1 ILE A 538       6.570  16.796  12.967  1.00 10.00      A   
ATOM   5087  CG2 ILE A 538       8.932  16.017  13.258  1.00 10.00      A   
ATOM   5088  CD1 ILE A 538       6.241  15.693  11.981  1.00 10.00      A   
ATOM   5089  C   ILE A 538       9.694  18.882  13.892  1.00 10.00      A   
ATOM   5090  O   ILE A 538      10.280  18.925  12.804  1.00 10.00      A   
ATOM   5091  N   ASP A 539      10.222  19.330  15.018  1.00 10.00      A   
ATOM   5092  HN  ASP A 539       9.705  19.251  15.850  1.00 10.00      A   
ATOM   5093  CA  ASP A 539      11.552  19.925  15.064  1.00 10.00      A   
ATOM   5094  CB  ASP A 539      11.425  21.416  15.386  1.00 10.00      A   
ATOM   5095  CG  ASP A 539      12.687  22.203  15.113  1.00 10.00      A   
ATOM   5096  OD1 ASP A 539      12.727  22.940  14.100  1.00 10.00      A   
ATOM   5097  OD2 ASP A 539      13.635  22.102  15.912  1.00 10.00      A   
ATOM   5098  C   ASP A 539      12.426  19.225  16.100  1.00 10.00      A   
ATOM   5099  O   ASP A 539      11.961  18.874  17.186  1.00 10.00      A   
ATOM   5100  N   GLU A 540      13.688  19.006  15.756  1.00 10.00      A   
ATOM   5101  HN  GLU A 540      14.000  19.293  14.863  1.00 10.00      A   
ATOM   5102  CA  GLU A 540      14.622  18.335  16.650  1.00 10.00      A   
ATOM   5103  CB  GLU A 540      15.292  17.150  15.949  1.00 10.00      A   
ATOM   5104  CG  GLU A 540      14.484  15.864  15.968  1.00 10.00      A   
ATOM   5105  CD  GLU A 540      15.370  14.642  16.070  1.00 10.00      A   
ATOM   5106  OE1 GLU A 540      15.904  14.198  15.030  1.00 10.00      A   
ATOM   5107  OE2 GLU A 540      15.546  14.128  17.195  1.00 10.00      A   
ATOM   5108  C   GLU A 540      15.685  19.277  17.218  1.00 10.00      A   
ATOM   5109  O   GLU A 540      16.696  18.822  17.754  1.00 10.00      A   
ATOM   5110  N   ARG A 541      15.469  20.582  17.107  1.00 10.00      A   
ATOM   5111  HN  ARG A 541      14.649  20.908  16.656  1.00 10.00      A   
ATOM   5112  CA  ARG A 541      16.425  21.554  17.636  1.00 10.00      A   
ATOM   5113  CB  ARG A 541      16.608  22.732  16.673  1.00 10.00      A   
ATOM   5114  CG  ARG A 541      17.012  22.331  15.266  1.00 10.00      A   
ATOM   5115  CD  ARG A 541      16.033  22.871  14.239  1.00 10.00      A   
ATOM   5116  NE  ARG A 541      16.463  24.145  13.662  1.00 10.00      A   
ATOM   5117  HE  ARG A 541      17.420  24.368  13.723  1.00 10.00      A   
ATOM   5118  CZ  ARG A 541      15.639  25.006  13.069  1.00 10.00      A   
ATOM   5119  NH1 ARG A 541      14.342  24.744  12.983  1.00 10.00      A   
ATOM   5120 HH11 ARG A 541      13.951  23.851  13.391  1.00 10.00      A   
ATOM   5121 HH12 ARG A 541      13.701  25.420  12.512  1.00 10.00      A   
ATOM   5122  NH2 ARG A 541      16.114  26.131  12.547  1.00 10.00      A   
ATOM   5123 HH21 ARG A 541      15.472  26.804  12.080  1.00 10.00      A   
ATOM   5124 HH22 ARG A 541      17.136  26.344  12.599  1.00 10.00      A   
ATOM   5125  C   ARG A 541      15.967  22.056  18.999  1.00 10.00      A   
ATOM   5126  O   ARG A 541      16.493  23.035  19.528  1.00 10.00      A   
ATOM   5127  N   GLY A 542      14.980  21.377  19.562  1.00 10.00      A   
ATOM   5128  HN  GLY A 542      14.597  20.607  19.090  1.00 10.00      A   
ATOM   5129  CA  GLY A 542      14.456  21.762  20.857  1.00 10.00      A   
ATOM   5130  C   GLY A 542      13.293  22.717  20.728  1.00 10.00      A   
ATOM   5131  O   GLY A 542      12.843  22.993  19.616  1.00 10.00      A   
ATOM   5132  N   ALA A 543      12.814  23.227  21.862  1.00 10.00      A   
ATOM   5133  HN  ALA A 543      13.232  22.970  22.712  1.00 10.00      A   
ATOM   5134  CA  ALA A 543      11.689  24.158  21.880  1.00 10.00      A   
ATOM   5135  CB  ALA A 543      11.375  24.584  23.308  1.00 10.00      A   
ATOM   5136  C   ALA A 543      11.973  25.380  21.017  1.00 10.00      A   
ATOM   5137  O   ALA A 543      12.956  26.096  21.238  1.00 10.00      A   
ATOM   5138  N   PRO A 544      11.103  25.643  20.030  1.00 10.00      A   
ATOM   5139  CA  PRO A 544      11.246  26.775  19.111  1.00 10.00      A   
ATOM   5140  CB  PRO A 544      10.111  26.574  18.098  1.00 10.00      A   
ATOM   5141  CG  PRO A 544       9.670  25.161  18.282  1.00 10.00      A   
ATOM   5142  CD  PRO A 544       9.904  24.846  19.729  1.00 10.00      A   
ATOM   5143  C   PRO A 544      11.096  28.118  19.821  1.00 10.00      A   
ATOM   5144  O   PRO A 544      11.365  29.169  19.243  1.00 10.00      A   
ATOM   5145  N   ASP A 545      10.661  28.071  21.075  1.00 10.00      A   
ATOM   5146  HN  ASP A 545      10.432  27.198  21.465  1.00 10.00      A   
ATOM   5147  CA  ASP A 545      10.482  29.267  21.887  1.00 10.00      A   
ATOM   5148  CB  ASP A 545       9.905  28.896  23.257  1.00 10.00      A   
ATOM   5149  CG  ASP A 545       8.652  28.046  23.185  1.00 10.00      A   
ATOM   5150  OD1 ASP A 545       8.722  26.920  22.655  1.00 10.00      A   
ATOM   5151  OD2 ASP A 545       7.595  28.491  23.682  1.00 10.00      A   
ATOM   5152  C   ASP A 545      11.818  29.969  22.096  1.00 10.00      A   
ATOM   5153  O   ASP A 545      11.877  31.189  22.242  1.00 10.00      A   
ATOM   5154  N   SER A 546      12.894  29.191  22.105  1.00 10.00      A   
ATOM   5155  HN  SER A 546      12.786  28.221  21.986  1.00 10.00      A   
ATOM   5156  CA  SER A 546      14.229  29.730  22.301  1.00 10.00      A   
ATOM   5157  CB  SER A 546      15.123  28.662  22.932  1.00 10.00      A   
ATOM   5158  OG  SER A 546      14.404  27.919  23.910  1.00 10.00      A   
ATOM   5159  HG  SER A 546      14.772  27.030  23.970  1.00 10.00      A   
ATOM   5160  C   SER A 546      14.834  30.247  20.990  1.00 10.00      A   
ATOM   5161  O   SER A 546      15.976  30.715  20.962  1.00 10.00      A   
ATOM   5162  N   ARG A 547      14.059  30.181  19.912  1.00 10.00      A   
ATOM   5163  HN  ARG A 547      13.142  29.840  20.002  1.00 10.00      A   
ATOM   5164  CA  ARG A 547      14.512  30.637  18.607  1.00 10.00      A   
ATOM   5165  CB  ARG A 547      14.453  29.493  17.593  1.00 10.00      A   
ATOM   5166  CG  ARG A 547      15.674  28.592  17.589  1.00 10.00      A   
ATOM   5167  CD  ARG A 547      15.601  27.557  16.473  1.00 10.00      A
[truncated: 221,457 more chars]
