# Supplementary material for: Flexibility of intrinsically disordered degrons in AUX/IAA proteins reinforces auxin co-receptor assemblies
Source: Nat Commun. 2020 May 8;11:2277. doi: 10.1038/s41467-020-16147-2 (PMC7210949; doi:10.1038/s41467-020-16147-2)
Supplement: Supplementary file 11 — Supplementary Data 8 [file 41467_2020_16147_MOESM11_ESM.gz › disvis_haddock_files/IAA07/cluster1_4.pdb]

REMARK FILENAME="complex_61w.pdb0"
REMARK ===============================================================
REMARK HADDOCK run for complex
REMARK initial structure: complex_61.pdb
REMARK final NOE weights: unambig 50 amb: 50
REMARK ===============================================================
REMARK            total,bonds,angles,improper,dihe,vdw,elec,air,cdih,coup,rdcs,vean,dani,xpcs,rg
REMARK energies: -26.4904, 0, 0, 0, 0, -73.4354, -339.394, 386.339, 0, 0, 0, 0, 0, 0, 0
REMARK ===============================================================
REMARK            bonds,angles,impropers,dihe,air,cdih,coup,rdcs,vean,dani,xpcs
REMARK rms-dev.: 0,0,0,0,0.964255,0,0, 0, 0, 0, 0
REMARK ===============================================================
REMARK               air,cdih,coup,rdcs,vean,dani,xpcs
REMARK               >0.3,>5,>1,>0,>5,>0.2,>0.2
REMARK violations.: 10, 0, 0, 0, 0, 0, 0
REMARK ===============================================================
REMARK                        CVpartition#,violations,rms
REMARK AIRs cross-validation: 2, 25, 1.80695
REMARK ===============================================================
REMARK NCS energy: 0
REMARK ===============================================================
REMARK Symmetry energy: 0
REMARK ===============================================================
REMARK Desolvation energy: 26.5405
REMARK Internal energy free molecules: -22599.6
REMARK Internal energy complex: -33527.9
REMARK Binding energy: -11314.6
REMARK ===============================================================
REMARK buried surface area: 2597.49
REMARK ===============================================================
REMARK water - chain1: 0 0 0
REMARK water - chain2: 0 0 0
REMARK water - chain3: 0 0 0
REMARK water - chain4: 0 0 0
REMARK water - chain5: 0 0 0
REMARK water - chain6: 0 0 0
REMARK ===============================================================
REMARK water - water: 0 0 0
REMARK ===============================================================
REMARK DATE:10-Dec-2019  16:03:05       created by user: enmr049
REMARK VERSION:1.3U
ATOM      1  N   PHE A   9     -40.592   4.578   3.629  1.00 10.00      A   
ATOM      2  HN  PHE A   9     -40.337   4.992   4.484  1.00 10.00      A   
ATOM      3  CA  PHE A   9     -40.389   3.143   3.460  1.00 10.00      A   
ATOM      4  CB  PHE A   9     -39.298   2.879   2.420  1.00 10.00      A   
ATOM      5  CG  PHE A   9     -39.795   2.830   1.005  1.00 10.00      A   
ATOM      6  CD1 PHE A   9     -39.687   3.933   0.179  1.00 10.00      A   
ATOM      7  CD2 PHE A   9     -40.366   1.676   0.502  1.00 10.00      A   
ATOM      8  CE1 PHE A   9     -40.141   3.886  -1.126  1.00 10.00      A   
ATOM      9  CE2 PHE A   9     -40.821   1.619  -0.801  1.00 10.00      A   
ATOM     10  CZ  PHE A   9     -40.708   2.727  -1.616  1.00 10.00      A   
ATOM     11  C   PHE A   9     -40.004   2.502   4.790  1.00 10.00      A   
ATOM     12  O   PHE A   9     -39.376   3.144   5.633  1.00 10.00      A   
ATOM     13  N   PRO A  10     -40.403   1.238   5.010  1.00 10.00      A   
ATOM     14  CA  PRO A  10     -40.086   0.510   6.244  1.00 10.00      A   
ATOM     15  CB  PRO A  10     -40.724  -0.864   6.032  1.00 10.00      A   
ATOM     16  CG  PRO A  10     -41.764  -0.635   4.993  1.00 10.00      A   
ATOM     17  CD  PRO A  10     -41.211   0.425   4.091  1.00 10.00      A   
ATOM     18  C   PRO A  10     -38.584   0.355   6.436  1.00 10.00      A   
ATOM     19  O   PRO A  10     -37.827   0.297   5.462  1.00 10.00      A   
ATOM     20  N   GLU A  11     -38.166   0.272   7.696  1.00 10.00      A   
ATOM     21  HN  GLU A  11     -38.832   0.303   8.417  1.00 10.00      A   
ATOM     22  CA  GLU A  11     -36.751   0.140   8.045  1.00 10.00      A   
ATOM     23  CB  GLU A  11     -36.567   0.002   9.559  1.00 10.00      A   
ATOM     24  CG  GLU A  11     -37.634   0.689  10.395  1.00 10.00      A   
ATOM     25  CD  GLU A  11     -37.610   2.197  10.276  1.00 10.00      A   
ATOM     26  OE1 GLU A  11     -36.680   2.832  10.817  1.00 10.00      A   
ATOM     27  OE2 GLU A  11     -38.539   2.755   9.668  1.00 10.00      A   
ATOM     28  C   GLU A  11     -36.110  -1.055   7.348  1.00 10.00      A   
ATOM     29  O   GLU A  11     -35.039  -0.934   6.754  1.00 10.00      A   
ATOM     30  N   GLU A  12     -36.785  -2.199   7.406  1.00 10.00      A   
ATOM     31  HN  GLU A  12     -37.646  -2.220   7.881  1.00 10.00      A   
ATOM     32  CA  GLU A  12     -36.285  -3.429   6.795  1.00 10.00      A   
ATOM     33  CB  GLU A  12     -37.251  -4.584   7.050  1.00 10.00      A   
ATOM     34  CG  GLU A  12     -38.670  -4.319   6.579  1.00 10.00      A   
ATOM     35  CD  GLU A  12     -39.641  -5.375   7.046  1.00 10.00      A   
ATOM     36  OE1 GLU A  12     -39.257  -6.559   7.101  1.00 10.00      A   
ATOM     37  OE2 GLU A  12     -40.796  -5.027   7.358  1.00 10.00      A   
ATOM     38  C   GLU A  12     -36.018  -3.268   5.300  1.00 10.00      A   
ATOM     39  O   GLU A  12     -35.061  -3.827   4.767  1.00 10.00      A   
ATOM     40  N   VAL A  13     -36.860  -2.489   4.637  1.00 10.00      A   
ATOM     41  HN  VAL A  13     -37.593  -2.061   5.123  1.00 10.00      A   
ATOM     42  CA  VAL A  13     -36.713  -2.247   3.209  1.00 10.00      A   
ATOM     43  CB  VAL A  13     -37.953  -1.516   2.642  1.00 10.00      A   
ATOM     44  CG1 VAL A  13     -37.673  -0.970   1.250  1.00 10.00      A   
ATOM     45  CG2 VAL A  13     -39.154  -2.449   2.613  1.00 10.00      A   
ATOM     46  C   VAL A  13     -35.464  -1.410   2.954  1.00 10.00      A   
ATOM     47  O   VAL A  13     -34.596  -1.786   2.166  1.00 10.00      A   
ATOM     48  N   LEU A  14     -35.375  -0.286   3.654  1.00 10.00      A   
ATOM     49  HN  LEU A  14     -36.096  -0.057   4.282  1.00 10.00      A   
ATOM     50  CA  LEU A  14     -34.243   0.617   3.515  1.00 10.00      A   
ATOM     51  CB  LEU A  14     -34.455   1.882   4.352  1.00 10.00      A   
ATOM     52  CG  LEU A  14     -35.652   2.748   3.953  1.00 10.00      A   
ATOM     53  CD1 LEU A  14     -35.792   3.936   4.890  1.00 10.00      A   
ATOM     54  CD2 LEU A  14     -35.519   3.212   2.510  1.00 10.00      A   
ATOM     55  C   LEU A  14     -32.931  -0.077   3.874  1.00 10.00      A   
ATOM     56  O   LEU A  14     -31.920   0.119   3.205  1.00 10.00      A   
ATOM     57  N   GLU A  15     -32.962  -0.902   4.915  1.00 10.00      A   
ATOM     58  HN  GLU A  15     -33.803  -1.017   5.411  1.00 10.00      A   
ATOM     59  CA  GLU A  15     -31.777  -1.632   5.351  1.00 10.00      A   
ATOM     60  CB  GLU A  15     -32.080  -2.462   6.600  1.00 10.00      A   
ATOM     61  CG  GLU A  15     -30.847  -2.820   7.412  1.00 10.00      A   
ATOM     62  CD  GLU A  15     -31.086  -3.965   8.370  1.00 10.00      A   
ATOM     63  OE1 GLU A  15     -30.499  -5.047   8.163  1.00 10.00      A   
ATOM     64  OE2 GLU A  15     -31.861  -3.792   9.334  1.00 10.00      A   
ATOM     65  C   GLU A  15     -31.262  -2.538   4.238  1.00 10.00      A   
ATOM     66  O   GLU A  15     -30.059  -2.608   3.992  1.00 10.00      A   
ATOM     67  N   HIS A  16     -32.180  -3.214   3.556  1.00 10.00      A   
ATOM     68  HN  HIS A  16     -33.128  -3.107   3.788  1.00 10.00      A   
ATOM     69  CA  HIS A  16     -31.810  -4.109   2.469  1.00 10.00      A   
ATOM     70  CB  HIS A  16     -33.000  -4.970   2.040  1.00 10.00      A   
ATOM     71  CG  HIS A  16     -32.607  -6.298   1.467  1.00 10.00      A   
ATOM     72  ND1 HIS A  16     -32.141  -7.316   2.266  1.00 10.00      A   
ATOM     73  CD2 HIS A  16     -32.628  -6.720   0.178  1.00 10.00      A   
ATOM     74  CE1 HIS A  16     -31.888  -8.328   1.453  1.00 10.00      A   
ATOM     75  NE2 HIS A  16     -32.168  -8.011   0.184  1.00 10.00      A   
ATOM     76  HE2 HIS A  16     -32.076  -8.599  -0.595  1.00 10.00      A   
ATOM     77  C   HIS A  16     -31.257  -3.316   1.288  1.00 10.00      A   
ATOM     78  O   HIS A  16     -30.277  -3.717   0.667  1.00 10.00      A   
ATOM     79  N   VAL A  17     -31.876  -2.180   0.998  1.00 10.00      A   
ATOM     80  HN  VAL A  17     -32.657  -1.909   1.533  1.00 10.00      A   
ATOM     81  CA  VAL A  17     -31.427  -1.326  -0.095  1.00 10.00      A   
ATOM     82  CB  VAL A  17     -32.402  -0.152  -0.340  1.00 10.00      A   
ATOM     83  CG1 VAL A  17     -31.902   0.730  -1.469  1.00 10.00      A   
ATOM     84  CG2 VAL A  17     -33.798  -0.670  -0.656  1.00 10.00      A   
ATOM     85  C   VAL A  17     -30.031  -0.774   0.211  1.00 10.00      A   
ATOM     86  O   VAL A  17     -29.167  -0.710  -0.664  1.00 10.00      A   
ATOM     87  N   PHE A  18     -29.811  -0.411   1.472  1.00 10.00      A   
ATOM     88  HN  PHE A  18     -30.538  -0.507   2.130  1.00 10.00      A   
ATOM     89  CA  PHE A  18     -28.529   0.139   1.908  1.00 10.00      A   
ATOM     90  CB  PHE A  18     -28.631   0.756   3.313  1.00 10.00      A   
ATOM     91  CG  PHE A  18     -29.543   1.951   3.424  1.00 10.00      A   
ATOM     92  CD1 PHE A  18     -29.943   2.409   4.668  1.00 10.00      A   
ATOM     93  CD2 PHE A  18     -30.004   2.610   2.295  1.00 10.00      A   
ATOM     94  CE1 PHE A  18     -30.785   3.498   4.788  1.00 10.00      A   
ATOM     95  CE2 PHE A  18     -30.846   3.701   2.408  1.00 10.00      A   
ATOM     96  CZ  PHE A  18     -31.238   4.147   3.655  1.00 10.00      A   
ATOM     97  C   PHE A  18     -27.426  -0.918   1.895  1.00 10.00      A   
ATOM     98  O   PHE A  18     -26.249  -0.589   1.763  1.00 10.00      A   
ATOM     99  N   SER A  19     -27.810  -2.185   2.021  1.00 10.00      A   
ATOM    100  HN  SER A  19     -28.764  -2.389   2.120  1.00 10.00      A   
ATOM    101  CA  SER A  19     -26.845  -3.277   2.033  1.00 10.00      A   
ATOM    102  CB  SER A  19     -27.494  -4.581   2.513  1.00 10.00      A   
ATOM    103  OG  SER A  19     -28.269  -5.194   1.494  1.00 10.00      A   
ATOM    104  HG  SER A  19     -28.984  -4.600   1.225  1.00 10.00      A   
ATOM    105  C   SER A  19     -26.185  -3.459   0.666  1.00 10.00      A   
ATOM    106  O   SER A  19     -25.109  -4.051   0.559  1.00 10.00      A   
ATOM    107  N   PHE A  20     -26.828  -2.939  -0.378  1.00 10.00      A   
ATOM    108  HN  PHE A  20     -27.680  -2.473  -0.236  1.00 10.00      A   
ATOM    109  CA  PHE A  20     -26.285  -3.042  -1.726  1.00 10.00      A   
ATOM    110  CB  PHE A  20     -27.400  -3.056  -2.775  1.00 10.00      A   
ATOM    111  CG  PHE A  20     -28.242  -4.303  -2.745  1.00 10.00      A   
ATOM    112  CD1 PHE A  20     -29.581  -4.242  -2.406  1.00 10.00      A   
ATOM    113  CD2 PHE A  20     -27.689  -5.536  -3.052  1.00 10.00      A   
ATOM    114  CE1 PHE A  20     -30.355  -5.386  -2.375  1.00 10.00      A   
ATOM    115  CE2 PHE A  20     -28.458  -6.685  -3.023  1.00 10.00      A   
ATOM    116  CZ  PHE A  20     -29.793  -6.609  -2.683  1.00 10.00      A   
ATOM    117  C   PHE A  20     -25.304  -1.908  -1.995  1.00 10.00      A   
ATOM    118  O   PHE A  20     -24.546  -1.942  -2.961  1.00 10.00      A   
ATOM    119  N   ILE A  21     -25.328  -0.900  -1.135  1.00 10.00      A   
ATOM    120  HN  ILE A  21     -25.950  -0.935  -0.376  1.00 10.00      A   
ATOM    121  CA  ILE A  21     -24.439   0.242  -1.268  1.00 10.00      A   
ATOM    122  CB  ILE A  21     -25.187   1.563  -0.998  1.00 10.00      A   
ATOM    123  CG1 ILE A  21     -26.405   1.676  -1.919  1.00 10.00      A   
ATOM    124  CG2 ILE A  21     -24.256   2.753  -1.183  1.00 10.00      A   
ATOM    125  CD1 ILE A  21     -27.358   2.792  -1.552  1.00 10.00      A   
ATOM    126  C   ILE A  21     -23.284   0.101  -0.283  1.00 10.00      A   
ATOM    127  O   ILE A  21     -23.482   0.155   0.930  1.00 10.00      A   
ATOM    128  N   GLN A  22     -22.079  -0.091  -0.800  1.00 10.00      A   
ATOM    129  HN  GLN A  22     -21.970  -0.120  -1.776  1.00 10.00      A   
ATOM    130  CA  GLN A  22     -20.914  -0.257   0.056  1.00 10.00      A   
ATOM    131  CB  GLN A  22     -20.399  -1.696   0.008  1.00 10.00      A   
ATOM    132  CG  GLN A  22     -21.102  -2.618   0.992  1.00 10.00      A   
ATOM    133  CD  GLN A  22     -20.885  -2.193   2.432  1.00 10.00      A   
ATOM    134  OE1 GLN A  22     -21.789  -2.271   3.263  1.00 10.00      A   
ATOM    135  NE2 GLN A  22     -19.674  -1.751   2.744  1.00 10.00      A   
ATOM    136 HE21 GLN A  22     -18.993  -1.728   2.039  1.00 10.00      A   
ATOM    137 HE22 GLN A  22     -19.510  -1.470   3.661  1.00 10.00      A   
ATOM    138  C   GLN A  22     -19.808   0.743  -0.252  1.00 10.00      A   
ATOM    139  O   GLN A  22     -18.752   0.725   0.380  1.00 10.00      A   
ATOM    140  N   LEU A  23     -20.052   1.615  -1.217  1.00 10.00      A   
ATOM    141  HN  LEU A  23     -20.909   1.582  -1.686  1.00 10.00      A   
ATOM    142  CA  LEU A  23     -19.074   2.629  -1.585  1.00 10.00      A   
ATOM    143  CB  LEU A  23     -19.340   3.174  -2.990  1.00 10.00      A   
ATOM    144  CG  LEU A  23     -18.454   2.604  -4.104  1.00 10.00      A   
ATOM    145  CD1 LEU A  23     -18.480   1.083  -4.090  1.00 10.00      A   
ATOM    146  CD2 LEU A  23     -18.878   3.138  -5.465  1.00 10.00      A   
ATOM    147  C   LEU A  23     -19.056   3.743  -0.543  1.00 10.00      A   
ATOM    148  O   LEU A  23     -20.106   4.234  -0.135  1.00 10.00      A   
ATOM    149  N   ASP A  24     -17.854   4.116  -0.112  1.00 10.00      A   
ATOM    150  HN  ASP A  24     -17.066   3.684  -0.499  1.00 10.00      A   
ATOM    151  CA  ASP A  24     -17.655   5.144   0.915  1.00 10.00      A   
ATOM    152  CB  ASP A  24     -16.159   5.399   1.153  1.00 10.00      A   
ATOM    153  CG  ASP A  24     -15.380   4.136   1.483  1.00 10.00      A   
ATOM    154  OD1 ASP A  24     -15.466   3.648   2.632  1.00 10.00      A   
ATOM    155  OD2 ASP A  24     -14.671   3.620   0.591  1.00 10.00      A   
ATOM    156  C   ASP A  24     -18.366   6.457   0.591  1.00 10.00      A   
ATOM    157  O   ASP A  24     -19.173   6.952   1.382  1.00 10.00      A   
ATOM    158  N   LYS A  25     -18.071   7.018  -0.574  1.00 10.00      A   
ATOM    159  HN  LYS A  25     -17.435   6.571  -1.173  1.00 10.00      A   
ATOM    160  CA  LYS A  25     -18.673   8.275  -0.992  1.00 10.00      A   
ATOM    161  CB  LYS A  25     -18.065   8.750  -2.315  1.00 10.00      A   
ATOM    162  CG  LYS A  25     -16.621   9.228  -2.205  1.00 10.00      A   
ATOM    163  CD  LYS A  25     -16.078   9.652  -3.561  1.00 10.00      A   
ATOM    164  CE  LYS A  25     -14.619  10.081  -3.477  1.00 10.00      A   
ATOM    165  NZ  LYS A  25     -14.472  11.497  -3.043  1.00 10.00      A   
ATOM    166  HZ1 LYS A  25     -13.467  11.771  -3.050  1.00 10.00      A   
ATOM    167  HZ2 LYS A  25     -14.850  11.626  -2.081  1.00 10.00      A   
ATOM    168  HZ3 LYS A  25     -14.990  12.124  -3.692  1.00 10.00      A   
ATOM    169  C   LYS A  25     -20.195   8.164  -1.101  1.00 10.00      A   
ATOM    170  O   LYS A  25     -20.924   9.029  -0.615  1.00 10.00      A   
ATOM    171  N   ASP A  26     -20.666   7.080  -1.707  1.00 10.00      A   
ATOM    172  HN  ASP A  26     -20.036   6.410  -2.042  1.00 10.00      A   
ATOM    173  CA  ASP A  26     -22.100   6.856  -1.883  1.00 10.00      A   
ATOM    174  CB  ASP A  26     -22.367   5.613  -2.734  1.00 10.00      A   
ATOM    175  CG  ASP A  26     -22.207   5.883  -4.217  1.00 10.00      A   
ATOM    176  OD1 ASP A  26     -22.749   6.895  -4.703  1.00 10.00      A   
ATOM    177  OD2 ASP A  26     -21.528   5.087  -4.901  1.00 10.00      A   
ATOM    178  C   ASP A  26     -22.809   6.746  -0.542  1.00 10.00      A   
ATOM    179  O   ASP A  26     -23.870   7.338  -0.342  1.00 10.00      A   
ATOM    180  N   ARG A  27     -22.209   5.994   0.380  1.00 10.00      A   
ATOM    181  HN  ARG A  27     -21.365   5.540   0.152  1.00 10.00      A   
ATOM    182  CA  ARG A  27     -22.772   5.814   1.715  1.00 10.00      A   
ATOM    183  CB  ARG A  27     -21.882   4.892   2.549  1.00 10.00      A   
ATOM    184  CG  ARG A  27     -22.214   3.413   2.424  1.00 10.00      A   
ATOM    185  CD  ARG A  27     -23.562   3.100   3.044  1.00 10.00      A   
ATOM    186  NE  ARG A  27     -23.827   1.662   3.095  1.00 10.00      A   
ATOM    187  HE  ARG A  27     -23.711   1.150   2.253  1.00 10.00      A   
ATOM    188  CZ  ARG A  27     -24.215   1.014   4.191  1.00 10.00      A   
ATOM    189  NH1 ARG A  27     -24.378   1.667   5.340  1.00 10.00      A   
ATOM    190 HH11 ARG A  27     -24.196   2.708   5.397  1.00 10.00      A   
ATOM    191 HH12 ARG A  27     -24.692   1.157   6.191  1.00 10.00      A   
ATOM    192  NH2 ARG A  27     -24.432  -0.300   4.144  1.00 10.00      A   
ATOM    193 HH21 ARG A  27     -24.304  -0.818   3.245  1.00 10.00      A   
ATOM    194 HH22 ARG A  27     -24.732  -0.817   5.003  1.00 10.00      A   
ATOM    195  C   ARG A  27     -22.922   7.157   2.420  1.00 10.00      A   
ATOM    196  O   ARG A  27     -23.926   7.414   3.087  1.00 10.00      A   
ATOM    197  N   ASN A  28     -21.924   8.015   2.247  1.00 10.00      A   
ATOM    198  HN  ASN A  28     -21.159   7.749   1.690  1.00 10.00      A   
ATOM    199  CA  ASN A  28     -21.932   9.337   2.856  1.00 10.00      A   
ATOM    200  CB  ASN A  28     -20.606  10.061   2.609  1.00 10.00      A   
ATOM    201  CG  ASN A  28     -19.465   9.510   3.440  1.00 10.00      A   
ATOM    202  OD1 ASN A  28     -19.677   8.906   4.496  1.00 10.00      A   
ATOM    203  ND2 ASN A  28     -18.249   9.722   2.971  1.00 10.00      A   
ATOM    204 HD21 ASN A  28     -18.156  10.213   2.128  1.00 10.00      A   
ATOM    205 HD22 ASN A  28     -17.485   9.380   3.488  1.00 10.00      A   
ATOM    206  C   ASN A  28     -23.088  10.178   2.330  1.00 10.00      A   
ATOM    207  O   ASN A  28     -23.740  10.898   3.087  1.00 10.00      A   
ATOM    208  N   SER A  29     -23.340  10.086   1.034  1.00 10.00      A   
ATOM    209  HN  SER A  29     -22.775   9.510   0.472  1.00 10.00      A   
ATOM    210  CA  SER A  29     -24.420  10.836   0.416  1.00 10.00      A   
ATOM    211  CB  SER A  29     -24.367  10.682  -1.102  1.00 10.00      A   
ATOM    212  OG  SER A  29     -23.087  11.046  -1.591  1.00 10.00      A   
ATOM    213  HG  SER A  29     -22.803  10.401  -2.255  1.00 10.00      A   
ATOM    214  C   SER A  29     -25.778  10.401   0.957  1.00 10.00      A   
ATOM    215  O   SER A  29     -26.660  11.231   1.178  1.00 10.00      A   
ATOM    216  N   VAL A  30     -25.929   9.101   1.194  1.00 10.00      A   
ATOM    217  HN  VAL A  30     -25.180   8.493   1.011  1.00 10.00      A   
ATOM    218  CA  VAL A  30     -27.176   8.555   1.721  1.00 10.00      A   
ATOM    219  CB  VAL A  30     -27.134   7.010   1.794  1.00 10.00      A   
ATOM    220  CG1 VAL A  30     -28.438   6.453   2.352  1.00 10.00      A   
ATOM    221  CG2 VAL A  30     -26.839   6.415   0.425  1.00 10.00      A   
ATOM    222  C   VAL A  30     -27.453   9.116   3.112  1.00 10.00      A   
ATOM    223  O   VAL A  30     -28.580   9.485   3.438  1.00 10.00      A   
ATOM    224  N   SER A  31     -26.402   9.219   3.914  1.00 10.00      A   
ATOM    225  HN  SER A  31     -25.522   8.926   3.590  1.00 10.00      A   
ATOM    226  CA  SER A  31     -26.519   9.736   5.272  1.00 10.00      A   
ATOM    227  CB  SER A  31     -25.298   9.316   6.100  1.00 10.00      A   
ATOM    228  OG  SER A  31     -24.085   9.709   5.472  1.00 10.00      A   
ATOM    229  HG  SER A  31     -24.284  10.154   4.638  1.00 10.00      A   
ATOM    230  C   SER A  31     -26.682  11.258   5.298  1.00 10.00      A   
ATOM    231  O   SER A  31     -26.697  11.868   6.365  1.00 10.00      A   
ATOM    232  N   LEU A  32     -26.811  11.868   4.127  1.00 10.00      A   
ATOM    233  HN  LEU A  32     -26.802  11.337   3.303  1.00 10.00      A   
ATOM    234  CA  LEU A  32     -26.952  13.313   4.043  1.00 10.00      A   
ATOM    235  CB  LEU A  32     -25.741  13.924   3.344  1.00 10.00      A   
ATOM    236  CG  LEU A  32     -24.451  13.977   4.163  1.00 10.00      A   
ATOM    237  CD1 LEU A  32     -23.269  14.340   3.281  1.00 10.00      A   
ATOM    238  CD2 LEU A  32     -24.589  14.972   5.301  1.00 10.00      A   
ATOM    239  C   LEU A  32     -28.235  13.734   3.339  1.00 10.00      A   
ATOM    240  O   LEU A  32     -28.410  14.910   3.020  1.00 10.00      A   
ATOM    241  N   VAL A  33     -29.128  12.786   3.098  1.00 10.00      A   
ATOM    242  HN  VAL A  33     -28.940  11.863   3.372  1.00 10.00      A   
ATOM    243  CA  VAL A  33     -30.389  13.103   2.434  1.00 10.00      A   
ATOM    244  CB  VAL A  33     -30.931  11.950   1.558  1.00 10.00      A   
ATOM    245  CG1 VAL A  33     -29.914  11.564   0.497  1.00 10.00      A   
ATOM    246  CG2 VAL A  33     -31.321  10.744   2.394  1.00 10.00      A   
ATOM    247  C   VAL A  33     -31.445  13.569   3.431  1.00 10.00      A   
ATOM    248  O   VAL A  33     -32.211  14.489   3.147  1.00 10.00      A   
ATOM    249  N   CYS A  34     -31.461  12.947   4.605  1.00 10.00      A   
ATOM    250  HN  CYS A  34     -30.813  12.234   4.775  1.00 10.00      A   
ATOM    251  CA  CYS A  34     -32.414  13.290   5.652  1.00 10.00      A   
ATOM    252  CB  CYS A  34     -33.831  12.856   5.262  1.00 10.00      A   
ATOM    253  SG  CYS A  34     -34.023  11.073   5.023  1.00 10.00      A   
ATOM    254  HG  CYS A  34     -34.966  10.875   4.111  1.00 10.00      A   
ATOM    255  C   CYS A  34     -32.005  12.636   6.969  1.00 10.00      A   
ATOM    256  O   CYS A  34     -31.184  11.712   6.980  1.00 10.00      A   
ATOM    257  N   LYS A  35     -32.578  13.120   8.067  1.00 10.00      A   
ATOM    258  HN  LYS A  35     -33.229  13.864   7.977  1.00 10.00      A   
ATOM    259  CA  LYS A  35     -32.280  12.605   9.401  1.00 10.00      A   
ATOM    260  CB  LYS A  35     -33.087  13.369  10.454  1.00 10.00      A   
ATOM    261  CG  LYS A  35     -32.254  14.023  11.547  1.00 10.00      A   
ATOM    262  CD  LYS A  35     -31.354  15.112  10.984  1.00 10.00      A   
ATOM    263  CE  LYS A  35     -31.030  16.173  12.030  1.00 10.00      A   
ATOM    264  NZ  LYS A  35     -30.306  15.620  13.208  1.00 10.00      A   
ATOM    265  HZ1 LYS A  35     -30.958  15.071  13.805  1.00 10.00      A   
ATOM    266  HZ2 LYS A  35     -29.904  16.396  13.776  1.00 10.00      A   
ATOM    267  HZ3 LYS A  35     -29.532  15.001  12.897  1.00 10.00      A   
ATOM    268  C   LYS A  35     -32.580  11.112   9.515  1.00 10.00      A   
ATOM    269  O   LYS A  35     -31.789  10.353  10.072  1.00 10.00      A   
ATOM    270  N   SER A  36     -33.722  10.698   8.973  1.00 10.00      A   
ATOM    271  HN  SER A  36     -34.297  11.352   8.520  1.00 10.00      A   
ATOM    272  CA  SER A  36     -34.145   9.303   9.028  1.00 10.00      A   
ATOM    273  CB  SER A  36     -35.522   9.138   8.380  1.00 10.00      A   
ATOM    274  OG  SER A  36     -36.150   7.942   8.807  1.00 10.00      A   
ATOM    275  HG  SER A  36     -36.855   8.159   9.430  1.00 10.00      A   
ATOM    276  C   SER A  36     -33.133   8.359   8.381  1.00 10.00      A   
ATOM    277  O   SER A  36     -32.628   7.440   9.029  1.00 10.00      A   
ATOM    278  N   TRP A  37     -32.821   8.603   7.112  1.00 10.00      A   
ATOM    279  HN  TRP A  37     -33.227   9.371   6.660  1.00 10.00      A   
ATOM    280  CA  TRP A  37     -31.880   7.760   6.382  1.00 10.00      A   
ATOM    281  CB  TRP A  37     -31.799   8.164   4.906  1.00 10.00      A   
ATOM    282  CG  TRP A  37     -32.993   7.739   4.095  1.00 10.00      A   
ATOM    283  CD1 TRP A  37     -34.285   7.629   4.525  1.00 10.00      A   
ATOM    284  CD2 TRP A  37     -33.006   7.379   2.709  1.00 10.00      A   
ATOM    285  NE1 TRP A  37     -35.097   7.223   3.497  1.00 10.00      A   
ATOM    286  HE1 TRP A  37     -36.069   7.071   3.559  1.00 10.00      A   
ATOM    287  CE2 TRP A  37     -34.337   7.060   2.371  1.00 10.00      A   
ATOM    288  CE3 TRP A  37     -32.021   7.290   1.722  1.00 10.00      A   
ATOM    289  CZ2 TRP A  37     -34.706   6.663   1.089  1.00 10.00      A   
ATOM    290  CZ3 TRP A  37     -32.390   6.897   0.450  1.00 10.00      A   
ATOM    291  CH2 TRP A  37     -33.720   6.589   0.145  1.00 10.00      A   
ATOM    292  C   TRP A  37     -30.500   7.778   7.034  1.00 10.00      A   
ATOM    293  O   TRP A  37     -29.796   6.769   7.048  1.00 10.00      A   
ATOM    294  N   TYR A  38     -30.131   8.922   7.594  1.00 10.00      A   
ATOM    295  HN  TYR A  38     -30.739   9.693   7.554  1.00 10.00      A   
ATOM    296  CA  TYR A  38     -28.845   9.069   8.263  1.00 10.00      A   
ATOM    297  CB  TYR A  38     -28.656  10.522   8.716  1.00 10.00      A   
ATOM    298  CG  TYR A  38     -27.503  10.739   9.670  1.00 10.00      A   
ATOM    299  CD1 TYR A  38     -27.726  11.206  10.957  1.00 10.00      A   
ATOM    300  CD2 TYR A  38     -26.195  10.473   9.286  1.00 10.00      A   
ATOM    301  CE1 TYR A  38     -26.681  11.403  11.836  1.00 10.00      A   
ATOM    302  CE2 TYR A  38     -25.144  10.667  10.157  1.00 10.00      A   
ATOM    303  CZ  TYR A  38     -25.393  11.133  11.431  1.00 10.00      A   
ATOM    304  OH  TYR A  38     -24.350  11.326  12.304  1.00 10.00      A   
ATOM    305  HH  TYR A  38     -24.626  11.076  13.193  1.00 10.00      A   
ATOM    306  C   TYR A  38     -28.745   8.120   9.460  1.00 10.00      A   
ATOM    307  O   TYR A  38     -27.720   7.465   9.667  1.00 10.00      A   
ATOM    308  N   GLU A  39     -29.826   8.039  10.229  1.00 10.00      A   
ATOM    309  HN  GLU A  39     -30.618   8.570   9.994  1.00 10.00      A   
ATOM    310  CA  GLU A  39     -29.874   7.186  11.413  1.00 10.00      A   
ATOM    311  CB  GLU A  39     -31.097   7.517  12.269  1.00 10.00      A   
ATOM    312  CG  GLU A  39     -31.094   8.931  12.826  1.00 10.00      A   
ATOM    313  CD  GLU A  39     -30.303   9.071  14.112  1.00 10.00      A   
ATOM    314  OE1 GLU A  39     -30.923   9.362  15.156  1.00 10.00      A   
ATOM    315  OE2 GLU A  39     -29.064   8.905  14.090  1.00 10.00      A   
ATOM    316  C   GLU A  39     -29.863   5.703  11.050  1.00 10.00      A   
ATOM    317  O   GLU A  39     -29.353   4.878  11.806  1.00 10.00      A   
ATOM    318  N   ILE A  40     -30.428   5.363   9.900  1.00 10.00      A   
ATOM    319  HN  ILE A  40     -30.836   6.058   9.339  1.00 10.00      A   
ATOM    320  CA  ILE A  40     -30.464   3.976   9.459  1.00 10.00      A   
ATOM    321  CB  ILE A  40     -31.608   3.720   8.451  1.00 10.00      A   
ATOM    322  CG1 ILE A  40     -32.932   4.232   9.026  1.00 10.00      A   
ATOM    323  CG2 ILE A  40     -31.712   2.235   8.130  1.00 10.00      A   
ATOM    324  CD1 ILE A  40     -34.074   4.250   8.033  1.00 10.00      A   
ATOM    325  C   ILE A  40     -29.124   3.577   8.840  1.00 10.00      A   
ATOM    326  O   ILE A  40     -28.628   2.473   9.059  1.00 10.00      A   
ATOM    327  N   GLU A  41     -28.535   4.495   8.081  1.00 10.00      A   
ATOM    328  HN  GLU A  41     -28.981   5.363   7.950  1.00 10.00      A   
ATOM    329  CA  GLU A  41     -27.253   4.257   7.425  1.00 10.00      A   
ATOM    330  CB  GLU A  41     -26.890   5.462   6.548  1.00 10.00      A   
ATOM    331  CG  GLU A  41     -25.828   5.196   5.490  1.00 10.00      A   
ATOM    332  CD  GLU A  41     -24.418   5.207   6.044  1.00 10.00      A   
ATOM    333  OE1 GLU A  41     -23.990   6.248   6.579  1.00 10.00      A   
ATOM    334  OE2 GLU A  41     -23.733   4.170   5.941  1.00 10.00      A   
ATOM    335  C   GLU A  41     -26.153   4.000   8.454  1.00 10.00      A   
ATOM    336  O   GLU A  41     -25.387   3.038   8.341  1.00 10.00      A   
ATOM    337  N   ARG A  42     -26.111   4.843   9.481  1.00 10.00      A   
ATOM    338  HN  ARG A  42     -26.780   5.562   9.532  1.00 10.00      A   
ATOM    339  CA  ARG A  42     -25.100   4.737  10.531  1.00 10.00      A   
ATOM    340  CB  ARG A  42     -25.185   5.925  11.495  1.00 10.00      A   
ATOM    341  CG  ARG A  42     -26.509   6.048  12.227  1.00 10.00      A   
ATOM    342  CD  ARG A  42     -26.475   7.164  13.254  1.00 10.00      A   
ATOM    343  NE  ARG A  42     -25.796   6.757  14.484  1.00 10.00      A   
ATOM    344  HE  ARG A  42     -24.949   6.259  14.389  1.00 10.00      A   
ATOM    345  CZ  ARG A  42     -26.265   7.011  15.709  1.00 10.00      A   
ATOM    346  NH1 ARG A  42     -27.411   7.670  15.865  1.00 10.00      A   
ATOM    347 HH11 ARG A  42     -27.958   7.999  15.025  1.00 10.00      A   
ATOM    348 HH12 ARG A  42     -27.780   7.866  16.819  1.00 10.00      A   
ATOM    349  NH2 ARG A  42     -25.575   6.626  16.782  1.00 10.00      A   
ATOM    350 HH21 ARG A  42     -24.663   6.126  16.676  1.00 10.00      A   
ATOM    351 HH22 ARG A  42     -25.940   6.822  17.739  1.00 10.00      A   
ATOM    352  C   ARG A  42     -25.173   3.416  11.301  1.00 10.00      A   
ATOM    353  O   ARG A  42     -24.229   3.042  11.995  1.00 10.00      A   
ATOM    354  N   TRP A  43     -26.284   2.706  11.171  1.00 10.00      A   
ATOM    355  HN  TRP A  43     -27.006   3.036  10.592  1.00 10.00      A   
ATOM    356  CA  TRP A  43     -26.451   1.440  11.869  1.00 10.00      A   
ATOM    357  CB  TRP A  43     -27.778   1.406  12.641  1.00 10.00      A   
ATOM    358  CG  TRP A  43     -27.723   2.105  13.967  1.00 10.00      A   
ATOM    359  CD1 TRP A  43     -27.773   3.451  14.187  1.00 10.00      A   
ATOM    360  CD2 TRP A  43     -27.603   1.493  15.257  1.00 10.00      A   
ATOM    361  NE1 TRP A  43     -27.689   3.715  15.530  1.00 10.00      A   
ATOM    362  HE1 TRP A  43     -27.704   4.606  15.937  1.00 10.00      A   
ATOM    363  CE2 TRP A  43     -27.583   2.531  16.210  1.00 10.00      A   
ATOM    364  CE3 TRP A  43     -27.506   0.172  15.701  1.00 10.00      A   
ATOM    365  CZ2 TRP A  43     -27.472   2.290  17.577  1.00 10.00      A   
ATOM    366  CZ3 TRP A  43     -27.397  -0.066  17.059  1.00 10.00      A   
ATOM    367  CH2 TRP A  43     -27.382   0.988  17.980  1.00 10.00      A   
ATOM    368  C   TRP A  43     -26.342   0.245  10.925  1.00 10.00      A   
ATOM    369  O   TRP A  43     -26.698  -0.875  11.294  1.00 10.00      A   
ATOM    370  N   CYS A  44     -25.844   0.471   9.711  1.00 10.00      A   
ATOM    371  HN  CYS A  44     -25.575   1.382   9.457  1.00 10.00      A   
ATOM    372  CA  CYS A  44     -25.704  -0.616   8.749  1.00 10.00      A   
ATOM    373  CB  CYS A  44     -26.959  -0.760   7.885  1.00 10.00      A   
ATOM    374  SG  CYS A  44     -27.411   0.728   6.968  1.00 10.00      A   
ATOM    375  HG  CYS A  44     -28.080   1.526   7.795  1.00 10.00      A   
ATOM    376  C   CYS A  44     -24.460  -0.482   7.875  1.00 10.00      A   
ATOM    377  O   CYS A  44     -24.359  -1.134   6.836  1.00 10.00      A   
ATOM    378  N   ARG A  45     -23.514   0.362   8.275  1.00 10.00      A   
ATOM    379  HN  ARG A  45     -23.636   0.869   9.104  1.00 10.00      A   
ATOM    380  CA  ARG A  45     -22.288   0.528   7.496  1.00 10.00      A   
ATOM    381  CB  ARG A  45     -21.663   1.912   7.678  1.00 10.00      A   
ATOM    382  CG  ARG A  45     -20.716   2.297   6.544  1.00 10.00      A   
ATOM    383  CD  ARG A  45     -20.100   3.679   6.736  1.00 10.00      A   
ATOM    384  NE  ARG A  45     -21.034   4.764   6.436  1.00 10.00      A   
ATOM    385  HE  ARG A  45     -21.992   4.607   6.639  1.00 10.00      A   
ATOM    386  CZ  ARG A  45     -20.677   5.934   5.896  1.00 10.00      A   
ATOM    387  NH1 ARG A  45     -19.407   6.169   5.575  1.00 10.00      A   
ATOM    388 HH11 ARG A  45     -19.137   7.085   5.148  1.00 10.00      A   
ATOM    389 HH12 ARG A  45     -18.674   5.442   5.742  1.00 10.00      A   
ATOM    390  NH2 ARG A  45     -21.591   6.883   5.696  1.00 10.00      A   
ATOM    391 HH21 ARG A  45     -22.600   6.714   5.969  1.00 10.00      A   
ATOM    392 HH22 ARG A  45     -21.319   7.796   5.272  1.00 10.00      A   
ATOM    393  C   ARG A  45     -21.301  -0.581   7.836  1.00 10.00      A   
ATOM    394  O   ARG A  45     -20.693  -0.583   8.905  1.00 10.00      A   
ATOM    395  N   ARG A  46     -21.166  -1.528   6.916  1.00 10.00      A   
ATOM    396  HN  ARG A  46     -21.680  -1.454   6.085  1.00 10.00      A   
ATOM    397  CA  ARG A  46     -20.290  -2.681   7.097  1.00 10.00      A   
ATOM    398  CB  ARG A  46     -20.459  -3.665   5.937  1.00 10.00      A   
ATOM    399  CG  ARG A  46     -21.815  -4.346   5.872  1.00 10.00      A   
ATOM    400  CD  ARG A  46     -21.920  -5.219   4.631  1.00 10.00      A   
ATOM    401  NE  ARG A  46     -23.174  -5.971   4.576  1.00 10.00      A   
ATOM    402  HE  ARG A  46     -23.925  -5.641   5.125  1.00 10.00      A   
ATOM    403  CZ  ARG A  46     -23.349  -7.056   3.822  1.00 10.00      A   
ATOM    404  NH1 ARG A  46     -22.355  -7.508   3.062  1.00 10.00      A   
ATOM    405 HH11 ARG A  46     -21.433  -7.013   3.049  1.00 10.00      A   
ATOM    406 HH12 ARG A  46     -22.492  -8.354   2.472  1.00 10.00      A   
ATOM    407  NH2 ARG A  46     -24.516  -7.695   3.824  1.00 10.00      A   
ATOM    408 HH21 ARG A  46     -25.307  -7.351   4.414  1.00 10.00      A   
ATOM    409 HH22 ARG A  46     -24.645  -8.545   3.233  1.00 10.00      A   
ATOM    410  C   ARG A  46     -18.816  -2.316   7.228  1.00 10.00      A   
ATOM    411  O   ARG A  46     -18.090  -2.931   8.006  1.00 10.00      A   
ATOM    412  N   LYS A  47     -18.368  -1.323   6.481  1.00 10.00      A   
ATOM    413  HN  LYS A  47     -18.987  -0.825   5.910  1.00 10.00      A   
ATOM    414  CA  LYS A  47     -16.962  -0.945   6.519  1.00 10.00      A   
ATOM    415  CB  LYS A  47     -16.223  -1.595   5.338  1.00 10.00      A   
ATOM    416  CG  LYS A  47     -14.892  -0.963   4.969  1.00 10.00      A   
ATOM    417  CD  LYS A  47     -15.019  -0.132   3.704  1.00 10.00      A   
ATOM    418  CE  LYS A  47     -13.765   0.687   3.464  1.00 10.00      A   
ATOM    419  NZ  LYS A  47     -13.824   1.437   2.184  1.00 10.00      A   
ATOM    420  HZ1 LYS A  47     -14.487   2.241   2.262  1.00 10.00      A   
ATOM    421  HZ2 LYS A  47     -14.142   0.813   1.415  1.00 10.00      A   
ATOM    422  HZ3 LYS A  47     -12.882   1.803   1.945  1.00 10.00      A   
ATOM    423  C   LYS A  47     -16.767   0.564   6.516  1.00 10.00      A   
ATOM    424  O   LYS A  47     -17.526   1.295   5.881  1.00 10.00      A   
ATOM    425  N   VAL A  48     -15.752   1.017   7.247  1.00 10.00      A   
ATOM    426  HN  VAL A  48     -15.207   0.374   7.755  1.00 10.00      A   
ATOM    427  CA  VAL A  48     -15.418   2.431   7.319  1.00 10.00      A   
ATOM    428  CB  VAL A  48     -15.716   3.037   8.707  1.00 10.00      A   
ATOM    429  CG1 VAL A  48     -17.215   3.164   8.923  1.00 10.00      A   
ATOM    430  CG2 VAL A  48     -15.081   2.216   9.820  1.00 10.00      A   
ATOM    431  C   VAL A  48     -13.943   2.639   6.977  1.00 10.00      A   
ATOM    432  O   VAL A  48     -13.087   1.854   7.394  1.00 10.00      A   
ATOM    433  N   PHE A  49     -13.654   3.678   6.205  1.00 10.00      A   
ATOM    434  HN  PHE A  49     -14.380   4.258   5.889  1.00 10.00      A   
ATOM    435  CA  PHE A  49     -12.283   3.987   5.813  1.00 10.00      A   
ATOM    436  CB  PHE A  49     -12.110   3.860   4.294  1.00 10.00      A   
ATOM    437  CG  PHE A  49     -10.818   4.427   3.769  1.00 10.00      A   
ATOM    438  CD1 PHE A  49      -9.610   3.784   4.006  1.00 10.00      A   
ATOM    439  CD2 PHE A  49     -10.811   5.603   3.038  1.00 10.00      A   
ATOM    440  CE1 PHE A  49      -8.423   4.303   3.526  1.00 10.00      A   
ATOM    441  CE2 PHE A  49      -9.627   6.126   2.556  1.00 10.00      A   
ATOM    442  CZ  PHE A  49      -8.430   5.476   2.800  1.00 10.00      A   
ATOM    443  C   PHE A  49     -11.896   5.387   6.268  1.00 10.00      A   
ATOM    444  O   PHE A  49     -12.566   6.363   5.933  1.00 10.00      A   
ATOM    445  N   ILE A  50     -10.826   5.476   7.041  1.00 10.00      A   
ATOM    446  HN  ILE A  50     -10.342   4.655   7.292  1.00 10.00      A   
ATOM    447  CA  ILE A  50     -10.345   6.756   7.529  1.00 10.00      A   
ATOM    448  CB  ILE A  50     -10.337   6.813   9.075  1.00 10.00      A   
ATOM    449  CG1 ILE A  50     -11.573   6.118   9.668  1.00 10.00      A   
ATOM    450  CG2 ILE A  50     -10.260   8.254   9.550  1.00 10.00      A   
ATOM    451  CD1 ILE A  50     -12.881   6.844   9.420  1.00 10.00      A   
ATOM    452  C   ILE A  50      -8.933   7.001   7.001  1.00 10.00      A   
ATOM    453  O   ILE A  50      -8.014   6.229   7.279  1.00 10.00      A   
ATOM    454  N   GLY A  51      -8.770   8.076   6.237  1.00 10.00      A   
ATOM    455  HN  GLY A  51      -9.538   8.660   6.068  1.00 10.00      A   
ATOM    456  CA  GLY A  51      -7.476   8.401   5.657  1.00 10.00      A   
ATOM    457  C   GLY A  51      -6.453   8.877   6.674  1.00 10.00      A   
ATOM    458  O   GLY A  51      -5.248   8.821   6.427  1.00 10.00      A   
ATOM    459  N   ASN A  52      -6.929   9.362   7.807  1.00 10.00      A   
ATOM    460  HN  ASN A  52      -7.901   9.405   7.939  1.00 10.00      A   
ATOM    461  CA  ASN A  52      -6.051   9.845   8.862  1.00 10.00      A   
ATOM    462  CB  ASN A  52      -5.973  11.375   8.810  1.00 10.00      A   
ATOM    463  CG  ASN A  52      -4.851  11.944   9.655  1.00 10.00      A   
ATOM    464  OD1 ASN A  52      -4.988  12.100  10.863  1.00 10.00      A   
ATOM    465  ND2 ASN A  52      -3.725  12.255   9.025  1.00 10.00      A   
ATOM    466 HD21 ASN A  52      -3.680  12.105   8.056  1.00 10.00      A   
ATOM    467 HD22 ASN A  52      -2.992  12.630   9.552  1.00 10.00      A   
ATOM    468  C   ASN A  52      -6.596   9.387  10.211  1.00 10.00      A   
ATOM    469  O   ASN A  52      -7.739   9.684  10.549  1.00 10.00      A   
ATOM    470  N   CYS A  53      -5.787   8.667  10.981  1.00 10.00      A   
ATOM    471  HN  CYS A  53      -4.873   8.470  10.667  1.00 10.00      A   
ATOM    472  CA  CYS A  53      -6.222   8.152  12.280  1.00 10.00      A   
ATOM    473  CB  CYS A  53      -5.297   7.042  12.795  1.00 10.00      A   
ATOM    474  SG  CYS A  53      -3.640   7.587  13.276  1.00 10.00      A   
ATOM    475  HG  CYS A  53      -3.166   8.358  12.306  1.00 10.00      A   
ATOM    476  C   CYS A  53      -6.413   9.248  13.331  1.00 10.00      A   
ATOM    477  O   CYS A  53      -6.815   8.966  14.461  1.00 10.00      A   
ATOM    478  N   TYR A  54      -6.137  10.493  12.960  1.00 10.00      A   
ATOM    479  HN  TYR A  54      -5.811  10.667  12.049  1.00 10.00      A   
ATOM    480  CA  TYR A  54      -6.300  11.606  13.881  1.00 10.00      A   
ATOM    481  CB  TYR A  54      -4.953  12.265  14.171  1.00 10.00      A   
ATOM    482  CG  TYR A  54      -3.973  11.342  14.858  1.00 10.00      A   
ATOM    483  CD1 TYR A  54      -2.745  11.039  14.281  1.00 10.00      A   
ATOM    484  CD2 TYR A  54      -4.278  10.770  16.086  1.00 10.00      A   
ATOM    485  CE1 TYR A  54      -1.850  10.191  14.911  1.00 10.00      A   
ATOM    486  CE2 TYR A  54      -3.390   9.925  16.722  1.00 10.00      A   
ATOM    487  CZ  TYR A  54      -2.179   9.636  16.131  1.00 10.00      A   
ATOM    488  OH  TYR A  54      -1.292   8.796  16.769  1.00 10.00      A   
ATOM    489  HH  TYR A  54      -1.033   9.192  17.622  1.00 10.00      A   
ATOM    490  C   TYR A  54      -7.296  12.623  13.340  1.00 10.00      A   
ATOM    491  O   TYR A  54      -7.442  13.719  13.883  1.00 10.00      A   
ATOM    492  N   ALA A  55      -8.000  12.241  12.280  1.00 10.00      A   
ATOM    493  HN  ALA A  55      -7.857  11.340  11.914  1.00 10.00      A   
ATOM    494  CA  ALA A  55      -8.989  13.120  11.661  1.00 10.00      A   
ATOM    495  CB  ALA A  55      -9.312  12.659  10.245  1.00 10.00      A   
ATOM    496  C   ALA A  55     -10.260  13.185  12.497  1.00 10.00      A   
ATOM    497  O   ALA A  55     -11.004  14.165  12.441  1.00 10.00      A   
ATOM    498  N   VAL A  56     -10.501  12.134  13.266  1.00 10.00      A   
ATOM    499  HN  VAL A  56      -9.868  11.385  13.256  1.00 10.00      A   
ATOM    500  CA  VAL A  56     -11.672  12.051  14.123  1.00 10.00      A   
ATOM    501  CB  VAL A  56     -12.907  11.528  13.345  1.00 10.00      A   
ATOM    502  CG1 VAL A  56     -12.686  10.116  12.823  1.00 10.00      A   
ATOM    503  CG2 VAL A  56     -14.174  11.614  14.182  1.00 10.00      A   
ATOM    504  C   VAL A  56     -11.375  11.159  15.327  1.00 10.00      A   
ATOM    505  O   VAL A  56     -10.578  10.222  15.233  1.00 10.00      A   
ATOM    506  N   SER A  57     -11.990  11.472  16.458  1.00 10.00      A   
ATOM    507  HN  SER A  57     -12.606  12.235  16.480  1.00 10.00      A   
ATOM    508  CA  SER A  57     -11.784  10.708  17.675  1.00 10.00      A   
ATOM    509  CB  SER A  57     -12.402  11.453  18.860  1.00 10.00      A   
ATOM    510  OG  SER A  57     -12.628  12.818  18.537  1.00 10.00      A   
ATOM    511  HG  SER A  57     -13.517  13.070  18.824  1.00 10.00      A   
ATOM    512  C   SER A  57     -12.390   9.310  17.548  1.00 10.00      A   
ATOM    513  O   SER A  57     -13.462   9.142  16.963  1.00 10.00      A   
ATOM    514  N   PRO A  58     -11.697   8.288  18.085  1.00 10.00      A   
ATOM    515  CA  PRO A  58     -12.157   6.895  18.035  1.00 10.00      A   
ATOM    516  CB  PRO A  58     -11.185   6.165  18.966  1.00 10.00      A   
ATOM    517  CG  PRO A  58      -9.947   6.987  18.936  1.00 10.00      A   
ATOM    518  CD  PRO A  58     -10.398   8.413  18.774  1.00 10.00      A   
ATOM    519  C   PRO A  58     -13.587   6.734  18.543  1.00 10.00      A   
ATOM    520  O   PRO A  58     -14.415   6.101  17.890  1.00 10.00      A   
ATOM    521  N   ALA A  59     -13.877   7.330  19.697  1.00 10.00      A   
ATOM    522  HN  ALA A  59     -13.174   7.838  20.161  1.00 10.00      A   
ATOM    523  CA  ALA A  59     -15.204   7.247  20.300  1.00 10.00      A   
ATOM    524  CB  ALA A  59     -15.224   7.956  21.641  1.00 10.00      A   
ATOM    525  C   ALA A  59     -16.293   7.802  19.386  1.00 10.00      A   
ATOM    526  O   ALA A  59     -17.412   7.293  19.369  1.00 10.00      A   
ATOM    527  N   THR A  60     -15.965   8.832  18.619  1.00 10.00      A   
ATOM    528  HN  THR A  60     -15.055   9.194  18.654  1.00 10.00      A   
ATOM    529  CA  THR A  60     -16.930   9.431  17.714  1.00 10.00      A   
ATOM    530  CB  THR A  60     -16.422  10.779  17.181  1.00 10.00      A   
ATOM    531  OG1 THR A  60     -15.372  11.250  18.036  1.00 10.00      A   
ATOM    532  HG1 THR A  60     -15.713  11.359  18.931  1.00 10.00      A   
ATOM    533  CG2 THR A  60     -17.545  11.801  17.178  1.00 10.00      A   
ATOM    534  C   THR A  60     -17.251   8.486  16.553  1.00 10.00      A   
ATOM    535  O   THR A  60     -18.400   8.395  16.114  1.00 10.00      A   
ATOM    536  N   VAL A  61     -16.236   7.763  16.084  1.00 10.00      A   
ATOM    537  HN  VAL A  61     -15.345   7.871  16.487  1.00 10.00      A   
ATOM    538  CA  VAL A  61     -16.411   6.817  14.987  1.00 10.00      A   
ATOM    539  CB  VAL A  61     -15.062   6.208  14.548  1.00 10.00      A   
ATOM    540  CG1 VAL A  61     -15.195   5.513  13.204  1.00 10.00      A   
ATOM    541  CG2 VAL A  61     -13.986   7.277  14.487  1.00 10.00      A   
ATOM    542  C   VAL A  61     -17.347   5.695  15.423  1.00 10.00      A   
ATOM    543  O   VAL A  61     -18.242   5.285  14.678  1.00 10.00      A   
ATOM    544  N   ILE A  62     -17.139   5.216  16.644  1.00 10.00      A   
ATOM    545  HN  ILE A  62     -16.398   5.579  17.179  1.00 10.00      A   
ATOM    546  CA  ILE A  62     -17.962   4.156  17.210  1.00 10.00      A   
ATOM    547  CB  ILE A  62     -17.366   3.640  18.535  1.00 10.00      A   
ATOM    548  CG1 ILE A  62     -15.883   3.297  18.370  1.00 10.00      A   
ATOM    549  CG2 ILE A  62     -18.144   2.431  19.031  1.00 10.00      A   
ATOM    550  CD1 ILE A  62     -15.196   2.911  19.662  1.00 10.00      A   
ATOM    551  C   ILE A  62     -19.369   4.677  17.488  1.00 10.00      A   
ATOM    552  O   ILE A  62     -20.356   3.960  17.327  1.00 10.00      A   
ATOM    553  N   ARG A  63     -19.439   5.934  17.919  1.00 10.00      A   
ATOM    554  HN  ARG A  63     -18.604   6.437  18.050  1.00 10.00      A   
ATOM    555  CA  ARG A  63     -20.707   6.584  18.228  1.00 10.00      A   
ATOM    556  CB  ARG A  63     -20.463   8.022  18.691  1.00 10.00      A   
ATOM    557  CG  ARG A  63     -21.562   8.586  19.574  1.00 10.00      A   
ATOM    558  CD  ARG A  63     -21.376   8.157  21.019  1.00 10.00      A   
ATOM    559  NE  ARG A  63     -20.141   8.692  21.595  1.00 10.00      A   
ATOM    560  HE  ARG A  63     -19.810   9.548  21.234  1.00 10.00      A   
ATOM    561  CZ  ARG A  63     -19.447   8.098  22.567  1.00 10.00      A   
ATOM    562  NH1 ARG A  63     -19.862   6.943  23.075  1.00 10.00      A   
ATOM    563 HH11 ARG A  63     -19.314   6.480  23.834  1.00 10.00      A   
ATOM    564 HH12 ARG A  63     -20.736   6.495  22.723  1.00 10.00      A   
ATOM    565  NH2 ARG A  63     -18.338   8.660  23.028  1.00 10.00      A   
ATOM    566 HH21 ARG A  63     -18.001   9.569  22.633  1.00 10.00      A   
ATOM    567 HH22 ARG A  63     -17.794   8.200  23.790  1.00 10.00      A   
ATOM    568  C   ARG A  63     -21.624   6.592  17.013  1.00 10.00      A   
ATOM    569  O   ARG A  63     -22.816   6.308  17.119  1.00 10.00      A   
ATOM    570  N   ARG A  64     -21.064   6.928  15.860  1.00 10.00      A   
ATOM    571  HN  ARG A  64     -20.107   7.156  15.839  1.00 10.00      A   
ATOM    572  CA  ARG A  64     -21.842   6.970  14.635  1.00 10.00      A   
ATOM    573  CB  ARG A  64     -21.160   7.809  13.555  1.00 10.00      A   
ATOM    574  CG  ARG A  64     -21.579   9.271  13.560  1.00 10.00      A   
ATOM    575  CD  ARG A  64     -21.045  10.011  12.344  1.00 10.00      A   
ATOM    576  NE  ARG A  64     -21.577   9.481  11.086  1.00 10.00      A   
ATOM    577  HE  ARG A  64     -22.013   8.602  11.114  1.00 10.00      A   
ATOM    578  CZ  ARG A  64     -21.492  10.120   9.920  1.00 10.00      A   
ATOM    579  NH1 ARG A  64     -20.908  11.309   9.855  1.00 10.00      A   
ATOM    580 HH11 ARG A  64     -20.841  11.808   8.939  1.00 10.00      A   
ATOM    581 HH12 ARG A  64     -20.503  11.754  10.722  1.00 10.00      A   
ATOM    582  NH2 ARG A  64     -21.998   9.578   8.815  1.00 10.00      A   
ATOM    583 HH21 ARG A  64     -22.466   8.647   8.846  1.00 10.00      A   
ATOM    584 HH22 ARG A  64     -21.919  10.086   7.905  1.00 10.00      A   
ATOM    585  C   ARG A  64     -22.164   5.573  14.118  1.00 10.00      A   
ATOM    586  O   ARG A  64     -23.333   5.235  13.933  1.00 10.00      A   
ATOM    587  N   PHE A  65     -21.131   4.763  13.911  1.00 10.00      A   
ATOM    588  HN  PHE A  65     -20.225   5.077  14.116  1.00 10.00      A   
ATOM    589  CA  PHE A  65     -21.312   3.406  13.402  1.00 10.00      A   
ATOM    590  CB  PHE A  65     -20.571   3.223  12.071  1.00 10.00      A   
ATOM    591  CG  PHE A  65     -20.641   4.399  11.137  1.00 10.00      A   
ATOM    592  CD1 PHE A  65     -19.532   5.204  10.931  1.00 10.00      A   
ATOM    593  CD2 PHE A  65     -21.810   4.695  10.463  1.00 10.00      A   
ATOM    594  CE1 PHE A  65     -19.592   6.279  10.069  1.00 10.00      A   
ATOM    595  CE2 PHE A  65     -21.879   5.770   9.600  1.00 10.00      A   
ATOM    596  CZ  PHE A  65     -20.767   6.563   9.402  1.00 10.00      A   
ATOM    597  C   PHE A  65     -20.809   2.373  14.405  1.00 10.00      A   
ATOM    598  O   PHE A  65     -19.614   2.084  14.468  1.00 10.00      A   
ATOM    599  N   PRO A  66     -21.712   1.812  15.215  1.00 10.00      A   
ATOM    600  CA  PRO A  66     -21.354   0.811  16.214  1.00 10.00      A   
ATOM    601  CB  PRO A  66     -22.417   1.033  17.286  1.00 10.00      A   
ATOM    602  CG  PRO A  66     -23.628   1.498  16.538  1.00 10.00      A   
ATOM    603  CD  PRO A  66     -23.148   2.141  15.258  1.00 10.00      A   
ATOM    604  C   PRO A  66     -21.428  -0.620  15.671  1.00 10.00      A   
ATOM    605  O   PRO A  66     -20.990  -1.568  16.329  1.00 10.00      A   
ATOM    606  N   LYS A  67     -21.960  -0.768  14.462  1.00 10.00      A   
ATOM    607  HN  LYS A  67     -22.259   0.026  13.973  1.00 10.00      A   
ATOM    608  CA  LYS A  67     -22.104  -2.082  13.845  1.00 10.00      A   
ATOM    609  CB  LYS A  67     -23.567  -2.338  13.474  1.00 10.00      A   
ATOM    610  CG  LYS A  67     -24.524  -2.217  14.646  1.00 10.00      A   
ATOM    611  CD  LYS A  67     -25.967  -2.424  14.221  1.00 10.00      A   
ATOM    612  CE  LYS A  67     -26.314  -3.897  14.100  1.00 10.00      A   
ATOM    613  NZ  LYS A  67     -27.776  -4.124  14.237  1.00 10.00      A   
ATOM    614  HZ1 LYS A  67     -28.297  -3.530  13.562  1.00 10.00      A   
ATOM    615  HZ2 LYS A  67     -28.085  -3.887  15.200  1.00 10.00      A   
ATOM    616  HZ3 LYS A  67     -28.003  -5.122  14.051  1.00 10.00      A   
ATOM    617  C   LYS A  67     -21.212  -2.231  12.616  1.00 10.00      A   
ATOM    618  O   LYS A  67     -21.678  -2.591  11.535  1.00 10.00      A   
ATOM    619  N   VAL A  68     -19.930  -1.964  12.791  1.00 10.00      A   
ATOM    620  HN  VAL A  68     -19.616  -1.695  13.678  1.00 10.00      A   
ATOM    621  CA  VAL A  68     -18.972  -2.070  11.697  1.00 10.00      A   
ATOM    622  CB  VAL A  68     -17.912  -0.950  11.769  1.00 10.00      A   
ATOM    623  CG1 VAL A  68     -16.926  -1.043  10.619  1.00 10.00      A   
ATOM    624  CG2 VAL A  68     -18.581   0.414  11.775  1.00 10.00      A   
ATOM    625  C   VAL A  68     -18.289  -3.439  11.715  1.00 10.00      A   
ATOM    626  O   VAL A  68     -18.000  -3.984  12.784  1.00 10.00      A   
ATOM    627  N   ARG A  69     -18.048  -3.990  10.529  1.00 10.00      A   
ATOM    628  HN  ARG A  69     -18.310  -3.503   9.713  1.00 10.00      A   
ATOM    629  CA  ARG A  69     -17.410  -5.292  10.393  1.00 10.00      A   
ATOM    630  CB  ARG A  69     -18.168  -6.134   9.364  1.00 10.00      A   
ATOM    631  CG  ARG A  69     -19.659  -6.279   9.632  1.00 10.00      A   
ATOM    632  CD  ARG A  69     -19.926  -7.257  10.760  1.00 10.00      A   
ATOM    633  NE  ARG A  69     -21.321  -7.698  10.775  1.00 10.00      A   
ATOM    634  HE  ARG A  69     -22.003  -7.020  10.984  1.00 10.00      A   
ATOM    635  CZ  ARG A  69     -21.702  -8.946  10.517  1.00 10.00      A   
ATOM    636  NH1 ARG A  69     -20.800  -9.874  10.228  1.00 10.00      A   
ATOM    637 HH11 ARG A  69     -21.098 -10.853  10.029  1.00 10.00      A   
ATOM    638 HH12 ARG A  69     -19.777  -9.629  10.191  1.00 10.00      A   
ATOM    639  NH2 ARG A  69     -22.993  -9.263  10.536  1.00 10.00      A   
ATOM    640 HH21 ARG A  69     -23.291 -10.242  10.333  1.00 10.00      A   
ATOM    641 HH22 ARG A  69     -23.710  -8.536  10.746  1.00 10.00      A   
ATOM    642  C   ARG A  69     -15.957  -5.155   9.943  1.00 10.00      A   
ATOM    643  O   ARG A  69     -15.101  -5.966  10.314  1.00 10.00      A   
ATOM    644  N   SER A  70     -15.680  -4.142   9.129  1.00 10.00      A   
ATOM    645  HN  SER A  70     -16.399  -3.529   8.860  1.00 10.00      A   
ATOM    646  CA  SER A  70     -14.337  -3.923   8.617  1.00 10.00      A   
ATOM    647  CB  SER A  70     -14.303  -4.261   7.128  1.00 10.00      A   
ATOM    648  OG  SER A  70     -15.106  -5.396   6.854  1.00 10.00      A   
ATOM    649  HG  SER A  70     -14.841  -6.119   7.429  1.00 10.00      A   
ATOM    650  C   SER A  70     -13.888  -2.482   8.834  1.00 10.00      A   
ATOM    651  O   SER A  70     -14.582  -1.542   8.449  1.00 10.00      A   
ATOM    652  N   VAL A  71     -12.730  -2.312   9.453  1.00 10.00      A   
ATOM    653  HN  VAL A  71     -12.215  -3.101   9.739  1.00 10.00      A   
ATOM    654  CA  VAL A  71     -12.196  -0.979   9.715  1.00 10.00      A   
ATOM    655  CB  VAL A  71     -12.036  -0.711  11.230  1.00 10.00      A   
ATOM    656  CG1 VAL A  71     -11.691   0.748  11.485  1.00 10.00      A   
ATOM    657  CG2 VAL A  71     -13.294  -1.097  11.993  1.00 10.00      A   
ATOM    658  C   VAL A  71     -10.842  -0.789   9.028  1.00 10.00      A   
ATOM    659  O   VAL A  71      -9.993  -1.684   9.050  1.00 10.00      A   
ATOM    660  N   GLU A  72     -10.662   0.371   8.399  1.00 10.00      A   
ATOM    661  HN  GLU A  72     -11.395   1.027   8.391  1.00 10.00      A   
ATOM    662  CA  GLU A  72      -9.414   0.703   7.719  1.00 10.00      A   
ATOM    663  CB  GLU A  72      -9.601   0.677   6.201  1.00 10.00      A   
ATOM    664  CG  GLU A  72      -9.714  -0.726   5.629  1.00 10.00      A   
ATOM    665  CD  GLU A  72      -9.914  -0.751   4.130  1.00 10.00      A   
ATOM    666  OE1 GLU A  72     -11.023  -1.115   3.686  1.00 10.00      A   
ATOM    667  OE2 GLU A  72      -8.961  -0.442   3.391  1.00 10.00      A   
ATOM    668  C   GLU A  72      -8.924   2.073   8.173  1.00 10.00      A   
ATOM    669  O   GLU A  72      -9.680   3.047   8.143  1.00 10.00      A   
ATOM    670  N   LEU A  73      -7.673   2.146   8.609  1.00 10.00      A   
ATOM    671  HN  LEU A  73      -7.112   1.338   8.594  1.00 10.00      A   
ATOM    672  CA  LEU A  73      -7.106   3.400   9.094  1.00 10.00      A   
ATOM    673  CB  LEU A  73      -7.221   3.480  10.621  1.00 10.00      A   
ATOM    674  CG  LEU A  73      -8.581   3.885  11.191  1.00 10.00      A   
ATOM    675  CD1 LEU A  73      -8.968   2.974  12.346  1.00 10.00      A   
ATOM    676  CD2 LEU A  73      -8.543   5.332  11.651  1.00 10.00      A   
ATOM    677  C   LEU A  73      -5.642   3.566   8.699  1.00 10.00      A   
ATOM    678  O   LEU A  73      -4.879   2.598   8.662  1.00 10.00      A   
ATOM    679  N   LYS A  74      -5.263   4.806   8.419  1.00 10.00      A   
ATOM    680  HN  LYS A  74      -5.926   5.526   8.462  1.00 10.00      A   
ATOM    681  CA  LYS A  74      -3.893   5.139   8.053  1.00 10.00      A   
ATOM    682  CB  LYS A  74      -3.835   5.728   6.643  1.00 10.00      A   
ATOM    683  CG  LYS A  74      -4.243   4.748   5.557  1.00 10.00      A   
ATOM    684  CD  LYS A  74      -4.214   5.392   4.183  1.00 10.00      A   
ATOM    685  CE  LYS A  74      -4.490   4.362   3.102  1.00 10.00      A   
ATOM    686  NZ  LYS A  74      -4.448   4.957   1.747  1.00 10.00      A   
ATOM    687  HZ1 LYS A  74      -5.237   5.617   1.615  1.00 10.00      A   
ATOM    688  HZ2 LYS A  74      -4.519   4.211   1.027  1.00 10.00      A   
ATOM    689  HZ3 LYS A  74      -3.554   5.473   1.608  1.00 10.00      A   
ATOM    690  C   LYS A  74      -3.334   6.127   9.071  1.00 10.00      A   
ATOM    691  O   LYS A  74      -4.044   7.033   9.515  1.00 10.00      A   
ATOM    692  N   GLY A  75      -2.075   5.954   9.445  1.00 10.00      A   
ATOM    693  HN  GLY A  75      -1.546   5.232   9.044  1.00 10.00      A   
ATOM    694  CA  GLY A  75      -1.479   6.827  10.437  1.00 10.00      A   
ATOM    695  C   GLY A  75      -0.400   7.736   9.890  1.00 10.00      A   
ATOM    696  O   GLY A  75      -0.661   8.904   9.586  1.00 10.00      A   
ATOM    697  N   LYS A  76       0.814   7.207   9.779  1.00 10.00      A   
ATOM    698  HN  LYS A  76       0.948   6.264  10.028  1.00 10.00      A   
ATOM    699  CA  LYS A  76       1.949   7.981   9.281  1.00 10.00      A   
ATOM    700  CB  LYS A  76       3.265   7.220   9.474  1.00 10.00      A   
ATOM    701  CG  LYS A  76       4.000   7.555  10.764  1.00 10.00      A   
ATOM    702  CD  LYS A  76       5.464   7.133  10.699  1.00 10.00      A   
ATOM    703  CE  LYS A  76       5.624   5.633  10.889  1.00 10.00      A   
ATOM    704  NZ  LYS A  76       7.009   5.168  10.612  1.00 10.00      A   
ATOM    705  HZ1 LYS A  76       7.116   4.167  10.901  1.00 10.00      A   
ATOM    706  HZ2 LYS A  76       7.694   5.740  11.141  1.00 10.00      A   
ATOM    707  HZ3 LYS A  76       7.216   5.244   9.597  1.00 10.00      A   
ATOM    708  C   LYS A  76       1.773   8.358   7.813  1.00 10.00      A   
ATOM    709  O   LYS A  76       1.156   7.623   7.043  1.00 10.00      A   
ATOM    710  N   PRO A  77       2.313   9.525   7.412  1.00 10.00      A   
ATOM    711  CA  PRO A  77       2.225  10.002   6.024  1.00 10.00      A   
ATOM    712  CB  PRO A  77       2.734  11.444   6.109  1.00 10.00      A   
ATOM    713  CG  PRO A  77       3.622  11.458   7.305  1.00 10.00      A   
ATOM    714  CD  PRO A  77       3.038  10.469   8.279  1.00 10.00      A   
ATOM    715  C   PRO A  77       3.114   9.179   5.095  1.00 10.00      A   
ATOM    716  O   PRO A  77       3.880   8.330   5.553  1.00 10.00      A   
ATOM    717  N   HIS A  78       3.031   9.460   3.803  1.00 10.00      A   
ATOM    718  HN  HIS A  78       2.445  10.192   3.513  1.00 10.00      A   
ATOM    719  CA  HIS A  78       3.804   8.742   2.795  1.00 10.00      A   
ATOM    720  CB  HIS A  78       3.263   9.086   1.398  1.00 10.00      A   
ATOM    721  CG  HIS A  78       4.222   8.871   0.270  1.00 10.00      A   
ATOM    722  ND1 HIS A  78       4.956   9.882  -0.302  1.00 10.00      A   
ATOM    723  HD1 HIS A  78       4.947  10.832  -0.024  1.00 10.00      A   
ATOM    724  CD2 HIS A  78       4.547   7.742  -0.403  1.00 10.00      A   
ATOM    725  CE1 HIS A  78       5.695   9.351  -1.282  1.00 10.00      A   
ATOM    726  NE2 HIS A  78       5.482   8.051  -1.386  1.00 10.00      A   
ATOM    727  C   HIS A  78       5.303   9.034   2.916  1.00 10.00      A   
ATOM    728  O   HIS A  78       6.126   8.115   2.898  1.00 10.00      A   
ATOM    729  N   PHE A  79       5.655  10.312   3.062  1.00 10.00      A   
ATOM    730  HN  PHE A  79       4.954  11.004   3.055  1.00 10.00      A   
ATOM    731  CA  PHE A  79       7.054  10.719   3.187  1.00 10.00      A   
ATOM    732  CB  PHE A  79       7.189  12.244   3.171  1.00 10.00      A   
ATOM    733  CG  PHE A  79       7.539  12.820   1.824  1.00 10.00      A   
ATOM    734  CD1 PHE A  79       7.340  12.091   0.663  1.00 10.00      A   
ATOM    735  CD2 PHE A  79       8.069  14.094   1.721  1.00 10.00      A   
ATOM    736  CE1 PHE A  79       7.658  12.623  -0.573  1.00 10.00      A   
ATOM    737  CE2 PHE A  79       8.389  14.633   0.491  1.00 10.00      A   
ATOM    738  CZ  PHE A  79       8.185  13.897  -0.659  1.00 10.00      A   
ATOM    739  C   PHE A  79       7.723  10.133   4.431  1.00 10.00      A   
ATOM    740  O   PHE A  79       8.946  10.173   4.557  1.00 10.00      A   
ATOM    741  N   ALA A  80       6.927   9.578   5.338  1.00 10.00      A   
ATOM    742  HN  ALA A  80       5.957   9.557   5.179  1.00 10.00      A   
ATOM    743  CA  ALA A  80       7.461   8.988   6.559  1.00 10.00      A   
ATOM    744  CB  ALA A  80       6.344   8.678   7.538  1.00 10.00      A   
ATOM    745  C   ALA A  80       8.256   7.726   6.250  1.00 10.00      A   
ATOM    746  O   ALA A  80       9.181   7.368   6.983  1.00 10.00      A   
ATOM    747  N   ASP A  81       7.907   7.073   5.151  1.00 10.00      A   
ATOM    748  HN  ASP A  81       7.170   7.423   4.597  1.00 10.00      A   
ATOM    749  CA  ASP A  81       8.574   5.845   4.739  1.00 10.00      A   
ATOM    750  CB  ASP A  81       7.826   5.183   3.577  1.00 10.00      A   
ATOM    751  CG  ASP A  81       6.473   4.613   3.973  1.00 10.00      A   
ATOM    752  OD1 ASP A  81       6.191   4.524   5.188  1.00 10.00      A   
ATOM    753  OD2 ASP A  81       5.683   4.254   3.067  1.00 10.00      A   
ATOM    754  C   ASP A  81      10.022   6.106   4.343  1.00 10.00      A   
ATOM    755  O   ASP A  81      10.838   5.185   4.299  1.00 10.00      A   
ATOM    756  N   PHE A  82      10.342   7.366   4.069  1.00 10.00      A   
ATOM    757  HN  PHE A  82       9.651   8.060   4.133  1.00 10.00      A   
ATOM    758  CA  PHE A  82      11.695   7.739   3.666  1.00 10.00      A   
ATOM    759  CB  PHE A  82      11.661   8.816   2.574  1.00 10.00      A   
ATOM    760  CG  PHE A  82      10.804   8.460   1.396  1.00 10.00      A   
ATOM    761  CD1 PHE A  82      10.874   7.199   0.826  1.00 10.00      A   
ATOM    762  CD2 PHE A  82       9.927   9.384   0.859  1.00 10.00      A   
ATOM    763  CE1 PHE A  82      10.086   6.868  -0.256  1.00 10.00      A   
ATOM    764  CE2 PHE A  82       9.137   9.062  -0.224  1.00 10.00      A   
ATOM    765  CZ  PHE A  82       9.216   7.801  -0.782  1.00 10.00      A   
ATOM    766  C   PHE A  82      12.528   8.218   4.852  1.00 10.00      A   
ATOM    767  O   PHE A  82      13.539   8.901   4.668  1.00 10.00      A   
ATOM    768  N   ASN A  83      12.095   7.870   6.066  1.00 10.00      A   
ATOM    769  HN  ASN A  83      11.275   7.337   6.144  1.00 10.00      A   
ATOM    770  CA  ASN A  83      12.805   8.255   7.290  1.00 10.00      A   
ATOM    771  CB  ASN A  83      14.241   7.713   7.286  1.00 10.00      A   
ATOM    772  CG  ASN A  83      14.322   6.200   7.366  1.00 10.00      A   
ATOM    773  OD1 ASN A  83      13.581   5.559   8.106  1.00 10.00      A   
ATOM    774  ND2 ASN A  83      15.232   5.618   6.595  1.00 10.00      A   
ATOM    775 HD21 ASN A  83      15.787   6.189   6.029  1.00 10.00      A   
ATOM    776 HD22 ASN A  83      15.307   4.640   6.621  1.00 10.00      A   
ATOM    777  C   ASN A  83      12.829   9.772   7.468  1.00 10.00      A   
ATOM    778  O   ASN A  83      13.724  10.319   8.112  1.00 10.00      A   
ATOM    779  N   LEU A  84      11.838  10.449   6.908  1.00 10.00      A   
ATOM    780  HN  LEU A  84      11.150   9.963   6.408  1.00 10.00      A   
ATOM    781  CA  LEU A  84      11.763  11.904   7.004  1.00 10.00      A   
ATOM    782  CB  LEU A  84      11.122  12.486   5.745  1.00 10.00      A   
ATOM    783  CG  LEU A  84      11.913  12.293   4.451  1.00 10.00      A   
ATOM    784  CD1 LEU A  84      11.200  12.954   3.284  1.00 10.00      A   
ATOM    785  CD2 LEU A  84      13.325  12.842   4.597  1.00 10.00      A   
ATOM    786  C   LEU A  84      11.002  12.346   8.246  1.00 10.00      A   
ATOM    787  O   LEU A  84      10.975  13.526   8.590  1.00 10.00      A   
ATOM    788  N   VAL A  85      10.388  11.389   8.917  1.00 10.00      A   
ATOM    789  HN  VAL A  85      10.460  10.465   8.603  1.00 10.00      A   
ATOM    790  CA  VAL A  85       9.628  11.669  10.124  1.00 10.00      A   
ATOM    791  CB  VAL A  85       8.164  11.185   9.999  1.00 10.00      A   
ATOM    792  CG1 VAL A  85       7.385  11.484  11.274  1.00 10.00      A   
ATOM    793  CG2 VAL A  85       7.490  11.840   8.802  1.00 10.00      A   
ATOM    794  C   VAL A  85      10.296  11.002  11.322  1.00 10.00      A   
ATOM    795  O   VAL A  85      10.433   9.775  11.358  1.00 10.00      A   
ATOM    796  N   PRO A  86      10.762  11.808  12.294  1.00 10.00      A   
ATOM    797  CA  PRO A  86      11.418  11.303  13.507  1.00 10.00      A   
ATOM    798  CB  PRO A  86      11.553  12.551  14.382  1.00 10.00      A   
ATOM    799  CG  PRO A  86      11.612  13.674  13.408  1.00 10.00      A   
ATOM    800  CD  PRO A  86      10.702  13.282  12.278  1.00 10.00      A   
ATOM    801  C   PRO A  86      10.575  10.242  14.210  1.00 10.00      A   
ATOM    802  O   PRO A  86       9.365  10.410  14.398  1.00 10.00      A   
ATOM    803  N   ASP A  87      11.225   9.147  14.575  1.00 10.00      A   
ATOM    804  HN  ASP A  87      12.184   9.086  14.391  1.00 10.00      A   
ATOM    805  CA  ASP A  87      10.565   8.032  15.243  1.00 10.00      A   
ATOM    806  CB  ASP A  87      11.552   6.881  15.464  1.00 10.00      A   
ATOM    807  CG  ASP A  87      12.065   6.288  14.166  1.00 10.00      A   
ATOM    808  OD1 ASP A  87      12.944   6.911  13.528  1.00 10.00      A   
ATOM    809  OD2 ASP A  87      11.593   5.199  13.775  1.00 10.00      A   
ATOM    810  C   ASP A  87       9.961   8.459  16.571  1.00 10.00      A   
ATOM    811  O   ASP A  87      10.609   9.137  17.371  1.00 10.00      A   
ATOM    812  N   GLY A  88       8.719   8.056  16.798  1.00 10.00      A   
ATOM    813  HN  GLY A  88       8.258   7.517  16.122  1.00 10.00      A   
ATOM    814  CA  GLY A  88       8.037   8.401  18.028  1.00 10.00      A   
ATOM    815  C   GLY A  88       7.032   9.510  17.824  1.00 10.00      A   
ATOM    816  O   GLY A  88       6.553  10.102  18.787  1.00 10.00      A   
ATOM    817  N   TRP A  89       6.720   9.795  16.565  1.00 10.00      A   
ATOM    818  HN  TRP A  89       7.139   9.282  15.843  1.00 10.00      A   
ATOM    819  CA  TRP A  89       5.765  10.843  16.231  1.00 10.00      A   
ATOM    820  CB  TRP A  89       5.731  11.081  14.715  1.00 10.00      A   
ATOM    821  CG  TRP A  89       4.611  11.980  14.272  1.00 10.00      A   
ATOM    822  CD1 TRP A  89       4.518  13.325  14.470  1.00 10.00      A   
ATOM    823  CD2 TRP A  89       3.426  11.596  13.559  1.00 10.00      A   
ATOM    824  NE1 TRP A  89       3.346  13.803  13.941  1.00 10.00      A   
ATOM    825  HE1 TRP A  89       3.045  14.743  13.971  1.00 10.00      A   
ATOM    826  CE2 TRP A  89       2.658  12.763  13.373  1.00 10.00      A   
ATOM    827  CE3 TRP A  89       2.939  10.382  13.063  1.00 10.00      A   
ATOM    828  CZ2 TRP A  89       1.430  12.752  12.713  1.00 10.00      A   
ATOM    829  CZ3 TRP A  89       1.720  10.374  12.409  1.00 10.00      A   
ATOM    830  CH2 TRP A  89       0.979  11.550  12.240  1.00 10.00      A   
ATOM    831  C   TRP A  89       4.369  10.486  16.728  1.00 10.00      A   
ATOM    832  O   TRP A  89       3.739  11.260  17.447  1.00 10.00      A   
ATOM    833  N   GLY A  90       3.895   9.315  16.332  1.00 10.00      A   
ATOM    834  HN  GLY A  90       4.448   8.739  15.760  1.00 10.00      A   
ATOM    835  CA  GLY A  90       2.579   8.872  16.729  1.00 10.00      A   
ATOM    836  C   GLY A  90       2.159   7.643  15.958  1.00 10.00      A   
ATOM    837  O   GLY A  90       2.998   6.801  15.631  1.00 10.00      A   
ATOM    838  N   GLY A  91       0.874   7.549  15.650  1.00 10.00      A   
ATOM    839  HN  GLY A  91       0.257   8.264  15.928  1.00 10.00      A   
ATOM    840  CA  GLY A  91       0.366   6.404  14.922  1.00 10.00      A   
ATOM    841  C   GLY A  91       0.038   5.264  15.860  1.00 10.00      A   
ATOM    842  O   GLY A  91       0.177   4.094  15.507  1.00 10.00      A   
ATOM    843  N   TYR A  92      -0.395   5.616  17.062  1.00 10.00      A   
ATOM    844  HN  TYR A  92      -0.497   6.567  17.268  1.00 10.00      A   
ATOM    845  CA  TYR A  92      -0.737   4.629  18.075  1.00 10.00      A   
ATOM    846  CB  TYR A  92      -0.806   5.282  19.458  1.00 10.00      A   
ATOM    847  CG  TYR A  92       0.542   5.661  20.032  1.00 10.00      A   
ATOM    848  CD1 TYR A  92       1.053   6.941  19.866  1.00 10.00      A   
ATOM    849  CD2 TYR A  92       1.309   4.736  20.733  1.00 10.00      A   
ATOM    850  CE1 TYR A  92       2.287   7.291  20.381  1.00 10.00      A   
ATOM    851  CE2 TYR A  92       2.543   5.078  21.253  1.00 10.00      A   
ATOM    852  CZ  TYR A  92       3.026   6.358  21.072  1.00 10.00      A   
ATOM    853  OH  TYR A  92       4.258   6.702  21.577  1.00 10.00      A   
ATOM    854  HH  TYR A  92       4.922   6.084  21.249  1.00 10.00      A   
ATOM    855  C   TYR A  92      -2.064   3.950  17.753  1.00 10.00      A   
ATOM    856  O   TYR A  92      -3.083   4.614  17.574  1.00 10.00      A   
ATOM    857  N   VAL A  93      -2.046   2.630  17.673  1.00 10.00      A   
ATOM    858  HN  VAL A  93      -1.198   2.152  17.812  1.00 10.00      A   
ATOM    859  CA  VAL A  93      -3.252   1.870  17.373  1.00 10.00      A   
ATOM    860  CB  VAL A  93      -2.961   0.711  16.394  1.00 10.00      A   
ATOM    861  CG1 VAL A  93      -2.173  -0.403  17.068  1.00 10.00      A   
ATOM    862  CG2 VAL A  93      -4.242   0.184  15.769  1.00 10.00      A   
ATOM    863  C   VAL A  93      -3.895   1.336  18.654  1.00 10.00      A   
ATOM    864  O   VAL A  93      -5.067   0.948  18.659  1.00 10.00      A   
ATOM    865  N   TYR A  94      -3.123   1.335  19.743  1.00 10.00      A   
ATOM    866  HN  TYR A  94      -2.199   1.663  19.674  1.00 10.00      A   
ATOM    867  CA  TYR A  94      -3.606   0.851  21.033  1.00 10.00      A   
ATOM    868  CB  TYR A  94      -2.551   1.007  22.135  1.00 10.00      A   
ATOM    869  CG  TYR A  94      -2.924   0.332  23.437  1.00 10.00      A   
ATOM    870  CD1 TYR A  94      -2.902  -1.053  23.548  1.00 10.00      A   
ATOM    871  CD2 TYR A  94      -3.303   1.073  24.548  1.00 10.00      A   
ATOM    872  CE1 TYR A  94      -3.245  -1.681  24.728  1.00 10.00      A   
ATOM    873  CE2 TYR A  94      -3.646   0.452  25.733  1.00 10.00      A   
ATOM    874  CZ  TYR A  94      -3.616  -0.924  25.816  1.00 10.00      A   
ATOM    875  OH  TYR A  94      -3.969  -1.542  26.993  1.00 10.00      A   
ATOM    876  HH  TYR A  94      -4.697  -1.052  27.396  1.00 10.00      A   
ATOM    877  C   TYR A  94      -4.942   1.484  21.445  1.00 10.00      A   
ATOM    878  O   TYR A  94      -5.874   0.755  21.785  1.00 10.00      A   
ATOM    879  N   PRO A  95      -5.066   2.837  21.431  1.00 10.00      A   
ATOM    880  CA  PRO A  95      -6.315   3.511  21.807  1.00 10.00      A   
ATOM    881  CB  PRO A  95      -6.056   4.976  21.431  1.00 10.00      A   
ATOM    882  CG  PRO A  95      -4.579   5.124  21.531  1.00 10.00      A   
ATOM    883  CD  PRO A  95      -4.007   3.811  21.079  1.00 10.00      A   
ATOM    884  C   PRO A  95      -7.519   2.967  21.038  1.00 10.00      A   
ATOM    885  O   PRO A  95      -8.567   2.684  21.622  1.00 10.00      A   
ATOM    886  N   TRP A  96      -7.349   2.792  19.731  1.00 10.00      A   
ATOM    887  HN  TRP A  96      -6.477   2.998  19.336  1.00 10.00      A   
ATOM    888  CA  TRP A  96      -8.413   2.282  18.876  1.00 10.00      A   
ATOM    889  CB  TRP A  96      -7.995   2.340  17.404  1.00 10.00      A   
ATOM    890  CG  TRP A  96      -7.818   3.734  16.879  1.00 10.00      A   
ATOM    891  CD1 TRP A  96      -6.706   4.517  16.992  1.00 10.00      A   
ATOM    892  CD2 TRP A  96      -8.781   4.509  16.153  1.00 10.00      A   
ATOM    893  NE1 TRP A  96      -6.913   5.728  16.383  1.00 10.00      A   
ATOM    894  HE1 TRP A  96      -6.253   6.463  16.333  1.00 10.00      A   
ATOM    895  CE2 TRP A  96      -8.182   5.751  15.863  1.00 10.00      A   
ATOM    896  CE3 TRP A  96     -10.089   4.275  15.723  1.00 10.00      A   
ATOM    897  CZ2 TRP A  96      -8.850   6.753  15.162  1.00 10.00      A   
ATOM    898  CZ3 TRP A  96     -10.747   5.272  15.028  1.00 10.00      A   
ATOM    899  CH2 TRP A  96     -10.129   6.494  14.755  1.00 10.00      A   
ATOM    900  C   TRP A  96      -8.769   0.851  19.258  1.00 10.00      A   
ATOM    901  O   TRP A  96      -9.942   0.503  19.364  1.00 10.00      A   
ATOM    902  N   ILE A  97      -7.747   0.038  19.487  1.00 10.00      A   
ATOM    903  HN  ILE A  97      -6.832   0.390  19.409  1.00 10.00      A   
ATOM    904  CA  ILE A  97      -7.937  -1.358  19.857  1.00 10.00      A   
ATOM    905  CB  ILE A  97      -6.586  -2.109  19.880  1.00 10.00      A   
ATOM    906  CG1 ILE A  97      -6.053  -2.268  18.456  1.00 10.00      A   
ATOM    907  CG2 ILE A  97      -6.709  -3.465  20.552  1.00 10.00      A   
ATOM    908  CD1 ILE A  97      -6.986  -3.027  17.539  1.00 10.00      A   
ATOM    909  C   ILE A  97      -8.641  -1.486  21.208  1.00 10.00      A   
ATOM    910  O   ILE A  97      -9.544  -2.312  21.374  1.00 10.00      A   
ATOM    911  N   GLU A  98      -8.237  -0.653  22.159  1.00 10.00      A   
ATOM    912  HN  GLU A  98      -7.518  -0.009  21.958  1.00 10.00      A   
ATOM    913  CA  GLU A  98      -8.813  -0.671  23.496  1.00 10.00      A   
ATOM    914  CB  GLU A  98      -8.032   0.267  24.420  1.00 10.00      A   
ATOM    915  CG  GLU A  98      -8.304   0.052  25.900  1.00 10.00      A   
ATOM    916  CD  GLU A  98      -8.057   1.292  26.730  1.00 10.00      A   
ATOM    917  OE1 GLU A  98      -6.897   1.532  27.127  1.00 10.00      A   
ATOM    918  OE2 GLU A  98      -9.026   2.032  26.993  1.00 10.00      A   
ATOM    919  C   GLU A  98     -10.289  -0.271  23.471  1.00 10.00      A   
ATOM    920  O   GLU A  98     -11.116  -0.871  24.156  1.00 10.00      A   
ATOM    921  N   ALA A  99     -10.618   0.732  22.669  1.00 10.00      A   
ATOM    922  HN  ALA A  99      -9.916   1.174  22.141  1.00 10.00      A   
ATOM    923  CA  ALA A  99     -11.993   1.210  22.571  1.00 10.00      A   
ATOM    924  CB  ALA A  99     -12.027   2.613  21.980  1.00 10.00      A   
ATOM    925  C   ALA A  99     -12.874   0.266  21.754  1.00 10.00      A   
ATOM    926  O   ALA A  99     -14.000  -0.046  22.144  1.00 10.00      A   
ATOM    927  N   MET A 100     -12.346  -0.206  20.634  1.00 10.00      A   
ATOM    928  HN  MET A 100     -11.428   0.057  20.386  1.00 10.00      A   
ATOM    929  CA  MET A 100     -13.096  -1.096  19.753  1.00 10.00      A   
ATOM    930  CB  MET A 100     -12.385  -1.289  18.410  1.00 10.00      A   
ATOM    931  CG  MET A 100     -12.452  -0.074  17.495  1.00 10.00      A   
ATOM    932  SD  MET A 100     -12.089  -0.462  15.772  1.00 10.00      A   
ATOM    933  CE  MET A 100     -10.405  -1.059  15.900  1.00 10.00      A   
ATOM    934  C   MET A 100     -13.404  -2.446  20.392  1.00 10.00      A   
ATOM    935  O   MET A 100     -14.432  -3.046  20.103  1.00 10.00      A   
ATOM    936  N   SER A 101     -12.534  -2.908  21.277  1.00 10.00      A   
ATOM    937  HN  SER A 101     -11.744  -2.371  21.498  1.00 10.00      A   
ATOM    938  CA  SER A 101     -12.720  -4.204  21.924  1.00 10.00      A   
ATOM    939  CB  SER A 101     -11.521  -4.543  22.811  1.00 10.00      A   
ATOM    940  OG  SER A 101     -11.344  -3.588  23.845  1.00 10.00      A   
ATOM    941  HG  SER A 101     -11.267  -2.705  23.465  1.00 10.00      A   
ATOM    942  C   SER A 101     -14.023  -4.301  22.721  1.00 10.00      A   
ATOM    943  O   SER A 101     -14.601  -5.383  22.851  1.00 10.00      A   
ATOM    944  N   SER A 102     -14.491  -3.175  23.244  1.00 10.00      A   
ATOM    945  HN  SER A 102     -14.003  -2.336  23.101  1.00 10.00      A   
ATOM    946  CA  SER A 102     -15.706  -3.161  24.042  1.00 10.00      A   
ATOM    947  CB  SER A 102     -15.599  -2.095  25.130  1.00 10.00      A   
ATOM    948  OG  SER A 102     -14.394  -1.359  24.985  1.00 10.00      A   
ATOM    949  HG  SER A 102     -13.795  -1.580  25.708  1.00 10.00      A   
ATOM    950  C   SER A 102     -16.974  -2.962  23.209  1.00 10.00      A   
ATOM    951  O   SER A 102     -18.003  -3.577  23.488  1.00 10.00      A   
ATOM    952  N   SER A 103     -16.903  -2.134  22.173  1.00 10.00      A   
ATOM    953  HN  SER A 103     -16.050  -1.704  21.955  1.00 10.00      A   
ATOM    954  CA  SER A 103     -18.081  -1.855  21.356  1.00 10.00      A   
ATOM    955  CB  SER A 103     -18.155  -0.364  21.031  1.00 10.00      A   
ATOM    956  OG  SER A 103     -18.069   0.415  22.214  1.00 10.00      A   
ATOM    957  HG  SER A 103     -18.097  -0.168  22.986  1.00 10.00      A   
ATOM    958  C   SER A 103     -18.171  -2.688  20.072  1.00 10.00      A   
ATOM    959  O   SER A 103     -19.232  -2.751  19.449  1.00 10.00      A   
ATOM    960  N   TYR A 104     -17.076  -3.317  19.667  1.00 10.00      A   
ATOM    961  HN  TYR A 104     -16.246  -3.239  20.188  1.00 10.00      A   
ATOM    962  CA  TYR A 104     -17.078  -4.119  18.449  1.00 10.00      A   
ATOM    963  CB  TYR A 104     -16.039  -3.611  17.448  1.00 10.00      A   
ATOM    964  CG  TYR A 104     -16.341  -2.249  16.871  1.00 10.00      A   
ATOM    965  CD1 TYR A 104     -15.911  -1.095  17.509  1.00 10.00      A   
ATOM    966  CD2 TYR A 104     -17.048  -2.115  15.683  1.00 10.00      A   
ATOM    967  CE1 TYR A 104     -16.171   0.150  16.982  1.00 10.00      A   
ATOM    968  CE2 TYR A 104     -17.316  -0.870  15.150  1.00 10.00      A   
ATOM    969  CZ  TYR A 104     -16.874   0.259  15.802  1.00 10.00      A   
ATOM    970  OH  TYR A 104     -17.128   1.502  15.273  1.00 10.00      A   
ATOM    971  HH  TYR A 104     -18.074   1.584  15.069  1.00 10.00      A   
ATOM    972  C   TYR A 104     -16.840  -5.592  18.741  1.00 10.00      A   
ATOM    973  O   TYR A 104     -15.701  -6.027  18.900  1.00 10.00      A   
ATOM    974  N   THR A 105     -17.918  -6.351  18.823  1.00 10.00      A   
ATOM    975  HN  THR A 105     -18.806  -5.942  18.728  1.00 10.00      A   
ATOM    976  CA  THR A 105     -17.822  -7.781  19.074  1.00 10.00      A   
ATOM    977  CB  THR A 105     -18.849  -8.237  20.124  1.00 10.00      A   
ATOM    978  OG1 THR A 105     -19.988  -7.366  20.089  1.00 10.00      A   
ATOM    979  HG1 THR A 105     -20.744  -7.845  19.730  1.00 10.00      A   
ATOM    980  CG2 THR A 105     -18.234  -8.202  21.514  1.00 10.00      A   
ATOM    981  C   THR A 105     -18.026  -8.565  17.783  1.00 10.00      A   
ATOM    982  O   THR A 105     -17.936  -9.794  17.763  1.00 10.00      A   
ATOM    983  N   TRP A 106     -18.300  -7.842  16.708  1.00 10.00      A   
ATOM    984  HN  TRP A 106     -18.353  -6.866  16.790  1.00 10.00      A   
ATOM    985  CA  TRP A 106     -18.520  -8.452  15.409  1.00 10.00      A   
ATOM    986  CB  TRP A 106     -19.934  -8.141  14.910  1.00 10.00      A   
ATOM    987  CG  TRP A 106     -21.008  -8.918  15.611  1.00 10.00      A   
ATOM    988  CD1 TRP A 106     -21.524  -8.676  16.852  1.00 10.00      A   
ATOM    989  CD2 TRP A 106     -21.698 -10.063  15.104  1.00 10.00      A   
ATOM    990  NE1 TRP A 106     -22.495  -9.601  17.147  1.00 10.00      A   
ATOM    991  HE1 TRP A 106     -23.014  -9.640  17.985  1.00 10.00      A   
ATOM    992  CE2 TRP A 106     -22.620 -10.465  16.089  1.00 10.00      A   
ATOM    993  CE3 TRP A 106     -21.624 -10.787  13.912  1.00 10.00      A   
ATOM    994  CZ2 TRP A 106     -23.460 -11.561  15.917  1.00 10.00      A   
ATOM    995  CZ3 TRP A 106     -22.460 -11.871  13.743  1.00 10.00      A   
ATOM    996  CH2 TRP A 106     -23.366 -12.247  14.739  1.00 10.00      A   
ATOM    997  C   TRP A 106     -17.482  -7.965  14.404  1.00 10.00      A   
ATOM    998  O   TRP A 106     -17.709  -7.979  13.195  1.00 10.00      A   
ATOM    999  N   LEU A 107     -16.343  -7.525  14.912  1.00 10.00      A   
ATOM   1000  HN  LEU A 107     -16.217  -7.527  15.882  1.00 10.00      A   
ATOM   1001  CA  LEU A 107     -15.273  -7.048  14.055  1.00 10.00      A   
ATOM   1002  CB  LEU A 107     -14.271  -6.213  14.852  1.00 10.00      A   
ATOM   1003  CG  LEU A 107     -13.419  -5.232  14.047  1.00 10.00      A   
ATOM   1004  CD1 LEU A 107     -14.295  -4.328  13.195  1.00 10.00      A   
ATOM   1005  CD2 LEU A 107     -12.550  -4.403  14.977  1.00 10.00      A   
ATOM   1006  C   LEU A 107     -14.589  -8.238  13.389  1.00 10.00      A   
ATOM   1007  O   LEU A 107     -14.123  -9.160  14.064  1.00 10.00      A   
ATOM   1008  N   GLU A 108     -14.556  -8.228  12.064  1.00 10.00      A   
ATOM   1009  HN  GLU A 108     -14.961  -7.476  11.578  1.00 10.00      A   
ATOM   1010  CA  GLU A 108     -13.961  -9.323  11.318  1.00 10.00      A   
ATOM   1011  CB  GLU A 108     -14.995  -9.904  10.348  1.00 10.00      A   
ATOM   1012  CG  GLU A 108     -16.294 -10.326  11.013  1.00 10.00      A   
ATOM   1013  CD  GLU A 108     -17.387 -10.631  10.016  1.00 10.00      A   
ATOM   1014  OE1 GLU A 108     -18.161  -9.714   9.679  1.00 10.00      A   
ATOM   1015  OE2 GLU A 108     -17.481 -11.791   9.566  1.00 10.00      A   
ATOM   1016  C   GLU A 108     -12.716  -8.904  10.541  1.00 10.00      A   
ATOM   1017  O   GLU A 108     -11.801  -9.709  10.348  1.00 10.00      A   
ATOM   1018  N   GLU A 109     -12.667  -7.652  10.101  1.00 10.00      A   
ATOM   1019  HN  GLU A 109     -13.394  -7.030  10.320  1.00 10.00      A   
ATOM   1020  CA  GLU A 109     -11.536  -7.186   9.309  1.00 10.00      A   
ATOM   1021  CB  GLU A 109     -11.962  -6.960   7.857  1.00 10.00      A   
ATOM   1022  CG  GLU A 109     -12.378  -8.213   7.115  1.00 10.00      A   
ATOM   1023  CD  GLU A 109     -12.762  -7.927   5.681  1.00 10.00      A   
ATOM   1024  OE1 GLU A 109     -11.928  -7.374   4.933  1.00 10.00      A   
ATOM   1025  OE2 GLU A 109     -13.902  -8.257   5.296  1.00 10.00      A   
ATOM   1026  C   GLU A 109     -10.903  -5.906   9.835  1.00 10.00      A   
ATOM   1027  O   GLU A 109     -11.588  -4.921  10.116  1.00 10.00      A   
ATOM   1028  N   ILE A 110      -9.583  -5.935   9.932  1.00 10.00      A   
ATOM   1029  HN  ILE A 110      -9.107  -6.767   9.699  1.00 10.00      A   
ATOM   1030  CA  ILE A 110      -8.804  -4.787  10.369  1.00 10.00      A   
ATOM   1031  CB  ILE A 110      -8.254  -4.954  11.806  1.00 10.00      A   
ATOM   1032  CG1 ILE A 110      -9.354  -4.685  12.840  1.00 10.00      A   
ATOM   1033  CG2 ILE A 110      -7.061  -4.035  12.044  1.00 10.00      A   
ATOM   1034  CD1 ILE A 110      -8.893  -4.809  14.280  1.00 10.00      A   
ATOM   1035  C   ILE A 110      -7.646  -4.586   9.392  1.00 10.00      A   
ATOM   1036  O   ILE A 110      -6.816  -5.479   9.206  1.00 10.00      A   
ATOM   1037  N   ARG A 111      -7.619  -3.432   8.745  1.00 10.00      A   
ATOM   1038  HN  ARG A 111      -8.320  -2.764   8.929  1.00 10.00      A   
ATOM   1039  CA  ARG A 111      -6.576  -3.116   7.775  1.00 10.00      A   
ATOM   1040  CB  ARG A 111      -7.162  -3.110   6.359  1.00 10.00      A   
ATOM   1041  CG  ARG A 111      -7.883  -4.398   5.986  1.00 10.00      A   
ATOM   1042  CD  ARG A 111      -8.767  -4.225   4.762  1.00 10.00      A   
ATOM   1043  NE  ARG A 111      -9.464  -5.470   4.419  1.00 10.00      A   
ATOM   1044  HE  ARG A 111     -10.235  -5.724   4.975  1.00 10.00      A   
ATOM   1045  CZ  ARG A 111      -9.119  -6.260   3.406  1.00 10.00      A   
ATOM   1046  NH1 ARG A 111      -8.094  -5.941   2.624  1.00 10.00      A   
ATOM   1047 HH11 ARG A 111      -7.555  -5.067   2.798  1.00 10.00      A   
ATOM   1048 HH12 ARG A 111      -7.825  -6.565   1.829  1.00 10.00      A   
ATOM   1049  NH2 ARG A 111      -9.809  -7.363   3.171  1.00 10.00      A   
ATOM   1050 HH21 ARG A 111     -10.627  -7.613   3.783  1.00 10.00      A   
ATOM   1051 HH22 ARG A 111      -9.546  -7.988   2.377  1.00 10.00      A   
ATOM   1052  C   ARG A 111      -5.933  -1.770   8.097  1.00 10.00      A   
ATOM   1053  O   ARG A 111      -6.607  -0.742   8.110  1.00 10.00      A   
ATOM   1054  N   LEU A 112      -4.631  -1.779   8.357  1.00 10.00      A   
ATOM   1055  HN  LEU A 112      -4.133  -2.628   8.307  1.00 10.00      A   
ATOM   1056  CA  LEU A 112      -3.915  -0.559   8.703  1.00 10.00      A   
ATOM   1057  CB  LEU A 112      -3.493  -0.596  10.176  1.00 10.00      A   
ATOM   1058  CG  LEU A 112      -4.603  -0.809  11.204  1.00 10.00      A   
ATOM   1059  CD1 LEU A 112      -4.011  -1.258  12.529  1.00 10.00      A   
ATOM   1060  CD2 LEU A 112      -5.411   0.464  11.386  1.00 10.00      A   
ATOM   1061  C   LEU A 112      -2.672  -0.380   7.848  1.00 10.00      A   
ATOM   1062  O   LEU A 112      -2.018  -1.354   7.464  1.00 10.00      A   
ATOM   1063  N   LYS A 113      -2.357   0.871   7.548  1.00 10.00      A   
ATOM   1064  HN  LYS A 113      -2.947   1.599   7.849  1.00 10.00      A   
ATOM   1065  CA  LYS A 113      -1.172   1.198   6.781  1.00 10.00      A   
ATOM   1066  CB  LYS A 113      -1.519   1.660   5.364  1.00 10.00      A   
ATOM   1067  CG  LYS A 113      -0.301   1.825   4.464  1.00 10.00      A   
ATOM   1068  CD  LYS A 113      -0.677   2.244   3.052  1.00 10.00      A   
ATOM   1069  CE  LYS A 113       0.571   2.523   2.224  1.00 10.00      A   
ATOM   1070  NZ  LYS A 113       0.252   3.042   0.870  1.00 10.00      A   
ATOM   1071  HZ1 LYS A 113       0.977   3.728   0.569  1.00 10.00      A   
ATOM   1072  HZ2 LYS A 113      -0.674   3.515   0.875  1.00 10.00      A   
ATOM   1073  HZ3 LYS A 113       0.226   2.266   0.186  1.00 10.00      A   
ATOM   1074  C   LYS A 113      -0.386   2.277   7.509  1.00 10.00      A   
ATOM   1075  O   LYS A 113      -0.926   3.337   7.825  1.00 10.00      A   
ATOM   1076  N   ARG A 114       0.879   1.984   7.787  1.00 10.00      A   
ATOM   1077  HN  ARG A 114       1.230   1.107   7.512  1.00 10.00      A   
ATOM   1078  CA  ARG A 114       1.767   2.915   8.484  1.00 10.00      A   
ATOM   1079  CB  ARG A 114       1.963   4.202   7.677  1.00 10.00      A   
ATOM   1080  CG  ARG A 114       2.624   3.987   6.325  1.00 10.00      A   
ATOM   1081  CD  ARG A 114       2.710   5.288   5.544  1.00 10.00      A   
ATOM   1082  NE  ARG A 114       3.238   5.086   4.200  1.00 10.00      A   
ATOM   1083  HE  ARG A 114       4.153   4.705   4.124  1.00 10.00      A   
ATOM   1084  CZ  ARG A 114       2.581   5.396   3.083  1.00 10.00      A   
ATOM   1085  NH1 ARG A 114       1.366   5.933   3.145  1.00 10.00      A   
ATOM   1086 HH11 ARG A 114       0.922   6.114   4.065  1.00 10.00      A   
ATOM   1087 HH12 ARG A 114       0.852   6.190   2.263  1.00 10.00      A   
ATOM   1088  NH2 ARG A 114       3.145   5.168   1.909  1.00 10.00      A   
ATOM   1089 HH21 ARG A 114       4.101   4.756   1.864  1.00 10.00      A   
ATOM   1090 HH22 ARG A 114       2.632   5.395   1.018  1.00 10.00      A   
ATOM   1091  C   ARG A 114       1.268   3.219   9.899  1.00 10.00      A   
ATOM   1092  O   ARG A 114       1.011   4.373  10.250  1.00 10.00      A   
ATOM   1093  N   MET A 115       1.145   2.174  10.708  1.00 10.00      A   
ATOM   1094  HN  MET A 115       1.395   1.288  10.379  1.00 10.00      A   
ATOM   1095  CA  MET A 115       0.673   2.312  12.084  1.00 10.00      A   
ATOM   1096  CB  MET A 115      -0.758   1.782  12.216  1.00 10.00      A   
ATOM   1097  CG  MET A 115      -1.818   2.678  11.599  1.00 10.00      A   
ATOM   1098  SD  MET A 115      -2.044   4.219  12.510  1.00 10.00      A   
ATOM   1099  CE  MET A 115      -2.882   3.625  13.977  1.00 10.00      A   
ATOM   1100  C   MET A 115       1.590   1.569  13.058  1.00 10.00      A   
ATOM   1101  O   MET A 115       2.154   0.527  12.724  1.00 10.00      A   
ATOM   1102  N   VAL A 116       1.731   2.102  14.264  1.00 10.00      A   
ATOM   1103  HN  VAL A 116       1.245   2.928  14.486  1.00 10.00      A   
ATOM   1104  CA  VAL A 116       2.570   1.481  15.277  1.00 10.00      A   
ATOM   1105  CB  VAL A 116       3.211   2.519  16.223  1.00 10.00      A   
ATOM   1106  CG1 VAL A 116       4.142   1.839  17.218  1.00 10.00      A   
ATOM   1107  CG2 VAL A 116       3.952   3.585  15.430  1.00 10.00      A   
ATOM   1108  C   VAL A 116       1.743   0.486  16.080  1.00 10.00      A   
ATOM   1109  O   VAL A 116       1.106   0.842  17.072  1.00 10.00      A   
ATOM   1110  N   VAL A 117       1.736  -0.755  15.624  1.00 10.00      A   
ATOM   1111  HN  VAL A 117       2.264  -0.970  14.824  1.00 10.00      A   
ATOM   1112  CA  VAL A 117       0.986  -1.813  16.275  1.00 10.00      A   
ATOM   1113  CB  VAL A 117       0.385  -2.785  15.238  1.00 10.00      A   
ATOM   1114  CG1 VAL A 117      -0.532  -3.799  15.910  1.00 10.00      A   
ATOM   1115  CG2 VAL A 117      -0.354  -2.023  14.150  1.00 10.00      A   
ATOM   1116  C   VAL A 117       1.888  -2.588  17.217  1.00 10.00      A   
ATOM   1117  O   VAL A 117       2.821  -3.256  16.783  1.00 10.00      A   
ATOM   1118  N   THR A 118       1.612  -2.486  18.504  1.00 10.00      A   
ATOM   1119  HN  THR A 118       0.864  -1.925  18.791  1.00 10.00      A   
ATOM   1120  CA  THR A 118       2.401  -3.179  19.504  1.00 10.00      A   
ATOM   1121  CB  THR A 118       2.449  -2.381  20.818  1.00 10.00      A   
ATOM   1122  OG1 THR A 118       1.194  -1.708  21.019  1.00 10.00      A   
ATOM   1123  HG1 THR A 118       1.118  -1.439  21.946  1.00 10.00      A   
ATOM   1124  CG2 THR A 118       3.578  -1.361  20.773  1.00 10.00      A   
ATOM   1125  C   THR A 118       1.864  -4.581  19.773  1.00 10.00      A   
ATOM   1126  O   THR A 118       0.724  -4.901  19.420  1.00 10.00      A   
ATOM   1127  N   ASP A 119       2.685  -5.402  20.416  1.00 10.00      A   
ATOM   1128  HN  ASP A 119       3.568  -5.070  20.689  1.00 10.00      A   
ATOM   1129  CA  ASP A 119       2.321  -6.777  20.745  1.00 10.00      A   
ATOM   1130  CB  ASP A 119       3.483  -7.478  21.458  1.00 10.00      A   
ATOM   1131  CG  ASP A 119       4.556  -7.989  20.514  1.00 10.00      A   
ATOM   1132  OD1 ASP A 119       4.721  -9.222  20.411  1.00 10.00      A   
ATOM   1133  OD2 ASP A 119       5.255  -7.161  19.888  1.00 10.00      A   
ATOM   1134  C   ASP A 119       1.073  -6.818  21.623  1.00 10.00      A   
ATOM   1135  O   ASP A 119       0.241  -7.716  21.496  1.00 10.00      A   
ATOM   1136  N   ASP A 120       0.943  -5.828  22.501  1.00 10.00      A   
ATOM   1137  HN  ASP A 120       1.644  -5.146  22.549  1.00 10.00      A   
ATOM   1138  CA  ASP A 120      -0.203  -5.737  23.408  1.00 10.00      A   
ATOM   1139  CB  ASP A 120      -0.050  -4.548  24.363  1.00 10.00      A   
ATOM   1140  CG  ASP A 120       1.061  -4.729  25.374  1.00 10.00      A   
ATOM   1141  OD1 ASP A 120       0.851  -5.441  26.383  1.00 10.00      A   
ATOM   1142  OD2 ASP A 120       2.148  -4.150  25.171  1.00 10.00      A   
ATOM   1143  C   ASP A 120      -1.510  -5.603  22.634  1.00 10.00      A   
ATOM   1144  O   ASP A 120      -2.547  -6.126  23.049  1.00 10.00      A   
ATOM   1145  N   CYS A 121      -1.450  -4.911  21.502  1.00 10.00      A   
ATOM   1146  HN  CYS A 121      -0.592  -4.533  21.218  1.00 10.00      A   
ATOM   1147  CA  CYS A 121      -2.620  -4.708  20.666  1.00 10.00      A   
ATOM   1148  CB  CYS A 121      -2.315  -3.685  19.569  1.00 10.00      A   
ATOM   1149  SG  CYS A 121      -1.704  -2.094  20.185  1.00 10.00      A   
ATOM   1150  HG  CYS A 121      -0.418  -2.228  20.498  1.00 10.00      A   
ATOM   1151  C   CYS A 121      -3.082  -6.034  20.064  1.00 10.00      A   
ATOM   1152  O   CYS A 121      -4.277  -6.312  19.990  1.00 10.00      A   
ATOM   1153  N   LEU A 122      -2.121  -6.863  19.673  1.00 10.00      A   
ATOM   1154  HN  LEU A 122      -1.182  -6.593  19.781  1.00 10.00      A   
ATOM   1155  CA  LEU A 122      -2.423  -8.165  19.093  1.00 10.00      A   
ATOM   1156  CB  LEU A 122      -1.147  -8.837  18.577  1.00 10.00      A   
ATOM   1157  CG  LEU A 122      -0.464  -8.156  17.384  1.00 10.00      A   
ATOM   1158  CD1 LEU A 122       0.996  -7.854  17.695  1.00 10.00      A   
ATOM   1159  CD2 LEU A 122      -0.577  -9.016  16.133  1.00 10.00      A   
ATOM   1160  C   LEU A 122      -3.126  -9.056  20.115  1.00 10.00      A   
ATOM   1161  O   LEU A 122      -4.064  -9.782  19.781  1.00 10.00      A   
ATOM   1162  N   GLU A 123      -2.683  -8.976  21.366  1.00 10.00      A   
ATOM   1163  HN  GLU A 123      -1.936  -8.373  21.569  1.00 10.00      A   
ATOM   1164  CA  GLU A 123      -3.276  -9.766  22.441  1.00 10.00      A   
ATOM   1165  CB  GLU A 123      -2.495  -9.586  23.745  1.00 10.00      A   
ATOM   1166  CG  GLU A 123      -1.069 -10.104  23.706  1.00 10.00      A   
ATOM   1167  CD  GLU A 123      -0.427 -10.121  25.078  1.00 10.00      A   
ATOM   1168  OE1 GLU A 123       0.148  -9.090  25.482  1.00 10.00      A   
ATOM   1169  OE2 GLU A 123      -0.501 -11.163  25.761  1.00 10.00      A   
ATOM   1170  C   GLU A 123      -4.727  -9.362  22.664  1.00 10.00      A   
ATOM   1171  O   GLU A 123      -5.613 -10.211  22.790  1.00 10.00      A   
ATOM   1172  N   LEU A 124      -4.955  -8.052  22.686  1.00 10.00      A   
ATOM   1173  HN  LEU A 124      -4.201  -7.437  22.554  1.00 10.00      A   
ATOM   1174  CA  LEU A 124      -6.287  -7.498  22.893  1.00 10.00      A   
ATOM   1175  CB  LEU A 124      -6.222  -5.970  22.942  1.00 10.00      A   
ATOM   1176  CG  LEU A 124      -6.636  -5.305  24.260  1.00 10.00      A   
ATOM   1177  CD1 LEU A 124      -6.244  -3.833  24.262  1.00 10.00      A   
ATOM   1178  CD2 LEU A 124      -8.133  -5.453  24.486  1.00 10.00      A   
ATOM   1179  C   LEU A 124      -7.234  -7.955  21.788  1.00 10.00      A   
ATOM   1180  O   LEU A 124      -8.382  -8.314  22.052  1.00 10.00      A   
ATOM   1181  N   ILE A 125      -6.735  -7.959  20.556  1.00 10.00      A   
ATOM   1182  HN  ILE A 125      -5.806  -7.664  20.415  1.00 10.00      A   
ATOM   1183  CA  ILE A 125      -7.525  -8.379  19.404  1.00 10.00      A   
ATOM   1184  CB  ILE A 125      -6.721  -8.223  18.089  1.00 10.00      A   
ATOM   1185  CG1 ILE A 125      -6.532  -6.745  17.748  1.00 10.00      A   
ATOM   1186  CG2 ILE A 125      -7.388  -8.961  16.935  1.00 10.00      A   
ATOM   1187  CD1 ILE A 125      -5.598  -6.496  16.582  1.00 10.00      A   
ATOM   1188  C   ILE A 125      -7.975  -9.830  19.554  1.00 10.00      A   
ATOM   1189  O   ILE A 125      -9.159 -10.139  19.417  1.00 10.00      A   
ATOM   1190  N   ALA A 126      -7.029 -10.699  19.879  1.00 10.00      A   
ATOM   1191  HN  ALA A 126      -6.116 -10.371  20.022  1.00 10.00      A   
ATOM   1192  CA  ALA A 126      -7.295 -12.127  20.026  1.00 10.00      A   
ATOM   1193  CB  ALA A 126      -5.990 -12.889  20.202  1.00 10.00      A   
ATOM   1194  C   ALA A 126      -8.266 -12.456  21.162  1.00 10.00      A   
ATOM   1195  O   ALA A 126      -8.970 -13.463  21.106  1.00 10.00      A   
ATOM   1196  N   LYS A 127      -8.321 -11.617  22.186  1.00 10.00      A   
ATOM   1197  HN  LYS A 127      -7.764 -10.809  22.182  1.00 10.00      A   
ATOM   1198  CA  LYS A 127      -9.206 -11.885  23.318  1.00 10.00      A   
ATOM   1199  CB  LYS A 127      -8.543 -11.495  24.643  1.00 10.00      A   
ATOM   1200  CG  LYS A 127      -8.275 -10.005  24.799  1.00 10.00      A   
ATOM   1201  CD  LYS A 127      -7.488  -9.713  26.067  1.00 10.00      A   
ATOM   1202  CE  LYS A 127      -8.394  -9.624  27.288  1.00 10.00      A   
ATOM   1203  NZ  LYS A 127      -8.811  -8.225  27.581  1.00 10.00      A   
ATOM   1204  HZ1 LYS A 127      -7.972  -7.615  27.674  1.00 10.00      A   
ATOM   1205  HZ2 LYS A 127      -9.344  -8.190  28.474  1.00 10.00      A   
ATOM   1206  HZ3 LYS A 127      -9.411  -7.858  26.820  1.00 10.00      A   
ATOM   1207  C   LYS A 127     -10.566 -11.208  23.179  1.00 10.00      A   
ATOM   1208  O   LYS A 127     -11.512 -11.553  23.886  1.00 10.00      A   
ATOM   1209  N   SER A 128     -10.678 -10.269  22.256  1.00 10.00      A   
ATOM   1210  HN  SER A 128      -9.913 -10.063  21.681  1.00 10.00      A   
ATOM   1211  CA  SER A 128     -11.931  -9.543  22.079  1.00 10.00      A   
ATOM   1212  CB  SER A 128     -11.686  -8.032  22.098  1.00 10.00      A   
ATOM   1213  OG  SER A 128     -10.753  -7.678  23.105  1.00 10.00      A   
ATOM   1214  HG  SER A 128      -9.857  -7.836  22.773  1.00 10.00      A   
ATOM   1215  C   SER A 128     -12.671  -9.935  20.807  1.00 10.00      A   
ATOM   1216  O   SER A 128     -13.885 -10.137  20.827  1.00 10.00      A   
ATOM   1217  N   PHE A 129     -11.947 -10.064  19.708  1.00 10.00      A   
ATOM   1218  HN  PHE A 129     -10.974  -9.945  19.749  1.00 10.00      A   
ATOM   1219  CA  PHE A 129     -12.565 -10.394  18.438  1.00 10.00      A   
ATOM   1220  CB  PHE A 129     -11.935  -9.584  17.300  1.00 10.00      A   
ATOM   1221  CG  PHE A 129     -11.747  -8.125  17.613  1.00 10.00      A   
ATOM   1222  CD1 PHE A 129     -10.538  -7.499  17.356  1.00 10.00      A   
ATOM   1223  CD2 PHE A 129     -12.773  -7.379  18.165  1.00 10.00      A   
ATOM   1224  CE1 PHE A 129     -10.353  -6.162  17.641  1.00 10.00      A   
ATOM   1225  CE2 PHE A 129     -12.596  -6.040  18.452  1.00 10.00      A   
ATOM   1226  CZ  PHE A 129     -11.384  -5.429  18.189  1.00 10.00      A   
ATOM   1227  C   PHE A 129     -12.485 -11.884  18.135  1.00 10.00      A   
ATOM   1228  O   PHE A 129     -11.481 -12.374  17.623  1.00 10.00      A   
ATOM   1229  N   LYS A 130     -13.551 -12.599  18.454  1.00 10.00      A   
ATOM   1230  HN  LYS A 130     -14.322 -12.152  18.875  1.00 10.00      A   
ATOM   1231  CA  LYS A 130     -13.620 -14.031  18.192  1.00 10.00      A   
ATOM   1232  CB  LYS A 130     -14.647 -14.698  19.112  1.00 10.00      A   
ATOM   1233  CG  LYS A 130     -14.154 -14.977  20.522  1.00 10.00      A   
ATOM   1234  CD  LYS A 130     -14.181 -13.731  21.395  1.00 10.00      A   
ATOM   1235  CE  LYS A 130     -13.895 -14.080  22.847  1.00 10.00      A   
ATOM   1236  NZ  LYS A 130     -13.936 -12.887  23.735  1.00 10.00      A   
ATOM   1237  HZ1 LYS A 130     -13.035 -12.368  23.683  1.00 10.00      A   
ATOM   1238  HZ2 LYS A 130     -14.096 -13.179  24.720  1.00 10.00      A   
ATOM   1239  HZ3 LYS A 130     -14.703 -12.248  23.450  1.00 10.00      A   
ATOM   1240  C   LYS A 130     -14.012 -14.260  16.738  1.00 10.00      A   
ATOM   1241  O   LYS A 130     -13.825 -15.344  16.178  1.00 10.00      A   
ATOM   1242  N   ASN A 131     -14.561 -13.214  16.136  1.00 10.00      A   
ATOM   1243  HN  ASN A 131     -14.688 -12.387  16.650  1.00 10.00      A   
ATOM   1244  CA  ASN A 131     -14.993 -13.255  14.746  1.00 10.00      A   
ATOM   1245  CB  ASN A 131     -16.288 -12.453  14.573  1.00 10.00      A   
ATOM   1246  CG  ASN A 131     -17.323 -13.173  13.727  1.00 10.00      A   
ATOM   1247  OD1 ASN A 131     -16.999 -14.066  12.942  1.00 10.00      A   
ATOM   1248  ND2 ASN A 131     -18.580 -12.782  13.875  1.00 10.00      A   
ATOM   1249 HD21 ASN A 131     -18.769 -12.060  14.509  1.00 10.00      A   
ATOM   1250 HD22 ASN A 131     -19.271 -13.234  13.349  1.00 10.00      A   
ATOM   1251  C   ASN A 131     -13.909 -12.683  13.833  1.00 10.00      A   
ATOM   1252  O   ASN A 131     -14.136 -12.480  12.641  1.00 10.00      A   
ATOM   1253  N   PHE A 132     -12.730 -12.430  14.403  1.00 10.00      A   
ATOM   1254  HN  PHE A 132     -12.610 -12.626  15.354  1.00 10.00      A   
ATOM   1255  CA  PHE A 132     -11.613 -11.876  13.649  1.00 10.00      A   
ATOM   1256  CB  PHE A 132     -10.431 -11.603  14.579  1.00 10.00      A   
ATOM   1257  CG  PHE A 132      -9.517 -10.530  14.074  1.00 10.00      A   
ATOM   1258  CD1 PHE A 132      -9.965  -9.225  13.959  1.00 10.00      A   
ATOM   1259  CD2 PHE A 132      -8.215 -10.826  13.713  1.00 10.00      A   
ATOM   1260  CE1 PHE A 132      -9.131  -8.231  13.492  1.00 10.00      A   
ATOM   1261  CE2 PHE A 132      -7.374  -9.838  13.244  1.00 10.00      A   
ATOM   1262  CZ  PHE A 132      -7.833  -8.538  13.134  1.00 10.00      A   
ATOM   1263  C   PHE A 132     -11.203 -12.827  12.533  1.00 10.00      A   
ATOM   1264  O   PHE A 132     -11.023 -14.025  12.768  1.00 10.00      A   
ATOM   1265  N   LYS A 133     -11.065 -12.291  11.320  1.00 10.00      A   
ATOM   1266  HN  LYS A 133     -11.214 -11.329  11.201  1.00 10.00      A   
ATOM   1267  CA  LYS A 133     -10.708 -13.102  10.165  1.00 10.00      A   
ATOM   1268  CB  LYS A 133     -11.951 -13.356   9.308  1.00 10.00      A   
ATOM   1269  CG  LYS A 133     -13.041 -14.121  10.032  1.00 10.00      A   
ATOM   1270  CD  LYS A 133     -14.401 -13.898   9.398  1.00 10.00      A   
ATOM   1271  CE  LYS A 133     -15.496 -14.528  10.240  1.00 10.00      A   
ATOM   1272  NZ  LYS A 133     -16.844 -14.314   9.657  1.00 10.00      A   
ATOM   1273  HZ1 LYS A 133     -17.564 -14.797  10.228  1.00 10.00      A   
ATOM   1274  HZ2 LYS A 133     -16.881 -14.683   8.686  1.00 10.00      A   
ATOM   1275  HZ3 LYS A 133     -17.065 -13.291   9.640  1.00 10.00      A   
ATOM   1276  C   LYS A 133      -9.608 -12.482   9.306  1.00 10.00      A   
ATOM   1277  O   LYS A 133      -8.677 -13.170   8.894  1.00 10.00      A   
ATOM   1278  N   VAL A 134      -9.709 -11.192   9.021  1.00 10.00      A   
ATOM   1279  HN  VAL A 134     -10.452 -10.665   9.392  1.00 10.00      A   
ATOM   1280  CA  VAL A 134      -8.713 -10.541   8.179  1.00 10.00      A   
ATOM   1281  CB  VAL A 134      -9.341  -9.905   6.918  1.00 10.00      A   
ATOM   1282  CG1 VAL A 134      -8.276  -9.229   6.064  1.00 10.00      A   
ATOM   1283  CG2 VAL A 134     -10.082 -10.955   6.103  1.00 10.00      A   
ATOM   1284  C   VAL A 134      -7.895  -9.502   8.936  1.00 10.00      A   
ATOM   1285  O   VAL A 134      -8.440  -8.576   9.544  1.00 10.00      A   
ATOM   1286  N   LEU A 135      -6.580  -9.672   8.892  1.00 10.00      A   
ATOM   1287  HN  LEU A 135      -6.218 -10.442   8.401  1.00 10.00      A   
ATOM   1288  CA  LEU A 135      -5.656  -8.759   9.544  1.00 10.00      A   
ATOM   1289  CB  LEU A 135      -5.030  -9.417  10.776  1.00 10.00      A   
ATOM   1290  CG  LEU A 135      -4.072  -8.550  11.601  1.00 10.00      A   
ATOM   1291  CD1 LEU A 135      -4.715  -7.216  11.956  1.00 10.00      A   
ATOM   1292  CD2 LEU A 135      -3.651  -9.288  12.860  1.00 10.00      A   
ATOM   1293  C   LEU A 135      -4.579  -8.334   8.554  1.00 10.00      A   
ATOM   1294  O   LEU A 135      -3.718  -9.130   8.176  1.00 10.00      A   
ATOM   1295  N   VAL A 136      -4.649  -7.088   8.119  1.00 10.00      A   
ATOM   1296  HN  VAL A 136      -5.358  -6.497   8.463  1.00 10.00      A   
ATOM   1297  CA  VAL A 136      -3.692  -6.563   7.161  1.00 10.00      A   
ATOM   1298  CB  VAL A 136      -4.375  -6.122   5.845  1.00 10.00      A   
ATOM   1299  CG1 VAL A 136      -3.348  -5.583   4.859  1.00 10.00      A   
ATOM   1300  CG2 VAL A 136      -5.145  -7.280   5.228  1.00 10.00      A   
ATOM   1301  C   VAL A 136      -2.904  -5.398   7.748  1.00 10.00      A   
ATOM   1302  O   VAL A 136      -3.459  -4.335   8.032  1.00 10.00      A   
ATOM   1303  N   LEU A 137      -1.612  -5.613   7.935  1.00 10.00      A   
ATOM   1304  HN  LEU A 137      -1.234  -6.491   7.702  1.00 10.00      A   
ATOM   1305  CA  LEU A 137      -0.732  -4.587   8.462  1.00 10.00      A   
ATOM   1306  CB  LEU A 137      -0.049  -5.057   9.753  1.00 10.00      A   
ATOM   1307  CG  LEU A 137      -0.953  -5.292  10.968  1.00 10.00      A   
ATOM   1308  CD1 LEU A 137      -0.116  -5.640  12.189  1.00 10.00      A   
ATOM   1309  CD2 LEU A 137      -1.818  -4.072  11.243  1.00 10.00      A   
ATOM   1310  C   LEU A 137       0.316  -4.241   7.415  1.00 10.00      A   
ATOM   1311  O   LEU A 137       1.253  -5.004   7.193  1.00 10.00      A   
ATOM   1312  N   SER A 138       0.136  -3.114   6.748  1.00 10.00      A   
ATOM   1313  HN  SER A 138      -0.652  -2.556   6.944  1.00 10.00      A   
ATOM   1314  CA  SER A 138       1.074  -2.681   5.731  1.00 10.00      A   
ATOM   1315  CB  SER A 138       0.337  -2.265   4.456  1.00 10.00      A   
ATOM   1316  OG  SER A 138       1.227  -1.670   3.526  1.00 10.00      A   
ATOM   1317  HG  SER A 138       1.268  -2.209   2.727  1.00 10.00      A   
ATOM   1318  C   SER A 138       1.927  -1.532   6.244  1.00 10.00      A   
ATOM   1319  O   SER A 138       1.411  -0.587   6.848  1.00 10.00      A   
ATOM   1320  N   SER A 139       3.233  -1.633   6.014  1.00 10.00      A   
ATOM   1321  HN  SER A 139       3.568  -2.428   5.543  1.00 10.00      A   
ATOM   1322  CA  SER A 139       4.193  -0.609   6.428  1.00 10.00      A   
ATOM   1323  CB  SER A 139       4.047   0.632   5.543  1.00 10.00      A   
ATOM   1324  OG  SER A 139       3.738   0.262   4.207  1.00 10.00      A   
ATOM   1325  HG  SER A 139       3.106  -0.467   4.213  1.00 10.00      A   
ATOM   1326  C   SER A 139       4.054  -0.244   7.913  1.00 10.00      A   
ATOM   1327  O   SER A 139       4.234   0.911   8.300  1.00 10.00      A   
ATOM   1328  N   CYS A 140       3.735  -1.235   8.736  1.00 10.00      A   
ATOM   1329  HN  CYS A 140       3.623  -2.142   8.372  1.00 10.00      A   
ATOM   1330  CA  CYS A 140       3.567  -1.021  10.167  1.00 10.00      A   
ATOM   1331  CB  CYS A 140       2.368  -1.821  10.680  1.00 10.00      A   
ATOM   1332  SG  CYS A 140       0.810  -1.408   9.858  1.00 10.00      A   
ATOM   1333  HG  CYS A 140       1.087  -1.116   8.592  1.00 10.00      A   
ATOM   1334  C   CYS A 140       4.838  -1.400  10.920  1.00 10.00      A   
ATOM   1335  O   CYS A 140       5.727  -2.034  10.354  1.00 10.00      A   
ATOM   1336  N   GLU A 141       4.930  -1.009  12.184  1.00 10.00      A   
ATOM   1337  HN  GLU A 141       4.192  -0.503  12.585  1.00 10.00      A   
ATOM   1338  CA  GLU A 141       6.109  -1.310  12.990  1.00 10.00      A   
ATOM   1339  CB  GLU A 141       7.172  -0.226  12.765  1.00 10.00      A   
ATOM   1340  CG  GLU A 141       6.763   1.143  13.288  1.00 10.00      A   
ATOM   1341  CD  GLU A 141       7.474   2.283  12.594  1.00 10.00      A   
ATOM   1342  OE1 GLU A 141       7.043   2.669  11.491  1.00 10.00      A   
ATOM   1343  OE2 GLU A 141       8.451   2.818  13.159  1.00 10.00      A   
ATOM   1344  C   GLU A 141       5.750  -1.372  14.474  1.00 10.00      A   
ATOM   1345  O   GLU A 141       4.651  -0.976  14.868  1.00 10.00      A   
ATOM   1346  N   GLY A 142       6.671  -1.889  15.286  1.00 10.00      A   
ATOM   1347  HN  GLY A 142       7.514  -2.231  14.906  1.00 10.00      A   
ATOM   1348  CA  GLY A 142       6.445  -1.955  16.721  1.00 10.00      A   
ATOM   1349  C   GLY A 142       5.978  -3.308  17.228  1.00 10.00      A   
ATOM   1350  O   GLY A 142       5.748  -3.465  18.428  1.00 10.00      A   
ATOM   1351  N   PHE A 143       5.842  -4.286  16.341  1.00 10.00      A   
ATOM   1352  HN  PHE A 143       6.045  -4.116  15.398  1.00 10.00      A   
ATOM   1353  CA  PHE A 143       5.394  -5.614  16.752  1.00 10.00      A   
ATOM   1354  CB  PHE A 143       4.074  -6.020  16.083  1.00 10.00      A   
ATOM   1355  CG  PHE A 143       4.062  -5.944  14.580  1.00 10.00      A   
ATOM   1356  CD1 PHE A 143       4.186  -7.092  13.815  1.00 10.00      A   
ATOM   1357  CD2 PHE A 143       3.913  -4.728  13.935  1.00 10.00      A   
ATOM   1358  CE1 PHE A 143       4.163  -7.029  12.434  1.00 10.00      A   
ATOM   1359  CE2 PHE A 143       3.892  -4.657  12.557  1.00 10.00      A   
ATOM   1360  CZ  PHE A 143       4.017  -5.809  11.805  1.00 10.00      A   
ATOM   1361  C   PHE A 143       6.467  -6.682  16.560  1.00 10.00      A   
ATOM   1362  O   PHE A 143       7.286  -6.604  15.640  1.00 10.00      A   
ATOM   1363  N   SER A 144       6.460  -7.662  17.450  1.00 10.00      A   
ATOM   1364  HN  SER A 144       5.791  -7.642  18.172  1.00 10.00      A   
ATOM   1365  CA  SER A 144       7.413  -8.762  17.404  1.00 10.00      A   
ATOM   1366  CB  SER A 144       7.958  -9.018  18.811  1.00 10.00      A   
ATOM   1367  OG  SER A 144       7.906  -7.836  19.598  1.00 10.00      A   
ATOM   1368  HG  SER A 144       6.977  -7.594  19.748  1.00 10.00      A   
ATOM   1369  C   SER A 144       6.742 -10.025  16.864  1.00 10.00      A   
ATOM   1370  O   SER A 144       5.519 -10.068  16.705  1.00 10.00      A   
ATOM   1371  N   THR A 145       7.536 -11.055  16.590  1.00 10.00      A   
ATOM   1372  HN  THR A 145       8.506 -10.971  16.729  1.00 10.00      A   
ATOM   1373  CA  THR A 145       7.007 -12.307  16.070  1.00 10.00      A   
ATOM   1374  CB  THR A 145       8.148 -13.247  15.637  1.00 10.00      A   
ATOM   1375  OG1 THR A 145       9.275 -13.049  16.501  1.00 10.00      A   
ATOM   1376  HG1 THR A 145       9.206 -13.648  17.256  1.00 10.00      A   
ATOM   1377  CG2 THR A 145       8.567 -12.958  14.203  1.00 10.00      A   
ATOM   1378  C   THR A 145       6.124 -13.015  17.098  1.00 10.00      A   
ATOM   1379  O   THR A 145       5.238 -13.790  16.740  1.00 10.00      A   
ATOM   1380  N   ASP A 146       6.360 -12.725  18.373  1.00 10.00      A   
ATOM   1381  HN  ASP A 146       7.065 -12.084  18.590  1.00 10.00      A   
ATOM   1382  CA  ASP A 146       5.599 -13.331  19.459  1.00 10.00      A   
ATOM   1383  CB  ASP A 146       6.223 -12.949  20.801  1.00 10.00      A   
ATOM   1384  CG  ASP A 146       5.415 -13.419  21.992  1.00 10.00      A   
ATOM   1385  OD1 ASP A 146       5.414 -14.638  22.271  1.00 10.00      A   
ATOM   1386  OD2 ASP A 146       4.796 -12.569  22.665  1.00 10.00      A   
ATOM   1387  C   ASP A 146       4.127 -12.926  19.402  1.00 10.00      A   
ATOM   1388  O   ASP A 146       3.237 -13.730  19.686  1.00 10.00      A   
ATOM   1389  N   GLY A 147       3.879 -11.679  19.014  1.00 10.00      A   
ATOM   1390  HN  GLY A 147       4.629 -11.080  18.815  1.00 10.00      A   
ATOM   1391  CA  GLY A 147       2.519 -11.187  18.906  1.00 10.00      A   
ATOM   1392  C   GLY A 147       1.753 -11.880  17.799  1.00 10.00      A   
ATOM   1393  O   GLY A 147       0.544 -12.091  17.901  1.00 10.00      A   
ATOM   1394  N   LEU A 148       2.466 -12.249  16.739  1.00 10.00      A   
ATOM   1395  HN  LEU A 148       3.429 -12.057  16.721  1.00 10.00      A   
ATOM   1396  CA  LEU A 148       1.857 -12.937  15.609  1.00 10.00      A   
ATOM   1397  CB  LEU A 148       2.834 -13.014  14.436  1.00 10.00      A   
ATOM   1398  CG  LEU A 148       3.357 -11.678  13.905  1.00 10.00      A   
ATOM   1399  CD1 LEU A 148       4.450 -11.904  12.871  1.00 10.00      A   
ATOM   1400  CD2 LEU A 148       2.223 -10.853  13.315  1.00 10.00      A   
ATOM   1401  C   LEU A 148       1.413 -14.335  16.024  1.00 10.00      A   
ATOM   1402  O   LEU A 148       0.441 -14.876  15.495  1.00 10.00      A   
ATOM   1403  N   ALA A 149       2.123 -14.904  16.993  1.00 10.00      A   
ATOM   1404  HN  ALA A 149       2.880 -14.413  17.380  1.00 10.00      A   
ATOM   1405  CA  ALA A 149       1.812 -16.234  17.500  1.00 10.00      A   
ATOM   1406  CB  ALA A 149       2.886 -16.693  18.475  1.00 10.00      A   
ATOM   1407  C   ALA A 149       0.446 -16.239  18.175  1.00 10.00      A   
ATOM   1408  O   ALA A 149      -0.294 -17.218  18.088  1.00 10.00      A   
ATOM   1409  N   ALA A 150       0.113 -15.132  18.834  1.00 10.00      A   
ATOM   1410  HN  ALA A 150       0.746 -14.380  18.864  1.00 10.00      A   
ATOM   1411  CA  ALA A 150      -1.170 -15.009  19.509  1.00 10.00      A   
ATOM   1412  CB  ALA A 150      -1.247 -13.711  20.295  1.00 10.00      A   
ATOM   1413  C   ALA A 150      -2.301 -15.083  18.494  1.00 10.00      A   
ATOM   1414  O   ALA A 150      -3.290 -15.783  18.702  1.00 10.00      A   
ATOM   1415  N   ILE A 151      -2.140 -14.367  17.390  1.00 10.00      A   
ATOM   1416  HN  ILE A 151      -1.325 -13.832  17.286  1.00 10.00      A   
ATOM   1417  CA  ILE A 151      -3.139 -14.355  16.330  1.00 10.00      A   
ATOM   1418  CB  ILE A 151      -2.747 -13.351  15.220  1.00 10.00      A   
ATOM   1419  CG1 ILE A 151      -2.673 -11.932  15.787  1.00 10.00      A   
ATOM   1420  CG2 ILE A 151      -3.714 -13.413  14.045  1.00 10.00      A   
ATOM   1421  CD1 ILE A 151      -3.966 -11.445  16.407  1.00 10.00      A   
ATOM   1422  C   ILE A 151      -3.265 -15.751  15.729  1.00 10.00      A   
ATOM   1423  O   ILE A 151      -4.369 -16.263  15.526  1.00 10.00      A   
ATOM   1424  N   ALA A 152      -2.118 -16.371  15.506  1.00 10.00      A   
ATOM   1425  HN  ALA A 152      -1.281 -15.914  15.739  1.00 10.00      A   
ATOM   1426  CA  ALA A 152      -2.049 -17.701  14.928  1.00 10.00      A   
ATOM   1427  CB  ALA A 152      -0.595 -18.089  14.714  1.00 10.00      A   
ATOM   1428  C   ALA A 152      -2.744 -18.751  15.792  1.00 10.00      A   
ATOM   1429  O   ALA A 152      -3.408 -19.646  15.272  1.00 10.00      A   
ATOM   1430  N   ALA A 153      -2.605 -18.629  17.106  1.00 10.00      A   
ATOM   1431  HN  ALA A 153      -2.082 -17.879  17.466  1.00 10.00      A   
ATOM   1432  CA  ALA A 153      -3.190 -19.597  18.026  1.00 10.00      A   
ATOM   1433  CB  ALA A 153      -2.256 -19.850  19.198  1.00 10.00      A   
ATOM   1434  C   ALA A 153      -4.584 -19.210  18.523  1.00 10.00      A   
ATOM   1435  O   ALA A 153      -5.223 -19.988  19.228  1.00 10.00      A   
ATOM   1436  N   THR A 154      -5.068 -18.026  18.174  1.00 10.00      A   
ATOM   1437  HN  THR A 154      -4.526 -17.420  17.620  1.00 10.00      A   
ATOM   1438  CA  THR A 154      -6.391 -17.616  18.638  1.00 10.00      A   
ATOM   1439  CB  THR A 154      -6.338 -16.381  19.547  1.00 10.00      A   
ATOM   1440  OG1 THR A 154      -5.187 -16.478  20.396  1.00 10.00      A   
ATOM   1441  HG1 THR A 154      -4.387 -16.380  19.857  1.00 10.00      A   
ATOM   1442  CG2 THR A 154      -7.587 -16.317  20.413  1.00 10.00      A   
ATOM   1443  C   THR A 154      -7.395 -17.394  17.511  1.00 10.00      A   
ATOM   1444  O   THR A 154      -8.530 -17.866  17.592  1.00 10.00      A   
ATOM   1445  N   CYS A 155      -6.987 -16.692  16.466  1.00 10.00      A   
ATOM   1446  HN  CYS A 155      -6.062 -16.358  16.433  1.00 10.00      A   
ATOM   1447  CA  CYS A 155      -7.879 -16.420  15.347  1.00 10.00      A   
ATOM   1448  CB  CYS A 155      -7.350 -15.256  14.514  1.00 10.00      A   
ATOM   1449  SG  CYS A 155      -6.947 -13.793  15.494  1.00 10.00      A   
ATOM   1450  HG  CYS A 155      -8.063 -13.100  15.674  1.00 10.00      A   
ATOM   1451  C   CYS A 155      -8.083 -17.669  14.493  1.00 10.00      A   
ATOM   1452  O   CYS A 155      -7.389 -17.884  13.498  1.00 10.00      A   
ATOM   1453  N   ARG A 156      -9.037 -18.497  14.910  1.00 10.00      A   
ATOM   1454  HN  ARG A 156      -9.538 -18.264  15.722  1.00 10.00      A   
ATOM   1455  CA  ARG A 156      -9.355 -19.743  14.220  1.00 10.00      A   
ATOM   1456  CB  ARG A 156     -10.159 -20.667  15.141  1.00 10.00      A   
ATOM   1457  CG  ARG A 156     -11.324 -19.986  15.841  1.00 10.00      A   
ATOM   1458  CD  ARG A 156     -11.982 -20.908  16.854  1.00 10.00      A   
ATOM   1459  NE  ARG A 156     -12.781 -21.949  16.210  1.00 10.00      A   
ATOM   1460  HE  ARG A 156     -12.296 -22.632  15.694  1.00 10.00      A   
ATOM   1461  CZ  ARG A 156     -14.109 -22.028  16.291  1.00 10.00      A   
ATOM   1462  NH1 ARG A 156     -14.801 -21.134  16.994  1.00 10.00      A   
ATOM   1463 HH11 ARG A 156     -14.303 -20.363  17.495  1.00 10.00      A   
ATOM   1464 HH12 ARG A 156     -15.840 -21.194  17.050  1.00 10.00      A   
ATOM   1465  NH2 ARG A 156     -14.749 -23.004  15.658  1.00 10.00      A   
ATOM   1466 HH21 ARG A 156     -14.212 -23.707  15.098  1.00 10.00      A   
ATOM   1467 HH22 ARG A 156     -15.786 -23.072  15.711  1.00 10.00      A   
ATOM   1468  C   ARG A 156     -10.120 -19.492  12.926  1.00 10.00      A   
ATOM   1469  O   ARG A 156     -10.300 -20.400  12.116  1.00 10.00      A   
ATOM   1470  N   ASN A 157     -10.580 -18.261  12.747  1.00 10.00      A   
ATOM   1471  HN  ASN A 157     -10.424 -17.589  13.441  1.00 10.00      A   
ATOM   1472  CA  ASN A 157     -11.323 -17.884  11.551  1.00 10.00      A   
ATOM   1473  CB  ASN A 157     -12.612 -17.141  11.925  1.00 10.00      A   
ATOM   1474  CG  ASN A 157     -13.755 -18.069  12.292  1.00 10.00      A   
ATOM   1475  OD1 ASN A 157     -13.854 -19.186  11.782  1.00 10.00      A   
ATOM   1476  ND2 ASN A 157     -14.629 -17.609  13.177  1.00 10.00      A   
ATOM   1477 HD21 ASN A 157     -14.492 -16.709  13.540  1.00 10.00      A   
ATOM   1478 HD22 ASN A 157     -15.378 -18.189  13.436  1.00 10.00      A   
ATOM   1479  C   ASN A 157     -10.471 -17.010  10.637  1.00 10.00      A   
ATOM   1480  O   ASN A 157     -10.975 -16.438   9.673  1.00 10.00      A   
ATOM   1481  N   LEU A 158      -9.178 -16.918  10.945  1.00 10.00      A   
ATOM   1482  HN  LEU A 158      -8.837 -17.415  11.715  1.00 10.00      A   
ATOM   1483  CA  LEU A 158      -8.248 -16.108  10.162  1.00 10.00      A   
ATOM   1484  CB  LEU A 158      -6.841 -16.178  10.765  1.00 10.00      A   
ATOM   1485  CG  LEU A 158      -5.783 -15.243  10.167  1.00 10.00      A   
ATOM   1486  CD1 LEU A 158      -6.012 -13.807  10.612  1.00 10.00      A   
ATOM   1487  CD2 LEU A 158      -4.381 -15.705  10.539  1.00 10.00      A   
ATOM   1488  C   LEU A 158      -8.220 -16.551   8.702  1.00 10.00      A   
ATOM   1489  O   LEU A 158      -8.021 -17.724   8.398  1.00 10.00      A   
ATOM   1490  N   LYS A 159      -8.408 -15.603   7.808  1.00 10.00      A   
ATOM   1491  HN  LYS A 159      -8.541 -14.680   8.117  1.00 10.00      A   
ATOM   1492  CA  LYS A 159      -8.414 -15.891   6.381  1.00 10.00      A   
ATOM   1493  CB  LYS A 159      -9.663 -15.304   5.722  1.00 10.00      A   
ATOM   1494  CG  LYS A 159     -10.957 -15.999   6.100  1.00 10.00      A   
ATOM   1495  CD  LYS A 159     -12.169 -15.272   5.530  1.00 10.00      A   
ATOM   1496  CE  LYS A 159     -12.136 -15.218   4.008  1.00 10.00      A   
ATOM   1497  NZ  LYS A 159     -13.371 -14.617   3.438  1.00 10.00      A   
ATOM   1498  HZ1 LYS A 159     -13.600 -13.732   3.931  1.00 10.00      A   
ATOM   1499  HZ2 LYS A 159     -14.172 -15.272   3.537  1.00 10.00      A   
ATOM   1500  HZ3 LYS A 159     -13.232 -14.407   2.427  1.00 10.00      A   
ATOM   1501  C   LYS A 159      -7.180 -15.328   5.701  1.00 10.00      A   
ATOM   1502  O   LYS A 159      -6.446 -16.048   5.024  1.00 10.00      A   
ATOM   1503  N   GLU A 160      -6.951 -14.037   5.881  1.00 10.00      A   
ATOM   1504  HN  GLU A 160      -7.549 -13.517   6.456  1.00 10.00      A   
ATOM   1505  CA  GLU A 160      -5.817 -13.381   5.254  1.00 10.00      A   
ATOM   1506  CB  GLU A 160      -6.287 -12.391   4.186  1.00 10.00      A   
ATOM   1507  CG  GLU A 160      -7.336 -12.949   3.235  1.00 10.00      A   
ATOM   1508  CD  GLU A 160      -7.638 -12.015   2.082  1.00 10.00      A   
ATOM   1509  OE1 GLU A 160      -7.994 -10.847   2.334  1.00 10.00      A   
ATOM   1510  OE2 GLU A 160      -7.538 -12.452   0.916  1.00 10.00      A   
ATOM   1511  C   GLU A 160      -4.930 -12.679   6.269  1.00 10.00      A   
ATOM   1512  O   GLU A 160      -5.396 -11.880   7.085  1.00 10.00      A   
ATOM   1513  N   LEU A 161      -3.645 -12.991   6.205  1.00 10.00      A   
ATOM   1514  HN  LEU A 161      -3.348 -13.640   5.525  1.00 10.00      A   
ATOM   1515  CA  LEU A 161      -2.660 -12.401   7.092  1.00 10.00      A   
ATOM   1516  CB  LEU A 161      -2.057 -13.461   8.019  1.00 10.00      A   
ATOM   1517  CG  LEU A 161      -1.223 -12.937   9.190  1.00 10.00      A   
ATOM   1518  CD1 LEU A 161      -2.086 -12.110  10.130  1.00 10.00      A   
ATOM   1519  CD2 LEU A 161      -0.575 -14.090   9.939  1.00 10.00      A   
ATOM   1520  C   LEU A 161      -1.568 -11.725   6.265  1.00 10.00      A   
ATOM   1521  O   LEU A 161      -0.600 -12.369   5.847  1.00 10.00      A   
ATOM   1522  N   ASP A 162      -1.747 -10.434   6.008  1.00 10.00      A   
ATOM   1523  HN  ASP A 162      -2.541  -9.980   6.366  1.00 10.00      A   
ATOM   1524  CA  ASP A 162      -0.786  -9.670   5.220  1.00 10.00      A   
ATOM   1525  CB  ASP A 162      -1.502  -8.860   4.129  1.00 10.00      A   
ATOM   1526  CG  ASP A 162      -0.549  -8.241   3.115  1.00 10.00      A   
ATOM   1527  OD1 ASP A 162       0.667  -8.524   3.177  1.00 10.00      A   
ATOM   1528  OD2 ASP A 162      -1.016  -7.480   2.238  1.00 10.00      A   
ATOM   1529  C   ASP A 162       0.031  -8.746   6.113  1.00 10.00      A   
ATOM   1530  O   ASP A 162      -0.512  -8.078   6.995  1.00 10.00      A   
ATOM   1531  N   LEU A 163       1.336  -8.728   5.882  1.00 10.00      A   
ATOM   1532  HN  LEU A 163       1.695  -9.287   5.160  1.00 10.00      A   
ATOM   1533  CA  LEU A 163       2.255  -7.898   6.649  1.00 10.00      A   
ATOM   1534  CB  LEU A 163       3.059  -8.772   7.622  1.00 10.00      A   
ATOM   1535  CG  LEU A 163       2.276  -9.468   8.737  1.00 10.00      A   
ATOM   1536  CD1 LEU A 163       3.083 -10.621   9.316  1.00 10.00      A   
ATOM   1537  CD2 LEU A 163       1.911  -8.475   9.828  1.00 10.00      A   
ATOM   1538  C   LEU A 163       3.224  -7.199   5.702  1.00 10.00      A   
ATOM   1539  O   LEU A 163       4.324  -6.813   6.100  1.00 10.00      A   
ATOM   1540  N   ARG A 164       2.805  -7.032   4.452  1.00 10.00      A   
ATOM   1541  HN  ARG A 164       1.900  -7.336   4.207  1.00 10.00      A   
ATOM   1542  CA  ARG A 164       3.647  -6.414   3.426  1.00 10.00      A   
ATOM   1543  CB  ARG A 164       2.946  -6.349   2.070  1.00 10.00      A   
ATOM   1544  CG  ARG A 164       1.770  -5.394   2.002  1.00 10.00      A   
ATOM   1545  CD  ARG A 164       0.984  -5.609   0.722  1.00 10.00      A   
ATOM   1546  NE  ARG A 164       0.273  -4.408   0.301  1.00 10.00      A   
ATOM   1547  HE  ARG A 164       0.800  -3.714  -0.158  1.00 10.00      A   
ATOM   1548  CZ  ARG A 164      -1.028  -4.203   0.493  1.00 10.00      A   
ATOM   1549  NH1 ARG A 164      -1.770  -5.116   1.115  1.00 10.00      A   
ATOM   1550 HH11 ARG A 164      -1.334  -6.011   1.464  1.00 10.00      A   
ATOM   1551 HH12 ARG A 164      -2.791  -4.952   1.259  1.00 10.00      A   
ATOM   1552  NH2 ARG A 164      -1.595  -3.086   0.044  1.00 10.00      A   
ATOM   1553 HH21 ARG A 164      -2.613  -2.920   0.194  1.00 10.00      A   
ATOM   1554 HH22 ARG A 164      -1.023  -2.372  -0.461  1.00 10.00      A   
ATOM   1555  C   ARG A 164       4.229  -5.057   3.811  1.00 10.00      A   
ATOM   1556  O   ARG A 164       3.532  -4.178   4.330  1.00 10.00      A   
ATOM   1557  N   GLU A 165       5.533  -4.928   3.570  1.00 10.00      A   
ATOM   1558  HN  GLU A 165       6.012  -5.696   3.190  1.00 10.00      A   
ATOM   1559  CA  GLU A 165       6.290  -3.702   3.834  1.00 10.00      A   
ATOM   1560  CB  GLU A 165       5.803  -2.533   2.969  1.00 10.00      A   
ATOM   1561  CG  GLU A 165       6.219  -2.621   1.507  1.00 10.00      A   
ATOM   1562  CD  GLU A 165       5.428  -3.652   0.725  1.00 10.00      A   
ATOM   1563  OE1 GLU A 165       4.254  -3.384   0.404  1.00 10.00      A   
ATOM   1564  OE2 GLU A 165       5.981  -4.731   0.419  1.00 10.00      A   
ATOM   1565  C   GLU A 165       6.350  -3.312   5.310  1.00 10.00      A   
ATOM   1566  O   GLU A 165       6.826  -2.229   5.649  1.00 10.00      A   
ATOM   1567  N   SER A 166       5.881  -4.188   6.185  1.00 10.00      A   
ATOM   1568  HN  SER A 166       5.523  -5.043   5.863  1.00 10.00      A   
ATOM   1569  CA  SER A 166       5.894  -3.910   7.614  1.00 10.00      A   
ATOM   1570  CB  SER A 166       4.707  -4.577   8.307  1.00 10.00      A   
ATOM   1571  OG  SER A 166       3.497  -3.915   7.981  1.00 10.00      A   
ATOM   1572  HG  SER A 166       2.868  -4.555   7.609  1.00 10.00      A   
ATOM   1573  C   SER A 166       7.202  -4.360   8.247  1.00 10.00      A   
ATOM   1574  O   SER A 166       7.817  -5.334   7.807  1.00 10.00      A   
ATOM   1575  N   ASP A 167       7.633  -3.637   9.268  1.00 10.00      A   
ATOM   1576  HN  ASP A 167       7.096  -2.869   9.576  1.00 10.00      A   
ATOM   1577  CA  ASP A 167       8.865  -3.966   9.964  1.00 10.00      A   
ATOM   1578  CB  ASP A 167       9.655  -2.706  10.308  1.00 10.00      A   
ATOM   1579  CG  ASP A 167      10.938  -3.015  11.053  1.00 10.00      A   
ATOM   1580  OD1 ASP A 167      11.856  -3.599  10.446  1.00 10.00      A   
ATOM   1581  OD2 ASP A 167      11.047  -2.650  12.239  1.00 10.00      A   
ATOM   1582  C   ASP A 167       8.556  -4.746  11.225  1.00 10.00      A   
ATOM   1583  O   ASP A 167       7.853  -4.261  12.111  1.00 10.00      A   
ATOM   1584  N   VAL A 168       9.071  -5.956  11.297  1.00 10.00      A   
ATOM   1585  HN  VAL A 168       9.635  -6.287  10.567  1.00 10.00      A   
ATOM   1586  CA  VAL A 168       8.832  -6.809  12.442  1.00 10.00      A   
ATOM   1587  CB  VAL A 168       8.168  -8.137  12.011  1.00 10.00      A   
ATOM   1588  CG1 VAL A 168       7.538  -8.843  13.205  1.00 10.00      A   
ATOM   1589  CG2 VAL A 168       7.145  -7.908  10.909  1.00 10.00      A   
ATOM   1590  C   VAL A 168      10.131  -7.132  13.161  1.00 10.00      A   
ATOM   1591  O   VAL A 168      11.169  -7.350  12.527  1.00 10.00      A   
ATOM   1592  N   ASP A 169      10.079  -7.117  14.483  1.00 10.00      A   
ATOM   1593  HN  ASP A 169       9.240  -6.862  14.928  1.00 10.00      A   
ATOM   1594  CA  ASP A 169      11.241  -7.466  15.287  1.00 10.00      A   
ATOM   1595  CB  ASP A 169      11.122  -6.913  16.714  1.00 10.00      A   
ATOM   1596  CG  ASP A 169      11.501  -5.443  16.828  1.00 10.00      A   
ATOM   1597  OD1 ASP A 169      12.539  -5.126  17.460  1.00 10.00      A   
ATOM   1598  OD2 ASP A 169      10.748  -4.588  16.318  1.00 10.00      A   
ATOM   1599  C   ASP A 169      11.355  -8.989  15.302  1.00 10.00      A   
ATOM   1600  O   ASP A 169      10.664  -9.673  16.064  1.00 10.00      A   
ATOM   1601  N   ASP A 170      12.181  -9.509  14.402  1.00 10.00      A   
ATOM   1602  HN  ASP A 170      12.669  -8.903  13.810  1.00 10.00      A   
ATOM   1603  CA  ASP A 170      12.381 -10.950  14.251  1.00 10.00      A   
ATOM   1604  CB  ASP A 170      13.160 -11.254  12.964  1.00 10.00      A   
ATOM   1605  CG  ASP A 170      12.315 -11.132  11.708  1.00 10.00      A   
ATOM   1606  OD1 ASP A 170      11.742 -12.155  11.272  1.00 10.00      A   
ATOM   1607  OD2 ASP A 170      12.235 -10.025  11.136  1.00 10.00      A   
ATOM   1608  C   ASP A 170      13.083 -11.581  15.449  1.00 10.00      A   
ATOM   1609  O   ASP A 170      14.270 -11.352  15.681  1.00 10.00      A   
ATOM   1610  N   VAL A 171      12.334 -12.375  16.210  1.00 10.00      A   
ATOM   1611  HN  VAL A 171      11.383 -12.486  15.991  1.00 10.00      A   
ATOM   1612  CA  VAL A 171      12.881 -13.068  17.373  1.00 10.00      A   
ATOM   1613  CB  VAL A 171      11.965 -12.933  18.615  1.00 10.00      A   
ATOM   1614  CG1 VAL A 171      12.738 -13.221  19.892  1.00 10.00      A   
ATOM   1615  CG2 VAL A 171      11.302 -11.565  18.678  1.00 10.00      A   
ATOM   1616  C   VAL A 171      13.025 -14.552  17.055  1.00 10.00      A   
ATOM   1617  O   VAL A 171      14.075 -15.158  17.283  1.00 10.00      A   
ATOM   1618  N   SER A 172      11.958 -15.124  16.509  1.00 10.00      A   
ATOM   1619  HN  SER A 172      11.161 -14.578  16.332  1.00 10.00      A   
ATOM   1620  CA  SER A 172      11.931 -16.531  16.157  1.00 10.00      A   
ATOM   1621  CB  SER A 172      11.784 -17.384  17.424  1.00 10.00      A   
ATOM   1622  OG  SER A 172      12.019 -18.757  17.156  1.00 10.00      A   
ATOM   1623  HG  SER A 172      12.837 -18.850  16.650  1.00 10.00      A   
ATOM   1624  C   SER A 172      10.765 -16.803  15.215  1.00 10.00      A   
ATOM   1625  O   SER A 172       9.708 -16.180  15.331  1.00 10.00      A   
ATOM   1626  N   GLY A 173      10.964 -17.731  14.286  1.00 10.00      A   
ATOM   1627  HN  GLY A 173      11.832 -18.188  14.244  1.00 10.00      A   
ATOM   1628  CA  GLY A 173       9.920 -18.080  13.340  1.00 10.00      A   
ATOM   1629  C   GLY A 173       9.057 -19.216  13.857  1.00 10.00      A   
ATOM   1630  O   GLY A 173       8.292 -19.827  13.109  1.00 10.00      A   
ATOM   1631  N   HIS A 174       9.178 -19.482  15.153  1.00 10.00      A   
ATOM   1632  HN  HIS A 174       9.802 -18.949  15.687  1.00 10.00      A   
ATOM   1633  CA  HIS A 174       8.425 -20.544  15.808  1.00 10.00      A   
ATOM   1634  CB  HIS A 174       9.035 -20.841  17.183  1.00 10.00      A   
ATOM   1635  CG  HIS A 174       8.559 -22.116  17.811  1.00 10.00      A   
ATOM   1636  ND1 HIS A 174       8.970 -23.343  17.342  1.00 10.00      A   
ATOM   1637  CD2 HIS A 174       7.716 -22.298  18.858  1.00 10.00      A   
ATOM   1638  CE1 HIS A 174       8.372 -24.240  18.107  1.00 10.00      A   
ATOM   1639  NE2 HIS A 174       7.607 -23.653  19.035  1.00 10.00      A   
ATOM   1640  HE2 HIS A 174       7.071 -24.108  19.723  1.00 10.00      A   
ATOM   1641  C   HIS A 174       6.949 -20.173  15.953  1.00 10.00      A   
ATOM   1642  O   HIS A 174       6.115 -21.027  16.242  1.00 10.00      A   
ATOM   1643  N   TRP A 175       6.633 -18.901  15.723  1.00 10.00      A   
ATOM   1644  HN  TRP A 175       7.342 -18.274  15.474  1.00 10.00      A   
ATOM   1645  CA  TRP A 175       5.261 -18.412  15.835  1.00 10.00      A   
ATOM   1646  CB  TRP A 175       5.202 -16.898  15.599  1.00 10.00      A   
ATOM   1647  CG  TRP A 175       5.477 -16.489  14.181  1.00 10.00      A   
ATOM   1648  CD1 TRP A 175       6.695 -16.239  13.620  1.00 10.00      A   
ATOM   1649  CD2 TRP A 175       4.511 -16.280  13.143  1.00 10.00      A   
ATOM   1650  NE1 TRP A 175       6.548 -15.894  12.301  1.00 10.00      A   
ATOM   1651  HE1 TRP A 175       7.282 -15.671  11.686  1.00 10.00      A   
ATOM   1652  CE2 TRP A 175       5.217 -15.908  11.984  1.00 10.00      A   
ATOM   1653  CE3 TRP A 175       3.117 -16.373  13.081  1.00 10.00      A   
ATOM   1654  CZ2 TRP A 175       4.579 -15.630  10.778  1.00 10.00      A   
ATOM   1655  CZ3 TRP A 175       2.487 -16.094  11.885  1.00 10.00      A   
ATOM   1656  CH2 TRP A 175       3.217 -15.728  10.749  1.00 10.00      A   
ATOM   1657  C   TRP A 175       4.335 -19.140  14.866  1.00 10.00      A   
ATOM   1658  O   TRP A 175       3.136 -19.265  15.109  1.00 10.00      A   
ATOM   1659  N   LEU A 176       4.913 -19.626  13.774  1.00 10.00      A   
ATOM   1660  HN  LEU A 176       5.876 -19.490  13.646  1.00 10.00      A   
ATOM   1661  CA  LEU A 176       4.164 -20.348  12.760  1.00 10.00      A   
ATOM   1662  CB  LEU A 176       5.062 -20.583  11.544  1.00 10.00      A   
ATOM   1663  CG  LEU A 176       4.459 -21.381  10.390  1.00 10.00      A   
ATOM   1664  CD1 LEU A 176       3.636 -20.476   9.487  1.00 10.00      A   
ATOM   1665  CD2 LEU A 176       5.554 -22.074   9.604  1.00 10.00      A   
ATOM   1666  C   LEU A 176       3.665 -21.687  13.298  1.00 10.00      A   
ATOM   1667  O   LEU A 176       2.609 -22.174  12.899  1.00 10.00      A   
ATOM   1668  N   SER A 177       4.421 -22.263  14.226  1.00 10.00      A   
ATOM   1669  HN  SER A 177       5.236 -21.812  14.532  1.00 10.00      A   
ATOM   1670  CA  SER A 177       4.073 -23.549  14.812  1.00 10.00      A   
ATOM   1671  CB  SER A 177       5.290 -24.134  15.538  1.00 10.00      A   
ATOM   1672  OG  SER A 177       6.501 -23.695  14.936  1.00 10.00      A   
ATOM   1673  HG  SER A 177       7.118 -23.421  15.624  1.00 10.00      A   
ATOM   1674  C   SER A 177       2.888 -23.434  15.775  1.00 10.00      A   
ATOM   1675  O   SER A 177       2.357 -24.443  16.238  1.00 10.00      A   
ATOM   1676  N   HIS A 178       2.464 -22.203  16.056  1.00 10.00      A   
ATOM   1677  HN  HIS A 178       2.904 -21.436  15.633  1.00 10.00      A   
ATOM   1678  CA  HIS A 178       1.348 -21.968  16.973  1.00 10.00      A   
ATOM   1679  CB  HIS A 178       1.414 -20.563  17.582  1.00 10.00      A   
ATOM   1680  CG  HIS A 178       2.549 -20.356  18.545  1.00 10.00      A   
ATOM   1681  ND1 HIS A 178       2.323 -20.125  19.881  1.00 10.00      A   
ATOM   1682  CD2 HIS A 178       3.887 -20.334  18.310  1.00 10.00      A   
ATOM   1683  CE1 HIS A 178       3.516 -19.965  20.428  1.00 10.00      A   
ATOM   1684  NE2 HIS A 178       4.488 -20.083  19.519  1.00 10.00      A   
ATOM   1685  HE2 HIS A 178       5.455 -19.986  19.680  1.00 10.00      A   
ATOM   1686  C   HIS A 178       0.005 -22.184  16.284  1.00 10.00      A   
ATOM   1687  O   HIS A 178      -1.041 -22.209  16.932  1.00 10.00      A   
ATOM   1688  N   PHE A 179       0.039 -22.334  14.968  1.00 10.00      A   
ATOM   1689  HN  PHE A 179       0.903 -22.297  14.509  1.00 10.00      A   
ATOM   1690  CA  PHE A 179      -1.172 -22.557  14.191  1.00 10.00      A   
ATOM   1691  CB  PHE A 179      -0.898 -22.385  12.692  1.00 10.00      A   
ATOM   1692  CG  PHE A 179      -1.076 -20.978  12.189  1.00 10.00      A   
ATOM   1693  CD1 PHE A 179       0.014 -20.238  11.753  1.00 10.00      A   
ATOM   1694  CD2 PHE A 179      -2.332 -20.396  12.153  1.00 10.00      A   
ATOM   1695  CE1 PHE A 179      -0.147 -18.945  11.293  1.00 10.00      A   
ATOM   1696  CE2 PHE A 179      -2.499 -19.105  11.694  1.00 10.00      A   
ATOM   1697  CZ  PHE A 179      -1.405 -18.379  11.263  1.00 10.00      A   
ATOM   1698  C   PHE A 179      -1.728 -23.951  14.456  1.00 10.00      A   
ATOM   1699  O   PHE A 179      -1.036 -24.949  14.254  1.00 10.00      A   
ATOM   1700  N   PRO A 180      -2.979 -24.037  14.922  1.00 10.00      A   
ATOM   1701  CA  PRO A 180      -3.627 -25.315  15.210  1.00 10.00      A   
ATOM   1702  CB  PRO A 180      -4.875 -24.910  16.000  1.00 10.00      A   
ATOM   1703  CG  PRO A 180      -5.176 -23.530  15.534  1.00 10.00      A   
ATOM   1704  CD  PRO A 180      -3.855 -22.892  15.211  1.00 10.00      A   
ATOM   1705  C   PRO A 180      -4.033 -26.037  13.927  1.00 10.00      A   
ATOM   1706  O   PRO A 180      -4.269 -25.406  12.891  1.00 10.00      A   
ATOM   1707  N   ASP A 181      -4.143 -27.354  14.004  1.00 10.00      A   
ATOM   1708  HN  ASP A 181      -3.974 -27.797  14.862  1.00 10.00      A   
ATOM   1709  CA  ASP A 181      -4.518 -28.158  12.846  1.00 10.00      A   
ATOM   1710  CB  ASP A 181      -4.211 -29.638  13.075  1.00 10.00      A   
ATOM   1711  CG  ASP A 181      -3.094 -30.135  12.185  1.00 10.00      A   
ATOM   1712  OD1 ASP A 181      -3.382 -30.634  11.078  1.00 10.00      A   
ATOM   1713  OD2 ASP A 181      -1.917 -30.032  12.593  1.00 10.00      A   
ATOM   1714  C   ASP A 181      -5.985 -27.968  12.497  1.00 10.00      A   
ATOM   1715  O   ASP A 181      -6.423 -28.307  11.400  1.00 10.00      A   
ATOM   1716  N   THR A 182      -6.741 -27.426  13.441  1.00 10.00      A   
ATOM   1717  HN  THR A 182      -6.340 -27.206  14.307  1.00 10.00      A   
ATOM   1718  CA  THR A 182      -8.154 -27.165  13.239  1.00 10.00      A   
ATOM   1719  CB  THR A 182      -8.839 -26.874  14.587  1.00 10.00      A   
ATOM   1720  OG1 THR A 182      -7.839 -26.724  15.610  1.00 10.00      A   
ATOM   1721  HG1 THR A 182      -8.274 -26.655  16.471  1.00 10.00      A   
ATOM   1722  CG2 THR A 182      -9.779 -28.006  14.971  1.00 10.00      A   
ATOM   1723  C   THR A 182      -8.334 -25.959  12.322  1.00 10.00      A   
ATOM   1724  O   THR A 182      -9.400 -25.753  11.742  1.00 10.00      A   
ATOM   1725  N   TYR A 183      -7.276 -25.170  12.208  1.00 10.00      A   
ATOM   1726  HN  TYR A 183      -6.458 -25.401  12.697  1.00 10.00      A   
ATOM   1727  CA  TYR A 183      -7.279 -23.984  11.373  1.00 10.00      A   
ATOM   1728  CB  TYR A 183      -6.158 -23.042  11.823  1.00 10.00      A   
ATOM   1729  CG  TYR A 183      -5.955 -21.854  10.920  1.00 10.00      A   
ATOM   1730  CD1 TYR A 183      -6.882 -20.826  10.889  1.00 10.00      A   
ATOM   1731  CD2 TYR A 183      -4.839 -21.762  10.098  1.00 10.00      A   
ATOM   1732  CE1 TYR A 183      -6.705 -19.736  10.066  1.00 10.00      A   
ATOM   1733  CE2 TYR A 183      -4.655 -20.672   9.269  1.00 10.00      A   
ATOM   1734  CZ  TYR A 183      -5.591 -19.662   9.258  1.00 10.00      A   
ATOM   1735  OH  TYR A 183      -5.414 -18.573   8.437  1.00 10.00      A   
ATOM   1736  HH  TYR A 183      -6.267 -18.135   8.298  1.00 10.00      A   
ATOM   1737  C   TYR A 183      -7.099 -24.370   9.905  1.00 10.00      A   
ATOM   1738  O   TYR A 183      -6.045 -24.875   9.510  1.00 10.00      A   
ATOM   1739  N   THR A 184      -8.142 -24.146   9.107  1.00 10.00      A   
ATOM   1740  HN  THR A 184      -8.964 -23.774   9.486  1.00 10.00      A   
ATOM   1741  CA  THR A 184      -8.109 -24.477   7.687  1.00 10.00      A   
ATOM   1742  CB  THR A 184      -8.949 -25.742   7.438  1.00 10.00      A   
ATOM   1743  OG1 THR A 184     -10.020 -25.787   8.396  1.00 10.00      A   
ATOM   1744  HG1 THR A 184      -9.658 -25.968   9.271  1.00 10.00      A   
ATOM   1745  CG2 THR A 184      -8.094 -26.988   7.594  1.00 10.00      A   
ATOM   1746  C   THR A 184      -8.672 -23.336   6.833  1.00 10.00      A   
ATOM   1747  O   THR A 184      -8.849 -23.477   5.620  1.00 10.00      A   
ATOM   1748  N   SER A 185      -8.929 -22.199   7.471  1.00 10.00      A   
ATOM   1749  HN  SER A 185      -8.746 -22.138   8.429  1.00 10.00      A   
ATOM   1750  CA  SER A 185      -9.497 -21.039   6.794  1.00 10.00      A   
ATOM   1751  CB  SER A 185     -10.279 -20.215   7.815  1.00 10.00      A   
ATOM   1752  OG  SER A 185     -10.688 -21.035   8.902  1.00 10.00      A   
ATOM   1753  HG  SER A 185     -11.598 -20.823   9.134  1.00 10.00      A   
ATOM   1754  C   SER A 185      -8.437 -20.168   6.113  1.00 10.00      A   
ATOM   1755  O   SER A 185      -8.742 -19.077   5.626  1.00 10.00      A   
ATOM   1756  N   LEU A 186      -7.203 -20.654   6.060  1.00 10.00      A   
ATOM   1757  HN  LEU A 186      -7.024 -21.538   6.441  1.00 10.00      A   
ATOM   1758  CA  LEU A 186      -6.111 -19.905   5.438  1.00 10.00      A   
ATOM   1759  CB  LEU A 186      -4.773 -20.607   5.674  1.00 10.00      A   
ATOM   1760  CG  LEU A 186      -3.562 -20.036   4.933  1.00 10.00      A   
ATOM   1761  CD1 LEU A 186      -3.332 -18.580   5.305  1.00 10.00      A   
ATOM   1762  CD2 LEU A 186      -2.319 -20.867   5.221  1.00 10.00      A   
ATOM   1763  C   LEU A 186      -6.352 -19.691   3.942  1.00 10.00      A   
ATOM   1764  O   LEU A 186      -6.438 -20.650   3.177  1.00 10.00      A   
ATOM   1765  N   VAL A 187      -6.463 -18.425   3.540  1.00 10.00      A   
ATOM   1766  HN  VAL A 187      -6.385 -17.704   4.204  1.00 10.00      A   
ATOM   1767  CA  VAL A 187      -6.699 -18.079   2.142  1.00 10.00      A   
ATOM   1768  CB  VAL A 187      -7.975 -17.230   1.963  1.00 10.00      A   
ATOM   1769  CG1 VAL A 187      -8.214 -16.921   0.492  1.00 10.00      A   
ATOM   1770  CG2 VAL A 187      -9.182 -17.934   2.562  1.00 10.00      A   
ATOM   1771  C   VAL A 187      -5.513 -17.313   1.565  1.00 10.00      A   
ATOM   1772  O   VAL A 187      -4.971 -17.685   0.523  1.00 10.00      A   
ATOM   1773  N   SER A 188      -5.114 -16.245   2.244  1.00 10.00      A   
ATOM   1774  HN  SER A 188      -5.579 -15.999   3.073  1.00 10.00      A   
ATOM   1775  CA  SER A 188      -3.996 -15.433   1.789  1.00 10.00      A   
ATOM   1776  CB  SER A 188      -4.489 -14.090   1.238  1.00 10.00      A   
ATOM   1777  OG  SER A 188      -5.615 -14.262   0.387  1.00 10.00      A   
ATOM   1778  HG  SER A 188      -6.309 -13.625   0.638  1.00 10.00      A   
ATOM   1779  C   SER A 188      -2.986 -15.205   2.913  1.00 10.00      A   
ATOM   1780  O   SER A 188      -3.352 -14.819   4.023  1.00 10.00      A   
ATOM   1781  N   LEU A 189      -1.716 -15.437   2.618  1.00 10.00      A   
ATOM   1782  HN  LEU A 189      -1.481 -15.734   1.709  1.00 10.00      A   
ATOM   1783  CA  LEU A 189      -0.658 -15.262   3.602  1.00 10.00      A   
ATOM   1784  CB  LEU A 189      -0.264 -16.612   4.199  1.00 10.00      A   
ATOM   1785  CG  LEU A 189       0.759 -16.567   5.335  1.00 10.00      A   
ATOM   1786  CD1 LEU A 189       0.090 -16.180   6.644  1.00 10.00      A   
ATOM   1787  CD2 LEU A 189       1.481 -17.900   5.466  1.00 10.00      A   
ATOM   1788  C   LEU A 189       0.567 -14.605   2.980  1.00 10.00      A   
ATOM   1789  O   LEU A 189       1.004 -14.990   1.895  1.00 10.00      A   
ATOM   1790  N   ASN A 190       1.112 -13.611   3.668  1.00 10.00      A   
ATOM   1791  HN  ASN A 190       0.703 -13.337   4.520  1.00 10.00      A   
ATOM   1792  CA  ASN A 190       2.296 -12.906   3.194  1.00 10.00      A   
ATOM   1793  CB  ASN A 190       1.910 -11.567   2.570  1.00 10.00      A   
ATOM   1794  CG  ASN A 190       3.117 -10.765   2.125  1.00 10.00      A   
ATOM   1795  OD1 ASN A 190       4.167 -11.322   1.802  1.00 10.00      A   
ATOM   1796  ND2 ASN A 190       2.974  -9.455   2.104  1.00 10.00      A   
ATOM   1797 HD21 ASN A 190       2.098  -9.076   2.377  1.00 10.00      A   
ATOM   1798 HD22 ASN A 190       3.734  -8.908   1.811  1.00 10.00      A   
ATOM   1799  C   ASN A 190       3.290 -12.691   4.332  1.00 10.00      A   
ATOM   1800  O   ASN A 190       3.019 -11.944   5.274  1.00 10.00      A   
ATOM   1801  N   ILE A 191       4.443 -13.342   4.237  1.00 10.00      A   
ATOM   1802  HN  ILE A 191       4.608 -13.912   3.454  1.00 10.00      A   
ATOM   1803  CA  ILE A 191       5.471 -13.235   5.263  1.00 10.00      A   
ATOM   1804  CB  ILE A 191       5.661 -14.578   6.006  1.00 10.00      A   
ATOM   1805  CG1 ILE A 191       6.042 -15.695   5.028  1.00 10.00      A   
ATOM   1806  CG2 ILE A 191       4.408 -14.947   6.785  1.00 10.00      A   
ATOM   1807  CD1 ILE A 191       6.633 -16.919   5.694  1.00 10.00      A   
ATOM   1808  C   ILE A 191       6.814 -12.812   4.666  1.00 10.00      A   
ATOM   1809  O   ILE A 191       7.862 -13.056   5.255  1.00 10.00      A   
ATOM   1810  N   SER A 192       6.775 -12.150   3.518  1.00 10.00      A   
ATOM   1811  HN  SER A 192       5.905 -11.939   3.117  1.00 10.00      A   
ATOM   1812  CA  SER A 192       8.000 -11.721   2.837  1.00 10.00      A   
ATOM   1813  CB  SER A 192       7.680 -11.139   1.458  1.00 10.00      A   
ATOM   1814  OG  SER A 192       6.551 -10.283   1.517  1.00 10.00      A   
ATOM   1815  HG  SER A 192       5.757 -10.781   1.275  1.00 10.00      A   
ATOM   1816  C   SER A 192       8.843 -10.734   3.655  1.00 10.00      A   
ATOM   1817  O   SER A 192      10.065 -10.699   3.528  1.00 10.00      A   
ATOM   1818  N   CYS A 193       8.192  -9.949   4.500  1.00 10.00      A   
ATOM   1819  HN  CYS A 193       7.220 -10.033   4.575  1.00 10.00      A   
ATOM   1820  CA  CYS A 193       8.882  -8.952   5.315  1.00 10.00      A   
ATOM   1821  CB  CYS A 193       7.865  -7.966   5.886  1.00 10.00      A   
ATOM   1822  SG  CYS A 193       6.420  -8.764   6.626  1.00 10.00      A   
ATOM   1823  HG  CYS A 193       5.397  -7.918   6.538  1.00 10.00      A   
ATOM   1824  C   CYS A 193       9.687  -9.582   6.453  1.00 10.00      A   
ATOM   1825  O   CYS A 193      10.683  -9.014   6.913  1.00 10.00      A   
ATOM   1826  N   LEU A 194       9.247 -10.747   6.909  1.00 10.00      A   
ATOM   1827  HN  LEU A 194       8.459 -11.155   6.493  1.00 10.00      A   
ATOM   1828  CA  LEU A 194       9.911 -11.448   7.999  1.00 10.00      A   
ATOM   1829  CB  LEU A 194       9.041 -12.610   8.484  1.00 10.00      A   
ATOM   1830  CG  LEU A 194       7.678 -12.225   9.068  1.00 10.00      A   
ATOM   1831  CD1 LEU A 194       6.796 -13.451   9.223  1.00 10.00      A   
ATOM   1832  CD2 LEU A 194       7.848 -11.516  10.404  1.00 10.00      A   
ATOM   1833  C   LEU A 194      11.283 -11.946   7.566  1.00 10.00      A   
ATOM   1834  O   LEU A 194      11.498 -12.256   6.393  1.00 10.00      A   
ATOM   1835  N   ALA A 195      12.209 -12.022   8.507  1.00 10.00      A   
ATOM   1836  HN  ALA A 195      11.980 -11.761   9.433  1.00 10.00      A   
ATOM   1837  CA  ALA A 195      13.560 -12.472   8.206  1.00 10.00      A   
ATOM   1838  CB  ALA A 195      14.570 -11.414   8.620  1.00 10.00      A   
ATOM   1839  C   ALA A 195      13.878 -13.816   8.864  1.00 10.00      A   
ATOM   1840  O   ALA A 195      14.666 -14.606   8.333  1.00 10.00      A   
ATOM   1841  N   SER A 196      13.257 -14.074  10.010  1.00 10.00      A   
ATOM   1842  HN  SER A 196      12.629 -13.407  10.373  1.00 10.00      A   
ATOM   1843  CA  SER A 196      13.476 -15.313  10.749  1.00 10.00      A   
ATOM   1844  CB  SER A 196      12.788 -15.249  12.116  1.00 10.00      A   
ATOM   1845  OG  SER A 196      11.527 -14.609  12.028  1.00 10.00      A   
ATOM   1846  HG  SER A 196      11.656 -13.662  11.829  1.00 10.00      A   
ATOM   1847  C   SER A 196      13.002 -16.541   9.968  1.00 10.00      A   
ATOM   1848  O   SER A 196      12.056 -16.464   9.174  1.00 10.00      A   
ATOM   1849  N   GLU A 197      13.687 -17.658  10.179  1.00 10.00      A   
ATOM   1850  HN  GLU A 197      14.447 -17.637  10.795  1.00 10.00      A   
ATOM   1851  CA  GLU A 197      13.351 -18.911   9.522  1.00 10.00      A   
ATOM   1852  CB  GLU A 197      14.563 -19.847   9.528  1.00 10.00      A   
ATOM   1853  CG  GLU A 197      14.297 -21.220   8.927  1.00 10.00      A   
ATOM   1854  CD  GLU A 197      15.017 -22.330   9.669  1.00 10.00      A   
ATOM   1855  OE1 GLU A 197      15.856 -22.027  10.542  1.00 10.00      A   
ATOM   1856  OE2 GLU A 197      14.748 -23.517   9.383  1.00 10.00      A   
ATOM   1857  C   GLU A 197      12.176 -19.586  10.220  1.00 10.00      A   
ATOM   1858  O   GLU A 197      12.229 -19.868  11.419  1.00 10.00      A   
ATOM   1859  N   VAL A 198      11.115 -19.830   9.465  1.00 10.00      A   
ATOM   1860  HN  VAL A 198      11.130 -19.564   8.526  1.00 10.00      A   
ATOM   1861  CA  VAL A 198       9.925 -20.480   9.998  1.00 10.00      A   
ATOM   1862  CB  VAL A 198       8.650 -20.098   9.214  1.00 10.00      A   
ATOM   1863  CG1 VAL A 198       8.223 -18.678   9.549  1.00 10.00      A   
ATOM   1864  CG2 VAL A 198       8.850 -20.266   7.711  1.00 10.00      A   
ATOM   1865  C   VAL A 198      10.081 -21.995   9.994  1.00 10.00      A   
ATOM   1866  O   VAL A 198      10.906 -22.543   9.262  1.00 10.00      A   
ATOM   1867  N   SER A 199       9.292 -22.666  10.817  1.00 10.00      A   
ATOM   1868  HN  SER A 199       8.660 -22.172  11.378  1.00 10.00      A   
ATOM   1869  CA  SER A 199       9.335 -24.116  10.906  1.00 10.00      A   
ATOM   1870  CB  SER A 199       8.563 -24.595  12.144  1.00 10.00      A   
ATOM   1871  OG  SER A 199       8.601 -26.010  12.267  1.00 10.00      A   
ATOM   1872  HG  SER A 199       8.605 -26.250  13.204  1.00 10.00      A   
ATOM   1873  C   SER A 199       8.755 -24.743   9.642  1.00 10.00      A   
ATOM   1874  O   SER A 199       7.551 -24.665   9.401  1.00 10.00      A   
ATOM   1875  N   PHE A 200       9.619 -25.352   8.833  1.00 10.00      A   
ATOM   1876  HN  PHE A 200      10.571 -25.362   9.073  1.00 10.00      A   
ATOM   1877  CA  PHE A 200       9.194 -25.995   7.590  1.00 10.00      A   
ATOM   1878  CB  PHE A 200      10.400 -26.565   6.834  1.00 10.00      A   
ATOM   1879  CG  PHE A 200      10.063 -27.127   5.479  1.00 10.00      A   
ATOM   1880  CD1 PHE A 200       9.590 -26.304   4.469  1.00 10.00      A   
ATOM   1881  CD2 PHE A 200      10.220 -28.478   5.215  1.00 10.00      A   
ATOM   1882  CE1 PHE A 200       9.278 -26.813   3.223  1.00 10.00      A   
ATOM   1883  CE2 PHE A 200       9.910 -28.995   3.971  1.00 10.00      A   
ATOM   1884  CZ  PHE A 200       9.438 -28.162   2.974  1.00 10.00      A   
ATOM   1885  C   PHE A 200       8.166 -27.093   7.857  1.00 10.00      A   
ATOM   1886  O   PHE A 200       7.243 -27.301   7.064  1.00 10.00      A   
ATOM   1887  N   SER A 201       8.326 -27.783   8.983  1.00 10.00      A   
ATOM   1888  HN  SER A 201       9.086 -27.573   9.569  1.00 10.00      A   
ATOM   1889  CA  SER A 201       7.422 -28.851   9.372  1.00 10.00      A   
ATOM   1890  CB  SER A 201       7.878 -29.436  10.708  1.00 10.00      A   
ATOM   1891  OG  SER A 201       9.247 -29.134  10.942  1.00 10.00      A   
ATOM   1892  HG  SER A 201       9.386 -29.008  11.890  1.00 10.00      A   
ATOM   1893  C   SER A 201       5.988 -28.338   9.486  1.00 10.00      A   
ATOM   1894  O   SER A 201       5.050 -28.953   8.970  1.00 10.00      A   
ATOM   1895  N   ALA A 202       5.825 -27.202  10.152  1.00 10.00      A   
ATOM   1896  HN  ALA A 202       6.611 -26.746  10.525  1.00 10.00      A   
ATOM   1897  CA  ALA A 202       4.508 -26.613  10.333  1.00 10.00      A   
ATOM   1898  CB  ALA A 202       4.523 -25.622  11.488  1.00 10.00      A   
ATOM   1899  C   ALA A 202       4.052 -25.934   9.049  1.00 10.00      A   
ATOM   1900  O   ALA A 202       2.877 -25.996   8.689  1.00 10.00      A   
ATOM   1901  N   LEU A 203       5.002 -25.311   8.351  1.00 10.00      A   
ATOM   1902  HN  LEU A 203       5.924 -25.323   8.690  1.00 10.00      A   
ATOM   1903  CA  LEU A 203       4.725 -24.609   7.103  1.00 10.00      A   
ATOM   1904  CB  LEU A 203       6.020 -24.016   6.536  1.00 10.00      A   
ATOM   1905  CG  LEU A 203       5.866 -22.977   5.422  1.00 10.00      A   
ATOM   1906  CD1 LEU A 203       5.302 -21.675   5.976  1.00 10.00      A   
ATOM   1907  CD2 LEU A 203       7.197 -22.734   4.731  1.00 10.00      A   
ATOM   1908  C   LEU A 203       4.088 -25.544   6.078  1.00 10.00      A   
ATOM   1909  O   LEU A 203       3.011 -25.260   5.551  1.00 10.00      A   
ATOM   1910  N   GLU A 204       4.754 -26.666   5.815  1.00 10.00      A   
ATOM   1911  HN  GLU A 204       5.612 -26.833   6.273  1.00 10.00      A   
ATOM   1912  CA  GLU A 204       4.257 -27.648   4.856  1.00 10.00      A   
ATOM   1913  CB  GLU A 204       5.252 -28.801   4.707  1.00 10.00      A   
ATOM   1914  CG  GLU A 204       4.927 -29.746   3.562  1.00 10.00      A   
ATOM   1915  CD  GLU A 204       5.463 -31.145   3.788  1.00 10.00      A   
ATOM   1916  OE1 GLU A 204       5.577 -31.562   4.959  1.00 10.00      A   
ATOM   1917  OE2 GLU A 204       5.759 -31.843   2.794  1.00 10.00      A   
ATOM   1918  C   GLU A 204       2.891 -28.189   5.271  1.00 10.00      A   
ATOM   1919  O   GLU A 204       1.997 -28.347   4.441  1.00 10.00      A   
ATOM   1920  N   ARG A 205       2.736 -28.464   6.557  1.00 10.00      A   
ATOM   1921  HN  ARG A 205       3.486 -28.314   7.171  1.00 10.00      A   
ATOM   1922  CA  ARG A 205       1.480 -28.989   7.080  1.00 10.00      A   
ATOM   1923  CB  ARG A 205       1.606 -29.330   8.563  1.00 10.00      A   
ATOM   1924  CG  ARG A 205       1.615 -30.821   8.857  1.00 10.00      A   
ATOM   1925  CD  ARG A 205       1.333 -31.101  10.326  1.00 10.00      A   
ATOM   1926  NE  ARG A 205       2.386 -30.579  11.198  1.00 10.00      A   
ATOM   1927  HE  ARG A 205       3.318 -30.756  10.932  1.00 10.00      A   
ATOM   1928  CZ  ARG A 205       2.160 -29.894  12.321  1.00 10.00      A   
ATOM   1929  NH1 ARG A 205       0.921 -29.644  12.720  1.00 10.00      A   
ATOM   1930 HH11 ARG A 205       0.754 -29.105  13.598  1.00 10.00      A   
ATOM   1931 HH12 ARG A 205       0.103 -29.984  12.166  1.00 10.00      A   
ATOM   1932  NH2 ARG A 205       3.181 -29.476  13.056  1.00 10.00      A   
ATOM   1933 HH21 ARG A 205       3.010 -28.941  13.935  1.00 10.00      A   
ATOM   1934 HH22 ARG A 205       4.161 -29.681  12.761  1.00 10.00      A   
ATOM   1935  C   ARG A 205       0.344 -27.999   6.870  1.00 10.00      A   
ATOM   1936  O   ARG A 205      -0.756 -28.377   6.471  1.00 10.00      A   
ATOM   1937  N   LEU A 206       0.625 -26.730   7.130  1.00 10.00      A   
ATOM   1938  HN  LEU A 206       1.529 -26.496   7.450  1.00 10.00      A   
ATOM   1939  CA  LEU A 206      -0.366 -25.673   6.969  1.00 10.00      A   
ATOM   1940  CB  LEU A 206       0.220 -24.323   7.383  1.00 10.00      A   
ATOM   1941  CG  LEU A 206      -0.153 -23.824   8.778  1.00 10.00      A   
ATOM   1942  CD1 LEU A 206       0.937 -22.921   9.326  1.00 10.00      A   
ATOM   1943  CD2 LEU A 206      -1.484 -23.086   8.735  1.00 10.00      A   
ATOM   1944  C   LEU A 206      -0.882 -25.600   5.536  1.00 10.00      A   
ATOM   1945  O   LEU A 206      -2.089 -25.540   5.309  1.00 10.00      A   
ATOM   1946  N   VAL A 207       0.035 -25.614   4.578  1.00 10.00      A   
ATOM   1947  HN  VAL A 207       0.986 -25.664   4.828  1.00 10.00      A   
ATOM   1948  CA  VAL A 207      -0.327 -25.545   3.164  1.00 10.00      A   
ATOM   1949  CB  VAL A 207       0.929 -25.440   2.268  1.00 10.00      A   
ATOM   1950  CG1 VAL A 207       0.549 -25.311   0.800  1.00 10.00      A   
ATOM   1951  CG2 VAL A 207       1.790 -24.265   2.697  1.00 10.00      A   
ATOM   1952  C   VAL A 207      -1.151 -26.762   2.742  1.00 10.00      A   
ATOM   1953  O   VAL A 207      -2.155 -26.637   2.040  1.00 10.00      A   
ATOM   1954  N   THR A 208      -0.733 -27.933   3.197  1.00 10.00      A   
ATOM   1955  HN  THR A 208       0.057 -27.964   3.773  1.00 10.00      A   
ATOM   1956  CA  THR A 208      -1.409 -29.177   2.857  1.00 10.00      A   
ATOM   1957  CB  THR A 208      -0.594 -30.394   3.335  1.00 10.00      A   
ATOM   1958  OG1 THR A 208       0.780 -30.205   2.987  1.00 10.00      A   
ATOM   1959  HG1 THR A 208       1.229 -29.724   3.693  1.00 10.00      A   
ATOM   1960  CG2 THR A 208      -1.094 -31.670   2.676  1.00 10.00      A   
ATOM   1961  C   THR A 208      -2.830 -29.247   3.426  1.00 10.00      A   
ATOM   1962  O   THR A 208      -3.735 -29.787   2.785  1.00 10.00      A   
ATOM   1963  N   ARG A 209      -3.039 -28.676   4.605  1.00 10.00      A   
ATOM   1964  HN  ARG A 209      -2.297 -28.227   5.064  1.00 10.00      A   
ATOM   1965  CA  ARG A 209      -4.357 -28.724   5.233  1.00 10.00      A   
ATOM   1966  CB  ARG A 209      -4.268 -28.854   6.762  1.00 10.00      A   
ATOM   1967  CG  ARG A 209      -3.810 -27.603   7.498  1.00 10.00      A   
ATOM   1968  CD  ARG A 209      -3.723 -27.854   8.996  1.00 10.00      A   
ATOM   1969  NE  ARG A 209      -3.308 -26.666   9.749  1.00 10.00      A   
ATOM   1970  HE  ARG A 209      -3.912 -25.887   9.726  1.00 10.00      A   
ATOM   1971  CZ  ARG A 209      -2.171 -26.587  10.457  1.00 10.00      A   
ATOM   1972  NH1 ARG A 209      -1.332 -27.619  10.496  1.00 10.00      A   
ATOM   1973 HH11 ARG A 209      -1.552 -28.496   9.975  1.00 10.00      A   
ATOM   1974 HH12 ARG A 209      -0.448 -27.557  11.054  1.00 10.00      A   
ATOM   1975  NH2 ARG A 209      -1.884 -25.488  11.140  1.00 10.00      A   
ATOM   1976 HH21 ARG A 209      -2.539 -24.681  11.130  1.00 10.00      A   
ATOM   1977 HH22 ARG A 209      -1.000 -25.428  11.697  1.00 10.00      A   
ATOM   1978  C   ARG A 209      -5.282 -27.580   4.822  1.00 10.00      A   
ATOM   1979  O   ARG A 209      -6.487 -27.654   5.044  1.00 10.00      A   
ATOM   1980  N   CYS A 210      -4.741 -26.534   4.217  1.00 10.00      A   
ATOM   1981  HN  CYS A 210      -3.776 -26.517   4.043  1.00 10.00      A   
ATOM   1982  CA  CYS A 210      -5.564 -25.400   3.812  1.00 10.00      A   
ATOM   1983  CB  CYS A 210      -4.984 -24.094   4.351  1.00 10.00      A   
ATOM   1984  SG  CYS A 210      -4.639 -24.120   6.126  1.00 10.00      A   
ATOM   1985  HG  CYS A 210      -3.467 -24.722   6.296  1.00 10.00      A   
ATOM   1986  C   CYS A 210      -5.752 -25.325   2.297  1.00 10.00      A   
ATOM   1987  O   CYS A 210      -4.878 -24.844   1.574  1.00 10.00      A   
ATOM   1988  N   PRO A 211      -6.909 -25.787   1.795  1.00 10.00      A   
ATOM   1989  CA  PRO A 211      -7.215 -25.766   0.362  1.00 10.00      A   
ATOM   1990  CB  PRO A 211      -8.295 -26.839   0.238  1.00 10.00      A   
ATOM   1991  CG  PRO A 211      -9.013 -26.804   1.546  1.00 10.00      A   
ATOM   1992  CD  PRO A 211      -8.009 -26.376   2.585  1.00 10.00      A   
ATOM   1993  C   PRO A 211      -7.763 -24.412  -0.079  1.00 10.00      A   
ATOM   1994  O   PRO A 211      -7.956 -24.157  -1.271  1.00 10.00      A   
ATOM   1995  N   ASN A 212      -8.003 -23.542   0.893  1.00 10.00      A   
ATOM   1996  HN  ASN A 212      -7.820 -23.806   1.819  1.00 10.00      A   
ATOM   1997  CA  ASN A 212      -8.535 -22.210   0.627  1.00 10.00      A   
ATOM   1998  CB  ASN A 212      -9.208 -21.631   1.877  1.00 10.00      A   
ATOM   1999  CG  ASN A 212     -10.535 -22.287   2.194  1.00 10.00      A   
ATOM   2000  OD1 ASN A 212     -11.550 -21.993   1.564  1.00 10.00      A   
ATOM   2001  ND2 ASN A 212     -10.545 -23.154   3.194  1.00 10.00      A   
ATOM   2002 HD21 ASN A 212      -9.706 -23.316   3.676  1.00 10.00      A   
ATOM   2003 HD22 ASN A 212     -11.387 -23.608   3.406  1.00 10.00      A   
ATOM   2004  C   ASN A 212      -7.433 -21.272   0.159  1.00 10.00      A   
ATOM   2005  O   ASN A 212      -7.702 -20.239  -0.455  1.00 10.00      A   
ATOM   2006  N   LEU A 213      -6.193 -21.662   0.440  1.00 10.00      A   
ATOM   2007  HN  LEU A 213      -6.064 -22.511   0.909  1.00 10.00      A   
ATOM   2008  CA  LEU A 213      -5.022 -20.876   0.080  1.00 10.00      A   
ATOM   2009  CB  LEU A 213      -3.744 -21.632   0.458  1.00 10.00      A   
ATOM   2010  CG  LEU A 213      -2.431 -20.861   0.317  1.00 10.00      A   
ATOM   2011  CD1 LEU A 213      -2.368 -19.717   1.316  1.00 10.00      A   
ATOM   2012  CD2 LEU A 213      -1.241 -21.793   0.491  1.00 10.00      A   
ATOM   2013  C   LEU A 213      -5.014 -20.518  -1.405  1.00 10.00      A   
ATOM   2014  O   LEU A 213      -5.099 -21.396  -2.268  1.00 10.00      A   
ATOM   2015  N   LYS A 214      -4.946 -19.223  -1.688  1.00 10.00      A   
ATOM   2016  HN  LYS A 214      -4.920 -18.575  -0.944  1.00 10.00      A   
ATOM   2017  CA  LYS A 214      -4.920 -18.729  -3.059  1.00 10.00      A   
ATOM   2018  CB  LYS A 214      -6.251 -18.068  -3.427  1.00 10.00      A   
ATOM   2019  CG  LYS A 214      -7.402 -19.045  -3.585  1.00 10.00      A   
ATOM   2020  CD  LYS A 214      -7.119 -20.053  -4.686  1.00 10.00      A   
ATOM   2021  CE  LYS A 214      -7.956 -21.309  -4.512  1.00 10.00      A   
ATOM   2022  NZ  LYS A 214      -7.760 -21.920  -3.170  1.00 10.00      A   
ATOM   2023  HZ1 LYS A 214      -6.744 -21.983  -2.947  1.00 10.00      A   
ATOM   2024  HZ2 LYS A 214      -8.173 -22.875  -3.145  1.00 10.00      A   
ATOM   2025  HZ3 LYS A 214      -8.230 -21.340  -2.443  1.00 10.00      A   
ATOM   2026  C   LYS A 214      -3.773 -17.744  -3.256  1.00 10.00      A   
ATOM   2027  O   LYS A 214      -3.274 -17.573  -4.369  1.00 10.00      A   
ATOM   2028  N   SER A 215      -3.357 -17.106  -2.167  1.00 10.00      A   
ATOM   2029  HN  SER A 215      -3.797 -17.285  -1.308  1.00 10.00      A   
ATOM   2030  CA  SER A 215      -2.267 -16.145  -2.208  1.00 10.00      A   
ATOM   2031  CB  SER A 215      -2.817 -14.727  -2.014  1.00 10.00      A   
ATOM   2032  OG  SER A 215      -1.889 -13.746  -2.433  1.00 10.00      A   
ATOM   2033  HG  SER A 215      -2.288 -13.203  -3.130  1.00 10.00      A   
ATOM   2034  C   SER A 215      -1.250 -16.475  -1.121  1.00 10.00      A   
ATOM   2035  O   SER A 215      -1.575 -16.456   0.068  1.00 10.00      A   
ATOM   2036  N   LEU A 216      -0.030 -16.792  -1.525  1.00 10.00      A   
ATOM   2037  HN  LEU A 216       0.178 -16.780  -2.488  1.00 10.00      A   
ATOM   2038  CA  LEU A 216       1.014 -17.143  -0.575  1.00 10.00      A   
ATOM   2039  CB  LEU A 216       1.148 -18.662  -0.475  1.00 10.00      A   
ATOM   2040  CG  LEU A 216       2.326 -19.180   0.348  1.00 10.00      A   
ATOM   2041  CD1 LEU A 216       2.158 -18.808   1.812  1.00 10.00      A   
ATOM   2042  CD2 LEU A 216       2.481 -20.683   0.175  1.00 10.00      A   
ATOM   2043  C   LEU A 216       2.349 -16.523  -0.968  1.00 10.00      A   
ATOM   2044  O   LEU A 216       2.912 -16.849  -2.010  1.00 10.00      A   
ATOM   2045  N   LYS A 217       2.849 -15.633  -0.128  1.00 10.00      A   
ATOM   2046  HN  LYS A 217       2.349 -15.416   0.691  1.00 10.00      A   
ATOM   2047  CA  LYS A 217       4.123 -14.970  -0.374  1.00 10.00      A   
ATOM   2048  CB  LYS A 217       3.930 -13.454  -0.471  1.00 10.00      A   
ATOM   2049  CG  LYS A 217       2.827 -13.013  -1.423  1.00 10.00      A   
ATOM   2050  CD  LYS A 217       2.557 -11.522  -1.294  1.00 10.00      A   
ATOM   2051  CE  LYS A 217       1.388 -11.085  -2.163  1.00 10.00      A   
ATOM   2052  NZ  LYS A 217       1.216  -9.607  -2.166  1.00 10.00      A   
ATOM   2053  HZ1 LYS A 217       2.134  -9.138  -2.322  1.00 10.00      A   
ATOM   2054  HZ2 LYS A 217       0.824  -9.287  -1.259  1.00 10.00      A   
ATOM   2055  HZ3 LYS A 217       0.566  -9.325  -2.927  1.00 10.00      A   
ATOM   2056  C   LYS A 217       5.107 -15.303   0.743  1.00 10.00      A   
ATOM   2057  O   LYS A 217       4.877 -14.960   1.905  1.00 10.00      A   
ATOM   2058  N   LEU A 218       6.197 -15.971   0.389  1.00 10.00      A   
ATOM   2059  HN  LEU A 218       6.332 -16.204  -0.560  1.00 10.00      A   
ATOM   2060  CA  LEU A 218       7.209 -16.361   1.367  1.00 10.00      A   
ATOM   2061  CB  LEU A 218       7.798 -17.723   0.998  1.00 10.00      A   
ATOM   2062  CG  LEU A 218       6.804 -18.885   0.967  1.00 10.00      A   
ATOM   2063  CD1 LEU A 218       7.403 -20.087   0.258  1.00 10.00      A   
ATOM   2064  CD2 LEU A 218       6.363 -19.254   2.376  1.00 10.00      A   
ATOM   2065  C   LEU A 218       8.317 -15.321   1.472  1.00 10.00      A   
ATOM   2066  O   LEU A 218       8.340 -14.347   0.719  1.00 10.00      A   
ATOM   2067  N   ASN A 219       9.241 -15.546   2.400  1.00 10.00      A   
ATOM   2068  HN  ASN A 219       9.175 -16.354   2.953  1.00 10.00      A   
ATOM   2069  CA  ASN A 219      10.355 -14.630   2.621  1.00 10.00      A   
ATOM   2070  CB  ASN A 219      10.452 -14.253   4.104  1.00 10.00      A   
ATOM   2071  CG  ASN A 219      10.911 -15.389   5.005  1.00 10.00      A   
ATOM   2072  OD1 ASN A 219      10.766 -16.566   4.678  1.00 10.00      A   
ATOM   2073  ND2 ASN A 219      11.464 -15.035   6.154  1.00 10.00      A   
ATOM   2074 HD21 ASN A 219      11.541 -14.074   6.354  1.00 10.00      A   
ATOM   2075 HD22 ASN A 219      11.764 -15.742   6.764  1.00 10.00      A   
ATOM   2076  C   ASN A 219      11.677 -15.216   2.123  1.00 10.00      A   
ATOM   2077  O   ASN A 219      11.711 -16.325   1.590  1.00 10.00      A   
ATOM   2078  N   ARG A 220      12.768 -14.478   2.326  1.00 10.00      A   
ATOM   2079  HN  ARG A 220      12.684 -13.614   2.790  1.00 10.00      A   
ATOM   2080  CA  ARG A 220      14.091 -14.911   1.878  1.00 10.00      A   
ATOM   2081  CB  ARG A 220      15.037 -13.711   1.740  1.00 10.00      A   
ATOM   2082  CG  ARG A 220      15.655 -13.228   3.048  1.00 10.00      A   
ATOM   2083  CD  ARG A 220      16.616 -12.075   2.806  1.00 10.00      A   
ATOM   2084  NE  ARG A 220      17.433 -12.294   1.613  1.00 10.00      A   
ATOM   2085  HE  ARG A 220      17.831 -13.195   1.495  1.00 10.00      A   
ATOM   2086  CZ  ARG A 220      17.679 -11.353   0.703  1.00 10.00      A   
ATOM   2087  NH1 ARG A 220      17.188 -10.136   0.858  1.00 10.00      A   
ATOM   2088 HH11 ARG A 220      17.384  -9.394   0.137  1.00 10.00      A   
ATOM   2089 HH12 ARG A 220      16.604  -9.905   1.689  1.00 10.00      A   
ATOM   2090  NH2 ARG A 220      18.379 -11.629  -0.382  1.00 10.00      A   
ATOM   2091 HH21 ARG A 220      18.749 -12.589  -0.545  1.00 10.00      A   
ATOM   2092 HH22 ARG A 220      18.556 -10.882  -1.090  1.00 10.00      A   
ATOM   2093  C   ARG A 220      14.707 -15.982   2.783  1.00 10.00      A   
ATOM   2094  O   ARG A 220      15.849 -16.392   2.578  1.00 10.00      A   
ATOM   2095  N   ALA A 221      13.956 -16.433   3.782  1.00 10.00      A   
ATOM   2096  HN  ALA A 221      13.054 -16.073   3.905  1.00 10.00      A   
ATOM   2097  CA  ALA A 221      14.446 -17.459   4.695  1.00 10.00      A   
ATOM   2098  CB  ALA A 221      13.821 -17.302   6.071  1.00 10.00      A   
ATOM   2099  C   ALA A 221      14.155 -18.847   4.140  1.00 10.00      A   
ATOM   2100  O   ALA A 221      14.736 -19.841   4.577  1.00 10.00      A   
ATOM   2101  N   VAL A 222      13.254 -18.903   3.169  1.00 10.00      A   
ATOM   2102  HN  VAL A 222      12.841 -18.072   2.855  1.00 10.00      A   
ATOM   2103  CA  VAL A 222      12.871 -20.161   2.545  1.00 10.00      A   
ATOM   2104  CB  VAL A 222      11.423 -20.106   2.009  1.00 10.00      A   
ATOM   2105  CG1 VAL A 222      10.989 -21.465   1.479  1.00 10.00      A   
ATOM   2106  CG2 VAL A 222      10.471 -19.630   3.094  1.00 10.00      A   
ATOM   2107  C   VAL A 222      13.826 -20.508   1.405  1.00 10.00      A   
ATOM   2108  O   VAL A 222      13.973 -19.733   0.457  1.00 10.00      A   
ATOM   2109  N   PRO A 223      14.500 -21.663   1.507  1.00 10.00      A   
ATOM   2110  CA  PRO A 223      15.453 -22.135   0.490  1.00 10.00      A   
ATOM   2111  CB  PRO A 223      16.069 -23.391   1.123  1.00 10.00      A   
ATOM   2112  CG  PRO A 223      15.732 -23.303   2.570  1.00 10.00      A   
ATOM   2113  CD  PRO A 223      14.411 -22.599   2.636  1.00 10.00      A   
ATOM   2114  C   PRO A 223      14.772 -22.499  -0.827  1.00 10.00      A   
ATOM   2115  O   PRO A 223      13.616 -22.926  -0.846  1.00 10.00      A   
ATOM   2116  N   LEU A 224      15.514 -22.356  -1.919  1.00 10.00      A   
ATOM   2117  HN  LEU A 224      16.433 -22.029  -1.825  1.00 10.00      A   
ATOM   2118  CA  LEU A 224      15.013 -22.653  -3.256  1.00 10.00      A   
ATOM   2119  CB  LEU A 224      16.076 -22.304  -4.305  1.00 10.00      A   
ATOM   2120  CG  LEU A 224      15.747 -22.666  -5.755  1.00 10.00      A   
ATOM   2121  CD1 LEU A 224      14.643 -21.775  -6.300  1.00 10.00      A   
ATOM   2122  CD2 LEU A 224      16.989 -22.584  -6.627  1.00 10.00      A   
ATOM   2123  C   LEU A 224      14.606 -24.116  -3.403  1.00 10.00      A   
ATOM   2124  O   LEU A 224      13.648 -24.433  -4.111  1.00 10.00      A   
ATOM   2125  N   GLU A 225      15.328 -25.001  -2.725  1.00 10.00      A   
ATOM   2126  HN  GLU A 225      16.080 -24.682  -2.171  1.00 10.00      A   
ATOM   2127  CA  GLU A 225      15.050 -26.436  -2.793  1.00 10.00      A   
ATOM   2128  CB  GLU A 225      16.270 -27.277  -2.396  1.00 10.00      A   
ATOM   2129  CG  GLU A 225      17.608 -26.579  -2.563  1.00 10.00      A   
ATOM   2130  CD  GLU A 225      18.016 -25.823  -1.318  1.00 10.00      A   
ATOM   2131  OE1 GLU A 225      17.738 -24.609  -1.238  1.00 10.00      A   
ATOM   2132  OE2 GLU A 225      18.602 -26.449  -0.408  1.00 10.00      A   
ATOM   2133  C   GLU A 225      13.844 -26.841  -1.948  1.00 10.00      A   
ATOM   2134  O   GLU A 225      13.484 -28.017  -1.900  1.00 10.00      A   
ATOM   2135  N   LYS A 226      13.218 -25.874  -1.288  1.00 10.00      A   
ATOM   2136  HN  LYS A 226      13.544 -24.950  -1.361  1.00 10.00      A   
ATOM   2137  CA  LYS A 226      12.058 -26.156  -0.455  1.00 10.00      A   
ATOM   2138  CB  LYS A 226      12.285 -25.626   0.963  1.00 10.00      A   
ATOM   2139  CG  LYS A 226      13.532 -26.163   1.646  1.00 10.00      A   
ATOM   2140  CD  LYS A 226      13.264 -27.486   2.345  1.00 10.00      A   
ATOM   2141  CE  LYS A 226      14.528 -28.036   2.984  1.00 10.00      A   
ATOM   2142  NZ  LYS A 226      14.989 -27.193   4.117  1.00 10.00      A   
ATOM   2143  HZ1 LYS A 226      16.026 -27.245   4.209  1.00 10.00      A   
ATOM   2144  HZ2 LYS A 226      14.560 -27.523   5.002  1.00 10.00      A   
ATOM   2145  HZ3 LYS A 226      14.714 -26.204   3.964  1.00 10.00      A   
ATOM   2146  C   LYS A 226      10.789 -25.537  -1.040  1.00 10.00      A   
ATOM   2147  O   LYS A 226       9.713 -25.627  -0.449  1.00 10.00      A   
ATOM   2148  N   LEU A 227      10.918 -24.923  -2.210  1.00 10.00      A   
ATOM   2149  HN  LEU A 227      11.796 -24.905  -2.648  1.00 10.00      A   
ATOM   2150  CA  LEU A 227       9.784 -24.272  -2.862  1.00 10.00      A   
ATOM   2151  CB  LEU A 227      10.271 -23.158  -3.795  1.00 10.00      A   
ATOM   2152  CG  LEU A 227      10.976 -21.978  -3.119  1.00 10.00      A   
ATOM   2153  CD1 LEU A 227      11.620 -21.070  -4.153  1.00 10.00      A   
ATOM   2154  CD2 LEU A 227      10.001 -21.193  -2.254  1.00 10.00      A   
ATOM   2155  C   LEU A 227       8.906 -25.260  -3.629  1.00 10.00      A   
ATOM   2156  O   LEU A 227       7.678 -25.213  -3.535  1.00 10.00      A   
ATOM   2157  N   ALA A 228       9.542 -26.162  -4.372  1.00 10.00      A   
ATOM   2158  HN  ALA A 228      10.523 -26.167  -4.378  1.00 10.00      A   
ATOM   2159  CA  ALA A 228       8.828 -27.149  -5.178  1.00 10.00      A   
ATOM   2160  CB  ALA A 228       9.811 -28.021  -5.946  1.00 10.00      A   
ATOM   2161  C   ALA A 228       7.900 -28.014  -4.332  1.00 10.00      A   
ATOM   2162  O   ALA A 228       6.773 -28.310  -4.734  1.00 10.00      A   
ATOM   2163  N   THR A 229       8.372 -28.394  -3.153  1.00 10.00      A   
ATOM   2164  HN  THR A 229       9.267 -28.103  -2.883  1.00 10.00      A   
ATOM   2165  CA  THR A 229       7.593 -29.230  -2.245  1.00 10.00      A   
ATOM   2166  CB  THR A 229       8.430 -29.652  -1.020  1.00 10.00      A   
ATOM   2167  OG1 THR A 229       9.773 -29.928  -1.445  1.00 10.00      A   
ATOM   2168  HG1 THR A 229       9.754 -30.327  -2.324  1.00 10.00      A   
ATOM   2169  CG2 THR A 229       7.848 -30.903  -0.379  1.00 10.00      A   
ATOM   2170  C   THR A 229       6.328 -28.507  -1.782  1.00 10.00      A   
ATOM   2171  O   THR A 229       5.269 -29.118  -1.642  1.00 10.00      A   
ATOM   2172  N   LEU A 230       6.437 -27.200  -1.578  1.00 10.00      A   
ATOM   2173  HN  LEU A 230       7.303 -26.762  -1.730  1.00 10.00      A   
ATOM   2174  CA  LEU A 230       5.302 -26.396  -1.140  1.00 10.00      A   
ATOM   2175  CB  LEU A 230       5.768 -25.024  -0.660  1.00 10.00      A   
ATOM   2176  CG  LEU A 230       6.620 -25.021   0.608  1.00 10.00      A   
ATOM   2177  CD1 LEU A 230       7.142 -23.624   0.895  1.00 10.00      A   
ATOM   2178  CD2 LEU A 230       5.820 -25.547   1.791  1.00 10.00      A   
ATOM   2179  C   LEU A 230       4.269 -26.251  -2.253  1.00 10.00      A   
ATOM   2180  O   LEU A 230       3.063 -26.263  -2.001  1.00 10.00      A   
ATOM   2181  N   LEU A 231       4.752 -26.119  -3.487  1.00 10.00      A   
ATOM   2182  HN  LEU A 231       5.727 -26.093  -3.621  1.00 10.00      A   
ATOM   2183  CA  LEU A 231       3.869 -25.992  -4.642  1.00 10.00      A   
ATOM   2184  CB  LEU A 231       4.650 -25.558  -5.884  1.00 10.00      A   
ATOM   2185  CG  LEU A 231       5.186 -24.128  -5.867  1.00 10.00      A   
ATOM   2186  CD1 LEU A 231       5.931 -23.827  -7.155  1.00 10.00      A   
ATOM   2187  CD2 LEU A 231       4.051 -23.140  -5.667  1.00 10.00      A   
ATOM   2188  C   LEU A 231       3.133 -27.300  -4.908  1.00 10.00      A   
ATOM   2189  O   LEU A 231       2.000 -27.305  -5.390  1.00 10.00      A   
ATOM   2190  N   GLN A 232       3.783 -28.412  -4.573  1.00 10.00      A   
ATOM   2191  HN  GLN A 232       4.686 -28.339  -4.196  1.00 10.00      A   
ATOM   2192  CA  GLN A 232       3.199 -29.734  -4.757  1.00 10.00      A   
ATOM   2193  CB  GLN A 232       4.275 -30.820  -4.656  1.00 10.00      A   
ATOM   2194  CG  GLN A 232       5.093 -31.019  -5.924  1.00 10.00      A   
ATOM   2195  CD  GLN A 232       4.266 -31.528  -7.091  1.00 10.00      A   
ATOM   2196  OE1 GLN A 232       3.232 -32.172  -6.903  1.00 10.00      A   
ATOM   2197  NE2 GLN A 232       4.717 -31.250  -8.306  1.00 10.00      A   
ATOM   2198 HE21 GLN A 232       5.547 -30.735  -8.387  1.00 10.00      A   
ATOM   2199 HE22 GLN A 232       4.210 -31.580  -9.075  1.00 10.00      A   
ATOM   2200  C   GLN A 232       2.105 -29.989  -3.725  1.00 10.00      A   
ATOM   2201  O   GLN A 232       1.293 -30.903  -3.875  1.00 10.00      A   
ATOM   2202  N   ARG A 233       2.087 -29.172  -2.681  1.00 10.00      A   
ATOM   2203  HN  ARG A 233       2.754 -28.455  -2.623  1.00 10.00      A   
ATOM   2204  CA  ARG A 233       1.096 -29.312  -1.622  1.00 10.00      A   
ATOM   2205  CB  ARG A 233       1.661 -28.862  -0.273  1.00 10.00      A   
ATOM   2206  CG  ARG A 233       2.787 -29.736   0.262  1.00 10.00      A   
ATOM   2207  CD  ARG A 233       2.346 -31.183   0.411  1.00 10.00      A   
ATOM   2208  NE  ARG A 233       3.266 -31.952   1.245  1.00 10.00      A   
ATOM   2209  HE  ARG A 233       4.098 -31.504   1.532  1.00 10.00      A   
ATOM   2210  CZ  ARG A 233       3.053 -33.209   1.635  1.00 10.00      A   
ATOM   2211  NH1 ARG A 233       1.955 -33.854   1.261  1.00 10.00      A   
ATOM   2212 HH11 ARG A 233       1.792 -34.836   1.571  1.00 10.00      A   
ATOM   2213 HH12 ARG A 233       1.253 -33.381   0.656  1.00 10.00      A   
ATOM   2214  NH2 ARG A 233       3.942 -33.815   2.407  1.00 10.00      A   
ATOM   2215 HH21 ARG A 233       3.787 -34.799   2.721  1.00 10.00      A   
ATOM   2216 HH22 ARG A 233       4.808 -33.303   2.709  1.00 10.00      A   
ATOM   2217  C   ARG A 233      -0.177 -28.545  -1.956  1.00 10.00      A   
ATOM   2218  O   ARG A 233      -1.244 -28.836  -1.419  1.00 10.00      A   
ATOM   2219  N   ALA A 234      -0.063 -27.576  -2.855  1.00 10.00      A   
ATOM   2220  HN  ALA A 234       0.813 -27.397  -3.258  1.00 10.00      A   
ATOM   2221  CA  ALA A 234      -1.211 -26.775  -3.268  1.00 10.00      A   
ATOM   2222  CB  ALA A 234      -1.502 -25.675  -2.255  1.00 10.00      A   
ATOM   2223  C   ALA A 234      -0.987 -26.181  -4.656  1.00 10.00      A   
ATOM   2224  O   ALA A 234      -0.415 -25.096  -4.792  1.00 10.00      A   
ATOM   2225  N   PRO A 235      -1.422 -26.897  -5.708  1.00 10.00      A   
ATOM   2226  CA  PRO A 235      -1.271 -26.456  -7.092  1.00 10.00      A   
ATOM   2227  CB  PRO A 235      -1.367 -27.760  -7.904  1.00 10.00      A   
ATOM   2228  CG  PRO A 235      -1.603 -28.859  -6.914  1.00 10.00      A   
ATOM   2229  CD  PRO A 235      -2.063 -28.212  -5.640  1.00 10.00      A   
ATOM   2230  C   PRO A 235      -2.363 -25.478  -7.531  1.00 10.00      A   
ATOM   2231  O   PRO A 235      -2.381 -25.029  -8.678  1.00 10.00      A   
ATOM   2232  N   GLN A 236      -3.278 -25.155  -6.626  1.00 10.00      A   
ATOM   2233  HN  GLN A 236      -3.223 -25.544  -5.729  1.00 10.00      A   
ATOM   2234  CA  GLN A 236      -4.359 -24.230  -6.941  1.00 10.00      A   
ATOM   2235  CB  GLN A 236      -5.709 -24.752  -6.440  1.00 10.00      A   
ATOM   2236  CG  GLN A 236      -5.765 -25.058  -4.953  1.00 10.00      A   
ATOM   2237  CD  GLN A 236      -5.429 -26.502  -4.641  1.00 10.00      A   
ATOM   2238  OE1 GLN A 236      -5.622 -27.393  -5.472  1.00 10.00      A   
ATOM   2239  NE2 GLN A 236      -4.932 -26.744  -3.443  1.00 10.00      A   
ATOM   2240 HE21 GLN A 236      -4.806 -25.984  -2.828  1.00 10.00      A   
ATOM   2241 HE22 GLN A 236      -4.719 -27.675  -3.202  1.00 10.00      A   
ATOM   2242  C   GLN A 236      -4.074 -22.839  -6.386  1.00 10.00      A   
ATOM   2243  O   GLN A 236      -4.973 -22.148  -5.910  1.00 10.00      A   
ATOM   2244  N   LEU A 237      -2.820 -22.434  -6.464  1.00 10.00      A   
ATOM   2245  HN  LEU A 237      -2.151 -23.023  -6.877  1.00 10.00      A   
ATOM   2246  CA  LEU A 237      -2.406 -21.130  -5.974  1.00 10.00      A   
ATOM   2247  CB  LEU A 237      -0.975 -21.215  -5.436  1.00 10.00      A   
ATOM   2248  CG  LEU A 237      -0.555 -20.135  -4.437  1.00 10.00      A   
ATOM   2249  CD1 LEU A 237      -1.342 -20.271  -3.142  1.00 10.00      A   
ATOM   2250  CD2 LEU A 237       0.937 -20.225  -4.156  1.00 10.00      A   
ATOM   2251  C   LEU A 237      -2.474 -20.102  -7.098  1.00 10.00      A   
ATOM   2252  O   LEU A 237      -2.093 -20.398  -8.228  1.00 10.00      A   
ATOM   2253  N   GLU A 238      -2.971 -18.908  -6.789  1.00 10.00      A   
ATOM   2254  HN  GLU A 238      -3.264 -18.735  -5.867  1.00 10.00      A   
ATOM   2255  CA  GLU A 238      -3.081 -17.841  -7.778  1.00 10.00      A   
ATOM   2256  CB  GLU A 238      -4.388 -17.060  -7.601  1.00 10.00      A   
ATOM   2257  CG  GLU A 238      -5.629 -17.815  -8.045  1.00 10.00      A   
ATOM   2258  CD  GLU A 238      -6.868 -16.942  -8.066  1.00 10.00      A   
ATOM   2259  OE1 GLU A 238      -7.792 -17.192  -7.261  1.00 10.00      A   
ATOM   2260  OE2 GLU A 238      -6.926 -15.999  -8.886  1.00 10.00      A   
ATOM   2261  C   GLU A 238      -1.895 -16.892  -7.676  1.00 10.00      A   
ATOM   2262  O   GLU A 238      -1.277 -16.529  -8.678  1.00 10.00      A   
ATOM   2263  N   GLU A 239      -1.580 -16.488  -6.460  1.00 10.00      A   
ATOM   2264  HN  GLU A 239      -2.116 -16.800  -5.694  1.00 10.00      A   
ATOM   2265  CA  GLU A 239      -0.462 -15.584  -6.226  1.00 10.00      A   
ATOM   2266  CB  GLU A 239      -0.912 -14.369  -5.422  1.00 10.00      A   
ATOM   2267  CG  GLU A 239      -1.962 -13.507  -6.098  1.00 10.00      A   
ATOM   2268  CD  GLU A 239      -2.138 -12.184  -5.389  1.00 10.00      A   
ATOM   2269  OE1 GLU A 239      -1.473 -11.202  -5.785  1.00 10.00      A   
ATOM   2270  OE2 GLU A 239      -2.923 -12.127  -4.418  1.00 10.00      A   
ATOM   2271  C   GLU A 239       0.651 -16.301  -5.480  1.00 10.00      A   
ATOM   2272  O   GLU A 239       0.441 -16.806  -4.378  1.00 10.00      A   
ATOM   2273  N   LEU A 240       1.832 -16.346  -6.075  1.00 10.00      A   
ATOM   2274  HN  LEU A 240       1.948 -15.919  -6.952  1.00 10.00      A   
ATOM   2275  CA  LEU A 240       2.962 -17.011  -5.453  1.00 10.00      A   
ATOM   2276  CB  LEU A 240       3.446 -18.184  -6.309  1.00 10.00      A   
ATOM   2277  CG  LEU A 240       4.742 -18.866  -5.850  1.00 10.00      A   
ATOM   2278  CD1 LEU A 240       4.560 -19.538  -4.497  1.00 10.00      A   
ATOM   2279  CD2 LEU A 240       5.231 -19.859  -6.892  1.00 10.00      A   
ATOM   2280  C   LEU A 240       4.114 -16.049  -5.197  1.00 10.00      A   
ATOM   2281  O   LEU A 240       4.584 -15.359  -6.104  1.00 10.00      A   
ATOM   2282  N   GLY A 241       4.545 -15.999  -3.947  1.00 10.00      A   
ATOM   2283  HN  GLY A 241       4.089 -16.541  -3.263  1.00 10.00      A   
ATOM   2284  CA  GLY A 241       5.653 -15.162  -3.565  1.00 10.00      A   
ATOM   2285  C   GLY A 241       6.883 -16.005  -3.320  1.00 10.00      A   
ATOM   2286  O   GLY A 241       7.152 -16.407  -2.191  1.00 10.00      A   
ATOM   2287  N   THR A 242       7.607 -16.296  -4.386  1.00 10.00      A   
ATOM   2288  HN  THR A 242       7.326 -15.951  -5.260  1.00 10.00      A   
ATOM   2289  CA  THR A 242       8.811 -17.103  -4.309  1.00 10.00      A   
ATOM   2290  CB  THR A 242       9.428 -17.266  -5.709  1.00 10.00      A   
ATOM   2291  OG1 THR A 242       8.560 -16.668  -6.686  1.00 10.00      A   
ATOM   2292  HG1 THR A 242       8.635 -15.706  -6.643  1.00 10.00      A   
ATOM   2293  CG2 THR A 242       9.609 -18.735  -6.044  1.00 10.00      A   
ATOM   2294  C   THR A 242       9.842 -16.465  -3.380  1.00 10.00      A   
ATOM   2295  O   THR A 242      10.106 -15.264  -3.468  1.00 10.00      A   
ATOM   2296  N   GLY A 243      10.411 -17.273  -2.492  1.00 10.00      A   
ATOM   2297  HN  GLY A 243      10.159 -18.220  -2.475  1.00 10.00      A   
ATOM   2298  CA  GLY A 243      11.402 -16.775  -1.557  1.00 10.00      A   
ATOM   2299  C   GLY A 243      12.795 -16.777  -2.152  1.00 10.00      A   
ATOM   2300  O   GLY A 243      13.070 -16.038  -3.100  1.00 10.00      A   
ATOM   2301  N   GLY A 244      13.669 -17.614  -1.606  1.00 10.00      A   
ATOM   2302  HN  GLY A 244      13.387 -18.191  -0.863  1.00 10.00      A   
ATOM   2303  CA  GLY A 244      15.027 -17.697  -2.102  1.00 10.00      A   
ATOM   2304  C   GLY A 244      15.085 -18.365  -3.456  1.00 10.00      A   
ATOM   2305  O   GLY A 244      14.501 -19.427  -3.656  1.00 10.00      A   
ATOM   2306  N   TYR A 245      15.762 -17.730  -4.396  1.00 10.00      A   
ATOM   2307  HN  TYR A 245      16.177 -16.862  -4.188  1.00 10.00      A   
ATOM   2308  CA  TYR A 245      15.887 -18.276  -5.736  1.00 10.00      A   
ATOM   2309  CB  TYR A 245      15.184 -17.358  -6.738  1.00 10.00      A   
ATOM   2310  CG  TYR A 245      14.462 -18.086  -7.850  1.00 10.00      A   
ATOM   2311  CD1 TYR A 245      13.264 -18.752  -7.613  1.00 10.00      A   
ATOM   2312  CD2 TYR A 245      14.972 -18.102  -9.141  1.00 10.00      A   
ATOM   2313  CE1 TYR A 245      12.599 -19.414  -8.630  1.00 10.00      A   
ATOM   2314  CE2 TYR A 245      14.315 -18.760 -10.161  1.00 10.00      A   
ATOM   2315  CZ  TYR A 245      13.132 -19.415  -9.903  1.00 10.00      A   
ATOM   2316  OH  TYR A 245      12.478 -20.070 -10.924  1.00 10.00      A   
ATOM   2317  HH  TYR A 245      13.090 -20.204 -11.663  1.00 10.00      A   
ATOM   2318  C   TYR A 245      17.357 -18.450  -6.102  1.00 10.00      A   
ATOM   2319  O   TYR A 245      17.727 -18.467  -7.278  1.00 10.00      A   
ATOM   2320  N   THR A 246      18.186 -18.594  -5.076  1.00 10.00      A   
ATOM   2321  HN  THR A 246      17.818 -18.599  -4.164  1.00 10.00      A   
ATOM   2322  CA  THR A 246      19.620 -18.766  -5.258  1.00 10.00      A   
ATOM   2323  CB  THR A 246      20.411 -17.525  -4.771  1.00 10.00      A   
ATOM   2324  OG1 THR A 246      21.786 -17.868  -4.525  1.00 10.00      A   
ATOM   2325  HG1 THR A 246      21.956 -17.860  -3.571  1.00 10.00      A   
ATOM   2326  CG2 THR A 246      19.799 -16.952  -3.503  1.00 10.00      A   
ATOM   2327  C   THR A 246      20.109 -20.009  -4.520  1.00 10.00      A   
ATOM   2328  O   THR A 246      20.108 -20.052  -3.295  1.00 10.00      A   
ATOM   2329  N   ALA A 247      20.524 -21.017  -5.271  1.00 10.00      A   
ATOM   2330  HN  ALA A 247      20.515 -20.923  -6.246  1.00 10.00      A   
ATOM   2331  CA  ALA A 247      21.014 -22.256  -4.684  1.00 10.00      A   
ATOM   2332  CB  ALA A 247      19.857 -23.203  -4.379  1.00 10.00      A   
ATOM   2333  C   ALA A 247      22.007 -22.913  -5.627  1.00 10.00      A   
ATOM   2334  O   ALA A 247      22.357 -22.333  -6.658  1.00 10.00      A   
ATOM   2335  N   GLU A 248      22.483 -24.096  -5.259  1.00 10.00      A   
ATOM   2336  HN  GLU A 248      22.205 -24.481  -4.399  1.00 10.00      A   
ATOM   2337  CA  GLU A 248      23.419 -24.832  -6.093  1.00 10.00      A   
ATOM   2338  CB  GLU A 248      23.950 -26.064  -5.348  1.00 10.00      A   
ATOM   2339  CG  GLU A 248      25.048 -26.818  -6.087  1.00 10.00      A   
ATOM   2340  CD  GLU A 248      25.549 -28.029  -5.326  1.00 10.00      A   
ATOM   2341  OE1 GLU A 248      26.097 -27.860  -4.218  1.00 10.00      A   
ATOM   2342  OE2 GLU A 248      25.408 -29.158  -5.834  1.00 10.00      A   
ATOM   2343  C   GLU A 248      22.735 -25.252  -7.391  1.00 10.00      A   
ATOM   2344  O   GLU A 248      21.678 -25.882  -7.369  1.00 10.00      A   
ATOM   2345  N   VAL A 249      23.333 -24.879  -8.512  1.00 10.00      A   
ATOM   2346  HN  VAL A 249      24.164 -24.365  -8.455  1.00 10.00      A   
ATOM   2347  CA  VAL A 249      22.788 -25.209  -9.824  1.00 10.00      A   
ATOM   2348  CB  VAL A 249      23.498 -24.433 -10.952  1.00 10.00      A   
ATOM   2349  CG1 VAL A 249      22.774 -24.633 -12.272  1.00 10.00      A   
ATOM   2350  CG2 VAL A 249      23.587 -22.954 -10.609  1.00 10.00      A   
ATOM   2351  C   VAL A 249      22.892 -26.707 -10.096  1.00 10.00      A   
ATOM   2352  O   VAL A 249      23.962 -27.218 -10.431  1.00 10.00      A   
ATOM   2353  N   ARG A 250      21.777 -27.401  -9.927  1.00 10.00      A   
ATOM   2354  HN  ARG A 250      20.961 -26.924  -9.644  1.00 10.00      A   
ATOM   2355  CA  ARG A 250      21.718 -28.838 -10.144  1.00 10.00      A   
ATOM   2356  CB  ARG A 250      21.580 -29.565  -8.810  1.00 10.00      A   
ATOM   2357  CG  ARG A 250      22.708 -29.302  -7.836  1.00 10.00      A   
ATOM   2358  CD  ARG A 250      22.423 -29.945  -6.494  1.00 10.00      A   
ATOM   2359  NE  ARG A 250      22.320 -31.399  -6.594  1.00 10.00      A   
ATOM   2360  HE  ARG A 250      21.473 -31.771  -6.942  1.00 10.00      A   
ATOM   2361  CZ  ARG A 250      23.299 -32.233  -6.256  1.00 10.00      A   
ATOM   2362  NH1 ARG A 250      24.455 -31.758  -5.808  1.00 10.00      A   
ATOM   2363 HH11 ARG A 250      24.610 -30.722  -5.722  1.00 10.00      A   
ATOM   2364 HH12 ARG A 250      25.216 -32.414  -5.537  1.00 10.00      A   
ATOM   2365  NH2 ARG A 250      23.119 -33.543  -6.369  1.00 10.00      A   
ATOM   2366 HH21 ARG A 250      22.211 -33.925  -6.724  1.00 10.00      A   
ATOM   2367 HH22 ARG A 250      23.886 -34.202  -6.103  1.00 10.00      A   
ATOM   2368  C   ARG A 250      20.537 -29.209 -11.032  1.00 10.00      A   
ATOM   2369  O   ARG A 250      19.465 -28.603 -10.939  1.00 10.00      A   
ATOM   2370  N   PRO A 251      20.712 -30.218 -11.898  1.00 10.00      A   
ATOM   2371  CA  PRO A 251      19.651 -30.682 -12.800  1.00 10.00      A   
ATOM   2372  CB  PRO A 251      20.299 -31.841 -13.562  1.00 10.00      A   
ATOM   2373  CG  PRO A 251      21.768 -31.621 -13.424  1.00 10.00      A   
ATOM   2374  CD  PRO A 251      21.964 -30.973 -12.085  1.00 10.00      A   
ATOM   2375  C   PRO A 251      18.429 -31.181 -12.033  1.00 10.00      A   
ATOM   2376  O   PRO A 251      17.288 -30.913 -12.415  1.00 10.00      A   
ATOM   2377  N   ASP A 252      18.675 -31.894 -10.936  1.00 10.00      A   
ATOM   2378  HN  ASP A 252      19.607 -32.068 -10.675  1.00 10.00      A   
ATOM   2379  CA  ASP A 252      17.592 -32.428 -10.115  1.00 10.00      A   
ATOM   2380  CB  ASP A 252      18.110 -33.381  -9.030  1.00 10.00      A   
ATOM   2381  CG  ASP A 252      18.797 -32.678  -7.874  1.00 10.00      A   
ATOM   2382  OD1 ASP A 252      18.131 -32.425  -6.847  1.00 10.00      A   
ATOM   2383  OD2 ASP A 252      20.007 -32.387  -7.982  1.00 10.00      A   
ATOM   2384  C   ASP A 252      16.746 -31.310  -9.517  1.00 10.00      A   
ATOM   2385  O   ASP A 252      15.520 -31.429  -9.434  1.00 10.00      A   
ATOM   2386  N   VAL A 253      17.394 -30.217  -9.124  1.00 10.00      A   
ATOM   2387  HN  VAL A 253      18.370 -30.186  -9.212  1.00 10.00      A   
ATOM   2388  CA  VAL A 253      16.694 -29.073  -8.553  1.00 10.00      A   
ATOM   2389  CB  VAL A 253      17.673 -28.058  -7.930  1.00 10.00      A   
ATOM   2390  CG1 VAL A 253      16.922 -26.914  -7.258  1.00 10.00      A   
ATOM   2391  CG2 VAL A 253      18.595 -28.749  -6.938  1.00 10.00      A   
ATOM   2392  C   VAL A 253      15.862 -28.382  -9.629  1.00 10.00      A   
ATOM   2393  O   VAL A 253      14.702 -28.036  -9.399  1.00 10.00      A   
ATOM   2394  N   TYR A 254      16.452 -28.217 -10.810  1.00 10.00      A   
ATOM   2395  HN  TYR A 254      17.375 -28.534 -10.935  1.00 10.00      A   
ATOM   2396  CA  TYR A 254      15.765 -27.570 -11.926  1.00 10.00      A   
ATOM   2397  CB  TYR A 254      16.693 -27.437 -13.138  1.00 10.00      A   
ATOM   2398  CG  TYR A 254      16.144 -26.558 -14.247  1.00 10.00      A   
ATOM   2399  CD1 TYR A 254      16.428 -25.201 -14.287  1.00 10.00      A   
ATOM   2400  CD2 TYR A 254      15.345 -27.088 -15.255  1.00 10.00      A   
ATOM   2401  CE1 TYR A 254      15.936 -24.396 -15.297  1.00 10.00      A   
ATOM   2402  CE2 TYR A 254      14.846 -26.290 -16.269  1.00 10.00      A   
ATOM   2403  CZ  TYR A 254      15.146 -24.945 -16.283  1.00 10.00      A   
ATOM   2404  OH  TYR A 254      14.653 -24.146 -17.290  1.00 10.00      A   
ATOM   2405  HH  TYR A 254      15.387 -23.774 -17.791  1.00 10.00      A   
ATOM   2406  C   TYR A 254      14.515 -28.344 -12.312  1.00 10.00      A   
ATOM   2407  O   TYR A 254      13.436 -27.767 -12.476  1.00 10.00      A   
ATOM   2408  N   SER A 255      14.663 -29.652 -12.446  1.00 10.00      A   
ATOM   2409  HN  SER A 255      15.552 -30.049 -12.306  1.00 10.00      A   
ATOM   2410  CA  SER A 255      13.551 -30.510 -12.809  1.00 10.00      A   
ATOM   2411  CB  SER A 255      14.038 -31.946 -12.995  1.00 10.00      A   
ATOM   2412  OG  SER A 255      15.149 -31.990 -13.882  1.00 10.00      A   
ATOM   2413  HG  SER A 255      15.957 -32.177 -13.377  1.00 10.00      A   
ATOM   2414  C   SER A 255      12.434 -30.446 -11.766  1.00 10.00      A   
ATOM   2415  O   SER A 255      11.263 -30.319 -12.118  1.00 10.00      A   
ATOM   2416  N   GLY A 256      12.812 -30.500 -10.490  1.00 10.00      A   
ATOM   2417  HN  GLY A 256      13.766 -30.575 -10.276  1.00 10.00      A   
ATOM   2418  CA  GLY A 256      11.835 -30.453  -9.412  1.00 10.00      A   
ATOM   2419  C   GLY A 256      10.994 -29.190  -9.437  1.00 10.00      A   
ATOM   2420  O   GLY A 256       9.767 -29.249  -9.298  1.00 10.00      A   
ATOM   2421  N   LEU A 257      11.661 -28.056  -9.626  1.00 10.00      A   
ATOM   2422  HN  LEU A 257      12.635 -28.093  -9.732  1.00 10.00      A   
ATOM   2423  CA  LEU A 257      10.992 -26.762  -9.676  1.00 10.00      A   
ATOM   2424  CB  LEU A 257      12.018 -25.632  -9.783  1.00 10.00      A   
ATOM   2425  CG  LEU A 257      12.894 -25.388  -8.555  1.00 10.00      A   
ATOM   2426  CD1 LEU A 257      14.053 -24.476  -8.911  1.00 10.00      A   
ATOM   2427  CD2 LEU A 257      12.075 -24.786  -7.424  1.00 10.00      A   
ATOM   2428  C   LEU A 257      10.032 -26.691 -10.856  1.00 10.00      A   
ATOM   2429  O   LEU A 257       8.867 -26.333 -10.698  1.00 10.00      A   
ATOM   2430  N   SER A 258      10.527 -27.059 -12.028  1.00 10.00      A   
ATOM   2431  HN  SER A 258      11.462 -27.358 -12.077  1.00 10.00      A   
ATOM   2432  CA  SER A 258       9.728 -27.029 -13.250  1.00 10.00      A   
ATOM   2433  CB  SER A 258      10.562 -27.504 -14.436  1.00 10.00      A   
ATOM   2434  OG  SER A 258      11.800 -26.815 -14.480  1.00 10.00      A   
ATOM   2435  HG  SER A 258      12.423 -27.239 -13.880  1.00 10.00      A   
ATOM   2436  C   SER A 258       8.453 -27.863 -13.129  1.00 10.00      A   
ATOM   2437  O   SER A 258       7.366 -27.393 -13.471  1.00 10.00      A   
ATOM   2438  N   VAL A 259       8.589 -29.089 -12.619  1.00 10.00      A   
ATOM   2439  HN  VAL A 259       9.482 -29.396 -12.344  1.00 10.00      A   
ATOM   2440  CA  VAL A 259       7.446 -29.988 -12.458  1.00 10.00      A   
ATOM   2441  CB  VAL A 259       7.883 -31.376 -11.930  1.00 10.00      A   
ATOM   2442  CG1 VAL A 259       6.681 -32.255 -11.613  1.00 10.00      A   
ATOM   2443  CG2 VAL A 259       8.784 -32.068 -12.940  1.00 10.00      A   
ATOM   2444  C   VAL A 259       6.393 -29.382 -11.532  1.00 10.00      A   
ATOM   2445  O   VAL A 259       5.189 -29.497 -11.779  1.00 10.00      A   
ATOM   2446  N   ALA A 260       6.852 -28.727 -10.475  1.00 10.00      A   
ATOM   2447  HN  ALA A 260       7.822 -28.660 -10.339  1.00 10.00      A   
ATOM   2448  CA  ALA A 260       5.952 -28.101  -9.514  1.00 10.00      A   
ATOM   2449  CB  ALA A 260       6.711 -27.685  -8.265  1.00 10.00      A   
ATOM   2450  C   ALA A 260       5.245 -26.898 -10.130  1.00 10.00      A   
ATOM   2451  O   ALA A 260       4.047 -26.691  -9.926  1.00 10.00      A   
ATOM   2452  N   LEU A 261       5.991 -26.120 -10.901  1.00 10.00      A   
ATOM   2453  HN  LEU A 261       6.939 -26.346 -11.033  1.00 10.00      A   
ATOM   2454  CA  LEU A 261       5.450 -24.933 -11.550  1.00 10.00      A   
ATOM   2455  CB  LEU A 261       6.570 -24.103 -12.184  1.00 10.00      A   
ATOM   2456  CG  LEU A 261       7.436 -23.301 -11.209  1.00 10.00      A   
ATOM   2457  CD1 LEU A 261       8.692 -22.793 -11.895  1.00 10.00      A   
ATOM   2458  CD2 LEU A 261       6.648 -22.147 -10.607  1.00 10.00      A   
ATOM   2459  C   LEU A 261       4.384 -25.287 -12.584  1.00 10.00      A   
ATOM   2460  O   LEU A 261       3.368 -24.596 -12.696  1.00 10.00      A   
ATOM   2461  N   SER A 262       4.609 -26.371 -13.330  1.00 10.00      A   
ATOM   2462  HN  SER A 262       5.449 -26.876 -13.209  1.00 10.00      A   
ATOM   2463  CA  SER A 262       3.657 -26.810 -14.349  1.00 10.00      A   
ATOM   2464  CB  SER A 262       4.290 -27.866 -15.261  1.00 10.00      A   
ATOM   2465  OG  SER A 262       5.084 -28.782 -14.520  1.00 10.00      A   
ATOM   2466  HG  SER A 262       4.641 -28.995 -13.689  1.00 10.00      A   
ATOM   2467  C   SER A 262       2.362 -27.334 -13.724  1.00 10.00      A   
ATOM   2468  O   SER A 262       1.356 -27.509 -14.411  1.00 10.00      A   
ATOM   2469  N   GLY A 263       2.393 -27.582 -12.418  1.00 10.00      A   
ATOM   2470  HN  GLY A 263       3.222 -27.426 -11.919  1.00 10.00      A   
ATOM   2471  CA  GLY A 263       1.218 -28.070 -11.729  1.00 10.00      A   
ATOM   2472  C   GLY A 263       0.302 -26.936 -11.325  1.00 10.00      A   
ATOM   2473  O   GLY A 263      -0.918 -27.102 -11.239  1.00 10.00      A   
ATOM   2474  N   CYS A 264       0.895 -25.775 -11.099  1.00 10.00      A   
ATOM   2475  HN  CYS A 264       1.867 -25.704 -11.222  1.00 10.00      A   
ATOM   2476  CA  CYS A 264       0.146 -24.599 -10.696  1.00 10.00      A   
ATOM   2477  CB  CYS A 264       1.021 -23.676  -9.851  1.00 10.00      A   
ATOM   2478  SG  CYS A 264       1.812 -24.492  -8.445  1.00 10.00      A   
ATOM   2479  HG  CYS A 264       2.644 -25.411  -8.919  1.00 10.00      A   
ATOM   2480  C   CYS A 264      -0.398 -23.872 -11.923  1.00 10.00      A   
ATOM   2481  O   CYS A 264       0.232 -22.961 -12.461  1.00 10.00      A   
ATOM   2482  N   LYS A 265      -1.568 -24.303 -12.373  1.00 10.00      A   
ATOM   2483  HN  LYS A 265      -2.010 -25.049 -11.913  1.00 10.00      A   
ATOM   2484  CA  LYS A 265      -2.208 -23.717 -13.545  1.00 10.00      A   
ATOM   2485  CB  LYS A 265      -3.067 -24.763 -14.252  1.00 10.00      A   
ATOM   2486  CG  LYS A 265      -2.302 -26.012 -14.657  1.00 10.00      A   
ATOM   2487  CD  LYS A 265      -2.976 -27.263 -14.121  1.00 10.00      A   
ATOM   2488  CE  LYS A 265      -2.132 -28.501 -14.369  1.00 10.00      A   
ATOM   2489  NZ  LYS A 265      -2.786 -29.733 -13.854  1.00 10.00      A   
ATOM   2490  HZ1 LYS A 265      -2.105 -30.517 -13.834  1.00 10.00      A   
ATOM   2491  HZ2 LYS A 265      -3.583 -30.001 -14.464  1.00 10.00      A   
ATOM   2492  HZ3 LYS A 265      -3.141 -29.574 -12.889  1.00 10.00      A   
ATOM   2493  C   LYS A 265      -3.046 -22.497 -13.185  1.00 10.00      A   
ATOM   2494  O   LYS A 265      -3.415 -21.703 -14.048  1.00 10.00      A   
ATOM   2495  N   GLU A 266      -3.329 -22.338 -11.901  1.00 10.00      A   
ATOM   2496  HN  GLU A 266      -2.991 -22.990 -11.252  1.00 10.00      A   
ATOM   2497  CA  GLU A 266      -4.133 -21.214 -11.435  1.00 10.00      A   
ATOM   2498  CB  GLU A 266      -4.976 -21.610 -10.219  1.00 10.00      A   
ATOM   2499  CG  GLU A 266      -5.950 -22.753 -10.473  1.00 10.00      A   
ATOM   2500  CD  GLU A 266      -6.676 -22.624 -11.798  1.00 10.00      A   
ATOM   2501  OE1 GLU A 266      -6.431 -23.459 -12.695  1.00 10.00      A   
ATOM   2502  OE2 GLU A 266      -7.482 -21.683 -11.953  1.00 10.00      A   
ATOM   2503  C   GLU A 266      -3.262 -19.999 -11.113  1.00 10.00      A   
ATOM   2504  O   GLU A 266      -3.770 -18.954 -10.712  1.00 10.00      A   
ATOM   2505  N   LEU A 267      -1.952 -20.148 -11.298  1.00 10.00      A   
ATOM   2506  HN  LEU A 267      -1.615 -21.006 -11.622  1.00 10.00      A   
ATOM   2507  CA  LEU A 267      -1.006 -19.070 -11.027  1.00 10.00      A   
ATOM   2508  CB  LEU A 267       0.432 -19.569 -11.157  1.00 10.00      A   
ATOM   2509  CG  LEU A 267       1.062 -20.172  -9.900  1.00 10.00      A   
ATOM   2510  CD1 LEU A 267       2.521 -20.519 -10.152  1.00 10.00      A   
ATOM   2511  CD2 LEU A 267       0.941 -19.216  -8.724  1.00 10.00      A   
ATOM   2512  C   LEU A 267      -1.240 -17.879 -11.952  1.00 10.00      A   
ATOM   2513  O   LEU A 267      -1.379 -18.042 -13.168  1.00 10.00      A   
ATOM   2514  N   ARG A 268      -1.313 -16.692 -11.365  1.00 10.00      A   
ATOM   2515  HN  ARG A 268      -1.218 -16.639 -10.389  1.00 10.00      A   
ATOM   2516  CA  ARG A 268      -1.533 -15.464 -12.118  1.00 10.00      A   
ATOM   2517  CB  ARG A 268      -2.956 -14.937 -11.891  1.00 10.00      A   
ATOM   2518  CG  ARG A 268      -4.067 -15.858 -12.373  1.00 10.00      A   
ATOM   2519  CD  ARG A 268      -3.970 -16.109 -13.869  1.00 10.00      A   
ATOM   2520  NE  ARG A 268      -5.095 -16.898 -14.369  1.00 10.00      A   
ATOM   2521  HE  ARG A 268      -5.919 -16.408 -14.600  1.00 10.00      A   
ATOM   2522  CZ  ARG A 268      -5.069 -18.221 -14.528  1.00 10.00      A   
ATOM   2523  NH1 ARG A 268      -3.975 -18.915 -14.225  1.00 10.00      A   
ATOM   2524 HH11 ARG A 268      -3.957 -19.957 -14.350  1.00 10.00      A   
ATOM   2525 HH12 ARG A 268      -3.127 -18.423 -13.859  1.00 10.00      A   
ATOM   2526  NH2 ARG A 268      -6.137 -18.857 -14.989  1.00 10.00      A   
ATOM   2527 HH21 ARG A 268      -7.003 -18.322 -15.227  1.00 10.00      A   
ATOM   2528 HH22 ARG A 268      -6.120 -19.892 -15.115  1.00 10.00      A   
ATOM   2529  C   ARG A 268      -0.531 -14.391 -11.710  1.00 10.00      A   
ATOM   2530  O   ARG A 268      -0.257 -13.458 -12.470  1.00 10.00      A   
ATOM   2531  N   CYS A 269       0.011 -14.520 -10.506  1.00 10.00      A   
ATOM   2532  HN  CYS A 269      -0.231 -15.289  -9.947  1.00 10.00      A   
ATOM   2533  CA  CYS A 269       0.965 -13.549  -9.998  1.00 10.00      A   
ATOM   2534  CB  CYS A 269       0.317 -12.685  -8.913  1.00 10.00      A   
ATOM   2535  SG  CYS A 269       1.327 -11.292  -8.349  1.00 10.00      A   
ATOM   2536  HG  CYS A 269       0.508 -10.306  -8.002  1.00 10.00      A   
ATOM   2537  C   CYS A 269       2.208 -14.234  -9.447  1.00 10.00      A   
ATOM   2538  O   CYS A 269       2.118 -15.248  -8.750  1.00 10.00      A   
ATOM   2539  N   LEU A 270       3.365 -13.685  -9.773  1.00 10.00      A   
ATOM   2540  HN  LEU A 270       3.371 -12.884 -10.345  1.00 10.00      A   
ATOM   2541  CA  LEU A 270       4.633 -14.226  -9.301  1.00 10.00      A   
ATOM   2542  CB  LEU A 270       5.388 -14.932 -10.429  1.00 10.00      A   
ATOM   2543  CG  LEU A 270       5.060 -16.410 -10.653  1.00 10.00      A   
ATOM   2544  CD1 LEU A 270       5.845 -16.955 -11.836  1.00 10.00      A   
ATOM   2545  CD2 LEU A 270       5.350 -17.223  -9.401  1.00 10.00      A   
ATOM   2546  C   LEU A 270       5.489 -13.108  -8.730  1.00 10.00      A   
ATOM   2547  O   LEU A 270       5.897 -12.200  -9.452  1.00 10.00      A   
ATOM   2548  N   SER A 271       5.741 -13.169  -7.434  1.00 10.00      A   
ATOM   2549  HN  SER A 271       5.389 -13.926  -6.910  1.00 10.00      A   
ATOM   2550  CA  SER A 271       6.543 -12.159  -6.762  1.00 10.00      A   
ATOM   2551  CB  SER A 271       5.681 -11.398  -5.744  1.00 10.00      A   
ATOM   2552  OG  SER A 271       4.486 -10.911  -6.338  1.00 10.00      A   
ATOM   2553  HG  SER A 271       3.971 -11.651  -6.671  1.00 10.00      A   
ATOM   2554  C   SER A 271       7.735 -12.804  -6.060  1.00 10.00      A   
ATOM   2555  O   SER A 271       7.845 -14.032  -6.012  1.00 10.00      A   
ATOM   2556  N   GLY A 272       8.632 -11.978  -5.536  1.00 10.00      A   
ATOM   2557  HN  GLY A 272       8.520 -11.014  -5.646  1.00 10.00      A   
ATOM   2558  CA  GLY A 272       9.791 -12.487  -4.835  1.00 10.00      A   
ATOM   2559  C   GLY A 272      10.975 -12.683  -5.752  1.00 10.00      A   
ATOM   2560  O   GLY A 272      11.496 -11.718  -6.312  1.00 10.00      A   
ATOM   2561  N   PHE A 273      11.391 -13.939  -5.904  1.00 10.00      A   
ATOM   2562  HN  PHE A 273      10.923 -14.650  -5.422  1.00 10.00      A   
ATOM   2563  CA  PHE A 273      12.529 -14.289  -6.751  1.00 10.00      A   
ATOM   2564  CB  PHE A 273      12.286 -13.889  -8.212  1.00 10.00      A   
ATOM   2565  CG  PHE A 273      11.185 -14.654  -8.890  1.00 10.00      A   
ATOM   2566  CD1 PHE A 273       9.917 -14.114  -9.004  1.00 10.00      A   
ATOM   2567  CD2 PHE A 273      11.423 -15.909  -9.419  1.00 10.00      A   
ATOM   2568  CE1 PHE A 273       8.904 -14.812  -9.632  1.00 10.00      A   
ATOM   2569  CE2 PHE A 273      10.416 -16.615 -10.047  1.00 10.00      A   
ATOM   2570  CZ  PHE A 273       9.154 -16.064 -10.153  1.00 10.00      A   
ATOM   2571  C   PHE A 273      13.800 -13.633  -6.224  1.00 10.00      A   
ATOM   2572  O   PHE A 273      14.600 -13.091  -6.988  1.00 10.00      A   
ATOM   2573  N   TRP A 274      13.970 -13.699  -4.907  1.00 10.00      A   
ATOM   2574  HN  TRP A 274      13.305 -14.171  -4.367  1.00 10.00      A   
ATOM   2575  CA  TRP A 274      15.122 -13.109  -4.246  1.00 10.00      A   
ATOM   2576  CB  TRP A 274      14.984 -13.199  -2.724  1.00 10.00      A   
ATOM   2577  CG  TRP A 274      14.758 -11.871  -2.073  1.00 10.00      A   
ATOM   2578  CD1 TRP A 274      15.617 -10.814  -2.066  1.00 10.00      A   
ATOM   2579  CD2 TRP A 274      13.602 -11.453  -1.338  1.00 10.00      A   
ATOM   2580  NE1 TRP A 274      15.075  -9.765  -1.371  1.00 10.00      A   
ATOM   2581  HE1 TRP A 274      15.511  -8.894  -1.226  1.00 10.00      A   
ATOM   2582  CE2 TRP A 274      13.835 -10.130  -0.912  1.00 10.00      A   
ATOM   2583  CE3 TRP A 274      12.394 -12.068  -0.996  1.00 10.00      A   
ATOM   2584  CZ2 TRP A 274      12.906  -9.412  -0.163  1.00 10.00      A   
ATOM   2585  CZ3 TRP A 274      11.472 -11.353  -0.254  1.00 10.00      A   
ATOM   2586  CH2 TRP A 274      11.734 -10.040   0.154  1.00 10.00      A   
ATOM   2587  C   TRP A 274      16.420 -13.758  -4.703  1.00 10.00      A   
ATOM   2588  O   TRP A 274      16.635 -14.959  -4.501  1.00 10.00      A   
ATOM   2589  N   ASP A 275      17.262 -12.949  -5.344  1.00 10.00      A   
ATOM   2590  HN  ASP A 275      16.991 -12.014  -5.493  1.00 10.00      A   
ATOM   2591  CA  ASP A 275      18.559 -13.395  -5.853  1.00 10.00      A   
ATOM   2592  CB  ASP A 275      19.478 -13.859  -4.719  1.00 10.00      A   
ATOM   2593  CG  ASP A 275      19.785 -12.766  -3.724  1.00 10.00      A   
ATOM   2594  OD1 ASP A 275      20.100 -11.641  -4.157  1.00 10.00      A   
ATOM   2595  OD2 ASP A 275      19.729 -13.029  -2.502  1.00 10.00      A   
ATOM   2596  C   ASP A 275      18.386 -14.500  -6.882  1.00 10.00      A   
ATOM   2597  O   ASP A 275      19.166 -15.454  -6.927  1.00 10.00      A   
ATOM   2598  N   ALA A 276      17.351 -14.346  -7.700  1.00 10.00      A   
ATOM   2599  HN  ALA A 276      16.781 -13.556  -7.590  1.00 10.00      A   
ATOM   2600  CA  ALA A 276      17.018 -15.307  -8.742  1.00 10.00      A   
ATOM   2601  CB  ALA A 276      15.855 -14.791  -9.578  1.00 10.00      A   
ATOM   2602  C   ALA A 276      18.206 -15.641  -9.636  1.00 10.00      A   
ATOM   2603  O   ALA A 276      18.700 -14.790 -10.376  1.00 10.00      A   
ATOM   2604  N   VAL A 277      18.662 -16.883  -9.549  1.00 10.00      A   
ATOM   2605  HN  VAL A 277      18.240 -17.502  -8.913  1.00 10.00      A   
ATOM   2606  CA  VAL A 277      19.770 -17.349 -10.364  1.00 10.00      A   
ATOM   2607  CB  VAL A 277      20.313 -18.703  -9.847  1.00 10.00      A   
ATOM   2608  CG1 VAL A 277      21.340 -19.291 -10.804  1.00 10.00      A   
ATOM   2609  CG2 VAL A 277      20.924 -18.533  -8.469  1.00 10.00      A   
ATOM   2610  C   VAL A 277      19.298 -17.502 -11.807  1.00 10.00      A   
ATOM   2611  O   VAL A 277      18.305 -18.185 -12.071  1.00 10.00      A   
ATOM   2612  N   PRO A 278      20.004 -16.857 -12.754  1.00 10.00      A   
ATOM   2613  CA  PRO A 278      19.667 -16.900 -14.186  1.00 10.00      A   
ATOM   2614  CB  PRO A 278      20.919 -16.327 -14.850  1.00 10.00      A   
ATOM   2615  CG  PRO A 278      21.461 -15.379 -13.839  1.00 10.00      A   
ATOM   2616  CD  PRO A 278      21.194 -16.017 -12.501  1.00 10.00      A   
ATOM   2617  C   PRO A 278      19.400 -18.311 -14.703  1.00 10.00      A   
ATOM   2618  O   PRO A 278      18.497 -18.523 -15.509  1.00 10.00      A   
ATOM   2619  N   ALA A 279      20.162 -19.277 -14.204  1.00 10.00      A   
ATOM   2620  HN  ALA A 279      20.836 -19.050 -13.528  1.00 10.00      A   
ATOM   2621  CA  ALA A 279      20.023 -20.667 -14.628  1.00 10.00      A   
ATOM   2622  CB  ALA A 279      21.173 -21.502 -14.084  1.00 10.00      A   
ATOM   2623  C   ALA A 279      18.674 -21.278 -14.233  1.00 10.00      A   
ATOM   2624  O   ALA A 279      18.287 -22.325 -14.752  1.00 10.00      A   
ATOM   2625  N   TYR A 280      17.955 -20.623 -13.326  1.00 10.00      A   
ATOM   2626  HN  TYR A 280      18.296 -19.777 -12.956  1.00 10.00      A   
ATOM   2627  CA  TYR A 280      16.661 -21.127 -12.871  1.00 10.00      A   
ATOM   2628  CB  TYR A 280      16.661 -21.316 -11.355  1.00 10.00      A   
ATOM   2629  CG  TYR A 280      17.409 -22.551 -10.918  1.00 10.00      A   
ATOM   2630  CD1 TYR A 280      18.688 -22.466 -10.379  1.00 10.00      A   
ATOM   2631  CD2 TYR A 280      16.839 -23.806 -11.057  1.00 10.00      A   
ATOM   2632  CE1 TYR A 280      19.377 -23.602  -9.993  1.00 10.00      A   
ATOM   2633  CE2 TYR A 280      17.517 -24.943 -10.669  1.00 10.00      A   
ATOM   2634  CZ  TYR A 280      18.784 -24.839 -10.141  1.00 10.00      A   
ATOM   2635  OH  TYR A 280      19.458 -25.977  -9.765  1.00 10.00      A   
ATOM   2636  HH  TYR A 280      19.361 -26.650 -10.453  1.00 10.00      A   
ATOM   2637  C   TYR A 280      15.503 -20.235 -13.304  1.00 10.00      A   
ATOM   2638  O   TYR A 280      14.356 -20.447 -12.901  1.00 10.00      A   
ATOM   2639  N   LEU A 281      15.801 -19.250 -14.139  1.00 10.00      A   
ATOM   2640  HN  LEU A 281      16.731 -19.142 -14.436  1.00 10.00      A   
ATOM   2641  CA  LEU A 281      14.784 -18.322 -14.627  1.00 10.00      A   
ATOM   2642  CB  LEU A 281      15.413 -17.064 -15.235  1.00 10.00      A   
ATOM   2643  CG  LEU A 281      16.118 -16.118 -14.262  1.00 10.00      A   
ATOM   2644  CD1 LEU A 281      16.708 -14.936 -15.011  1.00 10.00      A   
ATOM   2645  CD2 LEU A 281      15.156 -15.638 -13.188  1.00 10.00      A   
ATOM   2646  C   LEU A 281      13.792 -18.970 -15.607  1.00 10.00      A   
ATOM   2647  O   LEU A 281      12.582 -18.846 -15.424  1.00 10.00      A   
ATOM   2648  N   PRO A 282      14.272 -19.686 -16.657  1.00 10.00      A   
ATOM   2649  CA  PRO A 282      13.398 -20.327 -17.658  1.00 10.00      A   
ATOM   2650  CB  PRO A 282      14.375 -20.991 -18.635  1.00 10.00      A   
ATOM   2651  CG  PRO A 282      15.661 -20.273 -18.430  1.00 10.00      A   
ATOM   2652  CD  PRO A 282      15.698 -19.911 -16.976  1.00 10.00      A   
ATOM   2653  C   PRO A 282      12.439 -21.376 -17.085  1.00 10.00      A   
ATOM   2654  O   PRO A 282      11.618 -21.931 -17.813  1.00 10.00      A   
ATOM   2655  N   ALA A 283      12.534 -21.643 -15.791  1.00 10.00      A   
ATOM   2656  HN  ALA A 283      13.198 -21.165 -15.251  1.00 10.00      A   
ATOM   2657  CA  ALA A 283      11.665 -22.625 -15.154  1.00 10.00      A   
ATOM   2658  CB  ALA A 283      12.173 -22.957 -13.757  1.00 10.00      A   
ATOM   2659  C   ALA A 283      10.218 -22.130 -15.095  1.00 10.00      A   
ATOM   2660  O   ALA A 283       9.274 -22.923 -15.132  1.00 10.00      A   
ATOM   2661  N   VAL A 284      10.048 -20.810 -15.041  1.00 10.00      A   
ATOM   2662  HN  VAL A 284      10.838 -20.224 -15.054  1.00 10.00      A   
ATOM   2663  CA  VAL A 284       8.717 -20.212 -14.961  1.00 10.00      A   
ATOM   2664  CB  VAL A 284       8.725 -18.869 -14.194  1.00 10.00      A   
ATOM   2665  CG1 VAL A 284       9.217 -19.063 -12.770  1.00 10.00      A   
ATOM   2666  CG2 VAL A 284       9.569 -17.831 -14.917  1.00 10.00      A   
ATOM   2667  C   VAL A 284       8.069 -20.017 -16.337  1.00 10.00      A   
ATOM   2668  O   VAL A 284       7.023 -19.371 -16.455  1.00 10.00      A   
ATOM   2669  N   TYR A 285       8.669 -20.605 -17.371  1.00 10.00      A   
ATOM   2670  HN  TYR A 285       9.475 -21.139 -17.213  1.00 10.00      A   
ATOM   2671  CA  TYR A 285       8.148 -20.482 -18.732  1.00 10.00      A   
ATOM   2672  CB  TYR A 285       9.161 -21.004 -19.758  1.00 10.00      A   
ATOM   2673  CG  TYR A 285      10.286 -20.043 -20.089  1.00 10.00      A   
ATOM   2674  CD1 TYR A 285      10.381 -18.800 -19.473  1.00 10.00      A   
ATOM   2675  CD2 TYR A 285      11.255 -20.384 -21.022  1.00 10.00      A   
ATOM   2676  CE1 TYR A 285      11.408 -17.927 -19.777  1.00 10.00      A   
ATOM   2677  CE2 TYR A 285      12.285 -19.516 -21.332  1.00 10.00      A   
ATOM   2678  CZ  TYR A 285      12.358 -18.290 -20.708  1.00 10.00      A   
ATOM   2679  OH  TYR A 285      13.384 -17.423 -21.017  1.00 10.00      A   
ATOM   2680  HH  TYR A 285      13.357 -17.220 -21.961  1.00 10.00      A   
ATOM   2681  C   TYR A 285       6.807 -21.198 -18.894  1.00 10.00      A   
ATOM   2682  O   TYR A 285       6.122 -21.039 -19.906  1.00 10.00      A   
ATOM   2683  N   SER A 286       6.436 -21.988 -17.898  1.00 10.00      A   
ATOM   2684  HN  SER A 286       7.029 -22.098 -17.125  1.00 10.00      A   
ATOM   2685  CA  SER A 286       5.176 -22.708 -17.934  1.00 10.00      A   
ATOM   2686  CB  SER A 286       5.351 -24.098 -17.314  1.00 10.00      A   
ATOM   2687  OG  SER A 286       6.579 -24.683 -17.720  1.00 10.00      A   
ATOM   2688  HG  SER A 286       6.610 -24.714 -18.683  1.00 10.00      A   
ATOM   2689  C   SER A 286       4.091 -21.927 -17.190  1.00 10.00      A   
ATOM   2690  O   SER A 286       2.949 -22.370 -17.090  1.00 10.00      A   
ATOM   2691  N   VAL A 287       4.450 -20.749 -16.689  1.00 10.00      A   
ATOM   2692  HN  VAL A 287       5.370 -20.427 -16.825  1.00 10.00      A   
ATOM   2693  CA  VAL A 287       3.506 -19.920 -15.940  1.00 10.00      A   
ATOM   2694  CB  VAL A 287       3.931 -19.781 -14.459  1.00 10.00      A   
ATOM   2695  CG1 VAL A 287       2.902 -18.986 -13.670  1.00 10.00      A   
ATOM   2696  CG2 VAL A 287       4.145 -21.148 -13.827  1.00 10.00      A   
ATOM   2697  C   VAL A 287       3.359 -18.526 -16.557  1.00 10.00      A   
ATOM   2698  O   VAL A 287       2.301 -17.901 -16.457  1.00 10.00      A   
ATOM   2699  N   CYS A 288       4.411 -18.058 -17.219  1.00 10.00      A   
ATOM   2700  HN  CYS A 288       5.215 -18.616 -17.288  1.00 10.00      A   
ATOM   2701  CA  CYS A 288       4.420 -16.732 -17.842  1.00 10.00      A   
ATOM   2702  CB  CYS A 288       5.756 -16.502 -18.536  1.00 10.00      A   
ATOM   2703  SG  CYS A 288       6.200 -17.804 -19.705  1.00 10.00      A   
ATOM   2704  HG  CYS A 288       5.705 -17.458 -20.889  1.00 10.00      A   
ATOM   2705  C   CYS A 288       3.265 -16.519 -18.828  1.00 10.00      A   
ATOM   2706  O   CYS A 288       2.848 -15.382 -19.073  1.00 10.00      A   
ATOM   2707  N   SER A 289       2.748 -17.616 -19.374  1.00 10.00      A   
ATOM   2708  HN  SER A 289       3.129 -18.487 -19.136  1.00 10.00      A   
ATOM   2709  CA  SER A 289       1.646 -17.575 -20.330  1.00 10.00      A   
ATOM   2710  CB  SER A 289       1.386 -18.987 -20.854  1.00 10.00      A   
ATOM   2711  OG  SER A 289       2.600 -19.719 -20.943  1.00 10.00      A   
ATOM   2712  HG  SER A 289       3.018 -19.534 -21.794  1.00 10.00      A   
ATOM   2713  C   SER A 289       0.363 -17.008 -19.712  1.00 10.00      A   
ATOM   2714  O   SER A 289      -0.562 -16.620 -20.429  1.00 10.00      A   
ATOM   2715  N   ARG A 290       0.312 -16.959 -18.387  1.00 10.00      A   
ATOM   2716  HN  ARG A 290       1.090 -17.262 -17.867  1.00 10.00      A   
ATOM   2717  CA  ARG A 290      -0.858 -16.454 -17.680  1.00 10.00      A   
ATOM   2718  CB  ARG A 290      -1.651 -17.619 -17.081  1.00 10.00      A   
ATOM   2719  CG  ARG A 290      -0.806 -18.602 -16.288  1.00 10.00      A   
ATOM   2720  CD  ARG A 290      -1.503 -19.944 -16.152  1.00 10.00      A   
ATOM   2721  NE  ARG A 290      -0.664 -20.934 -15.478  1.00 10.00      A   
ATOM   2722  HE  ARG A 290      -0.376 -20.728 -14.564  1.00 10.00      A   
ATOM   2723  CZ  ARG A 290      -0.273 -22.079 -16.041  1.00 10.00      A   
ATOM   2724  NH1 ARG A 290      -0.642 -22.363 -17.282  1.00 10.00      A   
ATOM   2725 HH11 ARG A 290      -1.237 -21.698 -17.817  1.00 10.00      A   
ATOM   2726 HH12 ARG A 290      -0.337 -23.257 -17.729  1.00 10.00      A   
ATOM   2727  NH2 ARG A 290       0.463 -22.954 -15.365  1.00 10.00      A   
ATOM   2728 HH21 ARG A 290       0.746 -22.759 -14.380  1.00 10.00      A   
ATOM   2729 HH22 ARG A 290       0.761 -23.845 -15.822  1.00 10.00      A   
ATOM   2730  C   ARG A 290      -0.446 -15.479 -16.584  1.00 10.00      A   
ATOM   2731  O   ARG A 290      -1.198 -15.230 -15.638  1.00 10.00      A   
ATOM   2732  N   LEU A 291       0.753 -14.927 -16.719  1.00 10.00      A   
ATOM   2733  HN  LEU A 291       1.302 -15.152 -17.501  1.00 10.00      A   
ATOM   2734  CA  LEU A 291       1.272 -13.987 -15.739  1.00 10.00      A   
ATOM   2735  CB  LEU A 291       2.801 -14.005 -15.729  1.00 10.00      A   
ATOM   2736  CG  LEU A 291       3.462 -14.933 -14.709  1.00 10.00      A   
ATOM   2737  CD1 LEU A 291       4.975 -14.845 -14.817  1.00 10.00      A   
ATOM   2738  CD2 LEU A 291       3.007 -14.589 -13.299  1.00 10.00      A   
ATOM   2739  C   LEU A 291       0.770 -12.571 -15.998  1.00 10.00      A   
ATOM   2740  O   LEU A 291       1.246 -11.885 -16.903  1.00 10.00      A   
ATOM   2741  N   THR A 292      -0.197 -12.142 -15.202  1.00 10.00      A   
ATOM   2742  HN  THR A 292      -0.557 -12.741 -14.513  1.00 10.00      A   
ATOM   2743  CA  THR A 292      -0.748 -10.808 -15.334  1.00 10.00      A   
ATOM   2744  CB  THR A 292      -2.238 -10.783 -14.945  1.00 10.00      A   
ATOM   2745  OG1 THR A 292      -2.540 -11.940 -14.149  1.00 10.00      A   
ATOM   2746  HG1 THR A 292      -3.121 -11.687 -13.420  1.00 10.00      A   
ATOM   2747  CG2 THR A 292      -3.104 -10.795 -16.193  1.00 10.00      A   
ATOM   2748  C   THR A 292       0.029  -9.828 -14.461  1.00 10.00      A   
ATOM   2749  O   THR A 292       0.051  -8.623 -14.722  1.00 10.00      A   
ATOM   2750  N   THR A 293       0.673 -10.353 -13.423  1.00 10.00      A   
ATOM   2751  HN  THR A 293       0.622 -11.323 -13.267  1.00 10.00      A   
ATOM   2752  CA  THR A 293       1.454  -9.537 -12.510  1.00 10.00      A   
ATOM   2753  CB  THR A 293       0.649  -9.217 -11.232  1.00 10.00      A   
ATOM   2754  OG1 THR A 293      -0.623  -8.666 -11.607  1.00 10.00      A   
ATOM   2755  HG1 THR A 293      -0.665  -8.597 -12.567  1.00 10.00      A   
ATOM   2756  CG2 THR A 293       1.391  -8.214 -10.359  1.00 10.00      A   
ATOM   2757  C   THR A 293       2.759 -10.248 -12.148  1.00 10.00      A   
ATOM   2758  O   THR A 293       2.747 -11.348 -11.593  1.00 10.00      A   
ATOM   2759  N   LEU A 294       3.878  -9.624 -12.485  1.00 10.00      A   
ATOM   2760  HN  LEU A 294       3.824  -8.745 -12.925  1.00 10.00      A   
ATOM   2761  CA  LEU A 294       5.187 -10.195 -12.210  1.00 10.00      A   
ATOM   2762  CB  LEU A 294       5.874 -10.592 -13.522  1.00 10.00      A   
ATOM   2763  CG  LEU A 294       7.270 -11.216 -13.414  1.00 10.00      A   
ATOM   2764  CD1 LEU A 294       7.230 -12.505 -12.604  1.00 10.00      A   
ATOM   2765  CD2 LEU A 294       7.840 -11.479 -14.798  1.00 10.00      A   
ATOM   2766  C   LEU A 294       6.055  -9.214 -11.431  1.00 10.00      A   
ATOM   2767  O   LEU A 294       6.203  -8.053 -11.821  1.00 10.00      A   
ATOM   2768  N   ASN A 295       6.614  -9.685 -10.327  1.00 10.00      A   
ATOM   2769  HN  ASN A 295       6.447 -10.621 -10.067  1.00 10.00      A   
ATOM   2770  CA  ASN A 295       7.471  -8.862  -9.487  1.00 10.00      A   
ATOM   2771  CB  ASN A 295       6.901  -8.781  -8.070  1.00 10.00      A   
ATOM   2772  CG  ASN A 295       7.634  -7.807  -7.162  1.00 10.00      A   
ATOM   2773  OD1 ASN A 295       8.838  -7.578  -7.296  1.00 10.00      A   
ATOM   2774  ND2 ASN A 295       6.910  -7.223  -6.223  1.00 10.00      A   
ATOM   2775 HD21 ASN A 295       5.953  -7.451  -6.163  1.00 10.00      A   
ATOM   2776 HD22 ASN A 295       7.354  -6.594  -5.618  1.00 10.00      A   
ATOM   2777  C   ASN A 295       8.883  -9.433  -9.460  1.00 10.00      A   
ATOM   2778  O   ASN A 295       9.115 -10.515  -8.922  1.00 10.00      A   
ATOM   2779  N   LEU A 296       9.813  -8.700 -10.050  1.00 10.00      A   
ATOM   2780  HN  LEU A 296       9.555  -7.840 -10.453  1.00 10.00      A   
ATOM   2781  CA  LEU A 296      11.204  -9.114 -10.112  1.00 10.00      A   
ATOM   2782  CB  LEU A 296      11.602  -9.426 -11.558  1.00 10.00      A   
ATOM   2783  CG  LEU A 296      11.110 -10.757 -12.129  1.00 10.00      A   
ATOM   2784  CD1 LEU A 296      11.325 -10.799 -13.632  1.00 10.00      A   
ATOM   2785  CD2 LEU A 296      11.825 -11.917 -11.459  1.00 10.00      A   
ATOM   2786  C   LEU A 296      12.108  -8.023  -9.554  1.00 10.00      A   
ATOM   2787  O   LEU A 296      13.260  -7.886  -9.962  1.00 10.00      A   
ATOM   2788  N   SER A 297      11.589  -7.265  -8.598  1.00 10.00      A   
ATOM   2789  HN  SER A 297      10.672  -7.438  -8.290  1.00 10.00      A   
ATOM   2790  CA  SER A 297      12.351  -6.186  -7.992  1.00 10.00      A   
ATOM   2791  CB  SER A 297      11.405  -5.162  -7.371  1.00 10.00      A   
ATOM   2792  OG  SER A 297      10.365  -4.828  -8.271  1.00 10.00      A   
ATOM   2793  HG  SER A 297      10.355  -5.455  -9.000  1.00 10.00      A   
ATOM   2794  C   SER A 297      13.332  -6.710  -6.940  1.00 10.00      A   
ATOM   2795  O   SER A 297      13.960  -5.932  -6.221  1.00 10.00      A   
ATOM   2796  N   TYR A 298      13.464  -8.028  -6.858  1.00 10.00      A   
ATOM   2797  HN  TYR A 298      12.938  -8.596  -7.457  1.00 10.00      A   
ATOM   2798  CA  TYR A 298      14.363  -8.652  -5.898  1.00 10.00      A   
ATOM   2799  CB  TYR A 298      13.558  -9.434  -4.856  1.00 10.00      A   
ATOM   2800  CG  TYR A 298      12.403  -8.658  -4.261  1.00 10.00      A   
ATOM   2801  CD1 TYR A 298      11.093  -8.932  -4.631  1.00 10.00      A   
ATOM   2802  CD2 TYR A 298      12.624  -7.656  -3.326  1.00 10.00      A   
ATOM   2803  CE1 TYR A 298      10.037  -8.230  -4.091  1.00 10.00      A   
ATOM   2804  CE2 TYR A 298      11.572  -6.950  -2.779  1.00 10.00      A   
ATOM   2805  CZ  TYR A 298      10.283  -7.242  -3.166  1.00 10.00      A   
ATOM   2806  OH  TYR A 298       9.237  -6.538  -2.626  1.00 10.00      A   
ATOM   2807  HH  TYR A 298       9.493  -5.610  -2.532  1.00 10.00      A   
ATOM   2808  C   TYR A 298      15.340  -9.588  -6.605  1.00 10.00      A   
ATOM   2809  O   TYR A 298      16.014 -10.396  -5.967  1.00 10.00      A   
ATOM   2810  N   ALA A 299      15.410  -9.474  -7.926  1.00 10.00      A   
ATOM   2811  HN  ALA A 299      14.854  -8.807  -8.379  1.00 10.00      A   
ATOM   2812  CA  ALA A 299      16.298 -10.312  -8.720  1.00 10.00      A   
ATOM   2813  CB  ALA A 299      15.491 -11.134  -9.717  1.00 10.00      A   
ATOM   2814  C   ALA A 299      17.339  -9.468  -9.448  1.00 10.00      A   
ATOM   2815  O   ALA A 299      17.021  -8.773 -10.417  1.00 10.00      A   
ATOM   2816  N   THR A 300      18.579  -9.526  -8.980  1.00 10.00      A   
ATOM   2817  HN  THR A 300      18.775 -10.089  -8.199  1.00 10.00      A   
ATOM   2818  CA  THR A 300      19.660  -8.765  -9.586  1.00 10.00      A   
ATOM   2819  CB  THR A 300      20.794  -8.493  -8.577  1.00 10.00      A   
ATOM   2820  OG1 THR A 300      21.138  -9.705  -7.889  1.00 10.00      A   
ATOM   2821  HG1 THR A 300      21.721 -10.235  -8.448  1.00 10.00      A   
ATOM   2822  CG2 THR A 300      20.363  -7.445  -7.563  1.00 10.00      A   
ATOM   2823  C   THR A 300      20.224  -9.469 -10.822  1.00 10.00      A   
ATOM   2824  O   THR A 300      21.369  -9.927 -10.826  1.00 10.00      A   
ATOM   2825  N   VAL A 301      19.406  -9.578 -11.861  1.00 10.00      A   
ATOM   2826  HN  VAL A 301      18.494  -9.222 -11.791  1.00 10.00      A   
ATOM   2827  CA  VAL A 301      19.826 -10.215 -13.103  1.00 10.00      A   
ATOM   2828  CB  VAL A 301      18.696 -11.058 -13.729  1.00 10.00      A   
ATOM   2829  CG1 VAL A 301      18.469 -12.323 -12.916  1.00 10.00      A   
ATOM   2830  CG2 VAL A 301      17.408 -10.253 -13.824  1.00 10.00      A   
ATOM   2831  C   VAL A 301      20.296  -9.161 -14.099  1.00 10.00      A   
ATOM   2832  O   VAL A 301      20.575  -8.028 -13.718  1.00 10.00      A   
ATOM   2833  N   GLN A 302      20.397  -9.531 -15.368  1.00 10.00      A   
ATOM   2834  HN  GLN A 302      20.160 -10.448 -15.626  1.00 10.00      A   
ATOM   2835  CA  GLN A 302      20.833  -8.593 -16.398  1.00 10.00      A   
ATOM   2836  CB  GLN A 302      22.096  -9.106 -17.103  1.00 10.00      A   
ATOM   2837  CG  GLN A 302      23.326  -9.217 -16.207  1.00 10.00      A   
ATOM   2838  CD  GLN A 302      23.854  -7.869 -15.743  1.00 10.00      A   
ATOM   2839  OE1 GLN A 302      24.704  -7.264 -16.400  1.00 10.00      A   
ATOM   2840  NE2 GLN A 302      23.366  -7.392 -14.602  1.00 10.00      A   
ATOM   2841 HE21 GLN A 302      22.690  -7.922 -14.123  1.00 10.00      A   
ATOM   2842 HE22 GLN A 302      23.699  -6.527 -14.286  1.00 10.00      A   
ATOM   2843  C   GLN A 302      19.710  -8.361 -17.410  1.00 10.00      A   
ATOM   2844  O   GLN A 302      18.706  -9.078 -17.401  1.00 10.00      A   
ATOM   2845  N   SER A 303      19.890  -7.377 -18.285  1.00 10.00      A   
ATOM   2846  HN  SER A 303      20.720  -6.857 -18.253  1.00 10.00      A   
ATOM   2847  CA  SER A 303      18.887  -7.040 -19.292  1.00 10.00      A   
ATOM   2848  CB  SER A 303      19.352  -5.856 -20.143  1.00 10.00      A   
ATOM   2849  OG  SER A 303      18.327  -5.418 -21.022  1.00 10.00      A   
ATOM   2850  HG  SER A 303      17.764  -4.781 -20.558  1.00 10.00      A   
ATOM   2851  C   SER A 303      18.554  -8.224 -20.187  1.00 10.00      A   
ATOM   2852  O   SER A 303      17.383  -8.565 -20.362  1.00 10.00      A   
ATOM   2853  N   TYR A 304      19.581  -8.857 -20.745  1.00 10.00      A   
ATOM   2854  HN  TYR A 304      20.494  -8.537 -20.566  1.00 10.00      A   
ATOM   2855  CA  TYR A 304      19.384 -10.001 -21.635  1.00 10.00      A   
ATOM   2856  CB  TYR A 304      20.720 -10.550 -22.144  1.00 10.00      A   
ATOM   2857  CG  TYR A 304      20.601 -11.325 -23.438  1.00 10.00      A   
ATOM   2858  CD1 TYR A 304      20.598 -10.666 -24.661  1.00 10.00      A   
ATOM   2859  CD2 TYR A 304      20.485 -12.708 -23.439  1.00 10.00      A   
ATOM   2860  CE1 TYR A 304      20.481 -11.362 -25.848  1.00 10.00      A   
ATOM   2861  CE2 TYR A 304      20.366 -13.413 -24.620  1.00 10.00      A   
ATOM   2862  CZ  TYR A 304      20.364 -12.734 -25.822  1.00 10.00      A   
ATOM   2863  OH  TYR A 304      20.242 -13.437 -27.001  1.00 10.00      A   
ATOM   2864  HH  TYR A 304      19.546 -14.099 -26.905  1.00 10.00      A   
ATOM   2865  C   TYR A 304      18.560 -11.107 -20.971  1.00 10.00      A   
ATOM   2866  O   TYR A 304      17.726 -11.748 -21.614  1.00 10.00      A   
ATOM   2867  N   ASP A 305      18.774 -11.310 -19.679  1.00 10.00      A   
ATOM   2868  HN  ASP A 305      19.427 -10.752 -19.209  1.00 10.00      A   
ATOM   2869  CA  ASP A 305      18.046 -12.335 -18.941  1.00 10.00      A   
ATOM   2870  CB  ASP A 305      18.654 -12.551 -17.553  1.00 10.00      A   
ATOM   2871  CG  ASP A 305      19.561 -13.764 -17.492  1.00 10.00      A   
ATOM   2872  OD1 ASP A 305      19.098 -14.880 -17.811  1.00 10.00      A   
ATOM   2873  OD2 ASP A 305      20.743 -13.611 -17.130  1.00 10.00      A   
ATOM   2874  C   ASP A 305      16.573 -11.965 -18.825  1.00 10.00      A   
ATOM   2875  O   ASP A 305      15.692 -12.804 -19.017  1.00 10.00      A   
ATOM   2876  N   LEU A 306      16.317 -10.697 -18.543  1.00 10.00      A   
ATOM   2877  HN  LEU A 306      17.066 -10.074 -18.425  1.00 10.00      A   
ATOM   2878  CA  LEU A 306      14.953 -10.206 -18.413  1.00 10.00      A   
ATOM   2879  CB  LEU A 306      14.939  -8.785 -17.843  1.00 10.00      A   
ATOM   2880  CG  LEU A 306      15.279  -8.657 -16.358  1.00 10.00      A   
ATOM   2881  CD1 LEU A 306      15.482  -7.200 -15.983  1.00 10.00      A   
ATOM   2882  CD2 LEU A 306      14.185  -9.280 -15.503  1.00 10.00      A   
ATOM   2883  C   LEU A 306      14.235 -10.247 -19.758  1.00 10.00      A   
ATOM   2884  O   LEU A 306      13.060 -10.595 -19.829  1.00 10.00      A   
ATOM   2885  N   VAL A 307      14.958  -9.910 -20.822  1.00 10.00      A   
ATOM   2886  HN  VAL A 307      15.894  -9.640 -20.695  1.00 10.00      A   
ATOM   2887  CA  VAL A 307      14.399  -9.915 -22.172  1.00 10.00      A   
ATOM   2888  CB  VAL A 307      15.463  -9.507 -23.222  1.00 10.00      A   
ATOM   2889  CG1 VAL A 307      15.002  -9.815 -24.642  1.00 10.00      A   
ATOM   2890  CG2 VAL A 307      15.811  -8.033 -23.080  1.00 10.00      A   
ATOM   2891  C   VAL A 307      13.834 -11.290 -22.522  1.00 10.00      A   
ATOM   2892  O   VAL A 307      12.751 -11.399 -23.100  1.00 10.00      A   
ATOM   2893  N   LYS A 308      14.566 -12.335 -22.152  1.00 10.00      A   
ATOM   2894  HN  LYS A 308      15.416 -12.182 -21.683  1.00 10.00      A   
ATOM   2895  CA  LYS A 308      14.141 -13.700 -22.426  1.00 10.00      A   
ATOM   2896  CB  LYS A 308      15.224 -14.692 -22.008  1.00 10.00      A   
ATOM   2897  CG  LYS A 308      16.523 -14.539 -22.782  1.00 10.00      A   
ATOM   2898  CD  LYS A 308      17.595 -15.476 -22.254  1.00 10.00      A   
ATOM   2899  CE  LYS A 308      17.919 -15.186 -20.798  1.00 10.00      A   
ATOM   2900  NZ  LYS A 308      18.919 -16.135 -20.247  1.00 10.00      A   
ATOM   2901  HZ1 LYS A 308      19.762 -16.164 -20.854  1.00 10.00      A   
ATOM   2902  HZ2 LYS A 308      18.516 -17.092 -20.186  1.00 10.00      A   
ATOM   2903  HZ3 LYS A 308      19.207 -15.831 -19.289  1.00 10.00      A   
ATOM   2904  C   LYS A 308      12.828 -14.011 -21.720  1.00 10.00      A   
ATOM   2905  O   LYS A 308      11.992 -14.746 -22.240  1.00 10.00      A   
ATOM   2906  N   LEU A 309      12.648 -13.430 -20.545  1.00 10.00      A   
ATOM   2907  HN  LEU A 309      13.352 -12.846 -20.189  1.00 10.00      A   
ATOM   2908  CA  LEU A 309      11.431 -13.628 -19.770  1.00 10.00      A   
ATOM   2909  CB  LEU A 309      11.661 -13.244 -18.307  1.00 10.00      A   
ATOM   2910  CG  LEU A 309      12.748 -14.021 -17.561  1.00 10.00      A   
ATOM   2911  CD1 LEU A 309      13.177 -13.268 -16.309  1.00 10.00      A   
ATOM   2912  CD2 LEU A 309      12.256 -15.418 -17.205  1.00 10.00      A   
ATOM   2913  C   LEU A 309      10.303 -12.786 -20.353  1.00 10.00      A   
ATOM   2914  O   LEU A 309       9.155 -13.225 -20.407  1.00 10.00      A   
ATOM   2915  N   LEU A 310      10.652 -11.583 -20.807  1.00 10.00      A   
ATOM   2916  HN  LEU A 310      11.594 -11.304 -20.734  1.00 10.00      A   
ATOM   2917  CA  LEU A 310       9.691 -10.651 -21.388  1.00 10.00      A   
ATOM   2918  CB  LEU A 310      10.382  -9.344 -21.788  1.00 10.00      A   
ATOM   2919  CG  LEU A 310      10.990  -8.513 -20.655  1.00 10.00      A   
ATOM   2920  CD1 LEU A 310      11.846  -7.393 -21.227  1.00 10.00      A   
ATOM   2921  CD2 LEU A 310       9.901  -7.949 -19.756  1.00 10.00      A   
ATOM   2922  C   LEU A 310       8.981 -11.250 -22.594  1.00 10.00      A   
ATOM   2923  O   LEU A 310       7.755 -11.186 -22.694  1.00 10.00      A   
ATOM   2924  N   CYS A 311       9.754 -11.853 -23.489  1.00 10.00      A   
ATOM   2925  HN  CYS A 311      10.727 -11.879 -23.335  1.00 10.00      A   
ATOM   2926  CA  CYS A 311       9.208 -12.462 -24.705  1.00 10.00      A   
ATOM   2927  CB  CYS A 311      10.338 -12.921 -25.627  1.00 10.00      A   
ATOM   2928  SG  CYS A 311      11.477 -11.609 -26.117  1.00 10.00      A   
ATOM   2929  HG  CYS A 311      10.934 -10.962 -27.142  1.00 10.00      A   
ATOM   2930  C   CYS A 311       8.280 -13.637 -24.409  1.00 10.00      A   
ATOM   2931  O   CYS A 311       7.588 -14.133 -25.300  1.00 10.00      A   
ATOM   2932  N   GLN A 312       8.262 -14.091 -23.168  1.00 10.00      A   
ATOM   2933  HN  GLN A 312       8.831 -13.663 -22.490  1.00 10.00      A   
ATOM   2934  CA  GLN A 312       7.421 -15.213 -22.792  1.00 10.00      A   
ATOM   2935  CB  GLN A 312       8.215 -16.231 -21.970  1.00 10.00      A   
ATOM   2936  CG  GLN A 312       9.464 -16.766 -22.665  1.00 10.00      A   
ATOM   2937  CD  GLN A 312       9.193 -17.897 -23.648  1.00 10.00      A   
ATOM   2938  OE1 GLN A 312      10.042 -18.764 -23.850  1.00 10.00      A   
ATOM   2939  NE2 GLN A 312       8.021 -17.898 -24.267  1.00 10.00      A   
ATOM   2940 HE21 GLN A 312       7.389 -17.181 -24.066  1.00 10.00      A   
ATOM   2941 HE22 GLN A 312       7.836 -18.622 -24.908  1.00 10.00      A   
ATOM   2942  C   GLN A 312       6.168 -14.766 -22.043  1.00 10.00      A   
ATOM   2943  O   GLN A 312       5.317 -15.590 -21.708  1.00 10.00      A   
ATOM   2944  N   CYS A 313       6.051 -13.467 -21.788  1.00 10.00      A   
ATOM   2945  HN  CYS A 313       6.755 -12.850 -22.089  1.00 10.00      A   
ATOM   2946  CA  CYS A 313       4.891 -12.936 -21.080  1.00 10.00      A   
ATOM   2947  CB  CYS A 313       5.299 -12.353 -19.723  1.00 10.00      A   
ATOM   2948  SG  CYS A 313       6.610 -13.262 -18.868  1.00 10.00      A   
ATOM   2949  HG  CYS A 313       7.698 -13.230 -19.632  1.00 10.00      A   
ATOM   2950  C   CYS A 313       4.171 -11.875 -21.920  1.00 10.00      A   
ATOM   2951  O   CYS A 313       4.472 -10.683 -21.822  1.00 10.00      A   
ATOM   2952  N   PRO A 314       3.219 -12.295 -22.769  1.00 10.00      A   
ATOM   2953  CA  PRO A 314       2.467 -11.380 -23.623  1.00 10.00      A   
ATOM   2954  CB  PRO A 314       2.079 -12.278 -24.796  1.00 10.00      A   
ATOM   2955  CG  PRO A 314       1.908 -13.632 -24.190  1.00 10.00      A   
ATOM   2956  CD  PRO A 314       2.817 -13.698 -22.987  1.00 10.00      A   
ATOM   2957  C   PRO A 314       1.214 -10.824 -22.943  1.00 10.00      A   
ATOM   2958  O   PRO A 314       0.618  -9.860 -23.426  1.00 10.00      A   
ATOM   2959  N   LYS A 315       0.822 -11.423 -21.823  1.00 10.00      A   
ATOM   2960  HN  LYS A 315       1.347 -12.173 -21.472  1.00 10.00      A   
ATOM   2961  CA  LYS A 315      -0.368 -10.988 -21.097  1.00 10.00      A   
ATOM   2962  CB  LYS A 315      -1.268 -12.184 -20.788  1.00 10.00      A   
ATOM   2963  CG  LYS A 315      -2.596 -12.178 -21.526  1.00 10.00      A   
ATOM   2964  CD  LYS A 315      -3.507 -13.287 -21.021  1.00 10.00      A   
ATOM   2965  CE  LYS A 315      -4.819 -13.332 -21.791  1.00 10.00      A   
ATOM   2966  NZ  LYS A 315      -4.612 -13.693 -23.219  1.00 10.00      A   
ATOM   2967  HZ1 LYS A 315      -3.992 -14.527 -23.293  1.00 10.00      A   
ATOM   2968  HZ2 LYS A 315      -4.171 -12.902 -23.731  1.00 10.00      A   
ATOM   2969  HZ3 LYS A 315      -5.523 -13.916 -23.668  1.00 10.00      A   
ATOM   2970  C   LYS A 315       0.007 -10.275 -19.803  1.00 10.00      A   
ATOM   2971  O   LYS A 315      -0.798 -10.179 -18.879  1.00 10.00      A   
ATOM   2972  N   LEU A 316       1.226  -9.770 -19.747  1.00 10.00      A   
ATOM   2973  HN  LEU A 316       1.815  -9.856 -20.520  1.00 10.00      A   
ATOM   2974  CA  LEU A 316       1.704  -9.073 -18.564  1.00 10.00      A   
ATOM   2975  CB  LEU A 316       3.232  -8.992 -18.589  1.00 10.00      A   
ATOM   2976  CG  LEU A 316       3.911  -8.581 -17.286  1.00 10.00      A   
ATOM   2977  CD1 LEU A 316       3.499  -9.506 -16.152  1.00 10.00      A   
ATOM   2978  CD2 LEU A 316       5.421  -8.580 -17.456  1.00 10.00      A   
ATOM   2979  C   LEU A 316       1.090  -7.676 -18.475  1.00 10.00      A   
ATOM   2980  O   LEU A 316       1.339  -6.828 -19.328  1.00 10.00      A   
ATOM   2981  N   GLN A 317       0.281  -7.449 -17.445  1.00 10.00      A   
ATOM   2982  HN  GLN A 317       0.118  -8.169 -16.799  1.00 10.00      A   
ATOM   2983  CA  GLN A 317      -0.377  -6.155 -17.256  1.00 10.00      A   
ATOM   2984  CB  GLN A 317      -1.832  -6.349 -16.823  1.00 10.00      A   
ATOM   2985  CG  GLN A 317      -2.686  -7.109 -17.823  1.00 10.00      A   
ATOM   2986  CD  GLN A 317      -4.094  -7.365 -17.321  1.00 10.00      A   
ATOM   2987  OE1 GLN A 317      -4.319  -7.558 -16.121  1.00 10.00      A   
ATOM   2988  NE2 GLN A 317      -5.054  -7.357 -18.233  1.00 10.00      A   
ATOM   2989 HE21 GLN A 317      -4.798  -7.192 -19.174  1.00 10.00      A   
ATOM   2990 HE22 GLN A 317      -5.978  -7.509 -17.940  1.00 10.00      A   
ATOM   2991  C   GLN A 317       0.351  -5.303 -16.221  1.00 10.00      A   
ATOM   2992  O   GLN A 317       0.330  -4.072 -16.289  1.00 10.00      A   
ATOM   2993  N   ARG A 318       0.988  -5.961 -15.263  1.00 10.00      A   
ATOM   2994  HN  ARG A 318       0.974  -6.943 -15.267  1.00 10.00      A   
ATOM   2995  CA  ARG A 318       1.711  -5.268 -14.206  1.00 10.00      A   
ATOM   2996  CB  ARG A 318       0.936  -5.387 -12.893  1.00 10.00      A   
ATOM   2997  CG  ARG A 318       1.238  -4.297 -11.881  1.00 10.00      A   
ATOM   2998  CD  ARG A 318       0.402  -4.467 -10.624  1.00 10.00      A   
ATOM   2999  NE  ARG A 318       0.382  -3.250  -9.815  1.00 10.00      A   
ATOM   3000  HE  ARG A 318       0.861  -2.458 -10.176  1.00 10.00      A   
ATOM   3001  CZ  ARG A 318      -0.243  -3.139  -8.641  1.00 10.00      A   
ATOM   3002  NH1 ARG A 318      -0.900  -4.174  -8.129  1.00 10.00      A   
ATOM   3003 HH11 ARG A 318      -1.390  -4.081  -7.211  1.00 10.00      A   
ATOM   3004 HH12 ARG A 318      -0.929  -5.084  -8.637  1.00 10.00      A   
ATOM   3005  NH2 ARG A 318      -0.216  -1.988  -7.986  1.00 10.00      A   
ATOM   3006 HH21 ARG A 318       0.287  -1.172  -8.388  1.00 10.00      A   
ATOM   3007 HH22 ARG A 318      -0.699  -1.895  -7.063  1.00 10.00      A   
ATOM   3008  C   ARG A 318       3.106  -5.861 -14.041  1.00 10.00      A   
ATOM   3009  O   ARG A 318       3.253  -7.060 -13.798  1.00 10.00      A   
ATOM   3010  N   LEU A 319       4.124  -5.023 -14.163  1.00 10.00      A   
ATOM   3011  HN  LEU A 319       3.950  -4.071 -14.337  1.00 10.00      A   
ATOM   3012  CA  LEU A 319       5.498  -5.486 -14.038  1.00 10.00      A   
ATOM   3013  CB  LEU A 319       6.179  -5.551 -15.407  1.00 10.00      A   
ATOM   3014  CG  LEU A 319       7.633  -6.034 -15.412  1.00 10.00      A   
ATOM   3015  CD1 LEU A 319       7.722  -7.482 -14.952  1.00 10.00      A   
ATOM   3016  CD2 LEU A 319       8.248  -5.867 -16.791  1.00 10.00      A   
ATOM   3017  C   LEU A 319       6.321  -4.622 -13.085  1.00 10.00      A   
ATOM   3018  O   LEU A 319       6.437  -3.406 -13.265  1.00 10.00      A   
ATOM   3019  N   TRP A 320       6.882  -5.269 -12.070  1.00 10.00      A   
ATOM   3020  HN  TRP A 320       6.722  -6.237 -11.977  1.00 10.00      A   
ATOM   3021  CA  TRP A 320       7.726  -4.603 -11.089  1.00 10.00      A   
ATOM   3022  CB  TRP A 320       7.287  -4.975  -9.667  1.00 10.00      A   
ATOM   3023  CG  TRP A 320       6.012  -4.338  -9.208  1.00 10.00      A   
ATOM   3024  CD1 TRP A 320       4.912  -4.044  -9.961  1.00 10.00      A   
ATOM   3025  CD2 TRP A 320       5.702  -3.927  -7.873  1.00 10.00      A   
ATOM   3026  NE1 TRP A 320       3.942  -3.473  -9.176  1.00 10.00      A   
ATOM   3027  HE1 TRP A 320       3.065  -3.169  -9.487  1.00 10.00      A   
ATOM   3028  CE2 TRP A 320       4.403  -3.391  -7.890  1.00 10.00      A   
ATOM   3029  CE3 TRP A 320       6.402  -3.961  -6.664  1.00 10.00      A   
ATOM   3030  CZ2 TRP A 320       3.788  -2.893  -6.746  1.00 10.00      A   
ATOM   3031  CZ3 TRP A 320       5.793  -3.466  -5.529  1.00 10.00      A   
ATOM   3032  CH2 TRP A 320       4.499  -2.938  -5.578  1.00 10.00      A   
ATOM   3033  C   TRP A 320       9.157  -5.082 -11.296  1.00 10.00      A   
ATOM   3034  O   TRP A 320       9.523  -6.165 -10.838  1.00 10.00      A   
ATOM   3035  N   VAL A 321       9.967  -4.293 -11.977  1.00 10.00      A   
ATOM   3036  HN  VAL A 321       9.645  -3.414 -12.286  1.00 10.00      A   
ATOM   3037  CA  VAL A 321      11.344  -4.692 -12.248  1.00 10.00      A   
ATOM   3038  CB  VAL A 321      11.587  -4.980 -13.745  1.00 10.00      A   
ATOM   3039  CG1 VAL A 321      11.116  -6.378 -14.111  1.00 10.00      A   
ATOM   3040  CG2 VAL A 321      10.905  -3.932 -14.614  1.00 10.00      A   
ATOM   3041  C   VAL A 321      12.355  -3.661 -11.774  1.00 10.00      A   
ATOM   3042  O   VAL A 321      11.995  -2.567 -11.334  1.00 10.00      A   
ATOM   3043  N   LEU A 322      13.622  -4.028 -11.869  1.00 10.00      A   
ATOM   3044  HN  LEU A 322      13.835  -4.916 -12.223  1.00 10.00      A   
ATOM   3045  CA  LEU A 322      14.707  -3.149 -11.472  1.00 10.00      A   
ATOM   3046  CB  LEU A 322      15.822  -3.949 -10.788  1.00 10.00      A   
ATOM   3047  CG  LEU A 322      15.515  -4.487  -9.389  1.00 10.00      A   
ATOM   3048  CD1 LEU A 322      16.605  -5.444  -8.930  1.00 10.00      A   
ATOM   3049  CD2 LEU A 322      15.362  -3.345  -8.398  1.00 10.00      A   
ATOM   3050  C   LEU A 322      15.264  -2.418 -12.687  1.00 10.00      A   
ATOM   3051  O   LEU A 322      14.868  -2.689 -13.822  1.00 10.00      A   
ATOM   3052  N   ASP A 323      16.193  -1.505 -12.442  1.00 10.00      A   
ATOM   3053  HN  ASP A 323      16.461  -1.340 -11.512  1.00 10.00      A   
ATOM   3054  CA  ASP A 323      16.822  -0.727 -13.507  1.00 10.00      A   
ATOM   3055  CB  ASP A 323      17.635   0.453 -12.947  1.00 10.00      A   
ATOM   3056  CG  ASP A 323      18.669   0.061 -11.904  1.00 10.00      A   
ATOM   3057  OD1 ASP A 323      18.848  -1.146 -11.649  1.00 10.00      A   
ATOM   3058  OD2 ASP A 323      19.301   0.966 -11.315  1.00 10.00      A   
ATOM   3059  C   ASP A 323      17.687  -1.601 -14.411  1.00 10.00      A   
ATOM   3060  O   ASP A 323      18.129  -1.159 -15.472  1.00 10.00      A   
ATOM   3061  N   TYR A 324      17.903  -2.848 -13.995  1.00 10.00      A   
ATOM   3062  HN  TYR A 324      17.520  -3.131 -13.140  1.00 10.00      A   
ATOM   3063  CA  TYR A 324      18.702  -3.801 -14.761  1.00 10.00      A   
ATOM   3064  CB  TYR A 324      18.930  -5.084 -13.951  1.00 10.00      A   
ATOM   3065  CG  TYR A 324      19.984  -4.968 -12.869  1.00 10.00      A   
ATOM   3066  CD1 TYR A 324      19.637  -5.003 -11.525  1.00 10.00      A   
ATOM   3067  CD2 TYR A 324      21.328  -4.830 -13.194  1.00 10.00      A   
ATOM   3068  CE1 TYR A 324      20.597  -4.898 -10.536  1.00 10.00      A   
ATOM   3069  CE2 TYR A 324      22.294  -4.726 -12.212  1.00 10.00      A   
ATOM   3070  CZ  TYR A 324      21.925  -4.758 -10.885  1.00 10.00      A   
ATOM   3071  OH  TYR A 324      22.889  -4.652  -9.905  1.00 10.00      A   
ATOM   3072  HH  TYR A 324      22.517  -4.923  -9.055  1.00 10.00      A   
ATOM   3073  C   TYR A 324      18.027  -4.148 -16.087  1.00 10.00      A   
ATOM   3074  O   TYR A 324      18.611  -4.826 -16.929  1.00 10.00      A   
ATOM   3075  N   ILE A 325      16.787  -3.693 -16.256  1.00 10.00      A   
ATOM   3076  HN  ILE A 325      16.369  -3.174 -15.538  1.00 10.00      A   
ATOM   3077  CA  ILE A 325      16.034  -3.943 -17.477  1.00 10.00      A   
ATOM   3078  CB  ILE A 325      14.553  -3.513 -17.321  1.00 10.00      A   
ATOM   3079  CG1 ILE A 325      13.727  -3.874 -18.561  1.00 10.00      A   
ATOM   3080  CG2 ILE A 325      14.435  -2.029 -17.003  1.00 10.00      A   
ATOM   3081  CD1 ILE A 325      13.387  -5.344 -18.665  1.00 10.00      A   
ATOM   3082  C   ILE A 325      16.680  -3.227 -18.668  1.00 10.00      A   
ATOM   3083  O   ILE A 325      16.660  -3.732 -19.792  1.00 10.00      A   
ATOM   3084  N   GLU A 326      17.272  -2.059 -18.398  1.00 10.00      A   
ATOM   3085  HN  GLU A 326      17.264  -1.733 -17.473  1.00 10.00      A   
ATOM   3086  CA  GLU A 326      17.937  -1.245 -19.419  1.00 10.00      A   
ATOM   3087  CB  GLU A 326      19.193  -1.936 -19.972  1.00 10.00      A   
ATOM   3088  CG  GLU A 326      20.143  -2.417 -18.879  1.00 10.00      A   
ATOM   3089  CD  GLU A 326      21.550  -2.712 -19.365  1.00 10.00      A   
ATOM   3090  OE1 GLU A 326      21.728  -3.636 -20.186  1.00 10.00      A   
ATOM   3091  OE2 GLU A 326      22.495  -2.038 -18.898  1.00 10.00      A   
ATOM   3092  C   GLU A 326      16.978  -0.775 -20.525  1.00 10.00      A   
ATOM   3093  O   GLU A 326      15.835  -1.226 -20.610  1.00 10.00      A   
ATOM   3094  N   ASP A 327      17.444   0.150 -21.359  1.00 10.00      A   
ATOM   3095  HN  ASP A 327      18.365   0.479 -21.243  1.00 10.00      A   
ATOM   3096  CA  ASP A 327      16.624   0.696 -22.443  1.00 10.00      A   
ATOM   3097  CB  ASP A 327      17.369   1.804 -23.204  1.00 10.00      A   
ATOM   3098  CG  ASP A 327      17.583   3.075 -22.406  1.00 10.00      A   
ATOM   3099  OD1 ASP A 327      16.600   3.660 -21.912  1.00 10.00      A   
ATOM   3100  OD2 ASP A 327      18.747   3.520 -22.294  1.00 10.00      A   
ATOM   3101  C   ASP A 327      16.196  -0.392 -23.422  1.00 10.00      A   
ATOM   3102  O   ASP A 327      15.038  -0.445 -23.841  1.00 10.00      A   
ATOM   3103  N   ALA A 328      17.134  -1.263 -23.770  1.00 10.00      A   
ATOM   3104  HN  ALA A 328      18.035  -1.167 -23.392  1.00 10.00      A   
ATOM   3105  CA  ALA A 328      16.872  -2.350 -24.706  1.00 10.00      A   
ATOM   3106  CB  ALA A 328      18.147  -3.137 -24.972  1.00 10.00      A   
ATOM   3107  C   ALA A 328      15.766  -3.270 -24.209  1.00 10.00      A   
ATOM   3108  O   ALA A 328      14.898  -3.680 -24.983  1.00 10.00      A   
ATOM   3109  N   GLY A 329      15.786  -3.568 -22.915  1.00 10.00      A   
ATOM   3110  HN  GLY A 329      16.480  -3.178 -22.342  1.00 10.00      A   
ATOM   3111  CA  GLY A 329      14.787  -4.444 -22.340  1.00 10.00      A   
ATOM   3112  C   GLY A 329      13.399  -3.840 -22.400  1.00 10.00      A   
ATOM   3113  O   GLY A 329      12.425  -4.528 -22.702  1.00 10.00      A   
ATOM   3114  N   LEU A 330      13.310  -2.544 -22.127  1.00 10.00      A   
ATOM   3115  HN  LEU A 330      14.127  -2.046 -21.894  1.00 10.00      A   
ATOM   3116  CA  LEU A 330      12.033  -1.841 -22.150  1.00 10.00      A   
ATOM   3117  CB  LEU A 330      12.196  -0.409 -21.633  1.00 10.00      A   
ATOM   3118  CG  LEU A 330      12.502  -0.273 -20.137  1.00 10.00      A   
ATOM   3119  CD1 LEU A 330      12.741   1.180 -19.760  1.00 10.00      A   
ATOM   3120  CD2 LEU A 330      11.379  -0.868 -19.304  1.00 10.00      A   
ATOM   3121  C   LEU A 330      11.405  -1.859 -23.544  1.00 10.00      A   
ATOM   3122  O   LEU A 330      10.181  -1.874 -23.685  1.00 10.00      A   
ATOM   3123  N   GLU A 331      12.246  -1.861 -24.570  1.00 10.00      A   
ATOM   3124  HN  GLU A 331      13.209  -1.830 -24.394  1.00 10.00      A   
ATOM   3125  CA  GLU A 331      11.774  -1.901 -25.949  1.00 10.00      A   
ATOM   3126  CB  GLU A 331      12.928  -1.657 -26.921  1.00 10.00      A   
ATOM   3127  CG  GLU A 331      12.500  -1.562 -28.379  1.00 10.00      A   
ATOM   3128  CD  GLU A 331      13.675  -1.581 -29.331  1.00 10.00      A   
ATOM   3129  OE1 GLU A 331      13.928  -2.636 -29.948  1.00 10.00      A   
ATOM   3130  OE2 GLU A 331      14.362  -0.547 -29.456  1.00 10.00      A   
ATOM   3131  C   GLU A 331      11.126  -3.250 -26.242  1.00 10.00      A   
ATOM   3132  O   GLU A 331      10.044  -3.320 -26.830  1.00 10.00      A   
ATOM   3133  N   VAL A 332      11.790  -4.319 -25.808  1.00 10.00      A   
ATOM   3134  HN  VAL A 332      12.645  -4.192 -25.339  1.00 10.00      A   
ATOM   3135  CA  VAL A 332      11.282  -5.672 -26.005  1.00 10.00      A   
ATOM   3136  CB  VAL A 332      12.311  -6.733 -25.550  1.00 10.00      A   
ATOM   3137  CG1 VAL A 332      11.814  -8.138 -25.854  1.00 10.00      A   
ATOM   3138  CG2 VAL A 332      13.664  -6.491 -26.198  1.00 10.00      A   
ATOM   3139  C   VAL A 332       9.993  -5.852 -25.208  1.00 10.00      A   
ATOM   3140  O   VAL A 332       9.046  -6.504 -25.656  1.00 10.00      A   
ATOM   3141  N   LEU A 333       9.973  -5.250 -24.029  1.00 10.00      A   
ATOM   3142  HN  LEU A 333      10.766  -4.744 -23.744  1.00 10.00      A   
ATOM   3143  CA  LEU A 333       8.825  -5.310 -23.141  1.00 10.00      A   
ATOM   3144  CB  LEU A 333       9.125  -4.522 -21.857  1.00 10.00      A   
ATOM   3145  CG  LEU A 333       7.927  -4.142 -20.983  1.00 10.00      A   
ATOM   3146  CD1 LEU A 333       7.357  -5.366 -20.284  1.00 10.00      A   
ATOM   3147  CD2 LEU A 333       8.314  -3.073 -19.975  1.00 10.00      A   
ATOM   3148  C   LEU A 333       7.584  -4.746 -23.820  1.00 10.00      A   
ATOM   3149  O   LEU A 333       6.556  -5.415 -23.902  1.00 10.00      A   
ATOM   3150  N   ALA A 334       7.704  -3.529 -24.338  1.00 10.00      A   
ATOM   3151  HN  ALA A 334       8.568  -3.066 -24.268  1.00 10.00      A   
ATOM   3152  CA  ALA A 334       6.595  -2.850 -25.002  1.00 10.00      A   
ATOM   3153  CB  ALA A 334       6.993  -1.425 -25.347  1.00 10.00      A   
ATOM   3154  C   ALA A 334       6.127  -3.589 -26.254  1.00 10.00      A   
ATOM   3155  O   ALA A 334       4.977  -3.453 -26.675  1.00 10.00      A   
ATOM   3156  N   SER A 335       7.020  -4.364 -26.846  1.00 10.00      A   
ATOM   3157  HN  SER A 335       7.925  -4.421 -26.476  1.00 10.00      A   
ATOM   3158  CA  SER A 335       6.690  -5.116 -28.043  1.00 10.00      A   
ATOM   3159  CB  SER A 335       7.962  -5.419 -28.843  1.00 10.00      A   
ATOM   3160  OG  SER A 335       7.666  -5.687 -30.203  1.00 10.00      A   
ATOM   3161  HG  SER A 335       7.718  -4.866 -30.705  1.00 10.00      A   
ATOM   3162  C   SER A 335       5.940  -6.411 -27.707  1.00 10.00      A   
ATOM   3163  O   SER A 335       5.119  -6.888 -28.494  1.00 10.00      A   
ATOM   3164  N   THR A 336       6.212  -6.974 -26.539  1.00 10.00      A   
ATOM   3165  HN  THR A 336       6.860  -6.549 -25.940  1.00 10.00      A   
ATOM   3166  CA  THR A 336       5.567  -8.211 -26.131  1.00 10.00      A   
ATOM   3167  CB  THR A 336       6.551  -9.127 -25.379  1.00 10.00      A   
ATOM   3168  OG1 THR A 336       7.798  -9.171 -26.092  1.00 10.00      A   
ATOM   3169  HG1 THR A 336       8.225  -8.306 -26.047  1.00 10.00      A   
ATOM   3170  CG2 THR A 336       5.989 -10.536 -25.267  1.00 10.00      A   
ATOM   3171  C   THR A 336       4.337  -7.955 -25.264  1.00 10.00      A   
ATOM   3172  O   THR A 336       3.266  -8.518 -25.502  1.00 10.00      A   
ATOM   3173  N   CYS A 337       4.485  -7.100 -24.269  1.00 10.00      A   
ATOM   3174  HN  CYS A 337       5.350  -6.643 -24.147  1.00 10.00      A   
ATOM   3175  CA  CYS A 337       3.386  -6.795 -23.371  1.00 10.00      A   
ATOM   3176  CB  CYS A 337       3.914  -6.487 -21.974  1.00 10.00      A   
ATOM   3177  SG  CYS A 337       5.045  -7.741 -21.335  1.00 10.00      A   
ATOM   3178  HG  CYS A 337       4.578  -8.935 -21.685  1.00 10.00      A   
ATOM   3179  C   CYS A 337       2.541  -5.647 -23.903  1.00 10.00      A   
ATOM   3180  O   CYS A 337       2.789  -4.479 -23.605  1.00 10.00      A   
ATOM   3181  N   LYS A 338       1.541  -5.992 -24.701  1.00 10.00      A   
ATOM   3182  HN  LYS A 338       1.396  -6.941 -24.902  1.00 10.00      A   
ATOM   3183  CA  LYS A 338       0.650  -4.999 -25.290  1.00 10.00      A   
ATOM   3184  CB  LYS A 338       0.088  -5.510 -26.620  1.00 10.00      A   
ATOM   3185  CG  LYS A 338       1.026  -5.333 -27.802  1.00 10.00      A   
ATOM   3186  CD  LYS A 338       1.146  -3.870 -28.175  1.00 10.00      A   
ATOM   3187  CE  LYS A 338       2.235  -3.641 -29.202  1.00 10.00      A   
ATOM   3188  NZ  LYS A 338       2.296  -2.214 -29.607  1.00 10.00      A   
ATOM   3189  HZ1 LYS A 338       1.430  -1.951 -30.118  1.00 10.00      A   
ATOM   3190  HZ2 LYS A 338       3.113  -2.054 -30.230  1.00 10.00      A   
ATOM   3191  HZ3 LYS A 338       2.387  -1.601 -28.768  1.00 10.00      A   
ATOM   3192  C   LYS A 338      -0.492  -4.650 -24.343  1.00 10.00      A   
ATOM   3193  O   LYS A 338      -1.250  -3.710 -24.586  1.00 10.00      A   
ATOM   3194  N   ASP A 339      -0.607  -5.407 -23.254  1.00 10.00      A   
ATOM   3195  HN  ASP A 339       0.037  -6.129 -23.104  1.00 10.00      A   
ATOM   3196  CA  ASP A 339      -1.665  -5.179 -22.275  1.00 10.00      A   
ATOM   3197  CB  ASP A 339      -2.439  -6.468 -21.993  1.00 10.00      A   
ATOM   3198  CG  ASP A 339      -3.914  -6.216 -21.761  1.00 10.00      A   
ATOM   3199  OD1 ASP A 339      -4.637  -5.937 -22.743  1.00 10.00      A   
ATOM   3200  OD2 ASP A 339      -4.364  -6.297 -20.602  1.00 10.00      A   
ATOM   3201  C   ASP A 339      -1.100  -4.608 -20.979  1.00 10.00      A   
ATOM   3202  O   ASP A 339      -1.782  -4.574 -19.954  1.00 10.00      A   
ATOM   3203  N   LEU A 340       0.151  -4.153 -21.035  1.00 10.00      A   
ATOM   3204  HN  LEU A 340       0.637  -4.207 -21.881  1.00 10.00      A   
ATOM   3205  CA  LEU A 340       0.811  -3.567 -19.872  1.00 10.00      A   
ATOM   3206  CB  LEU A 340       2.291  -3.299 -20.167  1.00 10.00      A   
ATOM   3207  CG  LEU A 340       3.153  -2.875 -18.973  1.00 10.00      A   
ATOM   3208  CD1 LEU A 340       3.367  -4.042 -18.022  1.00 10.00      A   
ATOM   3209  CD2 LEU A 340       4.485  -2.318 -19.446  1.00 10.00      A   
ATOM   3210  C   LEU A 340       0.110  -2.270 -19.486  1.00 10.00      A   
ATOM   3211  O   LEU A 340      -0.001  -1.348 -20.298  1.00 10.00      A   
ATOM   3212  N   ARG A 341      -0.375  -2.216 -18.253  1.00 10.00      A   
ATOM   3213  HN  ARG A 341      -0.254  -2.990 -17.659  1.00 10.00      A   
ATOM   3214  CA  ARG A 341      -1.089  -1.048 -17.761  1.00 10.00      A   
ATOM   3215  CB  ARG A 341      -2.459  -1.463 -17.229  1.00 10.00      A   
ATOM   3216  CG  ARG A 341      -3.322  -2.150 -18.274  1.00 10.00      A   
ATOM   3217  CD  ARG A 341      -4.367  -3.048 -17.644  1.00 10.00      A   
ATOM   3218  NE  ARG A 341      -4.893  -4.011 -18.609  1.00 10.00      A   
ATOM   3219  HE  ARG A 341      -4.260  -4.670 -18.979  1.00 10.00      A   
ATOM   3220  CZ  ARG A 341      -6.160  -4.042 -19.015  1.00 10.00      A   
ATOM   3221  NH1 ARG A 341      -7.036  -3.156 -18.547  1.00 10.00      A   
ATOM   3222 HH11 ARG A 341      -8.034  -3.179 -18.860  1.00 10.00      A   
ATOM   3223 HH12 ARG A 341      -6.732  -2.426 -17.865  1.00 10.00      A   
ATOM   3224  NH2 ARG A 341      -6.543  -4.962 -19.896  1.00 10.00      A   
ATOM   3225 HH21 ARG A 341      -5.843  -5.659 -20.264  1.00 10.00      A   
ATOM   3226 HH22 ARG A 341      -7.534  -5.001 -20.225  1.00 10.00      A   
ATOM   3227  C   ARG A 341      -0.304  -0.310 -16.689  1.00 10.00      A   
ATOM   3228  O   ARG A 341      -0.414   0.912 -16.558  1.00 10.00      A   
ATOM   3229  N   GLU A 342       0.489  -1.047 -15.924  1.00 10.00      A   
ATOM   3230  HN  GLU A 342       0.543  -2.018 -16.069  1.00 10.00      A   
ATOM   3231  CA  GLU A 342       1.286  -0.442 -14.872  1.00 10.00      A   
ATOM   3232  CB  GLU A 342       0.655  -0.686 -13.502  1.00 10.00      A   
ATOM   3233  CG  GLU A 342       1.121   0.293 -12.440  1.00 10.00      A   
ATOM   3234  CD  GLU A 342       1.045  -0.272 -11.042  1.00 10.00      A   
ATOM   3235  OE1 GLU A 342       0.226   0.217 -10.242  1.00 10.00      A   
ATOM   3236  OE2 GLU A 342       1.821  -1.197 -10.727  1.00 10.00      A   
ATOM   3237  C   GLU A 342       2.710  -0.974 -14.891  1.00 10.00      A   
ATOM   3238  O   GLU A 342       2.929  -2.186 -14.868  1.00 10.00      A   
ATOM   3239  N   LEU A 343       3.672  -0.068 -14.922  1.00 10.00      A   
ATOM   3240  HN  LEU A 343       3.432   0.885 -14.930  1.00 10.00      A   
ATOM   3241  CA  LEU A 343       5.077  -0.443 -14.937  1.00 10.00      A   
ATOM   3242  CB  LEU A 343       5.690  -0.132 -16.304  1.00 10.00      A   
ATOM   3243  CG  LEU A 343       7.191  -0.386 -16.448  1.00 10.00      A   
ATOM   3244  CD1 LEU A 343       7.498  -1.874 -16.370  1.00 10.00      A   
ATOM   3245  CD2 LEU A 343       7.715   0.218 -17.743  1.00 10.00      A   
ATOM   3246  C   LEU A 343       5.835   0.305 -13.848  1.00 10.00      A   
ATOM   3247  O   LEU A 343       5.807   1.533 -13.797  1.00 10.00      A   
ATOM   3248  N   ARG A 344       6.495  -0.434 -12.975  1.00 10.00      A   
ATOM   3249  HN  ARG A 344       6.470  -1.415 -13.055  1.00 10.00      A   
ATOM   3250  CA  ARG A 344       7.264   0.166 -11.897  1.00 10.00      A   
ATOM   3251  CB  ARG A 344       6.673  -0.212 -10.533  1.00 10.00      A   
ATOM   3252  CG  ARG A 344       5.268   0.324 -10.300  1.00 10.00      A   
ATOM   3253  CD  ARG A 344       4.747  -0.027  -8.913  1.00 10.00      A   
ATOM   3254  NE  ARG A 344       3.298   0.141  -8.834  1.00 10.00      A   
ATOM   3255  HE  ARG A 344       2.786  -0.023  -9.666  1.00 10.00      A   
ATOM   3256  CZ  ARG A 344       2.623   0.471  -7.729  1.00 10.00      A   
ATOM   3257  NH1 ARG A 344       3.252   0.663  -6.577  1.00 10.00      A   
ATOM   3258 HH11 ARG A 344       2.712   0.927  -5.721  1.00 10.00      A   
ATOM   3259 HH12 ARG A 344       4.279   0.554  -6.516  1.00 10.00      A   
ATOM   3260  NH2 ARG A 344       1.312   0.641  -7.797  1.00 10.00      A   
ATOM   3261 HH21 ARG A 344       0.816   0.524  -8.714  1.00 10.00      A   
ATOM   3262 HH22 ARG A 344       0.762   0.900  -6.939  1.00 10.00      A   
ATOM   3263  C   ARG A 344       8.725  -0.267 -11.986  1.00 10.00      A   
ATOM   3264  O   ARG A 344       9.039  -1.451 -11.855  1.00 10.00      A   
ATOM   3265  N   VAL A 345       9.609   0.696 -12.229  1.00 10.00      A   
ATOM   3266  HN  VAL A 345       9.291   1.622 -12.338  1.00 10.00      A   
ATOM   3267  CA  VAL A 345      11.038   0.419 -12.339  1.00 10.00      A   
ATOM   3268  CB  VAL A 345      11.634   0.990 -13.645  1.00 10.00      A   
ATOM   3269  CG1 VAL A 345      13.098   0.603 -13.783  1.00 10.00      A   
ATOM   3270  CG2 VAL A 345      10.841   0.510 -14.852  1.00 10.00      A   
ATOM   3271  C   VAL A 345      11.793   0.990 -11.140  1.00 10.00      A   
ATOM   3272  O   VAL A 345      11.802   2.202 -10.914  1.00 10.00      A   
ATOM   3273  N   PHE A 346      12.416   0.110 -10.374  1.00 10.00      A   
ATOM   3274  HN  PHE A 346      12.376  -0.845 -10.614  1.00 10.00      A   
ATOM   3275  CA  PHE A 346      13.165   0.512  -9.194  1.00 10.00      A   
ATOM   3276  CB  PHE A 346      12.811  -0.402  -8.018  1.00 10.00      A   
ATOM   3277  CG  PHE A 346      11.340  -0.511  -7.733  1.00 10.00      A   
ATOM   3278  CD1 PHE A 346      10.573  -1.500  -8.330  1.00 10.00      A   
ATOM   3279  CD2 PHE A 346      10.728   0.372  -6.859  1.00 10.00      A   
ATOM   3280  CE1 PHE A 346       9.221  -1.604  -8.061  1.00 10.00      A   
ATOM   3281  CE2 PHE A 346       9.377   0.274  -6.586  1.00 10.00      A   
ATOM   3282  CZ  PHE A 346       8.622  -0.715  -7.188  1.00 10.00      A   
ATOM   3283  C   PHE A 346      14.661   0.425  -9.467  1.00 10.00      A   
ATOM   3284  O   PHE A 346      15.113  -0.495 -10.137  1.00 10.00      A   
ATOM   3285  N   PRO A 347      15.455   1.370  -8.947  1.00 10.00      A   
ATOM   3286  CA  PRO A 347      16.906   1.371  -9.151  1.00 10.00      A   
ATOM   3287  CB  PRO A 347      17.304   2.798  -8.765  1.00 10.00      A   
ATOM   3288  CG  PRO A 347      16.290   3.204  -7.750  1.00 10.00      A   
ATOM   3289  CD  PRO A 347      15.007   2.512  -8.129  1.00 10.00      A   
ATOM   3290  C   PRO A 347      17.615   0.358  -8.251  1.00 10.00      A   
ATOM   3291  O   PRO A 347      17.155   0.062  -7.143  1.00 10.00      A   
ATOM   3292  N   SER A 348      18.726  -0.181  -8.736  1.00 10.00      A   
ATOM   3293  HN  SER A 348      19.038   0.085  -9.633  1.00 10.00      A   
ATOM   3294  CA  SER A 348      19.501  -1.145  -7.974  1.00 10.00      A   
ATOM   3295  CB  SER A 348      20.407  -1.966  -8.899  1.00 10.00      A   
ATOM   3296  OG  SER A 348      20.898  -1.178  -9.973  1.00 10.00      A   
ATOM   3297  HG  SER A 348      20.205  -1.100 -10.659  1.00 10.00      A   
ATOM   3298  C   SER A 348      20.327  -0.408  -6.931  1.00 10.00      A   
ATOM   3299  O   SER A 348      20.021  -0.449  -5.735  1.00 10.00      A   
ATOM   3300  N   GLU A 349      21.357   0.281  -7.397  1.00 10.00      A   
ATOM   3301  HN  GLU A 349      21.542   0.265  -8.361  1.00 10.00      A   
ATOM   3302  CA  GLU A 349      22.220   1.059  -6.527  1.00 10.00      A   
ATOM   3303  CB  GLU A 349      23.694   0.719  -6.788  1.00 10.00      A   
ATOM   3304  CG  GLU A 349      24.016  -0.766  -6.751  1.00 10.00      A   
ATOM   3305  CD  GLU A 349      23.558  -1.439  -5.475  1.00 10.00      A   
ATOM   3306  OE1 GLU A 349      23.626  -0.803  -4.405  1.00 10.00      A   
ATOM   3307  OE2 GLU A 349      23.128  -2.612  -5.544  1.00 10.00      A   
ATOM   3308  C   GLU A 349      21.976   2.542  -6.788  1.00 10.00      A   
ATOM   3309  O   GLU A 349      22.587   3.129  -7.683  1.00 10.00      A   
ATOM   3310  N   PRO A 350      21.061   3.168  -6.028  1.00 10.00      A   
ATOM   3311  CA  PRO A 350      20.735   4.584  -6.196  1.00 10.00      A   
ATOM   3312  CB  PRO A 350      19.341   4.677  -5.578  1.00 10.00      A   
ATOM   3313  CG  PRO A 350      19.346   3.654  -4.492  1.00 10.00      A   
ATOM   3314  CD  PRO A 350      20.266   2.547  -4.946  1.00 10.00      A   
ATOM   3315  C   PRO A 350      21.707   5.484  -5.443  1.00 10.00      A   
ATOM   3316  O   PRO A 350      21.517   6.696  -5.364  1.00 10.00      A   
ATOM   3317  N   PHE A 351      22.748   4.877  -4.892  1.00 10.00      A   
ATOM   3318  HN  PHE A 351      22.838   3.908  -4.996  1.00 10.00      A   
ATOM   3319  CA  PHE A 351      23.756   5.609  -4.138  1.00 10.00      A   
ATOM   3320  CB  PHE A 351      24.433   4.681  -3.123  1.00 10.00      A   
ATOM   3321  CG  PHE A 351      23.482   3.740  -2.436  1.00 10.00      A   
ATOM   3322  CD1 PHE A 351      23.547   2.376  -2.668  1.00 10.00      A   
ATOM   3323  CD2 PHE A 351      22.520   4.221  -1.560  1.00 10.00      A   
ATOM   3324  CE1 PHE A 351      22.671   1.511  -2.040  1.00 10.00      A   
ATOM   3325  CE2 PHE A 351      21.641   3.361  -0.929  1.00 10.00      A   
ATOM   3326  CZ  PHE A 351      21.717   2.003  -1.170  1.00 10.00      A   
ATOM   3327  C   PHE A 351      24.795   6.212  -5.079  1.00 10.00      A   
ATOM   3328  O   PHE A 351      25.102   7.407  -5.007  1.00 10.00      A   
ATOM   3329  N   VAL A 352      25.316   5.380  -5.976  1.00 10.00      A   
ATOM   3330  HN  VAL A 352      25.016   4.451  -5.993  1.00 10.00      A   
ATOM   3331  CA  VAL A 352      26.320   5.817  -6.939  1.00 10.00      A   
ATOM   3332  CB  VAL A 352      26.912   4.643  -7.752  1.00 10.00      A   
ATOM   3333  CG1 VAL A 352      27.869   3.824  -6.901  1.00 10.00      A   
ATOM   3334  CG2 VAL A 352      25.814   3.756  -8.319  1.00 10.00      A   
ATOM   3335  C   VAL A 352      25.751   6.854  -7.898  1.00 10.00      A   
ATOM   3336  O   VAL A 352      24.588   6.767  -8.309  1.00 10.00      A   
ATOM   3337  N   MET A 353      26.571   7.837  -8.244  1.00 10.00      A   
ATOM   3338  HN  MET A 353      27.483   7.855  -7.873  1.00 10.00      A   
ATOM   3339  CA  MET A 353      26.154   8.889  -9.155  1.00 10.00      A   
ATOM   3340  CB  MET A 353      27.021  10.140  -8.985  1.00 10.00      A   
ATOM   3341  CG  MET A 353      26.611  11.304  -9.876  1.00 10.00      A   
ATOM   3342  SD  MET A 353      27.629  12.769  -9.624  1.00 10.00      A   
ATOM   3343  CE  MET A 353      26.975  13.859 -10.885  1.00 10.00      A   
ATOM   3344  C   MET A 353      26.216   8.401 -10.594  1.00 10.00      A   
ATOM   3345  O   MET A 353      25.400   8.789 -11.423  1.00 10.00      A   
ATOM   3346  N   GLU A 354      27.175   7.537 -10.879  1.00 10.00      A   
ATOM   3347  HN  GLU A 354      27.786   7.251 -10.168  1.00 10.00      A   
ATOM   3348  CA  GLU A 354      27.345   7.002 -12.225  1.00 10.00      A   
ATOM   3349  CB  GLU A 354      28.754   6.448 -12.408  1.00 10.00      A   
ATOM   3350  CG  GLU A 354      29.833   7.516 -12.431  1.00 10.00      A   
ATOM   3351  CD  GLU A 354      29.584   8.575 -13.484  1.00 10.00      A   
ATOM   3352  OE1 GLU A 354      29.186   8.222 -14.615  1.00 10.00      A   
ATOM   3353  OE2 GLU A 354      29.804   9.768 -13.193  1.00 10.00      A   
ATOM   3354  C   GLU A 354      26.311   5.929 -12.545  1.00 10.00      A   
ATOM   3355  O   GLU A 354      25.981   5.103 -11.694  1.00 10.00      A   
ATOM   3356  N   PRO A 355      25.775   5.941 -13.777  1.00 10.00      A   
ATOM   3357  CA  PRO A 355      24.776   4.967 -14.215  1.00 10.00      A   
ATOM   3358  CB  PRO A 355      24.308   5.513 -15.567  1.00 10.00      A   
ATOM   3359  CG  PRO A 355      25.449   6.335 -16.058  1.00 10.00      A   
ATOM   3360  CD  PRO A 355      26.100   6.914 -14.835  1.00 10.00      A   
ATOM   3361  C   PRO A 355      25.372   3.570 -14.379  1.00 10.00      A   
ATOM   3362  O   PRO A 355      26.107   3.297 -15.335  1.00 10.00      A   
ATOM   3363  N   ASN A 356      25.042   2.690 -13.442  1.00 10.00      A   
ATOM   3364  HN  ASN A 356      24.451   2.972 -12.710  1.00 10.00      A   
ATOM   3365  CA  ASN A 356      25.533   1.315 -13.460  1.00 10.00      A   
ATOM   3366  CB  ASN A 356      25.311   0.633 -12.103  1.00 10.00      A   
ATOM   3367  CG  ASN A 356      23.853   0.587 -11.662  1.00 10.00      A   
ATOM   3368  OD1 ASN A 356      23.102   1.547 -11.846  1.00 10.00      A   
ATOM   3369  ND2 ASN A 356      23.447  -0.533 -11.077  1.00 10.00      A   
ATOM   3370 HD21 ASN A 356      24.099  -1.258 -10.961  1.00 10.00      A   
ATOM   3371 HD22 ASN A 356      22.510  -0.591 -10.774  1.00 10.00      A   
ATOM   3372  C   ASN A 356      24.893   0.497 -14.583  1.00 10.00      A   
ATOM   3373  O   ASN A 356      25.484  -0.458 -15.091  1.00 10.00      A   
ATOM   3374  N   VAL A 357      23.688   0.877 -14.969  1.00 10.00      A   
ATOM   3375  HN  VAL A 357      23.267   1.642 -14.529  1.00 10.00      A   
ATOM   3376  CA  VAL A 357      22.973   0.186 -16.035  1.00 10.00      A   
ATOM   3377  CB  VAL A 357      21.693  -0.497 -15.517  1.00 10.00      A   
ATOM   3378  CG1 VAL A 357      22.035  -1.726 -14.689  1.00 10.00      A   
ATOM   3379  CG2 VAL A 357      20.858   0.481 -14.712  1.00 10.00      A   
ATOM   3380  C   VAL A 357      22.602   1.161 -17.144  1.00 10.00      A   
ATOM   3381  O   VAL A 357      22.483   2.366 -16.902  1.00 10.00      A   
ATOM   3382  N   ALA A 358      22.407   0.640 -18.350  1.00 10.00      A   
ATOM   3383  HN  ALA A 358      22.486  -0.339 -18.471  1.00 10.00      A   
ATOM   3384  CA  ALA A 358      22.053   1.467 -19.498  1.00 10.00      A   
ATOM   3385  CB  ALA A 358      22.520   0.822 -20.796  1.00 10.00      A   
ATOM   3386  C   ALA A 358      20.553   1.744 -19.537  1.00 10.00      A   
ATOM   3387  O   ALA A 358      19.839   1.293 -20.434  1.00 10.00      A   
ATOM   3388  N   LEU A 359      20.082   2.472 -18.539  1.00 10.00      A   
ATOM   3389  HN  LEU A 359      20.700   2.778 -17.843  1.00 10.00      A   
ATOM   3390  CA  LEU A 359      18.676   2.830 -18.444  1.00 10.00      A   
ATOM   3391  CB  LEU A 359      18.059   2.282 -17.153  1.00 10.00      A   
ATOM   3392  CG  LEU A 359      16.543   2.434 -17.023  1.00 10.00      A   
ATOM   3393  CD1 LEU A 359      15.825   1.373 -17.840  1.00 10.00      A   
ATOM   3394  CD2 LEU A 359      16.114   2.387 -15.567  1.00 10.00      A   
ATOM   3395  C   LEU A 359      18.524   4.343 -18.490  1.00 10.00      A   
ATOM   3396  O   LEU A 359      18.830   5.044 -17.521  1.00 10.00      A   
ATOM   3397  N   THR A 360      18.070   4.846 -19.618  1.00 10.00      A   
ATOM   3398  HN  THR A 360      17.840   4.238 -20.361  1.00 10.00      A   
ATOM   3399  CA  THR A 360      17.884   6.273 -19.786  1.00 10.00      A   
ATOM   3400  CB  THR A 360      18.597   6.780 -21.058  1.00 10.00      A   
ATOM   3401  OG1 THR A 360      18.027   6.157 -22.220  1.00 10.00      A   
ATOM   3402  HG1 THR A 360      17.919   5.204 -22.056  1.00 10.00      A   
ATOM   3403  CG2 THR A 360      20.086   6.465 -20.996  1.00 10.00      A   
ATOM   3404  C   THR A 360      16.399   6.596 -19.864  1.00 10.00      A   
ATOM   3405  O   THR A 360      15.567   5.852 -19.345  1.00 10.00      A   
ATOM   3406  N   GLU A 361      16.073   7.700 -20.511  1.00 10.00      A   
ATOM   3407  HN  GLU A 361      16.784   8.249 -20.916  1.00 10.00      A   
ATOM   3408  CA  GLU A 361      14.693   8.119 -20.665  1.00 10.00      A   
ATOM   3409  CB  GLU A 361      14.610   9.650 -20.733  1.00 10.00      A   
ATOM   3410  CG  GLU A 361      14.977  10.242 -22.088  1.00 10.00      A   
ATOM   3411  CD  GLU A 361      16.462  10.492 -22.262  1.00 10.00      A   
ATOM   3412  OE1 GLU A 361      16.819  11.594 -22.718  1.00 10.00      A   
ATOM   3413  OE2 GLU A 361      17.278   9.593 -21.949  1.00 10.00      A   
ATOM   3414  C   GLU A 361      14.120   7.516 -21.940  1.00 10.00      A   
ATOM   3415  O   GLU A 361      12.903   7.500 -22.148  1.00 10.00      A   
ATOM   3416  N   GLN A 362      15.019   7.007 -22.782  1.00 10.00      A   
ATOM   3417  HN  GLN A 362      15.968   7.027 -22.530  1.00 10.00      A   
ATOM   3418  CA  GLN A 362      14.643   6.415 -24.055  1.00 10.00      A   
ATOM   3419  CB  GLN A 362      15.879   5.996 -24.847  1.00 10.00      A   
ATOM   3420  CG  GLN A 362      15.662   5.998 -26.349  1.00 10.00      A   
ATOM   3421  CD  GLN A 362      15.418   7.392 -26.892  1.00 10.00      A   
ATOM   3422  OE1 GLN A 362      15.981   8.370 -26.400  1.00 10.00      A   
ATOM   3423  NE2 GLN A 362      14.571   7.495 -27.903  1.00 10.00      A   
ATOM   3424 HE21 GLN A 362      14.153   6.675 -28.245  1.00 10.00      A   
ATOM   3425 HE22 GLN A 362      14.384   8.389 -28.260  1.00 10.00      A   
ATOM   3426  C   GLN A 362      13.711   5.228 -23.861  1.00 10.00      A   
ATOM   3427  O   GLN A 362      12.718   5.087 -24.576  1.00 10.00      A   
ATOM   3428  N   GLY A 363      14.039   4.382 -22.890  1.00 10.00      A   
ATOM   3429  HN  GLY A 363      14.869   4.536 -22.377  1.00 10.00      A   
ATOM   3430  CA  GLY A 363      13.223   3.217 -22.598  1.00 10.00      A   
ATOM   3431  C   GLY A 363      11.795   3.578 -22.245  1.00 10.00      A   
ATOM   3432  O   GLY A 363      10.859   2.914 -22.689  1.00 10.00      A   
ATOM   3433  N   LEU A 364      11.628   4.634 -21.451  1.00 10.00      A   
ATOM   3434  HN  LEU A 364      12.416   5.114 -21.126  1.00 10.00      A   
ATOM   3435  CA  LEU A 364      10.303   5.092 -21.048  1.00 10.00      A   
ATOM   3436  CB  LEU A 364      10.411   6.313 -20.131  1.00 10.00      A   
ATOM   3437  CG  LEU A 364       9.540   6.305 -18.868  1.00 10.00      A   
ATOM   3438  CD1 LEU A 364       9.632   7.643 -18.147  1.00 10.00      A   
ATOM   3439  CD2 LEU A 364       8.093   5.975 -19.202  1.00 10.00      A   
ATOM   3440  C   LEU A 364       9.465   5.437 -22.278  1.00 10.00      A   
ATOM   3441  O   LEU A 364       8.298   5.052 -22.378  1.00 10.00      A   
ATOM   3442  N   VAL A 365      10.072   6.154 -23.215  1.00 10.00      A   
ATOM   3443  HN  VAL A 365      11.006   6.428 -23.076  1.00 10.00      A   
ATOM   3444  CA  VAL A 365       9.392   6.543 -24.444  1.00 10.00      A   
ATOM   3445  CB  VAL A 365      10.295   7.428 -25.328  1.00 10.00      A   
ATOM   3446  CG1 VAL A 365       9.541   7.908 -26.558  1.00 10.00      A   
ATOM   3447  CG2 VAL A 365      10.836   8.608 -24.533  1.00 10.00      A   
ATOM   3448  C   VAL A 365       8.956   5.304 -25.229  1.00 10.00      A   
ATOM   3449  O   VAL A 365       7.826   5.232 -25.715  1.00 10.00      A   
ATOM   3450  N   SER A 366       9.848   4.319 -25.315  1.00 10.00      A   
ATOM   3451  HN  SER A 366      10.728   4.430 -24.893  1.00 10.00      A   
ATOM   3452  CA  SER A 366       9.569   3.085 -26.032  1.00 10.00      A   
ATOM   3453  CB  SER A 366      10.787   2.166 -25.977  1.00 10.00      A   
ATOM   3454  OG  SER A 366      11.978   2.905 -26.189  1.00 10.00      A   
ATOM   3455  HG  SER A 366      12.726   2.417 -25.831  1.00 10.00      A   
ATOM   3456  C   SER A 366       8.344   2.369 -25.468  1.00 10.00      A   
ATOM   3457  O   SER A 366       7.458   1.959 -26.219  1.00 10.00      A   
ATOM   3458  N   VAL A 367       8.282   2.242 -24.149  1.00 10.00      A   
ATOM   3459  HN  VAL A 367       9.003   2.617 -23.595  1.00 10.00      A   
ATOM   3460  CA  VAL A 367       7.160   1.562 -23.501  1.00 10.00      A   
ATOM   3461  CB  VAL A 367       7.413   1.306 -21.999  1.00 10.00      A   
ATOM   3462  CG1 VAL A 367       6.419   0.292 -21.457  1.00 10.00      A   
ATOM   3463  CG2 VAL A 367       8.831   0.817 -21.768  1.00 10.00      A   
ATOM   3464  C   VAL A 367       5.861   2.346 -23.680  1.00 10.00      A   
ATOM   3465  O   VAL A 367       4.797   1.769 -23.898  1.00 10.00      A   
ATOM   3466  N   SER A 368       5.966   3.669 -23.621  1.00 10.00      A   
ATOM   3467  HN  SER A 368       6.847   4.067 -23.467  1.00 10.00      A   
ATOM   3468  CA  SER A 368       4.810   4.546 -23.774  1.00 10.00      A   
ATOM   3469  CB  SER A 368       5.226   6.000 -23.541  1.00 10.00      A   
ATOM   3470  OG  SER A 368       5.839   6.147 -22.269  1.00 10.00      A   
ATOM   3471  HG  SER A 368       6.747   5.815 -22.305  1.00 10.00      A   
ATOM   3472  C   SER A 368       4.169   4.387 -25.153  1.00 10.00      A   
ATOM   3473  O   SER A 368       2.950   4.496 -25.301  1.00 10.00      A   
ATOM   3474  N   MET A 369       5.001   4.113 -26.152  1.00 10.00      A   
ATOM   3475  HN  MET A 369       5.958   4.026 -25.961  1.00 10.00      A   
ATOM   3476  CA  MET A 369       4.530   3.933 -27.520  1.00 10.00      A   
ATOM   3477  CB  MET A 369       5.634   4.299 -28.522  1.00 10.00      A   
ATOM   3478  CG  MET A 369       5.953   5.783 -28.606  1.00 10.00      A   
ATOM   3479  SD  MET A 369       7.253   6.138 -29.804  1.00 10.00      A   
ATOM   3480  CE  MET A 369       7.412   7.913 -29.619  1.00 10.00      A   
ATOM   3481  C   MET A 369       4.098   2.491 -27.756  1.00 10.00      A   
ATOM   3482  O   MET A 369       3.204   2.223 -28.559  1.00 10.00      A   
ATOM   3483  N   GLY A 370       4.735   1.566 -27.051  1.00 10.00      A   
ATOM   3484  HN  GLY A 370       5.430   1.839 -26.414  1.00 10.00      A   
ATOM   3485  CA  GLY A 370       4.425   0.159 -27.212  1.00 10.00      A   
ATOM   3486  C   GLY A 370       3.154  -0.274 -26.505  1.00 10.00      A   
ATOM   3487  O   GLY A 370       2.342  -0.998 -27.079  1.00 10.00      A   
ATOM   3488  N   CYS A 371       2.976   0.174 -25.271  1.00 10.00      A   
ATOM   3489  HN  CYS A 371       3.646   0.773 -24.874  1.00 10.00      A   
ATOM   3490  CA  CYS A 371       1.808  -0.204 -24.487  1.00 10.00      A   
ATOM   3491  CB  CYS A 371       2.240  -0.634 -23.088  1.00 10.00      A   
ATOM   3492  SG  CYS A 371       3.724  -1.664 -23.063  1.00 10.00      A   
ATOM   3493  HG  CYS A 371       3.383  -2.877 -23.480  1.00 10.00      A   
ATOM   3494  C   CYS A 371       0.781   0.925 -24.402  1.00 10.00      A   
ATOM   3495  O   CYS A 371       0.989   1.926 -23.716  1.00 10.00      A   
ATOM   3496  N   PRO A 372      -0.351   0.766 -25.100  1.00 10.00      A   
ATOM   3497  CA  PRO A 372      -1.419   1.760 -25.101  1.00 10.00      A   
ATOM   3498  CB  PRO A 372      -2.186   1.424 -26.380  1.00 10.00      A   
ATOM   3499  CG  PRO A 372      -2.019  -0.050 -26.535  1.00 10.00      A   
ATOM   3500  CD  PRO A 372      -0.669  -0.391 -25.960  1.00 10.00      A   
ATOM   3501  C   PRO A 372      -2.323   1.612 -23.879  1.00 10.00      A   
ATOM   3502  O   PRO A 372      -3.236   2.408 -23.663  1.00 10.00      A   
ATOM   3503  N   LYS A 373      -2.058   0.584 -23.081  1.00 10.00      A   
ATOM   3504  HN  LYS A 373      -1.319  -0.017 -23.309  1.00 10.00      A   
ATOM   3505  CA  LYS A 373      -2.837   0.321 -21.881  1.00 10.00      A   
ATOM   3506  CB  LYS A 373      -2.960  -1.189 -21.646  1.00 10.00      A   
ATOM   3507  CG  LYS A 373      -3.671  -1.955 -22.754  1.00 10.00      A   
ATOM   3508  CD  LYS A 373      -5.177  -1.778 -22.676  1.00 10.00      A   
ATOM   3509  CE  LYS A 373      -5.900  -2.711 -23.637  1.00 10.00      A   
ATOM   3510  NZ  LYS A 373      -6.336  -3.970 -22.976  1.00 10.00      A   
ATOM   3511  HZ1 LYS A 373      -5.537  -4.649 -22.906  1.00 10.00      A   
ATOM   3512  HZ2 LYS A 373      -7.104  -4.411 -23.520  1.00 10.00      A   
ATOM   3513  HZ3 LYS A 373      -6.685  -3.765 -22.021  1.00 10.00      A   
ATOM   3514  C   LYS A 373      -2.188   0.982 -20.671  1.00 10.00      A   
ATOM   3515  O   LYS A 373      -2.771   1.015 -19.587  1.00 10.00      A   
ATOM   3516  N   LEU A 374      -0.983   1.514 -20.872  1.00 10.00      A   
ATOM   3517  HN  LEU A 374      -0.587   1.469 -21.769  1.00 10.00      A   
ATOM   3518  CA  LEU A 374      -0.237   2.169 -19.802  1.00 10.00      A   
ATOM   3519  CB  LEU A 374       1.165   2.567 -20.268  1.00 10.00      A   
ATOM   3520  CG  LEU A 374       2.260   1.510 -20.128  1.00 10.00      A   
ATOM   3521  CD1 LEU A 374       3.584   2.071 -20.605  1.00 10.00      A   
ATOM   3522  CD2 LEU A 374       2.372   1.039 -18.687  1.00 10.00      A   
ATOM   3523  C   LEU A 374      -0.957   3.399 -19.275  1.00 10.00      A   
ATOM   3524  O   LEU A 374      -1.238   4.334 -20.025  1.00 10.00      A   
ATOM   3525  N   GLU A 375      -1.253   3.387 -17.984  1.00 10.00      A   
ATOM   3526  HN  GLU A 375      -1.028   2.594 -17.450  1.00 10.00      A   
ATOM   3527  CA  GLU A 375      -1.924   4.507 -17.342  1.00 10.00      A   
ATOM   3528  CB  GLU A 375      -3.406   4.199 -17.130  1.00 10.00      A   
ATOM   3529  CG  GLU A 375      -3.673   2.833 -16.522  1.00 10.00      A   
ATOM   3530  CD  GLU A 375      -5.149   2.554 -16.344  1.00 10.00      A   
ATOM   3531  OE1 GLU A 375      -5.975   3.306 -16.896  1.00 10.00      A   
ATOM   3532  OE2 GLU A 375      -5.489   1.573 -15.653  1.00 10.00      A   
ATOM   3533  C   GLU A 375      -1.253   4.850 -16.016  1.00 10.00      A   
ATOM   3534  O   GLU A 375      -1.603   5.832 -15.363  1.00 10.00      A   
ATOM   3535  N   SER A 376      -0.294   4.032 -15.612  1.00 10.00      A   
ATOM   3536  HN  SER A 376      -0.060   3.255 -16.162  1.00 10.00      A   
ATOM   3537  CA  SER A 376       0.432   4.258 -14.371  1.00 10.00      A   
ATOM   3538  CB  SER A 376      -0.283   3.584 -13.193  1.00 10.00      A   
ATOM   3539  OG  SER A 376      -1.629   4.035 -13.085  1.00 10.00      A   
ATOM   3540  HG  SER A 376      -1.824   4.628 -13.821  1.00 10.00      A   
ATOM   3541  C   SER A 376       1.868   3.755 -14.501  1.00 10.00      A   
ATOM   3542  O   SER A 376       2.105   2.559 -14.685  1.00 10.00      A   
ATOM   3543  N   VAL A 377       2.825   4.673 -14.427  1.00 10.00      A   
ATOM   3544  HN  VAL A 377       2.581   5.612 -14.274  1.00 10.00      A   
ATOM   3545  CA  VAL A 377       4.234   4.312 -14.553  1.00 10.00      A   
ATOM   3546  CB  VAL A 377       4.808   4.720 -15.933  1.00 10.00      A   
ATOM   3547  CG1 VAL A 377       6.241   4.233 -16.094  1.00 10.00      A   
ATOM   3548  CG2 VAL A 377       3.940   4.202 -17.069  1.00 10.00      A   
ATOM   3549  C   VAL A 377       5.090   4.947 -13.454  1.00 10.00      A   
ATOM   3550  O   VAL A 377       4.927   6.122 -13.121  1.00 10.00      A   
ATOM   3551  N   LEU A 378       5.985   4.145 -12.893  1.00 10.00      A   
ATOM   3552  HN  LEU A 378       6.019   3.205 -13.185  1.00 10.00      A   
ATOM   3553  CA  LEU A 378       6.920   4.589 -11.867  1.00 10.00      A   
ATOM   3554  CB  LEU A 378       6.772   3.735 -10.602  1.00 10.00      A   
ATOM   3555  CG  LEU A 378       7.881   3.859  -9.552  1.00 10.00      A   
ATOM   3556  CD1 LEU A 378       7.920   5.259  -8.959  1.00 10.00      A   
ATOM   3557  CD2 LEU A 378       7.686   2.825  -8.458  1.00 10.00      A   
ATOM   3558  C   LEU A 378       8.326   4.449 -12.441  1.00 10.00      A   
ATOM   3559  O   LEU A 378       8.754   3.343 -12.782  1.00 10.00      A   
ATOM   3560  N   TYR A 379       9.038   5.556 -12.561  1.00 10.00      A   
ATOM   3561  HN  TYR A 379       8.673   6.410 -12.229  1.00 10.00      A   
ATOM   3562  CA  TYR A 379      10.366   5.524 -13.154  1.00 10.00      A   
ATOM   3563  CB  TYR A 379      10.314   6.165 -14.538  1.00 10.00      A   
ATOM   3564  CG  TYR A 379      11.290   5.591 -15.534  1.00 10.00      A   
ATOM   3565  CD1 TYR A 379      11.290   4.237 -15.832  1.00 10.00      A   
ATOM   3566  CD2 TYR A 379      12.201   6.408 -16.190  1.00 10.00      A   
ATOM   3567  CE1 TYR A 379      12.171   3.712 -16.759  1.00 10.00      A   
ATOM   3568  CE2 TYR A 379      13.086   5.892 -17.117  1.00 10.00      A   
ATOM   3569  CZ  TYR A 379      13.066   4.543 -17.397  1.00 10.00      A   
ATOM   3570  OH  TYR A 379      13.932   4.026 -18.329  1.00 10.00      A   
ATOM   3571  HH  TYR A 379      14.631   4.670 -18.514  1.00 10.00      A   
ATOM   3572  C   TYR A 379      11.406   6.233 -12.299  1.00 10.00      A   
ATOM   3573  O   TYR A 379      11.168   7.328 -11.787  1.00 10.00      A   
ATOM   3574  N   PHE A 380      12.555   5.592 -12.157  1.00 10.00      A   
ATOM   3575  HN  PHE A 380      12.660   4.716 -12.578  1.00 10.00      A   
ATOM   3576  CA  PHE A 380      13.669   6.135 -11.400  1.00 10.00      A   
ATOM   3577  CB  PHE A 380      13.959   5.254 -10.177  1.00 10.00      A   
ATOM   3578  CG  PHE A 380      13.253   5.679  -8.919  1.00 10.00      A   
ATOM   3579  CD1 PHE A 380      11.889   5.494  -8.779  1.00 10.00      A   
ATOM   3580  CD2 PHE A 380      13.955   6.260  -7.872  1.00 10.00      A   
ATOM   3581  CE1 PHE A 380      11.235   5.881  -7.624  1.00 10.00      A   
ATOM   3582  CE2 PHE A 380      13.307   6.651  -6.712  1.00 10.00      A   
ATOM   3583  CZ  PHE A 380      11.943   6.461  -6.589  1.00 10.00      A   
ATOM   3584  C   PHE A 380      14.895   6.155 -12.302  1.00 10.00      A   
ATOM   3585  O   PHE A 380      15.510   5.117 -12.537  1.00 10.00      A   
ATOM   3586  N   CYS A 381      15.240   7.322 -12.820  1.00 10.00      A   
ATOM   3587  HN  CYS A 381      14.723   8.124 -12.590  1.00 10.00      A   
ATOM   3588  CA  CYS A 381      16.388   7.441 -13.709  1.00 10.00      A   
ATOM   3589  CB  CYS A 381      15.933   7.734 -15.144  1.00 10.00      A   
ATOM   3590  SG  CYS A 381      14.812   9.146 -15.303  1.00 10.00      A   
ATOM   3591  HG  CYS A 381      15.359  10.014 -16.148  1.00 10.00      A   
ATOM   3592  C   CYS A 381      17.350   8.516 -13.224  1.00 10.00      A   
ATOM   3593  O   CYS A 381      17.074   9.214 -12.247  1.00 10.00      A   
ATOM   3594  N   ARG A 382      18.487   8.638 -13.896  1.00 10.00      A   
ATOM   3595  HN  ARG A 382      18.671   8.029 -14.646  1.00 10.00      A   
ATOM   3596  CA  ARG A 382      19.482   9.634 -13.527  1.00 10.00      A   
ATOM   3597  CB  ARG A 382      20.879   9.014 -13.490  1.00 10.00      A   
ATOM   3598  CG  ARG A 382      21.157   8.211 -12.232  1.00 10.00      A   
ATOM   3599  CD  ARG A 382      22.418   7.374 -12.370  1.00 10.00      A   
ATOM   3600  NE  ARG A 382      22.814   6.776 -11.097  1.00 10.00      A   
ATOM   3601  HE  ARG A 382      23.319   7.347 -10.471  1.00 10.00      A   
ATOM   3602  CZ  ARG A 382      22.538   5.518 -10.742  1.00 10.00      A   
ATOM   3603  NH1 ARG A 382      21.867   4.722 -11.569  1.00 10.00      A   
ATOM   3604 HH11 ARG A 382      21.548   5.076 -12.499  1.00 10.00      A   
ATOM   3605 HH12 ARG A 382      21.650   3.737 -11.295  1.00 10.00      A   
ATOM   3606  NH2 ARG A 382      22.937   5.067  -9.561  1.00 10.00      A   
ATOM   3607 HH21 ARG A 382      22.730   4.083  -9.263  1.00 10.00      A   
ATOM   3608 HH22 ARG A 382      23.466   5.700  -8.914  1.00 10.00      A   
ATOM   3609  C   ARG A 382      19.456  10.833 -14.467  1.00 10.00      A   
ATOM   3610  O   ARG A 382      20.033  11.874 -14.164  1.00 10.00      A   
ATOM   3611  N   GLN A 383      18.774  10.689 -15.597  1.00 10.00      A   
ATOM   3612  HN  GLN A 383      18.312   9.848 -15.772  1.00 10.00      A   
ATOM   3613  CA  GLN A 383      18.686  11.763 -16.578  1.00 10.00      A   
ATOM   3614  CB  GLN A 383      19.760  11.599 -17.658  1.00 10.00      A   
ATOM   3615  CG  GLN A 383      19.540  10.417 -18.589  1.00 10.00      A   
ATOM   3616  CD  GLN A 383      20.659  10.257 -19.595  1.00 10.00      A   
ATOM   3617  OE1 GLN A 383      21.821  10.521 -19.296  1.00 10.00      A   
ATOM   3618  NE2 GLN A 383      20.316   9.844 -20.802  1.00 10.00      A   
ATOM   3619 HE21 GLN A 383      19.365   9.668 -20.985  1.00 10.00      A   
ATOM   3620 HE22 GLN A 383      21.024   9.732 -21.469  1.00 10.00      A   
ATOM   3621  C   GLN A 383      17.297  11.817 -17.210  1.00 10.00      A   
ATOM   3622  O   GLN A 383      16.529  10.855 -17.122  1.00 10.00      A   
ATOM   3623  N   MET A 384      16.984  12.943 -17.844  1.00 10.00      A   
ATOM   3624  HN  MET A 384      17.642  13.672 -17.871  1.00 10.00      A   
ATOM   3625  CA  MET A 384      15.692  13.142 -18.493  1.00 10.00      A   
ATOM   3626  CB  MET A 384      14.595  13.366 -17.439  1.00 10.00      A   
ATOM   3627  CG  MET A 384      13.202  13.590 -18.011  1.00 10.00      A   
ATOM   3628  SD  MET A 384      12.645  12.235 -19.065  1.00 10.00      A   
ATOM   3629  CE  MET A 384      12.505  10.907 -17.874  1.00 10.00      A   
ATOM   3630  C   MET A 384      15.751  14.335 -19.445  1.00 10.00      A   
ATOM   3631  O   MET A 384      16.513  15.277 -19.225  1.00 10.00      A   
ATOM   3632  N   THR A 385      14.961  14.277 -20.509  1.00 10.00      A   
ATOM   3633  HN  THR A 385      14.396  13.488 -20.645  1.00 10.00      A   
ATOM   3634  CA  THR A 385      14.899  15.353 -21.484  1.00 10.00      A   
ATOM   3635  CB  THR A 385      15.341  14.877 -22.879  1.00 10.00      A   
ATOM   3636  OG1 THR A 385      15.006  13.494 -23.050  1.00 10.00      A   
ATOM   3637  HG1 THR A 385      15.776  12.942 -22.821  1.00 10.00      A   
ATOM   3638  CG2 THR A 385      16.834  15.067 -23.064  1.00 10.00      A   
ATOM   3639  C   THR A 385      13.474  15.882 -21.572  1.00 10.00      A   
ATOM   3640  O   THR A 385      12.512  15.133 -21.371  1.00 10.00      A   
ATOM   3641  N   ASN A 386      13.338  17.169 -21.860  1.00 10.00      A   
ATOM   3642  HN  ASN A 386      14.149  17.719 -21.995  1.00 10.00      A   
ATOM   3643  CA  ASN A 386      12.024  17.792 -21.975  1.00 10.00      A   
ATOM   3644  CB  ASN A 386      12.145  19.306 -22.143  1.00 10.00      A   
ATOM   3645  CG  ASN A 386      12.335  20.031 -20.828  1.00 10.00      A   
ATOM   3646  OD1 ASN A 386      11.386  20.231 -20.068  1.00 10.00      A   
ATOM   3647  ND2 ASN A 386      13.561  20.437 -20.556  1.00 10.00      A   
ATOM   3648 HD21 ASN A 386      14.265  20.246 -21.211  1.00 10.00      A   
ATOM   3649 HD22 ASN A 386      13.713  20.921 -19.714  1.00 10.00      A   
ATOM   3650  C   ASN A 386      11.251  17.209 -23.147  1.00 10.00      A   
ATOM   3651  O   ASN A 386      10.045  16.969 -23.051  1.00 10.00      A   
ATOM   3652  N   ALA A 387      11.958  16.972 -24.249  1.00 10.00      A   
ATOM   3653  HN  ALA A 387      12.917  17.184 -24.255  1.00 10.00      A   
ATOM   3654  CA  ALA A 387      11.351  16.414 -25.450  1.00 10.00      A   
ATOM   3655  CB  ALA A 387      12.379  16.289 -26.560  1.00 10.00      A   
ATOM   3656  C   ALA A 387      10.711  15.059 -25.166  1.00 10.00      A   
ATOM   3657  O   ALA A 387       9.591  14.789 -25.599  1.00 10.00      A   
ATOM   3658  N   ALA A 388      11.420  14.217 -24.423  1.00 10.00      A   
ATOM   3659  HN  ALA A 388      12.301  14.493 -24.098  1.00 10.00      A   
ATOM   3660  CA  ALA A 388      10.922  12.892 -24.077  1.00 10.00      A   
ATOM   3661  CB  ALA A 388      11.984  12.098 -23.334  1.00 10.00      A   
ATOM   3662  C   ALA A 388       9.640  12.987 -23.255  1.00 10.00      A   
ATOM   3663  O   ALA A 388       8.662  12.292 -23.535  1.00 10.00      A   
ATOM   3664  N   LEU A 389       9.647  13.869 -22.255  1.00 10.00      A   
ATOM   3665  HN  LEU A 389      10.457  14.398 -22.092  1.00 10.00      A   
ATOM   3666  CA  LEU A 389       8.484  14.069 -21.393  1.00 10.00      A   
ATOM   3667  CB  LEU A 389       8.768  15.147 -20.347  1.00 10.00      A   
ATOM   3668  CG  LEU A 389       9.685  14.746 -19.192  1.00 10.00      A   
ATOM   3669  CD1 LEU A 389      10.090  15.971 -18.386  1.00 10.00      A   
ATOM   3670  CD2 LEU A 389       9.002  13.722 -18.298  1.00 10.00      A   
ATOM   3671  C   LEU A 389       7.259  14.456 -22.211  1.00 10.00      A   
ATOM   3672  O   LEU A 389       6.181  13.880 -22.045  1.00 10.00      A   
ATOM   3673  N   ILE A 390       7.434  15.424 -23.105  1.00 10.00      A   
ATOM   3674  HN  ILE A 390       8.323  15.843 -23.192  1.00 10.00      A   
ATOM   3675  CA  ILE A 390       6.342  15.880 -23.955  1.00 10.00      A   
ATOM   3676  CB  ILE A 390       6.766  17.073 -24.836  1.00 10.00      A   
ATOM   3677  CG1 ILE A 390       7.263  18.230 -23.962  1.00 10.00      A   
ATOM   3678  CG2 ILE A 390       5.607  17.527 -25.716  1.00 10.00      A   
ATOM   3679  CD1 ILE A 390       7.897  19.366 -24.737  1.00 10.00      A   
ATOM   3680  C   ILE A 390       5.843  14.740 -24.840  1.00 10.00      A   
ATOM   3681  O   ILE A 390       4.636  14.551 -25.003  1.00 10.00      A   
ATOM   3682  N   THR A 391       6.781  13.967 -25.380  1.00 10.00      A   
ATOM   3683  HN  THR A 391       7.725  14.160 -25.187  1.00 10.00      A   
ATOM   3684  CA  THR A 391       6.456  12.841 -26.245  1.00 10.00      A   
ATOM   3685  CB  THR A 391       7.736  12.146 -26.758  1.00 10.00      A   
ATOM   3686  OG1 THR A 391       8.600  13.110 -27.375  1.00 10.00      A   
ATOM   3687  HG1 THR A 391       8.888  13.753 -26.714  1.00 10.00      A   
ATOM   3688  CG2 THR A 391       7.397  11.064 -27.768  1.00 10.00      A   
ATOM   3689  C   THR A 391       5.577  11.817 -25.522  1.00 10.00      A   
ATOM   3690  O   THR A 391       4.586  11.338 -26.075  1.00 10.00      A   
ATOM   3691  N   ILE A 392       5.935  11.506 -24.278  1.00 10.00      A   
ATOM   3692  HN  ILE A 392       6.729  11.936 -23.888  1.00 10.00      A   
ATOM   3693  CA  ILE A 392       5.184  10.541 -23.479  1.00 10.00      A   
ATOM   3694  CB  ILE A 392       5.821  10.332 -22.087  1.00 10.00      A   
ATOM   3695  CG1 ILE A 392       7.237   9.769 -22.228  1.00 10.00      A   
ATOM   3696  CG2 ILE A 392       4.963   9.412 -21.226  1.00 10.00      A   
ATOM   3697  CD1 ILE A 392       8.027   9.791 -20.940  1.00 10.00      A   
ATOM   3698  C   ILE A 392       3.730  10.972 -23.309  1.00 10.00      A   
ATOM   3699  O   ILE A 392       2.813  10.187 -23.538  1.00 10.00      A   
ATOM   3700  N   ALA A 393       3.529  12.227 -22.929  1.00 10.00      A   
ATOM   3701  HN  ALA A 393       4.309  12.808 -22.782  1.00 10.00      A   
ATOM   3702  CA  ALA A 393       2.188  12.764 -22.714  1.00 10.00      A   
ATOM   3703  CB  ALA A 393       2.271  14.144 -22.086  1.00 10.00      A   
ATOM   3704  C   ALA A 393       1.365  12.808 -24.002  1.00 10.00      A   
ATOM   3705  O   ALA A 393       0.158  12.549 -23.991  1.00 10.00      A   
ATOM   3706  N   ARG A 394       2.018  13.130 -25.115  1.00 10.00      A   
ATOM   3707  HN  ARG A 394       2.983  13.325 -25.066  1.00 10.00      A   
ATOM   3708  CA  ARG A 394       1.337  13.207 -26.405  1.00 10.00      A   
ATOM   3709  CB  ARG A 394       2.232  13.873 -27.456  1.00 10.00      A   
ATOM   3710  CG  ARG A 394       2.489  15.347 -27.199  1.00 10.00      A   
ATOM   3711  CD  ARG A 394       3.143  16.021 -28.393  1.00 10.00      A   
ATOM   3712  NE  ARG A 394       2.233  16.121 -29.529  1.00 10.00      A   
ATOM   3713  HE  ARG A 394       1.996  15.278 -29.992  1.00 10.00      A   
ATOM   3714  CZ  ARG A 394       1.721  17.268 -29.984  1.00 10.00      A   
ATOM   3715  NH1 ARG A 394       2.032  18.420 -29.405  1.00 10.00      A   
ATOM   3716 HH11 ARG A 394       2.682  18.441 -28.591  1.00 10.00      A   
ATOM   3717 HH12 ARG A 394       1.624  19.315 -29.762  1.00 10.00      A   
ATOM   3718  NH2 ARG A 394       0.884  17.251 -31.014  1.00 10.00      A   
ATOM   3719 HH21 ARG A 394       0.628  16.343 -31.464  1.00 10.00      A   
ATOM   3720 HH22 ARG A 394       0.477  18.141 -31.378  1.00 10.00      A   
ATOM   3721  C   ARG A 394       0.896  11.829 -26.880  1.00 10.00      A   
ATOM   3722  O   ARG A 394      -0.022  11.702 -27.695  1.00 10.00      A   
ATOM   3723  N   ASN A 395       1.548  10.800 -26.360  1.00 10.00      A   
ATOM   3724  HN  ASN A 395       2.268  10.967 -25.713  1.00 10.00      A   
ATOM   3725  CA  ASN A 395       1.230   9.430 -26.731  1.00 10.00      A   
ATOM   3726  CB  ASN A 395       2.505   8.605 -26.948  1.00 10.00      A   
ATOM   3727  CG  ASN A 395       3.190   8.905 -28.274  1.00 10.00      A   
ATOM   3728  OD1 ASN A 395       4.414   8.982 -28.348  1.00 10.00      A   
ATOM   3729  ND2 ASN A 395       2.409   9.065 -29.336  1.00 10.00      A   
ATOM   3730 HD21 ASN A 395       1.440   8.984 -29.214  1.00 10.00      A   
ATOM   3731 HD22 ASN A 395       2.837   9.268 -30.195  1.00 10.00      A   
ATOM   3732  C   ASN A 395       0.326   8.758 -25.702  1.00 10.00      A   
ATOM   3733  O   ASN A 395      -0.553   7.971 -26.060  1.00 10.00      A   
ATOM   3734  N   ARG A 396       0.533   9.073 -24.429  1.00 10.00      A   
ATOM   3735  HN  ARG A 396       1.245   9.711 -24.200  1.00 10.00      A   
ATOM   3736  CA  ARG A 396      -0.261   8.489 -23.355  1.00 10.00      A   
ATOM   3737  CB  ARG A 396       0.645   7.767 -22.350  1.00 10.00      A   
ATOM   3738  CG  ARG A 396       1.380   6.563 -22.915  1.00 10.00      A   
ATOM   3739  CD  ARG A 396       0.568   5.285 -22.765  1.00 10.00      A   
ATOM   3740  NE  ARG A 396      -0.733   5.371 -23.432  1.00 10.00      A   
ATOM   3741  HE  ARG A 396      -1.502   5.657 -22.883  1.00 10.00      A   
ATOM   3742  CZ  ARG A 396      -0.924   5.093 -24.721  1.00 10.00      A   
ATOM   3743  NH1 ARG A 396       0.093   4.718 -25.483  1.00 10.00      A   
ATOM   3744 HH11 ARG A 396      -0.060   4.504 -26.495  1.00 10.00      A   
ATOM   3745 HH12 ARG A 396       1.054   4.631 -25.079  1.00 10.00      A   
ATOM   3746  NH2 ARG A 396      -2.145   5.171 -25.242  1.00 10.00      A   
ATOM   3747 HH21 ARG A 396      -2.957   5.445 -24.648  1.00 10.00      A   
ATOM   3748 HH22 ARG A 396      -2.296   4.958 -26.256  1.00 10.00      A   
ATOM   3749  C   ARG A 396      -1.103   9.537 -22.631  1.00 10.00      A   
ATOM   3750  O   ARG A 396      -0.717  10.034 -21.571  1.00 10.00      A   
ATOM   3751  N   PRO A 397      -2.274   9.894 -23.180  1.00 10.00      A   
ATOM   3752  CA  PRO A 397      -3.158  10.878 -22.556  1.00 10.00      A   
ATOM   3753  CB  PRO A 397      -4.017  11.348 -23.729  1.00 10.00      A   
ATOM   3754  CG  PRO A 397      -4.109  10.156 -24.624  1.00 10.00      A   
ATOM   3755  CD  PRO A 397      -2.827   9.380 -24.449  1.00 10.00      A   
ATOM   3756  C   PRO A 397      -4.034  10.224 -21.491  1.00 10.00      A   
ATOM   3757  O   PRO A 397      -4.769  10.895 -20.767  1.00 10.00      A   
ATOM   3758  N   ASN A 398      -3.928   8.906 -21.394  1.00 10.00      A   
ATOM   3759  HN  ASN A 398      -3.295   8.436 -21.982  1.00 10.00      A   
ATOM   3760  CA  ASN A 398      -4.707   8.127 -20.442  1.00 10.00      A   
ATOM   3761  CB  ASN A 398      -5.077   6.765 -21.043  1.00 10.00      A   
ATOM   3762  CG  ASN A 398      -3.864   5.917 -21.395  1.00 10.00      A   
ATOM   3763  OD1 ASN A 398      -2.842   6.422 -21.868  1.00 10.00      A   
ATOM   3764  ND2 ASN A 398      -3.969   4.619 -21.178  1.00 10.00      A   
ATOM   3765 HD21 ASN A 398      -4.810   4.277 -20.809  1.00 10.00      A   
ATOM   3766 HD22 ASN A 398      -3.196   4.056 -21.386  1.00 10.00      A   
ATOM   3767  C   ASN A 398      -3.952   7.931 -19.131  1.00 10.00      A   
ATOM   3768  O   ASN A 398      -4.420   7.228 -18.231  1.00 10.00      A   
ATOM   3769  N   MET A 399      -2.780   8.547 -19.033  1.00 10.00      A   
ATOM   3770  HN  MET A 399      -2.457   9.080 -19.790  1.00 10.00      A   
ATOM   3771  CA  MET A 399      -1.962   8.446 -17.830  1.00 10.00      A   
ATOM   3772  CB  MET A 399      -0.626   9.171 -18.026  1.00 10.00      A   
ATOM   3773  CG  MET A 399       0.367   8.974 -16.891  1.00 10.00      A   
ATOM   3774  SD  MET A 399       1.034   7.300 -16.830  1.00 10.00      A   
ATOM   3775  CE  MET A 399       1.917   7.237 -18.388  1.00 10.00      A   
ATOM   3776  C   MET A 399      -2.708   9.015 -16.623  1.00 10.00      A   
ATOM   3777  O   MET A 399      -3.095  10.185 -16.617  1.00 10.00      A   
ATOM   3778  N   THR A 400      -2.912   8.177 -15.612  1.00 10.00      A   
ATOM   3779  HN  THR A 400      -2.584   7.253 -15.679  1.00 10.00      A   
ATOM   3780  CA  THR A 400      -3.612   8.586 -14.408  1.00 10.00      A   
ATOM   3781  CB  THR A 400      -4.666   7.543 -13.988  1.00 10.00      A   
ATOM   3782  OG1 THR A 400      -4.129   6.220 -14.131  1.00 10.00      A   
ATOM   3783  HG1 THR A 400      -4.624   5.749 -14.812  1.00 10.00      A   
ATOM   3784  CG2 THR A 400      -5.921   7.672 -14.836  1.00 10.00      A   
ATOM   3785  C   THR A 400      -2.642   8.820 -13.253  1.00 10.00      A   
ATOM   3786  O   THR A 400      -2.867   9.687 -12.409  1.00 10.00      A   
ATOM   3787  N   ARG A 401      -1.558   8.050 -13.222  1.00 10.00      A   
ATOM   3788  HN  ARG A 401      -1.418   7.389 -13.937  1.00 10.00      A   
ATOM   3789  CA  ARG A 401      -0.563   8.171 -12.161  1.00 10.00      A   
ATOM   3790  CB  ARG A 401      -0.795   7.114 -11.082  1.00 10.00      A   
ATOM   3791  CG  ARG A 401      -2.096   7.276 -10.314  1.00 10.00      A   
ATOM   3792  CD  ARG A 401      -2.440   6.012  -9.556  1.00 10.00      A   
ATOM   3793  NE  ARG A 401      -2.613   4.872 -10.455  1.00 10.00      A   
ATOM   3794  HE  ARG A 401      -2.260   4.958 -11.371  1.00 10.00      A   
ATOM   3795  CZ  ARG A 401      -3.208   3.741 -10.107  1.00 10.00      A   
ATOM   3796  NH1 ARG A 401      -3.690   3.588  -8.883  1.00 10.00      A   
ATOM   3797 HH11 ARG A 401      -4.151   2.697  -8.603  1.00 10.00      A   
ATOM   3798 HH12 ARG A 401      -3.617   4.361  -8.181  1.00 10.00      A   
ATOM   3799  NH2 ARG A 401      -3.324   2.761 -10.996  1.00 10.00      A   
ATOM   3800 HH21 ARG A 401      -2.952   2.887 -11.964  1.00 10.00      A   
ATOM   3801 HH22 ARG A 401      -3.783   1.861 -10.730  1.00 10.00      A   
ATOM   3802  C   ARG A 401       0.845   8.031 -12.716  1.00 10.00      A   
ATOM   3803  O   ARG A 401       1.225   6.972 -13.214  1.00 10.00      A   
ATOM   3804  N   PHE A 402       1.618   9.097 -12.621  1.00 10.00      A   
ATOM   3805  HN  PHE A 402       1.267   9.911 -12.194  1.00 10.00      A   
ATOM   3806  CA  PHE A 402       2.984   9.088 -13.114  1.00 10.00      A   
ATOM   3807  CB  PHE A 402       3.136  10.021 -14.317  1.00 10.00      A   
ATOM   3808  CG  PHE A 402       4.421   9.831 -15.073  1.00 10.00      A   
ATOM   3809  CD1 PHE A 402       4.750   8.594 -15.604  1.00 10.00      A   
ATOM   3810  CD2 PHE A 402       5.295  10.888 -15.257  1.00 10.00      A   
ATOM   3811  CE1 PHE A 402       5.929   8.418 -16.301  1.00 10.00      A   
ATOM   3812  CE2 PHE A 402       6.475  10.719 -15.952  1.00 10.00      A   
ATOM   3813  CZ  PHE A 402       6.794   9.480 -16.474  1.00 10.00      A   
ATOM   3814  C   PHE A 402       3.957   9.473 -12.008  1.00 10.00      A   
ATOM   3815  O   PHE A 402       3.989  10.622 -11.564  1.00 10.00      A   
ATOM   3816  N   ARG A 403       4.739   8.504 -11.561  1.00 10.00      A   
ATOM   3817  HN  ARG A 403       4.674   7.608 -11.965  1.00 10.00      A   
ATOM   3818  CA  ARG A 403       5.709   8.739 -10.505  1.00 10.00      A   
ATOM   3819  CB  ARG A 403       5.562   7.700  -9.382  1.00 10.00      A   
ATOM   3820  CG  ARG A 403       4.176   7.641  -8.751  1.00 10.00      A   
ATOM   3821  CD  ARG A 403       4.052   6.487  -7.759  1.00 10.00      A   
ATOM   3822  NE  ARG A 403       4.536   6.842  -6.422  1.00 10.00      A   
ATOM   3823  HE  ARG A 403       5.261   7.510  -6.368  1.00 10.00      A   
ATOM   3824  CZ  ARG A 403       4.054   6.324  -5.285  1.00 10.00      A   
ATOM   3825  NH1 ARG A 403       3.079   5.433  -5.311  1.00 10.00      A   
ATOM   3826 HH11 ARG A 403       2.677   5.115  -6.216  1.00 10.00      A   
ATOM   3827 HH12 ARG A 403       2.709   5.043  -4.406  1.00 10.00      A   
ATOM   3828  NH2 ARG A 403       4.543   6.700  -4.113  1.00 10.00      A   
ATOM   3829 HH21 ARG A 403       5.317   7.400  -4.061  1.00 10.00      A   
ATOM   3830 HH22 ARG A 403       4.151   6.289  -3.227  1.00 10.00      A   
ATOM   3831  C   ARG A 403       7.128   8.714 -11.075  1.00 10.00      A   
ATOM   3832  O   ARG A 403       7.729   7.650 -11.221  1.00 10.00      A   
ATOM   3833  N   LEU A 404       7.653   9.885 -11.407  1.00 10.00      A   
ATOM   3834  HN  LEU A 404       7.135  10.704 -11.255  1.00 10.00      A   
ATOM   3835  CA  LEU A 404       8.995   9.990 -11.963  1.00 10.00      A   
ATOM   3836  CB  LEU A 404       8.984  10.857 -13.224  1.00 10.00      A   
ATOM   3837  CG  LEU A 404      10.337  11.079 -13.904  1.00 10.00      A   
ATOM   3838  CD1 LEU A 404      10.864   9.777 -14.484  1.00 10.00      A   
ATOM   3839  CD2 LEU A 404      10.220  12.143 -14.985  1.00 10.00      A   
ATOM   3840  C   LEU A 404       9.943  10.593 -10.941  1.00 10.00      A   
ATOM   3841  O   LEU A 404       9.638  11.619 -10.332  1.00 10.00      A   
ATOM   3842  N   CYS A 405      11.085   9.955 -10.750  1.00 10.00      A   
ATOM   3843  HN  CYS A 405      11.268   9.128 -11.257  1.00 10.00      A   
ATOM   3844  CA  CYS A 405      12.074  10.436  -9.806  1.00 10.00      A   
ATOM   3845  CB  CYS A 405      12.034   9.623  -8.511  1.00 10.00      A   
ATOM   3846  SG  CYS A 405      13.105  10.255  -7.199  1.00 10.00      A   
ATOM   3847  HG  CYS A 405      14.037  11.013  -7.764  1.00 10.00      A   
ATOM   3848  C   CYS A 405      13.467  10.384 -10.411  1.00 10.00      A   
ATOM   3849  O   CYS A 405      13.860   9.385 -11.017  1.00 10.00      A   
ATOM   3850  N   ILE A 406      14.193  11.480 -10.263  1.00 10.00      A   
ATOM   3851  HN  ILE A 406      13.799  12.251  -9.798  1.00 10.00      A   
ATOM   3852  CA  ILE A 406      15.552  11.580 -10.763  1.00 10.00      A   
ATOM   3853  CB  ILE A 406      15.765  12.870 -11.584  1.00 10.00      A   
ATOM   3854  CG1 ILE A 406      14.796  12.906 -12.771  1.00 10.00      A   
ATOM   3855  CG2 ILE A 406      17.206  12.971 -12.069  1.00 10.00      A   
ATOM   3856  CD1 ILE A 406      14.835  14.199 -13.557  1.00 10.00      A   
ATOM   3857  C   ILE A 406      16.512  11.562  -9.583  1.00 10.00      A   
ATOM   3858  O   ILE A 406      16.322  12.299  -8.614  1.00 10.00      A   
ATOM   3859  N   ILE A 407      17.519  10.704  -9.666  1.00 10.00      A   
ATOM   3860  HN  ILE A 407      17.596  10.143 -10.471  1.00 10.00      A   
ATOM   3861  CA  ILE A 407      18.511  10.562  -8.601  1.00 10.00      A   
ATOM   3862  CB  ILE A 407      19.553   9.465  -8.934  1.00 10.00      A   
ATOM   3863  CG1 ILE A 407      18.865   8.155  -9.347  1.00 10.00      A   
ATOM   3864  CG2 ILE A 407      20.490   9.228  -7.755  1.00 10.00      A   
ATOM   3865  CD1 ILE A 407      17.952   7.566  -8.288  1.00 10.00      A   
ATOM   3866  C   ILE A 407      19.223  11.884  -8.331  1.00 10.00      A   
ATOM   3867  O   ILE A 407      19.336  12.312  -7.181  1.00 10.00      A   
ATOM   3868  N   GLU A 408      19.677  12.537  -9.399  1.00 10.00      A   
ATOM   3869  HN  GLU A 408      19.526  12.159 -10.287  1.00 10.00      A   
ATOM   3870  CA  GLU A 408      20.376  13.809  -9.277  1.00 10.00      A   
ATOM   3871  CB  GLU A 408      21.115  14.150 -10.575  1.00 10.00      A   
ATOM   3872  CG  GLU A 408      22.496  14.747 -10.354  1.00 10.00      A   
ATOM   3873  CD  GLU A 408      23.338  13.902  -9.425  1.00 10.00      A   
ATOM   3874  OE1 GLU A 408      23.638  12.745  -9.784  1.00 10.00      A   
ATOM   3875  OE2 GLU A 408      23.693  14.386  -8.330  1.00 10.00      A   
ATOM   3876  C   GLU A 408      19.402  14.925  -8.904  1.00 10.00      A   
ATOM   3877  O   GLU A 408      18.449  15.205  -9.638  1.00 10.00      A   
ATOM   3878  N   PRO A 409      19.619  15.568  -7.747  1.00 10.00      A   
ATOM   3879  CA  PRO A 409      18.759  16.647  -7.264  1.00 10.00      A   
ATOM   3880  CB  PRO A 409      19.243  16.894  -5.825  1.00 10.00      A   
ATOM   3881  CG  PRO A 409      20.145  15.750  -5.506  1.00 10.00      A   
ATOM   3882  CD  PRO A 409      20.718  15.297  -6.814  1.00 10.00      A   
ATOM   3883  C   PRO A 409      18.915  17.915  -8.091  1.00 10.00      A   
ATOM   3884  O   PRO A 409      20.031  18.378  -8.329  1.00 10.00      A   
ATOM   3885  N   LYS A 410      17.786  18.462  -8.534  1.00 10.00      A   
ATOM   3886  HN  LYS A 410      16.936  18.022  -8.323  1.00 10.00      A   
ATOM   3887  CA  LYS A 410      17.762  19.690  -9.331  1.00 10.00      A   
ATOM   3888  CB  LYS A 410      18.410  20.858  -8.578  1.00 10.00      A   
ATOM   3889  CG  LYS A 410      17.809  21.129  -7.209  1.00 10.00      A   
ATOM   3890  CD  LYS A 410      18.553  22.244  -6.489  1.00 10.00      A   
ATOM   3891  CE  LYS A 410      18.029  22.440  -5.074  1.00 10.00      A   
ATOM   3892  NZ  LYS A 410      18.639  23.623  -4.405  1.00 10.00      A   
ATOM   3893  HZ1 LYS A 410      18.408  24.495  -4.929  1.00 10.00      A   
ATOM   3894  HZ2 LYS A 410      19.672  23.524  -4.369  1.00 10.00      A   
ATOM   3895  HZ3 LYS A 410      18.275  23.711  -3.435  1.00 10.00      A   
ATOM   3896  C   LYS A 410      18.429  19.504 -10.695  1.00 10.00      A   
ATOM   3897  O   LYS A 410      18.929  20.464 -11.286  1.00 10.00      A   
ATOM   3898  N   ALA A 411      18.425  18.274 -11.195  1.00 10.00      A   
ATOM   3899  HN  ALA A 411      18.010  17.550 -10.682  1.00 10.00      A   
ATOM   3900  CA  ALA A 411      19.026  17.976 -12.487  1.00 10.00      A   
ATOM   3901  CB  ALA A 411      19.350  16.495 -12.597  1.00 10.00      A   
ATOM   3902  C   ALA A 411      18.104  18.403 -13.625  1.00 10.00      A   
ATOM   3903  O   ALA A 411      16.953  17.966 -13.704  1.00 10.00      A   
ATOM   3904  N   PRO A 412      18.588  19.283 -14.510  1.00 10.00      A   
ATOM   3905  CA  PRO A 412      17.809  19.762 -15.645  1.00 10.00      A   
ATOM   3906  CB  PRO A 412      18.446  21.125 -15.918  1.00 10.00      A   
ATOM   3907  CG  PRO A 412      19.883  20.949 -15.549  1.00 10.00      A   
ATOM   3908  CD  PRO A 412      19.933  19.887 -14.475  1.00 10.00      A   
ATOM   3909  C   PRO A 412      17.988  18.864 -16.864  1.00 10.00      A   
ATOM   3910  O   PRO A 412      18.549  17.771 -16.770  1.00 10.00      A   
ATOM   3911  N   ASP A 413      17.495  19.329 -18.001  1.00 10.00      A   
ATOM   3912  HN  ASP A 413      17.030  20.194 -18.002  1.00 10.00      A   
ATOM   3913  CA  ASP A 413      17.624  18.600 -19.253  1.00 10.00      A   
ATOM   3914  CB  ASP A 413      16.903  19.386 -20.357  1.00 10.00      A   
ATOM   3915  CG  ASP A 413      16.810  18.656 -21.679  1.00 10.00      A   
ATOM   3916  OD1 ASP A 413      17.863  18.316 -22.245  1.00 10.00      A   
ATOM   3917  OD2 ASP A 413      15.681  18.462 -22.181  1.00 10.00      A   
ATOM   3918  C   ASP A 413      19.115  18.465 -19.574  1.00 10.00      A   
ATOM   3919  O   ASP A 413      19.837  19.459 -19.604  1.00 10.00      A   
ATOM   3920  N   TYR A 414      19.583  17.245 -19.799  1.00 10.00      A   
ATOM   3921  HN  TYR A 414      18.966  16.480 -19.777  1.00 10.00      A   
ATOM   3922  CA  TYR A 414      21.003  17.024 -20.079  1.00 10.00      A   
ATOM   3923  CB  TYR A 414      21.436  15.586 -19.753  1.00 10.00      A   
ATOM   3924  CG  TYR A 414      20.890  14.537 -20.695  1.00 10.00      A   
ATOM   3925  CD1 TYR A 414      21.658  14.049 -21.748  1.00 10.00      A   
ATOM   3926  CD2 TYR A 414      19.607  14.039 -20.535  1.00 10.00      A   
ATOM   3927  CE1 TYR A 414      21.158  13.098 -22.614  1.00 10.00      A   
ATOM   3928  CE2 TYR A 414      19.103  13.086 -21.393  1.00 10.00      A   
ATOM   3929  CZ  TYR A 414      19.880  12.621 -22.432  1.00 10.00      A   
ATOM   3930  OH  TYR A 414      19.372  11.676 -23.291  1.00 10.00      A   
ATOM   3931  HH  TYR A 414      18.399  11.667 -23.208  1.00 10.00      A   
ATOM   3932  C   TYR A 414      21.409  17.424 -21.499  1.00 10.00      A   
ATOM   3933  O   TYR A 414      22.594  17.440 -21.830  1.00 10.00      A   
ATOM   3934  N   LEU A 415      20.442  17.759 -22.336  1.00 10.00      A   
ATOM   3935  HN  LEU A 415      19.502  17.754 -22.028  1.00 10.00      A   
ATOM   3936  CA  LEU A 415      20.739  18.148 -23.708  1.00 10.00      A   
ATOM   3937  CB  LEU A 415      19.823  17.414 -24.691  1.00 10.00      A   
ATOM   3938  CG  LEU A 415      20.098  15.921 -24.893  1.00 10.00      A   
ATOM   3939  CD1 LEU A 415      19.123  15.321 -25.894  1.00 10.00      A   
ATOM   3940  CD2 LEU A 415      21.533  15.684 -25.338  1.00 10.00      A   
ATOM   3941  C   LEU A 415      20.629  19.658 -23.907  1.00 10.00      A   
ATOM   3942  O   LEU A 415      21.471  20.265 -24.567  1.00 10.00      A   
ATOM   3943  N   THR A 416      19.596  20.264 -23.335  1.00 10.00      A   
ATOM   3944  HN  THR A 416      18.947  19.730 -22.818  1.00 10.00      A   
ATOM   3945  CA  THR A 416      19.389  21.704 -23.480  1.00 10.00      A   
ATOM   3946  CB  THR A 416      17.924  22.026 -23.822  1.00 10.00      A   
ATOM   3947  OG1 THR A 416      17.061  21.398 -22.865  1.00 10.00      A   
ATOM   3948  HG1 THR A 416      16.707  20.580 -23.240  1.00 10.00      A   
ATOM   3949  CG2 THR A 416      17.585  21.511 -25.210  1.00 10.00      A   
ATOM   3950  C   THR A 416      19.804  22.484 -22.233  1.00 10.00      A   
ATOM   3951  O   THR A 416      19.896  23.712 -22.267  1.00 10.00      A   
ATOM   3952  N   LEU A 417      20.047  21.766 -21.137  1.00 10.00      A   
ATOM   3953  HN  LEU A 417      19.946  20.793 -21.178  1.00 10.00      A   
ATOM   3954  CA  LEU A 417      20.451  22.377 -19.870  1.00 10.00      A   
ATOM   3955  CB  LEU A 417      21.768  23.154 -20.014  1.00 10.00      A   
ATOM   3956  CG  LEU A 417      22.998  22.348 -20.448  1.00 10.00      A   
ATOM   3957  CD1 LEU A 417      24.160  23.277 -20.764  1.00 10.00      A   
ATOM   3958  CD2 LEU A 417      23.394  21.342 -19.378  1.00 10.00      A   
ATOM   3959  C   LEU A 417      19.347  23.273 -19.306  1.00 10.00      A   
ATOM   3960  O   LEU A 417      19.591  24.099 -18.427  1.00 10.00      A   
ATOM   3961  N   GLU A 418      18.128  23.091 -19.803  1.00 10.00      A   
ATOM   3962  HN  GLU A 418      17.986  22.396 -20.486  1.00 10.00      A   
ATOM   3963  CA  GLU A 418      16.992  23.889 -19.355  1.00 10.00      A   
ATOM   3964  CB  GLU A 418      16.144  24.323 -20.555  1.00 10.00      A   
ATOM   3965  CG  GLU A 418      16.753  25.454 -21.366  1.00 10.00      A   
ATOM   3966  CD  GLU A 418      16.006  25.708 -22.656  1.00 10.00      A   
ATOM   3967  OE1 GLU A 418      16.343  25.073 -23.677  1.00 10.00      A   
ATOM   3968  OE2 GLU A 418      15.079  26.543 -22.662  1.00 10.00      A   
ATOM   3969  C   GLU A 418      16.141  23.114 -18.354  1.00 10.00      A   
ATOM   3970  O   GLU A 418      16.229  21.887 -18.281  1.00 10.00      A   
ATOM   3971  N   PRO A 419      15.326  23.824 -17.551  1.00 10.00      A   
ATOM   3972  CA  PRO A 419      14.441  23.199 -16.558  1.00 10.00      A   
ATOM   3973  CB  PRO A 419      13.712  24.390 -15.925  1.00 10.00      A   
ATOM   3974  CG  PRO A 419      14.585  25.563 -16.199  1.00 10.00      A   
ATOM   3975  CD  PRO A 419      15.214  25.292 -17.534  1.00 10.00      A   
ATOM   3976  C   PRO A 419      13.434  22.268 -17.228  1.00 10.00      A   
ATOM   3977  O   PRO A 419      13.207  22.355 -18.434  1.00 10.00      A   
ATOM   3978  N   LEU A 420      12.821  21.392 -16.445  1.00 10.00      A   
ATOM   3979  HN  LEU A 420      13.012  21.393 -15.479  1.00 10.00      A   
ATOM   3980  CA  LEU A 420      11.854  20.437 -16.978  1.00 10.00      A   
ATOM   3981  CB  LEU A 420      12.012  19.091 -16.272  1.00 10.00      A   
ATOM   3982  CG  LEU A 420      13.395  18.440 -16.375  1.00 10.00      A   
ATOM   3983  CD1 LEU A 420      13.516  17.274 -15.405  1.00 10.00      A   
ATOM   3984  CD2 LEU A 420      13.669  17.982 -17.800  1.00 10.00      A   
ATOM   3985  C   LEU A 420      10.422  20.950 -16.832  1.00 10.00      A   
ATOM   3986  O   LEU A 420       9.459  20.182 -16.947  1.00 10.00      A   
ATOM   3987  N   ASP A 421      10.296  22.253 -16.587  1.00 10.00      A   
ATOM   3988  HN  ASP A 421      11.106  22.796 -16.499  1.00 10.00      A   
ATOM   3989  CA  ASP A 421       8.995  22.902 -16.422  1.00 10.00      A   
ATOM   3990  CB  ASP A 421       9.165  24.413 -16.202  1.00 10.00      A   
ATOM   3991  CG  ASP A 421       9.749  24.760 -14.845  1.00 10.00      A   
ATOM   3992  OD1 ASP A 421       9.161  25.601 -14.129  1.00 10.00      A   
ATOM   3993  OD2 ASP A 421      10.804  24.205 -14.485  1.00 10.00      A   
ATOM   3994  C   ASP A 421       8.096  22.667 -17.628  1.00 10.00      A   
ATOM   3995  O   ASP A 421       6.946  22.250 -17.488  1.00 10.00      A   
ATOM   3996  N   ILE A 422       8.629  22.926 -18.815  1.00 10.00      A   
ATOM   3997  HN  ILE A 422       9.557  23.252 -18.860  1.00 10.00      A   
ATOM   3998  CA  ILE A 422       7.869  22.751 -20.052  1.00 10.00      A   
ATOM   3999  CB  ILE A 422       8.574  23.385 -21.273  1.00 10.00      A   
ATOM   4000  CG1 ILE A 422      10.001  22.840 -21.428  1.00 10.00      A   
ATOM   4001  CG2 ILE A 422       8.578  24.905 -21.157  1.00 10.00      A   
ATOM   4002  CD1 ILE A 422      10.653  23.182 -22.752  1.00 10.00      A   
ATOM   4003  C   ILE A 422       7.564  21.277 -20.333  1.00 10.00      A   
ATOM   4004  O   ILE A 422       6.592  20.955 -21.019  1.00 10.00      A   
ATOM   4005  N   GLY A 423       8.397  20.392 -19.803  1.00 10.00      A   
ATOM   4006  HN  GLY A 423       9.157  20.707 -19.272  1.00 10.00      A   
ATOM   4007  CA  GLY A 423       8.200  18.971 -20.005  1.00 10.00      A   
ATOM   4008  C   GLY A 423       7.041  18.444 -19.187  1.00 10.00      A   
ATOM   4009  O   GLY A 423       6.132  17.805 -19.721  1.00 10.00      A   
ATOM   4010  N   PHE A 424       7.063  18.723 -17.890  1.00 10.00      A   
ATOM   4011  HN  PHE A 424       7.816  19.241 -17.524  1.00 10.00      A   
ATOM   4012  CA  PHE A 424       5.999  18.278 -16.994  1.00 10.00      A   
ATOM   4013  CB  PHE A 424       6.402  18.443 -15.527  1.00 10.00      A   
ATOM   4014  CG  PHE A 424       7.382  17.410 -15.048  1.00 10.00      A   
ATOM   4015  CD1 PHE A 424       8.720  17.726 -14.897  1.00 10.00      A   
ATOM   4016  CD2 PHE A 424       6.965  16.124 -14.750  1.00 10.00      A   
ATOM   4017  CE1 PHE A 424       9.627  16.781 -14.457  1.00 10.00      A   
ATOM   4018  CE2 PHE A 424       7.866  15.172 -14.311  1.00 10.00      A   
ATOM   4019  CZ  PHE A 424       9.199  15.501 -14.164  1.00 10.00      A   
ATOM   4020  C   PHE A 424       4.701  19.025 -17.283  1.00 10.00      A   
ATOM   4021  O   PHE A 424       3.606  18.529 -17.010  1.00 10.00      A   
ATOM   4022  N   GLY A 425       4.837  20.222 -17.844  1.00 10.00      A   
ATOM   4023  HN  GLY A 425       5.737  20.572 -18.012  1.00 10.00      A   
ATOM   4024  CA  GLY A 425       3.682  21.022 -18.189  1.00 10.00      A   
ATOM   4025  C   GLY A 425       2.844  20.348 -19.258  1.00 10.00      A   
ATOM   4026  O   GLY A 425       1.625  20.501 -19.294  1.00 10.00      A   
ATOM   4027  N   ALA A 426       3.504  19.594 -20.126  1.00 10.00      A   
ATOM   4028  HN  ALA A 426       4.481  19.522 -20.051  1.00 10.00      A   
ATOM   4029  CA  ALA A 426       2.816  18.878 -21.187  1.00 10.00      A   
ATOM   4030  CB  ALA A 426       3.796  18.455 -22.270  1.00 10.00      A   
ATOM   4031  C   ALA A 426       2.104  17.661 -20.614  1.00 10.00      A   
ATOM   4032  O   ALA A 426       1.023  17.292 -21.065  1.00 10.00      A   
ATOM   4033  N   ILE A 427       2.718  17.054 -19.603  1.00 10.00      A   
ATOM   4034  HN  ILE A 427       3.574  17.408 -19.288  1.00 10.00      A   
ATOM   4035  CA  ILE A 427       2.153  15.878 -18.950  1.00 10.00      A   
ATOM   4036  CB  ILE A 427       3.061  15.375 -17.800  1.00 10.00      A   
ATOM   4037  CG1 ILE A 427       4.472  15.049 -18.308  1.00 10.00      A   
ATOM   4038  CG2 ILE A 427       2.450  14.166 -17.104  1.00 10.00      A   
ATOM   4039  CD1 ILE A 427       4.539  13.839 -19.215  1.00 10.00      A   
ATOM   4040  C   ILE A 427       0.771  16.199 -18.386  1.00 10.00      A   
ATOM   4041  O   ILE A 427      -0.193  15.478 -18.622  1.00 10.00      A   
ATOM   4042  N   VAL A 428       0.676  17.310 -17.670  1.00 10.00      A   
ATOM   4043  HN  VAL A 428       1.473  17.861 -17.538  1.00 10.00      A   
ATOM   4044  CA  VAL A 428      -0.587  17.723 -17.068  1.00 10.00      A   
ATOM   4045  CB  VAL A 428      -0.379  18.738 -15.925  1.00 10.00      A   
ATOM   4046  CG1 VAL A 428       0.532  18.154 -14.858  1.00 10.00      A   
ATOM   4047  CG2 VAL A 428       0.186  20.050 -16.449  1.00 10.00      A   
ATOM   4048  C   VAL A 428      -1.559  18.298 -18.099  1.00 10.00      A   
ATOM   4049  O   VAL A 428      -2.755  18.425 -17.833  1.00 10.00      A   
ATOM   4050  N   GLU A 429      -1.040  18.651 -19.267  1.00 10.00      A   
ATOM   4051  HN  GLU A 429      -0.077  18.540 -19.415  1.00 10.00      A   
ATOM   4052  CA  GLU A 429      -1.868  19.209 -20.327  1.00 10.00      A   
ATOM   4053  CB  GLU A 429      -1.029  20.086 -21.259  1.00 10.00      A   
ATOM   4054  CG  GLU A 429      -1.847  21.011 -22.140  1.00 10.00      A   
ATOM   4055  CD  GLU A 429      -1.484  20.896 -23.604  1.00 10.00      A   
ATOM   4056  OE1 GLU A 429      -0.390  21.359 -23.988  1.00 10.00      A   
ATOM   4057  OE2 GLU A 429      -2.297  20.354 -24.381  1.00 10.00      A   
ATOM   4058  C   GLU A 429      -2.562  18.108 -21.125  1.00 10.00      A   
ATOM   4059  O   GLU A 429      -3.722  18.245 -21.519  1.00 10.00      A   
ATOM   4060  N   HIS A 430      -1.847  17.019 -21.360  1.00 10.00      A   
ATOM   4061  HN  HIS A 430      -0.928  16.966 -21.018  1.00 10.00      A   
ATOM   4062  CA  HIS A 430      -2.386  15.903 -22.116  1.00 10.00      A   
ATOM   4063  CB  HIS A 430      -1.275  15.190 -22.885  1.00 10.00      A   
ATOM   4064  CG  HIS A 430      -0.679  16.011 -23.986  1.00 10.00      A   
ATOM   4065  ND1 HIS A 430      -1.335  16.186 -25.179  1.00 10.00      A   
ATOM   4066  CD2 HIS A 430       0.498  16.682 -24.021  1.00 10.00      A   
ATOM   4067  CE1 HIS A 430      -0.550  16.955 -25.912  1.00 10.00      A   
ATOM   4068  NE2 HIS A 430       0.567  17.277 -25.251  1.00 10.00      A   
ATOM   4069  HE2 HIS A 430       1.294  17.850 -25.581  1.00 10.00      A   
ATOM   4070  C   HIS A 430      -3.120  14.921 -21.215  1.00 10.00      A   
ATOM   4071  O   HIS A 430      -4.249  14.518 -21.507  1.00 10.00      A   
ATOM   4072  N   CYS A 431      -2.485  14.538 -20.119  1.00 10.00      A   
ATOM   4073  HN  CYS A 431      -1.592  14.902 -19.916  1.00 10.00      A   
ATOM   4074  CA  CYS A 431      -3.089  13.599 -19.194  1.00 10.00      A   
ATOM   4075  CB  CYS A 431      -2.012  12.838 -18.420  1.00 10.00      A   
ATOM   4076  SG  CYS A 431      -0.572  12.373 -19.413  1.00 10.00      A   
ATOM   4077  HG  CYS A 431      -0.916  11.365 -20.206  1.00 10.00      A   
ATOM   4078  C   CYS A 431      -4.031  14.321 -18.238  1.00 10.00      A   
ATOM   4079  O   CYS A 431      -3.645  14.711 -17.137  1.00 10.00      A   
ATOM   4080  N   LYS A 432      -5.270  14.499 -18.676  1.00 10.00      A   
ATOM   4081  HN  LYS A 432      -5.510  14.159 -19.567  1.00 10.00      A   
ATOM   4082  CA  LYS A 432      -6.288  15.174 -17.875  1.00 10.00      A   
ATOM   4083  CB  LYS A 432      -7.421  15.683 -18.769  1.00 10.00      A   
ATOM   4084  CG  LYS A 432      -6.986  16.712 -19.799  1.00 10.00      A   
ATOM   4085  CD  LYS A 432      -6.782  18.083 -19.172  1.00 10.00      A   
ATOM   4086  CE  LYS A 432      -6.427  19.125 -20.223  1.00 10.00      A   
ATOM   4087  NZ  LYS A 432      -7.381  19.119 -21.366  1.00 10.00      A   
ATOM   4088  HZ1 LYS A 432      -8.356  19.246 -21.024  1.00 10.00      A   
ATOM   4089  HZ2 LYS A 432      -7.320  18.214 -21.881  1.00 10.00      A   
ATOM   4090  HZ3 LYS A 432      -7.155  19.888 -22.024  1.00 10.00      A   
ATOM   4091  C   LYS A 432      -6.841  14.233 -16.811  1.00 10.00      A   
ATOM   4092  O   LYS A 432      -7.565  14.646 -15.908  1.00 10.00      A   
ATOM   4093  N   ASP A 433      -6.500  12.961 -16.937  1.00 10.00      A   
ATOM   4094  HN  ASP A 433      -5.943  12.694 -17.695  1.00 10.00      A   
ATOM   4095  CA  ASP A 433      -6.936  11.946 -15.991  1.00 10.00      A   
ATOM   4096  CB  ASP A 433      -7.234  10.632 -16.716  1.00 10.00      A   
ATOM   4097  CG  ASP A 433      -8.523  10.689 -17.506  1.00 10.00      A   
ATOM   4098  OD1 ASP A 433      -8.458  10.767 -18.750  1.00 10.00      A   
ATOM   4099  OD2 ASP A 433      -9.610  10.665 -16.884  1.00 10.00      A   
ATOM   4100  C   ASP A 433      -5.871  11.734 -14.924  1.00 10.00      A   
ATOM   4101  O   ASP A 433      -6.005  10.870 -14.057  1.00 10.00      A   
ATOM   4102  N   LEU A 434      -4.813  12.534 -15.002  1.00 10.00      A   
ATOM   4103  HN  LEU A 434      -4.781  13.203 -15.718  1.00 10.00      A   
ATOM   4104  CA  LEU A 434      -3.706  12.458 -14.057  1.00 10.00      A   
ATOM   4105  CB  LEU A 434      -2.561  13.361 -14.525  1.00 10.00      A   
ATOM   4106  CG  LEU A 434      -1.153  12.999 -14.051  1.00 10.00      A   
ATOM   4107  CD1 LEU A 434      -0.745  11.631 -14.570  1.00 10.00      A   
ATOM   4108  CD2 LEU A 434      -0.163  14.054 -14.507  1.00 10.00      A   
ATOM   4109  C   LEU A 434      -4.182  12.863 -12.665  1.00 10.00      A   
ATOM   4110  O   LEU A 434      -4.441  14.037 -12.400  1.00 10.00      A   
ATOM   4111  N   ARG A 435      -4.301  11.877 -11.790  1.00 10.00      A   
ATOM   4112  HN  ARG A 435      -4.050  10.967 -12.066  1.00 10.00      A   
ATOM   4113  CA  ARG A 435      -4.777  12.100 -10.429  1.00 10.00      A   
ATOM   4114  CB  ARG A 435      -5.922  11.134 -10.084  1.00 10.00      A   
ATOM   4115  CG  ARG A 435      -5.870   9.802 -10.817  1.00 10.00      A   
ATOM   4116  CD  ARG A 435      -6.645   8.727 -10.076  1.00 10.00      A   
ATOM   4117  NE  ARG A 435      -6.012   8.393  -8.805  1.00 10.00      A   
ATOM   4118  HE  ARG A 435      -5.742   9.143  -8.229  1.00 10.00      A   
ATOM   4119  CZ  ARG A 435      -5.800   7.153  -8.381  1.00 10.00      A   
ATOM   4120  NH1 ARG A 435      -6.182   6.115  -9.116  1.00 10.00      A   
ATOM   4121 HH11 ARG A 435      -6.654   6.264 -10.035  1.00 10.00      A   
ATOM   4122 HH12 ARG A 435      -6.018   5.142  -8.771  1.00 10.00      A   
ATOM   4123  NH2 ARG A 435      -5.185   6.954  -7.230  1.00 10.00      A   
ATOM   4124 HH21 ARG A 435      -5.007   5.981  -6.883  1.00 10.00      A   
ATOM   4125 HH22 ARG A 435      -4.868   7.766  -6.657  1.00 10.00      A   
ATOM   4126  C   ARG A 435      -3.656  11.992  -9.399  1.00 10.00      A   
ATOM   4127  O   ARG A 435      -3.897  12.085  -8.191  1.00 10.00      A   
ATOM   4128  N   ARG A 436      -2.436  11.806  -9.875  1.00 10.00      A   
ATOM   4129  HN  ARG A 436      -2.302  11.768 -10.848  1.00 10.00      A   
ATOM   4130  CA  ARG A 436      -1.277  11.686  -9.000  1.00 10.00      A   
ATOM   4131  CB  ARG A 436      -1.305  10.356  -8.239  1.00 10.00      A   
ATOM   4132  CG  ARG A 436      -0.217  10.224  -7.186  1.00 10.00      A   
ATOM   4133  CD  ARG A 436      -0.496   9.087  -6.214  1.00 10.00      A   
ATOM   4134  NE  ARG A 436       0.707   8.733  -5.464  1.00 10.00      A   
ATOM   4135  HE  ARG A 436       1.567   8.943  -5.887  1.00 10.00      A   
ATOM   4136  CZ  ARG A 436       0.716   8.159  -4.263  1.00 10.00      A   
ATOM   4137  NH1 ARG A 436      -0.415   7.860  -3.637  1.00 10.00      A   
ATOM   4138 HH11 ARG A 436      -0.377   7.405  -2.695  1.00 10.00      A   
ATOM   4139 HH12 ARG A 436      -1.338   8.075  -4.070  1.00 10.00      A   
ATOM   4140  NH2 ARG A 436       1.868   7.898  -3.670  1.00 10.00      A   
ATOM   4141 HH21 ARG A 436       2.769   8.136  -4.136  1.00 10.00      A   
ATOM   4142 HH22 ARG A 436       1.881   7.439  -2.726  1.00 10.00      A   
ATOM   4143  C   ARG A 436       0.006  11.812  -9.812  1.00 10.00      A   
ATOM   4144  O   ARG A 436       0.219  11.057 -10.763  1.00 10.00      A   
ATOM   4145  N   LEU A 437       0.850  12.764  -9.442  1.00 10.00      A   
ATOM   4146  HN  LEU A 437       0.634  13.323  -8.662  1.00 10.00      A   
ATOM   4147  CA  LEU A 437       2.097  13.000 -10.159  1.00 10.00      A   
ATOM   4148  CB  LEU A 437       1.918  14.159 -11.152  1.00 10.00      A   
ATOM   4149  CG  LEU A 437       3.163  14.610 -11.924  1.00 10.00      A   
ATOM   4150  CD1 LEU A 437       3.491  13.638 -13.045  1.00 10.00      A   
ATOM   4151  CD2 LEU A 437       2.975  16.015 -12.470  1.00 10.00      A   
ATOM   4152  C   LEU A 437       3.242  13.315  -9.204  1.00 10.00      A   
ATOM   4153  O   LEU A 437       3.054  13.988  -8.188  1.00 10.00      A   
ATOM   4154  N   SER A 438       4.422  12.813  -9.537  1.00 10.00      A   
ATOM   4155  HN  SER A 438       4.489  12.253 -10.340  1.00 10.00      A   
ATOM   4156  CA  SER A 438       5.618  13.053  -8.743  1.00 10.00      A   
ATOM   4157  CB  SER A 438       6.279  11.721  -8.384  1.00 10.00      A   
ATOM   4158  OG  SER A 438       5.327  10.783  -7.912  1.00 10.00      A   
ATOM   4159  HG  SER A 438       5.741  10.218  -7.242  1.00 10.00      A   
ATOM   4160  C   SER A 438       6.589  13.918  -9.542  1.00 10.00      A   
ATOM   4161  O   SER A 438       6.796  13.682 -10.734  1.00 10.00      A   
ATOM   4162  N   LEU A 439       7.177  14.917  -8.896  1.00 10.00      A   
ATOM   4163  HN  LEU A 439       6.984  15.054  -7.937  1.00 10.00      A   
ATOM   4164  CA  LEU A 439       8.109  15.815  -9.571  1.00 10.00      A   
ATOM   4165  CB  LEU A 439       7.738  17.275  -9.295  1.00 10.00      A   
ATOM   4166  CG  LEU A 439       6.440  17.782  -9.933  1.00 10.00      A   
ATOM   4167  CD1 LEU A 439       6.231  19.256  -9.621  1.00 10.00      A   
ATOM   4168  CD2 LEU A 439       6.459  17.556 -11.435  1.00 10.00      A   
ATOM   4169  C   LEU A 439       9.562  15.549  -9.172  1.00 10.00      A   
ATOM   4170  O   LEU A 439       9.843  15.090  -8.061  1.00 10.00      A   
ATOM   4171  N   SER A 440      10.474  15.833 -10.094  1.00 10.00      A   
ATOM   4172  HN  SER A 440      10.175  16.180 -10.962  1.00 10.00      A   
ATOM   4173  CA  SER A 440      11.906  15.652  -9.874  1.00 10.00      A   
ATOM   4174  CB  SER A 440      12.284  14.170  -9.953  1.00 10.00      A   
ATOM   4175  OG  SER A 440      11.898  13.475  -8.779  1.00 10.00      A   
ATOM   4176  HG  SER A 440      11.189  13.967  -8.336  1.00 10.00      A   
ATOM   4177  C   SER A 440      12.696  16.446 -10.911  1.00 10.00      A   
ATOM   4178  O   SER A 440      12.170  16.777 -11.973  1.00 10.00      A   
ATOM   4179  N   GLY A 441      13.948  16.755 -10.596  1.00 10.00      A   
ATOM   4180  HN  GLY A 441      14.311  16.477  -9.728  1.00 10.00      A   
ATOM   4181  CA  GLY A 441      14.778  17.504 -11.518  1.00 10.00      A   
ATOM   4182  C   GLY A 441      14.703  18.997 -11.285  1.00 10.00      A   
ATOM   4183  O   GLY A 441      14.164  19.448 -10.276  1.00 10.00      A   
ATOM   4184  N   LEU A 442      15.258  19.765 -12.213  1.00 10.00      A   
ATOM   4185  HN  LEU A 442      15.681  19.345 -12.992  1.00 10.00      A   
ATOM   4186  CA  LEU A 442      15.251  21.215 -12.105  1.00 10.00      A   
ATOM   4187  CB  LEU A 442      16.365  21.834 -12.950  1.00 10.00      A   
ATOM   4188  CG  LEU A 442      16.551  23.350 -12.813  1.00 10.00      A   
ATOM   4189  CD1 LEU A 442      17.072  23.708 -11.430  1.00 10.00      A   
ATOM   4190  CD2 LEU A 442      17.481  23.879 -13.893  1.00 10.00      A   
ATOM   4191  C   LEU A 442      13.907  21.767 -12.538  1.00 10.00      A   
ATOM   4192  O   LEU A 442      13.558  21.711 -13.717  1.00 10.00      A   
ATOM   4193  N   LEU A 443      13.161  22.288 -11.584  1.00 10.00      A   
ATOM   4194  HN  LEU A 443      13.498  22.293 -10.664  1.00 10.00      A   
ATOM   4195  CA  LEU A 443      11.852  22.852 -11.861  1.00 10.00      A   
ATOM   4196  CB  LEU A 443      10.756  21.903 -11.365  1.00 10.00      A   
ATOM   4197  CG  LEU A 443      10.767  20.485 -11.941  1.00 10.00      A   
ATOM   4198  CD1 LEU A 443       9.955  19.544 -11.066  1.00 10.00      A   
ATOM   4199  CD2 LEU A 443      10.230  20.485 -13.360  1.00 10.00      A   
ATOM   4200  C   LEU A 443      11.700  24.203 -11.178  1.00 10.00      A   
ATOM   4201  O   LEU A 443      12.102  24.370 -10.025  1.00 10.00      A   
ATOM   4202  N   THR A 444      11.127  25.162 -11.888  1.00 10.00      A   
ATOM   4203  HN  THR A 444      10.842  24.968 -12.814  1.00 10.00      A   
ATOM   4204  CA  THR A 444      10.915  26.493 -11.339  1.00 10.00      A   
ATOM   4205  CB  THR A 444      11.389  27.593 -12.307  1.00 10.00      A   
ATOM   4206  OG1 THR A 444      11.283  27.134 -13.662  1.00 10.00      A   
ATOM   4207  HG1 THR A 444      10.542  26.501 -13.735  1.00 10.00      A   
ATOM   4208  CG2 THR A 444      12.831  27.977 -12.014  1.00 10.00      A   
ATOM   4209  C   THR A 444       9.446  26.702 -10.960  1.00 10.00      A   
ATOM   4210  O   THR A 444       8.745  25.746 -10.627  1.00 10.00      A   
ATOM   4211  N   ASP A 445       8.981  27.946 -11.013  1.00 10.00      A   
ATOM   4212  HN  ASP A 445       9.571  28.671 -11.309  1.00 10.00      A   
ATOM   4213  CA  ASP A 445       7.599  28.255 -10.654  1.00 10.00      A   
ATOM   4214  CB  ASP A 445       7.460  29.704 -10.169  1.00 10.00      A   
ATOM   4215  CG  ASP A 445       8.214  30.020  -8.891  1.00 10.00      A   
ATOM   4216  OD1 ASP A 445       8.438  31.219  -8.619  1.00 10.00      A   
ATOM   4217  OD2 ASP A 445       8.589  29.084  -8.155  1.00 10.00      A   
ATOM   4218  C   ASP A 445       6.669  28.044 -11.843  1.00 10.00      A   
ATOM   4219  O   ASP A 445       5.467  27.830 -11.676  1.00 10.00      A   
ATOM   4220  N   LYS A 446       7.236  28.099 -13.044  1.00 10.00      A   
ATOM   4221  HN  LYS A 446       8.205  28.241 -13.107  1.00 10.00      A   
ATOM   4222  CA  LYS A 446       6.460  27.945 -14.267  1.00 10.00      A   
ATOM   4223  CB  LYS A 446       7.328  28.171 -15.505  1.00 10.00      A   
ATOM   4224  CG  LYS A 446       6.545  28.616 -16.729  1.00 10.00      A   
ATOM   4225  CD  LYS A 446       5.798  29.914 -16.458  1.00 10.00      A   
ATOM   4226  CE  LYS A 446       5.001  30.359 -17.671  1.00 10.00      A   
ATOM   4227  NZ  LYS A 446       4.254  31.615 -17.410  1.00 10.00      A   
ATOM   4228  HZ1 LYS A 446       3.474  31.439 -16.733  1.00 10.00      A   
ATOM   4229  HZ2 LYS A 446       3.853  31.985 -18.297  1.00 10.00      A   
ATOM   4230  HZ3 LYS A 446       4.888  32.331 -17.007  1.00 10.00      A   
ATOM   4231  C   LYS A 446       5.757  26.595 -14.338  1.00 10.00      A   
ATOM   4232  O   LYS A 446       4.590  26.519 -14.726  1.00 10.00      A   
ATOM   4233  N   VAL A 447       6.462  25.533 -13.963  1.00 10.00      A   
ATOM   4234  HN  VAL A 447       7.406  25.649 -13.688  1.00 10.00      A   
ATOM   4235  CA  VAL A 447       5.883  24.196 -13.982  1.00 10.00      A   
ATOM   4236  CB  VAL A 447       6.905  23.101 -13.591  1.00 10.00      A   
ATOM   4237  CG1 VAL A 447       7.371  23.252 -12.150  1.00 10.00      A   
ATOM   4238  CG2 VAL A 447       6.342  21.710 -13.846  1.00 10.00      A   
ATOM   4239  C   VAL A 447       4.633  24.120 -13.100  1.00 10.00      A   
ATOM   4240  O   VAL A 447       3.625  23.530 -13.487  1.00 10.00      A   
ATOM   4241  N   PHE A 448       4.691  24.758 -11.933  1.00 10.00      A   
ATOM   4242  HN  PHE A 448       5.513  25.236 -11.695  1.00 10.00      A   
ATOM   4243  CA  PHE A 448       3.567  24.768 -11.002  1.00 10.00      A   
ATOM   4244  CB  PHE A 448       3.987  25.338  -9.646  1.00 10.00      A   
ATOM   4245  CG  PHE A 448       4.976  24.486  -8.905  1.00 10.00      A   
ATOM   4246  CD1 PHE A 448       6.246  24.961  -8.619  1.00 10.00      A   
ATOM   4247  CD2 PHE A 448       4.636  23.208  -8.491  1.00 10.00      A   
ATOM   4248  CE1 PHE A 448       7.158  24.179  -7.936  1.00 10.00      A   
ATOM   4249  CE2 PHE A 448       5.541  22.420  -7.810  1.00 10.00      A   
ATOM   4250  CZ  PHE A 448       6.806  22.905  -7.533  1.00 10.00      A   
ATOM   4251  C   PHE A 448       2.404  25.569 -11.570  1.00 10.00      A   
ATOM   4252  O   PHE A 448       1.236  25.228 -11.360  1.00 10.00      A   
ATOM   4253  N   GLU A 449       2.736  26.634 -12.294  1.00 10.00      A   
ATOM   4254  HN  GLU A 449       3.688  26.852 -12.409  1.00 10.00      A   
ATOM   4255  CA  GLU A 449       1.735  27.491 -12.913  1.00 10.00      A   
ATOM   4256  CB  GLU A 449       2.415  28.678 -13.602  1.00 10.00      A   
ATOM   4257  CG  GLU A 449       1.482  29.831 -13.937  1.00 10.00      A   
ATOM   4258  CD  GLU A 449       2.215  31.010 -14.546  1.00 10.00      A   
ATOM   4259  OE1 GLU A 449       2.804  31.816 -13.794  1.00 10.00      A   
ATOM   4260  OE2 GLU A 449       2.205  31.143 -15.786  1.00 10.00      A   
ATOM   4261  C   GLU A 449       0.917  26.692 -13.924  1.00 10.00      A   
ATOM   4262  O   GLU A 449      -0.297  26.868 -14.040  1.00 10.00      A   
ATOM   4263  N   TYR A 450       1.589  25.802 -14.642  1.00 10.00      A   
ATOM   4264  HN  TYR A 450       2.556  25.704 -14.500  1.00 10.00      A   
ATOM   4265  CA  TYR A 450       0.928  24.968 -15.632  1.00 10.00      A   
ATOM   4266  CB  TYR A 450       1.936  24.420 -16.644  1.00 10.00      A   
ATOM   4267  CG  TYR A 450       2.227  25.372 -17.783  1.00 10.00      A   
ATOM   4268  CD1 TYR A 450       3.294  26.260 -17.724  1.00 10.00      A   
ATOM   4269  CD2 TYR A 450       1.424  25.389 -18.916  1.00 10.00      A   
ATOM   4270  CE1 TYR A 450       3.550  27.132 -18.766  1.00 10.00      A   
ATOM   4271  CE2 TYR A 450       1.671  26.258 -19.959  1.00 10.00      A   
ATOM   4272  CZ  TYR A 450       2.736  27.127 -19.879  1.00 10.00      A   
ATOM   4273  OH  TYR A 450       2.994  27.992 -20.915  1.00 10.00      A   
ATOM   4274  HH  TYR A 450       2.162  28.275 -21.308  1.00 10.00      A   
ATOM   4275  C   TYR A 450       0.168  23.834 -14.961  1.00 10.00      A   
ATOM   4276  O   TYR A 450      -0.975  23.548 -15.315  1.00 10.00      A   
ATOM   4277  N   ILE A 451       0.796  23.211 -13.971  1.00 10.00      A   
ATOM   4278  HN  ILE A 451       1.702  23.503 -13.720  1.00 10.00      A   
ATOM   4279  CA  ILE A 451       0.173  22.108 -13.244  1.00 10.00      A   
ATOM   4280  CB  ILE A 451       1.127  21.496 -12.191  1.00 10.00      A   
ATOM   4281  CG1 ILE A 451       2.324  20.832 -12.879  1.00 10.00      A   
ATOM   4282  CG2 ILE A 451       0.399  20.490 -11.311  1.00 10.00      A   
ATOM   4283  CD1 ILE A 451       3.363  20.294 -11.919  1.00 10.00      A   
ATOM   4284  C   ILE A 451      -1.127  22.560 -12.576  1.00 10.00      A   
ATOM   4285  O   ILE A 451      -2.154  21.895 -12.685  1.00 10.00      A   
ATOM   4286  N   GLY A 452      -1.085  23.711 -11.914  1.00 10.00      A   
ATOM   4287  HN  GLY A 452      -0.236  24.208 -11.863  1.00 10.00      A   
ATOM   4288  CA  GLY A 452      -2.264  24.229 -11.237  1.00 10.00      A   
ATOM   4289  C   GLY A 452      -3.381  24.627 -12.183  1.00 10.00      A   
ATOM   4290  O   GLY A 452      -4.547  24.676 -11.790  1.00 10.00      A   
ATOM   4291  N   THR A 453      -3.040  24.896 -13.427  1.00 10.00      A   
ATOM   4292  HN  THR A 453      -2.104  24.820 -13.698  1.00 10.00      A   
ATOM   4293  CA  THR A 453      -4.031  25.299 -14.403  1.00 10.00      A   
ATOM   4294  CB  THR A 453      -3.451  26.329 -15.394  1.00 10.00      A   
ATOM   4295  OG1 THR A 453      -2.841  27.401 -14.657  1.00 10.00      A   
ATOM   4296  HG1 THR A 453      -1.930  27.154 -14.434  1.00 10.00      A   
ATOM   4297  CG2 THR A 453      -4.546  26.896 -16.286  1.00 10.00      A   
ATOM   4298  C   THR A 453      -4.610  24.103 -15.163  1.00 10.00      A   
ATOM   4299  O   THR A 453      -5.806  24.060 -15.448  1.00 10.00      A   
ATOM   4300  N   TYR A 454      -3.774  23.124 -15.469  1.00 10.00      A   
ATOM   4301  HN  TYR A 454      -2.833  23.189 -15.196  1.00 10.00      A   
ATOM   4302  CA  TYR A 454      -4.225  21.961 -16.223  1.00 10.00      A   
ATOM   4303  CB  TYR A 454      -3.182  21.545 -17.261  1.00 10.00      A   
ATOM   4304  CG  TYR A 454      -3.106  22.463 -18.457  1.00 10.00      A   
ATOM   4305  CD1 TYR A 454      -2.036  23.334 -18.627  1.00 10.00      A   
ATOM   4306  CD2 TYR A 454      -4.106  22.460 -19.418  1.00 10.00      A   
ATOM   4307  CE1 TYR A 454      -1.966  24.176 -19.722  1.00 10.00      A   
ATOM   4308  CE2 TYR A 454      -4.044  23.296 -20.516  1.00 10.00      A   
ATOM   4309  CZ  TYR A 454      -2.973  24.152 -20.664  1.00 10.00      A   
ATOM   4310  OH  TYR A 454      -2.915  24.988 -21.759  1.00 10.00      A   
ATOM   4311  HH  TYR A 454      -2.074  24.858 -22.219  1.00 10.00      A   
ATOM   4312  C   TYR A 454      -4.618  20.770 -15.354  1.00 10.00      A   
ATOM   4313  O   TYR A 454      -5.614  20.102 -15.632  1.00 10.00      A   
ATOM   4314  N   ALA A 455      -3.860  20.513 -14.298  1.00 10.00      A   
ATOM   4315  HN  ALA A 455      -3.108  21.107 -14.084  1.00 10.00      A   
ATOM   4316  CA  ALA A 455      -4.139  19.374 -13.429  1.00 10.00      A   
ATOM   4317  CB  ALA A 455      -2.868  18.871 -12.758  1.00 10.00      A   
ATOM   4318  C   ALA A 455      -5.219  19.683 -12.401  1.00 10.00      A   
ATOM   4319  O   ALA A 455      -4.932  20.152 -11.296  1.00 10.00      A   
ATOM   4320  N   LYS A 456      -6.466  19.422 -12.773  1.00 10.00      A   
ATOM   4321  HN  LYS A 456      -6.631  19.061 -13.673  1.00 10.00      A   
ATOM   4322  CA  LYS A 456      -7.596  19.659 -11.886  1.00 10.00      A   
ATOM   4323  CB  LYS A 456      -8.750  20.312 -12.643  1.00 10.00      A   
ATOM   4324  CG  LYS A 456      -8.411  21.669 -13.237  1.00 10.00      A   
ATOM   4325  CD  LYS A 456      -8.136  22.696 -12.153  1.00 10.00      A   
ATOM   4326  CE  LYS A 456      -7.794  24.048 -12.750  1.00 10.00      A   
ATOM   4327  NZ  LYS A 456      -7.605  25.076 -11.698  1.00 10.00      A   
ATOM   4328  HZ1 LYS A 456      -7.353  25.990 -12.127  1.00 10.00      A   
ATOM   4329  HZ2 LYS A 456      -6.842  24.792 -11.047  1.00 10.00      A   
ATOM   4330  HZ3 LYS A 456      -8.482  25.190 -11.153  1.00 10.00      A   
ATOM   4331  C   LYS A 456      -8.053  18.358 -11.250  1.00 10.00      A   
ATOM   4332  O   LYS A 456      -8.789  18.362 -10.260  1.00 10.00      A   
ATOM   4333  N   LYS A 457      -7.613  17.244 -11.824  1.00 10.00      A   
ATOM   4334  HN  LYS A 457      -7.045  17.311 -12.626  1.00 10.00      A   
ATOM   4335  CA  LYS A 457      -7.959  15.925 -11.311  1.00 10.00      A   
ATOM   4336  CB  LYS A 457      -8.185  14.936 -12.456  1.00 10.00      A   
ATOM   4337  CG  LYS A 457      -9.420  15.212 -13.301  1.00 10.00      A   
ATOM   4338  CD  LYS A 457     -10.700  15.091 -12.488  1.00 10.00      A   
ATOM   4339  CE  LYS A 457     -11.873  14.660 -13.361  1.00 10.00      A   
ATOM   4340  NZ  LYS A 457     -12.071  15.560 -14.530  1.00 10.00      A   
ATOM   4341  HZ1 LYS A 457     -11.291  15.445 -15.212  1.00 10.00      A   
ATOM   4342  HZ2 LYS A 457     -12.095  16.549 -14.216  1.00 10.00      A   
ATOM   4343  HZ3 LYS A 457     -12.969  15.338 -15.009  1.00 10.00      A   
ATOM   4344  C   LYS A 457      -6.858  15.402 -10.400  1.00 10.00      A   
ATOM   4345  O   LYS A 457      -7.023  14.383  -9.731  1.00 10.00      A   
ATOM   4346  N   MET A 458      -5.738  16.114 -10.383  1.00 10.00      A   
ATOM   4347  HN  MET A 458      -5.684  16.919 -10.937  1.00 10.00      A   
ATOM   4348  CA  MET A 458      -4.590  15.732  -9.564  1.00 10.00      A   
ATOM   4349  CB  MET A 458      -3.409  16.664  -9.823  1.00 10.00      A   
ATOM   4350  CG  MET A 458      -2.151  16.285  -9.057  1.00 10.00      A   
ATOM   4351  SD  MET A 458      -0.767  17.383  -9.409  1.00 10.00      A   
ATOM   4352  CE  MET A 458      -1.290  18.856  -8.542  1.00 10.00      A   
ATOM   4353  C   MET A 458      -4.936  15.749  -8.082  1.00 10.00      A   
ATOM   4354  O   MET A 458      -5.231  16.804  -7.515  1.00 10.00      A   
ATOM   4355  N   GLU A 459      -4.890  14.580  -7.461  1.00 10.00      A   
ATOM   4356  HN  GLU A 459      -4.653  13.776  -7.972  1.00 10.00      A   
ATOM   4357  CA  GLU A 459      -5.199  14.450  -6.052  1.00 10.00      A   
ATOM   4358  CB  GLU A 459      -5.951  13.146  -5.785  1.00 10.00      A   
ATOM   4359  CG  GLU A 459      -7.275  13.036  -6.523  1.00 10.00      A   
ATOM   4360  CD  GLU A 459      -7.883  11.656  -6.423  1.00 10.00      A   
ATOM   4361  OE1 GLU A 459      -8.895  11.493  -5.701  1.00 10.00      A   
ATOM   4362  OE2 GLU A 459      -7.353  10.725  -7.060  1.00 10.00      A   
ATOM   4363  C   GLU A 459      -3.936  14.523  -5.198  1.00 10.00      A   
ATOM   4364  O   GLU A 459      -3.937  15.134  -4.133  1.00 10.00      A   
ATOM   4365  N   MET A 460      -2.856  13.909  -5.661  1.00 10.00      A   
ATOM   4366  HN  MET A 460      -2.890  13.451  -6.526  1.00 10.00      A   
ATOM   4367  CA  MET A 460      -1.610  13.918  -4.910  1.00 10.00      A   
ATOM   4368  CB  MET A 460      -1.310  12.535  -4.325  1.00 10.00      A   
ATOM   4369  CG  MET A 460      -0.025  12.480  -3.511  1.00 10.00      A   
ATOM   4370  SD  MET A 460       0.082  11.014  -2.471  1.00 10.00      A   
ATOM   4371  CE  MET A 460       1.675  11.259  -1.684  1.00 10.00      A   
ATOM   4372  C   MET A 460      -0.441  14.404  -5.759  1.00 10.00      A   
ATOM   4373  O   MET A 460      -0.330  14.062  -6.938  1.00 10.00      A   
ATOM   4374  N   LEU A 461       0.422  15.205  -5.145  1.00 10.00      A   
ATOM   4375  HN  LEU A 461       0.266  15.442  -4.206  1.00 10.00      A   
ATOM   4376  CA  LEU A 461       1.593  15.744  -5.815  1.00 10.00      A   
ATOM   4377  CB  LEU A 461       1.317  17.173  -6.296  1.00 10.00      A   
ATOM   4378  CG  LEU A 461       2.491  17.910  -6.950  1.00 10.00      A   
ATOM   4379  CD1 LEU A 461       2.818  17.311  -8.310  1.00 10.00      A   
ATOM   4380  CD2 LEU A 461       2.192  19.398  -7.073  1.00 10.00      A   
ATOM   4381  C   LEU A 461       2.792  15.731  -4.867  1.00 10.00      A   
ATOM   4382  O   LEU A 461       2.736  16.297  -3.771  1.00 10.00      A   
ATOM   4383  N   SER A 462       3.852  15.053  -5.271  1.00 10.00      A   
ATOM   4384  HN  SER A 462       3.819  14.573  -6.130  1.00 10.00      A   
ATOM   4385  CA  SER A 462       5.065  14.981  -4.473  1.00 10.00      A   
ATOM   4386  CB  SER A 462       5.496  13.525  -4.314  1.00 10.00      A   
ATOM   4387  OG  SER A 462       4.872  12.707  -5.291  1.00 10.00      A   
ATOM   4388  HG  SER A 462       4.796  11.807  -4.952  1.00 10.00      A   
ATOM   4389  C   SER A 462       6.170  15.792  -5.138  1.00 10.00      A   
ATOM   4390  O   SER A 462       6.590  15.485  -6.255  1.00 10.00      A   
ATOM   4391  N   VAL A 463       6.636  16.831  -4.462  1.00 10.00      A   
ATOM   4392  HN  VAL A 463       6.286  17.020  -3.564  1.00 10.00      A   
ATOM   4393  CA  VAL A 463       7.678  17.684  -5.017  1.00 10.00      A   
ATOM   4394  CB  VAL A 463       7.161  19.103  -5.329  1.00 10.00      A   
ATOM   4395  CG1 VAL A 463       8.104  19.823  -6.279  1.00 10.00      A   
ATOM   4396  CG2 VAL A 463       5.752  19.059  -5.900  1.00 10.00      A   
ATOM   4397  C   VAL A 463       8.877  17.779  -4.082  1.00 10.00      A   
ATOM   4398  O   VAL A 463       8.726  17.818  -2.857  1.00 10.00      A   
ATOM   4399  N   ALA A 464      10.066  17.817  -4.667  1.00 10.00      A   
ATOM   4400  HN  ALA A 464      10.116  17.788  -5.645  1.00 10.00      A   
ATOM   4401  CA  ALA A 464      11.298  17.908  -3.906  1.00 10.00      A   
ATOM   4402  CB  ALA A 464      11.760  16.523  -3.485  1.00 10.00      A   
ATOM   4403  C   ALA A 464      12.382  18.592  -4.728  1.00 10.00      A   
ATOM   4404  O   ALA A 464      12.561  18.281  -5.905  1.00 10.00      A   
ATOM   4405  N   PHE A 465      13.080  19.539  -4.099  1.00 10.00      A   
ATOM   4406  HN  PHE A 465      12.850  19.756  -3.169  1.00 10.00      A   
ATOM   4407  CA  PHE A 465      14.172  20.275  -4.742  1.00 10.00      A   
ATOM   4408  CB  PHE A 465      15.319  19.331  -5.141  1.00 10.00      A   
ATOM   4409  CG  PHE A 465      16.011  18.664  -3.984  1.00 10.00      A   
ATOM   4410  CD1 PHE A 465      15.576  17.437  -3.511  1.00 10.00      A   
ATOM   4411  CD2 PHE A 465      17.100  19.266  -3.371  1.00 10.00      A   
ATOM   4412  CE1 PHE A 465      16.213  16.820  -2.451  1.00 10.00      A   
ATOM   4413  CE2 PHE A 465      17.742  18.656  -2.310  1.00 10.00      A   
ATOM   4414  CZ  PHE A 465      17.297  17.431  -1.850  1.00 10.00      A   
ATOM   4415  C   PHE A 465      13.696  21.075  -5.954  1.00 10.00      A   
ATOM   4416  O   PHE A 465      14.449  21.277  -6.907  1.00 10.00      A   
ATOM   4417  N   ALA A 466      12.463  21.551  -5.907  1.00 10.00      A   
ATOM   4418  HN  ALA A 466      11.918  21.397  -5.111  1.00 10.00      A   
ATOM   4419  CA  ALA A 466      11.907  22.314  -7.013  1.00 10.00      A   
ATOM   4420  CB  ALA A 466      10.904  21.478  -7.789  1.00 10.00      A   
ATOM   4421  C   ALA A 466      11.266  23.610  -6.531  1.00 10.00      A   
ATOM   4422  O   ALA A 466      11.042  23.800  -5.333  1.00 10.00      A   
ATOM   4423  N   GLY A 467      10.969  24.491  -7.474  1.00 10.00      A   
ATOM   4424  HN  GLY A 467      11.170  24.277  -8.413  1.00 10.00      A   
ATOM   4425  CA  GLY A 467      10.361  25.763  -7.143  1.00 10.00      A   
ATOM   4426  C   GLY A 467      11.394  26.865  -7.056  1.00 10.00      A   
ATOM   4427  O   GLY A 467      12.572  26.604  -6.794  1.00 10.00      A   
ATOM   4428  N   ASP A 468      10.974  28.094  -7.294  1.00 10.00      A   
ATOM   4429  HN  ASP A 468      10.025  28.250  -7.526  1.00 10.00      A   
ATOM   4430  CA  ASP A 468      11.885  29.225  -7.230  1.00 10.00      A   
ATOM   4431  CB  ASP A 468      12.022  29.898  -8.592  1.00 10.00      A   
ATOM   4432  CG  ASP A 468      13.220  30.822  -8.653  1.00 10.00      A   
ATOM   4433  OD1 ASP A 468      13.078  31.960  -9.148  1.00 10.00      A   
ATOM   4434  OD2 ASP A 468      14.312  30.413  -8.206  1.00 10.00      A   
ATOM   4435  C   ASP A 468      11.432  30.239  -6.194  1.00 10.00      A   
ATOM   4436  O   ASP A 468      12.245  30.769  -5.436  1.00 10.00      A   
ATOM   4437  N   SER A 469      10.136  30.507  -6.161  1.00 10.00      A   
ATOM   4438  HN  SER A 469       9.532  30.055  -6.798  1.00 10.00      A   
ATOM   4439  CA  SER A 469       9.581  31.461  -5.213  1.00 10.00      A   
ATOM   4440  CB  SER A 469       9.303  32.790  -5.918  1.00 10.00      A   
ATOM   4441  OG  SER A 469       9.887  32.810  -7.211  1.00 10.00      A   
ATOM   4442  HG  SER A 469       9.442  32.144  -7.773  1.00 10.00      A   
ATOM   4443  C   SER A 469       8.296  30.917  -4.597  1.00 10.00      A   
ATOM   4444  O   SER A 469       7.821  29.848  -4.982  1.00 10.00      A   
ATOM   4445  N   ASP A 470       7.720  31.668  -3.661  1.00 10.00      A   
ATOM   4446  HN  ASP A 470       8.133  32.525  -3.416  1.00 10.00      A   
ATOM   4447  CA  ASP A 470       6.480  31.261  -2.994  1.00 10.00      A   
ATOM   4448  CB  ASP A 470       6.107  32.240  -1.879  1.00 10.00      A   
ATOM   4449  CG  ASP A 470       6.574  31.795  -0.510  1.00 10.00      A   
ATOM   4450  OD1 ASP A 470       5.781  31.162   0.213  1.00 10.00      A   
ATOM   4451  OD2 ASP A 470       7.732  32.094  -0.145  1.00 10.00      A   
ATOM   4452  C   ASP A 470       5.335  31.165  -3.993  1.00 10.00      A   
ATOM   4453  O   ASP A 470       4.366  30.436  -3.776  1.00 10.00      A   
ATOM   4454  N   LEU A 471       5.461  31.906  -5.092  1.00 10.00      A   
ATOM   4455  HN  LEU A 471       6.253  32.472  -5.189  1.00 10.00      A   
ATOM   4456  CA  LEU A 471       4.456  31.910  -6.150  1.00 10.00      A   
ATOM   4457  CB  LEU A 471       4.918  32.762  -7.338  1.00 10.00      A   
ATOM   4458  CG  LEU A 471       5.088  34.261  -7.078  1.00 10.00      A   
ATOM   4459  CD1 LEU A 471       5.559  34.979  -8.334  1.00 10.00      A   
ATOM   4460  CD2 LEU A 471       3.790  34.867  -6.573  1.00 10.00      A   
ATOM   4461  C   LEU A 471       4.162  30.492  -6.617  1.00 10.00      A   
ATOM   4462  O   LEU A 471       3.012  30.155  -6.894  1.00 10.00      A   
ATOM   4463  N   GLY A 472       5.204  29.664  -6.683  1.00 10.00      A   
ATOM   4464  HN  GLY A 472       6.097  29.991  -6.436  1.00 10.00      A   
ATOM   4465  CA  GLY A 472       5.035  28.287  -7.105  1.00 10.00      A   
ATOM   4466  C   GLY A 472       4.032  27.556  -6.234  1.00 10.00      A   
ATOM   4467  O   GLY A 472       3.154  26.857  -6.738  1.00 10.00      A   
ATOM   4468  N   MET A 473       4.138  27.755  -4.923  1.00 10.00      A   
ATOM   4469  HN  MET A 473       4.829  28.364  -4.587  1.00 10.00      A   
ATOM   4470  CA  MET A 473       3.235  27.113  -3.975  1.00 10.00      A   
ATOM   4471  CB  MET A 473       3.740  27.316  -2.545  1.00 10.00      A   
ATOM   4472  CG  MET A 473       2.800  26.799  -1.468  1.00 10.00      A   
ATOM   4473  SD  MET A 473       3.585  26.665   0.147  1.00 10.00      A   
ATOM   4474  CE  MET A 473       4.135  28.349   0.398  1.00 10.00      A   
ATOM   4475  C   MET A 473       1.825  27.672  -4.122  1.00 10.00      A   
ATOM   4476  O   MET A 473       0.840  26.943  -4.000  1.00 10.00      A   
ATOM   4477  N   HIS A 474       1.741  28.968  -4.397  1.00 10.00      A   
ATOM   4478  HN  HIS A 474       2.568  29.494  -4.483  1.00 10.00      A   
ATOM   4479  CA  HIS A 474       0.457  29.634  -4.576  1.00 10.00      A   
ATOM   4480  CB  HIS A 474       0.666  31.141  -4.771  1.00 10.00      A   
ATOM   4481  CG  HIS A 474      -0.592  31.952  -4.708  1.00 10.00      A   
ATOM   4482  ND1 HIS A 474      -1.105  32.383  -3.510  1.00 10.00      A   
ATOM   4483  CD2 HIS A 474      -1.390  32.386  -5.716  1.00 10.00      A   
ATOM   4484  CE1 HIS A 474      -2.194  33.067  -3.806  1.00 10.00      A   
ATOM   4485  NE2 HIS A 474      -2.405  33.096  -5.127  1.00 10.00      A   
ATOM   4486  HE2 HIS A 474      -3.140  33.552  -5.591  1.00 10.00      A   
ATOM   4487  C   HIS A 474      -0.275  29.041  -5.776  1.00 10.00      A   
ATOM   4488  O   HIS A 474      -1.490  28.833  -5.743  1.00 10.00      A   
ATOM   4489  N   HIS A 475       0.483  28.750  -6.828  1.00 10.00      A   
ATOM   4490  HN  HIS A 475       1.447  28.940  -6.786  1.00 10.00      A   
ATOM   4491  CA  HIS A 475      -0.072  28.171  -8.048  1.00 10.00      A   
ATOM   4492  CB  HIS A 475       0.991  28.088  -9.153  1.00 10.00      A   
ATOM   4493  CG  HIS A 475       1.538  29.411  -9.594  1.00 10.00      A   
ATOM   4494  ND1 HIS A 475       0.787  30.557  -9.701  1.00 10.00      A   
ATOM   4495  HD1 HIS A 475      -0.170  30.644  -9.493  1.00 10.00      A   
ATOM   4496  CD2 HIS A 475       2.795  29.753  -9.975  1.00 10.00      A   
ATOM   4497  CE1 HIS A 475       1.592  31.541 -10.122  1.00 10.00      A   
ATOM   4498  NE2 HIS A 475       2.823  31.105 -10.307  1.00 10.00      A   
ATOM   4499  C   HIS A 475      -0.630  26.781  -7.774  1.00 10.00      A   
ATOM   4500  O   HIS A 475      -1.551  26.327  -8.452  1.00 10.00      A   
ATOM   4501  N   VAL A 476      -0.067  26.119  -6.772  1.00 10.00      A   
ATOM   4502  HN  VAL A 476       0.665  26.543  -6.275  1.00 10.00      A   
ATOM   4503  CA  VAL A 476      -0.503  24.784  -6.393  1.00 10.00      A   
ATOM   4504  CB  VAL A 476       0.559  24.050  -5.541  1.00 10.00      A   
ATOM   4505  CG1 VAL A 476       0.075  22.664  -5.143  1.00 10.00      A   
ATOM   4506  CG2 VAL A 476       1.876  23.951  -6.296  1.00 10.00      A   
ATOM   4507  C   VAL A 476      -1.825  24.831  -5.633  1.00 10.00      A   
ATOM   4508  O   VAL A 476      -2.807  24.219  -6.046  1.00 10.00      A   
ATOM   4509  N   LEU A 477      -1.854  25.583  -4.542  1.00 10.00      A   
ATOM   4510  HN  LEU A 477      -1.047  26.081  -4.285  1.00 10.00      A   
ATOM   4511  CA  LEU A 477      -3.049  25.687  -3.712  1.00 10.00      A   
ATOM   4512  CB  LEU A 477      -2.743  26.379  -2.382  1.00 10.00      A   
ATOM   4513  CG  LEU A 477      -1.822  25.608  -1.425  1.00 10.00      A   
ATOM   4514  CD1 LEU A 477      -1.658  26.348  -0.106  1.00 10.00      A   
ATOM   4515  CD2 LEU A 477      -2.341  24.197  -1.190  1.00 10.00      A   
ATOM   4516  C   LEU A 477      -4.228  26.345  -4.431  1.00 10.00      A   
ATOM   4517  O   LEU A 477      -5.368  25.905  -4.282  1.00 10.00      A   
ATOM   4518  N   SER A 478      -3.964  27.385  -5.216  1.00 10.00      A   
ATOM   4519  HN  SER A 478      -3.036  27.706  -5.310  1.00 10.00      A   
ATOM   4520  CA  SER A 478      -5.035  28.064  -5.945  1.00 10.00      A   
ATOM   4521  CB  SER A 478      -4.760  29.562  -6.076  1.00 10.00      A   
ATOM   4522  OG  SER A 478      -4.886  30.202  -4.821  1.00 10.00      A   
ATOM   4523  HG  SER A 478      -5.302  29.593  -4.195  1.00 10.00      A   
ATOM   4524  C   SER A 478      -5.243  27.445  -7.321  1.00 10.00      A   
ATOM   4525  O   SER A 478      -6.015  27.958  -8.135  1.00 10.00      A   
ATOM   4526  N   GLY A 479      -4.561  26.339  -7.575  1.00 10.00      A   
ATOM   4527  HN  GLY A 479      -3.976  25.964  -6.883  1.00 10.00      A   
ATOM   4528  CA  GLY A 479      -4.676  25.681  -8.857  1.00 10.00      A   
ATOM   4529  C   GLY A 479      -5.346  24.327  -8.778  1.00 10.00      A   
ATOM   4530  O   GLY A 479      -6.349  24.084  -9.455  1.00 10.00      A   
ATOM   4531  N   CYS A 480      -4.804  23.448  -7.948  1.00 10.00      A   
ATOM   4532  HN  CYS A 480      -4.022  23.707  -7.415  1.00 10.00      A   
ATOM   4533  CA  CYS A 480      -5.347  22.109  -7.798  1.00 10.00      A   
ATOM   4534  CB  CYS A 480      -4.444  21.274  -6.895  1.00 10.00      A   
ATOM   4535  SG  CYS A 480      -2.680  21.531  -7.188  1.00 10.00      A   
ATOM   4536  HG  CYS A 480      -2.294  22.557  -6.440  1.00 10.00      A   
ATOM   4537  C   CYS A 480      -6.762  22.153  -7.243  1.00 10.00      A   
ATOM   4538  O   CYS A 480      -7.040  22.871  -6.282  1.00 10.00      A   
ATOM   4539  N   ASP A 481      -7.654  21.390  -7.857  1.00 10.00      A   
ATOM   4540  HN  ASP A 481      -7.369  20.832  -8.612  1.00 10.00      A   
ATOM   4541  CA  ASP A 481      -9.040  21.347  -7.430  1.00 10.00      A   
ATOM   4542  CB  ASP A 481      -9.959  21.199  -8.641  1.00 10.00      A   
ATOM   4543  CG  ASP A 481     -11.428  21.352  -8.303  1.00 10.00      A   
ATOM   4544  OD1 ASP A 481     -11.750  21.981  -7.275  1.00 10.00      A   
ATOM   4545  OD2 ASP A 481     -12.270  20.862  -9.081  1.00 10.00      A   
ATOM   4546  C   ASP A 481      -9.266  20.199  -6.455  1.00 10.00      A   
ATOM   4547  O   ASP A 481      -9.617  20.423  -5.295  1.00 10.00      A   
ATOM   4548  N   SER A 482      -9.033  18.975  -6.920  1.00 10.00      A   
ATOM   4549  HN  SER A 482      -8.729  18.866  -7.847  1.00 10.00      A   
ATOM   4550  CA  SER A 482      -9.215  17.790  -6.092  1.00 10.00      A   
ATOM   4551  CB  SER A 482      -9.647  16.608  -6.963  1.00 10.00      A   
ATOM   4552  OG  SER A 482     -10.767  16.951  -7.762  1.00 10.00      A   
ATOM   4553  HG  SER A 482     -10.956  16.226  -8.371  1.00 10.00      A   
ATOM   4554  C   SER A 482      -7.936  17.444  -5.327  1.00 10.00      A   
ATOM   4555  O   SER A 482      -7.502  16.292  -5.308  1.00 10.00      A   
ATOM   4556  N   LEU A 483      -7.343  18.452  -4.692  1.00 10.00      A   
ATOM   4557  HN  LEU A 483      -7.748  19.343  -4.737  1.00 10.00      A   
ATOM   4558  CA  LEU A 483      -6.117  18.260  -3.923  1.00 10.00      A   
ATOM   4559  CB  LEU A 483      -5.489  19.613  -3.554  1.00 10.00      A   
ATOM   4560  CG  LEU A 483      -3.958  19.705  -3.625  1.00 10.00      A   
ATOM   4561  CD1 LEU A 483      -3.495  21.127  -3.363  1.00 10.00      A   
ATOM   4562  CD2 LEU A 483      -3.299  18.744  -2.651  1.00 10.00      A   
ATOM   4563  C   LEU A 483      -6.394  17.444  -2.663  1.00 10.00      A   
ATOM   4564  O   LEU A 483      -7.149  17.868  -1.787  1.00 10.00      A   
ATOM   4565  N   ARG A 484      -5.777  16.272  -2.584  1.00 10.00      A   
ATOM   4566  HN  ARG A 484      -5.182  15.996  -3.317  1.00 10.00      A   
ATOM   4567  CA  ARG A 484      -5.944  15.385  -1.445  1.00 10.00      A   
ATOM   4568  CB  ARG A 484      -6.224  13.956  -1.919  1.00 10.00      A   
ATOM   4569  CG  ARG A 484      -7.697  13.592  -1.992  1.00 10.00      A   
ATOM   4570  CD  ARG A 484      -7.914  12.307  -2.778  1.00 10.00      A   
ATOM   4571  NE  ARG A 484      -7.135  11.185  -2.254  1.00 10.00      A   
ATOM   4572  HE  ARG A 484      -6.617  11.340  -1.435  1.00 10.00      A   
ATOM   4573  CZ  ARG A 484      -7.094   9.975  -2.824  1.00 10.00      A   
ATOM   4574  NH1 ARG A 484      -7.787   9.734  -3.932  1.00 10.00      A   
ATOM   4575 HH11 ARG A 484      -7.756   8.790  -4.369  1.00 10.00      A   
ATOM   4576 HH12 ARG A 484      -8.361  10.493  -4.381  1.00 10.00      A   
ATOM   4577  NH2 ARG A 484      -6.338   9.015  -2.303  1.00 10.00      A   
ATOM   4578 HH21 ARG A 484      -6.309   8.063  -2.740  1.00 10.00      A   
ATOM   4579 HH22 ARG A 484      -5.751   9.196  -1.452  1.00 10.00      A   
ATOM   4580  C   ARG A 484      -4.704  15.398  -0.556  1.00 10.00      A   
ATOM   4581  O   ARG A 484      -4.743  15.895   0.564  1.00 10.00      A   
ATOM   4582  N   LYS A 485      -3.606  14.853  -1.062  1.00 10.00      A   
ATOM   4583  HN  LYS A 485      -3.618  14.511  -1.980  1.00 10.00      A   
ATOM   4584  CA  LYS A 485      -2.369  14.789  -0.299  1.00 10.00      A   
ATOM   4585  CB  LYS A 485      -1.921  13.334  -0.119  1.00 10.00      A   
ATOM   4586  CG  LYS A 485      -2.840  12.501   0.769  1.00 10.00      A   
ATOM   4587  CD  LYS A 485      -2.323  11.079   0.945  1.00 10.00      A   
ATOM   4588  CE  LYS A 485      -2.434  10.287  -0.347  1.00 10.00      A   
ATOM   4589  NZ  LYS A 485      -2.123   8.847  -0.159  1.00 10.00      A   
ATOM   4590  HZ1 LYS A 485      -1.470   8.716   0.641  1.00 10.00      A   
ATOM   4591  HZ2 LYS A 485      -1.680   8.467  -1.016  1.00 10.00      A   
ATOM   4592  HZ3 LYS A 485      -2.995   8.304   0.029  1.00 10.00      A   
ATOM   4593  C   LYS A 485      -1.275  15.602  -0.973  1.00 10.00      A   
ATOM   4594  O   LYS A 485      -1.043  15.469  -2.176  1.00 10.00      A   
ATOM   4595  N   LEU A 486      -0.619  16.451  -0.196  1.00 10.00      A   
ATOM   4596  HN  LEU A 486      -0.857  16.512   0.758  1.00 10.00      A   
ATOM   4597  CA  LEU A 486       0.448  17.295  -0.710  1.00 10.00      A   
ATOM   4598  CB  LEU A 486      -0.033  18.746  -0.814  1.00 10.00      A   
ATOM   4599  CG  LEU A 486       0.835  19.699  -1.638  1.00 10.00      A   
ATOM   4600  CD1 LEU A 486       0.930  19.228  -3.081  1.00 10.00      A   
ATOM   4601  CD2 LEU A 486       0.268  21.105  -1.572  1.00 10.00      A   
ATOM   4602  C   LEU A 486       1.675  17.194   0.192  1.00 10.00      A   
ATOM   4603  O   LEU A 486       1.672  17.680   1.326  1.00 10.00      A   
ATOM   4604  N   GLU A 487       2.710  16.541  -0.312  1.00 10.00      A   
ATOM   4605  HN  GLU A 487       2.642  16.174  -1.217  1.00 10.00      A   
ATOM   4606  CA  GLU A 487       3.949  16.358   0.432  1.00 10.00      A   
ATOM   4607  CB  GLU A 487       4.199  14.873   0.707  1.00 10.00      A   
ATOM   4608  CG  GLU A 487       3.116  14.192   1.530  1.00 10.00      A   
ATOM   4609  CD  GLU A 487       3.451  12.748   1.847  1.00 10.00      A   
ATOM   4610  OE1 GLU A 487       4.309  12.168   1.150  1.00 10.00      A   
ATOM   4611  OE2 GLU A 487       2.854  12.187   2.793  1.00 10.00      A   
ATOM   4612  C   GLU A 487       5.118  16.948  -0.340  1.00 10.00      A   
ATOM   4613  O   GLU A 487       5.406  16.533  -1.464  1.00 10.00      A   
ATOM   4614  N   ILE A 488       5.783  17.921   0.261  1.00 10.00      A   
ATOM   4615  HN  ILE A 488       5.515  18.201   1.169  1.00 10.00      A   
ATOM   4616  CA  ILE A 488       6.914  18.573  -0.381  1.00 10.00      A   
ATOM   4617  CB  ILE A 488       6.543  19.964  -0.948  1.00 10.00      A   
ATOM   4618  CG1 ILE A 488       6.038  20.885   0.164  1.00 10.00      A   
ATOM   4619  CG2 ILE A 488       5.502  19.845  -2.054  1.00 10.00      A   
ATOM   4620  CD1 ILE A 488       5.849  22.321  -0.272  1.00 10.00      A   
ATOM   4621  C   ILE A 488       8.104  18.707   0.572  1.00 10.00      A   
ATOM   4622  O   ILE A 488       7.934  18.892   1.783  1.00 10.00      A   
ATOM   4623  N   ARG A 489       9.308  18.593   0.026  1.00 10.00      A   
ATOM   4624  HN  ARG A 489       9.380  18.424  -0.940  1.00 10.00      A   
ATOM   4625  CA  ARG A 489      10.522  18.713   0.820  1.00 10.00      A   
ATOM   4626  CB  ARG A 489      11.056  17.337   1.251  1.00 10.00      A   
ATOM   4627  CG  ARG A 489      11.610  16.489   0.111  1.00 10.00      A   
ATOM   4628  CD  ARG A 489      12.583  15.426   0.612  1.00 10.00      A   
ATOM   4629  NE  ARG A 489      13.812  16.015   1.150  1.00 10.00      A   
ATOM   4630  HE  ARG A 489      13.906  17.002   1.092  1.00 10.00      A   
ATOM   4631  CZ  ARG A 489      14.815  15.323   1.700  1.00 10.00      A   
ATOM   4632  NH1 ARG A 489      14.761  13.994   1.790  1.00 10.00      A   
ATOM   4633 HH11 ARG A 489      13.935  13.478   1.434  1.00 10.00      A   
ATOM   4634 HH12 ARG A 489      15.558  13.463   2.223  1.00 10.00      A   
ATOM   4635  NH2 ARG A 489      15.870  15.969   2.165  1.00 10.00      A   
ATOM   4636 HH21 ARG A 489      16.656  15.449   2.603  1.00 10.00      A   
ATOM   4637 HH22 ARG A 489      15.915  17.016   2.093  1.00 10.00      A   
ATOM   4638  C   ARG A 489      11.595  19.477   0.053  1.00 10.00      A   
ATOM   4639  O   ARG A 489      11.641  19.427  -1.179  1.00 10.00      A   
ATOM   4640  N   ASP A 490      12.438  20.192   0.792  1.00 10.00      A   
ATOM   4641  HN  ASP A 490      12.317  20.203   1.767  1.00 10.00      A   
ATOM   4642  CA  ASP A 490      13.531  20.968   0.211  1.00 10.00      A   
ATOM   4643  CB  ASP A 490      14.610  20.053  -0.378  1.00 10.00      A   
ATOM   4644  CG  ASP A 490      15.485  19.433   0.690  1.00 10.00      A   
ATOM   4645  OD1 ASP A 490      16.587  19.961   0.941  1.00 10.00      A   
ATOM   4646  OD2 ASP A 490      15.067  18.426   1.296  1.00 10.00      A   
ATOM   4647  C   ASP A 490      13.032  21.960  -0.830  1.00 10.00      A   
ATOM   4648  O   ASP A 490      13.482  21.961  -1.977  1.00 10.00      A   
ATOM   4649  N   CYS A 491      12.095  22.797  -0.425  1.00 10.00      A   
ATOM   4650  HN  CYS A 491      11.785  22.753   0.501  1.00 10.00      A   
ATOM   4651  CA  CYS A 491      11.525  23.792  -1.312  1.00 10.00      A   
ATOM   4652  CB  CYS A 491      10.040  23.498  -1.532  1.00 10.00      A   
ATOM   4653  SG  CYS A 491       9.683  21.774  -1.938  1.00 10.00      A   
ATOM   4654  HG  CYS A 491      10.798  21.072  -1.770  1.00 10.00      A   
ATOM   4655  C   CYS A 491      11.714  25.198  -0.737  1.00 10.00      A   
ATOM   4656  O   CYS A 491      11.755  25.377   0.482  1.00 10.00      A   
ATOM   4657  N   PRO A 492      11.844  26.212  -1.605  1.00 10.00      A   
ATOM   4658  CA  PRO A 492      12.030  27.604  -1.183  1.00 10.00      A   
ATOM   4659  CB  PRO A 492      12.670  28.236  -2.417  1.00 10.00      A   
ATOM   4660  CG  PRO A 492      12.069  27.492  -3.559  1.00 10.00      A   
ATOM   4661  CD  PRO A 492      11.843  26.083  -3.077  1.00 10.00      A   
ATOM   4662  C   PRO A 492      10.705  28.299  -0.860  1.00 10.00      A   
ATOM   4663  O   PRO A 492      10.594  29.525  -0.957  1.00 10.00      A   
ATOM   4664  N   PHE A 493       9.707  27.516  -0.464  1.00 10.00      A   
ATOM   4665  HN  PHE A 493       9.860  26.552  -0.378  1.00 10.00      A   
ATOM   4666  CA  PHE A 493       8.398  28.055  -0.131  1.00 10.00      A   
ATOM   4667  CB  PHE A 493       7.306  27.024  -0.437  1.00 10.00      A   
ATOM   4668  CG  PHE A 493       7.273  26.548  -1.865  1.00 10.00      A   
ATOM   4669  CD1 PHE A 493       6.745  25.309  -2.177  1.00 10.00      A   
ATOM   4670  CD2 PHE A 493       7.764  27.336  -2.895  1.00 10.00      A   
ATOM   4671  CE1 PHE A 493       6.706  24.865  -3.483  1.00 10.00      A   
ATOM   4672  CE2 PHE A 493       7.730  26.896  -4.205  1.00 10.00      A   
ATOM   4673  CZ  PHE A 493       7.200  25.657  -4.501  1.00 10.00      A   
ATOM   4674  C   PHE A 493       8.354  28.438   1.342  1.00 10.00      A   
ATOM   4675  O   PHE A 493       9.053  27.833   2.162  1.00 10.00      A   
ATOM   4676  N   GLY A 494       7.546  29.437   1.678  1.00 10.00      A   
ATOM   4677  HN  GLY A 494       7.007  29.886   0.983  1.00 10.00      A   
ATOM   4678  CA  GLY A 494       7.446  29.869   3.057  1.00 10.00      A   
ATOM   4679  C   GLY A 494       6.021  30.110   3.510  1.00 10.00      A   
ATOM   4680  O   GLY A 494       5.119  29.337   3.195  1.00 10.00      A   
ATOM   4681  N   ASP A 495       5.823  31.193   4.248  1.00 10.00      A   
ATOM   4682  HN  ASP A 495       6.586  31.778   4.443  1.00 10.00      A   
ATOM   4683  CA  ASP A 495       4.510  31.549   4.780  1.00 10.00      A   
ATOM   4684  CB  ASP A 495       4.662  32.183   6.168  1.00 10.00      A   
ATOM   4685  CG  ASP A 495       5.205  33.600   6.123  1.00 10.00      A   
ATOM   4686  OD1 ASP A 495       6.342  33.791   5.645  1.00 10.00      A   
ATOM   4687  OD2 ASP A 495       4.499  34.529   6.568  1.00 10.00      A   
ATOM   4688  C   ASP A 495       3.767  32.514   3.864  1.00 10.00      A   
ATOM   4689  O   ASP A 495       2.560  32.716   4.018  1.00 10.00      A   
ATOM   4690  N   LYS A 496       4.487  33.086   2.903  1.00 10.00      A   
ATOM   4691  HN  LYS A 496       5.431  32.848   2.814  1.00 10.00      A   
ATOM   4692  CA  LYS A 496       3.909  34.048   1.971  1.00 10.00      A   
ATOM   4693  CB  LYS A 496       4.945  34.515   0.947  1.00 10.00      A   
ATOM   4694  CG  LYS A 496       6.267  34.956   1.542  1.00 10.00      A   
ATOM   4695  CD  LYS A 496       7.219  35.427   0.460  1.00 10.00      A   
ATOM   4696  CE  LYS A 496       8.662  35.356   0.928  1.00 10.00      A   
ATOM   4697  NZ  LYS A 496       9.063  33.969   1.285  1.00 10.00      A   
ATOM   4698  HZ1 LYS A 496       8.534  33.278   0.707  1.00 10.00      A   
ATOM   4699  HZ2 LYS A 496       8.862  33.789   2.286  1.00 10.00      A   
ATOM   4700  HZ3 LYS A 496      10.083  33.833   1.119  1.00 10.00      A   
ATOM   4701  C   LYS A 496       2.683  33.489   1.256  1.00 10.00      A   
ATOM   4702  O   LYS A 496       1.583  34.033   1.379  1.00 10.00      A   
ATOM   4703  N   ALA A 497       2.869  32.405   0.512  1.00 10.00      A   
ATOM   4704  HN  ALA A 497       3.769  32.006   0.451  1.00 10.00      A   
ATOM   4705  CA  ALA A 497       1.763  31.796  -0.219  1.00 10.00      A   
ATOM   4706  CB  ALA A 497       2.281  31.030  -1.422  1.00 10.00      A   
ATOM   4707  C   ALA A 497       0.949  30.884   0.690  1.00 10.00      A   
ATOM   4708  O   ALA A 497      -0.239  30.652   0.458  1.00 10.00      A   
ATOM   4709  N   LEU A 498       1.593  30.391   1.738  1.00 10.00      A   
ATOM   4710  HN  LEU A 498       2.535  30.636   1.873  1.00 10.00      A   
ATOM   4711  CA  LEU A 498       0.948  29.495   2.692  1.00 10.00      A   
ATOM   4712  CB  LEU A 498       1.964  28.998   3.723  1.00 10.00      A   
ATOM   4713  CG  LEU A 498       1.508  27.869   4.647  1.00 10.00      A   
ATOM   4714  CD1 LEU A 498       1.351  26.571   3.868  1.00 10.00      A   
ATOM   4715  CD2 LEU A 498       2.493  27.698   5.793  1.00 10.00      A   
ATOM   4716  C   LEU A 498      -0.222  30.178   3.396  1.00 10.00      A   
ATOM   4717  O   LEU A 498      -1.351  29.687   3.363  1.00 10.00      A   
ATOM   4718  N   LEU A 499       0.039  31.334   3.990  1.00 10.00      A   
ATOM   4719  HN  LEU A 499       0.948  31.711   3.933  1.00 10.00      A   
ATOM   4720  CA  LEU A 499      -0.993  32.069   4.721  1.00 10.00      A   
ATOM   4721  CB  LEU A 499      -0.363  33.050   5.717  1.00 10.00      A   
ATOM   4722  CG  LEU A 499       0.186  32.445   7.015  1.00 10.00      A   
ATOM   4723  CD1 LEU A 499       1.084  33.442   7.735  1.00 10.00      A   
ATOM   4724  CD2 LEU A 499      -0.950  31.995   7.925  1.00 10.00      A   
ATOM   4725  C   LEU A 499      -1.959  32.802   3.793  1.00 10.00      A   
ATOM   4726  O   LEU A 499      -2.829  33.545   4.252  1.00 10.00      A   
ATOM   4727  N   ALA A 500      -1.808  32.595   2.492  1.00 10.00      A   
ATOM   4728  HN  ALA A 500      -1.100  31.991   2.182  1.00 10.00      A   
ATOM   4729  CA  ALA A 500      -2.670  33.241   1.512  1.00 10.00      A   
ATOM   4730  CB  ALA A 500      -1.837  33.889   0.420  1.00 10.00      A   
ATOM   4731  C   ALA A 500      -3.653  32.243   0.910  1.00 10.00      A   
ATOM   4732  O   ALA A 500      -4.487  32.597   0.074  1.00 10.00      A   
ATOM   4733  N   ASN A 501      -3.564  30.997   1.349  1.00 10.00      A   
ATOM   4734  HN  ASN A 501      -2.894  30.776   2.031  1.00 10.00      A   
ATOM   4735  CA  ASN A 501      -4.443  29.944   0.844  1.00 10.00      A   
ATOM   4736  CB  ASN A 501      -3.785  29.230  -0.336  1.00 10.00      A   
ATOM   4737  CG  ASN A 501      -4.245  29.763  -1.674  1.00 10.00      A   
ATOM   4738  OD1 ASN A 501      -5.423  30.060  -1.868  1.00 10.00      A   
ATOM   4739  ND2 ASN A 501      -3.319  29.898  -2.604  1.00 10.00      A   
ATOM   4740 HD21 ASN A 501      -2.393  29.654  -2.379  1.00 10.00      A   
ATOM   4741 HD22 ASN A 501      -3.590  30.237  -3.485  1.00 10.00      A   
ATOM   4742  C   ASN A 501      -4.778  28.936   1.938  1.00 10.00      A   
ATOM   4743  O   ASN A 501      -4.809  27.728   1.703  1.00 10.00      A   
ATOM   4744  N   ALA A 502      -5.052  29.439   3.128  1.00 10.00      A   
ATOM   4745  HN  ALA A 502      -5.045  30.415   3.246  1.00 10.00      A   
ATOM   4746  CA  ALA A 502      -5.372  28.586   4.267  1.00 10.00      A   
ATOM   4747  CB  ALA A 502      -5.447  29.423   5.533  1.00 10.00      A   
ATOM   4748  C   ALA A 502      -6.674  27.800   4.058  1.00 10.00      A   
ATOM   4749  O   ALA A 502      -6.758  26.619   4.394  1.00 10.00      A   
ATOM   4750  N   SER A 503      -7.670  28.454   3.469  1.00 10.00      A   
ATOM   4751  HN  SER A 503      -7.526  29.379   3.184  1.00 10.00      A   
ATOM   4752  CA  SER A 503      -8.975  27.842   3.231  1.00 10.00      A   
ATOM   4753  CB  SER A 503      -9.948  28.891   2.691  1.00 10.00      A   
ATOM   4754  OG  SER A 503      -9.817  30.107   3.413  1.00 10.00      A   
ATOM   4755  HG  SER A 503     -10.261  30.016   4.266  1.00 10.00      A   
ATOM   4756  C   SER A 503      -8.905  26.638   2.290  1.00 10.00      A   
ATOM   4757  O   SER A 503      -9.830  25.826   2.235  1.00 10.00      A   
ATOM   4758  N   LYS A 504      -7.813  26.516   1.547  1.00 10.00      A   
ATOM   4759  HN  LYS A 504      -7.097  27.180   1.631  1.00 10.00      A   
ATOM   4760  CA  LYS A 504      -7.653  25.403   0.624  1.00 10.00      A   
ATOM   4761  CB  LYS A 504      -6.670  25.760  -0.492  1.00 10.00      A   
ATOM   4762  CG  LYS A 504      -6.584  24.717  -1.595  1.00 10.00      A   
ATOM   4763  CD  LYS A 504      -7.957  24.424  -2.181  1.00 10.00      A   
ATOM   4764  CE  LYS A 504      -7.918  23.248  -3.142  1.00 10.00      A   
ATOM   4765  NZ  LYS A 504      -9.282  22.732  -3.428  1.00 10.00      A   
ATOM   4766  HZ1 LYS A 504      -9.872  23.482  -3.847  1.00 10.00      A   
ATOM   4767  HZ2 LYS A 504      -9.728  22.406  -2.550  1.00 10.00      A   
ATOM   4768  HZ3 LYS A 504      -9.233  21.935  -4.092  1.00 10.00      A   
ATOM   4769  C   LYS A 504      -7.193  24.155   1.369  1.00 10.00      A   
ATOM   4770  O   LYS A 504      -7.504  23.028   0.975  1.00 10.00      A   
ATOM   4771  N   LEU A 505      -6.485  24.367   2.469  1.00 10.00      A   
ATOM   4772  HN  LEU A 505      -6.301  25.291   2.747  1.00 10.00      A   
ATOM   4773  CA  LEU A 505      -5.973  23.267   3.281  1.00 10.00      A   
ATOM   4774  CB  LEU A 505      -4.976  23.783   4.321  1.00 10.00      A   
ATOM   4775  CG  LEU A 505      -3.898  24.745   3.811  1.00 10.00      A   
ATOM   4776  CD1 LEU A 505      -3.025  25.230   4.957  1.00 10.00      A   
ATOM   4777  CD2 LEU A 505      -3.058  24.095   2.722  1.00 10.00      A   
ATOM   4778  C   LEU A 505      -7.111  22.510   3.965  1.00 10.00      A   
ATOM   4779  O   LEU A 505      -7.002  21.314   4.240  1.00 10.00      A   
ATOM   4780  N   GLU A 506      -8.209  23.213   4.225  1.00 10.00      A   
ATOM   4781  HN  GLU A 506      -8.232  24.167   3.991  1.00 10.00      A   
ATOM   4782  CA  GLU A 506      -9.372  22.610   4.867  1.00 10.00      A   
ATOM   4783  CB  GLU A 506     -10.419  23.681   5.176  1.00 10.00      A   
ATOM   4784  CG  GLU A 506      -9.903  24.821   6.040  1.00 10.00      A   
ATOM   4785  CD  GLU A 506     -10.985  25.813   6.414  1.00 10.00      A   
ATOM   4786  OE1 GLU A 506     -11.528  26.481   5.510  1.00 10.00      A   
ATOM   4787  OE2 GLU A 506     -11.295  25.936   7.619  1.00 10.00      A   
ATOM   4788  C   GLU A 506      -9.981  21.522   3.984  1.00 10.00      A   
ATOM   4789  O   GLU A 506     -10.567  20.555   4.473  1.00 10.00      A   
ATOM   4790  N   THR A 507      -9.816  21.675   2.681  1.00 10.00      A   
ATOM   4791  HN  THR A 507      -9.320  22.455   2.348  1.00 10.00      A   
ATOM   4792  CA  THR A 507     -10.351  20.715   1.730  1.00 10.00      A   
ATOM   4793  CB  THR A 507     -10.909  21.423   0.486  1.00 10.00      A   
ATOM   4794  OG1 THR A 507     -10.035  22.498   0.109  1.00 10.00      A   
ATOM   4795  HG1 THR A 507      -9.119  22.258   0.304  1.00 10.00      A   
ATOM   4796  CG2 THR A 507     -12.286  21.986   0.788  1.00 10.00      A   
ATOM   4797  C   THR A 507      -9.304  19.682   1.326  1.00 10.00      A   
ATOM   4798  O   THR A 507      -9.518  18.886   0.410  1.00 10.00      A   
ATOM   4799  N   MET A 508      -8.179  19.694   2.025  1.00 10.00      A   
ATOM   4800  HN  MET A 508      -8.077  20.345   2.756  1.00 10.00      A   
ATOM   4801  CA  MET A 508      -7.092  18.760   1.752  1.00 10.00      A   
ATOM   4802  CB  MET A 508      -5.766  19.505   1.597  1.00 10.00      A   
ATOM   4803  CG  MET A 508      -5.613  20.227   0.270  1.00 10.00      A   
ATOM   4804  SD  MET A 508      -4.302  21.460   0.297  1.00 10.00      A   
ATOM   4805  CE  MET A 508      -2.924  20.481   0.882  1.00 10.00      A   
ATOM   4806  C   MET A 508      -6.988  17.727   2.864  1.00 10.00      A   
ATOM   4807  O   MET A 508      -7.350  18.002   4.008  1.00 10.00      A   
ATOM   4808  N   ARG A 509      -6.487  16.542   2.526  1.00 10.00      A   
ATOM   4809  HN  ARG A 509      -6.192  16.395   1.600  1.00 10.00      A   
ATOM   4810  CA  ARG A 509      -6.342  15.465   3.499  1.00 10.00      A   
ATOM   4811  CB  ARG A 509      -6.194  14.099   2.801  1.00 10.00      A   
ATOM   4812  CG  ARG A 509      -6.145  12.908   3.755  1.00 10.00      A   
ATOM   4813  CD  ARG A 509      -5.518  11.678   3.104  1.00 10.00      A   
ATOM   4814  NE  ARG A 509      -6.450  10.955   2.231  1.00 10.00      A   
ATOM   4815  HE  ARG A 509      -7.349  11.343   2.110  1.00 10.00      A   
ATOM   4816  CZ  ARG A 509      -6.154   9.805   1.605  1.00 10.00      A   
ATOM   4817  NH1 ARG A 509      -4.960   9.244   1.745  1.00 10.00      A   
ATOM   4818 HH11 ARG A 509      -4.240   9.684   2.348  1.00 10.00      A   
ATOM   4819 HH12 ARG A 509      -4.736   8.346   1.240  1.00 10.00      A   
ATOM   4820  NH2 ARG A 509      -7.062   9.204   0.851  1.00 10.00      A   
ATOM   4821 HH21 ARG A 509      -8.013   9.619   0.736  1.00 10.00      A   
ATOM   4822 HH22 ARG A 509      -6.825   8.301   0.370  1.00 10.00      A   
ATOM   4823  C   ARG A 509      -5.156  15.723   4.425  1.00 10.00      A   
ATOM   4824  O   ARG A 509      -5.306  15.755   5.648  1.00 10.00      A   
ATOM   4825  N   SER A 510      -3.986  15.943   3.838  1.00 10.00      A   
ATOM   4826  HN  SER A 510      -3.931  15.955   2.861  1.00 10.00      A   
ATOM   4827  CA  SER A 510      -2.780  16.178   4.611  1.00 10.00      A   
ATOM   4828  CB  SER A 510      -2.137  14.843   4.994  1.00 10.00      A   
ATOM   4829  OG  SER A 510      -2.434  13.840   4.033  1.00 10.00      A   
ATOM   4830  HG  SER A 510      -1.623  13.362   3.807  1.00 10.00      A   
ATOM   4831  C   SER A 510      -1.779  17.036   3.847  1.00 10.00      A   
ATOM   4832  O   SER A 510      -1.648  16.919   2.624  1.00 10.00      A   
ATOM   4833  N   LEU A 511      -1.096  17.912   4.572  1.00 10.00      A   
ATOM   4834  HN  LEU A 511      -1.283  17.984   5.534  1.00 10.00      A   
ATOM   4835  CA  LEU A 511      -0.087  18.784   3.984  1.00 10.00      A   
ATOM   4836  CB  LEU A 511      -0.536  20.247   4.026  1.00 10.00      A   
ATOM   4837  CG  LEU A 511       0.512  21.287   3.614  1.00 10.00      A   
ATOM   4838  CD1 LEU A 511       0.851  21.163   2.137  1.00 10.00      A   
ATOM   4839  CD2 LEU A 511       0.036  22.691   3.944  1.00 10.00      A   
ATOM   4840  C   LEU A 511       1.234  18.623   4.726  1.00 10.00      A   
ATOM   4841  O   LEU A 511       1.361  19.039   5.882  1.00 10.00      A   
ATOM   4842  N   TRP A 512       2.209  18.024   4.064  1.00 10.00      A   
ATOM   4843  HN  TRP A 512       2.050  17.730   3.135  1.00 10.00      A   
ATOM   4844  CA  TRP A 512       3.513  17.800   4.661  1.00 10.00      A   
ATOM   4845  CB  TRP A 512       3.891  16.314   4.560  1.00 10.00      A   
ATOM   4846  CG  TRP A 512       5.319  16.014   4.906  1.00 10.00      A   
ATOM   4847  CD1 TRP A 512       6.355  15.859   4.033  1.00 10.00      A   
ATOM   4848  CD2 TRP A 512       5.871  15.831   6.216  1.00 10.00      A   
ATOM   4849  NE1 TRP A 512       7.515  15.596   4.714  1.00 10.00      A   
ATOM   4850  HE1 TRP A 512       8.395  15.450   4.306  1.00 10.00      A   
ATOM   4851  CE2 TRP A 512       7.246  15.571   6.056  1.00 10.00      A   
ATOM   4852  CE3 TRP A 512       5.339  15.866   7.507  1.00 10.00      A   
ATOM   4853  CZ2 TRP A 512       8.095  15.345   7.136  1.00 10.00      A   
ATOM   4854  CZ3 TRP A 512       6.182  15.639   8.579  1.00 10.00      A   
ATOM   4855  CH2 TRP A 512       7.545  15.382   8.388  1.00 10.00      A   
ATOM   4856  C   TRP A 512       4.575  18.677   4.004  1.00 10.00      A   
ATOM   4857  O   TRP A 512       4.771  18.630   2.789  1.00 10.00      A   
ATOM   4858  N   MET A 513       5.240  19.493   4.808  1.00 10.00      A   
ATOM   4859  HN  MET A 513       5.017  19.510   5.765  1.00 10.00      A   
ATOM   4860  CA  MET A 513       6.292  20.367   4.311  1.00 10.00      A   
ATOM   4861  CB  MET A 513       5.840  21.832   4.331  1.00 10.00      A   
ATOM   4862  CG  MET A 513       4.633  22.130   3.453  1.00 10.00      A   
ATOM   4863  SD  MET A 513       4.181  23.876   3.452  1.00 10.00      A   
ATOM   4864  CE  MET A 513       5.612  24.591   2.644  1.00 10.00      A   
ATOM   4865  C   MET A 513       7.545  20.188   5.160  1.00 10.00      A   
ATOM   4866  O   MET A 513       7.484  20.273   6.389  1.00 10.00      A   
ATOM   4867  N   SER A 514       8.673  19.919   4.517  1.00 10.00      A   
ATOM   4868  HN  SER A 514       8.668  19.857   3.534  1.00 10.00      A   
ATOM   4869  CA  SER A 514       9.924  19.718   5.241  1.00 10.00      A   
ATOM   4870  CB  SER A 514      10.204  18.221   5.395  1.00 10.00      A   
ATOM   4871  OG  SER A 514       9.627  17.495   4.322  1.00 10.00      A   
ATOM   4872  HG  SER A 514       8.816  17.936   4.043  1.00 10.00      A   
ATOM   4873  C   SER A 514      11.096  20.406   4.546  1.00 10.00      A   
ATOM   4874  O   SER A 514      11.119  20.521   3.315  1.00 10.00      A   
ATOM   4875  N   SER A 515      12.052  20.873   5.348  1.00 10.00      A   
ATOM   4876  HN  SER A 515      11.949  20.762   6.320  1.00 10.00      A   
ATOM   4877  CA  SER A 515      13.251  21.541   4.843  1.00 10.00      A   
ATOM   4878  CB  SER A 515      14.138  20.542   4.095  1.00 10.00      A   
ATOM   4879  OG  SER A 515      14.309  19.355   4.856  1.00 10.00      A   
ATOM   4880  HG  SER A 515      15.062  18.861   4.508  1.00 10.00      A   
ATOM   4881  C   SER A 515      12.918  22.752   3.965  1.00 10.00      A   
ATOM   4882  O   SER A 515      13.576  23.011   2.953  1.00 10.00      A   
ATOM   4883  N   CYS A 516      11.896  23.492   4.364  1.00 10.00      A   
ATOM   4884  HN  CYS A 516      11.416  23.238   5.182  1.00 10.00      A   
ATOM   4885  CA  CYS A 516      11.467  24.674   3.626  1.00 10.00      A   
ATOM   4886  CB  CYS A 516       9.984  24.559   3.248  1.00 10.00      A   
ATOM   4887  SG  CYS A 516       9.597  23.079   2.276  1.00 10.00      A   
ATOM   4888  HG  CYS A 516      10.251  22.056   2.822  1.00 10.00      A   
ATOM   4889  C   CYS A 516      11.737  25.943   4.436  1.00 10.00      A   
ATOM   4890  O   CYS A 516      12.496  25.912   5.410  1.00 10.00      A   
ATOM   4891  N   SER A 517      11.109  27.049   4.050  1.00 10.00      A   
ATOM   4892  HN  SER A 517      10.494  27.014   3.277  1.00 10.00      A   
ATOM   4893  CA  SER A 517      11.301  28.319   4.748  1.00 10.00      A   
ATOM   4894  CB  SER A 517      11.722  29.403   3.755  1.00 10.00      A   
ATOM   4895  OG  SER A 517      12.844  28.978   2.993  1.00 10.00      A   
ATOM   4896  HG  SER A 517      12.990  28.034   3.133  1.00 10.00      A   
ATOM   4897  C   SER A 517      10.050  28.748   5.524  1.00 10.00      A   
ATOM   4898  O   SER A 517       9.700  29.930   5.563  1.00 10.00      A   
ATOM   4899  N   VAL A 518       9.383  27.784   6.148  1.00 10.00      A   
ATOM   4900  HN  VAL A 518       9.705  26.859   6.087  1.00 10.00      A   
ATOM   4901  CA  VAL A 518       8.183  28.064   6.930  1.00 10.00      A   
ATOM   4902  CB  VAL A 518       7.243  26.842   6.990  1.00 10.00      A   
ATOM   4903  CG1 VAL A 518       5.946  27.198   7.701  1.00 10.00      A   
ATOM   4904  CG2 VAL A 518       6.958  26.327   5.589  1.00 10.00      A   
ATOM   4905  C   VAL A 518       8.565  28.478   8.349  1.00 10.00      A   
ATOM   4906  O   VAL A 518       9.002  27.651   9.150  1.00 10.00      A   
ATOM   4907  N   SER A 519       8.408  29.758   8.652  1.00 10.00      A   
ATOM   4908  HN  SER A 519       8.041  30.374   7.982  1.00 10.00      A   
ATOM   4909  CA  SER A 519       8.746  30.279   9.965  1.00 10.00      A   
ATOM   4910  CB  SER A 519       8.759  31.806   9.917  1.00 10.00      A   
ATOM   4911  OG  SER A 519       7.858  32.287   8.931  1.00 10.00      A   
ATOM   4912  HG  SER A 519       7.769  33.244   9.021  1.00 10.00      A   
ATOM   4913  C   SER A 519       7.767  29.786  11.029  1.00 10.00      A   
ATOM   4914  O   SER A 519       6.592  29.545  10.740  1.00 10.00      A   
ATOM   4915  N   PHE A 520       8.259  29.643  12.261  1.00 10.00      A   
ATOM   4916  HN  PHE A 520       9.209  29.839  12.417  1.00 10.00      A   
ATOM   4917  CA  PHE A 520       7.439  29.187  13.383  1.00 10.00      A   
ATOM   4918  CB  PHE A 520       8.291  29.098  14.656  1.00 10.00      A   
ATOM   4919  CG  PHE A 520       7.568  28.560  15.861  1.00 10.00      A   
ATOM   4920  CD1 PHE A 520       6.784  27.422  15.769  1.00 10.00      A   
ATOM   4921  CD2 PHE A 520       7.678  29.191  17.086  1.00 10.00      A   
ATOM   4922  CE1 PHE A 520       6.122  26.926  16.874  1.00 10.00      A   
ATOM   4923  CE2 PHE A 520       7.018  28.701  18.198  1.00 10.00      A   
ATOM   4924  CZ  PHE A 520       6.238  27.566  18.091  1.00 10.00      A   
ATOM   4925  C   PHE A 520       6.237  30.107  13.598  1.00 10.00      A   
ATOM   4926  O   PHE A 520       5.162  29.662  14.015  1.00 10.00      A   
ATOM   4927  N   GLY A 521       6.424  31.387  13.301  1.00 10.00      A   
ATOM   4928  HN  GLY A 521       7.307  31.682  12.985  1.00 10.00      A   
ATOM   4929  CA  GLY A 521       5.353  32.353  13.454  1.00 10.00      A   
ATOM   4930  C   GLY A 521       4.179  32.068  12.542  1.00 10.00      A   
ATOM   4931  O   GLY A 521       3.030  32.336  12.894  1.00 10.00      A   
ATOM   4932  N   ALA A 522       4.471  31.515  11.372  1.00 10.00      A   
ATOM   4933  HN  ALA A 522       5.408  31.313  11.162  1.00 10.00      A   
ATOM   4934  CA  ALA A 522       3.441  31.187  10.403  1.00 10.00      A   
ATOM   4935  CB  ALA A 522       4.075  30.714   9.106  1.00 10.00      A   
ATOM   4936  C   ALA A 522       2.527  30.108  10.960  1.00 10.00      A   
ATOM   4937  O   ALA A 522       1.304  30.235  10.922  1.00 10.00      A   
ATOM   4938  N   CYS A 523       3.137  29.059  11.500  1.00 10.00      A   
ATOM   4939  HN  CYS A 523       4.118  29.026  11.506  1.00 10.00      A   
ATOM   4940  CA  CYS A 523       2.394  27.945  12.075  1.00 10.00      A   
ATOM   4941  CB  CYS A 523       3.358  26.847  12.530  1.00 10.00      A   
ATOM   4942  SG  CYS A 523       4.652  26.455  11.329  1.00 10.00      A   
ATOM   4943  HG  CYS A 523       4.080  26.340  10.133  1.00 10.00      A   
ATOM   4944  C   CYS A 523       1.525  28.413  13.241  1.00 10.00      A   
ATOM   4945  O   CYS A 523       0.384  27.979  13.390  1.00 10.00      A   
ATOM   4946  N   LYS A 524       2.068  29.314  14.056  1.00 10.00      A   
ATOM   4947  HN  LYS A 524       2.983  29.625  13.884  1.00 10.00      A   
ATOM   4948  CA  LYS A 524       1.340  29.849  15.200  1.00 10.00      A   
ATOM   4949  CB  LYS A 524       2.255  30.711  16.073  1.00 10.00      A   
ATOM   4950  CG  LYS A 524       3.294  29.924  16.858  1.00 10.00      A   
ATOM   4951  CD  LYS A 524       4.081  30.819  17.801  1.00 10.00      A   
ATOM   4952  CE  LYS A 524       5.013  31.746  17.040  1.00 10.00      A   
ATOM   4953  NZ  LYS A 524       5.770  32.646  17.947  1.00 10.00      A   
ATOM   4954  HZ1 LYS A 524       5.310  32.695  18.877  1.00 10.00      A   
ATOM   4955  HZ2 LYS A 524       5.804  33.611  17.546  1.00 10.00      A   
ATOM   4956  HZ3 LYS A 524       6.745  32.297  18.067  1.00 10.00      A   
ATOM   4957  C   LYS A 524       0.135  30.668  14.743  1.00 10.00      A   
ATOM   4958  O   LYS A 524      -0.962  30.529  15.284  1.00 10.00      A   
ATOM   4959  N   LEU A 525       0.347  31.511  13.736  1.00 10.00      A   
ATOM   4960  HN  LEU A 525       1.244  31.564  13.334  1.00 10.00      A   
ATOM   4961  CA  LEU A 525      -0.717  32.354  13.208  1.00 10.00      A   
ATOM   4962  CB  LEU A 525      -0.148  33.403  12.250  1.00 10.00      A   
ATOM   4963  CG  LEU A 525      -1.123  34.472  11.753  1.00 10.00      A   
ATOM   4964  CD1 LEU A 525      -1.697  35.258  12.926  1.00 10.00      A   
ATOM   4965  CD2 LEU A 525      -0.430  35.402  10.773  1.00 10.00      A   
ATOM   4966  C   LEU A 525      -1.785  31.515  12.516  1.00 10.00      A   
ATOM   4967  O   LEU A 525      -2.983  31.765  12.670  1.00 10.00      A   
ATOM   4968  N   LEU A 526      -1.346  30.508  11.773  1.00 10.00      A   
ATOM   4969  HN  LEU A 526      -0.376  30.361  11.692  1.00 10.00      A   
ATOM   4970  CA  LEU A 526      -2.260  29.622  11.062  1.00 10.00      A   
ATOM   4971  CB  LEU A 526      -1.482  28.658  10.165  1.00 10.00      A   
ATOM   4972  CG  LEU A 526      -2.307  27.590   9.441  1.00 10.00      A   
ATOM   4973  CD1 LEU A 526      -3.401  28.226   8.597  1.00 10.00      A   
ATOM   4974  CD2 LEU A 526      -1.407  26.713   8.586  1.00 10.00      A   
ATOM   4975  C   LEU A 526      -3.146  28.847  12.034  1.00 10.00      A   
ATOM   4976  O   LEU A 526      -4.361  28.754  11.838  1.00 10.00      A   
ATOM   4977  N   GLY A 527      -2.533  28.314  13.084  1.00 10.00      A   
ATOM   4978  HN  GLY A 527      -1.563  28.438  13.191  1.00 10.00      A   
ATOM   4979  CA  GLY A 527      -3.270  27.550  14.071  1.00 10.00      A   
ATOM   4980  C   GLY A 527      -4.338  28.368  14.765  1.00 10.00      A   
ATOM   4981  O   GLY A 527      -5.402  27.851  15.103  1.00 10.00      A   
ATOM   4982  N   GLN A 528      -4.059  29.648  14.976  1.00 10.00      A   
ATOM   4983  HN  GLN A 528      -3.190  30.004  14.686  1.00 10.00      A   
ATOM   4984  CA  GLN A 528      -5.013  30.534  15.625  1.00 10.00      A   
ATOM   4985  CB  GLN A 528      -4.317  31.780  16.170  1.00 10.00      A   
ATOM   4986  CG  GLN A 528      -3.657  31.574  17.521  1.00 10.00      A   
ATOM   4987  CD  GLN A 528      -4.646  31.148  18.590  1.00 10.00      A   
ATOM   4988  OE1 GLN A 528      -5.822  31.506  18.549  1.00 10.00      A   
ATOM   4989  NE2 GLN A 528      -4.174  30.391  19.564  1.00 10.00      A   
ATOM   4990 HE21 GLN A 528      -3.223  30.147  19.542  1.00 10.00      A   
ATOM   4991 HE22 GLN A 528      -4.794  30.103  20.268  1.00 10.00      A   
ATOM   4992  C   GLN A 528      -6.135  30.925  14.670  1.00 10.00      A   
ATOM   4993  O   GLN A 528      -7.291  31.063  15.076  1.00 10.00      A   
ATOM   4994  N   LYS A 529      -5.790  31.089  13.400  1.00 10.00      A   
ATOM   4995  HN  LYS A 529      -4.852  30.961  13.141  1.00 10.00      A   
ATOM   4996  CA  LYS A 529      -6.761  31.468  12.380  1.00 10.00      A   
ATOM   4997  CB  LYS A 529      -6.042  31.985  11.128  1.00 10.00      A   
ATOM   4998  CG  LYS A 529      -6.938  32.724  10.148  1.00 10.00      A   
ATOM   4999  CD  LYS A 529      -6.187  33.066   8.872  1.00 10.00      A   
ATOM   5000  CE  LYS A 529      -7.064  33.821   7.885  1.00 10.00      A   
ATOM   5001  NZ  LYS A 529      -7.222  35.255   8.248  1.00 10.00      A   
ATOM   5002  HZ1 LYS A 529      -7.886  35.351   9.043  1.00 10.00      A   
ATOM   5003  HZ2 LYS A 529      -7.587  35.794   7.436  1.00 10.00      A   
ATOM   5004  HZ3 LYS A 529      -6.304  35.658   8.526  1.00 10.00      A   
ATOM   5005  C   LYS A 529      -7.682  30.298  12.024  1.00 10.00      A   
ATOM   5006  O   LYS A 529      -8.870  30.488  11.772  1.00 10.00      A   
ATOM   5007  N   MET A 530      -7.129  29.092  11.997  1.00 10.00      A   
ATOM   5008  HN  MET A 530      -6.171  28.998  12.203  1.00 10.00      A   
ATOM   5009  CA  MET A 530      -7.905  27.901  11.667  1.00 10.00      A   
ATOM   5010  CB  MET A 530      -7.454  27.310  10.328  1.00 10.00      A   
ATOM   5011  CG  MET A 530      -7.606  28.251   9.143  1.00 10.00      A   
ATOM   5012  SD  MET A 530      -7.763  27.375   7.576  1.00 10.00      A   
ATOM   5013  CE  MET A 530      -6.324  26.305   7.640  1.00 10.00      A   
ATOM   5014  C   MET A 530      -7.793  26.851  12.772  1.00 10.00      A   
ATOM   5015  O   MET A 530      -6.831  26.084  12.819  1.00 10.00      A   
ATOM   5016  N   PRO A 531      -8.786  26.800  13.672  1.00 10.00      A   
ATOM   5017  CA  PRO A 531      -8.797  25.851  14.787  1.00 10.00      A   
ATOM   5018  CB  PRO A 531      -9.819  26.465  15.743  1.00 10.00      A   
ATOM   5019  CG  PRO A 531     -10.779  27.172  14.851  1.00 10.00      A   
ATOM   5020  CD  PRO A 531      -9.975  27.675  13.681  1.00 10.00      A   
ATOM   5021  C   PRO A 531      -9.247  24.449  14.373  1.00 10.00      A   
ATOM   5022  O   PRO A 531      -9.189  23.517  15.173  1.00 10.00      A   
ATOM   5023  N   LYS A 532      -9.693  24.301  13.126  1.00 10.00      A   
ATOM   5024  HN  LYS A 532      -9.707  25.079  12.525  1.00 10.00      A   
ATOM   5025  CA  LYS A 532     -10.161  23.007  12.631  1.00 10.00      A   
ATOM   5026  CB  LYS A 532     -11.309  23.182  11.631  1.00 10.00      A   
ATOM   5027  CG  LYS A 532     -12.621  23.637  12.257  1.00 10.00      A   
ATOM   5028  CD  LYS A 532     -13.730  23.725  11.217  1.00 10.00      A   
ATOM   5029  CE  LYS A 532     -15.086  23.975  11.862  1.00 10.00      A   
ATOM   5030  NZ  LYS A 532     -15.183  25.341  12.452  1.00 10.00      A   
ATOM   5031  HZ1 LYS A 532     -14.759  26.044  11.813  1.00 10.00      A   
ATOM   5032  HZ2 LYS A 532     -14.687  25.376  13.362  1.00 10.00      A   
ATOM   5033  HZ3 LYS A 532     -16.182  25.594  12.608  1.00 10.00      A   
ATOM   5034  C   LYS A 532      -9.031  22.186  12.014  1.00 10.00      A   
ATOM   5035  O   LYS A 532      -9.225  21.031  11.623  1.00 10.00      A   
ATOM   5036  N   LEU A 533      -7.853  22.783  11.916  1.00 10.00      A   
ATOM   5037  HN  LEU A 533      -7.749  23.703  12.237  1.00 10.00      A   
ATOM   5038  CA  LEU A 533      -6.707  22.092  11.356  1.00 10.00      A   
ATOM   5039  CB  LEU A 533      -6.173  22.795  10.109  1.00 10.00      A   
ATOM   5040  CG  LEU A 533      -6.777  22.339   8.776  1.00 10.00      A   
ATOM   5041  CD1 LEU A 533      -8.145  22.968   8.550  1.00 10.00      A   
ATOM   5042  CD2 LEU A 533      -5.837  22.651   7.623  1.00 10.00      A   
ATOM   5043  C   LEU A 533      -5.620  21.916  12.401  1.00 10.00      A   
ATOM   5044  O   LEU A 533      -5.200  22.877  13.048  1.00 10.00      A   
ATOM   5045  N   ASN A 534      -5.188  20.679  12.569  1.00 10.00      A   
ATOM   5046  HN  ASN A 534      -5.565  19.961  12.009  1.00 10.00      A   
ATOM   5047  CA  ASN A 534      -4.161  20.349  13.538  1.00 10.00      A   
ATOM   5048  CB  ASN A 534      -4.262  18.869  13.911  1.00 10.00      A   
ATOM   5049  CG  ASN A 534      -3.357  18.472  15.056  1.00 10.00      A   
ATOM   5050  OD1 ASN A 534      -3.769  18.480  16.219  1.00 10.00      A   
ATOM   5051  ND2 ASN A 534      -2.117  18.133  14.738  1.00 10.00      A   
ATOM   5052 HD21 ASN A 534      -1.855  18.162  13.792  1.00 10.00      A   
ATOM   5053 HD22 ASN A 534      -1.511  17.849  15.461  1.00 10.00      A   
ATOM   5054  C   ASN A 534      -2.785  20.663  12.968  1.00 10.00      A   
ATOM   5055  O   ASN A 534      -2.257  19.919  12.135  1.00 10.00      A   
ATOM   5056  N   VAL A 535      -2.232  21.785  13.394  1.00 10.00      A   
ATOM   5057  HN  VAL A 535      -2.719  22.336  14.044  1.00 10.00      A   
ATOM   5058  CA  VAL A 535      -0.920  22.220  12.941  1.00 10.00      A   
ATOM   5059  CB  VAL A 535      -0.808  23.763  12.884  1.00 10.00      A   
ATOM   5060  CG1 VAL A 535       0.492  24.185  12.210  1.00 10.00      A   
ATOM   5061  CG2 VAL A 535      -2.003  24.377  12.168  1.00 10.00      A   
ATOM   5062  C   VAL A 535       0.162  21.668  13.865  1.00 10.00      A   
ATOM   5063  O   VAL A 535       0.432  22.232  14.930  1.00 10.00      A   
ATOM   5064  N   GLU A 536       0.766  20.560  13.464  1.00 10.00      A   
ATOM   5065  HN  GLU A 536       0.506  20.153  12.606  1.00 10.00      A   
ATOM   5066  CA  GLU A 536       1.816  19.933  14.254  1.00 10.00      A   
ATOM   5067  CB  GLU A 536       1.642  18.418  14.287  1.00 10.00      A   
ATOM   5068  CG  GLU A 536       0.901  17.917  15.510  1.00 10.00      A   
ATOM   5069  CD  GLU A 536       0.706  16.418  15.484  1.00 10.00      A   
ATOM   5070  OE1 GLU A 536       1.687  15.689  15.232  1.00 10.00      A   
ATOM   5071  OE2 GLU A 536      -0.430  15.962  15.718  1.00 10.00      A   
ATOM   5072  C   GLU A 536       3.189  20.290  13.711  1.00 10.00      A   
ATOM   5073  O   GLU A 536       3.457  20.143  12.520  1.00 10.00      A   
ATOM   5074  N   VAL A 537       4.058  20.753  14.592  1.00 10.00      A   
ATOM   5075  HN  VAL A 537       3.786  20.836  15.531  1.00 10.00      A   
ATOM   5076  CA  VAL A 537       5.405  21.137  14.208  1.00 10.00      A   
ATOM   5077  CB  VAL A 537       5.712  22.592  14.628  1.00 10.00      A   
ATOM   5078  CG1 VAL A 537       7.165  22.946  14.349  1.00 10.00      A   
ATOM   5079  CG2 VAL A 537       4.780  23.563  13.913  1.00 10.00      A   
ATOM   5080  C   VAL A 537       6.438  20.200  14.826  1.00 10.00      A   
ATOM   5081  O   VAL A 537       6.428  19.967  16.038  1.00 10.00      A   
ATOM   5082  N   ILE A 538       7.291  19.635  13.977  1.00 10.00      A   
ATOM   5083  HN  ILE A 538       7.200  19.822  13.019  1.00 10.00      A   
ATOM   5084  CA  ILE A 538       8.356  18.744  14.418  1.00 10.00      A   
ATOM   5085  CB  ILE A 538       8.378  17.427  13.617  1.00 10.00      A   
ATOM   5086  CG1 ILE A 538       7.029  16.715  13.721  1.00 10.00      A   
ATOM   5087  CG2 ILE A 538       9.494  16.522  14.120  1.00 10.00      A   
ATOM   5088  CD1 ILE A 538       6.852  15.593  12.723  1.00 10.00      A   
ATOM   5089  C   ILE A 538       9.695  19.452  14.245  1.00 10.00      A   
ATOM   5090  O   ILE A 538      10.203  19.592  13.125  1.00 10.00      A   
ATOM   5091  N   ASP A 539      10.257  19.899  15.350  1.00 10.00      A   
ATOM   5092  HN  ASP A 539       9.815  19.731  16.208  1.00 10.00      A   
ATOM   5093  CA  ASP A 539      11.523  20.617  15.332  1.00 10.00      A   
ATOM   5094  CB  ASP A 539      11.269  22.084  15.702  1.00 10.00      A   
ATOM   5095  CG  ASP A 539      12.220  23.059  15.035  1.00 10.00      A   
ATOM   5096  OD1 ASP A 539      12.374  23.001  13.796  1.00 10.00      A   
ATOM   5097  OD2 ASP A 539      12.797  23.911  15.743  1.00 10.00      A   
ATOM   5098  C   ASP A 539      12.504  19.986  16.320  1.00 10.00      A   
ATOM   5099  O   ASP A 539      12.349  20.124  17.532  1.00 10.00      A   
ATOM   5100  N   GLU A 540      13.519  19.296  15.804  1.00 10.00      A   
ATOM   5101  HN  GLU A 540      13.614  19.238  14.821  1.00 10.00      A   
ATOM   5102  CA  GLU A 540      14.508  18.636  16.652  1.00 10.00      A   
ATOM   5103  CB  GLU A 540      15.112  17.421  15.947  1.00 10.00      A   
ATOM   5104  CG  GLU A 540      14.156  16.256  15.763  1.00 10.00      A   
ATOM   5105  CD  GLU A 540      14.891  14.972  15.437  1.00 10.00      A   
ATOM   5106  OE1 GLU A 540      15.294  14.789  14.268  1.00 10.00      A   
ATOM   5107  OE2 GLU A 540      15.084  14.141  16.351  1.00 10.00      A   
ATOM   5108  C   GLU A 540      15.620  19.589  17.079  1.00 10.00      A   
ATOM   5109  O   GLU A 540      16.799  19.241  17.037  1.00 10.00      A   
ATOM   5110  N   ARG A 541      15.243  20.784  17.502  1.00 10.00      A   
ATOM   5111  HN  ARG A 541      14.285  21.003  17.521  1.00 10.00      A   
ATOM   5112  CA  ARG A 541      16.213  21.783  17.946  1.00 10.00      A   
ATOM   5113  CB  ARG A 541      16.327  22.924  16.929  1.00 10.00      A   
ATOM   5114  CG  ARG A 541      16.709  22.476  15.531  1.00 10.00      A   
ATOM   5115  CD  ARG A 541      15.824  23.128  14.486  1.00 10.00      A   
ATOM   5116  NE  ARG A 541      16.146  24.542  14.291  1.00 10.00      A   
ATOM   5117  HE  ARG A 541      16.980  24.872  14.691  1.00 10.00      A   
ATOM   5118  CZ  ARG A 541      15.377  25.393  13.610  1.00 10.00      A   
ATOM   5119  NH1 ARG A 541      14.240  24.976  13.069  1.00 10.00      A   
ATOM   5120 HH11 ARG A 541      13.929  23.979  13.180  1.00 10.00      A   
ATOM   5121 HH12 ARG A 541      13.642  25.644  12.527  1.00 10.00      A   
ATOM   5122  NH2 ARG A 541      15.744  26.660  13.477  1.00 10.00      A   
ATOM   5123 HH21 ARG A 541      15.142  27.326  12.944  1.00 10.00      A   
ATOM   5124 HH22 ARG A 541      16.632  26.999  13.903  1.00 10.00      A   
ATOM   5125  C   ARG A 541      15.805  22.346  19.298  1.00 10.00      A   
ATOM   5126  O   ARG A 541      16.281  23.400  19.716  1.00 10.00      A   
ATOM   5127  N   GLY A 542      14.921  21.637  19.982  1.00 10.00      A   
ATOM   5128  HN  GLY A 542      14.584  20.795  19.608  1.00 10.00      A   
ATOM   5129  CA  GLY A 542      14.452  22.092  21.272  1.00 10.00      A   
ATOM   5130  C   GLY A 542      13.231  22.970  21.122  1.00 10.00      A   
ATOM   5131  O   GLY A 542      12.678  23.069  20.026  1.00 10.00      A   
ATOM   5132  N   ALA A 543      12.827  23.620  22.209  1.00 10.00      A   
ATOM   5133  HN  ALA A 543      13.338  23.514  23.038  1.00 10.00      A   
ATOM   5134  CA  ALA A 543      11.661  24.494  22.206  1.00 10.00      A   
ATOM   5135  CB  ALA A 543      11.403  25.042  23.603  1.00 10.00      A   
ATOM   5136  C   ALA A 543      11.830  25.633  21.207  1.00 10.00      A   
ATOM   5137  O   ALA A 543      12.721  26.473  21.353  1.00 10.00      A   
ATOM   5138  N   PRO A 544      10.972  25.674  20.174  1.00 10.00      A   
ATOM   5139  CA  PRO A 544      11.022  26.708  19.134  1.00 10.00      A   
ATOM   5140  CB  PRO A 544       9.967  26.260  18.120  1.00 10.00      A   
ATOM   5141  CG  PRO A 544       9.043  25.386  18.895  1.00 10.00      A   
ATOM   5142  CD  PRO A 544       9.887  24.705  19.932  1.00 10.00      A   
ATOM   5143  C   PRO A 544      10.683  28.088  19.685  1.00 10.00      A   
ATOM   5144  O   PRO A 544      10.950  29.105  19.051  1.00 10.00      A   
ATOM   5145  N   ASP A 545      10.099  28.112  20.877  1.00 10.00      A   
ATOM   5146  HN  ASP A 545       9.902  27.259  21.321  1.00 10.00      A   
ATOM   5147  CA  ASP A 545       9.729  29.363  21.536  1.00 10.00      A   
ATOM   5148  CB  ASP A 545       8.894  29.086  22.790  1.00 10.00      A   
ATOM   5149  CG  ASP A 545       7.499  29.677  22.715  1.00 10.00      A   
ATOM   5150  OD1 ASP A 545       7.336  30.878  23.021  1.00 10.00      A   
ATOM   5151  OD2 ASP A 545       6.553  28.941  22.358  1.00 10.00      A   
ATOM   5152  C   ASP A 545      10.971  30.165  21.914  1.00 10.00      A   
ATOM   5153  O   ASP A 545      10.907  31.376  22.111  1.00 10.00      A   
ATOM   5154  N   SER A 546      12.101  29.477  22.016  1.00 10.00      A   
ATOM   5155  HN  SER A 546      12.086  28.508  21.851  1.00 10.00      A   
ATOM   5156  CA  SER A 546      13.362  30.117  22.369  1.00 10.00      A   
ATOM   5157  CB  SER A 546      14.241  29.146  23.153  1.00 10.00      A   
ATOM   5158  OG  SER A 546      13.563  28.691  24.313  1.00 10.00      A   
ATOM   5159  HG  SER A 546      12.829  29.289  24.505  1.00 10.00      A   
ATOM   5160  C   SER A 546      14.090  30.624  21.130  1.00 10.00      A   
ATOM   5161  O   SER A 546      15.241  31.065  21.198  1.00 10.00      A   
ATOM   5162  N   ARG A 547      13.413  30.558  19.995  1.00 10.00      A   
ATOM   5163  HN  ARG A 547      12.498  30.197  20.001  1.00 10.00      A   
ATOM   5164  CA  ARG A 547      13.977  31.012  18.735  1.00 10.00      A   
ATOM   5165  CB  ARG A 547      14.111  29.840  17.753  1.00 10.00      A   
ATOM   5166  CG  ARG A 547      15.264  28.908  18.073  1.00 10.00      A   
ATOM   5167  CD  ARG A 547      15.477  27.874  16.977  1.00 10.00      A
[truncated: 221,457 more chars]
